# Supplementary material for: The pocketome of G-protein-coupled receptors reveals previously untargeted allosteric sites
Source: Nat Commun. 2022 May 10;13:2567. doi: 10.1038/s41467-022-29609-6 (PMC9091257; doi:10.1038/s41467-022-29609-6)
Supplement: Supplementary file 4 — Supplementary Data 1 [file 41467_2022_29609_MOESM4_ESM.zip › docking_files/3pqr/mols.mol2]

# TRIPOS MOL2 file generated by SEED

@<TRIPOS>MOLECULE
methanamine
 8 7 0 0 0
****
USER_CHARGES
INVALID_CHARGES
Pose:   1 Cluster:   1 Fr_nu: 140492 TotEn:   -82.74
@<TRIPOS>ATOM
      1 C1        -83.5119   -9.6297  -33.8635 C.3    1 LIG       0.04000
      2 N1        -83.6920   -9.6447  -35.3280 N.4    1 LIG      -0.30000
      3 H1        -82.8587   -8.7910  -33.6160 H      1 LIG       0.09000
      4 H2        -84.4962   -9.5089  -33.4071 H      1 LIG       0.09000
      5 H3        -83.0583  -10.5793  -33.5731 H      1 LIG       0.09000
      6 H4        -84.3021  -10.4183  -35.6229 H      1 LIG       0.33000
      7 H5        -82.7927   -9.7572  -35.8146 H      1 LIG       0.33000
      8 H6        -84.1176   -8.7701  -35.6623 H      1 LIG       0.33000
@<TRIPOS>BOND
      1       1       2 1
      2       1       3 1
      3       1       4 1
      4       1       5 1
      5       2       6 1
      6       2       7 1
      7       2       8 1
@<TRIPOS>ALT_TYPE
CGenFF_4.0_ALT_TYPE_SET
CGenFF_4.0 1 CG334 2 NG3P3 3 HGA3 4 HGA3 5 HGA3 6 HGP2 7 HGP2 8 HGP2
@<TRIPOS>MOLECULE
methanamine
 8 7 0 0 0
****
USER_CHARGES
INVALID_CHARGES
Pose:   2 Cluster:   2 Fr_nu: 1821931 TotEn:   -73.65
@<TRIPOS>ATOM
      1 C1        -82.1723   -9.0924  -33.1426 C.3    1 LIG       0.04000
      2 N1        -82.8968   -9.1174  -34.4278 N.4    1 LIG      -0.30000
      3 H1        -81.8011  -10.1004  -32.9487 H      1 LIG       0.09000
      4 H2        -81.3488   -8.3820  -33.2369 H      1 LIG       0.09000
      5 H3        -82.8754   -8.7778  -32.3690 H      1 LIG       0.09000
      6 H4        -83.2719   -8.1897  -34.6649 H      1 LIG       0.33000
      7 H5        -83.6887   -9.7731  -34.3984 H      1 LIG       0.33000
      8 H6        -82.2818   -9.4090  -35.1991 H      1 LIG       0.33000
@<TRIPOS>BOND
      1       1       2 1
      2       1       3 1
      3       1       4 1
      4       1       5 1
      5       2       6 1
      6       2       7 1
      7       2       8 1
@<TRIPOS>ALT_TYPE
CGenFF_4.0_ALT_TYPE_SET
CGenFF_4.0 1 CG334 2 NG3P3 3 HGA3 4 HGA3 5 HGA3 6 HGP2 7 HGP2 8 HGP2
@<TRIPOS>MOLECULE
methanamine
 8 7 0 0 0
****
USER_CHARGES
INVALID_CHARGES
Pose:   3 Cluster:   3 Fr_nu: 1686414 TotEn:   -67.48
@<TRIPOS>ATOM
      1 C1        -81.0395   -8.9222  -32.8330 C.3    1 LIG       0.04000
      2 N1        -81.9412   -9.5280  -33.8316 N.4    1 LIG      -0.30000
      3 H1        -81.5693   -8.8923  -31.8792 H      1 LIG       0.09000
      4 H2        -80.1465   -9.5466  -32.7668 H      1 LIG       0.09000
      5 H3        -80.7903   -7.9158  -33.1751 H      1 LIG       0.09000
      6 H4        -81.4940   -9.5830  -34.7561 H      1 LIG       0.33000
      7 H5        -82.8048   -8.9793  -33.9378 H      1 LIG       0.33000
      8 H6        -82.2122  -10.4828  -33.5615 H      1 LIG       0.33000
@<TRIPOS>BOND
      1       1       2 1
      2       1       3 1
      3       1       4 1
      4       1       5 1
      5       2       6 1
      6       2       7 1
      7       2       8 1
@<TRIPOS>ALT_TYPE
CGenFF_4.0_ALT_TYPE_SET
CGenFF_4.0 1 CG334 2 NG3P3 3 HGA3 4 HGA3 5 HGA3 6 HGP2 7 HGP2 8 HGP2
@<TRIPOS>MOLECULE
methanol
 6 5 0 0 0
****
USER_CHARGES
INVALID_CHARGES
Pose:   1 Cluster:   1 Fr_nu: 9270318 TotEn:   -16.78
@<TRIPOS>ATOM
      1 C1        -46.6163   -9.4821  -32.7991 C.3    1 LIG      -0.04000
      2 O1        -47.2701   -8.2887  -33.1901 O.3    1 LIG      -0.65000
      3 H1        -47.1897  -10.3441  -33.1491 H      1 LIG       0.09000
      4 H2        -46.5259   -9.5092  -31.7102 H      1 LIG       0.09000
      5 H3        -45.6198   -9.5045  -33.2463 H      1 LIG       0.09000
      6 H4        -46.7323   -7.5479  -32.8620 H      1 LIG       0.42000
@<TRIPOS>BOND
      1       1       2 1
      2       1       3 1
      3       1       4 1
      4       1       5 1
      5       2       6 1
@<TRIPOS>ALT_TYPE
CGenFF_4.0_ALT_TYPE_SET
CGenFF_4.0 1 CG331 2 OG311 3 HGA3 4 HGA3 5 HGA3 6 HGP1
@<TRIPOS>MOLECULE
methanol
 6 5 0 0 0
****
USER_CHARGES
INVALID_CHARGES
Pose:   2 Cluster:   2 Fr_nu: 9313430 TotEn:   -15.65
@<TRIPOS>ATOM
      1 C1        -72.9147  -18.6738  -62.7955 C.3    1 LIG      -0.04000
      2 O1        -73.4516  -18.1065  -61.6147 O.3    1 LIG      -0.65000
      3 H1        -71.8233  -18.6649  -62.7414 H      1 LIG       0.09000
      4 H2        -73.2518  -18.0999  -63.6625 H      1 LIG       0.09000
      5 H3        -73.2644  -19.7050  -62.8853 H      1 LIG       0.09000
      6 H4        -74.4199  -18.1321  -61.7003 H      1 LIG       0.42000
@<TRIPOS>BOND
      1       1       2 1
      2       1       3 1
      3       1       4 1
      4       1       5 1
      5       2       6 1
@<TRIPOS>ALT_TYPE
CGenFF_4.0_ALT_TYPE_SET
CGenFF_4.0 1 CG331 2 OG311 3 HGA3 4 HGA3 5 HGA3 6 HGP1
@<TRIPOS>MOLECULE
methanol
 6 5 0 0 0
****
USER_CHARGES
INVALID_CHARGES
Pose:   3 Cluster:   3 Fr_nu:  69957 TotEn:   -14.45
@<TRIPOS>ATOM
      1 C1        -83.8804   -9.5698  -34.1777 C.3    1 LIG      -0.04000
      2 O1        -82.7509   -8.7621  -34.4540 O.3    1 LIG      -0.65000
      3 H1        -84.4410   -9.1405  -33.3437 H      1 LIG       0.09000
      4 H2        -83.5531  -10.5823  -33.9277 H      1 LIG       0.09000
      5 H3        -84.5186   -9.6036  -35.0637 H      1 LIG       0.09000
      6 H4        -82.2799   -9.1748  -35.1980 H      1 LIG       0.42000
@<TRIPOS>BOND
      1       1       2 1
      2       1       3 1
      3       1       4 1
      4       1       5 1
      5       2       6 1
@<TRIPOS>ALT_TYPE
CGenFF_4.0_ALT_TYPE_SET
CGenFF_4.0 1 CG331 2 OG311 3 HGA3 4 HGA3 5 HGA3 6 HGP1
@<TRIPOS>MOLECULE
methanol
 6 5 0 0 0
****
USER_CHARGES
INVALID_CHARGES
Pose:   4 Cluster:   4 Fr_nu: 9070679 TotEn:   -13.66
@<TRIPOS>ATOM
      1 C1        -46.5327  -10.1049  -34.3282 C.3    1 LIG      -0.04000
      2 O1        -47.2930   -9.0381  -33.7913 O.3    1 LIG      -0.65000
      3 H1        -46.6167  -10.1009  -35.4177 H      1 LIG       0.09000
      4 H2        -46.8999  -11.0531  -33.9273 H      1 LIG       0.09000
      5 H3        -45.4857   -9.9729  -34.0452 H      1 LIG       0.09000
      6 H4        -47.1937   -9.0749  -32.8246 H      1 LIG       0.42000
@<TRIPOS>BOND
      1       1       2 1
      2       1       3 1
      3       1       4 1
      4       1       5 1
      5       2       6 1
@<TRIPOS>ALT_TYPE
CGenFF_4.0_ALT_TYPE_SET
CGenFF_4.0 1 CG331 2 OG311 3 HGA3 4 HGA3 5 HGA3 6 HGP1
@<TRIPOS>MOLECULE
methanol
 6 5 0 0 0
****
USER_CHARGES
INVALID_CHARGES
Pose:   5 Cluster:   5 Fr_nu:  70287 TotEn:   -13.52
@<TRIPOS>ATOM
      1 C1        -82.9272   -9.7984  -33.4658 C.3    1 LIG      -0.04000
      2 O1        -81.8484   -9.0457  -33.9894 O.3    1 LIG      -0.65000
      3 H1        -83.1325   -9.4783  -32.4413 H      1 LIG       0.09000
      4 H2        -82.6731  -10.8613  -33.4827 H      1 LIG       0.09000
      5 H3        -83.8125   -9.6275  -34.0828 H      1 LIG       0.09000
      6 H4        -81.6966   -9.3580  -34.8977 H      1 LIG       0.42000
@<TRIPOS>BOND
      1       1       2 1
      2       1       3 1
      3       1       4 1
      4       1       5 1
      5       2       6 1
@<TRIPOS>ALT_TYPE
CGenFF_4.0_ALT_TYPE_SET
CGenFF_4.0 1 CG331 2 OG311 3 HGA3 4 HGA3 5 HGA3 6 HGP1
@<TRIPOS>MOLECULE
methanol
 6 5 0 0 0
****
USER_CHARGES
INVALID_CHARGES
Pose:   6 Cluster:   6 Fr_nu:  70436 TotEn:   -13.25
@<TRIPOS>ATOM
      1 C1        -82.3966   -9.6005  -33.2732 C.3    1 LIG      -0.04000
      2 O1        -83.1727   -9.7603  -34.4465 O.3    1 LIG      -0.65000
      3 H1        -83.0571   -9.5288  -32.4055 H      1 LIG       0.09000
      4 H2        -81.7890   -8.6959  -33.3576 H      1 LIG       0.09000
      5 H3        -81.7419  -10.4676  -33.1592 H      1 LIG       0.09000
      6 H4        -82.5526   -9.8200  -35.1932 H      1 LIG       0.42000
@<TRIPOS>BOND
      1       1       2 1
      2       1       3 1
      3       1       4 1
      4       1       5 1
      5       2       6 1
@<TRIPOS>ALT_TYPE
CGenFF_4.0_ALT_TYPE_SET
CGenFF_4.0 1 CG331 2 OG311 3 HGA3 4 HGA3 5 HGA3 6 HGP1
@<TRIPOS>MOLECULE
methanol
 6 5 0 0 0
****
USER_CHARGES
INVALID_CHARGES
Pose:   7 Cluster:   7 Fr_nu: 143357 TotEn:   -13.19
@<TRIPOS>ATOM
      1 C1        -47.0592   -9.6937  -33.4121 C.3    1 LIG      -0.04000
      2 O1        -48.2690   -9.3328  -34.0528 O.3    1 LIG      -0.65000
      3 H1        -46.3255   -8.8940  -33.5401 H      1 LIG       0.09000
      4 H2        -46.6800  -10.6231  -33.8445 H      1 LIG       0.09000
      5 H3        -47.2515   -9.8416  -32.3469 H      1 LIG       0.09000
      6 H4        -48.8936  -10.0658  -33.9175 H      1 LIG       0.42000
@<TRIPOS>BOND
      1       1       2 1
      2       1       3 1
      3       1       4 1
      4       1       5 1
      5       2       6 1
@<TRIPOS>ALT_TYPE
CGenFF_4.0_ALT_TYPE_SET
CGenFF_4.0 1 CG331 2 OG311 3 HGA3 4 HGA3 5 HGA3 6 HGP1
@<TRIPOS>MOLECULE
methanol
 6 5 0 0 0
****
USER_CHARGES
INVALID_CHARGES
Pose:   8 Cluster:   8 Fr_nu: 187128 TotEn:   -12.65
@<TRIPOS>ATOM
      1 C1        -78.2621  -17.8595  -43.7262 C.3    1 LIG      -0.04000
      2 O1        -76.8918  -17.5809  -43.5048 O.3    1 LIG      -0.65000
      3 H1        -78.3815  -18.9113  -43.9977 H      1 LIG       0.09000
      4 H2        -78.6399  -17.2201  -44.5281 H      1 LIG       0.09000
      5 H3        -78.8189  -17.6571  -42.8083 H      1 LIG       0.09000
      6 H4        -76.8265  -16.6402  -43.2667 H      1 LIG       0.42000
@<TRIPOS>BOND
      1       1       2 1
      2       1       3 1
      3       1       4 1
      4       1       5 1
      5       2       6 1
@<TRIPOS>ALT_TYPE
CGenFF_4.0_ALT_TYPE_SET
CGenFF_4.0 1 CG331 2 OG311 3 HGA3 4 HGA3 5 HGA3 6 HGP1
@<TRIPOS>MOLECULE
methanol
 6 5 0 0 0
****
USER_CHARGES
INVALID_CHARGES
Pose:   9 Cluster:   9 Fr_nu:  69834 TotEn:   -12.59
@<TRIPOS>ATOM
      1 C1        -83.6784   -9.2600  -34.0478 C.3    1 LIG      -0.04000
      2 O1        -83.8920   -9.6935  -35.3785 O.3    1 LIG      -0.65000
      3 H1        -84.6400   -9.1527  -33.5399 H      1 LIG       0.09000
      4 H2        -83.1498   -8.3034  -34.0557 H      1 LIG       0.09000
      5 H3        -83.0735  -10.0041  -33.5243 H      1 LIG       0.09000
      6 H4        -83.0175   -9.7768  -35.7956 H      1 LIG       0.42000
@<TRIPOS>BOND
      1       1       2 1
      2       1       3 1
      3       1       4 1
      4       1       5 1
      5       2       6 1
@<TRIPOS>ALT_TYPE
CGenFF_4.0_ALT_TYPE_SET
CGenFF_4.0 1 CG331 2 OG311 3 HGA3 4 HGA3 5 HGA3 6 HGP1
@<TRIPOS>MOLECULE
methanol
 6 5 0 0 0
****
USER_CHARGES
INVALID_CHARGES
Pose:  10 Cluster:  10 Fr_nu: 178831 TotEn:   -12.42
@<TRIPOS>ATOM
      1 C1        -74.5020   -5.2380  -56.9244 C.3    1 LIG      -0.04000
      2 O1        -73.3149   -5.9846  -57.1190 O.3    1 LIG      -0.65000
      3 H1        -74.5101   -4.3815  -57.6030 H      1 LIG       0.09000
      4 H2        -74.5523   -4.8954  -55.8877 H      1 LIG       0.09000
      5 H3        -75.3625   -5.8767  -57.1372 H      1 LIG       0.09000
      6 H4        -73.3445   -6.7343  -56.5003 H      1 LIG       0.42000
@<TRIPOS>BOND
      1       1       2 1
      2       1       3 1
      3       1       4 1
      4       1       5 1
      5       2       6 1
@<TRIPOS>ALT_TYPE
CGenFF_4.0_ALT_TYPE_SET
CGenFF_4.0 1 CG331 2 OG311 3 HGA3 4 HGA3 5 HGA3 6 HGP1
@<TRIPOS>MOLECULE
methanol
 6 5 0 0 0
****
USER_CHARGES
INVALID_CHARGES
Pose:  11 Cluster:  11 Fr_nu: 9323730 TotEn:   -12.37
@<TRIPOS>ATOM
      1 C1        -46.3143   -9.2530  -32.9944 C.3    1 LIG      -0.04000
      2 O1        -47.2914   -9.9351  -33.7590 O.3    1 LIG      -0.65000
      3 H1        -46.0375   -8.3247  -33.5001 H      1 LIG       0.09000
      4 H2        -45.4349   -9.8905  -32.8732 H      1 LIG       0.09000
      5 H3        -46.7311   -9.0197  -32.0118 H      1 LIG       0.09000
      6 H4        -47.5108  -10.7518  -33.2788 H      1 LIG       0.42000
@<TRIPOS>BOND
      1       1       2 1
      2       1       3 1
      3       1       4 1
      4       1       5 1
      5       2       6 1
@<TRIPOS>ALT_TYPE
CGenFF_4.0_ALT_TYPE_SET
CGenFF_4.0 1 CG331 2 OG311 3 HGA3 4 HGA3 5 HGA3 6 HGP1
@<TRIPOS>MOLECULE
methanol
 6 5 0 0 0
****
USER_CHARGES
INVALID_CHARGES
Pose:  12 Cluster:  12 Fr_nu: 802152 TotEn:   -11.97
@<TRIPOS>ATOM
      1 C1        -46.4993  -10.3376  -33.2072 C.3    1 LIG      -0.04000
      2 O1        -47.4640   -9.3866  -32.7957 O.3    1 LIG      -0.65000
      3 H1        -46.3774  -10.2880  -34.2920 H      1 LIG       0.09000
      4 H2        -46.8239  -11.3386  -32.9118 H      1 LIG       0.09000
      5 H3        -45.5462  -10.1086  -32.7249 H      1 LIG       0.09000
      6 H4        -47.5442   -9.4610  -31.8294 H      1 LIG       0.42000
@<TRIPOS>BOND
      1       1       2 1
      2       1       3 1
      3       1       4 1
      4       1       5 1
      5       2       6 1
@<TRIPOS>ALT_TYPE
CGenFF_4.0_ALT_TYPE_SET
CGenFF_4.0 1 CG331 2 OG311 3 HGA3 4 HGA3 5 HGA3 6 HGP1
@<TRIPOS>MOLECULE
methanol
 6 5 0 0 0
****
USER_CHARGES
INVALID_CHARGES
Pose:  13 Cluster:  13 Fr_nu: 233516 TotEn:   -11.88
@<TRIPOS>ATOM
      1 C1        -75.5451  -17.6632  -42.2410 C.3    1 LIG      -0.04000
      2 O1        -75.5340  -16.4216  -41.5606 O.3    1 LIG      -0.65000
      3 H1        -75.1591  -18.4444  -41.5816 H      1 LIG       0.09000
      4 H2        -74.9276  -17.5926  -43.1401 H      1 LIG       0.09000
      5 H3        -76.5723  -17.9038  -42.5248 H      1 LIG       0.09000
      6 H4        -75.8827  -15.7551  -42.1770 H      1 LIG       0.42000
@<TRIPOS>BOND
      1       1       2 1
      2       1       3 1
      3       1       4 1
      4       1       5 1
      5       2       6 1
@<TRIPOS>ALT_TYPE
CGenFF_4.0_ALT_TYPE_SET
CGenFF_4.0 1 CG331 2 OG311 3 HGA3 4 HGA3 5 HGA3 6 HGP1
@<TRIPOS>MOLECULE
methanol
 6 5 0 0 0
****
USER_CHARGES
INVALID_CHARGES
Pose:  14 Cluster:  14 Fr_nu: 182540 TotEn:   -11.46
@<TRIPOS>ATOM
      1 C1        -77.1302  -17.6765  -43.5049 C.3    1 LIG      -0.04000
      2 O1        -75.8444  -17.0873  -43.4429 O.3    1 LIG      -0.65000
      3 H1        -77.0761  -18.6128  -44.0657 H      1 LIG       0.09000
      4 H2        -77.8247  -16.9873  -43.9920 H      1 LIG       0.09000
      5 H3        -77.4763  -17.8822  -42.4892 H      1 LIG       0.09000
      6 H4        -75.9331  -16.2604  -42.9388 H      1 LIG       0.42000
@<TRIPOS>BOND
      1       1       2 1
      2       1       3 1
      3       1       4 1
      4       1       5 1
      5       2       6 1
@<TRIPOS>ALT_TYPE
CGenFF_4.0_ALT_TYPE_SET
CGenFF_4.0 1 CG331 2 OG311 3 HGA3 4 HGA3 5 HGA3 6 HGP1
@<TRIPOS>MOLECULE
methanol
 6 5 0 0 0
****
USER_CHARGES
INVALID_CHARGES
Pose:  15 Cluster:  15 Fr_nu: 2441877 TotEn:   -11.01
@<TRIPOS>ATOM
      1 C1        -75.1020  -27.3700  -45.4489 C.3    1 LIG      -0.04000
      2 O1        -76.0642  -28.3238  -45.8600 O.3    1 LIG      -0.65000
      3 H1        -74.1712  -27.8795  -45.1878 H      1 LIG       0.09000
      4 H2        -75.4815  -26.8169  -44.5859 H      1 LIG       0.09000
      5 H3        -74.9161  -26.6753  -46.2714 H      1 LIG       0.09000
      6 H4        -76.8744  -27.8343  -46.0827 H      1 LIG       0.42000
@<TRIPOS>BOND
      1       1       2 1
      2       1       3 1
      3       1       4 1
      4       1       5 1
      5       2       6 1
@<TRIPOS>ALT_TYPE
CGenFF_4.0_ALT_TYPE_SET
CGenFF_4.0 1 CG331 2 OG311 3 HGA3 4 HGA3 5 HGA3 6 HGP1
@<TRIPOS>MOLECULE
methanol
 6 5 0 0 0
****
USER_CHARGES
INVALID_CHARGES
Pose:  16 Cluster:  16 Fr_nu: 235065 TotEn:   -10.84
@<TRIPOS>ATOM
      1 C1        -66.8528   -7.4504  -49.0959 C.3    1 LIG      -0.04000
      2 O1        -67.6180   -8.5866  -48.7383 O.3    1 LIG      -0.65000
      3 H1        -65.7897   -7.7019  -49.0659 H      1 LIG       0.09000
      4 H2        -67.0646   -6.6339  -48.4009 H      1 LIG       0.09000
      5 H3        -67.1238   -7.1437  -50.1089 H      1 LIG       0.09000
      6 H4        -68.5537   -8.3243  -48.7764 H      1 LIG       0.42000
@<TRIPOS>BOND
      1       1       2 1
      2       1       3 1
      3       1       4 1
      4       1       5 1
      5       2       6 1
@<TRIPOS>ALT_TYPE
CGenFF_4.0_ALT_TYPE_SET
CGenFF_4.0 1 CG331 2 OG311 3 HGA3 4 HGA3 5 HGA3 6 HGP1
@<TRIPOS>MOLECULE
methanol
 6 5 0 0 0
****
USER_CHARGES
INVALID_CHARGES
Pose:  17 Cluster:  17 Fr_nu: 9035801 TotEn:   -10.52
@<TRIPOS>ATOM
      1 C1        -83.5263   -9.4381  -33.8577 C.3    1 LIG      -0.04000
      2 O1        -82.8754  -10.4963  -33.1788 O.3    1 LIG      -0.65000
      3 H1        -83.9950   -8.7710  -33.1300 H      1 LIG       0.09000
      4 H2        -84.2825   -9.8474  -34.5325 H      1 LIG       0.09000
      5 H3        -82.7875   -8.8798  -34.4373 H      1 LIG       0.09000
      6 H4        -82.4727  -11.0655  -33.8567 H      1 LIG       0.42000
@<TRIPOS>BOND
      1       1       2 1
      2       1       3 1
      3       1       4 1
      4       1       5 1
      5       2       6 1
@<TRIPOS>ALT_TYPE
CGenFF_4.0_ALT_TYPE_SET
CGenFF_4.0 1 CG331 2 OG311 3 HGA3 4 HGA3 5 HGA3 6 HGP1
@<TRIPOS>MOLECULE
methanol
 6 5 0 0 0
****
USER_CHARGES
INVALID_CHARGES
Pose:  18 Cluster:  18 Fr_nu: 144007 TotEn:   -10.34
@<TRIPOS>ATOM
      1 C1        -46.4182   -9.8574  -44.2592 C.3    1 LIG      -0.04000
      2 O1        -47.2842  -10.8322  -44.8107 O.3    1 LIG      -0.65000
      3 H1        -45.4446   -9.9130  -44.7524 H      1 LIG       0.09000
      4 H2        -46.3056  -10.0339  -43.1864 H      1 LIG       0.09000
      5 H3        -46.8496   -8.8667  -44.4203 H      1 LIG       0.09000
      6 H4        -48.1360  -10.7518  -44.3483 H      1 LIG       0.42000
@<TRIPOS>BOND
      1       1       2 1
      2       1       3 1
      3       1       4 1
      4       1       5 1
      5       2       6 1
@<TRIPOS>ALT_TYPE
CGenFF_4.0_ALT_TYPE_SET
CGenFF_4.0 1 CG331 2 OG311 3 HGA3 4 HGA3 5 HGA3 6 HGP1
@<TRIPOS>MOLECULE
methanol
 6 5 0 0 0
****
USER_CHARGES
INVALID_CHARGES
Pose:  19 Cluster:  19 Fr_nu: 235258 TotEn:   -10.25
@<TRIPOS>ATOM
      1 C1        -66.8528   -7.4504  -49.0959 C.3    1 LIG      -0.04000
      2 O1        -66.3809   -8.3484  -48.1083 O.3    1 LIG      -0.65000
      3 H1        -67.3785   -8.0079  -49.8750 H      1 LIG       0.09000
      4 H2        -66.0090   -6.9068  -49.5284 H      1 LIG       0.09000
      5 H3        -67.5413   -6.7407  -48.6313 H      1 LIG       0.09000
      6 H4        -65.9210   -7.8173  -47.4358 H      1 LIG       0.42000
@<TRIPOS>BOND
      1       1       2 1
      2       1       3 1
      3       1       4 1
      4       1       5 1
      5       2       6 1
@<TRIPOS>ALT_TYPE
CGenFF_4.0_ALT_TYPE_SET
CGenFF_4.0 1 CG331 2 OG311 3 HGA3 4 HGA3 5 HGA3 6 HGP1
@<TRIPOS>MOLECULE
methanol
 6 5 0 0 0
****
USER_CHARGES
INVALID_CHARGES
Pose:  20 Cluster:  20 Fr_nu: 9247646 TotEn:   -10.25
@<TRIPOS>ATOM
      1 C1        -80.5362  -29.6610  -35.1305 C.3    1 LIG      -0.04000
      2 O1        -80.3018  -30.4895  -36.2543 O.3    1 LIG      -0.65000
      3 H1        -80.9271  -28.6963  -35.4633 H      1 LIG       0.09000
      4 H2        -79.6023  -29.5177  -34.5811 H      1 LIG       0.09000
      5 H3        -81.2692  -30.1436  -34.4797 H      1 LIG       0.09000
      6 H4        -79.9562  -31.3344  -35.9190 H      1 LIG       0.42000
@<TRIPOS>BOND
      1       1       2 1
      2       1       3 1
      3       1       4 1
      4       1       5 1
      5       2       6 1
@<TRIPOS>ALT_TYPE
CGenFF_4.0_ALT_TYPE_SET
CGenFF_4.0 1 CG331 2 OG311 3 HGA3 4 HGA3 5 HGA3 6 HGP1
@<TRIPOS>MOLECULE
methanol
 6 5 0 0 0
****
USER_CHARGES
INVALID_CHARGES
Pose:  21 Cluster:  21 Fr_nu: 178406 TotEn:   -10.23
@<TRIPOS>ATOM
      1 C1        -73.9374   -5.3532  -57.1516 C.3    1 LIG      -0.04000
      2 O1        -74.8700   -5.0270  -56.1375 O.3    1 LIG      -0.65000
      3 H1        -74.3438   -5.0709  -58.1259 H      1 LIG       0.09000
      4 H2        -73.7323   -6.4265  -57.1277 H      1 LIG       0.09000
      5 H3        -73.0107   -4.8031  -56.9726 H      1 LIG       0.09000
      6 H4        -74.4743   -5.2921  -55.2897 H      1 LIG       0.42000
@<TRIPOS>BOND
      1       1       2 1
      2       1       3 1
      3       1       4 1
      4       1       5 1
      5       2       6 1
@<TRIPOS>ALT_TYPE
CGenFF_4.0_ALT_TYPE_SET
CGenFF_4.0 1 CG331 2 OG311 3 HGA3 4 HGA3 5 HGA3 6 HGP1
@<TRIPOS>MOLECULE
methanol
 6 5 0 0 0
****
USER_CHARGES
INVALID_CHARGES
Pose:  22 Cluster:  22 Fr_nu: 4771684 TotEn:    -9.99
@<TRIPOS>ATOM
      1 C1        -72.6865  -19.1165  -61.5440 C.3    1 LIG      -0.04000
      2 O1        -73.1900  -18.2364  -62.5322 O.3    1 LIG      -0.65000
      3 H1        -71.6013  -19.0077  -61.4768 H      1 LIG       0.09000
      4 H2        -72.9446  -20.1458  -61.8059 H      1 LIG       0.09000
      5 H3        -73.1360  -18.8640  -60.5808 H      1 LIG       0.09000
      6 H4        -74.1538  -18.3621  -62.5622 H      1 LIG       0.42000
@<TRIPOS>BOND
      1       1       2 1
      2       1       3 1
      3       1       4 1
      4       1       5 1
      5       2       6 1
@<TRIPOS>ALT_TYPE
CGenFF_4.0_ALT_TYPE_SET
CGenFF_4.0 1 CG331 2 OG311 3 HGA3 4 HGA3 5 HGA3 6 HGP1
@<TRIPOS>MOLECULE
methanol
 6 5 0 0 0
****
USER_CHARGES
INVALID_CHARGES
Pose:  23 Cluster:  23 Fr_nu: 9313522 TotEn:    -9.55
@<TRIPOS>ATOM
      1 C1        -72.9147  -18.6738  -62.7955 C.3    1 LIG      -0.04000
      2 O1        -73.4473  -17.7656  -63.7420 O.3    1 LIG      -0.65000
      3 H1        -71.8324  -18.7464  -62.9280 H      1 LIG       0.09000
      4 H2        -73.3758  -19.6554  -62.9317 H      1 LIG       0.09000
      5 H3        -73.1326  -18.3074  -61.7896 H      1 LIG       0.09000
      6 H4        -74.4076  -17.7284  -63.5931 H      1 LIG       0.42000
@<TRIPOS>BOND
      1       1       2 1
      2       1       3 1
      3       1       4 1
      4       1       5 1
      5       2       6 1
@<TRIPOS>ALT_TYPE
CGenFF_4.0_ALT_TYPE_SET
CGenFF_4.0 1 CG331 2 OG311 3 HGA3 4 HGA3 5 HGA3 6 HGP1
@<TRIPOS>MOLECULE
methanol
 6 5 0 0 0
****
USER_CHARGES
INVALID_CHARGES
Pose:  24 Cluster:  24 Fr_nu: 178635 TotEn:    -9.40
@<TRIPOS>ATOM
      1 C1        -74.6934   -4.5881  -56.9269 C.3    1 LIG      -0.04000
      2 O1        -73.4898   -4.7852  -57.6460 O.3    1 LIG      -0.65000
      3 H1        -74.5523   -4.8954  -55.8877 H      1 LIG       0.09000
      4 H2        -75.4934   -5.1744  -57.3860 H      1 LIG       0.09000
      5 H3        -74.9568   -3.5283  -56.9584 H      1 LIG       0.09000
      6 H4        -73.6546   -4.5018  -58.5615 H      1 LIG       0.42000
@<TRIPOS>BOND
      1       1       2 1
      2       1       3 1
      3       1       4 1
      4       1       5 1
      5       2       6 1
@<TRIPOS>ALT_TYPE
CGenFF_4.0_ALT_TYPE_SET
CGenFF_4.0 1 CG331 2 OG311 3 HGA3 4 HGA3 5 HGA3 6 HGP1
@<TRIPOS>MOLECULE
methanol
 6 5 0 0 0
****
USER_CHARGES
INVALID_CHARGES
Pose:  25 Cluster:  25 Fr_nu: 305529 TotEn:    -9.33
@<TRIPOS>ATOM
      1 C1        -65.5760   -6.4844  -46.1184 C.3    1 LIG      -0.04000
      2 O1        -66.3813   -6.5596  -44.9565 O.3    1 LIG      -0.65000
      3 H1        -65.3796   -7.4923  -46.4924 H      1 LIG       0.09000
      4 H2        -64.6346   -5.9835  -45.8786 H      1 LIG       0.09000
      5 H3        -66.1069   -5.9118  -46.8825 H      1 LIG       0.09000
      6 H4        -66.5334   -5.6477  -44.6549 H      1 LIG       0.42000
@<TRIPOS>BOND
      1       1       2 1
      2       1       3 1
      3       1       4 1
      4       1       5 1
      5       2       6 1
@<TRIPOS>ALT_TYPE
CGenFF_4.0_ALT_TYPE_SET
CGenFF_4.0 1 CG331 2 OG311 3 HGA3 4 HGA3 5 HGA3 6 HGP1
@<TRIPOS>MOLECULE
methanol
 6 5 0 0 0
****
USER_CHARGES
INVALID_CHARGES
Pose:  26 Cluster:  26 Fr_nu: 177410 TotEn:    -9.13
@<TRIPOS>ATOM
      1 C1        -75.0830   -5.1153  -56.3050 C.3    1 LIG      -0.04000
      2 O1        -75.4502   -3.8106  -56.7144 O.3    1 LIG      -0.65000
      3 H1        -75.3754   -5.2668  -55.2631 H      1 LIG       0.09000
      4 H2        -74.0028   -5.2416  -56.4135 H      1 LIG       0.09000
      5 H3        -75.5982   -5.8438  -56.9354 H      1 LIG       0.09000
      6 H4        -75.1748   -3.7143  -57.6421 H      1 LIG       0.42000
@<TRIPOS>BOND
      1       1       2 1
      2       1       3 1
      3       1       4 1
      4       1       5 1
      5       2       6 1
@<TRIPOS>ALT_TYPE
CGenFF_4.0_ALT_TYPE_SET
CGenFF_4.0 1 CG331 2 OG311 3 HGA3 4 HGA3 5 HGA3 6 HGP1
@<TRIPOS>MOLECULE
methanol
 6 5 0 0 0
****
USER_CHARGES
INVALID_CHARGES
Pose:  27 Cluster:  27 Fr_nu: 178928 TotEn:    -7.99
@<TRIPOS>ATOM
      1 C1        -74.4315   -5.2925  -56.8988 C.3    1 LIG      -0.04000
      2 O1        -74.8209   -4.3113  -57.8422 O.3    1 LIG      -0.65000
      3 H1        -75.0469   -6.1864  -57.0265 H      1 LIG       0.09000
      4 H2        -74.5523   -4.8954  -55.8877 H      1 LIG       0.09000
      5 H3        -73.3824   -5.5485  -57.0647 H      1 LIG       0.09000
      6 H4        -74.2534   -3.5349  -57.6975 H      1 LIG       0.42000
@<TRIPOS>BOND
      1       1       2 1
      2       1       3 1
      3       1       4 1
      4       1       5 1
      5       2       6 1
@<TRIPOS>ALT_TYPE
CGenFF_4.0_ALT_TYPE_SET
CGenFF_4.0 1 CG331 2 OG311 3 HGA3 4 HGA3 5 HGA3 6 HGP1
@<TRIPOS>MOLECULE
methanol
 6 5 0 0 0
****
USER_CHARGES
INVALID_CHARGES
Pose:  28 Cluster:  28 Fr_nu: 233188 TotEn:    -7.94
@<TRIPOS>ATOM
      1 C1        -75.5451  -17.6632  -42.2410 C.3    1 LIG      -0.04000
      2 O1        -74.3873  -18.4769  -42.2002 O.3    1 LIG      -0.65000
      3 H1        -76.3291  -18.1718  -42.8075 H      1 LIG       0.09000
      4 H2        -75.3031  -16.7068  -42.7114 H      1 LIG       0.09000
      5 H3        -75.8922  -17.4874  -41.2201 H      1 LIG       0.09000
      6 H4        -73.7156  -17.9925  -41.6903 H      1 LIG       0.42000
@<TRIPOS>BOND
      1       1       2 1
      2       1       3 1
      3       1       4 1
      4       1       5 1
      5       2       6 1
@<TRIPOS>ALT_TYPE
CGenFF_4.0_ALT_TYPE_SET
CGenFF_4.0 1 CG331 2 OG311 3 HGA3 4 HGA3 5 HGA3 6 HGP1
@<TRIPOS>MOLECULE
methanol
 6 5 0 0 0
****
USER_CHARGES
INVALID_CHARGES
Pose:  29 Cluster:  29 Fr_nu: 187839 TotEn:    -7.35
@<TRIPOS>ATOM
      1 C1        -77.6097  -18.1039  -43.4783 C.3    1 LIG      -0.04000
      2 O1        -78.4542  -17.4215  -44.3870 O.3    1 LIG      -0.65000
      3 H1        -77.7138  -19.1821  -43.6223 H      1 LIG       0.09000
      4 H2        -77.8813  -17.8344  -42.4544 H      1 LIG       0.09000
      5 H3        -76.5741  -17.8116  -43.6674 H      1 LIG       0.09000
      6 H4        -78.3341  -16.4695  -44.2286 H      1 LIG       0.42000
@<TRIPOS>BOND
      1       1       2 1
      2       1       3 1
      3       1       4 1
      4       1       5 1
      5       2       6 1
@<TRIPOS>ALT_TYPE
CGenFF_4.0_ALT_TYPE_SET
CGenFF_4.0 1 CG331 2 OG311 3 HGA3 4 HGA3 5 HGA3 6 HGP1
@<TRIPOS>MOLECULE
methanol
 6 5 0 0 0
****
USER_CHARGES
INVALID_CHARGES
Pose:  30 Cluster:  30 Fr_nu: 6142416 TotEn:    -5.24
@<TRIPOS>ATOM
      1 C1        -53.4228  -23.5977  -24.4050 C.3    1 LIG      -0.04000
      2 O1        -52.1225  -23.1171  -24.6927 O.3    1 LIG      -0.65000
      3 H1        -53.7393  -23.2306  -23.4255 H      1 LIG       0.09000
      4 H2        -53.4182  -24.6906  -24.4122 H      1 LIG       0.09000
      5 H3        -54.1136  -23.2331  -25.1688 H      1 LIG       0.09000
      6 H4        -51.8772  -23.4634  -25.5677 H      1 LIG       0.42000
@<TRIPOS>BOND
      1       1       2 1
      2       1       3 1
      3       1       4 1
      4       1       5 1
      5       2       6 1
@<TRIPOS>ALT_TYPE
CGenFF_4.0_ALT_TYPE_SET
CGenFF_4.0 1 CG331 2 OG311 3 HGA3 4 HGA3 5 HGA3 6 HGP1
@<TRIPOS>MOLECULE
furan
 9 9 0 0 0
****
USER_CHARGES
INVALID_CHARGES
Pose:   1 Cluster:   1 Fr_nu:  42964 TotEn:   -11.79
@<TRIPOS>ATOM
      1 C1        -68.1503   -7.2213  -48.7527 C.2    1 LIG      -0.26000
      2 C2        -68.6162   -7.6703  -47.4939 C.2    1 LIG      -0.26000
      3 C3        -69.2679   -7.0580  -49.5377 C.2    1 LIG       0.09300
      4 C4        -69.9854   -7.7492  -47.5994 C.2    1 LIG       0.09300
      5 O1        -70.3906   -7.3775  -48.8421 O.3    1 LIG      -0.29200
      6 H1        -67.1277   -7.0399  -49.0507 H      1 LIG       0.17500
      7 H2        -68.0277   -7.9066  -46.6192 H      1 LIG       0.17500
      8 H3        -69.4251   -6.7374  -50.5573 H      1 LIG       0.13800
      9 H4        -70.7723   -8.0365  -46.9173 H      1 LIG       0.13800
@<TRIPOS>BOND
      1       1       2 1
      2       1       3 2
      3       2       4 2
      4       3       5 1
      5       4       5 1
      6       1       6 1
      7       2       7 1
      8       3       8 1
      9       4       9 1
@<TRIPOS>ALT_TYPE
CGenFF_4.0_ALT_TYPE_SET
CGenFF_4.0 1 CG2R51 2 CG2R51 3 CG2R51 4 CG2R51 5 OG2R50 6 HGR51 7 HGR51 8 HGR52 9 HGR52
@<TRIPOS>MOLECULE
furan
 9 9 0 0 0
****
USER_CHARGES
INVALID_CHARGES
Pose:   2 Cluster:   2 Fr_nu:  49451 TotEn:   -11.29
@<TRIPOS>ATOM
      1 C1        -68.1640   -7.6188  -48.9593 C.2    1 LIG      -0.26000
      2 C2        -66.7600   -7.4700  -49.0590 C.2    1 LIG      -0.26000
      3 C3        -68.4116   -8.0568  -47.6791 C.2    1 LIG       0.09300
      4 C4        -66.2499   -7.8274  -47.8326 C.2    1 LIG       0.09300
      5 O1        -67.2502   -8.1863  -46.9858 O.3    1 LIG      -0.29200
      6 H1        -68.9028   -7.4310  -49.7248 H      1 LIG       0.17500
      7 H2        -66.1911   -7.1429  -49.9174 H      1 LIG       0.17500
      8 H3        -69.3110   -8.3074  -47.1355 H      1 LIG       0.13800
      9 H4        -65.2510   -7.8774  -47.4243 H      1 LIG       0.13800
@<TRIPOS>BOND
      1       1       2 1
      2       1       3 2
      3       2       4 2
      4       3       5 1
      5       4       5 1
      6       1       6 1
      7       2       7 1
      8       3       8 1
      9       4       9 1
@<TRIPOS>ALT_TYPE
CGenFF_4.0_ALT_TYPE_SET
CGenFF_4.0 1 CG2R51 2 CG2R51 3 CG2R51 4 CG2R51 5 OG2R50 6 HGR51 7 HGR51 8 HGR52 9 HGR52
@<TRIPOS>MOLECULE
furan
 9 9 0 0 0
****
USER_CHARGES
INVALID_CHARGES
Pose:   3 Cluster:   3 Fr_nu:  32793 TotEn:   -11.24
@<TRIPOS>ATOM
      1 C1        -69.4544   -7.0044  -49.3958 C.2    1 LIG      -0.26000
      2 C2        -70.4963   -7.2915  -48.4819 C.2    1 LIG      -0.26000
      3 C3        -68.3779   -7.7629  -48.9983 C.2    1 LIG       0.09300
      4 C4        -69.9824   -8.2050  -47.5912 C.2    1 LIG       0.09300
      5 O1        -68.6916   -8.4977  -47.8991 O.3    1 LIG      -0.29200
      6 H1        -69.4841   -6.3288  -50.2384 H      1 LIG       0.17500
      7 H2        -71.4969   -6.8837  -48.4737 H      1 LIG       0.17500
      8 H3        -67.3720   -7.8870  -49.3721 H      1 LIG       0.13800
      9 H4        -70.3851   -8.7166  -46.7291 H      1 LIG       0.13800
@<TRIPOS>BOND
      1       1       2 1
      2       1       3 2
      3       2       4 2
      4       3       5 1
      5       4       5 1
      6       1       6 1
      7       2       7 1
      8       3       8 1
      9       4       9 1
@<TRIPOS>ALT_TYPE
CGenFF_4.0_ALT_TYPE_SET
CGenFF_4.0 1 CG2R51 2 CG2R51 3 CG2R51 4 CG2R51 5 OG2R50 6 HGR51 7 HGR51 8 HGR52 9 HGR52
@<TRIPOS>MOLECULE
furan
 9 9 0 0 0
****
USER_CHARGES
INVALID_CHARGES
Pose:   4 Cluster:   4 Fr_nu:  49874 TotEn:   -10.68
@<TRIPOS>ATOM
      1 C1        -68.8615   -7.1429  -49.7323 C.2    1 LIG      -0.26000
      2 C2        -67.5116   -6.8226  -50.0119 C.2    1 LIG      -0.26000
      3 C3        -68.8386   -7.9634  -48.6285 C.2    1 LIG       0.09300
      4 C4        -66.7600   -7.4700  -49.0590 C.2    1 LIG       0.09300
      5 O1        -67.5614   -8.1675  -48.2118 O.3    1 LIG      -0.29200
      6 H1        -69.7411   -6.8170  -50.2684 H      1 LIG       0.17500
      7 H2        -67.1337   -6.1978  -50.8083 H      1 LIG       0.17500
      8 H3        -69.6042   -8.4577  -48.0484 H      1 LIG       0.13800
      9 H4        -65.7005   -7.5318  -48.8577 H      1 LIG       0.13800
@<TRIPOS>BOND
      1       1       2 1
      2       1       3 2
      3       2       4 2
      4       3       5 1
      5       4       5 1
      6       1       6 1
      7       2       7 1
      8       3       8 1
      9       4       9 1
@<TRIPOS>ALT_TYPE
CGenFF_4.0_ALT_TYPE_SET
CGenFF_4.0 1 CG2R51 2 CG2R51 3 CG2R51 4 CG2R51 5 OG2R50 6 HGR51 7 HGR51 8 HGR52 9 HGR52
@<TRIPOS>MOLECULE
furan
 9 9 0 0 0
****
USER_CHARGES
INVALID_CHARGES
Pose:   5 Cluster:   5 Fr_nu: 378188 TotEn:   -10.63
@<TRIPOS>ATOM
      1 C1        -68.0832   -7.1900  -48.7447 C.2    1 LIG      -0.26000
      2 C2        -69.4349   -7.5853  -48.6041 C.2    1 LIG      -0.26000
      3 C3        -67.4676   -7.5042  -47.5554 C.2    1 LIG       0.09300
      4 C4        -69.5490   -8.1130  -47.3390 C.2    1 LIG       0.09300
      5 O1        -68.3542   -8.0674  -46.6932 O.3    1 LIG      -0.29200
      6 H1        -67.6161   -6.7328  -49.6049 H      1 LIG       0.17500
      7 H2        -70.2269   -7.4968  -49.3337 H      1 LIG       0.17500
      8 H3        -66.4585   -7.3978  -47.1849 H      1 LIG       0.13800
      9 H4        -70.3676   -8.5402  -46.7783 H      1 LIG       0.13800
@<TRIPOS>BOND
      1       1       2 1
      2       1       3 2
      3       2       4 2
      4       3       5 1
      5       4       5 1
      6       1       6 1
      7       2       7 1
      8       3       8 1
      9       4       9 1
@<TRIPOS>ALT_TYPE
CGenFF_4.0_ALT_TYPE_SET
CGenFF_4.0 1 CG2R51 2 CG2R51 3 CG2R51 4 CG2R51 5 OG2R50 6 HGR51 7 HGR51 8 HGR52 9 HGR52
@<TRIPOS>MOLECULE
furan
 9 9 0 0 0
****
USER_CHARGES
INVALID_CHARGES
Pose:   6 Cluster:   6 Fr_nu:   3124 TotEn:   -10.41
@<TRIPOS>ATOM
      1 C1        -66.2306   -7.3754  -48.3043 C.2    1 LIG      -0.26000
      2 C2        -66.8551   -7.3615  -49.5744 C.2    1 LIG      -0.26000
      3 C3        -67.2305   -7.1590  -47.3847 C.2    1 LIG       0.09300
      4 C4        -68.1919   -7.1377  -49.3404 C.2    1 LIG       0.09300
      5 O1        -68.4290   -7.0132  -48.0082 O.3    1 LIG      -0.29200
      6 H1        -65.1829   -7.5240  -48.0864 H      1 LIG       0.17500
      7 H2        -66.3890   -7.4978  -50.5396 H      1 LIG       0.17500
      8 H3        -67.2521   -7.0858  -46.3071 H      1 LIG       0.13800
      9 H4        -69.0575   -7.0450  -49.9801 H      1 LIG       0.13800
@<TRIPOS>BOND
      1       1       2 1
      2       1       3 2
      3       2       4 2
      4       3       5 1
      5       4       5 1
      6       1       6 1
      7       2       7 1
      8       3       8 1
      9       4       9 1
@<TRIPOS>ALT_TYPE
CGenFF_4.0_ALT_TYPE_SET
CGenFF_4.0 1 CG2R51 2 CG2R51 3 CG2R51 4 CG2R51 5 OG2R50 6 HGR51 7 HGR51 8 HGR52 9 HGR52
@<TRIPOS>MOLECULE
furan
 9 9 0 0 0
****
USER_CHARGES
INVALID_CHARGES
Pose:   7 Cluster:   7 Fr_nu:  76661 TotEn:   -10.23
@<TRIPOS>ATOM
      1 C1        -68.2979   -7.4444  -47.7205 C.2    1 LIG      -0.26000
      2 C2        -67.3746   -7.4500  -46.6478 C.2    1 LIG      -0.26000
      3 C3        -67.6285   -7.9657  -48.8033 C.2    1 LIG       0.09300
      4 C4        -66.2070   -7.9744  -47.1514 C.2    1 LIG       0.09300
      5 O1        -66.3535   -8.2914  -48.4646 O.3    1 LIG      -0.29200
      6 H1        -69.3227   -7.1026  -47.7065 H      1 LIG       0.17500
      7 H2        -67.5397   -7.1140  -45.6342 H      1 LIG       0.17500
      8 H3        -67.9042   -8.1614  -49.8293 H      1 LIG       0.13800
      9 H4        -65.2344   -8.1769  -46.7271 H      1 LIG       0.13800
@<TRIPOS>BOND
      1       1       2 1
      2       1       3 2
      3       2       4 2
      4       3       5 1
      5       4       5 1
      6       1       6 1
      7       2       7 1
      8       3       8 1
      9       4       9 1
@<TRIPOS>ALT_TYPE
CGenFF_4.0_ALT_TYPE_SET
CGenFF_4.0 1 CG2R51 2 CG2R51 3 CG2R51 4 CG2R51 5 OG2R50 6 HGR51 7 HGR51 8 HGR52 9 HGR52
@<TRIPOS>MOLECULE
furan
 9 9 0 0 0
****
USER_CHARGES
INVALID_CHARGES
Pose:   8 Cluster:   8 Fr_nu:   3185 TotEn:    -9.59
@<TRIPOS>ATOM
      1 C1        -67.5226   -8.0505  -47.5604 C.2    1 LIG      -0.26000
      2 C2        -67.8802   -8.0133  -48.9293 C.2    1 LIG      -0.26000
      3 C3        -66.3042   -7.4189  -47.4666 C.2    1 LIG       0.09300
      4 C4        -66.8551   -7.3615  -49.5744 C.2    1 LIG       0.09300
      5 O1        -65.8905   -6.9959  -48.6898 O.3    1 LIG      -0.29200
      6 H1        -68.0824   -8.4840  -46.7443 H      1 LIG       0.17500
      7 H2        -68.7736   -8.4116  -49.3882 H      1 LIG       0.17500
      8 H3        -65.6371   -7.1996  -46.6457 H      1 LIG       0.13800
      9 H4        -66.6712   -7.0926  -50.6044 H      1 LIG       0.13800
@<TRIPOS>BOND
      1       1       2 1
      2       1       3 2
      3       2       4 2
      4       3       5 1
      5       4       5 1
      6       1       6 1
      7       2       7 1
      8       3       8 1
      9       4       9 1
@<TRIPOS>ALT_TYPE
CGenFF_4.0_ALT_TYPE_SET
CGenFF_4.0 1 CG2R51 2 CG2R51 3 CG2R51 4 CG2R51 5 OG2R50 6 HGR51 7 HGR51 8 HGR52 9 HGR52
@<TRIPOS>MOLECULE
furan
 9 9 0 0 0
****
USER_CHARGES
INVALID_CHARGES
Pose:   9 Cluster:   9 Fr_nu:  97863 TotEn:    -9.47
@<TRIPOS>ATOM
      1 C1        -65.6284   -6.5847  -46.5717 C.2    1 LIG      -0.26000
      2 C2        -66.6774   -6.9380  -45.6897 C.2    1 LIG      -0.26000
      3 C3        -65.9311   -7.1700  -47.7791 C.2    1 LIG       0.09300
      4 C4        -67.5464   -7.7140  -46.4209 C.2    1 LIG       0.09300
      5 O1        -67.0987   -7.8602  -47.6956 O.3    1 LIG      -0.29200
      6 H1        -64.7602   -5.9795  -46.3545 H      1 LIG       0.17500
      7 H2        -66.7865   -6.6615  -44.6509 H      1 LIG       0.17500
      8 H3        -65.4450   -7.1887  -48.7437 H      1 LIG       0.13800
      9 H4        -68.4779   -8.2111  -46.1926 H      1 LIG       0.13800
@<TRIPOS>BOND
      1       1       2 1
      2       1       3 2
      3       2       4 2
      4       3       5 1
      5       4       5 1
      6       1       6 1
      7       2       7 1
      8       3       8 1
      9       4       9 1
@<TRIPOS>ALT_TYPE
CGenFF_4.0_ALT_TYPE_SET
CGenFF_4.0 1 CG2R51 2 CG2R51 3 CG2R51 4 CG2R51 5 OG2R50 6 HGR51 7 HGR51 8 HGR52 9 HGR52
@<TRIPOS>MOLECULE
furan
 9 9 0 0 0
****
USER_CHARGES
INVALID_CHARGES
Pose:  10 Cluster:  10 Fr_nu: 790506 TotEn:    -9.31
@<TRIPOS>ATOM
      1 C1        -65.5187   -4.9374  -57.7746 C.2    1 LIG      -0.26000
      2 C2        -64.4426   -4.0230  -57.6798 C.2    1 LIG      -0.26000
      3 C3        -66.4908   -4.4733  -56.9192 C.2    1 LIG       0.09300
      4 C4        -64.8339   -3.0652  -56.7735 C.2    1 LIG       0.09300
      5 O1        -66.0813   -3.3324  -56.3052 O.3    1 LIG      -0.29200
      6 H1        -65.5781   -5.8241  -58.3890 H      1 LIG       0.17500
      7 H2        -63.4998   -4.0576  -58.2065 H      1 LIG       0.17500
      8 H3        -67.4775   -4.8209  -56.6497 H      1 LIG       0.13800
      9 H4        -64.3652   -2.1770  -56.3753 H      1 LIG       0.13800
@<TRIPOS>BOND
      1       1       2 1
      2       1       3 2
      3       2       4 2
      4       3       5 1
      5       4       5 1
      6       1       6 1
      7       2       7 1
      8       3       8 1
      9       4       9 1
@<TRIPOS>ALT_TYPE
CGenFF_4.0_ALT_TYPE_SET
CGenFF_4.0 1 CG2R51 2 CG2R51 3 CG2R51 4 CG2R51 5 OG2R50 6 HGR51 7 HGR51 8 HGR52 9 HGR52
@<TRIPOS>MOLECULE
furan
 9 9 0 0 0
****
USER_CHARGES
INVALID_CHARGES
Pose:  11 Cluster:  11 Fr_nu:  30286 TotEn:    -9.23
@<TRIPOS>ATOM
      1 C1        -52.6287    6.5636  -32.3495 C.2    1 LIG      -0.26000
      2 C2        -53.3229    5.3677  -32.6512 C.2    1 LIG      -0.26000
      3 C3        -51.3092    6.2094  -32.1895 C.2    1 LIG       0.09300
      4 C4        -52.3782    4.3679  -32.6541 C.2    1 LIG       0.09300
      5 O1        -51.1481    4.8728  -32.3737 O.3    1 LIG      -0.29200
      6 H1        -53.0388    7.5591  -32.2594 H      1 LIG       0.17500
      7 H2        -54.3796    5.2493  -32.8427 H      1 LIG       0.17500
      8 H3        -50.4100    6.7610  -31.9568 H      1 LIG       0.13800
      9 H4        -52.4178    3.3026  -32.8285 H      1 LIG       0.13800
@<TRIPOS>BOND
      1       1       2 1
      2       1       3 2
      3       2       4 2
      4       3       5 1
      5       4       5 1
      6       1       6 1
      7       2       7 1
      8       3       8 1
      9       4       9 1
@<TRIPOS>ALT_TYPE
CGenFF_4.0_ALT_TYPE_SET
CGenFF_4.0 1 CG2R51 2 CG2R51 3 CG2R51 4 CG2R51 5 OG2R50 6 HGR51 7 HGR51 8 HGR52 9 HGR52
@<TRIPOS>MOLECULE
furan
 9 9 0 0 0
****
USER_CHARGES
INVALID_CHARGES
Pose:  12 Cluster:  12 Fr_nu:  24936 TotEn:    -9.17
@<TRIPOS>ATOM
      1 C1        -52.5716    5.9971  -32.1017 C.2    1 LIG      -0.26000
      2 C2        -51.2874    5.5575  -32.5028 C.2    1 LIG      -0.26000
      3 C3        -53.4506    5.0126  -32.4892 C.2    1 LIG       0.09300
      4 C4        -51.4732    4.3357  -33.1066 C.2    1 LIG       0.09300
      5 O1        -52.7890    3.9963  -33.1023 O.3    1 LIG      -0.29200
      6 H1        -52.8249    6.9167  -31.5943 H      1 LIG       0.17500
      7 H2        -50.3444    6.0674  -32.3683 H      1 LIG       0.17500
      8 H3        -54.5207    4.8904  -32.4054 H      1 LIG       0.13800
      9 H4        -50.8070    3.6197  -33.5655 H      1 LIG       0.13800
@<TRIPOS>BOND
      1       1       2 1
      2       1       3 2
      3       2       4 2
      4       3       5 1
      5       4       5 1
      6       1       6 1
      7       2       7 1
      8       3       8 1
      9       4       9 1
@<TRIPOS>ALT_TYPE
CGenFF_4.0_ALT_TYPE_SET
CGenFF_4.0 1 CG2R51 2 CG2R51 3 CG2R51 4 CG2R51 5 OG2R50 6 HGR51 7 HGR51 8 HGR52 9 HGR52
@<TRIPOS>MOLECULE
furan
 9 9 0 0 0
****
USER_CHARGES
INVALID_CHARGES
Pose:  13 Cluster:  13 Fr_nu: 566608 TotEn:    -9.02
@<TRIPOS>ATOM
      1 C1        -65.3469   -6.9536  -46.1222 C.2    1 LIG      -0.26000
      2 C2        -66.1684   -7.4610  -47.1569 C.2    1 LIG      -0.26000
      3 C3        -66.1778   -6.7320  -45.0487 C.2    1 LIG       0.09300
      4 C4        -67.4428   -7.5135  -46.6419 C.2    1 LIG       0.09300
      5 O1        -67.4570   -7.0709  -45.3572 O.3    1 LIG      -0.29200
      6 H1        -64.2824   -6.7715  -46.1549 H      1 LIG       0.17500
      7 H2        -65.8690   -7.7524  -48.1534 H      1 LIG       0.17500
      8 H3        -66.0220   -6.3578  -44.0473 H      1 LIG       0.13800
      9 H4        -68.3976   -7.8247  -47.0399 H      1 LIG       0.13800
@<TRIPOS>BOND
      1       1       2 1
      2       1       3 2
      3       2       4 2
      4       3       5 1
      5       4       5 1
      6       1       6 1
      7       2       7 1
      8       3       8 1
      9       4       9 1
@<TRIPOS>ALT_TYPE
CGenFF_4.0_ALT_TYPE_SET
CGenFF_4.0 1 CG2R51 2 CG2R51 3 CG2R51 4 CG2R51 5 OG2R50 6 HGR51 7 HGR51 8 HGR52 9 HGR52
@<TRIPOS>MOLECULE
furan
 9 9 0 0 0
****
USER_CHARGES
INVALID_CHARGES
Pose:  14 Cluster:  14 Fr_nu: 174297 TotEn:    -8.98
@<TRIPOS>ATOM
      1 C1        -51.9974    4.4490  -33.4671 C.2    1 LIG      -0.26000
      2 C2        -53.4025    4.4684  -33.2980 C.2    1 LIG      -0.26000
      3 C3        -51.4948    5.3862  -32.5946 C.2    1 LIG       0.09300
      4 C4        -53.6583    5.4159  -32.3343 C.2    1 LIG       0.09300
      5 O1        -52.5007    5.9799  -31.9002 O.3    1 LIG      -0.29200
      6 H1        -51.4230    3.8299  -34.1408 H      1 LIG       0.17500
      7 H2        -54.1369    3.8669  -33.8140 H      1 LIG       0.17500
      8 H3        -50.4981    5.7301  -32.3595 H      1 LIG       0.13800
      9 H4        -54.5613    5.7865  -31.8714 H      1 LIG       0.13800
@<TRIPOS>BOND
      1       1       2 1
      2       1       3 2
      3       2       4 2
      4       3       5 1
      5       4       5 1
      6       1       6 1
      7       2       7 1
      8       3       8 1
      9       4       9 1
@<TRIPOS>ALT_TYPE
CGenFF_4.0_ALT_TYPE_SET
CGenFF_4.0 1 CG2R51 2 CG2R51 3 CG2R51 4 CG2R51 5 OG2R50 6 HGR51 7 HGR51 8 HGR52 9 HGR52
@<TRIPOS>MOLECULE
furan
 9 9 0 0 0
****
USER_CHARGES
INVALID_CHARGES
Pose:  15 Cluster:  15 Fr_nu: 3227969 TotEn:    -8.90
@<TRIPOS>ATOM
      1 C1        -46.0733  -10.2581  -31.6309 C.2    1 LIG      -0.26000
      2 C2        -46.4119  -11.0102  -32.7810 C.2    1 LIG      -0.26000
      3 C3        -46.6661   -9.0272  -31.7912 C.2    1 LIG       0.09300
      4 C4        -47.1877  -10.1855  -33.5621 C.2    1 LIG       0.09300
      5 O1        -47.3474   -8.9749  -32.9658 O.3    1 LIG      -0.29200
      6 H1        -45.4719  -10.5734  -30.7905 H      1 LIG       0.17500
      7 H2        -46.1265  -12.0265  -33.0117 H      1 LIG       0.17500
      8 H3        -46.6978   -8.1289  -31.1920 H      1 LIG       0.13800
      9 H4        -47.6765  -10.3040  -34.5181 H      1 LIG       0.13800
@<TRIPOS>BOND
      1       1       2 1
      2       1       3 2
      3       2       4 2
      4       3       5 1
      5       4       5 1
      6       1       6 1
      7       2       7 1
      8       3       8 1
      9       4       9 1
@<TRIPOS>ALT_TYPE
CGenFF_4.0_ALT_TYPE_SET
CGenFF_4.0 1 CG2R51 2 CG2R51 3 CG2R51 4 CG2R51 5 OG2R50 6 HGR51 7 HGR51 8 HGR52 9 HGR52
@<TRIPOS>MOLECULE
furan
 9 9 0 0 0
****
USER_CHARGES
INVALID_CHARGES
Pose:  16 Cluster:  16 Fr_nu:   2889 TotEn:    -8.85
@<TRIPOS>ATOM
      1 C1        -64.1915   -3.8027  -57.2627 C.2    1 LIG      -0.26000
      2 C2        -64.9219   -4.7375  -56.4908 C.2    1 LIG      -0.26000
      3 C3        -65.1190   -3.1236  -58.0182 C.2    1 LIG       0.09300
      4 C4        -66.2436   -4.5630  -56.8294 C.2    1 LIG       0.09300
      5 O1        -66.3722   -3.5810  -57.7598 O.3    1 LIG      -0.29200
      6 H1        -63.1229   -3.6440  -57.2682 H      1 LIG       0.17500
      7 H2        -64.5335   -5.4494  -55.7768 H      1 LIG       0.17500
      8 H3        -65.0524   -2.3289  -58.7469 H      1 LIG       0.13800
      9 H4        -67.1641   -5.0328  -56.5150 H      1 LIG       0.13800
@<TRIPOS>BOND
      1       1       2 1
      2       1       3 2
      3       2       4 2
      4       3       5 1
      5       4       5 1
      6       1       6 1
      7       2       7 1
      8       3       8 1
      9       4       9 1
@<TRIPOS>ALT_TYPE
CGenFF_4.0_ALT_TYPE_SET
CGenFF_4.0 1 CG2R51 2 CG2R51 3 CG2R51 4 CG2R51 5 OG2R50 6 HGR51 7 HGR51 8 HGR52 9 HGR52
@<TRIPOS>MOLECULE
furan
 9 9 0 0 0
****
USER_CHARGES
INVALID_CHARGES
Pose:  17 Cluster:  17 Fr_nu: 295507 TotEn:    -8.56
@<TRIPOS>ATOM
      1 C1        -67.1737   -7.4855  -48.0669 C.2    1 LIG      -0.26000
      2 C2        -68.2698   -8.0070  -47.3390 C.2    1 LIG      -0.26000
      3 C3        -67.6550   -7.1872  -49.3205 C.2    1 LIG       0.09300
      4 C4        -69.3427   -7.9901  -48.1995 C.2    1 LIG       0.09300
      5 O1        -68.9763   -7.4917  -49.4095 O.3    1 LIG      -0.29200
      6 H1        -66.1598   -7.3451  -47.7214 H      1 LIG       0.17500
      7 H2        -68.2768   -8.3519  -46.3150 H      1 LIG       0.17500
      8 H3        -67.2094   -6.7738  -50.2136 H      1 LIG       0.13800
      9 H4        -70.3786   -8.2826  -48.1085 H      1 LIG       0.13800
@<TRIPOS>BOND
      1       1       2 1
      2       1       3 2
      3       2       4 2
      4       3       5 1
      5       4       5 1
      6       1       6 1
      7       2       7 1
      8       3       8 1
      9       4       9 1
@<TRIPOS>ALT_TYPE
CGenFF_4.0_ALT_TYPE_SET
CGenFF_4.0 1 CG2R51 2 CG2R51 3 CG2R51 4 CG2R51 5 OG2R50 6 HGR51 7 HGR51 8 HGR52 9 HGR52
@<TRIPOS>MOLECULE
furan
 9 9 0 0 0
****
USER_CHARGES
INVALID_CHARGES
Pose:  18 Cluster:  18 Fr_nu: 295712 TotEn:    -8.50
@<TRIPOS>ATOM
      1 C1        -66.9239   -7.5849  -47.2219 C.2    1 LIG      -0.26000
      2 C2        -68.2698   -8.0070  -47.3390 C.2    1 LIG      -0.26000
      3 C3        -66.4542   -7.4455  -48.5072 C.2    1 LIG       0.09300
      4 C4        -68.5265   -8.0954  -48.6874 C.2    1 LIG       0.09300
      5 O1        -67.4249   -7.7546  -49.4064 O.3    1 LIG      -0.29200
      6 H1        -66.3659   -7.4052  -46.3144 H      1 LIG       0.17500
      7 H2        -68.9656   -8.2200  -46.5404 H      1 LIG       0.17500
      8 H3        -65.5043   -7.1494  -48.9280 H      1 LIG       0.13800
      9 H4        -69.3960   -8.3708  -49.2663 H      1 LIG       0.13800
@<TRIPOS>BOND
      1       1       2 1
      2       1       3 2
      3       2       4 2
      4       3       5 1
      5       4       5 1
      6       1       6 1
      7       2       7 1
      8       3       8 1
      9       4       9 1
@<TRIPOS>ALT_TYPE
CGenFF_4.0_ALT_TYPE_SET
CGenFF_4.0 1 CG2R51 2 CG2R51 3 CG2R51 4 CG2R51 5 OG2R50 6 HGR51 7 HGR51 8 HGR52 9 HGR52
@<TRIPOS>MOLECULE
furan
 9 9 0 0 0
****
USER_CHARGES
INVALID_CHARGES
Pose:  19 Cluster:  19 Fr_nu:  91874 TotEn:    -8.08
@<TRIPOS>ATOM
      1 C1        -51.7828    4.7870  -32.5403 C.2    1 LIG      -0.26000
      2 C2        -53.1822    4.7423  -32.3329 C.2    1 LIG      -0.26000
      3 C3        -51.5927    4.6447  -33.8952 C.2    1 LIG       0.09300
      4 C4        -53.7474    4.5759  -33.5759 C.2    1 LIG       0.09300
      5 O1        -52.7853    4.5156  -34.5336 O.3    1 LIG      -0.29200
      6 H1        -51.0095    4.9074  -31.7954 H      1 LIG       0.17500
      7 H2        -53.7124    4.8216  -31.3949 H      1 LIG       0.17500
      8 H3        -50.7180    4.6174  -34.5286 H      1 LIG       0.13800
      9 H4        -54.7646    4.4874  -33.9287 H      1 LIG       0.13800
@<TRIPOS>BOND
      1       1       2 1
      2       1       3 2
      3       2       4 2
      4       3       5 1
      5       4       5 1
      6       1       6 1
      7       2       7 1
      8       3       8 1
      9       4       9 1
@<TRIPOS>ALT_TYPE
CGenFF_4.0_ALT_TYPE_SET
CGenFF_4.0 1 CG2R51 2 CG2R51 3 CG2R51 4 CG2R51 5 OG2R50 6 HGR51 7 HGR51 8 HGR52 9 HGR52
@<TRIPOS>MOLECULE
furan
 9 9 0 0 0
****
USER_CHARGES
INVALID_CHARGES
Pose:  20 Cluster:  20 Fr_nu:  25852 TotEn:    -7.33
@<TRIPOS>ATOM
      1 C1        -51.9636    5.7912  -32.7267 C.2    1 LIG      -0.26000
      2 C2        -52.1033    4.4300  -33.0886 C.2    1 LIG      -0.26000
      3 C3        -53.1141    6.1270  -32.0517 C.2    1 LIG       0.09300
      4 C4        -53.3292    4.0311  -32.6090 C.2    1 LIG       0.09300
      5 O1        -53.9516    5.0597  -31.9756 O.3    1 LIG      -0.29200
      6 H1        -51.1290    6.4457  -32.9324 H      1 LIG       0.17500
      7 H2        -51.3985    3.8165  -33.6311 H      1 LIG       0.17500
      8 H3        -53.4703    7.0348  -31.5870 H      1 LIG       0.13800
      9 H4        -53.8745    3.0989  -32.6344 H      1 LIG       0.13800
@<TRIPOS>BOND
      1       1       2 1
      2       1       3 2
      3       2       4 2
      4       3       5 1
      5       4       5 1
      6       1       6 1
      7       2       7 1
      8       3       8 1
      9       4       9 1
@<TRIPOS>ALT_TYPE
CGenFF_4.0_ALT_TYPE_SET
CGenFF_4.0 1 CG2R51 2 CG2R51 3 CG2R51 4 CG2R51 5 OG2R50 6 HGR51 7 HGR51 8 HGR52 9 HGR52
@<TRIPOS>MOLECULE
pyrimidine
 10 10 0 0 0
****
USER_CHARGES
INVALID_CHARGES
Pose:   1 Cluster:   1 Fr_nu:   4883 TotEn:   -16.60
@<TRIPOS>ATOM
      1 C1        -67.5835   -6.8553  -50.1054 C.ar   1 LIG      -0.13100
      2 C2        -68.9287   -6.7305  -49.8235 C.ar   1 LIG       0.28900
      3 C3        -66.8261   -7.4812  -49.1366 C.ar   1 LIG       0.28900
      4 C4        -68.6569   -7.7709  -47.8209 C.ar   1 LIG       0.50700
      5 N1        -69.5010   -7.1785  -48.6869 N.ar   1 LIG      -0.71900
      6 N2        -67.3318   -7.9528  -47.9782 N.ar   1 LIG      -0.71900
      7 H1        -67.1511   -6.4864  -51.0258 H      1 LIG       0.11500
      8 H2        -69.6035   -6.2522  -50.5252 H      1 LIG       0.11400
      9 H3        -65.7591   -7.6244  -49.2689 H      1 LIG       0.11400
     10 H4        -69.0895   -8.1394  -46.8988 H      1 LIG       0.14100
@<TRIPOS>BOND
      1       1       2 ar
      2       1       3 ar
      3       2       5 ar
      4       3       6 ar
      5       4       5 ar
      6       4       6 ar
      7       1       7 1
      8       2       8 1
      9       3       9 1
     10       4      10 1
@<TRIPOS>ALT_TYPE
CGenFF_4.0_ALT_TYPE_SET
CGenFF_4.0 1 CG2R61 2 CG2R61 3 CG2R61 4 CG2R64 5 NG2R62 6 NG2R62 7 HGR61 8 HGR62 9 HGR62 10 HGR62
@<TRIPOS>MOLECULE
pyrimidine
 10 10 0 0 0
****
USER_CHARGES
INVALID_CHARGES
Pose:   2 Cluster:   2 Fr_nu: 682695 TotEn:   -15.81
@<TRIPOS>ATOM
      1 C1        -72.7443   -9.0240  -42.8534 C.ar   1 LIG      -0.13100
      2 C2        -71.4321   -8.6868  -43.1160 C.ar   1 LIG       0.28900
      3 C3        -72.9267  -10.1029  -42.0128 C.ar   1 LIG       0.28900
      4 C4        -70.6807  -10.3788  -41.7972 C.ar   1 LIG       0.50700
      5 N1        -70.3720   -9.3449  -42.6029 N.ar   1 LIG      -0.71900
      6 N2        -71.9139  -10.8060  -41.4648 N.ar   1 LIG      -0.71900
      7 H1        -73.5757   -8.4782  -43.2791 H      1 LIG       0.11500
      8 H2        -71.1899   -7.8530  -43.7660 H      1 LIG       0.11400
      9 H3        -73.9224  -10.4425  -41.7491 H      1 LIG       0.11400
     10 H4        -69.8484  -10.9261  -41.3718 H      1 LIG       0.14100
@<TRIPOS>BOND
      1       1       2 ar
      2       1       3 ar
      3       2       5 ar
      4       3       6 ar
      5       4       5 ar
      6       4       6 ar
      7       1       7 1
      8       2       8 1
      9       3       9 1
     10       4      10 1
@<TRIPOS>ALT_TYPE
CGenFF_4.0_ALT_TYPE_SET
CGenFF_4.0 1 CG2R61 2 CG2R61 3 CG2R61 4 CG2R64 5 NG2R62 6 NG2R62 7 HGR61 8 HGR62 9 HGR62 10 HGR62
@<TRIPOS>MOLECULE
pyrimidine
 10 10 0 0 0
****
USER_CHARGES
INVALID_CHARGES
Pose:   3 Cluster:   3 Fr_nu: 3819770 TotEn:   -15.73
@<TRIPOS>ATOM
      1 C1        -82.7765   -9.9644  -33.5799 C.ar   1 LIG      -0.13100
      2 C2        -83.8635  -10.1452  -34.4106 C.ar   1 LIG       0.28900
      3 C3        -83.0664   -9.5246  -32.3045 C.ar   1 LIG       0.28900
      4 C4        -85.2916   -9.4914  -32.7674 C.ar   1 LIG       0.50700
      5 N1        -85.1394   -9.9174  -34.0358 N.ar   1 LIG      -0.71900
      6 N2        -84.3170   -9.2770  -31.8630 N.ar   1 LIG      -0.71900
      7 H1        -81.7632  -10.1548  -33.9072 H      1 LIG       0.11500
      8 H2        -83.7343  -10.4884  -35.4314 H      1 LIG       0.11400
      9 H3        -82.2770   -9.3532  -31.5806 H      1 LIG       0.11400
     10 H4        -86.3060   -9.2996  -32.4398 H      1 LIG       0.14100
@<TRIPOS>BOND
      1       1       2 ar
      2       1       3 ar
      3       2       5 ar
      4       3       6 ar
      5       4       5 ar
      6       4       6 ar
      7       1       7 1
      8       2       8 1
      9       3       9 1
     10       4      10 1
@<TRIPOS>ALT_TYPE
CGenFF_4.0_ALT_TYPE_SET
CGenFF_4.0 1 CG2R61 2 CG2R61 3 CG2R61 4 CG2R64 5 NG2R62 6 NG2R62 7 HGR61 8 HGR62 9 HGR62 10 HGR62
@<TRIPOS>MOLECULE
pyrimidine
 10 10 0 0 0
****
USER_CHARGES
INVALID_CHARGES
Pose:   4 Cluster:   4 Fr_nu: 3539918 TotEn:   -15.56
@<TRIPOS>ATOM
      1 C1        -84.0602   -9.6099  -33.7318 C.ar   1 LIG      -0.13100
      2 C2        -83.4628  -10.7387  -33.2087 C.ar   1 LIG       0.28900
      3 C3        -85.2411   -9.2260  -33.1300 C.ar   1 LIG       0.28900
      4 C4        -85.1262  -10.9702  -31.6769 C.ar   1 LIG       0.50700
      5 N1        -83.9702  -11.4458  -32.1778 N.ar   1 LIG      -0.71900
      6 N2        -85.8049   -9.8854  -32.0967 N.ar   1 LIG      -0.71900
      7 H1        -83.6308   -9.0619  -34.5597 H      1 LIG       0.11500
      8 H2        -82.5318  -11.1168  -33.6167 H      1 LIG       0.11400
      9 H3        -85.7834   -8.3515  -33.4729 H      1 LIG       0.11400
     10 H4        -85.5570  -11.5194  -30.8486 H      1 LIG       0.14100
@<TRIPOS>BOND
      1       1       2 ar
      2       1       3 ar
      3       2       5 ar
      4       3       6 ar
      5       4       5 ar
      6       4       6 ar
      7       1       7 1
      8       2       8 1
      9       3       9 1
     10       4      10 1
@<TRIPOS>ALT_TYPE
CGenFF_4.0_ALT_TYPE_SET
CGenFF_4.0 1 CG2R61 2 CG2R61 3 CG2R61 4 CG2R64 5 NG2R62 6 NG2R62 7 HGR61 8 HGR62 9 HGR62 10 HGR62
@<TRIPOS>MOLECULE
pyrimidine
 10 10 0 0 0
****
USER_CHARGES
INVALID_CHARGES
Pose:   5 Cluster:   5 Fr_nu: 148276 TotEn:   -15.55
@<TRIPOS>ATOM
      1 C1        -45.4964   -8.8273  -31.6641 C.ar   1 LIG      -0.13100
      2 C2        -46.2448   -8.0954  -32.5634 C.ar   1 LIG       0.28900
      3 C3        -45.7187  -10.1891  -31.6712 C.ar   1 LIG       0.28900
      4 C4        -47.2694   -9.9782  -33.3199 C.ar   1 LIG       0.50700
      5 N1        -47.1436   -8.6404  -33.4091 N.ar   1 LIG      -0.71900
      6 N2        -46.6010  -10.8004  -32.4886 N.ar   1 LIG      -0.71900
      7 H1        -44.7822   -8.3636  -30.9969 H      1 LIG       0.11500
      8 H2        -46.1390   -7.0180  -32.6304 H      1 LIG       0.11400
      9 H3        -45.1777  -10.8462  -30.9990 H      1 LIG       0.11400
     10 H4        -47.9852  -10.4425  -33.9870 H      1 LIG       0.14100
@<TRIPOS>BOND
      1       1       2 ar
      2       1       3 ar
      3       2       5 ar
      4       3       6 ar
      5       4       5 ar
      6       4       6 ar
      7       1       7 1
      8       2       8 1
      9       3       9 1
     10       4      10 1
@<TRIPOS>ALT_TYPE
CGenFF_4.0_ALT_TYPE_SET
CGenFF_4.0 1 CG2R61 2 CG2R61 3 CG2R61 4 CG2R64 5 NG2R62 6 NG2R62 7 HGR61 8 HGR62 9 HGR62 10 HGR62
@<TRIPOS>MOLECULE
pyrimidine
 10 10 0 0 0
****
USER_CHARGES
INVALID_CHARGES
Pose:   6 Cluster:   6 Fr_nu: 3789223 TotEn:   -14.76
@<TRIPOS>ATOM
      1 C1        -44.8606   -8.2695  -31.2447 C.ar   1 LIG      -0.13100
      2 C2        -45.6855   -7.9401  -32.3009 C.ar   1 LIG       0.28900
      3 C3        -45.1677   -9.4455  -30.5915 C.ar   1 LIG       0.28900
      4 C4        -46.9281   -9.8164  -31.9808 C.ar   1 LIG       0.50700
      5 N1        -46.7322   -8.6934  -32.6977 N.ar   1 LIG      -0.71900
      6 N2        -46.1980  -10.2463  -30.9340 N.ar   1 LIG      -0.71900
      7 H1        -44.0277   -7.6462  -30.9481 H      1 LIG       0.11500
      8 H2        -45.5225   -7.0340  -32.8743 H      1 LIG       0.11400
      9 H3        -44.5762   -9.7863  -29.7487 H      1 LIG       0.11400
     10 H4        -47.7627  -10.4400  -32.2770 H      1 LIG       0.14100
@<TRIPOS>BOND
      1       1       2 ar
      2       1       3 ar
      3       2       5 ar
      4       3       6 ar
      5       4       5 ar
      6       4       6 ar
      7       1       7 1
      8       2       8 1
      9       3       9 1
     10       4      10 1
@<TRIPOS>ALT_TYPE
CGenFF_4.0_ALT_TYPE_SET
CGenFF_4.0 1 CG2R61 2 CG2R61 3 CG2R61 4 CG2R64 5 NG2R62 6 NG2R62 7 HGR61 8 HGR62 9 HGR62 10 HGR62
@<TRIPOS>MOLECULE
pyrimidine
 10 10 0 0 0
****
USER_CHARGES
INVALID_CHARGES
Pose:   7 Cluster:   7 Fr_nu:  31717 TotEn:   -13.56
@<TRIPOS>ATOM
      1 C1        -69.4302   -6.9494  -49.2954 C.ar   1 LIG      -0.13100
      2 C2        -68.2536   -7.6283  -49.0518 C.ar   1 LIG       0.28900
      3 C3        -70.4630   -7.2111  -48.4187 C.ar   1 LIG       0.28900
      4 C4        -69.1679   -8.6673  -47.2486 C.ar   1 LIG       0.50700
      5 N1        -68.0871   -8.4978  -48.0337 N.ar   1 LIG      -0.71900
      6 N2        -70.3665   -8.0674  -47.3806 N.ar   1 LIG      -0.71900
      7 H1        -69.5359   -6.2574  -50.1202 H      1 LIG       0.11500
      8 H2        -67.3866   -7.4876  -49.6880 H      1 LIG       0.11400
      9 H3        -71.4263   -6.7251  -48.5304 H      1 LIG       0.11400
     10 H4        -69.0627   -9.3610  -46.4234 H      1 LIG       0.14100
@<TRIPOS>BOND
      1       1       2 ar
      2       1       3 ar
      3       2       5 ar
      4       3       6 ar
      5       4       5 ar
      6       4       6 ar
      7       1       7 1
      8       2       8 1
      9       3       9 1
     10       4      10 1
@<TRIPOS>ALT_TYPE
CGenFF_4.0_ALT_TYPE_SET
CGenFF_4.0 1 CG2R61 2 CG2R61 3 CG2R61 4 CG2R64 5 NG2R62 6 NG2R62 7 HGR61 8 HGR62 9 HGR62 10 HGR62
@<TRIPOS>MOLECULE
pyrimidine
 10 10 0 0 0
****
USER_CHARGES
INVALID_CHARGES
Pose:   8 Cluster:   8 Fr_nu:  41343 TotEn:   -13.07
@<TRIPOS>ATOM
      1 C1        -69.3973   -7.4199  -48.8082 C.ar   1 LIG      -0.13100
      2 C2        -68.0216   -7.3115  -48.7910 C.ar   1 LIG       0.28900
      3 C3        -69.9770   -7.8512  -47.6326 C.ar   1 LIG       0.28900
      4 C4        -67.9435   -8.0095  -46.6292 C.ar   1 LIG       0.50700
      5 N1        -67.2606   -7.5991  -47.7148 N.ar   1 LIG      -0.71900
      6 N2        -69.2778   -8.1561  -46.5198 N.ar   1 LIG      -0.71900
      7 H1        -69.9830   -7.1824  -49.6861 H      1 LIG       0.11500
      8 H2        -67.4773   -6.9805  -49.6688 H      1 LIG       0.11400
      9 H3        -71.0522   -7.9677  -47.5508 H      1 LIG       0.11400
     10 H4        -67.3572   -8.2484  -45.7503 H      1 LIG       0.14100
@<TRIPOS>BOND
      1       1       2 ar
      2       1       3 ar
      3       2       5 ar
      4       3       6 ar
      5       4       5 ar
      6       4       6 ar
      7       1       7 1
      8       2       8 1
      9       3       9 1
     10       4      10 1
@<TRIPOS>ALT_TYPE
CGenFF_4.0_ALT_TYPE_SET
CGenFF_4.0 1 CG2R61 2 CG2R61 3 CG2R61 4 CG2R64 5 NG2R62 6 NG2R62 7 HGR61 8 HGR62 9 HGR62 10 HGR62
@<TRIPOS>MOLECULE
pyrimidine
 10 10 0 0 0
****
USER_CHARGES
INVALID_CHARGES
Pose:   9 Cluster:   9 Fr_nu: 153659 TotEn:   -12.99
@<TRIPOS>ATOM
      1 C1        -79.2202  -28.3711  -34.0796 C.ar   1 LIG      -0.13100
      2 C2        -78.7629  -29.4752  -33.3896 C.ar   1 LIG       0.28900
      3 C3        -79.8767  -28.6368  -35.2638 C.ar   1 LIG       0.28900
      4 C4        -79.5843  -30.8734  -34.9825 C.ar   1 LIG       0.50700
      5 N1        -78.9282  -30.7454  -33.8135 N.ar   1 LIG      -0.71900
      6 N2        -80.0771  -29.8804  -35.7472 N.ar   1 LIG      -0.71900
      7 H1        -79.0735  -27.3629  -33.7159 H      1 LIG       0.11500
      8 H2        -78.2349  -29.3655  -32.4485 H      1 LIG       0.11400
      9 H3        -80.2710  -27.8327  -35.8757 H      1 LIG       0.11400
     10 H4        -79.7303  -31.8827  -35.3474 H      1 LIG       0.14100
@<TRIPOS>BOND
      1       1       2 ar
      2       1       3 ar
      3       2       5 ar
      4       3       6 ar
      5       4       5 ar
      6       4       6 ar
      7       1       7 1
      8       2       8 1
      9       3       9 1
     10       4      10 1
@<TRIPOS>ALT_TYPE
CGenFF_4.0_ALT_TYPE_SET
CGenFF_4.0 1 CG2R61 2 CG2R61 3 CG2R61 4 CG2R64 5 NG2R62 6 NG2R62 7 HGR61 8 HGR62 9 HGR62 10 HGR62
@<TRIPOS>MOLECULE
pyrimidine
 10 10 0 0 0
****
USER_CHARGES
INVALID_CHARGES
Pose:  10 Cluster:  10 Fr_nu: 314986 TotEn:   -12.98
@<TRIPOS>ATOM
      1 C1        -68.3717   -7.1998  -49.6050 C.ar   1 LIG      -0.13100
      2 C2        -66.9960   -7.3019  -49.6411 C.ar   1 LIG       0.28900
      3 C3        -68.9654   -7.5506  -48.4098 C.ar   1 LIG       0.28900
      4 C4        -66.9432   -8.0269  -47.4873 C.ar   1 LIG       0.50700
      5 N1        -66.2473   -7.7134  -48.5968 N.ar   1 LIG      -0.71900
      6 N2        -68.2791   -7.9701  -47.3266 N.ar   1 LIG      -0.71900
      7 H1        -68.9473   -6.8667  -50.4583 H      1 LIG       0.11500
      8 H2        -66.4412   -7.0480  -50.5378 H      1 LIG       0.11400
      9 H3        -70.0419   -7.5033  -48.2866 H      1 LIG       0.11400
     10 H4        -66.3672   -8.3615  -46.6332 H      1 LIG       0.14100
@<TRIPOS>BOND
      1       1       2 ar
      2       1       3 ar
      3       2       5 ar
      4       3       6 ar
      5       4       5 ar
      6       4       6 ar
      7       1       7 1
      8       2       8 1
      9       3       9 1
     10       4      10 1
@<TRIPOS>ALT_TYPE
CGenFF_4.0_ALT_TYPE_SET
CGenFF_4.0 1 CG2R61 2 CG2R61 3 CG2R61 4 CG2R64 5 NG2R62 6 NG2R62 7 HGR61 8 HGR62 9 HGR62 10 HGR62
@<TRIPOS>MOLECULE
pyrimidine
 10 10 0 0 0
****
USER_CHARGES
INVALID_CHARGES
Pose:  11 Cluster:  11 Fr_nu:  77796 TotEn:   -12.86
@<TRIPOS>ATOM
      1 C1        -68.8812   -7.7434  -47.0807 C.ar   1 LIG      -0.13100
      2 C2        -68.2003   -8.0498  -48.2414 C.ar   1 LIG       0.28900
      3 C3        -68.0981   -7.5637  -45.9589 C.ar   1 LIG       0.28900
      4 C4        -66.2070   -7.9744  -47.1514 C.ar   1 LIG       0.50700
      5 N1        -66.8587   -8.1735  -48.3129 N.ar   1 LIG      -0.71900
      6 N2        -66.7533   -7.6722  -45.9581 N.ar   1 LIG      -0.71900
      7 H1        -69.9586   -7.6505  -47.0522 H      1 LIG       0.11500
      8 H2        -68.7310   -8.2091  -49.1737 H      1 LIG       0.11400
      9 H3        -68.5440   -7.3208  -45.0004 H      1 LIG       0.11400
     10 H4        -65.1283   -8.0686  -47.1795 H      1 LIG       0.14100
@<TRIPOS>BOND
      1       1       2 ar
      2       1       3 ar
      3       2       5 ar
      4       3       6 ar
      5       4       5 ar
      6       4       6 ar
      7       1       7 1
      8       2       8 1
      9       3       9 1
     10       4      10 1
@<TRIPOS>ALT_TYPE
CGenFF_4.0_ALT_TYPE_SET
CGenFF_4.0 1 CG2R61 2 CG2R61 3 CG2R61 4 CG2R64 5 NG2R62 6 NG2R62 7 HGR61 8 HGR62 9 HGR62 10 HGR62
@<TRIPOS>MOLECULE
pyrimidine
 10 10 0 0 0
****
USER_CHARGES
INVALID_CHARGES
Pose:  12 Cluster:  12 Fr_nu:  33287 TotEn:   -12.86
@<TRIPOS>ATOM
      1 C1        -66.4135   -7.1932  -49.1875 C.ar   1 LIG      -0.13100
      2 C2        -67.4583   -8.0875  -49.0731 C.ar   1 LIG       0.28900
      3 C3        -65.8614   -6.7648  -47.9978 C.ar   1 LIG       0.28900
      4 C4        -67.3130   -8.0444  -46.8051 C.ar   1 LIG       0.50700
      5 N1        -67.9353   -8.5360  -47.8934 N.ar   1 LIG      -0.71900
      6 N2        -66.2879   -7.1712  -46.7840 N.ar   1 LIG      -0.71900
      7 H1        -66.0512   -6.8501  -50.1474 H      1 LIG       0.11500
      8 H2        -67.9556   -8.4798  -49.9536 H      1 LIG       0.11400
      9 H3        -65.0361   -6.0610  -47.9872 H      1 LIG       0.11400
     10 H4        -67.6763   -8.3868  -45.8439 H      1 LIG       0.14100
@<TRIPOS>BOND
      1       1       2 ar
      2       1       3 ar
      3       2       5 ar
      4       3       6 ar
      5       4       5 ar
      6       4       6 ar
      7       1       7 1
      8       2       8 1
      9       3       9 1
     10       4      10 1
@<TRIPOS>ALT_TYPE
CGenFF_4.0_ALT_TYPE_SET
CGenFF_4.0 1 CG2R61 2 CG2R61 3 CG2R61 4 CG2R64 5 NG2R62 6 NG2R62 7 HGR61 8 HGR62 9 HGR62 10 HGR62
@<TRIPOS>MOLECULE
pyrimidine
 10 10 0 0 0
****
USER_CHARGES
INVALID_CHARGES
Pose:  13 Cluster:  13 Fr_nu:  17322 TotEn:   -12.64
@<TRIPOS>ATOM
      1 C1        -65.4039   -6.5946  -45.9561 C.ar   1 LIG      -0.13100
      2 C2        -65.7595   -7.2726  -47.1043 C.ar   1 LIG       0.28900
      3 C3        -66.2630   -6.7407  -44.8862 C.ar   1 LIG       0.28900
      4 C4        -67.6227   -8.1000  -46.0988 C.ar   1 LIG       0.50700
      5 N1        -66.8660   -8.0371  -47.2110 N.ar   1 LIG      -0.71900
      6 N2        -67.3856   -7.4883  -44.9227 N.ar   1 LIG      -0.71900
      7 H1        -64.5101   -5.9880  -45.8985 H      1 LIG       0.11500
      8 H2        -65.1459   -7.2178  -47.9969 H      1 LIG       0.11400
      9 H3        -66.0669   -6.2451  -43.9416 H      1 LIG       0.11400
     10 H4        -68.5183   -8.7064  -46.1565 H      1 LIG       0.14100
@<TRIPOS>BOND
      1       1       2 ar
      2       1       3 ar
      3       2       5 ar
      4       3       6 ar
      5       4       5 ar
      6       4       6 ar
      7       1       7 1
      8       2       8 1
      9       3       9 1
     10       4      10 1
@<TRIPOS>ALT_TYPE
CGenFF_4.0_ALT_TYPE_SET
CGenFF_4.0 1 CG2R61 2 CG2R61 3 CG2R61 4 CG2R64 5 NG2R62 6 NG2R62 7 HGR61 8 HGR62 9 HGR62 10 HGR62
@<TRIPOS>MOLECULE
pyrimidine
 10 10 0 0 0
****
USER_CHARGES
INVALID_CHARGES
Pose:  14 Cluster:  14 Fr_nu:  18903 TotEn:   -12.53
@<TRIPOS>ATOM
      1 C1        -66.6404   -7.2328  -48.7573 C.ar   1 LIG      -0.13100
      2 C2        -67.9479   -7.4085  -49.1624 C.ar   1 LIG       0.28900
      3 C3        -66.3624   -7.6064  -47.4583 C.ar   1 LIG       0.28900
      4 C4        -68.5208   -8.2364  -47.1244 C.ar   1 LIG       0.50700
      5 N1        -68.9174   -7.9095  -48.3691 N.ar   1 LIG      -0.71900
      6 N2        -67.2818   -8.1134  -46.6111 N.ar   1 LIG      -0.71900
      7 H1        -65.8828   -6.8284  -49.4151 H      1 LIG       0.11500
      8 H2        -68.2611   -7.1431  -50.1662 H      1 LIG       0.11400
      9 H3        -65.3626   -7.5045  -47.0504 H      1 LIG       0.11400
     10 H4        -69.2794   -8.6403  -46.4652 H      1 LIG       0.14100
@<TRIPOS>BOND
      1       1       2 ar
      2       1       3 ar
      3       2       5 ar
      4       3       6 ar
      5       4       5 ar
      6       4       6 ar
      7       1       7 1
      8       2       8 1
      9       3       9 1
     10       4      10 1
@<TRIPOS>ALT_TYPE
CGenFF_4.0_ALT_TYPE_SET
CGenFF_4.0 1 CG2R61 2 CG2R61 3 CG2R61 4 CG2R64 5 NG2R62 6 NG2R62 7 HGR61 8 HGR62 9 HGR62 10 HGR62
@<TRIPOS>MOLECULE
pyrimidine
 10 10 0 0 0
****
USER_CHARGES
INVALID_CHARGES
Pose:  15 Cluster:  15 Fr_nu: 1148607 TotEn:   -12.16
@<TRIPOS>ATOM
      1 C1        -74.7063  -25.4853  -43.5884 C.ar   1 LIG      -0.13100
      2 C2        -74.2881  -24.1702  -43.5761 C.ar   1 LIG       0.28900
      3 C3        -73.7103  -26.4300  -43.4487 C.ar   1 LIG       0.28900
      4 C4        -72.1228  -24.8090  -43.3104 C.ar   1 LIG       0.50700
      5 N1        -72.9995  -23.7949  -43.4384 N.ar   1 LIG      -0.71900
      6 N2        -72.4034  -26.1261  -43.3072 N.ar   1 LIG      -0.71900
      7 H1        -75.7472  -25.7578  -43.7006 H      1 LIG       0.11500
      8 H2        -74.9991  -23.3579  -43.6799 H      1 LIG       0.11400
      9 H3        -73.9425  -27.4894  -43.4473 H      1 LIG       0.11400
     10 H4        -71.0804  -24.5364  -43.1992 H      1 LIG       0.14100
@<TRIPOS>BOND
      1       1       2 ar
      2       1       3 ar
      3       2       5 ar
      4       3       6 ar
      5       4       5 ar
      6       4       6 ar
      7       1       7 1
      8       2       8 1
      9       3       9 1
     10       4      10 1
@<TRIPOS>ALT_TYPE
CGenFF_4.0_ALT_TYPE_SET
CGenFF_4.0 1 CG2R61 2 CG2R61 3 CG2R61 4 CG2R64 5 NG2R62 6 NG2R62 7 HGR61 8 HGR62 9 HGR62 10 HGR62
@<TRIPOS>MOLECULE
pyrimidine
 10 10 0 0 0
****
USER_CHARGES
INVALID_CHARGES
Pose:  16 Cluster:  16 Fr_nu: 258330 TotEn:   -11.92
@<TRIPOS>ATOM
      1 C1        -55.2338    5.1788  -34.8243 C.ar   1 LIG      -0.13100
      2 C2        -54.8684    4.0671  -35.5559 C.ar   1 LIG       0.28900
      3 C3        -55.9453    6.1396  -35.5134 C.ar   1 LIG       0.28900
      4 C4        -55.8663    4.9033  -37.4192 C.ar   1 LIG       0.50700
      5 N1        -55.1691    3.8961  -36.8599 N.ar   1 LIG      -0.71900
      6 N2        -56.2799    6.0341  -36.8161 N.ar   1 LIG      -0.71900
      7 H1        -54.9789    5.2899  -33.7789 H      1 LIG       0.11500
      8 H2        -54.3067    3.2593  -35.0996 H      1 LIG       0.11400
      9 H3        -56.2753    7.0485  -35.0222 H      1 LIG       0.11400
     10 H4        -56.1207    4.7928  -38.4663 H      1 LIG       0.14100
@<TRIPOS>BOND
      1       1       2 ar
      2       1       3 ar
      3       2       5 ar
      4       3       6 ar
      5       4       5 ar
      6       4       6 ar
      7       1       7 1
      8       2       8 1
      9       3       9 1
     10       4      10 1
@<TRIPOS>ALT_TYPE
CGenFF_4.0_ALT_TYPE_SET
CGenFF_4.0 1 CG2R61 2 CG2R61 3 CG2R61 4 CG2R64 5 NG2R62 6 NG2R62 7 HGR61 8 HGR62 9 HGR62 10 HGR62
@<TRIPOS>MOLECULE
pyrimidine
 10 10 0 0 0
****
USER_CHARGES
INVALID_CHARGES
Pose:  17 Cluster:  17 Fr_nu:  83622 TotEn:   -11.90
@<TRIPOS>ATOM
      1 C1        -66.6379   -7.4048  -47.4973 C.ar   1 LIG      -0.13100
      2 C2        -67.6984   -7.3775  -46.6146 C.ar   1 LIG       0.28900
      3 C3        -66.9203   -7.8978  -48.7548 C.ar   1 LIG       0.28900
      4 C4        -69.0909   -8.2553  -48.1823 C.ar   1 LIG       0.50700
      5 N1        -68.9428   -7.7964  -46.9249 N.ar   1 LIG      -0.71900
      6 N2        -68.1400   -8.3334  -49.1328 N.ar   1 LIG      -0.71900
      7 H1        -65.6496   -7.0623  -47.2213 H      1 LIG       0.11500
      8 H2        -67.5726   -7.0069  -45.6031 H      1 LIG       0.11400
      9 H3        -66.1501   -7.9587  -49.5160 H      1 LIG       0.11400
     10 H4        -70.0801   -8.5993  -48.4585 H      1 LIG       0.14100
@<TRIPOS>BOND
      1       1       2 ar
      2       1       3 ar
      3       2       5 ar
      4       3       6 ar
      5       4       5 ar
      6       4       6 ar
      7       1       7 1
      8       2       8 1
      9       3       9 1
     10       4      10 1
@<TRIPOS>ALT_TYPE
CGenFF_4.0_ALT_TYPE_SET
CGenFF_4.0 1 CG2R61 2 CG2R61 3 CG2R61 4 CG2R64 5 NG2R62 6 NG2R62 7 HGR61 8 HGR62 9 HGR62 10 HGR62
@<TRIPOS>MOLECULE
pyrimidine
 10 10 0 0 0
****
USER_CHARGES
INVALID_CHARGES
Pose:  18 Cluster:  18 Fr_nu: 1725734 TotEn:   -11.72
@<TRIPOS>ATOM
      1 C1        -74.2247  -25.1458  -43.8384 C.ar   1 LIG      -0.13100
      2 C2        -73.4687  -25.3486  -42.7017 C.ar   1 LIG       0.28900
      3 C3        -73.5271  -24.7251  -44.9521 C.ar   1 LIG       0.28900
      4 C4        -71.5695  -24.7480  -43.7969 C.ar   1 LIG       0.50700
      5 N1        -72.1342  -25.1586  -42.6454 N.ar   1 LIG      -0.71900
      6 N2        -72.1944  -24.5153  -44.9670 N.ar   1 LIG      -0.71900
      7 H1        -75.2944  -25.3059  -43.8551 H      1 LIG       0.11500
      8 H2        -73.9295  -25.6792  -41.7772 H      1 LIG       0.11400
      9 H3        -74.0360  -24.5389  -45.8917 H      1 LIG       0.11400
     10 H4        -70.4986  -24.5866  -43.7801 H      1 LIG       0.14100
@<TRIPOS>BOND
      1       1       2 ar
      2       1       3 ar
      3       2       5 ar
      4       3       6 ar
      5       4       5 ar
      6       4       6 ar
      7       1       7 1
      8       2       8 1
      9       3       9 1
     10       4      10 1
@<TRIPOS>ALT_TYPE
CGenFF_4.0_ALT_TYPE_SET
CGenFF_4.0 1 CG2R61 2 CG2R61 3 CG2R61 4 CG2R64 5 NG2R62 6 NG2R62 7 HGR61 8 HGR62 9 HGR62 10 HGR62
@<TRIPOS>MOLECULE
pyrimidine
 10 10 0 0 0
****
USER_CHARGES
INVALID_CHARGES
Pose:  19 Cluster:  19 Fr_nu: 273878 TotEn:   -11.35
@<TRIPOS>ATOM
      1 C1        -65.9487   -6.8920  -46.8935 C.ar   1 LIG      -0.13100
      2 C2        -66.3460   -7.4853  -48.0745 C.ar   1 LIG       0.28900
      3 C3        -66.8693   -6.9314  -45.8664 C.ar   1 LIG       0.28900
      4 C4        -68.3560   -8.0479  -47.1742 C.ar   1 LIG       0.50700
      5 N1        -67.5468   -8.0746  -48.2503 N.ar   1 LIG      -0.71900
      6 N2        -68.0868   -7.5031  -45.9723 N.ar   1 LIG      -0.71900
      7 H1        -64.9790   -6.4262  -46.7804 H      1 LIG       0.11500
      8 H2        -65.6897   -7.5034  -48.9378 H      1 LIG       0.11400
      9 H3        -66.6469   -6.4905  -44.9007 H      1 LIG       0.11400
     10 H4        -69.3275   -8.5132  -47.2875 H      1 LIG       0.14100
@<TRIPOS>BOND
      1       1       2 ar
      2       1       3 ar
      3       2       5 ar
      4       3       6 ar
      5       4       5 ar
      6       4       6 ar
      7       1       7 1
      8       2       8 1
      9       3       9 1
     10       4      10 1
@<TRIPOS>ALT_TYPE
CGenFF_4.0_ALT_TYPE_SET
CGenFF_4.0 1 CG2R61 2 CG2R61 3 CG2R61 4 CG2R64 5 NG2R62 6 NG2R62 7 HGR61 8 HGR62 9 HGR62 10 HGR62
@<TRIPOS>MOLECULE
pyrimidine
 10 10 0 0 0
****
USER_CHARGES
INVALID_CHARGES
Pose:  20 Cluster:  20 Fr_nu:  51332 TotEn:   -11.20
@<TRIPOS>ATOM
      1 C1        -46.8667   -9.7533  -30.3861 C.ar   1 LIG      -0.13100
      2 C2        -47.0021   -8.9793  -31.5206 C.ar   1 LIG       0.28900
      3 C3        -46.6992  -11.1057  -30.6025 C.ar   1 LIG       0.28900
      4 C4        -46.8077  -10.8101  -32.8537 C.ar   1 LIG       0.50700
      5 N1        -46.9772   -9.4765  -32.7745 N.ar   1 LIG      -0.71900
      6 N2        -46.6649  -11.6703  -31.8274 N.ar   1 LIG      -0.71900
      7 H1        -46.8907   -9.3276  -29.3919 H      1 LIG       0.11500
      8 H2        -47.1385   -7.9056  -31.4501 H      1 LIG       0.11400
      9 H3        -46.5852  -11.7937  -29.7718 H      1 LIG       0.11400
     10 H4        -46.7848  -11.2367  -33.8490 H      1 LIG       0.14100
@<TRIPOS>BOND
      1       1       2 ar
      2       1       3 ar
      3       2       5 ar
      4       3       6 ar
      5       4       5 ar
      6       4       6 ar
      7       1       7 1
      8       2       8 1
      9       3       9 1
     10       4      10 1
@<TRIPOS>ALT_TYPE
CGenFF_4.0_ALT_TYPE_SET
CGenFF_4.0 1 CG2R61 2 CG2R61 3 CG2R61 4 CG2R64 5 NG2R62 6 NG2R62 7 HGR61 8 HGR62 9 HGR62 10 HGR62
@<TRIPOS>MOLECULE
pyrimidine
 10 10 0 0 0
****
USER_CHARGES
INVALID_CHARGES
Pose:  21 Cluster:  21 Fr_nu: 788756 TotEn:   -10.94
@<TRIPOS>ATOM
      1 C1        -72.0884   -8.8377  -44.3192 C.ar   1 LIG      -0.13100
      2 C2        -71.5177   -8.9530  -45.5704 C.ar   1 LIG       0.28900
      3 C3        -71.2689   -8.3259  -43.3340 C.ar   1 LIG       0.28900
      4 C4        -69.5490   -8.1130  -44.8050 C.ar   1 LIG       0.50700
      5 N1        -70.2461   -8.5988  -45.8497 N.ar   1 LIG      -0.71900
      6 N2        -69.9894   -7.9521  -43.5425 N.ar   1 LIG      -0.71900
      7 H1        -73.1114   -9.1297  -44.1234 H      1 LIG       0.11500
      8 H2        -72.0844   -9.3452  -46.4078 H      1 LIG       0.11400
      9 H3        -71.6291   -8.1990  -42.3189 H      1 LIG       0.11400
     10 H4        -68.5243   -7.8216  -45.0006 H      1 LIG       0.14100
@<TRIPOS>BOND
      1       1       2 ar
      2       1       3 ar
      3       2       5 ar
      4       3       6 ar
      5       4       5 ar
      6       4       6 ar
      7       1       7 1
      8       2       8 1
      9       3       9 1
     10       4      10 1
@<TRIPOS>ALT_TYPE
CGenFF_4.0_ALT_TYPE_SET
CGenFF_4.0 1 CG2R61 2 CG2R61 3 CG2R61 4 CG2R64 5 NG2R62 6 NG2R62 7 HGR61 8 HGR62 9 HGR62 10 HGR62
@<TRIPOS>MOLECULE
pyrimidine
 10 10 0 0 0
****
USER_CHARGES
INVALID_CHARGES
Pose:  22 Cluster:  22 Fr_nu:  51753 TotEn:   -10.86
@<TRIPOS>ATOM
      1 C1        -46.8911  -11.0727  -32.2986 C.ar   1 LIG      -0.13100
      2 C2        -47.1783  -10.5073  -33.5243 C.ar   1 LIG       0.28900
      3 C3        -46.1951  -10.2692  -31.4188 C.ar   1 LIG       0.28900
      4 C4        -46.1447   -8.5720  -32.9300 C.ar   1 LIG       0.50700
      5 N1        -46.8190   -9.2549  -33.8746 N.ar   1 LIG      -0.71900
      6 N2        -45.8045   -9.0094  -31.7026 N.ar   1 LIG      -0.71900
      7 H1        -47.1916  -12.0803  -32.0443 H      1 LIG       0.11500
      8 H2        -47.7217  -11.0627  -34.2811 H      1 LIG       0.11400
      9 H3        -45.9236  -10.6273  -30.4317 H      1 LIG       0.11400
     10 H4        -45.8427   -7.5635  -33.1849 H      1 LIG       0.14100
@<TRIPOS>BOND
      1       1       2 ar
      2       1       3 ar
      3       2       5 ar
      4       3       6 ar
      5       4       5 ar
      6       4       6 ar
      7       1       7 1
      8       2       8 1
      9       3       9 1
     10       4      10 1
@<TRIPOS>ALT_TYPE
CGenFF_4.0_ALT_TYPE_SET
CGenFF_4.0 1 CG2R61 2 CG2R61 3 CG2R61 4 CG2R64 5 NG2R62 6 NG2R62 7 HGR61 8 HGR62 9 HGR62 10 HGR62
@<TRIPOS>MOLECULE
pyrimidine
 10 10 0 0 0
****
USER_CHARGES
INVALID_CHARGES
Pose:  23 Cluster:  23 Fr_nu: 434817 TotEn:   -10.76
@<TRIPOS>ATOM
      1 C1        -67.5894   -7.1418  -48.4829 C.ar   1 LIG      -0.13100
      2 C2        -68.9056   -7.1783  -48.8961 C.ar   1 LIG       0.28900
      3 C3        -67.3660   -7.4984  -47.1688 C.ar   1 LIG       0.28900
      4 C4        -69.5855   -7.8604  -46.8371 C.ar   1 LIG       0.50700
      5 N1        -69.9325   -7.5343  -48.0967 N.ar   1 LIG      -0.71900
      6 N2        -68.3442   -7.8643  -46.3146 N.ar   1 LIG      -0.71900
      7 H1        -66.7852   -6.8521  -49.1459 H      1 LIG       0.11500
      8 H2        -69.1787   -6.9144  -49.9120 H      1 LIG       0.11400
      9 H3        -66.3640   -7.4992  -46.7535 H      1 LIG       0.11400
     10 H4        -70.3906   -8.1494  -46.1727 H      1 LIG       0.14100
@<TRIPOS>BOND
      1       1       2 ar
      2       1       3 ar
      3       2       5 ar
      4       3       6 ar
      5       4       5 ar
      6       4       6 ar
      7       1       7 1
      8       2       8 1
      9       3       9 1
     10       4      10 1
@<TRIPOS>ALT_TYPE
CGenFF_4.0_ALT_TYPE_SET
CGenFF_4.0 1 CG2R61 2 CG2R61 3 CG2R61 4 CG2R64 5 NG2R62 6 NG2R62 7 HGR61 8 HGR62 9 HGR62 10 HGR62
@<TRIPOS>MOLECULE
pyrimidine
 10 10 0 0 0
****
USER_CHARGES
INVALID_CHARGES
Pose:  24 Cluster:  24 Fr_nu: 3527538 TotEn:   -10.18
@<TRIPOS>ATOM
      1 C1        -82.0741   -9.8949  -33.0638 C.ar   1 LIG      -0.13100
      2 C2        -83.1013   -9.4736  -33.8835 C.ar   1 LIG       0.28900
      3 C3        -82.4378  -10.7452  -32.0398 C.ar   1 LIG       0.28900
      4 C4        -84.6148  -10.6789  -32.6904 C.ar   1 LIG       0.50700
      5 N1        -84.3879   -9.8474  -33.7250 N.ar   1 LIG      -0.71900
      6 N2        -83.7035  -11.1591  -31.8228 N.ar   1 LIG      -0.71900
      7 H1        -81.0504   -9.5790  -33.2142 H      1 LIG       0.11500
      8 H2        -82.9121   -8.8036  -34.7152 H      1 LIG       0.11400
      9 H3        -81.6993  -11.1283  -31.3438 H      1 LIG       0.11400
     10 H4        -85.6398  -10.9945  -32.5390 H      1 LIG       0.14100
@<TRIPOS>BOND
      1       1       2 ar
      2       1       3 ar
      3       2       5 ar
      4       3       6 ar
      5       4       5 ar
      6       4       6 ar
      7       1       7 1
      8       2       8 1
      9       3       9 1
     10       4      10 1
@<TRIPOS>ALT_TYPE
CGenFF_4.0_ALT_TYPE_SET
CGenFF_4.0 1 CG2R61 2 CG2R61 3 CG2R61 4 CG2R64 5 NG2R62 6 NG2R62 7 HGR61 8 HGR62 9 HGR62 10 HGR62
@<TRIPOS>MOLECULE
pyrimidine
 10 10 0 0 0
****
USER_CHARGES
INVALID_CHARGES
Pose:  25 Cluster:  25 Fr_nu: 273721 TotEn:   -10.15
@<TRIPOS>ATOM
      1 C1        -66.8693   -6.9314  -45.8664 C.ar   1 LIG      -0.13100
      2 C2        -67.1594   -7.4938  -47.0928 C.ar   1 LIG       0.28900
      3 C3        -67.8633   -7.0297  -44.9144 C.ar   1 LIG       0.28900
      4 C4        -69.2150   -8.1384  -46.3672 C.ar   1 LIG       0.50700
      5 N1        -68.3265   -8.1074  -47.3787 N.ar   1 LIG      -0.71900
      6 N2        -69.0527   -7.6284  -45.1314 N.ar   1 LIG      -0.71900
      7 H1        -65.9244   -6.4450  -45.6646 H      1 LIG       0.11500
      8 H2        -66.4396   -7.4654  -47.9036 H      1 LIG       0.11400
      9 H3        -67.7270   -6.6165  -43.9208 H      1 LIG       0.11400
     10 H4        -70.1616   -8.6243  -46.5694 H      1 LIG       0.14100
@<TRIPOS>BOND
      1       1       2 ar
      2       1       3 ar
      3       2       5 ar
      4       3       6 ar
      5       4       5 ar
      6       4       6 ar
      7       1       7 1
      8       2       8 1
      9       3       9 1
     10       4      10 1
@<TRIPOS>ALT_TYPE
CGenFF_4.0_ALT_TYPE_SET
CGenFF_4.0 1 CG2R61 2 CG2R61 3 CG2R61 4 CG2R64 5 NG2R62 6 NG2R62 7 HGR61 8 HGR62 9 HGR62 10 HGR62
@<TRIPOS>MOLECULE
pyrimidine
 10 10 0 0 0
****
USER_CHARGES
INVALID_CHARGES
Pose:  26 Cluster:  26 Fr_nu:   3175 TotEn:   -10.01
@<TRIPOS>ATOM
      1 C1        -67.3599   -7.1639  -49.4854 C.ar   1 LIG      -0.13100
      2 C2        -68.5094   -6.7727  -50.1412 C.ar   1 LIG       0.28900
      3 C3        -67.5457   -7.9914  -48.3969 C.ar   1 LIG       0.28900
      4 C4        -69.7990   -7.9613  -48.6951 C.ar   1 LIG       0.50700
      5 N1        -69.7497   -7.1541  -49.7718 N.ar   1 LIG      -0.71900
      6 N2        -68.7556   -8.4112  -47.9722 N.ar   1 LIG      -0.71900
      7 H1        -66.3772   -6.8425  -49.8036 H      1 LIG       0.11500
      8 H2        -68.4631   -6.1222  -51.0078 H      1 LIG       0.11400
      9 H3        -66.7014   -8.3501  -47.8183 H      1 LIG       0.11400
     10 H4        -70.7829   -8.2824  -48.3756 H      1 LIG       0.14100
@<TRIPOS>BOND
      1       1       2 ar
      2       1       3 ar
      3       2       5 ar
      4       3       6 ar
      5       4       5 ar
      6       4       6 ar
      7       1       7 1
      8       2       8 1
      9       3       9 1
     10       4      10 1
@<TRIPOS>ALT_TYPE
CGenFF_4.0_ALT_TYPE_SET
CGenFF_4.0 1 CG2R61 2 CG2R61 3 CG2R61 4 CG2R64 5 NG2R62 6 NG2R62 7 HGR61 8 HGR62 9 HGR62 10 HGR62
@<TRIPOS>MOLECULE
pyrimidine
 10 10 0 0 0
****
USER_CHARGES
INVALID_CHARGES
Pose:  27 Cluster:  27 Fr_nu:  27489 TotEn:    -9.60
@<TRIPOS>ATOM
      1 C1        -53.9036    4.8788  -33.0387 C.ar   1 LIG      -0.13100
      2 C2        -53.4835    5.7526  -34.0208 C.ar   1 LIG       0.28900
      3 C3        -53.0790    4.7777  -31.9370 C.ar   1 LIG       0.28900
      4 C4        -51.6300    6.2902  -32.8198 C.ar   1 LIG       0.50700
      5 N1        -52.3478    6.4769  -33.9437 N.ar   1 LIG      -0.71900
      6 N2        -51.9305    5.4710  -31.7940 N.ar   1 LIG      -0.71900
      7 H1        -54.8196    4.3101  -33.1270 H      1 LIG       0.11500
      8 H2        -54.0661    5.8985  -34.9239 H      1 LIG       0.11400
      9 H3        -53.3262    4.1157  -31.1141 H      1 LIG       0.11400
     10 H4        -50.7123    6.8588  -32.7317 H      1 LIG       0.14100
@<TRIPOS>BOND
      1       1       2 ar
      2       1       3 ar
      3       2       5 ar
      4       3       6 ar
      5       4       5 ar
      6       4       6 ar
      7       1       7 1
      8       2       8 1
      9       3       9 1
     10       4      10 1
@<TRIPOS>ALT_TYPE
CGenFF_4.0_ALT_TYPE_SET
CGenFF_4.0 1 CG2R61 2 CG2R61 3 CG2R61 4 CG2R64 5 NG2R62 6 NG2R62 7 HGR61 8 HGR62 9 HGR62 10 HGR62
@<TRIPOS>MOLECULE
pyrimidine
 10 10 0 0 0
****
USER_CHARGES
INVALID_CHARGES
Pose:  28 Cluster:  28 Fr_nu:  24897 TotEn:    -9.28
@<TRIPOS>ATOM
      1 C1        -53.8382    4.5706  -32.8003 C.ar   1 LIG      -0.13100
      2 C2        -53.5533    5.6720  -32.0191 C.ar   1 LIG       0.28900
      3 C3        -52.7457    3.9211  -33.3376 C.ar   1 LIG       0.28900
      4 C4        -51.3221    5.3956  -32.3547 C.ar   1 LIG       0.50700
      5 N1        -52.3022    6.1140  -31.7745 N.ar   1 LIG      -0.71900
      6 N2        -51.4691    4.3077  -33.1348 N.ar   1 LIG      -0.71900
      7 H1        -54.8518    4.2383  -32.9800 H      1 LIG       0.11500
      8 H2        -54.3472    6.2467  -31.5546 H      1 LIG       0.11400
      9 H3        -52.8706    3.0456  -33.9656 H      1 LIG       0.11400
     10 H4        -50.3071    5.7288  -32.1759 H      1 LIG       0.14100
@<TRIPOS>BOND
      1       1       2 ar
      2       1       3 ar
      3       2       5 ar
      4       3       6 ar
      5       4       5 ar
      6       4       6 ar
      7       1       7 1
      8       2       8 1
      9       3       9 1
     10       4      10 1
@<TRIPOS>ALT_TYPE
CGenFF_4.0_ALT_TYPE_SET
CGenFF_4.0 1 CG2R61 2 CG2R61 3 CG2R61 4 CG2R64 5 NG2R62 6 NG2R62 7 HGR61 8 HGR62 9 HGR62 10 HGR62
@<TRIPOS>MOLECULE
pyrimidine
 10 10 0 0 0
****
USER_CHARGES
INVALID_CHARGES
Pose:  29 Cluster:  29 Fr_nu:   1050 TotEn:    -9.26
@<TRIPOS>ATOM
      1 C1        -51.3433    5.1423  -33.6715 C.ar   1 LIG      -0.13100
      2 C2        -51.5950    5.3189  -32.3261 C.ar   1 LIG       0.28900
      3 C3        -52.4204    4.7354  -34.4320 C.ar   1 LIG       0.28900
      4 C4        -53.7707    4.7217  -32.6034 C.ar   1 LIG       0.50700
      5 N1        -52.8012    5.1168  -31.7564 N.ar   1 LIG      -0.71900
      6 N2        -53.6527    4.5147  -33.9289 N.ar   1 LIG      -0.71900
      7 H1        -50.3654    5.3117  -34.1018 H      1 LIG       0.11500
      8 H2        -50.8098    5.6371  -31.6489 H      1 LIG       0.11400
      9 H3        -52.3190    4.5699  -35.4991 H      1 LIG       0.11400
     10 H4        -54.7497    4.5510  -32.1726 H      1 LIG       0.14100
@<TRIPOS>BOND
      1       1       2 ar
      2       1       3 ar
      3       2       5 ar
      4       3       6 ar
      5       4       5 ar
      6       4       6 ar
      7       1       7 1
      8       2       8 1
      9       3       9 1
     10       4      10 1
@<TRIPOS>ALT_TYPE
CGenFF_4.0_ALT_TYPE_SET
CGenFF_4.0 1 CG2R61 2 CG2R61 3 CG2R61 4 CG2R64 5 NG2R62 6 NG2R62 7 HGR61 8 HGR62 9 HGR62 10 HGR62
@<TRIPOS>MOLECULE
pyrimidine
 10 10 0 0 0
****
USER_CHARGES
INVALID_CHARGES
Pose:  30 Cluster:  30 Fr_nu:  24128 TotEn:    -8.22
@<TRIPOS>ATOM
      1 C1        -50.6796    5.3646  -32.9144 C.ar   1 LIG      -0.13100
      2 C2        -51.3586    6.4894  -32.4919 C.ar   1 LIG       0.28900
      3 C3        -51.4623    4.2604  -33.1826 C.ar   1 LIG       0.28900
      4 C4        -53.3496    5.4019  -32.6330 C.ar   1 LIG       0.50700
      5 N1        -52.6980    6.5432  -32.3396 N.ar   1 LIG      -0.71900
      6 N2        -52.8051    4.2436  -33.0521 N.ar   1 LIG      -0.71900
      7 H1        -49.6039    5.3496  -33.0276 H      1 LIG       0.11500
      8 H2        -50.8279    7.4057  -32.2570 H      1 LIG       0.11400
      9 H3        -51.0179    3.3301  -33.5195 H      1 LIG       0.11400
     10 H4        -54.4266    5.4164  -32.5185 H      1 LIG       0.14100
@<TRIPOS>BOND
      1       1       2 ar
      2       1       3 ar
      3       2       5 ar
      4       3       6 ar
      5       4       5 ar
      6       4       6 ar
      7       1       7 1
      8       2       8 1
      9       3       9 1
     10       4      10 1
@<TRIPOS>ALT_TYPE
CGenFF_4.0_ALT_TYPE_SET
CGenFF_4.0 1 CG2R61 2 CG2R61 3 CG2R61 4 CG2R64 5 NG2R62 6 NG2R62 7 HGR61 8 HGR62 9 HGR62 10 HGR62
@<TRIPOS>MOLECULE
pyrimidine
 10 10 0 0 0
****
USER_CHARGES
INVALID_CHARGES
Pose:  31 Cluster:  31 Fr_nu: 3316460 TotEn:    -0.96
@<TRIPOS>ATOM
      1 C1        -53.5734  -24.0529  -25.1497 C.ar   1 LIG      -0.13100
      2 C2        -52.3192  -23.4844  -25.0583 C.ar   1 LIG       0.28900
      3 C3        -54.1259  -24.4751  -23.9579 C.ar   1 LIG       0.28900
      4 C4        -52.2920  -23.7856  -22.8054 C.ar   1 LIG       0.50700
      5 N1        -51.6471  -23.3345  -23.8980 N.ar   1 LIG      -0.71900
      6 N2        -53.5109  -24.3567  -22.7629 N.ar   1 LIG      -0.71900
      7 H1        -54.0896  -24.1607  -26.0943 H      1 LIG       0.11500
      8 H2        -51.8049  -23.1231  -25.9421 H      1 LIG       0.11400
      9 H3        -55.1079  -24.9348  -23.9302 H      1 LIG       0.11400
     10 H4        -51.7749  -23.6788  -21.8597 H      1 LIG       0.14100
@<TRIPOS>BOND
      1       1       2 ar
      2       1       3 ar
      3       2       5 ar
      4       3       6 ar
      5       4       5 ar
      6       4       6 ar
      7       1       7 1
      8       2       8 1
      9       3       9 1
     10       4      10 1
@<TRIPOS>ALT_TYPE
CGenFF_4.0_ALT_TYPE_SET
CGenFF_4.0 1 CG2R61 2 CG2R61 3 CG2R61 4 CG2R64 5 NG2R62 6 NG2R62 7 HGR61 8 HGR62 9 HGR62 10 HGR62
@<TRIPOS>MOLECULE
naphtalene
 18 19 0 0 0
****
USER_CHARGES
INVALID_CHARGES
Pose:   1 Cluster:   1 Fr_nu:  29548 TotEn:   -22.11
@<TRIPOS>ATOM
      1 C1        -70.7558   -8.3622  -45.0938 C.ar   1 LIG      -0.11500
      2 C2        -70.0526   -7.6986  -44.0929 C.ar   1 LIG      -0.11500
      3 C3        -66.9910   -7.7850  -48.1213 C.ar   1 LIG      -0.11500
      4 C4        -66.2879   -7.1213  -47.1203 C.ar   1 LIG      -0.11500
      5 C5        -70.1743   -8.5520  -46.3477 C.ar   1 LIG      -0.11700
      6 C6        -68.7652   -7.2223  -44.3418 C.ar   1 LIG      -0.11700
      7 C7        -68.2785   -8.2614  -47.8723 C.ar   1 LIG      -0.11700
      8 C8        -66.8693   -6.9314  -45.8664 C.ar   1 LIG      -0.11700
      9 C9        -68.8793   -8.0791  -46.6160 C.ar   1 LIG       0.00400
     10 C10       -68.1643   -7.4043  -45.5981 C.ar   1 LIG       0.00400
     11 H1        -71.7583   -8.7323  -44.8996 H      1 LIG       0.11500
     12 H2        -70.5061   -7.5516  -43.1170 H      1 LIG       0.11500
     13 H3        -66.5379   -7.9325  -49.0976 H      1 LIG       0.11500
     14 H4        -65.2861   -6.7502  -47.3155 H      1 LIG       0.11500
     15 H5        -70.7427   -9.0732  -47.1153 H      1 LIG       0.11500
     16 H6        -68.2337   -6.7068  -43.5445 H      1 LIG       0.11500
     17 H7        -68.8094   -8.7774  -48.6694 H      1 LIG       0.11500
     18 H8        -66.3014   -6.4096  -45.0988 H      1 LIG       0.11500
@<TRIPOS>BOND
      1       1       2 ar
      2       1       5 ar
      3       2       6 ar
      4       3       4 ar
      5       3       7 ar
      6       4       8 ar
      7       5       9 ar
      8       6      10 ar
      9       7       9 ar
     10       8      10 ar
     11       9      10 ar
     12       1      11 1
     13       2      12 1
     14       3      13 1
     15       4      14 1
     16       5      15 1
     17       6      16 1
     18       7      17 1
     19       8      18 1
@<TRIPOS>ALT_TYPE
CGenFF_4.0_ALT_TYPE_SET
CGenFF_4.0 1 CG2R61 2 CG2R61 3 CG2R61 4 CG2R61 5 CG2R61 6 CG2R61 7 CG2R61 8 CG2R61 9 CG2R61 10 CG2R61 11 HGR61 12 HGR61 13 HGR61 14 HGR61 15 HGR61 16 HGR61 17 HGR61 18 HGR61
@<TRIPOS>MOLECULE
naphtalene
 18 19 0 0 0
****
USER_CHARGES
INVALID_CHARGES
Pose:   2 Cluster:   2 Fr_nu:  39319 TotEn:   -21.65
@<TRIPOS>ATOM
      1 C1        -67.0703   -7.0447  -50.0642 C.ar   1 LIG      -0.11500
      2 C2        -66.0473   -7.1645  -49.1283 C.ar   1 LIG      -0.11500
      3 C3        -70.3421   -8.1079  -46.6236 C.ar   1 LIG      -0.11500
      4 C4        -69.3189   -8.2277  -45.6878 C.ar   1 LIG      -0.11500
      5 C5        -68.3959   -7.2485  -49.6799 C.ar   1 LIG      -0.11700
      6 C6        -66.3458   -7.4885  -47.8046 C.ar   1 LIG      -0.11700
      7 C7        -70.0435   -7.7838  -47.9474 C.ar   1 LIG      -0.11700
      8 C8        -67.9933   -8.0240  -46.0720 C.ar   1 LIG      -0.11700
      9 C9        -68.7148   -7.5753  -48.3518 C.ar   1 LIG       0.00400
     10 C10       -67.6744   -7.6972  -47.4001 C.ar   1 LIG       0.00400
     11 H1        -66.8372   -6.7930  -51.0947 H      1 LIG       0.11500
     12 H2        -65.0156   -7.0054  -49.4285 H      1 LIG       0.11500
     13 H3        -71.3741   -8.2668  -46.3240 H      1 LIG       0.11500
     14 H4        -69.5525   -8.4808  -44.6578 H      1 LIG       0.11500
     15 H5        -69.1794   -7.1501  -50.4285 H      1 LIG       0.11500
     16 H6        -65.5302   -7.5764  -47.0898 H      1 LIG       0.11500
     17 H7        -70.8592   -7.6952  -48.6618 H      1 LIG       0.11500
     18 H8        -67.2095   -8.1231  -45.3237 H      1 LIG       0.11500
@<TRIPOS>BOND
      1       1       2 ar
      2       1       5 ar
      3       2       6 ar
      4       3       4 ar
      5       3       7 ar
      6       4       8 ar
      7       5       9 ar
      8       6      10 ar
      9       7       9 ar
     10       8      10 ar
     11       9      10 ar
     12       1      11 1
     13       2      12 1
     14       3      13 1
     15       4      14 1
     16       5      15 1
     17       6      16 1
     18       7      17 1
     19       8      18 1
@<TRIPOS>ALT_TYPE
CGenFF_4.0_ALT_TYPE_SET
CGenFF_4.0 1 CG2R61 2 CG2R61 3 CG2R61 4 CG2R61 5 CG2R61 6 CG2R61 7 CG2R61 8 CG2R61 9 CG2R61 10 CG2R61 11 HGR61 12 HGR61 13 HGR61 14 HGR61 15 HGR61 16 HGR61 17 HGR61 18 HGR61
@<TRIPOS>MOLECULE
naphtalene
 18 19 0 0 0
****
USER_CHARGES
INVALID_CHARGES
Pose:   3 Cluster:   3 Fr_nu: 331653 TotEn:   -15.15
@<TRIPOS>ATOM
      1 C1        -69.5366   -7.9361  -47.5655 C.ar   1 LIG      -0.11500
      2 C2        -68.6569   -7.5393  -46.5627 C.ar   1 LIG      -0.11500
      3 C3        -72.4248   -9.9770  -44.2240 C.ar   1 LIG      -0.11500
      4 C4        -71.5450   -9.5802  -43.2213 C.ar   1 LIG      -0.11500
      5 C5        -70.6951   -8.6419  -47.2394 C.ar   1 LIG      -0.11700
      6 C6        -68.9322   -7.8466  -45.2301 C.ar   1 LIG      -0.11700
      7 C7        -72.1495   -9.6696  -45.5567 C.ar   1 LIG      -0.11700
      8 C8        -70.3865   -8.8745  -43.5473 C.ar   1 LIG      -0.11700
      9 C9        -70.9881   -8.9599  -45.9032 C.ar   1 LIG       0.00400
     10 C10       -70.0935   -8.5564  -44.8835 C.ar   1 LIG       0.00400
     11 H1        -69.3215   -7.6970  -48.6029 H      1 LIG       0.11500
     12 H2        -67.7555   -6.9897  -46.8177 H      1 LIG       0.11500
     13 H3        -73.3267  -10.5267  -43.9696 H      1 LIG       0.11500
     14 H4        -71.7599   -9.8208  -42.1843 H      1 LIG       0.11500
     15 H5        -71.3682   -8.9423  -48.0397 H      1 LIG       0.11500
     16 H6        -68.2308   -7.5261  -44.4626 H      1 LIG       0.11500
     17 H7        -72.8514   -9.9895  -46.3240 H      1 LIG       0.11500
     18 H8        -69.7128   -8.5745  -42.7472 H      1 LIG       0.11500
@<TRIPOS>BOND
      1       1       2 ar
      2       1       5 ar
      3       2       6 ar
      4       3       4 ar
      5       3       7 ar
      6       4       8 ar
      7       5       9 ar
      8       6      10 ar
      9       7       9 ar
     10       8      10 ar
     11       9      10 ar
     12       1      11 1
     13       2      12 1
     14       3      13 1
     15       4      14 1
     16       5      15 1
     17       6      16 1
     18       7      17 1
     19       8      18 1
@<TRIPOS>ALT_TYPE
CGenFF_4.0_ALT_TYPE_SET
CGenFF_4.0 1 CG2R61 2 CG2R61 3 CG2R61 4 CG2R61 5 CG2R61 6 CG2R61 7 CG2R61 8 CG2R61 9 CG2R61 10 CG2R61 11 HGR61 12 HGR61 13 HGR61 14 HGR61 15 HGR61 16 HGR61 17 HGR61 18 HGR61
@<TRIPOS>MOLECULE
naphtalene
 18 19 0 0 0
****
USER_CHARGES
INVALID_CHARGES
Pose:   4 Cluster:   4 Fr_nu:    309 TotEn:   -13.71
@<TRIPOS>ATOM
      1 C1        -67.0704   -7.3005  -45.0115 C.ar   1 LIG      -0.11500
      2 C2        -65.9008   -7.3039  -45.7657 C.ar   1 LIG      -0.11500
      3 C3        -69.6845   -6.6855  -49.0687 C.ar   1 LIG      -0.11500
      4 C4        -68.5148   -6.6889  -49.8228 C.ar   1 LIG      -0.11500
      5 C5        -68.3063   -7.1461  -45.6400 C.ar   1 LIG      -0.11700
      6 C6        -65.9624   -7.1530  -47.1512 C.ar   1 LIG      -0.11700
      7 C7        -69.6227   -6.8365  -47.6831 C.ar   1 LIG      -0.11700
      8 C8        -67.2788   -6.8431  -49.1943 C.ar   1 LIG      -0.11700
      9 C9        -68.3873   -6.9929  -47.0338 C.ar   1 LIG       0.00400
     10 C10       -67.1978   -6.9963  -47.8006 C.ar   1 LIG       0.00400
     11 H1        -67.0217   -7.4174  -43.9328 H      1 LIG       0.11500
     12 H2        -64.9391   -7.4244  -45.2754 H      1 LIG       0.11500
     13 H3        -70.6467   -6.5652  -49.5585 H      1 LIG       0.11500
     14 H4        -68.5640   -6.5704  -50.9012 H      1 LIG       0.11500
     15 H5        -69.2076   -7.1461  -45.0305 H      1 LIG       0.11500
     16 H6        -65.0355   -7.1591  -47.7209 H      1 LIG       0.11500
     17 H7        -70.5498   -6.8311  -47.1137 H      1 LIG       0.11500
     18 H8        -66.3772   -6.8425  -49.8036 H      1 LIG       0.11500
@<TRIPOS>BOND
      1       1       2 ar
      2       1       5 ar
      3       2       6 ar
      4       3       4 ar
      5       3       7 ar
      6       4       8 ar
      7       5       9 ar
      8       6      10 ar
      9       7       9 ar
     10       8      10 ar
     11       9      10 ar
     12       1      11 1
     13       2      12 1
     14       3      13 1
     15       4      14 1
     16       5      15 1
     17       6      16 1
     18       7      17 1
     19       8      18 1
@<TRIPOS>ALT_TYPE
CGenFF_4.0_ALT_TYPE_SET
CGenFF_4.0 1 CG2R61 2 CG2R61 3 CG2R61 4 CG2R61 5 CG2R61 6 CG2R61 7 CG2R61 8 CG2R61 9 CG2R61 10 CG2R61 11 HGR61 12 HGR61 13 HGR61 14 HGR61 15 HGR61 16 HGR61 17 HGR61 18 HGR61
@<TRIPOS>MOLECULE
naphtalene
 18 19 0 0 0
****
USER_CHARGES
INVALID_CHARGES
Pose:   5 Cluster:   5 Fr_nu:  94041 TotEn:   -12.67
@<TRIPOS>ATOM
      1 C1        -69.2873  -25.2925  -45.0740 C.ar   1 LIG      -0.11500
      2 C2        -69.9491  -24.8624  -46.2202 C.ar   1 LIG      -0.11500
      3 C3        -73.5010  -25.2924  -42.6415 C.ar   1 LIG      -0.11500
      4 C4        -74.1627  -24.8623  -43.7878 C.ar   1 LIG      -0.11500
      5 C5        -70.0011  -25.5084  -43.8948 C.ar   1 LIG      -0.11700
      6 C6        -71.3270  -24.6466  -46.1919 C.ar   1 LIG      -0.11700
      7 C7        -72.1230  -25.5083  -42.6699 C.ar   1 LIG      -0.11700
      8 C8        -73.4490  -24.6464  -44.9670 C.ar   1 LIG      -0.11700
      9 C9        -71.3886  -25.2961  -43.8481 C.ar   1 LIG       0.00400
     10 C10       -72.0615  -24.8587  -45.0137 C.ar   1 LIG       0.00400
     11 H1        -68.2144  -25.4599  -45.0965 H      1 LIG       0.11500
     12 H2        -69.3925  -24.6950  -47.1377 H      1 LIG       0.11500
     13 H3        -74.0572  -25.4603  -41.7235 H      1 LIG       0.11500
     14 H4        -75.2353  -24.6938  -43.7643 H      1 LIG       0.11500
     15 H5        -69.4630  -25.8441  -43.0107 H      1 LIG       0.11500
     16 H6        -71.8238  -24.3109  -47.0999 H      1 LIG       0.11500
     17 H7        -71.6266  -25.8447  -41.7621 H      1 LIG       0.11500
     18 H8        -73.9868  -24.3099  -45.8511 H      1 LIG       0.11500
@<TRIPOS>BOND
      1       1       2 ar
      2       1       5 ar
      3       2       6 ar
      4       3       4 ar
      5       3       7 ar
      6       4       8 ar
      7       5       9 ar
      8       6      10 ar
      9       7       9 ar
     10       8      10 ar
     11       9      10 ar
     12       1      11 1
     13       2      12 1
     14       3      13 1
     15       4      14 1
     16       5      15 1
     17       6      16 1
     18       7      17 1
     19       8      18 1
@<TRIPOS>ALT_TYPE
CGenFF_4.0_ALT_TYPE_SET
CGenFF_4.0 1 CG2R61 2 CG2R61 3 CG2R61 4 CG2R61 5 CG2R61 6 CG2R61 7 CG2R61 8 CG2R61 9 CG2R61 10 CG2R61 11 HGR61 12 HGR61 13 HGR61 14 HGR61 15 HGR61 16 HGR61 17 HGR61 18 HGR61
@<TRIPOS>MOLECULE
naphtalene
 18 19 0 0 0
****
USER_CHARGES
INVALID_CHARGES
Pose:   6 Cluster:   6 Fr_nu: 325469 TotEn:   -12.58
@<TRIPOS>ATOM
      1 C1        -56.2328    5.1878  -37.0173 C.ar   1 LIG      -0.11500
      2 C2        -55.3837    6.0377  -37.7198 C.ar   1 LIG      -0.11500
      3 C3        -52.6644    4.2428  -33.8477 C.ar   1 LIG      -0.11500
      4 C4        -51.8154    5.0927  -34.5503 C.ar   1 LIG      -0.11500
      5 C5        -55.7733    4.5266  -35.8779 C.ar   1 LIG      -0.11700
      6 C6        -54.0719    6.2298  -37.2858 C.ar   1 LIG      -0.11700
      7 C7        -53.9764    4.0508  -34.2818 C.ar   1 LIG      -0.11700
      8 C8        -52.2748    5.7539  -35.6897 C.ar   1 LIG      -0.11700
      9 C9        -54.4557    4.7081  -35.4266 C.ar   1 LIG       0.00400
     10 C10       -53.5923    5.5724  -36.1411 C.ar   1 LIG       0.00400
     11 H1        -57.2538    5.0382  -37.3560 H      1 LIG       0.11500
     12 H2        -55.7425    6.5521  -38.6065 H      1 LIG       0.11500
     13 H3        -52.3062    3.7281  -32.9606 H      1 LIG       0.11500
     14 H4        -50.7941    5.2408  -34.2120 H      1 LIG       0.11500
     15 H5        -56.4544    3.8667  -35.3447 H      1 LIG       0.11500
     16 H6        -53.4258    6.8991  -37.8500 H      1 LIG       0.11500
     17 H7        -54.6225    3.3821  -33.7170 H      1 LIG       0.11500
     18 H8        -51.5936    6.4133  -36.2236 H      1 LIG       0.11500
@<TRIPOS>BOND
      1       1       2 ar
      2       1       5 ar
      3       2       6 ar
      4       3       4 ar
      5       3       7 ar
      6       4       8 ar
      7       5       9 ar
      8       6      10 ar
      9       7       9 ar
     10       8      10 ar
     11       9      10 ar
     12       1      11 1
     13       2      12 1
     14       3      13 1
     15       4      14 1
     16       5      15 1
     17       6      16 1
     18       7      17 1
     19       8      18 1
@<TRIPOS>ALT_TYPE
CGenFF_4.0_ALT_TYPE_SET
CGenFF_4.0 1 CG2R61 2 CG2R61 3 CG2R61 4 CG2R61 5 CG2R61 6 CG2R61 7 CG2R61 8 CG2R61 9 CG2R61 10 CG2R61 11 HGR61 12 HGR61 13 HGR61 14 HGR61 15 HGR61 16 HGR61 17 HGR61 18 HGR61
@<TRIPOS>MOLECULE
naphtalene
 18 19 0 0 0
****
USER_CHARGES
INVALID_CHARGES
Pose:   7 Cluster:   7 Fr_nu:  24523 TotEn:   -12.25
@<TRIPOS>ATOM
      1 C1        -73.9764   -5.3239  -26.4519 C.ar   1 LIG      -0.11500
      2 C2        -73.5492   -6.5964  -26.8194 C.ar   1 LIG      -0.11500
      3 C3        -77.5823   -5.5948  -29.7072 C.ar   1 LIG      -0.11500
      4 C4        -77.1550   -6.8672  -30.0746 C.ar   1 LIG      -0.11500
      5 C5        -75.0860   -4.7524  -27.0755 C.ar   1 LIG      -0.11700
      6 C6        -74.2297   -7.3023  -27.8118 C.ar   1 LIG      -0.11700
      7 C7        -76.9018   -4.8888  -28.7147 C.ar   1 LIG      -0.11700
      8 C8        -76.0454   -7.4388  -29.4512 C.ar   1 LIG      -0.11700
      9 C9        -75.7830   -5.4486  -28.0765 C.ar   1 LIG       0.00400
     10 C10       -75.3484   -6.7426  -28.4502 C.ar   1 LIG       0.00400
     11 H1        -73.4459   -4.7745  -25.6797 H      1 LIG       0.11500
     12 H2        -72.6854   -7.0404  -26.3332 H      1 LIG       0.11500
     13 H3        -78.4463   -5.1501  -30.1931 H      1 LIG       0.11500
     14 H4        -77.6850   -7.4155  -30.8479 H      1 LIG       0.11500
     15 H5        -75.4019   -3.7563  -26.7726 H      1 LIG       0.11500
     16 H6        -73.8784   -8.2958  -28.0828 H      1 LIG       0.11500
     17 H7        -77.2537   -3.8957  -28.4433 H      1 LIG       0.11500
     18 H8        -75.7288   -8.4346  -29.7545 H      1 LIG       0.11500
@<TRIPOS>BOND
      1       1       2 ar
      2       1       5 ar
      3       2       6 ar
      4       3       4 ar
      5       3       7 ar
      6       4       8 ar
      7       5       9 ar
      8       6      10 ar
      9       7       9 ar
     10       8      10 ar
     11       9      10 ar
     12       1      11 1
     13       2      12 1
     14       3      13 1
     15       4      14 1
     16       5      15 1
     17       6      16 1
     18       7      17 1
     19       8      18 1
@<TRIPOS>ALT_TYPE
CGenFF_4.0_ALT_TYPE_SET
CGenFF_4.0 1 CG2R61 2 CG2R61 3 CG2R61 4 CG2R61 5 CG2R61 6 CG2R61 7 CG2R61 8 CG2R61 9 CG2R61 10 CG2R61 11 HGR61 12 HGR61 13 HGR61 14 HGR61 15 HGR61 16 HGR61 17 HGR61 18 HGR61
@<TRIPOS>MOLECULE
naphtalene
 18 19 0 0 0
****
USER_CHARGES
INVALID_CHARGES
Pose:   8 Cluster:   8 Fr_nu: 113604 TotEn:   -12.16
@<TRIPOS>ATOM
      1 C1        -38.6794    0.8913  -39.5029 C.ar   1 LIG      -0.11500
      2 C2        -39.7929    0.4301  -40.1988 C.ar   1 LIG      -0.11500
      3 C3        -39.2597    5.2933  -41.4927 C.ar   1 LIG      -0.11500
      4 C4        -40.3732    4.8319  -42.1886 C.ar   1 LIG      -0.11500
      5 C5        -38.2646    2.2156  -39.6476 C.ar   1 LIG      -0.11700
      6 C6        -40.4959    1.2911  -41.0419 C.ar   1 LIG      -0.11700
      7 C7        -38.5568    4.4322  -40.6495 C.ar   1 LIG      -0.11700
      8 C8        -40.7881    3.5077  -42.0440 C.ar   1 LIG      -0.11700
      9 C9        -38.9602    3.0962  -40.4920 C.ar   1 LIG       0.00400
     10 C10       -40.0925    2.6271  -41.1996 C.ar   1 LIG       0.00400
     11 H1        -38.1323    0.2205  -38.8472 H      1 LIG       0.11500
     12 H2        -40.1152   -0.6009  -40.0853 H      1 LIG       0.11500
     13 H3        -38.9369    6.3244  -41.6057 H      1 LIG       0.11500
     14 H4        -40.9191    5.5028  -42.8453 H      1 LIG       0.11500
     15 H5        -37.3911    2.5543  -39.0942 H      1 LIG       0.11500
     16 H6        -41.3637    0.9092  -41.5756 H      1 LIG       0.11500
     17 H7        -37.6895    4.8145  -40.1153 H      1 LIG       0.11500
     18 H8        -41.6611    3.1685  -42.5979 H      1 LIG       0.11500
@<TRIPOS>BOND
      1       1       2 ar
      2       1       5 ar
      3       2       6 ar
      4       3       4 ar
      5       3       7 ar
      6       4       8 ar
      7       5       9 ar
      8       6      10 ar
      9       7       9 ar
     10       8      10 ar
     11       9      10 ar
     12       1      11 1
     13       2      12 1
     14       3      13 1
     15       4      14 1
     16       5      15 1
     17       6      16 1
     18       7      17 1
     19       8      18 1
@<TRIPOS>ALT_TYPE
CGenFF_4.0_ALT_TYPE_SET
CGenFF_4.0 1 CG2R61 2 CG2R61 3 CG2R61 4 CG2R61 5 CG2R61 6 CG2R61 7 CG2R61 8 CG2R61 9 CG2R61 10 CG2R61 11 HGR61 12 HGR61 13 HGR61 14 HGR61 15 HGR61 16 HGR61 17 HGR61 18 HGR61
@<TRIPOS>MOLECULE
naphtalene
 18 19 0 0 0
****
USER_CHARGES
INVALID_CHARGES
Pose:   9 Cluster:   9 Fr_nu:  34671 TotEn:   -12.15
@<TRIPOS>ATOM
      1 C1        -55.5320  -19.2141  -47.9470 C.ar   1 LIG      -0.11500
      2 C2        -56.2201  -18.0425  -48.2481 C.ar   1 LIG      -0.11500
      3 C3        -59.7369  -21.6601  -47.8555 C.ar   1 LIG      -0.11500
      4 C4        -60.4250  -20.4885  -48.1566 C.ar   1 LIG      -0.11500
      5 C5        -56.2304  -20.4094  -47.7732 C.ar   1 LIG      -0.11700
      6 C6        -57.6091  -18.0615  -48.3766 C.ar   1 LIG      -0.11700
      7 C7        -58.3478  -21.6411  -47.7271 C.ar   1 LIG      -0.11700
      8 C8        -59.7267  -19.2932  -48.3304 C.ar   1 LIG      -0.11700
      9 C9        -57.6287  -20.4470  -47.8987 C.ar   1 LIG       0.00400
     10 C10       -58.3284  -19.2555  -48.2049 C.ar   1 LIG       0.00400
     11 H1        -54.4507  -19.1986  -47.8466 H      1 LIG       0.11500
     12 H2        -55.6755  -17.1126  -48.3836 H      1 LIG       0.11500
     13 H3        -60.2811  -22.5906  -47.7201 H      1 LIG       0.11500
     14 H4        -61.5064  -20.5043  -48.2555 H      1 LIG       0.11500
     15 H5        -55.6718  -21.3130  -47.5378 H      1 LIG       0.11500
     16 H6        -58.1264  -17.1339  -48.6129 H      1 LIG       0.11500
     17 H7        -57.8307  -22.5689  -47.4916 H      1 LIG       0.11500
     18 H8        -60.2851  -18.3892  -48.5651 H      1 LIG       0.11500
@<TRIPOS>BOND
      1       1       2 ar
      2       1       5 ar
      3       2       6 ar
      4       3       4 ar
      5       3       7 ar
      6       4       8 ar
      7       5       9 ar
      8       6      10 ar
      9       7       9 ar
     10       8      10 ar
     11       9      10 ar
     12       1      11 1
     13       2      12 1
     14       3      13 1
     15       4      14 1
     16       5      15 1
     17       6      16 1
     18       7      17 1
     19       8      18 1
@<TRIPOS>ALT_TYPE
CGenFF_4.0_ALT_TYPE_SET
CGenFF_4.0 1 CG2R61 2 CG2R61 3 CG2R61 4 CG2R61 5 CG2R61 6 CG2R61 7 CG2R61 8 CG2R61 9 CG2R61 10 CG2R61 11 HGR61 12 HGR61 13 HGR61 14 HGR61 15 HGR61 16 HGR61 17 HGR61 18 HGR61
@<TRIPOS>MOLECULE
naphtalene
 18 19 0 0 0
****
USER_CHARGES
INVALID_CHARGES
Pose:  10 Cluster:  10 Fr_nu: 119564 TotEn:   -12.12
@<TRIPOS>ATOM
      1 C1        -57.6413  -21.2796  -38.7838 C.ar   1 LIG      -0.11500
      2 C2        -58.0104  -20.1704  -39.5389 C.ar   1 LIG      -0.11500
      3 C3        -61.7873  -23.5033  -40.0244 C.ar   1 LIG      -0.11500
      4 C4        -62.1562  -22.3940  -40.7795 C.ar   1 LIG      -0.11500
      5 C5        -58.4852  -22.3884  -38.7127 C.ar   1 LIG      -0.11700
      6 C6        -59.2245  -20.1655  -40.2259 C.ar   1 LIG      -0.11700
      7 C7        -60.5729  -23.5082  -39.3374 C.ar   1 LIG      -0.11700
      8 C8        -61.3124  -21.2852  -40.8506 C.ar   1 LIG      -0.11700
      9 C9        -59.7112  -22.4008  -39.3977 C.ar   1 LIG       0.00400
     10 C10       -60.0864  -21.2728  -40.1656 C.ar   1 LIG       0.00400
     11 H1        -56.6962  -21.2826  -38.2488 H      1 LIG       0.11500
     12 H2        -57.3525  -19.3079  -39.5938 H      1 LIG       0.11500
     13 H3        -62.4447  -24.3664  -39.9692 H      1 LIG       0.11500
     14 H4        -63.1021  -22.3910  -41.3132 H      1 LIG       0.11500
     15 H5        -58.1765  -23.2443  -38.1160 H      1 LIG       0.11500
     16 H6        -59.4925  -19.2879  -40.8105 H      1 LIG       0.11500
     17 H7        -60.3048  -24.3862  -38.7536 H      1 LIG       0.11500
     18 H8        -61.6213  -20.4288  -41.4466 H      1 LIG       0.11500
@<TRIPOS>BOND
      1       1       2 ar
      2       1       5 ar
      3       2       6 ar
      4       3       4 ar
      5       3       7 ar
      6       4       8 ar
      7       5       9 ar
      8       6      10 ar
      9       7       9 ar
     10       8      10 ar
     11       9      10 ar
     12       1      11 1
     13       2      12 1
     14       3      13 1
     15       4      14 1
     16       5      15 1
     17       6      16 1
     18       7      17 1
     19       8      18 1
@<TRIPOS>ALT_TYPE
CGenFF_4.0_ALT_TYPE_SET
CGenFF_4.0 1 CG2R61 2 CG2R61 3 CG2R61 4 CG2R61 5 CG2R61 6 CG2R61 7 CG2R61 8 CG2R61 9 CG2R61 10 CG2R61 11 HGR61 12 HGR61 13 HGR61 14 HGR61 15 HGR61 16 HGR61 17 HGR61 18 HGR61
@<TRIPOS>MOLECULE
naphtalene
 18 19 0 0 0
****
USER_CHARGES
INVALID_CHARGES
Pose:  11 Cluster:  11 Fr_nu: 168939 TotEn:   -12.08
@<TRIPOS>ATOM
      1 C1        -60.8673   -1.3519  -24.3781 C.ar   1 LIG      -0.11500
      2 C2        -61.7445   -2.0758  -25.1801 C.ar   1 LIG      -0.11500
      3 C3        -63.2526   -2.8556  -20.4129 C.ar   1 LIG      -0.11500
      4 C4        -64.1297   -3.5795  -21.2151 C.ar   1 LIG      -0.11500
      5 C5        -61.0191   -1.3618  -22.9912 C.ar   1 LIG      -0.11700
      6 C6        -62.7767   -2.8124  -24.5987 C.ar   1 LIG      -0.11700
      7 C7        -62.2202   -2.1190  -20.9945 C.ar   1 LIG      -0.11700
      8 C8        -63.9780   -3.5696  -22.6020 C.ar   1 LIG      -0.11700
      9 C9        -62.0526   -2.0977  -22.3887 C.ar   1 LIG       0.00400
     10 C10       -62.9445   -2.8338  -23.2045 C.ar   1 LIG       0.00400
     11 H1        -60.0642   -0.7782  -24.8313 H      1 LIG       0.11500
     12 H2        -61.6252   -2.0677  -26.2597 H      1 LIG       0.11500
     13 H3        -63.3712   -2.8635  -19.3331 H      1 LIG       0.11500
     14 H4        -64.9334   -4.1518  -20.7614 H      1 LIG       0.11500
     15 H5        -60.3220   -0.7882  -22.3838 H      1 LIG       0.11500
     16 H6        -63.4503   -3.3713  -25.2450 H      1 LIG       0.11500
     17 H7        -61.5463   -1.5609  -20.3480 H      1 LIG       0.11500
     18 H8        -64.6755   -4.1425  -23.2097 H      1 LIG       0.11500
@<TRIPOS>BOND
      1       1       2 ar
      2       1       5 ar
      3       2       6 ar
      4       3       4 ar
      5       3       7 ar
      6       4       8 ar
      7       5       9 ar
      8       6      10 ar
      9       7       9 ar
     10       8      10 ar
     11       9      10 ar
     12       1      11 1
     13       2      12 1
     14       3      13 1
     15       4      14 1
     16       5      15 1
     17       6      16 1
     18       7      17 1
     19       8      18 1
@<TRIPOS>ALT_TYPE
CGenFF_4.0_ALT_TYPE_SET
CGenFF_4.0 1 CG2R61 2 CG2R61 3 CG2R61 4 CG2R61 5 CG2R61 6 CG2R61 7 CG2R61 8 CG2R61 9 CG2R61 10 CG2R61 11 HGR61 12 HGR61 13 HGR61 14 HGR61 15 HGR61 16 HGR61 17 HGR61 18 HGR61
@<TRIPOS>MOLECULE
naphtalene
 18 19 0 0 0
****
USER_CHARGES
INVALID_CHARGES
Pose:  12 Cluster:  12 Fr_nu:  28789 TotEn:   -12.08
@<TRIPOS>ATOM
      1 C1        -61.7898    3.5735  -22.3171 C.ar   1 LIG      -0.11500
      2 C2        -62.1632    3.3309  -23.6357 C.ar   1 LIG      -0.11500
      3 C3        -60.2921   -1.0363  -21.8934 C.ar   1 LIG      -0.11500
      4 C4        -60.6655   -1.2788  -23.2119 C.ar   1 LIG      -0.11500
      5 C5        -61.2306    2.5510  -21.5501 C.ar   1 LIG      -0.11700
      6 C6        -61.9788    2.0651  -24.1924 C.ar   1 LIG      -0.11700
      7 C7        -60.4764    0.2297  -21.3367 C.ar   1 LIG      -0.11700
      8 C8        -61.2248   -0.2564  -23.9790 C.ar   1 LIG      -0.11700
      9 C9        -61.0378    1.2706  -22.0941 C.ar   1 LIG       0.00400
     10 C10       -61.4176    1.0240  -23.4350 C.ar   1 LIG       0.00400
     11 H1        -61.9340    4.5590  -21.8841 H      1 LIG       0.11500
     12 H2        -62.5982    4.1277  -24.2320 H      1 LIG       0.11500
     13 H3        -59.8568   -1.8328  -21.2964 H      1 LIG       0.11500
     14 H4        -60.5224   -2.2649  -23.6440 H      1 LIG       0.11500
     15 H5        -60.9466    2.7632  -20.5214 H      1 LIG       0.11500
     16 H6        -62.2775    1.8981  -25.2252 H      1 LIG       0.11500
     17 H7        -60.1769    0.3966  -20.3042 H      1 LIG       0.11500
     18 H8        -61.5096   -0.4686  -25.0075 H      1 LIG       0.11500
@<TRIPOS>BOND
      1       1       2 ar
      2       1       5 ar
      3       2       6 ar
      4       3       4 ar
      5       3       7 ar
      6       4       8 ar
      7       5       9 ar
      8       6      10 ar
      9       7       9 ar
     10       8      10 ar
     11       9      10 ar
     12       1      11 1
     13       2      12 1
     14       3      13 1
     15       4      14 1
     16       5      15 1
     17       6      16 1
     18       7      17 1
     19       8      18 1
@<TRIPOS>ALT_TYPE
CGenFF_4.0_ALT_TYPE_SET
CGenFF_4.0 1 CG2R61 2 CG2R61 3 CG2R61 4 CG2R61 5 CG2R61 6 CG2R61 7 CG2R61 8 CG2R61 9 CG2R61 10 CG2R61 11 HGR61 12 HGR61 13 HGR61 14 HGR61 15 HGR61 16 HGR61 17 HGR61 18 HGR61
@<TRIPOS>MOLECULE
naphtalene
 18 19 0 0 0
****
USER_CHARGES
INVALID_CHARGES
Pose:  13 Cluster:  13 Fr_nu: 135409 TotEn:   -12.03
@<TRIPOS>ATOM
      1 C1        -75.1067  -28.3933  -45.4188 C.ar   1 LIG      -0.11500
      2 C2        -73.9447  -29.1127  -45.1562 C.ar   1 LIG      -0.11500
      3 C3        -73.1936  -24.4995  -43.2164 C.ar   1 LIG      -0.11500
      4 C4        -72.0316  -25.2190  -42.9538 C.ar   1 LIG      -0.11500
      5 C5        -75.2151  -27.0657  -45.0039 C.ar   1 LIG      -0.11700
      6 C6        -72.8866  -28.5074  -44.4778 C.ar   1 LIG      -0.11700
      7 C7        -74.2518  -25.1049  -43.8949 C.ar   1 LIG      -0.11700
      8 C8        -71.9232  -26.5467  -43.3686 C.ar   1 LIG      -0.11700
      9 C9        -74.1599  -26.4403  -44.3198 C.ar   1 LIG       0.00400
     10 C10       -72.9783  -27.1720  -44.0527 C.ar   1 LIG       0.00400
     11 H1        -75.9303  -28.8653  -45.9466 H      1 LIG       0.11500
     12 H2        -73.8612  -30.1462  -45.4798 H      1 LIG       0.11500
     13 H3        -73.2777  -23.4658  -42.8931 H      1 LIG       0.11500
     14 H4        -71.2089  -24.7470  -42.4248 H      1 LIG       0.11500
     15 H5        -76.1330  -26.5227  -45.2197 H      1 LIG       0.11500
     16 H6        -71.9875  -29.0886  -44.2837 H      1 LIG       0.11500
     17 H7        -75.1504  -24.5233  -44.0896 H      1 LIG       0.11500
     18 H8        -71.0056  -27.0901  -43.1522 H      1 LIG       0.11500
@<TRIPOS>BOND
      1       1       2 ar
      2       1       5 ar
      3       2       6 ar
      4       3       4 ar
      5       3       7 ar
      6       4       8 ar
      7       5       9 ar
      8       6      10 ar
      9       7       9 ar
     10       8      10 ar
     11       9      10 ar
     12       1      11 1
     13       2      12 1
     14       3      13 1
     15       4      14 1
     16       5      15 1
     17       6      16 1
     18       7      17 1
     19       8      18 1
@<TRIPOS>ALT_TYPE
CGenFF_4.0_ALT_TYPE_SET
CGenFF_4.0 1 CG2R61 2 CG2R61 3 CG2R61 4 CG2R61 5 CG2R61 6 CG2R61 7 CG2R61 8 CG2R61 9 CG2R61 10 CG2R61 11 HGR61 12 HGR61 13 HGR61 14 HGR61 15 HGR61 16 HGR61 17 HGR61 18 HGR61
@<TRIPOS>MOLECULE
naphtalene
 18 19 0 0 0
****
USER_CHARGES
INVALID_CHARGES
Pose:  14 Cluster:  14 Fr_nu:  61308 TotEn:   -12.01
@<TRIPOS>ATOM
      1 C1        -53.5897    4.8639  -39.4936 C.ar   1 LIG      -0.11500
      2 C2        -54.9814    4.8639  -39.4936 C.ar   1 LIG      -0.11500
      3 C3        -53.5900    4.8639  -34.6282 C.ar   1 LIG      -0.11500
      4 C4        -54.9817    4.8639  -34.6283 C.ar   1 LIG      -0.11500
      5 C5        -52.8912    4.8639  -38.2859 C.ar   1 LIG      -0.11700
      6 C6        -55.6800    4.8639  -38.2861 C.ar   1 LIG      -0.11700
      7 C7        -52.8914    4.8639  -35.8358 C.ar   1 LIG      -0.11700
      8 C8        -55.6803    4.8640  -35.8360 C.ar   1 LIG      -0.11700
      9 C9        -53.5781    4.8639  -37.0609 C.ar   1 LIG       0.00400
     10 C10       -54.9934    4.8640  -37.0610 C.ar   1 LIG       0.00400
     11 H1        -53.0463    4.8645  -40.4340 H      1 LIG       0.11500
     12 H2        -55.5242    4.8636  -40.4344 H      1 LIG       0.11500
     13 H3        -53.0465    4.8640  -33.6875 H      1 LIG       0.11500
     14 H4        -55.5245    4.8648  -33.6877 H      1 LIG       0.11500
     15 H5        -51.8034    4.8643  -38.3098 H      1 LIG       0.11500
     16 H6        -56.7678    4.8634  -38.3099 H      1 LIG       0.11500
     17 H7        -51.8036    4.8636  -35.8118 H      1 LIG       0.11500
     18 H8        -56.7681    4.8643  -35.8123 H      1 LIG       0.11500
@<TRIPOS>BOND
      1       1       2 ar
      2       1       5 ar
      3       2       6 ar
      4       3       4 ar
      5       3       7 ar
      6       4       8 ar
      7       5       9 ar
      8       6      10 ar
      9       7       9 ar
     10       8      10 ar
     11       9      10 ar
     12       1      11 1
     13       2      12 1
     14       3      13 1
     15       4      14 1
     16       5      15 1
     17       6      16 1
     18       7      17 1
     19       8      18 1
@<TRIPOS>ALT_TYPE
CGenFF_4.0_ALT_TYPE_SET
CGenFF_4.0 1 CG2R61 2 CG2R61 3 CG2R61 4 CG2R61 5 CG2R61 6 CG2R61 7 CG2R61 8 CG2R61 9 CG2R61 10 CG2R61 11 HGR61 12 HGR61 13 HGR61 14 HGR61 15 HGR61 16 HGR61 17 HGR61 18 HGR61
@<TRIPOS>MOLECULE
naphtalene
 18 19 0 0 0
****
USER_CHARGES
INVALID_CHARGES
Pose:  15 Cluster:  15 Fr_nu: 117454 TotEn:   -11.92
@<TRIPOS>ATOM
      1 C1        -60.8006    0.5618  -22.6652 C.ar   1 LIG      -0.11500
      2 C2        -60.3276   -0.7319  -22.8642 C.ar   1 LIG      -0.11500
      3 C3        -64.4886   -0.3181  -25.7144 C.ar   1 LIG      -0.11500
      4 C4        -64.0155   -1.6117  -25.9133 C.ar   1 LIG      -0.11500
      5 C5        -61.9535    0.9927  -23.3222 C.ar   1 LIG      -0.11700
      6 C6        -61.0054   -1.5996  -23.7208 C.ar   1 LIG      -0.11700
      7 C7        -63.8107    0.5497  -24.8576 C.ar   1 LIG      -0.11700
      8 C8        -62.8625   -2.0427  -25.2564 C.ar   1 LIG      -0.11700
      9 C9        -62.6486    0.1327  -24.1881 C.ar   1 LIG       0.00400
     10 C10       -62.1674   -1.1827  -24.3905 C.ar   1 LIG       0.00400
     11 H1        -60.2721    1.2370  -21.9986 H      1 LIG       0.11500
     12 H2        -59.4301   -1.0664  -22.3520 H      1 LIG       0.11500
     13 H3        -65.3863    0.0171  -26.2262 H      1 LIG       0.11500
     14 H4        -64.5435   -2.2860  -26.5811 H      1 LIG       0.11500
     15 H5        -62.3048    2.0083  -23.1520 H      1 LIG       0.11500
     16 H6        -60.6180   -2.6066  -23.8610 H      1 LIG       0.11500
     17 H7        -64.1987    1.5563  -24.7169 H      1 LIG       0.11500
     18 H8        -62.5106   -3.0580  -25.4271 H      1 LIG       0.11500
@<TRIPOS>BOND
      1       1       2 ar
      2       1       5 ar
      3       2       6 ar
      4       3       4 ar
      5       3       7 ar
      6       4       8 ar
      7       5       9 ar
      8       6      10 ar
      9       7       9 ar
     10       8      10 ar
     11       9      10 ar
     12       1      11 1
     13       2      12 1
     14       3      13 1
     15       4      14 1
     16       5      15 1
     17       6      16 1
     18       7      17 1
     19       8      18 1
@<TRIPOS>ALT_TYPE
CGenFF_4.0_ALT_TYPE_SET
CGenFF_4.0 1 CG2R61 2 CG2R61 3 CG2R61 4 CG2R61 5 CG2R61 6 CG2R61 7 CG2R61 8 CG2R61 9 CG2R61 10 CG2R61 11 HGR61 12 HGR61 13 HGR61 14 HGR61 15 HGR61 16 HGR61 17 HGR61 18 HGR61
@<TRIPOS>MOLECULE
naphtalene
 18 19 0 0 0
****
USER_CHARGES
INVALID_CHARGES
Pose:  16 Cluster:  16 Fr_nu:  93226 TotEn:   -11.78
@<TRIPOS>ATOM
      1 C1        -51.7698    6.2756  -32.4934 C.ar   1 LIG      -0.11500
      2 C2        -51.3905    4.9650  -32.7677 C.ar   1 LIG      -0.11500
      3 C3        -55.5880    5.7933  -35.4704 C.ar   1 LIG      -0.11500
      4 C4        -55.2086    4.4827  -35.7445 C.ar   1 LIG      -0.11500
      5 C5        -52.9080    6.8138  -33.0947 C.ar   1 LIG      -0.11700
      6 C6        -52.1478    4.1874  -33.6441 C.ar   1 LIG      -0.11700
      7 C7        -54.8307    6.5709  -34.5938 C.ar   1 LIG      -0.11700
      8 C8        -54.0704    3.9445  -35.1434 C.ar   1 LIG      -0.11700
      9 C9        -53.6821    6.0455  -33.9796 C.ar   1 LIG       0.00400
     10 C10       -53.2963    4.7128  -34.2585 C.ar   1 LIG       0.00400
     11 H1        -51.1796    6.8807  -31.8114 H      1 LIG       0.11500
     12 H2        -50.5045    4.5470  -32.2988 H      1 LIG       0.11500
     13 H3        -56.4742    6.2120  -35.9388 H      1 LIG       0.11500
     14 H4        -55.7983    3.8786  -36.4277 H      1 LIG       0.11500
     15 H5        -53.1854    7.8407  -32.8660 H      1 LIG       0.11500
     16 H6        -51.8329    3.1652  -33.8436 H      1 LIG       0.11500
     17 H7        -55.1461    7.5928  -34.3939 H      1 LIG       0.11500
     18 H8        -53.7923    2.9178  -35.3725 H      1 LIG       0.11500
@<TRIPOS>BOND
      1       1       2 ar
      2       1       5 ar
      3       2       6 ar
      4       3       4 ar
      5       3       7 ar
      6       4       8 ar
      7       5       9 ar
      8       6      10 ar
      9       7       9 ar
     10       8      10 ar
     11       9      10 ar
     12       1      11 1
     13       2      12 1
     14       3      13 1
     15       4      14 1
     16       5      15 1
     17       6      16 1
     18       7      17 1
     19       8      18 1
@<TRIPOS>ALT_TYPE
CGenFF_4.0_ALT_TYPE_SET
CGenFF_4.0 1 CG2R61 2 CG2R61 3 CG2R61 4 CG2R61 5 CG2R61 6 CG2R61 7 CG2R61 8 CG2R61 9 CG2R61 10 CG2R61 11 HGR61 12 HGR61 13 HGR61 14 HGR61 15 HGR61 16 HGR61 17 HGR61 18 HGR61
@<TRIPOS>MOLECULE
naphtalene
 18 19 0 0 0
****
USER_CHARGES
INVALID_CHARGES
Pose:  17 Cluster:  17 Fr_nu: 217850 TotEn:   -11.78
@<TRIPOS>ATOM
      1 C1        -45.3439  -10.7993  -44.2742 C.ar   1 LIG      -0.11500
      2 C2        -44.0117  -11.1858  -44.3868 C.ar   1 LIG      -0.11500
      3 C3        -46.7396  -15.0592  -46.1657 C.ar   1 LIG      -0.11500
      4 C4        -45.4073  -15.4456  -46.2784 C.ar   1 LIG      -0.11500
      5 C5        -46.3590  -11.6627  -44.6872 C.ar   1 LIG      -0.11700
      6 C6        -43.6894  -12.4371  -44.9128 C.ar   1 LIG      -0.11700
      7 C7        -47.0619  -13.8079  -45.6396 C.ar   1 LIG      -0.11700
      8 C8        -44.3922  -14.5822  -45.8655 C.ar   1 LIG      -0.11700
      9 C9        -46.0530  -12.9260  -45.2190 C.ar   1 LIG       0.00400
     10 C10       -44.6982  -13.3190  -45.3336 C.ar   1 LIG       0.00400
     11 H1        -45.5942   -9.8248  -43.8651 H      1 LIG       0.11500
     12 H2        -43.2222  -10.5130  -44.0648 H      1 LIG       0.11500
     13 H3        -47.5297  -15.7318  -46.4875 H      1 LIG       0.11500
     14 H4        -45.1576  -16.4196  -46.6888 H      1 LIG       0.11500
     15 H5        -47.3934  -11.3395  -44.5902 H      1 LIG       0.11500
     16 H6        -42.6413  -12.7186  -44.9912 H      1 LIG       0.11500
     17 H7        -48.1100  -13.5269  -45.5606 H      1 LIG       0.11500
     18 H8        -43.3576  -14.9050  -45.9631 H      1 LIG       0.11500
@<TRIPOS>BOND
      1       1       2 ar
      2       1       5 ar
      3       2       6 ar
      4       3       4 ar
      5       3       7 ar
      6       4       8 ar
      7       5       9 ar
      8       6      10 ar
      9       7       9 ar
     10       8      10 ar
     11       9      10 ar
     12       1      11 1
     13       2      12 1
     14       3      13 1
     15       4      14 1
     16       5      15 1
     17       6      16 1
     18       7      17 1
     19       8      18 1
@<TRIPOS>ALT_TYPE
CGenFF_4.0_ALT_TYPE_SET
CGenFF_4.0 1 CG2R61 2 CG2R61 3 CG2R61 4 CG2R61 5 CG2R61 6 CG2R61 7 CG2R61 8 CG2R61 9 CG2R61 10 CG2R61 11 HGR61 12 HGR61 13 HGR61 14 HGR61 15 HGR61 16 HGR61 17 HGR61 18 HGR61
@<TRIPOS>MOLECULE
naphtalene
 18 19 0 0 0
****
USER_CHARGES
INVALID_CHARGES
Pose:  18 Cluster:  18 Fr_nu: 336494 TotEn:   -11.74
@<TRIPOS>ATOM
      1 C1        -51.7099    5.1443  -32.4067 C.ar   1 LIG      -0.11500
      2 C2        -53.0787    5.0269  -32.1847 C.ar   1 LIG      -0.11500
      3 C3        -52.5110    5.4193  -37.1979 C.ar   1 LIG      -0.11500
      4 C4        -53.8798    5.3019  -36.9757 C.ar   1 LIG      -0.11500
      5 C5        -51.2217    5.2715  -33.7075 C.ar   1 LIG      -0.11700
      6 C6        -53.9646    5.0363  -33.2623 C.ar   1 LIG      -0.11700
      7 C7        -51.6250    5.4100  -36.1202 C.ar   1 LIG      -0.11700
      8 C8        -54.3681    5.1746  -35.6750 C.ar   1 LIG      -0.11700
      9 C9        -52.0989    5.2828  -34.8042 C.ar   1 LIG       0.00400
     10 C10       -53.4909    5.1634  -34.5783 C.ar   1 LIG       0.00400
     11 H1        -51.0206    5.1364  -31.5675 H      1 LIG       0.11500
     12 H2        -53.4578    4.9282  -31.1716 H      1 LIG       0.11500
     13 H3        -52.1312    5.5182  -38.2109 H      1 LIG       0.11500
     14 H4        -54.5685    5.3084  -37.8155 H      1 LIG       0.11500
     15 H5        -50.1478    5.3615  -33.8575 H      1 LIG       0.11500
     16 H6        -55.0307    4.9437  -33.0653 H      1 LIG       0.11500
     17 H7        -50.5592    5.5034  -36.3174 H      1 LIG       0.11500
     18 H8        -55.4420    5.0839  -35.5248 H      1 LIG       0.11500
@<TRIPOS>BOND
      1       1       2 ar
      2       1       5 ar
      3       2       6 ar
      4       3       4 ar
      5       3       7 ar
      6       4       8 ar
      7       5       9 ar
      8       6      10 ar
      9       7       9 ar
     10       8      10 ar
     11       9      10 ar
     12       1      11 1
     13       2      12 1
     14       3      13 1
     15       4      14 1
     16       5      15 1
     17       6      16 1
     18       7      17 1
     19       8      18 1
@<TRIPOS>ALT_TYPE
CGenFF_4.0_ALT_TYPE_SET
CGenFF_4.0 1 CG2R61 2 CG2R61 3 CG2R61 4 CG2R61 5 CG2R61 6 CG2R61 7 CG2R61 8 CG2R61 9 CG2R61 10 CG2R61 11 HGR61 12 HGR61 13 HGR61 14 HGR61 15 HGR61 16 HGR61 17 HGR61 18 HGR61
@<TRIPOS>MOLECULE
naphtalene
 18 19 0 0 0
****
USER_CHARGES
INVALID_CHARGES
Pose:  19 Cluster:  19 Fr_nu:  30279 TotEn:   -11.44
@<TRIPOS>ATOM
      1 C1        -71.5441  -26.9761  -46.1444 C.ar   1 LIG      -0.11500
      2 C2        -72.8579  -26.7226  -46.5272 C.ar   1 LIG      -0.11500
      3 C3        -72.1352  -24.1373  -42.2374 C.ar   1 LIG      -0.11500
      4 C4        -73.4490  -23.8839  -42.6203 C.ar   1 LIG      -0.11500
      5 C5        -71.0314  -26.3986  -44.9824 C.ar   1 LIG      -0.11700
      6 C6        -73.6641  -25.8909  -45.7497 C.ar   1 LIG      -0.11700
      7 C7        -71.3290  -24.9692  -43.0150 C.ar   1 LIG      -0.11700
      8 C8        -73.9618  -24.4613  -43.7823 C.ar   1 LIG      -0.11700
      9 C9        -71.8286  -25.5588  -44.1877 C.ar   1 LIG       0.00400
     10 C10       -73.1646  -25.3011  -44.5771 C.ar   1 LIG       0.00400
     11 H1        -70.9168  -27.6232  -46.7504 H      1 LIG       0.11500
     12 H2        -73.2562  -27.1729  -47.4319 H      1 LIG       0.11500
     13 H3        -71.7363  -23.6874  -41.3326 H      1 LIG       0.11500
     14 H4        -74.0754  -23.2356  -42.0147 H      1 LIG       0.11500
     15 H5        -70.0015  -26.6103  -44.7027 H      1 LIG       0.11500
     16 H6        -74.6882  -25.7071  -46.0678 H      1 LIG       0.11500
     17 H7        -70.3052  -25.1535  -42.6963 H      1 LIG       0.11500
     18 H8        -74.9915  -24.2490  -44.0627 H      1 LIG       0.11500
@<TRIPOS>BOND
      1       1       2 ar
      2       1       5 ar
      3       2       6 ar
      4       3       4 ar
      5       3       7 ar
      6       4       8 ar
      7       5       9 ar
      8       6      10 ar
      9       7       9 ar
     10       8      10 ar
     11       9      10 ar
     12       1      11 1
     13       2      12 1
     14       3      13 1
     15       4      14 1
     16       5      15 1
     17       6      16 1
     18       7      17 1
     19       8      18 1
@<TRIPOS>ALT_TYPE
CGenFF_4.0_ALT_TYPE_SET
CGenFF_4.0 1 CG2R61 2 CG2R61 3 CG2R61 4 CG2R61 5 CG2R61 6 CG2R61 7 CG2R61 8 CG2R61 9 CG2R61 10 CG2R61 11 HGR61 12 HGR61 13 HGR61 14 HGR61 15 HGR61 16 HGR61 17 HGR61 18 HGR61
@<TRIPOS>MOLECULE
naphtalene
 18 19 0 0 0
****
USER_CHARGES
INVALID_CHARGES
Pose:  20 Cluster:  20 Fr_nu:  30653 TotEn:   -11.30
@<TRIPOS>ATOM
      1 C1        -63.0775  -22.4244  -50.7834 C.ar   1 LIG      -0.11500
      2 C2        -63.5713  -23.1109  -51.8887 C.ar   1 LIG      -0.11500
      3 C3        -66.2310  -18.8142  -51.6174 C.ar   1 LIG      -0.11500
      4 C4        -66.7246  -19.5008  -52.7227 C.ar   1 LIG      -0.11500
      5 C5        -63.6125  -21.1836  -50.4356 C.ar   1 LIG      -0.11700
      6 C6        -64.6018  -22.5595  -52.6505 C.ar   1 LIG      -0.11700
      7 C7        -65.2004  -19.3657  -50.8556 C.ar   1 LIG      -0.11700
      8 C8        -66.1897  -20.7415  -53.0706 C.ar   1 LIG      -0.11700
      9 C9        -64.6501  -20.6135  -51.1911 C.ar   1 LIG       0.00400
     10 C10       -65.1521  -21.3117  -52.3151 C.ar   1 LIG       0.00400
     11 H1        -62.2749  -22.8538  -50.1911 H      1 LIG       0.11500
     12 H2        -63.1543  -24.0769  -52.1584 H      1 LIG       0.11500
     13 H3        -66.6477  -17.8481  -51.3470 H      1 LIG       0.11500
     14 H4        -67.5263  -19.0702  -53.3155 H      1 LIG       0.11500
     15 H5        -63.2107  -20.6646  -49.5678 H      1 LIG       0.11500
     16 H6        -64.9727  -23.1140  -53.5100 H      1 LIG       0.11500
     17 H7        -64.8303  -18.8114  -49.9956 H      1 LIG       0.11500
     18 H8        -66.5908  -21.2604  -53.9389 H      1 LIG       0.11500
@<TRIPOS>BOND
      1       1       2 ar
      2       1       5 ar
      3       2       6 ar
      4       3       4 ar
      5       3       7 ar
      6       4       8 ar
      7       5       9 ar
      8       6      10 ar
      9       7       9 ar
     10       8      10 ar
     11       9      10 ar
     12       1      11 1
     13       2      12 1
     14       3      13 1
     15       4      14 1
     16       5      15 1
     17       6      16 1
     18       7      17 1
     19       8      18 1
@<TRIPOS>ALT_TYPE
CGenFF_4.0_ALT_TYPE_SET
CGenFF_4.0 1 CG2R61 2 CG2R61 3 CG2R61 4 CG2R61 5 CG2R61 6 CG2R61 7 CG2R61 8 CG2R61 9 CG2R61 10 CG2R61 11 HGR61 12 HGR61 13 HGR61 14 HGR61 15 HGR61 16 HGR61 17 HGR61 18 HGR61
@<TRIPOS>MOLECULE
naphtalene
 18 19 0 0 0
****
USER_CHARGES
INVALID_CHARGES
Pose:  21 Cluster:  21 Fr_nu:   5928 TotEn:   -11.27
@<TRIPOS>ATOM
      1 C1        -80.6883   -5.7741  -29.6299 C.ar   1 LIG      -0.11500
      2 C2        -80.5087   -6.9331  -30.3790 C.ar   1 LIG      -0.11500
      3 C3        -75.8993   -5.5720  -28.7951 C.ar   1 LIG      -0.11500
      4 C4        -75.7198   -6.7311  -29.5443 C.ar   1 LIG      -0.11500
      5 C5        -79.5896   -5.1422  -29.0466 C.ar   1 LIG      -0.11700
      6 C6        -79.2301   -7.4647  -30.5479 C.ar   1 LIG      -0.11700
      7 C7        -77.1781   -5.0404  -28.6263 C.ar   1 LIG      -0.11700
      8 C8        -76.8184   -7.3631  -30.1275 C.ar   1 LIG      -0.11700
      9 C9        -78.2953   -5.6633  -29.2062 C.ar   1 LIG       0.00400
     10 C10       -78.1128   -6.8420  -29.9680 C.ar   1 LIG       0.00400
     11 H1        -81.6841   -5.3610  -29.4983 H      1 LIG       0.11500
     12 H2        -81.3647   -7.4241  -30.8329 H      1 LIG       0.11500
     13 H3        -75.0435   -5.0803  -28.3410 H      1 LIG       0.11500
     14 H4        -74.7240   -7.1445  -29.6743 H      1 LIG       0.11500
     15 H5        -79.7536   -4.2375  -28.4648 H      1 LIG       0.11500
     16 H6        -79.1130   -8.3713  -31.1380 H      1 LIG       0.11500
     17 H7        -77.2947   -4.1334  -28.0369 H      1 LIG       0.11500
     18 H8        -76.6548   -8.2683  -30.7087 H      1 LIG       0.11500
@<TRIPOS>BOND
      1       1       2 ar
      2       1       5 ar
      3       2       6 ar
      4       3       4 ar
      5       3       7 ar
      6       4       8 ar
      7       5       9 ar
      8       6      10 ar
      9       7       9 ar
     10       8      10 ar
     11       9      10 ar
     12       1      11 1
     13       2      12 1
     14       3      13 1
     15       4      14 1
     16       5      15 1
     17       6      16 1
     18       7      17 1
     19       8      18 1
@<TRIPOS>ALT_TYPE
CGenFF_4.0_ALT_TYPE_SET
CGenFF_4.0 1 CG2R61 2 CG2R61 3 CG2R61 4 CG2R61 5 CG2R61 6 CG2R61 7 CG2R61 8 CG2R61 9 CG2R61 10 CG2R61 11 HGR61 12 HGR61 13 HGR61 14 HGR61 15 HGR61 16 HGR61 17 HGR61 18 HGR61
@<TRIPOS>MOLECULE
naphtalene
 18 19 0 0 0
****
USER_CHARGES
INVALID_CHARGES
Pose:  22 Cluster:  22 Fr_nu: 467009 TotEn:   -11.22
@<TRIPOS>ATOM
      1 C1        -65.7216  -18.8096  -51.6500 C.ar   1 LIG      -0.11500
      2 C2        -64.7708  -19.1401  -50.6889 C.ar   1 LIG      -0.11500
      3 C3        -62.2200  -16.9614  -54.4778 C.ar   1 LIG      -0.11500
      4 C4        -61.2694  -17.2919  -53.5166 C.ar   1 LIG      -0.11500
      5 C5        -65.3296  -18.1849  -52.8343 C.ar   1 LIG      -0.11700
      6 C6        -63.4246  -18.8473  -50.9083 C.ar   1 LIG      -0.11700
      7 C7        -63.5664  -17.2542  -54.2583 C.ar   1 LIG      -0.11700
      8 C8        -61.6613  -17.9165  -52.3322 C.ar   1 LIG      -0.11700
      9 C9        -63.9788  -17.8827  -53.0720 C.ar   1 LIG       0.00400
     10 C10       -63.0121  -18.2188  -52.0945 C.ar   1 LIG       0.00400
     11 H1        -66.7695  -19.0372  -51.4784 H      1 LIG       0.11500
     12 H2        -65.0770  -19.6266  -49.7673 H      1 LIG       0.11500
     13 H3        -61.9144  -16.4749  -55.3998 H      1 LIG       0.11500
     14 H4        -60.2218  -17.0628  -53.6881 H      1 LIG       0.11500
     15 H5        -66.0900  -17.9352  -53.5714 H      1 LIG       0.11500
     16 H6        -62.6985  -19.1152  -50.1435 H      1 LIG       0.11500
     17 H7        -64.2921  -16.9870  -55.0236 H      1 LIG       0.11500
     18 H8        -60.9011  -18.1656  -51.5946 H      1 LIG       0.11500
@<TRIPOS>BOND
      1       1       2 ar
      2       1       5 ar
      3       2       6 ar
      4       3       4 ar
      5       3       7 ar
      6       4       8 ar
      7       5       9 ar
      8       6      10 ar
      9       7       9 ar
     10       8      10 ar
     11       9      10 ar
     12       1      11 1
     13       2      12 1
     14       3      13 1
     15       4      14 1
     16       5      15 1
     17       6      16 1
     18       7      17 1
     19       8      18 1
@<TRIPOS>ALT_TYPE
CGenFF_4.0_ALT_TYPE_SET
CGenFF_4.0 1 CG2R61 2 CG2R61 3 CG2R61 4 CG2R61 5 CG2R61 6 CG2R61 7 CG2R61 8 CG2R61 9 CG2R61 10 CG2R61 11 HGR61 12 HGR61 13 HGR61 14 HGR61 15 HGR61 16 HGR61 17 HGR61 18 HGR61
@<TRIPOS>MOLECULE
naphtalene
 18 19 0 0 0
****
USER_CHARGES
INVALID_CHARGES
Pose:  23 Cluster:  23 Fr_nu:  63936 TotEn:   -11.04
@<TRIPOS>ATOM
      1 C1        -61.3281  -19.5546  -49.3653 C.ar   1 LIG      -0.11500
      2 C2        -60.8094  -18.4266  -49.9941 C.ar   1 LIG      -0.11500
      3 C3        -65.2144  -19.3964  -52.2883 C.ar   1 LIG      -0.11500
      4 C4        -64.6956  -18.2684  -52.9170 C.ar   1 LIG      -0.11500
      5 C5        -62.5531  -20.0816  -49.7754 C.ar   1 LIG      -0.11700
      6 C6        -61.5135  -17.8211  -51.0351 C.ar   1 LIG      -0.11700
      7 C7        -64.5102  -20.0019  -51.2473 C.ar   1 LIG      -0.11700
      8 C8        -63.4706  -17.7413  -52.5070 C.ar   1 LIG      -0.11700
      9 C9        -63.2757  -19.4850  -50.8216 C.ar   1 LIG       0.00400
     10 C10       -62.7481  -18.3379  -51.4608 C.ar   1 LIG       0.00400
     11 H1        -60.7797  -20.0252  -48.5546 H      1 LIG       0.11500
     12 H2        -59.8555  -18.0173  -49.6743 H      1 LIG       0.11500
     13 H3        -66.1684  -19.8063  -52.6078 H      1 LIG       0.11500
     14 H4        -65.2451  -17.7974  -53.7267 H      1 LIG       0.11500
     15 H5        -62.9397  -20.9638  -49.2692 H      1 LIG       0.11500
     16 H6        -61.0888  -16.9405  -51.5126 H      1 LIG       0.11500
     17 H7        -64.9346  -20.8830  -50.7705 H      1 LIG       0.11500
     18 H8        -63.0843  -16.8586  -53.0125 H      1 LIG       0.11500
@<TRIPOS>BOND
      1       1       2 ar
      2       1       5 ar
      3       2       6 ar
      4       3       4 ar
      5       3       7 ar
      6       4       8 ar
      7       5       9 ar
      8       6      10 ar
      9       7       9 ar
     10       8      10 ar
     11       9      10 ar
     12       1      11 1
     13       2      12 1
     14       3      13 1
     15       4      14 1
     16       5      15 1
     17       6      16 1
     18       7      17 1
     19       8      18 1
@<TRIPOS>ALT_TYPE
CGenFF_4.0_ALT_TYPE_SET
CGenFF_4.0 1 CG2R61 2 CG2R61 3 CG2R61 4 CG2R61 5 CG2R61 6 CG2R61 7 CG2R61 8 CG2R61 9 CG2R61 10 CG2R61 11 HGR61 12 HGR61 13 HGR61 14 HGR61 15 HGR61 16 HGR61 17 HGR61 18 HGR61
@<TRIPOS>MOLECULE
naphtalene
 18 19 0 0 0
****
USER_CHARGES
INVALID_CHARGES
Pose:  24 Cluster:  24 Fr_nu: 322276 TotEn:   -10.97
@<TRIPOS>ATOM
      1 C1        -51.4141    4.5020  -32.9149 C.ar   1 LIG      -0.11500
      2 C2        -52.7815    4.5374  -33.1714 C.ar   1 LIG      -0.11500
      3 C3        -51.2201    9.3497  -33.2822 C.ar   1 LIG      -0.11500
      4 C4        -52.5875    9.3850  -33.5387 C.ar   1 LIG      -0.11500
      5 C5        -50.6796    5.6876  -32.8773 C.ar   1 LIG      -0.11700
      6 C6        -53.4198    5.7583  -33.3912 C.ar   1 LIG      -0.11700
      7 C7        -50.5819    8.1287  -33.0623 C.ar   1 LIG      -0.11700
      8 C8        -53.3221    8.1994  -33.5763 C.ar   1 LIG      -0.11700
      9 C9        -51.3056    6.9256  -33.0964 C.ar   1 LIG       0.00400
     10 C10       -52.6961    6.9615  -33.3572 C.ar   1 LIG       0.00400
     11 H1        -50.9177    3.5512  -32.7444 H      1 LIG       0.11500
     12 H2        -53.3525    3.6139  -33.2001 H      1 LIG       0.11500
     13 H3        -50.6485   10.2731  -33.2531 H      1 LIG       0.11500
     14 H4        -53.0831   10.3359  -33.7105 H      1 LIG       0.11500
     15 H5        -49.6117    5.6361  -32.6755 H      1 LIG       0.11500
     16 H6        -54.4896    5.7623  -33.5894 H      1 LIG       0.11500
     17 H7        -49.5122    8.1250  -32.8633 H      1 LIG       0.11500
     18 H8        -54.3900    8.2507  -33.7789 H      1 LIG       0.11500
@<TRIPOS>BOND
      1       1       2 ar
      2       1       5 ar
      3       2       6 ar
      4       3       4 ar
      5       3       7 ar
      6       4       8 ar
      7       5       9 ar
      8       6      10 ar
      9       7       9 ar
     10       8      10 ar
     11       9      10 ar
     12       1      11 1
     13       2      12 1
     14       3      13 1
     15       4      14 1
     16       5      15 1
     17       6      16 1
     18       7      17 1
     19       8      18 1
@<TRIPOS>ALT_TYPE
CGenFF_4.0_ALT_TYPE_SET
CGenFF_4.0 1 CG2R61 2 CG2R61 3 CG2R61 4 CG2R61 5 CG2R61 6 CG2R61 7 CG2R61 8 CG2R61 9 CG2R61 10 CG2R61 11 HGR61 12 HGR61 13 HGR61 14 HGR61 15 HGR61 16 HGR61 17 HGR61 18 HGR61
@<TRIPOS>MOLECULE
naphtalene
 18 19 0 0 0
****
USER_CHARGES
INVALID_CHARGES
Pose:  25 Cluster:  25 Fr_nu: 121121 TotEn:   -10.83
@<TRIPOS>ATOM
      1 C1        -45.8448   -8.5927  -32.6252 C.ar   1 LIG      -0.11500
      2 C2        -45.9131   -9.8578  -33.2010 C.ar   1 LIG      -0.11500
      3 C3        -47.7008  -10.3725  -28.4948 C.ar   1 LIG      -0.11500
      4 C4        -47.7691  -11.6376  -29.0707 C.ar   1 LIG      -0.11500
      5 C5        -46.2712   -8.3995  -31.3109 C.ar   1 LIG      -0.11700
      6 C6        -46.4080  -10.9346  -32.4649 C.ar   1 LIG      -0.11700
      7 C7        -47.2058   -9.2957  -29.2310 C.ar   1 LIG      -0.11700
      8 C8        -47.3428  -11.8310  -30.3850 C.ar   1 LIG      -0.11700
      9 C9        -46.7723   -9.4720  -30.5551 C.ar   1 LIG       0.00400
     10 C10       -46.8417  -10.7585  -31.1408 C.ar   1 LIG       0.00400
     11 H1        -45.4599   -7.7546  -33.1989 H      1 LIG       0.11500
     12 H2        -45.5806  -10.0072  -34.2241 H      1 LIG       0.11500
     13 H3        -48.0331  -10.2225  -27.4714 H      1 LIG       0.11500
     14 H4        -48.1554  -12.4750  -28.4970 H      1 LIG       0.11500
     15 H5        -46.2091   -7.4017  -30.8813 H      1 LIG       0.11500
     16 H6        -46.4518  -11.9149  -32.9350 H      1 LIG       0.11500
     17 H7        -47.1613   -8.3157  -28.7605 H      1 LIG       0.11500
     18 H8        -47.4055  -12.8285  -30.8151 H      1 LIG       0.11500
@<TRIPOS>BOND
      1       1       2 ar
      2       1       5 ar
      3       2       6 ar
      4       3       4 ar
      5       3       7 ar
      6       4       8 ar
      7       5       9 ar
      8       6      10 ar
      9       7       9 ar
     10       8      10 ar
     11       9      10 ar
     12       1      11 1
     13       2      12 1
     14       3      13 1
     15       4      14 1
     16       5      15 1
     17       6      16 1
     18       7      17 1
     19       8      18 1
@<TRIPOS>ALT_TYPE
CGenFF_4.0_ALT_TYPE_SET
CGenFF_4.0 1 CG2R61 2 CG2R61 3 CG2R61 4 CG2R61 5 CG2R61 6 CG2R61 7 CG2R61 8 CG2R61 9 CG2R61 10 CG2R61 11 HGR61 12 HGR61 13 HGR61 14 HGR61 15 HGR61 16 HGR61 17 HGR61 18 HGR61
@<TRIPOS>MOLECULE
naphtalene
 18 19 0 0 0
****
USER_CHARGES
INVALID_CHARGES
Pose:  26 Cluster:  26 Fr_nu:   3141 TotEn:   -10.76
@<TRIPOS>ATOM
      1 C1        -62.0915  -23.5694  -23.6186 C.ar   1 LIG      -0.11500
      2 C2        -62.1171  -22.1779  -23.6076 C.ar   1 LIG      -0.11500
      3 C3        -57.3402  -23.4901  -22.5737 C.ar   1 LIG      -0.11500
      4 C4        -57.3659  -22.0986  -22.5628 C.ar   1 LIG      -0.11500
      5 C5        -60.8993  -24.2481  -23.3648 C.ar   1 LIG      -0.11700
      6 C6        -60.9508  -21.4598  -23.3427 C.ar   1 LIG      -0.11700
      7 C7        -58.5067  -24.2082  -22.8386 C.ar   1 LIG      -0.11700
      8 C8        -58.5581  -21.4198  -22.8166 C.ar   1 LIG      -0.11700
      9 C9        -59.7156  -23.5414  -23.0963 C.ar   1 LIG       0.00400
     10 C10       -59.7417  -22.1265  -23.0851 C.ar   1 LIG       0.00400
     11 H1        -62.9997  -24.1279  -23.8254 H      1 LIG       0.11500
     12 H2        -63.0458  -21.6505  -23.8050 H      1 LIG       0.11500
     13 H3        -56.4117  -24.0182  -22.3762 H      1 LIG       0.11500
     14 H4        -56.4571  -21.5407  -22.3573 H      1 LIG       0.11500
     15 H5        -60.9026  -25.3360  -23.3790 H      1 LIG       0.11500
     16 H6        -60.9941  -20.3727  -23.3386 H      1 LIG       0.11500
     17 H7        -58.4634  -25.2953  -22.8418 H      1 LIG       0.11500
     18 H8        -58.5549  -20.3318  -22.8032 H      1 LIG       0.11500
@<TRIPOS>BOND
      1       1       2 ar
      2       1       5 ar
      3       2       6 ar
      4       3       4 ar
      5       3       7 ar
      6       4       8 ar
      7       5       9 ar
      8       6      10 ar
      9       7       9 ar
     10       8      10 ar
     11       9      10 ar
     12       1      11 1
     13       2      12 1
     14       3      13 1
     15       4      14 1
     16       5      15 1
     17       6      16 1
     18       7      17 1
     19       8      18 1
@<TRIPOS>ALT_TYPE
CGenFF_4.0_ALT_TYPE_SET
CGenFF_4.0 1 CG2R61 2 CG2R61 3 CG2R61 4 CG2R61 5 CG2R61 6 CG2R61 7 CG2R61 8 CG2R61 9 CG2R61 10 CG2R61 11 HGR61 12 HGR61 13 HGR61 14 HGR61 15 HGR61 16 HGR61 17 HGR61 18 HGR61
@<TRIPOS>MOLECULE
naphtalene
 18 19 0 0 0
****
USER_CHARGES
INVALID_CHARGES
Pose:  27 Cluster:  27 Fr_nu: 243462 TotEn:   -10.70
@<TRIPOS>ATOM
      1 C1        -85.1961   -9.4731  -33.4327 C.ar   1 LIG      -0.11500
      2 C2        -83.8738   -9.7734  -33.7461 C.ar   1 LIG      -0.11500
      3 C3        -84.9465  -12.4126  -29.5637 C.ar   1 LIG      -0.11500
      4 C4        -83.6243  -12.7129  -29.8771 C.ar   1 LIG      -0.11500
      5 C5        -85.7978  -10.0520  -32.3150 C.ar   1 LIG      -0.11700
      6 C6        -83.1481  -10.6536  -32.9431 C.ar   1 LIG      -0.11700
      7 C7        -85.6722  -11.5322  -30.3667 C.ar   1 LIG      -0.11700
      8 C8        -83.0224  -12.1340  -30.9948 C.ar   1 LIG      -0.11700
      9 C9        -85.0824  -10.9404  -31.4955 C.ar   1 LIG       0.00400
     10 C10       -83.7378  -11.2457  -31.8143 C.ar   1 LIG       0.00400
     11 H1        -85.7607   -8.7881  -34.0585 H      1 LIG       0.11500
     12 H2        -83.4062   -9.3220  -34.6163 H      1 LIG       0.11500
     13 H3        -85.4148  -12.8637  -28.6933 H      1 LIG       0.11500
     14 H4        -83.0606  -13.3990  -29.2518 H      1 LIG       0.11500
     15 H5        -86.8327   -9.8032  -32.0894 H      1 LIG       0.11500
     16 H6        -82.1156  -10.8736  -33.2066 H      1 LIG       0.11500
     17 H7        -86.7043  -11.3118  -30.1025 H      1 LIG       0.11500
     18 H8        -81.9877  -12.3834  -31.2211 H      1 LIG       0.11500
@<TRIPOS>BOND
      1       1       2 ar
      2       1       5 ar
      3       2       6 ar
      4       3       4 ar
      5       3       7 ar
      6       4       8 ar
      7       5       9 ar
      8       6      10 ar
      9       7       9 ar
     10       8      10 ar
     11       9      10 ar
     12       1      11 1
     13       2      12 1
     14       3      13 1
     15       4      14 1
     16       5      15 1
     17       6      16 1
     18       7      17 1
     19       8      18 1
@<TRIPOS>ALT_TYPE
CGenFF_4.0_ALT_TYPE_SET
CGenFF_4.0 1 CG2R61 2 CG2R61 3 CG2R61 4 CG2R61 5 CG2R61 6 CG2R61 7 CG2R61 8 CG2R61 9 CG2R61 10 CG2R61 11 HGR61 12 HGR61 13 HGR61 14 HGR61 15 HGR61 16 HGR61 17 HGR61 18 HGR61
@<TRIPOS>MOLECULE
naphtalene
 18 19 0 0 0
****
USER_CHARGES
INVALID_CHARGES
Pose:  28 Cluster:  28 Fr_nu: 114920 TotEn:   -10.06
@<TRIPOS>ATOM
      1 C1        -74.5914  -28.5000  -46.7964 C.ar   1 LIG      -0.11500
      2 C2        -75.5686  -28.1192  -45.8816 C.ar   1 LIG      -0.11500
      3 C3        -71.5858  -25.1275  -44.9893 C.ar   1 LIG      -0.11500
      4 C4        -72.5631  -24.7468  -44.0746 C.ar   1 LIG      -0.11500
      5 C5        -73.3548  -27.8540  -46.8070 C.ar   1 LIG      -0.11700
      6 C6        -75.3132  -27.0911  -44.9739 C.ar   1 LIG      -0.11700
      7 C7        -71.8413  -26.1558  -45.8971 C.ar   1 LIG      -0.11700
      8 C8        -73.7997  -25.3927  -44.0639 C.ar   1 LIG      -0.11700
      9 C9        -73.0804  -26.8170  -45.9006 C.ar   1 LIG       0.00400
     10 C10       -74.0742  -26.4298  -44.9704 C.ar   1 LIG       0.00400
     11 H1        -74.7910  -29.3002  -47.5032 H      1 LIG       0.11500
     12 H2        -76.5308  -28.6230  -45.8740 H      1 LIG       0.11500
     13 H3        -70.6231  -24.6242  -44.9974 H      1 LIG       0.11500
     14 H4        -72.3634  -23.9457  -43.3690 H      1 LIG       0.11500
     15 H5        -72.6060  -28.1680  -47.5312 H      1 LIG       0.11500
     16 H6        -76.0915  -26.8103  -44.2673 H      1 LIG       0.11500
     17 H7        -71.0626  -26.4370  -46.6029 H      1 LIG       0.11500
     18 H8        -74.5491  -25.0784  -43.3402 H      1 LIG       0.11500
@<TRIPOS>BOND
      1       1       2 ar
      2       1       5 ar
      3       2       6 ar
      4       3       4 ar
      5       3       7 ar
      6       4       8 ar
      7       5       9 ar
      8       6      10 ar
      9       7       9 ar
     10       8      10 ar
     11       9      10 ar
     12       1      11 1
     13       2      12 1
     14       3      13 1
     15       4      14 1
     16       5      15 1
     17       6      16 1
     18       7      17 1
     19       8      18 1
@<TRIPOS>ALT_TYPE
CGenFF_4.0_ALT_TYPE_SET
CGenFF_4.0 1 CG2R61 2 CG2R61 3 CG2R61 4 CG2R61 5 CG2R61 6 CG2R61 7 CG2R61 8 CG2R61 9 CG2R61 10 CG2R61 11 HGR61 12 HGR61 13 HGR61 14 HGR61 15 HGR61 16 HGR61 17 HGR61 18 HGR61
@<TRIPOS>MOLECULE
naphtalene
 18 19 0 0 0
****
USER_CHARGES
INVALID_CHARGES
Pose:  29 Cluster:  29 Fr_nu:     76 TotEn:    -9.80
@<TRIPOS>ATOM
      1 C1        -50.1534    6.8658  -35.3219 C.ar   1 LIG      -0.11500
      2 C2        -50.0842    7.4793  -34.0746 C.ar   1 LIG      -0.11500
      3 C3        -53.9015    4.1697  -33.7874 C.ar   1 LIG      -0.11500
      4 C4        -53.8322    4.7832  -32.5402 C.ar   1 LIG      -0.11500
      5 C5        -51.1185    5.8886  -35.5670 C.ar   1 LIG      -0.11700
      6 C6        -50.9797    7.1182  -33.0678 C.ar   1 LIG      -0.11700
      7 C7        -53.0060    4.5309  -34.7944 C.ar   1 LIG      -0.11700
      8 C8        -52.8671    5.7604  -32.2949 C.ar   1 LIG      -0.11700
      9 C9        -52.0280    5.5125  -34.5651 C.ar   1 LIG       0.00400
     10 C10       -51.9576    6.1365  -33.2968 C.ar   1 LIG       0.00400
     11 H1        -49.4556    7.1470  -36.1052 H      1 LIG       0.11500
     12 H2        -49.3326    8.2401  -33.8849 H      1 LIG       0.11500
     13 H3        -54.6531    3.4087  -33.9779 H      1 LIG       0.11500
     14 H4        -54.5293    4.5006  -31.7568 H      1 LIG       0.11500
     15 H5        -51.1539    5.4221  -36.5493 H      1 LIG       0.11500
     16 H6        -50.9076    7.6112  -32.1005 H      1 LIG       0.11500
     17 H7        -53.0787    4.0383  -35.7617 H      1 LIG       0.11500
     18 H8        -52.8310    6.2266  -31.3124 H      1 LIG       0.11500
@<TRIPOS>BOND
      1       1       2 ar
      2       1       5 ar
      3       2       6 ar
      4       3       4 ar
      5       3       7 ar
      6       4       8 ar
      7       5       9 ar
      8       6      10 ar
      9       7       9 ar
     10       8      10 ar
     11       9      10 ar
     12       1      11 1
     13       2      12 1
     14       3      13 1
     15       4      14 1
     16       5      15 1
     17       6      16 1
     18       7      17 1
     19       8      18 1
@<TRIPOS>ALT_TYPE
CGenFF_4.0_ALT_TYPE_SET
CGenFF_4.0 1 CG2R61 2 CG2R61 3 CG2R61 4 CG2R61 5 CG2R61 6 CG2R61 7 CG2R61 8 CG2R61 9 CG2R61 10 CG2R61 11 HGR61 12 HGR61 13 HGR61 14 HGR61 15 HGR61 16 HGR61 17 HGR61 18 HGR61
@<TRIPOS>MOLECULE
naphtalene
 18 19 0 0 0
****
USER_CHARGES
INVALID_CHARGES
Pose:  30 Cluster:  30 Fr_nu:  27910 TotEn:    -9.70
@<TRIPOS>ATOM
      1 C1        -50.6488    6.3225  -34.4018 C.ar   1 LIG      -0.11500
      2 C2        -51.0151    5.4637  -33.3697 C.ar   1 LIG      -0.11500
      3 C3        -55.1944    6.1822  -36.1312 C.ar   1 LIG      -0.11500
      4 C4        -55.5605    5.3234  -35.0990 C.ar   1 LIG      -0.11500
      5 C5        -51.5934    6.7187  -35.3491 C.ar   1 LIG      -0.11700
      6 C6        -52.3271    4.9979  -33.2808 C.ar   1 LIG      -0.11700
      7 C7        -53.8823    6.6481  -36.2200 C.ar   1 LIG      -0.11700
      8 C8        -54.6161    4.9271  -34.1517 C.ar   1 LIG      -0.11700
      9 C9        -52.9186    6.2595  -35.2752 C.ar   1 LIG       0.00400
     10 C10       -53.2909    5.3863  -34.2256 C.ar   1 LIG       0.00400
     11 H1        -49.6271    6.6844  -34.4707 H      1 LIG       0.11500
     12 H2        -50.2791    5.1561  -32.6325 H      1 LIG       0.11500
     13 H3        -55.9301    6.4904  -36.8687 H      1 LIG       0.11500
     14 H4        -56.5820    4.9607  -35.0314 H      1 LIG       0.11500
     15 H5        -51.2846    7.3903  -36.1475 H      1 LIG       0.11500
     16 H6        -52.5913    4.3278  -32.4653 H      1 LIG       0.11500
     17 H7        -53.6186    7.3188  -37.0350 H      1 LIG       0.11500
     18 H8        -54.9245    4.2549  -33.3535 H      1 LIG       0.11500
@<TRIPOS>BOND
      1       1       2 ar
      2       1       5 ar
      3       2       6 ar
      4       3       4 ar
      5       3       7 ar
      6       4       8 ar
      7       5       9 ar
      8       6      10 ar
      9       7       9 ar
     10       8      10 ar
     11       9      10 ar
     12       1      11 1
     13       2      12 1
     14       3      13 1
     15       4      14 1
     16       5      15 1
     17       6      16 1
     18       7      17 1
     19       8      18 1
@<TRIPOS>ALT_TYPE
CGenFF_4.0_ALT_TYPE_SET
CGenFF_4.0 1 CG2R61 2 CG2R61 3 CG2R61 4 CG2R61 5 CG2R61 6 CG2R61 7 CG2R61 8 CG2R61 9 CG2R61 10 CG2R61 11 HGR61 12 HGR61 13 HGR61 14 HGR61 15 HGR61 16 HGR61 17 HGR61 18 HGR61
@<TRIPOS>MOLECULE
naphtalene
 18 19 0 0 0
****
USER_CHARGES
INVALID_CHARGES
Pose:  31 Cluster:  31 Fr_nu:  11465 TotEn:    -9.69
@<TRIPOS>ATOM
      1 C1        -73.4422    7.5637  -44.5395 C.ar   1 LIG      -0.11500
      2 C2        -74.5695    7.3124  -43.7631 C.ar   1 LIG      -0.11500
      3 C3        -70.6093    6.9033  -40.6393 C.ar   1 LIG      -0.11500
      4 C4        -71.7367    6.6520  -39.8630 C.ar   1 LIG      -0.11500
      5 C5        -72.1731    7.5260  -43.9610 C.ar   1 LIG      -0.11700
      6 C6        -74.4323    7.0223  -42.4054 C.ar   1 LIG      -0.11700
      7 C7        -70.7466    7.1934  -41.9971 C.ar   1 LIG      -0.11700
      8 C8        -73.0058    6.6898  -40.4413 C.ar   1 LIG      -0.11700
      9 C9        -72.0162    7.2357  -42.5959 C.ar   1 LIG       0.00400
     10 C10       -73.1627    6.9801  -41.8065 C.ar   1 LIG       0.00400
     11 H1        -73.5497    7.7901  -45.5962 H      1 LIG       0.11500
     12 H2        -75.5570    7.3417  -44.2144 H      1 LIG       0.11500
     13 H3        -69.6213    6.8739  -40.1885 H      1 LIG       0.11500
     14 H4        -71.6287    6.4271  -38.8060 H      1 LIG       0.11500
     15 H5        -71.3060    7.7261  -44.5870 H      1 LIG       0.11500
     16 H6        -75.3273    6.8285  -41.8178 H      1 LIG       0.11500
     17 H7        -69.8515    7.3863  -42.5847 H      1 LIG       0.11500
     18 H8        -73.8732    6.4904  -39.8154 H      1 LIG       0.11500
@<TRIPOS>BOND
      1       1       2 ar
      2       1       5 ar
      3       2       6 ar
      4       3       4 ar
      5       3       7 ar
      6       4       8 ar
      7       5       9 ar
      8       6      10 ar
      9       7       9 ar
     10       8      10 ar
     11       9      10 ar
     12       1      11 1
     13       2      12 1
     14       3      13 1
     15       4      14 1
     16       5      15 1
     17       6      16 1
     18       7      17 1
     19       8      18 1
@<TRIPOS>ALT_TYPE
CGenFF_4.0_ALT_TYPE_SET
CGenFF_4.0 1 CG2R61 2 CG2R61 3 CG2R61 4 CG2R61 5 CG2R61 6 CG2R61 7 CG2R61 8 CG2R61 9 CG2R61 10 CG2R61 11 HGR61 12 HGR61 13 HGR61 14 HGR61 15 HGR61 16 HGR61 17 HGR61 18 HGR61
@<TRIPOS>MOLECULE
naphtalene
 18 19 0 0 0
****
USER_CHARGES
INVALID_CHARGES
Pose:  32 Cluster:  32 Fr_nu: 102030 TotEn:    -9.65
@<TRIPOS>ATOM
      1 C1        -63.5306   -2.7262  -25.1108 C.ar   1 LIG      -0.11500
      2 C2        -63.5306   -3.5442  -23.9849 C.ar   1 LIG      -0.11500
      3 C3        -60.6707    0.4581  -22.7969 C.ar   1 LIG      -0.11500
      4 C4        -60.6708   -0.3600  -21.6710 C.ar   1 LIG      -0.11500
      5 C5        -62.8206   -1.5252  -25.1015 C.ar   1 LIG      -0.11700
      6 C6        -62.8208   -3.1646  -22.8455 C.ar   1 LIG      -0.11700
      7 C7        -61.3805    0.0783  -23.9364 C.ar   1 LIG      -0.11700
      8 C8        -61.3807   -1.5610  -21.6801 C.ar   1 LIG      -0.11700
      9 C9        -62.1006   -1.1271  -23.9633 C.ar   1 LIG       0.00400
     10 C10       -62.1007   -1.9590  -22.8184 C.ar   1 LIG       0.00400
     11 H1        -64.0838   -3.0220  -25.9973 H      1 LIG       0.11500
     12 H2        -64.0833   -4.4791  -23.9932 H      1 LIG       0.11500
     13 H3        -60.1179    1.3933  -22.7892 H      1 LIG       0.11500
     14 H4        -60.1186   -0.0630  -20.7843 H      1 LIG       0.11500
     15 H5        -62.8351   -0.9012  -25.9928 H      1 LIG       0.11500
     16 H6        -62.8343   -3.8198  -21.9769 H      1 LIG       0.11500
     17 H7        -61.3662    0.7333  -24.8050 H      1 LIG       0.11500
     18 H8        -61.3671   -2.1848  -20.7886 H      1 LIG       0.11500
@<TRIPOS>BOND
      1       1       2 ar
      2       1       5 ar
      3       2       6 ar
      4       3       4 ar
      5       3       7 ar
      6       4       8 ar
      7       5       9 ar
      8       6      10 ar
      9       7       9 ar
     10       8      10 ar
     11       9      10 ar
     12       1      11 1
     13       2      12 1
     14       3      13 1
     15       4      14 1
     16       5      15 1
     17       6      16 1
     18       7      17 1
     19       8      18 1
@<TRIPOS>ALT_TYPE
CGenFF_4.0_ALT_TYPE_SET
CGenFF_4.0 1 CG2R61 2 CG2R61 3 CG2R61 4 CG2R61 5 CG2R61 6 CG2R61 7 CG2R61 8 CG2R61 9 CG2R61 10 CG2R61 11 HGR61 12 HGR61 13 HGR61 14 HGR61 15 HGR61 16 HGR61 17 HGR61 18 HGR61
@<TRIPOS>MOLECULE
naphtalene
 18 19 0 0 0
****
USER_CHARGES
INVALID_CHARGES
Pose:  33 Cluster:  33 Fr_nu: 259679 TotEn:    -9.57
@<TRIPOS>ATOM
      1 C1        -53.1574    6.7578  -32.6842 C.ar   1 LIG      -0.11500
      2 C2        -53.5813    5.4660  -32.3867 C.ar   1 LIG      -0.11500
      3 C3        -54.6736    6.1980  -37.2734 C.ar   1 LIG      -0.11500
      4 C4        -55.0974    4.9063  -36.9757 C.ar   1 LIG      -0.11500
      5 C5        -53.3211    7.2672  -33.9727 C.ar   1 LIG      -0.11700
      6 C6        -54.1703    4.6787  -33.3763 C.ar   1 LIG      -0.11700
      7 C7        -54.0846    6.9854  -36.2836 C.ar   1 LIG      -0.11700
      8 C8        -54.9337    4.3967  -35.6873 C.ar   1 LIG      -0.11700
      9 C9        -53.9119    6.4888  -34.9813 C.ar   1 LIG       0.00400
     10 C10       -54.3429    5.1752  -34.6787 C.ar   1 LIG       0.00400
     11 H1        -52.6984    7.3700  -31.9135 H      1 LIG       0.11500
     12 H2        -53.4537    5.0704  -31.3832 H      1 LIG       0.11500
     13 H3        -54.8011    6.5943  -38.2768 H      1 LIG       0.11500
     14 H4        -55.5550    4.2940  -37.7472 H      1 LIG       0.11500
     15 H5        -52.9819    8.2795  -34.1827 H      1 LIG       0.11500
     16 H6        -54.4947    3.6719  -33.1212 H      1 LIG       0.11500
     17 H7        -53.7611    7.9924  -36.5387 H      1 LIG       0.11500
     18 H8        -55.2721    3.3841  -35.4772 H      1 LIG       0.11500
@<TRIPOS>BOND
      1       1       2 ar
      2       1       5 ar
      3       2       6 ar
      4       3       4 ar
      5       3       7 ar
      6       4       8 ar
      7       5       9 ar
      8       6      10 ar
      9       7       9 ar
     10       8      10 ar
     11       9      10 ar
     12       1      11 1
     13       2      12 1
     14       3      13 1
     15       4      14 1
     16       5      15 1
     17       6      16 1
     18       7      17 1
     19       8      18 1
@<TRIPOS>ALT_TYPE
CGenFF_4.0_ALT_TYPE_SET
CGenFF_4.0 1 CG2R61 2 CG2R61 3 CG2R61 4 CG2R61 5 CG2R61 6 CG2R61 7 CG2R61 8 CG2R61 9 CG2R61 10 CG2R61 11 HGR61 12 HGR61 13 HGR61 14 HGR61 15 HGR61 16 HGR61 17 HGR61 18 HGR61
@<TRIPOS>MOLECULE
naphtalene
 18 19 0 0 0
****
USER_CHARGES
INVALID_CHARGES
Pose:  34 Cluster:  34 Fr_nu: 104707 TotEn:    -9.19
@<TRIPOS>ATOM
      1 C1        -61.7470    1.1164  -24.5577 C.ar   1 LIG      -0.11500
      2 C2        -61.4912   -0.2462  -24.4369 C.ar   1 LIG      -0.11500
      3 C3        -66.0410    0.1273  -26.6207 C.ar   1 LIG      -0.11500
      4 C4        -65.7851   -1.2353  -26.4997 C.ar   1 LIG      -0.11500
      5 C5        -62.9412    1.5549  -25.1305 C.ar   1 LIG      -0.11700
      6 C6        -62.4286   -1.1757  -24.8881 C.ar   1 LIG      -0.11700
      7 C7        -65.1036    1.0568  -26.1693 C.ar   1 LIG      -0.11700
      8 C8        -64.5909   -1.6739  -25.9271 C.ar   1 LIG      -0.11700
      9 C9        -63.8961    0.6333  -25.5902 C.ar   1 LIG       0.00400
     10 C10       -63.6360   -0.7523  -25.4673 C.ar   1 LIG       0.00400
     11 H1        -61.0166    1.8396  -24.2067 H      1 LIG       0.11500
     12 H2        -60.5613   -0.5865  -23.9906 H      1 LIG       0.11500
     13 H3        -66.9710    0.4683  -27.0668 H      1 LIG       0.11500
     14 H4        -66.5152   -1.9580  -26.8522 H      1 LIG       0.11500
     15 H5        -63.1198    2.6248  -25.2152 H      1 LIG       0.11500
     16 H6        -62.2079   -2.2359  -24.7831 H      1 LIG       0.11500
     17 H7        -65.3248    2.1169  -26.2736 H      1 LIG       0.11500
     18 H8        -64.4118   -2.7438  -25.8429 H      1 LIG       0.11500
@<TRIPOS>BOND
      1       1       2 ar
      2       1       5 ar
      3       2       6 ar
      4       3       4 ar
      5       3       7 ar
      6       4       8 ar
      7       5       9 ar
      8       6      10 ar
      9       7       9 ar
     10       8      10 ar
     11       9      10 ar
     12       1      11 1
     13       2      12 1
     14       3      13 1
     15       4      14 1
     16       5      15 1
     17       6      16 1
     18       7      17 1
     19       8      18 1
@<TRIPOS>ALT_TYPE
CGenFF_4.0_ALT_TYPE_SET
CGenFF_4.0 1 CG2R61 2 CG2R61 3 CG2R61 4 CG2R61 5 CG2R61 6 CG2R61 7 CG2R61 8 CG2R61 9 CG2R61 10 CG2R61 11 HGR61 12 HGR61 13 HGR61 14 HGR61 15 HGR61 16 HGR61 17 HGR61 18 HGR61
@<TRIPOS>MOLECULE
naphtalene
 18 19 0 0 0
****
USER_CHARGES
INVALID_CHARGES
Pose:  35 Cluster:  35 Fr_nu: 257702 TotEn:    -6.50
@<TRIPOS>ATOM
      1 C1        -83.6123   -9.7247  -33.5063 C.ar   1 LIG      -0.11500
      2 C2        -82.3741   -9.0958  -33.4158 C.ar   1 LIG      -0.11500
      3 C3        -82.4316  -12.5886  -29.7544 C.ar   1 LIG      -0.11500
      4 C4        -81.1934  -11.9596  -29.6640 C.ar   1 LIG      -0.11500
      5 C5        -83.9407  -10.7513  -32.6204 C.ar   1 LIG      -0.11700
      6 C6        -81.4595   -9.4909  -32.4392 C.ar   1 LIG      -0.11700
      7 C7        -83.3462  -12.1934  -30.7310 C.ar   1 LIG      -0.11700
      8 C8        -80.8648  -10.9331  -30.5499 C.ar   1 LIG      -0.11700
      9 C9        -83.0323  -11.1620  -31.6311 C.ar   1 LIG       0.00400
     10 C10       -81.7732  -10.5224  -31.5392 C.ar   1 LIG       0.00400
     11 H1        -84.3236   -9.4171  -34.2671 H      1 LIG       0.11500
     12 H2        -82.1195   -8.2966  -34.1058 H      1 LIG       0.11500
     13 H3        -82.6869  -13.3880  -29.0644 H      1 LIG       0.11500
     14 H4        -80.4819  -12.2686  -28.9039 H      1 LIG       0.11500
     15 H5        -84.9141  -11.2290  -32.7098 H      1 LIG       0.11500
     16 H6        -80.4977   -8.9850  -32.3865 H      1 LIG       0.11500
     17 H7        -84.3082  -12.6988  -30.7830 H      1 LIG       0.11500
     18 H8        -79.8911  -10.4557  -30.4611 H      1 LIG       0.11500
@<TRIPOS>BOND
      1       1       2 ar
      2       1       5 ar
      3       2       6 ar
      4       3       4 ar
      5       3       7 ar
      6       4       8 ar
      7       5       9 ar
      8       6      10 ar
      9       7       9 ar
     10       8      10 ar
     11       9      10 ar
     12       1      11 1
     13       2      12 1
     14       3      13 1
     15       4      14 1
     16       5      15 1
     17       6      16 1
     18       7      17 1
     19       8      18 1
@<TRIPOS>ALT_TYPE
CGenFF_4.0_ALT_TYPE_SET
CGenFF_4.0 1 CG2R61 2 CG2R61 3 CG2R61 4 CG2R61 5 CG2R61 6 CG2R61 7 CG2R61 8 CG2R61 9 CG2R61 10 CG2R61 11 HGR61 12 HGR61 13 HGR61 14 HGR61 15 HGR61 16 HGR61 17 HGR61 18 HGR61
@<TRIPOS>MOLECULE
naphtalene
 18 19 0 0 0
****
USER_CHARGES
INVALID_CHARGES
Pose:  36 Cluster:  36 Fr_nu: 514264 TotEn:    -6.48
@<TRIPOS>ATOM
      1 C1        -80.6547   -8.6267  -30.1573 C.ar   1 LIG      -0.11500
      2 C2        -80.2783   -7.9900  -31.3362 C.ar   1 LIG      -0.11500
      3 C3        -84.4786  -10.5886  -32.4379 C.ar   1 LIG      -0.11500
      4 C4        -84.1021   -9.9519  -33.6168 C.ar   1 LIG      -0.11500
      5 C5        -81.7928   -9.4333  -30.1317 C.ar   1 LIG      -0.11700
      6 C6        -81.0384   -8.1574  -32.4940 C.ar   1 LIG      -0.11700
      7 C7        -83.7184  -10.4213  -31.2801 C.ar   1 LIG      -0.11700
      8 C8        -82.9641   -9.1452  -33.6425 C.ar   1 LIG      -0.11700
      9 C9        -82.5698   -9.6130  -31.2877 C.ar   1 LIG       0.00400
     10 C10       -82.1870   -8.9655  -32.4865 C.ar   1 LIG       0.00400
     11 H1        -80.0629   -8.4956  -29.2561 H      1 LIG       0.11500
     12 H2        -79.3920   -7.3625  -31.3551 H      1 LIG       0.11500
     13 H3        -85.3649  -11.2165  -32.4184 H      1 LIG       0.11500
     14 H4        -84.6951  -10.0822  -34.5173 H      1 LIG       0.11500
     15 H5        -82.0684   -9.9209  -29.1989 H      1 LIG       0.11500
     16 H6        -80.7252   -7.6506  -33.4044 H      1 LIG       0.11500
     17 H7        -84.0312  -10.9288  -30.3700 H      1 LIG       0.11500
     18 H8        -82.6887   -8.6569  -34.5751 H      1 LIG       0.11500
@<TRIPOS>BOND
      1       1       2 ar
      2       1       5 ar
      3       2       6 ar
      4       3       4 ar
      5       3       7 ar
      6       4       8 ar
      7       5       9 ar
      8       6      10 ar
      9       7       9 ar
     10       8      10 ar
     11       9      10 ar
     12       1      11 1
     13       2      12 1
     14       3      13 1
     15       4      14 1
     16       5      15 1
     17       6      16 1
     18       7      17 1
     19       8      18 1
@<TRIPOS>ALT_TYPE
CGenFF_4.0_ALT_TYPE_SET
CGenFF_4.0 1 CG2R61 2 CG2R61 3 CG2R61 4 CG2R61 5 CG2R61 6 CG2R61 7 CG2R61 8 CG2R61 9 CG2R61 10 CG2R61 11 HGR61 12 HGR61 13 HGR61 14 HGR61 15 HGR61 16 HGR61 17 HGR61 18 HGR61
# TRIPOS MOL2 file generated by SEED

@<TRIPOS>MOLECULE
pyrazole
 9 9 0 0 0
****
USER_CHARGES
INVALID_CHARGES
Pose:   1 Cluster:   1 Fr_nu: 584801 TotEn:   -23.32
@<TRIPOS>ATOM
      1 C1        -45.9450   -9.6621  -31.9716 C.2    1 LIG      -0.25100
      2 C2        -46.5138   -8.5829  -32.6742 C.2    1 LIG       0.13200
      3 C3        -46.5887  -10.7705  -32.4651 C.2    1 LIG      -0.03800
      4 N1        -47.4468   -8.9707  -33.5477 N.2    1 LIG      -0.57800
      5 N2        -47.4693  -10.3060  -33.3973 N.pl3  1 LIG      -0.05900
      6 H1        -45.1757   -9.6405  -31.2139 H      1 LIG       0.15700
      7 H2        -46.2877   -7.5299  -32.5857 H      1 LIG       0.15600
      8 H3        -46.5030  -11.8239  -32.2403 H      1 LIG       0.15900
      9 H4        -48.1146  -10.8415  -33.9644 H      1 LIG       0.32200
@<TRIPOS>BOND
      1       1       2 1
      2       1       3 2
      3       2       4 2
      4       3       5 1
      5       4       5 1
      6       1       6 1
      7       2       7 1
      8       3       8 1
      9       5       9 1
@<TRIPOS>ALT_TYPE
CGenFF_4.0_ALT_TYPE_SET
CGenFF_4.0 1 CG2R51 2 CG2R52 3 CG2R51 4 NG2R50 5 NG2R51 6 HGR51 7 HGR52 8 HGR52 9 HGP1
@<TRIPOS>MOLECULE
pyrazole
 9 9 0 0 0
****
USER_CHARGES
INVALID_CHARGES
Pose:   2 Cluster:   2 Fr_nu: 9295411 TotEn:   -20.66
@<TRIPOS>ATOM
      1 C1        -45.5930  -10.1408  -31.8452 C.2    1 LIG      -0.25100
      2 C2        -46.3939  -10.0544  -32.9998 C.2    1 LIG       0.13200
      3 C3        -45.7082   -8.9063  -31.2543 C.2    1 LIG      -0.03800
      4 N1        -46.9751   -8.8596  -33.1360 N.2    1 LIG      -0.57800
      5 N2        -46.5391   -8.1837  -32.0593 N.pl3  1 LIG      -0.05900
      6 H1        -45.0137  -10.9802  -31.4900 H      1 LIG       0.15700
      7 H2        -46.5778  -10.8122  -33.7479 H      1 LIG       0.15600
      8 H3        -45.2817   -8.4856  -30.3552 H      1 LIG       0.15900
      9 H4        -46.8479   -7.2276  -31.9360 H      1 LIG       0.32200
@<TRIPOS>BOND
      1       1       2 1
      2       1       3 2
      3       2       4 2
      4       3       5 1
      5       4       5 1
      6       1       6 1
      7       2       7 1
      8       3       8 1
      9       5       9 1
@<TRIPOS>ALT_TYPE
CGenFF_4.0_ALT_TYPE_SET
CGenFF_4.0 1 CG2R51 2 CG2R52 3 CG2R51 4 NG2R50 5 NG2R51 6 HGR51 7 HGR52 8 HGR52 9 HGP1
@<TRIPOS>MOLECULE
pyrazole
 9 9 0 0 0
****
USER_CHARGES
INVALID_CHARGES
Pose:   3 Cluster:   3 Fr_nu: 8539554 TotEn:   -18.80
@<TRIPOS>ATOM
      1 C1        -85.2743   -9.3284  -33.1300 C.2    1 LIG      -0.25100
      2 C2        -84.8338  -10.3416  -32.2576 C.2    1 LIG       0.13200
      3 C3        -84.4129   -9.3961  -34.1976 C.2    1 LIG      -0.03800
      4 N1        -83.7749  -11.0045  -32.7300 N.2    1 LIG      -0.57800
      5 N2        -83.5428  -10.4067  -33.9111 N.pl3  1 LIG      -0.05900
      6 H1        -86.1009   -8.6448  -33.0038 H      1 LIG       0.15700
      7 H2        -85.2399  -10.6242  -31.2968 H      1 LIG       0.15600
      8 H3        -84.3408   -8.8276  -35.1136 H      1 LIG       0.15900
      9 H4        -82.7691  -10.7391  -34.4728 H      1 LIG       0.32200
@<TRIPOS>BOND
      1       1       2 1
      2       1       3 2
      3       2       4 2
      4       3       5 1
      5       4       5 1
      6       1       6 1
      7       2       7 1
      8       3       8 1
      9       5       9 1
@<TRIPOS>ALT_TYPE
CGenFF_4.0_ALT_TYPE_SET
CGenFF_4.0 1 CG2R51 2 CG2R52 3 CG2R51 4 NG2R50 5 NG2R51 6 HGR51 7 HGR52 8 HGR52 9 HGP1
@<TRIPOS>MOLECULE
pyrazole
 9 9 0 0 0
****
USER_CHARGES
INVALID_CHARGES
Pose:   4 Cluster:   4 Fr_nu: 9117416 TotEn:   -18.23
@<TRIPOS>ATOM
      1 C1        -80.2098  -30.1862  -33.8885 C.2    1 LIG      -0.25100
      2 C2        -80.2500  -30.9281  -35.0841 C.2    1 LIG       0.13200
      3 C3        -80.4000  -28.8851  -34.2852 C.2    1 LIG      -0.03800
      4 N1        -80.4502  -30.1622  -36.1598 N.2    1 LIG      -0.57800
      5 N2        -80.5377  -28.9253  -35.6416 N.pl3  1 LIG      -0.05900
      6 H1        -80.0641  -30.5436  -32.8798 H      1 LIG       0.15700
      7 H2        -80.1412  -31.9951  -35.2165 H      1 LIG       0.15600
      8 H3        -80.4465  -27.9550  -33.7373 H      1 LIG       0.15900
      9 H4        -80.6908  -28.1501  -36.2744 H      1 LIG       0.32200
@<TRIPOS>BOND
      1       1       2 1
      2       1       3 2
      3       2       4 2
      4       3       5 1
      5       4       5 1
      6       1       6 1
      7       2       7 1
      8       3       8 1
      9       5       9 1
@<TRIPOS>ALT_TYPE
CGenFF_4.0_ALT_TYPE_SET
CGenFF_4.0 1 CG2R51 2 CG2R52 3 CG2R51 4 NG2R50 5 NG2R51 6 HGR51 7 HGR52 8 HGR52 9 HGP1
@<TRIPOS>MOLECULE
pyrazole
 9 9 0 0 0
****
USER_CHARGES
INVALID_CHARGES
Pose:   5 Cluster:   5 Fr_nu: 4298333 TotEn:   -16.48
@<TRIPOS>ATOM
      1 C1        -73.9080  -27.3321  -45.0471 C.2    1 LIG      -0.25100
      2 C2        -74.2521  -28.6590  -45.3674 C.2    1 LIG       0.13200
      3 C3        -75.0820  -26.6315  -45.1787 C.2    1 LIG      -0.03800
      4 N1        -75.5437  -28.7959  -45.6789 N.2    1 LIG      -0.57800
      5 N2        -76.0216  -27.5460  -45.5549 N.pl3  1 LIG      -0.05900
      6 H1        -72.9443  -26.9379  -44.7602 H      1 LIG       0.15700
      7 H2        -73.6155  -29.5320  -45.3874 H      1 LIG       0.15600
      8 H3        -75.3275  -25.5880  -45.0439 H      1 LIG       0.15900
      9 H4        -77.0030  -27.3868  -45.7450 H      1 LIG       0.32200
@<TRIPOS>BOND
      1       1       2 1
      2       1       3 2
      3       2       4 2
      4       3       5 1
      5       4       5 1
      6       1       6 1
      7       2       7 1
      8       3       8 1
      9       5       9 1
@<TRIPOS>ALT_TYPE
CGenFF_4.0_ALT_TYPE_SET
CGenFF_4.0 1 CG2R51 2 CG2R52 3 CG2R51 4 NG2R50 5 NG2R51 6 HGR51 7 HGR52 8 HGR52 9 HGP1
@<TRIPOS>MOLECULE
pyrazole
 9 9 0 0 0
****
USER_CHARGES
INVALID_CHARGES
Pose:   6 Cluster:   6 Fr_nu: 9088827 TotEn:   -16.42
@<TRIPOS>ATOM
      1 C1        -82.8313   -9.7127  -31.8613 C.2    1 LIG      -0.25100
      2 C2        -81.7894   -8.7669  -31.8198 C.2    1 LIG       0.13200
      3 C3        -82.8987  -10.0915  -33.1798 C.2    1 LIG      -0.03800
      4 N1        -81.2348   -8.5578  -33.0167 N.2    1 LIG      -0.57800
      5 N2        -81.9306   -9.3776  -33.8228 N.pl3  1 LIG      -0.05900
      6 H1        -83.4471  -10.0708  -31.0496 H      1 LIG       0.15700
      7 H2        -81.4116   -8.2208  -30.9673 H      1 LIG       0.15600
      8 H3        -83.5355  -10.7873  -33.7069 H      1 LIG       0.15900
      9 H4        -81.6922   -9.3987  -34.8064 H      1 LIG       0.32200
@<TRIPOS>BOND
      1       1       2 1
      2       1       3 2
      3       2       4 2
      4       3       5 1
      5       4       5 1
      6       1       6 1
      7       2       7 1
      8       3       8 1
      9       5       9 1
@<TRIPOS>ALT_TYPE
CGenFF_4.0_ALT_TYPE_SET
CGenFF_4.0 1 CG2R51 2 CG2R52 3 CG2R51 4 NG2R50 5 NG2R51 6 HGR51 7 HGR52 8 HGR52 9 HGP1
@<TRIPOS>MOLECULE
pyrazole
 9 9 0 0 0
****
USER_CHARGES
INVALID_CHARGES
Pose:   7 Cluster:   7 Fr_nu: 456993 TotEn:   -16.20
@<TRIPOS>ATOM
      1 C1        -68.8370   -7.6233  -48.7310 C.2    1 LIG      -0.25100
      2 C2        -67.8249   -7.9522  -47.8094 C.2    1 LIG       0.13200
      3 C3        -69.9952   -8.0689  -48.1424 C.2    1 LIG      -0.03800
      4 N1        -68.2985   -8.5596  -46.7183 N.2    1 LIG      -0.57800
      5 N2        -69.6210   -8.6159  -46.9503 N.pl3  1 LIG      -0.05900
      6 H1        -68.7413   -7.1315  -49.6878 H      1 LIG       0.15700
      7 H2        -66.7617   -7.7750  -47.8877 H      1 LIG       0.15600
      8 H3        -71.0282   -8.0486  -48.4584 H      1 LIG       0.15900
      9 H4        -70.2128   -9.0452  -46.2501 H      1 LIG       0.32200
@<TRIPOS>BOND
      1       1       2 1
      2       1       3 2
      3       2       4 2
      4       3       5 1
      5       4       5 1
      6       1       6 1
      7       2       7 1
      8       3       8 1
      9       5       9 1
@<TRIPOS>ALT_TYPE
CGenFF_4.0_ALT_TYPE_SET
CGenFF_4.0 1 CG2R51 2 CG2R52 3 CG2R51 4 NG2R50 5 NG2R51 6 HGR51 7 HGR52 8 HGR52 9 HGP1
@<TRIPOS>MOLECULE
pyrazole
 9 9 0 0 0
****
USER_CHARGES
INVALID_CHARGES
Pose:   8 Cluster:   8 Fr_nu: 9342268 TotEn:   -16.17
@<TRIPOS>ATOM
      1 C1        -78.8394  -29.2681  -33.3156 C.2    1 LIG      -0.25100
      2 C2        -79.3437  -30.1842  -34.2581 C.2    1 LIG       0.13200
      3 C3        -79.3668  -28.0584  -33.6964 C.2    1 LIG      -0.03800
      4 N1        -80.1312  -29.6060  -35.1689 N.2    1 LIG      -0.57800
      5 N2        -80.1258  -28.3136  -34.8006 N.pl3  1 LIG      -0.05900
      6 H1        -78.1857  -29.4574  -32.4770 H      1 LIG       0.15700
      7 H2        -79.1699  -31.2490  -34.3196 H      1 LIG       0.15600
      8 H3        -79.2708  -27.0613  -33.2916 H      1 LIG       0.15900
      9 H4        -80.6631  -27.6558  -35.3514 H      1 LIG       0.32200
@<TRIPOS>BOND
      1       1       2 1
      2       1       3 2
      3       2       4 2
      4       3       5 1
      5       4       5 1
      6       1       6 1
      7       2       7 1
      8       3       8 1
      9       5       9 1
@<TRIPOS>ALT_TYPE
CGenFF_4.0_ALT_TYPE_SET
CGenFF_4.0 1 CG2R51 2 CG2R52 3 CG2R51 4 NG2R50 5 NG2R51 6 HGR51 7 HGR52 8 HGR52 9 HGP1
@<TRIPOS>MOLECULE
pyrazole
 9 9 0 0 0
****
USER_CHARGES
INVALID_CHARGES
Pose:   9 Cluster:   9 Fr_nu: 102546 TotEn:   -15.97
@<TRIPOS>ATOM
      1 C1        -84.2004   -8.9466  -32.6539 C.2    1 LIG      -0.25100
      2 C2        -83.0257   -8.2023  -32.4354 C.2    1 LIG       0.13200
      3 C3        -83.9866   -9.5815  -33.8528 C.2    1 LIG      -0.03800
      4 N1        -82.1318   -8.3499  -33.4167 N.2    1 LIG      -0.57800
      5 N2        -82.7449   -9.1943  -34.2635 N.pl3  1 LIG      -0.05900
      6 H1        -85.0793   -9.0145  -32.0298 H      1 LIG       0.15700
      7 H2        -82.7839   -7.5580  -31.6022 H      1 LIG       0.15600
      8 H3        -84.5933  -10.2569  -34.4387 H      1 LIG       0.15900
      9 H4        -82.2568   -9.4648  -35.1081 H      1 LIG       0.32200
@<TRIPOS>BOND
      1       1       2 1
      2       1       3 2
      3       2       4 2
      4       3       5 1
      5       4       5 1
      6       1       6 1
      7       2       7 1
      8       3       8 1
      9       5       9 1
@<TRIPOS>ALT_TYPE
CGenFF_4.0_ALT_TYPE_SET
CGenFF_4.0 1 CG2R51 2 CG2R52 3 CG2R51 4 NG2R50 5 NG2R51 6 HGR51 7 HGR52 8 HGR52 9 HGP1
@<TRIPOS>MOLECULE
pyrazole
 9 9 0 0 0
****
USER_CHARGES
INVALID_CHARGES
Pose:  10 Cluster:  10 Fr_nu: 337618 TotEn:   -15.71
@<TRIPOS>ATOM
      1 C1        -69.5606   -6.9387  -49.4234 C.2    1 LIG      -0.25100
      2 C2        -68.4167   -7.6834  -49.0790 C.2    1 LIG       0.13200
      3 C3        -70.4963   -7.2915  -48.4819 C.2    1 LIG      -0.03800
      4 N1        -68.6061   -8.4511  -48.0026 N.2    1 LIG      -0.57800
      5 N2        -69.8799   -8.1908  -47.6624 N.pl3  1 LIG      -0.05900
      6 H1        -69.6895   -6.2428  -50.2393 H      1 LIG       0.15700
      7 H2        -67.4531   -7.6990  -49.5678 H      1 LIG       0.15600
      8 H3        -71.5228   -6.9922  -48.3262 H      1 LIG       0.15900
      9 H4        -70.2676   -8.6657  -46.8569 H      1 LIG       0.32200
@<TRIPOS>BOND
      1       1       2 1
      2       1       3 2
      3       2       4 2
      4       3       5 1
      5       4       5 1
      6       1       6 1
      7       2       7 1
      8       3       8 1
      9       5       9 1
@<TRIPOS>ALT_TYPE
CGenFF_4.0_ALT_TYPE_SET
CGenFF_4.0 1 CG2R51 2 CG2R52 3 CG2R51 4 NG2R50 5 NG2R51 6 HGR51 7 HGR52 8 HGR52 9 HGP1
@<TRIPOS>MOLECULE
pyrazole
 9 9 0 0 0
****
USER_CHARGES
INVALID_CHARGES
Pose:  11 Cluster:  11 Fr_nu: 8541619 TotEn:   -15.55
@<TRIPOS>ATOM
      1 C1        -83.8851  -10.9046  -32.6767 C.2    1 LIG      -0.25100
      2 C2        -84.9664  -10.0950  -32.2804 C.2    1 LIG       0.13200
      3 C3        -83.4429  -10.3381  -33.8472 C.2    1 LIG      -0.03800
      4 N1        -85.1971   -9.0906  -33.1300 N.2    1 LIG      -0.57800
      5 N2        -84.2545   -9.2652  -34.0719 N.pl3  1 LIG      -0.05900
      6 H1        -83.4815  -11.7764  -32.1832 H      1 LIG       0.15700
      7 H2        -85.5964  -10.1954  -31.4081 H      1 LIG       0.15600
      8 H3        -82.6436  -10.5974  -34.5263 H      1 LIG       0.15900
      9 H4        -84.2232   -8.6130  -34.8455 H      1 LIG       0.32200
@<TRIPOS>BOND
      1       1       2 1
      2       1       3 2
      3       2       4 2
      4       3       5 1
      5       4       5 1
      6       1       6 1
      7       2       7 1
      8       3       8 1
      9       5       9 1
@<TRIPOS>ALT_TYPE
CGenFF_4.0_ALT_TYPE_SET
CGenFF_4.0 1 CG2R51 2 CG2R52 3 CG2R51 4 NG2R50 5 NG2R51 6 HGR51 7 HGR52 8 HGR52 9 HGP1
@<TRIPOS>MOLECULE
pyrazole
 9 9 0 0 0
****
USER_CHARGES
INVALID_CHARGES
Pose:  12 Cluster:  12 Fr_nu: 309051 TotEn:   -15.42
@<TRIPOS>ATOM
      1 C1        -69.8572   -7.5390  -47.4569 C.2    1 LIG      -0.25100
      2 C2        -68.5571   -8.0773  -47.4132 C.2    1 LIG       0.13200
      3 C3        -69.9799   -7.0410  -48.7310 C.2    1 LIG      -0.03800
      4 N1        -67.9010   -7.9348  -48.5678 N.2    1 LIG      -0.57800
      5 N2        -68.7923   -7.3014  -49.3491 N.pl3  1 LIG      -0.05900
      6 H1        -70.6019   -7.5156  -46.6751 H      1 LIG       0.15700
      7 H2        -68.0603   -8.5671  -46.5880 H      1 LIG       0.15600
      8 H3        -70.7862   -6.5341  -49.2412 H      1 LIG       0.15900
      9 H4        -68.5220   -7.0742  -50.2978 H      1 LIG       0.32200
@<TRIPOS>BOND
      1       1       2 1
      2       1       3 2
      3       2       4 2
      4       3       5 1
      5       4       5 1
      6       1       6 1
      7       2       7 1
      8       3       8 1
      9       5       9 1
@<TRIPOS>ALT_TYPE
CGenFF_4.0_ALT_TYPE_SET
CGenFF_4.0 1 CG2R51 2 CG2R52 3 CG2R51 4 NG2R50 5 NG2R51 6 HGR51 7 HGR52 8 HGR52 9 HGP1
@<TRIPOS>MOLECULE
pyrazole
 9 9 0 0 0
****
USER_CHARGES
INVALID_CHARGES
Pose:  13 Cluster:  13 Fr_nu: 275814 TotEn:   -15.32
@<TRIPOS>ATOM
      1 C1        -68.9121   -7.1831  -49.2507 C.2    1 LIG      -0.25100
      2 C2        -68.5384   -8.1369  -48.2852 C.2    1 LIG       0.13200
      3 C3        -67.7314   -6.8245  -49.8540 C.2    1 LIG      -0.03800
      4 N1        -67.2233   -8.3698  -48.2723 N.2    1 LIG      -0.57800
      5 N2        -66.7602   -7.5573  -49.2373 N.pl3  1 LIG      -0.05900
      6 H1        -69.8988   -6.8079  -49.4787 H      1 LIG       0.15700
      7 H2        -69.1696   -8.6717  -47.5899 H      1 LIG       0.15600
      8 H3        -67.4997   -6.1281  -50.6469 H      1 LIG       0.15900
      9 H4        -65.7649   -7.5514  -49.4224 H      1 LIG       0.32200
@<TRIPOS>BOND
      1       1       2 1
      2       1       3 2
      3       2       4 2
      4       3       5 1
      5       4       5 1
      6       1       6 1
      7       2       7 1
      8       3       8 1
      9       5       9 1
@<TRIPOS>ALT_TYPE
CGenFF_4.0_ALT_TYPE_SET
CGenFF_4.0 1 CG2R51 2 CG2R52 3 CG2R51 4 NG2R50 5 NG2R51 6 HGR51 7 HGR52 8 HGR52 9 HGP1
@<TRIPOS>MOLECULE
pyrazole
 9 9 0 0 0
****
USER_CHARGES
INVALID_CHARGES
Pose:  14 Cluster:  14 Fr_nu: 114081 TotEn:   -15.09
@<TRIPOS>ATOM
      1 C1        -70.7130  -10.3905  -42.2165 C.2    1 LIG      -0.25100
      2 C2        -69.9077  -10.8752  -41.1685 C.2    1 LIG       0.13200
      3 C3        -71.9514  -10.2204  -41.6474 C.2    1 LIG      -0.03800
      4 N1        -70.5781  -11.0045  -40.0205 N.2    1 LIG      -0.57800
      5 N2        -71.8177  -10.5985  -40.3437 N.pl3  1 LIG      -0.05900
      6 H1        -70.4354  -10.1913  -43.2410 H      1 LIG       0.15700
      7 H2        -68.8604  -11.1402  -41.1935 H      1 LIG       0.15600
      8 H3        -72.8950   -9.8744  -42.0442 H      1 LIG       0.15900
      9 H4        -72.5282  -10.6067  -39.6226 H      1 LIG       0.32200
@<TRIPOS>BOND
      1       1       2 1
      2       1       3 2
      3       2       4 2
      4       3       5 1
      5       4       5 1
      6       1       6 1
      7       2       7 1
      8       3       8 1
      9       5       9 1
@<TRIPOS>ALT_TYPE
CGenFF_4.0_ALT_TYPE_SET
CGenFF_4.0 1 CG2R51 2 CG2R52 3 CG2R51 4 NG2R50 5 NG2R51 6 HGR51 7 HGR52 8 HGR52 9 HGP1
@<TRIPOS>MOLECULE
pyrazole
 9 9 0 0 0
****
USER_CHARGES
INVALID_CHARGES
Pose:  15 Cluster:  15 Fr_nu:  84156 TotEn:   -14.81
@<TRIPOS>ATOM
      1 C1        -84.4163   -9.8714  -32.8511 C.2    1 LIG      -0.25100
      2 C2        -84.4981  -10.8132  -31.8081 C.2    1 LIG       0.13200
      3 C3        -83.2748  -10.2137  -33.5341 C.2    1 LIG      -0.03800
      4 N1        -83.4892  -11.6883  -31.8232 N.2    1 LIG      -0.57800
      5 N2        -82.7625  -11.2979  -32.8841 N.pl3  1 LIG      -0.05900
      6 H1        -85.0902   -9.0583  -33.0774 H      1 LIG       0.15700
      7 H2        -85.2507  -10.8982  -31.0372 H      1 LIG       0.15600
      8 H3        -82.7907   -9.7916  -34.4029 H      1 LIG       0.15900
      9 H4        -81.9232  -11.8177  -33.1078 H      1 LIG       0.32200
@<TRIPOS>BOND
      1       1       2 1
      2       1       3 2
      3       2       4 2
      4       3       5 1
      5       4       5 1
      6       1       6 1
      7       2       7 1
      8       3       8 1
      9       5       9 1
@<TRIPOS>ALT_TYPE
CGenFF_4.0_ALT_TYPE_SET
CGenFF_4.0 1 CG2R51 2 CG2R52 3 CG2R51 4 NG2R50 5 NG2R51 6 HGR51 7 HGR52 8 HGR52 9 HGP1
@<TRIPOS>MOLECULE
pyrazole
 9 9 0 0 0
****
USER_CHARGES
INVALID_CHARGES
Pose:  16 Cluster:  16 Fr_nu: 9202428 TotEn:   -14.79
@<TRIPOS>ATOM
      1 C1        -81.6236   -9.5698  -31.7951 C.2    1 LIG      -0.25100
      2 C2        -83.0051   -9.3001  -31.8198 C.2    1 LIG       0.13200
      3 C3        -81.3100   -9.8747  -33.0971 C.2    1 LIG      -0.03800
      4 N1        -83.5327   -9.4226  -33.0407 N.2    1 LIG      -0.57800
      5 N2        -82.4772   -9.7725  -33.7954 N.pl3  1 LIG      -0.05900
      6 H1        -80.9488   -9.5462  -30.9522 H      1 LIG       0.15700
      7 H2        -83.6495   -9.0198  -30.9988 H      1 LIG       0.15600
      8 H3        -80.3830  -10.1511  -33.5783 H      1 LIG       0.15900
      9 H4        -82.6259   -9.9289  -34.7844 H      1 LIG       0.32200
@<TRIPOS>BOND
      1       1       2 1
      2       1       3 2
      3       2       4 2
      4       3       5 1
      5       4       5 1
      6       1       6 1
      7       2       7 1
      8       3       8 1
      9       5       9 1
@<TRIPOS>ALT_TYPE
CGenFF_4.0_ALT_TYPE_SET
CGenFF_4.0 1 CG2R51 2 CG2R52 3 CG2R51 4 NG2R50 5 NG2R51 6 HGR51 7 HGR52 8 HGR52 9 HGP1
@<TRIPOS>MOLECULE
pyrazole
 9 9 0 0 0
****
USER_CHARGES
INVALID_CHARGES
Pose:  17 Cluster:  17 Fr_nu: 114193 TotEn:   -14.73
@<TRIPOS>ATOM
      1 C1        -72.9379  -11.2024  -42.8007 C.2    1 LIG      -0.25100
      2 C2        -72.0356  -10.4485  -43.5747 C.2    1 LIG       0.13200
      3 C3        -73.5929  -10.2710  -42.0325 C.2    1 LIG      -0.03800
      4 N1        -72.1080   -9.1390  -43.3215 N.2    1 LIG      -0.57800
      5 N2        -73.0638   -9.0628  -42.3799 N.pl3  1 LIG      -0.05900
      6 H1        -73.0931  -12.2712  -42.7996 H      1 LIG       0.15700
      7 H2        -71.3278  -10.7987  -44.3123 H      1 LIG       0.15600
      8 H3        -74.3685  -10.3574  -41.2852 H      1 LIG       0.15900
      9 H4        -73.3055   -8.1500  -42.0148 H      1 LIG       0.32200
@<TRIPOS>BOND
      1       1       2 1
      2       1       3 2
      3       2       4 2
      4       3       5 1
      5       4       5 1
      6       1       6 1
      7       2       7 1
      8       3       8 1
      9       5       9 1
@<TRIPOS>ALT_TYPE
CGenFF_4.0_ALT_TYPE_SET
CGenFF_4.0 1 CG2R51 2 CG2R52 3 CG2R51 4 NG2R50 5 NG2R51 6 HGR51 7 HGR52 8 HGR52 9 HGP1
@<TRIPOS>MOLECULE
pyrazole
 9 9 0 0 0
****
USER_CHARGES
INVALID_CHARGES
Pose:  18 Cluster:  18 Fr_nu: 1256591 TotEn:   -14.50
@<TRIPOS>ATOM
      1 C1        -61.8901   -2.5486  -23.8306 C.2    1 LIG      -0.25100
      2 C2        -62.5259   -2.9741  -22.6489 C.2    1 LIG       0.13200
      3 C3        -62.6522   -3.0812  -24.8415 C.2    1 LIG      -0.03800
      4 N1        -63.6087   -3.7194  -22.8856 N.2    1 LIG      -0.57800
      5 N2        -63.6593   -3.7664  -24.2277 N.pl3  1 LIG      -0.05900
      6 H1        -61.0039   -1.9403  -23.9358 H      1 LIG       0.15700
      7 H2        -62.2452   -2.7726  -21.6250 H      1 LIG       0.15600
      8 H3        -62.5692   -3.0374  -25.9178 H      1 LIG       0.15900
      9 H4        -64.4107   -4.2883  -24.6612 H      1 LIG       0.32200
@<TRIPOS>BOND
      1       1       2 1
      2       1       3 2
      3       2       4 2
      4       3       5 1
      5       4       5 1
      6       1       6 1
      7       2       7 1
      8       3       8 1
      9       5       9 1
@<TRIPOS>ALT_TYPE
CGenFF_4.0_ALT_TYPE_SET
CGenFF_4.0 1 CG2R51 2 CG2R52 3 CG2R51 4 NG2R50 5 NG2R51 6 HGR51 7 HGR52 8 HGR52 9 HGP1
@<TRIPOS>MOLECULE
pyrazole
 9 9 0 0 0
****
USER_CHARGES
INVALID_CHARGES
Pose:  19 Cluster:  19 Fr_nu: 383101 TotEn:   -14.36
@<TRIPOS>ATOM
      1 C1        -46.8495  -11.1625  -32.4992 C.2    1 LIG      -0.25100
      2 C2        -46.9834  -10.7440  -33.8366 C.2    1 LIG       0.13200
      3 C3        -46.1788  -10.1342  -31.8832 C.2    1 LIG      -0.03800
      4 N1        -46.4415   -9.5435  -34.0580 N.2    1 LIG      -0.57800
      5 N2        -45.9606   -9.1986  -32.8515 N.pl3  1 LIG      -0.05900
      6 H1        -47.1916  -12.0803  -32.0443 H      1 LIG       0.15700
      7 H2        -47.4529  -11.2641  -34.6593 H      1 LIG       0.15600
      8 H3        -45.8427   -9.9883  -30.8668 H      1 LIG       0.15900
      9 H4        -45.4905   -8.3068  -32.7598 H      1 LIG       0.32200
@<TRIPOS>BOND
      1       1       2 1
      2       1       3 2
      3       2       4 2
      4       3       5 1
      5       4       5 1
      6       1       6 1
      7       2       7 1
      8       3       8 1
      9       5       9 1
@<TRIPOS>ALT_TYPE
CGenFF_4.0_ALT_TYPE_SET
CGenFF_4.0 1 CG2R51 2 CG2R52 3 CG2R51 4 NG2R50 5 NG2R51 6 HGR51 7 HGR52 8 HGR52 9 HGP1
@<TRIPOS>MOLECULE
pyrazole
 9 9 0 0 0
****
USER_CHARGES
INVALID_CHARGES
Pose:  20 Cluster:  20 Fr_nu: 9293695 TotEn:   -14.12
@<TRIPOS>ATOM
      1 C1        -84.5642   -2.1774  -47.1654 C.2    1 LIG      -0.25100
      2 C2        -84.1217   -3.3938  -47.7190 C.2    1 LIG       0.13200
      3 C3        -84.9758   -1.4376  -48.2469 C.2    1 LIG      -0.03800
      4 N1        -84.2412   -3.4288  -49.0488 N.2    1 LIG      -0.57800
      5 N2        -84.7636   -2.2253  -49.3400 N.pl3  1 LIG      -0.05900
      6 H1        -84.5831   -1.8783  -46.1278 H      1 LIG       0.15700
      7 H2        -83.7167   -4.2560  -47.2089 H      1 LIG       0.15600
      8 H3        -85.3891   -0.4432  -48.3354 H      1 LIG       0.15900
      9 H4        -84.9494   -2.0054  -50.3105 H      1 LIG       0.32200
@<TRIPOS>BOND
      1       1       2 1
      2       1       3 2
      3       2       4 2
      4       3       5 1
      5       4       5 1
      6       1       6 1
      7       2       7 1
      8       3       8 1
      9       5       9 1
@<TRIPOS>ALT_TYPE
CGenFF_4.0_ALT_TYPE_SET
CGenFF_4.0 1 CG2R51 2 CG2R52 3 CG2R51 4 NG2R50 5 NG2R51 6 HGR51 7 HGR52 8 HGR52 9 HGP1
@<TRIPOS>MOLECULE
pyrazole
 9 9 0 0 0
****
USER_CHARGES
INVALID_CHARGES
Pose:  21 Cluster:  21 Fr_nu: 495421 TotEn:   -14.02
@<TRIPOS>ATOM
      1 C1        -70.6426   -8.8547  -44.4737 C.2    1 LIG      -0.25100
      2 C2        -69.6080   -8.4663  -45.3458 C.2    1 LIG       0.13200
      3 C3        -70.5405   -7.9887  -43.4126 C.2    1 LIG      -0.03800
      4 N1        -68.9008   -7.4337  -44.8792 N.2    1 LIG      -0.57800
      5 N2        -69.4921   -7.1658  -43.7025 N.pl3  1 LIG      -0.05900
      6 H1        -71.3624   -9.6505  -44.5966 H      1 LIG       0.15700
      7 H2        -69.3395   -8.8929  -46.3016 H      1 LIG       0.15600
      8 H3        -71.1052   -7.8875  -42.4970 H      1 LIG       0.15900
      9 H4        -69.1257   -6.4051  -43.1441 H      1 LIG       0.32200
@<TRIPOS>BOND
      1       1       2 1
      2       1       3 2
      3       2       4 2
      4       3       5 1
      5       4       5 1
      6       1       6 1
      7       2       7 1
      8       3       8 1
      9       5       9 1
@<TRIPOS>ALT_TYPE
CGenFF_4.0_ALT_TYPE_SET
CGenFF_4.0 1 CG2R51 2 CG2R52 3 CG2R51 4 NG2R50 5 NG2R51 6 HGR51 7 HGR52 8 HGR52 9 HGP1
@<TRIPOS>MOLECULE
pyrazole
 9 9 0 0 0
****
USER_CHARGES
INVALID_CHARGES
Pose:  22 Cluster:  22 Fr_nu: 103015 TotEn:   -13.68
@<TRIPOS>ATOM
      1 C1        -84.0956   -9.7147  -32.4673 C.2    1 LIG      -0.25100
      2 C2        -85.0320   -9.5264  -33.5014 C.2    1 LIG       0.13200
      3 C3        -82.8939   -9.8644  -33.1154 C.2    1 LIG      -0.03800
      4 N1        -84.4733   -9.5534  -34.7143 N.2    1 LIG      -0.57800
      5 N2        -83.1727   -9.7603  -34.4465 N.pl3  1 LIG      -0.05900
      6 H1        -84.2667   -9.7380  -31.4012 H      1 LIG       0.15700
      7 H2        -86.0985   -9.3711  -33.4218 H      1 LIG       0.15600
      8 H3        -81.8887  -10.0342  -32.7576 H      1 LIG       0.15900
      9 H4        -82.5272   -9.8224  -35.2238 H      1 LIG       0.32200
@<TRIPOS>BOND
      1       1       2 1
      2       1       3 2
      3       2       4 2
      4       3       5 1
      5       4       5 1
      6       1       6 1
      7       2       7 1
      8       3       8 1
      9       5       9 1
@<TRIPOS>ALT_TYPE
CGenFF_4.0_ALT_TYPE_SET
CGenFF_4.0 1 CG2R51 2 CG2R52 3 CG2R51 4 NG2R50 5 NG2R51 6 HGR51 7 HGR52 8 HGR52 9 HGP1
@<TRIPOS>MOLECULE
pyrazole
 9 9 0 0 0
****
USER_CHARGES
INVALID_CHARGES
Pose:  23 Cluster:  23 Fr_nu: 376186 TotEn:   -13.38
@<TRIPOS>ATOM
      1 C1        -66.7600   -7.4700  -49.0590 C.2    1 LIG      -0.25100
      2 C2        -66.3799   -7.8616  -47.7614 C.2    1 LIG       0.13200
      3 C3        -68.1289   -7.5817  -49.0642 C.2    1 LIG      -0.03800
      4 N1        -67.4230   -8.1968  -46.9976 N.2    1 LIG      -0.57800
      5 N2        -68.4722   -8.0162  -47.8177 N.pl3  1 LIG      -0.05900
      6 H1        -66.1306   -7.1506  -49.8765 H      1 LIG       0.15700
      7 H2        -65.3861   -7.9171  -47.3405 H      1 LIG       0.15600
      8 H3        -68.8727   -7.3977  -49.8260 H      1 LIG       0.15900
      9 H4        -69.3991   -8.2111  -47.4604 H      1 LIG       0.32200
@<TRIPOS>BOND
      1       1       2 1
      2       1       3 2
      3       2       4 2
      4       3       5 1
      5       4       5 1
      6       1       6 1
      7       2       7 1
      8       3       8 1
      9       5       9 1
@<TRIPOS>ALT_TYPE
CGenFF_4.0_ALT_TYPE_SET
CGenFF_4.0 1 CG2R51 2 CG2R52 3 CG2R51 4 NG2R50 5 NG2R51 6 HGR51 7 HGR52 8 HGR52 9 HGP1
@<TRIPOS>MOLECULE
pyrazole
 9 9 0 0 0
****
USER_CHARGES
INVALID_CHARGES
Pose:  24 Cluster:  24 Fr_nu: 327929 TotEn:   -12.74
@<TRIPOS>ATOM
      1 C1        -52.6655    4.3514  -33.6473 C.2    1 LIG      -0.25100
      2 C2        -51.6371    4.8731  -32.8398 C.2    1 LIG       0.13200
      3 C3        -53.8229    4.8160  -33.0720 C.2    1 LIG      -0.03800
      4 N1        -52.1003    5.6127  -31.8287 N.2    1 LIG      -0.57800
      5 N2        -53.4326    5.5592  -31.9969 N.pl3  1 LIG      -0.05900
      6 H1        -52.5805    3.7266  -34.5241 H      1 LIG       0.15700
      7 H2        -50.5693    4.7449  -32.9457 H      1 LIG       0.15600
      8 H3        -54.8655    4.6857  -33.3236 H      1 LIG       0.15900
      9 H4        -54.0194    6.0539  -31.3369 H      1 LIG       0.32200
@<TRIPOS>BOND
      1       1       2 1
      2       1       3 2
      3       2       4 2
      4       3       5 1
      5       4       5 1
      6       1       6 1
      7       2       7 1
      8       3       8 1
      9       5       9 1
@<TRIPOS>ALT_TYPE
CGenFF_4.0_ALT_TYPE_SET
CGenFF_4.0 1 CG2R51 2 CG2R52 3 CG2R51 4 NG2R50 5 NG2R51 6 HGR51 7 HGR52 8 HGR52 9 HGP1
@<TRIPOS>MOLECULE
pyrazole
 9 9 0 0 0
****
USER_CHARGES
INVALID_CHARGES
Pose:  25 Cluster:  25 Fr_nu: 394912 TotEn:   -12.45
@<TRIPOS>ATOM
      1 C1        -63.3727   -2.0653  -23.6536 C.2    1 LIG      -0.25100
      2 C2        -62.1118   -1.4399  -23.6261 C.2    1 LIG       0.13200
      3 C3        -63.2518   -3.0395  -24.6142 C.2    1 LIG      -0.03800
      4 N1        -61.2529   -1.9722  -24.4995 N.2    1 LIG      -0.57800
      5 N2        -61.9753   -2.9425  -25.0850 N.pl3  1 LIG      -0.05900
      6 H1        -64.2470   -1.8423  -23.0602 H      1 LIG       0.15700
      7 H2        -61.7830   -0.6180  -23.0062 H      1 LIG       0.15600
      8 H3        -63.9440   -3.7749  -24.9981 H      1 LIG       0.15900
      9 H4        -61.5332   -3.5023  -25.8033 H      1 LIG       0.32200
@<TRIPOS>BOND
      1       1       2 1
      2       1       3 2
      3       2       4 2
      4       3       5 1
      5       4       5 1
      6       1       6 1
      7       2       7 1
      8       3       8 1
      9       5       9 1
@<TRIPOS>ALT_TYPE
CGenFF_4.0_ALT_TYPE_SET
CGenFF_4.0 1 CG2R51 2 CG2R52 3 CG2R51 4 NG2R50 5 NG2R51 6 HGR51 7 HGR52 8 HGR52 9 HGP1
@<TRIPOS>MOLECULE
pyrazole
 9 9 0 0 0
****
USER_CHARGES
INVALID_CHARGES
Pose:  26 Cluster:  26 Fr_nu: 485179 TotEn:   -12.42
@<TRIPOS>ATOM
      1 C1        -66.6390   -6.9819  -45.6717 C.2    1 LIG      -0.25100
      2 C2        -67.3310   -7.9781  -46.3863 C.2    1 LIG       0.13200
      3 C3        -65.7188   -6.4937  -46.5668 C.2    1 LIG      -0.03800
      4 N1        -66.8883   -8.1156  -47.6390 N.2    1 LIG      -0.57800
      5 N2        -65.9084   -7.1994  -47.7186 N.pl3  1 LIG      -0.05900
      6 H1        -66.7865   -6.6615  -44.6509 H      1 LIG       0.15700
      7 H2        -68.1390   -8.6099  -46.0464 H      1 LIG       0.15600
      8 H3        -64.9617   -5.7268  -46.4891 H      1 LIG       0.15900
      9 H4        -65.4057   -7.1097  -48.5927 H      1 LIG       0.32200
@<TRIPOS>BOND
      1       1       2 1
      2       1       3 2
      3       2       4 2
      4       3       5 1
      5       4       5 1
      6       1       6 1
      7       2       7 1
      8       3       8 1
      9       5       9 1
@<TRIPOS>ALT_TYPE
CGenFF_4.0_ALT_TYPE_SET
CGenFF_4.0 1 CG2R51 2 CG2R52 3 CG2R51 4 NG2R50 5 NG2R51 6 HGR51 7 HGR52 8 HGR52 9 HGP1
@<TRIPOS>MOLECULE
pyrazole
 9 9 0 0 0
****
USER_CHARGES
INVALID_CHARGES
Pose:  27 Cluster:  27 Fr_nu: 204492 TotEn:   -12.30
@<TRIPOS>ATOM
      1 C1        -44.8038  -10.7937  -44.9108 C.2    1 LIG      -0.25100
      2 C2        -45.3512  -11.9814  -45.4321 C.2    1 LIG       0.13200
      3 C3        -45.8584  -10.1758  -44.2843 C.2    1 LIG      -0.03800
      4 N1        -46.6523  -12.1123  -45.1602 N.2    1 LIG      -0.57800
      5 N2        -46.9314  -10.9990  -44.4612 N.pl3  1 LIG      -0.05900
      6 H1        -43.7873  -10.4354  -44.9786 H      1 LIG       0.15700
      7 H2        -44.8563  -12.7568  -45.9992 H      1 LIG       0.15600
      8 H3        -45.9406   -9.2444  -43.7429 H      1 LIG       0.15900
      9 H4        -47.8801  -10.8628  -44.1351 H      1 LIG       0.32200
@<TRIPOS>BOND
      1       1       2 1
      2       1       3 2
      3       2       4 2
      4       3       5 1
      5       4       5 1
      6       1       6 1
      7       2       7 1
      8       3       8 1
      9       5       9 1
@<TRIPOS>ALT_TYPE
CGenFF_4.0_ALT_TYPE_SET
CGenFF_4.0 1 CG2R51 2 CG2R52 3 CG2R51 4 NG2R50 5 NG2R51 6 HGR51 7 HGR52 8 HGR52 9 HGP1
@<TRIPOS>MOLECULE
pyrazole
 9 9 0 0 0
****
USER_CHARGES
INVALID_CHARGES
Pose:  28 Cluster:  28 Fr_nu: 204315 TotEn:   -12.28
@<TRIPOS>ATOM
      1 C1        -45.2583  -12.6428  -44.9446 C.2    1 LIG      -0.25100
      2 C2        -46.2069  -13.6377  -45.2483 C.2    1 LIG       0.13200
      3 C3        -45.9974  -11.6145  -44.4130 C.2    1 LIG      -0.03800
      4 N1        -47.4535  -13.2742  -44.9355 N.2    1 LIG      -0.57800
      5 N2        -47.2934  -12.0395  -44.4296 N.pl3  1 LIG      -0.05900
      6 H1        -44.1884  -12.6672  -45.0897 H      1 LIG       0.15700
      7 H2        -46.0418  -14.6122  -45.6851 H      1 LIG       0.15600
      8 H3        -45.7245  -10.6398  -44.0351 H      1 LIG       0.15900
      9 H4        -48.1157  -11.5402  -44.1145 H      1 LIG       0.32200
@<TRIPOS>BOND
      1       1       2 1
      2       1       3 2
      3       2       4 2
      4       3       5 1
      5       4       5 1
      6       1       6 1
      7       2       7 1
      8       3       8 1
      9       5       9 1
@<TRIPOS>ALT_TYPE
CGenFF_4.0_ALT_TYPE_SET
CGenFF_4.0 1 CG2R51 2 CG2R52 3 CG2R51 4 NG2R50 5 NG2R51 6 HGR51 7 HGR52 8 HGR52 9 HGP1
@<TRIPOS>MOLECULE
pyrazole
 9 9 0 0 0
****
USER_CHARGES
INVALID_CHARGES
Pose:  29 Cluster:  29 Fr_nu: 263827 TotEn:   -12.15
@<TRIPOS>ATOM
      1 C1        -52.4547    4.6100  -32.9804 C.2    1 LIG      -0.25100
      2 C2        -52.5044    4.0446  -34.2687 C.2    1 LIG       0.13200
      3 C3        -53.7707    4.7217  -32.6034 C.2    1 LIG      -0.03800
      4 N1        -53.7530    3.8131  -34.6824 N.2    1 LIG      -0.57800
      5 N2        -54.5002    4.2350  -33.6481 N.pl3  1 LIG      -0.05900
      6 H1        -51.5869    4.8960  -32.4046 H      1 LIG       0.15700
      7 H2        -51.6827    3.7921  -34.9236 H      1 LIG       0.15600
      8 H3        -54.2431    5.0972  -31.7073 H      1 LIG       0.15900
      9 H4        -55.5072    4.1632  -33.7233 H      1 LIG       0.32200
@<TRIPOS>BOND
      1       1       2 1
      2       1       3 2
      3       2       4 2
      4       3       5 1
      5       4       5 1
      6       1       6 1
      7       2       7 1
      8       3       8 1
      9       5       9 1
@<TRIPOS>ALT_TYPE
CGenFF_4.0_ALT_TYPE_SET
CGenFF_4.0 1 CG2R51 2 CG2R52 3 CG2R51 4 NG2R50 5 NG2R51 6 HGR51 7 HGR52 8 HGR52 9 HGP1
@<TRIPOS>MOLECULE
pyrazole
 9 9 0 0 0
****
USER_CHARGES
INVALID_CHARGES
Pose:  30 Cluster:  30 Fr_nu: 3130974 TotEn:   -11.67
@<TRIPOS>ATOM
      1 C1        -68.3901   -7.5002  -47.9120 C.2    1 LIG      -0.25100
      2 C2        -69.7872   -7.3886  -47.7801 C.2    1 LIG       0.13200
      3 C3        -68.1364   -7.1236  -49.2083 C.2    1 LIG      -0.03800
      4 N1        -70.3796   -6.9735  -48.9029 N.2    1 LIG      -0.57800
      5 N2        -69.3498   -6.8207  -49.7527 N.pl3  1 LIG      -0.05900
      6 H1        -67.6673   -7.8094  -47.1715 H      1 LIG       0.15700
      7 H2        -70.3985   -7.5931  -46.9127 H      1 LIG       0.15600
      8 H3        -67.2228   -7.0477  -49.7801 H      1 LIG       0.15900
      9 H4        -69.5479   -6.5070  -50.6946 H      1 LIG       0.32200
@<TRIPOS>BOND
      1       1       2 1
      2       1       3 2
      3       2       4 2
      4       3       5 1
      5       4       5 1
      6       1       6 1
      7       2       7 1
      8       3       8 1
      9       5       9 1
@<TRIPOS>ALT_TYPE
CGenFF_4.0_ALT_TYPE_SET
CGenFF_4.0 1 CG2R51 2 CG2R52 3 CG2R51 4 NG2R50 5 NG2R51 6 HGR51 7 HGR52 8 HGR52 9 HGP1
@<TRIPOS>MOLECULE
pyrazole
 9 9 0 0 0
****
USER_CHARGES
INVALID_CHARGES
Pose:  31 Cluster:  31 Fr_nu: 435270 TotEn:   -11.63
@<TRIPOS>ATOM
      1 C1        -67.3486   -7.5447  -48.5702 C.2    1 LIG      -0.25100
      2 C2        -67.9311   -7.8896  -47.3359 C.2    1 LIG       0.13200
      3 C3        -66.0423   -7.2514  -48.2634 C.2    1 LIG      -0.03800
      4 N1        -67.0658   -7.8223  -46.3206 N.2    1 LIG      -0.57800
      5 N2        -65.9262   -7.4318  -46.9164 N.pl3  1 LIG      -0.05900
      6 H1        -67.8100   -7.5136  -49.5462 H      1 LIG       0.15700
      7 H2        -68.9502   -8.1867  -47.1337 H      1 LIG       0.15600
      8 H3        -65.2046   -6.9355  -48.8682 H      1 LIG       0.15900
      9 H4        -65.1032   -7.3051  -46.3407 H      1 LIG       0.32200
@<TRIPOS>BOND
      1       1       2 1
      2       1       3 2
      3       2       4 2
      4       3       5 1
      5       4       5 1
      6       1       6 1
      7       2       7 1
      8       3       8 1
      9       5       9 1
@<TRIPOS>ALT_TYPE
CGenFF_4.0_ALT_TYPE_SET
CGenFF_4.0 1 CG2R51 2 CG2R52 3 CG2R51 4 NG2R50 5 NG2R51 6 HGR51 7 HGR52 8 HGR52 9 HGP1
@<TRIPOS>MOLECULE
pyrazole
 9 9 0 0 0
****
USER_CHARGES
INVALID_CHARGES
Pose:  32 Cluster:  32 Fr_nu: 248332 TotEn:   -11.59
@<TRIPOS>ATOM
      1 C1        -65.4285  -24.6322  -36.2354 C.2    1 LIG      -0.25100
      2 C2        -64.1449  -24.3865  -35.7122 C.2    1 LIG       0.13200
      3 C3        -66.2550  -23.7977  -35.5233 C.2    1 LIG      -0.03800
      4 N1        -64.1503  -23.4678  -34.7427 N.2    1 LIG      -0.57800
      5 N2        -65.4475  -23.1287  -34.6511 N.pl3  1 LIG      -0.05900
      6 H1        -65.7153  -25.3174  -37.0194 H      1 LIG       0.15700
      7 H2        -63.2057  -24.8390  -35.9966 H      1 LIG       0.15600
      8 H3        -67.3211  -23.6253  -35.5563 H      1 LIG       0.15900
      9 H4        -65.7137  -22.4317  -33.9669 H      1 LIG       0.32200
@<TRIPOS>BOND
      1       1       2 1
      2       1       3 2
      3       2       4 2
      4       3       5 1
      5       4       5 1
      6       1       6 1
      7       2       7 1
      8       3       8 1
      9       5       9 1
@<TRIPOS>ALT_TYPE
CGenFF_4.0_ALT_TYPE_SET
CGenFF_4.0 1 CG2R51 2 CG2R52 3 CG2R51 4 NG2R50 5 NG2R51 6 HGR51 7 HGR52 8 HGR52 9 HGP1
@<TRIPOS>MOLECULE
pyrazole
 9 9 0 0 0
****
USER_CHARGES
INVALID_CHARGES
Pose:  33 Cluster:  33 Fr_nu: 261340 TotEn:   -11.51
@<TRIPOS>ATOM
      1 C1        -74.1259   -5.7093  -57.1271 C.2    1 LIG      -0.25100
      2 C2        -75.1951   -5.1617  -56.3932 C.2    1 LIG       0.13200
      3 C3        -73.8994   -4.8017  -58.1328 C.2    1 LIG      -0.03800
      4 N1        -75.6184   -3.9965  -56.8902 N.2    1 LIG      -0.57800
      5 N2        -74.8110   -3.8043  -57.9472 N.pl3  1 LIG      -0.05900
      6 H1        -73.5929   -6.6321  -56.9519 H      1 LIG       0.15700
      7 H2        -75.6839   -5.5634  -55.5171 H      1 LIG       0.15600
      8 H3        -73.1893   -4.7774  -58.9468 H      1 LIG       0.15900
      9 H4        -74.9391   -2.9677  -58.5025 H      1 LIG       0.32200
@<TRIPOS>BOND
      1       1       2 1
      2       1       3 2
      3       2       4 2
      4       3       5 1
      5       4       5 1
      6       1       6 1
      7       2       7 1
      8       3       8 1
      9       5       9 1
@<TRIPOS>ALT_TYPE
CGenFF_4.0_ALT_TYPE_SET
CGenFF_4.0 1 CG2R51 2 CG2R52 3 CG2R51 4 NG2R50 5 NG2R51 6 HGR51 7 HGR52 8 HGR52 9 HGP1
@<TRIPOS>MOLECULE
pyrazole
 9 9 0 0 0
****
USER_CHARGES
INVALID_CHARGES
Pose:  34 Cluster:  34 Fr_nu: 302419 TotEn:   -11.44
@<TRIPOS>ATOM
      1 C1        -66.0171   -7.2238  -47.0069 C.2    1 LIG      -0.25100
      2 C2        -67.1907   -7.7793  -46.4629 C.2    1 LIG       0.13200
      3 C3        -65.4839   -6.4784  -45.9839 C.2    1 LIG      -0.03800
      4 N1        -67.3916   -7.4179  -45.1929 N.2    1 LIG      -0.57800
      5 N2        -66.3371   -6.6273  -44.9302 N.pl3  1 LIG      -0.05900
      6 H1        -65.6132   -7.3465  -48.0010 H      1 LIG       0.15700
      7 H2        -67.9082   -8.4321  -46.9392 H      1 LIG       0.15600
      8 H3        -64.5957   -5.8673  -45.9131 H      1 LIG       0.15900
      9 H4        -66.2626   -6.2184  -44.0072 H      1 LIG       0.32200
@<TRIPOS>BOND
      1       1       2 1
      2       1       3 2
      3       2       4 2
      4       3       5 1
      5       4       5 1
      6       1       6 1
      7       2       7 1
      8       3       8 1
      9       5       9 1
@<TRIPOS>ALT_TYPE
CGenFF_4.0_ALT_TYPE_SET
CGenFF_4.0 1 CG2R51 2 CG2R52 3 CG2R51 4 NG2R50 5 NG2R51 6 HGR51 7 HGR52 8 HGR52 9 HGP1
@<TRIPOS>MOLECULE
pyrazole
 9 9 0 0 0
****
USER_CHARGES
INVALID_CHARGES
Pose:  35 Cluster:  35 Fr_nu: 261300 TotEn:   -10.99
@<TRIPOS>ATOM
      1 C1        -73.0283   -4.9025  -58.1736 C.2    1 LIG      -0.25100
      2 C2        -74.2888   -4.4536  -57.7359 C.2    1 LIG       0.13200
      3 C3        -72.8248   -6.0756  -57.4888 C.2    1 LIG      -0.03800
      4 N1        -74.8468   -5.2747  -56.8424 N.2    1 LIG      -0.57800
      5 N2        -73.9329   -6.2514  -56.7131 N.pl3  1 LIG      -0.05900
      6 H1        -72.3605   -4.4413  -58.8861 H      1 LIG       0.15700
      7 H2        -74.8238   -3.5621  -58.0304 H      1 LIG       0.15600
      8 H3        -72.0089   -6.7838  -57.4820 H      1 LIG       0.15900
      9 H4        -74.1299   -7.0107  -56.0733 H      1 LIG       0.32200
@<TRIPOS>BOND
      1       1       2 1
      2       1       3 2
      3       2       4 2
      4       3       5 1
      5       4       5 1
      6       1       6 1
      7       2       7 1
      8       3       8 1
      9       5       9 1
@<TRIPOS>ALT_TYPE
CGenFF_4.0_ALT_TYPE_SET
CGenFF_4.0 1 CG2R51 2 CG2R52 3 CG2R51 4 NG2R50 5 NG2R51 6 HGR51 7 HGR52 8 HGR52 9 HGP1
@<TRIPOS>MOLECULE
pyrazole
 9 9 0 0 0
****
USER_CHARGES
INVALID_CHARGES
Pose:  36 Cluster:  36 Fr_nu: 288989 TotEn:   -10.32
@<TRIPOS>ATOM
      1 C1        -51.7166    5.4298  -32.4192 C.2    1 LIG      -0.25100
      2 C2        -51.7455    4.3087  -33.2700 C.2    1 LIG       0.13200
      3 C3        -53.0302    5.6318  -32.0726 C.2    1 LIG      -0.03800
      4 N1        -52.9796    3.8316  -33.4527 N.2    1 LIG      -0.57800
      5 N2        -53.7385    4.6570  -32.7117 N.pl3  1 LIG      -0.05900
      6 H1        -50.8635    6.0104  -32.1006 H      1 LIG       0.15700
      7 H2        -50.9188    3.8195  -33.7650 H      1 LIG       0.15600
      8 H3        -53.5141    6.3661  -31.4449 H      1 LIG       0.15900
      9 H4        -54.7380    4.4979  -32.6886 H      1 LIG       0.32200
@<TRIPOS>BOND
      1       1       2 1
      2       1       3 2
      3       2       4 2
      4       3       5 1
      5       4       5 1
      6       1       6 1
      7       2       7 1
      8       3       8 1
      9       5       9 1
@<TRIPOS>ALT_TYPE
CGenFF_4.0_ALT_TYPE_SET
CGenFF_4.0 1 CG2R51 2 CG2R52 3 CG2R51 4 NG2R50 5 NG2R51 6 HGR51 7 HGR52 8 HGR52 9 HGP1
@<TRIPOS>MOLECULE
pyrazole
 9 9 0 0 0
****
USER_CHARGES
INVALID_CHARGES
Pose:  37 Cluster:  37 Fr_nu: 412685 TotEn:    -9.58
@<TRIPOS>ATOM
      1 C1        -52.4455    4.5507  -33.1118 C.2    1 LIG      -0.25100
      2 C2        -52.9699    5.7773  -32.6622 C.2    1 LIG       0.13200
      3 C3        -51.1062    4.6205  -32.8153 C.2    1 LIG      -0.03800
      4 N1        -52.0397    6.5684  -32.1211 N.2    1 LIG      -0.57800
      5 N2        -50.9173    5.8372  -32.2285 N.pl3  1 LIG      -0.05900
      6 H1        -52.9649    3.7300  -33.5841 H      1 LIG       0.15700
      7 H2        -53.9911    6.1280  -32.7068 H      1 LIG       0.15600
      8 H3        -50.2887    3.9306  -32.9676 H      1 LIG       0.15900
      9 H4        -50.0525    6.2324  -31.8809 H      1 LIG       0.32200
@<TRIPOS>BOND
      1       1       2 1
      2       1       3 2
      3       2       4 2
      4       3       5 1
      5       4       5 1
      6       1       6 1
      7       2       7 1
      8       3       8 1
      9       5       9 1
@<TRIPOS>ALT_TYPE
CGenFF_4.0_ALT_TYPE_SET
CGenFF_4.0 1 CG2R51 2 CG2R52 3 CG2R51 4 NG2R50 5 NG2R51 6 HGR51 7 HGR52 8 HGR52 9 HGP1
@<TRIPOS>MOLECULE
pyrazole
 9 9 0 0 0
****
USER_CHARGES
INVALID_CHARGES
Pose:  38 Cluster:  38 Fr_nu: 7985302 TotEn:    -7.88
@<TRIPOS>ATOM
      1 C1        -53.4364  -23.9647  -25.2568 C.2    1 LIG      -0.25100
      2 C2        -52.1396  -23.4168  -25.2662 C.2    1 LIG       0.13200
      3 C3        -53.6998  -24.2008  -23.9297 C.2    1 LIG      -0.03800
      4 N1        -51.6158  -23.3109  -24.0421 N.2    1 LIG      -0.57800
      5 N2        -52.5882  -23.7954  -23.2511 N.pl3  1 LIG      -0.05900
      6 H1        -54.0896  -24.1607  -26.0943 H      1 LIG       0.15700
      7 H2        -51.5543  -23.0908  -26.1140 H      1 LIG       0.15600
      8 H3        -54.5577  -24.6136  -23.4188 H      1 LIG       0.15900
      9 H4        -52.4250  -23.8223  -22.2524 H      1 LIG       0.32200
@<TRIPOS>BOND
      1       1       2 1
      2       1       3 2
      3       2       4 2
      4       3       5 1
      5       4       5 1
      6       1       6 1
      7       2       7 1
      8       3       8 1
      9       5       9 1
@<TRIPOS>ALT_TYPE
CGenFF_4.0_ALT_TYPE_SET
CGenFF_4.0 1 CG2R51 2 CG2R52 3 CG2R51 4 NG2R50 5 NG2R51 6 HGR51 7 HGR52 8 HGR52 9 HGP1
@<TRIPOS>MOLECULE
4_lactone
 9 9 0 0 0
****
USER_CHARGES
INVALID_CHARGES
Pose:   1 Cluster:   1 Fr_nu: 259068 TotEn:   -23.48
@<TRIPOS>ATOM
      1 C1        -47.4279   -9.6465  -34.2169 C.2    1 LIG       0.04000
      2 C2        -46.4470  -10.3873  -33.2905 C.3    1 LIG       0.11000
      3 C3        -46.6710   -9.1789  -32.3863 C.3    1 LIG       0.08100
      4 O1        -47.9377   -9.8209  -35.3004 O.2    1 LIG      -0.32000
      5 O2        -47.5802   -8.5993  -33.3625 O.3    1 LIG      -0.27100
      6 H1        -46.8239  -11.3386  -32.9118 H      1 LIG       0.09000
      7 H2        -45.4412  -10.4932  -33.7003 H      1 LIG       0.09000
      8 H3        -47.1751   -9.3839  -31.4379 H      1 LIG       0.09000
      9 H4        -45.7967   -8.5426  -32.2242 H      1 LIG       0.09000
@<TRIPOS>BOND
      1       1       2 1
      2       1       4 2
      3       1       5 1
      4       2       3 1
      5       3       5 1
      6       2       6 1
      7       2       7 1
      8       3       8 1
      9       3       9 1
@<TRIPOS>ALT_TYPE
CGenFF_4.0_ALT_TYPE_SET
CGenFF_4.0 1 CG2O4 2 CG3C41 3 CG3C41 4 OG2D1 5 OG3C51 6 HGA2 7 HGA2 8 HGA2 9 HGA2
@<TRIPOS>MOLECULE
4_lactone
 9 9 0 0 0
****
USER_CHARGES
INVALID_CHARGES
Pose:   2 Cluster:   2 Fr_nu: 6438921 TotEn:   -23.21
@<TRIPOS>ATOM
      1 C1        -47.0370   -9.0752  -32.6100 C.2    1 LIG       0.04000
      2 C2        -46.2219   -8.5455  -31.4166 C.3    1 LIG       0.11000
      3 C3        -46.5837   -9.8947  -30.8029 C.3    1 LIG       0.08100
      4 O1        -47.3669   -8.6885  -33.7082 O.2    1 LIG      -0.32000
      5 O2        -47.3227  -10.2578  -32.0020 O.3    1 LIG      -0.27100
      6 H1        -45.1635   -8.3921  -31.6329 H      1 LIG       0.09000
      7 H2        -46.6592   -7.6711  -30.9317 H      1 LIG       0.09000
      8 H3        -45.7457  -10.5740  -30.6247 H      1 LIG       0.09000
      9 H4        -47.2357   -9.8544  -29.9261 H      1 LIG       0.09000
@<TRIPOS>BOND
      1       1       2 1
      2       1       4 2
      3       1       5 1
      4       2       3 1
      5       3       5 1
      6       2       6 1
      7       2       7 1
      8       3       8 1
      9       3       9 1
@<TRIPOS>ALT_TYPE
CGenFF_4.0_ALT_TYPE_SET
CGenFF_4.0 1 CG2O4 2 CG3C41 3 CG3C41 4 OG2D1 5 OG3C51 6 HGA2 7 HGA2 8 HGA2 9 HGA2
@<TRIPOS>MOLECULE
4_lactone
 9 9 0 0 0
****
USER_CHARGES
INVALID_CHARGES
Pose:   3 Cluster:   3 Fr_nu: 4204440 TotEn:   -21.78
@<TRIPOS>ATOM
      1 C1        -71.5450  -10.3166  -42.2161 C.2    1 LIG       0.04000
      2 C2        -72.7406   -9.8491  -43.0653 C.3    1 LIG       0.11000
      3 C3        -73.5323  -10.1711  -41.8014 C.3    1 LIG       0.08100
      4 O1        -70.3493  -10.4444  -42.3512 O.2    1 LIG      -0.32000
      5 O2        -72.3123  -10.5836  -41.1254 O.3    1 LIG      -0.27100
      6 H1        -72.7032   -8.7951  -43.3451 H      1 LIG       0.09000
      7 H2        -72.9479  -10.4825  -43.9294 H      1 LIG       0.09000
      8 H3        -73.9994   -9.3165  -41.3045 H      1 LIG       0.09000
      9 H4        -74.2429  -10.9977  -41.8878 H      1 LIG       0.09000
@<TRIPOS>BOND
      1       1       2 1
      2       1       4 2
      3       1       5 1
      4       2       3 1
      5       3       5 1
      6       2       6 1
      7       2       7 1
      8       3       8 1
      9       3       9 1
@<TRIPOS>ALT_TYPE
CGenFF_4.0_ALT_TYPE_SET
CGenFF_4.0 1 CG2O4 2 CG3C41 3 CG3C41 4 OG2D1 5 OG3C51 6 HGA2 7 HGA2 8 HGA2 9 HGA2
@<TRIPOS>MOLECULE
4_lactone
 9 9 0 0 0
****
USER_CHARGES
INVALID_CHARGES
Pose:   4 Cluster:   4 Fr_nu: 3780461 TotEn:   -20.92
@<TRIPOS>ATOM
      1 C1        -71.1175  -10.8911  -42.1202 C.2    1 LIG       0.04000
      2 C2        -72.5419  -10.3513  -41.8991 C.3    1 LIG       0.11000
      3 C3        -72.1121   -9.3096  -42.9276 C.3    1 LIG       0.08100
      4 O1        -70.4326  -11.7994  -41.7076 O.2    1 LIG      -0.32000
      5 O2        -70.8010   -9.9310  -43.0300 O.3    1 LIG      -0.27100
      6 H1        -73.3314  -11.0338  -42.2177 H      1 LIG       0.09000
      7 H2        -72.7243   -9.9757  -40.8909 H      1 LIG       0.09000
      8 H3        -72.6466   -9.3366  -43.8811 H      1 LIG       0.09000
      9 H4        -72.0422   -8.2828  -42.5581 H      1 LIG       0.09000
@<TRIPOS>BOND
      1       1       2 1
      2       1       4 2
      3       1       5 1
      4       2       3 1
      5       3       5 1
      6       2       6 1
      7       2       7 1
      8       3       8 1
      9       3       9 1
@<TRIPOS>ALT_TYPE
CGenFF_4.0_ALT_TYPE_SET
CGenFF_4.0 1 CG2O4 2 CG3C41 3 CG3C41 4 OG2D1 5 OG3C51 6 HGA2 7 HGA2 8 HGA2 9 HGA2
@<TRIPOS>MOLECULE
4_lactone
 9 9 0 0 0
****
USER_CHARGES
INVALID_CHARGES
Pose:   5 Cluster:   5 Fr_nu: 145831 TotEn:   -20.84
@<TRIPOS>ATOM
      1 C1        -71.2917  -10.9411  -41.6133 C.2    1 LIG       0.04000
      2 C2        -72.5420  -10.0489  -41.7125 C.3    1 LIG       0.11000
      3 C3        -72.8564  -10.9341  -42.9149 C.3    1 LIG       0.08100
      4 O1        -70.3176  -11.0376  -40.9018 O.2    1 LIG      -0.32000
      5 O2        -71.6333  -11.6901  -42.6959 O.3    1 LIG      -0.27100
      6 H1        -73.2235  -10.1412  -40.8654 H      1 LIG       0.09000
      7 H2        -72.3262   -9.0031  -41.9368 H      1 LIG       0.09000
      8 H3        -73.7436  -11.5659  -42.8189 H      1 LIG       0.09000
      9 H4        -72.8493  -10.4308  -43.8856 H      1 LIG       0.09000
@<TRIPOS>BOND
      1       1       2 1
      2       1       4 2
      3       1       5 1
      4       2       3 1
      5       3       5 1
      6       2       6 1
      7       2       7 1
      8       3       8 1
      9       3       9 1
@<TRIPOS>ALT_TYPE
CGenFF_4.0_ALT_TYPE_SET
CGenFF_4.0 1 CG2O4 2 CG3C41 3 CG3C41 4 OG2D1 5 OG3C51 6 HGA2 7 HGA2 8 HGA2 9 HGA2
@<TRIPOS>MOLECULE
4_lactone
 9 9 0 0 0
****
USER_CHARGES
INVALID_CHARGES
Pose:   6 Cluster:   6 Fr_nu: 5971876 TotEn:   -20.80
@<TRIPOS>ATOM
      1 C1        -84.5730   -9.5710  -33.3070 C.2    1 LIG       0.04000
      2 C2        -83.6178   -9.5328  -34.5134 C.3    1 LIG       0.11000
      3 C3        -82.5642   -9.2720  -33.4411 C.3    1 LIG       0.08100
      4 O1        -85.7553   -9.7356  -33.1089 O.2    1 LIG      -0.32000
      5 O2        -83.5830   -9.3343  -32.4049 O.3    1 LIG      -0.27100
      6 H1        -83.5301  -10.4830  -35.0424 H      1 LIG       0.09000
      7 H2        -83.8057   -8.7093  -35.2042 H      1 LIG       0.09000
      8 H3        -81.8125  -10.0559  -33.3151 H      1 LIG       0.09000
      9 H4        -82.0878   -8.2884  -33.4774 H      1 LIG       0.09000
@<TRIPOS>BOND
      1       1       2 1
      2       1       4 2
      3       1       5 1
      4       2       3 1
      5       3       5 1
      6       2       6 1
      7       2       7 1
      8       3       8 1
      9       3       9 1
@<TRIPOS>ALT_TYPE
CGenFF_4.0_ALT_TYPE_SET
CGenFF_4.0 1 CG2O4 2 CG3C41 3 CG3C41 4 OG2D1 5 OG3C51 6 HGA2 7 HGA2 8 HGA2 9 HGA2
@<TRIPOS>MOLECULE
4_lactone
 9 9 0 0 0
****
USER_CHARGES
INVALID_CHARGES
Pose:   7 Cluster:   7 Fr_nu: 2698375 TotEn:   -20.50
@<TRIPOS>ATOM
      1 C1        -71.7547  -10.7513  -42.9300 C.2    1 LIG       0.04000
      2 C2        -73.1095  -10.0326  -42.7985 C.3    1 LIG       0.11000
      3 C3        -72.6037   -9.2447  -44.0032 C.3    1 LIG       0.08100
      4 O1        -71.1555  -11.6378  -42.3649 O.2    1 LIG      -0.32000
      5 O2        -71.3667  -10.0099  -44.0021 O.3    1 LIG      -0.27100
      6 H1        -73.9734  -10.6737  -42.9805 H      1 LIG       0.09000
      7 H2        -73.2242   -9.4642  -41.8740 H      1 LIG       0.09000
      8 H3        -73.1646   -9.3863  -44.9311 H      1 LIG       0.09000
      9 H4        -72.4186   -8.1815  -43.8275 H      1 LIG       0.09000
@<TRIPOS>BOND
      1       1       2 1
      2       1       4 2
      3       1       5 1
      4       2       3 1
      5       3       5 1
      6       2       6 1
      7       2       7 1
      8       3       8 1
      9       3       9 1
@<TRIPOS>ALT_TYPE
CGenFF_4.0_ALT_TYPE_SET
CGenFF_4.0 1 CG2O4 2 CG3C41 3 CG3C41 4 OG2D1 5 OG3C51 6 HGA2 7 HGA2 8 HGA2 9 HGA2
@<TRIPOS>MOLECULE
4_lactone
 9 9 0 0 0
****
USER_CHARGES
INVALID_CHARGES
Pose:   8 Cluster:   8 Fr_nu: 2698559 TotEn:   -19.93
@<TRIPOS>ATOM
      1 C1        -71.0335   -9.2800  -43.6126 C.2    1 LIG       0.04000
      2 C2        -72.5159   -9.0292  -43.9424 C.3    1 LIG       0.11000
      3 C3        -72.7502   -9.9369  -42.7386 C.3    1 LIG       0.08100
      4 O1        -69.9536   -8.9526  -44.0496 O.2    1 LIG      -0.32000
      5 O2        -71.3152  -10.0820  -42.5509 O.3    1 LIG      -0.27100
      6 H1        -72.8299   -7.9913  -43.8212 H      1 LIG       0.09000
      7 H2        -72.8314   -9.4298  -44.9072 H      1 LIG       0.09000
      8 H3        -73.2242   -9.4642  -41.8740 H      1 LIG       0.09000
      9 H4        -73.2258  -10.8970  -42.9573 H      1 LIG       0.09000
@<TRIPOS>BOND
      1       1       2 1
      2       1       4 2
      3       1       5 1
      4       2       3 1
      5       3       5 1
      6       2       6 1
      7       2       7 1
      8       3       8 1
      9       3       9 1
@<TRIPOS>ALT_TYPE
CGenFF_4.0_ALT_TYPE_SET
CGenFF_4.0 1 CG2O4 2 CG3C41 3 CG3C41 4 OG2D1 5 OG3C51 6 HGA2 7 HGA2 8 HGA2 9 HGA2
@<TRIPOS>MOLECULE
4_lactone
 9 9 0 0 0
****
USER_CHARGES
INVALID_CHARGES
Pose:   9 Cluster:   9 Fr_nu: 6277184 TotEn:   -19.86
@<TRIPOS>ATOM
      1 C1        -46.5849   -9.5775  -33.2805 C.2    1 LIG       0.04000
      2 C2        -45.5402   -9.6151  -32.1507 C.3    1 LIG       0.11000
      3 C3        -46.2823   -8.3722  -31.6686 C.3    1 LIG       0.08100
      4 O1        -46.8566  -10.2228  -34.2674 O.2    1 LIG      -0.32000
      5 O2        -47.1983   -8.4651  -32.7945 O.3    1 LIG      -0.27100
      6 H1        -45.6141  -10.4912  -31.5046 H      1 LIG       0.09000
      7 H2        -44.5146   -9.4547  -32.4870 H      1 LIG       0.09000
      8 H3        -46.8054   -8.4734  -30.7138 H      1 LIG       0.09000
      9 H4        -45.7089   -7.4414  -31.6930 H      1 LIG       0.09000
@<TRIPOS>BOND
      1       1       2 1
      2       1       4 2
      3       1       5 1
      4       2       3 1
      5       3       5 1
      6       2       6 1
      7       2       7 1
      8       3       8 1
      9       3       9 1
@<TRIPOS>ALT_TYPE
CGenFF_4.0_ALT_TYPE_SET
CGenFF_4.0 1 CG2O4 2 CG3C41 3 CG3C41 4 OG2D1 5 OG3C51 6 HGA2 7 HGA2 8 HGA2 9 HGA2
@<TRIPOS>MOLECULE
4_lactone
 9 9 0 0 0
****
USER_CHARGES
INVALID_CHARGES
Pose:  10 Cluster:  10 Fr_nu: 258802 TotEn:   -19.04
@<TRIPOS>ATOM
      1 C1        -47.4778   -9.9953  -32.5019 C.2    1 LIG       0.04000
      2 C2        -47.2423  -10.0276  -30.9811 C.3    1 LIG       0.11000
      3 C3        -46.4169  -11.2660  -31.3177 C.3    1 LIG       0.08100
      4 O1        -48.0746   -9.3074  -33.2987 O.2    1 LIG      -0.32000
      5 O2        -46.7280  -11.1069  -32.7296 O.3    1 LIG      -0.27100
      6 H1        -46.6808   -9.1737  -30.5990 H      1 LIG       0.09000
      7 H2        -48.1452  -10.2043  -30.3943 H      1 LIG       0.09000
      8 H3        -45.3428  -11.1848  -31.1298 H      1 LIG       0.09000
      9 H4        -46.8028  -12.2109  -30.9253 H      1 LIG       0.09000
@<TRIPOS>BOND
      1       1       2 1
      2       1       4 2
      3       1       5 1
      4       2       3 1
      5       3       5 1
      6       2       6 1
      7       2       7 1
      8       3       8 1
      9       3       9 1
@<TRIPOS>ALT_TYPE
CGenFF_4.0_ALT_TYPE_SET
CGenFF_4.0 1 CG2O4 2 CG3C41 3 CG3C41 4 OG2D1 5 OG3C51 6 HGA2 7 HGA2 8 HGA2 9 HGA2
@<TRIPOS>MOLECULE
4_lactone
 9 9 0 0 0
****
USER_CHARGES
INVALID_CHARGES
Pose:  11 Cluster:  11 Fr_nu: 6235512 TotEn:   -18.54
@<TRIPOS>ATOM
      1 C1        -85.0577  -10.1740  -32.8907 C.2    1 LIG       0.04000
      2 C2        -83.5768  -10.4709  -33.1869 C.3    1 LIG       0.11000
      3 C3        -83.7761   -9.4333  -34.2876 C.3    1 LIG       0.08100
      4 O1        -85.9032  -10.5426  -32.1074 O.2    1 LIG      -0.32000
      5 O2        -85.1649   -9.2597  -33.8919 O.3    1 LIG      -0.27100
      6 H1        -82.8958  -10.1847  -32.3839 H      1 LIG       0.09000
      7 H2        -83.3860  -11.4907  -33.5251 H      1 LIG       0.09000
      8 H3        -83.2059   -8.5072  -34.1745 H      1 LIG       0.09000
      9 H4        -83.6940   -9.8096  -35.3110 H      1 LIG       0.09000
@<TRIPOS>BOND
      1       1       2 1
      2       1       4 2
      3       1       5 1
      4       2       3 1
      5       3       5 1
      6       2       6 1
      7       2       7 1
      8       3       8 1
      9       3       9 1
@<TRIPOS>ALT_TYPE
CGenFF_4.0_ALT_TYPE_SET
CGenFF_4.0 1 CG2O4 2 CG3C41 3 CG3C41 4 OG2D1 5 OG3C51 6 HGA2 7 HGA2 8 HGA2 9 HGA2
@<TRIPOS>MOLECULE
4_lactone
 9 9 0 0 0
****
USER_CHARGES
INVALID_CHARGES
Pose:  12 Cluster:  12 Fr_nu: 257472 TotEn:   -18.04
@<TRIPOS>ATOM
      1 C1        -47.2649   -9.5293  -33.0141 C.2    1 LIG       0.04000
      2 C2        -46.6134  -10.8303  -32.5121 C.3    1 LIG       0.11000
      3 C3        -45.9881   -9.9034  -31.4739 C.3    1 LIG       0.08100
      4 O1        -48.0205   -9.1918  -33.8970 O.2    1 LIG      -0.32000
      5 O2        -46.6722   -8.7617  -32.0605 O.3    1 LIG      -0.27100
      6 H1        -47.3230  -11.5637  -32.1260 H      1 LIG       0.09000
      7 H2        -45.9200  -11.2839  -33.2222 H      1 LIG       0.09000
      8 H3        -46.2996  -10.0722  -30.4395 H      1 LIG       0.09000
      9 H4        -44.9017   -9.7943  -31.5326 H      1 LIG       0.09000
@<TRIPOS>BOND
      1       1       2 1
      2       1       4 2
      3       1       5 1
      4       2       3 1
      5       3       5 1
      6       2       6 1
      7       2       7 1
      8       3       8 1
      9       3       9 1
@<TRIPOS>ALT_TYPE
CGenFF_4.0_ALT_TYPE_SET
CGenFF_4.0 1 CG2O4 2 CG3C41 3 CG3C41 4 OG2D1 5 OG3C51 6 HGA2 7 HGA2 8 HGA2 9 HGA2
@<TRIPOS>MOLECULE
4_lactone
 9 9 0 0 0
****
USER_CHARGES
INVALID_CHARGES
Pose:  13 Cluster:  13 Fr_nu: 5871834 TotEn:   -17.83
@<TRIPOS>ATOM
      1 C1        -82.8130   -8.9592  -32.0397 C.2    1 LIG       0.04000
      2 C2        -82.0899   -9.8346  -33.0789 C.3    1 LIG       0.11000
      3 C3        -83.0782   -9.1876  -34.0446 C.3    1 LIG       0.08100
      4 O1        -82.7460   -8.7452  -30.8505 O.2    1 LIG      -0.32000
      5 O2        -83.6641   -8.4229  -32.9550 O.3    1 LIG      -0.27100
      6 H1        -81.0412   -9.5736  -33.2289 H      1 LIG       0.09000
      7 H2        -82.2138  -10.9072  -32.9210 H      1 LIG       0.09000
      8 H3        -82.6396   -8.5354  -34.8048 H      1 LIG       0.09000
      9 H4        -83.8073   -9.8651  -34.4975 H      1 LIG       0.09000
@<TRIPOS>BOND
      1       1       2 1
      2       1       4 2
      3       1       5 1
      4       2       3 1
      5       3       5 1
      6       2       6 1
      7       2       7 1
      8       3       8 1
      9       3       9 1
@<TRIPOS>ALT_TYPE
CGenFF_4.0_ALT_TYPE_SET
CGenFF_4.0 1 CG2O4 2 CG3C41 3 CG3C41 4 OG2D1 5 OG3C51 6 HGA2 7 HGA2 8 HGA2 9 HGA2
@<TRIPOS>MOLECULE
4_lactone
 9 9 0 0 0
****
USER_CHARGES
INVALID_CHARGES
Pose:  14 Cluster:  14 Fr_nu: 5592799 TotEn:   -17.83
@<TRIPOS>ATOM
      1 C1        -70.7820   -9.5261  -42.1081 C.2    1 LIG       0.04000
      2 C2        -72.2878   -9.8368  -42.0346 C.3    1 LIG       0.11000
      3 C3        -72.3418   -8.9808  -43.2964 C.3    1 LIG       0.08100
      4 O1        -69.7844   -9.7871  -41.4750 O.2    1 LIG      -0.32000
      5 O2        -70.9035   -8.7733  -43.2343 O.3    1 LIG      -0.27100
      6 H1        -72.5320  -10.8919  -42.1672 H      1 LIG       0.09000
      7 H2        -72.7860   -9.4208  -41.1573 H      1 LIG       0.09000
      8 H3        -72.6346   -9.5033  -44.2111 H      1 LIG       0.09000
      9 H4        -72.8880   -8.0380  -43.2038 H      1 LIG       0.09000
@<TRIPOS>BOND
      1       1       2 1
      2       1       4 2
      3       1       5 1
      4       2       3 1
      5       3       5 1
      6       2       6 1
      7       2       7 1
      8       3       8 1
      9       3       9 1
@<TRIPOS>ALT_TYPE
CGenFF_4.0_ALT_TYPE_SET
CGenFF_4.0 1 CG2O4 2 CG3C41 3 CG3C41 4 OG2D1 5 OG3C51 6 HGA2 7 HGA2 8 HGA2 9 HGA2
@<TRIPOS>MOLECULE
4_lactone
 9 9 0 0 0
****
USER_CHARGES
INVALID_CHARGES
Pose:  15 Cluster:  15 Fr_nu: 191627 TotEn:   -17.46
@<TRIPOS>ATOM
      1 C1        -70.4459   -8.7378  -44.7768 C.2    1 LIG       0.04000
      2 C2        -71.8429   -9.2976  -44.4541 C.3    1 LIG       0.11000
      3 C3        -71.7298   -8.3834  -43.2378 C.3    1 LIG       0.08100
      4 O1        -69.6080   -8.8708  -45.6397 O.2    1 LIG      -0.32000
      5 O2        -70.4117   -7.9468  -43.6710 O.3    1 LIG      -0.27100
      6 H1        -72.6104   -9.0264  -45.1807 H      1 LIG       0.09000
      7 H2        -71.8558  -10.3683  -44.2434 H      1 LIG       0.09000
      8 H3        -72.4387   -7.5517  -43.2028 H      1 LIG       0.09000
      9 H4        -71.6871   -8.8898  -42.2695 H      1 LIG       0.09000
@<TRIPOS>BOND
      1       1       2 1
      2       1       4 2
      3       1       5 1
      4       2       3 1
      5       3       5 1
      6       2       6 1
      7       2       7 1
      8       3       8 1
      9       3       9 1
@<TRIPOS>ALT_TYPE
CGenFF_4.0_ALT_TYPE_SET
CGenFF_4.0 1 CG2O4 2 CG3C41 3 CG3C41 4 OG2D1 5 OG3C51 6 HGA2 7 HGA2 8 HGA2 9 HGA2
@<TRIPOS>MOLECULE
4_lactone
 9 9 0 0 0
****
USER_CHARGES
INVALID_CHARGES
Pose:  16 Cluster:  16 Fr_nu: 1826173 TotEn:   -17.27
@<TRIPOS>ATOM
      1 C1        -70.9434   -8.6208  -43.3096 C.2    1 LIG       0.04000
      2 C2        -72.3852   -9.0016  -42.9281 C.3    1 LIG       0.11000
      3 C3        -72.1473  -10.1508  -43.9032 C.3    1 LIG       0.08100
      4 O1        -70.1444   -7.7562  -43.0300 O.2    1 LIG      -0.32000
      5 O2        -70.8006   -9.6681  -44.1656 O.3    1 LIG      -0.27100
      6 H1        -72.5089   -9.2860  -41.8820 H      1 LIG       0.09000
      7 H2        -73.1345   -8.2689  -43.2320 H      1 LIG       0.09000
      8 H3        -72.1383  -11.1515  -43.4628 H      1 LIG       0.09000
      9 H4        -72.7622  -10.1371  -44.8073 H      1 LIG       0.09000
@<TRIPOS>BOND
      1       1       2 1
      2       1       4 2
      3       1       5 1
      4       2       3 1
      5       3       5 1
      6       2       6 1
      7       2       7 1
      8       3       8 1
      9       3       9 1
@<TRIPOS>ALT_TYPE
CGenFF_4.0_ALT_TYPE_SET
CGenFF_4.0 1 CG2O4 2 CG3C41 3 CG3C41 4 OG2D1 5 OG3C51 6 HGA2 7 HGA2 8 HGA2 9 HGA2
@<TRIPOS>MOLECULE
4_lactone
 9 9 0 0 0
****
USER_CHARGES
INVALID_CHARGES
Pose:  17 Cluster:  17 Fr_nu: 5250978 TotEn:   -17.23
@<TRIPOS>ATOM
      1 C1        -81.5670   -8.2986  -32.2416 C.2    1 LIG       0.04000
      2 C2        -81.4449   -9.6422  -32.9826 C.3    1 LIG       0.11000
      3 C3        -82.8114   -9.2532  -33.5387 C.3    1 LIG       0.08100
      4 O1        -80.9093   -7.6443  -31.4647 O.2    1 LIG      -0.32000
      5 O2        -82.7857   -8.0158  -32.7748 O.3    1 LIG      -0.27100
      6 H1        -80.6310   -9.6784  -33.7083 H      1 LIG       0.09000
      7 H2        -81.4305  -10.5134  -32.3256 H      1 LIG       0.09000
      8 H3        -82.8479   -9.0621  -34.6147 H      1 LIG       0.09000
      9 H4        -83.6436   -9.8948  -33.2365 H      1 LIG       0.09000
@<TRIPOS>BOND
      1       1       2 1
      2       1       4 2
      3       1       5 1
      4       2       3 1
      5       3       5 1
      6       2       6 1
      7       2       7 1
      8       3       8 1
      9       3       9 1
@<TRIPOS>ALT_TYPE
CGenFF_4.0_ALT_TYPE_SET
CGenFF_4.0 1 CG2O4 2 CG3C41 3 CG3C41 4 OG2D1 5 OG3C51 6 HGA2 7 HGA2 8 HGA2 9 HGA2
@<TRIPOS>MOLECULE
4_lactone
 9 9 0 0 0
****
USER_CHARGES
INVALID_CHARGES
Pose:  18 Cluster:  18 Fr_nu: 6563210 TotEn:   -17.11
@<TRIPOS>ATOM
      1 C1        -83.8674   -8.6515  -32.5237 C.2    1 LIG       0.04000
      2 C2        -83.4808   -9.2854  -33.8720 C.3    1 LIG       0.11000
      3 C3        -82.0650   -8.9318  -33.4265 C.3    1 LIG       0.08100
      4 O1        -84.8792   -8.4337  -31.8967 O.2    1 LIG      -0.32000
      5 O2        -82.5805   -8.3644  -32.1905 O.3    1 LIG      -0.27100
      6 H1        -83.7026  -10.3514  -33.9430 H      1 LIG       0.09000
      7 H2        -83.8537   -8.7431  -34.7423 H      1 LIG       0.09000
      8 H3        -81.4028   -9.7806  -33.2351 H      1 LIG       0.09000
      9 H4        -81.5544   -8.1782  -34.0323 H      1 LIG       0.09000
@<TRIPOS>BOND
      1       1       2 1
      2       1       4 2
      3       1       5 1
      4       2       3 1
      5       3       5 1
      6       2       6 1
      7       2       7 1
      8       3       8 1
      9       3       9 1
@<TRIPOS>ALT_TYPE
CGenFF_4.0_ALT_TYPE_SET
CGenFF_4.0 1 CG2O4 2 CG3C41 3 CG3C41 4 OG2D1 5 OG3C51 6 HGA2 7 HGA2 8 HGA2 9 HGA2
@<TRIPOS>MOLECULE
4_lactone
 9 9 0 0 0
****
USER_CHARGES
INVALID_CHARGES
Pose:  19 Cluster:  19 Fr_nu: 2589765 TotEn:   -17.08
@<TRIPOS>ATOM
      1 C1        -71.4626  -10.1836  -41.0350 C.2    1 LIG       0.04000
      2 C2        -72.7367   -9.8774  -41.8426 C.3    1 LIG       0.11000
      3 C3        -71.7379   -9.4275  -42.9045 C.3    1 LIG       0.08100
      4 O1        -71.1814  -10.6225  -39.9430 O.2    1 LIG      -0.32000
      5 O2        -70.6295   -9.7646  -42.0250 O.3    1 LIG      -0.27100
      6 H1        -73.3286  -10.7594  -42.0924 H      1 LIG       0.09000
      7 H2        -73.3584   -9.0906  -41.4122 H      1 LIG       0.09000
      8 H3        -71.7207  -10.0233  -43.8213 H      1 LIG       0.09000
      9 H4        -71.7514   -8.3605  -43.1428 H      1 LIG       0.09000
@<TRIPOS>BOND
      1       1       2 1
      2       1       4 2
      3       1       5 1
      4       2       3 1
      5       3       5 1
      6       2       6 1
      7       2       7 1
      8       3       8 1
      9       3       9 1
@<TRIPOS>ALT_TYPE
CGenFF_4.0_ALT_TYPE_SET
CGenFF_4.0 1 CG2O4 2 CG3C41 3 CG3C41 4 OG2D1 5 OG3C51 6 HGA2 7 HGA2 8 HGA2 9 HGA2
@<TRIPOS>MOLECULE
4_lactone
 9 9 0 0 0
****
USER_CHARGES
INVALID_CHARGES
Pose:  20 Cluster:  20 Fr_nu: 4204729 TotEn:   -17.03
@<TRIPOS>ATOM
      1 C1        -70.8571   -9.1632  -44.5480 C.2    1 LIG       0.04000
      2 C2        -72.2521   -9.5456  -44.0217 C.3    1 LIG       0.11000
      3 C3        -71.4485  -10.3079  -42.9724 C.3    1 LIG       0.08100
      4 O1        -70.3927   -8.5069  -45.4524 O.2    1 LIG      -0.32000
      5 O2        -70.2047   -9.8656  -43.5832 O.3    1 LIG      -0.27100
      6 H1        -72.8350   -8.7012  -43.6505 H      1 LIG       0.09000
      7 H2        -72.8352  -10.1588  -44.7106 H      1 LIG       0.09000
      8 H3        -71.5450   -9.9445  -41.9457 H      1 LIG       0.09000
      9 H4        -71.5461  -11.3966  -43.0029 H      1 LIG       0.09000
@<TRIPOS>BOND
      1       1       2 1
      2       1       4 2
      3       1       5 1
      4       2       3 1
      5       3       5 1
      6       2       6 1
      7       2       7 1
      8       3       8 1
      9       3       9 1
@<TRIPOS>ALT_TYPE
CGenFF_4.0_ALT_TYPE_SET
CGenFF_4.0 1 CG2O4 2 CG3C41 3 CG3C41 4 OG2D1 5 OG3C51 6 HGA2 7 HGA2 8 HGA2 9 HGA2
@<TRIPOS>MOLECULE
4_lactone
 9 9 0 0 0
****
USER_CHARGES
INVALID_CHARGES
Pose:  21 Cluster:  21 Fr_nu: 5971739 TotEn:   -16.71
@<TRIPOS>ATOM
      1 C1        -83.6491  -10.3147  -32.3343 C.2    1 LIG       0.04000
      2 C2        -83.5849   -9.9030  -33.8161 C.3    1 LIG       0.11000
      3 C3        -82.2091   -9.3737  -33.4222 C.3    1 LIG       0.08100
      4 O1        -84.4322  -10.8642  -31.5933 O.2    1 LIG      -0.32000
      5 O2        -82.4141   -9.8196  -32.0530 O.3    1 LIG      -0.27100
      6 H1        -83.5877  -10.7430  -34.5124 H      1 LIG       0.09000
      7 H2        -84.3199   -9.1484  -34.1008 H      1 LIG       0.09000
      8 H3        -81.3571   -9.8773  -33.8869 H      1 LIG       0.09000
      9 H4        -82.0878   -8.2884  -33.4774 H      1 LIG       0.09000
@<TRIPOS>BOND
      1       1       2 1
      2       1       4 2
      3       1       5 1
      4       2       3 1
      5       3       5 1
      6       2       6 1
      7       2       7 1
      8       3       8 1
      9       3       9 1
@<TRIPOS>ALT_TYPE
CGenFF_4.0_ALT_TYPE_SET
CGenFF_4.0 1 CG2O4 2 CG3C41 3 CG3C41 4 OG2D1 5 OG3C51 6 HGA2 7 HGA2 8 HGA2 9 HGA2
@<TRIPOS>MOLECULE
4_lactone
 9 9 0 0 0
****
USER_CHARGES
INVALID_CHARGES
Pose:  22 Cluster:  22 Fr_nu: 5437006 TotEn:   -16.68
@<TRIPOS>ATOM
      1 C1        -85.2111   -9.1176  -33.2210 C.2    1 LIG       0.04000
      2 C2        -84.2030   -9.5246  -34.3107 C.3    1 LIG       0.11000
      3 C3        -83.5831  -10.3384  -33.1787 C.3    1 LIG       0.08100
      4 O1        -86.1933   -8.4167  -33.1300 O.2    1 LIG      -0.32000
      5 O2        -84.6062   -9.8653  -32.2594 O.3    1 LIG      -0.27100
      6 H1        -84.6385  -10.1035  -35.1267 H      1 LIG       0.09000
      7 H2        -83.5977   -8.6989  -34.6882 H      1 LIG       0.09000
      8 H3        -83.6210  -11.4243  -33.3001 H      1 LIG       0.09000
      9 H4        -82.5841  -10.0241  -32.8642 H      1 LIG       0.09000
@<TRIPOS>BOND
      1       1       2 1
      2       1       4 2
      3       1       5 1
      4       2       3 1
      5       3       5 1
      6       2       6 1
      7       2       7 1
      8       3       8 1
      9       3       9 1
@<TRIPOS>ALT_TYPE
CGenFF_4.0_ALT_TYPE_SET
CGenFF_4.0 1 CG2O4 2 CG3C41 3 CG3C41 4 OG2D1 5 OG3C51 6 HGA2 7 HGA2 8 HGA2 9 HGA2
@<TRIPOS>MOLECULE
4_lactone
 9 9 0 0 0
****
USER_CHARGES
INVALID_CHARGES
Pose:  23 Cluster:  23 Fr_nu: 5501599 TotEn:   -16.17
@<TRIPOS>ATOM
      1 C1        -83.4748  -10.8418  -32.6362 C.2    1 LIG       0.04000
      2 C2        -82.8440   -9.6765  -33.4195 C.3    1 LIG       0.11000
      3 C3        -84.2283   -9.5928  -34.0556 C.3    1 LIG       0.08100
      4 O1        -83.1344  -11.6370  -31.7900 O.2    1 LIG      -0.32000
      5 O2        -84.6840  -10.7111  -33.2449 O.3    1 LIG      -0.27100
      6 H1        -82.5558   -8.8268  -32.7986 H      1 LIG       0.09000
      7 H2        -82.0329   -9.9751  -34.0856 H      1 LIG       0.09000
      8 H3        -84.7940   -8.6821  -33.8407 H      1 LIG       0.09000
      9 H4        -84.2717   -9.8263  -35.1230 H      1 LIG       0.09000
@<TRIPOS>BOND
      1       1       2 1
      2       1       4 2
      3       1       5 1
      4       2       3 1
      5       3       5 1
      6       2       6 1
      7       2       7 1
      8       3       8 1
      9       3       9 1
@<TRIPOS>ALT_TYPE
CGenFF_4.0_ALT_TYPE_SET
CGenFF_4.0 1 CG2O4 2 CG3C41 3 CG3C41 4 OG2D1 5 OG3C51 6 HGA2 7 HGA2 8 HGA2 9 HGA2
@<TRIPOS>MOLECULE
4_lactone
 9 9 0 0 0
****
USER_CHARGES
INVALID_CHARGES
Pose:  24 Cluster:  24 Fr_nu: 451241 TotEn:   -15.84
@<TRIPOS>ATOM
      1 C1        -73.3497  -24.1599  -42.7380 C.2    1 LIG       0.04000
      2 C2        -74.2658  -24.1479  -43.9749 C.3    1 LIG       0.11000
      3 C3        -74.3054  -25.6543  -43.7359 C.3    1 LIG       0.08100
      4 O1        -72.7385  -23.3558  -42.0715 O.2    1 LIG      -0.32000
      5 O2        -73.4286  -25.5090  -42.5845 O.3    1 LIG      -0.27100
      6 H1        -75.2088  -23.6197  -43.8257 H      1 LIG       0.09000
      7 H2        -73.7708  -23.8259  -44.8925 H      1 LIG       0.09000
      8 H3        -75.2789  -26.0634  -43.4522 H      1 LIG       0.09000
      9 H4        -73.8460  -26.2678  -44.5158 H      1 LIG       0.09000
@<TRIPOS>BOND
      1       1       2 1
      2       1       4 2
      3       1       5 1
      4       2       3 1
      5       3       5 1
      6       2       6 1
      7       2       7 1
      8       3       8 1
      9       3       9 1
@<TRIPOS>ALT_TYPE
CGenFF_4.0_ALT_TYPE_SET
CGenFF_4.0 1 CG2O4 2 CG3C41 3 CG3C41 4 OG2D1 5 OG3C51 6 HGA2 7 HGA2 8 HGA2 9 HGA2
@<TRIPOS>MOLECULE
4_lactone
 9 9 0 0 0
****
USER_CHARGES
INVALID_CHARGES
Pose:  25 Cluster:  25 Fr_nu: 175990 TotEn:   -15.28
@<TRIPOS>ATOM
      1 C1        -54.9932    4.0537  -36.1798 C.2    1 LIG       0.04000
      2 C2        -55.1310    5.3195  -35.3149 C.3    1 LIG       0.11000
      3 C3        -54.1017    4.6132  -34.4378 C.3    1 LIG       0.08100
      4 O1        -55.4598    3.6198  -37.2085 O.2    1 LIG      -0.32000
      5 O2        -54.0786    3.4818  -35.3515 O.3    1 LIG      -0.27100
      6 H1        -54.7893    6.2329  -35.8043 H      1 LIG       0.09000
      7 H2        -56.1201    5.4516  -34.8732 H      1 LIG       0.09000
      8 H3        -53.1237    5.0978  -34.3713 H      1 LIG       0.09000
      9 H4        -54.4507    4.3199  -33.4439 H      1 LIG       0.09000
@<TRIPOS>BOND
      1       1       2 1
      2       1       4 2
      3       1       5 1
      4       2       3 1
      5       3       5 1
      6       2       6 1
      7       2       7 1
      8       3       8 1
      9       3       9 1
@<TRIPOS>ALT_TYPE
CGenFF_4.0_ALT_TYPE_SET
CGenFF_4.0 1 CG2O4 2 CG3C41 3 CG3C41 4 OG2D1 5 OG3C51 6 HGA2 7 HGA2 8 HGA2 9 HGA2
@<TRIPOS>MOLECULE
4_lactone
 9 9 0 0 0
****
USER_CHARGES
INVALID_CHARGES
Pose:  26 Cluster:  26 Fr_nu: 4955695 TotEn:   -15.07
@<TRIPOS>ATOM
      1 C1        -81.1130   -7.6341  -31.9434 C.2    1 LIG       0.04000
      2 C2        -81.6586   -9.0644  -31.7827 C.3    1 LIG       0.11000
      3 C3        -81.2345   -9.1963  -33.2424 C.3    1 LIG       0.08100
      4 O1        -80.9912   -6.6428  -31.2602 O.2    1 LIG      -0.32000
      5 O2        -80.7605   -7.8212  -33.2436 O.3    1 LIG      -0.27100
      6 H1        -81.1024   -9.6761  -31.0707 H      1 LIG       0.09000
      7 H2        -82.7324   -9.1129  -31.5944 H      1 LIG       0.09000
      8 H3        -80.4230   -9.9026  -33.4379 H      1 LIG       0.09000
      9 H4        -82.0478   -9.3415  -33.9586 H      1 LIG       0.09000
@<TRIPOS>BOND
      1       1       2 1
      2       1       4 2
      3       1       5 1
      4       2       3 1
      5       3       5 1
      6       2       6 1
      7       2       7 1
      8       3       8 1
      9       3       9 1
@<TRIPOS>ALT_TYPE
CGenFF_4.0_ALT_TYPE_SET
CGenFF_4.0 1 CG2O4 2 CG3C41 3 CG3C41 4 OG2D1 5 OG3C51 6 HGA2 7 HGA2 8 HGA2 9 HGA2
@<TRIPOS>MOLECULE
4_lactone
 9 9 0 0 0
****
USER_CHARGES
INVALID_CHARGES
Pose:  27 Cluster:  27 Fr_nu: 2939871 TotEn:   -14.76
@<TRIPOS>ATOM
      1 C1        -74.3757  -28.6590  -44.9870 C.2    1 LIG       0.04000
      2 C2        -74.3070  -27.1249  -45.0918 C.3    1 LIG       0.11000
      3 C3        -75.8286  -27.2366  -45.0790 C.3    1 LIG       0.08100
      4 O1        -73.5999  -29.5857  -44.9271 O.2    1 LIG      -0.32000
      5 O2        -75.7355  -28.6849  -44.9819 O.3    1 LIG      -0.27100
      6 H1        -73.8605  -26.6386  -44.2231 H      1 LIG       0.09000
      7 H2        -73.8657  -26.7614  -46.0212 H      1 LIG       0.09000
      8 H3        -76.3279  -26.8053  -44.2071 H      1 LIG       0.09000
      9 H4        -76.3319  -26.9272  -45.9991 H      1 LIG       0.09000
@<TRIPOS>BOND
      1       1       2 1
      2       1       4 2
      3       1       5 1
      4       2       3 1
      5       3       5 1
      6       2       6 1
      7       2       7 1
      8       3       8 1
      9       3       9 1
@<TRIPOS>ALT_TYPE
CGenFF_4.0_ALT_TYPE_SET
CGenFF_4.0 1 CG2O4 2 CG3C41 3 CG3C41 4 OG2D1 5 OG3C51 6 HGA2 7 HGA2 8 HGA2 9 HGA2
@<TRIPOS>MOLECULE
4_lactone
 9 9 0 0 0
****
USER_CHARGES
INVALID_CHARGES
Pose:  28 Cluster:  28 Fr_nu: 497931 TotEn:   -14.20
@<TRIPOS>ATOM
      1 C1        -79.9184  -29.5454  -35.4916 C.2    1 LIG       0.04000
      2 C2        -80.0626  -29.5162  -33.9594 C.3    1 LIG       0.11000
      3 C3        -79.7174  -28.0405  -34.1361 C.3    1 LIG       0.08100
      4 O1        -80.0111  -30.3596  -36.3820 O.2    1 LIG      -0.32000
      5 O2        -79.6150  -28.2223  -35.5756 O.3    1 LIG      -0.27100
      6 H1        -81.0720  -29.7271  -33.6029 H      1 LIG       0.09000
      7 H2        -79.3208  -30.1170  -33.4308 H      1 LIG       0.09000
      8 H3        -80.5098  -27.3341  -33.8743 H      1 LIG       0.09000
      9 H4        -78.7649  -27.7238  -33.7024 H      1 LIG       0.09000
@<TRIPOS>BOND
      1       1       2 1
      2       1       4 2
      3       1       5 1
      4       2       3 1
      5       3       5 1
      6       2       6 1
      7       2       7 1
      8       3       8 1
      9       3       9 1
@<TRIPOS>ALT_TYPE
CGenFF_4.0_ALT_TYPE_SET
CGenFF_4.0 1 CG2O4 2 CG3C41 3 CG3C41 4 OG2D1 5 OG3C51 6 HGA2 7 HGA2 8 HGA2 9 HGA2
@<TRIPOS>MOLECULE
4_lactone
 9 9 0 0 0
****
USER_CHARGES
INVALID_CHARGES
Pose:  29 Cluster:  29 Fr_nu: 6557569 TotEn:   -14.09
@<TRIPOS>ATOM
      1 C1        -46.5444   -9.5342  -32.1418 C.2    1 LIG       0.04000
      2 C2        -45.4398   -8.5218  -31.7897 C.3    1 LIG       0.11000
      3 C3        -46.1798   -8.4516  -30.4573 C.3    1 LIG       0.08100
      4 O1        -46.8566  -10.2228  -33.0866 O.2    1 LIG      -0.32000
      5 O2        -47.1546   -9.4214  -30.9315 O.3    1 LIG      -0.27100
      6 H1        -44.4374   -8.9511  -31.7527 H      1 LIG       0.09000
      7 H2        -45.4606   -7.6124  -32.3925 H      1 LIG       0.09000
      8 H3        -45.6292   -8.8248  -29.5894 H      1 LIG       0.09000
      9 H4        -46.6481   -7.4905  -30.2279 H      1 LIG       0.09000
@<TRIPOS>BOND
      1       1       2 1
      2       1       4 2
      3       1       5 1
      4       2       3 1
      5       3       5 1
      6       2       6 1
      7       2       7 1
      8       3       8 1
      9       3       9 1
@<TRIPOS>ALT_TYPE
CGenFF_4.0_ALT_TYPE_SET
CGenFF_4.0 1 CG2O4 2 CG3C41 3 CG3C41 4 OG2D1 5 OG3C51 6 HGA2 7 HGA2 8 HGA2 9 HGA2
@<TRIPOS>MOLECULE
4_lactone
 9 9 0 0 0
****
USER_CHARGES
INVALID_CHARGES
Pose:  30 Cluster:  30 Fr_nu:  14782 TotEn:   -13.86
@<TRIPOS>ATOM
      1 C1        -67.5864   -8.2956  -47.5295 C.2    1 LIG       0.04000
      2 C2        -68.4864   -7.6823  -48.6172 C.3    1 LIG       0.11000
      3 C3        -67.2163   -7.7633  -49.4587 C.3    1 LIG       0.08100
      4 O1        -67.6919   -8.6459  -46.3760 O.2    1 LIG      -0.32000
      5 O2        -66.4919   -8.3373  -48.3356 O.3    1 LIG      -0.27100
      6 H1        -69.3063   -8.3288  -48.9338 H      1 LIG       0.09000
      7 H2        -68.8399   -6.6758  -48.3873 H      1 LIG       0.09000
      8 H3        -67.2539   -8.4508  -50.3081 H      1 LIG       0.09000
      9 H4        -66.7902   -6.8033  -49.7631 H      1 LIG       0.09000
@<TRIPOS>BOND
      1       1       2 1
      2       1       4 2
      3       1       5 1
      4       2       3 1
      5       3       5 1
      6       2       6 1
      7       2       7 1
      8       3       8 1
      9       3       9 1
@<TRIPOS>ALT_TYPE
CGenFF_4.0_ALT_TYPE_SET
CGenFF_4.0 1 CG2O4 2 CG3C41 3 CG3C41 4 OG2D1 5 OG3C51 6 HGA2 7 HGA2 8 HGA2 9 HGA2
@<TRIPOS>MOLECULE
4_lactone
 9 9 0 0 0
****
USER_CHARGES
INVALID_CHARGES
Pose:  31 Cluster:  31 Fr_nu:  39859 TotEn:   -13.82
@<TRIPOS>ATOM
      1 C1        -68.3537   -8.2703  -48.3581 C.2    1 LIG       0.04000
      2 C2        -69.6648   -7.5014  -48.6011 C.3    1 LIG       0.11000
      3 C3        -69.9867   -7.9627  -47.1828 C.3    1 LIG       0.08100
      4 O1        -67.3371   -8.5168  -48.9664 O.2    1 LIG      -0.32000
      5 O2        -68.7060   -8.6473  -47.0997 O.3    1 LIG      -0.27100
      6 H1        -69.5332   -6.4261  -48.7310 H      1 LIG       0.09000
      7 H2        -70.2889   -7.9236  -49.3905 H      1 LIG       0.09000
      8 H3        -70.0694   -7.1701  -46.4342 H      1 LIG       0.09000
      9 H4        -70.8226   -8.6619  -47.0926 H      1 LIG       0.09000
@<TRIPOS>BOND
      1       1       2 1
      2       1       4 2
      3       1       5 1
      4       2       3 1
      5       3       5 1
      6       2       6 1
      7       2       7 1
      8       3       8 1
      9       3       9 1
@<TRIPOS>ALT_TYPE
CGenFF_4.0_ALT_TYPE_SET
CGenFF_4.0 1 CG2O4 2 CG3C41 3 CG3C41 4 OG2D1 5 OG3C51 6 HGA2 7 HGA2 8 HGA2 9 HGA2
@<TRIPOS>MOLECULE
4_lactone
 9 9 0 0 0
****
USER_CHARGES
INVALID_CHARGES
Pose:  32 Cluster:  32 Fr_nu:    428 TotEn:   -13.58
@<TRIPOS>ATOM
      1 C1        -73.0525   -5.6601  -57.3357 C.2    1 LIG       0.04000
      2 C2        -74.4909   -5.4068  -56.8498 C.3    1 LIG       0.11000
      3 C3        -74.5568   -4.5105  -58.0828 C.3    1 LIG       0.08100
      4 O1        -72.0915   -6.3056  -56.9834 O.2    1 LIG      -0.32000
      5 O2        -73.1808   -4.8440  -58.4161 O.3    1 LIG      -0.27100
      6 H1        -75.1306   -6.2903  -56.8717 H      1 LIG       0.09000
      7 H2        -74.5523   -4.8954  -55.8877 H      1 LIG       0.09000
      8 H3        -75.2502   -4.8313  -58.8650 H      1 LIG       0.09000
      9 H4        -74.6741   -3.4419  -57.8834 H      1 LIG       0.09000
@<TRIPOS>BOND
      1       1       2 1
      2       1       4 2
      3       1       5 1
      4       2       3 1
      5       3       5 1
      6       2       6 1
      7       2       7 1
      8       3       8 1
      9       3       9 1
@<TRIPOS>ALT_TYPE
CGenFF_4.0_ALT_TYPE_SET
CGenFF_4.0 1 CG2O4 2 CG3C41 3 CG3C41 4 OG2D1 5 OG3C51 6 HGA2 7 HGA2 8 HGA2 9 HGA2
@<TRIPOS>MOLECULE
4_lactone
 9 9 0 0 0
****
USER_CHARGES
INVALID_CHARGES
Pose:  33 Cluster:  33 Fr_nu: 1592218 TotEn:   -13.45
@<TRIPOS>ATOM
      1 C1        -72.5926  -24.2540  -43.1690 C.2    1 LIG       0.04000
      2 C2        -74.0066  -24.7297  -43.5479 C.3    1 LIG       0.11000
      3 C3        -73.4490  -24.6740  -44.9670 C.3    1 LIG       0.08100
      4 O1        -71.9838  -23.9775  -42.1605 O.2    1 LIG      -0.32000
      5 O2        -72.1619  -24.2260  -44.4588 O.3    1 LIG      -0.27100
      6 H1        -74.2566  -25.7245  -43.1759 H      1 LIG       0.09000
      7 H2        -74.7947  -24.0103  -43.3192 H      1 LIG       0.09000
      8 H3        -73.3669  -25.6352  -45.4817 H      1 LIG       0.09000
      9 H4        -73.9037  -23.9270  -45.6235 H      1 LIG       0.09000
@<TRIPOS>BOND
      1       1       2 1
      2       1       4 2
      3       1       5 1
      4       2       3 1
      5       3       5 1
      6       2       6 1
      7       2       7 1
      8       3       8 1
      9       3       9 1
@<TRIPOS>ALT_TYPE
CGenFF_4.0_ALT_TYPE_SET
CGenFF_4.0 1 CG2O4 2 CG3C41 3 CG3C41 4 OG2D1 5 OG3C51 6 HGA2 7 HGA2 8 HGA2 9 HGA2
@<TRIPOS>MOLECULE
4_lactone
 9 9 0 0 0
****
USER_CHARGES
INVALID_CHARGES
Pose:  34 Cluster:  34 Fr_nu: 145173 TotEn:   -13.27
@<TRIPOS>ATOM
      1 C1        -67.0197   -7.8766  -46.1783 C.2    1 LIG       0.04000
      2 C2        -66.2369   -7.2675  -47.3554 C.3    1 LIG       0.11000
      3 C3        -65.3229   -6.7547  -46.2465 C.3    1 LIG       0.08100
      4 O1        -68.0162   -8.5443  -46.0187 O.2    1 LIG      -0.32000
      5 O2        -66.1637   -7.3867  -45.2419 O.3    1 LIG      -0.27100
      6 H1        -65.7974   -8.0059  -48.0278 H      1 LIG       0.09000
      7 H2        -66.7866   -6.5041  -47.9083 H      1 LIG       0.09000
      8 H3        -64.3094   -7.1651  -46.2403 H      1 LIG       0.09000
      9 H4        -65.2957   -5.6687  -46.1222 H      1 LIG       0.09000
@<TRIPOS>BOND
      1       1       2 1
      2       1       4 2
      3       1       5 1
      4       2       3 1
      5       3       5 1
      6       2       6 1
      7       2       7 1
      8       3       8 1
      9       3       9 1
@<TRIPOS>ALT_TYPE
CGenFF_4.0_ALT_TYPE_SET
CGenFF_4.0 1 CG2O4 2 CG3C41 3 CG3C41 4 OG2D1 5 OG3C51 6 HGA2 7 HGA2 8 HGA2 9 HGA2
@<TRIPOS>MOLECULE
4_lactone
 9 9 0 0 0
****
USER_CHARGES
INVALID_CHARGES
Pose:  35 Cluster:  35 Fr_nu: 434671 TotEn:   -13.19
@<TRIPOS>ATOM
      1 C1        -66.5211   -7.5674  -46.8641 C.2    1 LIG       0.04000
      2 C2        -65.4818   -6.5614  -46.3379 C.3    1 LIG       0.11000
      3 C3        -66.3570   -6.5865  -45.0883 C.3    1 LIG       0.08100
      4 O1        -66.7184   -8.2006  -47.8763 O.2    1 LIG      -0.32000
      5 O2        -67.2554   -7.5403  -45.7197 O.3    1 LIG      -0.27100
      6 H1        -64.4792   -6.9760  -46.2224 H      1 LIG       0.09000
      7 H2        -65.4607   -5.6165  -46.8835 H      1 LIG       0.09000
      8 H3        -65.8907   -7.0043  -44.1919 H      1 LIG       0.09000
      9 H4        -66.8680   -5.6493  -44.8515 H      1 LIG       0.09000
@<TRIPOS>BOND
      1       1       2 1
      2       1       4 2
      3       1       5 1
      4       2       3 1
      5       3       5 1
      6       2       6 1
      7       2       7 1
      8       3       8 1
      9       3       9 1
@<TRIPOS>ALT_TYPE
CGenFF_4.0_ALT_TYPE_SET
CGenFF_4.0 1 CG2O4 2 CG3C41 3 CG3C41 4 OG2D1 5 OG3C51 6 HGA2 7 HGA2 8 HGA2 9 HGA2
@<TRIPOS>MOLECULE
4_lactone
 9 9 0 0 0
****
USER_CHARGES
INVALID_CHARGES
Pose:  36 Cluster:  36 Fr_nu: 1286808 TotEn:   -13.11
@<TRIPOS>ATOM
      1 C1        -64.0596  -23.4825  -35.3529 C.2    1 LIG       0.04000
      2 C2        -65.0173  -24.5607  -35.8910 C.3    1 LIG       0.11000
      3 C3        -66.0910  -23.5762  -35.4375 C.3    1 LIG       0.08100
      4 O1        -62.8649  -23.3197  -35.2506 O.2    1 LIG      -0.32000
      5 O2        -65.0680  -22.6533  -34.9716 O.3    1 LIG      -0.27100
      6 H1        -64.9468  -24.7219  -36.9678 H      1 LIG       0.09000
      7 H2        -64.9775  -25.5044  -35.3445 H      1 LIG       0.09000
      8 H3        -66.6978  -23.1370  -36.2340 H      1 LIG       0.09000
      9 H4        -66.7277  -23.9178  -34.6168 H      1 LIG       0.09000
@<TRIPOS>BOND
      1       1       2 1
      2       1       4 2
      3       1       5 1
      4       2       3 1
      5       3       5 1
      6       2       6 1
      7       2       7 1
      8       3       8 1
      9       3       9 1
@<TRIPOS>ALT_TYPE
CGenFF_4.0_ALT_TYPE_SET
CGenFF_4.0 1 CG2O4 2 CG3C41 3 CG3C41 4 OG2D1 5 OG3C51 6 HGA2 7 HGA2 8 HGA2 9 HGA2
@<TRIPOS>MOLECULE
4_lactone
 9 9 0 0 0
****
USER_CHARGES
INVALID_CHARGES
Pose:  37 Cluster:  37 Fr_nu: 2344193 TotEn:   -13.10
@<TRIPOS>ATOM
      1 C1        -54.2533    4.0763  -34.7279 C.2    1 LIG       0.04000
      2 C2        -54.2474    5.0088  -33.5033 C.3    1 LIG       0.11000
      3 C3        -53.3537    3.9247  -32.9085 C.3    1 LIG       0.08100
      4 O1        -54.7392    4.0604  -35.8360 O.2    1 LIG      -0.32000
      5 O2        -53.4534    3.1496  -34.1352 O.3    1 LIG      -0.27100
      6 H1        -53.7685    5.9732  -33.6801 H      1 LIG       0.09000
      7 H2        -55.2238    5.1306  -33.0316 H      1 LIG       0.09000
      8 H3        -52.3219    4.2219  -32.7020 H      1 LIG       0.09000
      9 H4        -53.7729    3.3832  -32.0560 H      1 LIG       0.09000
@<TRIPOS>BOND
      1       1       2 1
      2       1       4 2
      3       1       5 1
      4       2       3 1
      5       3       5 1
      6       2       6 1
      7       2       7 1
      8       3       8 1
      9       3       9 1
@<TRIPOS>ALT_TYPE
CGenFF_4.0_ALT_TYPE_SET
CGenFF_4.0 1 CG2O4 2 CG3C41 3 CG3C41 4 OG2D1 5 OG3C51 6 HGA2 7 HGA2 8 HGA2 9 HGA2
@<TRIPOS>MOLECULE
4_lactone
 9 9 0 0 0
****
USER_CHARGES
INVALID_CHARGES
Pose:  38 Cluster:  38 Fr_nu:   8184 TotEn:   -12.61
@<TRIPOS>ATOM
      1 C1        -68.7120   -8.0986  -47.0338 C.2    1 LIG       0.04000
      2 C2        -70.1975   -8.0320  -47.4315 C.3    1 LIG       0.11000
      3 C3        -69.6721   -7.1314  -48.5455 C.3    1 LIG       0.08100
      4 O1        -68.0397   -8.6263  -46.1771 O.2    1 LIG      -0.32000
      5 O2        -68.3135   -7.2876  -48.0502 O.3    1 LIG      -0.27100
      6 H1        -70.6160   -8.9872  -47.7524 H      1 LIG       0.09000
      7 H2        -70.8355   -7.5473  -46.6908 H      1 LIG       0.09000
      8 H3        -69.7786   -7.5228  -49.5609 H      1 LIG       0.09000
      9 H4        -69.9981   -6.0886  -48.5021 H      1 LIG       0.09000
@<TRIPOS>BOND
      1       1       2 1
      2       1       4 2
      3       1       5 1
      4       2       3 1
      5       3       5 1
      6       2       6 1
      7       2       7 1
      8       3       8 1
      9       3       9 1
@<TRIPOS>ALT_TYPE
CGenFF_4.0_ALT_TYPE_SET
CGenFF_4.0 1 CG2O4 2 CG3C41 3 CG3C41 4 OG2D1 5 OG3C51 6 HGA2 7 HGA2 8 HGA2 9 HGA2
@<TRIPOS>MOLECULE
4_lactone
 9 9 0 0 0
****
USER_CHARGES
INVALID_CHARGES
Pose:  39 Cluster:  39 Fr_nu: 6553988 TotEn:   -12.34
@<TRIPOS>ATOM
      1 C1        -84.2819   -2.9324  -48.3657 C.2    1 LIG       0.04000
      2 C2        -84.6335   -1.4382  -48.2524 C.3    1 LIG       0.11000
      3 C3        -84.4809   -1.7012  -46.7572 C.3    1 LIG       0.08100
      4 O1        -84.1387   -3.7520  -49.2443 O.2    1 LIG      -0.32000
      5 O2        -84.1634   -3.0959  -47.0207 O.3    1 LIG      -0.27100
      6 H1        -83.8916   -0.7712  -48.6941 H      1 LIG       0.09000
      7 H2        -85.6413   -1.1910  -48.5902 H      1 LIG       0.09000
      8 H3        -83.6510   -1.1843  -46.2677 H      1 LIG       0.09000
      9 H4        -85.3948   -1.6021  -46.1652 H      1 LIG       0.09000
@<TRIPOS>BOND
      1       1       2 1
      2       1       4 2
      3       1       5 1
      4       2       3 1
      5       3       5 1
      6       2       6 1
      7       2       7 1
      8       3       8 1
      9       3       9 1
@<TRIPOS>ALT_TYPE
CGenFF_4.0_ALT_TYPE_SET
CGenFF_4.0 1 CG2O4 2 CG3C41 3 CG3C41 4 OG2D1 5 OG3C51 6 HGA2 7 HGA2 8 HGA2 9 HGA2
@<TRIPOS>MOLECULE
4_lactone
 9 9 0 0 0
****
USER_CHARGES
INVALID_CHARGES
Pose:  40 Cluster:  40 Fr_nu: 1032902 TotEn:   -11.97
@<TRIPOS>ATOM
      1 C1        -68.0799   -7.6405  -47.7422 C.2    1 LIG       0.04000
      2 C2        -67.8510   -7.4088  -49.2465 C.3    1 LIG       0.11000
      3 C3        -69.3648   -7.2187  -49.2632 C.3    1 LIG       0.08100
      4 O1        -67.4114   -7.8926  -46.7655 O.2    1 LIG      -0.32000
      5 O2        -69.4251   -7.4602  -47.8302 O.3    1 LIG      -0.27100
      6 H1        -67.2596   -6.5209  -49.4756 H      1 LIG       0.09000
      7 H2        -67.4768   -8.2841  -49.7801 H      1 LIG       0.09000
      8 H3        -69.7132   -6.2140  -49.5178 H      1 LIG       0.09000
      9 H4        -69.9285   -7.9712  -49.8215 H      1 LIG       0.09000
@<TRIPOS>BOND
      1       1       2 1
      2       1       4 2
      3       1       5 1
      4       2       3 1
      5       3       5 1
      6       2       6 1
      7       2       7 1
      8       3       8 1
      9       3       9 1
@<TRIPOS>ALT_TYPE
CGenFF_4.0_ALT_TYPE_SET
CGenFF_4.0 1 CG2O4 2 CG3C41 3 CG3C41 4 OG2D1 5 OG3C51 6 HGA2 7 HGA2 8 HGA2 9 HGA2
@<TRIPOS>MOLECULE
4_lactone
 9 9 0 0 0
****
USER_CHARGES
INVALID_CHARGES
Pose:  41 Cluster:  41 Fr_nu:   6735 TotEn:   -11.44
@<TRIPOS>ATOM
      1 C1        -67.7101   -7.4678  -49.4201 C.2    1 LIG       0.04000
      2 C2        -69.1386   -6.8951  -49.3976 C.3    1 LIG       0.11000
      3 C3        -69.4981   -8.2955  -48.9101 C.3    1 LIG       0.08100
      4 O1        -66.5974   -7.0816  -49.6980 O.2    1 LIG      -0.32000
      5 O2        -68.1015   -8.6949  -48.9835 O.3    1 LIG      -0.27100
      6 H1        -69.2846   -6.0902  -48.6756 H      1 LIG       0.09000
      7 H2        -69.5243   -6.6215  -50.3810 H      1 LIG       0.09000
      8 H3        -69.8820   -8.3572  -47.8881 H      1 LIG       0.09000
      9 H4        -70.1209   -8.8855  -49.5881 H      1 LIG       0.09000
@<TRIPOS>BOND
      1       1       2 1
      2       1       4 2
      3       1       5 1
      4       2       3 1
      5       3       5 1
      6       2       6 1
      7       2       7 1
      8       3       8 1
      9       3       9 1
@<TRIPOS>ALT_TYPE
CGenFF_4.0_ALT_TYPE_SET
CGenFF_4.0 1 CG2O4 2 CG3C41 3 CG3C41 4 OG2D1 5 OG3C51 6 HGA2 7 HGA2 8 HGA2 9 HGA2
@<TRIPOS>MOLECULE
4_lactone
 9 9 0 0 0
****
USER_CHARGES
INVALID_CHARGES
Pose:  42 Cluster:  42 Fr_nu: 6436833 TotEn:   -11.39
@<TRIPOS>ATOM
      1 C1        -46.8703   -9.7229  -33.2917 C.2    1 LIG       0.04000
      2 C2        -47.0266  -10.1351  -31.8170 C.3    1 LIG       0.11000
      3 C3        -46.2891  -11.3890  -32.2774 C.3    1 LIG       0.08100
      4 O1        -47.1677   -8.7822  -33.9924 O.2    1 LIG      -0.32000
      5 O2        -46.2182  -10.8666  -33.6330 O.3    1 LIG      -0.27100
      6 H1        -46.4852   -9.4976  -31.1164 H      1 LIG       0.09000
      7 H2        -48.0613  -10.2817  -31.5029 H      1 LIG       0.09000
      8 H3        -45.2938  -11.5369  -31.8498 H      1 LIG       0.09000
      9 H4        -46.8651  -12.3175  -32.2343 H      1 LIG       0.09000
@<TRIPOS>BOND
      1       1       2 1
      2       1       4 2
      3       1       5 1
      4       2       3 1
      5       3       5 1
      6       2       6 1
      7       2       7 1
      8       3       8 1
      9       3       9 1
@<TRIPOS>ALT_TYPE
CGenFF_4.0_ALT_TYPE_SET
CGenFF_4.0 1 CG2O4 2 CG3C41 3 CG3C41 4 OG2D1 5 OG3C51 6 HGA2 7 HGA2 8 HGA2 9 HGA2
@<TRIPOS>MOLECULE
4_lactone
 9 9 0 0 0
****
USER_CHARGES
INVALID_CHARGES
Pose:  43 Cluster:  43 Fr_nu: 4050887 TotEn:   -11.30
@<TRIPOS>ATOM
      1 C1        -59.3366   -1.6909  -17.1131 C.2    1 LIG       0.04000
      2 C2        -59.0207   -1.6735  -18.6194 C.3    1 LIG       0.11000
      3 C3        -58.9445   -0.1652  -18.4019 C.3    1 LIG       0.08100
      4 O1        -59.5815   -2.5149  -16.2614 O.2    1 LIG      -0.32000
      5 O2        -59.2541   -0.3388  -16.9914 O.3    1 LIG      -0.27100
      6 H1        -58.0815   -2.1620  -18.8834 H      1 LIG       0.09000
      7 H2        -59.8405   -2.0210  -19.2503 H      1 LIG       0.09000
      8 H3        -57.9584    0.2848  -18.5458 H      1 LIG       0.09000
      9 H4        -59.7113    0.4242  -18.9120 H      1 LIG       0.09000
@<TRIPOS>BOND
      1       1       2 1
      2       1       4 2
      3       1       5 1
      4       2       3 1
      5       3       5 1
      6       2       6 1
      7       2       7 1
      8       3       8 1
      9       3       9 1
@<TRIPOS>ALT_TYPE
CGenFF_4.0_ALT_TYPE_SET
CGenFF_4.0 1 CG2O4 2 CG3C41 3 CG3C41 4 OG2D1 5 OG3C51 6 HGA2 7 HGA2 8 HGA2 9 HGA2
@<TRIPOS>MOLECULE
4_lactone
 9 9 0 0 0
****
USER_CHARGES
INVALID_CHARGES
Pose:  44 Cluster:  44 Fr_nu: 1118365 TotEn:   -11.18
@<TRIPOS>ATOM
      1 C1        -47.4739   -9.6316  -32.3434 C.2    1 LIG       0.04000
      2 C2        -46.4412  -10.7684  -32.2420 C.3    1 LIG       0.11000
      3 C3        -47.2769  -11.1758  -31.0322 C.3    1 LIG       0.08100
      4 O1        -47.6875   -8.6804  -33.0602 O.2    1 LIG      -0.32000
      5 O2        -48.1719  -10.0508  -31.2540 O.3    1 LIG      -0.27100
      6 H1        -46.4578  -11.4618  -33.0843 H      1 LIG       0.09000
      7 H2        -45.4265  -10.4303  -32.0256 H      1 LIG       0.09000
      8 H3        -47.8013  -12.1313  -31.1188 H      1 LIG       0.09000
      9 H4        -46.7727  -11.1033  -30.0647 H      1 LIG       0.09000
@<TRIPOS>BOND
      1       1       2 1
      2       1       4 2
      3       1       5 1
      4       2       3 1
      5       3       5 1
      6       2       6 1
      7       2       7 1
      8       3       8 1
      9       3       9 1
@<TRIPOS>ALT_TYPE
CGenFF_4.0_ALT_TYPE_SET
CGenFF_4.0 1 CG2O4 2 CG3C41 3 CG3C41 4 OG2D1 5 OG3C51 6 HGA2 7 HGA2 8 HGA2 9 HGA2
@<TRIPOS>MOLECULE
4_lactone
 9 9 0 0 0
****
USER_CHARGES
INVALID_CHARGES
Pose:  45 Cluster:  45 Fr_nu:  97183 TotEn:   -11.01
@<TRIPOS>ATOM
      1 C1        -68.0128   -8.3577  -46.8241 C.2    1 LIG       0.04000
      2 C2        -66.8909   -7.3835  -47.2262 C.3    1 LIG       0.11000
      3 C3        -67.3991   -7.6652  -48.6370 C.3    1 LIG       0.08100
      4 O1        -68.4601   -8.8331  -45.8052 O.2    1 LIG      -0.32000
      5 O2        -68.4129   -8.5638  -48.1075 O.3    1 LIG      -0.27100
      6 H1        -67.0357   -6.3640  -46.8653 H      1 LIG       0.09000
      7 H2        -65.8859   -7.7451  -47.0029 H      1 LIG       0.09000
      8 H3        -67.8468   -6.8144  -49.1578 H      1 LIG       0.09000
      9 H4        -66.7003   -8.1903  -49.2939 H      1 LIG       0.09000
@<TRIPOS>BOND
      1       1       2 1
      2       1       4 2
      3       1       5 1
      4       2       3 1
      5       3       5 1
      6       2       6 1
      7       2       7 1
      8       3       8 1
      9       3       9 1
@<TRIPOS>ALT_TYPE
CGenFF_4.0_ALT_TYPE_SET
CGenFF_4.0 1 CG2O4 2 CG3C41 3 CG3C41 4 OG2D1 5 OG3C51 6 HGA2 7 HGA2 8 HGA2 9 HGA2
@<TRIPOS>MOLECULE
4_lactone
 9 9 0 0 0
****
USER_CHARGES
INVALID_CHARGES
Pose:  46 Cluster:  46 Fr_nu:  66837 TotEn:   -10.90
@<TRIPOS>ATOM
      1 C1        -68.5248   -7.8779  -48.8300 C.2    1 LIG       0.04000
      2 C2        -67.4086   -7.2833  -49.7075 C.3    1 LIG       0.11000
      3 C3        -66.6000   -7.3619  -48.4160 C.3    1 LIG       0.08100
      4 O1        -69.6788   -8.2174  -48.9614 O.2    1 LIG      -0.32000
      5 O2        -67.7467   -7.9184  -47.7153 O.3    1 LIG      -0.27100
      6 H1        -67.0783   -7.9400  -50.5138 H      1 LIG       0.09000
      7 H2        -67.6192   -6.2777  -50.0750 H      1 LIG       0.09000
      8 H3        -65.7571   -8.0583  -48.4265 H      1 LIG       0.09000
      9 H4        -66.2965   -6.4015  -47.9905 H      1 LIG       0.09000
@<TRIPOS>BOND
      1       1       2 1
      2       1       4 2
      3       1       5 1
      4       2       3 1
      5       3       5 1
      6       2       6 1
      7       2       7 1
      8       3       8 1
      9       3       9 1
@<TRIPOS>ALT_TYPE
CGenFF_4.0_ALT_TYPE_SET
CGenFF_4.0 1 CG2O4 2 CG3C41 3 CG3C41 4 OG2D1 5 OG3C51 6 HGA2 7 HGA2 8 HGA2 9 HGA2
@<TRIPOS>MOLECULE
4_lactone
 9 9 0 0 0
****
USER_CHARGES
INVALID_CHARGES
Pose:  47 Cluster:  47 Fr_nu:  77741 TotEn:   -10.57
@<TRIPOS>ATOM
      1 C1        -67.2732   -7.8993  -47.8222 C.2    1 LIG       0.04000
      2 C2        -65.9126   -7.1814  -47.8722 C.3    1 LIG       0.11000
      3 C3        -66.2579   -6.8133  -46.4323 C.3    1 LIG       0.08100
      4 O1        -67.9627   -8.5590  -48.5664 O.2    1 LIG      -0.32000
      5 O2        -67.5172   -7.5338  -46.5351 O.3    1 LIG      -0.27100
      6 H1        -65.0602   -7.8506  -47.9986 H      1 LIG       0.09000
      7 H2        -65.8734   -6.3502  -48.5781 H      1 LIG       0.09000
      8 H3        -65.6087   -7.2435  -45.6648 H      1 LIG       0.09000
      9 H4        -66.4186   -5.7484  -46.2433 H      1 LIG       0.09000
@<TRIPOS>BOND
      1       1       2 1
      2       1       4 2
      3       1       5 1
      4       2       3 1
      5       3       5 1
      6       2       6 1
      7       2       7 1
      8       3       8 1
      9       3       9 1
@<TRIPOS>ALT_TYPE
CGenFF_4.0_ALT_TYPE_SET
CGenFF_4.0 1 CG2O4 2 CG3C41 3 CG3C41 4 OG2D1 5 OG3C51 6 HGA2 7 HGA2 8 HGA2 9 HGA2
@<TRIPOS>MOLECULE
4_lactone
 9 9 0 0 0
****
USER_CHARGES
INVALID_CHARGES
Pose:  48 Cluster:  48 Fr_nu: 1309928 TotEn:    -9.11
@<TRIPOS>ATOM
      1 C1        -67.4158   -7.6381  -45.6815 C.2    1 LIG       0.04000
      2 C2        -66.0093   -7.0152  -45.7375 C.3    1 LIG       0.11000
      3 C3        -65.9298   -7.7595  -47.0670 C.3    1 LIG       0.08100
      4 O1        -68.3632   -7.6382  -44.9286 O.2    1 LIG      -0.32000
      5 O2        -67.2760   -8.2757  -46.8747 O.3    1 LIG      -0.27100
      6 H1        -66.0067   -5.9262  -45.8034 H      1 LIG       0.09000
      7 H2        -65.3348   -7.3676  -44.9554 H      1 LIG       0.09000
      8 H3        -65.8628   -7.1304  -47.9588 H      1 LIG       0.09000
      9 H4        -65.1930   -8.5661  -47.1126 H      1 LIG       0.09000
@<TRIPOS>BOND
      1       1       2 1
      2       1       4 2
      3       1       5 1
      4       2       3 1
      5       3       5 1
      6       2       6 1
      7       2       7 1
      8       3       8 1
      9       3       9 1
@<TRIPOS>ALT_TYPE
CGenFF_4.0_ALT_TYPE_SET
CGenFF_4.0 1 CG2O4 2 CG3C41 3 CG3C41 4 OG2D1 5 OG3C51 6 HGA2 7 HGA2 8 HGA2 9 HGA2
@<TRIPOS>MOLECULE
4_lactone
 9 9 0 0 0
****
USER_CHARGES
INVALID_CHARGES
Pose:  49 Cluster:  49 Fr_nu: 772569 TotEn:    -8.66
@<TRIPOS>ATOM
      1 C1        -67.5178   -7.0547  -46.4828 C.2    1 LIG       0.04000
      2 C2        -66.0908   -6.8003  -47.0004 C.3    1 LIG       0.11000
      3 C3        -65.7582   -6.7298  -45.5130 C.3    1 LIG       0.08100
      4 O1        -68.6152   -7.2558  -46.9515 O.2    1 LIG      -0.32000
      5 O2        -67.1510   -6.9781  -45.1754 O.3    1 LIG      -0.27100
      6 H1        -65.6572   -7.6415  -47.5434 H      1 LIG       0.09000
      7 H2        -65.9784   -5.8681  -47.5565 H      1 LIG       0.09000
      8 H3        -65.1046   -7.5211  -45.1358 H      1 LIG       0.09000
      9 H4        -65.4247   -5.7537  -45.1501 H      1 LIG       0.09000
@<TRIPOS>BOND
      1       1       2 1
      2       1       4 2
      3       1       5 1
      4       2       3 1
      5       3       5 1
      6       2       6 1
      7       2       7 1
      8       3       8 1
      9       3       9 1
@<TRIPOS>ALT_TYPE
CGenFF_4.0_ALT_TYPE_SET
CGenFF_4.0 1 CG2O4 2 CG3C41 3 CG3C41 4 OG2D1 5 OG3C51 6 HGA2 7 HGA2 8 HGA2 9 HGA2
@<TRIPOS>MOLECULE
4_lactone
 9 9 0 0 0
****
USER_CHARGES
INVALID_CHARGES
Pose:  50 Cluster:  50 Fr_nu:    404 TotEn:    -7.69
@<TRIPOS>ATOM
      1 C1        -74.8961   -5.0379  -56.1581 C.2    1 LIG       0.04000
      2 C2        -74.3131   -6.0164  -57.1933 C.3    1 LIG       0.11000
      3 C3        -74.1178   -4.7463  -58.0159 C.3    1 LIG       0.08100
      4 O1        -75.3771   -5.0930  -55.0490 O.2    1 LIG      -0.32000
      5 O2        -74.6940   -3.9476  -56.9456 O.3    1 LIG      -0.27100
      6 H1        -73.3989   -6.5158  -56.8688 H      1 LIG       0.09000
      7 H2        -75.0374   -6.7307  -57.5881 H      1 LIG       0.09000
      8 H3        -73.0799   -4.4655  -58.2145 H      1 LIG       0.09000
      9 H4        -74.7128   -4.6809  -58.9310 H      1 LIG       0.09000
@<TRIPOS>BOND
      1       1       2 1
      2       1       4 2
      3       1       5 1
      4       2       3 1
      5       3       5 1
      6       2       6 1
      7       2       7 1
      8       3       8 1
      9       3       9 1
@<TRIPOS>ALT_TYPE
CGenFF_4.0_ALT_TYPE_SET
CGenFF_4.0 1 CG2O4 2 CG3C41 3 CG3C41 4 OG2D1 5 OG3C51 6 HGA2 7 HGA2 8 HGA2 9 HGA2
@<TRIPOS>MOLECULE
4_lactone
 9 9 0 0 0
****
USER_CHARGES
INVALID_CHARGES
Pose:  51 Cluster:  51 Fr_nu: 5492711 TotEn:    -7.61
@<TRIPOS>ATOM
      1 C1        -60.3140   -2.5255  -17.0495 C.2    1 LIG       0.04000
      2 C2        -60.1295   -2.0861  -18.5131 C.3    1 LIG       0.11000
      3 C3        -61.5917   -2.5047  -18.6336 C.3    1 LIG       0.08100
      4 O1        -59.6445   -2.5831  -16.0431 O.2    1 LIG      -0.32000
      5 O2        -61.6147   -2.8803  -17.2286 O.3    1 LIG      -0.27100
      6 H1        -59.9301   -1.0205  -18.6366 H      1 LIG       0.09000
      7 H2        -59.4149   -2.6916  -19.0730 H      1 LIG       0.09000
      8 H3        -62.2991   -1.6988  -18.8471 H      1 LIG       0.09000
      9 H4        -61.7844   -3.3637  -19.2823 H      1 LIG       0.09000
@<TRIPOS>BOND
      1       1       2 1
      2       1       4 2
      3       1       5 1
      4       2       3 1
      5       3       5 1
      6       2       6 1
      7       2       7 1
      8       3       8 1
      9       3       9 1
@<TRIPOS>ALT_TYPE
CGenFF_4.0_ALT_TYPE_SET
CGenFF_4.0 1 CG2O4 2 CG3C41 3 CG3C41 4 OG2D1 5 OG3C51 6 HGA2 7 HGA2 8 HGA2 9 HGA2
@<TRIPOS>MOLECULE
4_lactone
 9 9 0 0 0
****
USER_CHARGES
INVALID_CHARGES
Pose:  52 Cluster:  52 Fr_nu: 3566252 TotEn:    -2.25
@<TRIPOS>ATOM
      1 C1        -52.7904  -23.3222  -24.1752 C.2    1 LIG       0.04000
      2 C2        -53.5914  -23.7410  -22.9293 C.3    1 LIG       0.11000
      3 C3        -54.7663  -23.7273  -23.9027 C.3    1 LIG       0.08100
      4 O1        -51.6420  -23.0596  -24.4519 O.2    1 LIG      -0.32000
      5 O2        -53.8819  -23.3290  -24.9866 O.3    1 LIG      -0.27100
      6 H1        -53.3173  -24.7193  -22.5316 H      1 LIG       0.09000
      7 H2        -53.6183  -22.9854  -22.1425 H      1 LIG       0.09000
      8 H3        -55.2313  -24.6975  -24.0976 H      1 LIG       0.09000
      9 H4        -55.5305  -22.9696  -23.7088 H      1 LIG       0.09000
@<TRIPOS>BOND
      1       1       2 1
      2       1       4 2
      3       1       5 1
      4       2       3 1
      5       3       5 1
      6       2       6 1
      7       2       7 1
      8       3       8 1
      9       3       9 1
@<TRIPOS>ALT_TYPE
CGenFF_4.0_ALT_TYPE_SET
CGenFF_4.0 1 CG2O4 2 CG3C41 3 CG3C41 4 OG2D1 5 OG3C51 6 HGA2 7 HGA2 8 HGA2 9 HGA2
@<TRIPOS>MOLECULE
4_lactone
 9 9 0 0 0
****
USER_CHARGES
INVALID_CHARGES
Pose:  53 Cluster:  53 Fr_nu: 2822193 TotEn:    -2.09
@<TRIPOS>ATOM
      1 C1        -52.1829  -23.3105  -25.1928 C.2    1 LIG       0.04000
      2 C2        -51.6067  -24.0728  -26.3995 C.3    1 LIG       0.11000
      3 C3        -52.7868  -23.4412  -27.1320 C.3    1 LIG       0.08100
      4 O1        -51.9179  -23.1609  -24.0215 O.2    1 LIG      -0.32000
      5 O2        -53.2128  -22.7826  -25.9072 O.3    1 LIG      -0.27100
      6 H1        -50.6183  -23.7317  -26.7112 H      1 LIG       0.09000
      7 H2        -51.6382  -25.1587  -26.2965 H      1 LIG       0.09000
      8 H3        -52.5289  -22.7177  -27.9102 H      1 LIG       0.09000
      9 H4        -53.5443  -24.1404  -27.4966 H      1 LIG       0.09000
@<TRIPOS>BOND
      1       1       2 1
      2       1       4 2
      3       1       5 1
      4       2       3 1
      5       3       5 1
      6       2       6 1
      7       2       7 1
      8       3       8 1
      9       3       9 1
@<TRIPOS>ALT_TYPE
CGenFF_4.0_ALT_TYPE_SET
CGenFF_4.0 1 CG2O4 2 CG3C41 3 CG3C41 4 OG2D1 5 OG3C51 6 HGA2 7 HGA2 8 HGA2 9 HGA2
@<TRIPOS>MOLECULE
pyridine
 11 11 0 0 0
****
USER_CHARGES
INVALID_CHARGES
Pose:   1 Cluster:   1 Fr_nu:   5755 TotEn:   -17.16
@<TRIPOS>ATOM
      1 C1        -69.5214   -6.6704  -49.5101 C.ar   1 LIG      -0.11300
      2 C2        -69.8533   -7.2436  -48.2876 C.ar   1 LIG      -0.11700
      3 C3        -68.2730   -6.9162  -50.0708 C.ar   1 LIG      -0.11700
      4 C4        -68.9090   -8.0484  -47.6709 C.ar   1 LIG       0.17700
      5 C5        -67.3993   -7.7355  -49.3742 C.ar   1 LIG       0.17700
      6 N1        -67.6861   -8.3100  -48.1845 N.ar   1 LIG      -0.60000
      7 H1        -70.2341   -6.0329  -50.0247 H      1 LIG       0.11500
      8 H2        -70.8205   -7.0662  -47.8320 H      1 LIG       0.11500
      9 H3        -67.9924   -6.4796  -51.0225 H      1 LIG       0.11500
     10 H4        -69.1194   -8.5184  -46.7159 H      1 LIG       0.12400
     11 H5        -66.4129   -7.9581  -49.7677 H      1 LIG       0.12400
@<TRIPOS>BOND
      1       1       2 ar
      2       1       3 ar
      3       2       4 ar
      4       3       5 ar
      5       4       6 ar
      6       5       6 ar
      7       1       7 1
      8       2       8 1
      9       3       9 1
     10       4      10 1
     11       5      11 1
@<TRIPOS>ALT_TYPE
CGenFF_4.0_ALT_TYPE_SET
CGenFF_4.0 1 CG2R61 2 CG2R61 3 CG2R61 4 CG2R61 5 CG2R61 6 NG2R60 7 HGR61 8 HGR61 9 HGR61 10 HGR62 11 HGR62
@<TRIPOS>MOLECULE
pyridine
 11 11 0 0 0
****
USER_CHARGES
INVALID_CHARGES
Pose:   2 Cluster:   2 Fr_nu:  47938 TotEn:   -16.17
@<TRIPOS>ATOM
      1 C1        -45.9621  -10.3820  -31.5289 C.ar   1 LIG      -0.11300
      2 C2        -45.5055   -9.1354  -31.9419 C.ar   1 LIG      -0.11700
      3 C3        -46.8226  -11.1067  -32.3460 C.ar   1 LIG      -0.11700
      4 C4        -45.9353   -8.6617  -33.1711 C.ar   1 LIG       0.17700
      5 C5        -47.1937  -10.5448  -33.5569 C.ar   1 LIG       0.17700
      6 N1        -46.7707   -9.3367  -33.9921 N.ar   1 LIG      -0.60000
      7 H1        -45.6486  -10.7876  -30.5717 H      1 LIG       0.11500
      8 H2        -44.8341   -8.5530  -31.3217 H      1 LIG       0.11500
      9 H3        -47.1916  -12.0803  -32.0443 H      1 LIG       0.11500
     10 H4        -45.6079   -7.6947  -33.5382 H      1 LIG       0.12400
     11 H5        -47.8636  -11.0688  -34.2308 H      1 LIG       0.12400
@<TRIPOS>BOND
      1       1       2 ar
      2       1       3 ar
      3       2       4 ar
      4       3       5 ar
      5       4       6 ar
      6       5       6 ar
      7       1       7 1
      8       2       8 1
      9       3       9 1
     10       4      10 1
     11       5      11 1
@<TRIPOS>ALT_TYPE
CGenFF_4.0_ALT_TYPE_SET
CGenFF_4.0 1 CG2R61 2 CG2R61 3 CG2R61 4 CG2R61 5 CG2R61 6 NG2R60 7 HGR61 8 HGR61 9 HGR61 10 HGR62 11 HGR62
@<TRIPOS>MOLECULE
pyridine
 11 11 0 0 0
****
USER_CHARGES
INVALID_CHARGES
Pose:   3 Cluster:   3 Fr_nu:  17767 TotEn:   -15.54
@<TRIPOS>ATOM
      1 C1        -67.8660   -7.2438  -49.4138 C.ar   1 LIG      -0.11300
      2 C2        -68.9850   -7.7681  -48.7765 C.ar   1 LIG      -0.11700
      3 C3        -66.6404   -7.2328  -48.7573 C.ar   1 LIG      -0.11700
      4 C4        -68.8270   -8.2652  -47.4929 C.ar   1 LIG       0.17700
      5 C5        -66.5873   -7.7536  -47.4744 C.ar   1 LIG       0.17700
      6 N1        -67.6528   -8.2714  -46.8230 N.ar   1 LIG      -0.60000
      7 H1        -67.9490   -6.8439  -50.4199 H      1 LIG       0.11500
      8 H2        -69.9503   -7.7873  -49.2690 H      1 LIG       0.11500
      9 H3        -65.7548   -6.8287  -49.2344 H      1 LIG       0.11500
     10 H4        -69.6694   -8.6845  -46.9529 H      1 LIG       0.12400
     11 H5        -65.6555   -7.7681  -46.9185 H      1 LIG       0.12400
@<TRIPOS>BOND
      1       1       2 ar
      2       1       3 ar
      3       2       4 ar
      4       3       5 ar
      5       4       6 ar
      6       5       6 ar
      7       1       7 1
      8       2       8 1
      9       3       9 1
     10       4      10 1
     11       5      11 1
@<TRIPOS>ALT_TYPE
CGenFF_4.0_ALT_TYPE_SET
CGenFF_4.0 1 CG2R61 2 CG2R61 3 CG2R61 4 CG2R61 5 CG2R61 6 NG2R60 7 HGR61 8 HGR61 9 HGR61 10 HGR62 11 HGR62
@<TRIPOS>MOLECULE
pyridine
 11 11 0 0 0
****
USER_CHARGES
INVALID_CHARGES
Pose:   4 Cluster:   4 Fr_nu:  90863 TotEn:   -15.21
@<TRIPOS>ATOM
      1 C1        -68.8639   -7.1573  -44.3345 C.ar   1 LIG      -0.11300
      2 C2        -69.9683   -7.8298  -44.8459 C.ar   1 LIG      -0.11700
      3 C3        -67.6606   -7.1781  -45.0308 C.ar   1 LIG      -0.11700
      4 C4        -69.8185   -8.5028  -46.0477 C.ar   1 LIG       0.17700
      5 C5        -67.6140   -7.8805  -46.2242 C.ar   1 LIG       0.17700
      6 N1        -68.6657   -8.5457  -46.7525 N.ar   1 LIG      -0.60000
      7 H1        -68.9407   -6.6187  -43.3948 H      1 LIG       0.11500
      8 H2        -70.9162   -7.8269  -44.3206 H      1 LIG       0.11500
      9 H3        -66.7865   -6.6615  -44.6509 H      1 LIG       0.11500
     10 H4        -70.6500   -9.0429  -46.4883 H      1 LIG       0.12400
     11 H5        -66.6991   -7.9285  -46.8056 H      1 LIG       0.12400
@<TRIPOS>BOND
      1       1       2 ar
      2       1       3 ar
      3       2       4 ar
      4       3       5 ar
      5       4       6 ar
      6       5       6 ar
      7       1       7 1
      8       2       8 1
      9       3       9 1
     10       4      10 1
     11       5      11 1
@<TRIPOS>ALT_TYPE
CGenFF_4.0_ALT_TYPE_SET
CGenFF_4.0 1 CG2R61 2 CG2R61 3 CG2R61 4 CG2R61 5 CG2R61 6 NG2R60 7 HGR61 8 HGR61 9 HGR61 10 HGR62 11 HGR62
@<TRIPOS>MOLECULE
pyridine
 11 11 0 0 0
****
USER_CHARGES
INVALID_CHARGES
Pose:   5 Cluster:   5 Fr_nu:   2568 TotEn:   -14.22
@<TRIPOS>ATOM
      1 C1        -66.7857   -7.2862  -49.6076 C.ar   1 LIG      -0.11300
      2 C2        -68.0588   -6.9134  -50.0241 C.ar   1 LIG      -0.11700
      3 C3        -66.5638   -7.6105  -48.2739 C.ar   1 LIG      -0.11700
      4 C4        -69.0680   -6.8808  -49.0753 C.ar   1 LIG       0.17700
      5 C5        -67.6398   -7.5465  -47.4034 C.ar   1 LIG       0.17700
      6 N1        -68.8907   -7.1887  -47.7710 N.ar   1 LIG      -0.60000
      7 H1        -65.9679   -7.3233  -50.3210 H      1 LIG       0.11500
      8 H2        -68.2550   -6.6568  -51.0587 H      1 LIG       0.11500
      9 H3        -65.5795   -7.9034  -47.9266 H      1 LIG       0.11500
     10 H4        -70.0783   -6.5961  -49.3498 H      1 LIG       0.12400
     11 H5        -67.5198   -7.7888  -46.3525 H      1 LIG       0.12400
@<TRIPOS>BOND
      1       1       2 ar
      2       1       3 ar
      3       2       4 ar
      4       3       5 ar
      5       4       6 ar
      6       5       6 ar
      7       1       7 1
      8       2       8 1
      9       3       9 1
     10       4      10 1
     11       5      11 1
@<TRIPOS>ALT_TYPE
CGenFF_4.0_ALT_TYPE_SET
CGenFF_4.0 1 CG2R61 2 CG2R61 3 CG2R61 4 CG2R61 5 CG2R61 6 NG2R60 7 HGR61 8 HGR61 9 HGR61 10 HGR62 11 HGR62
@<TRIPOS>MOLECULE
pyridine
 11 11 0 0 0
****
USER_CHARGES
INVALID_CHARGES
Pose:   6 Cluster:   6 Fr_nu:  20865 TotEn:   -14.09
@<TRIPOS>ATOM
      1 C1        -66.4039   -7.0450  -45.2227 C.ar   1 LIG      -0.11300
      2 C2        -67.6838   -7.5430  -45.4396 C.ar   1 LIG      -0.11700
      3 C3        -65.4345   -7.1807  -46.2102 C.ar   1 LIG      -0.11700
      4 C4        -67.9416   -8.1634  -46.6514 C.ar   1 LIG       0.17700
      5 C5        -65.7929   -7.8175  -47.3874 C.ar   1 LIG       0.17700
      6 N1        -67.0258   -8.3142  -47.6343 N.ar   1 LIG      -0.60000
      7 H1        -66.1621   -6.5527  -44.2855 H      1 LIG       0.11500
      8 H2        -68.4553   -7.4482  -44.6843 H      1 LIG       0.11500
      9 H3        -64.4301   -6.8006  -46.0627 H      1 LIG       0.11500
     10 H4        -68.9241   -8.5689  -46.8690 H      1 LIG       0.12400
     11 H5        -65.0736   -7.9498  -48.1890 H      1 LIG       0.12400
@<TRIPOS>BOND
      1       1       2 ar
      2       1       3 ar
      3       2       4 ar
      4       3       5 ar
      5       4       6 ar
      6       5       6 ar
      7       1       7 1
      8       2       8 1
      9       3       9 1
     10       4      10 1
     11       5      11 1
@<TRIPOS>ALT_TYPE
CGenFF_4.0_ALT_TYPE_SET
CGenFF_4.0 1 CG2R61 2 CG2R61 3 CG2R61 4 CG2R61 5 CG2R61 6 NG2R60 7 HGR61 8 HGR61 9 HGR61 10 HGR62 11 HGR62
@<TRIPOS>MOLECULE
pyridine
 11 11 0 0 0
****
USER_CHARGES
INVALID_CHARGES
Pose:   7 Cluster:   7 Fr_nu:  35422 TotEn:   -13.62
@<TRIPOS>ATOM
      1 C1        -68.6851   -7.6097  -48.5280 C.ar   1 LIG      -0.11300
      2 C2        -67.4794   -7.4413  -47.8565 C.ar   1 LIG      -0.11700
      3 C3        -69.7468   -8.2424  -47.8910 C.ar   1 LIG      -0.11700
      4 C4        -67.3871   -7.9198  -46.5594 C.ar   1 LIG       0.17700
      5 C5        -69.5530   -8.6852  -46.5925 C.ar   1 LIG       0.17700
      6 N1        -68.3964   -8.5397  -45.9078 N.ar   1 LIG      -0.60000
      7 H1        -68.7970   -7.2491  -49.5462 H      1 LIG       0.11500
      8 H2        -66.6386   -6.9508  -48.3330 H      1 LIG       0.11500
      9 H3        -70.6958   -8.3851  -48.3953 H      1 LIG       0.11500
     10 H4        -66.4678   -7.8132  -45.9930 H      1 LIG       0.12400
     11 H5        -70.3492   -9.1857  -46.0513 H      1 LIG       0.12400
@<TRIPOS>BOND
      1       1       2 ar
      2       1       3 ar
      3       2       4 ar
      4       3       5 ar
      5       4       6 ar
      6       5       6 ar
      7       1       7 1
      8       2       8 1
      9       3       9 1
     10       4      10 1
     11       5      11 1
@<TRIPOS>ALT_TYPE
CGenFF_4.0_ALT_TYPE_SET
CGenFF_4.0 1 CG2R61 2 CG2R61 3 CG2R61 4 CG2R61 5 CG2R61 6 NG2R60 7 HGR61 8 HGR61 9 HGR61 10 HGR62 11 HGR62
@<TRIPOS>MOLECULE
pyridine
 11 11 0 0 0
****
USER_CHARGES
INVALID_CHARGES
Pose:   8 Cluster:   8 Fr_nu: 174120 TotEn:   -13.02
@<TRIPOS>ATOM
      1 C1        -66.0153   -6.8285  -46.9609 C.ar   1 LIG      -0.11300
      2 C2        -66.2107   -6.9704  -48.3301 C.ar   1 LIG      -0.11700
      3 C3        -66.8803   -7.4569  -46.0720 C.ar   1 LIG      -0.11700
      4 C4        -67.2773   -7.7453  -48.7562 C.ar   1 LIG       0.17700
      5 C5        -67.9172   -8.2098  -46.5991 C.ar   1 LIG       0.17700
      6 N1        -68.1388   -8.3708  -47.9230 N.ar   1 LIG      -0.60000
      7 H1        -65.1909   -6.2286  -46.5871 H      1 LIG       0.11500
      8 H2        -65.5488   -6.4900  -49.0413 H      1 LIG       0.11500
      9 H3        -66.7476   -7.3598  -45.0005 H      1 LIG       0.11500
     10 H4        -67.4725   -7.8866  -49.8141 H      1 LIG       0.12400
     11 H5        -68.6203   -8.7197  -45.9487 H      1 LIG       0.12400
@<TRIPOS>BOND
      1       1       2 ar
      2       1       3 ar
      3       2       4 ar
      4       3       5 ar
      5       4       6 ar
      6       5       6 ar
      7       1       7 1
      8       2       8 1
      9       3       9 1
     10       4      10 1
     11       5      11 1
@<TRIPOS>ALT_TYPE
CGenFF_4.0_ALT_TYPE_SET
CGenFF_4.0 1 CG2R61 2 CG2R61 3 CG2R61 4 CG2R61 5 CG2R61 6 NG2R60 7 HGR61 8 HGR61 9 HGR61 10 HGR62 11 HGR62
@<TRIPOS>MOLECULE
pyridine
 11 11 0 0 0
****
USER_CHARGES
INVALID_CHARGES
Pose:   9 Cluster:   9 Fr_nu:  38709 TotEn:   -12.41
@<TRIPOS>ATOM
      1 C1        -67.6188   -7.5985  -47.8093 C.ar   1 LIG      -0.11300
      2 C2        -67.7924   -7.1839  -49.1251 C.ar   1 LIG      -0.11700
      3 C3        -68.7268   -7.9405  -47.0420 C.ar   1 LIG      -0.11700
      4 C4        -69.0844   -7.1287  -49.6225 C.ar   1 LIG       0.17700
      5 C5        -69.9770   -7.8512  -47.6326 C.ar   1 LIG       0.17700
      6 N1        -70.1851   -7.4527  -48.9077 N.ar   1 LIG      -0.60000
      7 H1        -66.6219   -7.6544  -47.3825 H      1 LIG       0.11500
      8 H2        -66.9434   -6.9129  -49.7417 H      1 LIG       0.11500
      9 H3        -68.6153   -8.2658  -46.0140 H      1 LIG       0.11500
     10 H4        -69.2728   -6.8113  -50.6428 H      1 LIG       0.12400
     11 H5        -70.8736   -8.1058  -47.0771 H      1 LIG       0.12400
@<TRIPOS>BOND
      1       1       2 ar
      2       1       3 ar
      3       2       4 ar
      4       3       5 ar
      5       4       6 ar
      6       5       6 ar
      7       1       7 1
      8       2       8 1
      9       3       9 1
     10       4      10 1
     11       5      11 1
@<TRIPOS>ALT_TYPE
CGenFF_4.0_ALT_TYPE_SET
CGenFF_4.0 1 CG2R61 2 CG2R61 3 CG2R61 4 CG2R61 5 CG2R61 6 NG2R60 7 HGR61 8 HGR61 9 HGR61 10 HGR62 11 HGR62
@<TRIPOS>MOLECULE
pyridine
 11 11 0 0 0
****
USER_CHARGES
INVALID_CHARGES
Pose:  10 Cluster:  10 Fr_nu:  20988 TotEn:   -12.39
@<TRIPOS>ATOM
      1 C1        -66.3575   -6.9367  -47.5980 C.ar   1 LIG      -0.11300
      2 C2        -67.6274   -7.5025  -47.6182 C.ar   1 LIG      -0.11700
      3 C3        -65.7270   -6.7004  -46.3815 C.ar   1 LIG      -0.11700
      4 C4        -68.2191   -7.8115  -46.4040 C.ar   1 LIG       0.17700
      5 C5        -66.4039   -7.0450  -45.2227 C.ar   1 LIG       0.17700
      6 N1        -67.6381   -7.5965  -45.2025 N.ar   1 LIG      -0.60000
      7 H1        -65.8604   -6.6796  -48.5286 H      1 LIG       0.11500
      8 H2        -68.1377   -7.6959  -48.5546 H      1 LIG       0.11500
      9 H3        -64.7374   -6.2597  -46.3416 H      1 LIG       0.11500
     10 H4        -69.2090   -8.2542  -46.3662 H      1 LIG       0.12400
     11 H5        -65.9565   -6.8806  -44.2479 H      1 LIG       0.12400
@<TRIPOS>BOND
      1       1       2 ar
      2       1       3 ar
      3       2       4 ar
      4       3       5 ar
      5       4       6 ar
      6       5       6 ar
      7       1       7 1
      8       2       8 1
      9       3       9 1
     10       4      10 1
     11       5      11 1
@<TRIPOS>ALT_TYPE
CGenFF_4.0_ALT_TYPE_SET
CGenFF_4.0 1 CG2R61 2 CG2R61 3 CG2R61 4 CG2R61 5 CG2R61 6 NG2R60 7 HGR61 8 HGR61 9 HGR61 10 HGR62 11 HGR62
@<TRIPOS>MOLECULE
pyridine
 11 11 0 0 0
****
USER_CHARGES
INVALID_CHARGES
Pose:  11 Cluster:  11 Fr_nu:  48042 TotEn:   -11.93
@<TRIPOS>ATOM
      1 C1        -46.5715  -10.5167  -30.6907 C.ar   1 LIG      -0.11300
      2 C2        -46.2955   -9.1600  -30.5627 C.ar   1 LIG      -0.11700
      3 C3        -46.9707  -11.0262  -31.9213 C.ar   1 LIG      -0.11700
      4 C4        -46.4329   -8.3613  -31.6865 C.ar   1 LIG       0.17700
      5 C5        -47.0781  -10.1439  -32.9843 C.ar   1 LIG       0.17700
      6 N1        -46.8185   -8.8199  -32.8983 N.ar   1 LIG      -0.60000
      7 H1        -46.4763  -11.1757  -29.8329 H      1 LIG       0.11500
      8 H2        -45.9825   -8.7410  -29.6134 H      1 LIG       0.11500
      9 H3        -47.1916  -12.0803  -32.0443 H      1 LIG       0.11500
     10 H4        -46.2297   -7.2966  -31.6385 H      1 LIG       0.12400
     11 H5        -47.3865  -10.4904  -33.9652 H      1 LIG       0.12400
@<TRIPOS>BOND
      1       1       2 ar
      2       1       3 ar
      3       2       4 ar
      4       3       5 ar
      5       4       6 ar
      6       5       6 ar
      7       1       7 1
      8       2       8 1
      9       3       9 1
     10       4      10 1
     11       5      11 1
@<TRIPOS>ALT_TYPE
CGenFF_4.0_ALT_TYPE_SET
CGenFF_4.0 1 CG2R61 2 CG2R61 3 CG2R61 4 CG2R61 5 CG2R61 6 NG2R60 7 HGR61 8 HGR61 9 HGR61 10 HGR62 11 HGR62
@<TRIPOS>MOLECULE
pyridine
 11 11 0 0 0
****
USER_CHARGES
INVALID_CHARGES
Pose:  12 Cluster:  12 Fr_nu: 221543 TotEn:   -11.82
@<TRIPOS>ATOM
      1 C1        -67.8625   -7.2646  -46.4624 C.ar   1 LIG      -0.11300
      2 C2        -68.9585   -7.7155  -47.1895 C.ar   1 LIG      -0.11700
      3 C3        -66.5807   -7.4236  -46.9772 C.ar   1 LIG      -0.11700
      4 C4        -68.7212   -8.3140  -48.4164 C.ar   1 LIG       0.17700
      5 C5        -66.4498   -8.0354  -48.2135 C.ar   1 LIG       0.17700
      6 N1        -67.4907   -8.4863  -48.9490 N.ar   1 LIG      -0.60000
      7 H1        -68.0069   -6.7907  -45.4961 H      1 LIG       0.11500
      8 H2        -69.9666   -7.6018  -46.8081 H      1 LIG       0.11500
      9 H3        -65.7116   -7.0803  -46.4277 H      1 LIG       0.11500
     10 H4        -69.5426   -8.6827  -49.0217 H      1 LIG       0.12400
     11 H5        -65.4717   -8.1843  -48.6592 H      1 LIG       0.12400
@<TRIPOS>BOND
      1       1       2 ar
      2       1       3 ar
      3       2       4 ar
      4       3       5 ar
      5       4       6 ar
      6       5       6 ar
      7       1       7 1
      8       2       8 1
      9       3       9 1
     10       4      10 1
     11       5      11 1
@<TRIPOS>ALT_TYPE
CGenFF_4.0_ALT_TYPE_SET
CGenFF_4.0 1 CG2R61 2 CG2R61 3 CG2R61 4 CG2R61 5 CG2R61 6 NG2R60 7 HGR61 8 HGR61 9 HGR61 10 HGR62 11 HGR62
@<TRIPOS>MOLECULE
pyridine
 11 11 0 0 0
****
USER_CHARGES
INVALID_CHARGES
Pose:  13 Cluster:  13 Fr_nu: 362374 TotEn:   -11.72
@<TRIPOS>ATOM
      1 C1        -52.8627    4.4856  -33.8331 C.ar   1 LIG      -0.11300
      2 C2        -51.5130    4.5742  -33.5111 C.ar   1 LIG      -0.11700
      3 C3        -53.7943    5.2211  -33.1090 C.ar   1 LIG      -0.11700
      4 C4        -51.1493    5.4060  -32.4643 C.ar   1 LIG       0.17700
      5 C5        -53.3285    6.0237  -32.0800 C.ar   1 LIG       0.17700
      6 N1        -52.0254    6.1355  -31.7379 N.ar   1 LIG      -0.60000
      7 H1        -53.1880    3.8440  -34.6466 H      1 LIG       0.11500
      8 H2        -50.7693    4.0104  -34.0620 H      1 LIG       0.11500
      9 H3        -54.8516    5.1671  -33.3420 H      1 LIG       0.11500
     10 H4        -50.1091    5.5094  -32.1738 H      1 LIG       0.12400
     11 H5        -54.0142    6.6170  -31.4840 H      1 LIG       0.12400
@<TRIPOS>BOND
      1       1       2 ar
      2       1       3 ar
      3       2       4 ar
      4       3       5 ar
      5       4       6 ar
      6       5       6 ar
      7       1       7 1
      8       2       8 1
      9       3       9 1
     10       4      10 1
     11       5      11 1
@<TRIPOS>ALT_TYPE
CGenFF_4.0_ALT_TYPE_SET
CGenFF_4.0 1 CG2R61 2 CG2R61 3 CG2R61 4 CG2R61 5 CG2R61 6 NG2R60 7 HGR61 8 HGR61 9 HGR61 10 HGR62 11 HGR62
@<TRIPOS>MOLECULE
pyridine
 11 11 0 0 0
****
USER_CHARGES
INVALID_CHARGES
Pose:  14 Cluster:  14 Fr_nu: 285789 TotEn:   -11.24
@<TRIPOS>ATOM
      1 C1        -68.2949   -7.9078  -47.3057 C.ar   1 LIG      -0.11300
      2 C2        -67.0684   -7.9350  -46.6513 C.ar   1 LIG      -0.11700
      3 C3        -68.3351   -7.7995  -48.6913 C.ar   1 LIG      -0.11700
      4 C4        -65.9201   -7.8514  -47.4221 C.ar   1 LIG       0.17700
      5 C5        -67.1300   -7.7217  -49.3708 C.ar   1 LIG       0.17700
      6 N1        -65.9193   -7.7450  -48.7698 N.ar   1 LIG      -0.60000
      7 H1        -69.2178   -7.9702  -46.7369 H      1 LIG       0.11500
      8 H2        -67.0131   -8.0192  -45.5722 H      1 LIG       0.11500
      9 H3        -69.2797   -7.7758  -49.2225 H      1 LIG       0.11500
     10 H4        -64.9390   -7.8681  -46.9592 H      1 LIG       0.12400
     11 H5        -67.1063   -7.6352  -50.4522 H      1 LIG       0.12400
@<TRIPOS>BOND
      1       1       2 ar
      2       1       3 ar
      3       2       4 ar
      4       3       5 ar
      5       4       6 ar
      6       5       6 ar
      7       1       7 1
      8       2       8 1
      9       3       9 1
     10       4      10 1
     11       5      11 1
@<TRIPOS>ALT_TYPE
CGenFF_4.0_ALT_TYPE_SET
CGenFF_4.0 1 CG2R61 2 CG2R61 3 CG2R61 4 CG2R61 5 CG2R61 6 NG2R60 7 HGR61 8 HGR61 9 HGR61 10 HGR62 11 HGR62
@<TRIPOS>MOLECULE
pyridine
 11 11 0 0 0
****
USER_CHARGES
INVALID_CHARGES
Pose:  15 Cluster:  15 Fr_nu:  23528 TotEn:    -9.84
@<TRIPOS>ATOM
      1 C1        -52.8475    6.2767  -32.0276 C.ar   1 LIG      -0.11300
      2 C2        -53.5297    5.1542  -32.4833 C.ar   1 LIG      -0.11700
      3 C3        -51.4683    6.3567  -32.1850 C.ar   1 LIG      -0.11700
      4 C4        -52.7925    4.1469  -33.0847 C.ar   1 LIG       0.17700
      5 C5        -50.8233    5.2955  -32.7995 C.ar   1 LIG       0.17700
      6 N1        -51.4520    4.1887  -33.2550 N.ar   1 LIG      -0.60000
      7 H1        -53.3895    7.0875  -31.5501 H      1 LIG       0.11500
      8 H2        -54.6045    5.0705  -32.3716 H      1 LIG       0.11500
      9 H3        -50.9157    7.2219  -31.8370 H      1 LIG       0.11500
     10 H4        -53.2779    3.2507  -33.4565 H      1 LIG       0.12400
     11 H5        -49.7482    5.3080  -32.9458 H      1 LIG       0.12400
@<TRIPOS>BOND
      1       1       2 ar
      2       1       3 ar
      3       2       4 ar
      4       3       5 ar
      5       4       6 ar
      6       5       6 ar
      7       1       7 1
      8       2       8 1
      9       3       9 1
     10       4      10 1
     11       5      11 1
@<TRIPOS>ALT_TYPE
CGenFF_4.0_ALT_TYPE_SET
CGenFF_4.0 1 CG2R61 2 CG2R61 3 CG2R61 4 CG2R61 5 CG2R61 6 NG2R60 7 HGR61 8 HGR61 9 HGR61 10 HGR62 11 HGR62
@<TRIPOS>MOLECULE
pyridine
 11 11 0 0 0
****
USER_CHARGES
INVALID_CHARGES
Pose:  16 Cluster:  16 Fr_nu: 2739266 TotEn:    -3.57
@<TRIPOS>ATOM
      1 C1        -53.9647  -24.4805  -23.1563 C.ar   1 LIG      -0.11300
      2 C2        -52.8913  -24.3291  -22.2856 C.ar   1 LIG      -0.11700
      3 C3        -53.8647  -24.0134  -24.4621 C.ar   1 LIG      -0.11700
      4 C4        -51.7492  -23.7086  -22.7657 C.ar   1 LIG       0.17700
      5 C5        -52.6792  -23.4068  -24.8447 C.ar   1 LIG       0.17700
      6 N1        -51.6150  -23.2418  -24.0273 N.ar   1 LIG      -0.60000
      7 H1        -54.8777  -24.9609  -22.8177 H      1 LIG       0.11500
      8 H2        -52.9467  -24.6857  -21.2637 H      1 LIG       0.11500
      9 H3        -54.6889  -24.1201  -25.1581 H      1 LIG       0.11500
     10 H4        -50.8847  -23.5662  -22.1258 H      1 LIG       0.12400
     11 H5        -52.5503  -23.0246  -25.8521 H      1 LIG       0.12400
@<TRIPOS>BOND
      1       1       2 ar
      2       1       3 ar
      3       2       4 ar
      4       3       5 ar
      5       4       6 ar
      6       5       6 ar
      7       1       7 1
      8       2       8 1
      9       3       9 1
     10       4      10 1
     11       5      11 1
@<TRIPOS>ALT_TYPE
CGenFF_4.0_ALT_TYPE_SET
CGenFF_4.0 1 CG2R61 2 CG2R61 3 CG2R61 4 CG2R61 5 CG2R61 6 NG2R60 7 HGR61 8 HGR61 9 HGR61 10 HGR62 11 HGR62
@<TRIPOS>MOLECULE
cyclopropane
 9 9 0 0 0
****
USER_CHARGES
INVALID_CHARGES
Pose:   1 Cluster:   1 Fr_nu:     57 TotEn:    -7.71
@<TRIPOS>ATOM
      1 C1        -73.8518   -5.5785  -57.0446 C.3    1 LIG      -0.18000
      2 C2        -75.2141   -5.6494  -57.6698 C.3    1 LIG      -0.18000
      3 C3        -75.0531   -5.1029  -56.2815 C.3    1 LIG      -0.18000
      4 H1        -73.3903   -6.5069  -56.7321 H      1 LIG       0.09000
      5 H2        -73.1632   -4.8315  -57.4181 H      1 LIG       0.09000
      6 H3        -75.4424   -4.9500  -58.4643 H      1 LIG       0.09000
      7 H4        -75.6702   -6.6254  -57.7785 H      1 LIG       0.09000
      8 H5        -75.4004   -5.7110  -55.4559 H      1 LIG       0.09000
      9 H6        -75.1725   -4.0357  -56.1421 H      1 LIG       0.09000
@<TRIPOS>BOND
      1       1       2 1
      2       1       3 1
      3       2       3 1
      4       1       4 1
      5       1       5 1
      6       2       6 1
      7       2       7 1
      8       3       8 1
      9       3       9 1
@<TRIPOS>ALT_TYPE
CGenFF_4.0_ALT_TYPE_SET
CGenFF_4.0 1 CG3C31 2 CG3C31 3 CG3C31 4 HGA2 5 HGA2 6 HGA2 7 HGA2 8 HGA2 9 HGA2
@<TRIPOS>MOLECULE
cyclopropane
 9 9 0 0 0
****
USER_CHARGES
INVALID_CHARGES
Pose:   2 Cluster:   2 Fr_nu:   5003 TotEn:    -7.67
@<TRIPOS>ATOM
      1 C1        -67.0332   -7.6889  -46.5420 C.3    1 LIG      -0.18000
      2 C2        -65.9148   -7.7386  -47.5413 C.3    1 LIG      -0.18000
      3 C3        -65.8343   -6.8031  -46.3706 C.3    1 LIG      -0.18000
      4 H1        -67.9634   -7.2261  -46.8473 H      1 LIG       0.09000
      5 H2        -67.1428   -8.5263  -45.8648 H      1 LIG       0.09000
      6 H3        -65.2715   -8.6095  -47.5366 H      1 LIG       0.09000
      7 H4        -66.0915   -7.3093  -48.5194 H      1 LIG       0.09000
      8 H5        -65.9571   -5.7444  -46.5607 H      1 LIG       0.09000
      9 H6        -65.1372   -7.0450  -45.5781 H      1 LIG       0.09000
@<TRIPOS>BOND
      1       1       2 1
      2       1       3 1
      3       2       3 1
      4       1       4 1
      5       1       5 1
      6       2       6 1
      7       2       7 1
      8       3       8 1
      9       3       9 1
@<TRIPOS>ALT_TYPE
CGenFF_4.0_ALT_TYPE_SET
CGenFF_4.0 1 CG3C31 2 CG3C31 3 CG3C31 4 HGA2 5 HGA2 6 HGA2 7 HGA2 8 HGA2 9 HGA2
@<TRIPOS>MOLECULE
cyclopropane
 9 9 0 0 0
****
USER_CHARGES
INVALID_CHARGES
Pose:   3 Cluster:   3 Fr_nu:   5958 TotEn:    -7.61
@<TRIPOS>ATOM
      1 C1        -66.8095   -7.7106  -49.1729 C.3    1 LIG      -0.18000
      2 C2        -67.6450   -7.7171  -47.9265 C.3    1 LIG      -0.18000
      3 C3        -66.1481   -7.6831  -47.8264 C.3    1 LIG      -0.18000
      4 H1        -66.7499   -8.6274  -49.7461 H      1 LIG       0.09000
      5 H2        -66.7902   -6.8033  -49.7631 H      1 LIG       0.09000
      6 H3        -68.1882   -6.8141  -47.6776 H      1 LIG       0.09000
      7 H4        -68.1481   -8.6381  -47.6600 H      1 LIG       0.09000
      8 H5        -65.6436   -8.5812  -47.4929 H      1 LIG       0.09000
      9 H6        -65.6841   -6.7571  -47.5108 H      1 LIG       0.09000
@<TRIPOS>BOND
      1       1       2 1
      2       1       3 1
      3       2       3 1
      4       1       4 1
      5       1       5 1
      6       2       6 1
      7       2       7 1
      8       3       8 1
      9       3       9 1
@<TRIPOS>ALT_TYPE
CGenFF_4.0_ALT_TYPE_SET
CGenFF_4.0 1 CG3C31 2 CG3C31 3 CG3C31 4 HGA2 5 HGA2 6 HGA2 7 HGA2 8 HGA2 9 HGA2
@<TRIPOS>MOLECULE
cyclopropane
 9 9 0 0 0
****
USER_CHARGES
INVALID_CHARGES
Pose:   4 Cluster:   4 Fr_nu: 249833 TotEn:    -7.49
@<TRIPOS>ATOM
      1 C1        -65.9463   -6.3157  -46.6221 C.3    1 LIG      -0.18000
      2 C2        -65.1448   -7.3835  -45.9372 C.3    1 LIG      -0.18000
      3 C3        -66.2418   -6.6769  -45.1961 C.3    1 LIG      -0.18000
      4 H1        -65.4634   -5.3654  -46.8127 H      1 LIG       0.09000
      5 H2        -66.6566   -6.6245  -47.3784 H      1 LIG       0.09000
      6 H3        -65.3158   -8.4112  -46.2324 H      1 LIG       0.09000
      7 H4        -64.1223   -7.1526  -45.6662 H      1 LIG       0.09000
      8 H5        -65.9577   -5.9701  -44.4267 H      1 LIG       0.09000
      9 H6        -67.1510   -7.2289  -44.9932 H      1 LIG       0.09000
@<TRIPOS>BOND
      1       1       2 1
      2       1       3 1
      3       2       3 1
      4       1       4 1
      5       1       5 1
      6       2       6 1
      7       2       7 1
      8       3       8 1
      9       3       9 1
@<TRIPOS>ALT_TYPE
CGenFF_4.0_ALT_TYPE_SET
CGenFF_4.0 1 CG3C31 2 CG3C31 3 CG3C31 4 HGA2 5 HGA2 6 HGA2 7 HGA2 8 HGA2 9 HGA2
@<TRIPOS>MOLECULE
cyclopropane
 9 9 0 0 0
****
USER_CHARGES
INVALID_CHARGES
Pose:   5 Cluster:   5 Fr_nu:   2394 TotEn:    -7.48
@<TRIPOS>ATOM
      1 C1        -65.7200   -3.2298  -57.1254 C.3    1 LIG      -0.18000
      2 C2        -64.9836   -4.4913  -57.4692 C.3    1 LIG      -0.18000
      3 C3        -66.3072   -4.5630  -56.7658 C.3    1 LIG      -0.18000
      4 H1        -65.3272   -2.6181  -56.3229 H      1 LIG       0.09000
      5 H2        -66.1804   -2.6775  -57.9346 H      1 LIG       0.09000
      6 H3        -64.9483   -4.7881  -58.5100 H      1 LIG       0.09000
      7 H4        -64.0948   -4.7293  -56.8984 H      1 LIG       0.09000
      8 H5        -66.3094   -4.8489  -55.7216 H      1 LIG       0.09000
      9 H6        -67.1626   -4.9074  -57.3334 H      1 LIG       0.09000
@<TRIPOS>BOND
      1       1       2 1
      2       1       3 1
      3       2       3 1
      4       1       4 1
      5       1       5 1
      6       2       6 1
      7       2       7 1
      8       3       8 1
      9       3       9 1
@<TRIPOS>ALT_TYPE
CGenFF_4.0_ALT_TYPE_SET
CGenFF_4.0 1 CG3C31 2 CG3C31 3 CG3C31 4 HGA2 5 HGA2 6 HGA2 7 HGA2 8 HGA2 9 HGA2
@<TRIPOS>MOLECULE
cyclopropane
 9 9 0 0 0
****
USER_CHARGES
INVALID_CHARGES
Pose:   6 Cluster:   6 Fr_nu:  50719 TotEn:    -7.22
@<TRIPOS>ATOM
      1 C1        -68.4292   -7.2318  -48.7180 C.3    1 LIG      -0.18000
      2 C2        -69.7072   -7.9846  -48.4899 C.3    1 LIG      -0.18000
      3 C3        -69.7477   -6.5762  -49.0064 C.3    1 LIG      -0.18000
      4 H1        -67.8781   -6.8966  -47.8483 H      1 LIG       0.09000
      5 H2        -67.8154   -7.5228  -49.5609 H      1 LIG       0.09000
      6 H3        -69.9536   -8.7823  -49.1794 H      1 LIG       0.09000
      7 H4        -70.0169   -8.1563  -47.4668 H      1 LIG       0.09000
      8 H5        -70.0843   -5.8000  -48.3308 H      1 LIG       0.09000
      9 H6        -70.0208   -6.4264  -50.0434 H      1 LIG       0.09000
@<TRIPOS>BOND
      1       1       2 1
      2       1       3 1
      3       2       3 1
      4       1       4 1
      5       1       5 1
      6       2       6 1
      7       2       7 1
      8       3       8 1
      9       3       9 1
@<TRIPOS>ALT_TYPE
CGenFF_4.0_ALT_TYPE_SET
CGenFF_4.0 1 CG3C31 2 CG3C31 3 CG3C31 4 HGA2 5 HGA2 6 HGA2 7 HGA2 8 HGA2 9 HGA2
@<TRIPOS>MOLECULE
cyclopropane
 9 9 0 0 0
****
USER_CHARGES
INVALID_CHARGES
Pose:   7 Cluster:   7 Fr_nu:  13582 TotEn:    -7.10
@<TRIPOS>ATOM
      1 C1        -68.0474   -7.2873  -49.3077 C.3    1 LIG      -0.18000
      2 C2        -66.8876   -7.0103  -50.2188 C.3    1 LIG      -0.18000
      3 C3        -66.6551   -7.2249  -48.7518 C.3    1 LIG      -0.18000
      4 H1        -68.7187   -6.4685  -49.0811 H      1 LIG       0.09000
      5 H2        -68.5210   -8.2584  -49.3742 H      1 LIG       0.09000
      6 H3        -66.5805   -7.7952  -50.8986 H      1 LIG       0.09000
      7 H4        -66.7777   -6.0051  -50.6057 H      1 LIG       0.09000
      8 H5        -66.3890   -6.3641  -48.1514 H      1 LIG       0.09000
      9 H6        -66.1921   -8.1542  -48.4447 H      1 LIG       0.09000
@<TRIPOS>BOND
      1       1       2 1
      2       1       3 1
      3       2       3 1
      4       1       4 1
      5       1       5 1
      6       2       6 1
      7       2       7 1
      8       3       8 1
      9       3       9 1
@<TRIPOS>ALT_TYPE
CGenFF_4.0_ALT_TYPE_SET
CGenFF_4.0 1 CG3C31 2 CG3C31 3 CG3C31 4 HGA2 5 HGA2 6 HGA2 7 HGA2 8 HGA2 9 HGA2
@<TRIPOS>MOLECULE
cyclopropane
 9 9 0 0 0
****
USER_CHARGES
INVALID_CHARGES
Pose:   8 Cluster:   8 Fr_nu:  46211 TotEn:    -6.98
@<TRIPOS>ATOM
      1 C1        -52.8929    5.2407  -32.0607 C.3    1 LIG      -0.18000
      2 C2        -51.4362    5.5951  -32.1271 C.3    1 LIG      -0.18000
      3 C3        -52.0866    4.8758  -33.2724 C.3    1 LIG      -0.18000
      4 H1        -53.1887    4.4423  -31.3918 H      1 LIG       0.09000
      5 H2        -53.6127    6.0436  -32.1567 H      1 LIG       0.09000
      6 H3        -51.1755    6.6366  -32.2679 H      1 LIG       0.09000
      7 H4        -50.7509    5.0354  -31.5031 H      1 LIG       0.09000
      8 H5        -51.8394    3.8319  -33.4190 H      1 LIG       0.09000
      9 H6        -52.2640    5.4334  -34.1834 H      1 LIG       0.09000
@<TRIPOS>BOND
      1       1       2 1
      2       1       3 1
      3       2       3 1
      4       1       4 1
      5       1       5 1
      6       2       6 1
      7       2       7 1
      8       3       8 1
      9       3       9 1
@<TRIPOS>ALT_TYPE
CGenFF_4.0_ALT_TYPE_SET
CGenFF_4.0 1 CG3C31 2 CG3C31 3 CG3C31 4 HGA2 5 HGA2 6 HGA2 7 HGA2 8 HGA2 9 HGA2
@<TRIPOS>MOLECULE
cyclopropane
 9 9 0 0 0
****
USER_CHARGES
INVALID_CHARGES
Pose:   9 Cluster:   9 Fr_nu:  61533 TotEn:    -6.72
@<TRIPOS>ATOM
      1 C1        -52.5942    4.8647  -32.7724 C.3    1 LIG      -0.18000
      2 C2        -53.8203    4.3579  -32.0714 C.3    1 LIG      -0.18000
      3 C3        -53.8307    4.5456  -33.5602 C.3    1 LIG      -0.18000
      4 H1        -52.3329    5.9075  -32.6432 H      1 LIG       0.09000
      5 H2        -51.7505    4.1925  -32.8635 H      1 LIG       0.09000
      6 H3        -53.8020    3.3445  -31.6905 H      1 LIG       0.09000
      7 H4        -54.3850    5.0593  -31.4701 H      1 LIG       0.09000
      8 H5        -54.4020    5.3734  -33.9610 H      1 LIG       0.09000
      9 H6        -53.8188    3.6585  -34.1810 H      1 LIG       0.09000
@<TRIPOS>BOND
      1       1       2 1
      2       1       3 1
      3       2       3 1
      4       1       4 1
      5       1       5 1
      6       2       6 1
      7       2       7 1
      8       3       8 1
      9       3       9 1
@<TRIPOS>ALT_TYPE
CGenFF_4.0_ALT_TYPE_SET
CGenFF_4.0 1 CG3C31 2 CG3C31 3 CG3C31 4 HGA2 5 HGA2 6 HGA2 7 HGA2 8 HGA2 9 HGA2
@<TRIPOS>MOLECULE
cyclopropane
 9 9 0 0 0
****
USER_CHARGES
INVALID_CHARGES
Pose:  10 Cluster:  10 Fr_nu: 651262 TotEn:    -6.52
@<TRIPOS>ATOM
      1 C1        -65.3221   -3.6036  -57.4031 C.3    1 LIG      -0.18000
      2 C2        -64.0425   -4.0921  -58.0162 C.3    1 LIG      -0.18000
      3 C3        -64.4955   -2.6805  -58.2493 C.3    1 LIG      -0.18000
      4 H1        -66.2530   -3.9702  -57.8172 H      1 LIG       0.09000
      5 H2        -65.3364   -3.4312  -56.3345 H      1 LIG       0.09000
      6 H3        -63.1954   -4.2485  -57.3601 H      1 LIG       0.09000
      7 H4        -64.1115   -4.7876  -58.8431 H      1 LIG       0.09000
      8 H5        -64.8696   -2.4261  -59.2329 H      1 LIG       0.09000
      9 H6        -63.9536   -1.8873  -57.7497 H      1 LIG       0.09000
@<TRIPOS>BOND
      1       1       2 1
      2       1       3 1
      3       2       3 1
      4       1       4 1
      5       1       5 1
      6       2       6 1
      7       2       7 1
      8       3       8 1
      9       3       9 1
@<TRIPOS>ALT_TYPE
CGenFF_4.0_ALT_TYPE_SET
CGenFF_4.0 1 CG3C31 2 CG3C31 3 CG3C31 4 HGA2 5 HGA2 6 HGA2 7 HGA2 8 HGA2 9 HGA2
@<TRIPOS>MOLECULE
cyclopropane
 9 9 0 0 0
****
USER_CHARGES
INVALID_CHARGES
Pose:  11 Cluster:  11 Fr_nu: 742272 TotEn:    -5.20
@<TRIPOS>ATOM
      1 C1        -71.8444  -10.8136  -42.3921 C.3    1 LIG      -0.18000
      2 C2        -72.3010   -9.5981  -43.1445 C.3    1 LIG      -0.18000
      3 C3        -73.1096  -10.1140  -41.9904 C.3    1 LIG      -0.18000
      4 H1        -71.9328  -11.7746  -42.8831 H      1 LIG       0.09000
      5 H2        -70.9839  -10.7120  -41.7432 H      1 LIG       0.09000
      6 H3        -71.7477   -8.6783  -43.0020 H      1 LIG       0.09000
      7 H4        -72.6970   -9.7404  -44.1421 H      1 LIG       0.09000
      8 H5        -74.0496  -10.6038  -42.2112 H      1 LIG       0.09000
      9 H6        -73.0999   -9.5417  -41.0713 H      1 LIG       0.09000
@<TRIPOS>BOND
      1       1       2 1
      2       1       3 1
      3       2       3 1
      4       1       4 1
      5       1       5 1
      6       2       6 1
      7       2       7 1
      8       3       8 1
      9       3       9 1
@<TRIPOS>ALT_TYPE
CGenFF_4.0_ALT_TYPE_SET
CGenFF_4.0 1 CG3C31 2 CG3C31 3 CG3C31 4 HGA2 5 HGA2 6 HGA2 7 HGA2 8 HGA2 9 HGA2
@<TRIPOS>MOLECULE
pyrrole
 10 10 0 0 0
****
USER_CHARGES
INVALID_CHARGES
Pose:   1 Cluster:   1 Fr_nu: 101628 TotEn:   -21.24
@<TRIPOS>ATOM
      1 C1        -84.3517  -10.2943  -32.6418 C.2    1 LIG      -0.25700
      2 C2        -84.6776   -8.9680  -33.0182 C.2    1 LIG      -0.25700
      3 C3        -83.4188  -10.7600  -33.5419 C.2    1 LIG      -0.04700
      4 C4        -83.9341   -8.6636  -34.1371 C.2    1 LIG      -0.04700
      5 N1        -83.1727   -9.7603  -34.4465 N.pl3  1 LIG      -0.36000
      6 H1        -84.7529  -10.8491  -31.8053 H      1 LIG       0.15400
      7 H2        -85.3779   -8.3059  -32.5290 H      1 LIG       0.15400
      8 H3        -82.9101  -11.7105  -33.6199 H      1 LIG       0.14000
      9 H4        -83.8780   -7.7666  -34.7376 H      1 LIG       0.14000
     10 H5        -82.5282   -9.8223  -35.2225 H      1 LIG       0.38000
@<TRIPOS>BOND
      1       1       2 1
      2       1       3 2
      3       2       4 2
      4       3       5 1
      5       4       5 1
      6       1       6 1
      7       2       7 1
      8       3       8 1
      9       4       9 1
     10       5      10 1
@<TRIPOS>ALT_TYPE
CGenFF_4.0_ALT_TYPE_SET
CGenFF_4.0 1 CG2R51 2 CG2R51 3 CG2R51 4 CG2R51 5 NG2R51 6 HGR51 7 HGR51 8 HGR52 9 HGR52 10 HGP1
@<TRIPOS>MOLECULE
pyrrole
 10 10 0 0 0
****
USER_CHARGES
INVALID_CHARGES
Pose:   2 Cluster:   2 Fr_nu: 101527 TotEn:   -18.26
@<TRIPOS>ATOM
      1 C1        -83.4195   -8.9496  -32.1865 C.2    1 LIG      -0.25700
      2 C2        -82.1670   -9.4332  -31.7344 C.2    1 LIG      -0.25700
      3 C3        -83.4110   -9.0090  -33.5627 C.2    1 LIG      -0.04700
      4 C4        -81.4312   -9.7733  -32.8481 C.2    1 LIG      -0.04700
      5 N1        -82.1972   -9.5109  -33.9538 N.pl3  1 LIG      -0.36000
      6 H1        -84.2384   -8.5970  -31.5754 H      1 LIG       0.15400
      7 H2        -81.8355   -9.5238  -30.7097 H      1 LIG       0.15400
      8 H3        -84.1574   -8.7391  -34.2964 H      1 LIG       0.14000
      9 H4        -80.4345  -10.1787  -32.9517 H      1 LIG       0.14000
     10 H5        -81.9112   -9.6646  -34.9108 H      1 LIG       0.38000
@<TRIPOS>BOND
      1       1       2 1
      2       1       3 2
      3       2       4 2
      4       3       5 1
      5       4       5 1
      6       1       6 1
      7       2       7 1
      8       3       8 1
      9       4       9 1
     10       5      10 1
@<TRIPOS>ALT_TYPE
CGenFF_4.0_ALT_TYPE_SET
CGenFF_4.0 1 CG2R51 2 CG2R51 3 CG2R51 4 CG2R51 5 NG2R51 6 HGR51 7 HGR51 8 HGR52 9 HGR52 10 HGP1
@<TRIPOS>MOLECULE
pyrrole
 10 10 0 0 0
****
USER_CHARGES
INVALID_CHARGES
Pose:   3 Cluster:   3 Fr_nu: 3632539 TotEn:   -16.38
@<TRIPOS>ATOM
      1 C1        -46.2243  -10.0679  -32.9854 C.2    1 LIG      -0.25700
      2 C2        -46.9626  -10.1086  -31.7770 C.2    1 LIG      -0.25700
      3 C3        -45.7076   -8.7970  -33.1092 C.2    1 LIG      -0.04700
      4 C4        -46.8747   -8.8613  -31.1992 C.2    1 LIG      -0.04700
      5 N1        -46.1097   -8.0722  -32.0178 N.pl3  1 LIG      -0.36000
      6 H1        -46.0842  -10.8770  -33.6884 H      1 LIG       0.15400
      7 H2        -47.5007  -10.9535  -31.3710 H      1 LIG       0.15400
      8 H3        -45.0923   -8.3448  -33.8742 H      1 LIG       0.14000
      9 H4        -47.2858   -8.4669  -30.2805 H      1 LIG       0.14000
     10 H5        -45.8771   -7.1043  -31.8433 H      1 LIG       0.38000
@<TRIPOS>BOND
      1       1       2 1
      2       1       3 2
      3       2       4 2
      4       3       5 1
      5       4       5 1
      6       1       6 1
      7       2       7 1
      8       3       8 1
      9       4       9 1
     10       5      10 1
@<TRIPOS>ALT_TYPE
CGenFF_4.0_ALT_TYPE_SET
CGenFF_4.0 1 CG2R51 2 CG2R51 3 CG2R51 4 CG2R51 5 NG2R51 6 HGR51 7 HGR51 8 HGR52 9 HGR52 10 HGP1
@<TRIPOS>MOLECULE
pyrrole
 10 10 0 0 0
****
USER_CHARGES
INVALID_CHARGES
Pose:   4 Cluster:   4 Fr_nu: 267486 TotEn:   -16.14
@<TRIPOS>ATOM
      1 C1        -68.3494   -8.1006  -47.1256 C.2    1 LIG      -0.25700
      2 C2        -68.3494   -7.6628  -48.4729 C.2    1 LIG      -0.25700
      3 C3        -69.6640   -8.2277  -46.7343 C.2    1 LIG      -0.04700
      4 C4        -69.6640   -7.5356  -48.8640 C.2    1 LIG      -0.04700
      5 N1        -70.4542   -7.8814  -47.7991 N.pl3  1 LIG      -0.36000
      6 H1        -67.4852   -8.3017  -46.5082 H      1 LIG       0.15400
      7 H2        -67.4866   -7.4611  -49.0920 H      1 LIG       0.15400
      8 H3        -70.1064   -8.5320  -45.7963 H      1 LIG       0.14000
      9 H4        -70.1059   -7.2324  -49.8027 H      1 LIG       0.14000
     10 H5        -71.4649   -7.8815  -47.7990 H      1 LIG       0.38000
@<TRIPOS>BOND
      1       1       2 1
      2       1       3 2
      3       2       4 2
      4       3       5 1
      5       4       5 1
      6       1       6 1
      7       2       7 1
      8       3       8 1
      9       4       9 1
     10       5      10 1
@<TRIPOS>ALT_TYPE
CGenFF_4.0_ALT_TYPE_SET
CGenFF_4.0 1 CG2R51 2 CG2R51 3 CG2R51 4 CG2R51 5 NG2R51 6 HGR51 7 HGR51 8 HGR52 9 HGR52 10 HGP1
@<TRIPOS>MOLECULE
pyrrole
 10 10 0 0 0
****
USER_CHARGES
INVALID_CHARGES
Pose:   5 Cluster:   5 Fr_nu: 261348 TotEn:   -15.35
@<TRIPOS>ATOM
      1 C1        -67.9727   -8.0694  -47.7524 C.2    1 LIG      -0.25700
      2 C2        -66.6957   -7.9942  -48.3613 C.2    1 LIG      -0.25700
      3 C3        -68.8736   -7.4804  -48.6121 C.2    1 LIG      -0.04700
      4 C4        -66.8551   -7.3615  -49.5744 C.2    1 LIG      -0.04700
      5 N1        -68.1829   -7.0535  -49.7161 N.pl3  1 LIG      -0.36000
      6 H1        -68.2096   -8.5057  -46.7923 H      1 LIG       0.15400
      7 H2        -65.7609   -8.3601  -47.9606 H      1 LIG       0.15400
      8 H3        -69.9408   -7.3267  -48.5368 H      1 LIG       0.14000
      9 H4        -66.1443   -7.1054  -50.3475 H      1 LIG       0.14000
     10 H5        -68.5905   -6.5840  -50.5129 H      1 LIG       0.38000
@<TRIPOS>BOND
      1       1       2 1
      2       1       3 2
      3       2       4 2
      4       3       5 1
      5       4       5 1
      6       1       6 1
      7       2       7 1
      8       3       8 1
      9       4       9 1
     10       5      10 1
@<TRIPOS>ALT_TYPE
CGenFF_4.0_ALT_TYPE_SET
CGenFF_4.0 1 CG2R51 2 CG2R51 3 CG2R51 4 CG2R51 5 NG2R51 6 HGR51 7 HGR51 8 HGR52 9 HGR52 10 HGP1
@<TRIPOS>MOLECULE
pyrrole
 10 10 0 0 0
****
USER_CHARGES
INVALID_CHARGES
Pose:   6 Cluster:   6 Fr_nu: 257878 TotEn:   -15.10
@<TRIPOS>ATOM
      1 C1        -74.3794   -4.5211  -57.9754 C.2    1 LIG      -0.25700
      2 C2        -73.0413   -4.9225  -58.2107 C.2    1 LIG      -0.25700
      3 C3        -74.9399   -5.4409  -57.1167 C.2    1 LIG      -0.04700
      4 C4        -72.8248   -6.0756  -57.4888 C.2    1 LIG      -0.04700
      5 N1        -73.9858   -6.3814  -56.8280 N.pl3  1 LIG      -0.36000
      6 H1        -74.8795   -3.6555  -58.3866 H      1 LIG       0.15400
      7 H2        -72.3136   -4.4272  -58.8379 H      1 LIG       0.15400
      8 H3        -75.9293   -5.5105  -56.6873 H      1 LIG       0.14000
      9 H4        -71.9504   -6.7026  -57.3857 H      1 LIG       0.14000
     10 H5        -74.1181   -7.1781  -56.2203 H      1 LIG       0.38000
@<TRIPOS>BOND
      1       1       2 1
      2       1       3 2
      3       2       4 2
      4       3       5 1
      5       4       5 1
      6       1       6 1
      7       2       7 1
      8       3       8 1
      9       4       9 1
     10       5      10 1
@<TRIPOS>ALT_TYPE
CGenFF_4.0_ALT_TYPE_SET
CGenFF_4.0 1 CG2R51 2 CG2R51 3 CG2R51 4 CG2R51 5 NG2R51 6 HGR51 7 HGR51 8 HGR52 9 HGR52 10 HGP1
@<TRIPOS>MOLECULE
pyrrole
 10 10 0 0 0
****
USER_CHARGES
INVALID_CHARGES
Pose:   7 Cluster:   7 Fr_nu: 1324230 TotEn:   -14.97
@<TRIPOS>ATOM
      1 C1        -69.4159   -7.7751  -45.2099 C.2    1 LIG      -0.25700
      2 C2        -70.2951   -8.5474  -44.4114 C.2    1 LIG      -0.25700
      3 C3        -68.7757   -6.8861  -44.3749 C.2    1 LIG      -0.04700
      4 C4        -70.1655   -8.1066  -43.1128 C.2    1 LIG      -0.04700
      5 N1        -69.2395   -7.0965  -43.1026 N.pl3  1 LIG      -0.36000
      6 H1        -69.2655   -7.8586  -46.2770 H      1 LIG       0.15400
      7 H2        -70.9521   -9.3383  -44.7446 H      1 LIG       0.15400
      8 H3        -68.0345   -6.1244  -44.5718 H      1 LIG       0.14000
      9 H4        -70.6472   -8.4220  -42.1979 H      1 LIG       0.14000
     10 H5        -68.9435   -6.5854  -42.2825 H      1 LIG       0.38000
@<TRIPOS>BOND
      1       1       2 1
      2       1       3 2
      3       2       4 2
      4       3       5 1
      5       4       5 1
      6       1       6 1
      7       2       7 1
      8       3       8 1
      9       4       9 1
     10       5      10 1
@<TRIPOS>ALT_TYPE
CGenFF_4.0_ALT_TYPE_SET
CGenFF_4.0 1 CG2R51 2 CG2R51 3 CG2R51 4 CG2R51 5 NG2R51 6 HGR51 7 HGR51 8 HGR52 9 HGR52 10 HGP1
@<TRIPOS>MOLECULE
pyrrole
 10 10 0 0 0
****
USER_CHARGES
INVALID_CHARGES
Pose:   8 Cluster:   8 Fr_nu: 1565246 TotEn:   -14.61
@<TRIPOS>ATOM
      1 C1        -69.7389   -7.1635  -47.6392 C.2    1 LIG      -0.25700
      2 C2        -68.3901   -7.5002  -47.9120 C.2    1 LIG      -0.25700
      3 C3        -70.2897   -6.6904  -48.8097 C.2    1 LIG      -0.04700
      4 C4        -68.1576   -7.2223  -49.2410 C.2    1 LIG      -0.04700
      5 N1        -69.3192   -6.7304  -49.7765 N.pl3  1 LIG      -0.36000
      6 H1        -70.2526   -7.2565  -46.6927 H      1 LIG       0.15400
      7 H2        -67.6657   -7.9008  -47.2171 H      1 LIG       0.15400
      8 H3        -71.2820   -6.3292  -49.0403 H      1 LIG       0.14000
      9 H4        -67.2723   -7.3320  -49.8515 H      1 LIG       0.14000
     10 H5        -69.4416   -6.4418  -50.7373 H      1 LIG       0.38000
@<TRIPOS>BOND
      1       1       2 1
      2       1       3 2
      3       2       4 2
      4       3       5 1
      5       4       5 1
      6       1       6 1
      7       2       7 1
      8       3       8 1
      9       4       9 1
     10       5      10 1
@<TRIPOS>ALT_TYPE
CGenFF_4.0_ALT_TYPE_SET
CGenFF_4.0 1 CG2R51 2 CG2R51 3 CG2R51 4 CG2R51 5 NG2R51 6 HGR51 7 HGR51 8 HGR52 9 HGR52 10 HGP1
@<TRIPOS>MOLECULE
pyrrole
 10 10 0 0 0
****
USER_CHARGES
INVALID_CHARGES
Pose:   9 Cluster:   9 Fr_nu: 319998 TotEn:   -14.54
@<TRIPOS>ATOM
      1 C1        -63.5182   -1.7670  -23.8869 C.2    1 LIG      -0.25700
      2 C2        -62.2025   -1.4066  -23.5048 C.2    1 LIG      -0.25700
      3 C3        -63.4130   -2.6812  -24.9120 C.2    1 LIG      -0.04700
      4 C4        -61.3333   -2.1113  -24.3080 C.2    1 LIG      -0.04700
      5 N1        -62.0802   -2.8826  -25.1597 N.pl3  1 LIG      -0.36000
      6 H1        -64.4415   -1.4005  -23.4609 H      1 LIG       0.15400
      7 H2        -61.9176   -0.7093  -22.7296 H      1 LIG       0.15400
      8 H3        -64.1648   -3.2041  -25.4860 H      1 LIG       0.14000
      9 H4        -60.2533   -2.1337  -24.3481 H      1 LIG       0.14000
     10 H5        -61.7057   -3.5050  -25.8624 H      1 LIG       0.38000
@<TRIPOS>BOND
      1       1       2 1
      2       1       3 2
      3       2       4 2
      4       3       5 1
      5       4       5 1
      6       1       6 1
      7       2       7 1
      8       3       8 1
      9       4       9 1
     10       5      10 1
@<TRIPOS>ALT_TYPE
CGenFF_4.0_ALT_TYPE_SET
CGenFF_4.0 1 CG2R51 2 CG2R51 3 CG2R51 4 CG2R51 5 NG2R51 6 HGR51 7 HGR51 8 HGR52 9 HGR52 10 HGP1
@<TRIPOS>MOLECULE
pyrrole
 10 10 0 0 0
****
USER_CHARGES
INVALID_CHARGES
Pose:  10 Cluster:  10 Fr_nu: 261537 TotEn:   -14.53
@<TRIPOS>ATOM
      1 C1        -66.8132   -8.1034  -47.6324 C.2    1 LIG      -0.25700
      2 C2        -68.0635   -8.2681  -48.2779 C.2    1 LIG      -0.25700
      3 C3        -65.9854   -7.4313  -48.5044 C.2    1 LIG      -0.04700
      4 C4        -67.9616   -7.6918  -49.5248 C.2    1 LIG      -0.04700
      5 N1        -66.6940   -7.1866  -49.6516 N.pl3  1 LIG      -0.36000
      6 H1        -66.5458   -8.4378  -46.6399 H      1 LIG       0.15400
      7 H2        -68.9429   -8.7539  -47.8794 H      1 LIG       0.15400
      8 H3        -64.9585   -7.1070  -48.4119 H      1 LIG       0.14000
      9 H4        -68.6765   -7.5952  -50.3298 H      1 LIG       0.14000
     10 H5        -66.3366   -6.7066  -50.4661 H      1 LIG       0.38000
@<TRIPOS>BOND
      1       1       2 1
      2       1       3 2
      3       2       4 2
      4       3       5 1
      5       4       5 1
      6       1       6 1
      7       2       7 1
      8       3       8 1
      9       4       9 1
     10       5      10 1
@<TRIPOS>ALT_TYPE
CGenFF_4.0_ALT_TYPE_SET
CGenFF_4.0 1 CG2R51 2 CG2R51 3 CG2R51 4 CG2R51 5 NG2R51 6 HGR51 7 HGR51 8 HGR52 9 HGR52 10 HGP1
@<TRIPOS>MOLECULE
pyrrole
 10 10 0 0 0
****
USER_CHARGES
INVALID_CHARGES
Pose:  11 Cluster:  11 Fr_nu: 393995 TotEn:   -13.15
@<TRIPOS>ATOM
      1 C1        -68.8418   -8.3901  -47.1036 C.2    1 LIG      -0.25700
      2 C2        -67.5744   -8.0594  -46.5638 C.2    1 LIG      -0.25700
      3 C3        -68.8112   -8.0799  -48.4453 C.2    1 LIG      -0.04700
      4 C4        -66.8079   -7.5570  -47.5921 C.2    1 LIG      -0.04700
      5 N1        -67.5700   -7.5740  -48.7310 N.pl3  1 LIG      -0.36000
      6 H1        -69.6846   -8.8092  -46.5721 H      1 LIG       0.15400
      7 H2        -67.2538   -8.1735  -45.5379 H      1 LIG       0.15400
      8 H3        -69.5594   -8.1730  -49.2197 H      1 LIG       0.14000
      9 H4        -65.7908   -7.1917  -47.6150 H      1 LIG       0.14000
     10 H5        -67.2636   -7.2618  -49.6421 H      1 LIG       0.38000
@<TRIPOS>BOND
      1       1       2 1
      2       1       3 2
      3       2       4 2
      4       3       5 1
      5       4       5 1
      6       1       6 1
      7       2       7 1
      8       3       8 1
      9       4       9 1
     10       5      10 1
@<TRIPOS>ALT_TYPE
CGenFF_4.0_ALT_TYPE_SET
CGenFF_4.0 1 CG2R51 2 CG2R51 3 CG2R51 4 CG2R51 5 NG2R51 6 HGR51 7 HGR51 8 HGR52 9 HGR52 10 HGP1
@<TRIPOS>MOLECULE
pyrrole
 10 10 0 0 0
****
USER_CHARGES
INVALID_CHARGES
Pose:  12 Cluster:  12 Fr_nu: 555635 TotEn:   -13.07
@<TRIPOS>ATOM
      1 C1        -70.1211   -8.6614  -45.5786 C.2    1 LIG      -0.25700
      2 C2        -69.1302   -7.7341  -45.1720 C.2    1 LIG      -0.25700
      3 C3        -70.9556   -8.8700  -44.5028 C.2    1 LIG      -0.04700
      4 C4        -69.3893   -7.4043  -43.8600 C.2    1 LIG      -0.04700
      5 N1        -70.5009   -8.1009  -43.4635 N.pl3  1 LIG      -0.36000
      6 H1        -70.2161   -9.1260  -46.5500 H      1 LIG       0.15400
      7 H2        -68.3157   -7.3482  -45.7686 H      1 LIG       0.15400
      8 H3        -71.8291   -9.4954  -44.3838 H      1 LIG       0.14000
      9 H4        -68.8841   -6.7370  -43.1760 H      1 LIG       0.14000
     10 H5        -70.9214   -8.0543  -42.5457 H      1 LIG       0.38000
@<TRIPOS>BOND
      1       1       2 1
      2       1       3 2
      3       2       4 2
      4       3       5 1
      5       4       5 1
      6       1       6 1
      7       2       7 1
      8       3       8 1
      9       4       9 1
     10       5      10 1
@<TRIPOS>ALT_TYPE
CGenFF_4.0_ALT_TYPE_SET
CGenFF_4.0 1 CG2R51 2 CG2R51 3 CG2R51 4 CG2R51 5 NG2R51 6 HGR51 7 HGR51 8 HGR52 9 HGR52 10 HGP1
@<TRIPOS>MOLECULE
pyrrole
 10 10 0 0 0
****
USER_CHARGES
INVALID_CHARGES
Pose:  13 Cluster:  13 Fr_nu: 835064 TotEn:   -12.95
@<TRIPOS>ATOM
      1 C1        -71.9858  -24.6296  -44.2117 C.2    1 LIG      -0.25700
      2 C2        -72.6307  -24.1238  -43.0561 C.2    1 LIG      -0.25700
      3 C3        -72.9535  -24.8180  -45.1737 C.2    1 LIG      -0.04700
      4 C4        -73.9729  -24.0186  -43.3471 C.2    1 LIG      -0.04700
      5 N1        -74.1575  -24.4435  -44.6369 N.pl3  1 LIG      -0.36000
      6 H1        -70.9308  -24.8337  -44.3296 H      1 LIG       0.15400
      7 H2        -72.1691  -23.8646  -42.1138 H      1 LIG       0.15400
      8 H3        -72.8933  -25.1845  -46.1887 H      1 LIG       0.14000
      9 H4        -74.8101  -23.6787  -42.7536 H      1 LIG       0.14000
     10 H5        -75.0454  -24.4754  -45.1186 H      1 LIG       0.38000
@<TRIPOS>BOND
      1       1       2 1
      2       1       3 2
      3       2       4 2
      4       3       5 1
      5       4       5 1
      6       1       6 1
      7       2       7 1
      8       3       8 1
      9       4       9 1
     10       5      10 1
@<TRIPOS>ALT_TYPE
CGenFF_4.0_ALT_TYPE_SET
CGenFF_4.0 1 CG2R51 2 CG2R51 3 CG2R51 4 CG2R51 5 NG2R51 6 HGR51 7 HGR51 8 HGR52 9 HGR52 10 HGP1
@<TRIPOS>MOLECULE
pyrrole
 10 10 0 0 0
****
USER_CHARGES
INVALID_CHARGES
Pose:  14 Cluster:  14 Fr_nu: 730142 TotEn:   -12.64
@<TRIPOS>ATOM
      1 C1        -62.7219   -2.5562  -22.6361 C.2    1 LIG      -0.25700
      2 C2        -61.9556   -2.4398  -23.8220 C.2    1 LIG      -0.25700
      3 C3        -63.8584   -3.2689  -22.9489 C.2    1 LIG      -0.04700
      4 C4        -62.6473   -3.0848  -24.8234 C.2    1 LIG      -0.04700
      5 N1        -63.8024   -3.5846  -24.2813 N.pl3  1 LIG      -0.36000
      6 H1        -62.4720   -2.1637  -21.6604 H      1 LIG       0.15400
      7 H2        -61.0039   -1.9403  -23.9358 H      1 LIG       0.15400
      8 H3        -64.6996   -3.5779  -22.3447 H      1 LIG       0.14000
      9 H4        -62.4202   -3.2334  -25.8698 H      1 LIG       0.14000
     10 H5        -64.5052   -4.1066  -24.7864 H      1 LIG       0.38000
@<TRIPOS>BOND
      1       1       2 1
      2       1       3 2
      3       2       4 2
      4       3       5 1
      5       4       5 1
      6       1       6 1
      7       2       7 1
      8       3       8 1
      9       4       9 1
     10       5      10 1
@<TRIPOS>ALT_TYPE
CGenFF_4.0_ALT_TYPE_SET
CGenFF_4.0 1 CG2R51 2 CG2R51 3 CG2R51 4 CG2R51 5 NG2R51 6 HGR51 7 HGR51 8 HGR52 9 HGR52 10 HGP1
@<TRIPOS>MOLECULE
pyrrole
 10 10 0 0 0
****
USER_CHARGES
INVALID_CHARGES
Pose:  15 Cluster:  15 Fr_nu: 263838 TotEn:   -12.34
@<TRIPOS>ATOM
      1 C1        -67.7047   -8.1834  -47.1098 C.2    1 LIG      -0.25700
      2 C2        -67.9905   -7.9917  -48.4840 C.2    1 LIG      -0.25700
      3 C3        -66.4242   -7.7266  -46.8883 C.2    1 LIG      -0.04700
      4 C4        -66.8759   -7.4237  -49.0606 C.2    1 LIG      -0.04700
      5 N1        -65.9301   -7.2674  -48.0812 N.pl3  1 LIG      -0.36000
      6 H1        -68.3610   -8.6077  -46.3631 H      1 LIG       0.15400
      7 H2        -68.9076   -8.2404  -48.9991 H      1 LIG       0.15400
      8 H3        -65.8220   -7.6880  -45.9915 H      1 LIG       0.14000
      9 H4        -66.6730   -7.1164  -50.0769 H      1 LIG       0.14000
     10 H5        -65.0095   -6.8733  -48.2176 H      1 LIG       0.38000
@<TRIPOS>BOND
      1       1       2 1
      2       1       3 2
      3       2       4 2
      4       3       5 1
      5       4       5 1
      6       1       6 1
      7       2       7 1
      8       3       8 1
      9       4       9 1
     10       5      10 1
@<TRIPOS>ALT_TYPE
CGenFF_4.0_ALT_TYPE_SET
CGenFF_4.0 1 CG2R51 2 CG2R51 3 CG2R51 4 CG2R51 5 NG2R51 6 HGR51 7 HGR51 8 HGR52 9 HGR52 10 HGP1
@<TRIPOS>MOLECULE
pyrrole
 10 10 0 0 0
****
USER_CHARGES
INVALID_CHARGES
Pose:  16 Cluster:  16 Fr_nu: 342223 TotEn:   -12.18
@<TRIPOS>ATOM
      1 C1        -67.1332   -7.9190  -46.2101 C.2    1 LIG      -0.25700
      2 C2        -66.0538   -7.5666  -47.0573 C.2    1 LIG      -0.25700
      3 C3        -67.0602   -7.1143  -45.0945 C.2    1 LIG      -0.04700
      4 C4        -65.3539   -6.5575  -46.4335 C.2    1 LIG      -0.04700
      5 N1        -65.9746   -6.2909  -45.2411 N.pl3  1 LIG      -0.36000
      6 H1        -67.8823   -8.6763  -46.3937 H      1 LIG       0.15400
      7 H2        -65.8110   -8.0003  -48.0171 H      1 LIG       0.15400
      8 H3        -67.6812   -7.0546  -44.2119 H      1 LIG       0.14000
      9 H4        -64.4733   -6.0061  -46.7319 H      1 LIG       0.14000
     10 H5        -65.6776   -5.5936  -44.5725 H      1 LIG       0.38000
@<TRIPOS>BOND
      1       1       2 1
      2       1       3 2
      3       2       4 2
      4       3       5 1
      5       4       5 1
      6       1       6 1
      7       2       7 1
      8       3       8 1
      9       4       9 1
     10       5      10 1
@<TRIPOS>ALT_TYPE
CGenFF_4.0_ALT_TYPE_SET
CGenFF_4.0 1 CG2R51 2 CG2R51 3 CG2R51 4 CG2R51 5 NG2R51 6 HGR51 7 HGR51 8 HGR52 9 HGR52 10 HGP1
@<TRIPOS>MOLECULE
pyrrole
 10 10 0 0 0
****
USER_CHARGES
INVALID_CHARGES
Pose:  17 Cluster:  17 Fr_nu: 3449707 TotEn:   -12.06
@<TRIPOS>ATOM
      1 C1        -85.1588  -10.2415  -32.0530 C.2    1 LIG      -0.25700
      2 C2        -85.2743   -9.3284  -33.1300 C.2    1 LIG      -0.25700
      3 C3        -83.9504  -10.8884  -32.1898 C.2    1 LIG      -0.04700
      4 C4        -84.1330   -9.4452  -33.8923 C.2    1 LIG      -0.04700
      5 N1        -83.3356  -10.3964  -33.3115 N.pl3  1 LIG      -0.36000
      6 H1        -85.8780  -10.4087  -31.2635 H      1 LIG       0.15400
      7 H2        -86.0987   -8.6586  -33.3301 H      1 LIG       0.15400
      8 H3        -83.4749  -11.6528  -31.5917 H      1 LIG       0.14000
      9 H4        -83.8177   -8.9365  -34.7925 H      1 LIG       0.14000
     10 H5        -82.4324  -10.6899  -33.6571 H      1 LIG       0.38000
@<TRIPOS>BOND
      1       1       2 1
      2       1       3 2
      3       2       4 2
      4       3       5 1
      5       4       5 1
      6       1       6 1
      7       2       7 1
      8       3       8 1
      9       4       9 1
     10       5      10 1
@<TRIPOS>ALT_TYPE
CGenFF_4.0_ALT_TYPE_SET
CGenFF_4.0 1 CG2R51 2 CG2R51 3 CG2R51 4 CG2R51 5 NG2R51 6 HGR51 7 HGR51 8 HGR52 9 HGR52 10 HGP1
@<TRIPOS>MOLECULE
pyrrole
 10 10 0 0 0
****
USER_CHARGES
INVALID_CHARGES
Pose:  18 Cluster:  18 Fr_nu: 303360 TotEn:   -11.52
@<TRIPOS>ATOM
      1 C1        -45.7934  -12.5338  -44.3706 C.2    1 LIG      -0.25700
      2 C2        -46.9546  -11.7285  -44.4714 C.2    1 LIG      -0.25700
      3 C3        -44.7678  -11.7241  -43.9348 C.2    1 LIG      -0.04700
      4 C4        -46.6033  -10.4512  -44.0942 C.2    1 LIG      -0.04700
      5 N1        -45.2717  -10.4602  -43.7704 N.pl3  1 LIG      -0.36000
      6 H1        -45.7138  -13.5890  -44.5912 H      1 LIG       0.15400
      7 H2        -47.9399  -12.0433  -44.7850 H      1 LIG       0.15400
      8 H3        -43.7277  -11.9333  -43.7283 H      1 LIG       0.14000
      9 H4        -47.1809   -9.5400  -44.0261 H      1 LIG       0.14000
     10 H5        -44.7424   -9.6581  -43.4577 H      1 LIG       0.38000
@<TRIPOS>BOND
      1       1       2 1
      2       1       3 2
      3       2       4 2
      4       3       5 1
      5       4       5 1
      6       1       6 1
      7       2       7 1
      8       3       8 1
      9       4       9 1
     10       5      10 1
@<TRIPOS>ALT_TYPE
CGenFF_4.0_ALT_TYPE_SET
CGenFF_4.0 1 CG2R51 2 CG2R51 3 CG2R51 4 CG2R51 5 NG2R51 6 HGR51 7 HGR51 8 HGR52 9 HGR52 10 HGP1
@<TRIPOS>MOLECULE
pyrrole
 10 10 0 0 0
****
USER_CHARGES
INVALID_CHARGES
Pose:  19 Cluster:  19 Fr_nu: 347383 TotEn:   -10.75
@<TRIPOS>ATOM
      1 C1        -67.1029   -6.9181  -45.3460 C.2    1 LIG      -0.25700
      2 C2        -67.6365   -7.4547  -46.5437 C.2    1 LIG      -0.25700
      3 C3        -65.7695   -6.6558  -45.5709 C.2    1 LIG      -0.04700
      4 C4        -66.6128   -7.5040  -47.4640 C.2    1 LIG      -0.04700
      5 N1        -65.4826   -7.0162  -46.8616 N.pl3  1 LIG      -0.36000
      6 H1        -67.6332   -6.7417  -44.4207 H      1 LIG       0.15400
      7 H2        -68.6550   -7.7716  -46.7181 H      1 LIG       0.15400
      8 H3        -65.0013   -6.2469  -44.9298 H      1 LIG       0.14000
      9 H4        -66.5885   -7.8403  -48.4911 H      1 LIG       0.14000
     10 H5        -64.5766   -6.9342  -47.3018 H      1 LIG       0.38000
@<TRIPOS>BOND
      1       1       2 1
      2       1       3 2
      3       2       4 2
      4       3       5 1
      5       4       5 1
      6       1       6 1
      7       2       7 1
      8       3       8 1
      9       4       9 1
     10       5      10 1
@<TRIPOS>ALT_TYPE
CGenFF_4.0_ALT_TYPE_SET
CGenFF_4.0 1 CG2R51 2 CG2R51 3 CG2R51 4 CG2R51 5 NG2R51 6 HGR51 7 HGR51 8 HGR52 9 HGR52 10 HGP1
@<TRIPOS>MOLECULE
pyrrole
 10 10 0 0 0
****
USER_CHARGES
INVALID_CHARGES
Pose:  20 Cluster:  20 Fr_nu: 285605 TotEn:   -10.65
@<TRIPOS>ATOM
      1 C1        -51.8330    5.8308  -32.7515 C.2    1 LIG      -0.25700
      2 C2        -52.0921    4.4999  -33.1620 C.2    1 LIG      -0.25700
      3 C3        -52.9963    6.3269  -32.2056 C.2    1 LIG      -0.04700
      4 C4        -53.4060    4.2232  -32.8545 C.2    1 LIG      -0.04700
      5 N1        -53.9458    5.3410  -32.2738 N.pl3  1 LIG      -0.36000
      6 H1        -50.8998    6.3686  -32.8434 H      1 LIG       0.15400
      7 H2        -51.3985    3.8165  -33.6311 H      1 LIG       0.15400
      8 H3        -53.2328    7.2904  -31.7766 H      1 LIG       0.14000
      9 H4        -54.0024    3.3327  -32.9953 H      1 LIG       0.14000
     10 H5        -54.8979    5.4254  -31.9456 H      1 LIG       0.38000
@<TRIPOS>BOND
      1       1       2 1
      2       1       3 2
      3       2       4 2
      4       3       5 1
      5       4       5 1
      6       1       6 1
      7       2       7 1
      8       3       8 1
      9       4       9 1
     10       5      10 1
@<TRIPOS>ALT_TYPE
CGenFF_4.0_ALT_TYPE_SET
CGenFF_4.0 1 CG2R51 2 CG2R51 3 CG2R51 4 CG2R51 5 NG2R51 6 HGR51 7 HGR51 8 HGR52 9 HGR52 10 HGP1
@<TRIPOS>MOLECULE
pyrrole
 10 10 0 0 0
****
USER_CHARGES
INVALID_CHARGES
Pose:  21 Cluster:  21 Fr_nu: 328325 TotEn:   -10.59
@<TRIPOS>ATOM
      1 C1        -52.3622    4.6055  -32.9111 C.2    1 LIG      -0.25700
      2 C2        -53.0446    5.8083  -32.6034 C.2    1 LIG      -0.25700
      3 C3        -51.0458    4.7734  -32.5419 C.2    1 LIG      -0.04700
      4 C4        -52.1244    6.6746  -32.0558 C.2    1 LIG      -0.04700
      5 N1        -50.9128    6.0350  -32.0235 N.pl3  1 LIG      -0.36000
      6 H1        -52.7847    3.7140  -33.3530 H      1 LIG       0.15400
      7 H2        -54.0920    6.0218  -32.7634 H      1 LIG       0.15400
      8 H3        -50.1943    4.1103  -32.6022 H      1 LIG       0.14000
      9 H4        -52.2240    7.6855  -31.6859 H      1 LIG       0.14000
     10 H5        -50.0531    6.4325  -31.6710 H      1 LIG       0.38000
@<TRIPOS>BOND
      1       1       2 1
      2       1       3 2
      3       2       4 2
      4       3       5 1
      5       4       5 1
      6       1       6 1
      7       2       7 1
      8       3       8 1
      9       4       9 1
     10       5      10 1
@<TRIPOS>ALT_TYPE
CGenFF_4.0_ALT_TYPE_SET
CGenFF_4.0 1 CG2R51 2 CG2R51 3 CG2R51 4 CG2R51 5 NG2R51 6 HGR51 7 HGR51 8 HGR52 9 HGR52 10 HGP1
@<TRIPOS>MOLECULE
pyrrole
 10 10 0 0 0
****
USER_CHARGES
INVALID_CHARGES
Pose:  22 Cluster:  22 Fr_nu: 201446 TotEn:   -10.57
@<TRIPOS>ATOM
      1 C1        -45.3946  -12.7501  -45.2197 C.2    1 LIG      -0.25700
      2 C2        -44.8487  -11.5003  -44.8363 C.2    1 LIG      -0.25700
      3 C3        -46.7422  -12.7147  -44.9368 C.2    1 LIG      -0.04700
      4 C4        -45.8795  -10.7392  -44.3306 C.2    1 LIG      -0.04700
      5 N1        -47.0256  -11.4876  -44.3965 N.pl3  1 LIG      -0.36000
      6 H1        -44.8631  -13.5847  -45.6551 H      1 LIG       0.15400
      7 H2        -43.8174  -11.1875  -44.9184 H      1 LIG       0.15400
      8 H3        -47.5223  -13.4508  -45.0706 H      1 LIG       0.14000
      9 H4        -45.8994   -9.7343  -43.9327 H      1 LIG       0.14000
     10 H5        -47.9399  -11.1814  -44.0935 H      1 LIG       0.38000
@<TRIPOS>BOND
      1       1       2 1
      2       1       3 2
      3       2       4 2
      4       3       5 1
      5       4       5 1
      6       1       6 1
      7       2       7 1
      8       3       8 1
      9       4       9 1
     10       5      10 1
@<TRIPOS>ALT_TYPE
CGenFF_4.0_ALT_TYPE_SET
CGenFF_4.0 1 CG2R51 2 CG2R51 3 CG2R51 4 CG2R51 5 NG2R51 6 HGR51 7 HGR51 8 HGR52 9 HGR52 10 HGP1
@<TRIPOS>MOLECULE
pyrrole
 10 10 0 0 0
****
USER_CHARGES
INVALID_CHARGES
Pose:  23 Cluster:  23 Fr_nu: 284518 TotEn:    -9.44
@<TRIPOS>ATOM
      1 C1        -51.9474    6.2786  -32.0722 C.2    1 LIG      -0.25700
      2 C2        -52.4288    4.9750  -32.3479 C.2    1 LIG      -0.25700
      3 C3        -50.7124    6.3963  -32.6709 C.2    1 LIG      -0.04700
      4 C4        -51.4732    4.3357  -33.1066 C.2    1 LIG      -0.04700
      5 N1        -50.4343    5.2091  -33.2964 N.pl3  1 LIG      -0.36000
      6 H1        -52.4470    7.0477  -31.5002 H      1 LIG       0.15400
      7 H2        -53.3685    4.5470  -32.0288 H      1 LIG       0.15400
      8 H3        -50.0086    7.2157  -32.7070 H      1 LIG       0.14000
      9 H4        -51.4409    3.3408  -33.5281 H      1 LIG       0.14000
     10 H5        -49.5923    5.0086  -33.8182 H      1 LIG       0.38000
@<TRIPOS>BOND
      1       1       2 1
      2       1       3 2
      3       2       4 2
      4       3       5 1
      5       4       5 1
      6       1       6 1
      7       2       7 1
      8       3       8 1
      9       4       9 1
     10       5      10 1
@<TRIPOS>ALT_TYPE
CGenFF_4.0_ALT_TYPE_SET
CGenFF_4.0 1 CG2R51 2 CG2R51 3 CG2R51 4 CG2R51 5 NG2R51 6 HGR51 7 HGR51 8 HGR52 9 HGR52 10 HGP1
@<TRIPOS>MOLECULE
pyrrole
 10 10 0 0 0
****
USER_CHARGES
INVALID_CHARGES
Pose:  24 Cluster:  24 Fr_nu: 1893372 TotEn:    -9.27
@<TRIPOS>ATOM
      1 C1        -70.9024  -10.6200  -42.3066 C.2    1 LIG      -0.25700
      2 C2        -72.1286  -10.3759  -42.9728 C.2    1 LIG      -0.25700
      3 C3        -71.1559  -10.5873  -40.9530 C.2    1 LIG      -0.04700
      4 C4        -73.0942  -10.2013  -42.0060 C.2    1 LIG      -0.04700
      5 N1        -72.4915  -10.3317  -40.7822 N.pl3  1 LIG      -0.36000
      6 H1        -69.9397  -10.8005  -42.7638 H      1 LIG       0.15400
      7 H2        -72.2920  -10.3313  -44.0403 H      1 LIG       0.15400
      8 H3        -70.5074  -10.7218  -40.0989 H      1 LIG       0.14000
      9 H4        -74.1533   -9.9981  -42.0799 H      1 LIG       0.14000
     10 H5        -72.9600  -10.2521  -39.8902 H      1 LIG       0.38000
@<TRIPOS>BOND
      1       1       2 1
      2       1       3 2
      3       2       4 2
      4       3       5 1
      5       4       5 1
      6       1       6 1
      7       2       7 1
      8       3       8 1
      9       4       9 1
     10       5      10 1
@<TRIPOS>ALT_TYPE
CGenFF_4.0_ALT_TYPE_SET
CGenFF_4.0 1 CG2R51 2 CG2R51 3 CG2R51 4 CG2R51 5 NG2R51 6 HGR51 7 HGR51 8 HGR52 9 HGR52 10 HGP1
# TRIPOS MOL2 file generated by SEED

@<TRIPOS>MOLECULE
morpholine
 16 16 0 0 0
****
USER_CHARGES
INVALID_CHARGES
Pose:   1 Cluster:   1 Fr_nu: 122429 TotEn:   -75.89
@<TRIPOS>ATOM
      1 C1        -83.9375  -10.0210  -34.2681 C.3    1 LIG       0.20900
      2 C2        -81.7726   -9.4178  -33.2098 C.3    1 LIG       0.20900
      3 C3        -84.6121   -9.6401  -32.9625 C.3    1 LIG      -0.03300
      4 C4        -82.5534   -9.0657  -31.9563 C.3    1 LIG      -0.03300
      5 N1        -82.6726   -9.2344  -34.3886 N.4    1 LIG      -0.45600
      6 O1        -83.7333   -9.8665  -31.8582 O.3    1 LIG      -0.27400
      7 H1        -83.6522  -11.0779  -34.2876 H      1 LIG       0.09000
      8 H2        -84.5556   -9.7839  -35.1382 H      1 LIG       0.09000
      9 H3        -80.9054   -8.7682  -33.3544 H      1 LIG       0.09000
     10 H4        -81.4600  -10.4667  -33.2147 H      1 LIG       0.09000
     11 H5        -84.9390   -8.5935  -32.9645 H      1 LIG       0.09000
     12 H6        -85.5002  -10.2615  -32.8103 H      1 LIG       0.09000
     13 H7        -81.9427   -9.2673  -31.0707 H      1 LIG       0.09000
     14 H8        -82.8268   -8.0039  -31.9345 H      1 LIG       0.09000
     15 H9        -82.1764   -9.5093  -35.2474 H      1 LIG       0.32900
     16 H10       -82.8958   -8.2355  -34.5011 H      1 LIG       0.32900
@<TRIPOS>BOND
      1       1       3 1
      2       1       5 1
      3       2       4 1
      4       2       5 1
      5       3       6 1
      6       4       6 1
      7       1       7 1
      8       1       8 1
      9       2       9 1
     10       2      10 1
     11       3      11 1
     12       3      12 1
     13       4      13 1
     14       4      14 1
     15       5      15 1
     16       5      16 1
@<TRIPOS>ALT_TYPE
CGenFF_4.0_ALT_TYPE_SET
CGenFF_4.0 1 CG324 2 CG324 3 CG321 4 CG321 5 NG3P2 6 OG3C61 7 HGA2 8 HGA2 9 HGA2 10 HGA2 11 HGA2 12 HGA2 13 HGA2 14 HGA2 15 HGP2 16 HGP2
@<TRIPOS>MOLECULE
morpholine
 16 16 0 0 0
****
USER_CHARGES
INVALID_CHARGES
Pose:   2 Cluster:   2 Fr_nu: 1610835 TotEn:   -72.74
@<TRIPOS>ATOM
      1 C1        -82.3005   -9.4224  -32.8400 C.3    1 LIG       0.20900
      2 C2        -83.8885   -9.3482  -34.7488 C.3    1 LIG       0.20900
      3 C3        -83.4741   -9.1057  -31.9305 C.3    1 LIG      -0.03300
      4 C4        -84.9844   -9.0359  -33.7456 C.3    1 LIG      -0.03300
      5 N1        -82.8225  -10.1280  -34.0496 N.4    1 LIG      -0.45600
      6 O1        -84.4517   -8.3272  -32.6244 O.3    1 LIG      -0.27400
      7 H1        -81.8035   -8.5145  -33.1970 H      1 LIG       0.09000
      8 H2        -81.5733  -10.0843  -32.3622 H      1 LIG       0.09000
      9 H3        -84.2494   -9.9584  -35.5809 H      1 LIG       0.09000
     10 H4        -83.4126   -8.4391  -35.1296 H      1 LIG       0.09000
     11 H5        -83.9405  -10.0167  -31.5369 H      1 LIG       0.09000
     12 H6        -83.1300   -8.5165  -31.0746 H      1 LIG       0.09000
     13 H7        -85.7413   -8.3968  -34.2111 H      1 LIG       0.09000
     14 H8        -85.4881   -9.9465  -33.3996 H      1 LIG       0.09000
     15 H9        -82.0478  -10.3139  -34.7011 H      1 LIG       0.32900
     16 H10       -83.1900  -11.0512  -33.7798 H      1 LIG       0.32900
@<TRIPOS>BOND
      1       1       3 1
      2       1       5 1
      3       2       4 1
      4       2       5 1
      5       3       6 1
      6       4       6 1
      7       1       7 1
      8       1       8 1
      9       2       9 1
     10       2      10 1
     11       3      11 1
     12       3      12 1
     13       4      13 1
     14       4      14 1
     15       5      15 1
     16       5      16 1
@<TRIPOS>ALT_TYPE
CGenFF_4.0_ALT_TYPE_SET
CGenFF_4.0 1 CG324 2 CG324 3 CG321 4 CG321 5 NG3P2 6 OG3C61 7 HGA2 8 HGA2 9 HGA2 10 HGA2 11 HGA2 12 HGA2 13 HGA2 14 HGA2 15 HGP2 16 HGP2
@<TRIPOS>MOLECULE
morpholine
 16 16 0 0 0
****
USER_CHARGES
INVALID_CHARGES
Pose:   3 Cluster:   3 Fr_nu: 1557245 TotEn:   -71.71
@<TRIPOS>ATOM
      1 C1        -81.4037   -9.6188  -33.0187 C.3    1 LIG       0.20900
      2 C2        -83.8733   -9.8587  -33.1387 C.3    1 LIG       0.20900
      3 C3        -81.4759  -10.2052  -31.6202 C.3    1 LIG      -0.03300
      4 C4        -83.8243  -10.4341  -31.7346 C.3    1 LIG      -0.03300
      5 N1        -82.5645  -10.1370  -33.8043 N.4    1 LIG      -0.45600
      6 O1        -82.7254   -9.8841  -31.0046 O.3    1 LIG      -0.27400
      7 H1        -81.4938   -8.5277  -33.0095 H      1 LIG       0.09000
      8 H2        -80.4925   -9.9150  -33.5453 H      1 LIG       0.09000
      9 H3        -84.6559  -10.3180  -33.7481 H      1 LIG       0.09000
     10 H4        -83.9950   -8.7710  -33.1300 H      1 LIG       0.09000
     11 H5        -81.3381  -11.2930  -31.6282 H      1 LIG       0.09000
     12 H6        -80.6825   -9.7781  -30.9989 H      1 LIG       0.09000
     13 H7        -84.7413  -10.1751  -31.1961 H      1 LIG       0.09000
     14 H8        -83.7465  -11.5279  -31.7478 H      1 LIG       0.09000
     15 H9        -82.5594   -9.7173  -34.7440 H      1 LIG       0.32900
     16 H10       -82.4591  -11.1510  -33.9493 H      1 LIG       0.32900
@<TRIPOS>BOND
      1       1       3 1
      2       1       5 1
      3       2       4 1
      4       2       5 1
      5       3       6 1
      6       4       6 1
      7       1       7 1
      8       1       8 1
      9       2       9 1
     10       2      10 1
     11       3      11 1
     12       3      12 1
     13       4      13 1
     14       4      14 1
     15       5      15 1
     16       5      16 1
@<TRIPOS>ALT_TYPE
CGenFF_4.0_ALT_TYPE_SET
CGenFF_4.0 1 CG324 2 CG324 3 CG321 4 CG321 5 NG3P2 6 OG3C61 7 HGA2 8 HGA2 9 HGA2 10 HGA2 11 HGA2 12 HGA2 13 HGA2 14 HGA2 15 HGP2 16 HGP2
@<TRIPOS>MOLECULE
morpholine
 16 16 0 0 0
****
USER_CHARGES
INVALID_CHARGES
Pose:   4 Cluster:   4 Fr_nu: 1558527 TotEn:   -71.37
@<TRIPOS>ATOM
      1 C1        -80.8124   -8.9015  -32.9246 C.3    1 LIG       0.20900
      2 C2        -83.1020   -9.4843  -33.6922 C.3    1 LIG       0.20900
      3 C3        -81.3563   -8.8910  -31.5073 C.3    1 LIG      -0.03300
      4 C4        -83.5334   -9.4460  -32.2371 C.3    1 LIG      -0.03300
      5 N1        -81.6495   -9.8326  -33.7406 N.4    1 LIG      -0.45600
      6 O1        -82.7356   -8.5160  -31.5011 O.3    1 LIG      -0.27400
      7 H1        -80.8866   -7.9171  -33.3981 H      1 LIG       0.09000
      8 H2        -79.7813   -9.2621  -32.9698 H      1 LIG       0.09000
      9 H3        -83.6411  -10.2435  -34.2648 H      1 LIG       0.09000
     10 H4        -83.2059   -8.5072  -34.1745 H      1 LIG       0.09000
     11 H5        -81.2375   -9.8658  -31.0194 H      1 LIG       0.09000
     12 H6        -80.8114   -8.1550  -30.9078 H      1 LIG       0.09000
     13 H7        -84.5745   -9.1152  -32.1681 H      1 LIG       0.09000
     14 H8        -83.4695  -10.4360  -31.7696 H      1 LIG       0.09000
     15 H9        -81.3247   -9.8218  -34.7171 H      1 LIG       0.32900
     16 H10       -81.5144  -10.7985  -33.4105 H      1 LIG       0.32900
@<TRIPOS>BOND
      1       1       3 1
      2       1       5 1
      3       2       4 1
      4       2       5 1
      5       3       6 1
      6       4       6 1
      7       1       7 1
      8       1       8 1
      9       2       9 1
     10       2      10 1
     11       3      11 1
     12       3      12 1
     13       4      13 1
     14       4      14 1
     15       5      15 1
     16       5      16 1
@<TRIPOS>ALT_TYPE
CGenFF_4.0_ALT_TYPE_SET
CGenFF_4.0 1 CG324 2 CG324 3 CG321 4 CG321 5 NG3P2 6 OG3C61 7 HGA2 8 HGA2 9 HGA2 10 HGA2 11 HGA2 12 HGA2 13 HGA2 14 HGA2 15 HGP2 16 HGP2
@<TRIPOS>MOLECULE
morpholine
 16 16 0 0 0
****
USER_CHARGES
INVALID_CHARGES
Pose:   5 Cluster:   5 Fr_nu: 1603722 TotEn:   -66.77
@<TRIPOS>ATOM
      1 C1        -83.3340   -8.5888  -34.0531 C.3    1 LIG       0.20900
      2 C2        -84.2450  -10.5273  -32.7948 C.3    1 LIG       0.20900
      3 C3        -82.2939   -8.4440  -32.9568 C.3    1 LIG      -0.03300
      4 C4        -83.1597  -10.2878  -31.7605 C.3    1 LIG      -0.03300
      5 N1        -83.7550  -10.0215  -34.1129 N.4    1 LIG      -0.45600
      6 O1        -82.8144   -8.9018  -31.7067 O.3    1 LIG      -0.27400
      7 H1        -84.2361   -8.0059  -33.8403 H      1 LIG       0.09000
      8 H2        -82.9387   -8.3216  -35.0368 H      1 LIG       0.09000
      9 H3        -84.4759  -11.5889  -32.9156 H      1 LIG       0.09000
     10 H4        -85.1580   -9.9690  -32.5651 H      1 LIG       0.09000
     11 H5        -81.3737   -8.9906  -33.1950 H      1 LIG       0.09000
     12 H6        -82.0277   -7.3890  -32.8368 H      1 LIG       0.09000
     13 H7        -83.5228  -10.5766  -30.7691 H      1 LIG       0.09000
     14 H8        -82.2625  -10.8825  -31.9700 H      1 LIG       0.09000
     15 H9        -84.4928  -10.1345  -34.8215 H      1 LIG       0.32900
     16 H10       -82.9664  -10.6006  -34.4340 H      1 LIG       0.32900
@<TRIPOS>BOND
      1       1       3 1
      2       1       5 1
      3       2       4 1
      4       2       5 1
      5       3       6 1
      6       4       6 1
      7       1       7 1
      8       1       8 1
      9       2       9 1
     10       2      10 1
     11       3      11 1
     12       3      12 1
     13       4      13 1
     14       4      14 1
     15       5      15 1
     16       5      16 1
@<TRIPOS>ALT_TYPE
CGenFF_4.0_ALT_TYPE_SET
CGenFF_4.0 1 CG324 2 CG324 3 CG321 4 CG321 5 NG3P2 6 OG3C61 7 HGA2 8 HGA2 9 HGA2 10 HGA2 11 HGA2 12 HGA2 13 HGA2 14 HGA2 15 HGP2 16 HGP2
@<TRIPOS>MOLECULE
morpholine
 16 16 0 0 0
****
USER_CHARGES
INVALID_CHARGES
Pose:   6 Cluster:   6 Fr_nu: 1520576 TotEn:   -63.84
@<TRIPOS>ATOM
      1 C1        -83.8348   -9.9735  -34.3208 C.3    1 LIG       0.20900
      2 C2        -83.2061  -11.1773  -32.2408 C.3    1 LIG       0.20900
      3 C3        -85.1269   -9.5782  -33.6288 C.3    1 LIG      -0.03300
      4 C4        -84.5287  -10.7223  -31.6505 C.3    1 LIG      -0.03300
      5 N1        -82.7882  -10.1825  -33.2747 N.4    1 LIG      -0.45600
      6 O1        -85.5119  -10.5728  -32.6771 O.3    1 LIG      -0.27400
      7 H1        -83.9332  -10.9217  -34.8593 H      1 LIG       0.09000
      8 H2        -83.4722   -9.1947  -34.9969 H      1 LIG       0.09000
      9 H3        -82.4119  -11.2253  -31.4912 H      1 LIG       0.09000
     10 H4        -83.2974  -12.1407  -32.7522 H      1 LIG       0.09000
     11 H5        -85.0395   -8.6056  -33.1300 H      1 LIG       0.09000
     12 H6        -85.9317   -9.4980  -34.3663 H      1 LIG       0.09000
     13 H7        -84.8982  -11.4743  -30.9462 H      1 LIG       0.09000
     14 H8        -84.4238   -9.7787  -31.1016 H      1 LIG       0.09000
     15 H9        -81.9139  -10.4940  -33.7195 H      1 LIG       0.32900
     16 H10       -82.5681   -9.2845  -32.8214 H      1 LIG       0.32900
@<TRIPOS>BOND
      1       1       3 1
      2       1       5 1
      3       2       4 1
      4       2       5 1
      5       3       6 1
      6       4       6 1
      7       1       7 1
      8       1       8 1
      9       2       9 1
     10       2      10 1
     11       3      11 1
     12       3      12 1
     13       4      13 1
     14       4      14 1
     15       5      15 1
     16       5      16 1
@<TRIPOS>ALT_TYPE
CGenFF_4.0_ALT_TYPE_SET
CGenFF_4.0 1 CG324 2 CG324 3 CG321 4 CG321 5 NG3P2 6 OG3C61 7 HGA2 8 HGA2 9 HGA2 10 HGA2 11 HGA2 12 HGA2 13 HGA2 14 HGA2 15 HGP2 16 HGP2
@<TRIPOS>MOLECULE
morpholine
 16 16 0 0 0
****
USER_CHARGES
INVALID_CHARGES
Pose:   7 Cluster:   7 Fr_nu: 1251966 TotEn:   -63.04
@<TRIPOS>ATOM
      1 C1        -82.4753   -8.9132  -33.2683 C.3    1 LIG       0.20900
      2 C2        -82.4906  -10.8859  -31.7585 C.3    1 LIG       0.20900
      3 C3        -81.3751   -8.3325  -32.3982 C.3    1 LIG      -0.03300
      4 C4        -81.3891  -10.2088  -30.9629 C.3    1 LIG      -0.03300
      5 N1        -82.4123  -10.4032  -33.1707 N.4    1 LIG      -0.45600
      6 O1        -81.5084   -8.7870  -31.0495 O.3    1 LIG      -0.27400
      7 H1        -83.4705   -8.6183  -32.9198 H      1 LIG       0.09000
      8 H2        -82.3535   -8.6479  -34.3219 H      1 LIG       0.09000
      9 H3        -82.3809  -11.9733  -31.7766 H      1 LIG       0.09000
     10 H4        -83.4853  -10.6157  -31.3901 H      1 LIG       0.09000
     11 H5        -80.3789   -8.5904  -32.7769 H      1 LIG       0.09000
     12 H6        -81.4499   -7.2406  -32.3874 H      1 LIG       0.09000
     13 H7        -81.4727  -10.4836  -29.9068 H      1 LIG       0.09000
     14 H8        -80.3940  -10.5159  -31.3066 H      1 LIG       0.09000
     15 H9        -83.1782  -10.8171  -33.7196 H      1 LIG       0.32900
     16 H10       -81.5416  -10.7417  -33.6040 H      1 LIG       0.32900
@<TRIPOS>BOND
      1       1       3 1
      2       1       5 1
      3       2       4 1
      4       2       5 1
      5       3       6 1
      6       4       6 1
      7       1       7 1
      8       1       8 1
      9       2       9 1
     10       2      10 1
     11       3      11 1
     12       3      12 1
     13       4      13 1
     14       4      14 1
     15       5      15 1
     16       5      16 1
@<TRIPOS>ALT_TYPE
CGenFF_4.0_ALT_TYPE_SET
CGenFF_4.0 1 CG324 2 CG324 3 CG321 4 CG321 5 NG3P2 6 OG3C61 7 HGA2 8 HGA2 9 HGA2 10 HGA2 11 HGA2 12 HGA2 13 HGA2 14 HGA2 15 HGP2 16 HGP2
@<TRIPOS>MOLECULE
morpholine
 16 16 0 0 0
****
USER_CHARGES
INVALID_CHARGES
Pose:   8 Cluster:   8 Fr_nu: 1529436 TotEn:   -62.16
@<TRIPOS>ATOM
      1 C1        -82.4821  -10.9185  -31.5447 C.3    1 LIG       0.20900
      2 C2        -82.1684   -9.0556  -33.1579 C.3    1 LIG       0.20900
      3 C3        -83.7595  -11.2658  -32.2879 C.3    1 LIG      -0.03300
      4 C4        -83.4608   -9.4948  -33.8225 C.3    1 LIG      -0.03300
      5 N1        -81.5508  -10.2481  -32.5021 N.4    1 LIG      -0.45600
      6 O1        -84.3386  -10.0941  -32.8666 O.3    1 LIG      -0.27400
      7 H1        -82.6624  -10.2066  -30.7326 H      1 LIG       0.09000
      8 H2        -81.9733  -11.8059  -31.1588 H      1 LIG       0.09000
      9 H3        -81.4442   -8.6645  -33.8772 H      1 LIG       0.09000
     10 H4        -82.3457   -8.3201  -32.3669 H      1 LIG       0.09000
     11 H5        -83.5840  -12.0144  -33.0696 H      1 LIG       0.09000
     12 H6        -84.4910  -11.6851  -31.5898 H      1 LIG       0.09000
     13 H7        -83.9750   -8.6250  -34.2433 H      1 LIG       0.09000
     14 H8        -83.2754  -10.1982  -34.6431 H      1 LIG       0.09000
     15 H9        -80.6939   -9.9645  -32.0077 H      1 LIG       0.32900
     16 H10       -81.2503  -10.9212  -33.2210 H      1 LIG       0.32900
@<TRIPOS>BOND
      1       1       3 1
      2       1       5 1
      3       2       4 1
      4       2       5 1
      5       3       6 1
      6       4       6 1
      7       1       7 1
      8       1       8 1
      9       2       9 1
     10       2      10 1
     11       3      11 1
     12       3      12 1
     13       4      13 1
     14       4      14 1
     15       5      15 1
     16       5      16 1
@<TRIPOS>ALT_TYPE
CGenFF_4.0_ALT_TYPE_SET
CGenFF_4.0 1 CG324 2 CG324 3 CG321 4 CG321 5 NG3P2 6 OG3C61 7 HGA2 8 HGA2 9 HGA2 10 HGA2 11 HGA2 12 HGA2 13 HGA2 14 HGA2 15 HGP2 16 HGP2
@<TRIPOS>MOLECULE
morpholine
 16 16 0 0 0
****
USER_CHARGES
INVALID_CHARGES
Pose:   9 Cluster:   9 Fr_nu: 1588578 TotEn:   -61.64
@<TRIPOS>ATOM
      1 C1        -84.7023   -9.4464  -33.8642 C.3    1 LIG       0.20900
      2 C2        -82.6532  -10.2003  -32.6794 C.3    1 LIG       0.20900
      3 C3        -85.3751   -9.3431  -32.5073 C.3    1 LIG      -0.03300
      4 C4        -83.4263  -10.0592  -31.3804 C.3    1 LIG      -0.03300
      5 N1        -83.2332   -9.2484  -33.6748 N.4    1 LIG      -0.45600
      6 O1        -84.8193  -10.2949  -31.5971 O.3    1 LIG      -0.27400
      7 H1        -84.8298  -10.4387  -34.3091 H      1 LIG       0.09000
      8 H2        -85.0503   -8.6770  -34.5586 H      1 LIG       0.09000
      9 H3        -81.5958   -9.9491  -32.5622 H      1 LIG       0.09000
     10 H4        -82.7550  -11.2022  -33.1082 H      1 LIG       0.09000
     11 H5        -85.2863   -8.3348  -32.0855 H      1 LIG       0.09000
     12 H6        -86.4424   -9.5651  -32.6060 H      1 LIG       0.09000
     13 H7        -83.0741  -10.8017  -30.6574 H      1 LIG       0.09000
     14 H8        -83.2863   -9.0685  -30.9315 H      1 LIG       0.09000
     15 H9        -82.7515   -9.3578  -34.5778 H      1 LIG       0.32900
     16 H10       -83.0505   -8.2804  -33.3748 H      1 LIG       0.32900
@<TRIPOS>BOND
      1       1       3 1
      2       1       5 1
      3       2       4 1
      4       2       5 1
      5       3       6 1
      6       4       6 1
      7       1       7 1
      8       1       8 1
      9       2       9 1
     10       2      10 1
     11       3      11 1
     12       3      12 1
     13       4      13 1
     14       4      14 1
     15       5      15 1
     16       5      16 1
@<TRIPOS>ALT_TYPE
CGenFF_4.0_ALT_TYPE_SET
CGenFF_4.0 1 CG324 2 CG324 3 CG321 4 CG321 5 NG3P2 6 OG3C61 7 HGA2 8 HGA2 9 HGA2 10 HGA2 11 HGA2 12 HGA2 13 HGA2 14 HGA2 15 HGP2 16 HGP2
@<TRIPOS>MOLECULE
morpholine
 16 16 0 0 0
****
USER_CHARGES
INVALID_CHARGES
Pose:  10 Cluster:  10 Fr_nu: 1530006 TotEn:   -60.29
@<TRIPOS>ATOM
      1 C1        -83.3906   -9.2976  -33.8904 C.3    1 LIG       0.20900
      2 C2        -81.2587   -9.8345  -32.7337 C.3    1 LIG       0.20900
      3 C3        -84.0985  -10.1441  -32.8477 C.3    1 LIG      -0.03300
      4 C4        -82.0713  -10.6540  -31.7473 C.3    1 LIG      -0.03300
      5 N1        -82.1371   -8.7570  -33.2822 N.4    1 LIG      -0.45600
      6 O1        -83.2391  -11.1851  -32.3777 O.3    1 LIG      -0.27400
      7 H1        -83.0869   -9.8897  -34.7599 H      1 LIG       0.09000
      8 H2        -83.9945   -8.4444  -34.2106 H      1 LIG       0.09000
      9 H3        -80.4000   -9.3498  -32.2620 H      1 LIG       0.09000
     10 H4        -80.9283  -10.4341  -33.5877 H      1 LIG       0.09000
     11 H5        -84.4432   -9.5401  -32.0000 H      1 LIG       0.09000
     12 H6        -84.9789  -10.6186  -33.2925 H      1 LIG       0.09000
     13 H7        -81.4757  -11.4996  -31.3892 H      1 LIG       0.09000
     14 H8        -82.3633  -10.0612  -30.8721 H      1 LIG       0.09000
     15 H9        -81.6185   -8.2147  -33.9866 H      1 LIG       0.32900
     16 H10       -82.3750   -8.0906  -32.5342 H      1 LIG       0.32900
@<TRIPOS>BOND
      1       1       3 1
      2       1       5 1
      3       2       4 1
      4       2       5 1
      5       3       6 1
      6       4       6 1
      7       1       7 1
      8       1       8 1
      9       2       9 1
     10       2      10 1
     11       3      11 1
     12       3      12 1
     13       4      13 1
     14       4      14 1
     15       5      15 1
     16       5      16 1
@<TRIPOS>ALT_TYPE
CGenFF_4.0_ALT_TYPE_SET
CGenFF_4.0 1 CG324 2 CG324 3 CG321 4 CG321 5 NG3P2 6 OG3C61 7 HGA2 8 HGA2 9 HGA2 10 HGA2 11 HGA2 12 HGA2 13 HGA2 14 HGA2 15 HGP2 16 HGP2
@<TRIPOS>MOLECULE
morpholine
 16 16 0 0 0
****
USER_CHARGES
INVALID_CHARGES
Pose:  11 Cluster:  11 Fr_nu: 1602501 TotEn:   -58.08
@<TRIPOS>ATOM
      1 C1        -84.2415  -10.3402  -33.4113 C.3    1 LIG       0.20900
      2 C2        -82.1913   -8.9386  -33.4666 C.3    1 LIG       0.20900
      3 C3        -83.8709  -10.7183  -31.9885 C.3    1 LIG      -0.03300
      4 C4        -81.9217   -9.3848  -32.0407 C.3    1 LIG      -0.03300
      5 N1        -83.6660   -8.9922  -33.7027 N.4    1 LIG      -0.45600
      6 O1        -82.4523  -10.6927  -31.8150 O.3    1 LIG      -0.27400
      7 H1        -83.8092  -11.0303  -34.1433 H      1 LIG       0.09000
      8 H2        -85.3234  -10.2730  -33.5535 H      1 LIG       0.09000
      9 H3        -81.8667   -7.9107  -33.6480 H      1 LIG       0.09000
     10 H4        -81.7325   -9.6111  -34.1983 H      1 LIG       0.09000
     11 H5        -84.3437  -10.0539  -31.2554 H      1 LIG       0.09000
     12 H6        -84.2110  -11.7368  -31.7761 H      1 LIG       0.09000
     13 H7        -80.8423   -9.4314  -31.8651 H      1 LIG       0.09000
     14 H8        -82.3455   -8.6849  -31.3105 H      1 LIG       0.09000
     15 H9        -83.8685   -8.7347  -34.6784 H      1 LIG       0.32900
     16 H10       -84.1351   -8.2829  -33.1220 H      1 LIG       0.32900
@<TRIPOS>BOND
      1       1       3 1
      2       1       5 1
      3       2       4 1
      4       2       5 1
      5       3       6 1
      6       4       6 1
      7       1       7 1
      8       1       8 1
      9       2       9 1
     10       2      10 1
     11       3      11 1
     12       3      12 1
     13       4      13 1
     14       4      14 1
     15       5      15 1
     16       5      16 1
@<TRIPOS>ALT_TYPE
CGenFF_4.0_ALT_TYPE_SET
CGenFF_4.0 1 CG324 2 CG324 3 CG321 4 CG321 5 NG3P2 6 OG3C61 7 HGA2 8 HGA2 9 HGA2 10 HGA2 11 HGA2 12 HGA2 13 HGA2 14 HGA2 15 HGP2 16 HGP2
@<TRIPOS>MOLECULE
morpholine
 16 16 0 0 0
****
USER_CHARGES
INVALID_CHARGES
Pose:  12 Cluster:  12 Fr_nu: 1620448 TotEn:   -57.83
@<TRIPOS>ATOM
      1 C1        -80.9277   -8.9677  -31.9229 C.3    1 LIG       0.20900
      2 C2        -83.0864  -10.0559  -32.4946 C.3    1 LIG       0.20900
      3 C3        -80.7638  -10.0069  -30.8283 C.3    1 LIG      -0.03300
      4 C4        -82.8162  -11.0422  -31.3725 C.3    1 LIG      -0.03300
      5 N1        -81.7735   -9.5567  -33.0050 N.4    1 LIG      -0.45600
      6 O1        -82.0396  -10.4290  -30.3411 O.3    1 LIG      -0.27400
      7 H1        -81.4532   -8.0764  -31.5648 H      1 LIG       0.09000
      8 H2        -79.9717   -8.6841  -32.3711 H      1 LIG       0.09000
      9 H3        -83.6116  -10.5173  -33.3350 H      1 LIG       0.09000
     10 H4        -83.6394   -9.1792  -32.1430 H      1 LIG       0.09000
     11 H5        -80.1961  -10.8778  -31.1768 H      1 LIG       0.09000
     12 H6        -80.2158   -9.5731  -29.9859 H      1 LIG       0.09000
     13 H7        -83.7625  -11.3639  -30.9265 H      1 LIG       0.09000
     14 H8        -82.3009  -11.9390  -31.7370 H      1 LIG       0.09000
     15 H9        -81.9338   -8.8529  -33.7386 H      1 LIG       0.32900
     16 H10       -81.2646  -10.3268  -33.4613 H      1 LIG       0.32900
@<TRIPOS>BOND
      1       1       3 1
      2       1       5 1
      3       2       4 1
      4       2       5 1
      5       3       6 1
      6       4       6 1
      7       1       7 1
      8       1       8 1
      9       2       9 1
     10       2      10 1
     11       3      11 1
     12       3      12 1
     13       4      13 1
     14       4      14 1
     15       5      15 1
     16       5      16 1
@<TRIPOS>ALT_TYPE
CGenFF_4.0_ALT_TYPE_SET
CGenFF_4.0 1 CG324 2 CG324 3 CG321 4 CG321 5 NG3P2 6 OG3C61 7 HGA2 8 HGA2 9 HGA2 10 HGA2 11 HGA2 12 HGA2 13 HGA2 14 HGA2 15 HGP2 16 HGP2
@<TRIPOS>MOLECULE
morpholine
 16 16 0 0 0
****
USER_CHARGES
INVALID_CHARGES
Pose:  13 Cluster:  13 Fr_nu: 1525999 TotEn:   -57.70
@<TRIPOS>ATOM
      1 C1        -81.7950   -8.5920  -32.5534 C.3    1 LIG       0.20900
      2 C2        -83.4384  -10.2920  -33.3149 C.3    1 LIG       0.20900
      3 C3        -82.7788   -8.2204  -31.4585 C.3    1 LIG      -0.03300
      4 C4        -84.3413   -9.8376  -32.1821 C.3    1 LIG      -0.03300
      5 N1        -82.0222  -10.0225  -32.9213 N.4    1 LIG      -0.45600
      6 O1        -84.1215   -8.4561  -31.8882 O.3    1 LIG      -0.27400
      7 H1        -81.9557   -8.0051  -33.4636 H      1 LIG       0.09000
      8 H2        -80.7561   -8.4983  -32.2259 H      1 LIG       0.09000
      9 H3        -83.5265  -11.3638  -33.5110 H      1 LIG       0.09000
     10 H4        -83.6209   -9.7266  -34.2341 H      1 LIG       0.09000
     11 H5        -82.5854   -8.7757  -30.5330 H      1 LIG       0.09000
     12 H6        -82.6887   -7.1544  -31.2269 H      1 LIG       0.09000
     13 H7        -85.3896   -9.9500  -32.4762 H      1 LIG       0.09000
     14 H8        -84.1863  -10.4355  -31.2760 H      1 LIG       0.09000
     15 H9        -81.3940  -10.2836  -33.6936 H      1 LIG       0.32900
     16 H10       -81.7617  -10.6286  -32.1306 H      1 LIG       0.32900
@<TRIPOS>BOND
      1       1       3 1
      2       1       5 1
      3       2       4 1
      4       2       5 1
      5       3       6 1
      6       4       6 1
      7       1       7 1
      8       1       8 1
      9       2       9 1
     10       2      10 1
     11       3      11 1
     12       3      12 1
     13       4      13 1
     14       4      14 1
     15       5      15 1
     16       5      16 1
@<TRIPOS>ALT_TYPE
CGenFF_4.0_ALT_TYPE_SET
CGenFF_4.0 1 CG324 2 CG324 3 CG321 4 CG321 5 NG3P2 6 OG3C61 7 HGA2 8 HGA2 9 HGA2 10 HGA2 11 HGA2 12 HGA2 13 HGA2 14 HGA2 15 HGP2 16 HGP2
@<TRIPOS>MOLECULE
morpholine
 16 16 0 0 0
****
USER_CHARGES
INVALID_CHARGES
Pose:  14 Cluster:  14 Fr_nu: 1517086 TotEn:   -57.60
@<TRIPOS>ATOM
      1 C1        -84.2447  -10.2706  -33.2404 C.3    1 LIG       0.20900
      2 C2        -82.2447  -10.7466  -31.8460 C.3    1 LIG       0.20900
      3 C3        -83.5670   -8.9797  -33.6633 C.3    1 LIG      -0.03300
      4 C4        -81.6648   -9.4326  -32.3379 C.3    1 LIG      -0.03300
      5 N1        -83.1840  -11.2625  -32.8875 N.4    1 LIG      -0.45600
      6 O1        -82.7086   -8.4996  -32.6261 O.3    1 LIG      -0.27400
      7 H1        -84.8581  -10.1355  -32.3436 H      1 LIG       0.09000
      8 H2        -84.8461  -10.7049  -34.0436 H      1 LIG       0.09000
      9 H3        -81.4754  -11.5076  -31.6916 H      1 LIG       0.09000
     10 H4        -82.8321  -10.6166  -30.9315 H      1 LIG       0.09000
     11 H5        -82.9917   -9.1069  -34.5881 H      1 LIG       0.09000
     12 H6        -84.3222   -8.2095  -33.8495 H      1 LIG       0.09000
     13 H7        -81.0335   -8.9921  -31.5598 H      1 LIG       0.09000
     14 H8        -81.0412   -9.5736  -33.2289 H      1 LIG       0.09000
     15 H9        -83.6226  -12.1325  -32.5558 H      1 LIG       0.32900
     16 H10       -82.6555  -11.5193  -33.7331 H      1 LIG       0.32900
@<TRIPOS>BOND
      1       1       3 1
      2       1       5 1
      3       2       4 1
      4       2       5 1
      5       3       6 1
      6       4       6 1
      7       1       7 1
      8       1       8 1
      9       2       9 1
     10       2      10 1
     11       3      11 1
     12       3      12 1
     13       4      13 1
     14       4      14 1
     15       5      15 1
     16       5      16 1
@<TRIPOS>ALT_TYPE
CGenFF_4.0_ALT_TYPE_SET
CGenFF_4.0 1 CG324 2 CG324 3 CG321 4 CG321 5 NG3P2 6 OG3C61 7 HGA2 8 HGA2 9 HGA2 10 HGA2 11 HGA2 12 HGA2 13 HGA2 14 HGA2 15 HGP2 16 HGP2
@<TRIPOS>MOLECULE
morpholine
 16 16 0 0 0
****
USER_CHARGES
INVALID_CHARGES
Pose:  15 Cluster:  15 Fr_nu: 1530702 TotEn:   -57.46
@<TRIPOS>ATOM
      1 C1        -83.6168   -9.3619  -31.4884 C.3    1 LIG       0.20900
      2 C2        -82.3294   -9.3474  -33.6129 C.3    1 LIG       0.20900
      3 C3        -84.8717   -9.5515  -32.3213 C.3    1 LIG      -0.03300
      4 C4        -83.6475   -9.5385  -34.3416 C.3    1 LIG      -0.03300
      5 N1        -82.4618   -9.9339  -32.2447 N.4    1 LIG      -0.45600
      6 O1        -84.7189   -8.9435  -33.6059 O.3    1 LIG      -0.27400
      7 H1        -83.3907   -8.3030  -31.3252 H      1 LIG       0.09000
      8 H2        -83.6729   -9.8849  -30.5300 H      1 LIG       0.09000
      9 H3        -81.5019   -9.8592  -34.1110 H      1 LIG       0.09000
     10 H4        -82.0878   -8.2884  -33.4774 H      1 LIG       0.09000
     11 H5        -85.1219  -10.6121  -32.4432 H      1 LIG       0.09000
     12 H6        -85.7203   -9.0685  -31.8265 H      1 LIG       0.09000
     13 H7        -83.6049   -9.0474  -35.3188 H      1 LIG       0.09000
     14 H8        -83.8645  -10.5996  -34.5141 H      1 LIG       0.09000
     15 H9        -81.5925   -9.7770  -31.7167 H      1 LIG       0.32900
     16 H10       -82.5667  -10.9559  -32.3153 H      1 LIG       0.32900
@<TRIPOS>BOND
      1       1       3 1
      2       1       5 1
      3       2       4 1
      4       2       5 1
      5       3       6 1
      6       4       6 1
      7       1       7 1
      8       1       8 1
      9       2       9 1
     10       2      10 1
     11       3      11 1
     12       3      12 1
     13       4      13 1
     14       4      14 1
     15       5      15 1
     16       5      16 1
@<TRIPOS>ALT_TYPE
CGenFF_4.0_ALT_TYPE_SET
CGenFF_4.0 1 CG324 2 CG324 3 CG321 4 CG321 5 NG3P2 6 OG3C61 7 HGA2 8 HGA2 9 HGA2 10 HGA2 11 HGA2 12 HGA2 13 HGA2 14 HGA2 15 HGP2 16 HGP2
@<TRIPOS>MOLECULE
morpholine
 16 16 0 0 0
****
USER_CHARGES
INVALID_CHARGES
Pose:  16 Cluster:  16 Fr_nu: 1581004 TotEn:   -57.36
@<TRIPOS>ATOM
      1 C1        -83.0128   -9.9607  -32.8445 C.3    1 LIG       0.20900
      2 C2        -81.0913   -8.3879  -32.7758 C.3    1 LIG       0.20900
      3 C3        -83.2201   -9.6758  -31.3678 C.3    1 LIG      -0.03300
      4 C4        -81.3933   -8.1795  -31.3026 C.3    1 LIG      -0.03300
      5 N1        -82.3620   -8.7670  -33.4649 N.4    1 LIG      -0.45600
      6 O1        -81.9773   -9.3558  -30.7385 O.3    1 LIG      -0.27400
      7 H1        -82.3361  -10.8061  -33.0065 H      1 LIG       0.09000
      8 H2        -83.9564  -10.1302  -33.3700 H      1 LIG       0.09000
      9 H3        -80.7162   -7.4797  -33.2548 H      1 LIG       0.09000
     10 H4        -80.3901   -9.2130  -32.9359 H      1 LIG       0.09000
     11 H5        -83.9347   -8.8596  -31.2080 H      1 LIG       0.09000
     12 H6        -83.6215  -10.5655  -30.8725 H      1 LIG       0.09000
     13 H7        -80.4648   -7.9783  -30.7591 H      1 LIG       0.09000
     14 H8        -82.0614   -7.3246  -31.1433 H      1 LIG       0.09000
     15 H9        -82.1723   -8.9557  -34.4587 H      1 LIG       0.32900
     16 H10       -83.0144   -7.9705  -33.4500 H      1 LIG       0.32900
@<TRIPOS>BOND
      1       1       3 1
      2       1       5 1
      3       2       4 1
      4       2       5 1
      5       3       6 1
      6       4       6 1
      7       1       7 1
      8       1       8 1
      9       2       9 1
     10       2      10 1
     11       3      11 1
     12       3      12 1
     13       4      13 1
     14       4      14 1
     15       5      15 1
     16       5      16 1
@<TRIPOS>ALT_TYPE
CGenFF_4.0_ALT_TYPE_SET
CGenFF_4.0 1 CG324 2 CG324 3 CG321 4 CG321 5 NG3P2 6 OG3C61 7 HGA2 8 HGA2 9 HGA2 10 HGA2 11 HGA2 12 HGA2 13 HGA2 14 HGA2 15 HGP2 16 HGP2
@<TRIPOS>MOLECULE
morpholine
 16 16 0 0 0
****
USER_CHARGES
INVALID_CHARGES
Pose:  17 Cluster:  17 Fr_nu: 1490765 TotEn:   -57.34
@<TRIPOS>ATOM
      1 C1        -81.7637  -10.0747  -31.7143 C.3    1 LIG       0.20900
      2 C2        -83.8428  -10.8756  -32.8129 C.3    1 LIG       0.20900
      3 C3        -82.1827  -10.8615  -30.4854 C.3    1 LIG      -0.03300
      4 C4        -84.1594  -11.6238  -31.5304 C.3    1 LIG      -0.03300
      5 N1        -82.3588  -10.7325  -32.9169 N.4    1 LIG      -0.45600
      6 O1        -83.6074  -10.9419  -30.4019 O.3    1 LIG      -0.27400
      7 H1        -82.1493   -9.0501  -31.6947 H      1 LIG       0.09000
      8 H2        -80.6788  -10.0640  -31.8491 H      1 LIG       0.09000
      9 H3        -84.1841  -11.4128  -33.7016 H      1 LIG       0.09000
     10 H4        -84.2553   -9.8618  -32.8064 H      1 LIG       0.09000
     11 H5        -81.7561  -11.8716  -30.4849 H      1 LIG       0.09000
     12 H6        -81.8273  -10.3543  -29.5829 H      1 LIG       0.09000
     13 H7        -85.2436  -11.6732  -31.3886 H      1 LIG       0.09000
     14 H8        -83.7824  -12.6532  -31.5586 H      1 LIG       0.09000
     15 H9        -82.1230  -10.1895  -33.7588 H      1 LIG       0.32900
     16 H10       -81.9307  -11.6593  -33.0517 H      1 LIG       0.32900
@<TRIPOS>BOND
      1       1       3 1
      2       1       5 1
      3       2       4 1
      4       2       5 1
      5       3       6 1
      6       4       6 1
      7       1       7 1
      8       1       8 1
      9       2       9 1
     10       2      10 1
     11       3      11 1
     12       3      12 1
     13       4      13 1
     14       4      14 1
     15       5      15 1
     16       5      16 1
@<TRIPOS>ALT_TYPE
CGenFF_4.0_ALT_TYPE_SET
CGenFF_4.0 1 CG324 2 CG324 3 CG321 4 CG321 5 NG3P2 6 OG3C61 7 HGA2 8 HGA2 9 HGA2 10 HGA2 11 HGA2 12 HGA2 13 HGA2 14 HGA2 15 HGP2 16 HGP2
@<TRIPOS>MOLECULE
morpholine
 16 16 0 0 0
****
USER_CHARGES
INVALID_CHARGES
Pose:  18 Cluster:  18 Fr_nu: 1619126 TotEn:   -56.05
@<TRIPOS>ATOM
      1 C1        -83.0864  -10.0559  -32.4946 C.3    1 LIG       0.20900
      2 C2        -80.9090   -9.7667  -31.3344 C.3    1 LIG       0.20900
      3 C3        -82.6761   -8.9221  -33.4170 C.3    1 LIG      -0.03300
      4 C4        -80.6051   -8.6475  -32.3142 C.3    1 LIG      -0.03300
      5 N1        -81.8470  -10.7246  -31.9945 N.4    1 LIG      -0.45600
      6 O1        -81.8119   -8.0088  -32.7370 O.3    1 LIG      -0.27400
      7 H1        -83.6233   -9.6914  -31.6127 H      1 LIG       0.09000
      8 H2        -83.6831  -10.8135  -33.0097 H      1 LIG       0.09000
      9 H3        -80.0130  -10.3259  -31.0525 H      1 LIG       0.09000
     10 H4        -81.4177   -9.3976  -30.4383 H      1 LIG       0.09000
     11 H5        -82.1807   -9.2936  -34.3219 H      1 LIG       0.09000
     12 H6        -83.5628   -8.3638  -33.7336 H      1 LIG       0.09000
     13 H7        -79.9826   -7.8893  -31.8289 H      1 LIG       0.09000
     14 H8        -80.0567   -9.0142  -33.1903 H      1 LIG       0.09000
     15 H9        -82.1011  -11.4702  -31.3321 H      1 LIG       0.32900
     16 H10       -81.3683  -11.1945  -32.7757 H      1 LIG       0.32900
@<TRIPOS>BOND
      1       1       3 1
      2       1       5 1
      3       2       4 1
      4       2       5 1
      5       3       6 1
      6       4       6 1
      7       1       7 1
      8       1       8 1
      9       2       9 1
     10       2      10 1
     11       3      11 1
     12       3      12 1
     13       4      13 1
     14       4      14 1
     15       5      15 1
     16       5      16 1
@<TRIPOS>ALT_TYPE
CGenFF_4.0_ALT_TYPE_SET
CGenFF_4.0 1 CG324 2 CG324 3 CG321 4 CG321 5 NG3P2 6 OG3C61 7 HGA2 8 HGA2 9 HGA2 10 HGA2 11 HGA2 12 HGA2 13 HGA2 14 HGA2 15 HGP2 16 HGP2
@<TRIPOS>MOLECULE
morpholine
 16 16 0 0 0
****
USER_CHARGES
INVALID_CHARGES
Pose:  19 Cluster:  19 Fr_nu: 1340209 TotEn:   -54.65
@<TRIPOS>ATOM
      1 C1        -81.0030  -10.1453  -31.0580 C.3    1 LIG       0.20900
      2 C2        -81.6977   -8.8164  -33.0385 C.3    1 LIG       0.20900
      3 C3        -82.4195  -10.6885  -31.0020 C.3    1 LIG      -0.03300
      4 C4        -83.0799   -9.4254  -32.8859 C.3    1 LIG      -0.03300
      5 N1        -80.6993   -9.7742  -32.4734 N.4    1 LIG      -0.45600
      6 O1        -83.3464   -9.7287  -31.5147 O.3    1 LIG      -0.27400
      7 H1        -80.8917   -9.2323  -30.4640 H      1 LIG       0.09000
      8 H2        -80.2625  -10.8871  -30.7470 H      1 LIG       0.09000
      9 H3        -81.4329   -8.6456  -34.0852 H      1 LIG       0.09000
     10 H4        -81.5962   -7.8867  -32.4698 H      1 LIG       0.09000
     11 H5        -82.5166  -11.6281  -31.5588 H      1 LIG       0.09000
     12 H6        -82.6965  -10.8923  -29.9628 H      1 LIG       0.09000
     13 H7        -83.8385   -8.7104  -33.2195 H      1 LIG       0.09000
     14 H8        -83.1918  -10.3327  -33.4917 H      1 LIG       0.09000
     15 H9        -79.7577   -9.3625  -32.5272 H      1 LIG       0.32900
     16 H10       -80.6678  -10.6237  -33.0545 H      1 LIG       0.32900
@<TRIPOS>BOND
      1       1       3 1
      2       1       5 1
      3       2       4 1
      4       2       5 1
      5       3       6 1
      6       4       6 1
      7       1       7 1
      8       1       8 1
      9       2       9 1
     10       2      10 1
     11       3      11 1
     12       3      12 1
     13       4      13 1
     14       4      14 1
     15       5      15 1
     16       5      16 1
@<TRIPOS>ALT_TYPE
CGenFF_4.0_ALT_TYPE_SET
CGenFF_4.0 1 CG324 2 CG324 3 CG321 4 CG321 5 NG3P2 6 OG3C61 7 HGA2 8 HGA2 9 HGA2 10 HGA2 11 HGA2 12 HGA2 13 HGA2 14 HGA2 15 HGP2 16 HGP2
@<TRIPOS>MOLECULE
morpholine
 16 16 0 0 0
****
USER_CHARGES
INVALID_CHARGES
Pose:  20 Cluster:  20 Fr_nu: 101198 TotEn:   -54.61
@<TRIPOS>ATOM
      1 C1        -81.5556  -11.0389  -30.6848 C.3    1 LIG       0.20900
      2 C2        -82.1441   -9.8216  -32.7687 C.3    1 LIG       0.20900
      3 C3        -82.8425  -11.8262  -30.8538 C.3    1 LIG      -0.03300
      4 C4        -83.4018  -10.6692  -32.8360 C.3    1 LIG      -0.03300
      5 N1        -81.0966  -10.5959  -32.0363 N.4    1 LIG      -0.45600
      6 O1        -83.8296  -11.0380  -31.5230 O.3    1 LIG      -0.27400
      7 H1        -81.7069  -10.1307  -30.0922 H      1 LIG       0.09000
      8 H2        -80.7554  -11.6422  -30.2479 H      1 LIG       0.09000
      9 H3        -81.7472   -9.5888  -33.7603 H      1 LIG       0.09000
     10 H4        -82.3039   -8.8984  -32.2029 H      1 LIG       0.09000
     11 H5        -82.6786  -12.7586  -31.4071 H      1 LIG       0.09000
     12 H6        -83.2441  -12.0935  -29.8713 H      1 LIG       0.09000
     13 H7        -84.2111  -10.0950  -33.2980 H      1 LIG       0.09000
     14 H8        -83.2501  -11.5716  -33.4404 H      1 LIG       0.09000
     15 H9        -80.2474  -10.0224  -31.9409 H      1 LIG       0.32900
     16 H10       -80.8200  -11.4164  -32.5937 H      1 LIG       0.32900
@<TRIPOS>BOND
      1       1       3 1
      2       1       5 1
      3       2       4 1
      4       2       5 1
      5       3       6 1
      6       4       6 1
      7       1       7 1
      8       1       8 1
      9       2       9 1
     10       2      10 1
     11       3      11 1
     12       3      12 1
     13       4      13 1
     14       4      14 1
     15       5      15 1
     16       5      16 1
@<TRIPOS>ALT_TYPE
CGenFF_4.0_ALT_TYPE_SET
CGenFF_4.0 1 CG324 2 CG324 3 CG321 4 CG321 5 NG3P2 6 OG3C61 7 HGA2 8 HGA2 9 HGA2 10 HGA2 11 HGA2 12 HGA2 13 HGA2 14 HGA2 15 HGP2 16 HGP2
@<TRIPOS>MOLECULE
indoline
 18 19 0 0 0
****
USER_CHARGES
INVALID_CHARGES
Pose:   1 Cluster:   1 Fr_nu: 199948 TotEn:   -24.93
@<TRIPOS>ATOM
      1 C1        -69.6685   -8.2619  -47.2266 C.ar   1 LIG      -0.21700
      2 C2        -69.7923   -8.0771  -45.8402 C.ar   1 LIG      -0.19700
      3 C3        -68.4488   -8.0379  -47.8670 C.ar   1 LIG      -0.40000
      4 C4        -68.6993   -7.6593  -45.0757 C.ar   1 LIG      -0.29100
      5 C5        -67.3789   -7.6157  -47.0981 C.ar   1 LIG       0.11100
      6 C6        -67.5009   -7.4109  -45.7214 C.ar   1 LIG       0.28800
      7 C7        -65.9663   -7.3617  -47.5115 C.3    1 LIG      -0.11600
      8 C8        -65.3827   -6.7205  -46.2339 C.3    1 LIG       0.00100
      9 N1        -66.2887   -7.0450  -45.1390 N.pl3  1 LIG      -0.67300
     10 H1        -70.5280   -8.5934  -47.8028 H      1 LIG       0.19600
     11 H2        -70.7464   -8.2685  -45.3565 H      1 LIG       0.19600
     12 H3        -68.3461   -8.1999  -48.9342 H      1 LIG       0.20400
     13 H4        -68.7978   -7.5318  -44.0028 H      1 LIG       0.21000
     14 H5        -65.4640   -8.3066  -47.7417 H      1 LIG       0.09000
     15 H6        -65.9042   -6.6794  -48.3640 H      1 LIG       0.09000
     16 H7        -64.3694   -7.0827  -46.0324 H      1 LIG       0.09000
     17 H8        -65.3330   -5.6307  -46.3499 H      1 LIG       0.09000
     18 H9        -66.2445   -6.5981  -44.2335 H      1 LIG       0.32800
@<TRIPOS>BOND
      1       1       2 ar
      2       1       3 ar
      3       2       4 ar
      4       3       5 ar
      5       4       6 ar
      6       5       6 ar
      7       5       7 1
      8       6       9 1
      9       7       8 1
     10       8       9 1
     11       1      10 1
     12       2      11 1
     13       3      12 1
     14       4      13 1
     15       7      14 1
     16       7      15 1
     17       8      16 1
     18       8      17 1
     19       9      18 1
@<TRIPOS>ALT_TYPE
CGenFF_4.0_ALT_TYPE_SET
CGenFF_4.0 1 CG2R61 2 CG2R61 3 CG2R61 4 CG2R61 5 CG2RC0 6 CG2RC0 7 CG3C52 8 CG3C52 9 NG3C51 10 HGR61 11 HGR61 12 HGR61 13 HGR61 14 HGA2 15 HGA2 16 HGA2 17 HGA2 18 HGP1
@<TRIPOS>MOLECULE
indoline
 18 19 0 0 0
****
USER_CHARGES
INVALID_CHARGES
Pose:   2 Cluster:   2 Fr_nu: 281510 TotEn:   -24.86
@<TRIPOS>ATOM
      1 C1        -70.6890   -8.5292  -45.7800 C.ar   1 LIG      -0.21700
      2 C2        -70.7309   -7.9928  -44.4831 C.ar   1 LIG      -0.19700
      3 C3        -69.5312   -8.4293  -46.5529 C.ar   1 LIG      -0.40000
      4 C4        -69.6173   -7.3431  -43.9434 C.ar   1 LIG      -0.29100
      5 C5        -68.4405   -7.7753  -46.0082 C.ar   1 LIG       0.11100
      6 C6        -68.4826   -7.2220  -44.7259 C.ar   1 LIG       0.28800
      7 C7        -67.0773   -7.5787  -46.5860 C.3    1 LIG      -0.11600
      8 C8        -66.4504   -6.6008  -45.5689 C.3    1 LIG       0.00100
      9 N1        -67.2592   -6.6650  -44.3578 N.pl3  1 LIG      -0.67300
     10 H1        -71.5629   -9.0365  -46.1796 H      1 LIG       0.19600
     11 H2        -71.6368   -8.0910  -43.8909 H      1 LIG       0.19600
     12 H3        -69.4903   -8.8610  -47.5468 H      1 LIG       0.20400
     13 H4        -69.6515   -6.9430  -42.9354 H      1 LIG       0.21000
     14 H5        -66.5338   -8.5287  -46.6042 H      1 LIG       0.09000
     15 H6        -67.1149   -7.1418  -47.5879 H      1 LIG       0.09000
     16 H7        -65.4054   -6.8540  -45.3633 H      1 LIG       0.09000
     17 H8        -66.4763   -5.5785  -45.9660 H      1 LIG       0.09000
     18 H9        -67.1823   -5.9949  -43.6051 H      1 LIG       0.32800
@<TRIPOS>BOND
      1       1       2 ar
      2       1       3 ar
      3       2       4 ar
      4       3       5 ar
      5       4       6 ar
      6       5       6 ar
      7       5       7 1
      8       6       9 1
      9       7       8 1
     10       8       9 1
     11       1      10 1
     12       2      11 1
     13       3      12 1
     14       4      13 1
     15       7      14 1
     16       7      15 1
     17       8      16 1
     18       8      17 1
     19       9      18 1
@<TRIPOS>ALT_TYPE
CGenFF_4.0_ALT_TYPE_SET
CGenFF_4.0 1 CG2R61 2 CG2R61 3 CG2R61 4 CG2R61 5 CG2RC0 6 CG2RC0 7 CG3C52 8 CG3C52 9 NG3C51 10 HGR61 11 HGR61 12 HGR61 13 HGR61 14 HGA2 15 HGA2 16 HGA2 17 HGA2 18 HGP1
@<TRIPOS>MOLECULE
indoline
 18 19 0 0 0
****
USER_CHARGES
INVALID_CHARGES
Pose:   3 Cluster:   3 Fr_nu: 208551 TotEn:   -22.37
@<TRIPOS>ATOM
      1 C1        -66.2012   -7.1582  -49.2271 C.ar   1 LIG      -0.21700
      2 C2        -67.3071   -6.9743  -50.0724 C.ar   1 LIG      -0.19700
      3 C3        -66.3758   -7.6005  -47.9149 C.ar   1 LIG      -0.40000
      4 C4        -68.6040   -7.2240  -49.6149 C.ar   1 LIG      -0.29100
      5 C5        -67.6661   -7.8343  -47.4742 C.ar   1 LIG       0.11100
      6 C6        -68.7721   -7.6341  -48.3041 C.ar   1 LIG       0.28800
      7 C7        -68.1281   -8.3602  -46.1547 C.3    1 LIG      -0.11600
      8 C8        -69.6557   -8.1638  -46.2634 C.3    1 LIG       0.00100
      9 N1        -69.9658   -7.9861  -47.6766 N.pl3  1 LIG      -0.67300
     10 H1        -65.2002   -6.9651  -49.6031 H      1 LIG       0.19600
     11 H2        -67.1513   -6.6415  -51.0950 H      1 LIG       0.19600
     12 H3        -65.5214   -7.7628  -47.2673 H      1 LIG       0.20400
     13 H4        -69.4534   -7.0933  -50.2774 H      1 LIG       0.21000
     14 H5        -67.8739   -9.4207  -46.0604 H      1 LIG       0.09000
     15 H6        -67.7118   -7.7925  -45.3177 H      1 LIG       0.09000
     16 H7        -70.1989   -9.0153  -45.8409 H      1 LIG       0.09000
     17 H8        -69.9588   -7.2652  -45.7119 H      1 LIG       0.09000
     18 H9        -70.8615   -7.6566  -48.0093 H      1 LIG       0.32800
@<TRIPOS>BOND
      1       1       2 ar
      2       1       3 ar
      3       2       4 ar
      4       3       5 ar
      5       4       6 ar
      6       5       6 ar
      7       5       7 1
      8       6       9 1
      9       7       8 1
     10       8       9 1
     11       1      10 1
     12       2      11 1
     13       3      12 1
     14       4      13 1
     15       7      14 1
     16       7      15 1
     17       8      16 1
     18       8      17 1
     19       9      18 1
@<TRIPOS>ALT_TYPE
CGenFF_4.0_ALT_TYPE_SET
CGenFF_4.0 1 CG2R61 2 CG2R61 3 CG2R61 4 CG2R61 5 CG2RC0 6 CG2RC0 7 CG3C52 8 CG3C52 9 NG3C51 10 HGR61 11 HGR61 12 HGR61 13 HGR61 14 HGA2 15 HGA2 16 HGA2 17 HGA2 18 HGP1
@<TRIPOS>MOLECULE
indoline
 18 19 0 0 0
****
USER_CHARGES
INVALID_CHARGES
Pose:   4 Cluster:   4 Fr_nu: 205492 TotEn:   -22.34
@<TRIPOS>ATOM
      1 C1        -67.4505   -6.8781  -44.6432 C.ar   1 LIG      -0.21700
      2 C2        -66.2739   -6.8603  -45.4091 C.ar   1 LIG      -0.19700
      3 C3        -68.6824   -7.1508  -45.2398 C.ar   1 LIG      -0.40000
      4 C4        -66.3137   -7.1087  -46.7840 C.ar   1 LIG      -0.29100
      5 C5        -68.7066   -7.3853  -46.6030 C.ar   1 LIG       0.11100
      6 C6        -67.5420   -7.3495  -47.3741 C.ar   1 LIG       0.28800
      7 C7        -69.8634   -7.7535  -47.4733 C.3    1 LIG      -0.11600
      8 C8        -69.2361   -7.6460  -48.8801 C.3    1 LIG       0.00100
      9 N1        -67.7889   -7.6718  -48.7073 N.pl3  1 LIG      -0.67300
     10 H1        -67.3983   -6.6890  -43.5745 H      1 LIG       0.19600
     11 H2        -65.3219   -6.6587  -44.9255 H      1 LIG       0.19600
     12 H3        -69.5893   -7.1851  -44.6463 H      1 LIG       0.20400
     13 H4        -65.3992   -7.1073  -47.3678 H      1 LIG       0.21000
     14 H5        -70.1835   -8.7789  -47.2629 H      1 LIG       0.09000
     15 H6        -70.7018   -7.0609  -47.3568 H      1 LIG       0.09000
     16 H7        -69.5736   -8.4591  -49.5309 H      1 LIG       0.09000
     17 H8        -69.5265   -6.6978  -49.3491 H      1 LIG       0.09000
     18 H9        -67.1396   -7.4321  -49.4439 H      1 LIG       0.32800
@<TRIPOS>BOND
      1       1       2 ar
      2       1       3 ar
      3       2       4 ar
      4       3       5 ar
      5       4       6 ar
      6       5       6 ar
      7       5       7 1
      8       6       9 1
      9       7       8 1
     10       8       9 1
     11       1      10 1
     12       2      11 1
     13       3      12 1
     14       4      13 1
     15       7      14 1
     16       7      15 1
     17       8      16 1
     18       8      17 1
     19       9      18 1
@<TRIPOS>ALT_TYPE
CGenFF_4.0_ALT_TYPE_SET
CGenFF_4.0 1 CG2R61 2 CG2R61 3 CG2R61 4 CG2R61 5 CG2RC0 6 CG2RC0 7 CG3C52 8 CG3C52 9 NG3C51 10 HGR61 11 HGR61 12 HGR61 13 HGR61 14 HGA2 15 HGA2 16 HGA2 17 HGA2 18 HGP1
@<TRIPOS>MOLECULE
indoline
 18 19 0 0 0
****
USER_CHARGES
INVALID_CHARGES
Pose:   5 Cluster:   5 Fr_nu: 207396 TotEn:   -22.27
@<TRIPOS>ATOM
      1 C1        -70.0435   -7.0102  -48.4197 C.ar   1 LIG      -0.21700
      2 C2        -70.1415   -7.4407  -47.0868 C.ar   1 LIG      -0.19700
      3 C3        -68.7970   -6.8763  -49.0331 C.ar   1 LIG      -0.40000
      4 C4        -68.9935   -7.7371  -46.3466 C.ar   1 LIG      -0.29100
      5 C5        -67.6699   -7.1645  -48.2844 C.ar   1 LIG       0.11100
      6 C6        -67.7598   -7.5741  -46.9516 C.ar   1 LIG       0.28800
      7 C7        -66.2364   -7.1612  -48.7039 C.3    1 LIG      -0.11600
      8 C8        -65.5195   -7.3549  -47.3502 C.3    1 LIG       0.00100
      9 N1        -66.5093   -7.8664  -46.4101 N.pl3  1 LIG      -0.67300
     10 H1        -70.9477   -6.7909  -48.9808 H      1 LIG       0.19600
     11 H2        -71.1210   -7.5514  -46.6294 H      1 LIG       0.19600
     12 H3        -68.7205   -6.5638  -50.0686 H      1 LIG       0.20400
     13 H4        -69.0767   -8.0826  -45.3214 H      1 LIG       0.21000
     14 H5        -66.0377   -8.0009  -49.3775 H      1 LIG       0.09000
     15 H6        -65.9486   -6.2175  -49.1758 H      1 LIG       0.09000
     16 H7        -64.6688   -8.0378  -47.4430 H      1 LIG       0.09000
     17 H8        -65.1394   -6.3926  -46.9856 H      1 LIG       0.09000
     18 H9        -66.3555   -7.9060  -45.4120 H      1 LIG       0.32800
@<TRIPOS>BOND
      1       1       2 ar
      2       1       3 ar
      3       2       4 ar
      4       3       5 ar
      5       4       6 ar
      6       5       6 ar
      7       5       7 1
      8       6       9 1
      9       7       8 1
     10       8       9 1
     11       1      10 1
     12       2      11 1
     13       3      12 1
     14       4      13 1
     15       7      14 1
     16       7      15 1
     17       8      16 1
     18       8      17 1
     19       9      18 1
@<TRIPOS>ALT_TYPE
CGenFF_4.0_ALT_TYPE_SET
CGenFF_4.0 1 CG2R61 2 CG2R61 3 CG2R61 4 CG2R61 5 CG2RC0 6 CG2RC0 7 CG3C52 8 CG3C52 9 NG3C51 10 HGR61 11 HGR61 12 HGR61 13 HGR61 14 HGA2 15 HGA2 16 HGA2 17 HGA2 18 HGP1
@<TRIPOS>MOLECULE
indoline
 18 19 0 0 0
****
USER_CHARGES
INVALID_CHARGES
Pose:   6 Cluster:   6 Fr_nu: 281597 TotEn:   -19.20
@<TRIPOS>ATOM
      1 C1        -69.3274   -8.4123  -47.7952 C.ar   1 LIG      -0.21700
      2 C2        -70.5321   -8.7401  -47.1528 C.ar   1 LIG      -0.19700
      3 C3        -68.2606   -7.8752  -47.0731 C.ar   1 LIG      -0.40000
      4 C4        -70.6890   -8.5292  -45.7800 C.ar   1 LIG      -0.29100
      5 C5        -68.4346   -7.6637  -45.7170 C.ar   1 LIG       0.11100
      6 C6        -69.6378   -7.9693  -45.0757 C.ar   1 LIG       0.28800
      7 C7        -67.4520   -7.1626  -44.7099 C.3    1 LIG      -0.11600
      8 C8        -68.3535   -6.9675  -43.4716 C.3    1 LIG       0.00100
      9 N1        -69.5724   -7.7325  -43.7038 N.pl3  1 LIG      -0.67300
     10 H1        -69.2223   -8.5897  -48.8620 H      1 LIG       0.19600
     11 H2        -71.3477   -9.1691  -47.7286 H      1 LIG       0.19600
     12 H3        -67.3225   -7.6406  -47.5638 H      1 LIG       0.20400
     13 H4        -71.6176   -8.7976  -45.2870 H      1 LIG       0.21000
     14 H5        -66.6842   -7.9197  -44.5216 H      1 LIG       0.09000
     15 H6        -66.9907   -6.2206  -45.0195 H      1 LIG       0.09000
     16 H7        -67.8490   -7.2912  -42.5555 H      1 LIG       0.09000
     17 H8        -68.6096   -5.9069  -43.3572 H      1 LIG       0.09000
     18 H9        -70.4045   -7.6321  -43.1389 H      1 LIG       0.32800
@<TRIPOS>BOND
      1       1       2 ar
      2       1       3 ar
      3       2       4 ar
      4       3       5 ar
      5       4       6 ar
      6       5       6 ar
      7       5       7 1
      8       6       9 1
      9       7       8 1
     10       8       9 1
     11       1      10 1
     12       2      11 1
     13       3      12 1
     14       4      13 1
     15       7      14 1
     16       7      15 1
     17       8      16 1
     18       8      17 1
     19       9      18 1
@<TRIPOS>ALT_TYPE
CGenFF_4.0_ALT_TYPE_SET
CGenFF_4.0 1 CG2R61 2 CG2R61 3 CG2R61 4 CG2R61 5 CG2RC0 6 CG2RC0 7 CG3C52 8 CG3C52 9 NG3C51 10 HGR61 11 HGR61 12 HGR61 13 HGR61 14 HGA2 15 HGA2 16 HGA2 17 HGA2 18 HGP1
@<TRIPOS>MOLECULE
indoline
 18 19 0 0 0
****
USER_CHARGES
INVALID_CHARGES
Pose:   7 Cluster:   7 Fr_nu: 686127 TotEn:   -18.99
@<TRIPOS>ATOM
      1 C1        -67.4995   -7.7326  -49.0111 C.ar   1 LIG      -0.21700
      2 C2        -66.7474   -7.2922  -47.9102 C.ar   1 LIG      -0.19700
      3 C3        -68.8198   -8.1540  -48.8465 C.ar   1 LIG      -0.40000
      4 C4        -67.3035   -7.2731  -46.6280 C.ar   1 LIG      -0.29100
      5 C5        -69.3528   -8.1381  -47.5700 C.ar   1 LIG       0.11100
      6 C6        -68.6032   -7.7198  -46.4675 C.ar   1 LIG       0.28800
      7 C7        -70.7379   -8.4763  -47.1252 C.3    1 LIG      -0.11600
      8 C8        -70.5810   -8.4567  -45.5893 C.3    1 LIG       0.00100
      9 N1        -69.3534   -7.7286  -45.2930 N.pl3  1 LIG      -0.67300
     10 H1        -67.0517   -7.7339  -50.0011 H      1 LIG       0.19600
     11 H2        -65.7249   -6.9557  -48.0591 H      1 LIG       0.19600
     12 H3        -69.4085   -8.4750  -49.6986 H      1 LIG       0.20400
     13 H4        -66.7216   -6.9185  -45.7837 H      1 LIG       0.21000
     14 H5        -71.4407   -7.7060  -47.4584 H      1 LIG       0.09000
     15 H6        -71.0547   -9.4608  -47.4809 H      1 LIG       0.09000
     16 H7        -71.4460   -7.9917  -45.1055 H      1 LIG       0.09000
     17 H8        -70.4935   -9.4815  -45.2078 H      1 LIG       0.09000
     18 H9        -68.9178   -7.7267  -44.3810 H      1 LIG       0.32800
@<TRIPOS>BOND
      1       1       2 ar
      2       1       3 ar
      3       2       4 ar
      4       3       5 ar
      5       4       6 ar
      6       5       6 ar
      7       5       7 1
      8       6       9 1
      9       7       8 1
     10       8       9 1
     11       1      10 1
     12       2      11 1
     13       3      12 1
     14       4      13 1
     15       7      14 1
     16       7      15 1
     17       8      16 1
     18       8      17 1
     19       9      18 1
@<TRIPOS>ALT_TYPE
CGenFF_4.0_ALT_TYPE_SET
CGenFF_4.0 1 CG2R61 2 CG2R61 3 CG2R61 4 CG2R61 5 CG2RC0 6 CG2RC0 7 CG3C52 8 CG3C52 9 NG3C51 10 HGR61 11 HGR61 12 HGR61 13 HGR61 14 HGA2 15 HGA2 16 HGA2 17 HGA2 18 HGP1
@<TRIPOS>MOLECULE
indoline
 18 19 0 0 0
****
USER_CHARGES
INVALID_CHARGES
Pose:   8 Cluster:   8 Fr_nu: 285675 TotEn:   -17.08
@<TRIPOS>ATOM
      1 C1        -68.4326   -7.8382  -48.8640 C.ar   1 LIG      -0.21700
      2 C2        -67.3365   -7.2434  -49.5091 C.ar   1 LIG      -0.19700
      3 C3        -68.4823   -7.9128  -47.4712 C.ar   1 LIG      -0.40000
[truncated: 2,753,370 more chars]
