# Supplementary material for: The pocketome of G-protein-coupled receptors reveals previously untargeted allosteric sites
Source: Nat Commun. 2022 May 10;13:2567. doi: 10.1038/s41467-022-29609-6 (PMC9091257; doi:10.1038/s41467-022-29609-6)
Supplement: Supplementary file 4 — Supplementary Data 1 [file 41467_2022_29609_MOESM4_ESM.zip › docking_files/3pqr/rec.mol2]

@<TRIPOS>MOLECULE
3pqr_align.pdb
5174 5256 326 0 0
PROTEIN
NO_CHARGES


@<TRIPOS>ATOM
      1 N         -85.3600  -16.1270  -65.5670 N.4       1 MET   -0.2700
      2 CA        -84.9850  -15.9000  -64.1840 C.3       1 MET    0.0900
      3 CAY       -85.1190  -16.7880  -67.8590 C.3       1 MET    0.0900
      4 C         -84.5680  -17.1240  -63.3710 C.2       1 MET    0.0900
      5 O         -85.0450  -18.2440  -63.5720 O.2       1 MET    0.5100
      6 CB        -86.0790  -15.1130  -63.4140 C.3       1 MET   -0.5100
      7 CG        -86.2760  -13.6720  -63.9270 C.3       1 MET   -0.4700
      8 SD        -87.5820  -12.7460  -63.0590 S.3       1 MET    0.3100
      9 CE        -86.6470  -12.3400  -61.5540 C.3       1 MET    0.0700
     10 CY        -84.5610  -16.6800  -66.4900 C.2       1 MET    0.0900
     11 OY        -83.4340  -17.0750  -66.2380 O.2       1 MET   -0.1800
     12 HN        -86.2830  -15.8370  -65.8020 H         1 MET    0.0900
     13 HA        -84.0590  -15.3440  -64.1810 H         1 MET    0.0900
     14 HB1       -85.7970  -15.0710  -62.3400 H         1 MET   -0.1400
     15 HB2       -87.0420  -15.6580  -63.5110 H         1 MET    0.0900
     16 HG1       -86.5240  -13.7210  -65.0070 H         1 MET    0.0900
     17 HG2       -85.3130  -13.1310  -63.8130 H         1 MET   -0.0900
     18 HE1       -85.6580  -11.8980  -61.8000 H         1 MET   -0.2200
     19 HE2       -86.4730  -13.2560  -60.9510 H         1 MET    0.0900
     20 HE3       -87.2080  -11.6030  -60.9400 H         1 MET    0.0900
     21 HY1       -84.3660  -17.2560  -68.5300 H         1 MET    0.0900
     22 HY2       -85.3640  -15.7760  -68.2450 H         1 MET    0.5100
     23 HY3       -86.0310  -17.4210  -67.8450 H         1 MET   -0.5100
     24 N         -83.6720  -16.8890  -62.3900 N.am      2 ASN   -0.4700
     25 CA        -83.3480  -17.8660  -61.3550 C.3       2 ASN    0.3100
     26 C         -83.4560  -17.3270  -59.9320 C.2       2 ASN    0.0700
     27 O         -83.1070  -18.0120  -58.9770 O.2       2 ASN    0.0900
     28 CB        -81.9610  -18.4690  -61.6090 C.3       2 ASN   -0.1800
     29 CG        -80.9850  -17.4520  -62.1700 C.2       2 ASN    0.0900
     30 ND2       -79.9550  -17.9380  -62.8620 N.am      2 ASN    0.0900
     31 OD1       -81.1570  -16.2380  -61.9930 O.2       2 ASN    0.5500
     32 HN        -83.1850  -16.0210  -62.3270 H         2 ASN   -0.5500
     33 HA        -84.1030  -18.6380  -61.3720 H         2 ASN   -0.6200
     34 HB1       -82.0580  -19.3050  -62.3350 H         2 ASN    0.3200
     35 HB2       -81.5550  -18.8610  -60.6540 H         2 ASN    0.3000
     36 HD21      -79.7730  -18.9220  -62.8630 H         2 ASN    0.5100
     37 HD22      -79.3640  -17.3190  -63.3800 H         2 ASN   -0.5100
     38 N         -83.9450  -16.0960  -59.8040 N.am      3 GLY   -0.4700
     39 CA        -84.2910  -15.5270  -58.5120 C.3       3 GLY    0.3100
     40 C         -85.7720  -15.1900  -58.4320 C.2       3 GLY   -0.0200
     41 O         -86.5400  -15.4630  -59.3520 O.2       3 GLY    0.0900
     42 HN        -84.0970  -15.5050  -60.5930 H         3 GLY    0.0900
     43 HA1       -83.7100  -14.6270  -58.3730 H         3 GLY    0.5100
     44 HA2       -84.0470  -16.2500  -57.7490 H         3 GLY   -0.5100
     45 N         -86.1690  -14.5930  -57.3140 N.am      4 THR   -0.4700
     46 CA        -87.5110  -14.0820  -57.1290 C.3       4 THR    0.3100
     47 C         -87.4450  -12.8080  -56.3030 C.2       4 THR    0.0700
     48 O         -87.0850  -12.8500  -55.1360 O.2       4 THR    0.0900
     49 CB        -88.3860  -15.1040  -56.4170 C.3       4 THR    0.1400
     50 CG2       -89.7450  -14.5090  -56.1150 C.3       4 THR    0.0900
     51 OG1       -88.5450  -16.2530  -57.2550 O.3       4 THR   -0.6600
     52 HN        -85.5520  -14.4680  -56.5410 H         4 THR    0.4300
     53 HA        -87.9180  -13.8550  -58.1030 H         4 THR   -0.2700
     54 HB        -87.9080  -15.4140  -55.4630 H         4 THR    0.0900
     55 HG1       -87.7430  -16.7700  -57.1490 H         4 THR    0.0900
     56 HG21      -90.1700  -14.0430  -57.0300 H         4 THR    0.0900
     57 HG22      -89.6520  -13.7280  -55.3310 H         4 THR    0.5100
     58 HG23      -90.4390  -15.3060  -55.7690 H         4 THR   -0.5100
     59 N         -87.7860  -11.6700  -56.8960 N.am      5 GLU   -0.4700
     60 CA        -87.6720  -10.4010  -56.1830 C.3       5 GLU    0.3100
     61 C         -88.9200  -10.0520  -55.3960 C.2       5 GLU    0.0700
     62 O         -90.0200  -10.4730  -55.7310 O.2       5 GLU    0.0900
     63 CB        -87.3520   -9.2670  -57.1470 C.3       5 GLU   -0.1800
     64 CG        -86.2500   -9.5870  -58.1350 C.3       5 GLU    0.0900
     65 CD        -86.0750   -8.4900  -59.1540 C.2       5 GLU    0.0900
     66 OE1       -86.5440   -8.6620  -60.3000 O.co2     5 GLU   -0.2800
     67 OE2       -85.4960   -7.4420  -58.8040 O.co2     5 GLU    0.0900
     68 HN        -88.1290  -11.6300  -57.8320 H         5 GLU    0.0900
     69 HA        -86.8860  -10.5000  -55.4490 H         5 GLU    0.6200
     70 HB1       -87.0440   -8.3790  -56.5550 H         5 GLU   -0.7600
     71 HB2       -88.2720   -9.0190  -57.7170 H         5 GLU   -0.7600
     72 HG1       -86.4980  -10.5310  -58.6660 H         5 GLU    0.5100
     73 HG2       -85.2930   -9.7200  -57.5850 H         5 GLU   -0.5100
     74 N         -88.7310   -9.2710  -54.3400 N.am      6 GLY   -0.4700
     75 CA        -89.8050   -8.8110  -53.4770 C.3       6 GLY    0.3100
     76 C         -89.3810   -7.4490  -52.9820 C.2       6 GLY   -0.0200
     77 O         -88.2260   -7.0650  -53.1800 O.2       6 GLY    0.0900
     78 HN        -87.8190   -8.9590  -54.0860 H         6 GLY    0.0900
     79 HA1       -89.9260   -9.4970  -52.6510 H         6 GLY    0.5100
     80 HA2       -90.7210   -8.7430  -54.0440 H         6 GLY   -0.5100
     81 N         -90.3110   -6.6960  -52.3600 N.am      7 PRO   -0.2900
     82 CA        -90.0560   -5.3410  -51.8710 C.3       7 PRO    0.0000
     83 C         -88.7200   -5.2150  -51.1380 C.2       7 PRO    0.0900
     84 O         -87.9090   -4.3450  -51.5030 O.2       7 PRO    0.0900
     85 CB        -91.2280   -5.0840  -50.9310 C.3       7 PRO    0.0200
     86 CG        -92.3440   -5.8140  -51.5630 C.3       7 PRO    0.0900
     87 CD        -91.7260   -7.0700  -52.1760 C.3       7 PRO   -0.1800
     88 HA        -89.9790   -4.6510  -52.6950 H         7 PRO    0.0900
     89 HB1       -91.4500   -3.9990  -50.8580 H         7 PRO    0.0900
     90 HB2       -91.0180   -5.4760  -49.9130 H         7 PRO   -0.1800
     91 HG1       -93.1100   -6.0850  -50.8050 H         7 PRO    0.0900
     92 HG2       -92.8210   -5.1910  -52.3480 H         7 PRO    0.0900
     93 HD1       -91.8040   -7.9410  -51.4900 H         7 PRO    0.5100
     94 HD2       -92.1860   -7.3160  -53.1560 H         7 PRO   -0.5100
     95 N         -88.4600   -6.0560  -50.1300 N.am      8 ASN   -0.4700
     96 CA        -87.1050   -6.0440  -49.5790 C.3       8 ASN    0.3100
     97 C         -86.4740   -7.3960  -49.2710 C.2       8 ASN    0.0700
     98 O         -86.1460   -7.7100  -48.1250 O.2       8 ASN    0.0900
     99 CB        -86.9370   -5.0300  -48.4380 C.3       8 ASN   -0.1800
    100 CG        -88.1110   -5.0000  -47.5150 C.2       8 ASN    0.0900
    101 ND2       -88.4180   -3.8160  -46.9990 N.am      8 ASN    0.0900
    102 OD1       -88.7400   -6.0210  -47.2540 O.2       8 ASN    0.5500
    103 HN        -89.1270   -6.6850  -49.7350 H         8 ASN   -0.5500
    104 HA        -86.4290   -5.8010  -50.3860 H         8 ASN   -0.6200
    105 HB1       -86.8040   -4.0170  -48.8720 H         8 ASN    0.3200
    106 HB2       -86.0340   -5.2970  -47.8480 H         8 ASN    0.3000
    107 HD21      -89.1940   -3.7290  -46.3730 H         8 ASN    0.5100
    108 HD22      -87.8740   -3.0100  -47.2340 H         8 ASN   -0.5100
    109 N         -86.2750   -8.1780  -50.3270 N.am      9 PHE   -0.4700
    110 CA        -85.6110   -9.4570  -50.2200 C.3       9 PHE    0.3100
    111 C         -85.3160   -9.9840  -51.6170 C.2       9 PHE    0.0700
    112 O         -85.8540   -9.4810  -52.5880 O.2       9 PHE    0.0900
    113 CB        -86.4840  -10.4430  -49.4540 C.3       9 PHE   -0.1800
    114 CG        -87.7700  -10.7750  -50.1490 C.ar      9 PHE    0.0900
    115 CD1       -87.7690  -11.5050  -51.3310 C.ar      9 PHE    0.0900
    116 CD2       -88.9880  -10.3690  -49.6140 C.ar      9 PHE    0.0000
    117 CE1       -88.9590  -11.8070  -51.9730 C.ar      9 PHE   -0.1150
    118 CE2       -90.1820  -10.6750  -50.2510 C.ar      9 PHE    0.1150
    119 CZ        -90.1680  -11.3890  -51.4280 C.ar      9 PHE   -0.1150
    120 HN        -86.5750   -7.9170  -51.2420 H         9 PHE    0.1150
    121 HA        -84.6730   -9.3070  -49.7070 H         9 PHE   -0.1150
    122 HB1       -86.7450  -10.0100  -48.4650 H         9 PHE    0.1150
    123 HB2       -85.9280  -11.3960  -49.3180 H         9 PHE   -0.1150
    124 HD1       -86.8320  -11.8390  -51.7540 H         9 PHE    0.1150
    125 HD2       -89.0040   -9.8080  -48.6910 H         9 PHE   -0.1150
    126 HE1       -88.9480  -12.3670  -52.8960 H         9 PHE    0.1150
    127 HE2       -91.1210  -10.3540  -49.8240 H         9 PHE    0.5100
    128 HZ        -91.0960  -11.6250  -51.9270 H         9 PHE   -0.5100
    129 N         -84.4580  -10.9940  -51.7180 N.am     10 TYR   -0.4700
    130 CA        -84.1760  -11.6160  -52.9950 C.3      10 TYR    0.3100
    131 C         -83.9960  -13.1290  -52.8130 C.2      10 TYR    0.0700
    132 O         -82.9060  -13.6130  -52.5490 O.2      10 TYR    0.0900
    133 CB        -82.9380  -10.9710  -53.6540 C.3      10 TYR   -0.1800
    134 CG        -82.5600  -11.6400  -54.9640 C.ar     10 TYR    0.0900
    135 CD1       -83.1670  -11.2620  -56.1660 C.ar     10 TYR    0.0900
    136 CD2       -81.6250  -12.6770  -54.9970 C.ar     10 TYR    0.0000
    137 CE1       -82.8390  -11.8860  -57.3620 C.ar     10 TYR   -0.1150
    138 CE2       -81.2930  -13.3090  -56.1850 C.ar     10 TYR    0.1150
    139 CZ        -81.9030  -12.9080  -57.3660 C.ar     10 TYR   -0.1150
    140 OH        -81.5730  -13.5400  -58.5440 O.3      10 TYR    0.1150
    141 HN        -83.9760  -11.3650  -50.9290 H        10 TYR    0.1100
    142 HA        -85.0440  -11.4910  -53.6260 H        10 TYR   -0.5400
    143 HB1       -82.0660  -11.0580  -52.9710 H        10 TYR    0.4300
    144 HB2       -83.1470   -9.9020  -53.8720 H        10 TYR   -0.1150
    145 HD1       -83.9020  -10.4700  -56.1650 H        10 TYR    0.1150
    146 HD2       -81.1520  -12.9920  -54.0790 H        10 TYR   -0.1150
    147 HE1       -83.3110  -11.5770  -58.2840 H        10 TYR    0.1150
    148 HE2       -80.5640  -14.1070  -56.1930 H        10 TYR    0.5100
    149 HH        -80.9150  -14.2110  -58.3470 H        10 TYR   -0.5100
    150 N         -85.0630  -13.8950  -52.9420 N.am     11 VAL   -0.4700
    151 CA        -84.9180  -15.3250  -52.7930 C.3      11 VAL    0.3100
    152 C         -84.1670  -15.8980  -53.9830 C.2      11 VAL    0.0700
    153 O         -84.6230  -15.7740  -55.1140 O.2      11 VAL    0.0900
    154 CB        -86.2690  -16.0090  -52.6600 C.3      11 VAL   -0.0900
    155 CG1       -86.0930  -17.5220  -52.5120 C.3      11 VAL    0.0900
    156 CG2       -87.0370  -15.3990  -51.4830 C.3      11 VAL   -0.2700
    157 HN        -85.9740  -13.5410  -53.1390 H        11 VAL    0.0900
    158 HA        -84.3220  -15.5070  -51.9120 H        11 VAL    0.0900
    159 HB        -86.8800  -15.7960  -53.5630 H        11 VAL    0.0900
    160 HG11      -85.3470  -17.7440  -51.7190 H        11 VAL   -0.2700
    161 HG12      -85.7330  -17.9560  -53.4690 H        11 VAL    0.0900
    162 HG13      -87.0610  -17.9900  -52.2290 H        11 VAL    0.0900
    163 HG21      -87.3510  -14.3620  -51.7270 H        11 VAL    0.0900
    164 HG22      -86.3860  -15.3710  -50.5830 H        11 VAL    0.5100
    165 HG23      -87.9440  -16.0040  -51.2700 H        11 VAL   -0.5100
    166 N         -83.0090  -16.5390  -53.7360 N.am     12 PRO   -0.2900
    167 CA        -82.2310  -17.1200  -54.8350 C.3      12 PRO    0.0000
    168 C         -82.8270  -18.4270  -55.3430 C.2      12 PRO    0.0900
    169 O         -82.1310  -19.4350  -55.3810 O.2      12 PRO    0.0900
    170 CB        -80.8790  -17.4000  -54.1870 C.3      12 PRO    0.0200
    171 CG        -81.2070  -17.6630  -52.7530 C.3      12 PRO    0.0900
    172 CD        -82.3720  -16.7650  -52.4230 C.3      12 PRO   -0.1800
    173 HA        -82.1990  -16.4430  -55.6740 H        12 PRO    0.0900
    174 HB1       -80.2030  -16.5240  -54.2850 H        12 PRO    0.0900
    175 HB2       -80.3920  -18.2830  -54.6510 H        12 PRO   -0.1800
    176 HG1       -81.4830  -18.7290  -52.6060 H        12 PRO    0.0900
    177 HG2       -80.3360  -17.4250  -52.1040 H        12 PRO    0.0900
    178 HD1       -83.0850  -17.2600  -51.7310 H        12 PRO    0.5100
    179 HD2       -82.0340  -15.8000  -51.9910 H        12 PRO   -0.5100
    180 N         -84.1020  -18.4150  -55.7270 N.am     13 PHE   -0.4700
    181 CA        -84.7560  -19.5840  -56.3150 C.3      13 PHE    0.3100
    182 C         -85.8520  -19.0530  -57.2420 C.2      13 PHE    0.0700
    183 O         -86.5480  -18.0860  -56.9070 O.2      13 PHE    0.0900
    184 CB        -85.3320  -20.4760  -55.2090 C.3      13 PHE   -0.1800
    185 CG        -85.7360  -21.8650  -55.6510 C.ar     13 PHE    0.0900
    186 CD1       -84.7940  -22.8670  -55.8000 C.ar     13 PHE    0.0900
    187 CD2       -87.0780  -22.1850  -55.8420 C.ar     13 PHE    0.0000
    188 CE1       -85.1760  -24.1590  -56.1850 C.ar     13 PHE   -0.1150
    189 CE2       -87.4740  -23.4800  -56.2190 C.ar     13 PHE    0.1150
    190 CZ        -86.5220  -24.4610  -56.3920 C.ar     13 PHE   -0.1150
    191 HN        -84.6710  -17.6020  -55.6310 H        13 PHE    0.1150
    192 HA        -84.0220  -20.1260  -56.8930 H        13 PHE   -0.1150
    193 HB1       -86.2410  -19.9920  -54.7930 H        13 PHE    0.1150
    194 HB2       -84.5680  -20.6010  -54.4120 H        13 PHE   -0.1150
    195 HD1       -83.7520  -22.6510  -55.6170 H        13 PHE    0.1150
    196 HD2       -87.8300  -21.4250  -55.6950 H        13 PHE   -0.1150
    197 HE1       -84.4260  -24.9230  -56.3210 H        13 PHE    0.1150
    198 HE2       -88.5190  -23.7050  -56.3720 H        13 PHE    0.5100
    199 HZ        -86.8150  -25.4580  -56.6860 H        13 PHE   -0.5100
    200 N         -85.9900  -19.6620  -58.4190 N.am     14 SER   -0.4700
    201 CA        -86.9760  -19.2120  -59.3890 C.3      14 SER    0.3100
    202 C         -88.3890  -19.6130  -58.9790 C.2      14 SER    0.0700
    203 O         -88.6180  -20.7440  -58.5420 O.2      14 SER    0.0900
    204 CB        -86.6510  -19.7550  -60.7850 C.3      14 SER    0.0500
    205 OG        -87.8300  -20.0050  -61.5300 O.3      14 SER    0.0900
    206 HN        -85.4300  -20.4420  -58.6840 H        14 SER    0.0900
    207 HA        -86.9710  -18.1330  -59.3960 H        14 SER   -0.6600
    208 HB1       -86.0850  -20.7060  -60.6900 H        14 SER    0.4300
    209 HB2       -86.0360  -19.0120  -61.3360 H        14 SER    0.5100
    210 HG1       -88.1140  -19.1530  -61.8690 H        14 SER   -0.5100
    211 N         -89.3330  -18.6820  -59.1400 N.am     15 ASN   -0.4700
    212 CA        -90.7250  -18.9330  -58.8020 C.3      15 ASN    0.3100
    213 C         -91.5130  -19.4810  -59.9830 C.2      15 ASN    0.0700
    214 O         -92.7430  -19.4960  -59.9710 O.2      15 ASN    0.0900
    215 CB        -91.3900  -17.6690  -58.2500 C.3      15 ASN   -0.1800
    216 CG        -92.5780  -17.9730  -57.3420 C.2      15 ASN    0.0900
    217 ND2       -93.3290  -16.9300  -56.9960 N.am     15 ASN    0.0900
    218 OD1       -92.8130  -19.1240  -56.9460 O.2      15 ASN    0.5500
    219 HN        -89.1260  -17.7760  -59.4980 H        15 ASN   -0.5500
    220 HA        -90.7530  -19.7220  -58.0660 H        15 ASN   -0.6200
    221 HB1       -91.7470  -17.0480  -59.1000 H        15 ASN    0.3200
    222 HB2       -90.6400  -17.0930  -57.6680 H        15 ASN    0.3000
    223 HD21      -94.1230  -17.0600  -56.4020 H        15 ASN    0.5100
    224 HD22      -93.0990  -16.0150  -57.3300 H        15 ASN   -0.5100
    225 N         -90.8150  -19.9650  -61.0050 N.am     16 LYS   -0.4700
    226 CA        -91.5180  -20.5090  -62.1560 C.3      16 LYS    0.3100
    227 C         -92.5230  -21.6010  -61.7860 C.2      16 LYS    0.0700
    228 O         -93.4870  -21.8090  -62.5090 O.2      16 LYS    0.0900
    229 CB        -90.5480  -20.9710  -63.2480 C.3      16 LYS   -0.1800
    230 CG        -90.1250  -22.4230  -63.1830 C.3      16 LYS    0.0900
    231 CD        -89.0450  -22.7050  -64.2320 C.3      16 LYS    0.0900
    232 CE        -87.7940  -21.8640  -63.9810 C.3      16 LYS   -0.1800
    233 NZ        -86.9600  -21.6630  -65.2020 N.4      16 LYS    0.0900
    234 HN        -89.8200  -19.9760  -61.0300 H        16 LYS    0.0900
    235 HA        -92.1680  -19.7380  -62.5400 H        16 LYS   -0.1800
    236 HB1       -89.6330  -20.3450  -63.1810 H        16 LYS    0.0900
    237 HB2       -91.0330  -20.7990  -64.2320 H        16 LYS    0.0900
    238 HG1       -91.0050  -23.0740  -63.3740 H        16 LYS    0.2100
    239 HG2       -89.7260  -22.6480  -62.1710 H        16 LYS    0.0500
    240 HD1       -89.4460  -22.4690  -65.2400 H        16 LYS    0.0500
    241 HD2       -88.7750  -23.7820  -64.1960 H        16 LYS   -0.3000
    242 HE1       -87.1550  -22.3700  -63.2260 H        16 LYS    0.3300
    243 HE2       -88.0920  -20.8590  -63.6160 H        16 LYS    0.3300
    244 HZ1       -87.5230  -21.1770  -65.9300 H        16 LYS    0.3300
    245 HZ2       -86.6490  -22.5870  -65.5650 H        16 LYS    0.5100
    246 HZ3       -86.1280  -21.0860  -64.9640 H        16 LYS   -0.5100
    247 N         -92.3270  -22.2820  -60.6590 N.am     17 THR   -0.4700
    248 CA        -93.3120  -23.2770  -60.2070 C.3      17 THR    0.3100
    249 C         -94.2510  -22.7250  -59.1450 C.2      17 THR    0.0700
    250 O         -95.1090  -23.4500  -58.6320 O.2      17 THR    0.0900
    251 CB        -92.6660  -24.5770  -59.6890 C.3      17 THR    0.1400
    252 CG2       -91.6170  -25.0890  -60.6640 C.3      17 THR    0.0900
    253 OG1       -92.0650  -24.3420  -58.4130 O.3      17 THR   -0.6600
    254 HN        -91.5240  -22.1530  -60.0830 H        17 THR    0.4300
    255 HA        -93.9540  -23.4990  -61.0470 H        17 THR   -0.2700
    256 HB        -93.4400  -25.3660  -59.5830 H        17 THR    0.0900
    257 HG1       -91.8240  -25.2060  -58.0710 H        17 THR    0.0900
    258 HG21      -90.7330  -24.4150  -60.6620 H        17 THR    0.0900
    259 HG22      -92.0370  -25.1180  -61.6920 H        17 THR    0.5100
    260 HG23      -91.2880  -26.1070  -60.3660 H        17 THR   -0.5100
    261 N         -94.0780  -21.4430  -58.8100 N.am     18 GLY   -0.4700
    262 CA        -94.9870  -20.7280  -57.9060 C.3      18 GLY    0.3100
    263 C         -94.8630  -21.0260  -56.4260 C.2      18 GLY   -0.0200
    264 O         -95.6350  -20.5020  -55.6300 O.2      18 GLY    0.0900
    265 HN        -93.3130  -20.9110  -59.1630 H        18 GLY    0.0900
    266 HA1       -95.9910  -20.9770  -58.2150 H        18 GLY    0.5100
    267 HA2       -94.8040  -19.6730  -58.0520 H        18 GLY   -0.5100
    268 N         -93.8870  -21.8600  -56.0550 N.am     19 VAL   -0.4700
    269 CA        -93.6440  -22.2750  -54.6500 C.3      19 VAL    0.3100
    270 C         -92.8920  -21.2570  -53.7590 C.2      19 VAL    0.0700
    271 O         -92.9370  -21.3630  -52.5320 O.2      19 VAL    0.0900
    272 CB        -92.8530  -23.6110  -54.5710 C.3      19 VAL   -0.0900
    273 CG1       -93.4830  -24.6760  -55.4500 C.3      19 VAL    0.0900
    274 CG2       -91.3920  -23.3980  -54.9520 C.3      19 VAL   -0.2700
    275 HN        -93.2620  -22.2500  -56.7250 H        19 VAL    0.0900
    276 HA        -94.6030  -22.3840  -54.1690 H        19 VAL    0.0900
    277 HB        -92.8410  -23.9670  -53.5200 H        19 VAL    0.0900
    278 HG11      -93.4940  -24.3400  -56.5100 H        19 VAL   -0.2700
    279 HG12      -94.5290  -24.8630  -55.1270 H        19 VAL    0.0900
    280 HG13      -92.8970  -25.6180  -55.3830 H        19 VAL    0.0900
    281 HG21      -90.8730  -22.8130  -54.1630 H        19 VAL    0.0900
    282 HG22      -91.3280  -22.8360  -55.9080 H        19 VAL    0.5100
    283 HG23      -90.8810  -24.3790  -55.0600 H        19 VAL   -0.5100
    284 N         -92.1970  -20.2880  -54.3570 N.am     20 VAL   -0.4700
    285 CA        -91.4030  -19.3560  -53.5790 C.3      20 VAL    0.3100
    286 C         -92.2750  -18.4990  -52.6690 C.2      20 VAL    0.0700
    287 O         -93.2480  -17.9000  -53.1200 O.2      20 VAL    0.0900
    288 CB        -90.5460  -18.4390  -54.4720 C.3      20 VAL   -0.0900
    289 CG1       -89.8670  -17.3550  -53.6320 C.3      20 VAL    0.0900
    290 CG2       -89.5060  -19.2490  -55.2330 C.3      20 VAL   -0.2700
    291 HN        -92.1900  -20.1630  -55.3450 H        20 VAL    0.0900
    292 HA        -90.7680  -19.9320  -52.9240 H        20 VAL    0.0900
    293 HB        -91.1930  -17.9610  -55.2370 H        20 VAL    0.0900
    294 HG11      -89.3560  -17.8130  -52.7580 H        20 VAL   -0.2700
    295 HG12      -90.6270  -16.6330  -53.2610 H        20 VAL    0.0900
    296 HG13      -89.1110  -16.8200  -54.2450 H        20 VAL    0.0900
    297 HG21      -90.0060  -20.0040  -55.8780 H        20 VAL    0.0900
    298 HG22      -88.8420  -19.7790  -54.5170 H        20 VAL    0.5100
    299 HG23      -88.9010  -18.5770  -55.8770 H        20 VAL   -0.5100
    300 N         -91.9220  -18.4450  -51.3820 N.am     21 ARG   -0.4700
    301 CA        -92.5840  -17.5550  -50.4170 C.3      21 ARG    0.3100
    302 C         -91.6150  -16.5170  -49.8720 C.2      21 ARG    0.0700
    303 O         -90.4110  -16.7410  -49.8550 O.2      21 ARG    0.0900
    304 CB        -93.1660  -18.3520  -49.2490 C.3      21 ARG   -0.1800
    305 CG        -94.0710  -19.4870  -49.6610 C.3      21 ARG    0.0900
    306 CD        -95.4780  -18.9940  -50.0160 C.3      21 ARG    0.0900
    307 NE        -96.2990  -20.0670  -50.5860 N.pl3    21 ARG   -0.1800
    308 CZ        -96.2570  -20.4490  -51.8620 C.cat    21 ARG    0.0900
    309 NH1       -95.4350  -19.8510  -52.7190 N.pl3    21 ARG    0.0900
    310 NH2       -97.0370  -21.4330  -52.2870 N.pl3    21 ARG    0.2000
    311 HN        -91.1860  -19.0100  -51.0160 H        21 ARG    0.0900
    312 HA        -93.3700  -17.0250  -50.9370 H        21 ARG    0.0900
    313 HB1       -93.7480  -17.6590  -48.6050 H        21 ARG   -0.7000
    314 HB2       -92.3260  -18.7720  -48.6580 H        21 ARG    0.4400
    315 HG1       -94.1420  -20.2150  -48.8270 H        21 ARG    0.6400
    316 HG2       -93.6330  -19.9950  -50.5460 H        21 ARG   -0.8000
    317 HD1       -95.4120  -18.1800  -50.7690 H        21 ARG    0.4600
    318 HD2       -95.9890  -18.6270  -49.1000 H        21 ARG    0.4600
    319 HE        -96.9330  -20.5440  -49.9780 H        21 ARG   -0.8000
    320 HH11      -94.7380  -19.2170  -52.3840 H        21 ARG    0.4600
    321 HH12      -95.5120  -20.0360  -53.6990 H        21 ARG    0.4600
    322 HH21      -97.6580  -21.8890  -51.6490 H        21 ARG    0.5100
    323 HH22      -97.0040  -21.7190  -53.2450 H        21 ARG   -0.5100
    324 N         -92.1430  -15.3780  -49.4280 N.am     22 SER   -0.4700
    325 CA        -91.3560  -14.3750  -48.7170 C.3      22 SER    0.3100
    326 C         -90.5170  -15.0170  -47.5900 C.2      22 SER    0.0700
    327 O         -91.0410  -15.8090  -46.7950 O.2      22 SER    0.0900
    328 CB        -92.2980  -13.3220  -48.1350 C.3      22 SER    0.0500
    329 OG        -91.6170  -12.3420  -47.3720 O.3      22 SER    0.0900
    330 HN        -93.1060  -15.1580  -49.5620 H        22 SER    0.0900
    331 HA        -90.6650  -13.9240  -49.4150 H        22 SER   -0.6600
    332 HB1       -93.0400  -13.8220  -47.4750 H        22 SER    0.4300
    333 HB2       -92.8290  -12.8090  -48.9650 H        22 SER    0.5100
    334 HG1       -92.2980  -11.8330  -46.9270 H        22 SER   -0.5100
    335 N         -89.2140  -14.6930  -47.5190 N.am     23 PRO   -0.2900
    336 CA        -88.3940  -15.1610  -46.4030 C.3      23 PRO    0.0000
    337 C         -88.7860  -14.5520  -45.0480 C.2      23 PRO    0.0900
    338 O         -88.3090  -15.0180  -44.0130 O.2      23 PRO    0.0900
    339 CB        -86.9770  -14.7380  -46.8020 C.3      23 PRO    0.0200
    340 CG        -87.1570  -13.6570  -47.7910 C.3      23 PRO    0.0900
    341 CD        -88.4080  -14.0000  -48.5350 C.3      23 PRO   -0.1800
    342 HA        -88.5240  -16.2220  -46.2610 H        23 PRO    0.0900
    343 HB1       -86.4230  -15.5900  -47.2510 H        23 PRO    0.0900
    344 HB2       -86.4130  -14.3700  -45.9180 H        23 PRO   -0.1800
    345 HG1       -87.2620  -12.6750  -47.2820 H        23 PRO    0.0900
    346 HG2       -86.2890  -13.6110  -48.4840 H        23 PRO    0.0900
    347 HD1       -88.9370  -13.0910  -48.8900 H        23 PRO    0.5100
    348 HD2       -88.2030  -14.6770  -49.3910 H        23 PRO   -0.5100
    349 N         -89.6480  -13.5340  -45.0510 N.am     24 PHE   -0.4700
    350 CA        -90.2390  -13.0400  -43.8110 C.3      24 PHE    0.3100
    351 C         -91.5740  -13.7030  -43.4550 C.2      24 PHE    0.0700
    352 O         -92.1600  -13.3780  -42.4300 O.2      24 PHE    0.0900
    353 CB        -90.4660  -11.5340  -43.8670 C.3      24 PHE   -0.1800
    354 CG        -89.2520  -10.7530  -44.2050 C.ar     24 PHE    0.0900
    355 CD1       -88.1420  -10.7680  -43.3720 C.ar     24 PHE    0.0900
    356 CD2       -89.2160   -9.9810  -45.3550 C.ar     24 PHE    0.0000
    357 CE1       -87.0030  -10.0320  -43.6890 C.ar     24 PHE   -0.1150
    358 CE2       -88.0870   -9.2430  -45.6780 C.ar     24 PHE    0.1150
    359 CZ        -86.9750   -9.2720  -44.8420 C.ar     24 PHE   -0.1150
    360 HN        -89.9240  -13.0690  -45.8890 H        24 PHE    0.1150
    361 HA        -89.5660  -13.2860  -43.0020 H        24 PHE   -0.1150
    362 HB1       -90.8170  -11.1810  -42.8730 H        24 PHE    0.1150
    363 HB2       -91.2280  -11.3080  -44.6420 H        24 PHE   -0.1150
    364 HD1       -88.1630  -11.3560  -42.4670 H        24 PHE    0.1150
    365 HD2       -90.0760   -9.9550  -46.0080 H        24 PHE   -0.1150
    366 HE1       -86.1450  -10.0560  -43.0350 H        24 PHE    0.1150
    367 HE2       -88.0700   -8.6450  -46.5780 H        24 PHE    0.5100
    368 HZ        -86.0930   -8.7030  -45.0950 H        24 PHE   -0.5100
    369 N         -92.0710  -14.6230  -44.2790 N.am     25 GLU   -0.4700
    370 CA        -93.4450  -15.1170  -44.0920 C.3      25 GLU    0.3100
    371 C         -93.6120  -16.6190  -43.9350 C.2      25 GLU    0.0700
    372 O         -94.4770  -17.0640  -43.2090 O.2      25 GLU    0.0900
    373 CB        -94.3580  -14.6200  -45.2210 C.3      25 GLU   -0.1800
    374 CG        -94.6950  -13.1330  -45.1560 C.3      25 GLU    0.0900
    375 CD        -95.2050  -12.7090  -43.7900 C.2      25 GLU    0.0900
    376 OE1       -95.6680  -13.5840  -43.0230 O.co2    25 GLU   -0.2800
    377 OE2       -95.1450  -11.4990  -43.4820 O.co2    25 GLU    0.0900
    378 HN        -91.5530  -15.0100  -45.0390 H        25 GLU    0.0900
    379 HA        -93.8000  -14.7580  -43.1360 H        25 GLU    0.6200
    380 HB1       -95.3070  -15.1950  -45.1790 H        25 GLU   -0.7600
    381 HB2       -93.8550  -14.8230  -46.1900 H        25 GLU   -0.7600
    382 HG1       -95.4780  -12.9070  -45.9120 H        25 GLU    0.5100
    383 HG2       -93.7810  -12.5450  -45.3910 H        25 GLU   -0.5100
    384 N         -92.8000  -17.4110  -44.6160 N.am     26 ALA   -0.4700
    385 CA        -92.9680  -18.8500  -44.5740 C.3      26 ALA    0.3100
    386 C         -91.6560  -19.5870  -44.8560 C.2      26 ALA    0.0700
    387 O         -90.7300  -19.0310  -45.4650 O.2      26 ALA    0.0900
    388 CB        -94.0290  -19.2680  -45.5620 C.3      26 ALA   -0.2700
    389 HN        -92.0520  -17.0630  -45.1750 H        26 ALA    0.0900
    390 HA        -93.2550  -19.1290  -43.5710 H        26 ALA    0.0900
    391 HB1       -93.7330  -18.9690  -46.5900 H        26 ALA    0.0900
    392 HB2       -94.9940  -18.7760  -45.3130 H        26 ALA    0.5100
    393 HB3       -94.1550  -20.3720  -45.5380 H        26 ALA   -0.5100
    394 N         -91.5680  -20.8480  -44.4080 N.am     27 PRO   -0.2900
    395 CA        -90.3400  -21.6430  -44.5320 C.3      27 PRO    0.0000
    396 C         -89.8220  -21.7080  -45.9600 C.2      27 PRO    0.0900
    397 O         -90.6100  -21.6230  -46.8980 O.2      27 PRO    0.0900
    398 CB        -90.7800  -23.0240  -44.0640 C.3      27 PRO    0.0200
    399 CG        -91.8970  -22.7430  -43.1000 C.3      27 PRO    0.0900
    400 CD        -92.6090  -21.5450  -43.6330 C.3      27 PRO   -0.1800
    401 HA        -89.5450  -21.2020  -43.9530 H        27 PRO    0.0900
    402 HB1       -89.9460  -23.5580  -43.5620 H        27 PRO    0.0900
    403 HB2       -91.1370  -23.6380  -44.9190 H        27 PRO   -0.1800
    404 HG1       -92.5870  -23.6110  -43.0410 H        27 PRO    0.0900
    405 HG2       -91.4930  -22.5360  -42.0870 H        27 PRO    0.0900
    406 HD1       -93.4510  -21.8330  -44.2980 H        27 PRO    0.5100
    407 HD2       -92.9780  -20.8920  -42.8150 H        27 PRO   -0.5100
    408 N         -88.5100  -21.8530  -46.1280 N.am     28 GLN   -0.4700
    409 CA        -87.9070  -21.8540  -47.4500 C.3      28 GLN    0.3100
    410 C         -87.4570  -23.2460  -47.8180 C.2      28 GLN    0.0700
    411 O         -86.4000  -23.4170  -48.4370 O.2      28 GLN    0.0900
    412 CB        -86.7100  -20.9040  -47.5080 C.3      28 GLN   -0.1800
    413 CG        -87.0190  -19.4900  -47.0370 C.3      28 GLN    0.0900
    414 CD        -87.8850  -18.7010  -48.0210 C.2      28 GLN    0.0900
    415 NE2       -88.9300  -18.1520  -47.6320 N.am     28 GLN   -0.1800
    416 OE1       -87.4670  -18.6340  -49.2670 O.2      28 GLN    0.0900
    417 HN        -87.8850  -21.9680  -45.3590 H        28 GLN    0.0900
    418 HA        -88.6610  -21.5480  -48.1610 H        28 GLN    0.5500
    419 HB1       -86.3500  -20.8550  -48.5570 H        28 GLN   -0.5500
    420 HB2       -85.9010  -21.3180  -46.8690 H        28 GLN   -0.6200
    421 HG1       -86.0630  -18.9420  -46.8970 H        28 GLN    0.3200
    422 HG2       -87.5540  -19.5440  -46.0660 H        28 GLN    0.3000
    423 HE21      -89.4150  -17.5170  -48.2340 H        28 GLN    0.5100
    424 HE22      -89.2880  -18.3460  -46.7180 H        28 GLN   -0.5100
    425 N         -88.2490  -24.2510  -47.4510 N.am     29 TYR   -0.4700
    426 CA        -87.7850  -25.6300  -47.6050 C.3      29 TYR    0.3100
    427 C         -87.6710  -26.0600  -49.0630 C.2      29 TYR    0.0700
    428 O         -87.2920  -27.1890  -49.3650 O.2      29 TYR    0.0900
    429 CB        -88.6200  -26.6130  -46.7650 C.3      29 TYR   -0.1800
    430 CG        -88.5880  -26.3330  -45.2590 C.ar     29 TYR    0.0900
    431 CD1       -87.3760  -26.1960  -44.5720 C.ar     29 TYR    0.0900
    432 CD2       -89.7680  -26.2180  -44.5240 C.ar     29 TYR    0.0000
    433 CE1       -87.3440  -25.9410  -43.1980 C.ar     29 TYR   -0.1150
    434 CE2       -89.7460  -25.9680  -43.1520 C.ar     29 TYR    0.1150
    435 CZ        -88.5330  -25.8320  -42.4970 C.ar     29 TYR   -0.1150
    436 OH        -88.5120  -25.5830  -41.1380 O.3      29 TYR    0.1150
    437 HN        -89.1600  -24.1160  -47.0690 H        29 TYR    0.1100
    438 HA        -86.7510  -25.6660  -47.2970 H        29 TYR   -0.5400
    439 HB1       -88.2300  -27.6420  -46.9150 H        29 TYR    0.4300
    440 HB2       -89.6820  -26.5570  -47.0870 H        29 TYR   -0.1150
    441 HD1       -86.4460  -26.2900  -45.1140 H        29 TYR    0.1150
    442 HD2       -90.7170  -26.3230  -45.0270 H        29 TYR   -0.1150
    443 HE1       -86.3990  -25.8300  -42.6860 H        29 TYR    0.1150
    444 HE2       -90.6720  -25.8820  -42.6020 H        29 TYR    0.5100
    445 HH        -89.3040  -25.0910  -40.9130 H        29 TYR   -0.5100
    446 N         -87.9600  -25.1380  -49.9780 N.am     30 TYR   -0.4700
    447 CA        -87.8200  -25.4100  -51.4050 C.3      30 TYR    0.3100
    448 C         -86.4460  -25.0190  -51.9560 C.2      30 TYR    0.0700
    449 O         -86.0830  -25.4320  -53.0610 O.2      30 TYR    0.0900
    450 CB        -88.9120  -24.6900  -52.1950 C.3      30 TYR   -0.1800
    451 CG        -88.9750  -23.2220  -51.8730 C.ar     30 TYR    0.0900
    452 CD1       -88.0480  -22.3270  -52.4140 C.ar     30 TYR    0.0900
    453 CD2       -89.9440  -22.7320  -51.0120 C.ar     30 TYR    0.0000
    454 CE1       -88.0970  -20.9800  -52.1080 C.ar     30 TYR   -0.1150
    455 CE2       -90.0040  -21.3790  -50.6970 C.ar     30 TYR    0.1150
    456 CZ        -89.0840  -20.5120  -51.2490 C.ar     30 TYR   -0.1150
    457 OH        -89.1510  -19.1730  -50.9350 O.3      30 TYR    0.1150
    458 HN        -88.2830  -24.2280  -49.7320 H        30 TYR    0.1100
    459 HA        -87.8920  -26.4770  -51.5510 H        30 TYR   -0.5400
    460 HB1       -89.9010  -25.1310  -51.9490 H        30 TYR    0.4300
    461 HB2       -88.7090  -24.7870  -53.2830 H        30 TYR   -0.1150
    462 HD1       -87.2820  -22.6920  -53.0810 H        30 TYR    0.1150
    463 HD2       -90.6630  -23.4100  -50.5800 H        30 TYR   -0.1150
    464 HE1       -87.3760  -20.2980  -52.5330 H        30 TYR    0.1150
    465 HE2       -90.7660  -21.0110  -50.0270 H        30 TYR    0.5100
    466 HH        -88.3960  -18.9600  -50.3810 H        30 TYR   -0.5100
    467 N         -85.6810  -24.2110  -51.2160 N.am     31 LEU   -0.4700
    468 CA        -84.3250  -23.8810  -51.6620 C.3      31 LEU    0.3100
    469 C         -83.2510  -24.6130  -50.8660 C.2      31 LEU    0.0700
    470 O         -82.0580  -24.3990  -51.0640 O.2      31 LEU    0.0900
    471 CB        -84.0730  -22.3690  -51.6780 C.3      31 LEU   -0.1800
    472 CG        -84.3690  -21.6080  -50.4010 C.3      31 LEU    0.0900
    473 CD1       -83.5590  -22.2100  -49.2830 C.3      31 LEU    0.0900
    474 CD2       -84.0420  -20.1430  -50.5820 C.3      31 LEU   -0.0900
    475 HN        -85.9860  -23.8080  -50.3560 H        31 LEU    0.0900
    476 HA        -84.2000  -24.2870  -52.6550 H        31 LEU   -0.2700
    477 HB1       -84.7000  -21.9320  -52.4830 H        31 LEU    0.0900
    478 HB2       -83.0030  -22.2090  -51.9250 H        31 LEU    0.0900
    479 HG        -85.4530  -21.6780  -50.1630 H        31 LEU    0.0900
    480 HD11      -82.5420  -22.4700  -49.6460 H        31 LEU   -0.2700
    481 HD12      -84.0530  -23.1350  -48.9150 H        31 LEU    0.0900
    482 HD13      -83.4640  -21.4800  -48.4510 H        31 LEU    0.0900
    483 HD21      -84.5130  -19.7590  -51.5120 H        31 LEU    0.0900
    484 HD22      -82.9430  -20.0080  -50.6590 H        31 LEU    0.5100
    485 HD23      -84.4320  -19.5600  -49.7200 H        31 LEU   -0.5100
    486 N         -83.6940  -25.4930  -49.9710 N.am     32 ALA   -0.4700
    487 CA        -82.8160  -26.3610  -49.2020 C.3      32 ALA    0.3100
    488 C         -83.6910  -27.2530  -48.3530 C.2      32 ALA    0.0700
    489 O         -84.7200  -26.8140  -47.8380 O.2      32 ALA    0.0900
    490 CB        -81.8890  -25.5470  -48.3140 C.3      32 ALA   -0.2700
    491 HN        -84.6670  -25.5970  -49.7850 H        32 ALA    0.0900
    492 HA        -82.2420  -26.9540  -49.8980 H        32 ALA    0.0900
    493 HB1       -82.4750  -24.8030  -47.7320 H        32 ALA    0.0900
    494 HB2       -81.1460  -25.0050  -48.9370 H        32 ALA    0.5100
    495 HB3       -81.3620  -26.2180  -47.6020 H        32 ALA   -0.5100
    496 N         -83.2770  -28.5080  -48.2100 N.am     33 GLU   -0.4700
    497 CA        -83.9900  -29.4820  -47.3980 C.3      33 GLU    0.3100
    498 C         -84.1030  -29.0450  -45.9410 C.2      33 GLU    0.0700
    499 O         -83.2540  -28.2930  -45.4430 O.2      33 GLU    0.0900
    500 CB        -83.2210  -30.7770  -47.4290 C.3      33 GLU   -0.1800
    501 CG        -82.9030  -31.2480  -48.7940 C.3      33 GLU    0.0900
    502 CD        -83.9950  -32.1190  -49.3240 C.2      33 GLU    0.0900
    503 OE1       -85.1620  -31.6640  -49.3340 O.co2    33 GLU   -0.2800
    504 OE2       -83.6800  -33.2660  -49.7090 O.co2    33 GLU    0.0900
    505 HN        -82.4510  -28.8400  -48.6570 H        33 GLU    0.0900
    506 HA        -84.9810  -29.6130  -47.8070 H        33 GLU    0.6200
    507 HB1       -83.8230  -31.5570  -46.9170 H        33 GLU   -0.7600
    508 HB2       -82.2700  -30.6360  -46.8730 H        33 GLU   -0.7600
    509 HG1       -81.9560  -31.8280  -48.7740 H        33 GLU    0.5100
    510 HG2       -82.7800  -30.3740  -49.4680 H        33 GLU   -0.5100
    511 N         -85.1380  -29.5210  -45.2250 N.am     34 PRO   -0.2900
    512 CA        -85.1670  -29.2020  -43.7950 C.3      34 PRO    0.0000
    513 C         -83.9020  -29.6340  -43.0420 C.2      34 PRO    0.0900
    514 O         -83.5190  -28.9870  -42.0740 O.2      34 PRO    0.0900
    515 CB        -86.3880  -29.9710  -43.2950 C.3      34 PRO    0.0200
    516 CG        -87.2650  -30.0370  -44.4780 C.3      34 PRO    0.0900
    517 CD        -86.3560  -30.2320  -45.6490 C.3      34 PRO   -0.1800
    518 HA        -85.2130  -28.1350  -43.6470 H        34 PRO    0.0900
    519 HB1       -86.8840  -29.4340  -42.4590 H        34 PRO    0.0900
    520 HB2       -86.1050  -30.9890  -42.9490 H        34 PRO   -0.1800
    521 HG1       -87.9750  -30.8860  -44.3900 H        34 PRO    0.0900
    522 HG2       -87.8430  -29.0940  -44.5870 H        34 PRO    0.0900
    523 HD1       -86.1350  -31.3050  -45.8240 H        34 PRO    0.5100
    524 HD2       -86.7680  -29.7730  -46.5710 H        34 PRO   -0.5100
    525 N         -83.2440  -30.7100  -43.4670 N.am     35 TRP   -0.4700
    526 CA        -82.1090  -31.1820  -42.6830 C.3      35 TRP    0.3100
    527 C         -80.9470  -30.2160  -42.7920 C.2      35 TRP    0.0700
    528 O         -80.2880  -29.9030  -41.8060 O.2      35 TRP    0.0900
    529 CB        -81.7010  -32.6060  -43.0410 C.3      35 TRP   -0.1800
    530 CG        -81.0720  -32.7810  -44.3660 C.ar     35 TRP    0.0900
    531 CD1       -81.6890  -33.1860  -45.5020 C.ar     35 TRP    0.0900
    532 CD2       -79.6850  -32.6100  -44.6960 C.ar     35 TRP   -0.0300
    533 CE2       -79.5400  -32.9270  -46.0670 C.ar     35 TRP   -0.1500
    534 CE3       -78.5520  -32.2170  -43.9710 C.ar     35 TRP    0.2200
    535 NE1       -80.7810  -33.2700  -46.5340 N.ar     35 TRP   -0.5100
    536 CZ2       -78.3120  -32.8530  -46.7340 C.ar     35 TRP    0.3700
    537 CZ3       -77.3230  -32.1600  -44.6330 C.ar     35 TRP    0.2400
    538 CH2       -77.2170  -32.4740  -46.0000 C.ar     35 TRP    0.1100
    539 HN        -83.4810  -31.2160  -44.2920 H        35 TRP   -0.2500
    540 HA        -82.3890  -31.1330  -41.6410 H        35 TRP    0.1700
    541 HB1       -82.6100  -33.2440  -43.0130 H        35 TRP   -0.2000
    542 HB2       -80.9810  -32.9640  -42.2760 H        35 TRP    0.1400
    543 HD1       -82.7420  -33.4110  -45.5880 H        35 TRP   -0.2700
    544 HE1       -80.9870  -33.5330  -47.4510 H        35 TRP    0.1600
    545 HE3       -78.6090  -31.9610  -42.9240 H        35 TRP   -0.1400
    546 HZ2       -78.2110  -33.0800  -47.7840 H        35 TRP    0.1400
    547 HZ3       -76.4390  -31.8700  -44.0860 H        35 TRP    0.5100
    548 HH2       -76.2530  -32.4160  -46.4830 H        35 TRP   -0.5100
    549 N         -80.7300  -29.7090  -43.9940 N.am     36 GLN   -0.4700
    550 CA        -79.7590  -28.6680  -44.1990 C.3      36 GLN    0.3100
    551 C         -80.0370  -27.4250  -43.3350 C.2      36 GLN    0.0700
    552 O         -79.1050  -26.7310  -42.9310 O.2      36 GLN    0.0900
    553 CB        -79.6970  -28.3190  -45.6760 C.3      36 GLN   -0.1800
    554 CG        -79.3320  -29.5030  -46.5440 C.3      36 GLN    0.0900
    555 CD        -79.3820  -29.1550  -48.0150 C.2      36 GLN    0.0900
    556 NE2       -78.2440  -29.2940  -48.6890 N.am     36 GLN   -0.1800
    557 OE1       -80.4220  -28.7580  -48.5420 O.2      36 GLN    0.0900
    558 HN        -81.2250  -30.0200  -44.8020 H        36 GLN    0.0900
    559 HA        -78.8000  -29.0250  -43.8510 H        36 GLN    0.5500
    560 HB1       -78.9370  -27.5220  -45.8220 H        36 GLN   -0.5500
    561 HB2       -80.6890  -27.9350  -45.9930 H        36 GLN   -0.6200
    562 HG1       -80.0460  -30.3320  -46.3490 H        36 GLN    0.3200
    563 HG2       -78.3050  -29.8390  -46.2910 H        36 GLN    0.3000
    564 HE21      -78.2120  -29.0800  -49.6650 H        36 GLN    0.5100
    565 HE22      -77.4210  -29.6130  -48.2200 H        36 GLN   -0.5100
    566 N         -81.3010  -27.1340  -43.0380 N.am     37 PHE   -0.4700
    567 CA        -81.5770  -26.0450  -42.0920 C.3      37 PHE    0.3100
    568 C         -81.1260  -26.4020  -40.6780 C.2      37 PHE    0.0700
    569 O         -80.6260  -25.5480  -39.9400 O.2      37 PHE    0.0900
    570 CB        -83.0440  -25.5960  -42.1150 C.3      37 PHE   -0.1800
    571 CG        -83.3740  -24.7540  -43.2940 C.ar     37 PHE    0.0900
    572 CD1       -83.2740  -23.3610  -43.2170 C.ar     37 PHE    0.0900
    573 CD2       -83.7500  -25.3480  -44.5050 C.ar     37 PHE    0.0000
    574 CE1       -83.5640  -22.5600  -44.3340 C.ar     37 PHE   -0.1150
    575 CE2       -84.0460  -24.5600  -45.6200 C.ar     37 PHE    0.1150
    576 CZ        -83.9460  -23.1570  -45.5350 C.ar     37 PHE   -0.1150
    577 HN        -82.0830  -27.6180  -43.4240 H        37 PHE    0.1150
    578 HA        -80.9370  -25.2160  -42.3550 H        37 PHE   -0.1150
    579 HB1       -83.2630  -24.9960  -41.2060 H        37 PHE    0.1150
    580 HB2       -83.7040  -26.4900  -42.1490 H        37 PHE   -0.1150
    581 HD1       -82.9710  -22.8970  -42.2900 H        37 PHE    0.1150
    582 HD2       -83.8140  -26.4240  -44.5780 H        37 PHE   -0.1150
    583 HE1       -83.4920  -21.4840  -44.2630 H        37 PHE    0.1150
    584 HE2       -84.3510  -25.0250  -46.5460 H        37 PHE    0.5100
    585 HZ        -84.1650  -22.5460  -46.3980 H        37 PHE   -0.5100
    586 N         -81.2900  -27.6760  -40.3190 N.am     38 SER   -0.4700
    587 CA        -80.8460  -28.1770  -39.0290 C.3      38 SER    0.3100
    588 C         -79.3240  -28.0930  -38.8810 C.2      38 SER    0.0700
    589 O         -78.8090  -27.7050  -37.8200 O.2      38 SER    0.0900
    590 CB        -81.3240  -29.6060  -38.8400 C.3      38 SER    0.0500
    591 OG        -82.7300  -29.6300  -38.8860 O.3      38 SER    0.0900
    592 HN        -81.7250  -28.3420  -40.9190 H        38 SER    0.0900
    593 HA        -81.2500  -27.5370  -38.2590 H        38 SER   -0.6600
    594 HB1       -80.9860  -29.9930  -37.8560 H        38 SER    0.4300
    595 HB2       -80.9230  -30.2520  -39.6490 H        38 SER    0.5100
    596 HG1       -82.9720  -29.2910  -39.7510 H        38 SER   -0.5100
    597 N         -78.6160  -28.4410  -39.9580 N.am     39 MET   -0.4700
    598 CA        -77.1720  -28.2990  -40.0080 C.3      39 MET    0.3100
    599 C         -76.7700  -26.8380  -39.9250 C.2      39 MET    0.0700
    600 O         -75.7700  -26.5040  -39.3070 O.2      39 MET    0.0900
    601 CB        -76.6170  -28.9480  -41.2630 C.3      39 MET   -0.1800
    602 CG        -76.7120  -30.4820  -41.2340 C.3      39 MET    0.0900
    603 SD        -75.8820  -31.2350  -39.8010 S.3      39 MET    0.0900
    604 CE        -77.0730  -30.9260  -38.5100 C.3      39 MET   -0.1400
    605 HN        -79.0470  -28.8160  -40.7760 H        39 MET    0.0900
    606 HA        -76.7580  -28.7670  -39.1280 H        39 MET    0.0900
    607 HB1       -75.5500  -28.6590  -41.3730 H        39 MET   -0.0900
    608 HB2       -77.1840  -28.5720  -42.1400 H        39 MET   -0.2200
    609 HG1       -76.2570  -30.8770  -42.1670 H        39 MET    0.0900
    610 HG2       -77.7860  -30.7640  -41.2220 H        39 MET    0.0900
    611 HE1       -78.0310  -30.5490  -38.9250 H        39 MET    0.0900
    612 HE2       -76.6820  -30.1650  -37.8010 H        39 MET    0.5100
    613 HE3       -77.2860  -31.8640  -37.9530 H        39 MET   -0.5100
    614 N         -77.5520  -25.9490  -40.5340 N.am     40 LEU   -0.4700
    615 CA        -77.2860  -24.5510  -40.3610 C.3      40 LEU    0.3100
    616 C         -77.3800  -24.2790  -38.8640 C.2      40 LEU    0.0700
    617 O         -76.4750  -23.6950  -38.2760 O.2      40 LEU    0.0900
    618 CB        -78.2780  -23.6860  -41.1590 C.3      40 LEU   -0.1800
    619 CG        -78.3160  -22.1800  -40.8210 C.3      40 LEU    0.0900
    620 CD1       -77.0250  -21.4640  -41.1540 C.3      40 LEU    0.0900
    621 CD2       -79.4590  -21.4770  -41.5100 C.3      40 LEU   -0.0900
    622 HN        -78.3250  -26.2020  -41.1100 H        40 LEU    0.0900
    623 HA        -76.2770  -24.3630  -40.6960 H        40 LEU   -0.2700
    624 HB1       -79.2960  -24.0960  -40.9910 H        40 LEU    0.0900
    625 HB2       -78.0220  -23.7830  -42.2340 H        40 LEU    0.0900
    626 HG        -78.5170  -22.0650  -39.7340 H        40 LEU    0.0900
    627 HD11      -76.8090  -21.5530  -42.2410 H        40 LEU   -0.2700
    628 HD12      -76.1840  -21.9170  -40.5870 H        40 LEU    0.0900
    629 HD13      -77.1120  -20.3870  -40.8980 H        40 LEU    0.0900
    630 HD21      -80.4060  -22.0310  -41.3390 H        40 LEU    0.0900
    631 HD22      -79.2680  -21.4280  -42.6030 H        40 LEU    0.5100
    632 HD23      -79.5710  -20.4490  -41.1020 H        40 LEU   -0.5100
    633 N         -78.4660  -24.7210  -38.2350 N.am     41 ALA   -0.4700
    634 CA        -78.6520  -24.4780  -36.8080 C.3      41 ALA    0.3100
    635 C         -77.5600  -25.1690  -35.9970 C.2      41 ALA    0.0700
    636 O         -77.0670  -24.6180  -35.0170 O.2      41 ALA    0.0900
    637 CB        -80.0300  -24.9320  -36.3540 C.3      41 ALA   -0.2700
    638 HN        -79.1880  -25.2280  -38.6990 H        41 ALA    0.0900
    639 HA        -78.5310  -23.4180  -36.6330 H        41 ALA    0.0900
    640 HB1       -80.2230  -25.9700  -36.7030 H        41 ALA    0.0900
    641 HB2       -80.8090  -24.2640  -36.7790 H        41 ALA    0.5100
    642 HB3       -80.0870  -24.9160  -35.2450 H        41 ALA   -0.5100
    643 N         -77.1740  -26.3770  -36.4090 N.am     42 ALA   -0.4700
    644 CA        -76.0810  -27.0620  -35.7650 C.3      42 ALA    0.3100
    645 C         -74.8260  -26.1670  -35.7920 C.2      42 ALA    0.0700
    646 O         -74.1610  -25.9590  -34.7730 O.2      42 ALA    0.0900
    647 CB        -75.8260  -28.3940  -36.4380 C.3      42 ALA   -0.2700
    648 HN        -77.6150  -26.8520  -37.1670 H        42 ALA    0.0900
    649 HA        -76.3430  -27.2090  -34.7280 H        42 ALA    0.0900
    650 HB1       -75.5680  -28.2370  -37.5080 H        42 ALA    0.0900
    651 HB2       -76.7370  -29.0270  -36.3820 H        42 ALA    0.5100
    652 HB3       -74.9790  -28.9120  -35.9410 H        42 ALA   -0.5100
    653 N         -74.5140  -25.6020  -36.9500 N.am     43 TYR   -0.4700
    654 CA        -73.3470  -24.7480  -37.0450 C.3      43 TYR    0.3100
    655 C         -73.4350  -23.4990  -36.1600 C.2      43 TYR    0.0700
    656 O         -72.4580  -23.1140  -35.5260 O.2      43 TYR    0.0900
    657 CB        -73.0380  -24.3660  -38.4890 C.3      43 TYR   -0.1800
    658 CG        -71.5870  -24.0180  -38.6520 C.ar     43 TYR    0.0900
    659 CD1       -70.6080  -25.0230  -38.6240 C.ar     43 TYR    0.0900
    660 CD2       -71.1800  -22.6930  -38.7860 C.ar     43 TYR    0.0000
    661 CE1       -69.2670  -24.7210  -38.7520 C.ar     43 TYR   -0.1150
    662 CE2       -69.8280  -22.3720  -38.9190 C.ar     43 TYR    0.1150
    663 CZ        -68.8760  -23.3930  -38.9000 C.ar     43 TYR   -0.1150
    664 OH        -67.5360  -23.0930  -39.0260 O.3      43 TYR    0.1150
    665 HN        -75.0490  -25.7330  -37.7820 H        43 TYR    0.1100
    666 HA        -72.5120  -25.2840  -36.6180 H        43 TYR   -0.5400
    667 HB1       -73.6380  -23.4790  -38.7840 H        43 TYR    0.4300
    668 HB2       -73.2630  -25.2190  -39.1640 H        43 TYR   -0.1150
    669 HD1       -70.9090  -26.0530  -38.5000 H        43 TYR    0.1150
    670 HD2       -71.9190  -21.9050  -38.7890 H        43 TYR   -0.1150
    671 HE1       -68.5270  -25.5070  -38.7370 H        43 TYR    0.1150
    672 HE2       -69.5200  -21.3430  -39.0350 H        43 TYR    0.5100
    673 HH        -67.4380  -22.1410  -38.9590 H        43 TYR   -0.5100
    674 N         -74.5910  -22.8570  -36.0960 N.am     44 MET   -0.4700
    675 CA        -74.6980  -21.7090  -35.2180 C.3      44 MET    0.3100
    676 C         -74.5160  -22.1530  -33.7660 C.2      44 MET    0.0700
    677 O         -74.0010  -21.4080  -32.9200 O.2      44 MET    0.0900
    678 CB        -76.0340  -20.9830  -35.4050 C.3      44 MET   -0.1800
    679 CG        -76.2050  -20.3190  -36.7600 C.3      44 MET    0.0900
    680 SD        -74.8600  -19.2090  -37.2220 S.3      44 MET    0.0900
    681 CE        -73.8870  -20.3110  -38.2460 C.3      44 MET   -0.1400
    682 HN        -75.3990  -23.1190  -36.6200 H        44 MET    0.0900
    683 HA        -73.8790  -21.0440  -35.4440 H        44 MET    0.0900
    684 HB1       -76.1190  -20.2030  -34.6190 H        44 MET   -0.0900
    685 HB2       -76.8540  -21.7200  -35.2700 H        44 MET   -0.2200
    686 HG1       -77.1550  -19.7450  -36.7420 H        44 MET    0.0900
    687 HG2       -76.2930  -21.1180  -37.5250 H        44 MET    0.0900
    688 HE1       -74.5180  -20.8150  -39.0090 H        44 MET    0.0900
    689 HE2       -73.4110  -21.0960  -37.6210 H        44 MET    0.5100
    690 HE3       -73.0960  -19.7400  -38.7780 H        44 MET   -0.5100
    691 N         -74.9360  -23.3880  -33.4860 N.am     45 PHE   -0.4700
    692 CA        -74.8190  -23.9360  -32.1450 C.3      45 PHE    0.3100
    693 C         -73.3330  -24.1150  -31.7510 C.2      45 PHE    0.0700
    694 O         -72.9020  -23.6440  -30.6940 O.2      45 PHE    0.0900
    695 CB        -75.6220  -25.2350  -32.0130 C.3      45 PHE   -0.1800
    696 CG        -75.6460  -25.7780  -30.6190 C.ar     45 PHE    0.0900
    697 CD1       -76.1550  -25.0100  -29.5700 C.ar     45 PHE    0.0900
    698 CD2       -75.1490  -27.0520  -30.3470 C.ar     45 PHE    0.0000
    699 CE1       -76.1720  -25.5060  -28.2670 C.ar     45 PHE   -0.1150
    700 CE2       -75.1670  -27.5610  -29.0390 C.ar     45 PHE    0.1150
    701 CZ        -75.6730  -26.7870  -28.0040 C.ar     45 PHE   -0.1150
    702 HN        -75.3440  -23.9840  -34.1740 H        45 PHE    0.1150
    703 HA        -75.1870  -23.1960  -31.4500 H        45 PHE   -0.1150
    704 HB1       -75.1710  -26.0140  -32.6640 H        45 PHE    0.1150
    705 HB2       -76.6750  -25.0490  -32.3130 H        45 PHE   -0.1150
    706 HD1       -76.5400  -24.0210  -29.7710 H        45 PHE    0.1150
    707 HD2       -74.7460  -27.6530  -31.1490 H        45 PHE   -0.1150
    708 HE1       -76.5690  -24.9030  -27.4630 H        45 PHE    0.1150
    709 HE2       -74.7890  -28.5530  -28.8400 H        45 PHE    0.5100
    710 HZ        -75.6820  -27.1740  -26.9960 H        45 PHE   -0.5100
    711 N         -72.5580  -24.7710  -32.6150 N.am     46 LEU   -0.4700
    712 CA        -71.1120  -24.8420  -32.4640 C.3      46 LEU    0.3100
    713 C         -70.4930  -23.4650  -32.1790 C.2      46 LEU    0.0700
    714 O         -69.8290  -23.2680  -31.1550 O.2      46 LEU    0.0900
    715 CB        -70.4810  -25.4450  -33.7240 C.3      46 LEU   -0.1800
    716 CG        -69.0350  -25.9400  -33.6430 C.3      46 LEU    0.0900
    717 CD1       -68.9260  -26.9950  -32.5700 C.3      46 LEU    0.0900
    718 CD2       -68.5490  -26.5110  -34.9790 C.3      46 LEU   -0.0900
    719 HN        -72.9360  -25.2450  -33.4070 H        46 LEU    0.0900
    720 HA        -70.8920  -25.4540  -31.6010 H        46 LEU   -0.2700
    721 HB1       -70.5220  -24.6720  -34.5180 H        46 LEU    0.0900
    722 HB2       -71.1080  -26.3090  -34.0270 H        46 LEU    0.0900
    723 HG        -68.3630  -25.0890  -33.4010 H        46 LEU    0.0900
    724 HD11      -69.7170  -27.7630  -32.7090 H        46 LEU   -0.2700
    725 HD12      -69.0540  -26.5300  -31.5690 H        46 LEU    0.0900
    726 HD13      -67.9350  -27.4920  -32.6290 H        46 LEU    0.0900
    727 HD21      -68.5990  -25.7300  -35.7690 H        46 LEU    0.0900
    728 HD22      -69.1940  -27.3630  -35.2830 H        46 LEU    0.5100
    729 HD23      -67.4960  -26.8520  -34.8840 H        46 LEU   -0.5100
    730 N         -70.7190  -22.5060  -33.0780 N.am     47 LEU   -0.4700
    731 CA        -70.1260  -21.1830  -32.9450 C.3      47 LEU    0.3100
    732 C         -70.4840  -20.5010  -31.6330 C.2      47 LEU    0.0700
    733 O         -69.7090  -19.7070  -31.1330 O.2      47 LEU    0.0900
    734 CB        -70.4900  -20.2790  -34.1340 C.3      47 LEU   -0.1800
    735 CG        -70.0510  -20.7080  -35.5420 C.3      47 LEU    0.0900
    736 CD1       -70.5090  -19.6750  -36.5340 C.3      47 LEU    0.0900
    737 CD2       -68.5540  -20.9350  -35.6790 C.3      47 LEU   -0.0900
    738 HN        -71.3020  -22.6490  -33.8740 H        47 LEU    0.0900
    739 HA        -69.0540  -21.3070  -32.8880 H        47 LEU   -0.2700
    740 HB1       -70.0430  -19.2820  -33.9400 H        47 LEU    0.0900
    741 HB2       -71.5960  -20.1830  -34.1480 H        47 LEU    0.0900
    742 HG        -70.5020  -21.6930  -35.7920 H        47 LEU    0.0900
    743 HD11      -70.0570  -18.6890  -36.2920 H        47 LEU   -0.2700
    744 HD12      -71.6150  -19.5790  -36.4960 H        47 LEU    0.0900
    745 HD13      -70.1920  -19.9680  -37.5580 H        47 LEU    0.0900
    746 HD21      -68.2230  -21.7340  -34.9800 H        47 LEU    0.0900
    747 HD22      -68.0060  -20.0010  -35.4330 H        47 LEU    0.5100
    748 HD23      -68.3110  -21.2500  -36.7160 H        47 LEU   -0.5100
    749 N         -71.6550  -20.7950  -31.0760 N.am     48 ILE   -0.4700
    750 CA        -72.0170  -20.2640  -29.7550 C.3      48 ILE    0.3100
    751 C         -71.2720  -21.0100  -28.6230 C.2      48 ILE    0.0700
    752 O         -70.5750  -20.4030  -27.7940 O.2      48 ILE    0.0900
    753 CB        -73.5600  -20.3050  -29.5270 C.3      48 ILE   -0.0900
    754 CG1       -74.2900  -19.6130  -30.6950 C.3      48 ILE    0.0900
    755 CG2       -73.9350  -19.6830  -28.1700 C.3      48 ILE   -0.2700
    756 CD        -75.8110  -19.8410  -30.7660 C.3      48 ILE    0.0900
    757 HN        -72.3290  -21.3790  -31.5210 H        48 ILE    0.0900
    758 HA        -71.6590  -19.2470  -29.6980 H        48 ILE    0.0900
    759 HB        -73.9050  -21.3600  -29.5540 H        48 ILE   -0.1800
    760 HG11      -73.8450  -19.9800  -31.6430 H        48 ILE    0.0900
    761 HG12      -74.1130  -18.5210  -30.6110 H        48 ILE    0.0900
    762 HG21      -73.6030  -18.6230  -28.1310 H        48 ILE   -0.2700
    763 HG22      -73.4370  -20.2400  -27.3480 H        48 ILE    0.0900
    764 HG23      -75.0360  -19.7150  -28.0300 H        48 ILE    0.0900
    765 HD1       -76.2970  -19.4670  -29.8400 H        48 ILE    0.0900
    766 HD2       -76.0260  -20.9270  -30.8650 H        48 ILE    0.5100
    767 HD3       -76.2350  -19.2950  -31.6350 H        48 ILE   -0.5100
    768 N         -71.4060  -22.3370  -28.6090 N.am     49 MET   -0.4700
    769 CA        -70.7900  -23.1840  -27.5990 C.3      49 MET    0.3100
    770 C         -69.2780  -22.9700  -27.4930 C.2      49 MET    0.0700
    771 O         -68.7250  -23.0400  -26.3930 O.2      49 MET    0.0900
    772 CB        -71.1120  -24.6520  -27.8720 C.3      49 MET   -0.1800
    773 CG        -72.5640  -25.0140  -27.6380 C.3      49 MET    0.0900
    774 SD        -73.1110  -24.6730  -25.9550 S.3      49 MET    0.0900
    775 CE        -73.9810  -23.1170  -26.1180 C.3      49 MET   -0.1400
    776 HN        -71.9430  -22.8140  -29.3010 H        49 MET    0.0900
    777 HA        -71.1720  -22.8870  -26.6330 H        49 MET    0.0900
    778 HB1       -70.4810  -25.2800  -27.2080 H        49 MET   -0.0900
    779 HB2       -70.8570  -24.8790  -28.9290 H        49 MET   -0.2200
    780 HG1       -72.6960  -26.0950  -27.8550 H        49 MET    0.0900
    781 HG2       -73.1890  -24.4360  -28.3520 H        49 MET    0.0900
    782 HE1       -74.8370  -23.2060  -26.8200 H        49 MET    0.0900
    783 HE2       -73.2950  -22.3350  -26.5080 H        49 MET    0.5100
    784 HE3       -74.3770  -22.7940  -25.1310 H        49 MET   -0.5100
    785 N         -68.6140  -22.7230  -28.6280 N.am     50 LEU   -0.4700
    786 CA        -67.1990  -22.3540  -28.6220 C.3      50 LEU    0.3100
    787 C         -67.0160  -20.8380  -28.4900 C.2      50 LEU    0.0700
    788 O         -66.2730  -20.3770  -27.6400 O.2      50 LEU    0.0900
    789 CB        -66.4740  -22.8560  -29.8690 C.3      50 LEU   -0.1800
    790 CG        -66.5040  -24.3600  -30.1530 C.3      50 LEU    0.0900
    791 CD1       -65.6450  -24.7160  -31.3750 C.3      50 LEU    0.0900
    792 CD2       -66.0740  -25.1820  -28.9450 C.3      50 LEU   -0.0900
    793 HN        -69.0510  -22.7780  -29.5230 H        50 LEU    0.0900
    794 HA        -66.7510  -22.7810  -27.7380 H        50 LEU   -0.2700
    795 HB1       -65.4100  -22.5540  -29.7810 H        50 LEU    0.0900
    796 HB2       -66.9240  -22.3430  -30.7450 H        50 LEU    0.0900
    797 HG        -67.5530  -24.6750  -30.3400 H        50 LEU    0.0900
    798 HD11      -64.5890  -24.4170  -31.1990 H        50 LEU   -0.2700
    799 HD12      -66.0220  -24.1790  -32.2720 H        50 LEU    0.0900
    800 HD13      -65.6780  -25.8130  -31.5540 H        50 LEU    0.0900
    801 HD21      -66.7520  -24.9860  -28.0870 H        50 LEU    0.0900
    802 HD22      -65.0390  -24.9060  -28.6490 H        50 LEU    0.5100
    803 HD23      -66.1160  -26.2660  -29.1890 H        50 LEU   -0.5100
    804 N         -67.7200  -20.0700  -29.3180 N.am     51 GLY   -0.4700
    805 CA        -67.5550  -18.6210  -29.3950 C.3      51 GLY    0.3100
    806 C         -67.7950  -17.8230  -28.1280 C.2      51 GLY   -0.0200
    807 O         -67.0240  -16.9260  -27.8070 O.2      51 GLY    0.0900
    808 HN        -68.4030  -20.4570  -29.9340 H        51 GLY    0.0900
    809 HA1       -68.2480  -18.2690  -30.1450 H        51 GLY    0.5100
    810 HA2       -66.5390  -18.4410  -29.7130 H        51 GLY   -0.5100
    811 N         -68.8590  -18.1330  -27.3970 N.am     52 PHE   -0.4700
    812 CA        -69.1770  -17.3810  -26.1870 C.3      52 PHE    0.3100
    813 C         -68.1520  -17.6080  -25.0710 C.2      52 PHE    0.0700
    814 O         -67.6590  -16.6480  -24.4800 O.2      52 PHE    0.0900
    815 CB        -70.5900  -17.6980  -25.6850 C.3      52 PHE   -0.1800
    816 CG        -70.8890  -17.1240  -24.3290 C.ar     52 PHE    0.0900
    817 CD1       -71.2880  -15.7970  -24.1910 C.ar     52 PHE    0.0900
    818 CD2       -70.7740  -17.9090  -23.1830 C.ar     52 PHE    0.0000
    819 CE1       -71.5680  -15.2550  -22.9300 C.ar     52 PHE   -0.1150
    820 CE2       -71.0600  -17.3800  -21.9090 C.ar     52 PHE    0.1150
    821 CZ        -71.4570  -16.0500  -21.7860 C.ar     52 PHE   -0.1150
    822 HN        -69.4780  -18.8780  -27.6360 H        52 PHE    0.1150
    823 HA        -69.0920  -16.3300  -26.4180 H        52 PHE   -0.1150
    824 HB1       -70.7140  -18.7990  -25.6110 H        52 PHE    0.1150
    825 HB2       -71.3350  -17.2770  -26.3930 H        52 PHE   -0.1150
    826 HD1       -71.3830  -15.1760  -25.0690 H        52 PHE    0.1150
    827 HD2       -70.4620  -18.9390  -23.2720 H        52 PHE   -0.1150
    828 HE1       -71.8700  -14.2220  -22.8420 H        52 PHE    0.1150
    829 HE2       -70.9720  -18.0030  -21.0320 H        52 PHE    0.5100
    830 HZ        -71.6760  -15.6360  -20.8130 H        52 PHE   -0.5100
    831 N         -67.8250  -18.8810  -24.7670 N.am     53 PRO   -0.2900
    832 CA        -66.8340  -19.0900  -23.7050 C.3      53 PRO    0.0000
    833 C         -65.4730  -18.4250  -24.0010 C.2      53 PRO    0.0900
    834 O         -64.9660  -17.6690  -23.1690 O.2      53 PRO    0.0900
    835 CB        -66.7260  -20.6210  -23.6150 C.3      53 PRO    0.0200
    836 CG        -68.0260  -21.1190  -24.1770 C.3      53 PRO    0.0900
    837 CD        -68.3820  -20.1510  -25.2690 C.3      53 PRO   -0.1800
    838 HA        -67.1520  -18.6080  -22.7940 H        53 PRO    0.0900
    839 HB1       -66.5980  -20.9490  -22.5610 H        53 PRO    0.0900
    840 HB2       -65.8670  -20.9940  -24.2130 H        53 PRO   -0.1800
    841 HG1       -67.9090  -22.1460  -24.5850 H        53 PRO    0.0900
    842 HG2       -68.8120  -21.1320  -23.3930 H        53 PRO    0.0900
    843 HD1       -67.9070  -20.4260  -26.2340 H        53 PRO    0.5100
    844 HD2       -69.4820  -20.0650  -25.4000 H        53 PRO   -0.5100
    845 N         -64.9040  -18.6790  -25.1790 N.am     54 ILE   -0.4700
    846 CA        -63.6440  -18.0600  -25.5780 C.3      54 ILE    0.3100
    847 C         -63.6440  -16.5380  -25.4370 C.2      54 ILE    0.0700
    848 O         -62.6940  -15.9530  -24.9300 O.2      54 ILE    0.0900
    849 CB        -63.3010  -18.3700  -27.0330 C.3      54 ILE   -0.0900
    850 CG1       -63.4770  -19.8640  -27.3350 C.3      54 ILE    0.0900
    851 CG2       -61.8990  -17.9210  -27.3420 C.3      54 ILE   -0.2700
    852 CD        -62.3650  -20.7680  -26.8350 C.3      54 ILE    0.0900
    853 HN        -65.3130  -19.3040  -25.8390 H        54 ILE    0.0900
    854 HA        -62.8690  -18.4370  -24.9270 H        54 ILE    0.0900
    855 HB        -64.0150  -17.8410  -27.7010 H        54 ILE   -0.1800
    856 HG11      -63.5490  -19.9860  -28.4360 H        54 ILE    0.0900
    857 HG12      -64.4280  -20.2000  -26.8710 H        54 ILE    0.0900
    858 HG21      -61.1960  -18.3060  -26.5720 H        54 ILE   -0.2700
    859 HG22      -61.8490  -16.8120  -27.3440 H        54 ILE    0.0900
    860 HG23      -61.5870  -18.3120  -28.3330 H        54 ILE    0.0900
    861 HD1       -62.1540  -20.5570  -25.7640 H        54 ILE    0.0900
    862 HD2       -61.4390  -20.5870  -27.4210 H        54 ILE    0.5100
    863 HD3       -62.6690  -21.8320  -26.9330 H        54 ILE   -0.5100
    864 N         -64.6960  -15.8800  -25.8940 N.am     55 ASN   -0.4700
    865 CA        -64.6840  -14.4280  -25.8910 C.3      55 ASN    0.3100
    866 C         -65.0770  -13.8240  -24.5620 C.2      55 ASN    0.0700
    867 O         -64.5690  -12.7770  -24.1850 O.2      55 ASN    0.0900
    868 CB        -65.5390  -13.8680  -27.0310 C.3      55 ASN   -0.1800
    869 CG        -64.9130  -14.1250  -28.3850 C.2      55 ASN    0.0900
    870 ND2       -65.3120  -15.0730  -29.0950 N.am     55 ASN    0.0900
    871 OD1       -63.9200  -13.3330  -28.7410 O.2      55 ASN    0.5500
    872 HN        -65.5130  -16.3310  -26.2470 H        55 ASN   -0.5500
    873 HA        -63.6600  -14.1040  -25.9990 H        55 ASN   -0.6200
    874 HB1       -65.6560  -12.7720  -26.8950 H        55 ASN    0.3200
    875 HB2       -66.5410  -14.3480  -27.0050 H        55 ASN    0.3000
    876 HD21      -64.8950  -15.2370  -29.9900 H        55 ASN    0.5100
    877 HD22      -66.0490  -15.6660  -28.7710 H        55 ASN   -0.5100
    878 N         -65.9840  -14.4790  -23.8480 N.am     56 PHE   -0.4700
    879 CA        -66.3730  -14.0070  -22.5260 C.3      56 PHE    0.3100
    880 C         -65.2080  -14.1470  -21.5430 C.2      56 PHE    0.0700
    881 O         -64.8840  -13.2070  -20.8140 O.2      56 PHE    0.0900
    882 CB        -67.6060  -14.7600  -22.0130 C.3      56 PHE   -0.1800
    883 CG        -68.0600  -14.3120  -20.6550 C.ar     56 PHE    0.0900
    884 CD1       -68.7080  -13.0850  -20.4950 C.ar     56 PHE    0.0900
    885 CD2       -67.8280  -15.1030  -19.5410 C.ar     56 PHE    0.0000
    886 CE1       -69.1250  -12.6540  -19.2480 C.ar     56 PHE   -0.1150
    887 CE2       -68.2400  -14.6830  -18.2890 C.ar     56 PHE    0.1150
    888 CZ        -68.8930  -13.4510  -18.1410 C.ar     56 PHE   -0.1150
    889 HN        -66.4330  -15.3060  -24.1770 H        56 PHE    0.1150
    890 HA        -66.5850  -12.9500  -22.5990 H        56 PHE   -0.1150
    891 HB1       -67.3700  -15.8440  -21.9400 H        56 PHE    0.1150
    892 HB2       -68.4540  -14.6000  -22.7130 H        56 PHE   -0.1150
    893 HD1       -68.8870  -12.4620  -21.3580 H        56 PHE    0.1150
    894 HD2       -67.3230  -16.0510  -19.6500 H        56 PHE   -0.1150
    895 HE1       -69.6260  -11.7040  -19.1390 H        56 PHE    0.1150
    896 HE2       -68.0580  -15.3050  -17.4250 H        56 PHE    0.5100
    897 HZ        -69.2150  -13.1250  -17.1640 H        56 PHE   -0.5100
    898 N         -64.5710  -15.3210  -21.5410 N.am     57 LEU   -0.4700
    899 CA        -63.3850  -15.5570  -20.7310 C.3      57 LEU    0.3100
    900 C         -62.3310  -14.4610  -20.9280 C.2      57 LEU    0.0700
    901 O         -61.6960  -14.0170  -19.9760 O.2      57 LEU    0.0900
    902 CB        -62.7930  -16.9340  -21.0540 C.3      57 LEU   -0.1800
    903 CG        -61.7460  -17.4920  -20.0770 C.3      57 LEU    0.0900
    904 CD1       -62.3590  -17.7390  -18.7000 C.3      57 LEU    0.0900
    905 CD2       -61.0800  -18.7640  -20.6160 C.3      57 LEU   -0.0900
    906 HN        -64.8800  -16.0900  -22.0960 H        57 LEU    0.0900
    907 HA        -63.6710  -15.5030  -19.6910 H        57 LEU   -0.2700
    908 HB1       -62.3170  -16.8690  -22.0550 H        57 LEU    0.0900
    909 HB2       -63.6310  -17.6590  -21.0980 H        57 LEU    0.0900
    910 HG        -60.9110  -16.7660  -19.9800 H        57 LEU    0.0900
    911 HD11      -63.1900  -18.4710  -18.7780 H        57 LEU   -0.2700
    912 HD12      -62.7620  -16.7890  -18.2890 H        57 LEU    0.0900
    913 HD13      -61.5890  -18.1490  -18.0110 H        57 LEU    0.0900
    914 HD21      -60.7250  -18.5980  -21.6560 H        57 LEU    0.0900
    915 HD22      -61.8110  -19.6010  -20.6200 H        57 LEU    0.5100
    916 HD23      -60.2080  -19.0330  -19.9820 H        57 LEU   -0.5100
    917 N         -62.1600  -14.0080  -22.1630 N.am     58 THR   -0.4700
    918 CA        -61.1970  -12.9690  -22.4620 C.3      58 THR    0.3100
    919 C         -61.4950  -11.6940  -21.6910 C.2      58 THR    0.0700
    920 O         -60.5840  -11.0460  -21.1820 O.2      58 THR    0.0900
    921 CB        -61.1450  -12.6820  -23.9610 C.3      58 THR    0.1400
    922 CG2       -60.1820  -11.5410  -24.2600 C.3      58 THR    0.0900
    923 OG1       -60.7070  -13.8600  -24.6460 O.3      58 THR   -0.6600
    924 HN        -62.6820  -14.3610  -22.9360 H        58 THR    0.4300
    925 HA        -60.2310  -13.2990  -22.1110 H        58 THR   -0.2700
    926 HB        -62.1540  -12.4000  -24.3300 H        58 THR    0.0900
    927 HG1       -61.4780  -14.4290  -24.7150 H        58 THR    0.0900
    928 HG21      -59.2060  -11.7240  -23.7600 H        58 THR    0.0900
    929 HG22      -60.6000  -10.5840  -23.8820 H        58 THR    0.5100
    930 HG23      -60.0100  -11.4670  -25.3550 H        58 THR   -0.5100
    931 N         -62.7680  -11.3310  -21.5950 N.am     59 LEU   -0.4700
    932 CA        -63.1520  -10.1610  -20.8190 C.3      59 LEU    0.3100
    933 C         -62.9990  -10.4530  -19.3400 C.2      59 LEU    0.0700
    934 O         -62.5470   -9.6110  -18.5700 O.2      59 LEU    0.0900
    935 CB        -64.6050   -9.7890  -21.0890 C.3      59 LEU   -0.1800
    936 CG        -65.0040   -9.4800  -22.5240 C.3      59 LEU    0.0900
    937 CD1       -66.4170   -8.9090  -22.5080 C.3      59 LEU    0.0900
    938 CD2       -64.0110   -8.5120  -23.1760 C.3      59 LEU   -0.0900
    939 HN        -63.5050  -11.8320  -22.0420 H        59 LEU    0.0900
    940 HA        -62.4990   -9.3470  -21.0940 H        59 LEU   -0.2700
    941 HB1       -64.8370   -8.8920  -20.4790 H        59 LEU    0.0900
    942 HB2       -65.2350  -10.6350  -20.7450 H        59 LEU    0.0900
    943 HG        -64.9760  -10.4070  -23.1350 H        59 LEU    0.0900
    944 HD11      -66.4470   -7.9800  -21.8990 H        59 LEU   -0.2700
    945 HD12      -67.1180   -9.6470  -22.0640 H        59 LEU    0.0900
    946 HD13      -66.7380   -8.6640  -23.5430 H        59 LEU    0.0900
    947 HD21      -62.9940   -8.9580  -23.1850 H        59 LEU    0.0900
    948 HD22      -63.9780   -7.5620  -22.6020 H        59 LEU    0.5100
    949 HD23      -64.3170   -8.3060  -24.2240 H        59 LEU   -0.5100
    950 N         -63.3730  -11.6700  -18.9540 N.am     60 TYR   -0.4700
    951 CA        -63.4490  -12.0550  -17.5530 C.3      60 TYR    0.3100
    952 C         -62.0720  -12.0850  -16.9090 C.2      60 TYR    0.0700
    953 O         -61.8170  -11.4750  -15.8620 O.2      60 TYR    0.0900
    954 CB        -64.1070  -13.4310  -17.4330 C.3      60 TYR   -0.1800
    955 CG        -64.3250  -13.8570  -16.0090 C.ar     60 TYR    0.0900
    956 CD1       -65.3700  -13.3270  -15.2600 C.ar     60 TYR    0.0900
    957 CD2       -63.4770  -14.7830  -15.4070 C.ar     60 TYR    0.0000
    958 CE1       -65.5710  -13.7150  -13.9500 C.ar     60 TYR   -0.1150
    959 CE2       -63.6710  -15.1770  -14.0980 C.ar     60 TYR    0.1150
    960 CZ        -64.7180  -14.6390  -13.3790 C.ar     60 TYR   -0.1150
    961 OH        -64.9080  -15.0200  -12.0790 O.3      60 TYR    0.1150
    962 HN        -63.6200  -12.3770  -19.6120 H        60 TYR    0.1100
    963 HA        -64.0270  -11.3110  -17.0280 H        60 TYR   -0.5400
    964 HB1       -63.4570  -14.1940  -17.9120 H        60 TYR    0.4300
    965 HB2       -65.1010  -13.4090  -17.9290 H        60 TYR   -0.1150
    966 HD1       -66.0340  -12.6020  -15.7090 H        60 TYR    0.1150
    967 HD2       -62.6540  -15.1980  -15.9700 H        60 TYR   -0.1150
    968 HE1       -66.3880  -13.3010  -13.3780 H        60 TYR    0.1150
    969 HE2       -63.0110  -15.9000  -13.6420 H        60 TYR    0.5100
    970 HH        -64.1450  -15.5350  -11.8050 H        60 TYR   -0.5100
    971 N         -61.1780  -12.8070  -17.5590 N.am     61 VAL   -0.4700
    972 CA        -59.8240  -12.9230  -17.1100 C.3      61 VAL    0.3100
    973 C         -59.1810  -11.5220  -17.0350 C.2      61 VAL    0.0700
    974 O         -58.3410  -11.2560  -16.1910 O.2      61 VAL    0.0900
    975 CB        -59.0810  -13.8780  -18.0470 C.3      61 VAL   -0.0900
    976 CG1       -58.4250  -13.1150  -19.1920 C.3      61 VAL    0.0900
    977 CG2       -58.0850  -14.6960  -17.2890 C.3      61 VAL   -0.2700
    978 HN        -61.4070  -13.3050  -18.3920 H        61 VAL    0.0900
    979 HA        -59.8270  -13.3020  -16.0990 H        61 VAL    0.0900
    980 HB        -59.8000  -14.6160  -18.4620 H        61 VAL    0.0900
    981 HG11      -57.6960  -12.3780  -18.7930 H        61 VAL   -0.2700
    982 HG12      -59.1960  -12.5690  -19.7760 H        61 VAL    0.0900
    983 HG13      -57.8850  -13.8220  -19.8570 H        61 VAL    0.0900
    984 HG21      -58.5990  -15.2970  -16.5080 H        61 VAL    0.0900
    985 HG22      -57.3470  -14.0300  -16.7950 H        61 VAL    0.5100
    986 HG23      -57.5600  -15.3880  -17.9810 H        61 VAL   -0.5100
    987 N         -59.6040  -10.6040  -17.8940 N.am     62 THR   -0.4700
    988 CA        -59.0490   -9.2570  -17.8760 C.3      62 THR    0.3100
    989 C         -59.5080   -8.4810  -16.6400 C.2      62 THR    0.0700
    990 O         -58.7690   -7.6650  -16.0820 O.2      62 THR    0.0900
    991 CB        -59.3780   -8.4970  -19.1800 C.3      62 THR    0.1400
    992 CG2       -59.0600   -7.0070  -19.0640 C.3      62 THR    0.0900
    993 OG1       -58.6060   -9.0540  -20.2490 O.3      62 THR   -0.6600
    994 HN        -60.3070  -10.7890  -18.5770 H        62 THR    0.4300
    995 HA        -57.9790   -9.3420  -17.7540 H        62 THR   -0.2700
    996 HB        -60.4590   -8.6000  -19.4190 H        62 THR    0.0900
    997 HG1       -59.0650   -9.8520  -20.5190 H        62 THR    0.0900
    998 HG21      -58.3420   -6.8330  -18.2330 H        62 THR    0.0900
    999 HG22      -59.9900   -6.4360  -18.8550 H        62 THR    0.5100
   1000 HG23      -58.6030   -6.6430  -20.0090 H        62 THR   -0.5100
   1001 N         -60.7290   -8.7440  -16.1970 N.am     63 VAL   -0.4700
   1002 CA        -61.2510   -8.0920  -15.0100 C.3      63 VAL    0.3100
   1003 C         -60.5060   -8.5430  -13.7440 C.2      63 VAL    0.0700
   1004 O         -60.4760   -7.8190  -12.7450 O.2      63 VAL    0.0900
   1005 CB        -62.7930   -8.3170  -14.8690 C.3      63 VAL   -0.0900
   1006 CG1       -63.2650   -8.1640  -13.4240 C.3      63 VAL    0.0900
   1007 CG2       -63.5550   -7.3670  -15.7690 C.3      63 VAL   -0.2700
   1008 HN        -61.3360   -9.3920  -16.6520 H        63 VAL    0.0900
   1009 HA        -61.0350   -7.0360  -15.0890 H        63 VAL    0.0900
   1010 HB        -63.0420   -9.3390  -15.2230 H        63 VAL    0.0900
   1011 HG11      -62.8790   -7.2150  -12.9940 H        63 VAL   -0.2700
   1012 HG12      -62.8860   -9.0110  -12.8110 H        63 VAL    0.0900
   1013 HG13      -64.3750   -8.1440  -13.3890 H        63 VAL    0.0900
   1014 HG21      -63.2690   -7.5340  -16.8290 H        63 VAL    0.0900
   1015 HG22      -63.3170   -6.3160  -15.4980 H        63 VAL    0.5100
   1016 HG23      -64.6470   -7.5420  -15.6650 H        63 VAL   -0.5100
   1017 N         -59.8770   -9.7150  -13.7940 N.am     64 GLN   -0.4700
   1018 CA        -59.2950  -10.2810  -12.5880 C.3      64 GLN    0.3100
   1019 C         -57.7780  -10.4670  -12.6000 C.2      64 GLN    0.0700
   1020 O         -57.1970  -10.9400  -11.6230 O.2      64 GLN    0.0900
   1021 CB        -60.0230  -11.5720  -12.2220 C.3      64 GLN   -0.1800
   1022 CG        -61.5150  -11.3420  -12.1040 C.3      64 GLN    0.0900
   1023 CD        -62.1750  -12.3170  -11.1790 C.2      64 GLN    0.0900
   1024 NE2       -63.3860  -11.9870  -10.7400 N.am     64 GLN   -0.1800
   1025 OE1       -61.6150  -13.3620  -10.8580 O.2      64 GLN    0.0900
   1026 HN        -59.7780  -10.2420  -14.6340 H        64 GLN    0.0900
   1027 HA        -59.3880   -9.5550  -11.7930 H        64 GLN    0.5500
   1028 HB1       -59.6330  -11.9500  -11.2540 H        64 GLN   -0.5500
   1029 HB2       -59.8320  -12.3340  -13.0090 H        64 GLN   -0.6200
   1030 HG1       -61.9770  -11.4410  -13.1090 H        64 GLN    0.3200
   1031 HG2       -61.6920  -10.3150  -11.7200 H        64 GLN    0.3000
   1032 HE21      -63.8780  -12.5980  -10.1190 H        64 GLN    0.5100
   1033 HE22      -63.8060  -11.1260  -11.0310 H        64 GLN   -0.5100
   1034 N         -57.1400  -10.0730  -13.7000 N.am     65 HSE   -0.4700
   1035 CA        -55.6800  -10.0660  -13.7770 C.3      65 HSE    0.3100
   1036 C         -55.1590   -8.6780  -14.1230 C.2      65 HSE    0.0700
   1037 O         -55.1790   -8.2780  -15.2810 O.2      65 HSE    0.0900
   1038 CB        -55.1750  -11.0860  -14.7990 C.3      65 HSE   -0.0800
   1039 CG        -55.4720  -12.5100  -14.4280 C.ar     65 HSE    0.0900
   1040 CD2       -56.6070  -13.2390  -14.5360 C.ar     65 HSE    0.0900
   1041 ND1       -54.5280  -13.3440  -13.8700 N.ar     65 HSE   -0.7000
   1042 CE1       -55.0690  -14.5310  -13.6560 C.ar     65 HSE    0.2200
   1043 NE2       -56.3300  -14.4960  -14.0510 N.ar     65 HSE    0.2500
   1044 HN        -57.6250   -9.7670  -14.5150 H        65 HSE    0.1300
   1045 HA        -55.2940  -10.2990  -12.7960 H        65 HSE   -0.3600
   1046 HB1       -54.0740  -10.9760  -14.8990 H        65 HSE    0.3200
   1047 HB2       -55.6530  -10.8750  -15.7790 H        65 HSE   -0.0500
   1048 HD2       -57.5770  -12.9480  -14.9200 H        65 HSE    0.0900
   1049 HE1       -54.5810  -15.4070  -13.2290 H        65 HSE    0.5100
   1050 HE2       -56.9870  -15.2500  -14.0090 H        65 HSE   -0.5100
   1051 N         -54.6960   -7.9400  -13.1080 N.am     66 LYS   -0.4700
   1052 CA        -54.0960   -6.6130  -13.3030 C.3      66 LYS    0.3100
   1053 C         -53.2530   -6.5200  -14.5690 C.2      66 LYS    0.0700
   1054 O         -53.4580   -5.6280  -15.3920 O.2      66 LYS    0.0900
   1055 CB        -53.1690   -6.2560  -12.1390 C.3      66 LYS   -0.1800
   1056 CG        -53.8080   -5.7460  -10.8700 C.3      66 LYS    0.0900
   1057 CD        -52.7230   -5.6140   -9.7770 C.3      66 LYS    0.0900
   1058 CE        -53.2760   -5.1290   -8.4310 C.3      66 LYS   -0.1800
   1059 NZ        -52.1980   -5.0300   -7.4030 N.4      66 LYS    0.0900
   1060 HN        -54.7380   -8.2610  -12.1650 H        66 LYS    0.0900
   1061 HA        -54.8970   -5.8920  -13.3770 H        66 LYS   -0.1800
   1062 HB1       -52.4680   -5.4740  -12.4980 H        66 LYS    0.0900
   1063 HB2       -52.5910   -7.1670  -11.8800 H        66 LYS    0.0900
   1064 HG1       -54.5940   -6.4550  -10.5340 H        66 LYS    0.2100
   1065 HG2       -54.2760   -4.7550  -11.0560 H        66 LYS    0.0500
   1066 HD1       -51.9540   -4.8930  -10.1250 H        66 LYS    0.0500
   1067 HD2       -52.2470   -6.6060   -9.6280 H        66 LYS   -0.3000
   1068 HE1       -54.0370   -5.8450   -8.0560 H        66 LYS    0.3300
   1069 HE2       -53.7250   -4.1200   -8.5500 H        66 LYS    0.3300
   1070 HZ1       -51.4740   -4.3570   -7.7240 H        66 LYS    0.3300
   1071 HZ2       -51.7650   -5.9650   -7.2640 H        66 LYS    0.5100
   1072 HZ3       -52.6050   -4.7000   -6.5050 H        66 LYS   -0.5100
   1073 N         -52.2880   -7.4340  -14.6970 N.am     67 LYS   -0.4700
   1074 CA        -51.2550   -7.3670  -15.7380 C.3      67 LYS    0.3100
   1075 C         -51.7850   -7.3530  -17.1700 C.2      67 LYS    0.0700
   1076 O         -51.0710   -6.9540  -18.0900 O.2      67 LYS    0.0900
   1077 CB        -50.2390   -8.5090  -15.5830 C.3      67 LYS   -0.1800
   1078 CG        -49.2830   -8.3620  -14.4150 C.3      67 LYS    0.0900
   1079 CD        -48.6870   -6.9610  -14.3250 C.3      67 LYS    0.0900
   1080 CE        -47.7100   -6.8550  -13.1560 C.3      67 LYS   -0.1800
   1081 NZ        -47.7630   -5.5150  -12.4990 N.4      67 LYS    0.0900
   1082 HN        -52.2250   -8.2150  -14.0800 H        67 LYS    0.0900
   1083 HA        -50.7590   -6.4130  -15.6530 H        67 LYS   -0.1800
   1084 HB1       -49.6400   -8.5690  -16.5150 H        67 LYS    0.0900
   1085 HB2       -50.8000   -9.4580  -15.4540 H        67 LYS    0.0900
   1086 HG1       -48.4580   -9.0960  -14.5300 H        67 LYS    0.2100
   1087 HG2       -49.8300   -8.5810  -13.4730 H        67 LYS    0.0500
   1088 HD1       -49.5050   -6.2230  -14.1850 H        67 LYS    0.0500
   1089 HD2       -48.1520   -6.7300  -15.2710 H        67 LYS   -0.3000
   1090 HE1       -46.6710   -7.0100  -13.5210 H        67 LYS    0.3300
   1091 HE2       -47.9620   -7.6170  -12.3870 H        67 LYS    0.3300
   1092 HZ1       -48.7220   -5.3440  -12.1360 H        67 LYS    0.3300
   1093 HZ2       -47.5200   -4.7790  -13.1930 H        67 LYS    0.5100
   1094 HZ3       -47.0840   -5.4870  -11.7120 H        67 LYS   -0.5100
   1095 N         -53.0280   -7.7900  -17.3600 N.am     68 LEU   -0.4700
   1096 CA        -53.6500   -7.7690  -18.6730 C.3      68 LEU    0.3100
   1097 C         -54.1760   -6.3840  -19.0480 C.2      68 LEU    0.0700
   1098 O         -54.2880   -6.0670  -20.2300 O.2      68 LEU    0.0900
   1099 CB        -54.7770   -8.7960  -18.7480 C.3      68 LEU   -0.1800
   1100 CG        -54.3660  -10.2600  -18.5780 C.3      68 LEU    0.0900
   1101 CD1       -55.5880  -11.1770  -18.4890 C.3      68 LEU    0.0900
   1102 CD2       -53.4600  -10.7080  -19.6990 C.3      68 LEU   -0.0900
   1103 HN        -53.5840   -8.1490  -16.6140 H        68 LEU    0.0900
   1104 HA        -52.8900   -7.9930  -19.4070 H        68 LEU   -0.2700
   1105 HB1       -55.2680   -8.6920  -19.7380 H        68 LEU    0.0900
   1106 HB2       -55.5130   -8.5520  -17.9540 H        68 LEU    0.0900
   1107 HG        -53.7640  -10.3630  -17.6500 H        68 LEU    0.0900
   1108 HD11      -56.0960  -11.2330  -19.4750 H        68 LEU   -0.2700
   1109 HD12      -56.3070  -10.7780  -17.7430 H        68 LEU    0.0900
   1110 HD13      -55.2720  -12.2010  -18.1950 H        68 LEU    0.0900
   1111 HD21      -52.5390  -10.0860  -19.7150 H        68 LEU    0.0900
   1112 HD22      -53.9800  -10.5960  -20.6730 H        68 LEU    0.5100
   1113 HD23      -53.1700  -11.7690  -19.5490 H        68 LEU   -0.5100
   1114 N         -54.4850   -5.5540  -18.0530 N.am     69 ARG   -0.4700
   1115 CA        -55.0990   -4.2510  -18.3070 C.3      69 ARG    0.3100
   1116 C         -54.1520   -3.1560  -18.8070 C.2      69 ARG    0.0700
   1117 O         -54.1450   -2.0510  -18.2720 O.2      69 ARG    0.0900
   1118 CB        -55.8320   -3.7530  -17.0710 C.3      69 ARG   -0.1800
   1119 CG        -57.0400   -4.5720  -16.7030 C.3      69 ARG    0.0900
   1120 CD        -57.7530   -3.9720  -15.5080 C.3      69 ARG    0.0900
   1121 NE        -58.2030   -5.0380  -14.6260 N.pl3    69 ARG   -0.1800
   1122 CZ        -57.6520   -5.3270  -13.4520 C.cat    69 ARG    0.0900
   1123 NH1       -58.1310   -6.3330  -12.7390 N.pl3    69 ARG    0.0900
   1124 NH2       -56.6360   -4.6110  -12.9850 N.pl3    69 ARG    0.2000
   1125 HN        -54.3120   -5.7820  -17.0980 H        69 ARG    0.0900
   1126 HA        -55.7870   -4.3600  -19.1320 H        69 ARG    0.0900
   1127 HB1       -56.1600   -2.7080  -17.2530 H        69 ARG   -0.7000
   1128 HB2       -55.1260   -3.7650  -16.2150 H        69 ARG    0.4400
   1129 HG1       -56.7200   -5.6070  -16.4590 H        69 ARG    0.6400
   1130 HG2       -57.7370   -4.6060  -17.5670 H        69 ARG   -0.8000
   1131 HD1       -58.6420   -3.3950  -15.8400 H        69 ARG    0.4600
   1132 HD2       -57.0630   -3.3150  -14.9370 H        69 ARG    0.4600
   1133 HE        -58.9790   -5.5920  -14.9240 H        69 ARG   -0.8000
   1134 HH11      -58.9010   -6.8690  -13.0850 H        69 ARG    0.4600
   1135 HH12      -57.7230   -6.5570  -11.8530 H        69 ARG    0.4600
   1136 HH21      -56.3280   -4.7390  -12.0420 H        69 ARG    0.5100
   1137 HH22      -56.1800   -3.9460  -13.5740 H        69 ARG   -0.5100
   1138 N         -53.3810   -3.4540  -19.8500 N.am     70 THR   -0.4700
   1139 CA        -52.4750   -2.4860  -20.4620 C.3      70 THR    0.3100
   1140 C         -53.0640   -1.9100  -21.7620 C.2      70 THR    0.0700
   1141 O         -53.8480   -2.5830  -22.4400 O.2      70 THR    0.0900
   1142 CB        -51.1510   -3.1550  -20.8080 C.3      70 THR    0.1400
   1143 CG2       -50.5320   -3.7530  -19.5760 C.3      70 THR    0.0900
   1144 OG1       -51.3920   -4.2030  -21.7520 O.3      70 THR   -0.6600
   1145 HN        -53.3880   -4.3600  -20.2640 H        70 THR    0.4300
   1146 HA        -52.3190   -1.6810  -19.7610 H        70 THR   -0.2700
   1147 HB        -50.4560   -2.4120  -21.2560 H        70 THR    0.0900
   1148 HG1       -50.5700   -4.6930  -21.8190 H        70 THR    0.0900
   1149 HG21      -51.1220   -4.6330  -19.2410 H        70 THR    0.0900
   1150 HG22      -50.5190   -3.0020  -18.7570 H        70 THR    0.5100
   1151 HG23      -49.4950   -4.0840  -19.7970 H        70 THR   -0.5100
   1152 N         -52.6850   -0.6630  -22.1240 N.am     71 PRO   -0.2900
   1153 CA        -53.1930   -0.0250  -23.3450 C.3      71 PRO    0.0000
   1154 C         -53.1020   -0.8870  -24.6080 C.2      71 PRO    0.0900
   1155 O         -54.0280   -0.8730  -25.4340 O.2      71 PRO    0.0900
   1156 CB        -52.3160    1.2260  -23.4630 C.3      71 PRO    0.0200
   1157 CG        -52.1060    1.6090  -22.0580 C.3      71 PRO    0.0900
   1158 CD        -51.9250    0.2990  -21.3070 C.3      71 PRO   -0.1800
   1159 HA        -54.2510    0.1690  -23.2600 H        71 PRO    0.0900
   1160 HB1       -52.8350    2.0310  -24.0260 H        71 PRO    0.0900
   1161 HB2       -51.3530    0.9980  -23.9670 H        71 PRO   -0.1800
   1162 HG1       -51.2020    2.2470  -21.9560 H        71 PRO    0.0900
   1163 HG2       -52.9840    2.1670  -21.6680 H        71 PRO    0.0900
   1164 HD1       -50.8570   -0.0000  -21.2580 H        71 PRO    0.5100
   1165 HD2       -52.3510    0.3520  -20.2830 H        71 PRO   -0.5100
   1166 N         -52.0020   -1.6270  -24.7570 N.am     72 LEU   -0.4700
   1167 CA        -51.7970   -2.4730  -25.9340 C.3      72 LEU    0.3100
   1168 C         -52.7270   -3.6790  -25.9620 C.2      72 LEU    0.0700
   1169 O         -52.7760   -4.4030  -26.9510 O.2      72 LEU    0.0900
   1170 CB        -50.3510   -2.9470  -26.0320 C.3      72 LEU   -0.1800
   1171 CG        -49.2850   -1.9000  -26.3580 C.3      72 LEU    0.0900
   1172 CD1       -47.8730   -2.4840  -26.1830 C.3      72 LEU    0.0900
   1173 CD2       -49.4830   -1.3270  -27.7680 C.3      72 LEU   -0.0900
   1174 HN        -51.2740   -1.6390  -24.0760 H        72 LEU    0.0900
   1175 HA        -52.0590   -1.8940  -26.8070 H        72 LEU   -0.2700
   1176 HB1       -50.3080   -3.7250  -26.8230 H        72 LEU    0.0900
   1177 HB2       -50.0830   -3.4060  -25.0590 H        72 LEU    0.0900
   1178 HG        -49.4070   -1.0290  -25.6800 H        72 LEU    0.0900
   1179 HD11      -47.7330   -3.3520  -26.8620 H        72 LEU   -0.2700
   1180 HD12      -47.7330   -2.8260  -25.1350 H        72 LEU    0.0900
   1181 HD13      -47.1120   -1.7130  -26.4300 H        72 LEU    0.0900
   1182 HD21      -50.5380   -1.0080  -27.9050 H        72 LEU    0.0900
   1183 HD22      -49.2460   -2.1030  -28.5290 H        72 LEU    0.5100
   1184 HD23      -48.8240   -0.4460  -27.9150 H        72 LEU   -0.5100
   1185 N         -53.4650   -3.9000  -24.8820 N.am     73 ASN   -0.4700
   1186 CA        -54.4190   -4.9860  -24.8600 C.3      73 ASN    0.3100
   1187 C         -55.8450   -4.5410  -25.1650 C.2      73 ASN    0.0700
   1188 O         -56.6880   -5.3650  -25.5390 O.2      73 ASN    0.0900
   1189 CB        -54.3640   -5.7110  -23.5150 C.3      73 ASN   -0.1800
   1190 CG        -53.2240   -6.6930  -23.4340 C.2      73 ASN    0.0900
   1191 ND2       -53.0570   -7.3080  -22.2700 N.am     73 ASN    0.0900
   1192 OD1       -52.5030   -6.9110  -24.4010 O.2      73 ASN    0.5500
   1193 HN        -53.3980   -3.3430  -24.0580 H        73 ASN   -0.5500
   1194 HA        -54.1740   -5.6630  -25.6640 H        73 ASN   -0.6200
   1195 HB1       -55.3170   -6.2620  -23.3640 H        73 ASN    0.3200
   1196 HB2       -54.2430   -4.9610  -22.7050 H        73 ASN    0.3000
   1197 HD21      -53.5690   -7.0040  -21.4670 H        73 ASN    0.5100
   1198 HD22      -52.4190   -8.0740  -22.1960 H        73 ASN   -0.5100
   1199 N         -56.1200   -3.2460  -25.0050 N.am     74 TYR   -0.4700
   1200 CA        -57.4480   -2.6840  -25.2750 C.3      74 TYR    0.3100
   1201 C         -58.0360   -3.2050  -26.5910 C.2      74 TYR    0.0700
   1202 O         -59.1870   -3.6310  -26.6440 O.2      74 TYR    0.0900
   1203 CB        -57.3860   -1.1500  -25.3480 C.3      74 TYR   -0.1800
   1204 CG        -57.2290   -0.4060  -24.0330 C.ar     74 TYR    0.0900
   1205 CD1       -56.8400   -1.0580  -22.8620 C.ar     74 TYR    0.0900
   1206 CD2       -57.4350    0.9750  -23.9790 C.ar     74 TYR    0.0000
   1207 CE1       -56.6860   -0.3600  -21.6710 C.ar     74 TYR   -0.1150
   1208 CE2       -57.2770    1.6840  -22.7980 C.ar     74 TYR    0.1150
   1209 CZ        -56.9020    1.0140  -21.6480 C.ar     74 TYR   -0.1150
   1210 OH        -56.7490    1.7280  -20.4810 O.3      74 TYR    0.1150
   1211 HN        -55.4300   -2.5980  -24.6930 H        74 TYR    0.1100
   1212 HA        -58.1090   -2.9940  -24.4790 H        74 TYR   -0.5400
   1213 HB1       -58.3280   -0.7800  -25.8060 H        74 TYR    0.4300
   1214 HB2       -56.5160   -0.8630  -25.9750 H        74 TYR   -0.1150
   1215 HD1       -56.6550   -2.1230  -22.8820 H        74 TYR    0.1150
   1216 HD2       -57.7230    1.5020  -24.8770 H        74 TYR   -0.1150
   1217 HE1       -56.3990   -0.8800  -20.7690 H        74 TYR    0.1150
   1218 HE2       -57.4450    2.7500  -22.7760 H        74 TYR    0.5100
   1219 HH        -56.9410    2.6490  -20.6700 H        74 TYR   -0.5100
   1220 N         -57.2350   -3.1690  -27.6540 N.am     75 ILE   -0.4700
   1221 CA        -57.7100   -3.5500  -28.9740 C.3      75 ILE    0.3100
   1222 C         -58.1060   -5.0200  -29.0090 C.2      75 ILE    0.0700
   1223 O         -59.0350   -5.3950  -29.7360 O.2      75 ILE    0.0900
   1224 CB        -56.6730   -3.2220  -30.0860 C.3      75 ILE   -0.0900
   1225 CG1       -57.3550   -3.1030  -31.4600 C.3      75 ILE    0.0900
   1226 CG2       -55.5380   -4.2520  -30.1070 C.3      75 ILE   -0.2700
   1227 CD        -58.3620   -1.9570  -31.5640 C.3      75 ILE    0.0900
   1228 HN        -56.2820   -2.8810  -27.5930 H        75 ILE    0.0900
   1229 HA        -58.6290   -3.0150  -29.1580 H        75 ILE    0.0900
   1230 HB        -56.2470   -2.2140  -29.9030 H        75 ILE   -0.1800
   1231 HG11      -57.8860   -4.0550  -31.6720 H        75 ILE    0.0900
   1232 HG12      -56.5700   -2.9490  -32.2290 H        75 ILE    0.0900
   1233 HG21      -55.9170   -5.2300  -30.4740 H        75 ILE   -0.2700
   1234 HG22      -55.1350   -4.3910  -29.0800 H        75 ILE    0.0900
   1235 HG23      -54.7280   -3.9080  -30.7840 H        75 ILE    0.0900
   1236 HD1       -57.9030   -1.0120  -31.1990 H        75 ILE    0.0900
   1237 HD2       -59.2550   -2.1820  -30.9420 H        75 ILE    0.5100
   1238 HD3       -58.6680   -1.8180  -32.6230 H        75 ILE   -0.5100
   1239 N         -57.4100   -5.8510  -28.2230 N.am     76 LEU   -0.4700
   1240 CA        -57.7450   -7.2700  -28.1110 C.3      76 LEU    0.3100
   1241 C         -59.0470   -7.4760  -27.3410 C.2      76 LEU    0.0700
   1242 O         -59.8720   -8.3130  -27.7060 O.2      76 LEU    0.0900
   1243 CB        -56.6150   -8.0500  -27.4490 C.3      76 LEU   -0.1800
   1244 CG        -55.3090   -8.0960  -28.2320 C.3      76 LEU    0.0900
   1245 CD1       -54.2150   -8.6500  -27.3520 C.3      76 LEU    0.0900
   1246 CD2       -55.4530   -8.9140  -29.5150 C.3      76 LEU   -0.0900
   1247 HN        -56.6360   -5.5400  -27.6800 H        76 LEU    0.0900
   1248 HA        -57.9260   -7.6480  -29.1060 H        76 LEU   -0.2700
   1249 HB1       -56.9620   -9.0940  -27.2950 H        76 LEU    0.0900
   1250 HB2       -56.4090   -7.5890  -26.4610 H        76 LEU    0.0900
   1251 HG        -55.0360   -7.0720  -28.5660 H        76 LEU    0.0900
   1252 HD11      -54.4770   -9.6770  -27.0190 H        76 LEU   -0.2700
   1253 HD12      -54.0900   -8.0070  -26.4550 H        76 LEU    0.0900
   1254 HD13      -53.2600   -8.6930  -27.9180 H        76 LEU    0.0900
   1255 HD21      -56.2320   -8.4660  -30.1680 H        76 LEU    0.0900
   1256 HD22      -55.7530   -9.9550  -29.2680 H        76 LEU    0.5100
   1257 HD23      -54.4890   -8.9240  -30.0680 H        76 LEU   -0.5100
   1258 N         -59.2410   -6.7090  -26.2700 N.am     77 LEU   -0.4700
   1259 CA        -60.5030   -6.7620  -25.5570 C.3      77 LEU    0.3100
   1260 C         -61.5990   -6.3680  -26.5150 C.2      77 LEU    0.0700
   1261 O         -62.6810   -6.9610  -26.5410 O.2      77 LEU    0.0900
   1262 CB        -60.5020   -5.8180  -24.3480 C.3      77 LEU   -0.1800
   1263 CG        -59.7050   -6.2940  -23.1320 C.3      77 LEU    0.0900
   1264 CD1       -59.9980   -5.4010  -21.9400 C.3      77 LEU    0.0900
   1265 CD2       -60.0190   -7.7490  -22.7990 C.3      77 LEU   -0.0900
   1266 HN        -58.5500   -6.0820  -25.9200 H        77 LEU    0.0900
   1267 HA        -60.6580   -7.7800  -25.2330 H        77 LEU   -0.2700
   1268 HB1       -61.5540   -5.6670  -24.0300 H        77 LEU    0.0900
   1269 HB2       -60.0800   -4.8450  -24.6740 H        77 LEU    0.0900
   1270 HG        -58.6190   -6.2610  -23.3630 H        77 LEU    0.0900
   1271 HD11      -60.7380   -5.8900  -21.2690 H        77 LEU   -0.2700
   1272 HD12      -60.4190   -4.4330  -22.2860 H        77 LEU    0.0900
   1273 HD13      -59.0650   -5.2180  -21.3650 H        77 LEU    0.0900
   1274 HD21      -59.3260   -8.4240  -23.3430 H        77 LEU    0.0900
   1275 HD22      -61.0600   -7.9900  -23.1020 H        77 LEU    0.5100
   1276 HD23      -59.8980   -7.9210  -21.7070 H        77 LEU   -0.5100
   1277 N         -61.2930   -5.3530  -27.3170 N.am     78 ASN   -0.4700
   1278 CA        -62.2130   -4.8460  -28.3050 C.3      78 ASN    0.3100
   1279 C         -62.6030   -5.9550  -29.2690 C.2      78 ASN    0.0700
   1280 O         -63.7790   -6.1750  -29.5330 O.2      78 ASN    0.0900
   1281 CB        -61.5550   -3.6980  -29.0650 C.3      78 ASN   -0.1800
   1282 CG        -62.5300   -2.9560  -29.9300 C.2      78 ASN    0.0900
   1283 ND2       -62.2290   -2.8530  -31.2240 N.am     78 ASN    0.0900
   1284 OD1       -63.5520   -2.4840  -29.4470 O.2      78 ASN    0.5500
   1285 HN        -60.4090   -4.8940  -27.2710 H        78 ASN   -0.5500
   1286 HA        -63.1040   -4.5050  -27.7980 H        78 ASN   -0.6200
   1287 HB1       -60.7470   -4.1050  -29.7100 H        78 ASN    0.3200
   1288 HB2       -61.1160   -2.9850  -28.3360 H        78 ASN    0.3000
   1289 HD21      -61.4710   -3.3820  -31.6050 H        78 ASN    0.5100
   1290 HD22      -62.7620   -2.2470  -31.8140 H        78 ASN   -0.5100
   1291 N         -61.6020   -6.6640  -29.7750 N.am     79 LEU   -0.4700
   1292 CA        -61.8330   -7.8310  -30.5970 C.3      79 LEU    0.3100
   1293 C         -62.8250   -8.7890  -29.9480 C.2      79 LEU    0.0700
   1294 O         -63.7400   -9.2900  -30.6000 O.2      79 LEU    0.0900
   1295 CB        -60.5230   -8.5610  -30.8370 C.3      79 LEU   -0.1800
   1296 CG        -60.7150   -9.8480  -31.6170 C.3      79 LEU    0.0900
   1297 CD1       -61.1960   -9.4620  -32.9950 C.3      79 LEU    0.0900
   1298 CD2       -59.4210  -10.6530  -31.6680 C.3      79 LEU   -0.0900
   1299 HN        -60.6480   -6.4260  -29.6110 H        79 LEU    0.0900
   1300 HA        -62.2620   -7.5060  -31.5320 H        79 LEU   -0.2700
   1301 HB1       -60.0600   -8.8010  -29.8560 H        79 LEU    0.0900
   1302 HB2       -59.8390   -7.8940  -31.4040 H        79 LEU    0.0900
   1303 HG        -61.4650  -10.4940  -31.1150 H        79 LEU    0.0900
   1304 HD11      -60.5390   -8.6760  -33.4230 H        79 LEU   -0.2700
   1305 HD12      -62.2320   -9.0640  -32.9360 H        79 LEU    0.0900
   1306 HD13      -61.1730  -10.3470  -33.6650 H        79 LEU    0.0900
   1307 HD21      -59.0920  -10.9130  -30.6390 H        79 LEU    0.0900
   1308 HD22      -58.6210  -10.0550  -32.1550 H        79 LEU    0.5100
   1309 HD23      -59.5820  -11.5940  -32.2370 H        79 LEU   -0.5100
   1310 N         -62.6520   -9.0430  -28.6560 N.am     80 ALA   -0.4700
   1311 CA        -63.5360   -9.9660  -27.9640 C.3      80 ALA    0.3100
   1312 C         -64.9830   -9.4680  -27.9000 C.2      80 ALA    0.0700
   1313 O         -65.9110  -10.2650  -28.0370 O.2      80 ALA    0.0900
   1314 CB        -62.9980  -10.2960  -26.5620 C.3      80 ALA   -0.2700
   1315 HN        -61.9280   -8.6230  -28.1160 H        80 ALA    0.0900
   1316 HA        -63.6100  -10.8660  -28.5570 H        80 ALA    0.0900
   1317 HB1       -62.9160   -9.3690  -25.9560 H        80 ALA    0.0900
   1318 HB2       -61.9900  -10.7570  -26.6420 H        80 ALA    0.5100
   1319 HB3       -63.6890  -10.9960  -26.0460 H        80 ALA   -0.5100
   1320 N         -65.1740   -8.1630  -27.6870 N.am     81 VAL   -0.4700
   1321 CA        -66.5120   -7.5550  -27.6730 C.3      81 VAL    0.3100
   1322 C         -67.1540   -7.6790  -29.0650 C.2      81 VAL    0.0700
   1323 O         -68.3100   -8.0940  -29.2090 O.2      81 VAL    0.0900
   1324 CB        -66.4770   -6.0540  -27.2250 C.3      81 VAL   -0.0900
   1325 CG1       -67.8020   -5.3650  -27.5140 C.3      81 VAL    0.0900
   1326 CG2       -66.1400   -5.9170  -25.7430 C.3      81 VAL   -0.2700
   1327 HN        -64.4130   -7.5400  -27.5250 H        81 VAL    0.0900
   1328 HA        -67.1250   -8.1280  -26.9950 H        81 VAL    0.0900
   1329 HB        -65.6650   -5.5280  -27.7700 H        81 VAL    0.0900
   1330 HG11      -68.6440   -5.9730  -27.1190 H        81 VAL   -0.2700
   1331 HG12      -67.9350   -5.2460  -28.6110 H        81 VAL    0.0900
   1332 HG13      -67.8260   -4.3680  -27.0240 H        81 VAL    0.0900
   1333 HG21      -65.1430   -6.3620  -25.5370 H        81 VAL    0.0900
   1334 HG22      -66.8990   -6.4500  -25.1320 H        81 VAL    0.5100
   1335 HG23      -66.1160   -4.8440  -25.4590 H        81 VAL   -0.5100
   1336 N         -66.3800   -7.3380  -30.0930 N.am     82 ALA   -0.4700
   1337 CA        -66.8230   -7.5060  -31.4680 C.3      82 ALA    0.3100
   1338 C         -67.3280   -8.9270  -31.6790 C.2      82 ALA    0.0700
   1339 O         -68.4230   -9.1240  -32.2070 O.2      82 ALA    0.0900
   1340 CB        -65.6930   -7.1830  -32.4490 C.3      82 ALA   -0.2700
   1341 HN        -65.4680   -6.9560  -29.9670 H        82 ALA    0.0900
   1342 HA        -67.6600   -6.8430  -31.6310 H        82 ALA    0.0900
   1343 HB1       -64.8300   -7.8610  -32.2740 H        82 ALA    0.0900
   1344 HB2       -65.3560   -6.1350  -32.3060 H        82 ALA    0.5100
   1345 HB3       -66.0470   -7.3230  -33.4920 H        82 ALA   -0.5100
   1346 N         -66.5390   -9.9150  -31.2560 N.am     83 ASP   -0.4700
   1347 CA        -66.9390  -11.3040  -31.4020 C.3      83 ASP    0.3100
   1348 C         -68.2770  -11.5740  -30.7070 C.2      83 ASP    0.0700
   1349 O         -69.1160  -12.3220  -31.2170 O.2      83 ASP    0.0900
   1350 CB        -65.8630  -12.2500  -30.8650 C.3      83 ASP   -0.2800
   1351 CG        -64.6030  -12.2920  -31.7380 C.2      83 ASP    0.0900
   1352 OD1       -64.6620  -11.9930  -32.9490 O.co2    83 ASP    0.0900
   1353 OD2       -63.5350  -12.6560  -31.2050 O.co2    83 ASP    0.6200
   1354 HN        -65.6550   -9.7490  -30.8270 H        83 ASP   -0.7600
   1355 HA        -67.1100  -11.4920  -32.4510 H        83 ASP   -0.7600
   1356 HB1       -66.2840  -13.2770  -30.8090 H        83 ASP    0.5100
   1357 HB2       -65.5720  -11.9200  -29.8460 H        83 ASP   -0.5100
   1358 N         -68.5020  -10.9580  -29.5510 N.am     84 LEU   -0.4700
   1359 CA        -69.7500  -11.2010  -28.8390 C.3      84 LEU    0.3100
   1360 C         -70.9480  -10.5570  -29.5410 C.2      84 LEU    0.0700
   1361 O         -72.0370  -11.1300  -29.5660 O.2      84 LEU    0.0900
   1362 CB        -69.6560  -10.8070  -27.3550 C.3      84 LEU   -0.1800
   1363 CG        -68.6980  -11.6720  -26.5130 C.3      84 LEU    0.0900
   1364 CD1       -68.3850  -11.0130  -25.1740 C.3      84 LEU    0.0900
   1365 CD2       -69.2070  -13.1140  -26.3130 C.3      84 LEU   -0.0900
   1366 HN        -67.8540  -10.3260  -29.1320 H        84 LEU    0.0900
   1367 HA        -69.9780  -12.2520  -28.9270 H        84 LEU   -0.2700
   1368 HB1       -70.6710  -10.8810  -26.9120 H        84 LEU    0.0900
   1369 HB2       -69.3130   -9.7520  -27.2970 H        84 LEU    0.0900
   1370 HG        -67.7510  -11.8200  -27.0750 H        84 LEU    0.0900
   1371 HD11      -69.3210  -10.8660  -24.5930 H        84 LEU   -0.2700
   1372 HD12      -67.9120  -10.0210  -25.3420 H        84 LEU    0.0900
   1373 HD13      -67.6990  -11.6580  -24.5840 H        84 LEU    0.0900
   1374 HD21      -69.3290  -13.6150  -27.2970 H        84 LEU    0.0900
   1375 HD22      -70.1920  -13.0990  -25.7980 H        84 LEU    0.5100
   1376 HD23      -68.4770  -13.6920  -25.7080 H        84 LEU   -0.5100
   1377 N         -70.7500   -9.3800  -30.1350 N.am     85 PHE   -0.4700
   1378 CA        -71.7750   -8.8110  -31.0040 C.3      85 PHE    0.3100
   1379 C         -72.1890   -9.8150  -32.0810 C.2      85 PHE    0.0700
   1380 O         -73.3690  -10.0430  -32.2970 O.2      85 PHE    0.0900
   1381 CB        -71.2990   -7.5050  -31.6470 C.3      85 PHE   -0.1800
   1382 CG        -71.6100   -6.2800  -30.8400 C.ar     85 PHE    0.0900
   1383 CD1       -70.8330   -5.9320  -29.7530 C.ar     85 PHE    0.0900
   1384 CD2       -72.6750   -5.4660  -31.1780 C.ar     85 PHE    0.0000
   1385 CE1       -71.1150   -4.8000  -29.0080 C.ar     85 PHE   -0.1150
   1386 CE2       -72.9590   -4.3270  -30.4390 C.ar     85 PHE    0.1150
   1387 CZ        -72.1770   -3.9980  -29.3510 C.ar     85 PHE   -0.1150
   1388 HN        -69.9150   -8.8490  -30.0170 H        85 PHE    0.1150
   1389 HA        -72.6550   -8.6300  -30.4040 H        85 PHE   -0.1150
   1390 HB1       -71.7940   -7.3810  -32.6340 H        85 PHE    0.1150
   1391 HB2       -70.1960   -7.5420  -31.7770 H        85 PHE   -0.1150
   1392 HD1       -69.9920   -6.5530  -29.4800 H        85 PHE    0.1150
   1393 HD2       -73.2920   -5.7200  -32.0270 H        85 PHE   -0.1150
   1394 HE1       -70.5000   -4.5450  -28.1570 H        85 PHE    0.1150
   1395 HE2       -73.7940   -3.6990  -30.7150 H        85 PHE    0.5100
   1396 HZ        -72.3980   -3.1130  -28.7720 H        85 PHE   -0.5100
   1397 N         -71.2200  -10.4370  -32.7420 N.am     86 MET   -0.4700
   1398 CA        -71.5230  -11.4890  -33.6950 C.3      86 MET    0.3100
   1399 C         -72.2540  -12.6690  -33.0480 C.2      86 MET    0.0700
   1400 O         -73.0630  -13.3450  -33.6870 O.2      86 MET    0.0900
   1401 CB        -70.2520  -11.9790  -34.3820 C.3      86 MET   -0.1800
   1402 CG        -69.5870  -10.9280  -35.2390 C.3      86 MET    0.0900
   1403 SD        -68.0730  -11.5090  -36.0240 S.3      86 MET    0.0900
   1404 CE        -68.7370  -12.7160  -37.1670 C.3      86 MET   -0.1400
   1405 HN        -70.2560  -10.2140  -32.6170 H        86 MET    0.0900
   1406 HA        -72.2130  -11.0910  -34.4250 H        86 MET    0.0900
   1407 HB1       -70.5090  -12.8480  -35.0240 H        86 MET   -0.0900
   1408 HB2       -69.5320  -12.3070  -33.6020 H        86 MET   -0.2200
   1409 HG1       -69.3550  -10.0510  -34.5990 H        86 MET    0.0900
   1410 HG2       -70.3070  -10.6090  -36.0220 H        86 MET    0.0900
   1411 HE1       -69.5720  -12.2900  -37.7630 H        86 MET    0.0900
   1412 HE2       -69.1260  -13.5970  -36.6130 H        86 MET    0.5100
   1413 HE3       -67.9480  -13.0510  -37.8730 H        86 MET   -0.5100
   1414 N         -71.9700  -12.9190  -31.7760 N.am     87 VAL   -0.4700
   1415 CA        -72.5260  -14.0780  -31.1080 C.3      87 VAL    0.3100
   1416 C         -74.0070  -13.8840  -30.7900 C.2      87 VAL    0.0700
   1417 O         -74.8270  -14.7700  -31.0570 O.2      87 VAL    0.0900
   1418 CB        -71.6970  -14.4530  -29.8390 C.3      87 VAL   -0.0900
   1419 CG1       -72.5060  -15.3340  -28.8930 C.3      87 VAL    0.0900
   1420 CG2       -70.3790  -15.1450  -30.2270 C.3      87 VAL   -0.2700
   1421 HN        -71.3740  -12.3320  -31.2330 H        87 VAL    0.0900
   1422 HA        -72.5230  -14.8990  -31.8090 H        87 VAL    0.0900
   1423 HB        -71.4020  -13.5230  -29.3080 H        87 VAL    0.0900
   1424 HG11      -72.9520  -16.1840  -29.4520 H        87 VAL   -0.2700
   1425 HG12      -73.3260  -14.7420  -28.4340 H        87 VAL    0.0900
   1426 HG13      -71.8460  -15.7410  -28.0980 H        87 VAL    0.0900
   1427 HG21      -69.8490  -14.5490  -31.0000 H        87 VAL    0.0900
   1428 HG22      -70.5900  -16.1550  -30.6390 H        87 VAL    0.5100
   1429 HG23      -69.7210  -15.2350  -29.3360 H        87 VAL   -0.5100
   1430 N         -74.3530  -12.7220  -30.2350 N.am     88 PHE   -0.4700
   1431 CA        -75.7070  -12.4680  -29.7500 C.3      88 PHE    0.3100
   1432 C         -76.5880  -11.7610  -30.7680 C.2      88 PHE    0.0700
   1433 O         -77.8050  -11.9050  -30.7470 O.2      88 PHE    0.0900
   1434 CB        -75.6750  -11.6790  -28.4400 C.3      88 PHE   -0.1800
   1435 CG        -75.1630  -12.4700  -27.2750 C.ar     88 PHE    0.0900
   1436 CD1       -75.9120  -13.5170  -26.7430 C.ar     88 PHE    0.0900
   1437 CD2       -73.9250  -12.1770  -26.7030 C.ar     88 PHE    0.0000
   1438 CE1       -75.4400  -14.2610  -25.6660 C.ar     88 PHE   -0.1150
   1439 CE2       -73.4450  -12.9160  -25.6200 C.ar     88 PHE    0.1150
   1440 CZ        -74.2060  -13.9560  -25.1030 C.ar     88 PHE   -0.1150
   1441 HN        -73.7030  -11.9740  -30.1280 H        88 PHE    0.1150
   1442 HA        -76.1920  -13.4220  -29.6010 H        88 PHE   -0.1150
   1443 HB1       -76.7040  -11.3450  -28.1880 H        88 PHE    0.1150
   1444 HB2       -75.0070  -10.7980  -28.5580 H        88 PHE   -0.1150
   1445 HD1       -76.8740  -13.7570  -27.1730 H        88 PHE    0.1150
   1446 HD2       -73.3310  -11.3680  -27.1020 H        88 PHE   -0.1150
   1447 HE1       -76.0300  -15.0720  -25.2690 H        88 PHE    0.1150
   1448 HE2       -72.4840  -12.6800  -25.1870 H        88 PHE    0.5100
   1449 HZ        -73.8400  -14.5290  -24.2620 H        88 PHE   -0.5100
   1450 N         -75.9820  -10.9840  -31.6570 N.am     89 GLY   -0.4700
   1451 CA        -76.7250  -10.3820  -32.7540 C.3      89 GLY    0.3100
   1452 C         -76.9340  -11.3660  -33.8970 C.2      89 GLY   -0.0200
   1453 O         -78.0370  -11.4840  -34.4290 O.2      89 GLY    0.0900
   1454 HN        -75.0070  -10.7800  -31.6140 H        89 GLY    0.0900
   1455 HA1       -76.1650   -9.5320  -33.1130 H        89 GLY    0.5100
   1456 HA2       -77.6850  -10.0640  -32.3770 H        89 GLY   -0.5100
   1457 N         -75.8750  -12.0860  -34.2660 N.am     90 GLY   -0.4700
   1458 CA        -75.9190  -12.9540  -35.4300 C.3      90 GLY    0.3100
   1459 C         -76.2490  -14.3970  -35.1310 C.2      90 GLY   -0.0200
   1460 O         -77.2940  -14.9000  -35.5520 O.2      90 GLY    0.0900
   1461 HN        -75.0140  -12.0610  -33.7660 H        90 GLY    0.0900
   1462 HA1       -74.9470  -12.9140  -35.8980 H        90 GLY    0.5100
   1463 HA2       -76.6710  -12.5600  -36.0980 H        90 GLY   -0.5100
   1464 N         -75.3560  -15.0640  -34.4000 N.am     91 PHE   -0.4700
   1465 CA        -75.4170  -16.5110  -34.1880 C.3      91 PHE    0.3100
   1466 C         -76.6980  -17.0030  -33.5000 C.2      91 PHE    0.0700
   1467 O         -77.3010  -17.9790  -33.9480 O.2      91 PHE    0.0900
   1468 CB        -74.2070  -16.9990  -33.3770 C.3      91 PHE   -0.1800
   1469 CG        -72.8660  -16.6860  -33.9890 C.ar     91 PHE    0.0900
   1470 CD1       -72.7560  -16.1320  -35.2620 C.ar     91 PHE    0.0900
   1471 CD2       -71.6980  -16.9820  -33.2900 C.ar     91 PHE    0.0000
   1472 CE1       -71.5110  -15.8550  -35.8170 C.ar     91 PHE   -0.1150
   1473 CE2       -70.4510  -16.7100  -33.8410 C.ar     91 PHE    0.1150
   1474 CZ        -70.3570  -16.1480  -35.1080 C.ar     91 PHE   -0.1150
   1475 HN        -74.5930  -14.5980  -33.9580 H        91 PHE    0.1150
   1476 HA        -75.4370  -16.9880  -35.1560 H        91 PHE   -0.1150
   1477 HB1       -74.2640  -18.1040  -33.2710 H        91 PHE    0.1150
   1478 HB2       -74.2250  -16.5190  -32.3750 H        91 PHE   -0.1150
   1479 HD1       -73.6510  -15.9150  -35.8260 H        91 PHE    0.1150
   1480 HD2       -71.7630  -17.4280  -32.3090 H        91 PHE   -0.1150
   1481 HE1       -71.4450  -15.4120  -36.8010 H        91 PHE    0.1150
   1482 HE2       -69.5530  -16.9360  -33.2820 H        91 PHE    0.5100
   1483 HZ        -69.3880  -15.9400  -35.5390 H        91 PHE   -0.5100
   1484 N         -77.1100  -16.3570  -32.4040 N.am     92 THR   -0.4700
   1485 CA        -78.2930  -16.8110  -31.6570 C.3      92 THR    0.3100
   1486 C         -79.5720  -16.6460  -32.4710 C.2      92 THR    0.0700
   1487 O         -80.3530  -17.5920  -32.6220 O.2      92 THR    0.0900
   1488 CB        -78.4680  -16.1080  -30.2800 C.3      92 THR    0.1400
   1489 CG2       -77.3920  -16.5510  -29.3030 C.3      92 THR    0.0900
   1490 OG1       -78.4170  -14.6880  -30.4440 O.3      92 THR   -0.6600
   1491 HN        -76.6410  -15.5520  -32.0490 H        92 THR    0.4300
   1492 HA        -78.1890  -17.8760  -31.5080 H        92 THR   -0.2700
   1493 HB        -79.4510  -16.3830  -29.8390 H        92 THR    0.0900
   1494 HG1       -78.8370  -14.3160  -29.6640 H        92 THR    0.0900
   1495 HG21      -76.3860  -16.2960  -29.7010 H        92 THR    0.0900
   1496 HG22      -77.4460  -17.6500  -29.1540 H        92 THR    0.5100
   1497 HG23      -77.5280  -16.0340  -28.3290 H        92 THR   -0.5100
   1498 N         -79.7650  -15.4380  -32.9970 N.am     93 THR   -0.4700
   1499 CA        -80.8460  -15.1310  -33.9170 C.3      93 THR    0.3100
   1500 C         -80.9270  -16.1750  -35.0250 C.2      93 THR    0.0700
   1501 O         -81.9860  -16.7540  -35.2880 O.2      93 THR    0.0900
   1502 CB        -80.6250  -13.7490  -34.5520 C.3      93 THR    0.1400
   1503 CG2       -81.8500  -13.3160  -35.3250 C.3      93 THR    0.0900
   1504 OG1       -80.3580  -12.7870  -33.5250 O.3      93 THR   -0.6600
   1505 HN        -79.1640  -14.6750  -32.7770 H        93 THR    0.4300
   1506 HA        -81.7740  -15.1480  -33.3650 H        93 THR   -0.2700
   1507 HB        -79.7590  -13.7850  -35.2470 H        93 THR    0.0900
   1508 HG1       -79.6670  -12.2170  -33.8690 H        93 THR    0.0900
   1509 HG21      -82.7720  -13.5960  -34.7690 H        93 THR    0.0900
   1510 HG22      -81.8690  -13.8160  -36.3170 H        93 THR    0.5100
   1511 HG23      -81.8410  -12.2130  -35.4630 H        93 THR   -0.5100
   1512 N         -79.7940  -16.4320  -35.6700 N.am     94 THR   -0.4700
   1513 CA        -79.7840  -17.3910  -36.7620 C.3      94 THR    0.3100
   1514 C         -80.1050  -18.8190  -36.3360 C.2      94 THR    0.0700
   1515 O         -80.6990  -19.5730  -37.1050 O.2      94 THR    0.0900
   1516 CB        -78.4640  -17.3680  -37.5480 C.3      94 THR    0.1400
   1517 CG2       -78.5140  -18.3930  -38.7050 C.3      94 THR    0.0900
   1518 OG1       -78.2320  -16.0410  -38.0530 O.3      94 THR   -0.6600
   1519 HN        -78.9280  -15.9930  -35.4430 H        94 THR    0.4300
   1520 HA        -80.6070  -17.1490  -37.4170 H        94 THR   -0.2700
   1521 HB        -77.6220  -17.6550  -36.8830 H        94 THR    0.0900
   1522 HG1       -78.0300  -15.4970  -37.2880 H        94 THR    0.0900
   1523 HG21      -79.4470  -18.2580  -39.2940 H        94 THR    0.0900
   1524 HG22      -78.4980  -19.4250  -38.2970 H        94 THR    0.5100
   1525 HG23      -77.6440  -18.2430  -39.3790 H        94 THR   -0.5100
   1526 N         -79.7240  -19.1960  -35.1150 N.am     95 LEU   -0.4700
   1527 CA        -80.0890  -20.5110  -34.5860 C.3      95 LEU    0.3100
   1528 C         -81.6030  -20.6030  -34.4860 C.2      95 LEU    0.0700
   1529 O         -82.2240  -21.5910  -34.8870 O.2      95 LEU    0.0900
   1530 CB        -79.4680  -20.7350  -33.2020 C.3      95 LEU   -0.1800
   1531 CG        -79.8890  -22.0010  -32.4380 C.3      95 LEU    0.0900
   1532 CD1       -79.5730  -23.2770  -33.2190 C.3      95 LEU    0.0900
   1533 CD2       -79.2190  -22.0260  -31.0900 C.3      95 LEU   -0.0900
   1534 HN        -79.1820  -18.6110  -34.5170 H        95 LEU    0.0900
   1535 HA        -79.7350  -21.2590  -35.2800 H        95 LEU   -0.2700
   1536 HB1       -79.7310  -19.8610  -32.5710 H        95 LEU    0.0900
   1537 HB2       -78.3660  -20.7720  -33.3300 H        95 LEU    0.0900
   1538 HG        -80.9820  -21.9590  -32.2440 H        95 LEU    0.0900
   1539 HD11      -78.4810  -23.3450  -33.4120 H        95 LEU   -0.2700
   1540 HD12      -80.1060  -23.2660  -34.1930 H        95 LEU    0.0900
   1541 HD13      -79.8850  -24.1670  -32.6310 H        95 LEU    0.0900
   1542 HD21      -79.5140  -21.1310  -30.5010 H        95 LEU    0.0900
   1543 HD22      -78.1150  -22.0190  -31.2170 H        95 LEU    0.5100
   1544 HD23      -79.5260  -22.9360  -30.5320 H        95 LEU   -0.5100
   1545 N         -82.1870  -19.5370  -33.9510 N.am     96 TYR   -0.4700
   1546 CA        -83.6170  -19.4260  -33.8050 C.3      96 TYR    0.3100
   1547 C         -84.3580  -19.4920  -35.1460 C.2      96 TYR    0.0700
   1548 O         -85.2380  -20.3410  -35.3420 O.2      96 TYR    0.0900
   1549 CB        -83.9380  -18.1280  -33.0760 C.3      96 TYR   -0.1800
   1550 CG        -85.3610  -18.0420  -32.6300 C.ar     96 TYR    0.0900
   1551 CD1       -85.8220  -18.8230  -31.5710 C.ar     96 TYR    0.0900
   1552 CD2       -86.2540  -17.1880  -33.2700 C.ar     96 TYR    0.0000
   1553 CE1       -87.1320  -18.7550  -31.1630 C.ar     96 TYR   -0.1150
   1554 CE2       -87.5680  -17.1040  -32.8590 C.ar     96 TYR    0.1150
   1555 CZ        -87.9980  -17.8930  -31.8070 C.ar     96 TYR   -0.1150
   1556 OH        -89.3050  -17.8230  -31.3990 O.3      96 TYR    0.1150
   1557 HN        -81.6570  -18.7590  -33.6250 H        96 TYR    0.1100
   1558 HA        -83.9710  -20.2780  -33.2430 H        96 TYR   -0.5400
   1559 HB1       -83.7490  -17.2680  -33.7530 H        96 TYR    0.4300
   1560 HB2       -83.3010  -18.0460  -32.1690 H        96 TYR   -0.1150
   1561 HD1       -85.1400  -19.4890  -31.0650 H        96 TYR    0.1150
   1562 HD2       -85.9160  -16.5840  -34.0970 H        96 TYR   -0.1150
   1563 HE1       -87.4810  -19.3710  -30.3470 H        96 TYR    0.1150
   1564 HE2       -88.2540  -16.4300  -33.3510 H        96 TYR    0.5100
   1565 HH        -89.7140  -17.0750  -31.8410 H        96 TYR   -0.5100
   1566 N         -83.9920  -18.6130  -36.0790 N.am     97 THR   -0.4700
   1567 CA        -84.6520  -18.5760  -37.3840 C.3      97 THR    0.3100
   1568 C         -84.4460  -19.8520  -38.1980 C.2      97 THR    0.0700
   1569 O         -85.3940  -20.3820  -38.7610 O.2      97 THR    0.0900
   1570 CB        -84.2410  -17.3400  -38.2230 C.3      97 THR    0.1400
   1571 CG2       -84.4690  -16.0480  -37.4420 C.3      97 THR    0.0900
   1572 OG1       -82.8620  -17.4380  -38.5870 O.3      97 THR   -0.6600
   1573 HN        -83.2610  -17.9510  -35.9310 H        97 THR    0.4300
   1574 HA        -85.7180  -18.5630  -37.2100 H        97 THR   -0.2700
   1575 HB        -84.8550  -17.2890  -39.1480 H        97 THR    0.0900
   1576 HG1       -82.6670  -16.6510  -39.1010 H        97 THR    0.0900
   1577 HG21      -83.8660  -16.0540  -36.5080 H        97 THR    0.0900
   1578 HG22      -85.5430  -15.9560  -37.1690 H        97 THR    0.5100
   1579 HG23      -84.1620  -15.1750  -38.0560 H        97 THR   -0.5100
   1580 N         -83.2220  -20.3660  -38.2720 N.am     98 SER   -0.4700
   1581 CA        -82.9940  -21.5710  -39.0830 C.3      98 SER    0.3100
   1582 C         -83.9640  -22.7120  -38.7500 C.2      98 SER    0.0700
   1583 O         -84.3620  -23.4790  -39.6170 O.2      98 SER    0.0900
   1584 CB        -81.5410  -22.0570  -38.9900 C.3      98 SER    0.0500
   1585 OG        -81.1420  -22.1820  -37.6400 O.3      98 SER    0.0900
   1586 HN        -82.4350  -19.9750  -37.8010 H        98 SER    0.0900
   1587 HA        -83.2380  -21.3300  -40.1070 H        98 SER   -0.6600
   1588 HB1       -80.8710  -21.3270  -39.4940 H        98 SER    0.4300
   1589 HB2       -81.4470  -23.0480  -39.4840 H        98 SER    0.5100
   1590 HG1       -81.0770  -21.2870  -37.2980 H        98 SER   -0.5100
   1591 N         -84.3460  -22.7990  -37.4800 N.am     99 LEU   -0.4700
   1592 CA        -85.2290  -23.8460  -36.9930 C.3      99 LEU    0.3100
   1593 C         -86.7010  -23.5900  -37.3330 C.2      99 LEU    0.0700
   1594 O         -87.5290  -24.4970  -37.2740 O.2      99 LEU    0.0900
   1595 CB        -85.0510  -23.9900  -35.4760 C.3      99 LEU   -0.1800
   1596 CG        -83.7150  -24.5650  -34.9900 C.3      99 LEU    0.0900
   1597 CD1       -83.5610  -24.3250  -33.4880 C.3      99 LEU    0.0900
   1598 CD2       -83.5770  -26.0590  -35.3440 C.3      99 LEU   -0.0900
   1599 HN        -84.0400  -22.1410  -36.7980 H        99 LEU    0.0900
   1600 HA        -84.9770  -24.7680  -37.4950 H        99 LEU   -0.2700
   1601 HB1       -85.8600  -24.6510  -35.1020 H        99 LEU    0.0900
   1602 HB2       -85.1700  -22.9830  -35.0240 H        99 LEU    0.0900
   1603 HG        -82.8800  -24.0740  -35.5320 H        99 LEU    0.0900
   1604 HD11      -84.3890  -24.8190  -32.9350 H        99 LEU   -0.2700
   1605 HD12      -83.5920  -23.2360  -33.2740 H        99 LEU    0.0900
   1606 HD13      -82.5960  -24.7490  -33.1340 H        99 LEU    0.0900
   1607 HD21      -83.6300  -26.1970  -36.4450 H        99 LEU    0.0900
   1608 HD22      -84.4020  -26.6370  -34.8740 H        99 LEU    0.5100
   1609 HD23      -82.5980  -26.4440  -34.9850 H        99 LEU   -0.5100
   1610 N         -87.0210  -22.3370  -37.6530 N.am    100 HSE   -0.4700
   1611 CA        -88.2990  -21.9800  -38.2500 C.3     100 HSE    0.3100
   1612 C         -88.2520  -22.1560  -39.7740 C.2     100 HSE    0.0700
   1613 O         -89.2840  -22.3530  -40.4150 O.2     100 HSE    0.0900
   1614 CB        -88.6670  -20.5340  -37.9210 C.3     100 HSE   -0.0800
   1615 CG        -89.0830  -20.3140  -36.4930 C.ar    100 HSE    0.0900
   1616 CD2       -88.1830  -20.0840  -35.4820 C.ar    100 HSE    0.0900
   1617 ND1       -90.3170  -20.2370  -35.9300 N.ar    100 HSE   -0.7000
   1618 CE1       -90.1340  -19.9850  -34.5950 C.ar    100 HSE    0.2200
   1619 NE2       -88.8390  -19.8940  -34.3440 N.ar    100 HSE    0.2500
   1620 HN        -86.3910  -21.5810  -37.4980 H       100 HSE    0.1300
   1621 HA        -89.0480  -22.6550  -37.8630 H       100 HSE   -0.3600
   1622 HB1       -89.5090  -20.2260  -38.5760 H       100 HSE    0.3200
   1623 HB2       -87.7880  -19.8900  -38.1270 H       100 HSE   -0.0500
   1624 HD2       -87.1030  -20.0520  -35.5390 H       100 HSE    0.0900
   1625 HE1       -90.9130  -19.8720  -33.8420 H       100 HSE    0.5100
   1626 HE2       -88.4150  -19.7130  -33.4570 H       100 HSE   -0.5100
   1627 N         -87.0600  -22.0870  -40.3640 N.am    101 GLY   -0.4700
   1628 CA        -86.9330  -22.2390  -41.8100 C.3     101 GLY    0.3100
   1629 C         -87.0460  -20.9260  -42.5620 C.2     101 GLY   -0.0200
   1630 O         -87.1080  -20.9050  -43.7880 O.2     101 GLY    0.0900
   1631 HN        -86.2170  -21.9320  -39.8560 H       101 GLY    0.0900
   1632 HA1       -87.7190  -22.9020  -42.1420 H       101 GLY    0.5100
   1633 HA2       -85.9670  -22.6770  -42.0120 H       101 GLY   -0.5100
   1634 N         -87.0790  -19.8160  -41.8280 N.am    102 TYR   -0.4700
   1635 CA        -87.0760  -18.4960  -42.4380 C.3     102 TYR    0.3100
   1636 C         -86.9040  -17.4040  -41.4060 C.2     102 TYR    0.0700
   1637 O         -86.9300  -17.6510  -40.2010 O.2     102 TYR    0.0900
   1638 CB        -88.3580  -18.2540  -43.2280 C.3     102 TYR   -0.1800
   1639 CG        -89.5860  -18.1440  -42.3630 C.ar    102 TYR    0.0900
   1640 CD1       -90.1690  -16.9000  -42.1030 C.ar    102 TYR    0.0900
   1641 CD2       -90.1700  -19.2850  -41.7960 C.ar    102 TYR    0.0000
   1642 CE1       -91.3090  -16.7930  -41.2960 C.ar    102 TYR   -0.1150
   1643 CE2       -91.3080  -19.1910  -41.0030 C.ar    102 TYR    0.1150
   1644 CZ        -91.8680  -17.9430  -40.7550 C.ar    102 TYR   -0.1150
   1645 OH        -92.9890  -17.8570  -39.9650 O.3     102 TYR    0.1150
   1646 HN        -87.1080  -19.8390  -40.8310 H       102 TYR    0.1100
   1647 HA        -86.2180  -18.4340  -43.0910 H       102 TYR   -0.5400
   1648 HB1       -88.5230  -19.1010  -43.9280 H       102 TYR    0.4300
   1649 HB2       -88.2660  -17.3030  -43.7940 H       102 TYR   -0.1150
   1650 HD1       -89.7340  -16.0080  -42.5290 H       102 TYR    0.1150
   1651 HD2       -89.7280  -20.2540  -41.9790 H       102 TYR   -0.1150
   1652 HE1       -91.7490  -15.8270  -41.0980 H       102 TYR    0.1150
   1653 HE2       -91.7540  -20.0810  -40.5820 H       102 TYR    0.5100
   1654 HH        -93.4170  -17.0160  -40.1500 H       102 TYR   -0.5100
   1655 N         -86.7440  -16.1790  -41.8860 N.am    103 PHE   -0.4700
   1656 CA        -86.4060  -15.0810  -41.0130 C.3     103 PHE    0.3100
   1657 C         -87.6430  -14.5290  -40.3240 C.2     103 PHE    0.0700
   1658 O         -88.1870  -13.4920  -40.7180 O.2     103 PHE    0.0900
   1659 CB        -85.6310  -13.9860  -41.7560 C.3     103 PHE   -0.1800
   1660 CG        -84.9360  -13.0480  -40.8390 C.ar    103 PHE    0.0900
   1661 CD1       -83.6290  -13.2950  -40.4410 C.ar    103 PHE    0.0900
   1662 CD2       -85.6050  -11.9450  -40.3130 C.ar    103 PHE    0.0000
   1663 CE1       -82.9900  -12.4450  -39.5560 C.ar    103 PHE   -0.1150
   1664 CE2       -84.9680  -11.0910  -39.4310 C.ar    103 PHE    0.1150
   1665 CZ        -83.6600  -11.3370  -39.0520 C.ar    103 PHE   -0.1150
   1666 HN        -86.8480  -15.9630  -42.8530 H       103 PHE    0.1150
   1667 HA        -85.8080  -15.4740  -40.2050 H       103 PHE   -0.1150
   1668 HB1       -86.3350  -13.3880  -42.3730 H       103 PHE    0.1150
   1669 HB2       -84.8580  -14.4530  -42.4030 H       103 PHE   -0.1150
   1670 HD1       -83.1070  -14.1600  -40.8240 H       103 PHE    0.1150
   1671 HD2       -86.6290  -11.7560  -40.5970 H       103 PHE   -0.1150
   1672 HE1       -81.9710  -12.6420  -39.2590 H       103 PHE    0.1150
   1673 HE2       -85.4910  -10.2320  -39.0390 H       103 PHE    0.5100
   1674 HZ        -83.1600  -10.6700  -38.3640 H       103 PHE   -0.5100
   1675 N         -88.0620  -15.2290  -39.2700 N.am    104 VAL   -0.4700
   1676 CA        -89.3180  -14.9460  -38.5790 C.3     104 VAL    0.3100
   1677 C         -89.4200  -13.5780  -37.9380 C.2     104 VAL    0.0700
   1678 O         -90.4600  -13.2500  -37.3970 O.2     104 VAL    0.0900
   1679 CB        -89.6160  -15.9700  -37.4660 C.3     104 VAL   -0.0900
   1680 CG1       -89.7870  -17.3620  -38.0370 C.3     104 VAL    0.0900
   1681 CG2       -88.5260  -15.9350  -36.4030 C.3     104 VAL   -0.2700
   1682 HN        -87.5290  -15.9870  -38.9010 H       104 VAL    0.0900
   1683 HA        -90.1080  -14.9630  -39.3160 H       104 VAL    0.0900
   1684 HB        -90.5470  -15.6750  -36.9380 H       104 VAL    0.0900
   1685 HG11      -88.8590  -17.6760  -38.5620 H       104 VAL   -0.2700
   1686 HG12      -90.6260  -17.3710  -38.7640 H       104 VAL    0.0900
   1687 HG13      -89.9930  -18.0840  -37.2180 H       104 VAL    0.0900
   1688 HG21      -88.4680  -14.9230  -35.9490 H       104 VAL    0.0900
   1689 HG22      -87.5420  -16.1740  -36.8630 H       104 VAL    0.5100
   1690 HG23      -88.7530  -16.6720  -35.6030 H       104 VAL   -0.5100
   1691 N         -88.3690  -12.7700  -37.9620 N.am    105 PHE   -0.4700
   1692 CA        -88.4580  -11.4990  -37.2420 C.3     105 PHE    0.3100
   1693 C         -88.8760  -10.3340  -38.1170 C.2     105 PHE    0.0700
   1694 O         -89.0290   -9.2180  -37.6370 O.2     105 PHE    0.0900
   1695 CB        -87.1700  -11.1720  -36.4640 C.3     105 PHE   -0.1800
   1696 CG        -86.9180  -12.0860  -35.2950 C.ar    105 PHE    0.0900
   1697 CD1       -87.8290  -12.1600  -34.2400 C.ar    105 PHE    0.0900
   1698 CD2       -85.7660  -12.8690  -35.2460 C.ar    105 PHE    0.0000
   1699 CE1       -87.6000  -13.0030  -33.1560 C.ar    105 PHE   -0.1150
   1700 CE2       -85.5240  -13.7220  -34.1660 C.ar    105 PHE    0.1150
   1701 CZ        -86.4430  -13.7910  -33.1170 C.ar    105 PHE   -0.1150
   1702 HN        -87.5210  -12.9770  -38.4420 H       105 PHE    0.1150
   1703 HA        -89.2920  -11.5670  -36.5600 H       105 PHE   -0.1150
   1704 HB1       -87.2360  -10.1370  -36.0640 H       105 PHE    0.1150
   1705 HB2       -86.2970  -11.2620  -37.1460 H       105 PHE   -0.1150
   1706 HD1       -88.7240  -11.5560  -34.2660 H       105 PHE    0.1150
   1707 HD2       -85.0500  -12.8150  -36.0530 H       105 PHE   -0.1150
   1708 HE1       -88.3130  -13.0490  -32.3450 H       105 PHE    0.1150
   1709 HE2       -84.6290  -14.3280  -34.1430 H       105 PHE    0.5100
   1710 HZ        -86.2620  -14.4480  -32.2790 H       105 PHE   -0.5100
   1711 N         -89.0570  -10.5940  -39.4090 N.am    106 GLY   -0.4700
   1712 CA        -89.5400   -9.5650  -40.3200 C.3     106 GLY    0.3100
   1713 C         -88.4700   -8.5850  -40.7430 C.2     106 GLY   -0.0200
   1714 O         -87.3280   -8.6750  -40.2930 O.2     106 GLY    0.0900
   1715 HN        -88.8740  -11.4900  -39.8050 H       106 GLY    0.0900
   1716 HA1       -90.3290   -9.0260  -39.8180 H       106 GLY    0.5100
   1717 HA2       -89.9270  -10.0610  -41.1980 H       106 GLY   -0.5100
   1718 N         -88.8340   -7.6380  -41.6240 N.am    107 PRO   -0.2900
   1719 CA        -87.9170   -6.6440  -42.1880 C.3     107 PRO    0.0000
   1720 C         -87.1750   -5.8070  -41.1570 C.2     107 PRO    0.0900
   1721 O         -85.9920   -5.5500  -41.3350 O.2     107 PRO    0.0900
   1722 CB        -88.8400   -5.7580  -43.0260 C.3     107 PRO    0.0200
   1723 CG        -89.9230   -6.6730  -43.4420 C.3     107 PRO    0.0900
   1724 CD        -90.1650   -7.5590  -42.2490 C.3     107 PRO   -0.1800
   1725 HA        -87.1300   -7.1290  -42.7440 H       107 PRO    0.0900
   1726 HB1       -88.3050   -5.3450  -43.9080 H       107 PRO    0.0900
   1727 HB2       -89.2390   -4.9140  -42.4230 H       107 PRO   -0.1800
   1728 HG1       -90.8420   -6.1040  -43.7030 H       107 PRO    0.0900
   1729 HG2       -89.6130   -7.2760  -44.3230 H       107 PRO    0.0900
   1730 HD1       -90.8930   -7.1070  -41.5430 H       107 PRO    0.5100
   1731 HD2       -90.5080   -8.5700  -42.5510 H       107 PRO   -0.5100
   1732 N         -87.8390   -5.3650  -40.0940 N.am    108 THR   -0.4700
   1733 CA        -87.1330   -4.5400  -39.1090 C.3     108 THR    0.3100
   1734 C         -86.1360   -5.3980  -38.3280 C.2     108 THR    0.0700
   1735 O         -84.9790   -5.0040  -38.1390 O.2     108 THR    0.0900
   1736 CB        -88.0750   -3.7480  -38.1580 C.3     108 THR    0.1400
   1737 CG2       -88.9560   -2.7650  -38.9470 C.3     108 THR    0.0900
   1738 OG1       -88.9000   -4.6610  -37.4330 O.3     108 THR   -0.6600
   1739 HN        -88.8020   -5.5630  -39.9250 H       108 THR    0.4300
   1740 HA        -86.5110   -3.8490  -39.6590 H       108 THR   -0.2700
   1741 HB        -87.4740   -3.1530  -37.4390 H       108 THR    0.0900
   1742 HG1       -89.3400   -4.1410  -36.7570 H       108 THR    0.0900
   1743 HG21      -89.5820   -3.3160  -39.6800 H       108 THR    0.0900
   1744 HG22      -88.3160   -2.0430  -39.4990 H       108 THR    0.5100
   1745 HG23      -89.6250   -2.2160  -38.2510 H       108 THR   -0.5100
   1746 N         -86.5850   -6.5820  -37.9040 N.am    109 GLY   -0.4700
   1747 CA        -85.7030   -7.5640  -37.2870 C.3     109 GLY    0.3100
   1748 C         -84.5130   -7.8390  -38.1820 C.2     109 GLY   -0.0200
   1749 O         -83.3700   -7.9180  -37.7240 O.2     109 GLY    0.0900
   1750 HN        -87.5420   -6.8480  -37.9930 H       109 GLY    0.0900
   1751 HA1       -86.2590   -8.4770  -37.1330 H       109 GLY    0.5100
   1752 HA2       -85.3620   -7.1710  -36.3400 H       109 GLY   -0.5100
   1753 N         -84.7870   -7.9690  -39.4730 N.am    110 CYS   -0.4700
   1754 CA        -83.7530   -8.1300  -40.4690 C.3     110 CYS    0.3100
   1755 C         -82.7530   -6.9790  -40.4170 C.2     110 CYS    0.0700
   1756 O         -81.5520   -7.1950  -40.5520 O.2     110 CYS    0.0900
   1757 CB        -84.3840   -8.2180  -41.8540 C.3     110 CYS   -0.1000
   1758 SG        -83.2190   -8.5550  -43.1730 S.3     110 CYS    0.0900
   1759 HN        -85.7230   -7.9600  -39.8150 H       110 CYS    0.0900
   1760 HA        -83.2050   -9.0330  -40.2450 H       110 CYS   -0.0800
   1761 HB1       -84.8930   -7.2540  -42.0630 H       110 CYS    0.5100
   1762 HB2       -85.1490   -9.0220  -41.8360 H       110 CYS   -0.5100
   1763 N         -83.2430   -5.7570  -40.2230 N.am    111 ASN   -0.4700
   1764 CA        -82.3620   -4.5960  -40.1420 C.3     111 ASN    0.3100
   1765 C         -81.5130   -4.5870  -38.8720 C.2     111 ASN    0.0700
   1766 O         -80.3250   -4.2680  -38.9180 O.2     111 ASN    0.0900
   1767 CB        -83.1520   -3.2850  -40.2770 C.3     111 ASN   -0.1800
   1768 CG        -83.5040   -2.9640  -41.7180 C.2     111 ASN    0.0900
   1769 ND2       -84.7740   -3.1110  -42.0500 N.am    111 ASN    0.0900
   1770 OD1       -82.6510   -2.5900  -42.5220 O.2     111 ASN    0.5500
   1771 HN        -84.2200   -5.5800  -40.1250 H       111 ASN   -0.5500
   1772 HA        -81.6350   -4.6760  -40.9380 H       111 ASN   -0.6200
   1773 HB1       -82.5420   -2.4520  -39.8690 H       111 ASN    0.3200
   1774 HB2       -84.0930   -3.3680  -39.6930 H       111 ASN    0.3000
   1775 HD21      -85.1020   -2.7770  -42.9340 H       111 ASN    0.5100
   1776 HD22      -85.4080   -3.5560  -41.4180 H       111 ASN   -0.5100
   1777 N         -82.1300   -4.9210  -37.7410 N.am    112 LEU   -0.4700
   1778 CA        -81.4180   -5.0930  -36.4760 C.3     112 LEU    0.3100
   1779 C         -80.3490   -6.1920  -36.5450 C.2     112 LEU    0.0700
   1780 O         -79.1540   -5.9350  -36.3380 O.2     112 LEU    0.0900
   1781 CB        -82.4070   -5.4280  -35.3630 C.3     112 LEU   -0.1800
   1782 CG        -83.2710   -4.2800  -34.8540 C.3     112 LEU    0.0900
   1783 CD1       -84.4070   -4.8330  -33.9990 C.3     112 LEU    0.0900
   1784 CD2       -82.4190   -3.2790  -34.0740 C.3     112 LEU   -0.0900
   1785 HN        -83.1150   -5.0710  -37.7060 H       112 LEU    0.0900
   1786 HA        -80.8970   -4.1730  -36.2540 H       112 LEU   -0.2700
   1787 HB1       -81.8290   -5.8260  -34.5030 H       112 LEU    0.0900
   1788 HB2       -83.0860   -6.2230  -35.7390 H       112 LEU    0.0900
   1789 HG        -83.6920   -3.7190  -35.7160 H       112 LEU    0.0900
   1790 HD11      -83.9950   -5.3910  -33.1300 H       112 LEU   -0.2700
   1791 HD12      -85.0310   -5.5270  -34.6020 H       112 LEU    0.0900
   1792 HD13      -85.0350   -3.9990  -33.6190 H       112 LEU    0.0900
   1793 HD21      -81.6220   -2.8640  -34.7280 H       112 LEU    0.0900
   1794 HD22      -81.9390   -3.7860  -33.2090 H       112 LEU    0.5100
   1795 HD23      -83.0540   -2.4430  -33.7130 H       112 LEU   -0.5100
   1796 N         -80.7710   -7.4200  -36.8380 N.am    113 GLU   -0.4700
   1797 CA        -79.8270   -8.5200  -36.8930 C.3     113 GLU    0.3100
   1798 C         -78.6830   -8.2500  -37.8720 C.2     113 GLU    0.0700
   1799 O         -77.5300   -8.5220  -37.5730 O.2     113 GLU    0.0900
   1800 CB        -80.5390   -9.8290  -37.2260 C.3     113 GLU   -0.1800
   1801 CG        -79.6710  -11.0650  -37.0630 C.3     113 GLU    0.0900
   1802 CD        -78.8560  -11.3770  -38.3030 C.2     113 GLU    0.0900
   1803 OE1       -79.3320  -11.0850  -39.4170 O.co2   113 GLU   -0.2800
   1804 OE2       -77.7420  -11.9270  -38.1710 O.co2   113 GLU    0.0900
   1805 HN        -81.7260   -7.6340  -37.0280 H       113 GLU    0.0900
   1806 HA        -79.3410   -8.5920  -35.9310 H       113 GLU    0.6200
   1807 HB1       -80.8880   -9.7810  -38.2780 H       113 GLU   -0.7600
   1808 HB2       -81.4190   -9.9290  -36.5580 H       113 GLU   -0.7600
   1809 HG1       -80.3230  -11.9370  -36.8430 H       113 GLU    0.5100
   1810 HG2       -78.9730  -10.9070  -36.2140 H       113 GLU   -0.5100
   1811 N         -78.9970   -7.7040  -39.0430 N.am    114 GLY   -0.4700
   1812 CA        -77.9710   -7.4050  -40.0260 C.3     114 GLY    0.3100
   1813 C         -77.0400   -6.3120  -39.5400 C.2     114 GLY   -0.0200
   1814 O         -75.8420   -6.3190  -39.8290 O.2     114 GLY    0.0900
   1815 HN        -79.9350   -7.4790  -39.2950 H       114 GLY    0.0900
   1816 HA1       -78.4580   -7.0830  -40.9350 H       114 GLY    0.5100
   1817 HA2       -77.4030   -8.3060  -40.2070 H       114 GLY   -0.5100
   1818 N         -77.5800   -5.3610  -38.7890 N.am    115 PHE   -0.4700
   1819 CA        -76.7650   -4.2540  -38.3200 C.3     115 PHE    0.3100
   1820 C         -75.7640   -4.7310  -37.2660 C.2     115 PHE    0.0700
   1821 O         -74.5650   -4.4440  -37.3470 O.2     115 PHE    0.0900
   1822 CB        -77.6300   -3.0950  -37.7890 C.3     115 PHE   -0.1800
   1823 CG        -76.8350   -2.0080  -37.1110 C.ar    115 PHE    0.0900
   1824 CD1       -76.1990   -1.0210  -37.8600 C.ar    115 PHE    0.0900
   1825 CD2       -76.7010   -1.9880  -35.7270 C.ar    115 PHE    0.0000
   1826 CE1       -75.4520   -0.0240  -37.2400 C.ar    115 PHE   -0.1150
   1827 CE2       -75.9570   -0.9950  -35.0950 C.ar    115 PHE    0.1150
   1828 CZ        -75.3320   -0.0100  -35.8550 C.ar    115 PHE   -0.1150
   1829 HN        -78.5390   -5.3610  -38.5180 H       115 PHE    0.1150
   1830 HA        -76.1610   -3.9160  -39.1490 H       115 PHE   -0.1150
   1831 HB1       -78.3530   -3.4880  -37.0440 H       115 PHE    0.1150
   1832 HB2       -78.1740   -2.6250  -38.6360 H       115 PHE   -0.1150
   1833 HD1       -76.2870   -1.0300  -38.9380 H       115 PHE    0.1150
   1834 HD2       -77.1800   -2.7540  -35.1340 H       115 PHE   -0.1150
   1835 HE1       -74.9670    0.7370  -37.8340 H       115 PHE    0.1150
   1836 HE2       -75.8650   -0.9890  -34.0190 H       115 PHE    0.5100
   1837 HZ        -74.7540    0.7640  -35.3690 H       115 PHE   -0.5100
   1838 N         -76.2590   -5.4600  -36.2670 N.am    116 PHE   -0.4700
   1839 CA        -75.3910   -5.9010  -35.1780 C.3     116 PHE    0.3100
   1840 C         -74.3840   -6.9710  -35.6220 C.2     116 PHE    0.0700
   1841 O         -73.2200   -6.9380  -35.2200 O.2     116 PHE    0.0900
   1842 CB        -76.2000   -6.2920  -33.9340 C.3     116 PHE   -0.1800
   1843 CG        -76.7480   -5.1070  -33.1870 C.ar    116 PHE    0.0900
   1844 CD1       -75.8930   -4.2130  -32.5460 C.ar    116 PHE    0.0900
   1845 CD2       -78.1150   -4.8570  -33.1390 C.ar    116 PHE    0.0000
   1846 CE1       -76.3940   -3.0850  -31.8570 C.ar    116 PHE   -0.1150
   1847 CE2       -78.6210   -3.7340  -32.4500 C.ar    116 PHE    0.1150
   1848 CZ        -77.7530   -2.8490  -31.8110 C.ar    116 PHE   -0.1150
   1849 HN        -77.2170   -5.7330  -36.2180 H       116 PHE    0.1150
   1850 HA        -74.7200   -5.0880  -34.9430 H       116 PHE   -0.1150
   1851 HB1       -75.5480   -6.8540  -33.2320 H       116 PHE    0.1150
   1852 HB2       -77.0640   -6.9210  -34.2380 H       116 PHE   -0.1150
   1853 HD1       -74.8280   -4.3860  -32.5750 H       116 PHE    0.1150
   1854 HD2       -78.7970   -5.5320  -33.6350 H       116 PHE   -0.1150
   1855 HE1       -75.7120   -2.4060  -31.3660 H       116 PHE    0.1150
   1856 HE2       -79.6860   -3.5600  -32.4170 H       116 PHE    0.5100
   1857 HZ        -78.1410   -1.9880  -31.2870 H       116 PHE   -0.5100
   1858 N         -74.8010   -7.8850  -36.4940 N.am    117 ALA   -0.4700
   1859 CA        -73.8650   -8.8620  -37.0260 C.3     117 ALA    0.3100
   1860 C         -72.7710   -8.1630  -37.8300 C.2     117 ALA    0.0700
   1861 O         -71.5870   -8.4440  -37.6780 O.2     117 ALA    0.0900
   1862 CB        -74.5830   -9.8890  -37.8740 C.3     117 ALA   -0.2700
   1863 HN        -75.7440   -7.9390  -36.8140 H       117 ALA    0.0900
   1864 HA        -73.3750   -9.3420  -36.1930 H       117 ALA    0.0900
   1865 HB1       -75.0930   -9.3910  -38.7270 H       117 ALA    0.0900
   1866 HB2       -75.3450  -10.4180  -37.2640 H       117 ALA    0.5100
   1867 HB3       -73.8530  -10.6220  -38.2780 H       117 ALA   -0.5100
   1868 N         -73.1680   -7.2330  -38.6880 N.am    118 THR   -0.4700
   1869 CA        -72.1980   -6.4940  -39.4830 C.3     118 THR    0.3100
   1870 C         -71.3000   -5.6450  -38.5850 C.2     118 THR    0.0700
   1871 O         -70.0770   -5.7000  -38.7060 O.2     118 THR    0.0900
   1872 CB        -72.8930   -5.6220  -40.5420 C.3     118 THR    0.1400
   1873 CG2       -71.8640   -4.9260  -41.4460 C.3     118 THR    0.0900
   1874 OG1       -73.7560   -6.4480  -41.3340 O.3     118 THR   -0.6600
   1875 HN        -74.1290   -7.0020  -38.8280 H       118 THR    0.4300
   1876 HA        -71.5450   -7.2100  -39.9590 H       118 THR   -0.2700
   1877 HB        -73.4990   -4.8320  -40.0480 H       118 THR    0.0900
   1878 HG1       -74.6080   -6.4400  -40.8930 H       118 THR    0.0900
   1879 HG21      -71.2420   -5.6830  -41.9700 H       118 THR    0.0900
   1880 HG22      -71.1980   -4.2810  -40.8330 H       118 THR    0.5100
   1881 HG23      -72.3870   -4.3080  -42.2080 H       118 THR   -0.5100
   1882 N         -71.8920   -4.8770  -37.6700 N.am    119 LEU   -0.4700
   1883 CA        -71.0920   -4.0600  -36.7760 C.3     119 LEU    0.3100
   1884 C         -70.0060   -4.9290  -36.1450 C.2     119 LEU    0.0700
   1885 O         -68.8120   -4.6310  -36.2680 O.2     119 LEU    0.0900
   1886 CB        -71.9630   -3.3900  -35.7070 C.3     119 LEU   -0.1800
   1887 CG        -71.3440   -2.2360  -34.8940 C.3     119 LEU    0.0900
   1888 CD1       -70.9480   -1.0440  -35.7510 C.3     119 LEU    0.0900
   1889 CD2       -72.2900   -1.7830  -33.7930 C.3     119 LEU   -0.0900
   1890 HN        -72.8810   -4.8310  -37.5610 H       119 LEU    0.0900
   1891 HA        -70.5900   -3.3110  -37.3700 H       119 LEU   -0.2700
   1892 HB1       -72.2700   -4.1770  -34.9880 H       119 LEU    0.0900
   1893 HB2       -72.8650   -2.9920  -36.2150 H       119 LEU    0.0900
   1894 HG        -70.4400   -2.6150  -34.3710 H       119 LEU    0.0900
   1895 HD11      -71.8390   -0.6370  -36.2740 H       119 LEU   -0.2700
   1896 HD12      -70.2020   -1.3580  -36.5130 H       119 LEU    0.0900
   1897 HD13      -70.5160   -0.2450  -35.1110 H       119 LEU    0.0900
   1898 HD21      -72.5040   -2.6270  -33.1020 H       119 LEU    0.0900
   1899 HD22      -73.2480   -1.4370  -34.2370 H       119 LEU    0.5100
   1900 HD23      -71.8270   -0.9570  -33.2130 H       119 LEU   -0.5100
   1901 N         -70.4340   -6.0320  -35.5210 N.am    120 GLY   -0.4700
   1902 CA        -69.5310   -7.0160  -34.9100 C.3     120 GLY    0.3100
   1903 C         -68.3910   -7.4300  -35.8150 C.2     120 GLY   -0.0200
   1904 O         -67.2280   -7.1820  -35.5230 O.2     120 GLY    0.0900
   1905 HN        -71.4060   -6.2390  -35.4410 H       120 GLY    0.0900
   1906 HA1       -70.1150   -7.8900  -34.6630 H       120 GLY    0.5100
   1907 HA2       -69.1230   -6.5760  -34.0130 H       120 GLY   -0.5100
   1908 N         -68.7210   -8.0430  -36.9390 N.am    121 GLY   -0.4700
   1909 CA        -67.6980   -8.4990  -37.8690 C.3     121 GLY    0.3100
   1910 C         -66.7720   -7.3980  -38.3380 C.2     121 GLY   -0.0200
   1911 O         -65.6150   -7.6550  -38.6520 O.2     121 GLY    0.0900
   1912 HN        -69.6670   -8.2180  -37.1970 H       121 GLY    0.0900
   1913 HA1       -68.2010   -8.9210  -38.7270 H       121 GLY    0.5100
   1914 HA2       -67.1140   -9.2570  -37.3690 H       121 GLY   -0.5100
   1915 N         -67.2810   -6.1660  -38.3870 N.am    122 GLU   -0.4700
   1916 CA        -66.5060   -5.0280  -38.8730 C.3     122 GLU    0.3100
   1917 C         -65.5780   -4.4620  -37.8070 C.2     122 GLU    0.0700
   1918 O         -64.4310   -4.1280  -38.1020 O.2     122 GLU    0.0900
   1919 CB        -67.4270   -3.9350  -39.4380 C.3     122 GLU   -0.1800
   1920 CG        -67.9030   -4.2130  -40.8620 C.3     122 GLU    0.0900
   1921 CD        -66.8520   -3.8900  -41.9160 C.2     122 GLU    0.0900
   1922 OE1       -66.3680   -2.7390  -41.9210 O.co2   122 GLU   -0.2800
   1923 OE2       -66.5150   -4.7730  -42.7430 O.co2   122 GLU    0.0900
   1924 HN        -68.2130   -5.9670  -38.0940 H       122 GLU    0.0900
   1925 HA        -65.8360   -5.3850  -39.6400 H       122 GLU    0.6200
   1926 HB1       -66.8750   -2.9700  -39.4310 H       122 GLU   -0.7600
   1927 HB2       -68.3160   -3.8450  -38.7790 H       122 GLU   -0.7600
   1928 HG1       -68.8050   -3.5980  -41.0670 H       122 GLU    0.5100
   1929 HG2       -68.1680   -5.2890  -40.9490 H       122 GLU   -0.5100
   1930 N         -66.0640   -4.3540  -36.5700 N.am    123 ILE   -0.4700
   1931 CA        -65.2200   -3.9310  -35.4540 C.3     123 ILE    0.3100
   1932 C         -64.0580   -4.9020  -35.2940 C.2     123 ILE    0.0700
   1933 O         -62.9200   -4.4870  -35.0660 O.2     123 ILE    0.0900
   1934 CB        -65.9980   -3.8400  -34.1350 C.3     123 ILE   -0.0900
   1935 CG1       -67.1290   -2.8160  -34.2520 C.3     123 ILE    0.0900
   1936 CG2       -65.0760   -3.4470  -33.0020 C.3     123 ILE   -0.2700
   1937 CD        -67.9840   -2.6880  -33.0170 C.3     123 ILE    0.0900
   1938 HN        -67.0170   -4.5540  -36.3520 H       123 ILE    0.0900
   1939 HA        -64.8060   -2.9650  -35.7050 H       123 ILE    0.0900
   1940 HB        -66.4590   -4.8260  -33.9100 H       123 ILE   -0.1800
   1941 HG11      -67.7820   -3.1110  -35.1000 H       123 ILE    0.0900
   1942 HG12      -66.6810   -1.8240  -34.4720 H       123 ILE    0.0900
   1943 HG21      -64.6150   -2.4570  -33.2110 H       123 ILE   -0.2700
   1944 HG22      -64.2670   -4.1990  -32.8940 H       123 ILE    0.0900
   1945 HG23      -65.6510   -3.3760  -32.0530 H       123 ILE    0.0900
   1946 HD1       -67.3610   -2.3760  -32.1510 H       123 ILE    0.0900
   1947 HD2       -68.4540   -3.6670  -32.7800 H       123 ILE    0.5100
   1948 HD3       -68.7730   -1.9240  -33.1800 H       123 ILE   -0.5100
   1949 N         -64.3460   -6.2000  -35.4280 N.am    124 ALA   -0.4700
   1950 CA        -63.3150   -7.2270  -35.4110 C.3     124 ALA    0.3100
   1951 C         -62.3150   -6.9570  -36.5200 C.2     124 ALA    0.0700
   1952 O         -61.1280   -6.8150  -36.2630 O.2     124 ALA    0.0900
   1953 CB        -63.9190   -8.6160  -35.5620 C.3     124 ALA   -0.2700
   1954 HN        -65.2810   -6.5240  -35.5460 H       124 ALA    0.0900
   1955 HA        -62.7870   -7.1510  -34.4710 H       124 ALA    0.0900
   1956 HB1       -64.4680   -8.6890  -36.5250 H       124 ALA    0.0900
   1957 HB2       -64.6310   -8.8110  -34.7320 H       124 ALA    0.5100
   1958 HB3       -63.1140   -9.3810  -35.5540 H       124 ALA   -0.5100
   1959 N         -62.8050   -6.8680  -37.7520 N.am    125 LEU   -0.4700
   1960 CA        -61.9690   -6.5580  -38.9110 C.3     125 LEU    0.3100
   1961 C         -61.0370   -5.3600  -38.6610 C.2     125 LEU    0.0700
   1962 O         -59.8240   -5.4660  -38.8150 O.2     125 LEU    0.0900
   1963 CB        -62.8560   -6.3360  -40.1530 C.3     125 LEU   -0.1800
   1964 CG        -62.3720   -5.6360  -41.4310 C.3     125 LEU    0.0900
   1965 CD1       -60.9500   -5.9960  -41.7870 C.3     125 LEU    0.0900
   1966 CD2       -63.2990   -5.9770  -42.5940 C.3     125 LEU   -0.0900
   1967 HN        -63.7730   -7.0110  -37.9430 H       125 LEU    0.0900
   1968 HA        -61.2930   -7.3840  -39.0710 H       125 LEU   -0.2700
   1969 HB1       -63.7300   -5.7520  -39.8000 H       125 LEU    0.0900
   1970 HB2       -63.1920   -7.3440  -40.4690 H       125 LEU    0.0900
   1971 HG        -62.4360   -4.5360  -41.2830 H       125 LEU    0.0900
   1972 HD11      -60.8980   -7.0520  -42.1280 H       125 LEU   -0.2700
   1973 HD12      -60.2960   -5.8770  -40.8980 H       125 LEU    0.0900
   1974 HD13      -60.5890   -5.3400  -42.6080 H       125 LEU    0.0900
   1975 HD21      -64.3570   -5.8080  -42.3010 H       125 LEU    0.0900
   1976 HD22      -63.1740   -7.0450  -42.8760 H       125 LEU    0.5100
   1977 HD23      -63.0650   -5.3300  -43.4670 H       125 LEU   -0.5100
   1978 N         -61.5910   -4.2250  -38.2540 N.am    126 TRP   -0.4700
   1979 CA        -60.7630   -3.0440  -38.0700 C.3     126 TRP    0.3100
   1980 C         -59.8420   -3.1440  -36.8560 C.2     126 TRP    0.0700
   1981 O         -58.7780   -2.5040  -36.8170 O.2     126 TRP    0.0900
   1982 CB        -61.5980   -1.7610  -38.0660 C.3     126 TRP   -0.1800
   1983 CG        -61.9610   -1.3390  -39.4620 C.ar    126 TRP    0.0900
   1984 CD1       -63.1870   -1.4430  -40.0600 C.ar    126 TRP    0.0900
   1985 CD2       -61.0820   -0.7780  -40.4460 C.ar    126 TRP   -0.0300
   1986 CE2       -61.8470   -0.5550  -41.6090 C.ar    126 TRP   -0.1500
   1987 CE3       -59.7260   -0.4380  -40.4550 C.ar    126 TRP    0.2200
   1988 NE1       -63.1250   -0.9700  -41.3460 N.ar    126 TRP   -0.5100
   1989 CZ2       -61.2990   -0.0100  -42.7700 C.ar    126 TRP    0.3700
   1990 CZ3       -59.1830    0.1040  -41.6100 C.ar    126 TRP    0.2400
   1991 CH2       -59.9660    0.3120  -42.7490 C.ar    126 TRP    0.1100
   1992 HN        -62.5650   -4.1320  -38.0620 H       126 TRP   -0.2500
   1993 HA        -60.0450   -3.0170  -38.8760 H       126 TRP    0.1700
   1994 HB1       -61.0160   -0.9450  -37.5850 H       126 TRP   -0.2000
   1995 HB2       -62.5320   -1.9320  -37.4890 H       126 TRP    0.1400
   1996 HD1       -64.0740   -1.8390  -39.5900 H       126 TRP   -0.2700
   1997 HE1       -63.8710   -0.9360  -41.9740 H       126 TRP    0.1600
   1998 HE3       -59.0980   -0.5890  -39.5890 H       126 TRP   -0.1400
   1999 HZ2       -61.8880    0.1600  -43.6600 H       126 TRP    0.1400
   2000 HZ3       -58.1360    0.3710  -41.6310 H       126 TRP    0.5100
   2001 HH2       -59.5130    0.7360  -43.6330 H       126 TRP   -0.5100
   2002 N         -60.2380   -3.9540  -35.8750 N.am    127 SER   -0.4700
   2003 CA        -59.3620   -4.2430  -34.7520 C.3     127 SER    0.3100
   2004 C         -58.1030   -4.9150  -35.2720 C.2     127 SER    0.0700
   2005 O         -57.0050   -4.4190  -35.0660 O.2     127 SER    0.0900
   2006 CB        -60.0590   -5.1250  -33.7260 C.3     127 SER    0.0500
   2007 OG        -61.0350   -4.3820  -33.0220 O.3     127 SER    0.0900
   2008 HN        -61.1350   -4.3910  -35.8670 H       127 SER    0.0900
   2009 HA        -59.0760   -3.3030  -34.3040 H       127 SER   -0.6600
   2010 HB1       -59.3150   -5.5160  -33.0000 H       127 SER    0.4300
   2011 HB2       -60.5580   -5.9740  -34.2390 H       127 SER    0.5100
   2012 HG1       -61.8020   -4.3430  -33.5960 H       127 SER   -0.5100
   2013 N         -58.2630   -6.0270  -35.9810 N.am    128 LEU   -0.4700
   2014 CA        -57.1260   -6.7160  -36.5670 C.3     128 LEU    0.3100
   2015 C         -56.2130   -5.7660  -37.3430 C.2     128 LEU    0.0700
   2016 O         -54.9990   -5.9680  -37.4010 O.2     128 LEU    0.0900
   2017 CB        -57.5900   -7.8580  -37.4780 C.3     128 LEU   -0.1800
   2018 CG        -58.2760   -9.0520  -36.8210 C.3     128 LEU    0.0900
   2019 CD1       -58.1060  -10.2560  -37.7170 C.3     128 LEU    0.0900
   2020 CD2       -57.6790   -9.3230  -35.4540 C.3     128 LEU   -0.0900
   2021 HN        -59.1580   -6.4340  -36.1410 H       128 LEU    0.0900
   2022 HA        -56.5210   -7.1050  -35.7620 H       128 LEU   -0.2700
   2023 HB1       -56.6970   -8.2390  -38.0160 H       128 LEU    0.0900
   2024 HB2       -58.3000   -7.4290  -38.2150 H       128 LEU    0.0900
   2025 HG        -59.3560   -8.8350  -36.6780 H       128 LEU    0.0900
   2026 HD11      -57.0270  -10.4760  -37.8600 H       128 LEU   -0.2700
   2027 HD12      -58.5620  -10.0550  -38.7110 H       128 LEU    0.0900
   2028 HD13      -58.5920  -11.1420  -37.2550 H       128 LEU    0.0900
   2029 HD21      -57.9630   -8.5140  -34.7460 H       128 LEU    0.0900
   2030 HD22      -56.5710   -9.3590  -35.5250 H       128 LEU    0.5100
   2031 HD23      -58.0600  -10.2900  -35.0600 H       128 LEU   -0.5100
   2032 N         -56.7920   -4.7290  -37.9420 N.am    129 VAL   -0.4700
   2033 CA        -55.9950   -3.7040  -38.6180 C.3     129 VAL    0.3100
   2034 C         -55.2780   -2.8040  -37.6050 C.2     129 VAL    0.0700
   2035 O         -54.0430   -2.6800  -37.6360 O.2     129 VAL    0.0900
   2036 CB        -56.8500   -2.8400  -39.6000 C.3     129 VAL   -0.0900
   2037 CG1       -56.1230   -1.5660  -39.9730 C.3     129 VAL    0.0900
   2038 CG2       -57.1920   -3.6280  -40.8480 C.3     129 VAL   -0.2700
   2039 HN        -57.7820   -4.6060  -37.9590 H       129 VAL    0.0900
   2040 HA        -55.2080   -4.2050  -39.1590 H       129 VAL    0.0900
   2041 HB        -57.8160   -2.5830  -39.1160 H       129 VAL    0.0900
   2042 HG11      -55.0870   -1.7990  -40.2990 H       129 VAL   -0.2700
   2043 HG12      -56.0740   -0.8880  -39.0950 H       129 VAL    0.0900
   2044 HG13      -56.6530   -1.0590  -40.8080 H       129 VAL    0.0900
   2045 HG21      -57.7740   -4.5350  -40.5800 H       129 VAL    0.0900
   2046 HG22      -56.2600   -3.9440  -41.3640 H       129 VAL    0.5100
   2047 HG23      -57.8060   -3.0040  -41.5330 H       129 VAL   -0.5100
   2048 N         -56.0470   -2.1740  -36.7100 N.am    130 VAL   -0.4700
   2049 CA        -55.4810   -1.2760  -35.7080 C.3     130 VAL    0.3100
   2050 C         -54.3210   -1.9470  -34.9640 C.2     130 VAL    0.0700
   2051 O         -53.2640   -1.3400  -34.7730 O.2     130 VAL    0.0900
   2052 CB        -56.5610   -0.7690  -34.7330 C.3     130 VAL   -0.0900
   2053 CG1       -55.9490   -0.1140  -33.5070 C.3     130 VAL    0.0900
   2054 CG2       -57.4940    0.2020  -35.4470 C.3     130 VAL   -0.2700
   2055 HN        -57.0370   -2.2890  -36.6870 H       130 VAL    0.0900
   2056 HA        -55.0280   -0.4450  -36.2280 H       130 VAL    0.0900
   2057 HB        -57.1900   -1.6260  -34.4100 H       130 VAL    0.0900
   2058 HG11      -55.1870    0.6350  -33.8140 H       130 VAL   -0.2700
   2059 HG12      -55.4560   -0.8820  -32.8740 H       130 VAL    0.0900
   2060 HG13      -56.7380    0.4040  -32.9200 H       130 VAL    0.0900
   2061 HG21      -57.9910   -0.3040  -36.3010 H       130 VAL    0.0900
   2062 HG22      -56.9140    1.0670  -35.8360 H       130 VAL    0.5100
   2063 HG23      -58.2760    0.5610  -34.7440 H       130 VAL   -0.5100
   2064 N         -54.5150   -3.2130  -34.5870 N.am    131 LEU   -0.4700
   2065 CA        -53.4970   -4.0370  -33.9280 C.3     131 LEU    0.3100
   2066 C         -52.1950   -4.1500  -34.7240 C.2     131 LEU    0.0700
   2067 O         -51.1060   -4.0500  -34.1630 O.2     131 LEU    0.0900
   2068 CB        -54.0540   -5.4410  -33.6380 C.3     131 LEU   -0.1800
   2069 CG        -53.2000   -6.3830  -32.7750 C.3     131 LEU    0.0900
   2070 CD1       -52.9890   -5.8100  -31.3770 C.3     131 LEU    0.0900
   2071 CD2       -53.8140   -7.7710  -32.6850 C.3     131 LEU   -0.0900
   2072 HN        -55.3880   -3.6670  -34.7430 H       131 LEU    0.0900
   2073 HA        -53.2120   -3.5480  -33.0080 H       131 LEU   -0.2700
   2074 HB1       -54.2200   -5.9420  -34.6150 H       131 LEU    0.0900
   2075 HB2       -55.0310   -5.3140  -33.1280 H       131 LEU    0.0900
   2076 HG        -52.2130   -6.5290  -33.2620 H       131 LEU    0.0900
   2077 HD11      -53.8860   -5.9980  -30.7490 H       131 LEU   -0.2700
   2078 HD12      -52.8210   -4.7140  -31.4390 H       131 LEU    0.0900
   2079 HD13      -52.1120   -6.2970  -30.8980 H       131 LEU    0.0900
   2080 HD21      -53.9000   -8.2160  -33.6990 H       131 LEU    0.0900
   2081 HD22      -54.8290   -7.7070  -32.2390 H       131 LEU    0.5100
   2082 HD23      -53.1710   -8.4290  -32.0620 H       131 LEU   -0.5100
   2083 N         -52.2870   -4.3740  -36.0280 N.am    132 ALA   -0.4700
   2084 CA        -51.0880   -4.3680  -36.8520 C.3     132 ALA    0.3100
   2085 C         -50.4430   -2.9740  -36.8420 C.2     132 ALA    0.0700
   2086 O         -49.2260   -2.8600  -36.7450 O.2     132 ALA    0.0900
   2087 CB        -51.3950   -4.8170  -38.2720 C.3     132 ALA   -0.2700
   2088 HN        -53.1540   -4.5510  -36.4890 H       132 ALA    0.0900
   2089 HA        -50.3710   -5.0340  -36.3980 H       132 ALA    0.0900
   2090 HB1       -51.9950   -4.0420  -38.7970 H       132 ALA    0.0900
   2091 HB2       -51.9760   -5.7640  -38.2530 H       132 ALA    0.5100
   2092 HB3       -50.4480   -4.9710  -38.8320 H       132 ALA   -0.5100
   2093 N         -51.2450   -1.9120  -36.9360 N.am    133 ILE   -0.4700
   2094 CA        -50.6860   -0.5740  -36.8820 C.3     133 ILE    0.3100
   2095 C         -49.9280   -0.3900  -35.5630 C.2     133 ILE    0.0700
   2096 O         -48.7240   -0.1180  -35.5610 O.2     133 ILE    0.0900
   2097 CB        -51.7650    0.5250  -37.0790 C.3     133 ILE   -0.0900
   2098 CG1       -52.2110    0.5710  -38.5450 C.3     133 ILE    0.0900
   2099 CG2       -51.2440    1.9000  -36.6440 C.3     133 ILE   -0.2700
   2100 CD        -53.5450    1.2550  -38.7640 C.3     133 ILE    0.0900
   2101 HN        -52.2340   -1.9860  -37.0450 H       133 ILE    0.0900
   2102 HA        -49.9390   -0.5010  -37.6590 H       133 ILE    0.0900
   2103 HB        -52.6620    0.2670  -36.4780 H       133 ILE   -0.1800
   2104 HG11      -52.2840   -0.4710  -38.9230 H       133 ILE    0.0900
   2105 HG12      -51.4380    1.1130  -39.1310 H       133 ILE    0.0900
   2106 HG21      -50.2550    2.0990  -37.1110 H       133 ILE   -0.2700
   2107 HG22      -51.1270    1.9280  -35.5390 H       133 ILE    0.0900
   2108 HG23      -51.9530    2.6920  -36.9650 H       133 ILE    0.0900
   2109 HD1       -53.5580    2.2400  -38.2510 H       133 ILE    0.0900
   2110 HD2       -54.3640    0.6290  -38.3480 H       133 ILE    0.5100
   2111 HD3       -53.7130    1.4180  -39.8500 H       133 ILE   -0.5100
   2112 N         -50.6160   -0.5660  -34.4390 N.am    134 GLU   -0.4700
   2113 CA        -49.9850   -0.3840  -33.1350 C.3     134 GLU    0.3100
   2114 C         -48.7050   -1.2100  -32.9790 C.2     134 GLU    0.0700
   2115 O         -47.6950   -0.7300  -32.4700 O.2     134 GLU    0.0900
   2116 CB        -50.9810   -0.6920  -32.0210 C.3     134 GLU   -0.1800
   2117 CG        -52.1360    0.2880  -31.9940 C.3     134 GLU    0.0900
   2118 CD        -53.2020   -0.0620  -30.9700 C.2     134 GLU    0.0900
   2119 OE1       -53.0890   -1.1100  -30.2890 O.co2   134 GLU   -0.2800
   2120 OE2       -54.1670    0.7250  -30.8540 O.co2   134 GLU    0.0900
   2121 HN        -51.5790   -0.8230  -34.4350 H       134 GLU    0.0900
   2122 HA        -49.6450    0.6380  -33.0650 H       134 GLU    0.6200
   2123 HB1       -50.4520   -0.6510  -31.0450 H       134 GLU   -0.7600
   2124 HB2       -51.3820   -1.7170  -32.1700 H       134 GLU   -0.7600
   2125 HG1       -52.6090    0.3080  -32.9980 H       134 GLU    0.5100
   2126 HG2       -51.7410    1.2980  -31.7550 H       134 GLU   -0.5100
   2127 N         -48.7280   -2.4560  -33.4360 N.am    135 ARG   -0.4700
   2128 CA        -47.5360   -3.2820  -33.3640 C.3     135 ARG    0.3100
   2129 C         -46.4000   -2.7220  -34.2080 C.2     135 ARG    0.0700
   2130 O         -45.2540   -2.7120  -33.7850 O.2     135 ARG    0.0900
   2131 CB        -47.8620   -4.7280  -33.7320 C.3     135 ARG   -0.1800
   2132 CG        -48.6550   -5.4120  -32.6400 C.3     135 ARG    0.0900
   2133 CD        -49.1580   -6.7670  -33.0470 C.3     135 ARG    0.0900
   2134 NE        -49.7590   -7.4280  -31.8940 N.pl3   135 ARG   -0.1800
   2135 CZ        -50.3570   -8.6110  -31.9360 C.cat   135 ARG    0.0900
   2136 NH1       -50.4530   -9.2690  -33.0710 N.pl3   135 ARG    0.0900
   2137 NH2       -50.8590   -9.1260  -30.8290 N.pl3   135 ARG    0.2000
   2138 HN        -49.5400   -2.8710  -33.8380 H       135 ARG    0.0900
   2139 HA        -47.1520   -3.2290  -32.3570 H       135 ARG    0.0900
   2140 HB1       -46.9140   -5.2840  -33.8970 H       135 ARG   -0.7000
   2141 HB2       -48.4530   -4.7390  -34.6730 H       135 ARG    0.4400
   2142 HG1       -49.5230   -4.7730  -32.3750 H       135 ARG    0.6400
   2143 HG2       -48.0060   -5.5270  -31.7450 H       135 ARG   -0.8000
   2144 HD1       -48.3190   -7.3960  -33.4130 H       135 ARG    0.4600
   2145 HD2       -49.9340   -6.6680  -33.8370 H       135 ARG    0.4600
   2146 HE        -49.7180   -6.9580  -31.0120 H       135 ARG   -0.8000
   2147 HH11      -50.0740   -8.8770  -33.9100 H       135 ARG    0.4600
   2148 HH12      -50.9050  -10.1600  -33.0950 H       135 ARG    0.4600
   2149 HH21      -50.7880   -8.6240  -29.9670 H       135 ARG    0.5100
   2150 HH22      -51.3120  -10.0180  -30.8520 H       135 ARG   -0.5100
   2151 N         -46.7250   -2.2350  -35.4000 N.am    136 TYR   -0.4700
   2152 CA        -45.7470   -1.6060  -36.2790 C.3     136 TYR    0.3100
   2153 C         -45.1590   -0.3680  -35.6190 C.2     136 TYR    0.0700
   2154 O         -43.9440   -0.1910  -35.5830 O.2     136 TYR    0.0900
   2155 CB        -46.4000   -1.2440  -37.6150 C.3     136 TYR   -0.1800
   2156 CG        -45.6670   -0.2080  -38.4290 C.ar    136 TYR    0.0900
   2157 CD1       -44.4880   -0.5330  -39.0970 C.ar    136 TYR    0.0900
   2158 CD2       -46.1680    1.0950  -38.5570 C.ar    136 TYR    0.0000
   2159 CE1       -43.8170    0.4030  -39.8540 C.ar    136 TYR   -0.1150
   2160 CE2       -45.5090    2.0430  -39.3240 C.ar    136 TYR    0.1150
   2161 CZ        -44.3310    1.6840  -39.9670 C.ar    136 TYR   -0.1150
   2162 OH        -43.6520    2.6010  -40.7290 O.3     136 TYR    0.1150
   2163 HN        -47.6580   -2.2770  -35.7470 H       136 TYR    0.1100
   2164 HA        -44.9350   -2.3020  -36.4320 H       136 TYR   -0.5400
   2165 HB1       -47.4160   -0.8400  -37.4190 H       136 TYR    0.4300
   2166 HB2       -46.4670   -2.1580  -38.2420 H       136 TYR   -0.1150
   2167 HD1       -44.0920   -1.5350  -39.0190 H       136 TYR    0.1150
   2168 HD2       -47.0830    1.3640  -38.0510 H       136 TYR   -0.1150
   2169 HE1       -42.8970    0.1400  -40.3560 H       136 TYR    0.1150
   2170 HE2       -45.9040    3.0440  -39.4210 H       136 TYR    0.5100
   2171 HH        -44.0460    3.4630  -40.5760 H       136 TYR   -0.5100
   2172 N         -46.0290    0.4840  -35.0810 N.am    137 VAL   -0.4700
   2173 CA        -45.5990    1.7080  -34.4290 C.3     137 VAL    0.3100
   2174 C         -44.6560    1.4000  -33.2600 C.2     137 VAL    0.0700
   2175 O         -43.5500    1.9310  -33.1920 O.2     137 VAL    0.0900
   2176 CB        -46.8190    2.5610  -33.9810 C.3     137 VAL   -0.0900
   2177 CG1       -46.4710    3.4820  -32.8140 C.3     137 VAL    0.0900
   2178 CG2       -47.3770    3.3540  -35.1630 C.3     137 VAL   -0.2700
   2179 HN        -47.0130    0.3210  -35.1020 H       137 VAL    0.0900
   2180 HA        -44.9930    2.2630  -35.1290 H       137 VAL    0.0900
   2181 HB        -47.6420    1.8820  -33.6720 H       137 VAL    0.0900
   2182 HG11      -45.5430    4.0510  -33.0400 H       137 VAL   -0.2700
   2183 HG12      -46.3020    2.8810  -31.8950 H       137 VAL    0.0900
   2184 HG13      -47.2970    4.2050  -32.6420 H       137 VAL    0.0900
   2185 HG21      -47.7030    2.6610  -35.9670 H       137 VAL    0.0900
   2186 HG22      -46.5930    4.0260  -35.5710 H       137 VAL    0.5100
   2187 HG23      -48.2530    3.9540  -34.8370 H       137 VAL   -0.5100
   2188 N         -45.0770    0.5220  -32.3570 N.am    138 VAL   -0.4700
   2189 CA        -44.2810    0.2000  -31.1780 C.3     138 VAL    0.3100
   2190 C         -42.9430   -0.4800  -31.4880 C.2     138 VAL    0.0700
   2191 O         -41.9240   -0.1580  -30.8800 O.2     138 VAL    0.0900
   2192 CB        -45.0760   -0.6700  -30.2000 C.3     138 VAL   -0.0900
   2193 CG1       -44.1480   -1.3130  -29.1750 C.3     138 VAL    0.0900
   2194 CG2       -46.1460    0.1600  -29.5250 C.3     138 VAL   -0.2700
   2195 HN        -45.9500    0.0480  -32.4420 H       138 VAL    0.0900
   2196 HA        -43.9960    1.1270  -30.7040 H       138 VAL    0.0900
   2197 HB        -45.6080   -1.4660  -30.7650 H       138 VAL    0.0900
   2198 HG11      -43.4860   -0.5440  -28.7230 H       138 VAL   -0.2700
   2199 HG12      -43.5150   -2.0810  -29.6680 H       138 VAL    0.0900
   2200 HG13      -44.7480   -1.7840  -28.3660 H       138 VAL    0.0900
   2201 HG21      -46.8410    0.5770  -30.2840 H       138 VAL    0.0900
   2202 HG22      -45.6790    1.0040  -28.9720 H       138 VAL    0.5100
   2203 HG23      -46.7270   -0.4720  -28.8200 H       138 VAL   -0.5100
   2204 N         -42.9340   -1.4070  -32.4370 N.am    139 VAL   -0.4700
   2205 CA        -41.7540   -2.2250  -32.6530 C.3     139 VAL    0.3100
   2206 C         -40.8450   -1.6580  -33.7180 C.2     139 VAL    0.0700
   2207 O         -39.6400   -1.5820  -33.5220 O.2     139 VAL    0.0900
   2208 CB        -42.1300   -3.6940  -32.9570 C.3     139 VAL   -0.0900
   2209 CG1       -40.9340   -4.4760  -33.5080 C.3     139 VAL    0.0900
   2210 CG2       -42.6760   -4.3510  -31.6980 C.3     139 VAL   -0.2700
   2211 HN        -43.7160   -1.5800  -33.0300 H       139 VAL    0.0900
   2212 HA        -41.1490   -2.1740  -31.7600 H       139 VAL    0.0900
   2213 HB        -42.9530   -3.7120  -33.7040 H       139 VAL    0.0900
   2214 HG11      -40.0480   -4.3290  -32.8560 H       139 VAL   -0.2700
   2215 HG12      -40.6870   -4.1170  -34.5300 H       139 VAL    0.0900
   2216 HG13      -41.1740   -5.5610  -33.5410 H       139 VAL    0.0900
   2217 HG21      -43.5790   -3.8090  -31.3450 H       139 VAL    0.0900
   2218 HG22      -41.9090   -4.3220  -30.8940 H       139 VAL    0.5100
   2219 HG23      -42.9550   -5.4050  -31.9110 H       139 VAL   -0.5100
   2220 N         -41.4130   -1.2640  -34.8520 N.am    140 CYS   -0.4700
   2221 CA        -40.6210   -0.6940  -35.9400 C.3     140 CYS    0.3100
   2222 C         -40.1540    0.7320  -35.6440 C.2     140 CYS    0.0700
   2223 O         -39.2130    1.2120  -36.2650 O.2     140 CYS    0.0900
   2224 CB        -41.4080   -0.7350  -37.2440 C.3     140 CYS   -0.1100
   2225 SG        -41.7040   -2.4070  -37.8320 S.3     140 CYS    0.0900
   2226 HN        -42.3950   -1.3380  -35.0100 H       140 CYS    0.0900
   2227 HA        -39.7120   -1.2690  -36.0310 H       140 CYS   -0.2300
   2228 HB1       -40.8410   -0.1700  -38.0140 H       140 CYS    0.1600
   2229 HB2       -42.3800   -0.2250  -37.0830 H       140 CYS    0.5100
   2230 HG1       -40.4400   -2.6410  -38.1530 H       140 CYS   -0.5100
   2231 N         -40.8050    1.4020  -34.6940 N.am    141 LYS   -0.4700
   2232 CA        -40.3440    2.6980  -34.2070 C.3     141 LYS    0.3100
   2233 C         -40.1300    3.7110  -35.3350 C.2     141 LYS    0.0700
   2234 O         -39.0330    4.2420  -35.5050 O.2     141 LYS    0.0900
   2235 CB        -39.0490    2.5210  -33.4020 C.3     141 LYS   -0.1800
   2236 CG        -39.2380    2.1770  -31.9320 C.3     141 LYS    0.0900
   2237 CD        -37.9310    1.7090  -31.2970 C.3     141 LYS    0.0900
   2238 CE        -38.0440    1.6840  -29.7720 C.3     141 LYS   -0.1800
   2239 NZ        -37.0130    0.8010  -29.1440 N.4     141 LYS    0.0900
   2240 HN        -41.6360    1.0480  -34.2730 H       141 LYS    0.0900
   2241 HA        -41.1200    3.1230  -33.5870 H       141 LYS   -0.1800
   2242 HB1       -38.4740    3.4690  -33.4630 H       141 LYS    0.0900
   2243 HB2       -38.4580    1.7100  -33.8740 H       141 LYS    0.0900
   2244 HG1       -39.9960    1.3690  -31.8420 H       141 LYS    0.2100
   2245 HG2       -39.6050    3.0750  -31.3920 H       141 LYS    0.0500
   2246 HD1       -37.1120    2.4000  -31.5910 H       141 LYS    0.0500
   2247 HD2       -37.6890    0.6890  -31.6620 H       141 LYS   -0.3000
   2248 HE1       -39.0430    1.2960  -29.4780 H       141 LYS    0.3300
   2249 HE2       -37.8980    2.7090  -29.3690 H       141 LYS    0.3300
   2250 HZ1       -36.0630    1.1450  -29.3910 H       141 LYS    0.3300
   2251 HZ2       -37.1310   -0.1720  -29.4930 H       141 LYS    0.5100
   2252 HZ3       -37.1270    0.8150  -28.1110 H       141 LYS   -0.5100
   2253 N         -41.1820    3.9930  -36.1140 N.am    142 PRO   -0.2900
   2254 CA        -41.0260    4.8630  -37.2740 C.3     142 PRO    0.0000
   2255 C         -41.1590    6.3450  -36.9150 C.2     142 PRO    0.0900
   2256 O         -41.1680    7.1930  -37.8010 O.2     142 PRO    0.0900
   2257 CB        -42.1970    4.4410  -38.1600 C.3     142 PRO    0.0200
   2258 CG        -43.2880    4.0700  -37.1770 C.3     142 PRO    0.0900
   2259 CD        -42.5950    3.6230  -35.8950 C.3     142 PRO   -0.1800
   2260 HA        -40.0510    4.7360  -37.7170 H       142 PRO    0.0900
   2261 HB1       -41.9210    3.5710  -38.7940 H       142 PRO    0.0900
   2262 HB2       -42.5200    5.2760  -38.8170 H       142 PRO   -0.1800
   2263 HG1       -43.9390    4.9480  -36.9750 H       142 PRO    0.0900
   2264 HG2       -43.9120    3.2470  -37.5860 H       142 PRO    0.0900
   2265 HD1       -42.9950    4.1560  -35.0080 H       142 PRO    0.5100
   2266 HD2       -42.6810    2.5250  -35.7480 H       142 PRO   -0.5100
   2267 N         -41.2790    6.6510  -35.6270 N.am    143 MET   -0.4700
   2268 CA        -41.4600    8.0170  -35.1770 C.3     143 MET    0.3100
   2269 C         -40.5470    8.3210  -33.9980 C.2     143 MET    0.0700
   2270 O         -40.6260    7.6740  -32.9540 O.2     143 MET    0.0900
   2271 CB        -42.9040    8.2470  -34.7490 C.3     143 MET   -0.1800
   2272 CG        -43.8730    8.5430  -35.8700 C.3     143 MET    0.0900
   2273 SD        -45.5730    8.6290  -35.2470 S.3     143 MET    0.0900
   2274 CE        -45.4090    9.7600  -33.8640 C.3     143 MET   -0.1400
   2275 HN        -41.2510    5.9560  -34.9140 H       143 MET    0.0900
   2276 HA        -41.2000    8.6770  -35.9910 H       143 MET    0.0900
   2277 HB1       -42.9210    9.1040  -34.0420 H       143 MET   -0.0900
   2278 HB2       -43.2560    7.3370  -34.2190 H       143 MET   -0.2200
   2279 HG1       -43.7920    7.7440  -36.6370 H       143 MET    0.0900
   2280 HG2       -43.5950    9.5090  -36.3430 H       143 MET    0.0900
   2281 HE1       -44.8660   10.6840  -34.1600 H       143 MET    0.0900
   2282 HE2       -44.8410    9.2790  -33.0400 H       143 MET    0.5100
   2283 HE3       -46.4120   10.0570  -33.4880 H       143 MET   -0.5100
   2284 N         -39.6870    9.3240  -34.1660 N.am    144 SER   -0.4700
   2285 CA        -38.7660    9.7340  -33.1140 C.3     144 SER    0.3100
   2286 C         -39.4820   10.0660  -31.7970 C.2     144 SER    0.0700
   2287 O         -40.4750   10.8030  -31.7800 O.2     144 SER    0.0900
   2288 CB        -37.9430   10.9370  -33.5880 C.3     144 SER    0.0500
   2289 OG        -36.9950   11.3230  -32.6100 O.3     144 SER    0.0900
   2290 HN        -39.6340    9.8380  -35.0180 H       144 SER    0.0900
   2291 HA        -38.1190    8.9010  -32.8830 H       144 SER   -0.6600
   2292 HB1       -38.6190   11.7960  -33.7850 H       144 SER    0.4300
   2293 HB2       -37.4010   10.6720  -34.5210 H       144 SER    0.5100
   2294 HG1       -36.4220   11.9640  -33.0350 H       144 SER   -0.5100
   2295 N         -38.9700    9.5020  -30.6980 N.am    145 ASN   -0.4700
   2296 CA        -39.4540    9.8080  -29.3480 C.3     145 ASN    0.3100
   2297 C         -40.9610    9.6610  -29.1660 C.2     145 ASN    0.0700
   2298 O         -41.6020   10.5220  -28.5650 O.2     145 ASN    0.0900
   2299 CB        -39.0370   11.2300  -28.9230 C.3     145 ASN   -0.1800
   2300 CG        -37.5270   11.3850  -28.7680 C.2     145 ASN    0.0900
   2301 ND2       -36.9600   12.3710  -29.4660 N.am    145 ASN    0.0900
   2302 OD1       -36.8830   10.6420  -28.0220 O.2     145 ASN    0.5500
   2303 HN        -38.2280    8.8390  -30.7500 H       145 ASN   -0.5500
   2304 HA        -39.0350    9.0770  -28.6710 H       145 ASN   -0.6200
   2305 HB1       -39.5160   11.4700  -27.9510 H       145 ASN    0.3200
   2306 HB2       -39.3870   11.9520  -29.6910 H       145 ASN    0.3000
   2307 HD21      -35.9730   12.5220  -29.4050 H       145 ASN    0.5100
   2308 HD22      -37.5200   12.9580  -30.0480 H       145 ASN   -0.5100
   2309 N         -41.5290    8.5740  -29.6900 N.am    146 PHE   -0.4700
   2310 CA        -42.9520    8.2960  -29.5020 C.3     146 PHE    0.3100
   2311 C         -43.1570    7.1970  -28.4650 C.2     146 PHE    0.0700
   2312 O         -42.4830    6.1650  -28.5070 O.2     146 PHE    0.0900
   2313 CB        -43.6230    7.9160  -30.8270 C.3     146 PHE   -0.1800
   2314 CG        -45.0870    7.6060  -30.6930 C.ar    146 PHE    0.0900
   2315 CD1       -46.0280    8.6230  -30.7150 C.ar    146 PHE    0.0900
   2316 CD2       -45.5210    6.3000  -30.5250 C.ar    146 PHE    0.0000
   2317 CE1       -47.3820    8.3440  -30.5780 C.ar    146 PHE   -0.1150
   2318 CE2       -46.8700    6.0140  -30.3860 C.ar    146 PHE    0.1150
   2319 CZ        -47.8020    7.0400  -30.4130 C.ar    146 PHE   -0.1150
   2320 HN        -41.0160    7.9090  -30.2270 H       146 PHE    0.1150
   2321 HA        -43.4130    9.1840  -29.0920 H       146 PHE   -0.1150
   2322 HB1       -43.1310    7.0100  -31.2410 H       146 PHE    0.1150
   2323 HB2       -43.5290    8.7610  -31.5410 H       146 PHE   -0.1150
   2324 HD1       -45.7060    9.6470  -30.8420 H       146 PHE    0.1150
   2325 HD2       -44.8010    5.4960  -30.5030 H       146 PHE   -0.1150
   2326 HE1       -48.1030    9.1470  -30.5990 H       146 PHE    0.1150
   2327 HE2       -47.1940    4.9920  -30.2570 H       146 PHE    0.5100
   2328 HZ        -48.8540    6.8200  -30.3050 H       146 PHE   -0.5100
   2329 N         -44.0800    7.4310  -27.5300 N.am    147 ARG   -0.4700
   2330 CA        -44.4410    6.4440  -26.5130 C.3     147 ARG    0.3100
   2331 C         -45.9220    6.1000  -26.5680 C.2     147 ARG    0.0700
   2332 O         -46.7720    6.9530  -26.2970 O.2     147 ARG    0.0900
   2333 CB        -44.1080    6.9420  -25.1030 C.3     147 ARG   -0.1800
   2334 CG        -42.9570    6.2190  -24.4270 C.3     147 ARG    0.0900
   2335 CD        -43.1200    6.2260  -22.9080 C.3     147 ARG    0.0900
   2336 NE        -42.3010    5.1960  -22.2590 N.pl3   147 ARG   -0.1800
   2337 CZ        -42.6530    3.9150  -22.1310 C.cat   147 ARG    0.0900
   2338 NH1       -43.8150    3.4780  -22.6060 N.pl3   147 ARG    0.0900
   2339 NH2       -41.8340    3.0650  -21.5240 N.pl3   147 ARG    0.2000
   2340 HN        -44.5690    8.2970  -27.4840 H       147 ARG    0.0900
   2341 HA        -43.8950    5.5370  -26.7230 H       147 ARG    0.0900
   2342 HB1       -45.0130    6.8240  -24.4700 H       147 ARG   -0.7000
   2343 HB2       -43.8520    8.0210  -25.1670 H       147 ARG    0.4400
   2344 HG1       -42.0030    6.7210  -24.6950 H       147 ARG    0.6400
   2345 HG2       -42.9230    5.1690  -24.7870 H       147 ARG   -0.8000
   2346 HD1       -44.1810    6.0280  -22.6450 H       147 ARG    0.4600
   2347 HD2       -42.8060    7.2120  -22.5020 H       147 ARG    0.4600
   2348 HE        -41.4170    5.4740  -21.8880 H       147 ARG   -0.8000
   2349 HH11      -44.4380    4.1110  -23.0660 H       147 ARG    0.4600
   2350 HH12      -44.0670    2.5150  -22.5030 H       147 ARG    0.4600
   2351 HH21      -40.9570    3.3850  -21.1660 H       147 ARG    0.5100
   2352 HH22      -42.0930    2.1040  -21.4260 H       147 ARG   -0.5100
   2353 N         -46.2280    4.8440  -26.8990 N.am    148 PHE   -0.4700
   2354 CA        -47.6140    4.4060  -26.9980 C.3     148 PHE    0.3100
   2355 C         -48.2350    4.3240  -25.6170 C.2     148 PHE    0.0700
   2356 O         -47.7610    3.5800  -24.7700 O.2     148 PHE    0.0900
   2357 CB        -47.7270    3.0560  -27.7140 C.3     148 PHE   -0.1800
   2358 CG        -49.1380    2.6620  -28.0170 C.ar    148 PHE    0.0900
   2359 CD1       -49.7380    3.0470  -29.2120 C.ar    148 PHE    0.0900
   2360 CD2       -49.8850    1.9310  -27.0930 C.ar    148 PHE    0.0000
   2361 CE1       -51.0650    2.6900  -29.4910 C.ar    148 PHE   -0.1150
   2362 CE2       -51.2140    1.5770  -27.3590 C.ar    148 PHE    0.1150
   2363 CZ        -51.8030    1.9570  -28.5610 C.ar    148 PHE   -0.1150
   2364 HN        -45.5320    4.1570  -27.0920 H       148 PHE    0.1150
   2365 HA        -48.1610    5.1620  -27.5420 H       148 PHE   -0.1150
   2366 HB1       -47.2920    2.2600  -27.0720 H       148 PHE    0.1150
   2367 HB2       -47.1830    3.1050  -28.6820 H       148 PHE   -0.1150
   2368 HD1       -49.1760    3.6250  -29.9320 H       148 PHE    0.1150
   2369 HD2       -49.4320    1.6330  -26.1590 H       148 PHE   -0.1150
   2370 HE1       -51.5160    2.9840  -30.4270 H       148 PHE    0.1150
   2371 HE2       -51.7800    1.0120  -26.6340 H       148 PHE    0.5100
   2372 HZ        -52.8260    1.6860  -28.7740 H       148 PHE   -0.5100
   2373 N         -49.3020    5.0850  -25.3910 N.am    149 GLY   -0.4700
   2374 CA        -49.9420    5.1320  -24.0800 C.3     149 GLY    0.3100
   2375 C         -51.4520    5.0160  -24.1490 C.2     149 GLY   -0.0200
   2376 O         -52.0320    4.8950  -25.2360 O.2     149 GLY    0.0900
   2377 HN        -49.7100    5.6530  -26.1010 H       149 GLY    0.0900
   2378 HA1       -49.6830    6.0750  -23.6210 H       149 GLY    0.5100
   2379 HA2       -49.5540    4.3120  -23.4940 H       149 GLY   -0.5100
   2380 N         -52.0890    5.0730  -22.9790 N.am    150 GLU   -0.4700
   2381 CA        -53.5330    4.8950  -22.8480 C.3     150 GLU    0.3100
   2382 C         -54.3720    5.6680  -23.8800 C.2     150 GLU    0.0700
   2383 O         -55.3110    5.1220  -24.4630 O.2     150 GLU    0.0900
   2384 CB        -53.9710    5.2370  -21.4200 C.3     150 GLU   -0.1800
   2385 CG        -55.4630    5.1580  -21.1800 C.3     150 GLU    0.0900
   2386 CD        -55.8220    5.2550  -19.7140 C.2     150 GLU    0.0900
   2387 OE1       -54.9080    5.2160  -18.8680 O.co2   150 GLU   -0.2800
   2388 OE2       -57.0240    5.3630  -19.3990 O.co2   150 GLU    0.0900
   2389 HN        -51.5990    5.2410  -22.1280 H       150 GLU    0.0900
   2390 HA        -53.7700    3.8660  -23.0800 H       150 GLU    0.6200
   2391 HB1       -53.6350    6.2700  -21.1910 H       150 GLU   -0.7600
   2392 HB2       -53.4690    4.5320  -20.7230 H       150 GLU   -0.7600
   2393 HG1       -55.8420    4.1910  -21.5730 H       150 GLU    0.5100
   2394 HG2       -55.9590    5.9910  -21.7210 H       150 GLU   -0.5100
   2395 N         -54.0350    6.9340  -24.1150 N.am    151 ASN   -0.4700
   2396 CA        -54.7900    7.7500  -25.0570 C.3     151 ASN    0.3100
   2397 C         -54.7840    7.2030  -26.4750 C.2     151 ASN    0.0700
   2398 O         -55.8110    7.2010  -27.1430 O.2     151 ASN    0.0900
   2399 CB        -54.3020    9.2000  -25.0330 C.3     151 ASN   -0.1800
   2400 CG        -54.8840    9.9840  -23.8760 C.2     151 ASN    0.0900
   2401 ND2       -54.5660   11.2730  -23.8260 N.am    151 ASN    0.0900
   2402 OD1       -55.6140    9.4460  -23.0410 O.2     151 ASN    0.5500
   2403 HN        -53.2630    7.3740  -23.6640 H       151 ASN   -0.5500
   2404 HA        -55.8320    7.7010  -24.7790 H       151 ASN   -0.6200
   2405 HB1       -54.5960    9.6960  -25.9810 H       151 ASN    0.3200
   2406 HB2       -53.1960    9.2080  -24.9440 H       151 ASN    0.3000
   2407 HD21      -54.9190   11.8470  -23.0870 H       151 ASN    0.5100
   2408 HD22      -53.9740   11.6690  -24.5270 H       151 ASN   -0.5100
   2409 N         -53.6360    6.7300  -26.9430 N.am    152 HSE   -0.4700
   2410 CA        -53.5720    6.1910  -28.2940 C.3     152 HSE    0.3100
   2411 C         -54.4410    4.9490  -28.3940 C.2     152 HSE    0.0700
   2412 O         -55.1940    4.7780  -29.3540 O.2     152 HSE    0.0900
   2413 CB        -52.1350    5.8780  -28.6970 C.3     152 HSE   -0.0800
   2414 CG        -51.2030    7.0420  -28.5420 C.ar    152 HSE    0.0900
   2415 CD2       -51.2130    8.2680  -29.1100 C.ar    152 HSE    0.0900
   2416 ND1       -50.1140    7.0130  -27.6960 N.ar    152 HSE   -0.7000
   2417 CE1       -49.4830    8.1700  -27.7650 C.ar    152 HSE    0.2200
   2418 NE2       -50.1290    8.9520  -28.6130 N.ar    152 HSE    0.2500
   2419 HN        -52.7920    6.7230  -26.4110 H       152 HSE    0.1300
   2420 HA        -53.9950    6.9250  -28.9650 H       152 HSE   -0.3600
   2421 HB1       -52.1230    5.5610  -29.7620 H       152 HSE    0.3200
   2422 HB2       -51.7600    5.0450  -28.0650 H       152 HSE   -0.0500
   2423 HD2       -51.9090    8.6910  -29.8240 H       152 HSE    0.0900
   2424 HE1       -48.5820    8.4560  -27.2260 H       152 HSE    0.5100
   2425 HE2       -49.8810    9.8880  -28.8610 H       152 HSE   -0.5100
   2426 N         -54.3470    4.0970  -27.3750 N.am    153 ALA   -0.4700
   2427 CA        -55.1340    2.8770  -27.2930 C.3     153 ALA    0.3100
   2428 C         -56.6130    3.1650  -27.5070 C.2     153 ALA    0.0700
   2429 O         -57.2910    2.4750  -28.2780 O.2     153 ALA    0.0900
   2430 CB        -54.9150    2.2140  -25.9480 C.3     153 ALA   -0.2700
   2431 HN        -53.7250    4.2590  -26.6140 H       153 ALA    0.0900
   2432 HA        -54.8250    2.2220  -28.0930 H       153 ALA    0.0900
   2433 HB1       -55.2230    2.8990  -25.1290 H       153 ALA    0.0900
   2434 HB2       -53.8390    1.9680  -25.8170 H       153 ALA    0.5100
   2435 HB3       -55.5220    1.2860  -25.8810 H       153 ALA   -0.5100
   2436 N         -57.1050    4.1950  -26.8190 N.am    154 ILE   -0.4700
   2437 CA        -58.4950    4.6160  -26.9200 C.3     154 ILE    0.3100
   2438 C         -58.8420    5.1150  -28.3330 C.2     154 ILE    0.0700
   2439 O         -59.8500    4.7090  -28.9160 O.2     154 ILE    0.0900
   2440 CB        -58.8380    5.6590  -25.8340 C.3     154 ILE   -0.0900
   2441 CG1       -58.7740    4.9960  -24.4490 C.3     154 ILE    0.0900
   2442 CG2       -60.2000    6.2930  -26.0950 C.3     154 ILE   -0.2700
   2443 CD        -59.2520    5.8680  -23.2990 C.3     154 ILE    0.0900
   2444 HN        -56.5370    4.7290  -26.1980 H       154 ILE    0.0900
   2445 HA        -59.1170    3.7410  -26.8080 H       154 ILE    0.0900
   2446 HB        -58.0610    6.4530  -25.8300 H       154 ILE   -0.1800
   2447 HG11      -57.7200    4.7080  -24.2510 H       154 ILE    0.0900
   2448 HG12      -59.4010    4.0800  -24.4740 H       154 ILE    0.0900
   2449 HG21      -60.9910    5.5120  -26.0930 H       154 ILE   -0.2700
   2450 HG22      -60.2000    6.7960  -27.0860 H       154 ILE    0.0900
   2451 HG23      -60.4310    7.0340  -25.3000 H       154 ILE    0.0900
   2452 HD1       -60.3520    6.0100  -23.3610 H       154 ILE    0.0900
   2453 HD2       -58.7620    6.8630  -23.3500 H       154 ILE    0.5100
   2454 HD3       -59.0120    5.3810  -22.3300 H       154 ILE   -0.5100
   2455 N         -57.9950    5.9710  -28.8960 N.am    155 MET   -0.4700
   2456 CA        -58.1890    6.4130  -30.2640 C.3     155 MET    0.3100
   2457 C         -58.3140    5.2320  -31.1990 C.2     155 MET    0.0700
   2458 O         -59.2650    5.1630  -31.9780 O.2     155 MET    0.0900
   2459 CB        -57.0690    7.3530  -30.7160 C.3     155 MET   -0.1800
   2460 CG        -57.3980    8.8150  -30.4550 C.3     155 MET    0.0900
   2461 SD        -55.9360    9.8230  -30.1560 S.3     155 MET    0.0900
   2462 CE        -56.6740   11.4420  -29.8520 C.3     155 MET   -0.1400
   2463 HN        -57.2040    6.3410  -28.4130 H       155 MET    0.0900
   2464 HA        -59.1420    6.9200  -30.3150 H       155 MET    0.0900
   2465 HB1       -56.9000    7.2110  -31.8050 H       155 MET   -0.0900
   2466 HB2       -56.1390    7.0900  -30.1700 H       155 MET   -0.2200
   2467 HG1       -58.0690    8.8700  -29.5720 H       155 MET    0.0900
   2468 HG2       -57.9450    9.2140  -31.3340 H       155 MET    0.0900
   2469 HE1       -57.3600   11.4150  -28.9780 H       155 MET    0.0900
   2470 HE2       -57.2580   11.7690  -30.7380 H       155 MET    0.5100
   2471 HE3       -55.8810   12.1920  -29.6440 H       155 MET   -0.5100
   2472 N         -57.3670    4.2960  -31.1080 N.am    156 GLY   -0.4700
   2473 CA        -57.4210    3.0500  -31.8760 C.3     156 GLY    0.3100
   2474 C         -58.7540    2.3180  -31.7350 C.2     156 GLY   -0.0200
   2475 O         -59.3350    1.8650  -32.7210 O.2     156 GLY    0.0900
   2476 HN        -56.5760    4.4030  -30.5110 H       156 GLY    0.0900
   2477 HA1       -56.6280    2.4080  -31.5220 H       156 GLY    0.5100
   2478 HA2       -57.2640    3.2960  -32.9160 H       156 GLY   -0.5100
   2479 N         -59.2640    2.2040  -30.5120 N.am    157 VAL   -0.4700
   2480 CA        -60.5440    1.5430  -30.3210 C.3     157 VAL    0.3100
   2481 C         -61.6470    2.3500  -30.9900 C.2     157 VAL    0.0700
   2482 O         -62.4090    1.8060  -31.7890 O.2     157 VAL    0.0900
   2483 CB        -60.8510    1.2600  -28.8240 C.3     157 VAL   -0.0900
   2484 CG1       -62.3010    0.8140  -28.6250 C.3     157 VAL    0.0900
   2485 CG2       -59.8980    0.2020  -28.2900 C.3     157 VAL   -0.2700
   2486 HN        -58.8090    2.5530  -29.6960 H       157 VAL    0.0900
   2487 HA        -60.5160    0.6150  -30.8720 H       157 VAL    0.0900
   2488 HB        -60.6710    2.1830  -28.2330 H       157 VAL    0.0900
   2489 HG11      -62.5490   -0.0050  -29.3340 H       157 VAL   -0.2700
   2490 HG12      -62.9880    1.6670  -28.8140 H       157 VAL    0.0900
   2491 HG13      -62.4450    0.4400  -27.5890 H       157 VAL    0.0900
   2492 HG21      -58.8470    0.5520  -28.3830 H       157 VAL    0.0900
   2493 HG22      -60.0110   -0.7370  -28.8740 H       157 VAL    0.5100
   2494 HG23      -60.1120    0.0040  -27.2190 H       157 VAL   -0.5100
   2495 N         -61.7150    3.6510  -30.6860 N.am    158 ALA   -0.4700
   2496 CA        -62.7140    4.5530  -31.2820 C.3     158 ALA    0.3100
   2497 C         -62.6810    4.5080  -32.8050 C.2     158 ALA    0.0700
   2498 O         -63.7260    4.4650  -33.4640 O.2     158 ALA    0.0900
   2499 CB        -62.5200    5.9830  -30.7940 C.3     158 ALA   -0.2700
   2500 HN        -61.0850    4.0710  -30.0370 H       158 ALA    0.0900
   2501 HA        -63.6940    4.1940  -31.0040 H       158 ALA    0.0900
   2502 HB1       -61.5090    6.3480  -31.0740 H       158 ALA    0.0900
   2503 HB2       -62.6170    6.0230  -29.6890 H       158 ALA    0.5100
   2504 HB3       -63.2780    6.6480  -31.2600 H       158 ALA   -0.5100
   2505 N         -61.4750    4.4960  -33.3620 N.am    159 PHE   -0.4700
   2506 CA        -61.3110    4.3830  -34.8000 C.3     159 PHE    0.3100
   2507 C         -62.0450    3.1700  -35.3850 C.2     159 PHE    0.0700
   2508 O         -62.6110    3.2600  -36.4740 O.2     159 PHE    0.0900
   2509 CB        -59.8330    4.3290  -35.1620 C.3     159 PHE   -0.1800
   2510 CG        -59.5830    4.1910  -36.6240 C.ar    159 PHE    0.0900
   2511 CD1       -59.9150    5.2200  -37.4960 C.ar    159 PHE    0.0900
   2512 CD2       -59.0070    3.0330  -37.1390 C.ar    159 PHE    0.0000
   2513 CE1       -59.6740    5.0970  -38.8700 C.ar    159 PHE   -0.1150
   2514 CE2       -58.7570    2.8970  -38.5140 C.ar    159 PHE    0.1150
   2515 CZ        -59.0900    3.9330  -39.3820 C.ar    159 PHE   -0.1150
   2516 HN        -60.6380    4.5650  -32.8250 H       159 PHE    0.1150
   2517 HA        -61.7790    5.2400  -35.2600 H       159 PHE   -0.1150
   2518 HB1       -59.3660    3.4520  -34.6630 H       159 PHE    0.1150
   2519 HB2       -59.3380    5.2650  -34.8290 H       159 PHE   -0.1150
   2520 HD1       -60.3650    6.1230  -37.1110 H       159 PHE    0.1150
   2521 HD2       -58.7470    2.2260  -36.4700 H       159 PHE   -0.1150
   2522 HE1       -59.9380    5.9050  -39.5380 H       159 PHE    0.1150
   2523 HE2       -58.3090    1.9920  -38.8970 H       159 PHE    0.5100
   2524 HZ        -58.9000    3.8390  -40.4410 H       159 PHE   -0.5100
   2525 N         -62.0430    2.0400  -34.6750 N.am    160 THR   -0.4700
   2526 CA        -62.6800    0.8330  -35.2020 C.3     160 THR    0.3100
   2527 C         -64.1930    0.9770  -35.1940 C.2     160 THR    0.0700
   2528 O         -64.8570    0.5950  -36.1550 O.2     160 THR    0.0900
   2529 CB        -62.2630   -0.4740  -34.4620 C.3     160 THR    0.1400
   2530 CG2       -60.7470   -0.6770  -34.5000 C.3     160 THR    0.0900
   2531 OG1       -62.7270   -0.4500  -33.1070 O.3     160 THR   -0.6600
   2532 HN        -61.6180    1.9690  -33.7760 H       160 THR    0.4300
   2533 HA        -62.4110    0.7590  -36.2440 H       160 THR   -0.2700
   2534 HB        -62.7060   -1.3520  -34.9760 H       160 THR    0.0900
   2535 HG1       -62.4500    0.3960  -32.7470 H       160 THR    0.0900
   2536 HG21      -60.2440    0.0770  -33.8560 H       160 THR    0.0900
   2537 HG22      -60.3750   -0.5600  -35.5400 H       160 THR    0.5100
   2538 HG23      -60.4920   -1.6910  -34.1220 H       160 THR   -0.5100
   2539 N         -64.7460    1.5370  -34.1190 N.am    161 TRP   -0.4700
   2540 CA        -66.1900    1.7270  -34.0250 C.3     161 TRP    0.3100
   2541 C         -66.7160    2.6920  -35.0890 C.2     161 TRP    0.0700
   2542 O         -67.8100    2.5020  -35.6230 O.2     161 TRP    0.0900
   2543 CB        -66.6000    2.1830  -32.6210 C.3     161 TRP   -0.1800
   2544 CG        -66.7820    1.0480  -31.6350 C.ar    161 TRP    0.0900
   2545 CD1       -65.8060    0.2260  -31.1380 C.ar    161 TRP    0.0900
   2546 CD2       -68.0140    0.6200  -31.0260 C.ar    161 TRP   -0.0300
   2547 CE2       -67.7030   -0.4650  -30.1760 C.ar    161 TRP   -0.1500
   2548 CE3       -69.3470    1.0420  -31.1200 C.ar    161 TRP    0.2200
   2549 NE1       -66.3530   -0.6810  -30.2650 N.ar    161 TRP   -0.5100
   2550 CZ2       -68.6750   -1.1290  -29.4220 C.ar    161 TRP    0.3700
   2551 CZ3       -70.3100    0.3810  -30.3690 C.ar    161 TRP    0.2400
   2552 CH2       -69.9690   -0.6890  -29.5310 C.ar    161 TRP    0.1100
   2553 HN        -64.2050    1.8480  -33.3410 H       161 TRP   -0.2500
   2554 HA        -66.6640    0.7860  -34.2640 H       161 TRP    0.1700
   2555 HB1       -67.5610    2.7360  -32.6940 H       161 TRP   -0.2000
   2556 HB2       -65.8170    2.8640  -32.2250 H       161 TRP    0.1400
   2557 HD1       -64.7590    0.2840  -31.3950 H       161 TRP   -0.2700
   2558 HE1       -65.8580   -1.3700  -29.7830 H       161 TRP    0.1600
   2559 HE3       -69.6370    1.8630  -31.7580 H       161 TRP   -0.1400
   2560 HZ2       -68.4360   -1.9580  -28.7730 H       161 TRP    0.1400
   2561 HZ3       -71.3410    0.6970  -30.4320 H       161 TRP    0.5100
   2562 HH2       -70.7430   -1.1780  -28.9580 H       161 TRP   -0.5100
   2563 N         -65.9320    3.7270  -35.3970 N.am    162 VAL   -0.4700
   2564 CA        -66.2710    4.6800  -36.4490 C.3     162 VAL    0.3100
   2565 C         -66.2080    4.0160  -37.8220 C.2     162 VAL    0.0700
   2566 O         -67.1460    4.1420  -38.6150 O.2     162 VAL    0.0900
   2567 CB        -65.3530    5.9390  -36.3740 C.3     162 VAL   -0.0900
   2568 CG1       -65.2600    6.6730  -37.7180 C.3     162 VAL    0.0900
   2569 CG2       -65.8210    6.8740  -35.2560 C.3     162 VAL   -0.2700
   2570 HN        -65.0750    3.8960  -34.9180 H       162 VAL    0.0900
   2571 HA        -67.3050    4.9640  -36.3230 H       162 VAL    0.0900
   2572 HB        -64.3340    5.6230  -36.0650 H       162 VAL    0.0900
   2573 HG11      -66.2770    6.8500  -38.1270 H       162 VAL   -0.2700
   2574 HG12      -64.6870    6.0600  -38.4460 H       162 VAL    0.0900
   2575 HG13      -64.7570    7.6540  -37.5790 H       162 VAL    0.0900
   2576 HG21      -65.7850    6.3470  -34.2780 H       162 VAL    0.0900
   2577 HG22      -66.8670    7.1970  -35.4470 H       162 VAL    0.5100
   2578 HG23      -65.1580    7.7630  -35.2040 H       162 VAL   -0.5100
   2579 N         -65.1290    3.2900  -38.1110 N.am    163 MET   -0.4700
   2580 CA        -65.0530    2.5720  -39.3800 C.3     163 MET    0.3100
   2581 C         -66.1790    1.5470  -39.5250 C.2     163 MET    0.0700
   2582 O         -66.6510    1.2890  -40.6340 O.2     163 MET    0.0900
   2583 CB        -63.7090    1.8670  -39.5640 C.3     163 MET   -0.1800
   2584 CG        -62.5350    2.7880  -39.7920 C.3     163 MET    0.0900
   2585 SD        -62.8290    4.0640  -41.0270 S.3     163 MET    0.0900
   2586 CE        -62.8840    3.1070  -42.5380 C.3     163 MET   -0.1400
   2587 HN        -64.3490    3.2070  -37.4960 H       163 MET    0.0900
   2588 HA        -65.2050    3.2900  -40.1720 H       163 MET    0.0900
   2589 HB1       -63.7910    1.1870  -40.4370 H       163 MET   -0.0900
   2590 HB2       -63.5050    1.2650  -38.6540 H       163 MET   -0.2200
   2591 HG1       -61.6690    2.1710  -40.1110 H       163 MET    0.0900
   2592 HG2       -62.2820    3.2720  -38.8250 H       163 MET    0.0900
   2593 HE1       -63.6970    2.3490  -42.5080 H       163 MET    0.0900
   2594 HE2       -61.9220    2.5710  -42.6880 H       163 MET    0.5100
   2595 HE3       -63.0680    3.7720  -43.4090 H       163 MET   -0.5100
   2596 N         -66.6110    0.9510  -38.4160 N.am    164 ALA   -0.4700
   2597 CA        -67.6320   -0.0800  -38.5000 C.3     164 ALA    0.3100
   2598 C         -68.9990    0.5270  -38.7960 C.2     164 ALA    0.0700
   2599 O         -69.7170    0.0480  -39.6740 O.2     164 ALA    0.0900
   2600 CB        -67.6660   -0.9390  -37.2370 C.3     164 ALA   -0.2700
   2601 HN        -66.2650    1.1750  -37.5080 H       164 ALA    0.0900
   2602 HA        -67.4120   -0.6950  -39.3610 H       164 ALA    0.0900
   2603 HB1       -68.0600   -0.3470  -36.3830 H       164 ALA    0.0900
   2604 HB2       -66.6390   -1.2830  -36.9860 H       164 ALA    0.5100
   2605 HB3       -68.3270   -1.8180  -37.3950 H       164 ALA   -0.5100
   2606 N         -69.3620    1.5860  -38.0770 N.am    165 LEU   -0.4700
   2607 CA        -70.5670    2.3430  -38.4160 C.3     165 LEU    0.3100
   2608 C         -70.5030    2.8550  -39.8630 C.2     165 LEU    0.0700
   2609 O         -71.4960    2.8280  -40.5830 O.2     165 LEU    0.0900
   2610 CB        -70.8150    3.4880  -37.4180 C.3     165 LEU   -0.1800
   2611 CG        -71.1350    3.0300  -35.9810 C.3     165 LEU    0.0900
   2612 CD1       -70.9030    4.1400  -34.9570 C.3     165 LEU    0.0900
   2613 CD2       -72.5510    2.4610  -35.8500 C.3     165 LEU   -0.0900
   2614 HN        -68.8400    1.9070  -37.2900 H       165 LEU    0.0900
   2615 HA        -71.4000    1.6560  -38.4070 H       165 LEU   -0.2700
   2616 HB1       -71.6700    4.0940  -37.7890 H       165 LEU    0.0900
   2617 HB2       -69.9070    4.1260  -37.3880 H       165 LEU    0.0900
   2618 HG        -70.4860    2.1650  -35.7260 H       165 LEU    0.0900
   2619 HD11      -71.5520    5.0120  -35.1870 H       165 LEU   -0.2700
   2620 HD12      -69.8420    4.4690  -34.9890 H       165 LEU    0.0900
   2621 HD13      -71.1500    3.7720  -33.9390 H       165 LEU    0.0900
   2622 HD21      -72.6730    1.5820  -36.5180 H       165 LEU    0.0900
   2623 HD22      -73.2970    3.2320  -36.1390 H       165 LEU    0.5100
   2624 HD23      -72.7330    2.1380  -34.8030 H       165 LEU   -0.5100
   2625 N         -69.3240    3.2830  -40.3070 N.am    166 ALA   -0.4700
   2626 CA        -69.1560    3.7130  -41.6880 C.3     166 ALA    0.3100
   2627 C         -69.6030    2.6330  -42.6740 C.2     166 ALA    0.0700
   2628 O         -69.7500    2.8840  -43.8700 O.2     166 ALA    0.0900
   2629 CB        -67.7100    4.1160  -41.9520 C.3     166 ALA   -0.2700
   2630 HN        -68.5160    3.3290  -39.7250 H       166 ALA    0.0900
   2631 HA        -69.8150    4.5510  -41.8600 H       166 ALA    0.0900
   2632 HB1       -67.0560    3.2180  -41.9420 H       166 ALA    0.0900
   2633 HB2       -67.3620    4.8170  -41.1640 H       166 ALA    0.5100
   2634 HB3       -67.6280    4.6030  -42.9480 H       166 ALA   -0.5100
   2635 N         -69.8110    1.4220  -42.1660 N.am    167 CYS   -0.4700
   2636 CA        -70.1740    0.2880  -42.9990 C.3     167 CYS    0.3100
   2637 C         -71.5700   -0.2300  -42.6880 C.2     167 CYS    0.0700
   2638 O         -72.3880   -0.4180  -43.5890 O.2     167 CYS    0.0900
   2639 CB        -69.1670   -0.8410  -42.8390 C.3     167 CYS   -0.1100
   2640 SG        -69.8130   -2.4000  -43.4650 S.3     167 CYS    0.0900
   2641 HN        -69.7270    1.2360  -41.1900 H       167 CYS    0.0900
   2642 HA        -70.2010    0.6240  -44.0260 H       167 CYS   -0.2300
   2643 HB1       -68.9160   -0.9450  -41.7620 H       167 CYS    0.1600
   2644 HB2       -68.2400   -0.5730  -43.3870 H       167 CYS    0.5100
   2645 HG1       -68.7260   -3.1010  -43.1730 H       167 CYS   -0.5100
   2646 N         -71.8420   -0.4560  -41.4090 N.am    168 ALA   -0.4700
   2647 CA        -73.1420   -0.9580  -40.9800 C.3     168 ALA    0.3100
   2648 C         -74.2940    0.0680  -41.0470 C.2     168 ALA    0.0700
   2649 O         -75.4500   -0.3110  -41.2790 O.2     168 ALA    0.0900
   2650 CB        -73.0330   -1.5570  -39.5770 C.3     168 ALA   -0.2700
   2651 HN        -71.1740   -0.2930  -40.6880 H       168 ALA    0.0900
   2652 HA        -73.4640   -1.7080  -41.6870 H       168 ALA    0.0900
   2653 HB1       -72.8680   -0.7510  -38.8300 H       168 ALA    0.0900
   2654 HB2       -72.1770   -2.2630  -39.5320 H       168 ALA    0.5100
   2655 HB3       -73.9720   -2.0910  -39.3200 H       168 ALA   -0.5100
   2656 N         -73.9910    1.3540  -40.8510 N.am    169 ALA   -0.4700
   2657 CA        -75.0390    2.3800  -40.7550 C.3     169 ALA    0.3100
   2658 C         -75.6680    2.8180  -42.0900 C.2     169 ALA    0.0700
   2659 O         -76.8910    2.9390  -42.1890 O.2     169 ALA    0.0900
   2660 CB        -74.5530    3.5850  -39.9570 C.3     169 ALA   -0.2700
   2661 HN        -73.0500    1.6720  -40.7600 H       169 ALA    0.0900
   2662 HA        -75.8980    1.9350  -40.2740 H       169 ALA    0.0900
   2663 HB1       -73.6650    4.0360  -40.4500 H       169 ALA    0.0900
   2664 HB2       -74.2680    3.2690  -38.9310 H       169 ALA    0.5100
   2665 HB3       -75.3570    4.3510  -39.9030 H       169 ALA   -0.5100
   2666 N         -74.8530    3.0630  -43.1240 N.am    170 PRO   -0.2900
   2667 CA        -75.4360    3.4560  -44.4100 C.3     170 PRO    0.0000
   2668 C         -76.6340    2.6020  -44.8960 C.2     170 PRO    0.0900
   2669 O         -77.6570    3.1680  -45.2860 O.2     170 PRO    0.0900
   2670 CB        -74.2500    3.3440  -45.3730 C.3     170 PRO    0.0200
   2671 CG        -73.0710    3.6490  -44.5200 C.3     170 PRO    0.0900
   2672 CD        -73.3810    3.0810  -43.1600 C.3     170 PRO   -0.1800
   2673 HA        -75.8720    4.4390  -44.3420 H       170 PRO    0.0900
   2674 HB1       -74.3410    4.0740  -46.2050 H       170 PRO    0.0900
   2675 HB2       -74.1790    2.3210  -45.8010 H       170 PRO   -0.1800
   2676 HG1       -72.1550    3.1790  -44.9400 H       170 PRO    0.0900
   2677 HG2       -72.9120    4.7470  -44.4560 H       170 PRO    0.0900
   2678 HD1       -72.9850    2.0480  -43.0500 H       170 PRO    0.5100
   2679 HD2       -72.9860    3.7270  -42.3480 H       170 PRO   -0.5100
   2680 N         -76.5210    1.2550  -44.8760 N.am    171 PRO   -0.2900
   2681 CA        -77.6200    0.4180  -45.3790 C.3     171 PRO    0.0000
   2682 C         -78.9040    0.5270  -44.5750 C.2     171 PRO    0.0900
   2683 O         -79.9310   -0.0010  -44.9940 O.2     171 PRO    0.0900
   2684 CB        -77.0680   -1.0070  -45.2690 C.3     171 PRO    0.0200
   2685 CG        -75.5980   -0.8440  -45.2400 C.3     171 PRO    0.0900
   2686 CD        -75.3610    0.4350  -44.4870 C.3     171 PRO   -0.1800
   2687 HA        -77.8910    0.7180  -46.3790 H       171 PRO    0.0900
   2688 HB1       -77.3800   -1.6200  -46.1420 H       171 PRO    0.0900
   2689 HB2       -77.4290   -1.4980  -44.3400 H       171 PRO   -0.1800
   2690 HG1       -75.1180   -1.7000  -44.7190 H       171 PRO    0.0900
   2691 HG2       -75.1890   -0.7750  -46.2700 H       171 PRO    0.0900
   2692 HD1       -75.3560    0.2710  -43.3900 H       171 PRO    0.5100
   2693 HD2       -74.4170    0.9290  -44.8020 H       171 PRO   -0.5100
   2694 N         -78.8520    1.1880  -43.4220 N.am    172 LEU   -0.4700
   2695 CA        -80.0540    1.4050  -42.6370 C.3     172 LEU    0.3100
   2696 C         -80.7800    2.6360  -43.1370 C.2     172 LEU    0.0700
   2697 O         -81.9310    2.8610  -42.7720 O.2     172 LEU    0.0900
   2698 CB        -79.7380    1.6000  -41.1460 C.3     172 LEU   -0.1800
   2699 CG        -79.4200    0.4080  -40.2400 C.3     172 LEU    0.0900
   2700 CD1       -79.1560    0.9180  -38.8380 C.3     172 LEU    0.0900
   2701 CD2       -80.5450   -0.6210  -40.2190 C.3     172 LEU   -0.0900
   2702 HN        -78.0030    1.5570  -43.0520 H       172 LEU    0.0900
   2703 HA        -80.6930    0.5440  -42.7700 H       172 LEU   -0.2700
   2704 HB1       -80.6180    2.1080  -40.7020 H       172 LEU    0.0900
   2705 HB2       -78.8630    2.2760  -41.0950 H       172 LEU    0.0900
   2706 HG        -78.5250   -0.1270  -40.6220 H       172 LEU    0.0900
   2707 HD11      -80.0510    1.4510  -38.4500 H       172 LEU   -0.2700
   2708 HD12      -78.2990    1.6250  -38.8480 H       172 LEU    0.0900
   2709 HD13      -78.9290    0.0670  -38.1610 H       172 LEU    0.0900
   2710 HD21      -80.7220   -1.0130  -41.2440 H       172 LEU    0.0900
   2711 HD22      -81.4820   -0.1490  -39.8530 H       172 LEU    0.5100
   2712 HD23      -80.2690   -1.4690  -39.5570 H       172 LEU   -0.5100
   2713 N         -80.1110    3.4460  -43.9590 N.am    173 VAL   -0.4700
   2714 CA        -80.6810    4.7290  -44.3600 C.3     173 VAL    0.3100
   2715 C         -80.4920    5.1120  -45.8260 C.2     173 VAL    0.0700
   2716 O         -80.3680    6.2930  -46.1330 O.2     173 VAL    0.0900
   2717 CB        -80.1810    5.9050  -43.4620 C.3     173 VAL   -0.0900
   2718 CG1       -80.6530    5.7210  -42.0020 C.3     173 VAL    0.0900
   2719 CG2       -78.6510    6.0830  -43.5580 C.3     173 VAL   -0.2700
   2720 HN        -79.2130    3.2180  -44.3290 H       173 VAL    0.0900
   2721 HA        -81.7550    4.6460  -44.2920 H       173 VAL    0.0900
   2722 HB        -80.5790    6.8630  -43.8570 H       173 VAL    0.0900
   2723 HG11      -80.1150    4.8710  -41.5320 H       173 VAL   -0.2700
   2724 HG12      -81.7420    5.5070  -41.9810 H       173 VAL    0.0900
   2725 HG13      -80.4410    6.6420  -41.4180 H       173 VAL    0.0900
   2726 HG21      -78.3580    6.3030  -44.6070 H       173 VAL    0.0900
   2727 HG22      -78.1400    5.1500  -43.2360 H       173 VAL    0.5100
   2728 HG23      -78.3260    6.9290  -42.9150 H       173 VAL   -0.5100
   2729 N         -80.4690    4.1400  -46.7350 N.am    174 GLY   -0.4700
   2730 CA        -80.5540    4.4660  -48.1520 C.3     174 GLY    0.3100
   2731 C         -79.4140    4.0200  -49.0380 C.2     174 GLY   -0.0200
   2732 O         -79.6020    3.7510  -50.2350 O.2     174 GLY    0.0900
   2733 HN        -80.3950    3.1750  -46.4960 H       174 GLY    0.0900
   2734 HA1       -80.6240    5.5410  -48.2190 H       174 GLY    0.5100
   2735 HA2       -81.4590    4.0070  -48.5210 H       174 GLY   -0.5100
   2736 N         -78.2140    3.9560  -48.4760 N.am    175 TRP   -0.4700
   2737 CA        -77.0770    3.4860  -49.2510 C.3     175 TRP    0.3100
   2738 C         -76.9170    1.9880  -48.9680 C.2     175 TRP    0.0700
   2739 O         -76.6500    1.5800  -47.8370 O.2     175 TRP    0.0900
   2740 CB        -75.8220    4.3160  -48.9410 C.3     175 TRP   -0.1800
   2741 CG        -74.7600    4.1710  -49.9650 C.ar    175 TRP    0.0900
   2742 CD1       -74.9110    3.7190  -51.2540 C.ar    175 TRP    0.0900
   2743 CD2       -73.3750    4.4980  -49.8130 C.ar    175 TRP   -0.0300
   2744 CE2       -72.7380    4.2020  -51.0460 C.ar    175 TRP   -0.1500
   2745 CE3       -72.6070    5.0010  -48.7570 C.ar    175 TRP    0.2200
   2746 NE1       -73.6990    3.7310  -51.9050 N.ar    175 TRP   -0.5100
   2747 CZ2       -71.3680    4.3960  -51.2440 C.ar    175 TRP    0.3700
   2748 CZ3       -71.2390    5.1970  -48.9570 C.ar    175 TRP    0.2400
   2749 CH2       -70.6400    4.8990  -50.1900 C.ar    175 TRP    0.1100
   2750 HN        -78.0410    4.2200  -47.5300 H       175 TRP   -0.2500
   2751 HA        -77.3290    3.5680  -50.2980 H       175 TRP    0.1700
   2752 HB1       -75.4100    3.9910  -47.9620 H       175 TRP   -0.2000
   2753 HB2       -76.1060    5.3880  -48.8790 H       175 TRP    0.1400
   2754 HD1       -75.8450    3.3990  -51.6920 H       175 TRP   -0.2700
   2755 HE1       -73.5470    3.4500  -52.8270 H       175 TRP    0.1600
   2756 HE3       -73.0470    5.2380  -47.7990 H       175 TRP   -0.1400
   2757 HZ2       -70.8830    4.1670  -52.1810 H       175 TRP    0.1400
   2758 HZ3       -70.6330    5.5830  -48.1500 H       175 TRP    0.5100
   2759 HH2       -69.5810    5.0680  -50.3160 H       175 TRP   -0.5100
   2760 N         -77.1260    1.1810  -50.0080 N.am    176 SER   -0.4700
   2761 CA        -77.4160   -0.2470  -49.8750 C.3     176 SER    0.3100
   2762 C         -78.5470   -0.5560  -48.8900 C.2     176 SER    0.0700
   2763 O         -79.2880    0.3390  -48.4400 O.2     176 SER    0.0900
   2764 CB        -76.1640   -1.0610  -49.5290 C.3     176 SER    0.0500
   2765 OG        -76.3760   -2.4440  -49.8080 O.3     176 SER    0.0900
   2766 HN        -77.0920    1.5230  -50.9420 H       176 SER    0.0900
   2767 HA        -77.8270   -0.5870  -50.8140 H       176 SER   -0.6600
   2768 HB1       -75.9300   -0.9460  -48.4490 H       176 SER    0.4300
   2769 HB2       -75.3050   -0.7020  -50.1340 H       176 SER    0.5100
   2770 HG1       -76.0960   -2.5760  -50.7170 H       176 SER   -0.5100
   2771 N         -78.6850   -1.8360  -48.5570 N.am    177 ARG   -0.4700
   2772 CA        -79.7480   -2.3010  -47.6630 C.3     177 ARG    0.3100
   2773 C         -79.3970   -3.6670  -47.0650 C.2     177 ARG    0.0700
   2774 O         -78.5360   -4.3900  -47.5910 O.2     177 ARG    0.0900
   2775 CB        -81.0700   -2.4010  -48.4320 C.3     177 ARG   -0.1800
   2776 CG        -80.8950   -3.0890  -49.7720 C.3     177 ARG    0.0900
   2777 CD        -82.2050   -3.4290  -50.4380 C.3     177 ARG    0.0900
   2778 NE        -82.0030   -4.4180  -51.4990 N.pl3   177 ARG   -0.1800
   2779 CZ        -82.9940   -5.0270  -52.1370 C.cat   177 ARG    0.0900
   2780 NH1       -84.2490   -4.7420  -51.8190 N.pl3   177 ARG    0.0900
   2781 NH2       -82.7330   -5.9210  -53.0790 N.pl3   177 ARG    0.2000
   2782 HN        -78.0700   -2.5400  -48.9040 H       177 ARG    0.0900
   2783 HA        -79.8370   -1.5970  -46.8490 H       177 ARG    0.0900
   2784 HB1       -81.4700   -1.3790  -48.5990 H       177 ARG   -0.7000
   2785 HB2       -81.8000   -2.9770  -47.8220 H       177 ARG    0.4400
   2786 HG1       -80.3200   -4.0270  -49.6190 H       177 ARG    0.6400
   2787 HG2       -80.3190   -2.4190  -50.4430 H       177 ARG   -0.8000
   2788 HD1       -82.6460   -2.5180  -50.8970 H       177 ARG    0.4600
   2789 HD2       -82.9080   -3.8620  -49.6940 H       177 ARG    0.4600
   2790 HE        -81.0650   -4.6470  -51.7560 H       177 ARG   -0.8000
   2791 HH11      -84.4440   -4.0730  -51.1030 H       177 ARG    0.4600
   2792 HH12      -85.0010   -5.1970  -52.2960 H       177 ARG    0.4600
   2793 HH21      -81.7860   -6.1390  -53.3130 H       177 ARG    0.5100
   2794 HH22      -83.4840   -6.3760  -53.5580 H       177 ARG   -0.5100
   2795 N         -80.0690   -4.0060  -45.9660 N.am    178 TYR   -0.4700
   2796 CA        -79.9960   -5.3490  -45.4070 C.3     178 TYR    0.3100
   2797 C         -81.1260   -6.2270  -45.9410 C.2     178 TYR    0.0700
   2798 O         -82.2640   -5.7890  -46.0360 O.2     178 TYR    0.0900
   2799 CB        -80.0310   -5.3050  -43.8710 C.3     178 TYR   -0.1800
   2800 CG        -78.7990   -4.6810  -43.2590 C.ar    178 TYR    0.0900
   2801 CD1       -77.5550   -5.2970  -43.3730 C.ar    178 TYR    0.0900
   2802 CD2       -78.8780   -3.4680  -42.5760 C.ar    178 TYR    0.0000
   2803 CE1       -76.4210   -4.7190  -42.8220 C.ar    178 TYR   -0.1150
   2804 CE2       -77.7550   -2.8880  -42.0200 C.ar    178 TYR    0.1150
   2805 CZ        -76.5280   -3.5160  -42.1440 C.ar    178 TYR   -0.1150
   2806 OH        -75.4090   -2.9320  -41.5960 O.3     178 TYR    0.1150
   2807 HN        -80.6500   -3.3590  -45.4770 H       178 TYR    0.1100
   2808 HA        -79.0770   -5.8020  -45.7480 H       178 TYR   -0.5400
   2809 HB1       -80.1080   -6.3410  -43.4750 H       178 TYR    0.4300
   2810 HB2       -80.9050   -4.7050  -43.5390 H       178 TYR   -0.1150
   2811 HD1       -77.4730   -6.2390  -43.8960 H       178 TYR    0.1150
   2812 HD2       -79.8330   -2.9750  -42.4770 H       178 TYR   -0.1150
   2813 HE1       -75.4610   -5.2040  -42.9210 H       178 TYR    0.1150
   2814 HE2       -77.8340   -1.9490  -41.4930 H       178 TYR    0.5100
   2815 HH        -75.5970   -2.0010  -41.4570 H       178 TYR   -0.5100
   2816 N         -80.8180   -7.4690  -46.2870 N.am    179 ILE   -0.4700
   2817 CA        -81.8420   -8.4020  -46.7540 C.3     179 ILE    0.3100
   2818 C         -81.4220   -9.8250  -46.4130 C.2     179 ILE    0.0700
   2819 O         -80.2280  -10.1150  -46.3470 O.2     179 ILE    0.0900
   2820 CB        -82.1000   -8.2760  -48.2950 C.3     179 ILE   -0.0900
   2821 CG1       -80.8740   -8.7070  -49.0990 C.3     179 ILE    0.0900
   2822 CG2       -82.4980   -6.8460  -48.6830 C.3     179 ILE   -0.2700
   2823 CD        -81.1190   -8.8510  -50.5730 C.3     179 ILE    0.0900
   2824 HN        -79.8850   -7.8200  -46.2450 H       179 ILE    0.0900
   2825 HA        -82.7500   -8.1890  -46.2090 H       179 ILE    0.0900
   2826 HB        -82.9160   -8.9710  -48.5840 H       179 ILE   -0.1800
   2827 HG11      -80.5230   -9.6820  -48.7050 H       179 ILE    0.0900
   2828 HG12      -80.0750   -7.9490  -48.9510 H       179 ILE    0.0900
   2829 HG21      -81.6250   -6.1650  -48.5790 H       179 ILE   -0.2700
   2830 HG22      -83.3110   -6.4850  -48.0180 H       179 ILE    0.0900
   2831 HG23      -82.8410   -6.8230  -49.7400 H       179 ILE    0.0900
   2832 HD1       -81.4560   -7.8840  -51.0020 H       179 ILE    0.0900
   2833 HD2       -81.9080   -9.6130  -50.7520 H       179 ILE    0.5100
   2834 HD3       -80.1810   -9.1590  -51.0840 H       179 ILE   -0.5100
   2835 N         -82.3830  -10.7270  -46.1940 N.am    180 PRO   -0.2900
   2836 CA        -82.0020  -12.1140  -45.9140 C.3     180 PRO    0.0000
   2837 C         -80.9680  -12.6410  -46.9070 C.2     180 PRO    0.0900
   2838 O         -81.0530  -12.3430  -48.0930 O.2     180 PRO    0.0900
   2839 CB        -83.3190  -12.8690  -46.0660 C.3     180 PRO    0.0200
   2840 CG        -84.3510  -11.8700  -45.6440 C.3     180 PRO    0.0900
   2841 CD        -83.8360  -10.5180  -46.0970 C.3     180 PRO   -0.1800
   2842 HA        -81.5470  -12.1920  -44.9390 H       180 PRO    0.0900
   2843 HB1       -83.3430  -13.7670  -45.4130 H       180 PRO    0.0900
   2844 HB2       -83.4780  -13.1860  -47.1190 H       180 PRO   -0.1800
   2845 HG1       -85.3280  -12.0950  -46.1220 H       180 PRO    0.0900
   2846 HG2       -84.4790  -11.8860  -44.5400 H       180 PRO    0.0900
   2847 HD1       -84.2480  -10.2350  -47.0890 H       180 PRO    0.5100
   2848 HD2       -84.0600   -9.7250  -45.3540 H       180 PRO   -0.5100
   2849 N         -79.9790  -13.3980  -46.4400 N.am    181 GLU   -0.4700
   2850 CA        -79.0010  -13.9600  -47.3690 C.3     181 GLU    0.3100
   2851 C         -78.9880  -15.4810  -47.4150 C.2     181 GLU    0.0700
   2852 O         -79.7000  -16.1430  -46.6670 O.2     181 GLU    0.0900
   2853 CB        -77.5880  -13.3770  -47.1580 C.3     181 GLU   -0.1800
   2854 CG        -76.9300  -13.6890  -45.8270 C.3     181 GLU    0.0900
   2855 CD        -75.4880  -13.1910  -45.7660 C.2     181 GLU    0.0900
   2856 OE1       -74.6930  -13.5030  -46.6800 O.co2   181 GLU   -0.2800
   2857 OE2       -75.1470  -12.4890  -44.7910 O.co2   181 GLU    0.0900
   2858 HN        -79.8640  -13.6090  -45.4720 H       181 GLU    0.0900
   2859 HA        -79.3420  -13.7440  -48.3710 H       181 GLU    0.6200
   2860 HB1       -77.6570  -12.2720  -47.2530 H       181 GLU   -0.7600
   2861 HB2       -76.9330  -13.7690  -47.9630 H       181 GLU   -0.7600
   2862 HG1       -76.9320  -14.7890  -45.6710 H       181 GLU    0.5100
   2863 HG2       -77.5080  -13.2030  -45.0130 H       181 GLU   -0.5100
   2864 N         -78.1880  -16.0340  -48.3180 N.am    182 GLY   -0.4700
   2865 CA        -78.0540  -17.4800  -48.4180 C.3     182 GLY    0.3100
   2866 C         -79.3930  -18.1660  -48.2800 C.2     182 GLY   -0.0200
   2867 O         -80.2580  -18.0110  -49.1310 O.2     182 GLY    0.0900
   2868 HN        -77.6500  -15.4930  -48.9600 H       182 GLY    0.0900
   2869 HA1       -77.3970  -17.8140  -47.6280 H       182 GLY    0.5100
   2870 HA2       -77.6280  -17.7150  -49.3820 H       182 GLY   -0.5100
   2871 N         -79.5800  -18.9100  -47.1900 N.am    183 MET   -0.4700
   2872 CA        -80.8250  -19.6430  -46.9900 C.3     183 MET    0.3100
   2873 C         -81.8990  -18.8050  -46.3200 C.2     183 MET    0.0700
   2874 O         -82.8720  -19.3420  -45.7960 O.2     183 MET    0.0900
   2875 CB        -80.5710  -20.8990  -46.1840 C.3     183 MET   -0.1800
   2876 CG        -79.4010  -21.6980  -46.6900 C.3     183 MET    0.0900
   2877 SD        -79.0550  -23.0670  -45.5820 S.3     183 MET    0.0900
   2878 CE        -77.3330  -23.3280  -45.9810 C.3     183 MET   -0.1400
   2879 HN        -78.8910  -18.9960  -46.4750 H       183 MET    0.0900
   2880 HA        -81.2280  -19.8930  -47.9590 H       183 MET    0.0900
   2881 HB1       -81.4800  -21.5360  -46.2230 H       183 MET   -0.0900
   2882 HB2       -80.3760  -20.6120  -45.1290 H       183 MET   -0.2200
   2883 HG1       -78.5120  -21.0350  -46.7640 H       183 MET    0.0900
   2884 HG2       -79.6340  -22.0820  -47.7070 H       183 MET    0.0900
   2885 HE1       -76.6710  -22.7180  -45.3300 H       183 MET    0.0900
   2886 HE2       -77.1360  -23.0410  -47.0360 H       183 MET    0.5100
   2887 HE3       -77.0630  -24.3960  -45.8390 H       183 MET   -0.5100
   2888 N         -81.7160  -17.4870  -46.3310 N.am    184 GLN   -0.4700
   2889 CA        -82.7590  -16.5450  -45.9540 C.3     184 GLN    0.3100
   2890 C         -83.0490  -16.5240  -44.4610 C.2     184 GLN    0.0700
   2891 O         -84.0610  -15.9660  -44.0270 O.2     184 GLN    0.0900
   2892 CB        -84.0500  -16.8320  -46.7390 C.3     184 GLN   -0.1800
   2893 CG        -83.9080  -16.8100  -48.2810 C.3     184 GLN    0.0900
   2894 CD        -83.2050  -15.5590  -48.7880 C.2     184 GLN    0.0900
   2895 NE2       -82.0080  -15.6160  -49.1120 N.am    184 GLN   -0.1800
   2896 OE1       -83.9060  -14.4400  -48.8410 O.2     184 GLN    0.0900
   2897 HN        -80.8460  -17.0830  -46.6010 H       184 GLN    0.0900
   2898 HA        -82.4030  -15.5480  -46.1670 H       184 GLN    0.5500
   2899 HB1       -84.8050  -16.0700  -46.4510 H       184 GLN   -0.5500
   2900 HB2       -84.4190  -17.8360  -46.4410 H       184 GLN   -0.6200
   2901 HG1       -84.9190  -16.8550  -48.7370 H       184 GLN    0.3200
   2902 HG2       -83.3230  -17.6980  -48.6020 H       184 GLN    0.3000
   2903 HE21      -81.5400  -14.7970  -49.4460 H       184 GLN    0.5100
   2904 HE22      -81.5110  -16.4810  -49.0400 H       184 GLN   -0.5100
   2905 N         -82.1570  -17.1160  -43.6680 N.am    185 CYS   -0.4700
   2906 CA        -82.3690  -17.2190  -42.2300 C.3     185 CYS    0.3100
   2907 C         -81.5850  -16.1950  -41.4490 C.2     185 CYS    0.0700
   2908 O         -81.7940  -16.0300  -40.2480 O.2     185 CYS    0.0900
   2909 CB        -82.0120  -18.6080  -41.7380 C.3     185 CYS   -0.1100
   2910 SG        -83.2370  -19.8010  -42.2120 S.3     185 CYS    0.0900
   2911 HN        -81.3110  -17.5100  -44.0200 H       185 CYS    0.0900
   2912 HA        -83.4080  -17.0050  -42.0290 H       185 CYS   -0.2300
   2913 HB1       -81.9230  -18.5830  -40.6320 H       185 CYS    0.1600
   2914 HB2       -81.0270  -18.8940  -42.1610 H       185 CYS    0.5100
   2915 HG1       -83.0940  -19.6010  -43.5150 H       185 CYS   -0.5100
   2916 N         -80.6770  -15.5000  -42.1300 N.am    186 SER   -0.4700
   2917 CA        -79.9620  -14.3810  -41.5310 C.3     186 SER    0.3100
   2918 C         -79.8460  -13.2650  -42.5460 C.2     186 SER    0.0700
   2919 O         -79.8830  -13.5060  -43.7480 O.2     186 SER    0.0900
   2920 CB        -78.5720  -14.8130  -41.0640 C.3     186 SER    0.0500
   2921 OG        -77.8590  -15.4140  -42.1260 O.3     186 SER    0.0900
   2922 HN        -80.4470  -15.7130  -43.0760 H       186 SER    0.0900
   2923 HA        -80.5440  -14.0230  -40.6950 H       186 SER   -0.6600
   2924 HB1       -78.6660  -15.5460  -40.2350 H       186 SER    0.4300
   2925 HB2       -78.0040  -13.9250  -40.7090 H       186 SER    0.5100
   2926 HG1       -77.6570  -14.7070  -42.7430 H       186 SER   -0.5100
   2927 N         -79.6880  -12.0440  -42.0600 N.am    187 CYS   -0.4700
   2928 CA        -79.6540  -10.8780  -42.9250 C.3     187 CYS    0.3100
   2929 C         -78.2720  -10.2330  -43.0180 C.2     187 CYS    0.0700
   2930 O         -77.6500   -9.9310  -42.0070 O.2     187 CYS    0.0900
   2931 CB        -80.6470   -9.8510  -42.4100 C.3     187 CYS   -0.1000
   2932 SG        -82.3660  -10.3240  -42.5990 S.3     187 CYS    0.0900
   2933 HN        -79.5880  -11.8700  -41.0840 H       187 CYS    0.0900
   2934 HA        -79.9100  -11.1880  -43.9280 H       187 CYS   -0.0800
   2935 HB1       -80.4760   -8.8990  -42.9560 H       187 CYS    0.5100
   2936 HB2       -80.4400   -9.6800  -41.3320 H       187 CYS   -0.5100
   2937 N         -77.8010   -9.9980  -44.2360 N.am    188 GLY   -0.4700
   2938 CA        -76.5270   -9.3220  -44.4410 C.3     188 GLY    0.3100
   2939 C         -76.6670   -8.0770  -45.2930 C.2     188 GLY   -0.0200
   2940 O         -77.7620   -7.5890  -45.5010 O.2     188 GLY    0.0900
   2941 HN        -78.2920  -10.2710  -45.0580 H       188 GLY    0.0900
   2942 HA1       -75.8570  -10.0130  -44.9300 H       188 GLY    0.5100
   2943 HA2       -76.1350   -9.0470  -43.4730 H       188 GLY   -0.5100
   2944 N         -75.5460   -7.5540  -45.7770 N.am    189 ILE   -0.4700
   2945 CA        -75.5430   -6.4200  -46.6910 C.3     189 ILE    0.3100
   2946 C         -75.8430   -6.9330  -48.0860 C.2     189 ILE    0.0700
   2947 O         -75.2970   -7.9600  -48.4930 O.2     189 ILE    0.0900
   2948 CB        -74.1580   -5.7490  -46.7500 C.3     189 ILE   -0.0900
   2949 CG1       -74.0170   -4.6630  -45.6900 C.3     189 ILE    0.0900
   2950 CG2       -73.9040   -5.1470  -48.1150 C.3     189 ILE   -0.2700
   2951 CD        -72.5770   -4.2360  -45.5000 C.3     189 ILE    0.0900
   2952 HN        -74.6500   -7.9160  -45.5330 H       189 ILE    0.0900
   2953 HA        -76.2840   -5.7140  -46.3470 H       189 ILE    0.0900
   2954 HB        -73.3750   -6.5060  -46.5330 H       189 ILE   -0.1800
   2955 HG11      -74.4100   -5.0490  -44.7240 H       189 ILE    0.0900
   2956 HG12      -74.6190   -3.7810  -45.9950 H       189 ILE    0.0900
   2957 HG21      -74.7680   -4.5170  -48.4190 H       189 ILE   -0.2700
   2958 HG22      -73.7720   -5.9550  -48.8650 H       189 ILE    0.0900
   2959 HG23      -72.9940   -4.5110  -48.0850 H       189 ILE    0.0900
   2960 HD1       -72.1150   -4.0060  -46.4830 H       189 ILE    0.0900
   2961 HD2       -72.0000   -5.0540  -45.0190 H       189 ILE    0.5100
   2962 HD3       -72.5330   -3.3250  -44.8660 H       189 ILE   -0.5100
   2963 N         -76.7000   -6.2130  -48.8140 N.am    190 ASP   -0.4700
   2964 CA        -76.9980   -6.5390  -50.2030 C.3     190 ASP    0.3100
   2965 C         -75.8820   -6.0400  -51.1200 C.2     190 ASP    0.0700
   2966 O         -75.7210   -4.8310  -51.3410 O.2     190 ASP    0.0900
   2967 CB        -78.3460   -5.9570  -50.6340 C.3     190 ASP   -0.2800
   2968 CG        -78.6970   -6.3180  -52.0650 C.2     190 ASP    0.0900
   2969 OD1       -77.8810   -7.0320  -52.7060 O.co2   190 ASP    0.0900
   2970 OD2       -79.7770   -5.8900  -52.5430 O.co2   190 ASP    0.6200
   2971 HN        -77.1740   -5.4200  -48.4390 H       190 ASP   -0.7600
   2972 HA        -77.0120   -7.6150  -50.2950 H       190 ASP   -0.7600
   2973 HB1       -78.3070   -4.8490  -50.5480 H       190 ASP    0.5100
   2974 HB2       -79.1420   -6.3470  -49.9650 H       190 ASP   -0.5100
   2975 N         -75.1120   -6.9860  -51.6470 N.am    191 TYR   -0.4700
   2976 CA        -73.9320   -6.6810  -52.4360 C.3     191 TYR    0.3100
   2977 C         -73.9590   -7.4930  -53.7200 C.2     191 TYR    0.0700
   2978 O         -72.9800   -7.5160  -54.4590 O.2     191 TYR    0.0900
   2979 CB        -72.6510   -7.0140  -51.6400 C.3     191 TYR   -0.1800
   2980 CG        -72.4650   -8.4940  -51.3630 C.ar    191 TYR    0.0900
   2981 CD1       -71.8360   -9.3250  -52.2840 C.ar    191 TYR    0.0900
   2982 CD2       -72.9440   -9.0660  -50.1910 C.ar    191 TYR    0.0000
   2983 CE1       -71.6780  -10.6870  -52.0410 C.ar    191 TYR   -0.1150
   2984 CE2       -72.7940  -10.4190  -49.9350 C.ar    191 TYR    0.1150
   2985 CZ        -72.1600  -11.2250  -50.8600 C.ar    191 TYR   -0.1150
   2986 OH        -72.0110  -12.5740  -50.6050 O.3     191 TYR    0.1150
   2987 HN        -75.3120   -7.9550  -51.5230 H       191 TYR    0.1100
   2988 HA        -73.9580   -5.6310  -52.6850 H       191 TYR   -0.5400
   2989 HB1       -72.6880   -6.4980  -50.6570 H       191 TYR    0.4300
   2990 HB2       -71.7640   -6.6740  -52.2170 H       191 TYR   -0.1150
   2991 HD1       -71.4640   -8.9050  -53.2070 H       191 TYR    0.1150
   2992 HD2       -73.4430   -8.4420  -49.4640 H       191 TYR   -0.1150
   2993 HE1       -71.1840  -11.3170  -52.7660 H       191 TYR    0.1150
   2994 HE2       -73.1730  -10.8430  -49.0170 H       191 TYR    0.5100
   2995 HH        -72.5350  -12.7890  -49.8320 H       191 TYR   -0.5100
   2996 N         -75.0750   -8.1720  -53.9800 N.am    192 TYR   -0.4700
   2997 CA        -75.1670   -9.1020  -55.1000 C.3     192 TYR    0.3100
   2998 C         -76.3800   -8.7930  -55.9730 C.2     192 TYR    0.0700
   2999 O         -76.5640   -9.3610  -57.0530 O.2     192 TYR    0.0900
   3000 CB        -75.2250  -10.5550  -54.5890 C.3     192 TYR   -0.1800
   3001 CG        -76.1210  -10.7510  -53.3770 C.ar    192 TYR    0.0900
   3002 CD1       -75.6150  -10.5960  -52.0860 C.ar    192 TYR    0.0900
   3003 CD2       -77.4720  -11.0810  -53.5230 C.ar    192 TYR    0.0000
   3004 CE1       -76.4180  -10.7670  -50.9750 C.ar    192 TYR   -0.1150
   3005 CE2       -78.2890  -11.2510  -52.4070 C.ar    192 TYR    0.1150
   3006 CZ        -77.7520  -11.0960  -51.1340 C.ar    192 TYR   -0.1150
   3007 OH        -78.5380  -11.2630  -50.0070 O.3     192 TYR    0.1150
   3008 HN        -75.8960   -8.0730  -53.4230 H       192 TYR    0.1100
   3009 HA        -74.3000   -8.9600  -55.7270 H       192 TYR   -0.5400
   3010 HB1       -74.2030  -10.8800  -54.2970 H       192 TYR    0.4300
   3011 HB2       -75.6170  -11.2100  -55.3960 H       192 TYR   -0.1150
   3012 HD1       -74.5740  -10.3390  -51.9530 H       192 TYR    0.1150
   3013 HD2       -77.8870  -11.2070  -54.5120 H       192 TYR   -0.1150
   3014 HE1       -76.0040  -10.6440  -49.9850 H       192 TYR    0.1150
   3015 HE2       -79.3330  -11.5000  -52.5310 H       192 TYR    0.5100
   3016 HH        -78.0350  -10.9620  -49.2470 H       192 TYR   -0.5100
   3017 N         -77.2080   -7.8830  -55.4890 N.am    193 THR   -0.4700
   3018 CA        -78.4210   -7.4960  -56.1790 C.3     193 THR    0.3100
   3019 C         -78.2710   -6.0740  -56.7010 C.2     193 THR    0.0700
   3020 O         -78.0190   -5.1420  -55.9250 O.2     193 THR    0.0900
   3021 CB        -79.6440   -7.6250  -55.2400 C.3     193 THR    0.1400
   3022 CG2       -80.6550   -6.5130  -55.4640 C.3     193 THR    0.0900
   3023 OG1       -80.2700   -8.8930  -55.4570 O.3     193 THR   -0.6600
   3024 HN        -77.0350   -7.4200  -54.6230 H       193 THR    0.4300
   3025 HA        -78.5370   -8.1410  -57.0380 H       193 THR   -0.2700
   3026 HB        -79.3190   -7.5550  -54.1800 H       193 THR    0.0900
   3027 HG1       -79.6640   -9.5500  -55.1060 H       193 THR    0.0900
   3028 HG21      -80.7550   -6.3020  -56.5510 H       193 THR    0.0900
   3029 HG22      -80.3180   -5.5870  -54.9530 H       193 THR    0.5100
   3030 HG23      -81.6470   -6.8180  -55.0700 H       193 THR   -0.5100
   3031 N         -78.4060   -5.9030  -58.0290 N.am    194 PRO   -0.2900
   3032 CA        -78.3440   -4.5720  -58.6420 C.3     194 PRO    0.0000
   3033 C         -79.6190   -3.8230  -58.2960 C.2     194 PRO    0.0900
   3034 O         -80.6420   -4.0190  -58.9480 O.2     194 PRO    0.0900
   3035 CB        -78.3100   -4.8860  -60.1330 C.3     194 PRO    0.0200
   3036 CG        -79.0880   -6.1860  -60.2490 C.3     194 PRO    0.0900
   3037 CD        -78.7800   -6.9560  -58.9970 C.3     194 PRO   -0.1800
   3038 HA        -77.4900   -4.0260  -58.2750 H       194 PRO    0.0900
   3039 HB1       -77.2660   -5.0140  -60.4900 H       194 PRO    0.0900
   3040 HB2       -78.7940   -4.0780  -60.7220 H       194 PRO   -0.1800
   3041 HG1       -80.1790   -5.9840  -60.3260 H       194 PRO    0.0900
   3042 HG2       -78.7660   -6.7560  -61.1470 H       194 PRO    0.0900
   3043 HD1       -79.6690   -7.5120  -58.6300 H       194 PRO    0.5100
   3044 HD2       -77.9310   -7.6550  -59.1470 H       194 PRO   -0.5100
   3045 N         -79.5740   -3.0090  -57.2470 N.am    195 HSD   -0.4700
   3046 CA        -80.7770   -2.3790  -56.7400 C.3     195 HSD    0.3100
   3047 C         -80.5570   -0.8760  -56.6740 C.2     195 HSD    0.0700
   3048 O         -80.0890   -0.3410  -55.6640 O.2     195 HSD    0.0900
   3049 CB        -81.1560   -2.9640  -55.3770 C.3     195 HSD   -0.0900
   3050 CG        -82.4620   -2.4660  -54.8320 C.ar    195 HSD    0.0900
   3051 CD2       -83.7370   -2.8540  -55.0740 C.ar    195 HSD    0.0900
   3052 ND1       -82.5440   -1.4560  -53.8950 N.ar    195 HSD   -0.3600
   3053 CE1       -83.8130   -1.2370  -53.5920 C.ar    195 HSD    0.3200
   3054 NE2       -84.5590   -2.0710  -54.2950 N.ar    195 HSD   -0.0500
   3055 HN        -78.7250   -2.7980  -56.7690 H       195 HSD    0.2500
   3056 HA        -81.5700   -2.5470  -57.4540 H       195 HSD    0.1300
   3057 HB1       -80.3580   -2.7060  -54.6470 H       195 HSD   -0.7000
   3058 HB2       -81.2210   -4.0690  -55.4720 H       195 HSD    0.2200
   3059 HD1       -81.7570   -0.9730  -53.5130 H       195 HSD    0.1000
   3060 HD2       -84.1400   -3.6160  -55.7280 H       195 HSD    0.5100
   3061 HE1       -84.1590   -0.4890  -52.8810 H       195 HSD   -0.5100
   3062 N         -80.9120   -0.2070  -57.7710 N.am    196 GLU   -0.4700
   3063 CA        -80.5930    1.2020  -58.0040 C.3     196 GLU    0.3100
   3064 C         -81.1430    2.1680  -56.9610 C.2     196 GLU    0.0700
   3065 O         -80.4570    3.1110  -56.5760 O.2     196 GLU    0.0900
   3066 CB        -81.0410    1.6330  -59.4110 C.3     196 GLU   -0.1800
   3067 CG        -80.1930    1.0680  -60.5610 C.3     196 GLU    0.0900
   3068 CD        -80.5160   -0.3890  -60.8980 C.2     196 GLU    0.0900
   3069 OE1       -81.4440   -0.9710  -60.2870 O.co2   196 GLU   -0.2800
   3070 OE2       -79.8360   -0.9550  -61.7840 O.co2   196 GLU    0.0900
   3071 HN        -81.4260   -0.6510  -58.5000 H       196 GLU    0.0900
   3072 HA        -79.5250    1.3240  -57.8980 H       196 GLU    0.6200
   3073 HB1       -81.0040    2.7420  -59.4630 H       196 GLU   -0.7600
   3074 HB2       -82.0910    1.3020  -59.5580 H       196 GLU   -0.7600
   3075 HG1       -79.1210    1.1300  -60.2780 H       196 GLU    0.5100
   3076 HG2       -80.3670    1.6830  -61.4690 H       196 GLU   -0.5100
   3077 N         -82.3680    1.9460  -56.4930 N.am    197 GLU   -0.4700
   3078 CA        -82.9990    2.8800  -55.5650 C.3     197 GLU    0.3100
   3079 C         -82.1600    3.1080  -54.3100 C.2     197 GLU    0.0700
   3080 O         -82.3910    4.0660  -53.5760 O.2     197 GLU    0.0900
   3081 CB        -84.4190    2.4300  -55.1810 C.3     197 GLU   -0.1800
   3082 CG        -85.3300    2.0970  -56.3670 C.3     197 GLU    0.0900
   3083 CD        -85.2080    0.6380  -56.8300 C.2     197 GLU    0.0900
   3084 OE1       -84.0880    0.2000  -57.1990 O.co2   197 GLU   -0.2800
   3085 OE2       -86.2410   -0.0730  -56.8320 O.co2   197 GLU    0.0900
   3086 HN        -82.9020    1.1450  -56.7500 H       197 GLU    0.0900
   3087 HA        -83.0340    3.8470  -56.0430 H       197 GLU    0.6200
   3088 HB1       -84.8950    3.2440  -54.5950 H       197 GLU   -0.7600
   3089 HB2       -84.3370    1.5260  -54.5430 H       197 GLU   -0.7600
   3090 HG1       -85.0650    2.7590  -57.2190 H       197 GLU    0.5100
   3091 HG2       -86.3840    2.2850  -56.0730 H       197 GLU   -0.5100
   3092 N         -81.1830    2.2280  -54.0680 N.am    198 THR   -0.4700
   3093 CA        -80.3190    2.3090  -52.8760 C.3     198 THR    0.3100
   3094 C         -78.8310    2.4230  -53.2130 C.2     198 THR    0.0700
   3095 O         -78.0070    2.6390  -52.3210 O.2     198 THR    0.0900
   3096 CB        -80.5350    1.1140  -51.9030 C.3     198 THR    0.1400
   3097 CG2       -81.7420    1.3530  -51.0140 C.3     198 THR    0.0900
   3098 OG1       -80.7250   -0.0960  -52.6460 O.3     198 THR   -0.6600
   3099 HN        -80.9940    1.4720  -54.6880 H       198 THR    0.4300
   3100 HA        -80.5440    3.2380  -52.3720 H       198 THR   -0.2700
   3101 HB        -79.6450    0.9960  -51.2490 H       198 THR    0.0900
   3102 HG1       -79.8490   -0.3870  -52.9070 H       198 THR    0.0900
   3103 HG21      -82.6560    1.4720  -51.6350 H       198 THR    0.0900
   3104 HG22      -81.5960    2.2800  -50.4190 H       198 THR    0.5100
   3105 HG23      -81.8870    0.4890  -50.3310 H       198 THR   -0.5100
   3106 N         -78.4960    2.2680  -54.4970 N.am    199 ASN   -0.4700
   3107 CA        -77.1390    2.4710  -55.0030 C.3     199 ASN    0.3100
   3108 C         -76.1620    1.3930  -54.6030 C.2     199 ASN    0.0700
   3109 O         -75.0080    1.6730  -54.2670 O.2     199 ASN    0.0900
   3110 CB        -76.5950    3.8200  -54.5500 C.3     199 ASN   -0.1800
   3111 CG        -77.2820    4.9620  -55.2340 C.2     199 ASN    0.0900
   3112 ND2       -77.9770    5.7580  -54.5780 N.am    199 ASN    0.0900
   3113 OD1       -77.1270    5.0510  -56.5330 O.2     199 ASN    0.5500
   3114 HN        -79.1710    2.0000  -55.1800 H       199 ASN   -0.5500
   3115 HA        -77.1730    2.4230  -56.0820 H       199 ASN   -0.6200
   3116 HB1       -75.5090    3.8700  -54.7790 H       199 ASN    0.3200
   3117 HB2       -76.7420    3.9230  -53.4540 H       199 ASN    0.3000
   3118 HD21      -78.4340    6.5190  -55.0380 H       199 ASN    0.5100
   3119 HD22      -78.0770    5.6360  -53.5910 H       199 ASN   -0.5100
   3120 N         -76.6240    0.1510  -54.6590 N.am    200 ASN   -0.4700
   3121 CA        -75.8170   -0.9820  -54.2610 C.3     200 ASN    0.3100
   3122 C         -74.4490   -1.0130  -54.9200 C.2     200 ASN    0.0700
   3123 O         -73.4510   -1.2870  -54.2620 O.2     200 ASN    0.0900
   3124 CB        -76.5780   -2.2860  -54.4960 C.3     200 ASN   -0.1800
   3125 CG        -77.7660   -2.4300  -53.5580 C.2     200 ASN    0.0900
   3126 ND2       -78.3730   -3.6120  -53.5600 N.am    200 ASN    0.0900
   3127 OD1       -78.1330   -1.4890  -52.8390 O.2     200 ASN    0.5500
   3128 HN        -77.5460   -0.0570  -54.9780 H       200 ASN   -0.5500
   3129 HA        -75.5730   -0.8710  -53.2150 H       200 ASN   -0.6200
   3130 HB1       -75.8900   -3.1430  -54.3330 H       200 ASN    0.3200
   3131 HB2       -76.9470   -2.3090  -55.5430 H       200 ASN    0.3000
   3132 HD21      -78.1420   -4.2930  -54.2550 H       200 ASN    0.5100
   3133 HD22      -79.0610   -3.8220  -52.8640 H       200 ASN   -0.5100
   3134 N         -74.3940   -0.7060  -56.2080 N.am    201 GLU   -0.4700
   3135 CA        -73.1370   -0.7790  -56.9400 C.3     201 GLU    0.3100
   3136 C         -72.0230    0.0910  -56.3350 C.2     201 GLU    0.0700
   3137 O         -70.9150   -0.3940  -56.0850 O.2     201 GLU    0.0900
   3138 CB        -73.3590   -0.4550  -58.4170 C.3     201 GLU   -0.1800
   3139 CG        -72.0800   -0.2120  -59.1750 C.3     201 GLU    0.0900
   3140 CD        -72.1570   -0.6880  -60.6000 C.2     201 GLU    0.0900
   3141 OE1       -72.5810   -1.8460  -60.8180 O.co2   201 GLU   -0.2800
   3142 OE2       -71.7790    0.0960  -61.4930 O.co2   201 GLU    0.0900
   3143 HN        -75.1960   -0.4150  -56.7260 H       201 GLU    0.0900
   3144 HA        -72.7430   -1.7780  -56.8290 H       201 GLU    0.6200
   3145 HB1       -73.9920    0.4550  -58.4890 H       201 GLU   -0.7600
   3146 HB2       -73.8960   -1.3040  -58.8890 H       201 GLU   -0.7600
   3147 HG1       -71.2500   -0.7500  -58.6670 H       201 GLU    0.5100
   3148 HG2       -71.8610    0.8760  -59.1770 H       201 GLU   -0.5100
   3149 N         -72.3120    1.3700  -56.0860 N.am    202 SER   -0.4700
   3150 CA        -71.3060    2.2550  -55.5110 C.3     202 SER    0.3100
   3151 C         -70.8970    1.8020  -54.1000 C.2     202 SER    0.0700
   3152 O         -69.7200    1.8840  -53.7290 O.2     202 SER    0.0900
   3153 CB        -71.7860    3.7090  -55.5090 C.3     202 SER    0.0500
   3154 OG        -72.8020    3.9100  -54.5470 O.3     202 SER    0.0900
   3155 HN        -73.2060    1.7680  -56.2770 H       202 SER    0.0900
   3156 HA        -70.4050    2.1610  -56.1000 H       202 SER   -0.6600
   3157 HB1       -72.1910    3.9670  -56.5100 H       202 SER    0.4300
   3158 HB2       -70.9340    4.3800  -55.2700 H       202 SER    0.5100
   3159 HG1       -73.0450    4.8370  -54.6090 H       202 SER   -0.5100
   3160 N         -71.8660    1.3080  -53.3240 N.am    203 PHE   -0.4700
   3161 CA        -71.5960    0.7710  -51.9870 C.3     203 PHE    0.3100
   3162 C         -70.6550   -0.4420  -52.0390 C.2     203 PHE    0.0700
   3163 O         -69.7150   -0.5390  -51.2620 O.2     203 PHE    0.0900
   3164 CB        -72.9040    0.4170  -51.2760 C.3     203 PHE   -0.1800
   3165 CG        -72.7430    0.1330  -49.8120 C.ar    203 PHE    0.0900
   3166 CD1       -72.8280    1.1590  -48.8810 C.ar    203 PHE    0.0900
   3167 CD2       -72.5200   -1.1700  -49.3610 C.ar    203 PHE    0.0000
   3168 CE1       -72.6900    0.8940  -47.5160 C.ar    203 PHE   -0.1150
   3169 CE2       -72.3840   -1.4520  -48.0050 C.ar    203 PHE    0.1150
   3170 CZ        -72.4680   -0.4210  -47.0770 C.ar    203 PHE   -0.1150
   3171 HN        -72.8180    1.2830  -53.6190 H       203 PHE    0.1150
   3172 HA        -71.0550    1.5190  -51.4280 H       203 PHE   -0.1150
   3173 HB1       -73.3390   -0.4930  -51.7410 H       203 PHE    0.1150
   3174 HB2       -73.6120    1.2690  -51.3690 H       203 PHE   -0.1150
   3175 HD1       -73.0040    2.1720  -49.2130 H       203 PHE    0.1150
   3176 HD2       -72.4530   -1.9750  -50.0790 H       203 PHE   -0.1150
   3177 HE1       -72.7550    1.7000  -46.8000 H       203 PHE    0.1150
   3178 HE2       -72.2140   -2.4670  -47.6740 H       203 PHE    0.5100
   3179 HZ        -72.3620   -0.6290  -46.0230 H       203 PHE   -0.5100
   3180 N         -70.8880   -1.3520  -52.9760 N.am    204 VAL   -0.4700
   3181 CA        -70.0400   -2.5300  -53.0990 C.3     204 VAL    0.3100
   3182 C         -68.5990   -2.1230  -53.4080 C.2     204 VAL    0.0700
   3183 O         -67.6480   -2.7160  -52.8920 O.2     204 VAL    0.0900
   3184 CB        -70.5690   -3.5200  -54.1660 C.3     204 VAL   -0.0900
   3185 CG1       -69.7380   -4.8020  -54.1730 C.3     204 VAL    0.0900
   3186 CG2       -72.0260   -3.8490  -53.9010 C.3     204 VAL   -0.2700
   3187 HN        -71.6410   -1.2730  -53.6270 H       204 VAL    0.0900
   3188 HA        -70.0080   -3.0110  -52.1320 H       204 VAL    0.0900
   3189 HB        -70.5160   -3.0430  -55.1680 H       204 VAL    0.0900
   3190 HG11      -69.7890   -5.2950  -53.1790 H       204 VAL   -0.2700
   3191 HG12      -68.6760   -4.5630  -54.3970 H       204 VAL    0.0900
   3192 HG13      -70.1330   -5.5050  -54.9380 H       204 VAL    0.0900
   3193 HG21      -72.6690   -3.3930  -54.6840 H       204 VAL    0.0900
   3194 HG22      -72.3310   -3.4450  -52.9120 H       204 VAL    0.5100
   3195 HG23      -72.1750   -4.9500  -53.9180 H       204 VAL   -0.5100
   3196 N         -68.4380   -1.1080  -54.2550 N.am    205 ILE   -0.4700
   3197 CA        -67.1140   -0.6150  -54.5930 C.3     205 ILE    0.3100
   3198 C         -66.4760   -0.0170  -53.3400 C.2     205 ILE    0.0700
   3199 O         -65.3430   -0.3490  -52.9860 O.2     205 ILE    0.0900
   3200 CB        -67.1670    0.4020  -55.7670 C.3     205 ILE   -0.0900
   3201 CG1       -67.3260   -0.3350  -57.1030 C.3     205 ILE    0.0900
   3202 CG2       -65.9100    1.2760  -55.8100 C.3     205 ILE   -0.2700
   3203 CD        -68.0380    0.4850  -58.1810 C.3     205 ILE    0.0900
   3204 HN        -69.2080   -0.6480  -54.6890 H       205 ILE    0.0900
   3205 HA        -66.5040   -1.4630  -54.8660 H       205 ILE    0.0900
   3206 HB        -68.0580    1.0520  -55.6430 H       205 ILE   -0.1800
   3207 HG11      -67.9070   -1.2650  -56.9260 H       205 ILE    0.0900
   3208 HG12      -66.3170   -0.6070  -57.4770 H       205 ILE    0.0900
   3209 HG21      -65.0000    0.6390  -55.7630 H       205 ILE   -0.2700
   3210 HG22      -65.9020    1.9710  -54.9430 H       205 ILE    0.0900
   3211 HG23      -65.8860    1.8570  -56.7570 H       205 ILE    0.0900
   3212 HD1       -67.6990    1.5430  -58.1410 H       205 ILE    0.0900
   3213 HD2       -69.1350    0.4580  -58.0130 H       205 ILE    0.5100
   3214 HD3       -67.8020    0.0750  -59.1860 H       205 ILE   -0.5100
   3215 N         -67.2290    0.8370  -52.6520 N.am    206 TYR   -0.4700
   3216 CA        -66.7730    1.4220  -51.4060 C.3     206 TYR    0.3100
   3217 C         -66.3340    0.3640  -50.3860 C.2     206 TYR    0.0700
   3218 O         -65.2260    0.4420  -49.8550 O.2     206 TYR    0.0900
   3219 CB        -67.8570    2.3380  -50.8500 C.3     206 TYR   -0.1800
   3220 CG        -67.7790    2.6140  -49.3720 C.ar    206 TYR    0.0900
   3221 CD1       -66.7250    3.3500  -48.8330 C.ar    206 TYR    0.0900
   3222 CD2       -68.7860    2.1720  -48.5120 C.ar    206 TYR    0.0000
   3223 CE1       -66.6640    3.6190  -47.4630 C.ar    206 TYR   -0.1150
   3224 CE2       -68.7370    2.4430  -47.1430 C.ar    206 TYR    0.1150
   3225 CZ        -67.6710    3.1620  -46.6280 C.ar    206 TYR   -0.1150
   3226 OH        -67.6140    3.4250  -45.2760 O.3     206 TYR    0.1150
   3227 HN        -68.1350    1.1140  -52.9600 H       206 TYR    0.1100
   3228 HA        -65.8680    1.9780  -51.6010 H       206 TYR   -0.5400
   3229 HB1       -68.8490    1.8740  -51.0380 H       206 TYR    0.4300
   3230 HB2       -67.7930    3.3210  -51.3640 H       206 TYR   -0.1150
   3231 HD1       -65.9450    3.7170  -49.4830 H       206 TYR    0.1150
   3232 HD2       -69.6170    1.6110  -48.9120 H       206 TYR   -0.1150
   3233 HE1       -65.8350    4.1800  -47.0560 H       206 TYR    0.1150
   3234 HE2       -69.5240    2.0930  -46.4910 H       206 TYR    0.5100
   3235 HH        -68.5000    3.3270  -44.9170 H       206 TYR   -0.5100
   3236 N         -67.1840   -0.6370  -50.1340 N.am    207 MET   -0.4700
   3237 CA        -66.8400   -1.7590  -49.2500 C.3     207 MET    0.3100
   3238 C         -65.5530   -2.4560  -49.6600 C.2     207 MET    0.0700
   3239 O         -64.6400   -2.6290  -48.8500 O.2     207 MET    0.0900
   3240 CB        -67.9630   -2.8030  -49.2120 C.3     207 MET   -0.1800
   3241 CG        -69.1970   -2.3580  -48.4560 C.3     207 MET    0.0900
   3242 SD        -68.8300   -1.9410  -46.7450 S.3     207 MET    0.0900
   3243 CE        -68.3450   -3.5540  -46.1230 C.3     207 MET   -0.1400
   3244 HN        -68.0950   -0.6660  -50.5360 H       207 MET    0.0900
   3245 HA        -66.6680   -1.3610  -48.2620 H       207 MET    0.0900
   3246 HB1       -67.5700   -3.7240  -48.7310 H       207 MET   -0.0900
   3247 HB2       -68.2580   -3.0400  -50.2560 H       207 MET   -0.2200
   3248 HG1       -69.9460   -3.1770  -48.4860 H       207 MET    0.0900
   3249 HG2       -69.6280   -1.4730  -48.9690 H       207 MET    0.0900
   3250 HE1       -67.5890   -4.0300  -46.7840 H       207 MET    0.0900
   3251 HE2       -69.2270   -4.2270  -46.0720 H       207 MET    0.5100
   3252 HE3       -67.9020   -3.4570  -45.1090 H       207 MET   -0.5100
   3253 N         -65.4880   -2.8690  -50.9210 N.am    208 PHE   -0.4700
   3254 CA        -64.3380   -3.6020  -51.4300 C.3     208 PHE    0.3100
   3255 C         -63.0710   -2.7830  -51.2990 C.2     208 PHE    0.0700
   3256 O         -62.0240   -3.3080  -50.9210 O.2     208 PHE    0.0900
   3257 CB        -64.5570   -3.9540  -52.8920 C.3     208 PHE   -0.1800
   3258 CG        -63.4960   -4.8230  -53.4790 C.ar    208 PHE    0.0900
   3259 CD1       -63.6090   -6.2110  -53.4230 C.ar    208 PHE    0.0900
   3260 CD2       -62.4090   -4.2610  -54.1410 C.ar    208 PHE    0.0000
   3261 CE1       -62.6350   -7.0470  -54.0000 C.ar    208 PHE   -0.1150
   3262 CE2       -61.4210   -5.0800  -54.7170 C.ar    208 PHE    0.1150
   3263 CZ        -61.5370   -6.4790  -54.6450 C.ar    208 PHE   -0.1150
   3264 HN        -66.2200   -2.6940  -51.5740 H       208 PHE    0.1150
   3265 HA        -64.2190   -4.4980  -50.8390 H       208 PHE   -0.1150
   3266 HB1       -64.5830   -3.0180  -53.4910 H       208 PHE    0.1150
   3267 HB2       -65.5200   -4.4990  -52.9940 H       208 PHE   -0.1150
   3268 HD1       -64.4600   -6.6550  -52.9280 H       208 PHE    0.1150
   3269 HD2       -62.3230   -3.1860  -54.2130 H       208 PHE   -0.1150
   3270 HE1       -62.7380   -8.1200  -53.9440 H       208 PHE    0.1150
   3271 HE2       -60.5730   -4.6330  -55.2140 H       208 PHE    0.5100
   3272 HZ        -60.7800   -7.1090  -55.0870 H       208 PHE   -0.5100
   3273 N         -63.1640   -1.4920  -51.6200 N.am    209 VAL   -0.4700
   3274 CA        -61.9920   -0.6250  -51.6000 C.3     209 VAL    0.3100
   3275 C         -61.6250   -0.2310  -50.1730 C.2     209 VAL    0.0700
   3276 O         -60.5290   -0.5550  -49.7120 O.2     209 VAL    0.0900
   3277 CB        -62.1620    0.6130  -52.5210 C.3     209 VAL   -0.0900
   3278 CG1       -61.1000    1.6720  -52.2250 C.3     209 VAL    0.0900
   3279 CG2       -62.0850    0.1920  -53.9850 C.3     209 VAL   -0.2700
   3280 HN        -64.0260   -1.0670  -51.8850 H       209 VAL    0.0900
   3281 HA        -61.1460   -1.2110  -51.9240 H       209 VAL    0.0900
   3282 HB        -63.1700    1.0520  -52.3610 H       209 VAL    0.0900
   3283 HG11      -60.0910    1.2080  -52.2140 H       209 VAL   -0.2700
   3284 HG12      -61.2900    2.1310  -51.2320 H       209 VAL    0.0900
   3285 HG13      -61.1210    2.4580  -53.0110 H       209 VAL    0.0900
   3286 HG21      -62.8900   -0.5390  -54.2140 H       209 VAL    0.0900
   3287 HG22      -61.1040   -0.2860  -54.1900 H       209 VAL    0.5100
   3288 HG23      -62.2130    1.0790  -54.6400 H       209 VAL   -0.5100
   3289 N         -62.5370    0.4350  -49.4670 N.am    210 VAL   -0.4700
   3290 CA        -62.2380    0.9690  -48.1410 C.3     210 VAL    0.3100
   3291 C         -62.1880   -0.1110  -47.0590 C.2     210 VAL    0.0700
   3292 O         -61.4110   -0.0070  -46.1130 O.2     210 VAL    0.0900
   3293 CB        -63.2400    2.0870  -47.7260 C.3     210 VAL   -0.0900
   3294 CG1       -63.0450    2.5070  -46.2650 C.3     210 VAL    0.0900
   3295 CG2       -63.1000    3.2940  -48.6330 C.3     210 VAL   -0.2700
   3296 HN        -63.4590    0.5980  -49.8090 H       210 VAL    0.0900
   3297 HA        -61.2330    1.3620  -48.1650 H       210 VAL    0.0900
   3298 HB        -64.2770    1.7150  -47.8610 H       210 VAL    0.0900
   3299 HG11      -61.9720    2.7220  -46.0690 H       210 VAL   -0.2700
   3300 HG12      -63.3710    1.6870  -45.5890 H       210 VAL    0.0900
   3301 HG13      -63.6350    3.4230  -46.0520 H       210 VAL    0.0900
   3302 HG21      -63.3070    3.0060  -49.6870 H       210 VAL    0.0900
   3303 HG22      -62.0650    3.6950  -48.5720 H       210 VAL    0.5100
   3304 HG23      -63.8240    4.0810  -48.3310 H       210 VAL   -0.5100
   3305 N         -63.0110   -1.1480  -47.1880 N.am    211 HSP   -0.4700
   3306 CA        -63.1480   -2.1340  -46.1220 C.3     211 HSP    0.3100
   3307 C         -62.5100   -3.4900  -46.4030 C.2     211 HSP    0.0700
   3308 O         -62.5120   -4.3700  -45.5490 O.2     211 HSP    0.0900
   3309 CB        -64.6110   -2.2910  -45.7420 C.3     211 HSP   -0.0500
   3310 CG        -65.1830   -1.0880  -45.0620 C.ar    211 HSP    0.0900
   3311 CD2       -65.6800    0.0680  -45.5620 C.ar    211 HSP    0.0900
   3312 ND1       -65.2870   -0.9880  -43.6940 N.ar    211 HSP    0.1900
   3313 CE1       -65.8310    0.1750  -43.3770 C.ar    211 HSP    0.1300
   3314 NE2       -66.0770    0.8350  -44.4930 N.ar    211 HSP    0.1900
   3315 HN        -63.5630   -1.2970  -48.0060 H       211 HSP   -0.5100
   3316 HA        -62.5730   -1.7950  -45.2730 H       211 HSP    0.4400
   3317 HB1       -64.7100   -3.1590  -45.0560 H       211 HSP   -0.5100
   3318 HB2       -65.2000   -2.4840  -46.6620 H       211 HSP    0.4400
   3319 HD1       -64.9960   -1.6860  -43.0400 H       211 HSP    0.3200
   3320 HD2       -65.7840    0.4040  -46.5870 H       211 HSP    0.1800
   3321 HE1       -66.0360    0.5220  -42.3860 H       211 HSP    0.5100
   3322 HE2       -66.4860    1.7460  -44.5520 H       211 HSP   -0.5100
   3323 N         -61.9480   -3.6640  -47.5920 N.am    212 PHE   -0.4700
   3324 CA        -61.1310   -4.8390  -47.8520 C.3     212 PHE    0.3100
   3325 C         -59.7090   -4.4780  -48.3080 C.2     212 PHE    0.0700
   3326 O         -58.7400   -4.8340  -47.6360 O.2     212 PHE    0.0900
   3327 CB        -61.8130   -5.7870  -48.8400 C.3     212 PHE   -0.1800
   3328 CG        -61.0140   -7.0130  -49.1420 C.ar    212 PHE    0.0900
   3329 CD1       -60.8100   -7.9830  -48.1650 C.ar    212 PHE    0.0900
   3330 CD2       -60.4600   -7.2040  -50.3990 C.ar    212 PHE    0.0000
   3331 CE1       -60.0720   -9.1290  -48.4390 C.ar    212 PHE   -0.1150
   3332 CE2       -59.7150   -8.3520  -50.6840 C.ar    212 PHE    0.1150
   3333 CZ        -59.5200   -9.3130  -49.7040 C.ar    212 PHE   -0.1150
   3334 HN        -62.0560   -3.0160  -48.3420 H       212 PHE    0.1150
   3335 HA        -60.9640   -5.3410  -46.9100 H       212 PHE   -0.1150
   3336 HB1       -61.9810   -5.2570  -49.8020 H       212 PHE    0.1150
   3337 HB2       -62.7840   -6.1220  -48.4160 H       212 PHE   -0.1150
   3338 HD1       -61.2300   -7.8450  -47.1800 H       212 PHE    0.1150
   3339 HD2       -60.6060   -6.4570  -51.1660 H       212 PHE   -0.1150
   3340 HE1       -59.9270   -9.8760  -47.6720 H       212 PHE    0.1150
   3341 HE2       -59.2910   -8.4900  -51.6690 H       212 PHE    0.5100
   3342 HZ        -58.9420  -10.1990  -49.9200 H       212 PHE   -0.5100
   3343 N         -59.5780   -3.7600  -49.4300 N.am    213 ILE   -0.4700
   3344 CA        -58.2500   -3.4120  -49.9650 C.3     213 ILE    0.3100
   3345 C         -57.3940   -2.5840  -48.9770 C.2     213 ILE    0.0700
   3346 O         -56.2670   -2.9810  -48.6510 O.2     213 ILE    0.0900
   3347 CB        -58.3160   -2.7220  -51.3650 C.3     213 ILE   -0.0900
   3348 CG1       -59.0720   -3.5910  -52.3760 C.3     213 ILE    0.0900
   3349 CG2       -56.9030   -2.4530  -51.9070 C.3     213 ILE   -0.2700
   3350 CD        -58.2570   -4.7630  -52.9000 C.3     213 ILE    0.0900
   3351 HN        -60.3630   -3.4320  -49.9490 H       213 ILE    0.0900
   3352 HA        -57.6800   -4.3260  -50.0340 H       213 ILE    0.0900
   3353 HB        -58.8650   -1.7610  -51.2770 H       213 ILE   -0.1800
   3354 HG11      -59.3710   -2.9550  -53.2360 H       213 ILE    0.0900
   3355 HG12      -59.9880   -3.9870  -51.8870 H       213 ILE    0.0900
   3356 HG21      -56.2860   -3.3750  -51.8400 H       213 ILE   -0.2700
   3357 HG22      -56.4140   -1.6560  -51.3070 H       213 ILE    0.0900
   3358 HG23      -56.9580   -2.1400  -52.9710 H       213 ILE    0.0900
   3359 HD1       -57.8070   -5.3240  -52.0520 H       213 ILE    0.0900
   3360 HD2       -57.4390   -4.3930  -53.5530 H       213 ILE    0.5100
   3361 HD3       -58.9110   -5.4530  -53.4740 H       213 ILE   -0.5100
   3362 N         -57.9190   -1.4510  -48.4990 N.am    214 ILE   -0.4700
   3363 CA        -57.2230   -0.6730  -47.4720 C.3     214 ILE    0.3100
   3364 C         -56.7280   -1.5730  -46.3200 C.2     214 ILE    0.0700
   3365 O         -55.5190   -1.7170  -46.1310 O.2     214 ILE    0.0900
   3366 CB        -58.0830    0.4930  -46.9170 C.3     214 ILE   -0.0900
   3367 CG1       -58.5930    1.4090  -48.0500 C.3     214 ILE    0.0900
   3368 CG2       -57.3320    1.2510  -45.8270 C.3     214 ILE   -0.2700
   3369 CD        -57.6070    2.4070  -48.5870 C.3     214 ILE    0.0900
   3370 HN        -58.7940   -1.0910  -48.8150 H       214 ILE    0.0900
   3371 HA        -56.3200   -0.2830  -47.9150 H       214 ILE    0.0900
   3372 HB        -59.0280    0.0850  -46.4980 H       214 ILE   -0.1800
   3373 HG11      -59.4710    1.9690  -47.6660 H       214 ILE    0.0900
   3374 HG12      -58.9180    0.7630  -48.8920 H       214 ILE    0.0900
   3375 HG21      -56.3130    1.5170  -46.1790 H       214 ILE   -0.2700
   3376 HG22      -57.2390    0.6150  -44.9200 H       214 ILE    0.0900
   3377 HG23      -57.8750    2.1870  -45.5740 H       214 ILE    0.0900
   3378 HD1       -56.7200    1.8810  -49.0010 H       214 ILE    0.0900
   3379 HD2       -57.2700    3.0830  -47.7710 H       214 ILE    0.5100
   3380 HD3       -58.0760    3.0040  -49.3970 H       214 ILE   -0.5100
   3381 N         -57.6500   -2.1970  -45.5550 N.am    215 PRO   -0.2900
   3382 CA        -57.2130   -3.1260  -44.5200 C.3     215 PRO    0.0000
   3383 C         -56.1200   -4.0710  -44.9900 C.2     215 PRO    0.0900
   3384 O         -55.0900   -4.1950  -44.3290 O.2     215 PRO    0.0900
   3385 CB        -58.4860   -3.9020  -44.2030 C.3     215 PRO    0.0200
   3386 CG        -59.5380   -2.8670  -44.3360 C.3     215 PRO    0.0900
   3387 CD        -59.1220   -2.0610  -45.5490 C.3     215 PRO   -0.1800
   3388 HA        -56.7890   -2.5900  -43.6850 H       215 PRO    0.0900
   3389 HB1       -58.4590   -4.3210  -43.1750 H       215 PRO    0.0900
   3390 HB2       -58.6420   -4.7310  -44.9250 H       215 PRO   -0.1800
   3391 HG1       -60.5340   -3.3320  -44.4920 H       215 PRO    0.0900
   3392 HG2       -59.5790   -2.2250  -43.4310 H       215 PRO    0.0900
   3393 HD1       -59.5470   -2.4820  -46.4850 H       215 PRO    0.5100
   3394 HD2       -59.4070   -0.9930  -45.4490 H       215 PRO   -0.5100
   3395 N         -56.3280   -4.7220  -46.1270 N.am    216 LEU   -0.4700
   3396 CA        -55.3310   -5.6480  -46.6520 C.3     216 LEU    0.3100
   3397 C         -53.9690   -4.9690  -46.8480 C.2     216 LEU    0.0700
   3398 O         -52.9280   -5.5230  -46.4760 O.2     216 LEU    0.0900
   3399 CB        -55.8180   -6.2890  -47.9580 C.3     216 LEU   -0.1800
   3400 CG        -55.1000   -7.5810  -48.3430 C.3     216 LEU    0.0900
   3401 CD1       -55.0600   -8.5090  -47.1490 C.3     216 LEU    0.0900
   3402 CD2       -55.7590   -8.2640  -49.5290 C.3     216 LEU   -0.0900
   3403 HN        -57.1600   -4.6100  -46.6650 H       216 LEU    0.0900
   3404 HA        -55.1550   -6.4080  -45.9050 H       216 LEU   -0.2700
   3405 HB1       -55.6760   -5.5540  -48.7790 H       216 LEU    0.0900
   3406 HB2       -56.9010   -6.5090  -47.8560 H       216 LEU    0.0900
   3407 HG        -54.0640   -7.3500  -48.6700 H       216 LEU    0.0900
   3408 HD11      -56.0740   -8.6060  -46.7080 H       216 LEU   -0.2700
   3409 HD12      -54.3740   -8.1000  -46.3760 H       216 LEU    0.0900
   3410 HD13      -54.7120   -9.5160  -47.4650 H       216 LEU    0.0900
   3411 HD21      -55.7470   -7.5910  -50.4130 H       216 LEU    0.0900
   3412 HD22      -56.8150   -8.5100  -49.2850 H       216 LEU    0.5100
   3413 HD23      -55.2090   -9.1950  -49.7850 H       216 LEU   -0.5100
   3414 N         -53.9750   -3.7680  -47.4270 N.am    217 ILE   -0.4700
   3415 CA        -52.7350   -3.0260  -47.6500 C.3     217 ILE    0.3100
   3416 C         -52.0720   -2.6660  -46.3180 C.2     217 ILE    0.0700
   3417 O         -50.8970   -2.9870  -46.1030 O.2     217 ILE    0.0900
   3418 CB        -52.9460   -1.7730  -48.5450 C.3     217 ILE   -0.0900
   3419 CG1       -53.0770   -2.1820  -50.0170 C.3     217 ILE    0.0900
   3420 CG2       -51.7880   -0.7880  -48.3890 C.3     217 ILE   -0.2700
   3421 CD        -53.6360   -1.0840  -50.9260 C.3     217 ILE    0.0900
   3422 HN        -54.8160   -3.3260  -47.7300 H       217 ILE    0.0900
   3423 HA        -52.0340   -3.6990  -48.1210 H       217 ILE    0.0900
   3424 HB        -53.8940   -1.2720  -48.2560 H       217 ILE   -0.1800
   3425 HG11      -53.7500   -3.0630  -50.0780 H       217 ILE    0.0900
   3426 HG12      -52.0730   -2.4700  -50.3930 H       217 ILE    0.0900
   3427 HG21      -50.8170   -1.3160  -48.5080 H       217 ILE   -0.2700
   3428 HG22      -51.8180   -0.3250  -47.3790 H       217 ILE    0.0900
   3429 HG23      -51.8570    0.0040  -49.1650 H       217 ILE    0.0900
   3430 HD1       -52.8900   -0.2690  -51.0430 H       217 ILE    0.0900
   3431 HD2       -54.5590   -0.6570  -50.4800 H       217 ILE    0.5100
   3432 HD3       -53.8640   -1.5020  -51.9300 H       217 ILE   -0.5100
   3433 N         -52.8250   -2.0310  -45.4170 N.am    218 VAL   -0.4700
   3434 CA        -52.2900   -1.6410  -44.1140 C.3     218 VAL    0.3100
   3435 C         -51.7040   -2.8220  -43.3330 C.2     218 VAL    0.0700
   3436 O         -50.5710   -2.7310  -42.8470 O.2     218 VAL    0.0900
   3437 CB        -53.3260   -0.8850  -43.2730 C.3     218 VAL   -0.0900
   3438 CG1       -52.7710   -0.5620  -41.8910 C.3     218 VAL    0.0900
   3439 CG2       -53.7430    0.3870  -43.9820 C.3     218 VAL   -0.2700
   3440 HN        -53.7780   -1.7960  -45.5910 H       218 VAL    0.0900
   3441 HA        -51.4280   -1.0150  -44.2880 H       218 VAL    0.0900
   3442 HB        -54.2370   -1.5100  -43.1660 H       218 VAL    0.0900
   3443 HG11      -51.7720   -0.0850  -41.9820 H       218 VAL   -0.2700
   3444 HG12      -52.6670   -1.4950  -41.2980 H       218 VAL    0.0900
   3445 HG13      -53.4520    0.1410  -41.3650 H       218 VAL    0.0900
   3446 HG21      -54.1910    0.1450  -44.9700 H       218 VAL    0.0900
   3447 HG22      -52.8570    1.0380  -44.1460 H       218 VAL    0.5100
   3448 HG23      -54.4980    0.9300  -43.3750 H       218 VAL   -0.5100
   3449 N         -52.4460   -3.9320  -43.2290 N.am    219 ILE   -0.4700
   3450 CA        -51.9150   -5.1410  -42.5740 C.3     219 ILE    0.3100
   3451 C         -50.6050   -5.6240  -43.1920 C.2     219 ILE    0.0700
   3452 O         -49.6490   -5.8860  -42.4740 O.2     219 ILE    0.0900
   3453 CB        -52.9380   -6.3210  -42.4870 C.3     219 ILE   -0.0900
   3454 CG1       -54.0780   -5.9800  -41.5250 C.3     219 ILE    0.0900
   3455 CG2       -52.2660   -7.5990  -41.9830 C.3     219 ILE   -0.2700
   3456 CD        -55.3060   -6.8600  -41.6820 C.3     219 ILE    0.0900
   3457 HN        -53.3740   -3.9900  -43.5840 H       219 ILE    0.0900
   3458 HA        -51.6100   -4.8550  -41.5790 H       219 ILE    0.0900
   3459 HB        -53.3680   -6.5070  -43.4950 H       219 ILE   -0.1800
   3460 HG11      -54.3780   -4.9240  -41.6960 H       219 ILE    0.0900
   3461 HG12      -53.7030   -6.0830  -40.4850 H       219 ILE    0.0900
   3462 HG21      -51.6870   -7.3870  -41.0590 H       219 ILE   -0.2700
   3463 HG22      -51.5700   -7.9910  -42.7550 H       219 ILE    0.0900
   3464 HG23      -53.0360   -8.3660  -41.7510 H       219 ILE    0.0900
   3465 HD1       -55.0400   -7.9230  -41.5000 H       219 ILE    0.0900
   3466 HD2       -55.7080   -6.7680  -42.7130 H       219 ILE    0.5100
   3467 HD3       -56.0840   -6.5600  -40.9490 H       219 ILE   -0.5100
   3468 N         -50.5530   -5.7300  -44.5180 N.am    220 PHE   -0.4700
   3469 CA        -49.3490   -6.2180  -45.2080 C.3     220 PHE    0.3100
   3470 C         -48.1280   -5.3130  -45.0340 C.2     220 PHE    0.0700
   3471 O         -47.0170   -5.7850  -44.7850 O.2     220 PHE    0.0900
   3472 CB        -49.6230   -6.4810  -46.6960 C.3     220 PHE   -0.1800
   3473 CG        -49.8680   -7.9280  -47.0140 C.ar    220 PHE    0.0900
   3474 CD1       -51.1530   -8.4660  -46.9520 C.ar    220 PHE    0.0900
   3475 CD2       -48.8090   -8.7670  -47.3620 C.ar    220 PHE    0.0000
   3476 CE1       -51.3810   -9.8150  -47.2470 C.ar    220 PHE   -0.1150
   3477 CE2       -49.0240  -10.1160  -47.6570 C.ar    220 PHE    0.1150
   3478 CZ        -50.3120  -10.6370  -47.6020 C.ar    220 PHE   -0.1150
   3479 HN        -51.3240   -5.4850  -45.1000 H       220 PHE    0.1150
   3480 HA        -49.0350   -7.1290  -44.7210 H       220 PHE   -0.1150
   3481 HB1       -48.7440   -6.1550  -47.2940 H       220 PHE    0.1150
   3482 HB2       -50.5270   -5.9170  -47.0090 H       220 PHE   -0.1150
   3483 HD1       -51.9830   -7.8340  -46.6720 H       220 PHE    0.1150
   3484 HD2       -47.8060   -8.3680  -47.4050 H       220 PHE   -0.1150
   3485 HE1       -52.3820  -10.2180  -47.2000 H       220 PHE    0.1150
   3486 HE2       -48.1930  -10.7510  -47.9260 H       220 PHE    0.5100
   3487 HZ        -50.4840  -11.6780  -47.8350 H       220 PHE   -0.5100
   3488 N         -48.3370   -4.0080  -45.1600 N.am    221 PHE   -0.4700
   3489 CA        -47.2670   -3.0570  -44.9460 C.3     221 PHE    0.3100
   3490 C         -46.7200   -3.2390  -43.5330 C.2     221 PHE    0.0700
   3491 O         -45.5670   -3.6370  -43.3520 O.2     221 PHE    0.0900
   3492 CB        -47.7790   -1.6320  -45.1570 C.3     221 PHE   -0.1800
   3493 CG        -46.7600   -0.5800  -44.8710 C.ar    221 PHE    0.0900
   3494 CD1       -45.7220   -0.3350  -45.7730 C.ar    221 PHE    0.0900
   3495 CD2       -46.8330    0.1780  -43.7020 C.ar    221 PHE    0.0000
   3496 CE1       -44.7660    0.6450  -45.5120 C.ar    221 PHE   -0.1150
   3497 CE2       -45.8850    1.1620  -43.4290 C.ar    221 PHE    0.1150
   3498 CZ        -44.8470    1.3950  -44.3360 C.ar    221 PHE   -0.1150
   3499 HN        -49.2260   -3.6300  -45.4050 H       221 PHE    0.1150
   3500 HA        -46.4730   -3.2790  -45.6440 H       221 PHE   -0.1150
   3501 HB1       -48.6400   -1.4490  -44.4800 H       221 PHE    0.1150
   3502 HB2       -48.0920   -1.5090  -46.2150 H       221 PHE   -0.1150
   3503 HD1       -45.6600   -0.9120  -46.6840 H       221 PHE    0.1150
   3504 HD2       -47.6350   -0.0000  -43.0000 H       221 PHE   -0.1150
   3505 HE1       -43.9660    0.8240  -46.2160 H       221 PHE    0.1150
   3506 HE2       -45.9520    1.7420  -42.5200 H       221 PHE    0.5100
   3507 HZ        -44.1080    2.1550  -44.1270 H       221 PHE   -0.5100
   3508 N         -47.5670   -2.9850  -42.5320 N.am    222 CYS   -0.4700
   3509 CA        -47.1780   -3.0890  -41.1300 C.3     222 CYS    0.3100
   3510 C         -46.4650   -4.3740  -40.7390 C.2     222 CYS    0.0700
   3511 O         -45.3760   -4.3280  -40.1760 O.2     222 CYS    0.0900
   3512 CB        -48.3890   -2.9320  -40.2370 C.3     222 CYS   -0.1100
   3513 SG        -49.0520   -1.3010  -40.2860 S.3     222 CYS    0.0900
   3514 HN        -48.5100   -2.7100  -42.7010 H       222 CYS    0.0900
   3515 HA        -46.4540   -2.3140  -40.9230 H       222 CYS   -0.2300
   3516 HB1       -48.0950   -3.1800  -39.1960 H       222 CYS    0.1600
   3517 HB2       -49.1640   -3.6570  -40.5620 H       222 CYS    0.5100
   3518 HG1       -49.7050   -1.4770  -41.4270 H       222 CYS   -0.5100
   3519 N         -47.0790   -5.5230  -40.9980 N.am    223 TYR   -0.4700
   3520 CA        -46.4810   -6.7680  -40.5530 C.3     223 TYR    0.3100
   3521 C         -45.2630   -7.1040  -41.3880 C.2     223 TYR    0.0700
   3522 O         -44.3140   -7.6960  -40.8820 O.2     223 TYR    0.0900
   3523 CB        -47.4980   -7.9250  -40.5050 C.3     223 TYR   -0.1800
   3524 CG        -48.4250   -7.9070  -39.2910 C.ar    223 TYR    0.0900
   3525 CD1       -49.7580   -8.3190  -39.3950 C.ar    223 TYR    0.0900
   3526 CD2       -47.9740   -7.4810  -38.0410 C.ar    223 TYR    0.0000
   3527 CE1       -50.6110   -8.3130  -38.2840 C.ar    223 TYR   -0.1150
   3528 CE2       -48.8250   -7.4610  -36.9290 C.ar    223 TYR    0.1150
   3529 CZ        -50.1380   -7.8780  -37.0590 C.ar    223 TYR   -0.1150
   3530 OH        -50.9690   -7.8570  -35.9620 O.3     223 TYR    0.1150
   3531 HN        -47.9430   -5.5810  -41.4910 H       223 TYR    0.1100
   3532 HA        -46.0700   -6.5990  -39.5690 H       223 TYR   -0.5400
   3533 HB1       -46.9480   -8.8890  -40.4790 H       223 TYR    0.4300
   3534 HB2       -48.1440   -7.8760  -41.4080 H       223 TYR   -0.1150
   3535 HD1       -50.1360   -8.6490  -40.3510 H       223 TYR    0.1150
   3536 HD2       -46.9490   -7.1590  -37.9290 H       223 TYR   -0.1150
   3537 HE1       -51.6340   -8.6450  -38.3840 H       223 TYR    0.1150
   3538 HE2       -48.4570   -7.1210  -35.9720 H       223 TYR    0.5100
   3539 HH        -51.8650   -8.0220  -36.2640 H       223 TYR   -0.5100
   3540 N         -45.2730   -6.7040  -42.6610 N.am    224 GLY   -0.4700
   3541 CA        -44.0770   -6.7970  -43.5120 C.3     224 GLY    0.3100
   3542 C         -42.9120   -6.0250  -42.9010 C.2     224 GLY   -0.0200
   3543 O         -41.8110   -6.5480  -42.7370 O.2     224 GLY    0.0900
   3544 HN        -46.0890   -6.3240  -43.0910 H       224 GLY    0.0900
   3545 HA1       -44.3160   -6.3840  -44.4810 H       224 GLY    0.5100
   3546 HA2       -43.8090   -7.8390  -43.6080 H       224 GLY   -0.5100
   3547 N         -43.1610   -4.7700  -42.5400 N.am    225 GLN   -0.4700
   3548 CA        -42.1920   -3.9920  -41.7880 C.3     225 GLN    0.3100
   3549 C         -41.6870   -4.7250  -40.5390 C.2     225 GLN    0.0700
   3550 O         -40.4870   -4.8760  -40.3250 O.2     225 GLN    0.0900
   3551 CB        -42.8020   -2.6400  -41.3970 C.3     225 GLN   -0.1800
   3552 CG        -43.0640   -1.7200  -42.5760 C.3     225 GLN    0.0900
   3553 CD        -41.7960   -1.3940  -43.3560 C.2     225 GLN    0.0900
   3554 NE2       -41.8980   -0.4360  -44.2740 N.am    225 GLN   -0.1800
   3555 OE1       -40.7400   -1.9880  -43.1350 O.2     225 GLN    0.0900
   3556 HN        -44.0170   -4.3100  -42.7650 H       225 GLN    0.0900
   3557 HA        -41.3200   -3.8480  -42.4100 H       225 GLN    0.5500
   3558 HB1       -42.1050   -2.1290  -40.6990 H       225 GLN   -0.5500
   3559 HB2       -43.7630   -2.8260  -40.8730 H       225 GLN   -0.6200
   3560 HG1       -43.5030   -0.7710  -42.2040 H       225 GLN    0.3200
   3561 HG2       -43.7850   -2.2100  -43.2640 H       225 GLN    0.3000
   3562 HE21      -41.1000   -0.1770  -44.8170 H       225 GLN    0.5100
   3563 HE22      -42.7730    0.0260  -44.4190 H       225 GLN   -0.5100
   3564 N         -42.6210   -5.1750  -39.7110 N.am    226 LEU   -0.4700
   3565 CA        -42.2900   -5.8600  -38.4740 C.3     226 LEU    0.3100
   3566 C         -41.3960   -7.0680  -38.7390 C.2     226 LEU    0.0700
   3567 O         -40.3820   -7.2560  -38.0720 O.2     226 LEU    0.0900
   3568 CB        -43.5730   -6.2730  -37.7390 C.3     226 LEU   -0.1800
   3569 CG        -43.4450   -6.4660  -36.2280 C.3     226 LEU    0.0900
   3570 CD1       -44.6610   -5.9340  -35.5020 C.3     226 LEU    0.0900
   3571 CD2       -43.2270   -7.9190  -35.8950 C.3     226 LEU   -0.0900
   3572 HN        -43.5930   -5.0630  -39.9000 H       226 LEU    0.0900
   3573 HA        -41.7050   -5.1890  -37.8630 H       226 LEU   -0.2700
   3574 HB1       -43.9240   -7.2310  -38.1770 H       226 LEU    0.0900
   3575 HB2       -44.3380   -5.4910  -37.9210 H       226 LEU    0.0900
   3576 HG        -42.5420   -5.9290  -35.8670 H       226 LEU    0.0900
   3577 HD11      -45.5740   -6.4680  -35.8440 H       226 LEU   -0.2700
   3578 HD12      -44.7840   -4.8500  -35.7130 H       226 LEU    0.0900
   3579 HD13      -44.5470   -6.0910  -34.4090 H       226 LEU    0.0900
   3580 HD21      -42.2970   -8.2880  -36.3790 H       226 LEU    0.0900
   3581 HD22      -44.0830   -8.5250  -36.2650 H       226 LEU    0.5100
   3582 HD23      -43.1280   -8.0450  -34.7960 H       226 LEU   -0.5100
   3583 N         -41.7540   -7.8850  -39.7240 N.am    227 VAL   -0.4700
   3584 CA        -40.9240   -9.0320  -40.0330 C.3     227 VAL    0.3100
   3585 C         -39.5550   -8.5470  -40.4880 C.2     227 VAL    0.0700
   3586 O         -38.5380   -9.1300  -40.1450 O.2     227 VAL    0.0900
   3587 CB        -41.5670   -9.9740  -41.0680 C.3     227 VAL   -0.0900
   3588 CG1       -40.5740  -11.0280  -41.5150 C.3     227 VAL    0.0900
   3589 CG2       -42.7890  -10.6440  -40.4700 C.3     227 VAL   -0.2700
   3590 HN        -42.5760   -7.7540  -40.2730 H       227 VAL    0.0900
   3591 HA        -40.7520   -9.5660  -39.1100 H       227 VAL    0.0900
   3592 HB        -41.8990   -9.3830  -41.9480 H       227 VAL    0.0900
   3593 HG11      -40.1050  -11.5110  -40.6310 H       227 VAL   -0.2700
   3594 HG12      -39.7750  -10.5590  -42.1280 H       227 VAL    0.0900
   3595 HG13      -41.0930  -11.8080  -42.1110 H       227 VAL    0.0900
   3596 HG21      -43.5350   -9.8780  -40.1680 H       227 VAL    0.0900
   3597 HG22      -42.4980  -11.2290  -39.5710 H       227 VAL    0.5100
   3598 HG23      -43.2570  -11.3180  -41.2190 H       227 VAL   -0.5100
   3599 N         -39.5270   -7.4490  -41.2350 N.am    228 PHE   -0.4700
   3600 CA        -38.2540   -6.8700  -41.6520 C.3     228 PHE    0.3100
   3601 C         -37.4100   -6.4250  -40.4460 C.2     228 PHE    0.0700
   3602 O         -36.3000   -6.9140  -40.2530 O.2     228 PHE    0.0900
   3603 CB        -38.4650   -5.7220  -42.6420 C.3     228 PHE   -0.1800
   3604 CG        -37.1900   -5.2200  -43.2570 C.ar    228 PHE    0.0900
   3605 CD1       -36.4310   -6.0480  -44.0860 C.ar    228 PHE    0.0900
   3606 CD2       -36.7380   -3.9260  -43.0020 C.ar    228 PHE    0.0000
   3607 CE1       -35.2480   -5.5900  -44.6520 C.ar    228 PHE   -0.1150
   3608 CE2       -35.5640   -3.4640  -43.5680 C.ar    228 PHE    0.1150
   3609 CZ        -34.8200   -4.2970  -44.3950 C.ar    228 PHE   -0.1150
   3610 HN        -40.3530   -6.9810  -41.5390 H       228 PHE    0.1150
   3611 HA        -37.6680   -7.6530  -42.1100 H       228 PHE   -0.1150
   3612 HB1       -38.9370   -4.8650  -42.1150 H       228 PHE    0.1150
   3613 HB2       -39.1190   -6.0670  -43.4720 H       228 PHE   -0.1150
   3614 HD1       -36.7670   -7.0540  -44.2900 H       228 PHE    0.1150
   3615 HD2       -37.3130   -3.2760  -42.3580 H       228 PHE   -0.1150
   3616 HE1       -34.6640   -6.2400  -45.2880 H       228 PHE    0.1150
   3617 HE2       -35.2260   -2.4580  -43.3680 H       228 PHE    0.5100
   3618 HZ        -33.9060   -3.9350  -44.8400 H       228 PHE   -0.5100
   3619 N         -37.9390   -5.5150  -39.6300 N.am    229 THR   -0.4700
   3620 CA        -37.2530   -5.0740  -38.4280 C.3     229 THR    0.3100
   3621 C         -36.6680   -6.2440  -37.6450 C.2     229 THR    0.0700
   3622 O         -35.4950   -6.2410  -37.2830 O.2     229 THR    0.0900
   3623 CB        -38.1920   -4.2660  -37.5230 C.3     229 THR    0.1400
   3624 CG2       -37.6170   -4.1120  -36.1150 C.3     229 THR    0.0900
   3625 OG1       -38.4000   -2.9660  -38.0880 O.3     229 THR   -0.6600
   3626 HN        -38.8270   -5.0960  -39.8080 H       229 THR    0.4300
   3627 HA        -36.4110   -4.4680  -38.7280 H       229 THR   -0.2700
   3628 HB        -39.1710   -4.7830  -37.4340 H       229 THR    0.0900
   3629 HG1       -37.5270   -2.6210  -38.2870 H       229 THR    0.0900
   3630 HG21      -36.5680   -3.7510  -36.1690 H       229 THR    0.0900
   3631 HG22      -37.6290   -5.0910  -35.5920 H       229 THR    0.5100
   3632 HG23      -38.2170   -3.3730  -35.5410 H       229 THR   -0.5100
   3633 N         -37.4870   -7.2590  -37.3980 N.am    230 VAL   -0.4700
   3634 CA        -37.0790   -8.3820  -36.5620 C.3     230 VAL    0.3100
   3635 C         -36.0210   -9.2760  -37.2220 C.2     230 VAL    0.0700
   3636 O         -35.1120   -9.7560  -36.5520 O.2     230 VAL    0.0900
   3637 CB        -38.3120   -9.1890  -36.0700 C.3     230 VAL   -0.0900
   3638 CG1       -37.9030  -10.5020  -35.3910 C.3     230 VAL    0.0900
   3639 CG2       -39.1400   -8.3260  -35.1280 C.3     230 VAL   -0.2700
   3640 HN        -38.4110   -7.2990  -37.7690 H       230 VAL    0.0900
   3641 HA        -36.5300   -7.9890  -35.7210 H       230 VAL    0.0900
   3642 HB        -38.9650   -9.4190  -36.9380 H       230 VAL    0.0900
   3643 HG11      -37.1200  -10.3100  -34.6270 H       230 VAL   -0.2700
   3644 HG12      -37.4970  -11.2080  -36.1460 H       230 VAL    0.0900
   3645 HG13      -38.7830  -10.9590  -34.8890 H       230 VAL    0.0900
   3646 HG21      -39.4890   -7.4110  -35.6550 H       230 VAL    0.0900
   3647 HG22      -38.5230   -8.0180  -34.2570 H       230 VAL    0.5100
   3648 HG23      -40.0280   -8.8930  -34.7760 H       230 VAL   -0.5100
   3649 N         -36.1210   -9.4940  -38.5310 N.am    231 LYS   -0.4700
   3650 CA        -35.0830  -10.2480  -39.2430 C.3     231 LYS    0.3100
   3651 C         -33.7300   -9.5360  -39.1190 C.2     231 LYS    0.0700
   3652 O         -32.7020  -10.1550  -38.8110 O.2     231 LYS    0.0900
   3653 CB        -35.4260  -10.4160  -40.7270 C.3     231 LYS   -0.1800
   3654 CG        -36.7160  -11.1470  -41.0150 C.3     231 LYS    0.0900
   3655 CD        -36.5970  -12.6340  -40.7860 C.3     231 LYS    0.0900
   3656 CE        -37.6680  -13.3700  -41.5710 C.3     231 LYS   -0.1800
   3657 NZ        -37.8130  -14.7670  -41.0960 N.4     231 LYS    0.0900
   3658 HN        -36.8880   -9.1630  -39.0760 H       231 LYS    0.0900
   3659 HA        -34.9940  -11.2140  -38.7700 H       231 LYS   -0.1800
   3660 HB1       -34.5990  -10.9750  -41.2100 H       231 LYS    0.0900
   3661 HB2       -35.4940   -9.4070  -41.1820 H       231 LYS    0.0900
   3662 HG1       -37.0030  -10.9680  -42.0720 H       231 LYS    0.2100
   3663 HG2       -37.5130  -10.7450  -40.3540 H       231 LYS    0.0500
   3664 HD1       -36.7160  -12.8530  -39.7030 H       231 LYS    0.0500
   3665 HD2       -35.5930  -12.9800  -41.1140 H       231 LYS   -0.3000
   3666 HE1       -37.3920  -13.4020  -42.6470 H       231 LYS    0.3300
   3667 HE2       -38.6460  -12.8600  -41.4430 H       231 LYS    0.3300
   3668 HZ1       -37.1440  -14.9420  -40.3200 H       231 LYS    0.3300
   3669 HZ2       -37.6140  -15.4220  -41.8790 H       231 LYS    0.5100
   3670 HZ3       -38.7850  -14.9180  -40.7570 H       231 LYS   -0.5100
   3671 N         -33.7600   -8.2240  -39.3640 N.am    232 GLU   -0.4700
   3672 CA        -32.5960   -7.3740  -39.3110 C.3     232 GLU    0.3100
   3673 C         -31.9800   -7.3730  -37.9150 C.2     232 GLU    0.0700
   3674 O         -30.7900   -7.6670  -37.7530 O.2     232 GLU    0.0900
   3675 CB        -32.9760   -5.9570  -39.7390 C.3     232 GLU   -0.1800
   3676 CG        -31.9030   -4.9150  -39.4770 C.3     232 GLU    0.0900
   3677 CD        -32.0250   -3.7010  -40.3880 C.2     232 GLU    0.0900
   3678 OE1       -32.9300   -3.6860  -41.2550 O.co2   232 GLU   -0.2800
   3679 OE2       -31.2070   -2.7650  -40.2390 O.co2   232 GLU    0.0900
   3680 HN        -34.6110   -7.7640  -39.6010 H       232 GLU    0.0900
   3681 HA        -31.8460   -7.7820  -39.9720 H       232 GLU    0.6200
   3682 HB1       -33.8940   -5.6600  -39.1900 H       232 GLU   -0.7600
   3683 HB2       -33.1950   -5.9680  -40.8280 H       232 GLU   -0.7600
   3684 HG1       -30.9060   -5.3770  -39.6370 H       232 GLU    0.5100
   3685 HG2       -31.9820   -4.5740  -38.4220 H       232 GLU   -0.5100
   3686 N         -32.7910   -7.0670  -36.9020 N.am    233 ALA   -0.4700
   3687 CA        -32.3270   -7.0900  -35.5190 C.3     233 ALA    0.3100
   3688 C         -31.6070   -8.3990  -35.1560 C.2     233 ALA    0.0700
   3689 O         -30.5510   -8.3760  -34.5260 O.2     233 ALA    0.0900
   3690 CB        -33.4780   -6.8250  -34.5700 C.3     233 ALA   -0.2700
   3691 HN        -33.7430   -6.8100  -37.0430 H       233 ALA    0.0900
   3692 HA        -31.5660   -6.3320  -35.4080 H       233 ALA    0.0900
   3693 HB1       -34.2630   -7.6020  -34.6940 H       233 ALA    0.0900
   3694 HB2       -33.9260   -5.8320  -34.7860 H       233 ALA    0.5100
   3695 HB3       -33.1170   -6.8520  -33.5190 H       233 ALA   -0.5100
   3696 N         -32.1660   -9.5330  -35.5720 N.am    234 ALA   -0.4700
   3697 CA        -31.5770  -10.8380  -35.2770 C.3     234 ALA    0.3100
   3698 C         -30.2500  -11.0540  -36.0050 C.2     234 ALA    0.0700
   3699 O         -29.3010  -11.5810  -35.4230 O.2     234 ALA    0.0900
   3700 CB        -32.5560  -11.9570  -35.6140 C.3     234 ALA   -0.2700
   3701 HN        -33.0110   -9.5430  -36.1010 H       234 ALA    0.0900
   3702 HA        -31.3250  -10.8630  -34.2280 H       234 ALA    0.0900
   3703 HB1       -32.8200  -11.9230  -36.6940 H       234 ALA    0.0900
   3704 HB2       -33.4860  -11.8380  -35.0180 H       234 ALA    0.5100
   3705 HB3       -32.0950  -12.9440  -35.3930 H       234 ALA   -0.5100
   3706 N         -30.1970  -10.6480  -37.2790 N.am    235 ALA   -0.4700
   3707 CA        -28.9970  -10.7640  -38.1190 C.3     235 ALA    0.3100
   3708 C         -27.8140  -10.0020  -37.5280 C.2     235 ALA    0.0700
   3709 O         -26.6710  -10.4530  -37.6100 O.2     235 ALA    0.0900
   3710 CB        -29.2920  -10.2520  -39.5070 C.3     235 ALA   -0.2700
   3711 HN        -30.9900  -10.2390  -37.7240 H       235 ALA    0.0900
   3712 HA        -28.7080  -11.8040  -38.1530 H       235 ALA    0.0900
   3713 HB1       -29.6010   -9.1860  -39.4630 H       235 ALA    0.0900
   3714 HB2       -30.1180  -10.8410  -39.9600 H       235 ALA    0.5100
   3715 HB3       -28.3830  -10.3330  -40.1410 H       235 ALA   -0.5100
   3716 N         -28.1120   -8.8430  -36.9400 N.am    236 GLN   -0.4700
   3717 CA        -27.1440   -8.0000  -36.2670 C.3     236 GLN    0.3100
   3718 C         -26.8500   -8.4390  -34.8230 C.2     236 GLN    0.0700
   3719 O         -26.1610   -7.7380  -34.0660 O.2     236 GLN    0.0900
   3720 CB        -27.6670   -6.5660  -36.2690 C.3     236 GLN   -0.1800
   3721 CG        -27.2100   -5.7410  -37.4580 C.3     236 GLN    0.0900
   3722 CD        -25.6990   -5.6550  -37.5320 C.2     236 GLN    0.0900
   3723 NE2       -25.0880   -5.0430  -36.5210 N.am    236 GLN   -0.1800
   3724 OE1       -25.0850   -6.1590  -38.4670 O.2     236 GLN    0.0900
   3725 HN        -29.0460   -8.4960  -36.9380 H       236 GLN    0.0900
   3726 HA        -26.2040   -8.0660  -36.7940 H       236 GLN    0.5500
   3727 HB1       -27.3220   -6.0660  -35.3400 H       236 GLN   -0.5500
   3728 HB2       -28.7770   -6.5970  -36.2690 H       236 GLN   -0.6200
   3729 HG1       -27.6220   -4.7130  -37.3700 H       236 GLN    0.3200
   3730 HG2       -27.5870   -6.2060  -38.3940 H       236 GLN    0.3000
   3731 HE21      -24.0920   -4.9560  -36.5160 H       236 GLN    0.5100
   3732 HE22      -25.6260   -4.6680  -35.7650 H       236 GLN   -0.5100
   3733 N         -27.3670   -9.6050  -34.4440 N.am    237 GLN   -0.4700
   3734 CA        -27.2980  -10.0460  -33.0640 C.3     237 GLN    0.3100
   3735 C         -27.3410  -11.5610  -32.9570 C.2     237 GLN    0.0700
   3736 O         -27.9180  -12.1190  -32.0250 O.2     237 GLN    0.0900
   3737 CB        -28.4520   -9.4340  -32.2880 C.3     237 GLN   -0.1800
   3738 CG        -28.3280   -9.5650  -30.7900 C.3     237 GLN    0.0900
   3739 CD        -29.0140   -8.4230  -30.0610 C.2     237 GLN    0.0900
   3740 NE2       -29.7800   -7.6530  -30.6810 N.am    237 GLN   -0.1800
   3741 OE1       -28.7480   -8.2860  -28.7770 O.2     237 GLN    0.0900
   3742 HN        -27.8190  -10.2220  -35.0830 H       237 GLN    0.0900
   3743 HA        -26.3520   -9.7290  -32.6510 H       237 GLN    0.5500
   3744 HB1       -29.3920   -9.9340  -32.6070 H       237 GLN   -0.5500
   3745 HB2       -28.5140   -8.3560  -32.5420 H       237 GLN   -0.6200
   3746 HG1       -27.2530   -9.5700  -30.5120 H       237 GLN    0.3200
   3747 HG2       -28.7930  -10.5210  -30.4670 H       237 GLN    0.3000
   3748 HE21      -30.2310   -6.9010  -30.1990 H       237 GLN    0.5100
   3749 HE22      -29.9440   -7.7890  -31.6580 H       237 GLN   -0.5100
   3750 N         -26.7010  -12.2310  -33.9080 N.am    238 GLN   -0.4700
   3751 CA        -26.7380  -13.6720  -33.9780 C.3     238 GLN    0.3100
   3752 C         -26.1040  -14.3710  -32.7870 C.2     238 GLN    0.0700
   3753 O         -26.1920  -15.5990  -32.6560 O.2     238 GLN    0.0900
   3754 CB        -26.0660  -14.1280  -35.2580 C.3     238 GLN   -0.1800
   3755 CG        -26.7530  -13.6090  -36.4900 C.3     238 GLN    0.0900
   3756 CD        -25.9490  -13.8690  -37.7210 C.2     238 GLN    0.0900
   3757 NE2       -24.7050  -13.8380  -37.6640 N.am    238 GLN   -0.1800
   3758 OE1       -26.6070  -14.1240  -38.8260 O.2     238 GLN    0.0900
   3759 HN        -26.1700  -11.7710  -34.6150 H       238 GLN    0.0900
   3760 HA        -27.7710  -13.9890  -33.9570 H       238 GLN    0.5500
   3761 HB1       -26.0680  -15.2370  -35.2880 H       238 GLN   -0.5500
   3762 HB2       -25.0150  -13.7690  -35.2560 H       238 GLN   -0.6200
   3763 HG1       -26.9070  -12.5130  -36.3900 H       238 GLN    0.3200
   3764 HG2       -27.7390  -14.1080  -36.5970 H       238 GLN    0.3000
   3765 HE21      -24.1630  -14.0110  -38.4860 H       238 GLN    0.5100
   3766 HE22      -24.2490  -13.6400  -36.7960 H       238 GLN   -0.5100
   3767 N         -25.4580  -13.6020  -31.9160 N.am    239 GLU   -0.4700
   3768 CA        -24.8660  -14.1680  -30.7100 C.3     239 GLU    0.3100
   3769 C         -25.9460  -14.3950  -29.6600 C.2     239 GLU    0.0700
   3770 O         -25.6870  -14.9620  -28.6010 O.2     239 GLU    0.0900
   3771 CB        -23.7410  -13.2690  -30.1590 C.3     239 GLU   -0.1800
   3772 CG        -24.2070  -12.0460  -29.3620 C.3     239 GLU    0.0900
   3773 CD        -24.5090  -10.8350  -30.2370 C.2     239 GLU    0.0900
   3774 OE1       -24.5030  -10.9570  -31.4890 O.co2   239 GLU   -0.2800
   3775 OE2       -24.7400   -9.7440  -29.6630 O.co2   239 GLU    0.0900
   3776 HN        -25.3520  -12.6190  -32.0450 H       239 GLU    0.0900
   3777 HA        -24.4730  -15.1420  -30.9610 H       239 GLU    0.6200
   3778 HB1       -23.1350  -12.9100  -31.0180 H       239 GLU   -0.7600
   3779 HB2       -23.0980  -13.8870  -29.4990 H       239 GLU   -0.7600
   3780 HG1       -23.4120  -11.7660  -28.6380 H       239 GLU    0.5100
   3781 HG2       -25.1300  -12.3130  -28.8040 H       239 GLU   -0.5100
   3782 N         -27.1630  -13.9450  -29.9610 N.am    240 SER   -0.4700
   3783 CA        -28.2900  -14.0710  -29.0340 C.3     240 SER    0.3100
   3784 C         -29.2990  -15.1120  -29.4940 C.2     240 SER    0.0700
   3785 O         -30.0770  -14.8490  -30.4090 O.2     240 SER    0.0900
   3786 CB        -29.0000  -12.7250  -28.8770 C.3     240 SER    0.0500
   3787 OG        -30.2720  -12.8980  -28.2770 O.3     240 SER    0.0900
   3788 HN        -27.3610  -13.5030  -30.8330 H       240 SER    0.0900
   3789 HA        -27.9060  -14.4070  -28.0820 H       240 SER   -0.6600
   3790 HB1       -29.1370  -12.2560  -29.8740 H       240 SER    0.4300
   3791 HB2       -28.3910  -12.0540  -28.2330 H       240 SER    0.5100
   3792 HG1       -30.7760  -12.1110  -28.4930 H       240 SER   -0.5100
   3793 N         -29.2920  -16.2880  -28.8590 N.am    241 ALA   -0.4700
   3794 CA        -30.2200  -17.3650  -29.2220 C.3     241 ALA    0.3100
   3795 C         -31.6990  -16.9150  -29.0810 C.2     241 ALA    0.0700
   3796 O         -32.5350  -17.1480  -29.9700 O.2     241 ALA    0.0900
   3797 CB        -29.9320  -18.6360  -28.4010 C.3     241 ALA   -0.2700
   3798 HN        -28.6580  -16.4850  -28.1140 H       241 ALA    0.0900
   3799 HA        -30.1030  -17.5660  -30.2770 H       241 ALA    0.0900
   3800 HB1       -30.0470  -18.4230  -27.3170 H       241 ALA    0.0900
   3801 HB2       -28.8930  -18.9790  -28.5880 H       241 ALA    0.5100
   3802 HB3       -30.6480  -19.4380  -28.6820 H       241 ALA   -0.5100
   3803 N         -32.0020  -16.2410  -27.9730 N.am    242 THR   -0.4700
   3804 CA        -33.3300  -15.6990  -27.7560 C.3     242 THR    0.3100
   3805 C         -33.7890  -14.8650  -28.9550 C.2     242 THR    0.0700
   3806 O         -34.8640  -15.1180  -29.5030 O.2     242 THR    0.0900
   3807 CB        -33.4000  -14.8580  -26.4600 C.3     242 THR    0.1400
   3808 CG2       -34.7710  -14.2630  -26.2810 C.3     242 THR    0.0900
   3809 OG1       -33.1240  -15.6940  -25.3350 O.3     242 THR   -0.6600
   3810 HN        -31.3360  -16.0790  -27.2490 H       242 THR    0.4300
   3811 HA        -34.0200  -16.5280  -27.6980 H       242 THR   -0.2700
   3812 HB        -32.6490  -14.0410  -26.4970 H       242 THR    0.0900
   3813 HG1       -33.1800  -15.1260  -24.5630 H       242 THR    0.0900
   3814 HG21      -35.5470  -15.0490  -26.4000 H       242 THR    0.0900
   3815 HG22      -34.9450  -13.4750  -27.0460 H       242 THR    0.5100
   3816 HG23      -34.8640  -13.8240  -25.2650 H       242 THR   -0.5100
   3817 N         -32.9860  -13.8840  -29.3710 N.am    243 THR   -0.4700
   3818 CA        -33.3740  -13.0200  -30.4820 C.3     243 THR    0.3100
   3819 C         -33.6430  -13.8500  -31.7360 C.2     243 THR    0.0700
   3820 O         -34.5160  -13.5130  -32.5360 O.2     243 THR    0.0900
   3821 CB        -32.3260  -11.9140  -30.7820 C.3     243 THR    0.1400
   3822 CG2       -32.8870  -10.8790  -31.7490 C.3     243 THR    0.0900
   3823 OG1       -31.9630  -11.2490  -29.5690 O.3     243 THR   -0.6600
   3824 HN        -32.1010  -13.6990  -28.9490 H       243 THR    0.4300
   3825 HA        -34.3190  -12.5670  -30.2260 H       243 THR   -0.2700
   3826 HB        -31.4160  -12.3680  -31.2290 H       243 THR    0.0900
   3827 HG1       -31.5870  -10.4070  -29.8330 H       243 THR    0.0900
   3828 HG21      -33.7890  -10.3980  -31.3120 H       243 THR    0.0900
   3829 HG22      -33.1730  -11.3680  -32.7040 H       243 THR    0.5100
   3830 HG23      -32.1270  -10.0930  -31.9450 H       243 THR   -0.5100
   3831 N         -32.9080  -14.9520  -31.8970 N.am    244 GLN   -0.4700
   3832 CA        -33.1160  -15.8260  -33.0470 C.3     244 GLN    0.3100
   3833 C         -34.4800  -16.4970  -32.9700 C.2     244 GLN    0.0700
   3834 O         -35.1660  -16.6330  -33.9840 O.2     244 GLN    0.0900
   3835 CB        -32.0150  -16.8810  -33.1670 C.3     244 GLN   -0.1800
   3836 CG        -30.5970  -16.3280  -33.1820 C.3     244 GLN    0.0900
   3837 CD        -30.4380  -15.0840  -34.0470 C.2     244 GLN    0.0900
   3838 NE2       -29.9520  -14.0060  -33.4400 N.am    244 GLN   -0.1800
   3839 OE1       -30.7380  -15.0920  -35.2380 O.2     244 GLN    0.0900
   3840 HN        -32.1980  -15.2220  -31.2520 H       244 GLN    0.0900
   3841 HA        -33.1320  -15.2080  -33.9320 H       244 GLN    0.5500
   3842 HB1       -32.1780  -17.4480  -34.1070 H       244 GLN   -0.5500
   3843 HB2       -32.1060  -17.5780  -32.3060 H       244 GLN   -0.6200
   3844 HG1       -29.9120  -17.1110  -33.5710 H       244 GLN    0.3200
   3845 HG2       -30.3030  -16.0700  -32.1430 H       244 GLN    0.3000
   3846 HE21      -29.8240  -13.1580  -33.9540 H       244 GLN    0.5100
   3847 HE22      -29.7140  -14.0440  -32.4690 H       244 GLN   -0.5100
   3848 N         -34.8710  -16.9040  -31.7610 N.am    245 LYS   -0.4700
   3849 CA        -36.1780  -17.5020  -31.5240 C.3     245 LYS    0.3100
   3850 C         -37.3060  -16.5200  -31.7920 C.2     245 LYS    0.0700
   3851 O         -38.2480  -16.8320  -32.5240 O.2     245 LYS    0.0900
   3852 CB        -36.2720  -18.0550  -30.0990 C.3     245 LYS   -0.1800
   3853 CG        -35.8140  -19.5020  -30.0020 C.3     245 LYS    0.0900
   3854 CD        -35.1090  -19.7990  -28.6840 C.3     245 LYS    0.0900
   3855 CE        -34.1580  -20.9800  -28.8590 C.3     245 LYS   -0.1800
   3856 NZ        -33.3270  -21.2450  -27.6540 N.4     245 LYS    0.0900
   3857 HN        -34.2810  -16.8170  -30.9620 H       245 LYS    0.0900
   3858 HA        -36.3180  -18.2950  -32.2430 H       245 LYS   -0.1800
   3859 HB1       -37.3280  -17.9890  -29.7580 H       245 LYS    0.0900
   3860 HB2       -35.6400  -17.4330  -29.4310 H       245 LYS    0.0900
   3861 HG1       -35.1160  -19.7160  -30.8380 H       245 LYS    0.2100
   3862 HG2       -36.6990  -20.1670  -30.0940 H       245 LYS    0.0500
   3863 HD1       -35.8640  -20.0430  -27.9060 H       245 LYS    0.0500
   3864 HD2       -34.5360  -18.9050  -28.3600 H       245 LYS   -0.3000
   3865 HE1       -33.4640  -20.7730  -29.7010 H       245 LYS    0.3300
   3866 HE2       -34.7460  -21.9000  -29.0660 H       245 LYS    0.3300
   3867 HZ1       -33.9470  -21.4570  -26.8450 H       245 LYS    0.3300
   3868 HZ2       -32.7510  -20.4060  -27.4380 H       245 LYS    0.5100
   3869 HZ3       -32.7030  -22.0560  -27.8340 H       245 LYS   -0.5100
   3870 N         -37.2040  -15.3280  -31.2080 N.am    246 ALA   -0.4700
   3871 CA        -38.1890  -14.2820  -31.4460 C.3     246 ALA    0.3100
   3872 C         -38.4120  -14.0570  -32.9420 C.2     246 ALA    0.0700
   3873 O         -39.5430  -13.9270  -33.4040 O.2     246 ALA    0.0900
   3874 CB        -37.7620  -12.9960  -30.7700 C.3     246 ALA   -0.2700
   3875 HN        -36.4580  -15.0990  -30.5890 H       246 ALA    0.0900
   3876 HA        -39.1370  -14.6160  -31.0510 H       246 ALA    0.0900
   3877 HB1       -36.7810  -12.6610  -31.1720 H       246 ALA    0.0900
   3878 HB2       -37.6590  -13.1600  -29.6760 H       246 ALA    0.5100
   3879 HB3       -38.5130  -12.2010  -30.9600 H       246 ALA   -0.5100
   3880 N         -37.3320  -14.0270  -33.7110 N.am    247 GLU   -0.4700
   3881 CA        -37.4650  -13.7720  -35.1290 C.3     247 GLU    0.3100
   3882 C         -38.3000  -14.8690  -35.7900 C.2     247 GLU    0.0700
   3883 O         -39.1680  -14.5860  -36.6140 O.2     247 GLU    0.0900
   3884 CB        -36.0850  -13.6010  -35.7680 C.3     247 GLU   -0.1800
   3885 CG        -36.0660  -13.5750  -37.2810 C.3     247 GLU    0.0900
   3886 CD        -35.8380  -14.9550  -37.8590 C.2     247 GLU    0.0900
   3887 OE1       -35.1130  -15.7670  -37.2310 O.co2   247 GLU   -0.2800
   3888 OE2       -36.3950  -15.2270  -38.9450 O.co2   247 GLU    0.0900
   3889 HN        -36.4120  -14.1740  -33.3590 H       247 GLU    0.0900
   3890 HA        -38.0520  -12.8750  -35.2550 H       247 GLU    0.6200
   3891 HB1       -35.4430  -14.4420  -35.4290 H       247 GLU   -0.7600
   3892 HB2       -35.6520  -12.6470  -35.4010 H       247 GLU   -0.7600
   3893 HG1       -35.2500  -12.9050  -37.6240 H       247 GLU    0.5100
   3894 HG2       -37.0370  -13.1870  -37.6530 H       247 GLU   -0.5100
   3895 N         -38.0550  -16.1180  -35.4020 N.am    248 LYS   -0.4700
   3896 CA        -38.8220  -17.2540  -35.9100 C.3     248 LYS    0.3100
   3897 C         -40.2830  -17.2610  -35.4490 C.2     248 LYS    0.0700
   3898 O         -41.2000  -17.4500  -36.2570 O.2     248 LYS    0.0900
   3899 CB        -38.1210  -18.5750  -35.5720 C.3     248 LYS   -0.1800
   3900 CG        -37.1610  -18.9770  -36.6740 C.3     248 LYS    0.0900
   3901 CD        -36.0690  -19.9450  -36.2470 C.3     248 LYS    0.0900
   3902 CE        -35.0450  -20.0820  -37.3730 C.3     248 LYS   -0.1800
   3903 NZ        -34.3070  -21.3700  -37.3290 N.4     248 LYS    0.0900
   3904 HN        -37.3370  -16.3360  -34.7460 H       248 LYS    0.0900
   3905 HA        -38.9160  -17.1410  -36.9800 H       248 LYS   -0.1800
   3906 HB1       -38.8850  -19.3720  -35.4430 H       248 LYS    0.0900
   3907 HB2       -37.5600  -18.4590  -34.6200 H       248 LYS    0.0900
   3908 HG1       -36.6760  -18.0570  -37.0640 H       248 LYS    0.2100
   3909 HG2       -37.7460  -19.4510  -37.4900 H       248 LYS    0.0500
   3910 HD1       -36.5150  -20.9380  -36.0240 H       248 LYS    0.0500
   3911 HD2       -35.5680  -19.5640  -35.3310 H       248 LYS   -0.3000
   3912 HE1       -34.2960  -19.2670  -37.2930 H       248 LYS    0.3300
   3913 HE2       -35.5640  -20.0300  -38.3530 H       248 LYS    0.3300
   3914 HZ1       -34.9790  -22.1590  -37.4140 H       248 LYS    0.3300
   3915 HZ2       -33.7960  -21.4470  -36.4260 H       248 LYS    0.5100
   3916 HZ3       -33.6270  -21.4070  -38.1150 H       248 LYS   -0.5100
   3917 N         -40.5000  -17.0450  -34.1560 N.am    249 GLU   -0.4700
   3918 CA        -41.8470  -17.0220  -33.6250 C.3     249 GLU    0.3100
   3919 C         -42.6530  -15.8810  -34.2390 C.2     249 GLU    0.0700
   3920 O         -43.7690  -16.0930  -34.6990 O.2     249 GLU    0.0900
   3921 CB        -41.8210  -16.9530  -32.0920 C.3     249 GLU   -0.1800
   3922 CG        -43.1730  -16.6790  -31.4090 C.3     249 GLU    0.0900
   3923 CD        -44.2550  -17.7290  -31.7020 C.2     249 GLU    0.0900
   3924 OE1       -43.9320  -18.8240  -32.2240 O.co2   249 GLU   -0.2800
   3925 OE2       -45.4430  -17.4520  -31.4020 O.co2   249 GLU    0.0900
   3926 HN        -39.7600  -16.8910  -33.5060 H       249 GLU    0.0900
   3927 HA        -42.3510  -17.9190  -33.9520 H       249 GLU    0.6200
   3928 HB1       -41.1190  -16.1460  -31.7960 H       249 GLU   -0.7600
   3929 HB2       -41.4360  -17.9230  -31.7120 H       249 GLU   -0.7600
   3930 HG1       -43.5490  -15.6920  -31.7540 H       249 GLU    0.5100
   3931 HG2       -43.0140  -16.6460  -30.3110 H       249 GLU   -0.5100
   3932 N         -42.0830  -14.6770  -34.2740 N.am    250 VAL   -0.4700
   3933 CA        -42.7600  -13.5220  -34.8580 C.3     250 VAL    0.3100
   3934 C         -43.1120  -13.7480  -36.3300 C.2     250 VAL    0.0700
   3935 O         -44.1990  -13.3680  -36.7840 O.2     250 VAL    0.0900
   3936 CB        -41.9160  -12.2330  -34.7440 C.3     250 VAL   -0.0900
   3937 CG1       -42.4940  -11.1330  -35.6260 C.3     250 VAL    0.0900
   3938 CG2       -41.8310  -11.7700  -33.3010 C.3     250 VAL   -0.2700
   3939 HN        -41.1710  -14.5120  -33.9060 H       250 VAL    0.0900
   3940 HA        -43.6970  -13.3950  -34.3380 H       250 VAL    0.0900
   3941 HB        -40.8720  -12.4470  -35.0610 H       250 VAL    0.0900
   3942 HG11      -43.5840  -11.0270  -35.4380 H       250 VAL   -0.2700
   3943 HG12      -42.3420  -11.3870  -36.6970 H       250 VAL    0.0900
   3944 HG13      -42.0000  -10.1650  -35.3960 H       250 VAL    0.0900
   3945 HG21      -41.3580  -12.5560  -32.6740 H       250 VAL    0.0900
   3946 HG22      -42.8510  -11.5690  -32.9080 H       250 VAL    0.5100
   3947 HG23      -41.2160  -10.8470  -33.2350 H       250 VAL   -0.5100
   3948 N         -42.1980  -14.3600  -37.0850 N.am    251 THR   -0.4700
   3949 CA        -42.4820  -14.6490  -38.4870 C.3     251 THR    0.3100
   3950 C         -43.6270  -15.6440  -38.6140 C.2     251 THR    0.0700
   3951 O         -44.5100  -15.4600  -39.4390 O.2     251 THR    0.0900
   3952 CB        -41.2360  -15.1340  -39.2660 C.3     251 THR    0.1400
   3953 CG2       -41.5900  -15.5090  -40.7030 C.3     251 THR    0.0900
   3954 OG1       -40.2710  -14.0850  -39.3010 O.3     251 THR   -0.6600
   3955 HN        -41.3060  -14.6390  -36.7370 H       251 THR    0.4300
   3956 HA        -42.8630  -13.7440  -38.9340 H       251 THR   -0.2700
   3957 HB        -40.7930  -16.0190  -38.7620 H       251 THR    0.0900
   3958 HG1       -39.9400  -14.0010  -38.4040 H       251 THR    0.0900
   3959 HG21      -42.1720  -14.6920  -41.1790 H       251 THR    0.0900
   3960 HG22      -42.2040  -16.4340  -40.7120 H       251 THR    0.5100
   3961 HG23      -40.6610  -15.6720  -41.2900 H       251 THR   -0.5100
   3962 N         -43.6220  -16.6880  -37.7890 N.am    252 ARG   -0.4700
   3963 CA        -44.6900  -17.6830  -37.8180 C.3     252 ARG    0.3100
   3964 C         -46.0240  -17.0010  -37.5320 C.2     252 ARG    0.0700
   3965 O         -46.9590  -17.0990  -38.3250 O.2     252 ARG    0.0900
   3966 CB        -44.4200  -18.8200  -36.8210 C.3     252 ARG   -0.1800
   3967 CG        -45.2130  -20.0920  -37.0810 C.3     252 ARG    0.0900
   3968 CD        -44.9920  -21.1310  -35.9840 C.3     252 ARG    0.0900
   3969 NE        -45.3230  -20.6150  -34.6460 N.pl3   252 ARG   -0.1800
   3970 CZ        -46.3760  -20.9890  -33.9170 C.cat   252 ARG    0.0900
   3971 NH1       -47.2340  -21.9010  -34.3720 N.pl3   252 ARG    0.0900
   3972 NH2       -46.5690  -20.4520  -32.7170 N.pl3   252 ARG    0.2000
   3973 HN        -42.8980  -16.8370  -37.1200 H       252 ARG    0.0900
   3974 HA        -44.7490  -18.0770  -38.8230 H       252 ARG    0.0900
   3975 HB1       -44.6690  -18.4560  -35.8020 H       252 ARG   -0.7000
   3976 HB2       -43.3380  -19.0690  -36.8590 H       252 ARG    0.4400
   3977 HG1       -44.9000  -20.5220  -38.0560 H       252 ARG    0.6400
   3978 HG2       -46.2940  -19.8410  -37.1300 H       252 ARG   -0.8000
   3979 HD1       -43.9240  -21.4350  -35.9700 H       252 ARG    0.4600
   3980 HD2       -45.6380  -22.0140  -36.1720 H       252 ARG    0.4600
   3981 HE        -44.7120  -19.9300  -34.2530 H       252 ARG   -0.8000
   3982 HH11      -47.0930  -22.3170  -35.2710 H       252 ARG    0.4600
   3983 HH12      -48.0180  -22.1730  -33.8150 H       252 ARG    0.4600
   3984 HH21      -45.9270  -19.7710  -32.3650 H       252 ARG    0.5100
   3985 HH22      -47.3570  -20.7290  -32.1670 H       252 ARG   -0.5100
   3986 N         -46.1010  -16.2750  -36.4220 N.am    253 MET   -0.4700
   3987 CA        -47.2950  -15.5060  -36.1200 C.3     253 MET    0.3100
   3988 C         -47.8000  -14.6310  -37.2780 C.2     253 MET    0.0700
   3989 O         -49.0010  -14.6130  -37.5570 O.2     253 MET    0.0900
   3990 CB        -47.1030  -14.6500  -34.8650 C.3     253 MET   -0.1800
   3991 CG        -47.2460  -15.4240  -33.5720 C.3     253 MET    0.0900
   3992 SD        -48.8360  -16.2670  -33.4460 S.3     253 MET    0.0900
   3993 CE        -49.9730  -14.9030  -33.7330 C.3     253 MET   -0.1400
   3994 HN        -45.3580  -16.2240  -35.7600 H       253 MET    0.0900
   3995 HA        -48.1080  -16.2020  -35.9750 H       253 MET    0.0900
   3996 HB1       -47.8580  -13.8350  -34.8750 H       253 MET   -0.0900
   3997 HB2       -46.0880  -14.2000  -34.8970 H       253 MET   -0.2200
   3998 HG1       -47.1340  -14.7170  -32.7230 H       253 MET    0.0900
   3999 HG2       -46.4260  -16.1700  -33.5140 H       253 MET    0.0900
   4000 HE1       -49.9320  -14.5590  -34.7890 H       253 MET    0.0900
   4001 HE2       -49.7120  -14.0420  -33.0820 H       253 MET    0.5100
   4002 HE3       -51.0150  -15.2190  -33.5150 H       253 MET   -0.5100
   4003 N         -46.9120  -13.8980  -37.9450 N.am    254 VAL   -0.4700
   4004 CA        -47.3680  -13.0010  -39.0070 C.3     254 VAL    0.3100
   4005 C         -47.9810  -13.7900  -40.1770 C.2     254 VAL    0.0700
   4006 O         -48.9730  -13.3660  -40.7830 O.2     254 VAL    0.0900
   4007 CB        -46.2620  -12.0040  -39.4650 C.3     254 VAL   -0.0900
   4008 CG1       -46.6720  -11.2610  -40.7400 C.3     254 VAL    0.0900
   4009 CG2       -45.9660  -10.9990  -38.3560 C.3     254 VAL   -0.2700
   4010 HN        -45.9330  -13.9220  -37.7590 H       254 VAL    0.0900
   4011 HA        -48.2200  -12.4550  -38.6290 H       254 VAL    0.0900
   4012 HB        -45.3230  -12.5660  -39.6570 H       254 VAL    0.0900
   4013 HG11      -47.6900  -10.8330  -40.6220 H       254 VAL   -0.2700
   4014 HG12      -46.6780  -11.9620  -41.6010 H       254 VAL    0.0900
   4015 HG13      -45.9590  -10.4320  -40.9390 H       254 VAL    0.0900
   4016 HG21      -45.6160  -11.5280  -37.4440 H       254 VAL    0.0900
   4017 HG22      -46.8880  -10.4320  -38.1040 H       254 VAL    0.5100
   4018 HG23      -45.1720  -10.2950  -38.6840 H       254 VAL   -0.5100
   4019 N         -47.4060  -14.9500  -40.4730 N.am    255 ILE   -0.4700
   4020 CA        -47.9520  -15.8210  -41.5050 C.3     255 ILE    0.3100
   4021 C         -49.3480  -16.3320  -41.1180 C.2     255 ILE    0.0700
   4022 O         -50.2780  -16.3340  -41.9350 O.2     255 ILE    0.0900
   4023 CB        -46.9830  -16.9750  -41.8390 C.3     255 ILE   -0.0900
   4024 CG1       -45.6570  -16.3880  -42.3580 C.3     255 ILE    0.0900
   4025 CG2       -47.6260  -17.9540  -42.8440 C.3     255 ILE   -0.2700
   4026 CD        -44.6810  -17.3940  -42.9560 C.3     255 ILE    0.0900
   4027 HN        -46.5850  -15.2730  -40.0090 H       255 ILE    0.0900
   4028 HA        -48.1320  -15.2200  -42.3830 H       255 ILE    0.0900
   4029 HB        -46.7270  -17.5220  -40.9070 H       255 ILE   -0.1800
   4030 HG11      -45.1510  -15.8790  -41.5100 H       255 ILE    0.0900
   4031 HG12      -45.8970  -15.6360  -43.1390 H       255 ILE    0.0900
   4032 HG21      -47.8800  -17.4220  -43.7860 H       255 ILE   -0.2700
   4033 HG22      -48.5590  -18.3790  -42.4140 H       255 ILE    0.0900
   4034 HG23      -46.9160  -18.7740  -43.0800 H       255 ILE    0.0900
   4035 HD1       -45.0720  -17.7780  -43.9220 H       255 ILE    0.0900
   4036 HD2       -44.5490  -18.2520  -42.2610 H       255 ILE    0.5100
   4037 HD3       -43.7000  -16.9070  -43.1390 H       255 ILE   -0.5100
   4038 N         -49.4990  -16.7360  -39.8570 N.am    256 ILE   -0.4700
   4039 CA        -50.7900  -17.1430  -39.3210 C.3     256 ILE    0.3100
   4040 C         -51.8110  -16.0020  -39.3410 C.2     256 ILE    0.0700
   4041 O         -52.9300  -16.1970  -39.7970 O.2     256 ILE    0.0900
   4042 CB        -50.6440  -17.7170  -37.9010 C.3     256 ILE   -0.0900
   4043 CG1       -49.9120  -19.0630  -37.9730 C.3     256 ILE    0.0900
   4044 CG2       -52.0170  -17.8370  -37.2150 C.3     256 ILE   -0.2700
   4045 CD        -49.2180  -19.4580  -36.6950 C.3     256 ILE    0.0900
   4046 HN        -48.7310  -16.7800  -39.2230 H       256 ILE    0.0900
   4047 HA        -51.2060  -17.8860  -39.9830 H       256 ILE    0.0900
   4048 HB        -49.9910  -17.0480  -37.3010 H       256 ILE   -0.1800
   4049 HG11      -49.1520  -19.0060  -38.7820 H       256 ILE    0.0900
   4050 HG12      -50.6510  -19.8520  -38.2300 H       256 ILE    0.0900
   4051 HG21      -52.7340  -18.3580  -37.8830 H       256 ILE   -0.2700
   4052 HG22      -52.4150  -16.8250  -36.9870 H       256 ILE    0.0900
   4053 HG23      -51.9190  -18.4200  -36.2740 H       256 ILE    0.0900
   4054 HD1       -49.9580  -19.5400  -35.8690 H       256 ILE    0.0900
   4055 HD2       -48.4640  -18.6900  -36.4200 H       256 ILE    0.5100
   4056 HD3       -48.7200  -20.4430  -36.8230 H       256 ILE   -0.5100
   4057 N         -51.4300  -14.8120  -38.8690 N.am    257 MET   -0.4700
   4058 CA        -52.3460  -13.6670  -38.8530 C.3     257 MET    0.3100
   4059 C         -52.7970  -13.2450  -40.2370 C.2     257 MET    0.0700
   4060 O         -53.9600  -12.9100  -40.4380 O.2     257 MET    0.0900
   4061 CB        -51.7210  -12.4600  -38.1680 C.3     257 MET   -0.1800
   4062 CG        -51.7830  -12.4870  -36.6630 C.3     257 MET    0.0900
   4063 SD        -50.7270  -11.1970  -35.9830 S.3     257 MET    0.0900
   4064 CE        -50.9660  -11.4830  -34.2170 C.3     257 MET   -0.1400
   4065 HN        -50.5140  -14.6500  -38.5110 H       257 MET    0.0900
   4066 HA        -53.2410  -13.9680  -38.3290 H       257 MET    0.0900
   4067 HB1       -52.2470  -11.5480  -38.5220 H       257 MET   -0.0900
   4068 HB2       -50.6550  -12.4010  -38.4710 H       257 MET   -0.2200
   4069 HG1       -51.4510  -13.4830  -36.3020 H       257 MET    0.0900
   4070 HG2       -52.8340  -12.3320  -36.3380 H       257 MET    0.0900
   4071 HE1       -51.3490  -12.5080  -34.0230 H       257 MET    0.0900
   4072 HE2       -51.7020  -10.7590  -33.8080 H       257 MET    0.5100
   4073 HE3       -50.0030  -11.3680  -33.6770 H       257 MET   -0.5100
   4074 N         -51.8710  -13.2500  -41.1930 N.am    258 VAL   -0.4700
   4075 CA        -52.1840  -12.7880  -42.5370 C.3     258 VAL    0.3100
   4076 C         -53.0590  -13.8150  -43.2540 C.2     258 VAL    0.0700
   4077 O         -54.1550  -13.4760  -43.7180 O.2     258 VAL    0.0900
   4078 CB        -50.9040  -12.3540  -43.3250 C.3     258 VAL   -0.0900
   4079 CG1       -51.0730  -12.4870  -44.8240 C.3     258 VAL    0.0900
   4080 CG2       -50.5620  -10.9250  -42.9760 C.3     258 VAL   -0.2700
   4081 HN        -50.9370  -13.5620  -41.0340 H       258 VAL    0.0900
   4082 HA        -52.8630  -11.9540  -42.4480 H       258 VAL    0.0900
   4083 HB        -50.0520  -12.9890  -43.0030 H       258 VAL    0.0900
   4084 HG11      -52.0160  -11.9970  -45.1470 H       258 VAL   -0.2700
   4085 HG12      -51.1160  -13.5600  -45.1060 H       258 VAL    0.0900
   4086 HG13      -50.2230  -11.9970  -45.3460 H       258 VAL    0.0900
   4087 HG21      -50.3690  -10.8320  -41.8860 H       258 VAL    0.0900
   4088 HG22      -51.4080  -10.2570  -43.2450 H       258 VAL    0.5100
   4089 HG23      -49.6490  -10.6090  -43.5270 H       258 VAL   -0.5100
   4090 N         -52.6090  -15.0710  -43.3130 N.am    259 ILE   -0.4700
   4091 CA        -53.4550  -16.1490  -43.8360 C.3     259 ILE    0.3100
   4092 C         -54.8570  -16.1750  -43.1990 C.2     259 ILE    0.0700
   4093 O         -55.8570  -16.4050  -43.8830 O.2     259 ILE    0.0900
   4094 CB        -52.8120  -17.5290  -43.6350 C.3     259 ILE   -0.0900
   4095 CG1       -51.6160  -17.6990  -44.5790 C.3     259 ILE    0.0900
   4096 CG2       -53.8540  -18.6350  -43.8420 C.3     259 ILE   -0.2700
   4097 CD        -50.9150  -19.0280  -44.4250 C.3     259 ILE    0.0900
   4098 HN        -51.6960  -15.3290  -43.0100 H       259 ILE    0.0900
   4099 HA        -53.6110  -15.9630  -44.8880 H       259 ILE    0.0900
   4100 HB        -52.3990  -17.5970  -42.6060 H       259 ILE   -0.1800
   4101 HG11      -50.8860  -16.8860  -44.3760 H       259 ILE    0.0900
   4102 HG12      -51.9750  -17.6060  -45.6260 H       259 ILE    0.0900
   4103 HG21      -54.3970  -18.4740  -44.7970 H       259 ILE   -0.2700
   4104 HG22      -54.5890  -18.6220  -43.0090 H       259 ILE    0.0900
   4105 HG23      -53.3510  -19.6250  -43.8820 H       259 ILE    0.0900
   4106 HD1       -51.5590  -19.8470  -44.8100 H       259 ILE    0.0900
   4107 HD2       -50.6980  -19.2200  -43.3520 H       259 ILE    0.5100
   4108 HD3       -49.9660  -19.0240  -45.0030 H       259 ILE   -0.5100
   4109 N         -54.9190  -15.9480  -41.8870 N.am    260 ALA   -0.4700
   4110 CA        -56.1770  -15.9560  -41.1490 C.3     260 ALA    0.3100
   4111 C         -57.0820  -14.7930  -41.5360 C.2     260 ALA    0.0700
   4112 O         -58.3110  -14.9230  -41.5450 O.2     260 ALA    0.0900
   4113 CB        -55.9180  -15.9430  -39.6510 C.3     260 ALA   -0.2700
   4114 HN        -54.1030  -15.7600  -41.3480 H       260 ALA    0.0900
   4115 HA        -56.7220  -16.8450  -41.4270 H       260 ALA    0.0900
   4116 HB1       -55.3490  -15.0300  -39.3700 H       260 ALA    0.0900
   4117 HB2       -55.3230  -16.8350  -39.3610 H       260 ALA    0.5100
   4118 HB3       -56.8830  -15.9420  -39.1000 H       260 ALA   -0.5100
   4119 N         -56.4880  -13.6460  -41.8460 N.am    261 PHE   -0.4700
   4120 CA        -57.2860  -12.5200  -42.2900 C.3     261 PHE    0.3100
   4121 C         -57.8420  -12.8300  -43.6780 C.2     261 PHE    0.0700
   4122 O         -59.0000  -12.5200  -43.9810 O.2     261 PHE    0.0900
   4123 CB        -56.4630  -11.2360  -42.2990 C.3     261 PHE   -0.1800
   4124 CG        -57.2470  -10.0240  -42.6770 C.ar    261 PHE    0.0900
   4125 CD1       -57.9720   -9.3240  -41.7220 C.ar    261 PHE    0.0900
   4126 CD2       -57.2530   -9.5690  -43.9870 C.ar    261 PHE    0.0000
   4127 CE1       -58.6980   -8.1840  -42.0640 C.ar    261 PHE   -0.1150
   4128 CE2       -57.9770   -8.4330  -44.3440 C.ar    261 PHE    0.1150
   4129 CZ        -58.6980   -7.7390  -43.3780 C.ar    261 PHE   -0.1150
   4130 HN        -55.5020  -13.5100  -41.7900 H       261 PHE    0.1150
   4131 HA        -58.1240  -12.4210  -41.6160 H       261 PHE   -0.1150
   4132 HB1       -55.6370  -11.3370  -43.0350 H       261 PHE    0.1150
   4133 HB2       -56.0500  -11.0580  -41.2840 H       261 PHE   -0.1150
   4134 HD1       -57.9740   -9.6690  -40.6980 H       261 PHE    0.1150
   4135 HD2       -56.6910  -10.1020  -44.7400 H       261 PHE   -0.1150
   4136 HE1       -59.2570   -7.6500  -41.3100 H       261 PHE    0.1150
   4137 HE2       -57.9790   -8.0920  -45.3690 H       261 PHE    0.5100
   4138 HZ        -59.2560   -6.8550  -43.6500 H       261 PHE   -0.5100
   4139 N         -57.0210  -13.4650  -44.5150 N.am    262 LEU   -0.4700
   4140 CA        -57.4620  -13.8340  -45.8480 C.3     262 LEU    0.3100
   4141 C         -58.6260  -14.7980  -45.7720 C.2     262 LEU    0.0700
   4142 O         -59.7010  -14.5070  -46.2930 O.2     262 LEU    0.0900
   4143 CB        -56.3190  -14.4150  -46.6830 C.3     262 LEU   -0.1800
   4144 CG        -55.2800  -13.4070  -47.2130 C.3     262 LEU    0.0900
   4145 CD1       -54.2300  -14.1070  -48.0680 C.3     262 LEU    0.0900
   4146 CD2       -55.9190  -12.2100  -47.9730 C.3     262 LEU   -0.0900
   4147 HN        -56.0870  -13.7100  -44.2690 H       262 LEU    0.0900
   4148 HA        -57.8540  -12.9470  -46.3220 H       262 LEU   -0.2700
   4149 HB1       -56.7640  -14.9340  -47.5570 H       262 LEU    0.0900
   4150 HB2       -55.7830  -15.1590  -46.0570 H       262 LEU    0.0900
   4151 HG        -54.7810  -12.9100  -46.3530 H       262 LEU    0.0900
   4152 HD11      -54.7130  -14.6010  -48.9370 H       262 LEU   -0.2700
   4153 HD12      -53.7050  -14.8800  -47.4660 H       262 LEU    0.0900
   4154 HD13      -53.4950  -13.3650  -48.4470 H       262 LEU    0.0900
   4155 HD21      -56.6060  -11.6530  -47.2990 H       262 LEU    0.0900
   4156 HD22      -56.5000  -12.5830  -48.8430 H       262 LEU    0.5100
   4157 HD23      -55.1240  -11.5170  -48.3220 H       262 LEU   -0.5100
   4158 N         -58.4320  -15.9370  -45.0990 N.am    263 ILE   -0.4700
   4159 CA        -59.5000  -16.9300  -44.9570 C.3     263 ILE    0.3100
   4160 C         -60.8200  -16.2750  -44.5050 C.2     263 ILE    0.0700
   4161 O         -61.9010  -16.6020  -44.9930 O.2     263 ILE    0.0900
   4162 CB        -59.1100  -18.0620  -43.9840 C.3     263 ILE   -0.0900
   4163 CG1       -58.0390  -18.9730  -44.6020 C.3     263 ILE    0.0900
   4164 CG2       -60.3310  -18.8990  -43.6340 C.3     263 ILE   -0.2700
   4165 CD        -57.3910  -19.9620  -43.6010 C.3     263 ILE    0.0900
   4166 HN        -57.5610  -16.1610  -44.6690 H       263 ILE    0.0900
   4167 HA        -59.7030  -17.3370  -45.9370 H       263 ILE    0.0900
   4168 HB        -58.6840  -17.6220  -43.0570 H       263 ILE   -0.1800
   4169 HG11      -57.2400  -18.3330  -45.0310 H       263 ILE    0.0900
   4170 HG12      -58.5080  -19.5600  -45.4210 H       263 ILE    0.0900
   4171 HG21      -60.8650  -19.2020  -44.5600 H       263 ILE   -0.2700
   4172 HG22      -61.0250  -18.3070  -43.0000 H       263 ILE    0.0900
   4173 HG23      -60.0170  -19.8150  -43.0900 H       263 ILE    0.0900
   4174 HD1       -58.1240  -20.7420  -43.3050 H       263 ILE    0.0900
   4175 HD2       -57.0650  -19.4180  -42.6900 H       263 ILE    0.5100
   4176 HD3       -56.5170  -20.4600  -44.0730 H       263 ILE   -0.5100
   4177 N         -60.7310  -15.3290  -43.5820 N.am    264 CYS   -0.4700
   4178 CA        -61.9330  -14.7320  -43.0360 C.3     264 CYS    0.3100
   4179 C         -62.6970  -13.8250  -43.9900 C.2     264 CYS    0.0700
   4180 O         -63.9220  -13.8290  -43.9830 O.2     264 CYS    0.0900
   4181 CB        -61.6190  -13.9650  -41.7600 C.3     264 CYS   -0.1100
   4182 SG        -63.0410  -13.0650  -41.1660 S.3     264 CYS    0.0900
   4183 HN        -59.8610  -14.9940  -43.2310 H       264 CYS    0.0900
   4184 HA        -62.6390  -15.5230  -42.8330 H       264 CYS   -0.2300
   4185 HB1       -60.7880  -13.2580  -41.9650 H       264 CYS    0.1600
   4186 HB2       -61.2810  -14.6850  -40.9850 H       264 CYS    0.5100
   4187 HG1       -63.0350  -12.1780  -42.1510 H       264 CYS   -0.5100
   4188 N         -61.9940  -13.0210  -44.7880 N.am    265 TRP   -0.4700
   4189 CA        -62.6740  -12.0200  -45.6230 C.3     265 TRP    0.3100
   4190 C         -62.5390  -12.2170  -47.1410 C.2     265 TRP    0.0700
   4191 O         -63.3220  -11.6530  -47.9110 O.2     265 TRP    0.0900
   4192 CB        -62.2410  -10.5990  -45.2510 C.3     265 TRP   -0.1800
   4193 CG        -62.4970  -10.2120  -43.8250 C.ar    265 TRP    0.0900
   4194 CD1       -61.5560   -9.9540  -42.8730 C.ar    265 TRP    0.0900
   4195 CD2       -63.7730  -10.0190  -43.1900 C.ar    265 TRP   -0.0300
   4196 CE2       -63.5170   -9.6420  -41.8500 C.ar    265 TRP   -0.1500
   4197 CE3       -65.1000  -10.1230  -43.6220 C.ar    265 TRP    0.2200
   4198 NE1       -62.1580   -9.6080  -41.6880 N.ar    265 TRP   -0.5100
   4199 CZ2       -64.5390   -9.3830  -40.9340 C.ar    265 TRP    0.3700
   4200 CZ3       -66.1220   -9.8560  -42.7110 C.ar    265 TRP    0.2400
   4201 CH2       -65.8360   -9.4920  -41.3830 C.ar    265 TRP    0.1100
   4202 HN        -61.0000  -13.0610  -44.8540 H       265 TRP   -0.2500
   4203 HA        -63.7380  -12.1360  -45.4810 H       265 TRP    0.1700
   4204 HB1       -62.7890   -9.8850  -45.9010 H       265 TRP   -0.2000
   4205 HB2       -61.1510  -10.5040  -45.4400 H       265 TRP    0.1400
   4206 HD1       -60.4880  -10.0120  -43.0290 H       265 TRP   -0.2700
   4207 HE1       -61.6920   -9.3760  -40.8630 H       265 TRP    0.1600
   4208 HE3       -65.3470  -10.4020  -44.6350 H       265 TRP   -0.1400
   4209 HZ2       -64.3400   -9.1060  -39.9090 H       265 TRP    0.1400
   4210 HZ3       -67.1510   -9.9310  -43.0300 H       265 TRP    0.5100
   4211 HH2       -66.6500   -9.2930  -40.7010 H       265 TRP   -0.5100
   4212 N         -61.5610  -13.0110  -47.5820 N.am    266 LEU   -0.4700
   4213 CA        -61.3550  -13.2120  -49.0140 C.3     266 LEU    0.3100
   4214 C         -62.6300  -13.7140  -49.6950 C.2     266 LEU    0.0700
   4215 O         -63.0160  -13.1880  -50.7380 O.2     266 LEU    0.0900
   4216 CB        -60.1650  -14.1430  -49.3100 C.3     266 LEU   -0.1800
   4217 CG        -59.7340  -14.1880  -50.7870 C.3     266 LEU    0.0900
   4218 CD1       -59.3410  -12.7900  -51.2430 C.3     266 LEU    0.0900
   4219 CD2       -58.6040  -15.2070  -51.0780 C.3     266 LEU   -0.0900
   4220 HN        -60.9400  -13.4920  -46.9670 H       266 LEU    0.0900
   4221 HA        -61.1830  -12.2440  -49.4580 H       266 LEU   -0.2700
   4222 HB1       -60.4420  -15.1720  -48.9970 H       266 LEU    0.0900
   4223 HB2       -59.2990  -13.8030  -48.7050 H       266 LEU    0.0900
   4224 HG        -60.5740  -14.5620  -51.4100 H       266 LEU    0.0900
   4225 HD11      -58.6270  -12.3400  -50.5210 H       266 LEU   -0.2700
   4226 HD12      -60.2430  -12.1440  -51.3000 H       266 LEU    0.0900
   4227 HD13      -58.8530  -12.8410  -52.2400 H       266 LEU    0.0900
   4228 HD21      -58.9340  -16.2320  -50.8060 H       266 LEU    0.0900
   4229 HD22      -57.7030  -14.9540  -50.4790 H       266 LEU    0.5100
   4230 HD23      -58.3490  -15.1900  -52.1590 H       266 LEU   -0.5100
   4231 N         -63.2990  -14.7210  -49.1010 N.am    267 PRO   -0.2900
   4232 CA        -64.5370  -15.2390  -49.6630 C.3     267 PRO    0.0000
   4233 C         -65.5920  -14.1640  -49.9290 C.2     267 PRO    0.0900
   4234 O         -66.0950  -14.0900  -51.0440 O.2     267 PRO    0.0900
   4235 CB        -65.0080  -16.2220  -48.5930 C.3     267 PRO    0.0200
   4236 CG        -63.7370  -16.7490  -48.0360 C.3     267 PRO    0.0900
   4237 CD        -62.8670  -15.5260  -47.9430 C.3     267 PRO   -0.1800
   4238 HA        -64.3590  -15.6750  -50.6330 H       267 PRO    0.0900
   4239 HB1       -65.6180  -17.0360  -49.0380 H       267 PRO    0.0900
   4240 HB2       -65.6060  -15.7080  -47.8120 H       267 PRO   -0.1800
   4241 HG1       -63.8970  -17.2040  -47.0350 H       267 PRO    0.0900
   4242 HG2       -63.2880  -17.5100  -48.7090 H       267 PRO    0.0900
   4243 HD1       -63.0460  -14.9670  -47.0000 H       267 PRO    0.5100
   4244 HD2       -61.7910  -15.7810  -48.0340 H       267 PRO   -0.5100
   4245 N         -65.9280  -13.3410  -48.9360 N.am    268 TYR   -0.4700
   4246 CA        -66.8790  -12.2540  -49.1720 C.3     268 TYR    0.3100
   4247 C         -66.4380  -11.3560  -50.3260 C.2     268 TYR    0.0700
   4248 O         -67.2320  -11.0470  -51.2140 O.2     268 TYR    0.0900
   4249 CB        -67.1200  -11.4090  -47.9120 C.3     268 TYR   -0.1800
   4250 CG        -68.3720  -11.7920  -47.1600 C.ar    268 TYR    0.0900
   4251 CD1       -68.3270  -12.1020  -45.8000 C.ar    268 TYR    0.0900
   4252 CD2       -69.6080  -11.8580  -47.8100 C.ar    268 TYR    0.0000
   4253 CE1       -69.4780  -12.4620  -45.1080 C.ar    268 TYR   -0.1150
   4254 CE2       -70.7590  -12.2130  -47.1310 C.ar    268 TYR    0.1150
   4255 CZ        -70.6890  -12.5140  -45.7800 C.ar    268 TYR   -0.1150
   4256 OH        -71.8330  -12.8670  -45.1010 O.3     268 TYR    0.1150
   4257 HN        -65.5580  -13.4270  -48.0140 H       268 TYR    0.1100
   4258 HA        -67.8070  -12.6970  -49.5020 H       268 TYR   -0.5400
   4259 HB1       -67.2210  -10.3410  -48.2000 H       268 TYR    0.4300
   4260 HB2       -66.2640  -11.5380  -47.2150 H       268 TYR   -0.1150
   4261 HD1       -67.3820  -12.0630  -45.2770 H       268 TYR    0.1150
   4262 HD2       -69.6640  -11.6280  -48.8640 H       268 TYR   -0.1150
   4263 HE1       -69.4290  -12.6990  -44.0550 H       268 TYR    0.1150
   4264 HE2       -71.7060  -12.2550  -47.6490 H       268 TYR    0.5100
   4265 HH        -72.5640  -12.8480  -45.7220 H       268 TYR   -0.5100
   4266 N         -65.1690  -10.9520  -50.3100 N.am    269 ALA   -0.4700
   4267 CA        -64.6140  -10.0990  -51.3500 C.3     269 ALA    0.3100
   4268 C         -64.5580  -10.8120  -52.7070 C.2     269 ALA    0.0700
   4269 O         -64.9990  -10.2690  -53.7180 O.2     269 ALA    0.0900
   4270 CB        -63.2340   -9.6130  -50.9410 C.3     269 ALA   -0.2700
   4271 HN        -64.5410  -11.2160  -49.5830 H       269 ALA    0.0900
   4272 HA        -65.2830   -9.2620  -51.4930 H       269 ALA    0.0900
   4273 HB1       -62.5550  -10.4790  -50.7850 H       269 ALA    0.0900
   4274 HB2       -63.3010   -9.0400  -49.9910 H       269 ALA    0.5100
   4275 HB3       -62.8080   -8.9690  -51.7380 H       269 ALA   -0.5100
   4276 N         -64.0170  -12.0310  -52.7280 N.am    270 GLY   -0.4700
   4277 CA        -63.9110  -12.8200  -53.9510 C.3     270 GLY    0.3100
   4278 C         -65.2550  -12.9800  -54.6300 C.2     270 GLY   -0.0200
   4279 O         -65.4210  -12.6430  -55.8020 O.2     270 GLY    0.0900
   4280 HN        -63.6590  -12.4620  -51.9030 H       270 GLY    0.0900
   4281 HA1       -63.5240  -13.7950  -53.6910 H       270 GLY    0.5100
   4282 HA2       -63.2310  -12.3140  -54.6200 H       270 GLY   -0.5100
   4283 N         -66.2260  -13.4910  -53.8780 N.am    271 VAL   -0.4700
   4284 CA        -67.5980  -13.6270  -54.3420 C.3     271 VAL    0.3100
   4285 C         -68.2020  -12.2880  -54.7870 C.2     271 VAL    0.0700
   4286 O         -68.7240  -12.1840  -55.8950 O.2     271 VAL    0.0900
   4287 CB        -68.4580  -14.2940  -53.2570 C.3     271 VAL   -0.0900
   4288 CG1       -69.9440  -14.0640  -53.5090 C.3     271 VAL    0.0900
   4289 CG2       -68.1250  -15.7760  -53.1720 C.3     271 VAL   -0.2700
   4290 HN        -66.0520  -13.8080  -52.9490 H       271 VAL    0.0900
   4291 HA        -67.5920  -14.2270  -55.2400 H       271 VAL    0.0900
   4292 HB        -68.1870  -13.8720  -52.2660 H       271 VAL    0.0900
   4293 HG11      -70.1970  -14.3250  -54.5600 H       271 VAL   -0.2700
   4294 HG12      -70.1950  -12.9960  -53.3380 H       271 VAL    0.0900
   4295 HG13      -70.5470  -14.7040  -52.8300 H       271 VAL    0.0900
   4296 HG21      -67.0520  -15.9120  -52.9170 H       271 VAL    0.0900
   4297 HG22      -68.3210  -16.2650  -54.1510 H       271 VAL    0.5100
   4298 HG23      -68.7410  -16.2570  -52.3830 H       271 VAL   -0.5100
   4299 N         -68.1210  -11.2570  -53.9430 N.am    272 ALA   -0.4700
   4300 CA        -68.6440   -9.9380  -54.3070 C.3     272 ALA    0.3100
   4301 C         -68.0850   -9.4660  -55.6400 C.2     272 ALA    0.0700
   4302 O         -68.8060   -8.9090  -56.4670 O.2     272 ALA    0.0900
   4303 CB        -68.3380   -8.9090  -53.2240 C.3     272 ALA   -0.2700
   4304 HN        -67.7060  -11.3370  -53.0410 H       272 ALA    0.0900
   4305 HA        -69.7120  -10.0300  -54.4430 H       272 ALA    0.0900
   4306 HB1       -67.2390   -8.8220  -53.0800 H       272 ALA    0.0900
   4307 HB2       -68.7970   -9.2230  -52.2630 H       272 ALA    0.5100
   4308 HB3       -68.7360   -7.9150  -53.5230 H       272 ALA   -0.5100
   4309 N         -66.7880   -9.6910  -55.8350 N.am    273 PHE   -0.4700
   4310 CA        -66.0850   -9.2520  -57.0310 C.3     273 PHE    0.3100
   4311 C         -66.6030   -9.9860  -58.2600 C.2     273 PHE    0.0700
   4312 O         -66.8420   -9.3790  -59.2980 O.2     273 PHE    0.0900
   4313 CB        -64.5820   -9.4890  -56.8580 C.3     273 PHE   -0.1800
   4314 CG        -63.7410   -9.0290  -58.0180 C.ar    273 PHE    0.0900
   4315 CD1       -63.3360   -7.6960  -58.1170 C.ar    273 PHE    0.0900
   4316 CD2       -63.3270   -9.9330  -58.9950 C.ar    273 PHE    0.0000
   4317 CE1       -62.5470   -7.2650  -59.1790 C.ar    273 PHE   -0.1150
   4318 CE2       -62.5430   -9.5130  -60.0650 C.ar    273 PHE    0.1150
   4319 CZ        -62.1500   -8.1760  -60.1530 C.ar    273 PHE   -0.1150
   4320 HN        -66.2340  -10.1760  -55.1630 H       273 PHE    0.1150
   4321 HA        -66.2880   -8.2010  -57.1780 H       273 PHE   -0.1150
   4322 HB1       -64.3980  -10.5780  -56.7340 H       273 PHE    0.1150
   4323 HB2       -64.2270   -8.9380  -55.9600 H       273 PHE   -0.1150
   4324 HD1       -63.6380   -6.9900  -57.3590 H       273 PHE    0.1150
   4325 HD2       -63.6180  -10.9710  -58.9200 H       273 PHE   -0.1150
   4326 HE1       -62.2450   -6.2310  -59.2460 H       273 PHE    0.1150
   4327 HE2       -62.2400  -10.2190  -60.8260 H       273 PHE    0.5100
   4328 HZ        -61.5350   -7.8480  -60.9790 H       273 PHE   -0.5100
   4329 N         -66.7820  -11.2980  -58.1310 N.am    274 TYR   -0.4700
   4330 CA        -67.2530  -12.1300  -59.2280 C.3     274 TYR    0.3100
   4331 C         -68.6300  -11.6930  -59.7170 C.2     274 TYR    0.0700
   4332 O         -68.8410  -11.5420  -60.9110 O.2     274 TYR    0.0900
   4333 CB        -67.2840  -13.5920  -58.7900 C.3     274 TYR   -0.1800
   4334 CG        -67.6280  -14.5590  -59.8880 C.ar    274 TYR    0.0900
   4335 CD1       -66.6290  -15.2660  -60.5520 C.ar    274 TYR    0.0900
   4336 CD2       -68.9530  -14.7810  -60.2550 C.ar    274 TYR    0.0000
   4337 CE1       -66.9390  -16.1700  -61.5640 C.ar    274 TYR   -0.1150
   4338 CE2       -69.2740  -15.6800  -61.2670 C.ar    274 TYR    0.1150
   4339 CZ        -68.2610  -16.3710  -61.9160 C.ar    274 TYR   -0.1150
   4340 OH        -68.5710  -17.2630  -62.9180 O.3     274 TYR    0.1150
   4341 HN        -66.6020  -11.7710  -57.2720 H       274 TYR    0.1100
   4342 HA        -66.5810  -12.0000  -60.0640 H       274 TYR   -0.5400
   4343 HB1       -68.0490  -13.7160  -57.9930 H       274 TYR    0.4300
   4344 HB2       -66.2830  -13.8780  -58.4050 H       274 TYR   -0.1150
   4345 HD1       -65.5960  -15.1100  -60.2790 H       274 TYR    0.1150
   4346 HD2       -69.7430  -14.2480  -59.7490 H       274 TYR   -0.1150
   4347 HE1       -66.1530  -16.7110  -62.0700 H       274 TYR    0.1150
   4348 HE2       -70.3060  -15.8400  -61.5440 H       274 TYR    0.5100
   4349 HH        -69.5250  -17.2710  -63.0230 H       274 TYR   -0.5100
   4350 N         -69.5610  -11.4830  -58.7880 N.am    275 ILE   -0.4700
   4351 CA        -70.9040  -10.9840  -59.1090 C.3     275 ILE    0.3100
   4352 C         -70.8810   -9.6120  -59.7880 C.2     275 ILE    0.0700
   4353 O         -71.7070   -9.3250  -60.6530 O.2     275 ILE    0.0900
   4354 CB        -71.8150  -10.9410  -57.8470 C.3     275 ILE   -0.0900
   4355 CG1       -72.2970  -12.3500  -57.5060 C.3     275 ILE    0.0900
   4356 CG2       -73.0090  -10.0070  -58.0430 C.3     275 ILE   -0.2700
   4357 CD        -72.8900  -12.4580  -56.1410 C.3     275 ILE    0.0900
   4358 HN        -69.3850  -11.6560  -57.8230 H       275 ILE    0.0900
   4359 HA        -71.3300  -11.6400  -59.8530 H       275 ILE    0.0900
   4360 HB        -71.2170  -10.5880  -56.9800 H       275 ILE   -0.1800
   4361 HG11      -71.4340  -13.0470  -57.5730 H       275 ILE    0.0900
   4362 HG12      -73.0630  -12.6530  -58.2510 H       275 ILE    0.0900
   4363 HG21      -73.5230  -10.2390  -59.0000 H       275 ILE   -0.2700
   4364 HG22      -72.6630   -8.9510  -58.0730 H       275 ILE    0.0900
   4365 HG23      -73.7330  -10.1390  -57.2100 H       275 ILE    0.0900
   4366 HD1       -73.9370  -12.0870  -56.1500 H       275 ILE    0.0900
   4367 HD2       -72.3030  -11.8480  -55.4230 H       275 ILE    0.5100
   4368 HD3       -72.8940  -13.5200  -55.8140 H       275 ILE   -0.5100
   4369 N         -69.9390   -8.7660  -59.3900 N.am    276 PHE   -0.4700
   4370 CA        -69.7930   -7.4430  -59.9760 C.3     276 PHE    0.3100
   4371 C         -69.2890   -7.5630  -61.4110 C.2     276 PHE    0.0700
   4372 O         -69.7880   -6.8950  -62.3070 O.2     276 PHE    0.0900
   4373 CB        -68.8190   -6.6290  -59.1250 C.3     276 PHE   -0.1800
   4374 CG        -68.8120   -5.1600  -59.4250 C.ar    276 PHE    0.0900
   4375 CD1       -69.6780   -4.3020  -58.7620 C.ar    276 PHE    0.0900
   4376 CD2       -67.9040   -4.6270  -60.3370 C.ar    276 PHE    0.0000
   4377 CE1       -69.6560   -2.9330  -59.0210 C.ar    276 PHE   -0.1150
   4378 CE2       -67.8720   -3.2620  -60.6010 C.ar    276 PHE    0.1150
   4379 CZ        -68.7500   -2.4140  -59.9440 C.ar    276 PHE   -0.1150
   4380 HN        -69.2880   -9.0000  -58.6730 H       276 PHE    0.1150
   4381 HA        -70.7640   -6.9700  -60.0010 H       276 PHE   -0.1150
   4382 HB1       -67.7860   -7.0010  -59.2990 H       276 PHE    0.1150
   4383 HB2       -69.0910   -6.7410  -58.0530 H       276 PHE   -0.1150
   4384 HD1       -70.3750   -4.7000  -58.0400 H       276 PHE    0.1150
   4385 HD2       -67.2140   -5.2830  -60.8450 H       276 PHE   -0.1150
   4386 HE1       -70.3400   -2.2740  -58.5060 H       276 PHE    0.1150
   4387 HE2       -67.1660   -2.8640  -61.3150 H       276 PHE    0.5100
   4388 HZ        -68.7330   -1.3530  -60.1470 H       276 PHE   -0.5100
   4389 N         -68.3110   -8.4420  -61.6180 N.am    277 THR   -0.4700
   4390 CA        -67.7120   -8.6910  -62.9280 C.3     277 THR    0.3100
   4391 C         -68.6350   -9.4780  -63.8580 C.2     277 THR    0.0700
   4392 O         -68.6220   -9.2770  -65.0700 O.2     277 THR    0.0900
   4393 CB        -66.3740   -9.4590  -62.7880 C.3     277 THR    0.1400
   4394 CG2       -65.7150   -9.6730  -64.1480 C.3     277 THR    0.0900
   4395 OG1       -65.4780   -8.7190  -61.9580 O.3     277 THR   -0.6600
   4396 HN        -67.9360   -8.9820  -60.8700 H       277 THR    0.4300
   4397 HA        -67.5460   -7.7360  -63.4050 H       277 THR   -0.2700
   4398 HB        -66.5560  -10.4540  -62.3260 H       277 THR    0.0900
   4399 HG1       -65.8400   -8.7660  -61.0700 H       277 THR    0.0900
   4400 HG21      -65.6700   -8.7120  -64.7040 H       277 THR    0.0900
   4401 HG22      -66.3050  -10.4000  -64.7450 H       277 THR    0.5100
   4402 HG23      -64.6800  -10.0530  -64.0120 H       277 THR   -0.5100
   4403 N         -69.4300  -10.3830  -63.2910 N.am    278 HSE   -0.4700
   4404 CA        -70.3320  -11.2250  -64.0680 C.3     278 HSE    0.3100
   4405 C         -71.7670  -10.8780  -63.7110 C.2     278 HSE    0.0700
   4406 O         -72.5070  -11.7210  -63.1890 O.2     278 HSE    0.0900
   4407 CB        -70.0790  -12.7100  -63.7700 C.3     278 HSE   -0.0800
   4408 CG        -68.6990  -13.1770  -64.1240 C.ar    278 HSE    0.0900
   4409 CD2       -68.2800  -14.2500  -64.8310 C.ar    278 HSE    0.0900
   4410 ND1       -67.5610  -12.5140  -63.7150 N.ar    278 HSE   -0.7000
   4411 CE1       -66.5000  -13.1530  -64.1700 C.ar    278 HSE    0.2200
   4412 NE2       -66.9050  -14.2110  -64.8490 N.ar    278 HSE    0.2500
   4413 HN        -69.4430  -10.5250  -62.3040 H       278 HSE    0.1300
   4414 HA        -70.1650  -11.0190  -65.1140 H       278 HSE   -0.3600
   4415 HB1       -70.8090  -13.3170  -64.3490 H       278 HSE    0.3200
   4416 HB2       -70.2370  -12.8860  -62.6850 H       278 HSE   -0.0500
   4417 HD2       -68.8610  -15.0260  -65.3150 H       278 HSE    0.0900
   4418 HE1       -65.4560  -12.8760  -64.0240 H       278 HSE    0.5100
   4419 HE2       -66.3200  -14.8800  -65.3070 H       278 HSE   -0.5100
   4420 N         -72.1610   -9.6320  -63.9780 N.am    279 GLN   -0.4700
   4421 CA        -73.4790   -9.1400  -63.5810 C.3     279 GLN    0.3100
   4422 C         -74.5930  -10.1220  -63.9550 C.2     279 GLN    0.0700
   4423 O         -74.6800  -10.5720  -65.1010 O.2     279 GLN    0.0900
   4424 CB        -73.7390   -7.7500  -64.1840 C.3     279 GLN   -0.1800
   4425 CG        -75.0510   -7.0850  -63.7330 C.3     279 GLN    0.0900
   4426 CD        -75.1930   -6.9650  -62.2160 C.2     279 GLN    0.0900
   4427 NE2       -74.1910   -6.7850  -61.4960 N.am    279 GLN   -0.1800
   4428 OE1       -76.4110   -7.0580  -61.7270 O.2     279 GLN    0.0900
   4429 HN        -71.5770   -8.9850  -64.4600 H       279 GLN    0.0900
   4430 HA        -73.5080   -9.0930  -62.5030 H       279 GLN    0.5500
   4431 HB1       -73.7620   -7.8490  -65.2890 H       279 GLN   -0.5500
   4432 HB2       -72.8960   -7.0840  -63.8990 H       279 GLN   -0.6200
   4433 HG1       -75.9030   -7.6850  -64.1150 H       279 GLN    0.3200
   4434 HG2       -75.0990   -6.0640  -64.1680 H       279 GLN    0.3000
   4435 HE21      -74.2950   -6.7080  -60.5050 H       279 GLN    0.5100
   4436 HE22      -73.2830   -6.7180  -61.9100 H       279 GLN   -0.5100
   4437 N         -75.4290  -10.4640  -62.9710 N.am    280 GLY   -0.4700
   4438 CA        -76.5250  -11.4100  -63.1740 C.3     280 GLY    0.3100
   4439 C         -76.0230  -12.8220  -63.4000 C.2     280 GLY   -0.0200
   4440 O         -75.6390  -13.1890  -64.5110 O.2     280 GLY    0.0900
   4441 HN        -75.3420  -10.0880  -62.0520 H       280 GLY    0.0900
   4442 HA1       -77.0890  -11.0900  -64.0380 H       280 GLY    0.5100
   4443 HA2       -77.1500  -11.3900  -62.2930 H       280 GLY   -0.5100
   4444 N         -76.0150  -13.6250  -62.3350 N.am    281 SER   -0.4700
   4445 CA        -75.5660  -15.0130  -62.4290 C.3     281 SER    0.3100
   4446 C         -76.3800  -15.9240  -61.5150 C.2     281 SER    0.0700
   4447 O         -76.9240  -15.4840  -60.5030 O.2     281 SER    0.0900
   4448 CB        -74.0720  -15.1250  -62.0930 C.3     281 SER    0.0500
   4449 OG        -73.2770  -14.3860  -63.0070 O.3     281 SER    0.0900
   4450 HN        -76.3120  -13.3170  -61.4340 H       281 SER    0.0900
   4451 HA        -75.7500  -15.3570  -63.4370 H       281 SER   -0.6600
   4452 HB1       -73.7620  -16.1920  -62.1380 H       281 SER    0.4300
   4453 HB2       -73.8930  -14.7320  -61.0700 H       281 SER    0.5100
   4454 HG1       -73.5670  -13.4740  -62.9320 H       281 SER   -0.5100
   4455 N         -76.4710  -17.1990  -61.8780 N.am    282 ASP   -0.4700
   4456 CA        -77.1540  -18.1640  -61.0360 C.3     282 ASP    0.3100
   4457 C         -76.2970  -18.5150  -59.8260 C.2     282 ASP    0.0700
   4458 O         -75.3980  -19.3540  -59.9150 O.2     282 ASP    0.0900
   4459 CB        -77.4860  -19.4400  -61.8180 C.3     282 ASP   -0.2800
   4460 CG        -78.4010  -20.3810  -61.0400 C.2     282 ASP    0.0900
   4461 OD1       -78.7760  -20.0470  -59.8960 O.co2   282 ASP    0.0900
   4462 OD2       -78.7500  -21.4580  -61.5730 O.co2   282 ASP    0.6200
   4463 HN        -76.0800  -17.5440  -62.7270 H       282 ASP   -0.7600
   4464 HA        -78.0610  -17.7050  -60.6710 H       282 ASP   -0.7600
   4465 HB1       -76.5420  -19.9770  -62.0520 H       282 ASP    0.5100
   4466 HB2       -77.9910  -19.1620  -62.7680 H       282 ASP   -0.5100
   4467 N         -76.5730  -17.8710  -58.6960 N.am    283 PHE   -0.4700
   4468 CA        -75.9190  -18.2380  -57.4480 C.3     283 PHE    0.3100
   4469 C         -76.8930  -18.7540  -56.3970 C.2     283 PHE    0.0700
   4470 O         -77.7830  -18.0360  -55.9510 O.2     283 PHE    0.0900
   4471 CB        -75.0590  -17.0890  -56.9080 C.3     283 PHE   -0.1800
   4472 CG        -73.6280  -17.1560  -57.3630 C.ar    283 PHE    0.0900
   4473 CD1       -72.8860  -15.9970  -57.5560 C.ar    283 PHE    0.0900
   4474 CD2       -73.0260  -18.3910  -57.6240 C.ar    283 PHE    0.0000
   4475 CE1       -71.5630  -16.0670  -57.9860 C.ar    283 PHE   -0.1150
   4476 CE2       -71.7080  -18.4710  -58.0600 C.ar    283 PHE    0.1150
   4477 CZ        -70.9740  -17.3080  -58.2410 C.ar    283 PHE   -0.1150
   4478 HN        -77.2280  -17.1200  -58.6520 H       283 PHE    0.1150
   4479 HA        -75.3030  -19.1040  -57.6400 H       283 PHE   -0.1150
   4480 HB1       -75.0550  -17.1210  -55.7980 H       283 PHE    0.1150
   4481 HB2       -75.4740  -16.1200  -57.2590 H       283 PHE   -0.1150
   4482 HD1       -73.3380  -15.0340  -57.3710 H       283 PHE    0.1150
   4483 HD2       -73.5950  -19.2990  -57.4830 H       283 PHE   -0.1150
   4484 HE1       -70.9900  -15.1610  -58.1230 H       283 PHE    0.1150
   4485 HE2       -71.2590  -19.4340  -58.2570 H       283 PHE    0.5100
   4486 HZ        -69.9490  -17.3630  -58.5780 H       283 PHE   -0.5100
   4487 N         -76.7060  -20.0130  -56.0010 N.am    284 GLY   -0.4700
   4488 CA        -77.6190  -20.6790  -55.0850 C.3     284 GLY    0.3100
   4489 C         -77.5910  -20.1680  -53.6570 C.2     284 GLY   -0.0200
   4490 O         -76.6960  -19.4190  -53.2750 O.2     284 GLY    0.0900
   4491 HN        -75.9310  -20.5550  -56.3150 H       284 GLY    0.0900
   4492 HA1       -77.3580  -21.7270  -55.0780 H       284 GLY    0.5100
   4493 HA2       -78.6180  -20.5480  -55.4750 H       284 GLY   -0.5100
   4494 N         -78.5740  -20.5870  -52.8470 N.am    285 PRO   -0.2900
   4495 CA        -78.6860  -20.1620  -51.4510 C.3     285 PRO    0.0000
   4496 C         -77.5870  -20.7370  -50.5460 C.2     285 PRO    0.0900
   4497 O         -77.1340  -20.0530  -49.6270 O.2     285 PRO    0.0900
   4498 CB        -80.0550  -20.7040  -51.0330 C.3     285 PRO    0.0200
   4499 CG        -80.2770  -21.8750  -51.9340 C.3     285 PRO    0.0900
   4500 CD        -79.6650  -21.4930  -53.2400 C.3     285 PRO   -0.1800
   4501 HA        -78.5800  -19.0920  -51.3730 H       285 PRO    0.0900
   4502 HB1       -80.8460  -19.9380  -51.1770 H       285 PRO    0.0900
   4503 HB2       -80.0490  -21.0180  -49.9680 H       285 PRO   -0.1800
   4504 HG1       -79.7870  -22.7830  -51.5230 H       285 PRO    0.0900
   4505 HG2       -81.3630  -22.0770  -52.0540 H       285 PRO    0.0900
   4506 HD1       -79.2550  -22.3760  -53.7730 H       285 PRO    0.5100
   4507 HD2       -80.3900  -20.9610  -53.8890 H       285 PRO   -0.5100
   4508 N         -77.1760  -21.9820  -50.7960 N.am    286 ILE   -0.4700
   4509 CA        -76.1120  -22.6240  -50.0220 C.3     286 ILE    0.3100
   4510 C         -74.7530  -21.9720  -50.3270 C.2     286 ILE    0.0700
   4511 O         -74.0250  -21.5580  -49.4210 O.2     286 ILE    0.0900
   4512 CB        -76.0510  -24.1610  -50.2970 C.3     286 ILE   -0.0900
   4513 CG1       -77.3850  -24.8430  -49.9540 C.3     286 ILE    0.0900
   4514 CG2       -74.8500  -24.8200  -49.5900 C.3     286 ILE   -0.2700
   4515 CD        -77.4970  -25.3840  -48.5530 C.3     286 ILE    0.0900
   4516 HN        -77.5770  -22.5320  -51.5240 H       286 ILE    0.0900
   4517 HA        -76.3100  -22.4420  -48.9750 H       286 ILE    0.0900
   4518 HB        -75.9650  -24.3300  -51.3900 H       286 ILE   -0.1800
   4519 HG11      -77.5310  -25.6860  -50.6610 H       286 ILE    0.0900
   4520 HG12      -78.1980  -24.1010  -50.1030 H       286 ILE    0.0900
   4521 HG21      -74.8250  -24.5210  -48.5210 H       286 ILE   -0.2700
   4522 HG22      -73.9040  -24.4940  -50.0720 H       286 ILE    0.0900
   4523 HG23      -74.9380  -25.9260  -49.6480 H       286 ILE    0.0900
   4524 HD1       -76.7490  -24.8940  -47.8930 H       286 ILE    0.0900
   4525 HD2       -77.3070  -26.4790  -48.5540 H       286 ILE    0.5100
   4526 HD3       -78.5110  -25.1810  -48.1490 H       286 ILE   -0.5100
   4527 N         -74.4210  -21.8740  -51.6120 N.am    287 PHE   -0.4700
   4528 CA        -73.1860  -21.2360  -52.0460 C.3     287 PHE    0.3100
   4529 C         -73.0730  -19.7890  -51.5270 C.2     287 PHE    0.0700
   4530 O         -71.9800  -19.3060  -51.2210 O.2     287 PHE    0.0900
   4531 CB        -73.0780  -21.2960  -53.5780 C.3     287 PHE   -0.1800
   4532 CG        -72.0580  -20.3610  -54.1580 C.ar    287 PHE    0.0900
   4533 CD1       -70.8590  -20.8540  -54.6690 C.ar    287 PHE    0.0900
   4534 CD2       -72.2970  -18.9840  -54.2010 C.ar    287 PHE    0.0000
   4535 CE1       -69.9050  -19.9910  -55.2020 C.ar    287 PHE   -0.1150
   4536 CE2       -71.3480  -18.1150  -54.7220 C.ar    287 PHE    0.1150
   4537 CZ        -70.1460  -18.6170  -55.2260 C.ar    287 PHE   -0.1150
   4538 HN        -75.0040  -22.2350  -52.3370 H       287 PHE    0.1150
   4539 HA        -72.3580  -21.7530  -51.5870 H       287 PHE   -0.1150
   4540 HB1       -74.0590  -21.0280  -54.0250 H       287 PHE    0.1150
   4541 HB2       -72.7890  -22.3250  -53.8830 H       287 PHE   -0.1150
   4542 HD1       -70.6670  -21.9170  -54.6500 H       287 PHE    0.1150
   4543 HD2       -73.2290  -18.5930  -53.8230 H       287 PHE   -0.1150
   4544 HE1       -68.9800  -20.3840  -55.5970 H       287 PHE    0.1150
   4545 HE2       -71.5400  -17.0510  -54.7370 H       287 PHE    0.5100
   4546 HZ        -69.4050  -17.9430  -55.6320 H       287 PHE   -0.5100
   4547 N         -74.2030  -19.0970  -51.4170 N.am    288 MET   -0.4700
   4548 CA        -74.2040  -17.7460  -50.8790 C.3     288 MET    0.3100
   4549 C         -74.0410  -17.7310  -49.3570 C.2     288 MET    0.0700
   4550 O         -73.8860  -16.6710  -48.7460 O.2     288 MET    0.0900
   4551 CB        -75.4760  -16.9940  -51.2970 C.3     288 MET   -0.1800
   4552 CG        -75.5070  -16.5880  -52.7630 C.3     288 MET    0.0900
   4553 SD        -74.1290  -15.5110  -53.2480 S.3     288 MET    0.0900
   4554 CE        -74.7830  -13.9010  -52.7860 C.3     288 MET   -0.1400
   4555 HN        -75.0870  -19.4670  -51.6940 H       288 MET    0.0900
   4556 HA        -73.3280  -17.2370  -51.2540 H       288 MET    0.0900
   4557 HB1       -75.5600  -16.0770  -50.6770 H       288 MET   -0.0900
   4558 HB2       -76.3520  -17.6470  -51.0950 H       288 MET   -0.2200
   4559 HG1       -76.4660  -16.0620  -52.9590 H       288 MET    0.0900
   4560 HG2       -75.4830  -17.5110  -53.3800 H       288 MET    0.0900
   4561 HE1       -75.0080  -13.8550  -51.6980 H       288 MET    0.0900
   4562 HE2       -75.7240  -13.6950  -53.3400 H       288 MET    0.5100
   4563 HE3       -74.0440  -13.1060  -53.0180 H       288 MET   -0.5100
   4564 N         -74.0740  -18.9110  -48.7420 N.am    289 THR   -0.4700
   4565 CA        -73.8520  -19.0300  -47.3000 C.3     289 THR    0.3100
   4566 C         -72.3530  -19.1940  -46.9640 C.2     289 THR    0.0700
   4567 O         -71.9200  -18.8740  -45.8500 O.2     289 THR    0.0900
   4568 CB        -74.7100  -20.1680  -46.6690 C.3     289 THR    0.1400
   4569 CG2       -74.4720  -20.2690  -45.1640 C.3     289 THR    0.0900
   4570 OG1       -76.1010  -19.9060  -46.8890 O.3     289 THR   -0.6600
   4571 HN        -74.2500  -19.7610  -49.2310 H       289 THR    0.4300
   4572 HA        -74.1070  -18.0830  -46.8490 H       289 THR   -0.2700
   4573 HB        -74.4480  -21.1420  -47.1360 H       289 THR    0.0900
   4574 HG1       -76.2170  -19.8740  -47.8410 H       289 THR    0.0900
   4575 HG21      -74.5710  -19.2670  -44.6930 H       289 THR    0.0900
   4576 HG22      -73.4490  -20.6540  -44.9670 H       289 THR    0.5100
   4577 HG23      -75.2220  -20.9500  -44.7070 H       289 THR   -0.5100
   4578 N         -71.5700  -19.6590  -47.9450 N.am    290 ILE   -0.4700
   4579 CA        -70.1380  -19.9120  -47.7670 C.3     290 ILE    0.3100
   4580 C         -69.3410  -18.6930  -47.2420 C.2     290 ILE    0.0700
   4581 O         -68.6350  -18.8020  -46.2380 O.2     290 ILE    0.0900
   4582 CB        -69.5020  -20.5000  -49.0550 C.3     290 ILE   -0.0900
   4583 CG1       -70.0430  -21.9120  -49.3190 C.3     290 ILE    0.0900
   4584 CG2       -67.9730  -20.5220  -48.9660 C.3     290 ILE   -0.2700
   4585 CD        -69.5650  -22.5470  -50.6510 C.3     290 ILE    0.0900
   4586 HN        -71.9300  -19.8560  -48.8530 H       290 ILE    0.0900
   4587 HA        -70.0240  -20.6050  -46.9450 H       290 ILE    0.0900
   4588 HB        -69.8070  -19.8830  -49.9260 H       290 ILE   -0.1800
   4589 HG11      -71.1520  -21.8630  -49.3340 H       290 ILE    0.0900
   4590 HG12      -69.7220  -22.5700  -48.4850 H       290 ILE    0.0900
   4591 HG21      -67.6490  -21.1450  -48.1050 H       290 ILE   -0.2700
   4592 HG22      -67.5880  -19.4900  -48.8200 H       290 ILE    0.0900
   4593 HG23      -67.5450  -20.9540  -49.8960 H       290 ILE    0.0900
   4594 HD1       -68.4840  -22.7930  -50.5910 H       290 ILE    0.0900
   4595 HD2       -69.7210  -21.8330  -51.4890 H       290 ILE    0.5100
   4596 HD3       -70.1310  -23.4830  -50.8490 H       290 ILE   -0.5100
   4597 N         -69.4450  -17.5270  -47.9030 N.am    291 PRO   -0.2900
   4598 CA        -68.7360  -16.3690  -47.3420 C.3     291 PRO    0.0000
   4599 C         -69.0820  -16.0840  -45.8750 C.2     291 PRO    0.0900
   4600 O         -68.2310  -15.6000  -45.1260 O.2     291 PRO    0.0900
   4601 CB        -69.1750  -15.1950  -48.2370 C.3     291 PRO    0.0200
   4602 CG        -70.2790  -15.7260  -49.1030 C.3     291 PRO    0.0900
   4603 CD        -70.0990  -17.2110  -49.1830 C.3     291 PRO   -0.1800
   4604 HA        -67.6730  -16.5520  -47.3350 H       291 PRO    0.0900
   4605 HB1       -68.3270  -14.8420  -48.8600 H       291 PRO    0.0900
   4606 HB2       -69.5420  -14.3500  -47.6160 H       291 PRO   -0.1800
   4607 HG1       -71.2670  -15.4820  -48.6590 H       291 PRO    0.0900
   4608 HG2       -70.2200  -15.2780  -50.1180 H       291 PRO    0.0900
   4609 HD1       -71.0710  -17.7400  -49.2590 H       291 PRO    0.5100
   4610 HD2       -69.4420  -17.5000  -50.0300 H       291 PRO   -0.5100
   4611 N         -70.3140  -16.3730  -45.4610 N.am    292 ALA   -0.4700
   4612 CA        -70.7300  -16.1190  -44.0820 C.3     292 ALA    0.3100
   4613 C         -70.0780  -17.1020  -43.1240 C.2     292 ALA    0.0700
   4614 O         -69.6910  -16.7430  -42.0160 O.2     292 ALA    0.0900
   4615 CB        -72.2400  -16.1850  -43.9610 C.3     292 ALA   -0.2700
   4616 HN        -71.0000  -16.7710  -46.0650 H       292 ALA    0.0900
   4617 HA        -70.3740  -15.1380  -43.8000 H       292 ALA    0.0900
   4618 HB1       -72.6040  -17.1920  -44.2610 H       292 ALA    0.0900
   4619 HB2       -72.7070  -15.4280  -44.6260 H       292 ALA    0.5100
   4620 HB3       -72.5450  -15.9970  -42.9090 H       292 ALA   -0.5100
   4621 N         -69.9700  -18.3560  -43.5640 N.am    293 PHE   -0.4700
   4622 CA        -69.3620  -19.4190  -42.7870 C.3     293 PHE    0.3100
   4623 C         -67.9370  -19.0100  -42.4420 C.2     293 PHE    0.0700
   4624 O         -67.5380  -19.0390  -41.2730 O.2     293 PHE    0.0900
   4625 CB        -69.4300  -20.7260  -43.5870 C.3     293 PHE   -0.1800
   4626 CG        -68.3300  -21.7150  -43.2740 C.ar    293 PHE    0.0900
   4627 CD1       -68.5630  -22.8020  -42.4340 C.ar    293 PHE    0.0900
   4628 CD2       -67.0670  -21.5890  -43.8570 C.ar    293 PHE    0.0000
   4629 CE1       -67.5490  -23.7310  -42.1590 C.ar    293 PHE   -0.1150
   4630 CE2       -66.0510  -22.5130  -43.5810 C.ar    293 PHE    0.1150
   4631 CZ        -66.2940  -23.5840  -42.7310 C.ar    293 PHE   -0.1150
   4632 HN        -70.3080  -18.6220  -44.4620 H       293 PHE    0.1150
   4633 HA        -69.9020  -19.5120  -41.8550 H       293 PHE   -0.1150
   4634 HB1       -69.3580  -20.4930  -44.6700 H       293 PHE    0.1150
   4635 HB2       -70.3940  -21.2350  -43.3690 H       293 PHE   -0.1150
   4636 HD1       -69.5380  -22.9310  -41.9870 H       293 PHE    0.1150
   4637 HD2       -66.8710  -20.7670  -44.5290 H       293 PHE   -0.1150
   4638 HE1       -67.7470  -24.5640  -41.5010 H       293 PHE    0.1150
   4639 HE2       -65.0760  -22.3910  -44.0300 H       293 PHE    0.5100
   4640 HZ        -65.5110  -24.2980  -42.5170 H       293 PHE   -0.5100
   4641 N         -67.1830  -18.5800  -43.4540 N.am    294 PHE   -0.4700
   4642 CA        -65.8060  -18.1630  -43.2430 C.3     294 PHE    0.3100
   4643 C         -65.6880  -16.9570  -42.3070 C.2     294 PHE    0.0700
   4644 O         -64.8740  -16.9740  -41.3760 O.2     294 PHE    0.0900
   4645 CB        -65.0860  -17.9450  -44.5720 C.3     294 PHE   -0.1800
   4646 CG        -64.6340  -19.2270  -45.2210 C.ar    294 PHE    0.0900
   4647 CD1       -63.4240  -19.8140  -44.8670 C.ar    294 PHE    0.0900
   4648 CD2       -65.4270  -19.8630  -46.1750 C.ar    294 PHE    0.0000
   4649 CE1       -63.0110  -21.0130  -45.4500 C.ar    294 PHE   -0.1150
   4650 CE2       -65.0170  -21.0620  -46.7590 C.ar    294 PHE    0.1150
   4651 CZ        -63.8090  -21.6380  -46.3970 C.ar    294 PHE   -0.1150
   4652 HN        -67.5240  -18.5260  -44.3890 H       294 PHE    0.1150
   4653 HA        -65.3100  -18.9340  -42.6720 H       294 PHE   -0.1150
   4654 HB1       -64.1800  -17.3230  -44.4040 H       294 PHE    0.1150
   4655 HB2       -65.7710  -17.4370  -45.2850 H       294 PHE   -0.1150
   4656 HD1       -62.7950  -19.3350  -44.1310 H       294 PHE    0.1150
   4657 HD2       -66.3680  -19.4220  -46.4640 H       294 PHE   -0.1150
   4658 HE1       -62.0680  -21.4550  -45.1630 H       294 PHE    0.1150
   4659 HE2       -65.6440  -21.5420  -47.4970 H       294 PHE    0.5100
   4660 HZ        -63.4920  -22.5660  -46.8490 H       294 PHE   -0.5100
   4661 N         -66.5100  -15.9300  -42.5090 N.am    295 ALA   -0.4700
   4662 CA        -66.4360  -14.7670  -41.6310 C.3     295 ALA    0.3100
   4663 C         -66.8830  -15.0800  -40.2010 C.2     295 ALA    0.0700
   4664 O         -66.1740  -14.7810  -39.2370 O.2     295 ALA    0.0900
   4665 CB        -67.2200  -13.5800  -42.2020 C.3     295 ALA   -0.2700
   4666 HN        -67.1880  -15.9070  -43.2410 H       295 ALA    0.0900
   4667 HA        -65.3950  -14.5050  -41.5180 H       295 ALA    0.0900
   4668 HB1       -68.2910  -13.8520  -42.3240 H       295 ALA    0.0900
   4669 HB2       -66.8100  -13.2990  -43.1950 H       295 ALA    0.5100
   4670 HB3       -67.1510  -12.7140  -41.5100 H       295 ALA   -0.5100
   4671 N         -68.0560  -15.6880  -40.0580 N.am    296 LYS   -0.4700
   4672 CA        -68.6330  -15.9300  -38.7380 C.3     296 LYS    0.3100
   4673 C         -67.7640  -16.8390  -37.8660 C.2     296 LYS    0.0700
   4674 O         -67.7240  -16.6800  -36.6490 O.2     296 LYS    0.0900
   4675 CB        -70.0590  -16.4930  -38.8460 C.3     296 LYS   -0.1800
   4676 CG        -71.1260  -15.4630  -39.1830 C.3     296 LYS    0.0900
   4677 CD        -72.5140  -16.1020  -39.2040 C.3     296 LYS    0.0900
   4678 CE        -73.6330  -15.0670  -39.2570 C.3     296 LYS   -0.1800
   4679 NZ        -73.4310  -14.0950  -40.3480 N.4     296 LYS    0.0900
   4680 HN        -68.5910  -16.0040  -40.8380 H       296 LYS    0.0900
   4681 HA        -68.6450  -14.9910  -38.2030 H       296 LYS   -0.1800
   4682 HB1       -70.3220  -16.9620  -37.8750 H       296 LYS    0.0900
   4683 HB2       -70.0650  -17.2730  -39.6360 H       296 LYS    0.0900
   4684 HG1       -70.9090  -15.0240  -40.1800 H       296 LYS    0.2100
   4685 HG2       -71.1070  -14.6530  -38.4230 H       296 LYS    0.0500
   4686 HD1       -72.6390  -16.7180  -38.2890 H       296 LYS    0.0500
   4687 HD2       -72.5930  -16.7590  -40.0950 H       296 LYS   -0.3000
   4688 HE1       -73.6660  -14.5010  -38.3010 H       296 LYS    0.3300
   4689 HE2       -74.6050  -15.5750  -39.4320 H       296 LYS    0.3300
   4690 HZ1       -73.4070  -14.5950  -41.2590 H       296 LYS    0.3300
   4691 HZ2       -72.5320  -13.5940  -40.2040 H       296 LYS    0.5100
   4692 HZ3       -74.2130  -13.4090  -40.3500 H       296 LYS   -0.5100
   4693 N         -67.0660  -17.7850  -38.4890 N.am    297 THR   -0.4700
   4694 CA        -66.2320  -18.7120  -37.7280 C.3     297 THR    0.3100
   4695 C         -65.0230  -18.0100  -37.1020 C.2     297 THR    0.0700
   4696 O         -64.4200  -18.5140  -36.1560 O.2     297 THR    0.0900
   4697 CB        -65.8200  -19.9340  -38.5750 C.3     297 THR    0.1400
   4698 CG2       -64.9550  -20.9120  -37.7740 C.3     297 THR    0.0900
   4699 OG1       -67.0020  -20.6120  -39.0020 O.3     297 THR   -0.6600
   4700 HN        -67.0800  -17.9020  -39.4780 H       297 THR    0.4300
   4701 HA        -66.7960  -19.0340  -36.8660 H       297 THR   -0.2700
   4702 HB        -65.2450  -19.6040  -39.4680 H       297 THR    0.0900
   4703 HG1       -67.3340  -20.1160  -39.7540 H       297 THR    0.0900
   4704 HG21      -65.5160  -21.2810  -36.8890 H       297 THR    0.0900
   4705 HG22      -64.0340  -20.4020  -37.4220 H       297 THR    0.5100
   4706 HG23      -64.6810  -21.7820  -38.4090 H       297 THR   -0.5100
   4707 N         -64.6930  -16.8240  -37.6000 N.am    298 SER   -0.4700
   4708 CA        -63.5940  -16.0620  -37.0260 C.3     298 SER    0.3100
   4709 C         -63.9160  -15.6270  -35.6000 C.2     298 SER    0.0700
   4710 O         -63.0190  -15.2520  -34.8520 O.2     298 SER    0.0900
   4711 CB        -63.2510  -14.8430  -37.8790 C.3     298 SER    0.0500
   4712 OG        -64.2090  -13.8280  -37.6660 O.3     298 SER    0.0900
   4713 HN        -65.1710  -16.4110  -38.3710 H       298 SER    0.0900
   4714 HA        -62.7390  -16.7180  -36.9540 H       298 SER   -0.6600
   4715 HB1       -63.2530  -15.1210  -38.9540 H       298 SER    0.4300
   4716 HB2       -62.2470  -14.4550  -37.5990 H       298 SER    0.5100
   4717 HG1       -64.9690  -14.0660  -38.2010 H       298 SER   -0.5100
   4718 N         -65.1860  -15.6840  -35.2090 N.am    299 ALA   -0.4700
   4719 CA        -65.5270  -15.3920  -33.8200 C.3     299 ALA    0.3100
   4720 C         -64.9180  -16.4340  -32.8770 C.2     299 ALA    0.0700
   4721 O         -64.7650  -16.1960  -31.6760 O.2     299 ALA    0.0900
   4722 CB        -67.0290  -15.2990  -33.6350 C.3     299 ALA   -0.2700
   4723 HN        -65.9360  -15.9200  -35.8210 H       299 ALA    0.0900
   4724 HA        -65.0600  -14.4560  -33.5520 H       299 ALA    0.0900
   4725 HB1       -67.5090  -16.2610  -33.9180 H       299 ALA    0.0900
   4726 HB2       -67.4410  -14.4940  -34.2810 H       299 ALA    0.5100
   4727 HB3       -67.2670  -15.0830  -32.5720 H       299 ALA   -0.5100
   4728 N         -64.5610  -17.5930  -33.4370 N.am    300 VAL   -0.4700
   4729 CA        -63.8320  -18.6170  -32.7130 C.3     300 VAL    0.3100
   4730 C         -62.3230  -18.5520  -33.0150 C.2     300 VAL    0.0700
   4731 O         -61.5160  -18.4890  -32.0900 O.2     300 VAL    0.0900
   4732 CB        -64.4020  -20.0100  -33.0280 C.3     300 VAL   -0.0900
   4733 CG1       -63.4970  -21.1530  -32.5070 C.3     300 VAL    0.0900
   4734 CG2       -65.7920  -20.1290  -32.4600 C.3     300 VAL   -0.2700
   4735 HN        -64.7810  -17.8070  -34.3850 H       300 VAL    0.0900
   4736 HA        -63.9160  -18.4050  -31.6580 H       300 VAL    0.0900
   4737 HB        -64.5120  -20.1140  -34.1270 H       300 VAL    0.0900
   4738 HG11      -63.2360  -20.9770  -31.4420 H       300 VAL   -0.2700
   4739 HG12      -62.5590  -21.1920  -33.1010 H       300 VAL    0.0900
   4740 HG13      -64.0310  -22.1240  -32.5860 H       300 VAL    0.0900
   4741 HG21      -66.4540  -19.3580  -32.9080 H       300 VAL    0.0900
   4742 HG22      -65.7660  -19.9790  -31.3600 H       300 VAL    0.5100
   4743 HG23      -66.2100  -21.1320  -32.6910 H       300 VAL   -0.5100
   4744 N         -61.9120  -18.5420  -34.2860 N.am    301 TYR   -0.4700
   4745 CA        -60.4780  -18.6700  -34.5540 C.3     301 TYR    0.3100
   4746 C         -59.6390  -17.4180  -34.3200 C.2     301 TYR    0.0700
   4747 O         -58.4690  -17.5330  -33.9440 O.2     301 TYR    0.0900
   4748 CB        -60.1510  -19.3530  -35.9030 C.3     301 TYR   -0.1800
   4749 CG        -60.6530  -18.6540  -37.1500 C.ar    301 TYR    0.0900
   4750 CD1       -60.0010  -17.5270  -37.6610 C.ar    301 TYR    0.0900
   4751 CD2       -61.7520  -19.1490  -37.8430 C.ar    301 TYR    0.0000
   4752 CE1       -60.4570  -16.9000  -38.8050 C.ar    301 TYR   -0.1150
   4753 CE2       -62.2100  -18.5330  -38.9870 C.ar    301 TYR    0.1150
   4754 CZ        -61.5640  -17.4100  -39.4640 C.ar    301 TYR   -0.1150
   4755 OH        -62.0410  -16.8010  -40.6030 O.3     301 TYR    0.1150
   4756 HN        -62.5260  -18.4530  -35.0660 H       301 TYR    0.1100
   4757 HA        -60.0520  -19.2460  -33.7460 H       301 TYR   -0.5400
   4758 HB1       -60.6030  -20.3670  -35.9050 H       301 TYR    0.4300
   4759 HB2       -59.0470  -19.4260  -36.0040 H       301 TYR   -0.1150
   4760 HD1       -59.1280  -17.1410  -37.1540 H       301 TYR    0.1150
   4761 HD2       -62.2570  -20.0300  -37.4770 H       301 TYR   -0.1150
   4762 HE1       -59.9550  -16.0200  -39.1820 H       301 TYR    0.1150
   4763 HE2       -63.0690  -18.9270  -39.5090 H       301 TYR    0.5100
   4764 HH        -62.9500  -17.0800  -40.7300 H       301 TYR   -0.5100
   4765 N         -60.2150  -16.2300  -34.5150 N.am    302 ASN   -0.4700
   4766 CA        -59.4950  -14.9960  -34.1810 C.3     302 ASN    0.3100
   4767 C         -59.0000  -14.9860  -32.7340 C.2     302 ASN    0.0700
   4768 O         -57.8140  -14.7880  -32.5050 O.2     302 ASN    0.0900
   4769 CB        -60.3300  -13.7460  -34.4360 C.3     302 ASN   -0.1800
   4770 CG        -60.2200  -13.2360  -35.8630 C.2     302 ASN    0.0900
   4771 ND2       -61.0210  -12.2220  -36.1710 N.am    302 ASN    0.0900
   4772 OD1       -59.4270  -13.7240  -36.6710 O.2     302 ASN    0.5500
   4773 HN        -61.1340  -16.1280  -34.8870 H       302 ASN   -0.5500
   4774 HA        -58.5990  -14.9680  -34.7820 H       302 ASN   -0.6200
   4775 HB1       -59.9920  -12.9400  -33.7500 H       302 ASN    0.3200
   4776 HB2       -61.3970  -13.9770  -34.2290 H       302 ASN    0.3000
   4777 HD21      -61.6400  -11.8480  -35.4810 H       302 ASN    0.5100
   4778 HD22      -61.0030  -11.8340  -37.0920 H       302 ASN   -0.5100
   4779 N         -59.8920  -15.2220  -31.7510 N.am    303 PRO   -0.2900
   4780 CA        -59.4260  -15.2810  -30.3530 C.3     303 PRO    0.0000
   4781 C         -58.4450  -16.4370  -30.0800 C.2     303 PRO    0.0900
   4782 O         -57.6090  -16.3440  -29.1790 O.2     303 PRO    0.0900
   4783 CB        -60.7130  -15.4790  -29.5390 C.3     303 PRO    0.0200
   4784 CG        -61.8530  -15.2380  -30.4960 C.3     303 PRO    0.0900
   4785 CD        -61.3440  -15.4620  -31.8760 C.3     303 PRO   -0.1800
   4786 HA        -58.8740  -14.3890  -30.1060 H       303 PRO    0.0900
   4787 HB1       -60.7550  -14.7570  -28.6960 H       303 PRO    0.0900
   4788 HB2       -60.7610  -16.5110  -29.1310 H       303 PRO   -0.1800
   4789 HG1       -62.6870  -15.9400  -30.2810 H       303 PRO    0.0900
   4790 HG2       -62.2250  -14.1960  -30.3920 H       303 PRO    0.0900
   4791 HD1       -61.5290  -16.5020  -32.2150 H       303 PRO    0.5100
   4792 HD2       -61.7880  -14.7430  -32.5960 H       303 PRO   -0.5100
   4793 N         -58.5360  -17.5250  -30.8360 N.am    304 VAL   -0.4700
   4794 CA        -57.5450  -18.5780  -30.6960 C.3     304 VAL    0.3100
   4795 C         -56.1800  -17.9980  -31.0690 C.2     304 VAL    0.0700
   4796 O         -55.2300  -18.0710  -30.3030 O.2     304 VAL    0.0900
   4797 CB        -57.9020  -19.8190  -31.5470 C.3     304 VAL   -0.0900
   4798 CG1       -56.7360  -20.7820  -31.6410 C.3     304 VAL    0.0900
   4799 CG2       -59.1020  -20.5280  -30.9460 C.3     304 VAL   -0.2700
   4800 HN        -59.2600  -17.6650  -31.5080 H       304 VAL    0.0900
   4801 HA        -57.4950  -18.8460  -29.6520 H       304 VAL    0.0900
   4802 HB        -58.1860  -19.4910  -32.5690 H       304 VAL    0.0900
   4803 HG11      -56.3290  -20.9880  -30.6280 H       304 VAL   -0.2700
   4804 HG12      -55.9290  -20.3380  -32.2640 H       304 VAL    0.0900
   4805 HG13      -57.0720  -21.7400  -32.0910 H       304 VAL    0.0900
   4806 HG21      -59.9190  -19.7990  -30.7540 H       304 VAL    0.0900
   4807 HG22      -58.8180  -21.0020  -29.9820 H       304 VAL    0.5100
   4808 HG23      -59.4750  -21.3040  -31.6480 H       304 VAL   -0.5100
   4809 N         -56.1040  -17.3760  -32.2380 N.am    305 ILE   -0.4700
   4810 CA        -54.8740  -16.7620  -32.7150 C.3     305 ILE    0.3100
   4811 C         -54.3860  -15.5940  -31.8450 C.2     305 ILE    0.0700
   4812 O         -53.2290  -15.5690  -31.4170 O.2     305 ILE    0.0900
   4813 CB        -55.0450  -16.3370  -34.1790 C.3     305 ILE   -0.0900
   4814 CG1       -55.0460  -17.5910  -35.0620 C.3     305 ILE    0.0900
   4815 CG2       -53.9480  -15.3670  -34.6010 C.3     305 ILE   -0.2700
   4816 CD        -55.7830  -17.4280  -36.3540 C.3     305 ILE    0.0900
   4817 HN        -56.8900  -17.3020  -32.8470 H       305 ILE    0.0900
   4818 HA        -54.0750  -17.4830  -32.6200 H       305 ILE    0.0900
   4819 HB        -56.0340  -15.8480  -34.3030 H       305 ILE   -0.1800
   4820 HG11      -55.5150  -18.4210  -34.4930 H       305 ILE    0.0900
   4821 HG12      -53.9930  -17.8600  -35.2900 H       305 ILE    0.0900
   4822 HG21      -52.9510  -15.7720  -34.3250 H       305 ILE   -0.2700
   4823 HG22      -54.0880  -14.3910  -34.0890 H       305 ILE    0.0900
   4824 HG23      -53.9780  -15.2190  -35.7020 H       305 ILE    0.0900
   4825 HD1       -55.3240  -16.6140  -36.9550 H       305 ILE    0.0900
   4826 HD2       -56.8440  -17.1680  -36.1540 H       305 ILE    0.5100
   4827 HD3       -55.7330  -18.3710  -36.9400 H       305 ILE   -0.5100
   4828 N         -55.2810  -14.6540  -31.5430 N.am    306 TYR   -0.4700
   4829 CA        -54.9230  -13.3770  -30.9180 C.3     306 TYR    0.3100
   4830 C         -55.0370  -13.3270  -29.4000 C.2     306 TYR    0.0700
   4831 O         -54.6270  -12.3460  -28.7770 O.2     306 TYR    0.0900
   4832 CB        -55.7850  -12.2540  -31.4970 C.3     306 TYR   -0.1800
   4833 CG        -55.4950  -11.9700  -32.9380 C.ar    306 TYR    0.0900
   4834 CD1       -56.1440  -12.6680  -33.9530 C.ar    306 TYR    0.0900
   4835 CD2       -54.5730  -10.9970  -33.2900 C.ar    306 TYR    0.0000
   4836 CE1       -55.8720  -12.4040  -35.2790 C.ar    306 TYR   -0.1150
   4837 CE2       -54.3020  -10.7240  -34.6100 C.ar    306 TYR    0.1150
   4838 CZ        -54.9490  -11.4270  -35.5970 C.ar    306 TYR   -0.1150
   4839 OH        -54.6600  -11.1350  -36.9030 O.3     306 TYR    0.1150
   4840 HN        -56.2510  -14.7800  -31.7340 H       306 TYR    0.1100
   4841 HA        -53.8780  -13.1890  -31.1090 H       306 TYR   -0.5400
   4842 HB1       -55.5960  -11.3170  -30.9300 H       306 TYR    0.4300
   4843 HB2       -56.8560  -12.5370  -31.4220 H       306 TYR   -0.1150
   4844 HD1       -56.8700  -13.4250  -33.6980 H       306 TYR    0.1150
   4845 HD2       -54.0610  -10.4450  -32.5170 H       306 TYR   -0.1150
   4846 HE1       -56.3770  -12.9550  -36.0590 H       306 TYR    0.1150
   4847 HE2       -53.5830   -9.9610  -34.8690 H       306 TYR    0.5100
   4848 HH        -55.1920  -11.7080  -37.4600 H       306 TYR   -0.5100
   4849 N         -55.6190  -14.3570  -28.8020 N.am    307 ILE   -0.4700
   4850 CA        -55.7850  -14.3930  -27.3530 C.3     307 ILE    0.3100
   4851 C         -55.1770  -15.6850  -26.8110 C.2     307 ILE    0.0700
   4852 O         -54.1760  -15.6640  -26.0980 O.2     307 ILE    0.0900
   4853 CB        -57.2720  -14.2890  -26.9420 C.3     307 ILE   -0.0900
   4854 CG1       -57.9400  -13.0850  -27.6080 C.3     307 ILE    0.0900
   4855 CG2       -57.4180  -14.2210  -25.4320 C.3     307 ILE   -0.2700
   4856 CD        -57.5030  -11.7690  -27.0620 C.3     307 ILE    0.0900
   4857 HN        -55.9650  -15.1430  -29.3070 H       307 ILE    0.0900
   4858 HA        -55.2280  -13.5670  -26.9370 H       307 ILE    0.0900
   4859 HB        -57.8200  -15.1770  -27.3230 H       307 ILE   -0.1800
   4860 HG11      -59.0390  -13.1740  -27.4740 H       307 ILE    0.0900
   4861 HG12      -57.7060  -13.1090  -28.6930 H       307 ILE    0.0900
   4862 HG21      -56.7410  -13.4440  -25.0170 H       307 ILE   -0.2700
   4863 HG22      -57.1510  -15.2010  -24.9810 H       307 ILE    0.0900
   4864 HG23      -58.4640  -13.9590  -25.1650 H       307 ILE    0.0900
   4865 HD1       -56.4080  -11.6440  -27.1980 H       307 ILE    0.0900
   4866 HD2       -57.7350  -11.7150  -25.9760 H       307 ILE    0.5100
   4867 HD3       -58.0230  -10.9460  -27.5960 H       307 ILE   -0.5100
   4868 N         -55.7560  -16.8230  -27.1750 N.am    308 MET   -0.4700
   4869 CA        -55.2420  -18.0860  -26.6700 C.3     308 MET    0.3100
   4870 C         -53.7850  -18.2980  -26.9990 C.2     308 MET    0.0700
   4871 O         -53.0710  -18.9220  -26.2270 O.2     308 MET    0.0900
   4872 CB        -56.1120  -19.2700  -27.0960 C.3     308 MET   -0.1800
   4873 CG        -57.3550  -19.4200  -26.2060 C.3     308 MET    0.0900
   4874 SD        -58.4930  -20.7210  -26.7400 S.3     308 MET    0.0900
   4875 CE        -57.5320  -22.2330  -26.5130 C.3     308 MET   -0.1400
   4876 HN        -56.5410  -16.8640  -27.7890 H       308 MET    0.0900
   4877 HA        -55.2110  -18.0190  -25.5920 H       308 MET    0.0900
   4878 HB1       -55.5090  -20.2010  -27.0340 H       308 MET   -0.0900
   4879 HB2       -56.4360  -19.1210  -28.1480 H       308 MET   -0.2200
   4880 HG1       -57.8920  -18.4490  -26.1990 H       308 MET    0.0900
   4881 HG2       -57.0150  -19.6390  -25.1730 H       308 MET    0.0900
   4882 HE1       -57.2280  -22.3630  -25.4510 H       308 MET    0.0900
   4883 HE2       -56.6100  -22.1990  -27.1320 H       308 MET    0.5100
   4884 HE3       -58.1340  -23.1190  -26.8070 H       308 MET   -0.5100
   4885 N         -53.3220  -17.7430  -28.1160 N.am    309 MET   -0.4700
   4886 CA        -51.9260  -17.9210  -28.5250 C.3     309 MET    0.3100
   4887 C         -51.0030  -16.8180  -28.0030 C.2     309 MET    0.0700
   4888 O         -49.8070  -16.7900  -28.2940 O.2     309 MET    0.0900
   4889 CB        -51.8080  -18.0600  -30.0450 C.3     309 MET   -0.1800
   4890 CG        -51.9840  -19.4890  -30.5280 C.3     309 MET    0.0900
   4891 SD        -51.8430  -19.6800  -32.3180 S.3     309 MET    0.0900
   4892 CE        -51.2280  -21.3740  -32.4310 C.3     309 MET   -0.1400
   4893 HN        -53.8950  -17.1900  -28.7160 H       309 MET    0.0900
   4894 HA        -51.5480  -18.8070  -28.0390 H       309 MET    0.0900
   4895 HB1       -50.8060  -17.6990  -30.3590 H       309 MET   -0.0900
   4896 HB2       -52.5850  -17.4260  -30.5210 H       309 MET   -0.2200
   4897 HG1       -52.9830  -19.8440  -30.2030 H       309 MET    0.0900
   4898 HG2       -51.2120  -20.1170  -30.0350 H       309 MET    0.0900
   4899 HE1       -51.9410  -22.0940  -31.9740 H       309 MET    0.0900
   4900 HE2       -50.2580  -21.4670  -31.8980 H       309 MET    0.5100
   4901 HE3       -51.0870  -21.6600  -33.4950 H       309 MET   -0.5100
   4902 N         -51.5760  -15.9120  -27.2230 N.am    310 ASN   -0.4700
   4903 CA        -50.8330  -14.8660  -26.5620 C.3     310 ASN    0.3100
   4904 C         -50.4420  -15.3770  -25.1600 C.2     310 ASN    0.0700
   4905 O         -51.3000  -15.6940  -24.3200 O.2     310 ASN    0.0900
   4906 CB        -51.7060  -13.6050  -26.5420 C.3     310 ASN   -0.1800
   4907 CG        -51.1090  -12.4660  -25.7430 C.2     310 ASN    0.0900
   4908 ND2       -51.1390  -11.2670  -26.3200 N.am    310 ASN    0.0900
   4909 OD1       -50.6660  -12.6430  -24.6090 O.2     310 ASN    0.5500
   4910 HN        -52.5580  -15.9130  -27.0560 H       310 ASN   -0.5500
   4911 HA        -49.9180  -14.6930  -27.1080 H       310 ASN   -0.6200
   4912 HB1       -52.6920  -13.8610  -26.1000 H       310 ASN    0.3200
   4913 HB2       -51.8530  -13.2570  -27.5870 H       310 ASN    0.3000
   4914 HD21      -50.7600  -10.4730  -25.8440 H       310 ASN    0.5100
   4915 HD22      -51.5390  -11.1610  -27.2300 H       310 ASN   -0.5100
   4916 N         -49.1310  -15.4940  -24.9390 N.am    311 LYS   -0.4700
   4917 CA        -48.5580  -16.0510  -23.7190 C.3     311 LYS    0.3100
   4918 C         -49.2300  -15.5350  -22.4410 C.2     311 LYS    0.0700
   4919 O         -49.5980  -16.3170  -21.5500 O.2     311 LYS    0.0900
   4920 CB        -47.0670  -15.7310  -23.6910 C.3     311 LYS   -0.1800
   4921 CG        -46.2660  -16.4800  -22.6550 C.3     311 LYS    0.0900
   4922 CD        -44.7600  -16.3090  -22.8760 C.3     311 LYS    0.0900
   4923 CE        -43.9970  -17.4410  -22.1890 C.3     311 LYS   -0.1800
   4924 NZ        -42.5370  -17.1960  -22.1440 N.4     311 LYS    0.0900
   4925 HN        -48.4670  -15.1980  -25.6200 H       311 LYS    0.0900
   4926 HA        -48.7200  -17.1190  -23.7180 H       311 LYS   -0.1800
   4927 HB1       -46.9510  -14.6430  -23.4980 H       311 LYS    0.0900
   4928 HB2       -46.6450  -15.9660  -24.6910 H       311 LYS    0.0900
   4929 HG1       -46.5200  -17.5600  -22.7090 H       311 LYS    0.2100
   4930 HG2       -46.5290  -16.0980  -21.6460 H       311 LYS    0.0500
   4931 HD1       -44.4320  -15.3340  -22.4570 H       311 LYS    0.0500
   4932 HD2       -44.5410  -16.3230  -23.9650 H       311 LYS   -0.3000
   4933 HE1       -44.1600  -18.3900  -22.7430 H       311 LYS    0.3300
   4934 HE2       -44.3510  -17.5460  -21.1410 H       311 LYS    0.3300
   4935 HZ1       -42.3500  -16.3170  -21.6190 H       311 LYS    0.3300
   4936 HZ2       -42.1720  -17.1050  -23.1140 H       311 LYS    0.5100
   4937 HZ3       -42.0670  -17.9910  -21.6690 H       311 LYS   -0.5100
   4938 N         -49.3990  -14.2170  -22.3520 N.am    312 GLN   -0.4700
   4939 CA        -49.9950  -13.6230  -21.1650 C.3     312 GLN    0.3100
   4940 C         -51.4390  -14.0470  -20.9590 C.2     312 GLN    0.0700
   4941 O         -51.7650  -14.6230  -19.9190 O.2     312 GLN    0.0900
   4942 CB        -49.8670  -12.1020  -21.1750 C.3     312 GLN   -0.1800
   4943 CG        -48.6900  -11.5830  -20.3680 C.3     312 GLN    0.0900
   4944 CD        -49.0150  -10.2640  -19.6730 C.2     312 GLN    0.0900
   4945 NE2       -49.5800   -9.3440  -20.3030 N.am    312 GLN   -0.1800
   4946 OE1       -48.6820  -10.1580  -18.4030 O.2     312 GLN    0.0900
   4947 HN        -49.1290  -13.5900  -23.0780 H       312 GLN    0.0900
   4948 HA        -49.4910  -14.0310  -20.3010 H       312 GLN    0.5500
   4949 HB1       -50.8000  -11.6660  -20.7590 H       312 GLN   -0.5500
   4950 HB2       -49.7510  -11.7640  -22.2270 H       312 GLN   -0.6200
   4951 HG1       -47.8230  -11.4250  -21.0460 H       312 GLN    0.3200
   4952 HG2       -48.4160  -12.3350  -19.5980 H       312 GLN    0.3000
   4953 HE21      -49.7910   -8.4800  -19.8430 H       312 GLN    0.5100
   4954 HE22      -49.8210   -9.4700  -21.2640 H       312 GLN   -0.5100
   4955 N         -52.3040  -13.7920  -21.9410 N.am    313 PHE   -0.4700
   4956 CA        -53.7010  -14.1680  -21.7940 C.3     313 PHE    0.3100
   4957 C         -53.8200  -15.6290  -21.4290 C.2     313 PHE    0.0700
   4958 O         -54.5410  -15.9940  -20.5040 O.2     313 PHE    0.0900
   4959 CB        -54.4980  -13.8430  -23.0540 C.3     313 PHE   -0.1800
   4960 CG        -54.8950  -12.4140  -23.1310 C.ar    313 PHE    0.0900
   4961 CD1       -54.0770  -11.4810  -23.7510 C.ar    313 PHE    0.0900
   4962 CD2       -56.0590  -11.9820  -22.5410 C.ar    313 PHE    0.0000
   4963 CE1       -54.4310  -10.1400  -23.7980 C.ar    313 PHE   -0.1150
   4964 CE2       -56.4160  -10.6460  -22.5870 C.ar    313 PHE    0.1150
   4965 CZ        -55.6010   -9.7280  -23.2180 C.ar    313 PHE   -0.1150
   4966 HN        -52.0420  -13.3460  -22.7940 H       313 PHE    0.1150
   4967 HA        -54.1030  -13.6280  -20.9500 H       313 PHE   -0.1150
   4968 HB1       -55.4290  -14.4480  -23.0700 H       313 PHE    0.1150
   4969 HB2       -53.8810  -14.0650  -23.9500 H       313 PHE   -0.1150
   4970 HD1       -53.1490  -11.8030  -24.2020 H       313 PHE    0.1150
   4971 HD2       -56.7000  -12.6910  -22.0380 H       313 PHE   -0.1150
   4972 HE1       -53.7870   -9.4260  -24.2890 H       313 PHE    0.1150
   4973 HE2       -57.3380  -10.3200  -22.1270 H       313 PHE    0.5100
   4974 HZ        -55.8850   -8.6870  -23.2560 H       313 PHE   -0.5100
   4975 N         -53.0620  -16.4610  -22.1330 N.am    314 ARG   -0.4700
   4976 CA        -53.0790  -17.9050  -21.8830 C.3     314 ARG    0.3100
   4977 C         -52.8230  -18.2620  -20.4240 C.2     314 ARG    0.0700
   4978 O         -53.6710  -18.9040  -19.8050 O.2     314 ARG    0.0900
   4979 CB        -52.1020  -18.6540  -22.7960 C.3     314 ARG   -0.1800
   4980 CG        -52.3710  -20.1690  -22.8860 C.3     314 ARG    0.0900
   4981 CD        -51.2050  -20.9260  -23.5450 C.3     314 ARG    0.0900
   4982 NE        -50.5920  -20.1310  -24.6130 N.pl3   314 ARG   -0.1800
   4983 CZ        -49.3320  -19.7130  -24.6140 C.cat   314 ARG    0.0900
   4984 NH1       -48.8700  -18.9870  -25.6250 N.pl3   314 ARG    0.0900
   4985 NH2       -48.5300  -20.0230  -23.6120 N.pl3   314 ARG    0.2000
   4986 HN        -52.4530  -16.1450  -22.8560 H       314 ARG    0.0900
   4987 HA        -54.0860  -18.2560  -22.0530 H       314 ARG    0.0900
   4988 HB1       -51.0720  -18.5020  -22.4090 H       314 ARG   -0.7000
   4989 HB2       -52.1710  -18.2220  -23.8160 H       314 ARG    0.4400
   4990 HG1       -53.2930  -20.3370  -23.4830 H       314 ARG    0.6400
   4991 HG2       -52.5290  -20.5700  -21.8630 H       314 ARG   -0.8000
   4992 HD1       -51.5750  -21.8720  -23.9940 H       314 ARG    0.4600
   4993 HD2       -50.4220  -21.1420  -22.7890 H       314 ARG    0.4600
   4994 HE        -51.1630  -19.8880  -25.3960 H       314 ARG   -0.8000
   4995 HH11      -49.4700  -18.7550  -26.3890 H       314 ARG    0.4600
   4996 HH12      -47.9200  -18.6740  -25.6220 H       314 ARG    0.4600
   4997 HH21      -47.5500  -19.8380  -23.6820 H       314 ARG    0.5100
   4998 HH22      -48.9020  -20.4420  -22.7850 H       314 ARG   -0.5100
   4999 N         -51.6800  -17.8510  -19.8630 N.am    315 ASN   -0.4700
   5000 CA        -51.3950  -18.1320  -18.4530 C.3     315 ASN    0.3100
   5001 C         -52.5370  -17.7090  -17.5340 C.2     315 ASN    0.0700
   5002 O         -53.0330  -18.5040  -16.7290 O.2     315 ASN    0.0900
   5003 CB        -50.0980  -17.4660  -17.9930 C.3     315 ASN   -0.1800
   5004 CG        -48.8700  -18.0230  -18.6890 C.2     315 ASN    0.0900
   5005 ND2       -47.7760  -17.2680  -18.6300 N.am    315 ASN    0.0900
   5006 OD1       -48.8960  -19.1040  -19.2770 O.2     315 ASN    0.5500
   5007 HN        -50.9850  -17.3440  -20.3670 H       315 ASN   -0.5500
   5008 HA        -51.3210  -19.2030  -18.3380 H       315 ASN   -0.6200
   5009 HB1       -49.9820  -17.6200  -16.8990 H       315 ASN    0.3200
   5010 HB2       -50.1590  -16.3770  -18.2030 H       315 ASN    0.3000
   5011 HD21      -47.7970  -16.3940  -18.1460 H       315 ASN    0.5100
   5012 HD22      -46.9320  -17.5770  -19.0680 H       315 ASN   -0.5100
   5013 N         -52.9750  -16.4610  -17.6590 N.am    316 CYS   -0.4700
   5014 CA        -54.1040  -15.9920  -16.8690 C.3     316 CYS    0.3100
   5015 C         -55.3450  -16.8600  -17.0410 C.2     316 CYS    0.0700
   5016 O         -56.0310  -17.1700  -16.0710 O.2     316 CYS    0.0900
   5017 CB        -54.4340  -14.5510  -17.2240 C.3     316 CYS   -0.1100
   5018 SG        -53.1250  -13.4340  -16.7700 S.3     316 CYS    0.0900
   5019 HN        -52.5600  -15.8050  -18.2840 H       316 CYS    0.0900
   5020 HA        -53.8420  -16.0730  -15.8250 H       316 CYS   -0.2300
   5021 HB1       -55.3680  -14.2620  -16.6980 H       316 CYS    0.1600
   5022 HB2       -54.6150  -14.4870  -18.3180 H       316 CYS    0.5100
   5023 HG1       -53.4610  -13.3750  -15.4910 H       316 CYS   -0.5100
   5024 N         -55.6410  -17.2430  -18.2790 N.am    317 MET   -0.4700
   5025 CA        -56.7700  -18.1240  -18.5440 C.3     317 MET    0.3100
   5026 C         -56.6120  -19.4810  -17.8690 C.2     317 MET    0.0700
   5027 O         -57.5620  -20.0080  -17.2960 O.2     317 MET    0.0900
   5028 CB        -56.9800  -18.3020  -20.0430 C.3     317 MET   -0.1800
   5029 CG        -57.8020  -17.1960  -20.6660 C.3     317 MET    0.0900
   5030 SD        -58.1160  -17.4620  -22.4170 S.3     317 MET    0.0900
   5031 CE        -59.3530  -16.1980  -22.6950 C.3     317 MET   -0.1400
   5032 HN        -55.1120  -16.9500  -19.0710 H       317 MET    0.0900
   5033 HA        -57.6480  -17.6850  -18.0920 H       317 MET    0.0900
   5034 HB1       -57.4960  -19.2700  -20.2170 H       317 MET   -0.0900
   5035 HB2       -55.9870  -18.3310  -20.5400 H       317 MET   -0.2200
   5036 HG1       -57.2590  -16.2360  -20.5310 H       317 MET    0.0900
   5037 HG2       -58.7680  -17.1290  -20.1240 H       317 MET    0.0900
   5038 HE1       -58.9100  -15.1800  -22.6400 H       317 MET    0.0900
   5039 HE2       -60.1510  -16.2650  -21.9250 H       317 MET    0.5100
   5040 HE3       -59.8070  -16.3190  -23.7010 H       317 MET   -0.5100
   5041 N         -55.4100  -20.0470  -17.9260 N.am    318 VAL   -0.4700
   5042 CA        -55.1640  -21.3160  -17.2720 C.3     318 VAL    0.3100
   5043 C         -55.3510  -21.1650  -15.7720 C.2     318 VAL    0.0700
   5044 O         -56.0480  -21.9530  -15.1390 O.2     318 VAL    0.0900
   5045 CB        -53.7660  -21.8750  -17.5890 C.3     318 VAL   -0.0900
   5046 CG1       -53.4820  -23.1230  -16.7470 C.3     318 VAL    0.0900
   5047 CG2       -53.6580  -22.1890  -19.0820 C.3     318 VAL   -0.2700
   5048 HN        -54.6430  -19.6350  -18.4100 H       318 VAL    0.0900
   5049 HA        -55.9220  -22.0080  -17.6060 H       318 VAL    0.0900
   5050 HB        -53.0020  -21.0990  -17.3690 H       318 VAL    0.0900
   5051 HG11      -54.3290  -23.8370  -16.8250 H       318 VAL   -0.2700
   5052 HG12      -53.3560  -22.8390  -15.6800 H       318 VAL    0.0900
   5053 HG13      -52.5610  -23.6240  -17.1120 H       318 VAL    0.0900
   5054 HG21      -53.8220  -21.2660  -19.6790 H       318 VAL    0.0900
   5055 HG22      -54.4290  -22.9370  -19.3680 H       318 VAL    0.5100
   5056 HG23      -52.6470  -22.5850  -19.3130 H       318 VAL   -0.5100
   5057 N         -54.7460  -20.1340  -15.2010 N.am    319 THR   -0.4700
   5058 CA        -54.9130  -19.8790  -13.7800 C.3     319 THR    0.3100
   5059 C         -56.3900  -19.7980  -13.4120 C.2     319 THR    0.0700
   5060 O         -56.8270  -20.4240  -12.4600 O.2     319 THR    0.0900
   5061 CB        -54.2080  -18.5800  -13.3550 C.3     319 THR    0.1400
   5062 CG2       -54.4630  -18.2950  -11.8950 C.3     319 THR    0.0900
   5063 OG1       -52.7960  -18.7000  -13.5690 O.3     319 THR   -0.6600
   5064 HN        -54.1640  -19.5010  -15.7060 H       319 THR    0.4300
   5065 HA        -54.4980  -20.7200  -13.2430 H       319 THR   -0.2700
   5066 HB        -54.5930  -17.7290  -13.9560 H       319 THR    0.0900
   5067 HG1       -52.6720  -18.7000  -14.5210 H       319 THR    0.0900
   5068 HG21      -53.6750  -18.7680  -11.2700 H       319 THR    0.0900
   5069 HG22      -55.4490  -18.7080  -11.5940 H       319 THR    0.5100
   5070 HG23      -54.4460  -17.1980  -11.7150 H       319 THR   -0.5100
   5071 N         -57.1630  -19.0290  -14.1730 N.am    320 THR   -0.4700
   5072 CA        -58.5650  -18.8150  -13.8370 C.3     320 THR    0.3100
   5073 C         -59.3980  -20.0610  -14.0580 C.2     320 THR    0.0700
   5074 O         -60.2930  -20.3530  -13.2730 O.2     320 THR    0.0900
   5075 CB        -59.1710  -17.6410  -14.6170 C.3     320 THR    0.1400
   5076 CG2       -60.6320  -17.4370  -14.2170 C.3     320 THR    0.0900
   5077 OG1       -58.4330  -16.4490  -14.3190 O.3     320 THR   -0.6600
   5078 HN        -56.8250  -18.5730  -14.9930 H       320 THR    0.4300
   5079 HA        -58.6230  -18.6240  -12.7770 H       320 THR   -0.2700
   5080 HB        -59.1150  -17.8390  -15.7080 H       320 THR    0.0900
   5081 HG1       -58.5140  -16.3170  -13.3710 H       320 THR    0.0900
   5082 HG21      -60.7240  -17.3990  -13.1100 H       320 THR    0.0900
   5083 HG22      -61.2480  -18.2790  -14.5960 H       320 THR    0.5100
   5084 HG23      -61.0080  -16.4790  -14.6370 H       320 THR   -0.5100
   5085 N         -59.0950  -20.8020  -15.1210 N.am    321 LEU   -0.4700
   5086 CA        -59.8140  -22.0380  -15.4200 C.3     321 LEU    0.3100
   5087 C         -59.5090  -23.1150  -14.3930 C.2     321 LEU    0.0700
   5088 O         -60.3560  -23.9520  -14.0880 O.2     321 LEU    0.0900
   5089 CB        -59.5160  -22.5390  -16.8450 C.3     321 LEU   -0.1800
   5090 CG        -60.2180  -21.7450  -17.9630 C.3     321 LEU    0.0900
   5091 CD1       -59.9650  -22.3520  -19.3480 C.3     321 LEU    0.0900
   5092 CD2       -61.7270  -21.5890  -17.6790 C.3     321 LEU   -0.0900
   5093 HN        -58.3690  -20.5500  -15.7560 H       321 LEU    0.0900
   5094 HA        -60.8690  -21.8400  -15.3110 H       321 LEU   -0.2700
   5095 HB1       -59.8370  -23.6000  -16.9150 H       321 LEU    0.0900
   5096 HB2       -58.4200  -22.4830  -17.0120 H       321 LEU    0.0900
   5097 HG        -59.8430  -20.7010  -17.9540 H       321 LEU    0.0900
   5098 HD11      -60.3450  -23.3960  -19.3830 H       321 LEU   -0.2700
   5099 HD12      -58.8750  -22.3640  -19.5630 H       321 LEU    0.0900
   5100 HD13      -60.4930  -21.7570  -20.1240 H       321 LEU    0.0900
   5101 HD21      -61.8840  -20.8980  -16.8230 H       321 LEU    0.0900
   5102 HD22      -62.1680  -22.5770  -17.4240 H       321 LEU    0.5100
   5103 HD23      -62.2380  -21.1700  -18.5720 H       321 LEU   -0.5100
   5104 N         -58.2990  -23.0780  -13.8410 N.am    322 CYS   -0.4700
   5105 CA        -57.9180  -24.0230  -12.8080 C.3     322 CYS    0.3100
   5106 C         -58.0680  -23.4140  -11.4340 C.2     322 CYS    0.0700
   5107 O         -57.1550  -23.4370  -10.6080 O.2     322 CYS    0.0900
   5108 CB        -56.5270  -24.5670  -13.0660 C.3     322 CYS   -0.1100
   5109 SG        -56.5350  -25.4150  -14.6480 S.3     322 CYS    0.0900
   5110 HN        -57.6090  -22.4090  -14.1080 H       322 CYS    0.0900
   5111 HA        -58.6400  -24.8260  -12.8060 H       322 CYS   -0.2300
   5112 HB1       -56.2430  -25.2660  -12.2510 H       322 CYS    0.1600
   5113 HB2       -55.7960  -23.7310  -13.0760 H       322 CYS    0.5100
   5114 HG1       -56.8900  -24.3480  -15.3490 H       322 CYS   -0.5100
   5115 N         -59.2550  -22.8510  -11.2160 N.am    323 CYS   -0.4700
   5116 CA        -59.7150  -22.4690   -9.8950 C.3     323 CYS    0.3100
   5117 C         -58.8430  -21.3970   -9.2700 C.2     323 CYS    0.0700
   5118 O         -58.8910  -20.2360   -9.6760 O.2     323 CYS    0.0900
   5119 CB        -59.7750  -23.7150   -9.0150 C.3     323 CYS   -0.1100
   5120 SG        -60.8730  -24.9390   -9.7170 S.3     323 CYS    0.0900
   5121 HN        -59.8890  -22.6640  -11.9620 H       323 CYS    0.0900
   5122 HA        -60.6930  -22.0200   -9.9900 H       323 CYS   -0.2300
   5123 HB1       -60.1290  -23.4250   -8.0040 H       323 CYS    0.1600
   5124 HB2       -58.7520  -24.1370   -8.9180 H       323 CYS    0.5100
   5125 HG1       -60.1970  -25.0650  -10.8480 H       323 CYS   -0.5100
   5126 N         -58.0430  -21.7910   -8.2830 N.am    324 GLY   -0.4700
   5127 CA        -57.1700  -20.8560   -7.6060 C.3     324 GLY    0.3100
   5128 C         -56.0290  -20.4100   -8.4980 C.2     324 GLY   -0.0200
   5129 O         -55.8530  -19.2120   -8.7540 O.2     324 GLY    0.0900
   5130 HN        -58.0100  -22.7360   -7.9680 H       324 GLY    0.0900
   5131 HA1       -56.7690  -21.3430   -6.7290 H       324 GLY    0.5100
   5132 HA2       -57.7560  -19.9950   -7.3180 H       324 GLY   -0.5100
   5133 N         -55.2560  -21.3820   -8.9840 N.am    325 LYS   -0.4700
   5134 CA        -54.0160  -21.0840   -9.6800 C.3     325 LYS    0.3100
   5135 C         -53.4380  -22.3270  -10.3230 C.2     325 LYS    0.0700
   5136 O         -53.8970  -23.4330  -10.0590 O.2     325 LYS    0.0900
   5137 CB        -52.9960  -20.5320   -8.6860 C.3     325 LYS   -0.1800
   5138 CG        -52.6340  -21.5330   -7.5860 C.3     325 LYS    0.0900
   5139 CD        -51.4170  -21.1020   -6.7850 C.3     325 LYS    0.0900
   5140 CE        -51.1920  -22.0460   -5.6180 C.3     325 LYS   -0.1800
   5141 NZ        -50.1020  -21.5620   -4.7370 N.4     325 LYS    0.0900
   5142 HN        -55.4900  -22.3470   -8.8910 H       325 LYS    0.0900
   5143 HA        -54.2270  -20.3590  -10.4520 H       325 LYS   -0.1800
   5144 HB1       -53.4150  -19.6180   -8.2140 H       325 LYS    0.0900
   5145 HB2       -52.0710  -20.2590   -9.2390 H       325 LYS    0.0900
   5146 HG1       -52.4260  -22.5190   -8.0530 H       325 LYS    0.2100
   5147 HG2       -53.4990  -21.6360   -6.8960 H       325 LYS    0.0500
   5148 HD1       -51.5730  -20.0720   -6.4000 H       325 LYS    0.0500
   5149 HD2       -50.5210  -21.1090   -7.4420 H       325 LYS   -0.3000
   5150 HE1       -50.9050  -23.0510   -5.9940 H       325 LYS    0.3300
   5151 HE2       -52.1170  -22.1180   -5.0060 H       325 LYS    0.3300
   5152 HZ1       -50.3490  -20.6240   -4.3620 H       325 LYS    0.3300
   5153 HZ2       -49.2190  -21.4960   -5.2830 H       325 LYS    0.5100
   5154 HZ3       -49.9720  -22.2290   -3.9490 H       325 LYS   -0.5100
   5155 N         -52.4130  -22.1850  -11.1800 N.am    326 ASN   -0.4700
   5156 CA        -51.7520  -23.3210  -11.7780 C.3     326 ASN    0.3100
   5157 CAT       -48.1180  -23.3550  -12.9670 C.3     326 ASN    0.0700
   5158 C         -50.3780  -22.8180  -12.2010 C.2     326 ASN    0.0900
   5159 O         -50.1190  -21.6180  -12.1530 O.2     326 ASN   -0.1800
   5160 CB        -52.5950  -23.8870  -12.9590 C.3     326 ASN    0.0900
   5161 CG        -52.1930  -25.3040  -13.3590 C.2     326 ASN    0.0900
   5162 ND2       -53.0110  -25.9320  -14.2350 N.am    326 ASN    0.5500
   5163 OD1       -51.2000  -25.8660  -12.8980 O.2     326 ASN   -0.5500
   5164 NT        -49.4580  -23.7240  -12.5770 N.am    326 ASN   -0.6200
   5165 HN        -52.0630  -21.2890  -11.4410 H       326 ASN    0.3200
   5166 HNT       -49.6620  -24.6980  -12.6040 H       326 ASN    0.3000
   5167 HA        -51.6240  -24.0740  -11.0150 H       326 ASN    0.5100
   5168 HB1       -52.4650  -23.2240  -13.8410 H       326 ASN   -0.5100
   5169 HB2       -53.6650  -23.8960  -12.6640 H       326 ASN   -0.4700
   5170 HD21      -52.8020  -26.8630  -14.5360 H       326 ASN    0.3100
   5171 HD22      -53.8250  -25.4660  -14.5830 H       326 ASN   -0.1100
   5172 HT1       -47.6150  -22.8370  -12.1210 H       326 ASN    0.0900
   5173 HT2       -48.1560  -22.6670  -13.8390 H       326 ASN    0.0900
   5174 HT3       -47.5380  -24.2670  -13.2270 H       326 ASN    0.0900
@<TRIPOS>BOND
     1    1    2 1
     2    2   13 1
     3    2    6 1
     4    2    4 1
     5    4    5 2
     6    6   15 1
     7    6    7 1
     8    7   17 1
     9    7    8 1
    10    8    9 1
    11    9   18 1
    12    9   19 1
    13    9   20 1
    14    3   10 1
    15    3   21 1
    16    3   22 1
    17    3   23 1
    18   10    1 1
    19   10   11 2
    20   12    1 1
    21   14    6 1
    22   16    7 1
    23   24   25 1
    24   25   33 1
    25   25   28 1
    26   25   26 1
    27   26   27 2
    28   28   35 1
    29   28   29 1
    30   29   30 am
    31   29   31 2
    32   30   37 1
    33   30   36 1
    34   32   24 1
    35   34   28 1
    36    4   24 am
    37   38   39 1
    38   39   44 1
    39   39   40 1
    40   40   41 2
    41   42   38 1
    42   43   39 1
    43   26   38 am
    44   45   46 1
    45   46   49 1
    46   46   47 1
    47   46   53 1
    48   47   48 2
    49   49   50 1
    50   49   51 1
    51   49   54 1
    52   50   56 1
    53   50   57 1
    54   50   58 1
    55   51   55 1
    56   52   45 1
    57   40   45 am
    58   59   60 1
    59   60   69 1
    60   60   63 1
    61   60   61 1
    62   61   62 2
    63   63   64 1
    64   63   71 1
    65   64   73 1
    66   64   65 1
    67   65   66 2
    68   65   67 2
    69   68   59 1
    70   70   63 1
    71   72   64 1
    72   47   59 am
    73   74   75 1
    74   75   80 1
    75   75   76 1
    76   76   77 2
    77   78   74 1
    78   79   75 1
    79   61   74 am
    80   81   87 1
    81   81   82 1
    82   82   85 1
    83   82   88 1
    84   82   83 1
    85   83   84 2
    86   85   86 1
    87   85   90 1
    88   86   87 1
    89   86   92 1
    90   87   94 1
    91   89   85 1
    92   91   86 1
    93   93   87 1
    94   76   81 am
    95   95   96 1
    96   96  104 1
    97   96   99 1
    98   96   97 1
    99   97   98 2
   100   99  106 1
   101   99  100 1
   102  100  101 am
   103  100  102 2
   104  101  108 1
   105  101  107 1
   106  103   95 1
   107  105   99 1
   108   83   95 am
   109  109  110 1
   110  110  121 1
   111  110  113 1
   112  110  111 1
   113  111  112 2
   114  113  114 1
   115  113  123 1
   116  114  115 ar
   117  114  116 ar
   118  115  124 1
   119  115  117 ar
   120  116  118 ar
   121  116  125 1
   122  117  126 1
   123  117  119 ar
   124  118  119 ar
   125  118  127 1
   126  119  128 1
   127  120  109 1
   128  122  113 1
   129   97  109 am
   130  129  130 1
   131  130  142 1
   132  130  133 1
   133  130  131 1
   134  131  132 2
   135  133  144 1
   136  133  134 1
   137  134  135 ar
   138  134  136 ar
   139  135  145 1
   140  135  137 ar
   141  136  138 ar
   142  136  146 1
   143  137  147 1
   144  137  139 ar
   145  138  139 ar
   146  138  148 1
   147  139  140 1
   148  140  149 1
   149  141  129 1
   150  143  133 1
   151  111  129 am
   152  150  151 1
   153  151  158 1
   154  151  154 1
   155  151  152 1
   156  152  153 2
   157  154  159 1
   158  154  155 1
   159  154  156 1
   160  155  160 1
   161  155  161 1
   162  155  162 1
   163  156  163 1
   164  156  164 1
   165  156  165 1
   166  157  150 1
   167  131  150 am
   168  166  172 1
   169  166  167 1
   170  167  170 1
   171  167  173 1
   172  167  168 1
   173  168  169 2
   174  170  171 1
   175  170  175 1
   176  171  172 1
   177  171  177 1
   178  172  179 1
   179  174  170 1
   180  176  171 1
   181  178  172 1
   182  152  166 am
   183  180  181 1
   184  181  192 1
   185  181  184 1
   186  181  182 1
   187  182  183 2
   188  184  185 1
   189  184  194 1
   190  185  186 ar
   191  185  187 ar
   192  186  195 1
   193  186  188 ar
   194  187  189 ar
   195  187  196 1
   196  188  197 1
   197  188  190 ar
   198  189  190 ar
   199  189  198 1
   200  190  199 1
   201  191  180 1
   202  193  184 1
   203  168  180 am
   204  200  201 1
   205  201  202 1
   206  201  207 1
   207  201  204 1
   208  202  203 2
   209  204  209 1
   210  204  205 1
   211  206  200 1
   212  208  204 1
   213  210  205 1
   214  182  200 am
   215  211  212 1
   216  212  220 1
   217  212  215 1
   218  212  213 1
   219  213  214 2
   220  215  222 1
   221  215  216 1
   222  216  217 am
   223  216  218 2
   224  217  224 1
   225  217  223 1
   226  219  211 1
   227  221  215 1
   228  202  211 am
   229  225  226 1
   230  226  235 1
   231  226  229 1
   232  226  227 1
   233  227  228 2
   234  229  237 1
   235  229  230 1
   236  230  239 1
   237  230  231 1
   238  231  241 1
   239  231  232 1
   240  232  243 1
   241  232  233 1
   242  233  244 1
   243  233  245 1
   244  233  246 1
   245  234  225 1
   246  236  229 1
   247  238  230 1
   248  240  231 1
   249  242  232 1
   250  213  225 am
   251  247  248 1
   252  248  251 1
   253  248  249 1
   254  248  255 1
   255  249  250 2
   256  251  252 1
   257  251  253 1
   258  251  256 1
   259  252  258 1
   260  252  259 1
   261  252  260 1
   262  253  257 1
   263  254  247 1
   264  227  247 am
   265  261  262 1
   266  262  267 1
   267  262  263 1
   268  263  264 2
   269  265  261 1
   270  266  262 1
   271  249  261 am
   272  268  269 1
   273  269  276 1
   274  269  272 1
   275  269  270 1
   276  270  271 2
   277  272  277 1
   278  272  273 1
   279  272  274 1
   280  273  278 1
   281  273  279 1
   282  273  280 1
   283  274  281 1
   284  274  282 1
   285  274  283 1
   286  275  268 1
   287  263  268 am
   288  284  285 1
   289  285  292 1
   290  285  288 1
   291  285  286 1
   292  286  287 2
   293  288  293 1
   294  288  289 1
   295  288  290 1
   296  289  294 1
   297  289  295 1
   298  289  296 1
   299  290  297 1
   300  290  298 1
   301  290  299 1
   302  291  284 1
   303  270  284 am
   304  300  301 1
   305  301  302 1
   306  301  312 1
   307  301  304 1
   308  302  303 2
   309  304  314 1
   310  304  305 1
   311  305  316 1
   312  305  306 1
   313  306  318 1
   314  306  307 1
   315  307  319 1
   316  307  308 2
   317  308  309 2
   318  308  310 2
   319  309  320 1
   320  309  321 1
   321  310  323 1
   322  310  322 1
   323  311  300 1
   324  313  304 1
   325  315  305 1
   326  317  306 1
   327  286  300 am
   328  324  325 1
   329  325  326 1
   330  325  331 1
   331  325  328 1
   332  326  327 2
   333  328  333 1
   334  328  329 1
   335  330  324 1
   336  332  328 1
   337  334  329 1
   338  302  324 am
   339  335  341 1
   340  335  336 1
   341  336  339 1
   342  336  342 1
   343  336  337 1
   344  337  338 2
   345  339  340 1
   346  339  344 1
   347  340  341 1
   348  340  346 1
   349  341  348 1
   350  343  339 1
   351  345  340 1
   352  347  341 1
   353  326  335 am
   354  349  350 1
   355  350  361 1
   356  350  353 1
   357  350  351 1
   358  351  352 2
   359  353  354 1
   360  353  363 1
   361  354  355 ar
   362  354  356 ar
   363  355  364 1
   364  355  357 ar
   365  356  358 ar
   366  356  365 1
   367  357  366 1
   368  357  359 ar
   369  358  359 ar
   370  358  367 1
   371  359  368 1
   372  360  349 1
   373  362  353 1
   374  337  349 am
   375  369  370 1
   376  370  379 1
   377  370  373 1
   378  370  371 1
   379  371  372 2
   380  373  374 1
   381  373  381 1
   382  374  383 1
   383  374  375 1
   384  375  376 2
   385  375  377 2
   386  378  369 1
   387  380  373 1
   388  382  374 1
   389  351  369 am
   390  384  385 1
   391  385  390 1
   392  385  388 1
   393  385  386 1
   394  386  387 2
   395  388  391 1
   396  388  392 1
   397  388  393 1
   398  389  384 1
   399  371  384 am
   400  394  400 1
   401  394  395 1
   402  395  398 1
   403  395  401 1
   404  395  396 1
   405  396  397 2
   406  398  399 1
   407  398  403 1
   408  399  400 1
   409  399  405 1
   410  400  407 1
   411  402  398 1
   412  404  399 1
   413  406  400 1
   414  386  394 am
   415  408  409 1
   416  409  418 1
   417  409  412 1
   418  409  410 1
   419  410  411 2
   420  412  420 1
   421  412  413 1
   422  413  422 1
   423  413  414 1
   424  414  416 2
   425  414  415 am
   426  415  423 1
   427  415  424 1
   428  417  408 1
   429  419  412 1
   430  421  413 1
   431  396  408 am
   432  425  426 1
   433  426  438 1
   434  426  429 1
   435  426  427 1
   436  427  428 2
   437  429  440 1
   438  429  430 1
   439  430  431 ar
   440  430  432 ar
   441  431  441 1
   442  431  433 ar
   443  432  434 ar
   444  432  442 1
   445  433  443 1
   446  433  435 ar
   447  434  435 ar
   448  434  444 1
   449  435  436 1
   450  436  445 1
   451  437  425 1
   452  439  429 1
   453  410  425 am
   454  446  447 1
   455  447  459 1
   456  447  450 1
   457  447  448 1
   458  448  449 2
   459  450  461 1
   460  450  451 1
   461  451  452 ar
   462  451  453 ar
   463  452  462 1
   464  452  454 ar
   465  453  455 ar
   466  453  463 1
   467  454  464 1
   468  454  456 ar
   469  455  456 ar
   470  455  465 1
   471  456  457 1
   472  457  466 1
   473  458  446 1
   474  460  450 1
   475  427  446 am
   476  467  468 1
   477  468  476 1
   478  468  471 1
   479  468  469 1
   480  469  470 2
   481  471  478 1
   482  471  472 1
   483  472  479 1
   484  472  473 1
   485  472  474 1
   486  473  480 1
   487  473  481 1
   488  473  482 1
   489  474  483 1
   490  474  484 1
   491  474  485 1
   492  475  467 1
   493  477  471 1
   494  448  467 am
   495  486  487 1
   496  487  492 1
   497  487  490 1
   498  487  488 1
   499  488  489 2
   500  490  493 1
   501  490  494 1
   502  490  495 1
   503  491  486 1
   504  469  486 am
   505  496  497 1
   506  497  506 1
   507  497  500 1
   508  497  498 1
   509  498  499 2
   510  500  501 1
   511  500  508 1
   512  501  510 1
   513  501  502 1
   514  502  503 2
   515  502  504 2
   516  505  496 1
   517  507  500 1
   518  509  501 1
   519  488  496 am
   520  511  517 1
   521  511  512 1
   522  512  515 1
   523  512  518 1
   524  512  513 1
   525  513  514 2
   526  515  516 1
   527  515  520 1
   528  516  517 1
   529  516  522 1
   530  517  524 1
   531  519  515 1
   532  521  516 1
   533  523  517 1
   534  498  511 am
   535  525  526 1
   536  526  527 1
   537  526  540 1
   538  526  529 1
   539  527  528 2
   540  529  542 1
   541  529  530 1
   542  530  532 ar
   543  530  531 ar
   544  531  543 1
   545  531  535 ar
   546  532  533 ar
   547  532  534 ar
   548  533  535 ar
   549  533  536 ar
   550  534  537 ar
   551  534  545 1
   552  535  544 1
   553  536  546 1
   554  536  538 ar
   555  537  538 ar
   556  537  547 1
   557  538  548 1
   558  539  525 1
   559  541  529 1
   560  513  525 am
   561  549  550 1
   562  550  559 1
   563  550  553 1
   564  550  551 1
   565  551  552 2
   566  553  561 1
   567  553  554 1
   568  554  563 1
   569  554  555 1
   570  555  557 2
   571  555  556 am
   572  556  564 1
   573  556  565 1
   574  558  549 1
   575  560  553 1
   576  562  554 1
   577  527  549 am
   578  566  567 1
   579  567  578 1
   580  567  570 1
   581  567  568 1
   582  568  569 2
   583  570  571 1
   584  570  580 1
   585  571  572 ar
   586  571  573 ar
   587  572  581 1
   588  572  574 ar
   589  573  575 ar
   590  573  582 1
   591  574  583 1
   592  574  576 ar
   593  575  576 ar
   594  575  584 1
   595  576  585 1
   596  577  566 1
   597  579  570 1
   598  551  566 am
   599  586  587 1
   600  587  588 1
   601  587  593 1
   602  587  590 1
   603  588  589 2
   604  590  595 1
   605  590  591 1
   606  592  586 1
   607  594  590 1
   608  596  591 1
   609  568  586 am
   610  597  598 1
   611  598  599 1
   612  598  606 1
   613  598  601 1
   614  599  600 2
   615  601  608 1
   616  601  602 1
   617  602  603 1
   618  602  610 1
   619  603  604 1
   620  604  611 1
   621  604  612 1
   622  604  613 1
   623  605  597 1
   624  607  601 1
   625  609  602 1
   626  588  597 am
   627  614  615 1
   628  615  623 1
   629  615  618 1
   630  615  616 1
   631  616  617 2
   632  618  625 1
   633  618  619 1
   634  619  626 1
   635  619  620 1
   636  619  621 1
   637  620  627 1
   638  620  628 1
   639  620  629 1
   640  621  630 1
   641  621  631 1
   642  621  632 1
   643  622  614 1
   644  624  618 1
   645  599  614 am
   646  633  634 1
   647  634  639 1
   648  634  637 1
   649  634  635 1
   650  635  636 2
   651  637  640 1
   652  637  641 1
   653  637  642 1
   654  638  633 1
   655  616  633 am
   656  643  644 1
   657  644  649 1
   658  644  647 1
   659  644  645 1
   660  645  646 2
   661  647  650 1
   662  647  651 1
   663  647  652 1
   664  648  643 1
   665  635  643 am
   666  653  654 1
   667  654  666 1
   668  654  657 1
   669  654  655 1
   670  655  656 2
   671  657  668 1
   672  657  658 1
   673  658  659 ar
   674  658  660 ar
   675  659  669 1
   676  659  661 ar
   677  660  662 ar
   678  660  670 1
   679  661  671 1
   680  661  663 ar
   681  662  663 ar
   682  662  672 1
   683  663  664 1
   684  664  673 1
   685  665  653 1
   686  667  657 1
   687  645  653 am
   688  674  675 1
   689  675  676 1
   690  675  683 1
   691  675  678 1
   692  676  677 2
   693  678  685 1
   694  678  679 1
   695  679  680 1
   696  679  687 1
   697  680  681 1
   698  681  688 1
   699  681  689 1
   700  681  690 1
   701  682  674 1
   702  684  678 1
   703  686  679 1
   704  655  674 am
   705  691  692 1
   706  692  703 1
   707  692  695 1
   708  692  693 1
   709  693  694 2
   710  695  696 1
   711  695  705 1
   712  696  697 ar
   713  696  698 ar
   714  697  706 1
   715  697  699 ar
   716  698  700 ar
   717  698  707 1
   718  699  708 1
   719  699  701 ar
   720  700  701 ar
   721  700  709 1
   722  701  710 1
   723  702  691 1
   724  704  695 1
   725  676  691 am
   726  711  712 1
   727  712  720 1
   728  712  715 1
   729  712  713 1
   730  713  714 2
   731  715  722 1
   732  715  716 1
   733  716  723 1
   734  716  717 1
   735  716  718 1
   736  717  724 1
   737  717  725 1
   738  717  726 1
   739  718  727 1
   740  718  728 1
   741  718  729 1
   742  719  711 1
   743  721  715 1
   744  693  711 am
   745  730  731 1
   746  731  739 1
   747  731  734 1
   748  731  732 1
   749  732  733 2
   750  734  741 1
   751  734  735 1
   752  735  742 1
   753  735  736 1
   754  735  737 1
   755  736  743 1
   756  736  744 1
   757  736  745 1
   758  737  746 1
   759  737  747 1
   760  737  748 1
   761  738  730 1
   762  740  734 1
   763  713  730 am
   764  749  750 1
   765  750  758 1
   766  750  753 1
   767  750  751 1
   768  751  752 2
   769  753  759 1
   770  753  755 1
   771  753  754 1
   772  754  761 1
   773  755  762 1
   774  755  763 1
   775  755  764 1
   776  756  754 1
   777  756  765 1
   778  756  766 1
   779  756  767 1
   780  757  749 1
   781  760  754 1
   782  732  749 am
   783  768  769 1
   784  769  770 1
   785  769  777 1
   786  769  772 1
   787  770  771 2
   788  772  779 1
   789  772  773 1
   790  773  774 1
   791  773  781 1
   792  774  775 1
   793  775  782 1
   794  775  783 1
   795  775  784 1
   796  776  768 1
   797  778  772 1
   798  780  773 1
   799  751  768 am
   800  785  786 1
   801  786  794 1
   802  786  789 1
   803  786  787 1
   804  787  788 2
   805  789  796 1
   806  789  790 1
   807  790  797 1
   808  790  791 1
   809  790  792 1
   810  791  798 1
   811  791  799 1
   812  791  800 1
   813  792  801 1
   814  792  802 1
   815  792  803 1
   816  793  785 1
   817  795  789 1
   818  770  785 am
   819  804  805 1
   820  805  810 1
   821  805  806 1
   822  806  807 2
   823  808  804 1
   824  809  805 1
   825  787  804 am
   826  811  812 1
   827  812  823 1
   828  812  815 1
   829  812  813 1
   830  813  814 2
   831  815  816 1
   832  815  825 1
   833  816  817 ar
   834  816  818 ar
   835  817  826 1
   836  817  819 ar
   837  818  820 ar
   838  818  827 1
   839  819  828 1
   840  819  821 ar
   841  820  821 ar
   842  820  829 1
   843  821  830 1
   844  822  811 1
   845  824  815 1
   846  806  811 am
   847  831  837 1
   848  831  832 1
   849  832  835 1
   850  832  838 1
   851  832  833 1
   852  833  834 2
   853  835  836 1
   854  835  840 1
   855  836  837 1
   856  836  842 1
   857  837  844 1
   858  839  835 1
   859  841  836 1
   860  843  837 1
   861  813  831 am
   862  845  846 1
   863  846  854 1
   864  846  849 1
   865  846  847 1
   866  847  848 2
   867  849  855 1
   868  849  851 1
   869  849  850 1
   870  850  857 1
   871  851  858 1
   872  851  859 1
   873  851  860 1
   874  852  850 1
   875  852  861 1
   876  852  862 1
   877  852  863 1
   878  853  845 1
   879  856  850 1
   880  833  845 am
   881  864  865 1
   882  865  873 1
   883  865  868 1
   884  865  866 1
   885  866  867 2
   886  868  875 1
   887  868  869 1
   888  869  870 am
   889  869  871 2
   890  870  877 1
   891  870  876 1
   892  872  864 1
   893  874  868 1
   894  847  864 am
   895  878  879 1
   896  879  890 1
   897  879  882 1
   898  879  880 1
   899  880  881 2
   900  882  883 1
   901  882  892 1
   902  883  884 ar
   903  883  885 ar
   904  884  893 1
   905  884  886 ar
   906  885  887 ar
   907  885  894 1
   908  886  895 1
   909  886  888 ar
   910  887  888 ar
   911  887  896 1
   912  888  897 1
   913  889  878 1
   914  891  882 1
   915  866  878 am
   916  898  899 1
   917  899  907 1
   918  899  902 1
   919  899  900 1
   920  900  901 2
   921  902  909 1
   922  902  903 1
   923  903  910 1
   924  903  904 1
   925  903  905 1
   926  904  911 1
   927  904  912 1
   928  904  913 1
   929  905  914 1
   930  905  915 1
   931  905  916 1
   932  906  898 1
   933  908  902 1
   934  880  898 am
   935  917  918 1
   936  918  921 1
   937  918  919 1
   938  918  925 1
   939  919  920 2
   940  921  922 1
   941  921  923 1
   942  921  926 1
   943  922  928 1
   944  922  929 1
   945  922  930 1
   946  923  927 1
   947  924  917 1
   948  900  917 am
   949  931  932 1
   950  932  940 1
   951  932  935 1
   952  932  933 1
   953  933  934 2
   954  935  942 1
   955  935  936 1
   956  936  943 1
   957  936  937 1
   958  936  938 1
   959  937  944 1
   960  937  945 1
   961  937  946 1
   962  938  947 1
   963  938  948 1
   964  938  949 1
   965  939  931 1
   966  941  935 1
   967  919  931 am
   968  950  951 1
   969  951  963 1
   970  951  954 1
   971  951  952 1
   972  952  953 2
   973  954  965 1
   974  954  955 1
   975  955  956 ar
   976  955  957 ar
   977  956  966 1
   978  956  958 ar
   979  957  959 ar
   980  957  967 1
   981  958  968 1
   982  958  960 ar
   983  959  960 ar
   984  959  969 1
   985  960  961 1
   986  961  970 1
   987  962  950 1
   988  964  954 1
   989  933  950 am
   990  971  972 1
   991  972  979 1
   992  972  975 1
   993  972  973 1
   994  973  974 2
   995  975  980 1
   996  975  976 1
   997  975  977 1
   998  976  981 1
   999  976  982 1
  1000  976  983 1
  1001  977  984 1
  1002  977  985 1
  1003  977  986 1
  1004  978  971 1
  1005  952  971 am
  1006  987  988 1
  1007  988  991 1
  1008  988  989 1
  1009  988  995 1
  1010  989  990 2
  1011  991  992 1
  1012  991  993 1
  1013  991  996 1
  1014  992  998 1
  1015  992  999 1
  1016  992 1000 1
  1017  993  997 1
  1018  994  987 1
  1019  973  987 am
  1020 1001 1002 1
  1021 1002 1009 1
  1022 1002 1005 1
  1023 1002 1003 1
  1024 1003 1004 2
  1025 1005 1010 1
  1026 1005 1006 1
  1027 1005 1007 1
  1028 1006 1011 1
  1029 1006 1012 1
  1030 1006 1013 1
  1031 1007 1014 1
  1032 1007 1015 1
  1033 1007 1016 1
  1034 1008 1001 1
  1035  989 1001 am
  1036 1017 1018 1
  1037 1018 1027 1
  1038 1018 1021 1
  1039 1018 1019 1
  1040 1019 1020 2
  1041 1021 1029 1
  1042 1021 1022 1
  1043 1022 1031 1
  1044 1022 1023 1
  1045 1023 1025 2
  1046 1023 1024 am
  1047 1024 1032 1
  1048 1024 1033 1
  1049 1026 1017 1
  1050 1028 1021 1
  1051 1030 1022 1
  1052 1003 1017 am
  1053 1034 1035 1
  1054 1034 1044 1
  1055 1035 1036 1
  1056 1035 1038 1
  1057 1035 1045 1
  1058 1036 1037 2
  1059 1038 1039 1
  1060 1038 1046 1
  1061 1038 1047 1
  1062 1039 1040 ar
  1063 1039 1041 ar
  1064 1040 1043 ar
  1065 1040 1048 1
  1066 1041 1042 ar
  1067 1042 1043 ar
  1068 1042 1049 1
  1069 1043 1050 1
  1070 1019 1034 am
  1071 1051 1052 1
  1072 1052 1061 1
  1073 1052 1055 1
  1074 1052 1053 1
  1075 1053 1054 2
  1076 1055 1063 1
  1077 1055 1056 1
  1078 1056 1065 1
  1079 1056 1057 1
  1080 1057 1067 1
  1081 1057 1058 1
  1082 1058 1069 1
  1083 1058 1059 1
  1084 1059 1070 1
  1085 1059 1071 1
  1086 1059 1072 1
  1087 1060 1051 1
  1088 1062 1055 1
  1089 1064 1056 1
  1090 1066 1057 1
  1091 1068 1058 1
  1092 1051 1036 am
  1093 1073 1074 1
  1094 1074 1083 1
  1095 1074 1077 1
  1096 1074 1075 1
  1097 1075 1076 2
  1098 1077 1085 1
  1099 1077 1078 1
  1100 1078 1087 1
  1101 1078 1079 1
  1102 1079 1089 1
  1103 1079 1080 1
  1104 1080 1091 1
  1105 1080 1081 1
  1106 1081 1092 1
  1107 1081 1093 1
  1108 1081 1094 1
  1109 1082 1073 1
  1110 1084 1077 1
  1111 1086 1078 1
  1112 1088 1079 1
  1113 1090 1080 1
  1114 1053 1073 am
  1115 1095 1096 1
  1116 1096 1104 1
  1117 1096 1099 1
  1118 1096 1097 1
  1119 1097 1098 2
  1120 1099 1106 1
  1121 1099 1100 1
  1122 1100 1107 1
  1123 1100 1101 1
  1124 1100 1102 1
  1125 1101 1108 1
  1126 1101 1109 1
  1127 1101 1110 1
  1128 1102 1111 1
  1129 1102 1112 1
  1130 1102 1113 1
  1131 1103 1095 1
  1132 1105 1099 1
  1133 1075 1095 am
  1134 1114 1115 1
  1135 1115 1116 1
  1136 1115 1126 1
  1137 1115 1118 1
  1138 1116 1117 2
  1139 1118 1128 1
  1140 1118 1119 1
  1141 1119 1130 1
  1142 1119 1120 1
  1143 1120 1132 1
  1144 1120 1121 1
  1145 1121 1133 1
  1146 1121 1122 2
  1147 1122 1123 2
  1148 1122 1124 2
  1149 1123 1134 1
  1150 1123 1135 1
  1151 1124 1137 1
  1152 1124 1136 1
  1153 1125 1114 1
  1154 1127 1118 1
  1155 1129 1119 1
  1156 1131 1120 1
  1157 1097 1114 am
  1158 1138 1139 1
  1159 1139 1142 1
[truncated: 138,225 more chars]
