# Supplementary material for: The pocketome of G-protein-coupled receptors reveals previously untargeted allosteric sites
Source: Nat Commun. 2022 May 10;13:2567. doi: 10.1038/s41467-022-29609-6 (PMC9091257; doi:10.1038/s41467-022-29609-6)
Supplement: Supplementary file 4 — Supplementary Data 1 [file 41467_2022_29609_MOESM4_ESM.zip › docking_files/3pwh/mols.mol2]

# TRIPOS MOL2 file generated by SEED

@<TRIPOS>MOLECULE
methanamine
 8 7 0 0 0
****
USER_CHARGES
INVALID_CHARGES
Pose:   1 Cluster:   1 Fr_nu: 699872 TotEn:   -62.10
@<TRIPOS>ATOM
      1 C1        -76.3585  -13.5387  -53.6058 C.3    1 LIG       0.04000
      2 N1        -77.7791  -13.3926  -53.9773 N.4    1 LIG      -0.30000
      3 H1        -76.3176  -13.8786  -52.5694 H      1 LIG       0.09000
      4 H2        -75.9112  -14.2735  -54.2780 H      1 LIG       0.09000
      5 H3        -75.8819  -12.5629  -53.7178 H      1 LIG       0.09000
      6 H4        -77.8815  -13.0727  -54.9493 H      1 LIG       0.33000
      7 H5        -78.2551  -12.7083  -53.3746 H      1 LIG       0.33000
      8 H6        -78.2829  -14.2851  -53.8904 H      1 LIG       0.33000
@<TRIPOS>BOND
      1       1       2 1
      2       1       3 1
      3       1       4 1
      4       1       5 1
      5       2       6 1
      6       2       7 1
      7       2       8 1
@<TRIPOS>ALT_TYPE
CGenFF_4.0_ALT_TYPE_SET
CGenFF_4.0 1 CG334 2 NG3P3 3 HGA3 4 HGA3 5 HGA3 6 HGP2 7 HGP2 8 HGP2
@<TRIPOS>MOLECULE
methanamine
 8 7 0 0 0
****
USER_CHARGES
INVALID_CHARGES
Pose:   2 Cluster:   2 Fr_nu: 1462958 TotEn:   -59.20
@<TRIPOS>ATOM
      1 C1        -76.1415  -11.8684  -53.0411 C.3    1 LIG       0.04000
      2 N1        -77.2523  -12.6248  -53.6505 N.4    1 LIG      -0.30000
      3 H1        -76.2093  -10.8363  -53.3900 H      1 LIG       0.09000
      4 H2        -76.2542  -11.9245  -51.9567 H      1 LIG       0.09000
      5 H3        -75.2064  -12.3307  -53.3630 H      1 LIG       0.09000
      6 H4        -77.2404  -13.6103  -53.3568 H      1 LIG       0.33000
      7 H5        -77.1980  -12.6074  -54.6775 H      1 LIG       0.33000
      8 H6        -78.1645  -12.2328  -53.3819 H      1 LIG       0.33000
@<TRIPOS>BOND
      1       1       2 1
      2       1       3 1
      3       1       4 1
      4       1       5 1
      5       2       6 1
      6       2       7 1
      7       2       8 1
@<TRIPOS>ALT_TYPE
CGenFF_4.0_ALT_TYPE_SET
CGenFF_4.0 1 CG334 2 NG3P3 3 HGA3 4 HGA3 5 HGA3 6 HGP2 7 HGP2 8 HGP2
@<TRIPOS>MOLECULE
methanamine
 8 7 0 0 0
****
USER_CHARGES
INVALID_CHARGES
Pose:   3 Cluster:   3 Fr_nu: 1475232 TotEn:   -57.66
@<TRIPOS>ATOM
      1 C1        -78.3422  -15.3940  -52.4328 C.3    1 LIG       0.04000
      2 N1        -77.8371  -14.2799  -53.2580 N.4    1 LIG      -0.30000
      3 H1        -78.0039  -15.2308  -51.4080 H      1 LIG       0.09000
      4 H2        -79.4322  -15.3865  -52.4924 H      1 LIG       0.09000
      5 H3        -77.9334  -16.3217  -52.8379 H      1 LIG       0.09000
      6 H4        -78.1258  -14.3797  -54.2400 H      1 LIG       0.33000
      7 H5        -76.8095  -14.2371  -53.2405 H      1 LIG       0.33000
      8 H6        -78.1905  -13.3743  -52.9219 H      1 LIG       0.33000
@<TRIPOS>BOND
      1       1       2 1
      2       1       3 1
      3       1       4 1
      4       1       5 1
      5       2       6 1
      6       2       7 1
      7       2       8 1
@<TRIPOS>ALT_TYPE
CGenFF_4.0_ALT_TYPE_SET
CGenFF_4.0 1 CG334 2 NG3P3 3 HGA3 4 HGA3 5 HGA3 6 HGP2 7 HGP2 8 HGP2
@<TRIPOS>MOLECULE
methanamine
 8 7 0 0 0
****
USER_CHARGES
INVALID_CHARGES
Pose:   4 Cluster:   4 Fr_nu: 335759 TotEn:   -56.93
@<TRIPOS>ATOM
      1 C1        -74.9180  -12.8176  -53.3362 C.3    1 LIG       0.04000
      2 N1        -73.8887  -13.5684  -54.0806 N.4    1 LIG      -0.30000
      3 H1        -74.5540  -12.6722  -52.3175 H      1 LIG       0.09000
      4 H2        -75.0644  -11.8609  -53.8412 H      1 LIG       0.09000
      5 H3        -75.8349  -13.4102  -53.3443 H      1 LIG       0.09000
      6 H4        -74.1773  -13.7367  -55.0532 H      1 LIG       0.33000
      7 H5        -73.7078  -14.4843  -53.6487 H      1 LIG       0.33000
      8 H6        -72.9968  -13.0567  -54.1065 H      1 LIG       0.33000
@<TRIPOS>BOND
      1       1       2 1
      2       1       3 1
      3       1       4 1
      4       1       5 1
      5       2       6 1
      6       2       7 1
      7       2       8 1
@<TRIPOS>ALT_TYPE
CGenFF_4.0_ALT_TYPE_SET
CGenFF_4.0 1 CG334 2 NG3P3 3 HGA3 4 HGA3 5 HGA3 6 HGP2 7 HGP2 8 HGP2
@<TRIPOS>MOLECULE
methanamine
 8 7 0 0 0
****
USER_CHARGES
INVALID_CHARGES
Pose:   5 Cluster:   5 Fr_nu: 1328687 TotEn:   -56.27
@<TRIPOS>ATOM
      1 C1        -78.2015  -15.4303  -51.3670 C.3    1 LIG       0.04000
      2 N1        -77.4700  -14.3760  -52.0956 N.4    1 LIG      -0.30000
      3 H1        -79.1687  -15.5640  -51.8550 H      1 LIG       0.09000
      4 H2        -77.6071  -16.3446  -51.4164 H      1 LIG       0.09000
      5 H3        -78.3256  -15.0980  -50.3345 H      1 LIG       0.09000
      6 H4        -76.5455  -14.2048  -51.6790 H      1 LIG       0.33000
      7 H5        -77.9850  -13.4857  -52.0824 H      1 LIG       0.33000
      8 H6        -77.3229  -14.6341  -53.0803 H      1 LIG       0.33000
@<TRIPOS>BOND
      1       1       2 1
      2       1       3 1
      3       1       4 1
      4       1       5 1
      5       2       6 1
      6       2       7 1
      7       2       8 1
@<TRIPOS>ALT_TYPE
CGenFF_4.0_ALT_TYPE_SET
CGenFF_4.0 1 CG334 2 NG3P3 3 HGA3 4 HGA3 5 HGA3 6 HGP2 7 HGP2 8 HGP2
@<TRIPOS>MOLECULE
methanamine
 8 7 0 0 0
****
USER_CHARGES
INVALID_CHARGES
Pose:   6 Cluster:   6 Fr_nu: 1484053 TotEn:   -55.75
@<TRIPOS>ATOM
      1 C1        -77.7281  -14.6205  -53.8734 C.3    1 LIG       0.04000
      2 N1        -78.4710  -13.6123  -54.6539 N.4    1 LIG      -0.30000
      3 H1        -77.2298  -15.2881  -54.5787 H      1 LIG       0.09000
      4 H2        -77.0020  -14.0933  -53.2517 H      1 LIG       0.09000
      5 H3        -78.4484  -15.1650  -53.2598 H      1 LIG       0.09000
      6 H4        -78.9641  -12.9512  -54.0395 H      1 LIG       0.33000
      7 H5        -79.1741  -14.0530  -55.2618 H      1 LIG       0.33000
      8 H6        -77.8411  -13.0651  -55.2553 H      1 LIG       0.33000
@<TRIPOS>BOND
      1       1       2 1
      2       1       3 1
      3       1       4 1
      4       1       5 1
      5       2       6 1
      6       2       7 1
      7       2       8 1
@<TRIPOS>ALT_TYPE
CGenFF_4.0_ALT_TYPE_SET
CGenFF_4.0 1 CG334 2 NG3P3 3 HGA3 4 HGA3 5 HGA3 6 HGP2 7 HGP2 8 HGP2
@<TRIPOS>MOLECULE
methanamine
 8 7 0 0 0
****
USER_CHARGES
INVALID_CHARGES
Pose:   7 Cluster:   7 Fr_nu: 1342400 TotEn:   -55.40
@<TRIPOS>ATOM
      1 C1        -75.4870  -12.7838  -53.0265 C.3    1 LIG       0.04000
      2 N1        -76.8417  -13.3130  -52.7771 N.4    1 LIG      -0.30000
      3 H1        -75.5867  -11.8868  -53.6403 H      1 LIG       0.09000
      4 H2        -75.0363  -12.5502  -52.0601 H      1 LIG       0.09000
      5 H3        -74.9180  -13.5553  -53.5488 H      1 LIG       0.09000
      6 H4        -76.8115  -14.1638  -52.2001 H      1 LIG       0.33000
      7 H5        -77.3179  -13.5525  -53.6568 H      1 LIG       0.33000
      8 H6        -77.4278  -12.6258  -52.2849 H      1 LIG       0.33000
@<TRIPOS>BOND
      1       1       2 1
      2       1       3 1
      3       1       4 1
      4       1       5 1
      5       2       6 1
      6       2       7 1
      7       2       8 1
@<TRIPOS>ALT_TYPE
CGenFF_4.0_ALT_TYPE_SET
CGenFF_4.0 1 CG334 2 NG3P3 3 HGA3 4 HGA3 5 HGA3 6 HGP2 7 HGP2 8 HGP2
@<TRIPOS>MOLECULE
methanamine
 8 7 0 0 0
****
USER_CHARGES
INVALID_CHARGES
Pose:   8 Cluster:   8 Fr_nu: 1328122 TotEn:   -55.34
@<TRIPOS>ATOM
      1 C1        -78.2015  -15.4303  -51.3670 C.3    1 LIG       0.04000
      2 N1        -78.6581  -14.9611  -52.6894 N.4    1 LIG      -0.30000
      3 H1        -77.6908  -16.3844  -51.5093 H      1 LIG       0.09000
      4 H2        -77.5223  -14.6779  -50.9616 H      1 LIG       0.09000
      5 H3        -79.0817  -15.5474  -50.7320 H      1 LIG       0.09000
      6 H4        -79.1496  -14.0605  -52.6185 H      1 LIG       0.33000
      7 H5        -79.3051  -15.6334  -53.1223 H      1 LIG       0.33000
      8 H6        -77.8677  -14.8323  -53.3349 H      1 LIG       0.33000
@<TRIPOS>BOND
      1       1       2 1
      2       1       3 1
      3       1       4 1
      4       1       5 1
      5       2       6 1
      6       2       7 1
      7       2       8 1
@<TRIPOS>ALT_TYPE
CGenFF_4.0_ALT_TYPE_SET
CGenFF_4.0 1 CG334 2 NG3P3 3 HGA3 4 HGA3 5 HGA3 6 HGP2 7 HGP2 8 HGP2
@<TRIPOS>MOLECULE
methanamine
 8 7 0 0 0
****
USER_CHARGES
INVALID_CHARGES
Pose:   9 Cluster:   9 Fr_nu: 1341079 TotEn:   -52.79
@<TRIPOS>ATOM
      1 C1        -75.4870  -12.7838  -53.0265 C.3    1 LIG       0.04000
      2 N1        -75.2341  -13.9711  -53.8654 N.4    1 LIG      -0.30000
      3 H1        -75.5649  -13.1176  -51.9902 H      1 LIG       0.09000
      4 H2        -74.6476  -12.0981  -53.1562 H      1 LIG       0.09000
      5 H3        -76.4208  -12.3295  -53.3635 H      1 LIG       0.09000
      6 H4        -75.1509  -13.7175  -54.8586 H      1 LIG       0.33000
      7 H5        -75.9968  -14.6564  -53.7839 H      1 LIG       0.33000
      8 H6        -74.3624  -14.4440  -53.5926 H      1 LIG       0.33000
@<TRIPOS>BOND
      1       1       2 1
      2       1       3 1
      3       1       4 1
      4       1       5 1
      5       2       6 1
      6       2       7 1
      7       2       8 1
@<TRIPOS>ALT_TYPE
CGenFF_4.0_ALT_TYPE_SET
CGenFF_4.0 1 CG334 2 NG3P3 3 HGA3 4 HGA3 5 HGA3 6 HGP2 7 HGP2 8 HGP2
@<TRIPOS>MOLECULE
methanamine
 8 7 0 0 0
****
USER_CHARGES
INVALID_CHARGES
Pose:  10 Cluster:  10 Fr_nu: 1566087 TotEn:   -46.43
@<TRIPOS>ATOM
      1 C1        -79.7526   -8.0409  -55.8834 C.3    1 LIG       0.04000
      2 N1        -80.5792   -9.0683  -55.2212 N.4    1 LIG      -0.30000
      3 H1        -80.4106   -7.4353  -56.5094 H      1 LIG       0.09000
      4 H2        -79.2848   -7.4354  -55.1048 H      1 LIG       0.09000
      5 H3        -79.0010   -8.5544  -56.4861 H      1 LIG       0.09000
      6 H4        -80.0105   -9.6731  -54.6142 H      1 LIG       0.33000
      7 H5        -81.0473   -9.6728  -55.9092 H      1 LIG       0.33000
      8 H6        -81.3097   -8.6417  -54.6361 H      1 LIG       0.33000
@<TRIPOS>BOND
      1       1       2 1
      2       1       3 1
      3       1       4 1
      4       1       5 1
      5       2       6 1
      6       2       7 1
      7       2       8 1
@<TRIPOS>ALT_TYPE
CGenFF_4.0_ALT_TYPE_SET
CGenFF_4.0 1 CG334 2 NG3P3 3 HGA3 4 HGA3 5 HGA3 6 HGP2 7 HGP2 8 HGP2
@<TRIPOS>MOLECULE
methanamine
 8 7 0 0 0
****
USER_CHARGES
INVALID_CHARGES
Pose:  11 Cluster:  11 Fr_nu: 1084502 TotEn:   -34.16
@<TRIPOS>ATOM
      1 C1        -81.5686  -26.7311  -32.4671 C.3    1 LIG       0.04000
      2 N1        -81.3674  -28.0091  -33.1767 N.4    1 LIG      -0.30000
      3 H1        -82.6375  -26.6194  -32.2768 H      1 LIG       0.09000
      4 H2        -81.0058  -26.7755  -31.5327 H      1 LIG       0.09000
      5 H3        -81.1988  -25.9302  -33.1104 H      1 LIG       0.09000
      6 H4        -80.3732  -28.1702  -33.3844 H      1 LIG       0.33000
      7 H5        -81.8768  -28.0255  -34.0702 H      1 LIG       0.33000
      8 H6        -81.6995  -28.8052  -32.6163 H      1 LIG       0.33000
@<TRIPOS>BOND
      1       1       2 1
      2       1       3 1
      3       1       4 1
      4       1       5 1
      5       2       6 1
      6       2       7 1
      7       2       8 1
@<TRIPOS>ALT_TYPE
CGenFF_4.0_ALT_TYPE_SET
CGenFF_4.0 1 CG334 2 NG3P3 3 HGA3 4 HGA3 5 HGA3 6 HGP2 7 HGP2 8 HGP2
@<TRIPOS>MOLECULE
methanamine
 8 7 0 0 0
****
USER_CHARGES
INVALID_CHARGES
Pose:  12 Cluster:  12 Fr_nu: 1467683 TotEn:   -16.07
@<TRIPOS>ATOM
      1 C1        -51.7745    2.0953  -32.5472 C.3    1 LIG       0.04000
      2 N1        -50.6967    1.3137  -33.1835 N.4    1 LIG      -0.30000
      3 H1        -52.3048    2.6351  -33.3339 H      1 LIG       0.09000
      4 H2        -52.4377    1.3952  -32.0357 H      1 LIG       0.09000
      5 H3        -51.3127    2.7867  -31.8397 H      1 LIG       0.09000
      6 H4        -50.1590    0.7807  -32.4875 H      1 LIG       0.33000
      7 H5        -50.0366    1.9241  -33.6833 H      1 LIG       0.33000
      8 H6        -51.0733    0.6414  -33.8647 H      1 LIG       0.33000
@<TRIPOS>BOND
      1       1       2 1
      2       1       3 1
      3       1       4 1
      4       1       5 1
      5       2       6 1
      6       2       7 1
      7       2       8 1
@<TRIPOS>ALT_TYPE
CGenFF_4.0_ALT_TYPE_SET
CGenFF_4.0 1 CG334 2 NG3P3 3 HGA3 4 HGA3 5 HGA3 6 HGP2 7 HGP2 8 HGP2
@<TRIPOS>MOLECULE
methanol
 6 5 0 0 0
****
USER_CHARGES
INVALID_CHARGES
Pose:   1 Cluster:   1 Fr_nu: 114327 TotEn:   -15.09
@<TRIPOS>ATOM
      1 C1        -72.4986  -11.0158  -44.6810 C.3    1 LIG      -0.04000
      2 O1        -71.4014  -10.2803  -45.1907 O.3    1 LIG      -0.65000
      3 H1        -72.1757  -11.6012  -43.8166 H      1 LIG       0.09000
      4 H2        -72.8870  -11.6784  -45.4586 H      1 LIG       0.09000
      5 H3        -73.2819  -10.3188  -44.3741 H      1 LIG       0.09000
      6 H4        -71.7269   -9.7749  -45.9551 H      1 LIG       0.42000
@<TRIPOS>BOND
      1       1       2 1
      2       1       3 1
      3       1       4 1
      4       1       5 1
      5       2       6 1
@<TRIPOS>ALT_TYPE
CGenFF_4.0_ALT_TYPE_SET
CGenFF_4.0 1 CG331 2 OG311 3 HGA3 4 HGA3 5 HGA3 6 HGP1
@<TRIPOS>MOLECULE
methanol
 6 5 0 0 0
****
USER_CHARGES
INVALID_CHARGES
Pose:   2 Cluster:   2 Fr_nu: 10084040 TotEn:   -14.91
@<TRIPOS>ATOM
      1 C1        -51.6258    1.5758  -32.3624 C.3    1 LIG      -0.04000
      2 O1        -51.3343    2.8833  -32.8204 O.3    1 LIG      -0.65000
      3 H1        -52.1556    1.6328  -31.4083 H      1 LIG       0.09000
      4 H2        -50.6954    1.0152  -32.2416 H      1 LIG       0.09000
      5 H3        -52.2583    1.0741  -33.0984 H      1 LIG       0.09000
      6 H4        -50.8650    2.7913  -33.6672 H      1 LIG       0.42000
@<TRIPOS>BOND
      1       1       2 1
      2       1       3 1
      3       1       4 1
      4       1       5 1
      5       2       6 1
@<TRIPOS>ALT_TYPE
CGenFF_4.0_ALT_TYPE_SET
CGenFF_4.0 1 CG331 2 OG311 3 HGA3 4 HGA3 5 HGA3 6 HGP1
@<TRIPOS>MOLECULE
methanol
 6 5 0 0 0
****
USER_CHARGES
INVALID_CHARGES
Pose:   3 Cluster:   3 Fr_nu:  76164 TotEn:   -13.80
@<TRIPOS>ATOM
      1 C1        -51.9209    1.5012  -32.8965 C.3    1 LIG      -0.04000
      2 O1        -53.0825    1.7095  -33.6786 O.3    1 LIG      -0.65000
      3 H1        -51.2242    2.3290  -33.0500 H      1 LIG       0.09000
      4 H2        -51.4509    0.5574  -33.1846 H      1 LIG       0.09000
      5 H3        -52.2051    1.4577  -31.8425 H      1 LIG       0.09000
      6 H4        -53.6752    0.9558  -33.5160 H      1 LIG       0.42000
@<TRIPOS>BOND
      1       1       2 1
      2       1       3 1
      3       1       4 1
      4       1       5 1
      5       2       6 1
@<TRIPOS>ALT_TYPE
CGenFF_4.0_ALT_TYPE_SET
CGenFF_4.0 1 CG331 2 OG311 3 HGA3 4 HGA3 5 HGA3 6 HGP1
@<TRIPOS>MOLECULE
methanol
 6 5 0 0 0
****
USER_CHARGES
INVALID_CHARGES
Pose:   4 Cluster:   4 Fr_nu: 483732 TotEn:   -13.48
@<TRIPOS>ATOM
      1 C1        -76.1330  -18.1895  -42.0795 C.3    1 LIG      -0.04000
      2 O1        -77.1773  -17.6580  -41.2848 O.3    1 LIG      -0.65000
      3 H1        -76.4421  -19.1532  -42.4917 H      1 LIG       0.09000
      4 H2        -75.2356  -18.3137  -41.4680 H      1 LIG       0.09000
      5 H3        -75.9212  -17.4970  -42.8976 H      1 LIG       0.09000
      6 H4        -76.8658  -16.8048  -40.9374 H      1 LIG       0.42000
@<TRIPOS>BOND
      1       1       2 1
      2       1       3 1
      3       1       4 1
      4       1       5 1
      5       2       6 1
@<TRIPOS>ALT_TYPE
CGenFF_4.0_ALT_TYPE_SET
CGenFF_4.0 1 CG331 2 OG311 3 HGA3 4 HGA3 5 HGA3 6 HGP1
@<TRIPOS>MOLECULE
methanol
 6 5 0 0 0
****
USER_CHARGES
INVALID_CHARGES
Pose:   5 Cluster:   5 Fr_nu: 10583254 TotEn:   -13.39
@<TRIPOS>ATOM
      1 C1        -40.6328   -4.6111  -47.9193 C.3    1 LIG      -0.04000
      2 O1        -40.8386   -4.0215  -46.6487 O.3    1 LIG      -0.65000
      3 H1        -41.5376   -4.5035  -48.5226 H      1 LIG       0.09000
      4 H2        -40.3882   -5.6692  -47.7957 H      1 LIG       0.09000
      5 H3        -39.8034   -4.1031  -48.4168 H      1 LIG       0.09000
      6 H4        -40.0156   -4.1370  -46.1436 H      1 LIG       0.42000
@<TRIPOS>BOND
      1       1       2 1
      2       1       3 1
      3       1       4 1
      4       1       5 1
      5       2       6 1
@<TRIPOS>ALT_TYPE
CGenFF_4.0_ALT_TYPE_SET
CGenFF_4.0 1 CG331 2 OG311 3 HGA3 4 HGA3 5 HGA3 6 HGP1
@<TRIPOS>MOLECULE
methanol
 6 5 0 0 0
****
USER_CHARGES
INVALID_CHARGES
Pose:   6 Cluster:   6 Fr_nu: 204525 TotEn:   -13.08
@<TRIPOS>ATOM
      1 C1        -55.2825  -23.8802  -21.9229 C.3    1 LIG      -0.04000
      2 O1        -54.2346  -22.9594  -22.1644 O.3    1 LIG      -0.65000
      3 H1        -55.1012  -24.4002  -20.9790 H      1 LIG       0.09000
      4 H2        -55.3327  -24.6000  -22.7438 H      1 LIG       0.09000
      5 H3        -56.2273  -23.3352  -21.8604 H      1 LIG       0.09000
      6 H4        -54.4307  -22.5187  -23.0089 H      1 LIG       0.42000
@<TRIPOS>BOND
      1       1       2 1
      2       1       3 1
      3       1       4 1
      4       1       5 1
      5       2       6 1
@<TRIPOS>ALT_TYPE
CGenFF_4.0_ALT_TYPE_SET
CGenFF_4.0 1 CG331 2 OG311 3 HGA3 4 HGA3 5 HGA3 6 HGP1
@<TRIPOS>MOLECULE
methanol
 6 5 0 0 0
****
USER_CHARGES
INVALID_CHARGES
Pose:   7 Cluster:   7 Fr_nu: 8741674 TotEn:   -12.51
@<TRIPOS>ATOM
      1 C1        -58.0925   -4.1485  -18.5735 C.3    1 LIG      -0.04000
      2 O1        -56.9250   -4.9378  -18.4380 O.3    1 LIG      -0.65000
      3 H1        -58.8502   -4.7094  -19.1262 H      1 LIG       0.09000
      4 H2        -57.8491   -3.2243  -19.1038 H      1 LIG       0.09000
      5 H3        -58.4750   -3.9060  -17.5793 H      1 LIG       0.09000
      6 H4        -56.2773   -4.4071  -17.9435 H      1 LIG       0.42000
@<TRIPOS>BOND
      1       1       2 1
      2       1       3 1
      3       1       4 1
      4       1       5 1
      5       2       6 1
@<TRIPOS>ALT_TYPE
CGenFF_4.0_ALT_TYPE_SET
CGenFF_4.0 1 CG331 2 OG311 3 HGA3 4 HGA3 5 HGA3 6 HGP1
@<TRIPOS>MOLECULE
methanol
 6 5 0 0 0
****
USER_CHARGES
INVALID_CHARGES
Pose:   8 Cluster:   8 Fr_nu: 114478 TotEn:   -12.29
@<TRIPOS>ATOM
      1 C1        -69.3722  -10.3316  -46.4064 C.3    1 LIG      -0.04000
      2 O1        -70.0901   -9.2626  -45.8179 O.3    1 LIG      -0.65000
      3 H1        -68.4635  -10.5222  -45.8301 H      1 LIG       0.09000
      4 H2        -69.1154  -10.0754  -47.4374 H      1 LIG       0.09000
      5 H3        -69.9989  -11.2265  -46.4006 H      1 LIG       0.09000
      6 H4        -70.8878   -9.1237  -46.3564 H      1 LIG       0.42000
@<TRIPOS>BOND
      1       1       2 1
      2       1       3 1
      3       1       4 1
      4       1       5 1
      5       2       6 1
@<TRIPOS>ALT_TYPE
CGenFF_4.0_ALT_TYPE_SET
CGenFF_4.0 1 CG331 2 OG311 3 HGA3 4 HGA3 5 HGA3 6 HGP1
@<TRIPOS>MOLECULE
methanol
 6 5 0 0 0
****
USER_CHARGES
INVALID_CHARGES
Pose:   9 Cluster:   9 Fr_nu: 10084608 TotEn:   -12.04
@<TRIPOS>ATOM
      1 C1        -51.2874    2.0425  -32.9441 C.3    1 LIG      -0.04000
      2 O1        -50.9612    1.3434  -31.7569 O.3    1 LIG      -0.65000
      3 H1        -51.7166    3.0146  -32.6891 H      1 LIG       0.09000
      4 H2        -52.0034    1.4578  -33.5272 H      1 LIG       0.09000
      5 H3        -50.3777    2.1909  -33.5306 H      1 LIG       0.09000
      6 H4        -50.5840    0.4877  -32.0239 H      1 LIG       0.42000
@<TRIPOS>BOND
      1       1       2 1
      2       1       3 1
      3       1       4 1
      4       1       5 1
      5       2       6 1
@<TRIPOS>ALT_TYPE
CGenFF_4.0_ALT_TYPE_SET
CGenFF_4.0 1 CG331 2 OG311 3 HGA3 4 HGA3 5 HGA3 6 HGP1
@<TRIPOS>MOLECULE
methanol
 6 5 0 0 0
****
USER_CHARGES
INVALID_CHARGES
Pose:  10 Cluster:  10 Fr_nu: 6125441 TotEn:   -11.88
@<TRIPOS>ATOM
      1 C1        -50.5640    5.6520  -31.7158 C.3    1 LIG      -0.04000
      2 O1        -51.0106    6.0802  -30.4424 O.3    1 LIG      -0.65000
      3 H1        -49.4946    5.8541  -31.8146 H      1 LIG       0.09000
      4 H2        -51.1190    6.1812  -32.4946 H      1 LIG       0.09000
      5 H3        -50.7399    4.5780  -31.8116 H      1 LIG       0.09000
      6 H4        -51.9620    5.8847  -30.3929 H      1 LIG       0.42000
@<TRIPOS>BOND
      1       1       2 1
      2       1       3 1
      3       1       4 1
      4       1       5 1
      5       2       6 1
@<TRIPOS>ALT_TYPE
CGenFF_4.0_ALT_TYPE_SET
CGenFF_4.0 1 CG331 2 OG311 3 HGA3 4 HGA3 5 HGA3 6 HGP1
@<TRIPOS>MOLECULE
methanol
 6 5 0 0 0
****
USER_CHARGES
INVALID_CHARGES
Pose:  11 Cluster:  11 Fr_nu: 9640646 TotEn:   -11.23
@<TRIPOS>ATOM
      1 C1        -76.1133  -11.9173  -53.1962 C.3    1 LIG      -0.04000
      2 O1        -77.0342  -10.9067  -53.5639 O.3    1 LIG      -0.65000
      3 H1        -75.1030  -11.6107  -53.4781 H      1 LIG       0.09000
      4 H2        -76.3758  -12.8514  -53.6992 H      1 LIG       0.09000
      5 H3        -76.1588  -12.0630  -52.1144 H      1 LIG       0.09000
      6 H4        -77.9174  -11.2148  -53.2981 H      1 LIG       0.42000
@<TRIPOS>BOND
      1       1       2 1
      2       1       3 1
      3       1       4 1
      4       1       5 1
      5       2       6 1
@<TRIPOS>ALT_TYPE
CGenFF_4.0_ALT_TYPE_SET
CGenFF_4.0 1 CG331 2 OG311 3 HGA3 4 HGA3 5 HGA3 6 HGP1
@<TRIPOS>MOLECULE
methanol
 6 5 0 0 0
****
USER_CHARGES
INVALID_CHARGES
Pose:  12 Cluster:  12 Fr_nu:  61097 TotEn:   -11.05
@<TRIPOS>ATOM
      1 C1        -66.0838  -10.6466  -37.0243 C.3    1 LIG      -0.04000
      2 O1        -67.4759  -10.8905  -37.1081 O.3    1 LIG      -0.65000
      3 H1        -65.7449  -10.1481  -37.9357 H      1 LIG       0.09000
      4 H2        -65.5541  -11.5940  -36.8960 H      1 LIG       0.09000
      5 H3        -65.8870  -10.0020  -36.1644 H      1 LIG       0.09000
      6 H4        -67.7385  -11.3330  -36.2829 H      1 LIG       0.42000
@<TRIPOS>BOND
      1       1       2 1
      2       1       3 1
      3       1       4 1
      4       1       5 1
      5       2       6 1
@<TRIPOS>ALT_TYPE
CGenFF_4.0_ALT_TYPE_SET
CGenFF_4.0 1 CG331 2 OG311 3 HGA3 4 HGA3 5 HGA3 6 HGP1
@<TRIPOS>MOLECULE
methanol
 6 5 0 0 0
****
USER_CHARGES
INVALID_CHARGES
Pose:  13 Cluster:  13 Fr_nu: 265969 TotEn:   -10.83
@<TRIPOS>ATOM
      1 C1        -51.1424  -10.4524  -29.4238 C.3    1 LIG      -0.04000
      2 O1        -49.8142  -10.4848  -29.9129 O.3    1 LIG      -0.65000
      3 H1        -51.8398  -10.4074  -30.2639 H      1 LIG       0.09000
      4 H2        -51.2735   -9.5786  -28.7805 H      1 LIG       0.09000
      5 H3        -51.3304  -11.3599  -28.8453 H      1 LIG       0.09000
      6 H4        -49.2259  -10.5242  -29.1395 H      1 LIG       0.42000
@<TRIPOS>BOND
      1       1       2 1
      2       1       3 1
      3       1       4 1
      4       1       5 1
      5       2       6 1
@<TRIPOS>ALT_TYPE
CGenFF_4.0_ALT_TYPE_SET
CGenFF_4.0 1 CG331 2 OG311 3 HGA3 4 HGA3 5 HGA3 6 HGP1
@<TRIPOS>MOLECULE
methanol
 6 5 0 0 0
****
USER_CHARGES
INVALID_CHARGES
Pose:  14 Cluster:  14 Fr_nu: 263291 TotEn:   -10.75
@<TRIPOS>ATOM
      1 C1        -51.4784  -10.1987  -29.6895 C.3    1 LIG      -0.04000
      2 O1        -50.7698  -11.2864  -30.2545 O.3    1 LIG      -0.65000
      3 H1        -50.7733   -9.5072  -29.2217 H      1 LIG       0.09000
      4 H2        -52.1873  -10.5714  -28.9458 H      1 LIG       0.09000
      5 H3        -52.0233   -9.6796  -30.4814 H      1 LIG       0.09000
      6 H4        -51.4282  -11.8769  -30.6590 H      1 LIG       0.42000
@<TRIPOS>BOND
      1       1       2 1
      2       1       3 1
      3       1       4 1
      4       1       5 1
      5       2       6 1
@<TRIPOS>ALT_TYPE
CGenFF_4.0_ALT_TYPE_SET
CGenFF_4.0 1 CG331 2 OG311 3 HGA3 4 HGA3 5 HGA3 6 HGP1
@<TRIPOS>MOLECULE
methanol
 6 5 0 0 0
****
USER_CHARGES
INVALID_CHARGES
Pose:  15 Cluster:  15 Fr_nu: 314968 TotEn:   -10.45
@<TRIPOS>ATOM
      1 C1        -51.3186   -9.9358  -29.6510 C.3    1 LIG      -0.04000
      2 O1        -50.1188   -9.2174  -29.8715 O.3    1 LIG      -0.65000
      3 H1        -51.2436  -10.9227  -30.1141 H      1 LIG       0.09000
      4 H2        -52.1590   -9.3836  -30.0793 H      1 LIG       0.09000
      5 H3        -51.4713  -10.0512  -28.5754 H      1 LIG       0.09000
      6 H4        -50.2238   -8.3489  -29.4468 H      1 LIG       0.42000
@<TRIPOS>BOND
      1       1       2 1
      2       1       3 1
      3       1       4 1
      4       1       5 1
      5       2       6 1
@<TRIPOS>ALT_TYPE
CGenFF_4.0_ALT_TYPE_SET
CGenFF_4.0 1 CG331 2 OG311 3 HGA3 4 HGA3 5 HGA3 6 HGP1
@<TRIPOS>MOLECULE
methanol
 6 5 0 0 0
****
USER_CHARGES
INVALID_CHARGES
Pose:  16 Cluster:  16 Fr_nu: 682836 TotEn:   -10.42
@<TRIPOS>ATOM
      1 C1        -73.3521  -11.9056  -44.1430 C.3    1 LIG      -0.04000
      2 O1        -72.3050  -11.1043  -44.6587 O.3    1 LIG      -0.65000
      3 H1        -72.9830  -12.4873  -43.2948 H      1 LIG       0.09000
      4 H2        -73.7191  -12.5748  -44.9254 H      1 LIG       0.09000
      5 H3        -74.1656  -11.2565  -43.8103 H      1 LIG       0.09000
      6 H4        -72.6707  -10.6042  -45.4083 H      1 LIG       0.42000
@<TRIPOS>BOND
      1       1       2 1
      2       1       3 1
      3       1       4 1
      4       1       5 1
      5       2       6 1
@<TRIPOS>ALT_TYPE
CGenFF_4.0_ALT_TYPE_SET
CGenFF_4.0 1 CG331 2 OG311 3 HGA3 4 HGA3 5 HGA3 6 HGP1
@<TRIPOS>MOLECULE
methanol
 6 5 0 0 0
****
USER_CHARGES
INVALID_CHARGES
Pose:  17 Cluster:  17 Fr_nu: 10363791 TotEn:   -10.32
@<TRIPOS>ATOM
      1 C1        -80.9924  -24.5335  -44.0501 C.3    1 LIG      -0.04000
      2 O1        -81.1988  -25.9314  -43.9616 O.3    1 LIG      -0.65000
      3 H1        -81.2396  -24.0667  -43.0934 H      1 LIG       0.09000
      4 H2        -81.6220  -24.1207  -44.8424 H      1 LIG       0.09000
      5 H3        -79.9426  -24.3433  -44.2852 H      1 LIG       0.09000
      6 H4        -80.9694  -26.3092  -44.8278 H      1 LIG       0.42000
@<TRIPOS>BOND
      1       1       2 1
      2       1       3 1
      3       1       4 1
      4       1       5 1
      5       2       6 1
@<TRIPOS>ALT_TYPE
CGenFF_4.0_ALT_TYPE_SET
CGenFF_4.0 1 CG331 2 OG311 3 HGA3 4 HGA3 5 HGA3 6 HGP1
@<TRIPOS>MOLECULE
methanol
 6 5 0 0 0
****
USER_CHARGES
INVALID_CHARGES
Pose:  18 Cluster:  18 Fr_nu: 581948 TotEn:   -10.25
@<TRIPOS>ATOM
      1 C1        -63.8078   -8.6417  -59.9268 C.3    1 LIG      -0.04000
      2 O1        -64.1110   -9.0731  -58.6129 O.3    1 LIG      -0.65000
      3 H1        -63.9569   -9.4681  -60.6260 H      1 LIG       0.09000
      4 H2        -62.7711   -8.2979  -59.9683 H      1 LIG       0.09000
      5 H3        -64.4738   -7.8176  -60.1930 H      1 LIG       0.09000
      6 H4        -63.9669   -8.3138  -58.0227 H      1 LIG       0.42000
@<TRIPOS>BOND
      1       1       2 1
      2       1       3 1
      3       1       4 1
      4       1       5 1
      5       2       6 1
@<TRIPOS>ALT_TYPE
CGenFF_4.0_ALT_TYPE_SET
CGenFF_4.0 1 CG331 2 OG311 3 HGA3 4 HGA3 5 HGA3 6 HGP1
@<TRIPOS>MOLECULE
methanol
 6 5 0 0 0
****
USER_CHARGES
INVALID_CHARGES
Pose:  19 Cluster:  19 Fr_nu: 1641305 TotEn:   -10.24
@<TRIPOS>ATOM
      1 C1        -45.7582  -11.3390  -43.3636 C.3    1 LIG      -0.04000
      2 O1        -46.0904  -11.0286  -42.0228 O.3    1 LIG      -0.65000
      3 H1        -45.0233  -10.6198  -43.7335 H      1 LIG       0.09000
      4 H2        -46.6597  -11.3048  -43.9806 H      1 LIG       0.09000
      5 H3        -45.3316  -12.3441  -43.4006 H      1 LIG       0.09000
      6 H4        -46.7435  -11.6872  -41.7306 H      1 LIG       0.42000
@<TRIPOS>BOND
      1       1       2 1
      2       1       3 1
      3       1       4 1
      4       1       5 1
      5       2       6 1
@<TRIPOS>ALT_TYPE
CGenFF_4.0_ALT_TYPE_SET
CGenFF_4.0 1 CG331 2 OG311 3 HGA3 4 HGA3 5 HGA3 6 HGP1
@<TRIPOS>MOLECULE
methanol
 6 5 0 0 0
****
USER_CHARGES
INVALID_CHARGES
Pose:  20 Cluster:  20 Fr_nu: 681434 TotEn:   -10.16
@<TRIPOS>ATOM
      1 C1        -72.3050  -11.2875  -44.4403 C.3    1 LIG      -0.04000
      2 O1        -71.5485  -12.1810  -43.6442 O.3    1 LIG      -0.65000
      3 H1        -71.8372  -10.3000  -44.4259 H      1 LIG       0.09000
      4 H2        -73.3245  -11.2251  -44.0512 H      1 LIG       0.09000
      5 H3        -72.3310  -11.6608  -45.4668 H      1 LIG       0.09000
      6 H4        -71.9943  -13.0444  -43.6819 H      1 LIG       0.42000
@<TRIPOS>BOND
      1       1       2 1
      2       1       3 1
      3       1       4 1
      4       1       5 1
      5       2       6 1
@<TRIPOS>ALT_TYPE
CGenFF_4.0_ALT_TYPE_SET
CGenFF_4.0 1 CG331 2 OG311 3 HGA3 4 HGA3 5 HGA3 6 HGP1
@<TRIPOS>MOLECULE
methanol
 6 5 0 0 0
****
USER_CHARGES
INVALID_CHARGES
Pose:  21 Cluster:  21 Fr_nu: 311223 TotEn:    -9.73
@<TRIPOS>ATOM
      1 C1        -52.5130  -10.2460  -43.0281 C.3    1 LIG      -0.04000
      2 O1        -53.6258  -10.8080  -43.6992 O.3    1 LIG      -0.65000
      3 H1        -52.3730   -9.2128  -43.3553 H      1 LIG       0.09000
      4 H2        -51.6184  -10.8337  -43.2490 H      1 LIG       0.09000
      5 H3        -52.7012  -10.2627  -41.9521 H      1 LIG       0.09000
      6 H4        -53.7176  -11.7231  -43.3832 H      1 LIG       0.42000
@<TRIPOS>BOND
      1       1       2 1
      2       1       3 1
      3       1       4 1
      4       1       5 1
      5       2       6 1
@<TRIPOS>ALT_TYPE
CGenFF_4.0_ALT_TYPE_SET
CGenFF_4.0 1 CG331 2 OG311 3 HGA3 4 HGA3 5 HGA3 6 HGP1
@<TRIPOS>MOLECULE
methanol
 6 5 0 0 0
****
USER_CHARGES
INVALID_CHARGES
Pose:  22 Cluster:  22 Fr_nu: 10507380 TotEn:    -9.72
@<TRIPOS>ATOM
      1 C1        -51.8949    8.6516  -32.7139 C.3    1 LIG      -0.04000
      2 O1        -52.1522    8.9057  -31.3451 O.3    1 LIG      -0.65000
      3 H1        -50.8899    8.9980  -32.9670 H      1 LIG       0.09000
      4 H2        -52.6359    9.1706  -33.3273 H      1 LIG       0.09000
      5 H3        -51.9636    7.5764  -32.8949 H      1 LIG       0.09000
      6 H4        -53.0513    8.5853  -31.1592 H      1 LIG       0.42000
@<TRIPOS>BOND
      1       1       2 1
      2       1       3 1
      3       1       4 1
      4       1       5 1
      5       2       6 1
@<TRIPOS>ALT_TYPE
CGenFF_4.0_ALT_TYPE_SET
CGenFF_4.0 1 CG331 2 OG311 3 HGA3 4 HGA3 5 HGA3 6 HGP1
@<TRIPOS>MOLECULE
methanol
 6 5 0 0 0
****
USER_CHARGES
INVALID_CHARGES
Pose:  23 Cluster:  23 Fr_nu: 10540151 TotEn:    -9.59
@<TRIPOS>ATOM
      1 C1        -50.1800  -26.6366  -27.0730 C.3    1 LIG      -0.04000
      2 O1        -49.3933  -25.6990  -27.7846 O.3    1 LIG      -0.65000
      3 H1        -50.1423  -26.4089  -26.0049 H      1 LIG       0.09000
      4 H2        -49.7999  -27.6451  -27.2550 H      1 LIG       0.09000
      5 H3        -51.2134  -26.5705  -27.4211 H      1 LIG       0.09000
      6 H4        -49.4517  -25.9337  -28.7266 H      1 LIG       0.42000
@<TRIPOS>BOND
      1       1       2 1
      2       1       3 1
      3       1       4 1
      4       1       5 1
      5       2       6 1
@<TRIPOS>ALT_TYPE
CGenFF_4.0_ALT_TYPE_SET
CGenFF_4.0 1 CG331 2 OG311 3 HGA3 4 HGA3 5 HGA3 6 HGP1
@<TRIPOS>MOLECULE
methanol
 6 5 0 0 0
****
USER_CHARGES
INVALID_CHARGES
Pose:  24 Cluster:  24 Fr_nu: 8737837 TotEn:    -9.56
@<TRIPOS>ATOM
      1 C1        -58.0689   -3.4999  -17.9967 C.3    1 LIG      -0.04000
      2 O1        -57.2124   -4.4315  -17.3619 O.3    1 LIG      -0.65000
      3 H1        -59.0485   -3.9562  -18.1590 H      1 LIG       0.09000
      4 H2        -57.6339   -3.1958  -18.9521 H      1 LIG       0.09000
      5 H3        -58.1798   -2.6236  -17.3537 H      1 LIG       0.09000
      6 H4        -56.3548   -3.9908  -17.2352 H      1 LIG       0.42000
@<TRIPOS>BOND
      1       1       2 1
      2       1       3 1
      3       1       4 1
      4       1       5 1
      5       2       6 1
@<TRIPOS>ALT_TYPE
CGenFF_4.0_ALT_TYPE_SET
CGenFF_4.0 1 CG331 2 OG311 3 HGA3 4 HGA3 5 HGA3 6 HGP1
@<TRIPOS>MOLECULE
methanol
 6 5 0 0 0
****
USER_CHARGES
INVALID_CHARGES
Pose:  25 Cluster:  25 Fr_nu: 10588838 TotEn:    -9.45
@<TRIPOS>ATOM
      1 C1        -47.0887  -21.2629  -35.6028 C.3    1 LIG      -0.04000
      2 O1        -47.3290  -20.6306  -34.3591 O.3    1 LIG      -0.65000
      3 H1        -46.3146  -20.7162  -36.1469 H      1 LIG       0.09000
      4 H2        -48.0127  -21.2844  -36.1862 H      1 LIG       0.09000
      5 H3        -46.7503  -22.2859  -35.4221 H      1 LIG       0.09000
      6 H4        -48.0202  -21.1437  -33.9067 H      1 LIG       0.42000
@<TRIPOS>BOND
      1       1       2 1
      2       1       3 1
      3       1       4 1
      4       1       5 1
      5       2       6 1
@<TRIPOS>ALT_TYPE
CGenFF_4.0_ALT_TYPE_SET
CGenFF_4.0 1 CG331 2 OG311 3 HGA3 4 HGA3 5 HGA3 6 HGP1
@<TRIPOS>MOLECULE
methanol
 6 5 0 0 0
****
USER_CHARGES
INVALID_CHARGES
Pose:  26 Cluster:  26 Fr_nu: 216982 TotEn:    -9.26
@<TRIPOS>ATOM
      1 C1        -51.7321  -10.6052  -29.5121 C.3    1 LIG      -0.04000
      2 O1        -51.7543   -9.6367  -30.5444 O.3    1 LIG      -0.65000
      3 H1        -51.3057  -11.5361  -29.8939 H      1 LIG       0.09000
      4 H2        -52.7494  -10.7787  -29.1521 H      1 LIG       0.09000
      5 H3        -51.1151  -10.2347  -28.6902 H      1 LIG       0.09000
      6 H4        -52.1386   -8.8266  -30.1678 H      1 LIG       0.42000
@<TRIPOS>BOND
      1       1       2 1
      2       1       3 1
      3       1       4 1
      4       1       5 1
      5       2       6 1
@<TRIPOS>ALT_TYPE
CGenFF_4.0_ALT_TYPE_SET
CGenFF_4.0 1 CG331 2 OG311 3 HGA3 4 HGA3 5 HGA3 6 HGP1
@<TRIPOS>MOLECULE
methanol
 6 5 0 0 0
****
USER_CHARGES
INVALID_CHARGES
Pose:  27 Cluster:  27 Fr_nu: 9640927 TotEn:    -9.20
@<TRIPOS>ATOM
      1 C1        -76.1133  -11.9173  -53.1962 C.3    1 LIG      -0.04000
      2 O1        -76.7124  -11.8418  -51.9156 O.3    1 LIG      -0.65000
      3 H1        -75.0668  -11.6100  -53.1283 H      1 LIG       0.09000
      4 H2        -76.6510  -11.2660  -53.8899 H      1 LIG       0.09000
      5 H3        -76.1655  -12.9486  -53.5529 H      1 LIG       0.09000
      6 H4        -77.6383  -12.1214  -52.0166 H      1 LIG       0.42000
@<TRIPOS>BOND
      1       1       2 1
      2       1       3 1
      3       1       4 1
      4       1       5 1
      5       2       6 1
@<TRIPOS>ALT_TYPE
CGenFF_4.0_ALT_TYPE_SET
CGenFF_4.0 1 CG331 2 OG311 3 HGA3 4 HGA3 5 HGA3 6 HGP1
@<TRIPOS>MOLECULE
methanol
 6 5 0 0 0
****
USER_CHARGES
INVALID_CHARGES
Pose:  28 Cluster:  28 Fr_nu: 267163 TotEn:    -9.19
@<TRIPOS>ATOM
      1 C1        -51.5331  -10.8479  -29.3118 C.3    1 LIG      -0.04000
      2 O1        -51.8385   -9.9544  -28.2569 O.3    1 LIG      -0.65000
      3 H1        -50.4590  -11.0489  -29.3205 H      1 LIG       0.09000
      4 H2        -51.8398  -10.4074  -30.2639 H      1 LIG       0.09000
      5 H3        -52.0753  -11.7831  -29.1537 H      1 LIG       0.09000
      6 H4        -52.7984   -9.8006  -28.2818 H      1 LIG       0.42000
@<TRIPOS>BOND
      1       1       2 1
      2       1       3 1
      3       1       4 1
      4       1       5 1
      5       2       6 1
@<TRIPOS>ALT_TYPE
CGenFF_4.0_ALT_TYPE_SET
CGenFF_4.0 1 CG331 2 OG311 3 HGA3 4 HGA3 5 HGA3 6 HGP1
@<TRIPOS>MOLECULE
methanol
 6 5 0 0 0
****
USER_CHARGES
INVALID_CHARGES
Pose:  29 Cluster:  29 Fr_nu: 317009 TotEn:    -9.10
@<TRIPOS>ATOM
      1 C1        -51.3621  -11.0910  -28.8691 C.3    1 LIG      -0.04000
      2 O1        -51.5466   -9.8413  -29.5085 O.3    1 LIG      -0.65000
      3 H1        -50.3533  -11.4591  -29.0714 H      1 LIG       0.09000
      4 H2        -52.1028  -11.8040  -29.2400 H      1 LIG       0.09000
      5 H3        -51.4911  -10.9617  -27.7920 H      1 LIG       0.09000
      6 H4        -52.4515   -9.5479  -29.3062 H      1 LIG       0.42000
@<TRIPOS>BOND
      1       1       2 1
      2       1       3 1
      3       1       4 1
      4       1       5 1
      5       2       6 1
@<TRIPOS>ALT_TYPE
CGenFF_4.0_ALT_TYPE_SET
CGenFF_4.0 1 CG331 2 OG311 3 HGA3 4 HGA3 5 HGA3 6 HGP1
@<TRIPOS>MOLECULE
methanol
 6 5 0 0 0
****
USER_CHARGES
INVALID_CHARGES
Pose:  30 Cluster:  30 Fr_nu: 10296526 TotEn:    -9.04
@<TRIPOS>ATOM
      1 C1        -47.3403  -24.1924  -28.6546 C.3    1 LIG      -0.04000
      2 O1        -48.5014  -24.7654  -28.0820 O.3    1 LIG      -0.65000
      3 H1        -47.2051  -23.1789  -28.2690 H      1 LIG       0.09000
      4 H2        -47.4429  -24.1690  -29.7425 H      1 LIG       0.09000
      5 H3        -46.4738  -24.8009  -28.3853 H      1 LIG       0.09000
      6 H4        -48.5875  -25.6623  -28.4480 H      1 LIG       0.42000
@<TRIPOS>BOND
      1       1       2 1
      2       1       3 1
      3       1       4 1
      4       1       5 1
      5       2       6 1
@<TRIPOS>ALT_TYPE
CGenFF_4.0_ALT_TYPE_SET
CGenFF_4.0 1 CG331 2 OG311 3 HGA3 4 HGA3 5 HGA3 6 HGP1
@<TRIPOS>MOLECULE
methanol
 6 5 0 0 0
****
USER_CHARGES
INVALID_CHARGES
Pose:  31 Cluster:  31 Fr_nu:  61081 TotEn:    -8.98
@<TRIPOS>ATOM
      1 C1        -66.0171  -10.8438  -37.0812 C.3    1 LIG      -0.04000
      2 O1        -66.7048  -12.0812  -37.0616 O.3    1 LIG      -0.65000
      3 H1        -65.3947  -10.7861  -37.9775 H      1 LIG       0.09000
      4 H2        -65.3951  -10.7573  -36.1866 H      1 LIG       0.09000
      5 H3        -66.7475  -10.0314  -37.0947 H      1 LIG       0.09000
      6 H4        -67.2452  -12.0948  -36.2531 H      1 LIG       0.42000
@<TRIPOS>BOND
      1       1       2 1
      2       1       3 1
      3       1       4 1
      4       1       5 1
      5       2       6 1
@<TRIPOS>ALT_TYPE
CGenFF_4.0_ALT_TYPE_SET
CGenFF_4.0 1 CG331 2 OG311 3 HGA3 4 HGA3 5 HGA3 6 HGP1
@<TRIPOS>MOLECULE
methanol
 6 5 0 0 0
****
USER_CHARGES
INVALID_CHARGES
Pose:  32 Cluster:  32 Fr_nu: 770409 TotEn:    -8.64
@<TRIPOS>ATOM
      1 C1        -51.8041  -10.4748  -42.5044 C.3    1 LIG      -0.04000
      2 O1        -51.1519  -10.6968  -41.2676 O.3    1 LIG      -0.65000
      3 H1        -52.7570   -9.9695  -42.3292 H      1 LIG       0.09000
      4 H2        -51.9736  -11.4316  -43.0049 H      1 LIG       0.09000
      5 H3        -51.1701   -9.8446  -43.1325 H      1 LIG       0.09000
      6 H4        -50.3121  -11.1462  -41.4642 H      1 LIG       0.42000
@<TRIPOS>BOND
      1       1       2 1
      2       1       3 1
      3       1       4 1
      4       1       5 1
      5       2       6 1
@<TRIPOS>ALT_TYPE
CGenFF_4.0_ALT_TYPE_SET
CGenFF_4.0 1 CG331 2 OG311 3 HGA3 4 HGA3 5 HGA3 6 HGP1
@<TRIPOS>MOLECULE
methanol
 6 5 0 0 0
****
USER_CHARGES
INVALID_CHARGES
Pose:  33 Cluster:  33 Fr_nu: 10084504 TotEn:    -8.63
@<TRIPOS>ATOM
      1 C1        -51.0720    2.1379  -32.7901 C.3    1 LIG      -0.04000
      2 O1        -51.8631    0.9999  -33.0790 O.3    1 LIG      -0.65000
      3 H1        -51.7166    3.0146  -32.6891 H      1 LIG       0.09000
      4 H2        -50.3496    2.2945  -33.5951 H      1 LIG       0.09000
      5 H3        -50.5383    1.9709  -31.8516 H      1 LIG       0.09000
      6 H4        -51.2568    0.2440  -33.1613 H      1 LIG       0.42000
@<TRIPOS>BOND
      1       1       2 1
      2       1       3 1
      3       1       4 1
      4       1       5 1
      5       2       6 1
@<TRIPOS>ALT_TYPE
CGenFF_4.0_ALT_TYPE_SET
CGenFF_4.0 1 CG331 2 OG311 3 HGA3 4 HGA3 5 HGA3 6 HGP1
@<TRIPOS>MOLECULE
methanol
 6 5 0 0 0
****
USER_CHARGES
INVALID_CHARGES
Pose:  34 Cluster:  34 Fr_nu: 211266 TotEn:    -8.59
@<TRIPOS>ATOM
      1 C1        -76.3489  -18.1825  -42.0330 C.3    1 LIG      -0.04000
      2 O1        -75.0265  -18.6535  -41.8489 O.3    1 LIG      -0.65000
      3 H1        -77.0223  -19.0314  -42.1752 H      1 LIG       0.09000
      4 H2        -76.3845  -17.5255  -42.9057 H      1 LIG       0.09000
      5 H3        -76.6538  -17.6232  -41.1455 H      1 LIG       0.09000
      6 H4        -74.4598  -17.8727  -41.7265 H      1 LIG       0.42000
@<TRIPOS>BOND
      1       1       2 1
      2       1       3 1
      3       1       4 1
      4       1       5 1
      5       2       6 1
@<TRIPOS>ALT_TYPE
CGenFF_4.0_ALT_TYPE_SET
CGenFF_4.0 1 CG331 2 OG311 3 HGA3 4 HGA3 5 HGA3 6 HGP1
@<TRIPOS>MOLECULE
methanol
 6 5 0 0 0
****
USER_CHARGES
INVALID_CHARGES
Pose:  35 Cluster:  35 Fr_nu: 311521 TotEn:    -8.56
@<TRIPOS>ATOM
      1 C1        -52.5130  -10.2460  -43.0281 C.3    1 LIG      -0.04000
      2 O1        -51.1777  -10.1306  -42.5722 O.3    1 LIG      -0.65000
      3 H1        -53.1029  -10.8004  -42.2940 H      1 LIG       0.09000
      4 H2        -52.5271  -10.7653  -43.9897 H      1 LIG       0.09000
      5 H3        -52.9347   -9.2455  -43.1502 H      1 LIG       0.09000
      6 H4        -50.6868   -9.6339  -43.2490 H      1 LIG       0.42000
@<TRIPOS>BOND
      1       1       2 1
      2       1       3 1
      3       1       4 1
      4       1       5 1
      5       2       6 1
@<TRIPOS>ALT_TYPE
CGenFF_4.0_ALT_TYPE_SET
CGenFF_4.0 1 CG331 2 OG311 3 HGA3 4 HGA3 5 HGA3 6 HGP1
@<TRIPOS>MOLECULE
methanol
 6 5 0 0 0
****
USER_CHARGES
INVALID_CHARGES
Pose:  36 Cluster:  36 Fr_nu: 793847 TotEn:    -8.30
@<TRIPOS>ATOM
      1 C1        -76.4970  -17.9596  -42.4180 C.3    1 LIG      -0.04000
      2 O1        -76.1584  -18.3757  -41.1078 O.3    1 LIG      -0.65000
      3 H1        -77.1795  -18.6856  -42.8667 H      1 LIG       0.09000
      4 H2        -75.5891  -17.8762  -43.0208 H      1 LIG       0.09000
      5 H3        -76.9882  -16.9851  -42.3657 H      1 LIG       0.09000
      6 H4        -75.5529  -17.7076  -40.7435 H      1 LIG       0.42000
@<TRIPOS>BOND
      1       1       2 1
      2       1       3 1
      3       1       4 1
      4       1       5 1
      5       2       6 1
@<TRIPOS>ALT_TYPE
CGenFF_4.0_ALT_TYPE_SET
CGenFF_4.0 1 CG331 2 OG311 3 HGA3 4 HGA3 5 HGA3 6 HGP1
@<TRIPOS>MOLECULE
methanol
 6 5 0 0 0
****
USER_CHARGES
INVALID_CHARGES
Pose:  37 Cluster:  37 Fr_nu: 1113644 TotEn:    -8.19
@<TRIPOS>ATOM
      1 C1        -75.7508  -18.4485  -41.5415 C.3    1 LIG      -0.04000
      2 O1        -76.6518  -17.8541  -42.4578 O.3    1 LIG      -0.65000
      3 H1        -75.9819  -19.5117  -41.4398 H      1 LIG       0.09000
      4 H2        -75.8357  -17.9520  -40.5716 H      1 LIG       0.09000
      5 H3        -74.7322  -18.3339  -41.9195 H      1 LIG       0.09000
      6 H4        -76.4153  -16.9130  -42.5210 H      1 LIG       0.42000
@<TRIPOS>BOND
      1       1       2 1
      2       1       3 1
      3       1       4 1
      4       1       5 1
      5       2       6 1
@<TRIPOS>ALT_TYPE
CGenFF_4.0_ALT_TYPE_SET
CGenFF_4.0 1 CG331 2 OG311 3 HGA3 4 HGA3 5 HGA3 6 HGP1
@<TRIPOS>MOLECULE
methanol
 6 5 0 0 0
****
USER_CHARGES
INVALID_CHARGES
Pose:  38 Cluster:  38 Fr_nu: 311335 TotEn:    -8.08
@<TRIPOS>ATOM
      1 C1        -52.5130  -10.2460  -43.0281 C.3    1 LIG      -0.04000
      2 O1        -53.0346   -9.3044  -43.9478 O.3    1 LIG      -0.65000
      3 H1        -52.9613  -11.2251  -43.2143 H      1 LIG       0.09000
      4 H2        -52.7331   -9.9208  -42.0081 H      1 LIG       0.09000
      5 H3        -51.4308  -10.3119  -43.1620 H      1 LIG       0.09000
      6 H4        -52.6139   -8.4499  -43.7511 H      1 LIG       0.42000
@<TRIPOS>BOND
      1       1       2 1
      2       1       3 1
      3       1       4 1
      4       1       5 1
      5       2       6 1
@<TRIPOS>ALT_TYPE
CGenFF_4.0_ALT_TYPE_SET
CGenFF_4.0 1 CG331 2 OG311 3 HGA3 4 HGA3 5 HGA3 6 HGP1
@<TRIPOS>MOLECULE
methanol
 6 5 0 0 0
****
USER_CHARGES
INVALID_CHARGES
Pose:  39 Cluster:  39 Fr_nu: 311046 TotEn:    -7.99
@<TRIPOS>ATOM
      1 C1        -52.5130  -10.2460  -43.0281 C.3    1 LIG      -0.04000
      2 O1        -52.1044  -11.1975  -42.0627 O.3    1 LIG      -0.65000
      3 H1        -51.7872   -9.4300  -43.0666 H      1 LIG       0.09000
      4 H2        -53.4999   -9.8577  -42.7635 H      1 LIG       0.09000
      5 H3        -52.5646  -10.7311  -44.0057 H      1 LIG       0.09000
      6 H4        -52.7723  -11.9044  -42.0579 H      1 LIG       0.42000
@<TRIPOS>BOND
      1       1       2 1
      2       1       3 1
      3       1       4 1
      4       1       5 1
      5       2       6 1
@<TRIPOS>ALT_TYPE
CGenFF_4.0_ALT_TYPE_SET
CGenFF_4.0 1 CG331 2 OG311 3 HGA3 4 HGA3 5 HGA3 6 HGP1
@<TRIPOS>MOLECULE
methanol
 6 5 0 0 0
****
USER_CHARGES
INVALID_CHARGES
Pose:  40 Cluster:  40 Fr_nu: 794162 TotEn:    -7.73
@<TRIPOS>ATOM
      1 C1        -76.4970  -17.9596  -42.4180 C.3    1 LIG      -0.04000
      2 O1        -76.8920  -16.6315  -42.7087 O.3    1 LIG      -0.65000
      3 H1        -76.8135  -18.6204  -43.2288 H      1 LIG       0.09000
      4 H2        -76.9510  -18.2779  -41.4761 H      1 LIG       0.09000
      5 H3        -75.4089  -17.9948  -42.3260 H      1 LIG       0.09000
      6 H4        -76.5942  -16.0764  -41.9678 H      1 LIG       0.42000
@<TRIPOS>BOND
      1       1       2 1
      2       1       3 1
      3       1       4 1
      4       1       5 1
      5       2       6 1
@<TRIPOS>ALT_TYPE
CGenFF_4.0_ALT_TYPE_SET
CGenFF_4.0 1 CG331 2 OG311 3 HGA3 4 HGA3 5 HGA3 6 HGP1
@<TRIPOS>MOLECULE
methanol
 6 5 0 0 0
****
USER_CHARGES
INVALID_CHARGES
Pose:  41 Cluster:  41 Fr_nu: 238521 TotEn:    -7.17
@<TRIPOS>ATOM
      1 C1        -76.8478  -10.6711  -40.9557 C.3    1 LIG      -0.04000
      2 O1        -76.6491   -9.5572  -40.1048 O.3    1 LIG      -0.65000
      3 H1        -77.2163  -10.3284  -41.9257 H      1 LIG       0.09000
      4 H2        -77.5694  -11.3543  -40.5006 H      1 LIG       0.09000
      5 H3        -75.8953  -11.1884  -41.0924 H      1 LIG       0.09000
      6 H4        -76.3228   -9.9011  -39.2557 H      1 LIG       0.42000
@<TRIPOS>BOND
      1       1       2 1
      2       1       3 1
      3       1       4 1
      4       1       5 1
      5       2       6 1
@<TRIPOS>ALT_TYPE
CGenFF_4.0_ALT_TYPE_SET
CGenFF_4.0 1 CG331 2 OG311 3 HGA3 4 HGA3 5 HGA3 6 HGP1
@<TRIPOS>MOLECULE
methanol
 6 5 0 0 0
****
USER_CHARGES
INVALID_CHARGES
Pose:  42 Cluster:  42 Fr_nu: 10573969 TotEn:    -6.91
@<TRIPOS>ATOM
      1 C1        -47.2336  -25.3470  -28.3789 C.3    1 LIG      -0.04000
      2 O1        -47.6497  -24.1209  -27.8062 O.3    1 LIG      -0.65000
      3 H1        -48.0403  -26.0798  -28.2987 H      1 LIG       0.09000
      4 H2        -46.3440  -25.7102  -27.8581 H      1 LIG       0.09000
      5 H3        -46.9956  -25.1845  -29.4328 H      1 LIG       0.09000
      6 H4        -46.9087  -23.4976  -27.8964 H      1 LIG       0.42000
@<TRIPOS>BOND
      1       1       2 1
      2       1       3 1
      3       1       4 1
      4       1       5 1
      5       2       6 1
@<TRIPOS>ALT_TYPE
CGenFF_4.0_ALT_TYPE_SET
CGenFF_4.0 1 CG331 2 OG311 3 HGA3 4 HGA3 5 HGA3 6 HGP1
@<TRIPOS>MOLECULE
methanol
 6 5 0 0 0
****
USER_CHARGES
INVALID_CHARGES
Pose:  43 Cluster:  43 Fr_nu: 218959 TotEn:    -6.29
@<TRIPOS>ATOM
      1 C1        -51.9177  -10.2810  -42.7800 C.3    1 LIG      -0.04000
      2 O1        -53.2541   -9.8205  -42.8600 O.3    1 LIG      -0.65000
      3 H1        -51.4745  -10.2909  -43.7788 H      1 LIG       0.09000
      4 H2        -51.9030  -11.2871  -42.3533 H      1 LIG       0.09000
      5 H3        -51.3471   -9.6064  -42.1373 H      1 LIG       0.09000
      6 H4        -53.6126   -9.8260  -41.9560 H      1 LIG       0.42000
@<TRIPOS>BOND
      1       1       2 1
      2       1       3 1
      3       1       4 1
      4       1       5 1
      5       2       6 1
@<TRIPOS>ALT_TYPE
CGenFF_4.0_ALT_TYPE_SET
CGenFF_4.0 1 CG331 2 OG311 3 HGA3 4 HGA3 5 HGA3 6 HGP1
@<TRIPOS>MOLECULE
methanol
 6 5 0 0 0
****
USER_CHARGES
INVALID_CHARGES
Pose:  44 Cluster:  44 Fr_nu: 252499 TotEn:    -5.71
@<TRIPOS>ATOM
      1 C1        -51.1713  -10.8810  -42.1590 C.3    1 LIG      -0.04000
      2 O1        -52.0923   -9.8176  -41.9998 O.3    1 LIG      -0.65000
      3 H1        -50.1754  -10.4754  -42.3537 H      1 LIG       0.09000
      4 H2        -51.4867  -11.5161  -42.9907 H      1 LIG       0.09000
      5 H3        -51.1482  -11.4719  -41.2403 H      1 LIG       0.09000
      6 H4        -52.9625  -10.2168  -41.8290 H      1 LIG       0.42000
@<TRIPOS>BOND
      1       1       2 1
      2       1       3 1
      3       1       4 1
      4       1       5 1
      5       2       6 1
@<TRIPOS>ALT_TYPE
CGenFF_4.0_ALT_TYPE_SET
CGenFF_4.0 1 CG331 2 OG311 3 HGA3 4 HGA3 5 HGA3 6 HGP1
@<TRIPOS>MOLECULE
furan
 9 9 0 0 0
****
USER_CHARGES
INVALID_CHARGES
Pose:   1 Cluster:   1 Fr_nu:  24133 TotEn:   -12.76
@<TRIPOS>ATOM
      1 C1        -52.0608  -10.6423  -29.1785 C.2    1 LIG      -0.26000
      2 C2        -51.1550   -9.5560  -29.2317 C.2    1 LIG      -0.26000
      3 C3        -51.4336  -11.6273  -28.4516 C.2    1 LIG       0.09300
      4 C4        -50.0390   -9.9547  -28.5334 C.2    1 LIG       0.09300
      5 O1        -50.2009  -11.2161  -28.0546 O.3    1 LIG      -0.29200
      6 H1        -53.0470  -10.7002  -29.6158 H      1 LIG       0.17500
      7 H2        -51.2978   -8.6018  -29.7179 H      1 LIG       0.17500
      8 H3        -51.7154  -12.6239  -28.1443 H      1 LIG       0.13800
      9 H4        -49.0960   -9.4828  -28.2986 H      1 LIG       0.13800
@<TRIPOS>BOND
      1       1       2 1
      2       1       3 2
      3       2       4 2
      4       3       5 1
      5       4       5 1
      6       1       6 1
      7       2       7 1
      8       3       8 1
      9       4       9 1
@<TRIPOS>ALT_TYPE
CGenFF_4.0_ALT_TYPE_SET
CGenFF_4.0 1 CG2R51 2 CG2R51 3 CG2R51 4 CG2R51 5 OG2R50 6 HGR51 7 HGR51 8 HGR52 9 HGR52
@<TRIPOS>MOLECULE
furan
 9 9 0 0 0
****
USER_CHARGES
INVALID_CHARGES
Pose:   2 Cluster:   2 Fr_nu:  35262 TotEn:   -10.77
@<TRIPOS>ATOM
      1 C1        -50.5322  -10.1307  -27.9666 C.2    1 LIG      -0.26000
      2 C2        -51.4523  -11.0985  -28.4359 C.2    1 LIG      -0.26000
      3 C3        -50.1635   -9.3899  -29.0654 C.2    1 LIG       0.09300
      4 C4        -51.5803  -10.8800  -29.7878 C.2    1 LIG       0.09300
      5 O1        -50.7980   -9.8401  -30.1795 O.3    1 LIG      -0.29200
      6 H1        -50.1813   -9.9910  -26.9544 H      1 LIG       0.17500
      7 H2        -51.9589  -11.8599  -27.8605 H      1 LIG       0.17500
      8 H3        -49.4966   -8.5529  -29.2132 H      1 LIG       0.13800
      9 H4        -52.1568  -11.3520  -30.5701 H      1 LIG       0.13800
@<TRIPOS>BOND
      1       1       2 1
      2       1       3 2
      3       2       4 2
      4       3       5 1
      5       4       5 1
      6       1       6 1
      7       2       7 1
      8       3       8 1
      9       4       9 1
@<TRIPOS>ALT_TYPE
CGenFF_4.0_ALT_TYPE_SET
CGenFF_4.0 1 CG2R51 2 CG2R51 3 CG2R51 4 CG2R51 5 OG2R50 6 HGR51 7 HGR51 8 HGR52 9 HGR52
@<TRIPOS>MOLECULE
furan
 9 9 0 0 0
****
USER_CHARGES
INVALID_CHARGES
Pose:   3 Cluster:   3 Fr_nu:   5027 TotEn:   -10.49
@<TRIPOS>ATOM
      1 C1        -49.9293  -10.1193  -29.5269 C.2    1 LIG      -0.26000
      2 C2        -51.1162  -10.8901  -29.5430 C.2    1 LIG      -0.26000
      3 C3        -49.8101   -9.6283  -28.2475 C.2    1 LIG       0.09300
      4 C4        -51.6376  -10.8154  -28.2724 C.2    1 LIG       0.09300
      5 O1        -50.8473  -10.0482  -27.4765 O.3    1 LIG      -0.29200
      6 H1        -49.2465   -9.9431  -30.3454 H      1 LIG       0.17500
      7 H2        -51.5387  -11.4325  -30.3766 H      1 LIG       0.17500
      8 H3        -49.0836   -9.0007  -27.7523 H      1 LIG       0.13800
      9 H4        -52.5161  -11.2294  -27.7993 H      1 LIG       0.13800
@<TRIPOS>BOND
      1       1       2 1
      2       1       3 2
      3       2       4 2
      4       3       5 1
      5       4       5 1
      6       1       6 1
      7       2       7 1
      8       3       8 1
      9       4       9 1
@<TRIPOS>ALT_TYPE
CGenFF_4.0_ALT_TYPE_SET
CGenFF_4.0 1 CG2R51 2 CG2R51 3 CG2R51 4 CG2R51 5 OG2R50 6 HGR51 7 HGR51 8 HGR52 9 HGR52
@<TRIPOS>MOLECULE
furan
 9 9 0 0 0
****
USER_CHARGES
INVALID_CHARGES
Pose:   4 Cluster:   4 Fr_nu:  13538 TotEn:    -9.71
@<TRIPOS>ATOM
      1 C1        -50.6018  -11.0576  -27.8602 C.2    1 LIG      -0.26000
      2 C2        -50.5140   -9.8194  -28.5403 C.2    1 LIG      -0.26000
      3 C3        -51.4140  -11.8588  -28.6287 C.2    1 LIG       0.09300
      4 C4        -51.2786   -9.9524  -29.6760 C.2    1 LIG       0.09300
      5 O1        -51.8306  -11.1926  -29.7373 O.3    1 LIG      -0.29200
      6 H1        -50.1324  -11.3315  -26.9264 H      1 LIG       0.17500
      7 H2        -49.9622   -8.9403  -28.2404 H      1 LIG       0.17500
      8 H3        -51.7718  -12.8734  -28.5309 H      1 LIG       0.13800
      9 H4        -51.5182   -9.2927  -30.4973 H      1 LIG       0.13800
@<TRIPOS>BOND
      1       1       2 1
      2       1       3 2
      3       2       4 2
      4       3       5 1
      5       4       5 1
      6       1       6 1
      7       2       7 1
      8       3       8 1
      9       4       9 1
@<TRIPOS>ALT_TYPE
CGenFF_4.0_ALT_TYPE_SET
CGenFF_4.0 1 CG2R51 2 CG2R51 3 CG2R51 4 CG2R51 5 OG2R50 6 HGR51 7 HGR51 8 HGR52 9 HGR52
@<TRIPOS>MOLECULE
furan
 9 9 0 0 0
****
USER_CHARGES
INVALID_CHARGES
Pose:   5 Cluster:   5 Fr_nu:   4727 TotEn:    -9.52
@<TRIPOS>ATOM
      1 C1        -52.0392  -10.0728  -29.4084 C.2    1 LIG      -0.26000
      2 C2        -51.6376  -10.8154  -28.2724 C.2    1 LIG      -0.26000
      3 C3        -51.0092   -9.2024  -29.6795 C.2    1 LIG       0.09300
      4 C4        -50.3907  -10.3460  -27.9304 C.2    1 LIG       0.09300
      5 O1        -50.0004   -9.3627  -28.7832 O.3    1 LIG      -0.29200
      6 H1        -52.9639  -10.1606  -29.9602 H      1 LIG       0.17500
      7 H2        -52.1880  -11.5954  -27.7664 H      1 LIG       0.17500
      8 H3        -50.8480   -8.4468  -30.4345 H      1 LIG       0.13800
      9 H4        -49.6870  -10.5939  -27.1491 H      1 LIG       0.13800
@<TRIPOS>BOND
      1       1       2 1
      2       1       3 2
      3       2       4 2
      4       3       5 1
      5       4       5 1
      6       1       6 1
      7       2       7 1
      8       3       8 1
      9       4       9 1
@<TRIPOS>ALT_TYPE
CGenFF_4.0_ALT_TYPE_SET
CGenFF_4.0 1 CG2R51 2 CG2R51 3 CG2R51 4 CG2R51 5 OG2R50 6 HGR51 7 HGR51 8 HGR52 9 HGR52
@<TRIPOS>MOLECULE
furan
 9 9 0 0 0
****
USER_CHARGES
INVALID_CHARGES
Pose:   6 Cluster:   6 Fr_nu: 436075 TotEn:    -9.06
@<TRIPOS>ATOM
      1 C1        -59.5572  -22.8349  -23.7089 C.2    1 LIG      -0.26000
      2 C2        -60.3704  -22.1974  -24.6762 C.2    1 LIG      -0.26000
      3 C3        -58.6044  -21.9126  -23.3432 C.2    1 LIG       0.09300
      4 C4        -59.8566  -20.9310  -24.8325 C.2    1 LIG       0.09300
      5 O1        -58.7800  -20.7495  -24.0234 O.3    1 LIG      -0.29200
      6 H1        -59.6533  -23.8408  -23.3266 H      1 LIG       0.17500
      7 H2        -61.2243  -22.6093  -25.1944 H      1 LIG       0.17500
      8 H3        -57.7770  -21.9278  -22.6489 H      1 LIG       0.13800
      9 H4        -60.1282  -20.0847  -25.4465 H      1 LIG       0.13800
@<TRIPOS>BOND
      1       1       2 1
      2       1       3 2
      3       2       4 2
      4       3       5 1
      5       4       5 1
      6       1       6 1
      7       2       7 1
      8       3       8 1
      9       4       9 1
@<TRIPOS>ALT_TYPE
CGenFF_4.0_ALT_TYPE_SET
CGenFF_4.0 1 CG2R51 2 CG2R51 3 CG2R51 4 CG2R51 5 OG2R50 6 HGR51 7 HGR51 8 HGR52 9 HGR52
@<TRIPOS>MOLECULE
furan
 9 9 0 0 0
****
USER_CHARGES
INVALID_CHARGES
Pose:   7 Cluster:   7 Fr_nu:  35407 TotEn:    -9.01
@<TRIPOS>ATOM
      1 C1        -50.6082  -10.0065  -28.7495 C.2    1 LIG      -0.26000
      2 C2        -51.4523  -11.0985  -28.4359 C.2    1 LIG      -0.26000
      3 C3        -50.0876  -10.2715  -29.9948 C.2    1 LIG       0.09300
      4 C4        -51.3874  -11.9528  -29.5119 C.2    1 LIG       0.09300
      5 O1        -50.5577  -11.4559  -30.4666 O.3    1 LIG      -0.29200
      6 H1        -50.4043   -9.1356  -28.1434 H      1 LIG       0.17500
      7 H2        -52.0352  -11.2444  -27.5379 H      1 LIG       0.17500
      8 H3        -49.4067   -9.7453  -30.6479 H      1 LIG       0.13800
      9 H4        -51.8471  -12.9033  -29.7406 H      1 LIG       0.13800
@<TRIPOS>BOND
      1       1       2 1
      2       1       3 2
      3       2       4 2
      4       3       5 1
      5       4       5 1
      6       1       6 1
      7       2       7 1
      8       3       8 1
      9       4       9 1
@<TRIPOS>ALT_TYPE
CGenFF_4.0_ALT_TYPE_SET
CGenFF_4.0 1 CG2R51 2 CG2R51 3 CG2R51 4 CG2R51 5 OG2R50 6 HGR51 7 HGR51 8 HGR52 9 HGR52
@<TRIPOS>MOLECULE
furan
 9 9 0 0 0
****
USER_CHARGES
INVALID_CHARGES
Pose:   8 Cluster:   8 Fr_nu: 2744760 TotEn:    -8.91
@<TRIPOS>ATOM
      1 C1        -58.8700   -4.8477  -19.5815 C.2    1 LIG      -0.26000
      2 C2        -58.1822   -4.0720  -18.6179 C.2    1 LIG      -0.26000
      3 C3        -58.1250   -4.7718  -20.7353 C.2    1 LIG       0.09300
      4 C4        -57.0659   -3.5776  -19.2515 C.2    1 LIG       0.09300
      5 O1        -57.0236   -3.9997  -20.5425 O.3    1 LIG      -0.29200
      6 H1        -59.7934   -5.3933  -19.4514 H      1 LIG       0.17500
      7 H2        -58.4646   -3.8956  -17.5900 H      1 LIG       0.17500
      8 H3        -58.2361   -5.1888  -21.7257 H      1 LIG       0.13800
      9 H4        -56.2476   -2.9453  -18.9393 H      1 LIG       0.13800
@<TRIPOS>BOND
      1       1       2 1
      2       1       3 2
      3       2       4 2
      4       3       5 1
      5       4       5 1
      6       1       6 1
      7       2       7 1
      8       3       8 1
      9       4       9 1
@<TRIPOS>ALT_TYPE
CGenFF_4.0_ALT_TYPE_SET
CGenFF_4.0 1 CG2R51 2 CG2R51 3 CG2R51 4 CG2R51 5 OG2R50 6 HGR51 7 HGR51 8 HGR52 9 HGR52
@<TRIPOS>MOLECULE
furan
 9 9 0 0 0
****
USER_CHARGES
INVALID_CHARGES
Pose:   9 Cluster:   9 Fr_nu: 1293110 TotEn:    -8.60
@<TRIPOS>ATOM
      1 C1        -45.3434  -11.1113  -44.5028 C.2    1 LIG      -0.26000
      2 C2        -46.6274  -11.6668  -44.2886 C.2    1 LIG      -0.26000
      3 C3        -44.8810  -10.7296  -43.2648 C.2    1 LIG       0.09300
      4 C4        -46.8581  -11.5851  -42.9350 C.2    1 LIG       0.09300
      5 O1        -45.7982  -11.0151  -42.3038 O.3    1 LIG      -0.29200
      6 H1        -44.8206  -11.0023  -45.4420 H      1 LIG       0.17500
      7 H2        -47.3005  -12.0758  -45.0282 H      1 LIG       0.17500
      8 H3        -43.9685  -10.2671  -42.9176 H      1 LIG       0.13800
      9 H4        -47.6820  -11.8729  -42.2984 H      1 LIG       0.13800
@<TRIPOS>BOND
      1       1       2 1
      2       1       3 2
      3       2       4 2
      4       3       5 1
      5       4       5 1
      6       1       6 1
      7       2       7 1
      8       3       8 1
      9       4       9 1
@<TRIPOS>ALT_TYPE
CGenFF_4.0_ALT_TYPE_SET
CGenFF_4.0 1 CG2R51 2 CG2R51 3 CG2R51 4 CG2R51 5 OG2R50 6 HGR51 7 HGR51 8 HGR52 9 HGR52
@<TRIPOS>MOLECULE
furan
 9 9 0 0 0
****
USER_CHARGES
INVALID_CHARGES
Pose:  10 Cluster:  10 Fr_nu: 1917775 TotEn:    -8.57
@<TRIPOS>ATOM
      1 C1        -62.9747   -2.0700  -23.8947 C.2    1 LIG      -0.26000
      2 C2        -61.7490   -2.0700  -23.1870 C.2    1 LIG      -0.26000
      3 C3        -62.6448   -2.0700  -25.2300 C.2    1 LIG       0.09300
      4 C4        -60.7575   -2.0701  -24.1403 C.2    1 LIG       0.09300
      5 O1        -61.2952   -2.0702  -25.3883 O.3    1 LIG      -0.29200
      6 H1        -63.9736   -2.0695  -23.4830 H      1 LIG       0.17500
      7 H2        -61.6062   -2.0701  -22.1160 H      1 LIG       0.17500
      8 H3        -63.2225   -2.0711  -26.1429 H      1 LIG       0.13800
      9 H4        -59.6781   -2.0704  -24.0963 H      1 LIG       0.13800
@<TRIPOS>BOND
      1       1       2 1
      2       1       3 2
      3       2       4 2
      4       3       5 1
      5       4       5 1
      6       1       6 1
      7       2       7 1
      8       3       8 1
      9       4       9 1
@<TRIPOS>ALT_TYPE
CGenFF_4.0_ALT_TYPE_SET
CGenFF_4.0 1 CG2R51 2 CG2R51 3 CG2R51 4 CG2R51 5 OG2R50 6 HGR51 7 HGR51 8 HGR52 9 HGR52
@<TRIPOS>MOLECULE
furan
 9 9 0 0 0
****
USER_CHARGES
INVALID_CHARGES
Pose:  11 Cluster:  11 Fr_nu:  70574 TotEn:    -8.49
@<TRIPOS>ATOM
      1 C1        -60.9925  -22.8902  -23.7046 C.2    1 LIG      -0.26000
      2 C2        -60.8681  -22.1767  -24.9206 C.2    1 LIG      -0.26000
      3 C3        -59.7629  -22.8185  -23.0922 C.2    1 LIG       0.09300
      4 C4        -59.5715  -21.7196  -24.9644 C.2    1 LIG       0.09300
      5 O1        -58.8912  -22.1066  -23.8536 O.3    1 LIG      -0.29200
      6 H1        -61.8685  -23.3942  -23.3227 H      1 LIG       0.17500
      7 H2        -61.6286  -22.0154  -25.6710 H      1 LIG       0.17500
      8 H3        -59.3678  -23.1996  -22.1618 H      1 LIG       0.13800
      9 H4        -59.0082  -21.1367  -25.6784 H      1 LIG       0.13800
@<TRIPOS>BOND
      1       1       2 1
      2       1       3 2
      3       2       4 2
      4       3       5 1
      5       4       5 1
      6       1       6 1
      7       2       7 1
      8       3       8 1
      9       4       9 1
@<TRIPOS>ALT_TYPE
CGenFF_4.0_ALT_TYPE_SET
CGenFF_4.0 1 CG2R51 2 CG2R51 3 CG2R51 4 CG2R51 5 OG2R50 6 HGR51 7 HGR51 8 HGR52 9 HGR52
@<TRIPOS>MOLECULE
furan
 9 9 0 0 0
****
USER_CHARGES
INVALID_CHARGES
Pose:  12 Cluster:  12 Fr_nu: 903293 TotEn:    -8.35
@<TRIPOS>ATOM
      1 C1        -58.9083   -3.0994  -18.3557 C.2    1 LIG      -0.26000
      2 C2        -59.5175   -3.7288  -19.4674 C.2    1 LIG      -0.26000
      3 C3        -57.6024   -3.5313  -18.3405 C.2    1 LIG       0.09300
      4 C4        -58.5404   -4.5003  -20.0524 C.2    1 LIG       0.09300
      5 O1        -57.3701   -4.3854  -19.3715 O.3    1 LIG      -0.29200
      6 H1        -59.3641   -2.4168  -17.6531 H      1 LIG       0.17500
      7 H2        -60.5407   -3.6320  -19.8007 H      1 LIG       0.17500
      8 H3        -56.7570   -3.3334  -17.6977 H      1 LIG       0.13800
      9 H4        -58.5190   -5.1539  -20.9122 H      1 LIG       0.13800
@<TRIPOS>BOND
      1       1       2 1
      2       1       3 2
      3       2       4 2
      4       3       5 1
      5       4       5 1
      6       1       6 1
      7       2       7 1
      8       3       8 1
      9       4       9 1
@<TRIPOS>ALT_TYPE
CGenFF_4.0_ALT_TYPE_SET
CGenFF_4.0 1 CG2R51 2 CG2R51 3 CG2R51 4 CG2R51 5 OG2R50 6 HGR51 7 HGR51 8 HGR52 9 HGR52
@<TRIPOS>MOLECULE
furan
 9 9 0 0 0
****
USER_CHARGES
INVALID_CHARGES
Pose:  13 Cluster:  13 Fr_nu: 1922345 TotEn:    -8.31
@<TRIPOS>ATOM
      1 C1        -62.7409  -10.7431  -58.3511 C.2    1 LIG      -0.26000
      2 C2        -63.3639  -11.7780  -59.0887 C.2    1 LIG      -0.26000
      3 C3        -63.3843   -9.5803  -58.7063 C.2    1 LIG       0.09300
      4 C4        -64.3436  -11.1739  -59.8419 C.2    1 LIG       0.09300
      5 O1        -64.3626   -9.8343  -59.6145 O.3    1 LIG      -0.29200
      6 H1        -61.9248  -10.8332  -57.6489 H      1 LIG       0.17500
      7 H2        -63.1285  -12.8324  -59.0730 H      1 LIG       0.17500
      8 H3        -63.2719   -8.5454  -58.4173 H      1 LIG       0.13800
      9 H4        -65.0729  -11.5383  -60.5506 H      1 LIG       0.13800
@<TRIPOS>BOND
      1       1       2 1
      2       1       3 2
      3       2       4 2
      4       3       5 1
      5       4       5 1
      6       1       6 1
      7       2       7 1
      8       3       8 1
      9       4       9 1
@<TRIPOS>ALT_TYPE
CGenFF_4.0_ALT_TYPE_SET
CGenFF_4.0 1 CG2R51 2 CG2R51 3 CG2R51 4 CG2R51 5 OG2R50 6 HGR51 7 HGR51 8 HGR52 9 HGR52
@<TRIPOS>MOLECULE
furan
 9 9 0 0 0
****
USER_CHARGES
INVALID_CHARGES
Pose:  14 Cluster:  14 Fr_nu:   2536 TotEn:    -7.98
@<TRIPOS>ATOM
      1 C1        -50.1561  -10.3265  -29.1002 C.2    1 LIG      -0.26000
      2 C2        -51.4529  -10.1840  -29.6490 C.2    1 LIG      -0.26000
      3 C3        -50.3186  -10.9809  -27.9013 C.2    1 LIG       0.09300
      4 C4        -52.3153  -10.7616  -28.7464 C.2    1 LIG       0.09300
      5 O1        -51.6317  -11.2497  -27.6782 O.3    1 LIG      -0.29200
      6 H1        -49.2203   -9.9935  -29.5251 H      1 LIG       0.17500
      7 H2        -51.7250   -9.7188  -30.5855 H      1 LIG       0.17500
      8 H3        -49.6363  -11.3119  -27.1318 H      1 LIG       0.13800
      9 H4        -53.3864  -10.8993  -28.7187 H      1 LIG       0.13800
@<TRIPOS>BOND
      1       1       2 1
      2       1       3 2
      3       2       4 2
      4       3       5 1
      5       4       5 1
      6       1       6 1
      7       2       7 1
      8       3       8 1
      9       4       9 1
@<TRIPOS>ALT_TYPE
CGenFF_4.0_ALT_TYPE_SET
CGenFF_4.0 1 CG2R51 2 CG2R51 3 CG2R51 4 CG2R51 5 OG2R50 6 HGR51 7 HGR51 8 HGR52 9 HGR52
@<TRIPOS>MOLECULE
furan
 9 9 0 0 0
****
USER_CHARGES
INVALID_CHARGES
Pose:  15 Cluster:  15 Fr_nu: 164150 TotEn:    -7.78
@<TRIPOS>ATOM
      1 C1        -59.9920  -22.0943  -25.5825 C.2    1 LIG      -0.26000
      2 C2        -59.0700  -22.6179  -24.6450 C.2    1 LIG      -0.26000
      3 C3        -61.1879  -21.9710  -24.9141 C.2    1 LIG       0.09300
      4 C4        -59.7681  -22.7771  -23.4705 C.2    1 LIG       0.09300
      5 O1        -61.0598  -22.3849  -23.6262 O.3    1 LIG      -0.29200
      6 H1        -59.8081  -21.8393  -26.6161 H      1 LIG       0.17500
      7 H2        -58.0270  -22.8500  -24.8053 H      1 LIG       0.17500
      8 H3        -62.1704  -21.6228  -25.1977 H      1 LIG       0.13800
      9 H4        -59.5041  -23.1376  -22.4870 H      1 LIG       0.13800
@<TRIPOS>BOND
      1       1       2 1
      2       1       3 2
      3       2       4 2
      4       3       5 1
      5       4       5 1
      6       1       6 1
      7       2       7 1
      8       3       8 1
      9       4       9 1
@<TRIPOS>ALT_TYPE
CGenFF_4.0_ALT_TYPE_SET
CGenFF_4.0 1 CG2R51 2 CG2R51 3 CG2R51 4 CG2R51 5 OG2R50 6 HGR51 7 HGR51 8 HGR52 9 HGR52
@<TRIPOS>MOLECULE
furan
 9 9 0 0 0
****
USER_CHARGES
INVALID_CHARGES
Pose:  16 Cluster:  16 Fr_nu: 650333 TotEn:    -7.74
@<TRIPOS>ATOM
      1 C1        -68.4105   -1.8905  -28.0237 C.2    1 LIG      -0.26000
      2 C2        -69.3872   -2.8828  -28.2778 C.2    1 LIG      -0.26000
      3 C3        -68.8267   -0.7642  -28.6947 C.2    1 LIG       0.09300
      4 C4        -70.3307   -2.2921  -29.0859 C.2    1 LIG       0.09300
      5 O1        -69.9964   -1.0006  -29.3446 O.3    1 LIG      -0.29200
      6 H1        -67.5150   -1.9847  -27.4267 H      1 LIG       0.17500
      7 H2        -69.4018   -3.9011  -27.9169 H      1 LIG       0.17500
      8 H3        -68.4250    0.2328  -28.8029 H      1 LIG       0.13800
      9 H4        -71.2491   -2.6370  -29.5381 H      1 LIG       0.13800
@<TRIPOS>BOND
      1       1       2 1
      2       1       3 2
      3       2       4 2
      4       3       5 1
      5       4       5 1
      6       1       6 1
      7       2       7 1
      8       3       8 1
      9       4       9 1
@<TRIPOS>ALT_TYPE
CGenFF_4.0_ALT_TYPE_SET
CGenFF_4.0 1 CG2R51 2 CG2R51 3 CG2R51 4 CG2R51 5 OG2R50 6 HGR51 7 HGR51 8 HGR52 9 HGR52
@<TRIPOS>MOLECULE
furan
 9 9 0 0 0
****
USER_CHARGES
INVALID_CHARGES
Pose:  17 Cluster:  17 Fr_nu: 270984 TotEn:    -7.62
@<TRIPOS>ATOM
      1 C1        -74.9283  -12.3502  -44.5948 C.2    1 LIG      -0.26000
      2 C2        -74.6134  -12.5870  -43.2354 C.2    1 LIG      -0.26000
      3 C3        -73.7701  -11.8959  -45.1816 C.2    1 LIG       0.09300
      4 C4        -73.2853  -12.2607  -43.0884 C.2    1 LIG       0.09300
      5 O1        -72.7638  -11.8387  -44.2702 O.3    1 LIG      -0.29200
      6 H1        -75.8803  -12.4923  -45.0854 H      1 LIG       0.17500
      7 H2        -75.2721  -12.9503  -42.4598 H      1 LIG       0.17500
      8 H3        -73.5106  -11.5887  -46.1843 H      1 LIG       0.13800
      9 H4        -72.6006  -12.2729  -42.2529 H      1 LIG       0.13800
@<TRIPOS>BOND
      1       1       2 1
      2       1       3 2
      3       2       4 2
      4       3       5 1
      5       4       5 1
      6       1       6 1
      7       2       7 1
      8       3       8 1
      9       4       9 1
@<TRIPOS>ALT_TYPE
CGenFF_4.0_ALT_TYPE_SET
CGenFF_4.0 1 CG2R51 2 CG2R51 3 CG2R51 4 CG2R51 5 OG2R50 6 HGR51 7 HGR51 8 HGR52 9 HGR52
@<TRIPOS>MOLECULE
furan
 9 9 0 0 0
****
USER_CHARGES
INVALID_CHARGES
Pose:  18 Cluster:  18 Fr_nu: 925464 TotEn:    -7.57
@<TRIPOS>ATOM
      1 C1        -66.1053  -19.3983  -53.7964 C.2    1 LIG      -0.26000
      2 C2        -65.0072  -18.7252  -54.3831 C.2    1 LIG      -0.26000
      3 C3        -66.7900  -19.9882  -54.8333 C.2    1 LIG       0.09300
      4 C4        -65.0990  -18.9520  -55.7367 C.2    1 LIG       0.09300
      5 O1        -66.1831  -19.7211  -56.0193 O.3    1 LIG      -0.29200
      6 H1        -66.3655  -19.4468  -52.7489 H      1 LIG       0.17500
      7 H2        -64.2441  -18.1473  -53.8820 H      1 LIG       0.17500
      8 H3        -67.6792  -20.5991  -54.8903 H      1 LIG       0.13800
      9 H4        -64.5039  -18.6522  -56.5869 H      1 LIG       0.13800
@<TRIPOS>BOND
      1       1       2 1
      2       1       3 2
      3       2       4 2
      4       3       5 1
      5       4       5 1
      6       1       6 1
      7       2       7 1
      8       3       8 1
      9       4       9 1
@<TRIPOS>ALT_TYPE
CGenFF_4.0_ALT_TYPE_SET
CGenFF_4.0 1 CG2R51 2 CG2R51 3 CG2R51 4 CG2R51 5 OG2R50 6 HGR51 7 HGR51 8 HGR52 9 HGR52
@<TRIPOS>MOLECULE
furan
 9 9 0 0 0
****
USER_CHARGES
INVALID_CHARGES
Pose:  19 Cluster:  19 Fr_nu: 473720 TotEn:    -7.27
@<TRIPOS>ATOM
      1 C1        -59.4782  -21.6775  -25.1817 C.2    1 LIG      -0.26000
      2 C2        -60.7190  -22.2721  -24.8500 C.2    1 LIG      -0.26000
      3 C3        -58.5132  -22.6044  -24.8629 C.2    1 LIG       0.09300
      4 C4        -60.4238  -23.5199  -24.3522 C.2    1 LIG       0.09300
      5 O1        -59.0813  -23.7303  -24.3568 O.3    1 LIG      -0.29200
      6 H1        -59.3084  -20.6961  -25.6003 H      1 LIG       0.17500
      7 H2        -61.7052  -21.8446  -24.9601 H      1 LIG       0.17500
      8 H3        -57.4352  -22.6157  -24.9332 H      1 LIG       0.13800
      9 H4        -61.0235  -24.3346  -23.9732 H      1 LIG       0.13800
@<TRIPOS>BOND
      1       1       2 1
      2       1       3 2
      3       2       4 2
      4       3       5 1
      5       4       5 1
      6       1       6 1
      7       2       7 1
      8       3       8 1
      9       4       9 1
@<TRIPOS>ALT_TYPE
CGenFF_4.0_ALT_TYPE_SET
CGenFF_4.0 1 CG2R51 2 CG2R51 3 CG2R51 4 CG2R51 5 OG2R50 6 HGR51 7 HGR51 8 HGR52 9 HGR52
@<TRIPOS>MOLECULE
furan
 9 9 0 0 0
****
USER_CHARGES
INVALID_CHARGES
Pose:  20 Cluster:  20 Fr_nu:  36257 TotEn:    -7.26
@<TRIPOS>ATOM
      1 C1        -59.3215  -22.0992  -25.6042 C.2    1 LIG      -0.26000
      2 C2        -59.7778  -21.4299  -24.4436 C.2    1 LIG      -0.26000
      3 C3        -58.4796  -23.0944  -25.1651 C.2    1 LIG       0.09300
      4 C4        -59.1824  -22.0639  -23.3780 C.2    1 LIG       0.09300
      5 O1        -58.3895  -23.0797  -23.8093 O.3    1 LIG      -0.29200
      6 H1        -59.5742  -21.8830  -26.6322 H      1 LIG       0.17500
      7 H2        -60.4561  -20.5906  -24.3905 H      1 LIG       0.17500
      8 H3        -57.8991  -23.8568  -25.6640 H      1 LIG       0.13800
      9 H4        -59.2183  -21.9207  -22.3079 H      1 LIG       0.13800
@<TRIPOS>BOND
      1       1       2 1
      2       1       3 2
      3       2       4 2
      4       3       5 1
      5       4       5 1
      6       1       6 1
      7       2       7 1
      8       3       8 1
      9       4       9 1
@<TRIPOS>ALT_TYPE
CGenFF_4.0_ALT_TYPE_SET
CGenFF_4.0 1 CG2R51 2 CG2R51 3 CG2R51 4 CG2R51 5 OG2R50 6 HGR51 7 HGR51 8 HGR52 9 HGR52
@<TRIPOS>MOLECULE
furan
 9 9 0 0 0
****
USER_CHARGES
INVALID_CHARGES
Pose:  21 Cluster:  21 Fr_nu: 890765 TotEn:    -7.24
@<TRIPOS>ATOM
      1 C1        -54.2768  -12.2360  -47.3000 C.2    1 LIG      -0.26000
      2 C2        -53.6172  -12.2304  -46.0478 C.2    1 LIG      -0.26000
      3 C3        -54.4376  -10.9162  -47.6529 C.2    1 LIG       0.09300
      4 C4        -53.4217  -10.9078  -45.7249 C.2    1 LIG       0.09300
      5 O1        -53.9189  -10.1002  -46.6982 O.3    1 LIG      -0.29200
      6 H1        -54.5957  -13.0944  -47.8734 H      1 LIG       0.17500
      7 H2        -53.3210  -13.0838  -45.4550 H      1 LIG       0.17500
      8 H3        -54.8760  -10.4184  -48.5056 H      1 LIG       0.13800
      9 H4        -52.9689  -10.4026  -44.8841 H      1 LIG       0.13800
@<TRIPOS>BOND
      1       1       2 1
      2       1       3 2
      3       2       4 2
      4       3       5 1
      5       4       5 1
      6       1       6 1
      7       2       7 1
      8       3       8 1
      9       4       9 1
@<TRIPOS>ALT_TYPE
CGenFF_4.0_ALT_TYPE_SET
CGenFF_4.0 1 CG2R51 2 CG2R51 3 CG2R51 4 CG2R51 5 OG2R50 6 HGR51 7 HGR51 8 HGR52 9 HGR52
@<TRIPOS>MOLECULE
furan
 9 9 0 0 0
****
USER_CHARGES
INVALID_CHARGES
Pose:  22 Cluster:  22 Fr_nu:   2255 TotEn:    -7.16
@<TRIPOS>ATOM
      1 C1        -52.6406  -10.9038  -43.8216 C.2    1 LIG      -0.26000
      2 C2        -51.4960  -11.5585  -43.3071 C.2    1 LIG      -0.26000
      3 C3        -52.9491   -9.9104  -42.9216 C.2    1 LIG       0.09300
      4 C4        -51.1867  -10.9184  -42.1296 C.2    1 LIG       0.09300
      5 O1        -52.0677   -9.9125  -41.8875 O.3    1 LIG      -0.29200
      6 H1        -53.1741  -11.1283  -44.7338 H      1 LIG       0.17500
      7 H2        -50.9631  -12.3925  -43.7405 H      1 LIG       0.17500
      8 H3        -53.7221   -9.1571  -42.8755 H      1 LIG       0.13800
      9 H4        -50.4127  -11.0508  -41.3877 H      1 LIG       0.13800
@<TRIPOS>BOND
      1       1       2 1
      2       1       3 2
      3       2       4 2
      4       3       5 1
      5       4       5 1
      6       1       6 1
      7       2       7 1
      8       3       8 1
      9       4       9 1
@<TRIPOS>ALT_TYPE
CGenFF_4.0_ALT_TYPE_SET
CGenFF_4.0 1 CG2R51 2 CG2R51 3 CG2R51 4 CG2R51 5 OG2R50 6 HGR51 7 HGR51 8 HGR52 9 HGR52
@<TRIPOS>MOLECULE
furan
 9 9 0 0 0
****
USER_CHARGES
INVALID_CHARGES
Pose:  23 Cluster:  23 Fr_nu:  17580 TotEn:    -7.15
@<TRIPOS>ATOM
      1 C1        -76.1556  -13.2621  -43.8572 C.2    1 LIG      -0.26000
      2 C2        -75.9367  -13.2409  -45.2554 C.2    1 LIG      -0.26000
      3 C3        -75.0945  -12.5919  -43.2943 C.2    1 LIG       0.09300
      4 C4        -74.7576  -12.5591  -45.4471 C.2    1 LIG       0.09300
      5 O1        -74.2379  -12.1601  -44.2566 O.3    1 LIG      -0.29200
      6 H1        -76.9829  -13.7103  -43.3262 H      1 LIG       0.17500
      7 H2        -76.5606  -13.6687  -46.0269 H      1 LIG       0.17500
      8 H3        -74.8178  -12.3488  -42.2787 H      1 LIG       0.13800
      9 H4        -74.1846  -12.2879  -46.3219 H      1 LIG       0.13800
@<TRIPOS>BOND
      1       1       2 1
      2       1       3 2
      3       2       4 2
      4       3       5 1
      5       4       5 1
      6       1       6 1
      7       2       7 1
      8       3       8 1
      9       4       9 1
@<TRIPOS>ALT_TYPE
CGenFF_4.0_ALT_TYPE_SET
CGenFF_4.0 1 CG2R51 2 CG2R51 3 CG2R51 4 CG2R51 5 OG2R50 6 HGR51 7 HGR51 8 HGR52 9 HGR52
@<TRIPOS>MOLECULE
furan
 9 9 0 0 0
****
USER_CHARGES
INVALID_CHARGES
Pose:  24 Cluster:  24 Fr_nu: 2396533 TotEn:    -7.09
@<TRIPOS>ATOM
      1 C1        -80.7828  -23.0087  -41.7964 C.2    1 LIG      -0.26000
      2 C2        -82.1957  -22.9327  -41.7630 C.2    1 LIG      -0.26000
      3 C3        -80.3261  -21.9772  -41.0093 C.2    1 LIG       0.09300
      4 C4        -82.5017  -21.8603  -40.9578 C.2    1 LIG       0.09300
      5 O1        -81.3675  -21.2725  -40.4943 O.3    1 LIG      -0.29200
      6 H1        -80.1735  -23.7252  -42.3280 H      1 LIG       0.17500
      7 H2        -82.9026  -23.5789  -42.2631 H      1 LIG       0.17500
      8 H3        -79.3424  -21.6298  -40.7287 H      1 LIG       0.13800
      9 H4        -83.4282  -21.4098  -40.6328 H      1 LIG       0.13800
@<TRIPOS>BOND
      1       1       2 1
      2       1       3 2
      3       2       4 2
      4       3       5 1
      5       4       5 1
      6       1       6 1
      7       2       7 1
      8       3       8 1
      9       4       9 1
@<TRIPOS>ALT_TYPE
CGenFF_4.0_ALT_TYPE_SET
CGenFF_4.0 1 CG2R51 2 CG2R51 3 CG2R51 4 CG2R51 5 OG2R50 6 HGR51 7 HGR51 8 HGR52 9 HGR52
@<TRIPOS>MOLECULE
furan
 9 9 0 0 0
****
USER_CHARGES
INVALID_CHARGES
Pose:  25 Cluster:  25 Fr_nu: 1764646 TotEn:    -7.09
@<TRIPOS>ATOM
      1 C1        -58.8242    4.2627  -37.2318 C.2    1 LIG      -0.26000
      2 C2        -58.4656    5.0728  -38.3356 C.2    1 LIG      -0.26000
      3 C3        -59.8488    4.9207  -36.5920 C.2    1 LIG       0.09300
      4 C4        -59.2966    6.1680  -38.2917 C.2    1 LIG       0.09300
      5 O1        -60.1428    6.0829  -37.2318 O.3    1 LIG      -0.29200
      6 H1        -58.3899    3.3178  -36.9389 H      1 LIG       0.17500
      7 H2        -57.6976    4.8821  -39.0712 H      1 LIG       0.17500
      8 H3        -60.4442    4.7054  -35.7167 H      1 LIG       0.13800
      9 H4        -59.4065    7.0482  -38.9082 H      1 LIG       0.13800
@<TRIPOS>BOND
      1       1       2 1
      2       1       3 2
      3       2       4 2
      4       3       5 1
      5       4       5 1
      6       1       6 1
      7       2       7 1
      8       3       8 1
      9       4       9 1
@<TRIPOS>ALT_TYPE
CGenFF_4.0_ALT_TYPE_SET
CGenFF_4.0 1 CG2R51 2 CG2R51 3 CG2R51 4 CG2R51 5 OG2R50 6 HGR51 7 HGR51 8 HGR52 9 HGR52
@<TRIPOS>MOLECULE
furan
 9 9 0 0 0
****
USER_CHARGES
INVALID_CHARGES
Pose:  26 Cluster:  26 Fr_nu:  48368 TotEn:    -7.04
@<TRIPOS>ATOM
      1 C1        -57.9253  -22.9376  -23.8175 C.2    1 LIG      -0.26000
      2 C2        -58.4646  -22.9837  -25.1252 C.2    1 LIG      -0.26000
      3 C3        -58.8283  -22.2322  -23.0566 C.2    1 LIG       0.09300
      4 C4        -59.6588  -22.3033  -25.0702 C.2    1 LIG       0.09300
      5 O1        -59.8879  -21.8421  -23.8126 O.3    1 LIG      -0.29200
      6 H1        -56.9946  -23.3646  -23.4728 H      1 LIG       0.17500
      7 H2        -58.0366  -23.4542  -25.9986 H      1 LIG       0.17500
      8 H3        -58.8623  -21.9388  -22.0174 H      1 LIG       0.13800
      9 H4        -60.4215  -22.0717  -25.7993 H      1 LIG       0.13800
@<TRIPOS>BOND
      1       1       2 1
      2       1       3 2
      3       2       4 2
      4       3       5 1
      5       4       5 1
      6       1       6 1
      7       2       7 1
      8       3       8 1
      9       4       9 1
@<TRIPOS>ALT_TYPE
CGenFF_4.0_ALT_TYPE_SET
CGenFF_4.0 1 CG2R51 2 CG2R51 3 CG2R51 4 CG2R51 5 OG2R50 6 HGR51 7 HGR51 8 HGR52 9 HGR52
@<TRIPOS>MOLECULE
furan
 9 9 0 0 0
****
USER_CHARGES
INVALID_CHARGES
Pose:  27 Cluster:  27 Fr_nu:    283 TotEn:    -6.97
@<TRIPOS>ATOM
      1 C1        -51.5741  -12.1100  -43.2666 C.2    1 LIG      -0.26000
      2 C2        -52.4545  -11.0062  -43.3656 C.2    1 LIG      -0.26000
      3 C3        -50.4599  -11.6515  -42.6030 C.2    1 LIG       0.09300
      4 C4        -51.8156   -9.9520  -42.7553 C.2    1 LIG       0.09300
      5 O1        -50.5992  -10.3371  -42.2877 O.3    1 LIG      -0.29200
      6 H1        -51.7316  -13.1139  -43.6335 H      1 LIG       0.17500
      7 H2        -53.4325  -10.9822  -43.8242 H      1 LIG       0.17500
      8 H3        -49.5324  -12.1108  -42.2933 H      1 LIG       0.13800
      9 H4        -52.0782   -8.9188  -42.5803 H      1 LIG       0.13800
@<TRIPOS>BOND
      1       1       2 1
      2       1       3 2
      3       2       4 2
      4       3       5 1
      5       4       5 1
      6       1       6 1
      7       2       7 1
      8       3       8 1
      9       4       9 1
@<TRIPOS>ALT_TYPE
CGenFF_4.0_ALT_TYPE_SET
CGenFF_4.0 1 CG2R51 2 CG2R51 3 CG2R51 4 CG2R51 5 OG2R50 6 HGR51 7 HGR51 8 HGR52 9 HGR52
@<TRIPOS>MOLECULE
furan
 9 9 0 0 0
****
USER_CHARGES
INVALID_CHARGES
Pose:  28 Cluster:  28 Fr_nu:  25933 TotEn:    -6.86
@<TRIPOS>ATOM
      1 C1        -59.1690  -21.2120  -24.9770 C.2    1 LIG      -0.26000
      2 C2        -58.6245  -21.9615  -23.9069 C.2    1 LIG      -0.26000
      3 C3        -60.0306  -22.0577  -25.6362 C.2    1 LIG       0.09300
      4 C4        -59.1924  -23.2116  -23.9883 C.2    1 LIG       0.09300
      5 O1        -60.0507  -23.2785  -25.0397 O.3    1 LIG      -0.29200
      6 H1        -58.9592  -20.1842  -25.2359 H      1 LIG       0.17500
      7 H2        -57.9081  -21.6315  -23.1685 H      1 LIG       0.17500
      8 H3        -60.6707  -21.9486  -26.4995 H      1 LIG       0.13800
      9 H4        -59.0958  -24.1159  -23.4053 H      1 LIG       0.13800
@<TRIPOS>BOND
      1       1       2 1
      2       1       3 2
      3       2       4 2
      4       3       5 1
      5       4       5 1
      6       1       6 1
      7       2       7 1
      8       3       8 1
      9       4       9 1
@<TRIPOS>ALT_TYPE
CGenFF_4.0_ALT_TYPE_SET
CGenFF_4.0 1 CG2R51 2 CG2R51 3 CG2R51 4 CG2R51 5 OG2R50 6 HGR51 7 HGR51 8 HGR52 9 HGR52
@<TRIPOS>MOLECULE
furan
 9 9 0 0 0
****
USER_CHARGES
INVALID_CHARGES
Pose:  29 Cluster:  29 Fr_nu:    865 TotEn:    -6.86
@<TRIPOS>ATOM
      1 C1        -51.8223  -11.4692  -43.5914 C.2    1 LIG      -0.26000
      2 C2        -51.8986  -10.2810  -42.8261 C.2    1 LIG      -0.26000
      3 C3        -52.7218  -11.3187  -44.6211 C.2    1 LIG       0.09300
      4 C4        -52.8392   -9.4892  -43.4428 C.2    1 LIG       0.09300
      5 O1        -53.3457  -10.1145  -44.5378 O.3    1 LIG      -0.29200
      6 H1        -51.1910  -12.3279  -43.4144 H      1 LIG       0.17500
      7 H2        -51.3379  -10.0328  -41.9365 H      1 LIG       0.17500
      8 H3        -53.0188  -11.9426  -45.4515 H      1 LIG       0.13800
      9 H4        -53.2398   -8.5070  -43.2380 H      1 LIG       0.13800
@<TRIPOS>BOND
      1       1       2 1
      2       1       3 2
      3       2       4 2
      4       3       5 1
      5       4       5 1
      6       1       6 1
      7       2       7 1
      8       3       8 1
      9       4       9 1
@<TRIPOS>ALT_TYPE
CGenFF_4.0_ALT_TYPE_SET
CGenFF_4.0 1 CG2R51 2 CG2R51 3 CG2R51 4 CG2R51 5 OG2R50 6 HGR51 7 HGR51 8 HGR52 9 HGR52
@<TRIPOS>MOLECULE
furan
 9 9 0 0 0
****
USER_CHARGES
INVALID_CHARGES
Pose:  30 Cluster:  30 Fr_nu: 234861 TotEn:    -6.79
@<TRIPOS>ATOM
      1 C1        -60.3022  -22.5094  -23.5662 C.2    1 LIG      -0.26000
      2 C2        -61.2219  -22.2789  -24.6171 C.2    1 LIG      -0.26000
      3 C3        -59.0659  -22.1588  -24.0568 C.2    1 LIG       0.09300
      4 C4        -60.4820  -21.8037  -25.6749 C.2    1 LIG       0.09300
      5 O1        -59.1669  -21.7274  -25.3414 O.3    1 LIG      -0.29200
      6 H1        -60.5139  -22.8847  -22.5755 H      1 LIG       0.17500
      7 H2        -62.2903  -22.4389  -24.6050 H      1 LIG       0.17500
      8 H3        -58.0693  -22.1568  -23.6400 H      1 LIG       0.13800
      9 H4        -60.7287  -21.4909  -26.6790 H      1 LIG       0.13800
@<TRIPOS>BOND
      1       1       2 1
      2       1       3 2
      3       2       4 2
      4       3       5 1
      5       4       5 1
      6       1       6 1
      7       2       7 1
      8       3       8 1
      9       4       9 1
@<TRIPOS>ALT_TYPE
CGenFF_4.0_ALT_TYPE_SET
CGenFF_4.0 1 CG2R51 2 CG2R51 3 CG2R51 4 CG2R51 5 OG2R50 6 HGR51 7 HGR51 8 HGR52 9 HGR52
@<TRIPOS>MOLECULE
furan
 9 9 0 0 0
****
USER_CHARGES
INVALID_CHARGES
Pose:  31 Cluster:  31 Fr_nu: 270744 TotEn:    -6.65
@<TRIPOS>ATOM
      1 C1        -76.4896  -13.2157  -43.2823 C.2    1 LIG      -0.26000
      2 C2        -75.1575  -12.7518  -43.1653 C.2    1 LIG      -0.26000
      3 C3        -76.7164  -13.3904  -44.6277 C.2    1 LIG       0.09300
      4 C4        -74.6653  -12.6762  -44.4475 C.2    1 LIG       0.09300
      5 O1        -75.6093  -13.0639  -45.3448 O.3    1 LIG      -0.29200
      6 H1        -77.1961  -13.3992  -42.4858 H      1 LIG       0.17500
      7 H2        -74.6230  -12.5037  -42.2597 H      1 LIG       0.17500
      8 H3        -77.5661  -13.7239  -45.2055 H      1 LIG       0.13800
      9 H4        -73.7143  -12.3817  -44.8670 H      1 LIG       0.13800
@<TRIPOS>BOND
      1       1       2 1
      2       1       3 2
      3       2       4 2
      4       3       5 1
      5       4       5 1
      6       1       6 1
      7       2       7 1
      8       3       8 1
      9       4       9 1
@<TRIPOS>ALT_TYPE
CGenFF_4.0_ALT_TYPE_SET
CGenFF_4.0 1 CG2R51 2 CG2R51 3 CG2R51 4 CG2R51 5 OG2R50 6 HGR51 7 HGR51 8 HGR52 9 HGR52
@<TRIPOS>MOLECULE
furan
 9 9 0 0 0
****
USER_CHARGES
INVALID_CHARGES
Pose:  32 Cluster:  32 Fr_nu: 1469757 TotEn:    -6.57
@<TRIPOS>ATOM
      1 C1        -59.3628  -22.6735  -23.9949 C.2    1 LIG      -0.26000
      2 C2        -60.6547  -23.2495  -23.9429 C.2    1 LIG      -0.26000
      3 C3        -59.3666  -21.8242  -25.0769 C.2    1 LIG       0.09300
      4 C4        -61.3558  -22.7110  -24.9967 C.2    1 LIG       0.09300
      5 O1        -60.5777  -21.8411  -25.6929 O.3    1 LIG      -0.29200
      6 H1        -58.5327  -22.8551  -23.3277 H      1 LIG       0.17500
      7 H2        -61.0280  -23.9672  -23.2267 H      1 LIG       0.17500
      8 H3        -58.6275  -21.1706  -25.5169 H      1 LIG       0.13800
      9 H4        -62.3629  -22.8368  -25.3667 H      1 LIG       0.13800
@<TRIPOS>BOND
      1       1       2 1
      2       1       3 2
      3       2       4 2
      4       3       5 1
      5       4       5 1
      6       1       6 1
      7       2       7 1
      8       3       8 1
      9       4       9 1
@<TRIPOS>ALT_TYPE
CGenFF_4.0_ALT_TYPE_SET
CGenFF_4.0 1 CG2R51 2 CG2R51 3 CG2R51 4 CG2R51 5 OG2R50 6 HGR51 7 HGR51 8 HGR52 9 HGR52
@<TRIPOS>MOLECULE
furan
 9 9 0 0 0
****
USER_CHARGES
INVALID_CHARGES
Pose:  33 Cluster:  33 Fr_nu:  24706 TotEn:    -6.42
@<TRIPOS>ATOM
      1 C1        -51.8796  -10.2752  -42.6827 C.2    1 LIG      -0.26000
      2 C2        -52.4602  -10.7168  -43.8956 C.2    1 LIG      -0.26000
      3 C3        -51.1199  -11.3240  -42.2189 C.2    1 LIG       0.09300
      4 C4        -52.0138  -12.0037  -44.0866 C.2    1 LIG       0.09300
      5 O1        -51.1962  -12.3813  -43.0690 O.3    1 LIG      -0.29200
      6 H1        -52.0002   -9.3133  -42.2059 H      1 LIG       0.17500
      7 H2        -53.1212  -10.1657  -44.5490 H      1 LIG       0.17500
      8 H3        -50.4977  -11.4685  -41.3477 H      1 LIG       0.13800
      9 H4        -52.1772  -12.7453  -44.8549 H      1 LIG       0.13800
@<TRIPOS>BOND
      1       1       2 1
      2       1       3 2
      3       2       4 2
      4       3       5 1
      5       4       5 1
      6       1       6 1
      7       2       7 1
      8       3       8 1
      9       4       9 1
@<TRIPOS>ALT_TYPE
CGenFF_4.0_ALT_TYPE_SET
CGenFF_4.0 1 CG2R51 2 CG2R51 3 CG2R51 4 CG2R51 5 OG2R50 6 HGR51 7 HGR51 8 HGR52 9 HGR52
@<TRIPOS>MOLECULE
furan
 9 9 0 0 0
****
USER_CHARGES
INVALID_CHARGES
Pose:  34 Cluster:  34 Fr_nu:    623 TotEn:    -6.23
@<TRIPOS>ATOM
      1 C1        -51.1641  -12.1340  -42.6883 C.2    1 LIG      -0.26000
      2 C2        -51.5919  -11.0314  -41.9107 C.2    1 LIG      -0.26000
      3 C3        -51.7046  -11.9513  -43.9399 C.2    1 LIG       0.09300
      4 C4        -52.3631  -10.2535  -42.7426 C.2    1 LIG       0.09300
      5 O1        -52.4366  -10.8072  -43.9814 O.3    1 LIG      -0.29200
      6 H1        -50.5405  -12.9589  -42.3755 H      1 LIG       0.17500
      7 H2        -51.3661  -10.8290  -40.8737 H      1 LIG       0.17500
      8 H3        -51.6635  -12.5137  -44.8614 H      1 LIG       0.13800
      9 H4        -52.9009   -9.3257  -42.6124 H      1 LIG       0.13800
@<TRIPOS>BOND
      1       1       2 1
      2       1       3 2
      3       2       4 2
      4       3       5 1
      5       4       5 1
      6       1       6 1
      7       2       7 1
      8       3       8 1
      9       4       9 1
@<TRIPOS>ALT_TYPE
CGenFF_4.0_ALT_TYPE_SET
CGenFF_4.0 1 CG2R51 2 CG2R51 3 CG2R51 4 CG2R51 5 OG2R50 6 HGR51 7 HGR51 8 HGR52 9 HGR52
@<TRIPOS>MOLECULE
furan
 9 9 0 0 0
****
USER_CHARGES
INVALID_CHARGES
Pose:  35 Cluster:  35 Fr_nu: 1746103 TotEn:    -5.98
@<TRIPOS>ATOM
      1 C1        -55.1330  -11.3683  -49.1105 C.2    1 LIG      -0.26000
      2 C2        -54.5201  -12.0760  -48.0490 C.2    1 LIG      -0.26000
      3 C3        -54.9680  -10.0330  -48.8248 C.2    1 LIG       0.09300
      4 C4        -54.0242  -11.1227  -47.1904 C.2    1 LIG       0.09300
      5 O1        -54.2930   -9.8747  -47.6561 O.3    1 LIG      -0.29200
      6 H1        -55.6329  -11.7800  -49.9753 H      1 LIG       0.17500
      7 H2        -54.4486  -13.1470  -47.9254 H      1 LIG       0.17500
      8 H3        -55.2559   -9.1201  -49.3257 H      1 LIG       0.13800
      9 H4        -53.4843  -11.1667  -46.2558 H      1 LIG       0.13800
@<TRIPOS>BOND
      1       1       2 1
      2       1       3 2
      3       2       4 2
      4       3       5 1
      5       4       5 1
      6       1       6 1
      7       2       7 1
      8       3       8 1
      9       4       9 1
@<TRIPOS>ALT_TYPE
CGenFF_4.0_ALT_TYPE_SET
CGenFF_4.0 1 CG2R51 2 CG2R51 3 CG2R51 4 CG2R51 5 OG2R50 6 HGR51 7 HGR51 8 HGR52 9 HGR52
@<TRIPOS>MOLECULE
furan
 9 9 0 0 0
****
USER_CHARGES
INVALID_CHARGES
Pose:  36 Cluster:  36 Fr_nu: 903152 TotEn:    -5.98
@<TRIPOS>ATOM
      1 C1        -57.5938   -4.2981  -19.0198 C.2    1 LIG      -0.26000
      2 C2        -58.5404   -4.5003  -20.0524 C.2    1 LIG      -0.26000
      3 C3        -57.9434   -5.1605  -18.0069 C.2    1 LIG       0.09300
      4 C4        -59.4009   -5.4720  -19.5969 C.2    1 LIG       0.09300
      5 O1        -59.0437   -5.8798  -18.3508 O.3    1 LIG      -0.29200
      6 H1        -56.7613   -3.6095  -19.0143 H      1 LIG       0.17500
      7 H2        -58.5893   -4.0005  -21.0090 H      1 LIG       0.17500
      8 H3        -57.5326   -5.3728  -17.0305 H      1 LIG       0.13800
      9 H4        -60.2702   -5.9570  -20.0164 H      1 LIG       0.13800
@<TRIPOS>BOND
      1       1       2 1
      2       1       3 2
      3       2       4 2
      4       3       5 1
      5       4       5 1
      6       1       6 1
      7       2       7 1
      8       3       8 1
      9       4       9 1
@<TRIPOS>ALT_TYPE
CGenFF_4.0_ALT_TYPE_SET
CGenFF_4.0 1 CG2R51 2 CG2R51 3 CG2R51 4 CG2R51 5 OG2R50 6 HGR51 7 HGR51 8 HGR52 9 HGR52
@<TRIPOS>MOLECULE
furan
 9 9 0 0 0
****
USER_CHARGES
INVALID_CHARGES
Pose:  37 Cluster:  37 Fr_nu: 228133 TotEn:    -5.98
@<TRIPOS>ATOM
      1 C1        -74.6223  -12.6358  -44.8195 C.2    1 LIG      -0.26000
      2 C2        -75.9597  -13.0323  -44.5802 C.2    1 LIG      -0.26000
      3 C3        -74.1257  -12.2158  -43.6075 C.2    1 LIG       0.09300
      4 C4        -76.1850  -12.8264  -43.2390 C.2    1 LIG       0.09300
      5 O1        -75.0719  -12.3289  -42.6389 O.3    1 LIG      -0.29200
      6 H1        -74.0874  -12.6535  -45.7581 H      1 LIG       0.17500
      7 H2        -76.6704  -13.4199  -45.2957 H      1 LIG       0.17500
      8 H3        -73.1698  -11.8299  -43.2844 H      1 LIG       0.13800
      9 H4        -77.0376  -12.9759  -42.5926 H      1 LIG       0.13800
@<TRIPOS>BOND
      1       1       2 1
      2       1       3 2
      3       2       4 2
      4       3       5 1
      5       4       5 1
      6       1       6 1
      7       2       7 1
      8       3       8 1
      9       4       9 1
@<TRIPOS>ALT_TYPE
CGenFF_4.0_ALT_TYPE_SET
CGenFF_4.0 1 CG2R51 2 CG2R51 3 CG2R51 4 CG2R51 5 OG2R50 6 HGR51 7 HGR51 8 HGR52 9 HGR52
@<TRIPOS>MOLECULE
furan
 9 9 0 0 0
****
USER_CHARGES
INVALID_CHARGES
Pose:  38 Cluster:  38 Fr_nu:   4549 TotEn:    -5.73
@<TRIPOS>ATOM
      1 C1        -59.5175  -22.4055  -23.3081 C.2    1 LIG      -0.26000
      2 C2        -59.9001  -21.7428  -24.4987 C.2    1 LIG      -0.26000
      3 C3        -60.1603  -23.6214  -23.3243 C.2    1 LIG       0.09300
      4 C4        -60.7493  -22.6011  -25.1577 C.2    1 LIG       0.09300
      5 O1        -60.9130  -23.7486  -24.4484 O.3    1 LIG      -0.29200
      6 H1        -58.8565  -22.0421  -22.5346 H      1 LIG       0.17500
      7 H2        -59.5949  -20.7623  -24.8347 H      1 LIG       0.17500
      8 H3        -60.1841  -24.4636  -22.6480 H      1 LIG       0.13800
      9 H4        -61.2908  -22.5468  -26.0909 H      1 LIG       0.13800
@<TRIPOS>BOND
      1       1       2 1
      2       1       3 2
      3       2       4 2
      4       3       5 1
      5       4       5 1
      6       1       6 1
      7       2       7 1
      8       3       8 1
      9       4       9 1
@<TRIPOS>ALT_TYPE
CGenFF_4.0_ALT_TYPE_SET
CGenFF_4.0 1 CG2R51 2 CG2R51 3 CG2R51 4 CG2R51 5 OG2R50 6 HGR51 7 HGR51 8 HGR52 9 HGR52
@<TRIPOS>MOLECULE
pyrimidine
 10 10 0 0 0
****
USER_CHARGES
INVALID_CHARGES
Pose:   1 Cluster:   1 Fr_nu:  23634 TotEn:   -14.76
@<TRIPOS>ATOM
      1 C1        -52.0265  -10.5951  -29.2590 C.ar   1 LIG      -0.13100
      2 C2        -51.7476  -11.5628  -28.3155 C.ar   1 LIG       0.28900
      3 C3        -51.1217   -9.5560  -29.3340 C.ar   1 LIG       0.28900
      4 C4        -49.8640  -10.4646  -27.6728 C.ar   1 LIG       0.50700
      5 N1        -50.6713  -11.5289  -27.5027 N.ar   1 LIG      -0.71900
      6 N2        -50.0257   -9.4585  -28.5533 N.ar   1 LIG      -0.71900
      7 H1        -52.8978  -10.6475  -29.8980 H      1 LIG       0.11500
      8 H2        -52.4019  -12.4176  -28.1832 H      1 LIG       0.11400
      9 H3        -51.2575   -8.7483  -30.0450 H      1 LIG       0.11400
     10 H4        -48.9922  -10.4113  -27.0324 H      1 LIG       0.14100
@<TRIPOS>BOND
      1       1       2 ar
      2       1       3 ar
      3       2       5 ar
      4       3       6 ar
      5       4       5 ar
      6       4       6 ar
      7       1       7 1
      8       2       8 1
      9       3       9 1
     10       4      10 1
@<TRIPOS>ALT_TYPE
CGenFF_4.0_ALT_TYPE_SET
CGenFF_4.0 1 CG2R61 2 CG2R61 3 CG2R61 4 CG2R64 5 NG2R62 6 NG2R62 7 HGR61 8 HGR62 9 HGR62 10 HGR62
@<TRIPOS>MOLECULE
pyrimidine
 10 10 0 0 0
****
USER_CHARGES
INVALID_CHARGES
Pose:   2 Cluster:   2 Fr_nu: 145014 TotEn:   -14.72
@<TRIPOS>ATOM
      1 C1        -61.0906    2.5302  -46.2952 C.ar   1 LIG      -0.13100
      2 C2        -61.1576    3.1962  -45.0884 C.ar   1 LIG       0.28900
      3 C3        -59.8519    2.0219  -46.6286 C.ar   1 LIG       0.28900
      4 C4        -58.9502    2.8178  -44.6998 C.ar   1 LIG       0.50700
      5 N1        -60.1031    3.3592  -44.2627 N.ar   1 LIG      -0.71900
      6 N2        -58.7560    2.1478  -45.8518 N.ar   1 LIG      -0.71900
      7 H1        -61.9529    2.4145  -46.9381 H      1 LIG       0.11500
      8 H2        -62.0892    3.6303  -44.7419 H      1 LIG       0.11400
      9 H3        -59.7016    1.4835  -47.5581 H      1 LIG       0.11400
     10 H4        -58.0864    2.9346  -44.0569 H      1 LIG       0.14100
@<TRIPOS>BOND
      1       1       2 ar
      2       1       3 ar
      3       2       5 ar
      4       3       6 ar
      5       4       5 ar
      6       4       6 ar
      7       1       7 1
      8       2       8 1
      9       3       9 1
     10       4      10 1
@<TRIPOS>ALT_TYPE
CGenFF_4.0_ALT_TYPE_SET
CGenFF_4.0 1 CG2R61 2 CG2R61 3 CG2R61 4 CG2R64 5 NG2R62 6 NG2R62 7 HGR61 8 HGR62 9 HGR62 10 HGR62
@<TRIPOS>MOLECULE
pyrimidine
 10 10 0 0 0
****
USER_CHARGES
INVALID_CHARGES
Pose:   3 Cluster:   3 Fr_nu:  96582 TotEn:   -14.62
@<TRIPOS>ATOM
      1 C1        -60.1879    2.5869  -47.5961 C.ar   1 LIG      -0.13100
      2 C2        -59.3625    3.6192  -47.9931 C.ar   1 LIG       0.28900
      3 C3        -59.7165    1.8115  -46.5566 C.ar   1 LIG       0.28900
      4 C4        -57.8192    3.0562  -46.4220 C.ar   1 LIG       0.50700
      5 N1        -58.1672    3.8834  -47.4260 N.ar   1 LIG      -0.71900
      6 N2        -58.5323    2.0184  -45.9441 N.ar   1 LIG      -0.71900
      7 H1        -61.1422    2.3977  -48.0692 H      1 LIG       0.11500
      8 H2        -59.6484    4.2820  -48.8026 H      1 LIG       0.11400
      9 H3        -60.2953    0.9767  -46.1763 H      1 LIG       0.11400
     10 H4        -56.8633    3.2447  -45.9489 H      1 LIG       0.14100
@<TRIPOS>BOND
      1       1       2 ar
      2       1       3 ar
      3       2       5 ar
      4       3       6 ar
      5       4       5 ar
      6       4       6 ar
      7       1       7 1
      8       2       8 1
      9       3       9 1
     10       4      10 1
@<TRIPOS>ALT_TYPE
CGenFF_4.0_ALT_TYPE_SET
CGenFF_4.0 1 CG2R61 2 CG2R61 3 CG2R61 4 CG2R64 5 NG2R62 6 NG2R62 7 HGR61 8 HGR62 9 HGR62 10 HGR62
@<TRIPOS>MOLECULE
pyrimidine
 10 10 0 0 0
****
USER_CHARGES
INVALID_CHARGES
Pose:   4 Cluster:   4 Fr_nu: 386303 TotEn:   -13.09
@<TRIPOS>ATOM
      1 C1        -60.3593    2.4594  -46.0197 C.ar   1 LIG      -0.13100
      2 C2        -59.0457    2.0969  -46.2378 C.ar   1 LIG       0.28900
      3 C3        -60.7950    2.3678  -44.7137 C.ar   1 LIG       0.28900
      4 C4        -58.7558    1.6302  -44.0321 C.ar   1 LIG       0.50700
      5 N1        -58.2127    1.6762  -45.2635 N.ar   1 LIG      -0.71900
      6 N2        -60.0174    1.9554  -43.6911 N.ar   1 LIG      -0.71900
      7 H1        -61.0054    2.7933  -46.8205 H      1 LIG       0.11500
      8 H2        -58.6141    2.1360  -47.2321 H      1 LIG       0.11400
      9 H3        -61.8125    2.6307  -44.4453 H      1 LIG       0.11400
     10 H4        -58.1094    1.2948  -43.2303 H      1 LIG       0.14100
@<TRIPOS>BOND
      1       1       2 ar
      2       1       3 ar
      3       2       5 ar
      4       3       6 ar
      5       4       5 ar
      6       4       6 ar
      7       1       7 1
      8       2       8 1
      9       3       9 1
     10       4      10 1
@<TRIPOS>ALT_TYPE
CGenFF_4.0_ALT_TYPE_SET
CGenFF_4.0 1 CG2R61 2 CG2R61 3 CG2R61 4 CG2R64 5 NG2R62 6 NG2R62 7 HGR61 8 HGR62 9 HGR62 10 HGR62
@<TRIPOS>MOLECULE
pyrimidine
 10 10 0 0 0
****
USER_CHARGES
INVALID_CHARGES
Pose:   5 Cluster:   5 Fr_nu: 3714695 TotEn:   -12.99
@<TRIPOS>ATOM
      1 C1        -75.8719  -13.5494  -49.1967 C.ar   1 LIG      -0.13100
      2 C2        -76.3415  -13.3219  -47.9191 C.ar   1 LIG       0.28900
      3 C3        -74.5171  -13.3600  -49.3773 C.ar   1 LIG       0.28900
      4 C4        -74.2546  -12.7881  -47.1931 C.ar   1 LIG       0.50700
      5 N1        -75.5579  -12.9389  -46.8897 N.ar   1 LIG      -0.71900
      6 N2        -73.6758  -12.9781  -48.3941 N.ar   1 LIG      -0.71900
      7 H1        -76.5234  -13.8561  -50.0039 H      1 LIG       0.11500
      8 H2        -77.3925  -13.4449  -47.6811 H      1 LIG       0.11400
      9 H3        -74.0567  -13.5142  -50.3472 H      1 LIG       0.11400
     10 H4        -73.6022  -12.4800  -46.3852 H      1 LIG       0.14100
@<TRIPOS>BOND
      1       1       2 ar
      2       1       3 ar
      3       2       5 ar
      4       3       6 ar
      5       4       5 ar
      6       4       6 ar
      7       1       7 1
      8       2       8 1
      9       3       9 1
     10       4      10 1
@<TRIPOS>ALT_TYPE
CGenFF_4.0_ALT_TYPE_SET
CGenFF_4.0 1 CG2R61 2 CG2R61 3 CG2R61 4 CG2R64 5 NG2R62 6 NG2R62 7 HGR61 8 HGR62 9 HGR62 10 HGR62
@<TRIPOS>MOLECULE
pyrimidine
 10 10 0 0 0
****
USER_CHARGES
INVALID_CHARGES
Pose:   6 Cluster:   6 Fr_nu:  33857 TotEn:   -12.85
@<TRIPOS>ATOM
      1 C1        -51.5334  -11.0304  -28.4172 C.ar   1 LIG      -0.13100
      2 C2        -50.5377  -10.7696  -27.4979 C.ar   1 LIG       0.28900
      3 C3        -51.4556  -10.3220  -29.5988 C.ar   1 LIG       0.28900
      4 C4        -49.5723   -9.2602  -28.8967 C.ar   1 LIG       0.50700
      5 N1        -49.5382   -9.8875  -27.7057 N.ar   1 LIG      -0.71900
      6 N2        -50.4852   -9.4256  -29.8729 N.ar   1 LIG      -0.71900
      7 H1        -52.3236  -11.7434  -28.2239 H      1 LIG       0.11500
      8 H2        -50.5159  -11.2781  -26.5402 H      1 LIG       0.11400
      9 H3        -52.1941  -10.4593  -30.3812 H      1 LIG       0.11400
     10 H4        -48.7819   -8.5453  -29.0900 H      1 LIG       0.14100
@<TRIPOS>BOND
      1       1       2 ar
      2       1       3 ar
      3       2       5 ar
      4       3       6 ar
      5       4       5 ar
      6       4       6 ar
      7       1       7 1
      8       2       8 1
      9       3       9 1
     10       4      10 1
@<TRIPOS>ALT_TYPE
CGenFF_4.0_ALT_TYPE_SET
CGenFF_4.0 1 CG2R61 2 CG2R61 3 CG2R61 4 CG2R64 5 NG2R62 6 NG2R62 7 HGR61 8 HGR62 9 HGR62 10 HGR62
@<TRIPOS>MOLECULE
pyrimidine
 10 10 0 0 0
****
USER_CHARGES
INVALID_CHARGES
Pose:   7 Cluster:   7 Fr_nu: 1646473 TotEn:   -12.71
@<TRIPOS>ATOM
      1 C1        -51.9528    1.7798  -32.7182 C.ar   1 LIG      -0.13100
      2 C2        -51.2370    2.8196  -32.1604 C.ar   1 LIG       0.28900
      3 C3        -52.4322    2.0013  -33.9930 C.ar   1 LIG       0.28900
      4 C4        -51.5209    4.0834  -34.0284 C.ar   1 LIG       0.50700
      5 N1        -51.0012    3.9895  -32.7897 N.ar   1 LIG      -0.71900
      6 N2        -52.2344    3.1454  -34.6801 N.ar   1 LIG      -0.71900
      7 H1        -52.1269    0.8518  -32.1903 H      1 LIG       0.11500
      8 H2        -50.8210    2.7379  -31.1621 H      1 LIG       0.11400
      9 H3        -53.0067    1.2421  -34.5126 H      1 LIG       0.11400
     10 H4        -51.3476    5.0129  -34.5567 H      1 LIG       0.14100
@<TRIPOS>BOND
      1       1       2 ar
      2       1       3 ar
      3       2       5 ar
      4       3       6 ar
      5       4       5 ar
      6       4       6 ar
      7       1       7 1
      8       2       8 1
      9       3       9 1
     10       4      10 1
@<TRIPOS>ALT_TYPE
CGenFF_4.0_ALT_TYPE_SET
CGenFF_4.0 1 CG2R61 2 CG2R61 3 CG2R61 4 CG2R64 5 NG2R62 6 NG2R62 7 HGR61 8 HGR62 9 HGR62 10 HGR62
@<TRIPOS>MOLECULE
pyrimidine
 10 10 0 0 0
****
USER_CHARGES
INVALID_CHARGES
Pose:   8 Cluster:   8 Fr_nu:  54793 TotEn:   -12.59
@<TRIPOS>ATOM
      1 C1        -63.2166   -0.2908  -25.2110 C.ar   1 LIG      -0.13100
      2 C2        -62.1426    0.0489  -24.4136 C.ar   1 LIG       0.28900
      3 C3        -63.3750   -1.6394  -25.4565 C.ar   1 LIG       0.28900
      4 C4        -61.5445   -2.1340  -24.2028 C.ar   1 LIG       0.50700
      5 N1        -61.2834   -0.8503  -23.8908 N.ar   1 LIG      -0.71900
      6 N2        -62.5546   -2.5920  -24.9667 N.ar   1 LIG      -0.71900
      7 H1        -63.8902    0.4517  -25.6173 H      1 LIG       0.11500
      8 H2        -61.9375    1.0847  -24.1661 H      1 LIG       0.11400
      9 H3        -64.1903   -2.0022  -26.0730 H      1 LIG       0.11400
     10 H4        -60.8695   -2.8776  -23.7970 H      1 LIG       0.14100
@<TRIPOS>BOND
      1       1       2 ar
      2       1       3 ar
      3       2       5 ar
      4       3       6 ar
      5       4       5 ar
      6       4       6 ar
      7       1       7 1
      8       2       8 1
      9       3       9 1
     10       4      10 1
@<TRIPOS>ALT_TYPE
CGenFF_4.0_ALT_TYPE_SET
CGenFF_4.0 1 CG2R61 2 CG2R61 3 CG2R61 4 CG2R64 5 NG2R62 6 NG2R62 7 HGR61 8 HGR62 9 HGR62 10 HGR62
@<TRIPOS>MOLECULE
pyrimidine
 10 10 0 0 0
****
USER_CHARGES
INVALID_CHARGES
Pose:   9 Cluster:   9 Fr_nu:  71605 TotEn:   -12.41
@<TRIPOS>ATOM
      1 C1        -60.9214  -21.8895  -25.2185 C.ar   1 LIG      -0.13100
      2 C2        -61.5309  -22.9209  -24.5335 C.ar   1 LIG       0.28900
      3 C3        -59.6031  -21.6504  -24.8884 C.ar   1 LIG       0.28900
      4 C4        -59.6264  -23.3368  -23.3644 C.ar   1 LIG       0.50700
      5 N1        -60.9108  -23.6680  -23.5966 N.ar   1 LIG      -0.71900
      6 N2        -58.9221  -22.3571  -23.9626 N.ar   1 LIG      -0.71900
      7 H1        -61.4432  -21.3063  -25.9654 H      1 LIG       0.11500
      8 H2        -62.5659  -23.1827  -24.7250 H      1 LIG       0.11400
      9 H3        -59.0412  -20.8596  -25.3733 H      1 LIG       0.11400
     10 H4        -59.1041  -23.9199  -22.6158 H      1 LIG       0.14100
@<TRIPOS>BOND
      1       1       2 ar
      2       1       3 ar
      3       2       5 ar
      4       3       6 ar
      5       4       5 ar
      6       4       6 ar
      7       1       7 1
      8       2       8 1
      9       3       9 1
     10       4      10 1
@<TRIPOS>ALT_TYPE
CGenFF_4.0_ALT_TYPE_SET
CGenFF_4.0 1 CG2R61 2 CG2R61 3 CG2R61 4 CG2R64 5 NG2R62 6 NG2R62 7 HGR61 8 HGR62 9 HGR62 10 HGR62
@<TRIPOS>MOLECULE
pyrimidine
 10 10 0 0 0
****
USER_CHARGES
INVALID_CHARGES
Pose:  10 Cluster:  10 Fr_nu: 2724711 TotEn:   -12.38
@<TRIPOS>ATOM
      1 C1        -62.1981    3.0460  -46.6559 C.ar   1 LIG      -0.13100
      2 C2        -60.9194    2.6078  -46.9344 C.ar   1 LIG       0.28900
      3 C3        -62.5061    3.1765  -45.3173 C.ar   1 LIG       0.28900
      4 C4        -60.4252    2.4844  -44.7191 C.ar   1 LIG       0.50700
      5 N1        -60.0039    2.3168  -45.9871 N.ar   1 LIG      -0.71900
      6 N2        -61.6409    2.9034  -44.3187 N.ar   1 LIG      -0.71900
      7 H1        -62.9124    3.2721  -47.4362 H      1 LIG       0.11500
      8 H2        -60.5861    2.4746  -47.9579 H      1 LIG       0.11400
      9 H3        -63.4872    3.5140  -45.0009 H      1 LIG       0.11400
     10 H4        -59.7105    2.2570  -43.9377 H      1 LIG       0.14100
@<TRIPOS>BOND
      1       1       2 ar
      2       1       3 ar
      3       2       5 ar
      4       3       6 ar
      5       4       5 ar
      6       4       6 ar
      7       1       7 1
      8       2       8 1
      9       3       9 1
     10       4      10 1
@<TRIPOS>ALT_TYPE
CGenFF_4.0_ALT_TYPE_SET
CGenFF_4.0 1 CG2R61 2 CG2R61 3 CG2R61 4 CG2R64 5 NG2R62 6 NG2R62 7 HGR61 8 HGR62 9 HGR62 10 HGR62
@<TRIPOS>MOLECULE
pyrimidine
 10 10 0 0 0
****
USER_CHARGES
INVALID_CHARGES
Pose:  11 Cluster:  11 Fr_nu: 802652 TotEn:   -12.29
@<TRIPOS>ATOM
      1 C1        -44.7876  -11.3719  -44.4053 C.ar   1 LIG      -0.13100
      2 C2        -44.4557  -12.5818  -43.8304 C.ar   1 LIG       0.28900
      3 C3        -45.4823  -10.4967  -43.5956 C.ar   1 LIG       0.28900
      4 C4        -45.4501  -11.9830  -41.8760 C.ar   1 LIG       0.50700
      5 N1        -44.7723  -12.9216  -42.5637 N.ar   1 LIG      -0.71900
      6 N2        -45.8314  -10.7706  -42.3215 N.ar   1 LIG      -0.71900
      7 H1        -44.5208  -11.1257  -45.4243 H      1 LIG       0.11500
      8 H2        -43.9098  -13.3338  -44.3896 H      1 LIG       0.11400
      9 H3        -45.7871   -9.5218  -43.9602 H      1 LIG       0.11400
     10 H4        -45.7183  -12.2297  -40.8560 H      1 LIG       0.14100
@<TRIPOS>BOND
      1       1       2 ar
      2       1       3 ar
      3       2       5 ar
      4       3       6 ar
      5       4       5 ar
      6       4       6 ar
      7       1       7 1
      8       2       8 1
      9       3       9 1
     10       4      10 1
@<TRIPOS>ALT_TYPE
CGenFF_4.0_ALT_TYPE_SET
CGenFF_4.0 1 CG2R61 2 CG2R61 3 CG2R61 4 CG2R64 5 NG2R62 6 NG2R62 7 HGR61 8 HGR62 9 HGR62 10 HGR62
@<TRIPOS>MOLECULE
pyrimidine
 10 10 0 0 0
****
USER_CHARGES
INVALID_CHARGES
Pose:  12 Cluster:  12 Fr_nu: 1027795 TotEn:   -12.23
@<TRIPOS>ATOM
      1 C1        -80.0035  -23.4533  -43.8768 C.ar   1 LIG      -0.13100
      2 C2        -80.7736  -24.3402  -43.1525 C.ar   1 LIG       0.28900
      3 C3        -79.7267  -23.8259  -45.1763 C.ar   1 LIG       0.28900
      4 C4        -80.9049  -25.7538  -44.9277 C.ar   1 LIG       0.50700
      5 N1        -81.2429  -25.5039  -43.6484 N.ar   1 LIG      -0.71900
      6 N2        -80.1627  -24.9733  -45.7362 N.ar   1 LIG      -0.71900
      7 H1        -79.6401  -22.5265  -43.4534 H      1 LIG       0.11500
      8 H2        -81.0424  -24.1332  -42.1223 H      1 LIG       0.11400
      9 H3        -79.1280  -23.1932  -45.8225 H      1 LIG       0.11400
     10 H4        -81.2676  -26.6823  -45.3515 H      1 LIG       0.14100
@<TRIPOS>BOND
      1       1       2 ar
      2       1       3 ar
      3       2       5 ar
      4       3       6 ar
      5       4       5 ar
      6       4       6 ar
      7       1       7 1
      8       2       8 1
      9       3       9 1
     10       4      10 1
@<TRIPOS>ALT_TYPE
CGenFF_4.0_ALT_TYPE_SET
CGenFF_4.0 1 CG2R61 2 CG2R61 3 CG2R61 4 CG2R64 5 NG2R62 6 NG2R62 7 HGR61 8 HGR62 9 HGR62 10 HGR62
@<TRIPOS>MOLECULE
pyrimidine
 10 10 0 0 0
****
USER_CHARGES
INVALID_CHARGES
Pose:  13 Cluster:  13 Fr_nu:  46700 TotEn:   -12.18
@<TRIPOS>ATOM
      1 C1        -60.4469  -22.8102  -24.0894 C.ar   1 LIG      -0.13100
      2 C2        -59.7655  -23.6336  -23.2163 C.ar   1 LIG       0.28900
      3 C3        -59.7136  -22.3349  -25.1572 C.ar   1 LIG       0.28900
      4 C4        -57.8627  -23.4462  -24.4457 C.ar   1 LIG       0.50700
      5 N1        -58.4683  -23.9735  -23.3647 N.ar   1 LIG      -0.71900
      6 N2        -58.4147  -22.6336  -25.3669 N.ar   1 LIG      -0.71900
      7 H1        -61.4880  -22.5539  -23.9458 H      1 LIG       0.11500
      8 H2        -60.2589  -24.0552  -22.3473 H      1 LIG       0.11400
      9 H3        -60.1636  -21.6804  -25.8958 H      1 LIG       0.11400
     10 H4        -56.8200  -23.7018  -24.5890 H      1 LIG       0.14100
@<TRIPOS>BOND
      1       1       2 ar
      2       1       3 ar
      3       2       5 ar
      4       3       6 ar
      5       4       5 ar
      6       4       6 ar
      7       1       7 1
      8       2       8 1
      9       3       9 1
     10       4      10 1
@<TRIPOS>ALT_TYPE
CGenFF_4.0_ALT_TYPE_SET
CGenFF_4.0 1 CG2R61 2 CG2R61 3 CG2R61 4 CG2R64 5 NG2R62 6 NG2R62 7 HGR61 8 HGR62 9 HGR62 10 HGR62
@<TRIPOS>MOLECULE
pyrimidine
 10 10 0 0 0
****
USER_CHARGES
INVALID_CHARGES
Pose:  14 Cluster:  14 Fr_nu: 1485598 TotEn:   -12.03
@<TRIPOS>ATOM
      1 C1        -47.2653  -12.1211  -43.8157 C.ar   1 LIG      -0.13100
      2 C2        -46.8173  -11.9508  -42.5216 C.ar   1 LIG       0.28900
      3 C3        -46.5157  -11.4999  -44.7936 C.ar   1 LIG       0.28900
      4 C4        -45.0775  -10.6756  -43.2384 C.ar   1 LIG       0.50700
      5 N1        -45.7232  -11.2318  -42.1958 N.ar   1 LIG      -0.71900
      6 N2        -45.4121  -10.7666  -44.5397 N.ar   1 LIG      -0.71900
      7 H1        -48.1468  -12.7033  -44.0484 H      1 LIG       0.11500
      8 H2        -47.3419  -12.4013  -41.6860 H      1 LIG       0.11400
      9 H3        -46.7905  -11.5765  -45.8401 H      1 LIG       0.11400
     10 H4        -44.1955  -10.0916  -43.0056 H      1 LIG       0.14100
@<TRIPOS>BOND
      1       1       2 ar
      2       1       3 ar
      3       2       5 ar
      4       3       6 ar
      5       4       5 ar
      6       4       6 ar
      7       1       7 1
      8       2       8 1
      9       3       9 1
     10       4      10 1
@<TRIPOS>ALT_TYPE
CGenFF_4.0_ALT_TYPE_SET
CGenFF_4.0 1 CG2R61 2 CG2R61 3 CG2R61 4 CG2R64 5 NG2R62 6 NG2R62 7 HGR61 8 HGR62 9 HGR62 10 HGR62
@<TRIPOS>MOLECULE
pyrimidine
 10 10 0 0 0
****
USER_CHARGES
INVALID_CHARGES
Pose:  15 Cluster:  15 Fr_nu: 3828325 TotEn:   -11.83
@<TRIPOS>ATOM
      1 C1        -77.1864  -15.1327  -54.5606 C.ar   1 LIG      -0.13100
      2 C2        -76.5478  -15.9662  -55.4561 C.ar   1 LIG       0.28900
      3 C3        -78.4540  -15.5236  -54.1806 C.ar   1 LIG       0.28900
      4 C4        -78.3355  -17.3694  -55.5020 C.ar   1 LIG       0.50700
      5 N1        -77.0949  -17.0967  -55.9490 N.ar   1 LIG      -0.71900
      6 N2        -79.0616  -16.6399  -54.6333 N.ar   1 LIG      -0.71900
      7 H1        -76.7235  -14.2315  -54.1814 H      1 LIG       0.11500
      8 H2        -75.5485  -15.7409  -55.8125 H      1 LIG       0.11400
      9 H3        -79.0341  -14.9316  -53.4810 H      1 LIG       0.11400
     10 H4        -78.7997  -18.2711  -55.8824 H      1 LIG       0.14100
@<TRIPOS>BOND
      1       1       2 ar
      2       1       3 ar
      3       2       5 ar
      4       3       6 ar
      5       4       5 ar
      6       4       6 ar
      7       1       7 1
      8       2       8 1
      9       3       9 1
     10       4      10 1
@<TRIPOS>ALT_TYPE
CGenFF_4.0_ALT_TYPE_SET
CGenFF_4.0 1 CG2R61 2 CG2R61 3 CG2R61 4 CG2R64 5 NG2R62 6 NG2R62 7 HGR61 8 HGR62 9 HGR62 10 HGR62
@<TRIPOS>MOLECULE
pyrimidine
 10 10 0 0 0
****
USER_CHARGES
INVALID_CHARGES
Pose:  16 Cluster:  16 Fr_nu: 2489007 TotEn:   -11.68
@<TRIPOS>ATOM
      1 C1        -51.4215    2.4836  -32.8793 C.ar   1 LIG      -0.13100
      2 C2        -52.6445    2.1189  -33.4045 C.ar   1 LIG       0.28900
      3 C3        -50.8719    3.6402  -33.3934 C.ar   1 LIG       0.28900
      4 C4        -52.6514    3.9304  -34.7776 C.ar   1 LIG       0.50700
      5 N1        -53.2902    2.8217  -34.3582 N.ar   1 LIG      -0.71900
      6 N2        -51.4614    4.3909  -34.3468 N.ar   1 LIG      -0.71900
      7 H1        -50.9260    1.9007  -32.1145 H      1 LIG       0.11500
      8 H2        -53.1539    1.2246  -33.0626 H      1 LIG       0.11400
      9 H3        -49.9129    4.0058  -33.0427 H      1 LIG       0.11400
     10 H4        -53.1468    4.5136  -35.5441 H      1 LIG       0.14100
@<TRIPOS>BOND
      1       1       2 ar
      2       1       3 ar
      3       2       5 ar
      4       3       6 ar
      5       4       5 ar
      6       4       6 ar
      7       1       7 1
      8       2       8 1
      9       3       9 1
     10       4      10 1
@<TRIPOS>ALT_TYPE
CGenFF_4.0_ALT_TYPE_SET
CGenFF_4.0 1 CG2R61 2 CG2R61 3 CG2R61 4 CG2R64 5 NG2R62 6 NG2R62 7 HGR61 8 HGR62 9 HGR62 10 HGR62
@<TRIPOS>MOLECULE
pyrimidine
 10 10 0 0 0
****
USER_CHARGES
INVALID_CHARGES
Pose:  17 Cluster:  17 Fr_nu: 118191 TotEn:   -11.67
@<TRIPOS>ATOM
      1 C1        -75.5249  -12.8429  -45.4211 C.ar   1 LIG      -0.13100
      2 C2        -74.3706  -12.3017  -44.8927 C.ar   1 LIG       0.28900
      3 C3        -76.4087  -13.3751  -44.5048 C.ar   1 LIG       0.28900
      4 C4        -75.0312  -12.8264  -42.7819 C.ar   1 LIG       0.50700
      5 N1        -74.0905  -12.2765  -43.5731 N.ar   1 LIG      -0.71900
      6 N2        -76.1930  -13.3840  -43.1730 N.ar   1 LIG      -0.71900
      7 H1        -75.7238  -12.8496  -46.4844 H      1 LIG       0.11500
      8 H2        -73.6166  -11.8604  -45.5353 H      1 LIG       0.11400
      9 H3        -77.3427  -13.8232  -44.8259 H      1 LIG       0.11400
     10 H4        -74.8317  -12.8208  -41.7173 H      1 LIG       0.14100
@<TRIPOS>BOND
      1       1       2 ar
      2       1       3 ar
      3       2       5 ar
      4       3       6 ar
      5       4       5 ar
      6       4       6 ar
      7       1       7 1
      8       2       8 1
      9       3       9 1
     10       4      10 1
@<TRIPOS>ALT_TYPE
CGenFF_4.0_ALT_TYPE_SET
CGenFF_4.0 1 CG2R61 2 CG2R61 3 CG2R61 4 CG2R64 5 NG2R62 6 NG2R62 7 HGR61 8 HGR62 9 HGR62 10 HGR62
@<TRIPOS>MOLECULE
pyrimidine
 10 10 0 0 0
****
USER_CHARGES
INVALID_CHARGES
Pose:  18 Cluster:  18 Fr_nu: 207363 TotEn:   -11.63
@<TRIPOS>ATOM
      1 C1        -56.2677  -10.2790  -49.3930 C.ar   1 LIG      -0.13100
      2 C2        -55.5971  -10.9453  -48.3876 C.ar   1 LIG       0.28900
      3 C3        -55.6515  -10.2852  -50.6276 C.ar   1 LIG       0.28900
      4 C4        -53.9173  -11.5076  -49.8120 C.ar   1 LIG       0.50700
      5 N1        -54.4157  -11.5728  -48.5627 N.ar   1 LIG      -0.71900
      6 N2        -54.4717  -10.8917  -50.8736 N.ar   1 LIG      -0.71900
      7 H1        -57.2146   -9.7839  -49.2242 H      1 LIG       0.11500
      8 H2        -56.0038  -10.9941  -47.3833 H      1 LIG       0.11400
      9 H3        -56.1028   -9.7870  -51.4788 H      1 LIG       0.11400
     10 H4        -52.9687  -12.0024  -49.9810 H      1 LIG       0.14100
@<TRIPOS>BOND
      1       1       2 ar
      2       1       3 ar
      3       2       5 ar
      4       3       6 ar
      5       4       5 ar
      6       4       6 ar
      7       1       7 1
      8       2       8 1
      9       3       9 1
     10       4      10 1
@<TRIPOS>ALT_TYPE
CGenFF_4.0_ALT_TYPE_SET
CGenFF_4.0 1 CG2R61 2 CG2R61 3 CG2R61 4 CG2R64 5 NG2R62 6 NG2R62 7 HGR61 8 HGR62 9 HGR62 10 HGR62
@<TRIPOS>MOLECULE
pyrimidine
 10 10 0 0 0
****
USER_CHARGES
INVALID_CHARGES
Pose:  19 Cluster:  19 Fr_nu: 1072209 TotEn:   -11.62
@<TRIPOS>ATOM
      1 C1        -53.2927  -25.0151  -25.7045 C.ar   1 LIG      -0.13100
      2 C2        -53.3019  -26.3527  -26.0440 C.ar   1 LIG       0.28900
      3 C3        -52.5282  -24.6835  -24.6047 C.ar   1 LIG       0.28900
      4 C4        -51.9127  -26.8525  -24.3156 C.ar   1 LIG       0.50700
      5 N1        -52.6210  -27.3020  -25.3691 N.ar   1 LIG      -0.71900
      6 N2        -51.8229  -25.5800  -23.8841 N.ar   1 LIG      -0.71900
      7 H1        -53.8487  -24.2748  -26.2640 H      1 LIG       0.11500
      8 H2        -53.8745  -26.7085  -26.8936 H      1 LIG       0.11400
      9 H3        -52.4601  -23.6568  -24.2617 H      1 LIG       0.11400
     10 H4        -51.3568  -27.5937  -23.7546 H      1 LIG       0.14100
@<TRIPOS>BOND
      1       1       2 ar
      2       1       3 ar
      3       2       5 ar
      4       3       6 ar
      5       4       5 ar
      6       4       6 ar
      7       1       7 1
      8       2       8 1
      9       3       9 1
     10       4      10 1
@<TRIPOS>ALT_TYPE
CGenFF_4.0_ALT_TYPE_SET
CGenFF_4.0 1 CG2R61 2 CG2R61 3 CG2R61 4 CG2R64 5 NG2R62 6 NG2R62 7 HGR61 8 HGR62 9 HGR62 10 HGR62
@<TRIPOS>MOLECULE
pyrimidine
 10 10 0 0 0
****
USER_CHARGES
INVALID_CHARGES
Pose:  20 Cluster:  20 Fr_nu: 2904911 TotEn:   -11.61
@<TRIPOS>ATOM
      1 C1        -81.6113    2.6088  -53.6735 C.ar   1 LIG      -0.13100
      2 C2        -82.2323    2.6785  -54.9039 C.ar   1 LIG       0.28900
      3 C3        -80.3428    2.0657  -53.6748 C.ar   1 LIG       0.28900
      4 C4        -80.4282    1.7443  -55.9234 C.ar   1 LIG       0.50700
      5 N1        -81.6678    2.2540  -56.0534 N.ar   1 LIG      -0.71900
      6 N2        -79.7186    1.6215  -54.7854 N.ar   1 LIG      -0.71900
      7 H1        -82.0880    2.9569  -52.7669 H      1 LIG       0.11500
      8 H2        -83.2310    3.0901  -55.0020 H      1 LIG       0.11400
      9 H3        -79.7764    1.9690  -52.7549 H      1 LIG       0.11400
     10 H4        -79.9512    1.3946  -56.8308 H      1 LIG       0.14100
@<TRIPOS>BOND
      1       1       2 ar
      2       1       3 ar
      3       2       5 ar
      4       3       6 ar
      5       4       5 ar
      6       4       6 ar
      7       1       7 1
      8       2       8 1
      9       3       9 1
     10       4      10 1
@<TRIPOS>ALT_TYPE
CGenFF_4.0_ALT_TYPE_SET
CGenFF_4.0 1 CG2R61 2 CG2R61 3 CG2R61 4 CG2R64 5 NG2R62 6 NG2R62 7 HGR61 8 HGR62 9 HGR62 10 HGR62
@<TRIPOS>MOLECULE
pyrimidine
 10 10 0 0 0
****
USER_CHARGES
INVALID_CHARGES
Pose:  21 Cluster:  21 Fr_nu: 4153172 TotEn:   -11.49
@<TRIPOS>ATOM
      1 C1        -46.7486  -26.6380  -29.3755 C.ar   1 LIG      -0.13100
      2 C2        -47.7897  -26.3984  -28.5019 C.ar   1 LIG       0.28900
      3 C3        -46.1327  -25.5166  -29.8923 C.ar   1 LIG       0.28900
      4 C4        -47.5249  -24.1516  -28.7236 C.ar   1 LIG       0.50700
      5 N1        -48.2057  -25.1634  -28.1525 N.ar   1 LIG      -0.71900
      6 N2        -46.4964  -24.2537  -29.5871 N.ar   1 LIG      -0.71900
      7 H1        -46.4359  -27.6397  -29.6382 H      1 LIG       0.11500
      8 H2        -48.3343  -27.2176  -28.0452 H      1 LIG       0.11400
      9 H3        -45.3050  -25.6052  -30.5876 H      1 LIG       0.11400
     10 H4        -47.8386  -23.1486  -28.4616 H      1 LIG       0.14100
@<TRIPOS>BOND
      1       1       2 ar
      2       1       3 ar
      3       2       5 ar
      4       3       6 ar
      5       4       5 ar
      6       4       6 ar
      7       1       7 1
      8       2       8 1
      9       3       9 1
     10       4      10 1
@<TRIPOS>ALT_TYPE
CGenFF_4.0_ALT_TYPE_SET
CGenFF_4.0 1 CG2R61 2 CG2R61 3 CG2R61 4 CG2R64 5 NG2R62 6 NG2R62 7 HGR61 8 HGR62 9 HGR62 10 HGR62
@<TRIPOS>MOLECULE
pyrimidine
 10 10 0 0 0
****
USER_CHARGES
INVALID_CHARGES
Pose:  22 Cluster:  22 Fr_nu:     96 TotEn:   -11.39
@<TRIPOS>ATOM
      1 C1        -52.4575  -10.3794  -43.8458 C.ar   1 LIG      -0.13100
      2 C2        -52.1170  -11.6541  -44.2501 C.ar   1 LIG       0.28900
      3 C3        -51.8788   -9.9520  -42.6683 C.ar   1 LIG       0.28900
      4 C4        -50.7784  -11.9271  -42.4334 C.ar   1 LIG       0.50700
      5 N1        -51.2774  -12.4584  -43.5657 N.ar   1 LIG      -0.71900
      6 N2        -51.0318  -10.7024  -41.9337 N.ar   1 LIG      -0.71900
      7 H1        -53.1340   -9.7558  -44.4147 H      1 LIG       0.11500
      8 H2        -52.5225  -12.0765  -45.1631 H      1 LIG       0.11400
      9 H3        -52.0871   -8.9647  -42.2705 H      1 LIG       0.11400
     10 H4        -50.1018  -12.5516  -41.8630 H      1 LIG       0.14100
@<TRIPOS>BOND
      1       1       2 ar
      2       1       3 ar
      3       2       5 ar
      4       3       6 ar
      5       4       5 ar
      6       4       6 ar
      7       1       7 1
      8       2       8 1
      9       3       9 1
     10       4      10 1
@<TRIPOS>ALT_TYPE
CGenFF_4.0_ALT_TYPE_SET
CGenFF_4.0 1 CG2R61 2 CG2R61 3 CG2R61 4 CG2R64 5 NG2R62 6 NG2R62 7 HGR61 8 HGR62 9 HGR62 10 HGR62
@<TRIPOS>MOLECULE
pyrimidine
 10 10 0 0 0
****
USER_CHARGES
INVALID_CHARGES
Pose:  23 Cluster:  23 Fr_nu: 471296 TotEn:   -11.28
@<TRIPOS>ATOM
      1 C1        -61.1263  -22.4396  -24.5912 C.ar   1 LIG      -0.13100
      2 C2        -60.2890  -21.3896  -24.9088 C.ar   1 LIG       0.28900
      3 C3        -60.5157  -23.5402  -24.0258 C.ar   1 LIG       0.28900
      4 C4        -58.4814  -22.5322  -24.1381 C.ar   1 LIG       0.50700
      5 N1        -58.9569  -21.4022  -24.6951 N.ar   1 LIG      -0.71900
      6 N2        -59.1907  -23.6210  -23.7843 N.ar   1 LIG      -0.71900
      7 H1        -62.1919  -22.4024  -24.7739 H      1 LIG       0.11500
      8 H2        -60.6781  -20.4820  -25.3574 H      1 LIG       0.11400
      9 H3        -61.0923  -24.4144  -23.7434 H      1 LIG       0.11400
     10 H4        -57.4143  -22.5701  -23.9561 H      1 LIG       0.14100
@<TRIPOS>BOND
      1       1       2 ar
      2       1       3 ar
      3       2       5 ar
      4       3       6 ar
      5       4       5 ar
      6       4       6 ar
      7       1       7 1
      8       2       8 1
      9       3       9 1
     10       4      10 1
@<TRIPOS>ALT_TYPE
CGenFF_4.0_ALT_TYPE_SET
CGenFF_4.0 1 CG2R61 2 CG2R61 3 CG2R61 4 CG2R64 5 NG2R62 6 NG2R62 7 HGR61 8 HGR62 9 HGR62 10 HGR62
@<TRIPOS>MOLECULE
pyrimidine
 10 10 0 0 0
****
USER_CHARGES
INVALID_CHARGES
Pose:  24 Cluster:  24 Fr_nu: 1509414 TotEn:   -11.21
@<TRIPOS>ATOM
      1 C1        -76.5323  -17.2382  -28.9844 C.ar   1 LIG      -0.13100
      2 C2        -76.0413  -18.3324  -28.3016 C.ar   1 LIG       0.28900
      3 C3        -77.0911  -16.2481  -28.2024 C.ar   1 LIG       0.28900
      4 C4        -76.6559  -17.4279  -26.3089 C.ar   1 LIG       0.50700
      5 N1        -76.0868  -18.4606  -26.9593 N.ar   1 LIG      -0.71900
      6 N2        -77.1700  -16.3103  -26.8570 N.ar   1 LIG      -0.71900
      7 H1        -76.4826  -17.1618  -30.0623 H      1 LIG       0.11500
      8 H2        -75.5841  -19.1611  -28.8314 H      1 LIG       0.11400
      9 H3        -77.5039  -15.3504  -28.6498 H      1 LIG       0.11400
     10 H4        -76.7068  -17.5047  -25.2297 H      1 LIG       0.14100
@<TRIPOS>BOND
      1       1       2 ar
      2       1       3 ar
      3       2       5 ar
      4       3       6 ar
      5       4       5 ar
      6       4       6 ar
      7       1       7 1
      8       2       8 1
      9       3       9 1
     10       4      10 1
@<TRIPOS>ALT_TYPE
CGenFF_4.0_ALT_TYPE_SET
CGenFF_4.0 1 CG2R61 2 CG2R61 3 CG2R61 4 CG2R64 5 NG2R62 6 NG2R62 7 HGR61 8 HGR62 9 HGR62 10 HGR62
@<TRIPOS>MOLECULE
pyrimidine
 10 10 0 0 0
****
USER_CHARGES
INVALID_CHARGES
Pose:  25 Cluster:  25 Fr_nu: 2158990 TotEn:   -11.21
@<TRIPOS>ATOM
      1 C1        -61.7490   -2.1776  -23.1870 C.ar   1 LIG      -0.13100
      2 C2        -61.0590   -2.1776  -24.3821 C.ar   1 LIG       0.28900
      3 C3        -63.1249   -2.1776  -23.2919 C.ar   1 LIG       0.28900
      4 C4        -63.0021   -2.1779  -25.5617 C.ar   1 LIG       0.50700
      5 N1        -61.6558   -2.1778  -25.5921 N.ar   1 LIG      -0.71900
      6 N2        -63.7871   -2.1776  -24.4674 N.ar   1 LIG      -0.71900
      7 H1        -61.2442   -2.1773  -22.2302 H      1 LIG       0.11500
      8 H2        -59.9745   -2.1773  -24.4000 H      1 LIG       0.11400
      9 H3        -63.7518   -2.1769  -22.4069 H      1 LIG       0.11400
     10 H4        -63.5077   -2.1770  -26.5196 H      1 LIG       0.14100
@<TRIPOS>BOND
      1       1       2 ar
      2       1       3 ar
      3       2       5 ar
      4       3       6 ar
      5       4       5 ar
      6       4       6 ar
      7       1       7 1
      8       2       8 1
      9       3       9 1
     10       4      10 1
@<TRIPOS>ALT_TYPE
CGenFF_4.0_ALT_TYPE_SET
CGenFF_4.0 1 CG2R61 2 CG2R61 3 CG2R61 4 CG2R64 5 NG2R62 6 NG2R62 7 HGR61 8 HGR62 9 HGR62 10 HGR62
@<TRIPOS>MOLECULE
pyrimidine
 10 10 0 0 0
****
USER_CHARGES
INVALID_CHARGES
Pose:  26 Cluster:  26 Fr_nu: 1771105 TotEn:   -11.12
@<TRIPOS>ATOM
      1 C1        -67.2643  -24.2718  -39.9413 C.ar   1 LIG      -0.13100
      2 C2        -68.3969  -25.0235  -39.7030 C.ar   1 LIG       0.28900
      3 C3        -66.9129  -24.1256  -41.2676 C.ar   1 LIG       0.28900
      4 C4        -68.6911  -25.3777  -41.9289 C.ar   1 LIG       0.50700
      5 N1        -69.1369  -25.5931  -40.6767 N.ar   1 LIG      -0.71900
      6 N2        -67.6059  -24.6670  -42.2908 N.ar   1 LIG      -0.71900
      7 H1        -66.6894  -23.8263  -39.1405 H      1 LIG       0.11500
      8 H2        -68.7508  -25.1936  -38.6919 H      1 LIG       0.11400
      9 H3        -66.0374  -23.5524  -41.5528 H      1 LIG       0.11400
     10 H4        -69.2659  -25.8246  -42.7308 H      1 LIG       0.14100
@<TRIPOS>BOND
      1       1       2 ar
      2       1       3 ar
      3       2       5 ar
      4       3       6 ar
      5       4       5 ar
      6       4       6 ar
      7       1       7 1
      8       2       8 1
      9       3       9 1
     10       4      10 1
@<TRIPOS>ALT_TYPE
CGenFF_4.0_ALT_TYPE_SET
CGenFF_4.0 1 CG2R61 2 CG2R61 3 CG2R61 4 CG2R64 5 NG2R62 6 NG2R62 7 HGR61 8 HGR62 9 HGR62 10 HGR62
@<TRIPOS>MOLECULE
pyrimidine
 10 10 0 0 0
****
USER_CHARGES
INVALID_CHARGES
Pose:  27 Cluster:  27 Fr_nu: 384457 TotEn:   -11.11
@<TRIPOS>ATOM
      1 C1        -63.3627  -22.0951  -25.1089 C.ar   1 LIG      -0.13100
      2 C2        -61.9971  -22.2249  -25.2599 C.ar   1 LIG       0.28900
      3 C3        -63.8771  -22.5515  -23.9126 C.ar   1 LIG       0.28900
      4 C4        -61.8080  -23.1657  -23.1993 C.ar   1 LIG       0.50700
      5 N1        -61.1866  -22.7575  -24.3220 N.ar   1 LIG      -0.71900
      6 N2        -63.1261  -23.0946  -22.9321 N.ar   1 LIG      -0.71900
      7 H1        -63.9891  -21.6640  -25.8782 H      1 LIG       0.11500
      8 H2        -61.5025  -21.8943  -26.1668 H      1 LIG       0.11400
      9 H3        -64.9397  -22.4920  -23.7033 H      1 LIG       0.11400
     10 H4        -61.1812  -23.5985  -22.4293 H      1 LIG       0.14100
@<TRIPOS>BOND
      1       1       2 ar
      2       1       3 ar
      3       2       5 ar
      4       3       6 ar
      5       4       5 ar
      6       4       6 ar
      7       1       7 1
      8       2       8 1
      9       3       9 1
     10       4      10 1
@<TRIPOS>ALT_TYPE
CGenFF_4.0_ALT_TYPE_SET
CGenFF_4.0 1 CG2R61 2 CG2R61 3 CG2R61 4 CG2R64 5 NG2R62 6 NG2R62 7 HGR61 8 HGR62 9 HGR62 10 HGR62
@<TRIPOS>MOLECULE
pyrimidine
 10 10 0 0 0
****
USER_CHARGES
INVALID_CHARGES
Pose:  28 Cluster:  28 Fr_nu: 677175 TotEn:   -11.02
@<TRIPOS>ATOM
      1 C1        -76.8370  -17.8229  -28.8553 C.ar   1 LIG      -0.13100
      2 C2        -78.1087  -17.7077  -28.3321 C.ar   1 LIG       0.28900
      3 C3        -75.9953  -18.6927  -28.1927 C.ar   1 LIG       0.28900
      4 C4        -77.6224  -19.2015  -26.6892 C.ar   1 LIG       0.50700
      5 N1        -78.5366  -18.3846  -27.2462 N.ar   1 LIG      -0.71900
      6 N2        -76.3562  -19.4006  -27.1023 N.ar   1 LIG      -0.71900
      7 H1        -76.5204  -17.2675  -29.7280 H      1 LIG       0.11500
      8 H2        -78.8405  -17.0478  -28.7852 H      1 LIG       0.11400
      9 H3        -74.9763  -18.8486  -28.5300 H      1 LIG       0.11400
     10 H4        -77.9388  -19.7569  -25.8148 H      1 LIG       0.14100
@<TRIPOS>BOND
      1       1       2 ar
      2       1       3 ar
      3       2       5 ar
      4       3       6 ar
      5       4       5 ar
      6       4       6 ar
      7       1       7 1
      8       2       8 1
      9       3       9 1
     10       4      10 1
@<TRIPOS>ALT_TYPE
CGenFF_4.0_ALT_TYPE_SET
CGenFF_4.0 1 CG2R61 2 CG2R61 3 CG2R61 4 CG2R64 5 NG2R62 6 NG2R62 7 HGR61 8 HGR62 9 HGR62 10 HGR62
@<TRIPOS>MOLECULE
pyrimidine
 10 10 0 0 0
****
USER_CHARGES
INVALID_CHARGES
Pose:  29 Cluster:  29 Fr_nu: 2517882 TotEn:   -10.69
@<TRIPOS>ATOM
      1 C1        -77.6733   -3.2797  -57.2760 C.ar   1 LIG      -0.13100
      2 C2        -78.2162   -2.0115  -57.3115 C.ar   1 LIG       0.28900
      3 C3        -76.8168   -3.5917  -58.3119 C.ar   1 LIG       0.28900
      4 C4        -77.1000   -1.5330  -59.2330 C.ar   1 LIG       0.50700
      5 N1        -77.9503   -1.1092  -58.2787 N.ar   1 LIG      -0.71900
      6 N2        -76.5067   -2.7395  -59.3108 N.ar   1 LIG      -0.71900
      7 H1        -77.9043   -3.9835  -56.4876 H      1 LIG       0.11500
      8 H2        -78.9006   -1.6761  -56.5399 H      1 LIG       0.11400
      9 H3        -76.3423   -4.5653  -58.3694 H      1 LIG       0.11400
     10 H4        -76.8694   -0.8289  -60.0231 H      1 LIG       0.14100
@<TRIPOS>BOND
      1       1       2 ar
      2       1       3 ar
      3       2       5 ar
      4       3       6 ar
      5       4       5 ar
      6       4       6 ar
      7       1       7 1
      8       2       8 1
      9       3       9 1
     10       4      10 1
@<TRIPOS>ALT_TYPE
CGenFF_4.0_ALT_TYPE_SET
CGenFF_4.0 1 CG2R61 2 CG2R61 3 CG2R61 4 CG2R64 5 NG2R62 6 NG2R62 7 HGR61 8 HGR62 9 HGR62 10 HGR62
@<TRIPOS>MOLECULE
pyrimidine
 10 10 0 0 0
****
USER_CHARGES
INVALID_CHARGES
Pose:  30 Cluster:  30 Fr_nu: 298141 TotEn:   -10.65
@<TRIPOS>ATOM
      1 C1        -74.3857  -12.4532  -45.4850 C.ar   1 LIG      -0.13100
      2 C2        -74.9614  -12.7641  -44.2699 C.ar   1 LIG       0.28900
      3 C3        -73.1485  -11.8455  -45.4214 C.ar   1 LIG       0.28900
      4 C4        -73.1770  -11.9112  -43.1495 C.ar   1 LIG       0.50700
      5 N1        -74.3828  -12.5064  -43.0786 N.ar   1 LIG      -0.71900
      6 N2        -72.5126  -11.5585  -44.2666 N.ar   1 LIG      -0.71900
      7 H1        -74.8727  -12.6715  -46.4259 H      1 LIG       0.11500
      8 H2        -75.9330  -13.2434  -44.2195 H      1 LIG       0.11400
      9 H3        -72.6185  -11.5634  -46.3247 H      1 LIG       0.11400
     10 H4        -72.6896  -11.6916  -42.2074 H      1 LIG       0.14100
@<TRIPOS>BOND
      1       1       2 ar
      2       1       3 ar
      3       2       5 ar
      4       3       6 ar
      5       4       5 ar
      6       4       6 ar
      7       1       7 1
      8       2       8 1
      9       3       9 1
     10       4      10 1
@<TRIPOS>ALT_TYPE
CGenFF_4.0_ALT_TYPE_SET
CGenFF_4.0 1 CG2R61 2 CG2R61 3 CG2R61 4 CG2R64 5 NG2R62 6 NG2R62 7 HGR61 8 HGR62 9 HGR62 10 HGR62
@<TRIPOS>MOLECULE
pyrimidine
 10 10 0 0 0
****
USER_CHARGES
INVALID_CHARGES
Pose:  31 Cluster:  31 Fr_nu: 1248705 TotEn:   -10.58
@<TRIPOS>ATOM
      1 C1        -63.8538  -22.8255  -25.1165 C.ar   1 LIG      -0.13100
      2 C2        -63.4273  -24.1181  -24.8886 C.ar   1 LIG       0.28900
      3 C3        -64.0383  -22.0503  -23.9900 C.ar   1 LIG       0.28900
      4 C4        -63.4116  -23.7702  -22.6424 C.ar   1 LIG       0.50700
      5 N1        -63.1955  -24.6252  -23.6600 N.ar   1 LIG      -0.71900
      6 N2        -63.8260  -22.4920  -22.7330 N.ar   1 LIG      -0.71900
      7 H1        -64.0321  -22.4449  -26.1133 H      1 LIG       0.11500
      8 H2        -63.2552  -24.8020  -25.7126 H      1 LIG       0.11400
      9 H3        -64.3726  -21.0216  -24.0694 H      1 LIG       0.11400
     10 H4        -63.2342  -24.1514  -21.6441 H      1 LIG       0.14100
@<TRIPOS>BOND
      1       1       2 ar
      2       1       3 ar
      3       2       5 ar
      4       3       6 ar
      5       4       5 ar
      6       4       6 ar
      7       1       7 1
      8       2       8 1
      9       3       9 1
     10       4      10 1
@<TRIPOS>ALT_TYPE
CGenFF_4.0_ALT_TYPE_SET
CGenFF_4.0 1 CG2R61 2 CG2R61 3 CG2R61 4 CG2R64 5 NG2R62 6 NG2R62 7 HGR61 8 HGR62 9 HGR62 10 HGR62
@<TRIPOS>MOLECULE
pyrimidine
 10 10 0 0 0
****
USER_CHARGES
INVALID_CHARGES
Pose:  32 Cluster:  32 Fr_nu: 520131 TotEn:   -10.56
@<TRIPOS>ATOM
      1 C1        -55.0280  -12.0204  -48.3850 C.ar   1 LIG      -0.13100
      2 C2        -54.6415  -13.0763  -47.5849 C.ar   1 LIG       0.28900
      3 C3        -54.6518  -10.7682  -47.9441 C.ar   1 LIG       0.28900
      4 C4        -53.6345  -11.6616  -46.1181 C.ar   1 LIG       0.50700
      5 N1        -53.9414  -12.9325  -46.4406 N.ar   1 LIG      -0.71900
      6 N2        -53.9521  -10.5513  -46.8111 N.ar   1 LIG      -0.71900
      7 H1        -55.5896  -12.1650  -49.2983 H      1 LIG       0.11500
      8 H2        -54.8920  -14.0978  -47.8500 H      1 LIG       0.11400
      9 H3        -54.9109   -9.8777  -48.5063 H      1 LIG       0.11400
     10 H4        -53.0732  -11.5165  -45.2032 H      1 LIG       0.14100
@<TRIPOS>BOND
      1       1       2 ar
      2       1       3 ar
      3       2       5 ar
      4       3       6 ar
      5       4       5 ar
      6       4       6 ar
      7       1       7 1
      8       2       8 1
      9       3       9 1
     10       4      10 1
@<TRIPOS>ALT_TYPE
CGenFF_4.0_ALT_TYPE_SET
CGenFF_4.0 1 CG2R61 2 CG2R61 3 CG2R61 4 CG2R64 5 NG2R62 6 NG2R62 7 HGR61 8 HGR62 9 HGR62 10 HGR62
@<TRIPOS>MOLECULE
pyrimidine
 10 10 0 0 0
****
USER_CHARGES
INVALID_CHARGES
Pose:  33 Cluster:  33 Fr_nu:  17242 TotEn:   -10.36
@<TRIPOS>ATOM
      1 C1        -76.9971  -13.8272  -44.6816 C.ar   1 LIG      -0.13100
      2 C2        -76.7005  -13.5963  -46.0094 C.ar   1 LIG       0.28900
      3 C3        -76.0676  -13.3640  -43.7730 C.ar   1 LIG       0.28900
      4 C4        -74.7576  -12.5591  -45.4471 C.ar   1 LIG       0.50700
      5 N1        -75.5856  -12.9630  -46.4293 N.ar   1 LIG      -0.71900
      6 N2        -74.9326  -12.7235  -44.1220 N.ar   1 LIG      -0.71900
      7 H1        -77.8993  -14.3382  -44.3731 H      1 LIG       0.11500
      8 H2        -77.3715  -13.9243  -46.7959 H      1 LIG       0.11400
      9 H3        -76.2139  -13.4998  -42.7069 H      1 LIG       0.11400
     10 H4        -73.8536  -12.0484  -45.7558 H      1 LIG       0.14100
@<TRIPOS>BOND
      1       1       2 ar
      2       1       3 ar
      3       2       5 ar
      4       3       6 ar
      5       4       5 ar
      6       4       6 ar
      7       1       7 1
      8       2       8 1
      9       3       9 1
     10       4      10 1
@<TRIPOS>ALT_TYPE
CGenFF_4.0_ALT_TYPE_SET
CGenFF_4.0 1 CG2R61 2 CG2R61 3 CG2R61 4 CG2R64 5 NG2R62 6 NG2R62 7 HGR61 8 HGR62 9 HGR62 10 HGR62
@<TRIPOS>MOLECULE
pyrimidine
 10 10 0 0 0
****
USER_CHARGES
INVALID_CHARGES
Pose:  34 Cluster:  34 Fr_nu: 1952249 TotEn:   -10.32
@<TRIPOS>ATOM
      1 C1        -54.7363  -11.9690  -47.2527 C.ar   1 LIG      -0.13100
      2 C2        -54.0810  -12.4542  -46.1393 C.ar   1 LIG       0.28900
      3 C3        -54.6120  -10.6128  -47.4749 C.ar   1 LIG       0.28900
      4 C4        -53.3120  -10.3778  -45.6251 C.ar   1 LIG       0.50700
      5 N1        -53.3572  -11.6840  -45.3007 N.ar   1 LIG      -0.71900
      6 N2        -53.9051   -9.7843  -46.6785 N.ar   1 LIG      -0.71900
      7 H1        -55.3102  -12.6100  -47.9084 H      1 LIG       0.11500
      8 H2        -54.1214  -13.5073  -45.8833 H      1 LIG       0.11400
      9 H3        -55.0924  -10.1405  -48.3249 H      1 LIG       0.11400
     10 H4        -52.7384   -9.7356  -44.9681 H      1 LIG       0.14100
@<TRIPOS>BOND
      1       1       2 ar
      2       1       3 ar
      3       2       5 ar
      4       3       6 ar
      5       4       5 ar
      6       4       6 ar
      7       1       7 1
      8       2       8 1
      9       3       9 1
     10       4      10 1
@<TRIPOS>ALT_TYPE
CGenFF_4.0_ALT_TYPE_SET
CGenFF_4.0 1 CG2R61 2 CG2R61 3 CG2R61 4 CG2R64 5 NG2R62 6 NG2R62 7 HGR61 8 HGR62 9 HGR62 10 HGR62
@<TRIPOS>MOLECULE
pyrimidine
 10 10 0 0 0
****
USER_CHARGES
INVALID_CHARGES
Pose:  35 Cluster:  35 Fr_nu: 1807892 TotEn:   -10.23
@<TRIPOS>ATOM
      1 C1        -64.9359   -2.0305  -26.9472 C.ar   1 LIG      -0.13100
      2 C2        -64.6865   -0.6778  -26.8357 C.ar   1 LIG       0.28900
      3 C3        -64.5005   -2.8068  -25.8927 C.ar   1 LIG       0.28900
      4 C4        -63.6851   -0.9777  -24.8173 C.ar   1 LIG       0.50700
      5 N1        -64.0612   -0.1154  -25.7808 N.ar   1 LIG      -0.71900
      6 N2        -63.8691   -2.3118  -24.8080 N.ar   1 LIG      -0.71900
      7 H1        -65.4397   -2.4547  -27.8053 H      1 LIG       0.11500
      8 H2        -64.9918    0.0116  -27.6154 H      1 LIG       0.11400
      9 H3        -64.6512   -3.8809  -25.8912 H      1 LIG       0.11400
     10 H4        -63.1796   -0.5534  -23.9584 H      1 LIG       0.14100
@<TRIPOS>BOND
      1       1       2 ar
      2       1       3 ar
      3       2       5 ar
      4       3       6 ar
      5       4       5 ar
      6       4       6 ar
      7       1       7 1
      8       2       8 1
      9       3       9 1
     10       4      10 1
@<TRIPOS>ALT_TYPE
CGenFF_4.0_ALT_TYPE_SET
CGenFF_4.0 1 CG2R61 2 CG2R61 3 CG2R61 4 CG2R64 5 NG2R62 6 NG2R62 7 HGR61 8 HGR62 9 HGR62 10 HGR62
@<TRIPOS>MOLECULE
pyrimidine
 10 10 0 0 0
****
USER_CHARGES
INVALID_CHARGES
Pose:  36 Cluster:  36 Fr_nu:  67561 TotEn:    -9.95
@<TRIPOS>ATOM
      1 C1        -63.0483   -6.6097  -18.0668 C.ar   1 LIG      -0.13100
      2 C2        -63.5061   -6.9143  -16.8011 C.ar   1 LIG       0.28900
      3 C3        -63.3562   -7.5276  -19.0500 C.ar   1 LIG       0.28900
      4 C4        -64.4473   -8.8427  -17.5510 C.ar   1 LIG       0.50700
      5 N1        -64.2112   -8.0262  -16.5065 N.ar   1 LIG      -0.71900
      6 N2        -64.0564   -8.6590  -18.8266 N.ar   1 LIG      -0.71900
      7 H1        -62.4845   -5.7102  -18.2747 H      1 LIG       0.11500
      8 H2        -63.3125   -6.2526  -15.9638 H      1 LIG       0.11400
      9 H3        -63.0382   -7.3744  -20.0756 H      1 LIG       0.11400
     10 H4        -65.0108   -9.7440  -17.3429 H      1 LIG       0.14100
@<TRIPOS>BOND
      1       1       2 ar
      2       1       3 ar
      3       2       5 ar
      4       3       6 ar
      5       4       5 ar
      6       4       6 ar
      7       1       7 1
      8       2       8 1
      9       3       9 1
     10       4      10 1
@<TRIPOS>ALT_TYPE
CGenFF_4.0_ALT_TYPE_SET
CGenFF_4.0 1 CG2R61 2 CG2R61 3 CG2R61 4 CG2R64 5 NG2R62 6 NG2R62 7 HGR61 8 HGR62 9 HGR62 10 HGR62
@<TRIPOS>MOLECULE
pyrimidine
 10 10 0 0 0
****
USER_CHARGES
INVALID_CHARGES
Pose:  37 Cluster:  37 Fr_nu: 245892 TotEn:    -9.91
@<TRIPOS>ATOM
      1 C1        -76.3451  -13.2703  -44.4748 C.ar   1 LIG      -0.13100
      2 C2        -75.3241  -12.9041  -45.3280 C.ar   1 LIG       0.28900
      3 C3        -76.1850  -12.8956  -43.1565 C.ar   1 LIG       0.28900
      4 C4        -74.1877  -11.9165  -43.6249 C.ar   1 LIG       0.50700
      5 N1        -74.2268  -12.2242  -44.9353 N.ar   1 LIG      -0.71900
      6 N2        -75.1150  -12.2156  -42.6951 N.ar   1 LIG      -0.71900
      7 H1        -77.2143  -13.8159  -44.8172 H      1 LIG       0.11500
      8 H2        -75.3614  -13.1551  -46.3825 H      1 LIG       0.11400
      9 H3        -76.9351  -13.1397  -42.4121 H      1 LIG       0.11400
     10 H4        -73.3170  -11.3713  -43.2816 H      1 LIG       0.14100
@<TRIPOS>BOND
      1       1       2 ar
      2       1       3 ar
      3       2       5 ar
      4       3       6 ar
      5       4       5 ar
      6       4       6 ar
      7       1       7 1
      8       2       8 1
      9       3       9 1
     10       4      10 1
@<TRIPOS>ALT_TYPE
CGenFF_4.0_ALT_TYPE_SET
CGenFF_4.0 1 CG2R61 2 CG2R61 3 CG2R61 4 CG2R64 5 NG2R62 6 NG2R62 7 HGR61 8 HGR62 9 HGR62 10 HGR62
@<TRIPOS>MOLECULE
pyrimidine
 10 10 0 0 0
****
USER_CHARGES
INVALID_CHARGES
Pose:  38 Cluster:  38 Fr_nu:  25805 TotEn:    -9.89
@<TRIPOS>ATOM
      1 C1        -57.6907  -23.8255  -25.0312 C.ar   1 LIG      -0.13100
      2 C2        -57.2691  -24.2930  -23.8031 C.ar   1 LIG       0.28900
      3 C3        -58.3821  -22.6316  -25.0102 C.ar   1 LIG       0.28900
      4 C4        -58.1835  -22.4982  -22.7497 C.ar   1 LIG       0.50700
      5 N1        -57.4991  -23.6526  -22.6381 N.ar   1 LIG      -0.71900
      6 N2        -58.6474  -21.9386  -23.8834 N.ar   1 LIG      -0.71900
      7 H1        -57.4923  -24.3603  -25.9503 H      1 LIG       0.11500
      8 H2        -56.7183  -25.2237  -23.7198 H      1 LIG       0.11400
      9 H3        -58.7537  -22.1859  -25.9266 H      1 LIG       0.11400
     10 H4        -58.3833  -21.9632  -21.8294 H      1 LIG       0.14100
@<TRIPOS>BOND
      1       1       2 ar
      2       1       3 ar
      3       2       5 ar
      4       3       6 ar
      5       4       5 ar
      6       4       6 ar
      7       1       7 1
      8       2       8 1
      9       3       9 1
     10       4      10 1
@<TRIPOS>ALT_TYPE
CGenFF_4.0_ALT_TYPE_SET
CGenFF_4.0 1 CG2R61 2 CG2R61 3 CG2R61 4 CG2R64 5 NG2R62 6 NG2R62 7 HGR61 8 HGR62 9 HGR62 10 HGR62
@<TRIPOS>MOLECULE
pyrimidine
 10 10 0 0 0
****
USER_CHARGES
INVALID_CHARGES
Pose:  39 Cluster:  39 Fr_nu: 2721582 TotEn:    -9.88
@<TRIPOS>ATOM
      1 C1        -67.5995   -1.5318  -28.0542 C.ar   1 LIG      -0.13100
      2 C2        -68.5287   -0.7444  -28.7032 C.ar   1 LIG       0.28900
      3 C3        -68.0138   -2.8107  -27.7431 C.ar   1 LIG       0.28900
      4 C4        -70.0534   -2.4300  -28.6715 C.ar   1 LIG       0.50700
      5 N1        -69.7694   -1.1629  -29.0284 N.ar   1 LIG      -0.71900
      6 N2        -69.2383   -3.2946  -28.0378 N.ar   1 LIG      -0.71900
      7 H1        -66.6109   -1.1699  -27.8054 H      1 LIG       0.11500
      8 H2        -68.2938    0.2755  -28.9879 H      1 LIG       0.11400
      9 H3        -67.3528   -3.5024  -27.2322 H      1 LIG       0.11400
     10 H4        -71.0436   -2.7921  -28.9196 H      1 LIG       0.14100
@<TRIPOS>BOND
      1       1       2 ar
      2       1       3 ar
      3       2       5 ar
      4       3       6 ar
      5       4       5 ar
      6       4       6 ar
      7       1       7 1
      8       2       8 1
      9       3       9 1
     10       4      10 1
@<TRIPOS>ALT_TYPE
CGenFF_4.0_ALT_TYPE_SET
CGenFF_4.0 1 CG2R61 2 CG2R61 3 CG2R61 4 CG2R64 5 NG2R62 6 NG2R62 7 HGR61 8 HGR62 9 HGR62 10 HGR62
@<TRIPOS>MOLECULE
pyrimidine
 10 10 0 0 0
****
USER_CHARGES
INVALID_CHARGES
Pose:  40 Cluster:  40 Fr_nu: 1806682 TotEn:    -9.83
@<TRIPOS>ATOM
      1 C1        -65.5969   -2.5055  -26.8632 C.ar   1 LIG      -0.13100
      2 C2        -65.8484   -3.0713  -25.6299 C.ar   1 LIG       0.28900
      3 C3        -64.4081   -1.8134  -26.9713 C.ar   1 LIG       0.28900
      4 C4        -63.8844   -2.2749  -24.8080 C.ar   1 LIG       0.50700
      5 N1        -65.0110   -2.9753  -24.5764 N.ar   1 LIG      -0.71900
      6 N2        -63.5251   -1.6774  -25.9603 N.ar   1 LIG      -0.71900
      7 H1        -66.2868   -2.5984  -27.6912 H      1 LIG       0.11500
      8 H2        -66.7578   -3.6342  -25.4496 H      1 LIG       0.11400
      9 H3        -64.1243   -1.3340  -27.9019 H      1 LIG       0.11400
     10 H4        -63.1940   -2.1808  -23.9788 H      1 LIG       0.14100
@<TRIPOS>BOND
      1       1       2 ar
      2       1       3 ar
      3       2       5 ar
      4       3       6 ar
      5       4       5 ar
      6       4       6 ar
      7       1       7 1
      8       2       8 1
      9       3       9 1
     10       4      10 1
@<TRIPOS>ALT_TYPE
CGenFF_4.0_ALT_TYPE_SET
CGenFF_4.0 1 CG2R61 2 CG2R61 3 CG2R61 4 CG2R64 5 NG2R62 6 NG2R62 7 HGR61 8 HGR62 9 HGR62 10 HGR62
@<TRIPOS>MOLECULE
pyrimidine
 10 10 0 0 0
****
USER_CHARGES
INVALID_CHARGES
Pose:  41 Cluster:  41 Fr_nu: 528999 TotEn:    -9.81
@<TRIPOS>ATOM
      1 C1        -64.2281   -1.3940  -26.4214 C.ar   1 LIG      -0.13100
      2 C2        -64.0819   -0.0994  -25.9662 C.ar   1 LIG       0.28900
      3 C3        -63.4377   -2.3385  -25.7992 C.ar   1 LIG       0.28900
      4 C4        -62.5172   -0.7548  -24.4532 C.ar   1 LIG       0.50700
      5 N1        -63.2327    0.2569  -24.9803 N.ar   1 LIG      -0.71900
      6 N2        -62.5680   -2.0530  -24.8080 N.ar   1 LIG      -0.71900
      7 H1        -64.9173   -1.6516  -27.2144 H      1 LIG       0.11500
      8 H2        -64.6610    0.7112  -26.3950 H      1 LIG       0.11400
      9 H3        -63.4827   -3.3825  -26.0896 H      1 LIG       0.11400
     10 H4        -61.8263   -0.4970  -23.6599 H      1 LIG       0.14100
@<TRIPOS>BOND
      1       1       2 ar
      2       1       3 ar
      3       2       5 ar
      4       3       6 ar
      5       4       5 ar
      6       4       6 ar
      7       1       7 1
      8       2       8 1
      9       3       9 1
     10       4      10 1
@<TRIPOS>ALT_TYPE
CGenFF_4.0_ALT_TYPE_SET
CGenFF_4.0 1 CG2R61 2 CG2R61 3 CG2R61 4 CG2R64 5 NG2R62 6 NG2R62 7 HGR61 8 HGR62 9 HGR62 10 HGR62
@<TRIPOS>MOLECULE
pyrimidine
 10 10 0 0 0
****
USER_CHARGES
INVALID_CHARGES
Pose:  42 Cluster:  42 Fr_nu: 1589191 TotEn:    -9.76
@<TRIPOS>ATOM
      1 C1        -46.0084  -11.4633  -45.0207 C.ar   1 LIG      -0.13100
      2 C2        -44.8630  -12.2306  -44.9593 C.ar   1 LIG       0.28900
      3 C3        -46.4976  -11.0227  -43.8081 C.ar   1 LIG       0.28900
      4 C4        -44.8098  -12.0597  -42.6933 C.ar   1 LIG       0.50700
      5 N1        -44.2352  -12.5493  -43.8084 N.ar   1 LIG      -0.71900
      6 N2        -45.9216  -11.3032  -42.6207 N.ar   1 LIG      -0.71900
      7 H1        -46.4913  -11.2230  -45.9584 H      1 LIG       0.11500
      8 H2        -44.4050  -12.6222  -45.8611 H      1 LIG       0.11400
      9 H3        -47.3938  -10.4140  -43.7561 H      1 LIG       0.11400
     10 H4        -44.3270  -12.3011  -41.7542 H      1 LIG       0.14100
@<TRIPOS>BOND
      1       1       2 ar
      2       1       3 ar
      3       2       5 ar
      4       3       6 ar
      5       4       5 ar
      6       4       6 ar
      7       1       7 1
      8       2       8 1
      9       3       9 1
     10       4      10 1
@<TRIPOS>ALT_TYPE
CGenFF_4.0_ALT_TYPE_SET
CGenFF_4.0 1 CG2R61 2 CG2R61 3 CG2R61 4 CG2R64 5 NG2R62 6 NG2R62 7 HGR61 8 HGR62 9 HGR62 10 HGR62
@<TRIPOS>MOLECULE
pyrimidine
 10 10 0 0 0
****
USER_CHARGES
INVALID_CHARGES
Pose:  43 Cluster:  43 Fr_nu: 259959 TotEn:    -9.72
@<TRIPOS>ATOM
      1 C1        -76.6755  -14.4117  -54.1783 C.ar   1 LIG      -0.13100
      2 C2        -75.9390  -15.4109  -54.7813 C.ar   1 LIG       0.28900
      3 C3        -77.8696  -14.8088  -53.6123 C.ar   1 LIG       0.28900
      4 C4        -77.5115  -16.9624  -54.2454 C.ar   1 LIG       0.50700
      5 N1        -76.3285  -16.7016  -54.8334 N.ar   1 LIG      -0.71900
      6 N2        -78.3203  -16.0804  -53.6276 N.ar   1 LIG      -0.71900
      7 H1        -76.3388  -13.3840  -54.1513 H      1 LIG       0.11500
      8 H2        -74.9868  -15.1944  -55.2533 H      1 LIG       0.11400
      9 H3        -78.5170  -14.0937  -53.1164 H      1 LIG       0.11400
     10 H4        -77.8494  -17.9911  -54.2733 H      1 LIG       0.14100
@<TRIPOS>BOND
      1       1       2 ar
      2       1       3 ar
      3       2       5 ar
      4       3       6 ar
      5       4       5 ar
      6       4       6 ar
      7       1       7 1
      8       2       8 1
      9       3       9 1
     10       4      10 1
@<TRIPOS>ALT_TYPE
CGenFF_4.0_ALT_TYPE_SET
CGenFF_4.0 1 CG2R61 2 CG2R61 3 CG2R61 4 CG2R64 5 NG2R62 6 NG2R62 7 HGR61 8 HGR62 9 HGR62 10 HGR62
@<TRIPOS>MOLECULE
pyrimidine
 10 10 0 0 0
****
USER_CHARGES
INVALID_CHARGES
Pose:  44 Cluster:  44 Fr_nu: 169957 TotEn:    -9.61
@<TRIPOS>ATOM
      1 C1        -66.6692  -20.2470  -54.0068 C.ar   1 LIG      -0.13100
      2 C2        -67.2957  -20.1289  -55.2308 C.ar   1 LIG       0.28900
      3 C3        -65.5999  -19.3999  -53.7993 C.ar   1 LIG       0.28900
      4 C4        -65.8604  -18.4837  -55.8631 C.ar   1 LIG       0.50700
      5 N1        -66.9162  -19.2547  -56.1857 N.ar   1 LIG      -0.71900
      6 N2        -65.1666  -18.5028  -54.7090 N.ar   1 LIG      -0.71900
      7 H1        -66.9950  -20.9576  -53.2590 H      1 LIG       0.11500
      8 H2        -68.1456  -20.7531  -55.4847 H      1 LIG       0.11400
      9 H3        -65.0448  -19.4203  -52.8677 H      1 LIG       0.11400
     10 H4        -65.5333  -17.7730  -56.6122 H      1 LIG       0.14100
@<TRIPOS>BOND
      1       1       2 ar
      2       1       3 ar
      3       2       5 ar
      4       3       6 ar
      5       4       5 ar
      6       4       6 ar
      7       1       7 1
      8       2       8 1
      9       3       9 1
     10       4      10 1
@<TRIPOS>ALT_TYPE
CGenFF_4.0_ALT_TYPE_SET
CGenFF_4.0 1 CG2R61 2 CG2R61 3 CG2R61 4 CG2R64 5 NG2R62 6 NG2R62 7 HGR61 8 HGR62 9 HGR62 10 HGR62
@<TRIPOS>MOLECULE
pyrimidine
 10 10 0 0 0
****
USER_CHARGES
INVALID_CHARGES
Pose:  45 Cluster:  45 Fr_nu: 2904398 TotEn:    -9.55
@<TRIPOS>ATOM
      1 C1        -80.5677    2.0385  -53.8637 C.ar   1 LIG      -0.13100
      2 C2        -81.8954    1.9194  -54.2208 C.ar   1 LIG       0.28900
      3 C3        -79.6552    1.6110  -54.8063 C.ar   1 LIG       0.28900
      4 C4        -81.3258    1.0402  -56.2382 C.ar   1 LIG       0.50700
      5 N1        -82.3115    1.4229  -55.4043 N.ar   1 LIG      -0.71900
      6 N2        -80.0004    1.1045  -56.0082 N.ar   1 LIG      -0.71900
      7 H1        -80.2623    2.4405  -52.9070 H      1 LIG       0.11500
      8 H2        -82.6848    2.2293  -53.5446 H      1 LIG       0.11400
      9 H3        -78.5889    1.6648  -54.6151 H      1 LIG       0.11400
     10 H4        -81.6315    0.6366  -57.1957 H      1 LIG       0.14100
@<TRIPOS>BOND
      1       1       2 ar
      2       1       3 ar
      3       2       5 ar
      4       3       6 ar
      5       4       5 ar
      6       4       6 ar
      7       1       7 1
      8       2       8 1
      9       3       9 1
     10       4      10 1
@<TRIPOS>ALT_TYPE
CGenFF_4.0_ALT_TYPE_SET
CGenFF_4.0 1 CG2R61 2 CG2R61 3 CG2R61 4 CG2R64 5 NG2R62 6 NG2R62 7 HGR61 8 HGR62 9 HGR62 10 HGR62
@<TRIPOS>MOLECULE
pyrimidine
 10 10 0 0 0
****
USER_CHARGES
INVALID_CHARGES
Pose:  46 Cluster:  46 Fr_nu: 2739576 TotEn:    -9.55
@<TRIPOS>ATOM
      1 C1        -79.8273  -22.6908  -41.5023 C.ar   1 LIG      -0.13100
      2 C2        -80.0736  -21.4876  -40.8729 C.ar   1 LIG       0.28900
      3 C3        -80.9440  -23.3884  -41.9148 C.ar   1 LIG       0.28900
      4 C4        -82.3173  -21.7675  -41.1063 C.ar   1 LIG       0.50700
      5 N1        -81.3106  -20.9939  -40.6575 N.ar   1 LIG      -0.71900
      6 N2        -82.2086  -22.9549  -41.7323 N.ar   1 LIG      -0.71900
      7 H1        -78.8241  -23.0628  -41.6618 H      1 LIG       0.11500
      8 H2        -79.2584  -20.8691  -40.5135 H      1 LIG       0.11400
      9 H3        -80.8501  -24.3446  -42.4181 H      1 LIG       0.11400
     10 H4        -83.3219  -21.3957  -40.9458 H      1 LIG       0.14100
@<TRIPOS>BOND
      1       1       2 ar
      2       1       3 ar
      3       2       5 ar
      4       3       6 ar
      5       4       5 ar
      6       4       6 ar
      7       1       7 1
      8       2       8 1
      9       3       9 1
     10       4      10 1
@<TRIPOS>ALT_TYPE
CGenFF_4.0_ALT_TYPE_SET
CGenFF_4.0 1 CG2R61 2 CG2R61 3 CG2R61 4 CG2R64 5 NG2R62 6 NG2R62 7 HGR61 8 HGR62 9 HGR62 10 HGR62
@<TRIPOS>MOLECULE
pyrimidine
 10 10 0 0 0
****
USER_CHARGES
INVALID_CHARGES
Pose:  47 Cluster:  47 Fr_nu: 281799 TotEn:    -9.51
@<TRIPOS>ATOM
      1 C1        -59.5878    2.4292  -47.0480 C.ar   1 LIG      -0.13100
      2 C2        -58.6414    3.4172  -47.2286 C.ar   1 LIG       0.28900
      3 C3        -59.6042    1.8389  -45.8009 C.ar   1 LIG       0.28900
      4 C4        -57.8892    3.1558  -45.0996 C.ar   1 LIG       0.50700
      5 N1        -57.7731    3.8071  -46.2724 N.ar   1 LIG      -0.71900
      6 N2        -58.7662    2.1787  -44.7996 N.ar   1 LIG      -0.71900
      7 H1        -60.2721    2.1363  -47.8330 H      1 LIG       0.11500
      8 H2        -58.5528    3.9380  -48.1758 H      1 LIG       0.11400
      9 H3        -60.3126    1.0521  -45.5653 H      1 LIG       0.11400
     10 H4        -57.2035    3.4480  -44.3138 H      1 LIG       0.14100
@<TRIPOS>BOND
      1       1       2 ar
      2       1       3 ar
      3       2       5 ar
      4       3       6 ar
      5       4       5 ar
      6       4       6 ar
      7       1       7 1
      8       2       8 1
      9       3       9 1
     10       4      10 1
@<TRIPOS>ALT_TYPE
CGenFF_4.0_ALT_TYPE_SET
CGenFF_4.0 1 CG2R61 2 CG2R61 3 CG2R61 4 CG2R64 5 NG2R62 6 NG2R62 7 HGR61 8 HGR62 9 HGR62 10 HGR62
@<TRIPOS>MOLECULE
pyrimidine
 10 10 0 0 0
****
USER_CHARGES
INVALID_CHARGES
Pose:  48 Cluster:  48 Fr_nu: 462628 TotEn:    -9.50
@<TRIPOS>ATOM
      1 C1        -64.4490  -11.2127  -61.6304 C.ar   1 LIG      -0.13100
      2 C2        -64.4612  -11.4139  -60.2652 C.ar   1 LIG       0.28900
      3 C3        -64.0671   -9.9533  -62.0449 C.ar   1 LIG       0.28900
      4 C4        -63.7733   -9.2794  -59.8940 C.ar   1 LIG       0.50700
      5 N1        -64.1280  -10.4659  -59.3649 N.ar   1 LIG      -0.71900
      6 N2        -63.7215   -8.9589  -61.2010 N.ar   1 LIG      -0.71900
      7 H1        -64.7214  -11.9916  -62.3300 H      1 LIG       0.11500
      8 H2        -64.7481  -12.3719  -59.8452 H      1 LIG       0.11400
      9 H3        -64.0278   -9.7009  -63.0991 H      1 LIG       0.11400
     10 H4        -63.5016   -8.4991  -59.1936 H      1 LIG       0.14100
@<TRIPOS>BOND
      1       1       2 ar
      2       1       3 ar
      3       2       5 ar
      4       3       6 ar
      5       4       5 ar
      6       4       6 ar
      7       1       7 1
      8       2       8 1
      9       3       9 1
     10       4      10 1
@<TRIPOS>ALT_TYPE
CGenFF_4.0_ALT_TYPE_SET
CGenFF_4.0 1 CG2R61 2 CG2R61 3 CG2R61 4 CG2R64 5 NG2R62 6 NG2R62 7 HGR61 8 HGR62 9 HGR62 10 HGR62
@<TRIPOS>MOLECULE
pyrimidine
 10 10 0 0 0
****
USER_CHARGES
INVALID_CHARGES
Pose:  49 Cluster:  49 Fr_nu: 2234260 TotEn:    -9.26
@<TRIPOS>ATOM
      1 C1        -61.7590   -1.8862  -25.0606 C.ar   1 LIG      -0.13100
      2 C2        -60.6196   -1.7382  -24.2962 C.ar   1 LIG       0.28900
      3 C3        -62.6005   -0.7932  -25.0959 C.ar   1 LIG       0.28900
      4 C4        -61.2149    0.3810  -23.7290 C.ar   1 LIG       0.50700
      5 N1        -60.3151   -0.6143  -23.6147 N.ar   1 LIG      -0.71900
      6 N2        -62.3587    0.3606  -24.4397 N.ar   1 LIG      -0.71900
      7 H1        -61.9783   -2.7997  -25.5970 H      1 LIG       0.11500
      8 H2        -59.8987   -2.5437  -24.2079 H      1 LIG       0.11400
      9 H3        -63.5206   -0.8158  -25.6698 H      1 LIG       0.11400
     10 H4        -60.9961    1.2953  -23.1911 H      1 LIG       0.14100
@<TRIPOS>BOND
      1       1       2 ar
      2       1       3 ar
      3       2       5 ar
      4       3       6 ar
      5       4       5 ar
      6       4       6 ar
      7       1       7 1
      8       2       8 1
      9       3       9 1
     10       4      10 1
@<TRIPOS>ALT_TYPE
CGenFF_4.0_ALT_TYPE_SET
CGenFF_4.0 1 CG2R61 2 CG2R61 3 CG2R61 4 CG2R64 5 NG2R62 6 NG2R62 7 HGR61 8 HGR62 9 HGR62 10 HGR62
@<TRIPOS>MOLECULE
pyrimidine
 10 10 0 0 0
****
USER_CHARGES
INVALID_CHARGES
Pose:  50 Cluster:  50 Fr_nu:    426 TotEn:    -9.26
@<TRIPOS>ATOM
      1 C1        -52.2099  -12.2146  -44.5702 C.ar   1 LIG      -0.13100
      2 C2        -53.2229  -11.2774  -44.5809 C.ar   1 LIG       0.28900
      3 C3        -51.2809  -12.0781  -43.5592 C.ar   1 LIG       0.28900
      4 C4        -52.3631  -10.2535  -42.7426 C.ar   1 LIG       0.50700
      5 N1        -53.3304  -10.2798  -43.6790 N.ar   1 LIG      -0.71900
      6 N2        -51.3268  -11.1057  -42.6251 N.ar   1 LIG      -0.71900
      7 H1        -52.1482  -13.0047  -45.3066 H      1 LIG       0.11500
      8 H2        -53.9991  -11.3039  -45.3379 H      1 LIG       0.11400
      9 H3        -50.4482  -12.7673  -43.4700 H      1 LIG       0.11400
     10 H4        -52.4241   -9.4619  -42.0059 H      1 LIG       0.14100
@<TRIPOS>BOND
      1       1       2 ar
      2       1       3 ar
      3       2       5 ar
      4       3       6 ar
      5       4       5 ar
      6       4       6 ar
      7       1       7 1
      8       2       8 1
      9       3       9 1
     10       4      10 1
@<TRIPOS>ALT_TYPE
CGenFF_4.0_ALT_TYPE_SET
CGenFF_4.0 1 CG2R61 2 CG2R61 3 CG2R61 4 CG2R64 5 NG2R62 6 NG2R62 7 HGR61 8 HGR62 9 HGR62 10 HGR62
@<TRIPOS>MOLECULE
pyrimidine
 10 10 0 0 0
****
USER_CHARGES
INVALID_CHARGES
Pose:  51 Cluster:  51 Fr_nu: 1151560 TotEn:    -9.15
@<TRIPOS>ATOM
      1 C1        -61.9240  -22.5317  -24.7629 C.ar   1 LIG      -0.13100
      2 C2        -61.4651  -23.7772  -24.3852 C.ar   1 LIG       0.28900
      3 C3        -60.9570  -21.6410  -25.1820 C.ar   1 LIG       0.28900
      4 C4        -59.3194  -23.1796  -24.8388 C.ar   1 LIG       0.50700
      5 N1        -60.1649  -24.1363  -24.4107 N.ar   1 LIG      -0.71900
      6 N2        -59.6407  -21.9324  -25.2326 N.ar   1 LIG      -0.71900
      7 H1        -62.9733  -22.2706  -24.7322 H      1 LIG       0.11500
      8 H2        -62.1512  -24.5435  -24.0411 H      1 LIG       0.11400
      9 H3        -61.2220  -20.6377  -25.4976 H      1 LIG       0.11400
     10 H4        -58.2686  -23.4404  -24.8685 H      1 LIG       0.14100
@<TRIPOS>BOND
      1       1       2 ar
      2       1       3 ar
      3       2       5 ar
      4       3       6 ar
      5       4       5 ar
      6       4       6 ar
      7       1       7 1
      8       2       8 1
      9       3       9 1
     10       4      10 1
@<TRIPOS>ALT_TYPE
CGenFF_4.0_ALT_TYPE_SET
CGenFF_4.0 1 CG2R61 2 CG2R61 3 CG2R61 4 CG2R64 5 NG2R62 6 NG2R62 7 HGR61 8 HGR62 9 HGR62 10 HGR62
@<TRIPOS>MOLECULE
pyrimidine
 10 10 0 0 0
****
USER_CHARGES
INVALID_CHARGES
Pose:  52 Cluster:  52 Fr_nu:    676 TotEn:    -9.10
@<TRIPOS>ATOM
      1 C1        -51.9397  -10.2810  -42.7267 C.ar   1 LIG      -0.13100
      2 C2        -52.8656   -9.7052  -43.5727 C.ar   1 LIG       0.28900
      3 C3        -51.4581  -11.5133  -43.1186 C.ar   1 LIG       0.28900
      4 C4        -52.7509  -11.4803  -44.9880 C.ar   1 LIG       0.50700
      5 N1        -53.2953  -10.2791  -44.7157 N.ar   1 LIG      -0.71900
      6 N2        -51.8433  -12.1444  -44.2471 N.ar   1 LIG      -0.71900
      7 H1        -51.6130   -9.7979  -41.8156 H      1 LIG       0.11500
      8 H2        -53.3006   -8.7375  -43.3477 H      1 LIG       0.11400
      9 H3        -50.7275  -12.0435  -42.5174 H      1 LIG       0.11400
     10 H4        -53.0787  -11.9646  -45.8996 H      1 LIG       0.14100
@<TRIPOS>BOND
      1       1       2 ar
      2       1       3 ar
      3       2       5 ar
      4       3       6 ar
      5       4       5 ar
      6       4       6 ar
      7       1       7 1
      8       2       8 1
      9       3       9 1
     10       4      10 1
@<TRIPOS>ALT_TYPE
CGenFF_4.0_ALT_TYPE_SET
CGenFF_4.0 1 CG2R61 2 CG2R61 3 CG2R61 4 CG2R64 5 NG2R62 6 NG2R62 7 HGR61 8 HGR62 9 HGR62 10 HGR62
@<TRIPOS>MOLECULE
pyrimidine
 10 10 0 0 0
****
USER_CHARGES
INVALID_CHARGES
Pose:  53 Cluster:  53 Fr_nu: 682247 TotEn:    -8.95
@<TRIPOS>ATOM
      1 C1        -62.4558   -5.9650  -18.7557 C.ar   1 LIG      -0.13100
      2 C2        -62.7077   -7.0053  -19.6268 C.ar   1 LIG       0.28900
      3 C3        -63.1581   -5.9971  -17.5684 C.ar   1 LIG       0.28900
      4 C4        -64.1987   -7.9240  -18.1777 C.ar   1 LIG       0.50700
      5 N1        -63.5760   -8.0052  -19.3690 N.ar   1 LIG      -0.71900
      6 N2        -64.0408   -6.9650  -17.2455 N.ar   1 LIG      -0.71900
      7 H1        -61.7538   -5.1756  -18.9886 H      1 LIG       0.11500
      8 H2        -62.2030   -7.0649  -20.5850 H      1 LIG       0.11400
      9 H3        -63.0271   -5.2216  -16.8216 H      1 LIG       0.11400
     10 H4        -64.9025   -8.7137  -17.9448 H      1 LIG       0.14100
@<TRIPOS>BOND
      1       1       2 ar
      2       1       3 ar
      3       2       5 ar
      4       3       6 ar
      5       4       5 ar
      6       4       6 ar
      7       1       7 1
      8       2       8 1
      9       3       9 1
     10       4      10 1
@<TRIPOS>ALT_TYPE
CGenFF_4.0_ALT_TYPE_SET
CGenFF_4.0 1 CG2R61 2 CG2R61 3 CG2R61 4 CG2R64 5 NG2R62 6 NG2R62 7 HGR61 8 HGR62 9 HGR62 10 HGR62
@<TRIPOS>MOLECULE
pyrimidine
 10 10 0 0 0
****
USER_CHARGES
INVALID_CHARGES
Pose:  54 Cluster:  54 Fr_nu: 464871 TotEn:    -8.94
@<TRIPOS>ATOM
      1 C1        -55.2427  -11.1891  -49.3817 C.ar   1 LIG      -0.13100
      2 C2        -55.1654  -10.0907  -48.5498 C.ar   1 LIG       0.28900
      3 C3        -54.6643  -12.3452  -48.8994 C.ar   1 LIG       0.28900
      4 C4        -54.0450  -11.2950  -46.9809 C.ar   1 LIG       0.50700
      5 N1        -54.5718  -10.1083  -47.3384 N.ar   1 LIG      -0.71900
      6 N2        -54.0546  -12.4342  -47.6991 N.ar   1 LIG      -0.71900
      7 H1        -55.7251  -11.1464  -50.3490 H      1 LIG       0.11500
      8 H2        -55.5915   -9.1375  -48.8435 H      1 LIG       0.11400
      9 H3        -54.6747  -13.2596  -49.4827 H      1 LIG       0.11400
     10 H4        -53.5610  -11.3377  -46.0129 H      1 LIG       0.14100
@<TRIPOS>BOND
      1       1       2 ar
      2       1       3 ar
      3       2       5 ar
      4       3       6 ar
      5       4       5 ar
      6       4       6 ar
      7       1       7 1
      8       2       8 1
      9       3       9 1
     10       4      10 1
@<TRIPOS>ALT_TYPE
CGenFF_4.0_ALT_TYPE_SET
CGenFF_4.0 1 CG2R61 2 CG2R61 3 CG2R61 4 CG2R64 5 NG2R62 6 NG2R62 7 HGR61 8 HGR62 9 HGR62 10 HGR62
@<TRIPOS>MOLECULE
pyrimidine
 10 10 0 0 0
****
USER_CHARGES
INVALID_CHARGES
Pose:  55 Cluster:  55 Fr_nu: 397912 TotEn:    -8.90
@<TRIPOS>ATOM
      1 C1        -66.6318   -2.6156  -27.3620 C.ar   1 LIG      -0.13100
      2 C2        -66.6318   -1.2356  -27.3620 C.ar   1 LIG       0.28900
      3 C3        -67.7091   -3.2127  -27.9840 C.ar   1 LIG       0.28900
      4 C4        -68.5997   -1.1856  -28.4985 C.ar   1 LIG       0.50700
      5 N1        -67.6032   -0.4861  -27.9231 N.ar   1 LIG      -0.71900
      6 N2        -68.7148   -2.5258  -28.5646 N.ar   1 LIG      -0.71900
      7 H1        -65.8390   -3.1918  -26.9040 H      1 LIG       0.11500
      8 H2        -65.8263   -0.6779  -26.8967 H      1 LIG       0.11400
      9 H3        -67.7964   -4.2926  -28.0336 H      1 LIG       0.11400
     10 H4        -69.3942   -0.6089  -28.9562 H      1 LIG       0.14100
@<TRIPOS>BOND
      1       1       2 ar
      2       1       3 ar
      3       2       5 ar
      4       3       6 ar
      5       4       5 ar
      6       4       6 ar
      7       1       7 1
      8       2       8 1
      9       3       9 1
     10       4      10 1
@<TRIPOS>ALT_TYPE
CGenFF_4.0_ALT_TYPE_SET
CGenFF_4.0 1 CG2R61 2 CG2R61 3 CG2R61 4 CG2R64 5 NG2R62 6 NG2R62 7 HGR61 8 HGR62 9 HGR62 10 HGR62
@<TRIPOS>MOLECULE
pyrimidine
 10 10 0 0 0
****
USER_CHARGES
INVALID_CHARGES
Pose:  56 Cluster:  56 Fr_nu: 806747 TotEn:    -8.81
@<TRIPOS>ATOM
      1 C1        -61.2462   -6.0079  -19.4512 C.ar   1 LIG      -0.13100
      2 C2        -61.6884   -6.9679  -20.3385 C.ar   1 LIG       0.28900
      3 C3        -62.2266   -5.3912  -18.7013 C.ar   1 LIG       0.28900
      4 C4        -63.8449   -6.6350  -19.7017 C.ar   1 LIG       0.50700
      5 N1        -62.9852   -7.3078  -20.4902 N.ar   1 LIG      -0.71900
      6 N2        -63.5405   -5.6810  -18.8012 N.ar   1 LIG      -0.71900
      7 H1        -60.1992   -5.7551  -19.3504 H      1 LIG       0.11500
      8 H2        -60.9909   -7.5062  -20.9710 H      1 LIG       0.11400
      9 H3        -61.9752   -4.6232  -17.9778 H      1 LIG       0.11400
     10 H4        -64.8934   -6.8871  -19.8033 H      1 LIG       0.14100
@<TRIPOS>BOND
      1       1       2 ar
      2       1       3 ar
      3       2       5 ar
      4       3       6 ar
      5       4       5 ar
      6       4       6 ar
      7       1       7 1
      8       2       8 1
      9       3       9 1
     10       4      10 1
@<TRIPOS>ALT_TYPE
CGenFF_4.0_ALT_TYPE_SET
CGenFF_4.0 1 CG2R61 2 CG2R61 3 CG2R61 4 CG2R64 5 NG2R62 6 NG2R62 7 HGR61 8 HGR62 9 HGR62 10 HGR62
@<TRIPOS>MOLECULE
pyrimidine
 10 10 0 0 0
****
USER_CHARGES
INVALID_CHARGES
Pose:  57 Cluster:  57 Fr_nu: 2557339 TotEn:    -8.76
@<TRIPOS>ATOM
      1 C1        -76.0947  -13.0180  -51.0870 C.ar   1 LIG      -0.13100
      2 C2        -76.8966  -13.3702  -50.0206 C.ar   1 LIG       0.28900
      3 C3        -74.7601  -12.8272  -50.7931 C.ar   1 LIG       0.28900
      4 C4        -75.1213  -13.3131  -48.6021 C.ar   1 LIG       0.50700
      5 N1        -76.4414  -13.5270  -48.7602 N.ar   1 LIG      -0.71900
      6 N2        -74.2373  -12.9667  -49.5571 N.ar   1 LIG      -0.71900
      7 H1        -76.4868  -12.8990  -52.0882 H      1 LIG       0.11500
      8 H2        -77.9593  -13.5410  -50.1544 H      1 LIG       0.11400
      9 H3        -74.0529  -12.5478  -51.5665 H      1 LIG       0.11400
     10 H4        -74.7287  -13.4311  -47.5995 H      1 LIG       0.14100
@<TRIPOS>BOND
      1       1       2 ar
      2       1       3 ar
      3       2       5 ar
      4       3       6 ar
      5       4       5 ar
      6       4       6 ar
      7       1       7 1
      8       2       8 1
      9       3       9 1
     10       4      10 1
@<TRIPOS>ALT_TYPE
CGenFF_4.0_ALT_TYPE_SET
CGenFF_4.0 1 CG2R61 2 CG2R61 3 CG2R61 4 CG2R64 5 NG2R62 6 NG2R62 7 HGR61 8 HGR62 9 HGR62 10 HGR62
@<TRIPOS>MOLECULE
pyrimidine
 10 10 0 0 0
****
USER_CHARGES
INVALID_CHARGES
Pose:  58 Cluster:  58 Fr_nu: 994151 TotEn:    -8.63
@<TRIPOS>ATOM
      1 C1        -58.7095   -3.5390  -17.5510 C.ar   1 LIG      -0.13100
      2 C2        -59.7402   -3.4092  -18.4595 C.ar   1 LIG       0.28900
      3 C3        -57.5865   -4.1951  -18.0118 C.ar   1 LIG       0.28900
      4 C4        -58.5404   -4.5003  -20.0524 C.ar   1 LIG       0.50700
      5 N1        -59.6892   -3.8797  -19.7230 N.ar   1 LIG      -0.71900
      6 N2        -57.4674   -4.6905  -19.2611 N.ar   1 LIG      -0.71900
      7 H1        -58.7776   -3.1518  -16.5432 H      1 LIG       0.11500
      8 H2        -60.6631   -2.9084  -18.1880 H      1 LIG       0.11400
      9 H3        -56.7255   -4.3457  -17.3696 H      1 LIG       0.11400
     10 H4        -58.4724   -4.8890  -21.0611 H      1 LIG       0.14100
@<TRIPOS>BOND
      1       1       2 ar
      2       1       3 ar
      3       2       5 ar
      4       3       6 ar
      5       4       5 ar
      6       4       6 ar
      7       1       7 1
      8       2       8 1
      9       3       9 1
     10       4      10 1
@<TRIPOS>ALT_TYPE
CGenFF_4.0_ALT_TYPE_SET
CGenFF_4.0 1 CG2R61 2 CG2R61 3 CG2R61 4 CG2R64 5 NG2R62 6 NG2R62 7 HGR61 8 HGR62 9 HGR62 10 HGR62
@<TRIPOS>MOLECULE
pyrimidine
 10 10 0 0 0
****
USER_CHARGES
INVALID_CHARGES
Pose:  59 Cluster:  59 Fr_nu: 560233 TotEn:    -8.62
@<TRIPOS>ATOM
      1 C1        -60.0487  -10.1843  -55.0631 C.ar   1 LIG      -0.13100
      2 C2        -59.6592   -9.1097  -55.8364 C.ar   1 LIG       0.28900
      3 C3        -61.2285  -10.7936  -55.4384 C.ar   1 LIG       0.28900
      4 C4        -61.4925   -9.3346  -57.1614 C.ar   1 LIG       0.50700
      5 N1        -60.3597   -8.6564  -56.8967 N.ar   1 LIG      -0.71900
      6 N2        -61.9787  -10.3934  -56.4860 N.ar   1 LIG      -0.71900
      7 H1        -59.4671  -10.5266  -54.2176 H      1 LIG       0.11500
      8 H2        -58.7457   -8.5674  -55.6179 H      1 LIG       0.11400
      9 H3        -61.6153  -11.6457  -54.8902 H      1 LIG       0.11400
     10 H4        -62.0755   -8.9913  -58.0073 H      1 LIG       0.14100
@<TRIPOS>BOND
      1       1       2 ar
      2       1       3 ar
      3       2       5 ar
      4       3       6 ar
      5       4       5 ar
      6       4       6 ar
      7       1       7 1
      8       2       8 1
      9       3       9 1
     10       4      10 1
@<TRIPOS>ALT_TYPE
CGenFF_4.0_ALT_TYPE_SET
CGenFF_4.0 1 CG2R61 2 CG2R61 3 CG2R61 4 CG2R64 5 NG2R62 6 NG2R62 7 HGR61 8 HGR62 9 HGR62 10 HGR62
@<TRIPOS>MOLECULE
pyrimidine
 10 10 0 0 0
****
USER_CHARGES
INVALID_CHARGES
Pose:  60 Cluster:  60 Fr_nu: 1508610 TotEn:    -8.40
@<TRIPOS>ATOM
      1 C1        -76.3459  -18.4869  -28.2486 C.ar   1 LIG      -0.13100
      2 C2        -76.6694  -17.2927  -28.8600 C.ar   1 LIG       0.28900
      3 C3        -76.4801  -18.5102  -26.8755 C.ar   1 LIG       0.28900
      4 C4        -77.1823  -16.3484  -26.8570 C.ar   1 LIG       0.50700
      5 N1        -77.0925  -16.1994  -28.1923 N.ar   1 LIG      -0.71900
      6 N2        -76.8971  -17.4554  -26.1450 N.ar   1 LIG      -0.71900
      7 H1        -76.0087  -19.3484  -28.8093 H      1 LIG       0.11500
      8 H2        -76.5948  -17.1790  -29.9361 H      1 LIG       0.11400
      9 H3        -76.2484  -19.4047  -26.3075 H      1 LIG       0.11400
     10 H4        -77.5188  -15.4855  -26.2953 H      1 LIG       0.14100
@<TRIPOS>BOND
      1       1       2 ar
      2       1       3 ar
      3       2       5 ar
      4       3       6 ar
      5       4       5 ar
      6       4       6 ar
      7       1       7 1
      8       2       8 1
      9       3       9 1
     10       4      10 1
@<TRIPOS>ALT_TYPE
CGenFF_4.0_ALT_TYPE_SET
CGenFF_4.0 1 CG2R61 2 CG2R61 3 CG2R61 4 CG2R64 5 NG2R62 6 NG2R62 7 HGR61 8 HGR62 9 HGR62 10 HGR62
@<TRIPOS>MOLECULE
pyrimidine
 10 10 0 0 0
****
USER_CHARGES
INVALID_CHARGES
Pose:  61 Cluster:  61 Fr_nu:  75696 TotEn:    -8.34
@<TRIPOS>ATOM
      1 C1        -60.3821  -21.1738  -41.9166 C.ar   1 LIG      -0.13100
      2 C2        -59.2711  -21.9844  -41.8017 C.ar   1 LIG       0.28900
      3 C3        -61.0576  -20.9165  -40.7413 C.ar   1 LIG       0.28900
      4 C4        -59.5867  -22.1842  -39.5595 C.ar   1 LIG       0.50700
      5 N1        -58.8434  -22.5088  -40.6345 N.ar   1 LIG      -0.71900
      6 N2        -60.6865  -21.4072  -39.5405 N.ar   1 LIG      -0.71900
      7 H1        -60.7027  -20.7668  -42.8663 H      1 LIG       0.11500
      8 H2        -58.6767  -22.2424  -42.6715 H      1 LIG       0.11400
      9 H3        -61.9431  -20.2903  -40.7323 H      1 LIG       0.11400
     10 H4        -59.2666  -22.5925  -38.6087 H      1 LIG       0.14100
@<TRIPOS>BOND
      1       1       2 ar
      2       1       3 ar
      3       2       5 ar
      4       3       6 ar
      5       4       5 ar
      6       4       6 ar
      7       1       7 1
      8       2       8 1
      9       3       9 1
     10       4      10 1
@<TRIPOS>ALT_TYPE
CGenFF_4.0_ALT_TYPE_SET
CGenFF_4.0 1 CG2R61 2 CG2R61 3 CG2R61 4 CG2R64 5 NG2R62 6 NG2R62 7 HGR61 8 HGR62 9 HGR62 10 HGR62
@<TRIPOS>MOLECULE
pyrimidine
 10 10 0 0 0
****
USER_CHARGES
INVALID_CHARGES
Pose:  62 Cluster:  62 Fr_nu: 1386766 TotEn:    -8.28
@<TRIPOS>ATOM
      1 C1        -67.8055   -0.8710  -27.9806 C.ar   1 LIG      -0.13100
      2 C2        -68.6301    0.2310  -28.0813 C.ar   1 LIG       0.28900
      3 C3        -68.3485   -2.0643  -28.4108 C.ar   1 LIG       0.28900
      4 C4        -70.3037   -1.0382  -28.9505 C.ar   1 LIG       0.50700
      5 N1        -69.8894    0.1832  -28.5633 N.ar   1 LIG      -0.71900
      6 N2        -69.5989   -2.1848  -28.9030 N.ar   1 LIG      -0.71900
      7 H1        -66.7990   -0.8036  -27.5898 H      1 LIG       0.11500
      8 H2        -68.2906    1.2121  -27.7675 H      1 LIG       0.11400
      9 H3        -67.7760   -2.9847  -28.3696 H      1 LIG       0.11400
     10 H4        -71.3117   -1.1060  -29.3409 H      1 LIG       0.14100
@<TRIPOS>BOND
      1       1       2 ar
      2       1       3 ar
      3       2       5 ar
      4       3       6 ar
      5       4       5 ar
      6       4       6 ar
      7       1       7 1
      8       2       8 1
      9       3       9 1
     10       4      10 1
@<TRIPOS>ALT_TYPE
CGenFF_4.0_ALT_TYPE_SET
CGenFF_4.0 1 CG2R61 2 CG2R61 3 CG2R61 4 CG2R64 5 NG2R62 6 NG2R62 7 HGR61 8 HGR62 9 HGR62 10 HGR62
@<TRIPOS>MOLECULE
pyrimidine
 10 10 0 0 0
****
USER_CHARGES
INVALID_CHARGES
Pose:  63 Cluster:  63 Fr_nu: 3923438 TotEn:    -8.26
@<TRIPOS>ATOM
      1 C1        -64.8464    3.5344  -47.4882 C.ar   1 LIG      -0.13100
      2 C2        -65.0287    4.8381  -47.0737 C.ar   1 LIG       0.28900
      3 C3        -63.7472    2.8884  -46.9605 C.ar   1 LIG       0.28900
      4 C4        -63.1717    4.7353  -45.7670 C.ar   1 LIG       0.50700
      5 N1        -64.2077    5.4720  -46.2110 N.ar   1 LIG      -0.71900
      6 N2        -62.8856    3.4606  -46.0943 N.ar   1 LIG      -0.71900
      7 H1        -65.5210    3.0506  -48.1818 H      1 LIG       0.11500
      8 H2        -65.8652    5.4263  -47.4352 H      1 LIG       0.11400
      9 H3        -63.5218    1.8618  -47.2283 H      1 LIG       0.11400
     10 H4        -62.4954    5.2199  -45.0734 H      1 LIG       0.14100
@<TRIPOS>BOND
      1       1       2 ar
      2       1       3 ar
      3       2       5 ar
      4       3       6 ar
      5       4       5 ar
      6       4       6 ar
      7       1       7 1
      8       2       8 1
      9       3       9 1
     10       4      10 1
@<TRIPOS>ALT_TYPE
CGenFF_4.0_ALT_TYPE_SET
CGenFF_4.0 1 CG2R61 2 CG2R61 3 CG2R61 4 CG2R64 5 NG2R62 6 NG2R62 7 HGR61 8 HGR62 9 HGR62 10 HGR62
@<TRIPOS>MOLECULE
pyrimidine
 10 10 0 0 0
****
USER_CHARGES
INVALID_CHARGES
Pose:  64 Cluster:  64 Fr_nu: 1916133 TotEn:    -8.23
@<TRIPOS>ATOM
      1 C1        -70.6122    1.5948  -59.4900 C.ar   1 LIG      -0.13100
      2 C2        -69.9005    2.6390  -58.9353 C.ar   1 LIG       0.28900
      3 C3        -71.3454    0.8340  -58.6025 C.ar   1 LIG       0.28900
      4 C4        -70.6520    2.1125  -56.8556 C.ar   1 LIG       0.50700
      5 N1        -69.8977    2.9275  -57.6173 N.ar   1 LIG      -0.71900
      6 N2        -71.3882    1.0653  -57.2740 N.ar   1 LIG      -0.71900
      7 H1        -70.5961    1.3861  -60.5513 H      1 LIG       0.11500
      8 H2        -69.2947    3.2918  -59.5542 H      1 LIG       0.11400
      9 H3        -71.9362   -0.0085  -58.9455 H      1 LIG       0.11400
     10 H4        -70.6674    2.3205  -55.7928 H      1 LIG       0.14100
@<TRIPOS>BOND
      1       1       2 ar
      2       1       3 ar
      3       2       5 ar
      4       3       6 ar
      5       4       5 ar
      6       4       6 ar
      7       1       7 1
      8       2       8 1
      9       3       9 1
     10       4      10 1
@<TRIPOS>ALT_TYPE
CGenFF_4.0_ALT_TYPE_SET
CGenFF_4.0 1 CG2R61 2 CG2R61 3 CG2R61 4 CG2R64 5 NG2R62 6 NG2R62 7 HGR61 8 HGR62 9 HGR62 10 HGR62
@<TRIPOS>MOLECULE
pyrimidine
 10 10 0 0 0
****
USER_CHARGES
INVALID_CHARGES
Pose:  65 Cluster:  65 Fr_nu: 2315358 TotEn:    -8.22
@<TRIPOS>ATOM
      1 C1        -64.2222   -8.8545  -17.1574 C.ar   1 LIG      -0.13100
      2 C2        -64.5339  -10.1369  -17.5611 C.ar   1 LIG       0.28900
      3 C3        -64.8912   -8.4015  -16.0388 C.ar   1 LIG       0.28900
      4 C4        -66.0134  -10.3694  -15.8511 C.ar   1 LIG       0.50700
      5 N1        -65.4280  -10.9251  -16.9290 N.ar   1 LIG      -0.71900
      6 N2        -65.7967   -9.1348  -15.3586 N.ar   1 LIG      -0.71900
      7 H1        -63.5007   -8.2441  -17.6838 H      1 LIG       0.11500
      8 H2        -64.0590  -10.5788  -18.4303 H      1 LIG       0.11400
      9 H3        -64.7127   -7.4060  -15.6471 H      1 LIG       0.11400
     10 H4        -66.7368  -10.9799  -15.3246 H      1 LIG       0.14100
@<TRIPOS>BOND
      1       1       2 ar
      2       1       3 ar
      3       2       5 ar
      4       3       6 ar
      5       4       5 ar
      6       4       6 ar
      7       1       7 1
      8       2       8 1
      9       3       9 1
     10       4      10 1
@<TRIPOS>ALT_TYPE
CGenFF_4.0_ALT_TYPE_SET
CGenFF_4.0 1 CG2R61 2 CG2R61 3 CG2R61 4 CG2R64 5 NG2R62 6 NG2R62 7 HGR61 8 HGR62 9 HGR62 10 HGR62
@<TRIPOS>MOLECULE
pyrimidine
 10 10 0 0 0
****
USER_CHARGES
INVALID_CHARGES
Pose:  66 Cluster:  66 Fr_nu: 1260207 TotEn:    -8.22
@<TRIPOS>ATOM
      1 C1        -59.8166  -23.0800  -23.3819 C.ar   1 LIG      -0.13100
      2 C2        -58.9224  -22.1037  -22.9924 C.ar   1 LIG       0.28900
      3 C3        -60.5340  -22.8093  -24.5291 C.ar   1 LIG       0.28900
      4 C4        -59.4936  -20.8023  -24.7665 C.ar   1 LIG       0.50700
      5 N1        -58.7347  -20.9485  -23.6637 N.ar   1 LIG      -0.71900
      6 N2        -60.3974  -21.6764  -25.2489 N.ar   1 LIG      -0.71900
      7 H1        -59.9469  -23.9976  -22.8240 H      1 LIG       0.11500
      8 H2        -58.3141  -22.2273  -22.1031 H      1 LIG       0.11400
      9 H3        -61.2610  -23.5171  -24.9125 H      1 LIG       0.11400
     10 H4        -59.3641  -19.8831  -25.3246 H      1 LIG       0.14100
@<TRIPOS>BOND
      1       1       2 ar
      2       1       3 ar
      3       2       5 ar
      4       3       6 ar
      5       4       5 ar
      6       4       6 ar
      7       1       7 1
      8       2       8 1
      9       3       9 1
     10       4      10 1
@<TRIPOS>ALT_TYPE
CGenFF_4.0_ALT_TYPE_SET
CGenFF_4.0 1 CG2R61 2 CG2R61 3 CG2R61 4 CG2R64 5 NG2R62 6 NG2R62 7 HGR61 8 HGR62 9 HGR62 10 HGR62
@<TRIPOS>MOLECULE
pyrimidine
 10 10 0 0 0
****
USER_CHARGES
INVALID_CHARGES
Pose:  67 Cluster:  67 Fr_nu: 267262 TotEn:    -7.59
@<TRIPOS>ATOM
      1 C1        -65.6372  -19.8567  -52.9505 C.ar   1 LIG      -0.13100
      2 C2        -66.4803  -19.7926  -54.0411 C.ar   1 LIG       0.28900
      3 C3        -64.3713  -19.3424  -53.1434 C.ar   1 LIG       0.28900
      4 C4        -64.8650  -18.7998  -55.2949 C.ar   1 LIG       0.50700
      5 N1        -66.1257  -19.2688  -55.2328 N.ar   1 LIG      -0.71900
      6 N2        -63.9499  -18.8045  -54.3067 N.ar   1 LIG      -0.71900
      7 H1        -65.9482  -20.2826  -52.0060 H      1 LIG       0.11500
      8 H2        -67.4947  -20.1722  -53.9848 H      1 LIG       0.11400
      9 H3        -63.6385  -19.3494  -52.3438 H      1 LIG       0.11400
     10 H4        -64.5530  -18.3743  -56.2408 H      1 LIG       0.14100
@<TRIPOS>BOND
      1       1       2 ar
      2       1       3 ar
      3       2       5 ar
      4       3       6 ar
      5       4       5 ar
      6       4       6 ar
      7       1       7 1
      8       2       8 1
      9       3       9 1
     10       4      10 1
@<TRIPOS>ALT_TYPE
CGenFF_4.0_ALT_TYPE_SET
CGenFF_4.0 1 CG2R61 2 CG2R61 3 CG2R61 4 CG2R64 5 NG2R62 6 NG2R62 7 HGR61 8 HGR62 9 HGR62 10 HGR62
@<TRIPOS>MOLECULE
pyrimidine
 10 10 0 0 0
****
USER_CHARGES
INVALID_CHARGES
Pose:  68 Cluster:  68 Fr_nu:   1806 TotEn:    -7.50
@<TRIPOS>ATOM
      1 C1        -50.3861   -9.2324  -29.8186 C.ar   1 LIG      -0.13100
      2 C2        -49.8588   -9.6802  -28.6244 C.ar   1 LIG       0.28900
      3 C3        -51.4752   -9.9355  -30.2913 C.ar   1 LIG       0.28900
      4 C4        -51.4128  -11.3345  -28.5009 C.ar   1 LIG       0.50700
      5 N1        -50.3491  -10.7320  -27.9362 N.ar   1 LIG      -0.71900
      6 N2        -52.0165  -10.9955  -29.6560 N.ar   1 LIG      -0.71900
      7 H1        -49.9724   -8.3856  -30.3495 H      1 LIG       0.11500
      8 H2        -49.0018   -9.1907  -28.1748 H      1 LIG       0.11400
      9 H3        -51.9569   -9.6579  -31.2226 H      1 LIG       0.11400
     10 H4        -51.8265  -12.1832  -27.9700 H      1 LIG       0.14100
@<TRIPOS>BOND
      1       1       2 ar
      2       1       3 ar
      3       2       5 ar
      4       3       6 ar
      5       4       5 ar
      6       4       6 ar
      7       1       7 1
      8       2       8 1
      9       3       9 1
     10       4      10 1
@<TRIPOS>ALT_TYPE
CGenFF_4.0_ALT_TYPE_SET
CGenFF_4.0 1 CG2R61 2 CG2R61 3 CG2R61 4 CG2R64 5 NG2R62 6 NG2R62 7 HGR61 8 HGR62 9 HGR62 10 HGR62
@<TRIPOS>MOLECULE
pyrimidine
 10 10 0 0 0
****
USER_CHARGES
INVALID_CHARGES
Pose:  69 Cluster:  69 Fr_nu: 773996 TotEn:    -7.50
@<TRIPOS>ATOM
      1 C1        -80.0426  -22.4537  -43.5110 C.ar   1 LIG      -0.13100
      2 C2        -80.6546  -23.6714  -43.7276 C.ar   1 LIG       0.28900
      3 C3        -80.3248  -21.8502  -42.3026 C.ar   1 LIG       0.28900
      4 C4        -81.6759  -23.5757  -41.6991 C.ar   1 LIG       0.50700
      5 N1        -81.4802  -24.2637  -42.8400 N.ar   1 LIG      -0.71900
      6 N2        -81.1401  -22.3847  -41.3700 N.ar   1 LIG      -0.71900
      7 H1        -79.3846  -22.0015  -44.2410 H      1 LIG       0.11500
      8 H2        -80.4931  -24.2207  -44.6488 H      1 LIG       0.11400
      9 H3        -79.8905  -20.8907  -42.0434 H      1 LIG       0.11400
     10 H4        -82.3355  -24.0276  -40.9685 H      1 LIG       0.14100
@<TRIPOS>BOND
      1       1       2 ar
      2       1       3 ar
      3       2       5 ar
      4       3       6 ar
      5       4       5 ar
      6       4       6 ar
      7       1       7 1
      8       2       8 1
      9       3       9 1
     10       4      10 1
@<TRIPOS>ALT_TYPE
CGenFF_4.0_ALT_TYPE_SET
CGenFF_4.0 1 CG2R61 2 CG2R61 3 CG2R61 4 CG2R64 5 NG2R62 6 NG2R62 7 HGR61 8 HGR62 9 HGR62 10 HGR62
@<TRIPOS>MOLECULE
pyrimidine
 10 10 0 0 0
****
USER_CHARGES
INVALID_CHARGES
Pose:  70 Cluster:  70 Fr_nu: 2594106 TotEn:    -7.43
@<TRIPOS>ATOM
      1 C1        -65.4070    3.4301  -53.5529 C.ar   1 LIG      -0.13100
      2 C2        -65.8845    2.4953  -54.4487 C.ar   1 LIG       0.28900
      3 C3        -66.3004    4.4152  -53.1849 C.ar   1 LIG       0.28900
      4 C4        -67.9114    3.5219  -54.5167 C.ar   1 LIG       0.50700
      5 N1        -67.1359    2.5111  -54.9527 N.ar   1 LIG      -0.71900
      6 N2        -67.5650    4.4918  -53.6490 N.ar   1 LIG      -0.71900
      7 H1        -64.3980    3.3933  -53.1647 H      1 LIG       0.11500
      8 H2        -65.2548    1.6835  -54.7963 H      1 LIG       0.11400
      9 H3        -66.0154    5.1940  -52.4859 H      1 LIG       0.11400
     10 H4        -68.9214    3.5596  -54.9061 H      1 LIG       0.14100
@<TRIPOS>BOND
      1       1       2 ar
      2       1       3 ar
      3       2       5 ar
      4       3       6 ar
      5       4       5 ar
      6       4       6 ar
      7       1       7 1
      8       2       8 1
      9       3       9 1
     10       4      10 1
@<TRIPOS>ALT_TYPE
CGenFF_4.0_ALT_TYPE_SET
CGenFF_4.0 1 CG2R61 2 CG2R61 3 CG2R61 4 CG2R64 5 NG2R62 6 NG2R62 7 HGR61 8 HGR62 9 HGR62 10 HGR62
@<TRIPOS>MOLECULE
pyrimidine
 10 10 0 0 0
****
USER_CHARGES
INVALID_CHARGES
Pose:  71 Cluster:  71 Fr_nu: 246071 TotEn:    -7.18
@<TRIPOS>ATOM
      1 C1        -75.4588  -12.9395  -43.3853 C.ar   1 LIG      -0.13100
      2 C2        -75.6939  -12.9553  -44.7450 C.ar   1 LIG       0.28900
      3 C3        -74.2369  -12.4298  -42.9965 C.ar   1 LIG       0.28900
      4 C4        -73.6561  -12.0370  -45.1587 C.ar   1 LIG       0.50700
      5 N1        -74.8114  -12.5103  -45.6634 N.ar   1 LIG      -0.71900
      6 N2        -73.3082  -11.9683  -43.8595 N.ar   1 LIG      -0.71900
      7 H1        -76.1850  -13.3032  -42.6707 H      1 LIG       0.11500
      8 H2        -76.6265  -13.3380  -45.1453 H      1 LIG       0.11400
      9 H3        -73.9622  -12.3775  -41.9485 H      1 LIG       0.11400
     10 H4        -72.9284  -11.6738  -45.8741 H      1 LIG       0.14100
@<TRIPOS>BOND
      1       1       2 ar
      2       1       3 ar
      3       2       5 ar
      4       3       6 ar
      5       4       5 ar
      6       4       6 ar
      7       1       7 1
      8       2       8 1
      9       3       9 1
     10       4      10 1
@<TRIPOS>ALT_TYPE
CGenFF_4.0_ALT_TYPE_SET
CGenFF_4.0 1 CG2R61 2 CG2R61 3 CG2R61 4 CG2R64 5 NG2R62 6 NG2R62 7 HGR61 8 HGR62 9 HGR62 10 HGR62
@<TRIPOS>MOLECULE
pyrimidine
 10 10 0 0 0
****
USER_CHARGES
INVALID_CHARGES
Pose:  72 Cluster:  72 Fr_nu: 775915 TotEn:    -6.94
@<TRIPOS>ATOM
      1 C1        -62.2217  -22.1778  -25.2409 C.ar   1 LIG      -0.13100
      2 C2        -61.5909  -22.9255  -24.2674 C.ar   1 LIG       0.28900
      3 C3        -63.5960  -22.2926  -25.2850 C.ar   1 LIG       0.28900
      4 C4        -63.5803  -23.7529  -23.5430 C.ar   1 LIG       0.50700
      5 N1        -62.2418  -23.7266  -23.3985 N.ar   1 LIG      -0.71900
      6 N2        -64.3103  -23.0738  -24.4484 N.ar   1 LIG      -0.71900
      7 H1        -61.6743  -21.5434  -25.9250 H      1 LIG       0.11500
      8 H2        -60.5124  -22.9001  -24.1561 H      1 LIG       0.11400
      9 H3        -64.1785  -21.7435  -26.0168 H      1 LIG       0.11400
     10 H4        -64.1285  -24.3889  -22.8588 H      1 LIG       0.14100
@<TRIPOS>BOND
      1       1       2 ar
      2       1       3 ar
      3       2       5 ar
      4       3       6 ar
      5       4       5 ar
      6       4       6 ar
      7       1       7 1
      8       2       8 1
      9       3       9 1
     10       4      10 1
@<TRIPOS>ALT_TYPE
CGenFF_4.0_ALT_TYPE_SET
CGenFF_4.0 1 CG2R61 2 CG2R61 3 CG2R61 4 CG2R64 5 NG2R62 6 NG2R62 7 HGR61 8 HGR62 9 HGR62 10 HGR62
@<TRIPOS>MOLECULE
pyrimidine
 10 10 0 0 0
****
USER_CHARGES
INVALID_CHARGES
Pose:  73 Cluster:  73 Fr_nu: 176848 TotEn:    -6.92
@<TRIPOS>ATOM
      1 C1        -59.2516  -23.0066  -23.3692 C.ar   1 LIG      -0.13100
      2 C2        -60.5870  -23.0681  -23.0264 C.ar   1 LIG       0.28900
      3 C3        -58.9829  -22.5547  -24.6450 C.ar   1 LIG       0.28900
      4 C4        -61.1999  -22.2930  -25.0735 C.ar   1 LIG       0.50700
      5 N1        -61.5909  -22.7177  -23.8569 N.ar   1 LIG      -0.71900
      6 N2        -59.9360  -22.1882  -25.5268 N.ar   1 LIG      -0.71900
      7 H1        -58.4667  -23.2942  -22.6827 H      1 LIG       0.11500
      8 H2        -60.8955  -23.4112  -22.0449 H      1 LIG       0.11400
      9 H3        -57.9629  -22.4729  -25.0045 H      1 LIG       0.11400
     10 H4        -61.9857  -22.0061  -25.7615 H      1 LIG       0.14100
@<TRIPOS>BOND
      1       1       2 ar
      2       1       3 ar
      3       2       5 ar
      4       3       6 ar
      5       4       5 ar
      6       4       6 ar
      7       1       7 1
      8       2       8 1
      9       3       9 1
     10       4      10 1
@<TRIPOS>ALT_TYPE
CGenFF_4.0_ALT_TYPE_SET
CGenFF_4.0 1 CG2R61 2 CG2R61 3 CG2R61 4 CG2R64 5 NG2R62 6 NG2R62 7 HGR61 8 HGR62 9 HGR62 10 HGR62
@<TRIPOS>MOLECULE
pyrimidine
 10 10 0 0 0
****
USER_CHARGES
INVALID_CHARGES
Pose:  74 Cluster:  74 Fr_nu: 254260 TotEn:    -6.26
@<TRIPOS>ATOM
      1 C1        -59.6491  -21.8787  -25.1779 C.ar   1 LIG      -0.13100
      2 C2        -58.7299  -22.9010  -25.0573 C.ar   1 LIG       0.28900
      3 C3        -60.9240  -22.1669  -24.7357 C.ar   1 LIG       0.28900
      4 C4        -60.2992  -24.2723  -24.1495 C.ar   1 LIG       0.50700
      5 N1        -59.0218  -24.1149  -24.5458 N.ar   1 LIG      -0.71900
      6 N2        -61.2854  -23.3575  -24.2141 N.ar   1 LIG      -0.71900
      7 H1        -59.3872  -20.9144  -25.5924 H      1 LIG       0.11500
      8 H2        -57.7026  -22.7681  -25.3785 H      1 LIG       0.11400
      9 H3        -61.7143  -21.4260  -24.7908 H      1 LIG       0.11400
     10 H4        -60.5619  -25.2381  -23.7355 H      1 LIG       0.14100
@<TRIPOS>BOND
      1       1       2 ar
      2       1       3 ar
      3       2       5 ar
      4       3       6 ar
      5       4       5 ar
      6       4       6 ar
      7       1       7 1
      8       2       8 1
      9       3       9 1
     10       4      10 1
@<TRIPOS>ALT_TYPE
CGenFF_4.0_ALT_TYPE_SET
CGenFF_4.0 1 CG2R61 2 CG2R61 3 CG2R61 4 CG2R64 5 NG2R62 6 NG2R62 7 HGR61 8 HGR62 9 HGR62 10 HGR62
@<TRIPOS>MOLECULE
pyrimidine
 10 10 0 0 0
****
USER_CHARGES
INVALID_CHARGES
Pose:  75 Cluster:  75 Fr_nu:  46593 TotEn:    -6.18
@<TRIPOS>ATOM
      1 C1        -59.2767  -21.3580  -24.2862 C.ar   1 LIG      -0.13100
      2 C2        -58.4842  -21.7972  -23.2452 C.ar   1 LIG       0.28900
      3 C3        -59.7136  -22.3349  -25.1572 C.ar   1 LIG       0.28900
      4 C4        -58.6275  -23.9449  -23.9759 C.ar   1 LIG       0.50700
      5 N1        -58.1387  -23.0881  -23.0592 N.ar   1 LIG      -0.71900
      6 N2        -59.4069  -23.6428  -25.0319 N.ar   1 LIG      -0.71900
      7 H1        -59.5381  -20.3158  -24.4113 H      1 LIG       0.11500
      8 H2        -58.0933  -21.1020  -22.5101 H      1 LIG       0.11400
      9 H3        -60.3408  -22.0853  -26.0062 H      1 LIG       0.11400
     10 H4        -58.3650  -24.9883  -23.8515 H      1 LIG       0.14100
@<TRIPOS>BOND
      1       1       2 ar
      2       1       3 ar
      3       2       5 ar
      4       3       6 ar
      5       4       5 ar
      6       4       6 ar
      7       1       7 1
      8       2       8 1
      9       3       9 1
     10       4      10 1
@<TRIPOS>ALT_TYPE
CGenFF_4.0_ALT_TYPE_SET
CGenFF_4.0 1 CG2R61 2 CG2R61 3 CG2R61 4 CG2R64 5 NG2R62 6 NG2R62 7 HGR61 8 HGR62 9 HGR62 10 HGR62
@<TRIPOS>MOLECULE
pyrimidine
 10 10 0 0 0
****
USER_CHARGES
INVALID_CHARGES
Pose:  76 Cluster:  76 Fr_nu: 611562 TotEn:    -5.66
@<TRIPOS>ATOM
      1 C1        -64.1310   -7.7993  -17.4854 C.ar   1 LIG      -0.13100
      2 C2        -64.5490   -8.0568  -16.1956 C.ar   1 LIG       0.28900
      3 C3        -64.2246   -8.8577  -18.3658 C.ar   1 LIG       0.28900
      4 C4        -65.0658  -10.2029  -16.7379 C.ar   1 LIG       0.50700
      5 N1        -65.0237   -9.2514  -15.7860 N.ar   1 LIG      -0.71900
      6 N2        -64.6889  -10.0777  -18.0248 N.ar   1 LIG      -0.71900
      7 H1        -63.7543   -6.8310  -17.7865 H      1 LIG       0.11500
      8 H2        -64.5125   -7.2862  -15.4332 H      1 LIG       0.11400
      9 H3        -63.9190   -8.7509  -19.4010 H      1 LIG       0.11400
     10 H4        -65.4419  -11.1728  -16.4364 H      1 LIG       0.14100
@<TRIPOS>BOND
      1       1       2 ar
      2       1       3 ar
      3       2       5 ar
      4       3       6 ar
      5       4       5 ar
      6       4       6 ar
      7       1       7 1
      8       2       8 1
      9       3       9 1
     10       4      10 1
@<TRIPOS>ALT_TYPE
CGenFF_4.0_ALT_TYPE_SET
CGenFF_4.0 1 CG2R61 2 CG2R61 3 CG2R61 4 CG2R64 5 NG2R62 6 NG2R62 7 HGR61 8 HGR62 9 HGR62 10 HGR62
@<TRIPOS>MOLECULE
pyrimidine
 10 10 0 0 0
****
USER_CHARGES
INVALID_CHARGES
Pose:  77 Cluster:  77 Fr_nu:  47462 TotEn:    -3.14
@<TRIPOS>ATOM
      1 C1        -57.6364  -22.5600  -23.0883 C.ar   1 LIG      -0.13100
      2 C2        -57.6863  -23.5752  -24.0217 C.ar   1 LIG       0.28900
      3 C3        -58.5740  -21.5596  -23.2434 C.ar   1 LIG       0.28900
      4 C4        -59.4406  -22.5870  -25.0766 C.ar   1 LIG       0.50700
      5 N1        -58.5785  -23.6205  -25.0327 N.ar   1 LIG      -0.71900
      6 N2        -59.4942  -21.5411  -24.2299 N.ar   1 LIG      -0.71900
      7 H1        -56.9094  -22.5490  -22.2872 H      1 LIG       0.11500
      8 H2        -56.9890  -24.4049  -23.9810 H      1 LIG       0.11400
      9 H3        -58.6120  -20.7195  -22.5585 H      1 LIG       0.11400
     10 H4        -60.1679  -22.5972  -25.8792 H      1 LIG       0.14100
@<TRIPOS>BOND
      1       1       2 ar
      2       1       3 ar
      3       2       5 ar
      4       3       6 ar
      5       4       5 ar
      6       4       6 ar
      7       1       7 1
      8       2       8 1
      9       3       9 1
     10       4      10 1
@<TRIPOS>ALT_TYPE
CGenFF_4.0_ALT_TYPE_SET
CGenFF_4.0 1 CG2R61 2 CG2R61 3 CG2R61 4 CG2R64 5 NG2R62 6 NG2R62 7 HGR61 8 HGR62 9 HGR62 10 HGR62
@<TRIPOS>MOLECULE
naphtalene
 18 19 0 0 0
****
USER_CHARGES
INVALID_CHARGES
Pose:   1 Cluster:   1 Fr_nu:  56203 TotEn:   -13.41
@<TRIPOS>ATOM
      1 C1        -70.4259   -0.7588  -28.8454 C.ar   1 LIG      -0.11500
      2 C2        -70.3783   -2.1491  -28.8051 C.ar   1 LIG      -0.11500
      3 C3        -65.8474   -0.5552  -27.2116 C.ar   1 LIG      -0.11500
      4 C4        -65.8000   -1.9455  -27.1713 C.ar   1 LIG      -0.11500
      5 C5        -69.3132   -0.0104  -28.4600 C.ar   1 LIG      -0.11700
      6 C6        -69.2182   -2.7964  -28.3794 C.ar   1 LIG      -0.11700
      7 C7        -67.0077    0.0921  -27.6374 C.ar   1 LIG      -0.11700
      8 C8        -66.9126   -2.6940  -27.5565 C.ar   1 LIG      -0.11700
      9 C9        -68.1370   -0.6453  -28.0288 C.ar   1 LIG       0.00400
     10 C10       -68.0888   -2.0591  -27.9878 C.ar   1 LIG       0.00400
     11 H1        -71.3295   -0.2554  -29.1764 H      1 LIG       0.11500
     12 H2        -71.2450   -2.7308  -29.1055 H      1 LIG       0.11500
     13 H3        -64.9809    0.0272  -26.9113 H      1 LIG       0.11500
     14 H4        -64.8966   -2.4484  -26.8389 H      1 LIG       0.11500
     15 H5        -69.3730    1.0753  -28.4992 H      1 LIG       0.11500
     16 H6        -69.2032   -3.8841  -28.3564 H      1 LIG       0.11500
     17 H7        -67.0221    1.1797  -27.6611 H      1 LIG       0.11500
     18 H8        -66.8533   -3.7798  -27.5168 H      1 LIG       0.11500
@<TRIPOS>BOND
      1       1       2 ar
      2       1       5 ar
      3       2       6 ar
      4       3       4 ar
      5       3       7 ar
      6       4       8 ar
      7       5       9 ar
      8       6      10 ar
      9       7       9 ar
     10       8      10 ar
     11       9      10 ar
     12       1      11 1
     13       2      12 1
     14       3      13 1
     15       4      14 1
     16       5      15 1
     17       6      16 1
     18       7      17 1
     19       8      18 1
@<TRIPOS>ALT_TYPE
CGenFF_4.0_ALT_TYPE_SET
CGenFF_4.0 1 CG2R61 2 CG2R61 3 CG2R61 4 CG2R61 5 CG2R61 6 CG2R61 7 CG2R61 8 CG2R61 9 CG2R61 10 CG2R61 11 HGR61 12 HGR61 13 HGR61 14 HGR61 15 HGR61 16 HGR61 17 HGR61 18 HGR61
@<TRIPOS>MOLECULE
naphtalene
 18 19 0 0 0
****
USER_CHARGES
INVALID_CHARGES
Pose:   2 Cluster:   2 Fr_nu:  56479 TotEn:   -13.35
@<TRIPOS>ATOM
      1 C1        -61.4816   -0.4112  -24.0385 C.ar   1 LIG      -0.11500
      2 C2        -61.6943   -1.7404  -24.3918 C.ar   1 LIG      -0.11500
      3 C3        -65.3534    0.9082  -26.6730 C.ar   1 LIG      -0.11500
      4 C4        -65.5660   -0.4211  -27.0262 C.ar   1 LIG      -0.11500
      5 C5        -62.3359    0.5835  -24.5152 C.ar   1 LIG      -0.11700
      6 C6        -62.7620   -2.0802  -25.2229 C.ar   1 LIG      -0.11700
      7 C7        -64.2857    1.2479  -25.8418 C.ar   1 LIG      -0.11700
      8 C8        -64.7117   -1.4158  -26.5497 C.ar   1 LIG      -0.11700
      9 C9        -63.4157    0.2597  -25.3529 C.ar   1 LIG       0.00400
     10 C10       -63.6319   -1.0920  -25.7120 C.ar   1 LIG       0.00400
     11 H1        -60.6498   -0.1472  -23.3919 H      1 LIG       0.11500
     12 H2        -61.0287   -2.5140  -24.0199 H      1 LIG       0.11500
     13 H3        -66.0189    1.6824  -27.0445 H      1 LIG       0.11500
     14 H4        -66.3970   -0.6843  -27.6740 H      1 LIG       0.11500
     15 H5        -62.1504    1.6160  -24.2265 H      1 LIG       0.11500
     16 H6        -62.9096   -3.1256  -25.4857 H      1 LIG       0.11500
     17 H7        -64.1387    2.2933  -25.5785 H      1 LIG       0.11500
     18 H8        -64.8966   -2.4484  -26.8389 H      1 LIG       0.11500
@<TRIPOS>BOND
      1       1       2 ar
      2       1       5 ar
      3       2       6 ar
      4       3       4 ar
      5       3       7 ar
      6       4       8 ar
      7       5       9 ar
      8       6      10 ar
      9       7       9 ar
     10       8      10 ar
     11       9      10 ar
     12       1      11 1
     13       2      12 1
     14       3      13 1
     15       4      14 1
     16       5      15 1
     17       6      16 1
     18       7      17 1
     19       8      18 1
@<TRIPOS>ALT_TYPE
CGenFF_4.0_ALT_TYPE_SET
CGenFF_4.0 1 CG2R61 2 CG2R61 3 CG2R61 4 CG2R61 5 CG2R61 6 CG2R61 7 CG2R61 8 CG2R61 9 CG2R61 10 CG2R61 11 HGR61 12 HGR61 13 HGR61 14 HGR61 15 HGR61 16 HGR61 17 HGR61 18 HGR61
@<TRIPOS>MOLECULE
naphtalene
 18 19 0 0 0
****
USER_CHARGES
INVALID_CHARGES
Pose:   3 Cluster:   3 Fr_nu: 226169 TotEn:   -13.11
@<TRIPOS>ATOM
      1 C1        -63.7118   -7.3957  -20.3474 C.ar   1 LIG      -0.11500
      2 C2        -64.8773   -7.5959  -21.0810 C.ar   1 LIG      -0.11500
      3 C3        -65.4359  -10.2738  -16.8236 C.ar   1 LIG      -0.11500
      4 C4        -66.6014  -10.4739  -17.5574 C.ar   1 LIG      -0.11500
      5 C5        -63.5547   -8.0097  -19.1044 C.ar   1 LIG      -0.11700
      6 C6        -65.8902   -8.4107  -20.5748 C.ar   1 LIG      -0.11700
      7 C7        -64.4228   -9.4590  -17.3300 C.ar   1 LIG      -0.11700
      8 C8        -66.7586   -9.8600  -18.8003 C.ar   1 LIG      -0.11700
      9 C9        -64.5640   -8.8331  -18.5793 C.ar   1 LIG       0.00400
     10 C10       -65.7492   -9.0366  -19.3254 C.ar   1 LIG       0.00400
     11 H1        -62.9238   -6.7608  -20.7418 H      1 LIG       0.11500
     12 H2        -64.9985   -7.1177  -22.0487 H      1 LIG       0.11500
     13 H3        -65.3140  -10.7520  -15.8558 H      1 LIG       0.11500
     14 H4        -67.3896  -11.1077  -17.1618 H      1 LIG       0.11500
     15 H5        -62.6354   -7.8387  -18.5481 H      1 LIG       0.11500
     16 H6        -66.7926   -8.5535  -21.1657 H      1 LIG       0.11500
     17 H7        -63.5203   -9.3170  -16.7393 H      1 LIG       0.11500
     18 H8        -67.6782  -10.0302  -19.3565 H      1 LIG       0.11500
@<TRIPOS>BOND
      1       1       2 ar
      2       1       5 ar
      3       2       6 ar
      4       3       4 ar
      5       3       7 ar
      6       4       8 ar
      7       5       9 ar
      8       6      10 ar
      9       7       9 ar
     10       8      10 ar
     11       9      10 ar
     12       1      11 1
     13       2      12 1
     14       3      13 1
     15       4      14 1
     16       5      15 1
     17       6      16 1
     18       7      17 1
     19       8      18 1
@<TRIPOS>ALT_TYPE
CGenFF_4.0_ALT_TYPE_SET
CGenFF_4.0 1 CG2R61 2 CG2R61 3 CG2R61 4 CG2R61 5 CG2R61 6 CG2R61 7 CG2R61 8 CG2R61 9 CG2R61 10 CG2R61 11 HGR61 12 HGR61 13 HGR61 14 HGR61 15 HGR61 16 HGR61 17 HGR61 18 HGR61
@<TRIPOS>MOLECULE
naphtalene
 18 19 0 0 0
****
USER_CHARGES
INVALID_CHARGES
Pose:   4 Cluster:   4 Fr_nu:  13472 TotEn:   -11.89
@<TRIPOS>ATOM
      1 C1        -75.6208  -13.2051  -47.8634 C.ar   1 LIG      -0.11500
      2 C2        -76.7954  -13.6388  -47.2559 C.ar   1 LIG      -0.11500
      3 C3        -73.7591  -12.1331  -43.4979 C.ar   1 LIG      -0.11500
      4 C4        -74.9338  -12.5668  -42.8905 C.ar   1 LIG      -0.11500
      5 C5        -74.5691  -12.7213  -47.0846 C.ar   1 LIG      -0.11700
      6 C6        -76.9230  -13.5905  -45.8675 C.ar   1 LIG      -0.11700
      7 C7        -73.6316  -12.1815  -44.8864 C.ar   1 LIG      -0.11700
      8 C8        -75.9856  -13.0505  -43.6691 C.ar   1 LIG      -0.11700
      9 C9        -74.6801  -12.6654  -45.6857 C.ar   1 LIG       0.00400
     10 C10       -75.8746  -13.1064  -45.0681 C.ar   1 LIG       0.00400
     11 H1        -75.5223  -13.2425  -48.9443 H      1 LIG       0.11500
     12 H2        -77.6134  -14.0155  -47.8630 H      1 LIG       0.11500
     13 H3        -72.9405  -11.7564  -42.8912 H      1 LIG       0.11500
     14 H4        -75.0323  -12.5279  -41.8096 H      1 LIG       0.11500
     15 H5        -73.6603  -12.3872  -47.5810 H      1 LIG       0.11500
     16 H6        -77.8500  -13.9352  -45.4140 H      1 LIG       0.11500
     17 H7        -72.7043  -11.8376  -45.3396 H      1 LIG       0.11500
     18 H8        -76.8948  -13.3840  -43.1730 H      1 LIG       0.11500
@<TRIPOS>BOND
      1       1       2 ar
      2       1       5 ar
      3       2       6 ar
      4       3       4 ar
      5       3       7 ar
      6       4       8 ar
      7       5       9 ar
      8       6      10 ar
      9       7       9 ar
     10       8      10 ar
     11       9      10 ar
     12       1      11 1
     13       2      12 1
     14       3      13 1
     15       4      14 1
     16       5      15 1
     17       6      16 1
     18       7      17 1
     19       8      18 1
@<TRIPOS>ALT_TYPE
CGenFF_4.0_ALT_TYPE_SET
CGenFF_4.0 1 CG2R61 2 CG2R61 3 CG2R61 4 CG2R61 5 CG2R61 6 CG2R61 7 CG2R61 8 CG2R61 9 CG2R61 10 CG2R61 11 HGR61 12 HGR61 13 HGR61 14 HGR61 15 HGR61 16 HGR61 17 HGR61 18 HGR61
@<TRIPOS>MOLECULE
naphtalene
 18 19 0 0 0
****
USER_CHARGES
INVALID_CHARGES
Pose:   5 Cluster:   5 Fr_nu: 338993 TotEn:   -11.74
@<TRIPOS>ATOM
      1 C1        -67.0698    1.6661  -28.2785 C.ar   1 LIG      -0.11500
      2 C2        -68.1465    2.5466  -28.2324 C.ar   1 LIG      -0.11500
      3 C3        -70.1475   -2.0717  -28.7584 C.ar   1 LIG      -0.11500
      4 C4        -71.2241   -1.1910  -28.7123 C.ar   1 LIG      -0.11500
      5 C5        -67.2933    0.2963  -28.4208 C.ar   1 LIG      -0.11700
      6 C6        -69.4508    2.0610  -28.3284 C.ar   1 LIG      -0.11700
      7 C7        -68.8431   -1.5859  -28.6625 C.ar   1 LIG      -0.11700
      8 C8        -71.0007    0.1788  -28.5699 C.ar   1 LIG      -0.11700
      9 C9        -68.5996   -0.2102  -28.5189 C.ar   1 LIG       0.00400
     10 C10       -69.6945    0.6853  -28.4719 C.ar   1 LIG       0.00400
     11 H1        -66.0547    2.0447  -28.2032 H      1 LIG       0.11500
     12 H2        -67.9714    3.6128  -28.1219 H      1 LIG       0.11500
     13 H3        -70.3219   -3.1382  -28.8691 H      1 LIG       0.11500
     14 H4        -72.2391   -1.5703  -28.7862 H      1 LIG       0.11500
     15 H5        -66.4366   -0.3737  -28.4541 H      1 LIG       0.11500
     16 H6        -70.2773    2.7675  -28.2905 H      1 LIG       0.11500
     17 H7        -68.0167   -2.2926  -28.7012 H      1 LIG       0.11500
     18 H8        -71.8574    0.8489  -28.5359 H      1 LIG       0.11500
@<TRIPOS>BOND
      1       1       2 ar
      2       1       5 ar
      3       2       6 ar
      4       3       4 ar
      5       3       7 ar
      6       4       8 ar
      7       5       9 ar
      8       6      10 ar
      9       7       9 ar
     10       8      10 ar
     11       9      10 ar
     12       1      11 1
     13       2      12 1
     14       3      13 1
     15       4      14 1
     16       5      15 1
     17       6      16 1
     18       7      17 1
     19       8      18 1
@<TRIPOS>ALT_TYPE
CGenFF_4.0_ALT_TYPE_SET
CGenFF_4.0 1 CG2R61 2 CG2R61 3 CG2R61 4 CG2R61 5 CG2R61 6 CG2R61 7 CG2R61 8 CG2R61 9 CG2R61 10 CG2R61 11 HGR61 12 HGR61 13 HGR61 14 HGR61 15 HGR61 16 HGR61 17 HGR61 18 HGR61
@<TRIPOS>MOLECULE
naphtalene
 18 19 0 0 0
****
USER_CHARGES
INVALID_CHARGES
Pose:   6 Cluster:   6 Fr_nu: 307379 TotEn:   -11.47
@<TRIPOS>ATOM
      1 C1        -58.8168  -22.8559  -24.9595 C.ar   1 LIG      -0.11500
      2 C2        -58.6857  -23.6829  -23.8479 C.ar   1 LIG      -0.11500
      3 C3        -63.6292  -22.6841  -24.2635 C.ar   1 LIG      -0.11500
      4 C4        -63.4979  -23.5112  -23.1519 C.ar   1 LIG      -0.11500
      5 C5        -60.0773  -22.3981  -25.3447 C.ar   1 LIG      -0.11700
      6 C6        -59.8141  -24.0554  -23.1172 C.ar   1 LIG      -0.11700
      7 C7        -62.5006  -22.3116  -24.9942 C.ar   1 LIG      -0.11700
      8 C8        -62.2376  -23.9690  -22.7667 C.ar   1 LIG      -0.11700
      9 C9        -61.2242  -22.7631  -24.6209 C.ar   1 LIG       0.00400
     10 C10       -61.0907  -23.6041  -23.4905 C.ar   1 LIG       0.00400
     11 H1        -57.9380  -22.5667  -25.5284 H      1 LIG       0.11500
     12 H2        -57.7040  -24.0385  -23.5488 H      1 LIG       0.11500
     13 H3        -64.6108  -22.3280  -24.5632 H      1 LIG       0.11500
     14 H4        -64.3772  -23.8012  -22.5844 H      1 LIG       0.11500
     15 H5        -60.1562  -21.7529  -26.2172 H      1 LIG       0.11500
     16 H6        -59.6880  -24.7022  -22.2515 H      1 LIG       0.11500
     17 H7        -62.6268  -21.6641  -25.8594 H      1 LIG       0.11500
     18 H8        -62.1585  -24.6149  -21.8946 H      1 LIG       0.11500
@<TRIPOS>BOND
      1       1       2 ar
      2       1       5 ar
      3       2       6 ar
      4       3       4 ar
      5       3       7 ar
      6       4       8 ar
      7       5       9 ar
      8       6      10 ar
      9       7       9 ar
     10       8      10 ar
     11       9      10 ar
     12       1      11 1
     13       2      12 1
     14       3      13 1
     15       4      14 1
     16       5      15 1
     17       6      16 1
     18       7      17 1
     19       8      18 1
@<TRIPOS>ALT_TYPE
CGenFF_4.0_ALT_TYPE_SET
CGenFF_4.0 1 CG2R61 2 CG2R61 3 CG2R61 4 CG2R61 5 CG2R61 6 CG2R61 7 CG2R61 8 CG2R61 9 CG2R61 10 CG2R61 11 HGR61 12 HGR61 13 HGR61 14 HGR61 15 HGR61 16 HGR61 17 HGR61 18 HGR61
@<TRIPOS>MOLECULE
naphtalene
 18 19 0 0 0
****
USER_CHARGES
INVALID_CHARGES
Pose:   7 Cluster:   7 Fr_nu:  63390 TotEn:   -11.09
@<TRIPOS>ATOM
      1 C1        -63.4700   -7.0341  -18.0981 C.ar   1 LIG      -0.11500
      2 C2        -63.5116   -8.2508  -18.7725 C.ar   1 LIG      -0.11500
      3 C3        -66.0988   -8.9503  -14.4800 C.ar   1 LIG      -0.11500
      4 C4        -66.1404  -10.1669  -15.1545 C.ar   1 LIG      -0.11500
      5 C5        -64.1017   -6.8991  -16.8614 C.ar   1 LIG      -0.11700
      6 C6        -64.1849   -9.3370  -18.2131 C.ar   1 LIG      -0.11700
      7 C7        -65.4254   -7.8640  -15.0395 C.ar   1 LIG      -0.11700
      8 C8        -65.5088  -10.3020  -16.3912 C.ar   1 LIG      -0.11700
      9 C9        -64.7841   -7.9820  -16.2833 C.ar   1 LIG       0.00400
     10 C10       -64.8264   -9.2191  -16.9693 C.ar   1 LIG       0.00400
     11 H1        -62.9462   -6.1886  -18.5343 H      1 LIG       0.11500
     12 H2        -63.0193   -8.3549  -19.7350 H      1 LIG       0.11500
     13 H3        -66.5909   -8.8455  -13.5171 H      1 LIG       0.11500
     14 H4        -66.6655  -11.0116  -14.7185 H      1 LIG       0.11500
     15 H5        -64.0567   -5.9386  -16.3523 H      1 LIG       0.11500
     16 H6        -64.2041  -10.2788  -18.7577 H      1 LIG       0.11500
     17 H7        -65.4057   -6.9226  -14.4943 H      1 LIG       0.11500
     18 H8        -65.5544  -11.2623  -16.9009 H      1 LIG       0.11500
@<TRIPOS>BOND
      1       1       2 ar
      2       1       5 ar
      3       2       6 ar
      4       3       4 ar
      5       3       7 ar
      6       4       8 ar
      7       5       9 ar
      8       6      10 ar
      9       7       9 ar
     10       8      10 ar
     11       9      10 ar
     12       1      11 1
     13       2      12 1
     14       3      13 1
     15       4      14 1
     16       5      15 1
     17       6      16 1
     18       7      17 1
     19       8      18 1
@<TRIPOS>ALT_TYPE
CGenFF_4.0_ALT_TYPE_SET
CGenFF_4.0 1 CG2R61 2 CG2R61 3 CG2R61 4 CG2R61 5 CG2R61 6 CG2R61 7 CG2R61 8 CG2R61 9 CG2R61 10 CG2R61 11 HGR61 12 HGR61 13 HGR61 14 HGR61 15 HGR61 16 HGR61 17 HGR61 18 HGR61
@<TRIPOS>MOLECULE
naphtalene
 18 19 0 0 0
****
USER_CHARGES
INVALID_CHARGES
Pose:   8 Cluster:   8 Fr_nu:  48296 TotEn:   -11.08
@<TRIPOS>ATOM
      1 C1        -59.1714  -26.1027  -23.8780 C.ar   1 LIG      -0.11500
      2 C2        -60.5457  -26.0039  -23.6825 C.ar   1 LIG      -0.11500
      3 C3        -59.0259  -21.4274  -25.2172 C.ar   1 LIG      -0.11500
      4 C4        -60.4003  -21.3287  -25.0217 C.ar   1 LIG      -0.11500
      5 C5        -58.4454  -24.9918  -24.3085 C.ar   1 LIG      -0.11700
      6 C6        -61.1995  -24.7939  -23.9167 C.ar   1 LIG      -0.11700
      7 C7        -58.3721  -22.6375  -24.9829 C.ar   1 LIG      -0.11700
      8 C8        -61.1263  -22.4396  -24.5912 C.ar   1 LIG      -0.11700
      9 C9        -59.0871  -23.7659  -24.5493 C.ar   1 LIG       0.00400
     10 C10       -60.4847  -23.6655  -24.3505 C.ar   1 LIG       0.00400
     11 H1        -58.6631  -27.0451  -23.6960 H      1 LIG       0.11500
     12 H2        -61.1099  -26.8693  -23.3471 H      1 LIG       0.11500
     13 H3        -58.4610  -20.5622  -25.5525 H      1 LIG       0.11500
     14 H4        -60.9082  -20.3865  -25.2052 H      1 LIG       0.11500
     15 H5        -57.3720  -25.0922  -24.4551 H      1 LIG       0.11500
     16 H6        -62.2743  -24.7394  -23.7569 H      1 LIG       0.11500
     17 H7        -57.2972  -22.6916  -25.1420 H      1 LIG       0.11500
     18 H8        -62.2000  -22.3396  -24.4453 H      1 LIG       0.11500
@<TRIPOS>BOND
      1       1       2 ar
      2       1       5 ar
      3       2       6 ar
      4       3       4 ar
      5       3       7 ar
      6       4       8 ar
      7       5       9 ar
      8       6      10 ar
      9       7       9 ar
     10       8      10 ar
     11       9      10 ar
     12       1      11 1
     13       2      12 1
     14       3      13 1
     15       4      14 1
     16       5      15 1
     17       6      16 1
     18       7      17 1
     19       8      18 1
@<TRIPOS>ALT_TYPE
CGenFF_4.0_ALT_TYPE_SET
CGenFF_4.0 1 CG2R61 2 CG2R61 3 CG2R61 4 CG2R61 5 CG2R61 6 CG2R61 7 CG2R61 8 CG2R61 9 CG2R61 10 CG2R61 11 HGR61 12 HGR61 13 HGR61 14 HGR61 15 HGR61 16 HGR61 17 HGR61 18 HGR61
@<TRIPOS>MOLECULE
naphtalene
 18 19 0 0 0
****
USER_CHARGES
INVALID_CHARGES
Pose:   9 Cluster:   9 Fr_nu:  29452 TotEn:   -10.86
@<TRIPOS>ATOM
      1 C1        -61.0926  -22.2339  -25.0995 C.ar   1 LIG      -0.11500
      2 C2        -60.2722  -21.1753  -24.7211 C.ar   1 LIG      -0.11500
      3 C3        -58.2631  -25.3145  -22.6141 C.ar   1 LIG      -0.11500
      4 C4        -57.4428  -24.2558  -22.2358 C.ar   1 LIG      -0.11500
      5 C5        -60.8020  -23.5300  -24.6724 C.ar   1 LIG      -0.11700
      6 C6        -59.1583  -21.4085  -23.9143 C.ar   1 LIG      -0.11700
      7 C7        -59.3772  -25.0812  -23.4209 C.ar   1 LIG      -0.11700
      8 C8        -57.7333  -22.9597  -22.6628 C.ar   1 LIG      -0.11700
      9 C9        -59.6847  -23.7831  -23.8600 C.ar   1 LIG       0.00400
     10 C10       -58.8506  -22.7065  -23.4753 C.ar   1 LIG       0.00400
     11 H1        -61.9594  -22.0519  -25.7280 H      1 LIG       0.11500
     12 H2        -60.4995  -20.1667  -25.0539 H      1 LIG       0.11500
     13 H3        -58.0365  -26.3235  -22.2814 H      1 LIG       0.11500
     14 H4        -56.5754  -24.4386  -21.6084 H      1 LIG       0.11500
     15 H5        -61.4569  -24.3423  -24.9808 H      1 LIG       0.11500
     16 H6        -58.5312  -20.5659  -23.6303 H      1 LIG       0.11500
     17 H7        -60.0046  -25.9238  -23.7041 H      1 LIG       0.11500
     18 H8        -57.0781  -22.1473  -22.3552 H      1 LIG       0.11500
@<TRIPOS>BOND
      1       1       2 ar
      2       1       5 ar
      3       2       6 ar
      4       3       4 ar
      5       3       7 ar
      6       4       8 ar
      7       5       9 ar
      8       6      10 ar
      9       7       9 ar
     10       8      10 ar
     11       9      10 ar
     12       1      11 1
     13       2      12 1
     14       3      13 1
     15       4      14 1
     16       5      15 1
     17       6      16 1
     18       7      17 1
     19       8      18 1
@<TRIPOS>ALT_TYPE
CGenFF_4.0_ALT_TYPE_SET
CGenFF_4.0 1 CG2R61 2 CG2R61 3 CG2R61 4 CG2R61 5 CG2R61 6 CG2R61 7 CG2R61 8 CG2R61 9 CG2R61 10 CG2R61 11 HGR61 12 HGR61 13 HGR61 14 HGR61 15 HGR61 16 HGR61 17 HGR61 18 HGR61
@<TRIPOS>MOLECULE
naphtalene
 18 19 0 0 0
****
USER_CHARGES
INVALID_CHARGES
Pose:  10 Cluster:  10 Fr_nu: 193111 TotEn:   -10.82
@<TRIPOS>ATOM
      1 C1        -60.2606  -11.3385  -55.6799 C.ar   1 LIG      -0.11500
      2 C2        -60.7068  -10.0218  -55.7444 C.ar   1 LIG      -0.11500
      3 C3        -63.2344  -12.5252  -59.3434 C.ar   1 LIG      -0.11500
      4 C4        -63.6805  -11.2085  -59.4078 C.ar   1 LIG      -0.11500
      5 C5        -60.7748  -12.2940  -56.5570 C.ar   1 LIG      -0.11700
      6 C6        -61.6687   -9.6554  -56.6860 C.ar   1 LIG      -0.11700
      7 C7        -62.2723  -12.8916  -58.4018 C.ar   1 LIG      -0.11700
      8 C8        -63.1664  -10.2530  -58.5307 C.ar   1 LIG      -0.11700
      9 C9        -61.7438  -11.9430  -57.5111 C.ar   1 LIG       0.00400
     10 C10       -62.1974  -10.6040  -57.5766 C.ar   1 LIG       0.00400
     11 H1        -59.5121  -11.6232  -54.9463 H      1 LIG       0.11500
     12 H2        -60.3056   -9.2787  -55.0614 H      1 LIG       0.11500
     13 H3        -63.6351  -13.2690  -60.0264 H      1 LIG       0.11500
     14 H4        -64.4300  -10.9247  -60.1406 H      1 LIG       0.11500
     15 H5        -60.4118  -13.3174  -56.4883 H      1 LIG       0.11500
     16 H6        -62.0026   -8.6204  -56.7188 H      1 LIG       0.11500
     17 H7        -61.9380  -13.9265  -58.3697 H      1 LIG       0.11500
     18 H8        -63.5299   -9.2297  -58.5988 H      1 LIG       0.11500
@<TRIPOS>BOND
      1       1       2 ar
      2       1       5 ar
      3       2       6 ar
      4       3       4 ar
      5       3       7 ar
      6       4       8 ar
      7       5       9 ar
      8       6      10 ar
      9       7       9 ar
     10       8      10 ar
     11       9      10 ar
     12       1      11 1
     13       2      12 1
     14       3      13 1
     15       4      14 1
     16       5      15 1
     17       6      16 1
     18       7      17 1
     19       8      18 1
@<TRIPOS>ALT_TYPE
CGenFF_4.0_ALT_TYPE_SET
CGenFF_4.0 1 CG2R61 2 CG2R61 3 CG2R61 4 CG2R61 5 CG2R61 6 CG2R61 7 CG2R61 8 CG2R61 9 CG2R61 10 CG2R61 11 HGR61 12 HGR61 13 HGR61 14 HGR61 15 HGR61 16 HGR61 17 HGR61 18 HGR61
@<TRIPOS>MOLECULE
naphtalene
 18 19 0 0 0
****
USER_CHARGES
INVALID_CHARGES
Pose:  11 Cluster:  11 Fr_nu: 253072 TotEn:   -10.81
@<TRIPOS>ATOM
      1 C1        -66.2299  -18.9577  -55.7061 C.ar   1 LIG      -0.11500
      2 C2        -64.8965  -18.6298  -55.9329 C.ar   1 LIG      -0.11500
      3 C3        -65.0161  -20.9328  -51.4284 C.ar   1 LIG      -0.11500
      4 C4        -63.6828  -20.6048  -51.6553 C.ar   1 LIG      -0.11500
      5 C5        -66.5978  -19.6126  -54.5304 C.ar   1 LIG      -0.11700
      6 C6        -63.9260  -18.9553  -54.9851 C.ar   1 LIG      -0.11700
      7 C7        -65.9867  -20.6072  -52.3763 C.ar   1 LIG      -0.11700
      8 C8        -63.3147  -19.9500  -52.8310 C.ar   1 LIG      -0.11700
      9 C9        -65.6342  -19.9481  -53.5653 C.ar   1 LIG       0.00400
     10 C10       -64.2784  -19.6145  -53.7961 C.ar   1 LIG       0.00400
     11 H1        -66.9849  -18.7045  -56.4446 H      1 LIG       0.11500
     12 H2        -64.6112  -18.1197  -56.8484 H      1 LIG       0.11500
     13 H3        -65.3022  -21.4429  -50.5128 H      1 LIG       0.11500
     14 H4        -62.9280  -20.8595  -50.9171 H      1 LIG       0.11500
     15 H5        -67.6460  -19.8596  -54.3743 H      1 LIG       0.11500
     16 H6        -62.8899  -18.6888  -55.1830 H      1 LIG       0.11500
     17 H7        -67.0229  -20.8730  -52.1778 H      1 LIG       0.11500
     18 H8        -62.2665  -19.7036  -52.9876 H      1 LIG       0.11500
@<TRIPOS>BOND
      1       1       2 ar
      2       1       5 ar
      3       2       6 ar
      4       3       4 ar
      5       3       7 ar
      6       4       8 ar
      7       5       9 ar
      8       6      10 ar
      9       7       9 ar
     10       8      10 ar
     11       9      10 ar
     12       1      11 1
     13       2      12 1
     14       3      13 1
     15       4      14 1
     16       5      15 1
     17       6      16 1
     18       7      17 1
     19       8      18 1
@<TRIPOS>ALT_TYPE
CGenFF_4.0_ALT_TYPE_SET
CGenFF_4.0 1 CG2R61 2 CG2R61 3 CG2R61 4 CG2R61 5 CG2R61 6 CG2R61 7 CG2R61 8 CG2R61 9 CG2R61 10 CG2R61 11 HGR61 12 HGR61 13 HGR61 14 HGR61 15 HGR61 16 HGR61 17 HGR61 18 HGR61
@<TRIPOS>MOLECULE
naphtalene
 18 19 0 0 0
****
USER_CHARGES
INVALID_CHARGES
Pose:  12 Cluster:  12 Fr_nu: 151817 TotEn:   -10.66
@<TRIPOS>ATOM
      1 C1        -62.2149    0.8027  -54.5798 C.ar   1 LIG      -0.11500
      2 C2        -60.8859    0.4833  -54.3182 C.ar   1 LIG      -0.11500
      3 C3        -62.4160   -2.7515  -57.8964 C.ar   1 LIG      -0.11500
      4 C4        -61.0869   -3.0708  -57.6347 C.ar   1 LIG      -0.11500
      5 C5        -62.9319    0.0808  -55.5344 C.ar   1 LIG      -0.11700
      6 C6        -60.2687   -0.5591  -55.0100 C.ar   1 LIG      -0.11700
      7 C7        -63.0332   -1.7090  -57.2045 C.ar   1 LIG      -0.11700
      8 C8        -60.3698   -2.3489  -56.6802 C.ar   1 LIG      -0.11700
      9 C9        -62.3266   -0.9717  -56.2403 C.ar   1 LIG       0.00400
     10 C10       -60.9751   -1.2964  -55.9743 C.ar   1 LIG       0.00400
     11 H1        -62.6947    1.6147  -54.0413 H      1 LIG       0.11500
     12 H2        -60.3287    1.0458  -53.5747 H      1 LIG       0.11500
     13 H3        -62.9739   -3.3138  -58.6398 H      1 LIG       0.11500
     14 H4        -60.6072   -3.8820  -58.1745 H      1 LIG       0.11500
     15 H5        -63.9696    0.3482  -55.7228 H      1 LIG       0.11500
     16 H6        -59.2290   -0.7917  -54.7890 H      1 LIG       0.11500
     17 H7        -64.0730   -1.4771  -57.4251 H      1 LIG       0.11500
     18 H8        -59.3318   -2.6156  -56.4922 H      1 LIG       0.11500
@<TRIPOS>BOND
      1       1       2 ar
      2       1       5 ar
      3       2       6 ar
      4       3       4 ar
      5       3       7 ar
      6       4       8 ar
      7       5       9 ar
      8       6      10 ar
      9       7       9 ar
     10       8      10 ar
     11       9      10 ar
     12       1      11 1
     13       2      12 1
     14       3      13 1
     15       4      14 1
     16       5      15 1
     17       6      16 1
     18       7      17 1
     19       8      18 1
@<TRIPOS>ALT_TYPE
CGenFF_4.0_ALT_TYPE_SET
CGenFF_4.0 1 CG2R61 2 CG2R61 3 CG2R61 4 CG2R61 5 CG2R61 6 CG2R61 7 CG2R61 8 CG2R61 9 CG2R61 10 CG2R61 11 HGR61 12 HGR61 13 HGR61 14 HGR61 15 HGR61 16 HGR61 17 HGR61 18 HGR61
@<TRIPOS>MOLECULE
naphtalene
 18 19 0 0 0
****
USER_CHARGES
INVALID_CHARGES
Pose:  13 Cluster:  13 Fr_nu:  55744 TotEn:   -10.50
@<TRIPOS>ATOM
      1 C1        -62.3095    0.8053  -23.5985 C.ar   1 LIG      -0.11500
      2 C2        -62.6176    1.5835  -24.7104 C.ar   1 LIG      -0.11500
      3 C3        -64.9769   -2.8384  -25.4100 C.ar   1 LIG      -0.11500
      4 C4        -65.2850   -2.0600  -26.5218 C.ar   1 LIG      -0.11500
      5 C5        -62.8170   -0.4898  -23.4901 C.ar   1 LIG      -0.11700
      6 C6        -63.4342    1.0698  -25.7181 C.ar   1 LIG      -0.11700
      7 C7        -64.1602   -2.3246  -24.4023 C.ar   1 LIG      -0.11700
      8 C8        -64.7776   -0.7649  -26.6303 C.ar   1 LIG      -0.11700
      9 C9        -63.6407   -1.0231  -24.4949 C.ar   1 LIG       0.00400
     10 C10       -63.9539   -0.2316  -25.6255 C.ar   1 LIG       0.00400
     11 H1        -61.6741    1.2059  -22.8141 H      1 LIG       0.11500
     12 H2        -62.2217    2.5915  -24.7939 H      1 LIG       0.11500
     13 H3        -65.3724   -3.8467  -25.3259 H      1 LIG       0.11500
     14 H4        -65.9216   -2.4606  -27.3052 H      1 LIG       0.11500
     15 H5        -62.5634   -1.0800  -22.6119 H      1 LIG       0.11500
     16 H6        -63.6616    1.6957  -26.5785 H      1 LIG       0.11500
     17 H7        -63.9323   -2.9510  -23.5423 H      1 LIG       0.11500
     18 H8        -65.0317   -0.1742  -27.5081 H      1 LIG       0.11500
@<TRIPOS>BOND
      1       1       2 ar
      2       1       5 ar
      3       2       6 ar
      4       3       4 ar
      5       3       7 ar
      6       4       8 ar
      7       5       9 ar
      8       6      10 ar
      9       7       9 ar
     10       8      10 ar
     11       9      10 ar
     12       1      11 1
     13       2      12 1
     14       3      13 1
     15       4      14 1
     16       5      15 1
     17       6      16 1
     18       7      17 1
     19       8      18 1
@<TRIPOS>ALT_TYPE
CGenFF_4.0_ALT_TYPE_SET
CGenFF_4.0 1 CG2R61 2 CG2R61 3 CG2R61 4 CG2R61 5 CG2R61 6 CG2R61 7 CG2R61 8 CG2R61 9 CG2R61 10 CG2R61 11 HGR61 12 HGR61 13 HGR61 14 HGR61 15 HGR61 16 HGR61 17 HGR61 18 HGR61
@<TRIPOS>MOLECULE
naphtalene
 18 19 0 0 0
****
USER_CHARGES
INVALID_CHARGES
Pose:  14 Cluster:  14 Fr_nu:    102 TotEn:   -10.20
@<TRIPOS>ATOM
      1 C1        -52.9995  -13.7443  -46.2611 C.ar   1 LIG      -0.11500
      2 C2        -53.7656  -12.6267  -46.5784 C.ar   1 LIG      -0.11500
      3 C3        -51.1736  -11.3986  -42.4093 C.ar   1 LIG      -0.11500
      4 C4        -51.9397  -10.2810  -42.7267 C.ar   1 LIG      -0.11500
      5 C5        -52.1617  -13.7230  -45.1456 C.ar   1 LIG      -0.11700
      6 C6        -53.6971  -11.4835  -45.7818 C.ar   1 LIG      -0.11700
      7 C7        -51.2422  -12.5419  -43.2060 C.ar   1 LIG      -0.11700
      8 C8        -52.7775  -10.3022  -43.8422 C.ar   1 LIG      -0.11700
      9 C9        -52.0800  -12.5808  -44.3325 C.ar   1 LIG       0.00400
     10 C10       -52.8592  -11.4444  -44.6553 C.ar   1 LIG       0.00400
     11 H1        -53.0529  -14.6338  -46.8820 H      1 LIG       0.11500
     12 H2        -54.4177  -12.6444  -47.4468 H      1 LIG       0.11500
     13 H3        -50.5212  -11.3816  -41.5407 H      1 LIG       0.11500
     14 H4        -51.8849   -9.3913  -42.1063 H      1 LIG       0.11500
     15 H5        -51.5715  -14.6080  -44.9168 H      1 LIG       0.11500
     16 H6        -54.3052  -10.6216  -46.0483 H      1 LIG       0.11500
     17 H7        -50.6346  -13.4039  -42.9388 H      1 LIG       0.11500
     18 H8        -53.3673   -9.4170  -44.0717 H      1 LIG       0.11500
@<TRIPOS>BOND
      1       1       2 ar
      2       1       5 ar
      3       2       6 ar
      4       3       4 ar
      5       3       7 ar
      6       4       8 ar
      7       5       9 ar
      8       6      10 ar
      9       7       9 ar
     10       8      10 ar
     11       9      10 ar
     12       1      11 1
     13       2      12 1
     14       3      13 1
     15       4      14 1
     16       5      15 1
     17       6      16 1
     18       7      17 1
     19       8      18 1
@<TRIPOS>ALT_TYPE
CGenFF_4.0_ALT_TYPE_SET
CGenFF_4.0 1 CG2R61 2 CG2R61 3 CG2R61 4 CG2R61 5 CG2R61 6 CG2R61 7 CG2R61 8 CG2R61 9 CG2R61 10 CG2R61 11 HGR61 12 HGR61 13 HGR61 14 HGR61 15 HGR61 16 HGR61 17 HGR61 18 HGR61
@<TRIPOS>MOLECULE
naphtalene
 18 19 0 0 0
****
USER_CHARGES
INVALID_CHARGES
Pose:  15 Cluster:  15 Fr_nu: 394123 TotEn:   -10.03
@<TRIPOS>ATOM
      1 C1        -66.6325  -24.1996  -41.0095 C.ar   1 LIG      -0.11500
      2 C2        -67.5152  -24.3668  -39.9467 C.ar   1 LIG      -0.11500
      3 C3        -69.2524  -27.3148  -43.6749 C.ar   1 LIG      -0.11500
      4 C4        -70.1351  -27.4819  -42.6120 C.ar   1 LIG      -0.11500
      5 C5        -66.8398  -24.8890  -42.2047 C.ar   1 LIG      -0.11700
      6 C6        -68.6085  -25.2237  -40.0747 C.ar   1 LIG      -0.11700
      7 C7        -68.1590  -26.4577  -43.5469 C.ar   1 LIG      -0.11700
      8 C8        -69.9279  -26.7926  -41.4168 C.ar   1 LIG      -0.11700
      9 C9        -67.9350  -25.7559  -42.3512 C.ar   1 LIG       0.00400
     10 C10       -68.8326  -25.9258  -41.2703 C.ar   1 LIG       0.00400
     11 H1        -65.7812  -23.5327  -40.9091 H      1 LIG       0.11500
     12 H2        -67.3531  -23.8294  -39.0168 H      1 LIG       0.11500
     13 H3        -69.4141  -27.8519  -44.6053 H      1 LIG       0.11500
     14 H4        -70.9854  -28.1500  -42.7125 H      1 LIG       0.11500
     15 H5        -66.1367  -24.7434  -43.0222 H      1 LIG       0.11500
     16 H6        -69.2860  -25.3388  -39.2311 H      1 LIG       0.11500
     17 H7        -67.4822  -26.3422  -44.3908 H      1 LIG       0.11500
     18 H8        -70.6304  -26.9387  -40.5989 H      1 LIG       0.11500
@<TRIPOS>BOND
      1       1       2 ar
      2       1       5 ar
      3       2       6 ar
      4       3       4 ar
      5       3       7 ar
      6       4       8 ar
      7       5       9 ar
      8       6      10 ar
      9       7       9 ar
     10       8      10 ar
     11       9      10 ar
     12       1      11 1
     13       2      12 1
     14       3      13 1
     15       4      14 1
     16       5      15 1
     17       6      16 1
     18       7      17 1
     19       8      18 1
@<TRIPOS>ALT_TYPE
CGenFF_4.0_ALT_TYPE_SET
CGenFF_4.0 1 CG2R61 2 CG2R61 3 CG2R61 4 CG2R61 5 CG2R61 6 CG2R61 7 CG2R61 8 CG2R61 9 CG2R61 10 CG2R61 11 HGR61 12 HGR61 13 HGR61 14 HGR61 15 HGR61 16 HGR61 17 HGR61 18 HGR61
@<TRIPOS>MOLECULE
naphtalene
 18 19 0 0 0
****
USER_CHARGES
INVALID_CHARGES
Pose:  16 Cluster:  16 Fr_nu:   3768 TotEn:    -9.83
@<TRIPOS>ATOM
      1 C1        -63.5542  -25.2652  -23.7458 C.ar   1 LIG      -0.11500
      2 C2        -62.6046  -25.8760  -22.9320 C.ar   1 LIG      -0.11500
      3 C3        -60.4764  -21.5900  -24.5782 C.ar   1 LIG      -0.11500
      4 C4        -59.5269  -22.2009  -23.7644 C.ar   1 LIG      -0.11500
      5 C5        -63.2668  -24.0463  -24.3609 C.ar   1 LIG      -0.11700
      6 C6        -61.3642  -25.2705  -22.7302 C.ar   1 LIG      -0.11700
      7 C7        -61.7169  -22.1957  -24.7801 C.ar   1 LIG      -0.11700
      8 C8        -59.8142  -23.4197  -23.1492 C.ar   1 LIG      -0.11700
      9 C9        -62.0232  -23.4224  -24.1688 C.ar   1 LIG       0.00400
     10 C10       -61.0578  -24.0436  -23.3413 C.ar   1 LIG       0.00400
     11 H1        -64.5199  -25.7368  -23.9021 H      1 LIG       0.11500
     12 H2        -62.8293  -26.8250  -22.4539 H      1 LIG       0.11500
     13 H3        -60.2523  -20.6409  -25.0568 H      1 LIG       0.11500
     14 H4        -58.5619  -21.7281  -23.6073 H      1 LIG       0.11500
     15 H5        -64.0243  -23.5868  -24.9925 H      1 LIG       0.11500
     16 H6        -60.6368  -25.7661  -22.0905 H      1 LIG       0.11500
     17 H7        -62.4437  -21.7003  -25.4204 H      1 LIG       0.11500
     18 H8        -59.0572  -23.8790  -22.5169 H      1 LIG       0.11500
@<TRIPOS>BOND
      1       1       2 ar
      2       1       5 ar
      3       2       6 ar
      4       3       4 ar
      5       3       7 ar
      6       4       8 ar
      7       5       9 ar
      8       6      10 ar
      9       7       9 ar
     10       8      10 ar
     11       9      10 ar
     12       1      11 1
     13       2      12 1
     14       3      13 1
     15       4      14 1
     16       5      15 1
     17       6      16 1
     18       7      17 1
     19       8      18 1
@<TRIPOS>ALT_TYPE
CGenFF_4.0_ALT_TYPE_SET
CGenFF_4.0 1 CG2R61 2 CG2R61 3 CG2R61 4 CG2R61 5 CG2R61 6 CG2R61 7 CG2R61 8 CG2R61 9 CG2R61 10 CG2R61 11 HGR61 12 HGR61 13 HGR61 14 HGR61 15 HGR61 16 HGR61 17 HGR61 18 HGR61
@<TRIPOS>MOLECULE
naphtalene
 18 19 0 0 0
****
USER_CHARGES
INVALID_CHARGES
Pose:  17 Cluster:  17 Fr_nu:   9244 TotEn:    -9.55
@<TRIPOS>ATOM
      1 C1        -64.9003   -8.3918  -17.2421 C.ar   1 LIG      -0.11500
      2 C2        -64.7528   -9.3933  -18.1972 C.ar   1 LIG      -0.11500
      3 C3        -66.5048  -11.6836  -14.0386 C.ar   1 LIG      -0.11500
      4 C4        -66.3573  -12.6850  -14.9938 C.ar   1 LIG      -0.11500
      5 C5        -65.3726   -8.7063  -15.9675 C.ar   1 LIG      -0.11700
      6 C6        -65.0769  -10.7129  -17.8815 C.ar   1 LIG      -0.11700
      7 C7        -66.1806  -10.3639  -14.3544 C.ar   1 LIG      -0.11700
      8 C8        -65.8851  -12.3706  -16.2684 C.ar   1 LIG      -0.11700
      9 C9        -65.7038  -10.0293  -15.6323 C.ar   1 LIG       0.00400
     10 C10       -65.5538  -11.0476  -16.6036 C.ar   1 LIG       0.00400
     11 H1        -64.6483   -7.3645  -17.4886 H      1 LIG       0.11500
     12 H2        -64.3847   -9.1474  -19.1891 H      1 LIG       0.11500
     13 H3        -66.8728  -11.9288  -13.0463 H      1 LIG       0.11500
     14 H4        -66.6108  -13.7118  -14.7472 H      1 LIG       0.11500
     15 H5        -65.4804   -7.9072  -15.2369 H      1 LIG       0.11500
     16 H6        -64.9533  -11.4797  -18.6435 H      1 LIG       0.11500
     17 H7        -66.3035   -9.5975  -13.5920 H      1 LIG       0.11500
     18 H8        -65.7779  -13.1694  -16.9995 H      1 LIG       0.11500
@<TRIPOS>BOND
      1       1       2 ar
      2       1       5 ar
      3       2       6 ar
      4       3       4 ar
      5       3       7 ar
      6       4       8 ar
      7       5       9 ar
      8       6      10 ar
      9       7       9 ar
     10       8      10 ar
     11       9      10 ar
     12       1      11 1
     13       2      12 1
     14       3      13 1
     15       4      14 1
     16       5      15 1
     17       6      16 1
     18       7      17 1
     19       8      18 1
@<TRIPOS>ALT_TYPE
CGenFF_4.0_ALT_TYPE_SET
CGenFF_4.0 1 CG2R61 2 CG2R61 3 CG2R61 4 CG2R61 5 CG2R61 6 CG2R61 7 CG2R61 8 CG2R61 9 CG2R61 10 CG2R61 11 HGR61 12 HGR61 13 HGR61 14 HGR61 15 HGR61 16 HGR61 17 HGR61 18 HGR61
@<TRIPOS>MOLECULE
naphtalene
 18 19 0 0 0
****
USER_CHARGES
INVALID_CHARGES
Pose:  18 Cluster:  18 Fr_nu:  95707 TotEn:    -9.28
@<TRIPOS>ATOM
      1 C1        -65.9646   -2.3660  -26.7929 C.ar   1 LIG      -0.11500
      2 C2        -64.9046   -1.6749  -26.2136 C.ar   1 LIG      -0.11500
      3 C3        -67.8280    1.8341  -28.3930 C.ar   1 LIG      -0.11500
      4 C4        -66.7679    2.5251  -27.8136 C.ar   1 LIG      -0.11500
      5 C5        -66.9592   -1.6702  -27.4808 C.ar   1 LIG      -0.11700
      6 C6        -64.8349   -0.2856  -26.3199 C.ar   1 LIG      -0.11700
      7 C7        -67.8975    0.4447  -28.2866 C.ar   1 LIG      -0.11700
      8 C8        -65.7733    1.8295  -27.1256 C.ar   1 LIG      -0.11700
      9 C9        -66.9052   -0.2717  -27.5978 C.ar   1 LIG       0.00400
     10 C10       -65.8273    0.4309  -27.0086 C.ar   1 LIG       0.00400
     11 H1        -66.0185   -3.4475  -26.7093 H      1 LIG       0.11500
     12 H2        -64.1306   -2.2174  -25.6784 H      1 LIG       0.11500
     13 H3        -68.6023    2.3762  -28.9285 H      1 LIG       0.11500
     14 H4        -66.7152    3.6067  -27.8963 H      1 LIG       0.11500
     15 H5        -67.7788   -2.2311  -27.9254 H      1 LIG       0.11500
     16 H6        -63.9970    0.2340  -25.8598 H      1 LIG       0.11500
     17 H7        -68.7351   -0.0747  -28.7475 H      1 LIG       0.11500
     18 H8        -64.9540    2.3902  -26.6803 H      1 LIG       0.11500
@<TRIPOS>BOND
      1       1       2 ar
      2       1       5 ar
      3       2       6 ar
      4       3       4 ar
      5       3       7 ar
      6       4       8 ar
      7       5       9 ar
      8       6      10 ar
      9       7       9 ar
     10       8      10 ar
     11       9      10 ar
     12       1      11 1
     13       2      12 1
     14       3      13 1
     15       4      14 1
     16       5      15 1
     17       6      16 1
     18       7      17 1
     19       8      18 1
@<TRIPOS>ALT_TYPE
CGenFF_4.0_ALT_TYPE_SET
CGenFF_4.0 1 CG2R61 2 CG2R61 3 CG2R61 4 CG2R61 5 CG2R61 6 CG2R61 7 CG2R61 8 CG2R61 9 CG2R61 10 CG2R61 11 HGR61 12 HGR61 13 HGR61 14 HGR61 15 HGR61 16 HGR61 17 HGR61 18 HGR61
@<TRIPOS>MOLECULE
naphtalene
 18 19 0 0 0
****
USER_CHARGES
INVALID_CHARGES
Pose:  19 Cluster:  19 Fr_nu: 375575 TotEn:    -9.16
@<TRIPOS>ATOM
      1 C1        -54.2204  -10.4112  -47.0796 C.ar   1 LIG      -0.11500
      2 C2        -54.8356  -10.6446  -48.3059 C.ar   1 LIG      -0.11500
      3 C3        -54.0847  -15.2012  -46.2364 C.ar   1 LIG      -0.11500
      4 C4        -54.7000  -15.4344  -47.4627 C.ar   1 LIG      -0.11500
      5 C5        -53.8778  -11.4831  -46.2548 C.ar   1 LIG      -0.11700
      6 C6        -55.1108  -11.9505  -48.7122 C.ar   1 LIG      -0.11700
      7 C7        -53.8095  -13.8951  -45.8302 C.ar   1 LIG      -0.11700
      8 C8        -55.0426  -14.3626  -48.2876 C.ar   1 LIG      -0.11700
      9 C9        -54.1474  -12.8043  -46.6477 C.ar   1 LIG       0.00400
     10 C10       -54.7731  -13.0415  -47.8947 C.ar   1 LIG       0.00400
     11 H1        -54.0069   -9.3943  -46.7636 H      1 LIG       0.11500
     12 H2        -55.1016   -9.8095  -48.9474 H      1 LIG       0.11500
     13 H3        -53.8183  -16.0361  -45.5944 H      1 LIG       0.11500
     14 H4        -54.9145  -16.4515  -47.7776 H      1 LIG       0.11500
     15 H5        -53.3980  -11.2771  -45.3003 H      1 LIG       0.11500
     16 H6        -55.5919  -12.1096  -49.6750 H      1 LIG       0.11500
     17 H7        -53.3277  -13.7364  -44.8677 H      1 LIG       0.11500
     18 H8        -55.5232  -14.5684  -49.2419 H      1 LIG       0.11500
@<TRIPOS>BOND
      1       1       2 ar
      2       1       5 ar
      3       2       6 ar
      4       3       4 ar
      5       3       7 ar
      6       4       8 ar
      7       5       9 ar
      8       6      10 ar
      9       7       9 ar
     10       8      10 ar
     11       9      10 ar
     12       1      11 1
     13       2      12 1
     14       3      13 1
     15       4      14 1
     16       5      15 1
     17       6      16 1
     18       7      17 1
     19       8      18 1
@<TRIPOS>ALT_TYPE
CGenFF_4.0_ALT_TYPE_SET
CGenFF_4.0 1 CG2R61 2 CG2R61 3 CG2R61 4 CG2R61 5 CG2R61 6 CG2R61 7 CG2R61 8 CG2R61 9 CG2R61 10 CG2R61 11 HGR61 12 HGR61 13 HGR61 14 HGR61 15 HGR61 16 HGR61 17 HGR61 18 HGR61
@<TRIPOS>MOLECULE
naphtalene
 18 19 0 0 0
****
USER_CHARGES
INVALID_CHARGES
Pose:  20 Cluster:  20 Fr_nu: 425594 TotEn:    -8.21
@<TRIPOS>ATOM
      1 C1        -70.7265  -26.4620  -42.3623 C.ar   1 LIG      -0.11500
      2 C2        -70.7772  -27.3717  -41.3103 C.ar   1 LIG      -0.11500
      3 C3        -66.8841  -24.2984  -40.3062 C.ar   1 LIG      -0.11500
      4 C4        -66.9349  -25.2081  -39.2542 C.ar   1 LIG      -0.11500
      5 C5        -69.7473  -25.4684  -42.3800 C.ar   1 LIG      -0.11700
      6 C6        -69.8490  -27.2913  -40.2719 C.ar   1 LIG      -0.11700
      7 C7        -67.8124  -24.3789  -41.3447 C.ar   1 LIG      -0.11700
      8 C8        -67.9141  -26.2018  -39.2364 C.ar   1 LIG      -0.11700
      9 C9        -68.8049  -25.3725  -41.3431 C.ar   1 LIG       0.00400
     10 C10       -68.8565  -26.2976  -40.2733 C.ar   1 LIG       0.00400
     11 H1        -71.4497  -26.5247  -43.1701 H      1 LIG       0.11500
     12 H2        -71.5397  -28.1450  -41.2976 H      1 LIG       0.11500
     13 H3        -66.1215  -23.5248  -40.3196 H      1 LIG       0.11500
     14 H4        -66.2123  -25.1441  -38.4460 H      1 LIG       0.11500
     15 H5        -69.7269  -24.7677  -43.2122 H      1 LIG       0.11500
     16 H6        -69.9070  -28.0132  -39.4599 H      1 LIG       0.11500
     17 H7        -67.7536  -23.6574  -42.1569 H      1 LIG       0.11500
     18 H8        -67.9352  -26.9021  -38.4039 H      1 LIG       0.11500
@<TRIPOS>BOND
      1       1       2 ar
      2       1       5 ar
      3       2       6 ar
      4       3       4 ar
      5       3       7 ar
      6       4       8 ar
      7       5       9 ar
      8       6      10 ar
      9       7       9 ar
     10       8      10 ar
     11       9      10 ar
     12       1      11 1
     13       2      12 1
     14       3      13 1
     15       4      14 1
     16       5      15 1
     17       6      16 1
     18       7      17 1
     19       8      18 1
@<TRIPOS>ALT_TYPE
CGenFF_4.0_ALT_TYPE_SET
CGenFF_4.0 1 CG2R61 2 CG2R61 3 CG2R61 4 CG2R61 5 CG2R61 6 CG2R61 7 CG2R61 8 CG2R61 9 CG2R61 10 CG2R61 11 HGR61 12 HGR61 13 HGR61 14 HGR61 15 HGR61 16 HGR61 17 HGR61 18 HGR61
# TRIPOS MOL2 file generated by SEED

@<TRIPOS>MOLECULE
pyrazole
 9 9 0 0 0
****
USER_CHARGES
INVALID_CHARGES
Pose:   1 Cluster:   1 Fr_nu: 168843 TotEn:   -20.30
@<TRIPOS>ATOM
      1 C1        -73.4398  -12.1807  -43.6768 C.2    1 LIG      -0.25100
      2 C2        -72.1663  -11.7021  -43.3150 C.2    1 LIG       0.13200
      3 C3        -73.7403  -11.5128  -44.8387 C.2    1 LIG      -0.03800
      4 N1        -71.6904  -10.7999  -44.1773 N.2    1 LIG      -0.57800
      5 N2        -72.6700  -10.7063  -45.0926 N.pl3  1 LIG      -0.05900
      6 H1        -74.0542  -12.9085  -43.1676 H      1 LIG       0.15700
      7 H2        -71.5653  -11.9726  -42.4586 H      1 LIG       0.15600
      8 H3        -74.6008  -11.5364  -45.4916 H      1 LIG       0.15900
      9 H4        -72.5426  -10.0678  -45.8677 H      1 LIG       0.32200
@<TRIPOS>BOND
      1       1       2 1
      2       1       3 2
      3       2       4 2
      4       3       5 1
      5       4       5 1
      6       1       6 1
      7       2       7 1
      8       3       8 1
      9       5       9 1
@<TRIPOS>ALT_TYPE
CGenFF_4.0_ALT_TYPE_SET
CGenFF_4.0 1 CG2R51 2 CG2R52 3 CG2R51 4 NG2R50 5 NG2R51 6 HGR51 7 HGR52 8 HGR52 9 HGP1
@<TRIPOS>MOLECULE
pyrazole
 9 9 0 0 0
****
USER_CHARGES
INVALID_CHARGES
Pose:   2 Cluster:   2 Fr_nu: 226123 TotEn:   -16.95
@<TRIPOS>ATOM
      1 C1        -46.1221  -11.4315  -44.2494 C.2    1 LIG      -0.25100
      2 C2        -45.2487  -10.9569  -43.2525 C.2    1 LIG       0.13200
      3 C3        -47.2521  -11.8075  -43.5652 C.2    1 LIG      -0.03800
      4 N1        -45.7785  -11.0239  -42.0282 N.2    1 LIG      -0.57800
      5 N2        -46.9971  -11.5450  -42.2513 N.pl3  1 LIG      -0.05900
      6 H1        -45.9567  -11.4923  -45.3149 H      1 LIG       0.15700
      7 H2        -44.2480  -10.5654  -43.3670 H      1 LIG       0.15600
      8 H3        -48.1926  -12.2307  -43.8874 H      1 LIG       0.15900
      9 H4        -47.6058  -11.6979  -41.4570 H      1 LIG       0.32200
@<TRIPOS>BOND
      1       1       2 1
      2       1       3 2
      3       2       4 2
      4       3       5 1
      5       4       5 1
      6       1       6 1
      7       2       7 1
      8       3       8 1
      9       5       9 1
@<TRIPOS>ALT_TYPE
CGenFF_4.0_ALT_TYPE_SET
CGenFF_4.0 1 CG2R51 2 CG2R52 3 CG2R51 4 NG2R50 5 NG2R51 6 HGR51 7 HGR52 8 HGR52 9 HGP1
@<TRIPOS>MOLECULE
pyrazole
 9 9 0 0 0
****
USER_CHARGES
INVALID_CHARGES
Pose:   3 Cluster:   3 Fr_nu: 117960 TotEn:   -16.66
@<TRIPOS>ATOM
      1 C1        -51.1629    3.1826  -33.2003 C.2    1 LIG      -0.25100
      2 C2        -52.0819    3.6289  -34.1688 C.2    1 LIG       0.13200
      3 C3        -51.6914    1.9995  -32.7449 C.2    1 LIG      -0.03800
      4 N1        -53.1157    2.7970  -34.3206 N.2    1 LIG      -0.57800
      5 N2        -52.8496    1.8160  -33.4415 N.pl3  1 LIG      -0.05900
      6 H1        -50.2452    3.6518  -32.8774 H      1 LIG       0.15700
      7 H2        -52.0417    4.5259  -34.7700 H      1 LIG       0.15600
      8 H3        -51.3565    1.2890  -32.0030 H      1 LIG       0.15900
      9 H4        -53.5053    1.0484  -33.3666 H      1 LIG       0.32200
@<TRIPOS>BOND
      1       1       2 1
      2       1       3 2
      3       2       4 2
      4       3       5 1
      5       4       5 1
      6       1       6 1
      7       2       7 1
      8       3       8 1
      9       5       9 1
@<TRIPOS>ALT_TYPE
CGenFF_4.0_ALT_TYPE_SET
CGenFF_4.0 1 CG2R51 2 CG2R52 3 CG2R51 4 NG2R50 5 NG2R51 6 HGR51 7 HGR52 8 HGR52 9 HGP1
@<TRIPOS>MOLECULE
pyrazole
 9 9 0 0 0
****
USER_CHARGES
INVALID_CHARGES
Pose:   4 Cluster:   4 Fr_nu: 305694 TotEn:   -15.84
@<TRIPOS>ATOM
      1 C1        -50.8486  -11.1158  -27.9807 C.2    1 LIG      -0.25100
      2 C2        -49.8047  -10.6548  -28.8050 C.2    1 LIG       0.13200
      3 C3        -51.9925  -10.8425  -28.6902 C.2    1 LIG      -0.03800
      4 N1        -50.2462  -10.1287  -29.9506 N.2    1 LIG      -0.57800
      5 N2        -51.5802  -10.2575  -29.8513 N.pl3  1 LIG      -0.05900
      6 H1        -50.7821  -11.5817  -27.0087 H      1 LIG       0.15700
      7 H2        -48.7406  -10.6797  -28.6185 H      1 LIG       0.15600
      8 H3        -53.0391  -11.0057  -28.4772 H      1 LIG       0.15900
      9 H4        -52.1525   -9.9214  -30.6156 H      1 LIG       0.32200
@<TRIPOS>BOND
      1       1       2 1
      2       1       3 2
      3       2       4 2
      4       3       5 1
      5       4       5 1
      6       1       6 1
      7       2       7 1
      8       3       8 1
      9       5       9 1
@<TRIPOS>ALT_TYPE
CGenFF_4.0_ALT_TYPE_SET
CGenFF_4.0 1 CG2R51 2 CG2R52 3 CG2R51 4 NG2R50 5 NG2R51 6 HGR51 7 HGR52 8 HGR52 9 HGP1
@<TRIPOS>MOLECULE
pyrazole
 9 9 0 0 0
****
USER_CHARGES
INVALID_CHARGES
Pose:   5 Cluster:   5 Fr_nu: 167346 TotEn:   -15.31
@<TRIPOS>ATOM
      1 C1        -75.7061  -13.3234  -52.5303 C.2    1 LIG      -0.25100
      2 C2        -76.2915  -12.0967  -52.1635 C.2    1 LIG       0.13200
      3 C3        -74.5854  -12.9699  -53.2413 C.2    1 LIG      -0.03800
      4 N1        -75.5997  -11.0429  -52.6048 N.2    1 LIG      -0.57800
      5 N2        -74.5680  -11.6062  -53.2561 N.pl3  1 LIG      -0.05900
      6 H1        -76.0477  -14.3240  -52.3101 H      1 LIG       0.15700
      7 H2        -77.1937  -11.9268  -51.5934 H      1 LIG       0.15600
      8 H3        -73.8173  -13.5528  -53.7289 H      1 LIG       0.15900
      9 H4        -73.8863  -10.9977  -53.6917 H      1 LIG       0.32200
@<TRIPOS>BOND
      1       1       2 1
      2       1       3 2
      3       2       4 2
      4       3       5 1
      5       4       5 1
      6       1       6 1
      7       2       7 1
      8       3       8 1
      9       5       9 1
@<TRIPOS>ALT_TYPE
CGenFF_4.0_ALT_TYPE_SET
CGenFF_4.0 1 CG2R51 2 CG2R52 3 CG2R51 4 NG2R50 5 NG2R51 6 HGR51 7 HGR52 8 HGR52 9 HGP1
@<TRIPOS>MOLECULE
pyrazole
 9 9 0 0 0
****
USER_CHARGES
INVALID_CHARGES
Pose:   6 Cluster:   6 Fr_nu: 304593 TotEn:   -15.25
@<TRIPOS>ATOM
      1 C1        -51.5180  -10.9299  -28.3988 C.2    1 LIG      -0.25100
      2 C2        -51.4020  -10.1547  -29.5681 C.2    1 LIG       0.13200
      3 C3        -50.4441  -10.5538  -27.6296 C.2    1 LIG      -0.03800
      4 N1        -50.3385   -9.3469  -29.5479 N.2    1 LIG      -0.57800
      5 N2        -49.7764   -9.6124  -28.3565 N.pl3  1 LIG      -0.05900
      6 H1        -52.2742  -11.6589  -28.1476 H      1 LIG       0.15700
      7 H2        -52.0479  -10.1450  -30.4345 H      1 LIG       0.15600
      8 H3        -50.1014  -10.8657  -26.6536 H      1 LIG       0.15900
      9 H4        -48.9328   -9.1137  -28.1026 H      1 LIG       0.32200
@<TRIPOS>BOND
      1       1       2 1
      2       1       3 2
      3       2       4 2
      4       3       5 1
      5       4       5 1
      6       1       6 1
      7       2       7 1
      8       3       8 1
      9       5       9 1
@<TRIPOS>ALT_TYPE
CGenFF_4.0_ALT_TYPE_SET
CGenFF_4.0 1 CG2R51 2 CG2R52 3 CG2R51 4 NG2R50 5 NG2R51 6 HGR51 7 HGR52 8 HGR52 9 HGP1
@<TRIPOS>MOLECULE
pyrazole
 9 9 0 0 0
****
USER_CHARGES
INVALID_CHARGES
Pose:   7 Cluster:   7 Fr_nu: 2754196 TotEn:   -15.17
@<TRIPOS>ATOM
      1 C1        -63.1922   -1.9015  -23.9498 C.2    1 LIG      -0.25100
      2 C2        -61.8417   -2.0397  -24.3223 C.2    1 LIG       0.13200
      3 C3        -63.8965   -2.3680  -25.0327 C.2    1 LIG      -0.03800
      4 N1        -61.6943   -2.5539  -25.5461 N.2    1 LIG      -0.57800
      5 N2        -62.9614   -2.7431  -25.9521 N.pl3  1 LIG      -0.05900
      6 H1        -63.5990   -1.5182  -23.0257 H      1 LIG       0.15700
      7 H2        -60.9586   -1.7866  -23.7532 H      1 LIG       0.15600
      8 H3        -64.9549   -2.4626  -25.2284 H      1 LIG       0.15900
      9 H4        -63.1165   -3.1322  -26.8737 H      1 LIG       0.32200
@<TRIPOS>BOND
      1       1       2 1
      2       1       3 2
      3       2       4 2
      4       3       5 1
      5       4       5 1
      6       1       6 1
      7       2       7 1
      8       3       8 1
      9       5       9 1
@<TRIPOS>ALT_TYPE
CGenFF_4.0_ALT_TYPE_SET
CGenFF_4.0 1 CG2R51 2 CG2R52 3 CG2R51 4 NG2R50 5 NG2R51 6 HGR51 7 HGR52 8 HGR52 9 HGP1
@<TRIPOS>MOLECULE
pyrazole
 9 9 0 0 0
****
USER_CHARGES
INVALID_CHARGES
Pose:   8 Cluster:   8 Fr_nu: 5006167 TotEn:   -14.84
@<TRIPOS>ATOM
      1 C1        -74.9889  -12.9566  -53.4958 C.2    1 LIG      -0.25100
      2 C2        -74.9649  -11.9286  -52.5343 C.2    1 LIG       0.13200
      3 C3        -76.3222  -13.2437  -53.6582 C.2    1 LIG      -0.03800
      4 N1        -76.1859  -11.5857  -52.1154 N.2    1 LIG      -0.57800
      5 N2        -76.9898  -12.4027  -52.8171 N.pl3  1 LIG      -0.05900
      6 H1        -74.1569  -13.4240  -54.0014 H      1 LIG       0.15700
      7 H2        -74.1084  -11.4154  -52.1209 H      1 LIG       0.15600
      8 H3        -76.8441  -13.9561  -54.2807 H      1 LIG       0.15900
      9 H4        -77.9890  -12.3340  -52.6705 H      1 LIG       0.32200
@<TRIPOS>BOND
      1       1       2 1
      2       1       3 2
      3       2       4 2
      4       3       5 1
      5       4       5 1
      6       1       6 1
      7       2       7 1
      8       3       8 1
      9       5       9 1
@<TRIPOS>ALT_TYPE
CGenFF_4.0_ALT_TYPE_SET
CGenFF_4.0 1 CG2R51 2 CG2R52 3 CG2R51 4 NG2R50 5 NG2R51 6 HGR51 7 HGR52 8 HGR52 9 HGP1
@<TRIPOS>MOLECULE
pyrazole
 9 9 0 0 0
****
USER_CHARGES
INVALID_CHARGES
Pose:   9 Cluster:   9 Fr_nu: 10379352 TotEn:   -14.45
@<TRIPOS>ATOM
      1 C1        -38.9510   -3.5959  -48.2392 C.2    1 LIG      -0.25100
      2 C2        -39.5197   -3.2556  -46.9972 C.2    1 LIG       0.13200
      3 C3        -39.8093   -4.5301  -48.7654 C.2    1 LIG      -0.03800
      4 N1        -40.6519   -3.9195  -46.7493 N.2    1 LIG      -0.57800
      5 N2        -40.8016   -4.6863  -47.8428 N.pl3  1 LIG      -0.05900
      6 H1        -38.0461   -3.2170  -48.6908 H      1 LIG       0.15700
      7 H2        -39.1562   -2.5519  -46.2621 H      1 LIG       0.15600
      8 H3        -39.8023   -5.0870  -49.6913 H      1 LIG       0.15900
      9 H4        -41.6069   -5.2976  -47.8931 H      1 LIG       0.32200
@<TRIPOS>BOND
      1       1       2 1
      2       1       3 2
      3       2       4 2
      4       3       5 1
      5       4       5 1
      6       1       6 1
      7       2       7 1
      8       3       8 1
      9       5       9 1
@<TRIPOS>ALT_TYPE
CGenFF_4.0_ALT_TYPE_SET
CGenFF_4.0 1 CG2R51 2 CG2R52 3 CG2R51 4 NG2R50 5 NG2R51 6 HGR51 7 HGR52 8 HGR52 9 HGP1
@<TRIPOS>MOLECULE
pyrazole
 9 9 0 0 0
****
USER_CHARGES
INVALID_CHARGES
Pose:  10 Cluster:  10 Fr_nu: 851556 TotEn:   -14.42
@<TRIPOS>ATOM
      1 C1        -77.5500  -15.6232  -53.7229 C.2    1 LIG      -0.25100
      2 C2        -77.4822  -16.8980  -54.3162 C.2    1 LIG       0.13200
      3 C3        -76.5841  -14.8917  -54.3696 C.2    1 LIG      -0.03800
      4 N1        -76.5472  -16.9753  -55.2668 N.2    1 LIG      -0.57800
      5 N2        -76.0186  -15.7397  -55.2760 N.pl3  1 LIG      -0.05900
      6 H1        -78.2072  -15.2814  -52.9370 H      1 LIG       0.15700
      7 H2        -78.0747  -17.7743  -54.0950 H      1 LIG       0.15600
      8 H3        -76.2540  -13.8680  -54.2673 H      1 LIG       0.15900
      9 H4        -75.2697  -15.5435  -55.9282 H      1 LIG       0.32200
@<TRIPOS>BOND
      1       1       2 1
      2       1       3 2
      3       2       4 2
      4       3       5 1
      5       4       5 1
      6       1       6 1
      7       2       7 1
      8       3       8 1
      9       5       9 1
@<TRIPOS>ALT_TYPE
CGenFF_4.0_ALT_TYPE_SET
CGenFF_4.0 1 CG2R51 2 CG2R52 3 CG2R51 4 NG2R50 5 NG2R51 6 HGR51 7 HGR52 8 HGR52 9 HGP1
@<TRIPOS>MOLECULE
pyrazole
 9 9 0 0 0
****
USER_CHARGES
INVALID_CHARGES
Pose:  11 Cluster:  11 Fr_nu: 168387 TotEn:   -14.41
@<TRIPOS>ATOM
      1 C1        -79.1342   -3.0454  -58.1177 C.2    1 LIG      -0.25100
      2 C2        -78.9597   -1.7355  -57.6325 C.2    1 LIG       0.13200
      3 C3        -78.0269   -3.7262  -57.6743 C.2    1 LIG      -0.03800
      4 N1        -77.8305   -1.5905  -56.9341 N.2    1 LIG      -0.57800
      5 N2        -77.2854   -2.8181  -56.9771 N.pl3  1 LIG      -0.05900
      6 H1        -79.9487   -3.4416  -58.7060 H      1 LIG       0.15700
      7 H2        -79.6081   -0.8803  -57.7591 H      1 LIG       0.15600
      8 H3        -77.7058   -4.7512  -57.7913 H      1 LIG       0.15900
      9 H4        -76.4004   -2.9664  -56.5086 H      1 LIG       0.32200
@<TRIPOS>BOND
      1       1       2 1
      2       1       3 2
      3       2       4 2
      4       3       5 1
      5       4       5 1
      6       1       6 1
      7       2       7 1
      8       3       8 1
      9       5       9 1
@<TRIPOS>ALT_TYPE
CGenFF_4.0_ALT_TYPE_SET
CGenFF_4.0 1 CG2R51 2 CG2R52 3 CG2R51 4 NG2R50 5 NG2R51 6 HGR51 7 HGR52 8 HGR52 9 HGP1
@<TRIPOS>MOLECULE
pyrazole
 9 9 0 0 0
****
USER_CHARGES
INVALID_CHARGES
Pose:  12 Cluster:  12 Fr_nu: 2483918 TotEn:   -14.18
@<TRIPOS>ATOM
      1 C1        -59.3398   -3.9091  -19.0508 C.2    1 LIG      -0.25100
      2 C2        -58.5786   -4.5874  -20.0215 C.2    1 LIG       0.13200
      3 C3        -58.4078   -3.3790  -18.1924 C.2    1 LIG      -0.03800
      4 N1        -57.2643   -4.4979  -19.8012 N.2    1 LIG      -0.57800
      5 N2        -57.1923   -3.7570  -18.6823 N.pl3  1 LIG      -0.05900
      6 H1        -60.4136   -3.8162  -18.9825 H      1 LIG       0.15700
      7 H2        -58.9269   -5.1437  -20.8800 H      1 LIG       0.15600
      8 H3        -58.4980   -2.7825  -17.2961 H      1 LIG       0.15900
      9 H4        -56.2769   -3.5474  -18.3042 H      1 LIG       0.32200
@<TRIPOS>BOND
      1       1       2 1
      2       1       3 2
      3       2       4 2
      4       3       5 1
      5       4       5 1
      6       1       6 1
      7       2       7 1
      8       3       8 1
      9       5       9 1
@<TRIPOS>ALT_TYPE
CGenFF_4.0_ALT_TYPE_SET
CGenFF_4.0 1 CG2R51 2 CG2R52 3 CG2R51 4 NG2R50 5 NG2R51 6 HGR51 7 HGR52 8 HGR52 9 HGP1
@<TRIPOS>MOLECULE
pyrazole
 9 9 0 0 0
****
USER_CHARGES
INVALID_CHARGES
Pose:  13 Cluster:  13 Fr_nu: 198703 TotEn:   -14.09
@<TRIPOS>ATOM
      1 C1        -60.2081    3.6630  -46.8817 C.2    1 LIG      -0.25100
      2 C2        -59.0629    3.4434  -46.0931 C.2    1 LIG       0.13200
      3 C3        -60.5965    2.4073  -47.2802 C.2    1 LIG      -0.03800
      4 N1        -58.7445    2.1500  -45.9951 N.2    1 LIG      -0.57800
      5 N2        -59.6955    1.5454  -46.7273 N.pl3  1 LIG      -0.05900
      6 H1        -60.6863    4.5998  -47.1268 H      1 LIG       0.15700
      7 H2        -58.4466    4.1721  -45.5861 H      1 LIG       0.15600
      8 H3        -61.4129    2.0574  -47.8954 H      1 LIG       0.15900
      9 H4        -59.6684    0.5368  -46.8096 H      1 LIG       0.32200
@<TRIPOS>BOND
      1       1       2 1
      2       1       3 2
      3       2       4 2
      4       3       5 1
      5       4       5 1
      6       1       6 1
      7       2       7 1
      8       3       8 1
      9       5       9 1
@<TRIPOS>ALT_TYPE
CGenFF_4.0_ALT_TYPE_SET
CGenFF_4.0 1 CG2R51 2 CG2R52 3 CG2R51 4 NG2R50 5 NG2R51 6 HGR51 7 HGR52 8 HGR52 9 HGP1
@<TRIPOS>MOLECULE
pyrazole
 9 9 0 0 0
****
USER_CHARGES
INVALID_CHARGES
Pose:  14 Cluster:  14 Fr_nu: 7235261 TotEn:   -13.75
@<TRIPOS>ATOM
      1 C1        -75.2761  -12.7761  -52.2661 C.2    1 LIG      -0.25100
      2 C2        -74.8816  -11.8390  -53.2398 C.2    1 LIG       0.13200
      3 C3        -76.6487  -12.7664  -52.3165 C.2    1 LIG      -0.03800
      4 N1        -75.9195  -11.2752  -53.8633 N.2    1 LIG      -0.57800
      5 N2        -76.9799  -11.8596  -53.2801 N.pl3  1 LIG      -0.05900
      6 H1        -74.6535  -13.3756  -51.6186 H      1 LIG       0.15700
      7 H2        -73.8809  -11.5431  -53.5207 H      1 LIG       0.15600
      8 H3        -77.4025  -13.3089  -51.7645 H      1 LIG       0.15900
      9 H4        -77.9056  -11.5900  -53.5884 H      1 LIG       0.32200
@<TRIPOS>BOND
      1       1       2 1
      2       1       3 2
      3       2       4 2
      4       3       5 1
      5       4       5 1
      6       1       6 1
      7       2       7 1
      8       3       8 1
      9       5       9 1
@<TRIPOS>ALT_TYPE
CGenFF_4.0_ALT_TYPE_SET
CGenFF_4.0 1 CG2R51 2 CG2R52 3 CG2R51 4 NG2R50 5 NG2R51 6 HGR51 7 HGR52 8 HGR52 9 HGP1
@<TRIPOS>MOLECULE
pyrazole
 9 9 0 0 0
****
USER_CHARGES
INVALID_CHARGES
Pose:  15 Cluster:  15 Fr_nu:  76350 TotEn:   -13.66
@<TRIPOS>ATOM
      1 C1        -50.1085  -10.8954  -29.4629 C.2    1 LIG      -0.25100
      2 C2        -49.8446  -10.6573  -28.1007 C.2    1 LIG       0.13200
      3 C3        -51.3785  -10.4098  -29.6565 C.2    1 LIG      -0.03800
      4 N1        -50.8650  -10.0662  -27.4735 N.2    1 LIG      -0.57800
      5 N2        -51.7824   -9.9287  -28.4458 N.pl3  1 LIG      -0.05900
      6 H1        -49.4680  -11.3540  -30.2017 H      1 LIG       0.15700
      7 H2        -48.9515  -10.8903  -27.5388 H      1 LIG       0.15600
      8 H3        -52.0178  -10.3663  -30.5265 H      1 LIG       0.15900
      9 H4        -52.6678   -9.4973  -28.2120 H      1 LIG       0.32200
@<TRIPOS>BOND
      1       1       2 1
      2       1       3 2
      3       2       4 2
      4       3       5 1
      5       4       5 1
      6       1       6 1
      7       2       7 1
      8       3       8 1
      9       5       9 1
@<TRIPOS>ALT_TYPE
CGenFF_4.0_ALT_TYPE_SET
CGenFF_4.0 1 CG2R51 2 CG2R52 3 CG2R51 4 NG2R50 5 NG2R51 6 HGR51 7 HGR52 8 HGR52 9 HGP1
@<TRIPOS>MOLECULE
pyrazole
 9 9 0 0 0
****
USER_CHARGES
INVALID_CHARGES
Pose:  16 Cluster:  16 Fr_nu: 10064449 TotEn:   -13.66
@<TRIPOS>ATOM
      1 C1        -80.5150  -25.1305  -46.0246 C.2    1 LIG      -0.25100
      2 C2        -81.0916  -26.1806  -45.2853 C.2    1 LIG       0.13200
      3 C3        -80.3656  -24.1121  -45.1153 C.2    1 LIG      -0.03800
      4 N1        -81.2946  -25.8591  -44.0050 N.2    1 LIG      -0.57800
      5 N2        -80.8429  -24.5954  -43.9325 N.pl3  1 LIG      -0.05900
      6 H1        -80.2444  -25.1136  -47.0701 H      1 LIG       0.15700
      7 H2        -81.3729  -27.1667  -45.6263 H      1 LIG       0.15600
      8 H3        -79.9738  -23.1089  -45.2018 H      1 LIG       0.15900
      9 H4        -80.8924  -24.1190  -43.0407 H      1 LIG       0.32200
@<TRIPOS>BOND
      1       1       2 1
      2       1       3 2
      3       2       4 2
      4       3       5 1
      5       4       5 1
      6       1       6 1
      7       2       7 1
      8       3       8 1
      9       5       9 1
@<TRIPOS>ALT_TYPE
CGenFF_4.0_ALT_TYPE_SET
CGenFF_4.0 1 CG2R51 2 CG2R52 3 CG2R51 4 NG2R50 5 NG2R51 6 HGR51 7 HGR52 8 HGR52 9 HGP1
@<TRIPOS>MOLECULE
pyrazole
 9 9 0 0 0
****
USER_CHARGES
INVALID_CHARGES
Pose:  17 Cluster:  17 Fr_nu: 2451105 TotEn:   -13.43
@<TRIPOS>ATOM
      1 C1        -53.6172  -12.2304  -46.0478 C.2    1 LIG      -0.25100
      2 C2        -53.3473  -10.8490  -46.0271 C.2    1 LIG       0.13200
      3 C3        -54.6050  -12.3732  -46.9913 C.2    1 LIG      -0.03800
      4 N1        -54.1026  -10.1630  -46.8890 N.2    1 LIG      -0.57800
      5 N2        -54.8568  -11.1174  -47.4604 N.pl3  1 LIG      -0.05900
      6 H1        -53.1597  -13.0139  -45.4619 H      1 LIG       0.15700
      7 H2        -52.6321  -10.3133  -45.4194 H      1 LIG       0.15600
      8 H3        -55.1411  -13.2353  -47.3612 H      1 LIG       0.15900
      9 H4        -55.5281  -10.8399  -48.1654 H      1 LIG       0.32200
@<TRIPOS>BOND
      1       1       2 1
      2       1       3 2
      3       2       4 2
      4       3       5 1
      5       4       5 1
      6       1       6 1
      7       2       7 1
      8       3       8 1
      9       5       9 1
@<TRIPOS>ALT_TYPE
CGenFF_4.0_ALT_TYPE_SET
CGenFF_4.0 1 CG2R51 2 CG2R52 3 CG2R51 4 NG2R50 5 NG2R51 6 HGR51 7 HGR52 8 HGR52 9 HGP1
@<TRIPOS>MOLECULE
pyrazole
 9 9 0 0 0
****
USER_CHARGES
INVALID_CHARGES
Pose:  18 Cluster:  18 Fr_nu: 780947 TotEn:   -13.28
@<TRIPOS>ATOM
      1 C1        -55.0290  -10.4654  -50.9881 C.2    1 LIG      -0.25100
      2 C2        -54.3129  -10.1818  -49.8098 C.2    1 LIG       0.13200
      3 C3        -56.3308  -10.6059  -50.5734 C.2    1 LIG      -0.03800
      4 N1        -55.0950  -10.1438  -48.7277 N.2    1 LIG      -0.57800
      5 N2        -56.3160  -10.4053  -49.2244 N.pl3  1 LIG      -0.05900
      6 H1        -54.6549  -10.5549  -51.9973 H      1 LIG       0.15700
      7 H2        -53.2537  -10.0017  -49.6943 H      1 LIG       0.15600
      8 H3        -57.2453  -10.8278  -51.1043 H      1 LIG       0.15900
      9 H4        -57.0985  -10.4339  -48.5828 H      1 LIG       0.32200
@<TRIPOS>BOND
      1       1       2 1
      2       1       3 2
      3       2       4 2
      4       3       5 1
      5       4       5 1
      6       1       6 1
      7       2       7 1
      8       3       8 1
      9       5       9 1
@<TRIPOS>ALT_TYPE
CGenFF_4.0_ALT_TYPE_SET
CGenFF_4.0 1 CG2R51 2 CG2R52 3 CG2R51 4 NG2R50 5 NG2R51 6 HGR51 7 HGR52 8 HGR52 9 HGP1
@<TRIPOS>MOLECULE
pyrazole
 9 9 0 0 0
****
USER_CHARGES
INVALID_CHARGES
Pose:  19 Cluster:  19 Fr_nu: 380738 TotEn:   -13.26
@<TRIPOS>ATOM
      1 C1        -51.4523  -11.0985  -28.4359 C.2    1 LIG      -0.25100
      2 C2        -51.3094  -11.2344  -29.8297 C.2    1 LIG       0.13200
      3 C3        -50.1914  -10.7849  -27.9905 C.2    1 LIG      -0.03800
      4 N1        -50.0567  -11.0243  -30.2427 N.2    1 LIG      -0.57800
      5 N2        -49.4008  -10.7530  -29.1015 N.pl3  1 LIG      -0.05900
      6 H1        -52.3440  -11.2111  -27.8371 H      1 LIG       0.15700
      7 H2        -52.0659  -11.4784  -30.5619 H      1 LIG       0.15600
      8 H3        -49.7940  -10.5884  -27.0052 H      1 LIG       0.15900
      9 H4        -48.4093  -10.5558  -29.1537 H      1 LIG       0.32200
@<TRIPOS>BOND
      1       1       2 1
      2       1       3 2
      3       2       4 2
      4       3       5 1
      5       4       5 1
      6       1       6 1
      7       2       7 1
      8       3       8 1
      9       5       9 1
@<TRIPOS>ALT_TYPE
CGenFF_4.0_ALT_TYPE_SET
CGenFF_4.0 1 CG2R51 2 CG2R52 3 CG2R51 4 NG2R50 5 NG2R51 6 HGR51 7 HGR52 8 HGR52 9 HGP1
@<TRIPOS>MOLECULE
pyrazole
 9 9 0 0 0
****
USER_CHARGES
INVALID_CHARGES
Pose:  20 Cluster:  20 Fr_nu: 3176066 TotEn:   -13.24
@<TRIPOS>ATOM
      1 C1        -75.8160  -13.5341  -48.9544 C.2    1 LIG      -0.25100
      2 C2        -74.4475  -13.4235  -48.6434 C.2    1 LIG       0.13200
      3 C3        -75.8380  -13.9720  -50.2560 C.2    1 LIG      -0.03800
      4 N1        -73.6574  -13.7639  -49.6650 N.2    1 LIG      -0.57800
      5 N2        -74.5321  -14.0928  -50.6308 N.pl3  1 LIG      -0.05900
      6 H1        -76.6678  -13.3264  -48.3238 H      1 LIG       0.15700
      7 H2        -73.9930  -13.1086  -47.7149 H      1 LIG       0.15600
      8 H3        -76.6469  -14.2011  -50.9347 H      1 LIG       0.15900
      9 H4        -74.1673  -14.3909  -51.5268 H      1 LIG       0.32200
@<TRIPOS>BOND
      1       1       2 1
      2       1       3 2
      3       2       4 2
      4       3       5 1
      5       4       5 1
      6       1       6 1
      7       2       7 1
      8       3       8 1
      9       5       9 1
@<TRIPOS>ALT_TYPE
CGenFF_4.0_ALT_TYPE_SET
CGenFF_4.0 1 CG2R51 2 CG2R52 3 CG2R51 4 NG2R50 5 NG2R51 6 HGR51 7 HGR52 8 HGR52 9 HGP1
@<TRIPOS>MOLECULE
pyrazole
 9 9 0 0 0
****
USER_CHARGES
INVALID_CHARGES
Pose:  21 Cluster:  21 Fr_nu: 3748899 TotEn:   -13.12
@<TRIPOS>ATOM
      1 C1        -58.0994    3.4094  -45.1651 C.2    1 LIG      -0.25100
      2 C2        -57.7571    2.5303  -44.1202 C.2    1 LIG       0.13200
      3 C3        -58.6802    2.6046  -46.1145 C.2    1 LIG      -0.03800
      4 N1        -58.0927    1.2641  -44.3809 N.2    1 LIG      -0.57800
      5 N2        -58.6520    1.3415  -45.6004 N.pl3  1 LIG      -0.05900
      6 H1        -57.9474    4.4771  -45.2226 H      1 LIG       0.15700
      7 H2        -57.2766    2.7595  -43.1798 H      1 LIG       0.15600
      8 H3        -59.0995    2.8117  -47.0885 H      1 LIG       0.15900
      9 H4        -58.9934    0.4890  -46.0263 H      1 LIG       0.32200
@<TRIPOS>BOND
      1       1       2 1
      2       1       3 2
      3       2       4 2
      4       3       5 1
      5       4       5 1
      6       1       6 1
      7       2       7 1
      8       3       8 1
      9       5       9 1
@<TRIPOS>ALT_TYPE
CGenFF_4.0_ALT_TYPE_SET
CGenFF_4.0 1 CG2R51 2 CG2R52 3 CG2R51 4 NG2R50 5 NG2R51 6 HGR51 7 HGR52 8 HGR52 9 HGP1
@<TRIPOS>MOLECULE
pyrazole
 9 9 0 0 0
****
USER_CHARGES
INVALID_CHARGES
Pose:  22 Cluster:  22 Fr_nu:  76573 TotEn:   -12.98
@<TRIPOS>ATOM
      1 C1        -58.0369   -4.4122  -18.5042 C.2    1 LIG      -0.25100
      2 C2        -57.0644   -4.0006  -19.4351 C.2    1 LIG       0.13200
      3 C3        -58.9520   -5.1131  -19.2510 C.2    1 LIG      -0.03800
      4 N1        -57.3361   -4.4063  -20.6782 N.2    1 LIG      -0.57800
      5 N2        -58.4898   -5.0803  -20.5338 N.pl3  1 LIG      -0.05900
      6 H1        -58.0703   -4.2277  -17.4406 H      1 LIG       0.15700
      7 H2        -56.1691   -3.4214  -19.2595 H      1 LIG       0.15600
      8 H3        -59.8709   -5.6188  -18.9914 H      1 LIG       0.15900
      9 H4        -58.9101   -5.4932  -21.3570 H      1 LIG       0.32200
@<TRIPOS>BOND
      1       1       2 1
      2       1       3 2
      3       2       4 2
      4       3       5 1
      5       4       5 1
      6       1       6 1
      7       2       7 1
      8       3       8 1
      9       5       9 1
@<TRIPOS>ALT_TYPE
CGenFF_4.0_ALT_TYPE_SET
CGenFF_4.0 1 CG2R51 2 CG2R52 3 CG2R51 4 NG2R50 5 NG2R51 6 HGR51 7 HGR52 8 HGR52 9 HGP1
@<TRIPOS>MOLECULE
pyrazole
 9 9 0 0 0
****
USER_CHARGES
INVALID_CHARGES
Pose:  23 Cluster:  23 Fr_nu: 299157 TotEn:   -12.94
@<TRIPOS>ATOM
      1 C1        -50.8084  -10.8225  -28.8052 C.2    1 LIG      -0.25100
      2 C2        -51.6746  -10.8264  -29.9149 C.2    1 LIG       0.13200
      3 C3        -50.2580   -9.5641  -28.8038 C.2    1 LIG      -0.03800
      4 N1        -51.6778   -9.6629  -30.5707 N.2    1 LIG      -0.57800
      5 N2        -50.8069   -8.9159  -29.8710 N.pl3  1 LIG      -0.05900
      6 H1        -50.6107  -11.6194  -28.1036 H      1 LIG       0.15700
      7 H2        -52.3034  -11.6289  -30.2734 H      1 LIG       0.15600
      8 H3        -49.5397   -9.0832  -28.1556 H      1 LIG       0.15900
      9 H4        -50.6318   -7.9680  -30.1801 H      1 LIG       0.32200
@<TRIPOS>BOND
      1       1       2 1
      2       1       3 2
      3       2       4 2
      4       3       5 1
      5       4       5 1
      6       1       6 1
      7       2       7 1
      8       3       8 1
      9       5       9 1
@<TRIPOS>ALT_TYPE
CGenFF_4.0_ALT_TYPE_SET
CGenFF_4.0 1 CG2R51 2 CG2R52 3 CG2R51 4 NG2R50 5 NG2R51 6 HGR51 7 HGR52 8 HGR52 9 HGP1
@<TRIPOS>MOLECULE
pyrazole
 9 9 0 0 0
****
USER_CHARGES
INVALID_CHARGES
Pose:  24 Cluster:  24 Fr_nu: 3630306 TotEn:   -12.91
@<TRIPOS>ATOM
      1 C1        -47.0355  -12.3380  -43.7633 C.2    1 LIG      -0.25100
      2 C2        -46.6132  -11.7873  -42.5385 C.2    1 LIG       0.13200
      3 C3        -46.4517  -11.5411  -44.7176 C.2    1 LIG      -0.03800
      4 N1        -45.8220  -10.7230  -42.6972 N.2    1 LIG      -0.57800
      5 N2        -45.7424  -10.5984  -44.0329 N.pl3  1 LIG      -0.05900
      6 H1        -47.6732  -13.1932  -43.9319 H      1 LIG       0.15700
      7 H2        -46.8494  -12.1169  -41.5368 H      1 LIG       0.15600
      8 H3        -46.4783  -11.5580  -45.7976 H      1 LIG       0.15900
      9 H4        -45.1855   -9.8427  -44.4116 H      1 LIG       0.32200
@<TRIPOS>BOND
      1       1       2 1
      2       1       3 2
      3       2       4 2
      4       3       5 1
      5       4       5 1
      6       1       6 1
      7       2       7 1
      8       3       8 1
      9       5       9 1
@<TRIPOS>ALT_TYPE
CGenFF_4.0_ALT_TYPE_SET
CGenFF_4.0 1 CG2R51 2 CG2R52 3 CG2R51 4 NG2R50 5 NG2R51 6 HGR51 7 HGR52 8 HGR52 9 HGP1
@<TRIPOS>MOLECULE
pyrazole
 9 9 0 0 0
****
USER_CHARGES
INVALID_CHARGES
Pose:  25 Cluster:  25 Fr_nu: 2838994 TotEn:   -12.79
@<TRIPOS>ATOM
      1 C1        -58.4727   -4.1477  -19.9810 C.2    1 LIG      -0.25100
      2 C2        -58.9574   -5.1118  -19.0770 C.2    1 LIG       0.13200
      3 C3        -57.3192   -3.6811  -19.3996 C.2    1 LIG      -0.03800
      4 N1        -58.1756   -5.2507  -18.0030 N.2    1 LIG      -0.57800
      5 N2        -57.1879   -4.3677  -18.2284 N.pl3  1 LIG      -0.05900
      6 H1        -58.8988   -3.8346  -20.9228 H      1 LIG       0.15700
      7 H2        -59.8480   -5.7187  -19.1558 H      1 LIG       0.15600
      8 H3        -56.5975   -2.9375  -19.7056 H      1 LIG       0.15900
      9 H4        -56.4534   -4.2832  -17.5370 H      1 LIG       0.32200
@<TRIPOS>BOND
      1       1       2 1
      2       1       3 2
      3       2       4 2
      4       3       5 1
      5       4       5 1
      6       1       6 1
      7       2       7 1
      8       3       8 1
      9       5       9 1
@<TRIPOS>ALT_TYPE
CGenFF_4.0_ALT_TYPE_SET
CGenFF_4.0 1 CG2R51 2 CG2R52 3 CG2R51 4 NG2R50 5 NG2R51 6 HGR51 7 HGR52 8 HGR52 9 HGP1
@<TRIPOS>MOLECULE
pyrazole
 9 9 0 0 0
****
USER_CHARGES
INVALID_CHARGES
Pose:  26 Cluster:  26 Fr_nu: 311048 TotEn:   -12.54
@<TRIPOS>ATOM
      1 C1        -50.5930   -9.5649  -29.4908 C.2    1 LIG      -0.25100
      2 C2        -49.8409  -10.3127  -28.5650 C.2    1 LIG       0.13200
      3 C3        -51.8816  -10.0109  -29.3262 C.2    1 LIG      -0.03800
      4 N1        -50.5893  -11.1686  -27.8642 N.2    1 LIG      -0.57800
      5 N2        -51.8252  -10.9615  -28.3496 N.pl3  1 LIG      -0.05900
      6 H1        -50.2500   -8.8080  -30.1805 H      1 LIG       0.15700
      7 H2        -48.7784  -10.2700  -28.3722 H      1 LIG       0.15600
      8 H3        -52.8121   -9.7453  -29.8068 H      1 LIG       0.15900
      9 H4        -52.5877  -11.5075  -27.9686 H      1 LIG       0.32200
@<TRIPOS>BOND
      1       1       2 1
      2       1       3 2
      3       2       4 2
      4       3       5 1
      5       4       5 1
      6       1       6 1
      7       2       7 1
      8       3       8 1
      9       5       9 1
@<TRIPOS>ALT_TYPE
CGenFF_4.0_ALT_TYPE_SET
CGenFF_4.0 1 CG2R51 2 CG2R52 3 CG2R51 4 NG2R50 5 NG2R51 6 HGR51 7 HGR52 8 HGR52 9 HGP1
@<TRIPOS>MOLECULE
pyrazole
 9 9 0 0 0
****
USER_CHARGES
INVALID_CHARGES
Pose:  27 Cluster:  27 Fr_nu:  27034 TotEn:   -12.49
@<TRIPOS>ATOM
      1 C1        -77.7552  -17.9053  -27.3322 C.2    1 LIG      -0.25100
      2 C2        -77.2616  -19.2222  -27.2707 C.2    1 LIG       0.13200
      3 C3        -76.9651  -17.2859  -28.2696 C.2    1 LIG      -0.03800
      4 N1        -76.2374  -19.4284  -28.1028 N.2    1 LIG      -0.57800
      5 N2        -76.0809  -18.2328  -28.6962 N.pl3  1 LIG      -0.05900
      6 H1        -78.5700  -17.4659  -26.7760 H      1 LIG       0.15700
      7 H2        -77.6052  -20.0403  -26.6538 H      1 LIG       0.15600
      8 H3        -76.9512  -16.2789  -28.6608 H      1 LIG       0.15900
      9 H4        -75.3462  -18.1320  -29.3852 H      1 LIG       0.32200
@<TRIPOS>BOND
      1       1       2 1
      2       1       3 2
      3       2       4 2
      4       3       5 1
      5       4       5 1
      6       1       6 1
      7       2       7 1
      8       3       8 1
      9       5       9 1
@<TRIPOS>ALT_TYPE
CGenFF_4.0_ALT_TYPE_SET
CGenFF_4.0 1 CG2R51 2 CG2R52 3 CG2R51 4 NG2R50 5 NG2R51 6 HGR51 7 HGR52 8 HGR52 9 HGP1
@<TRIPOS>MOLECULE
pyrazole
 9 9 0 0 0
****
USER_CHARGES
INVALID_CHARGES
Pose:  28 Cluster:  28 Fr_nu: 9391913 TotEn:   -12.23
@<TRIPOS>ATOM
      1 C1        -78.5893  -16.2784  -54.1313 C.2    1 LIG      -0.25100
      2 C2        -78.3557  -17.2996  -55.0718 C.2    1 LIG       0.13200
      3 C3        -77.7726  -15.2493  -54.5319 C.2    1 LIG      -0.03800
      4 N1        -77.4609  -16.9508  -56.0000 N.2    1 LIG      -0.57800
      5 N2        -77.1250  -15.6990  -55.6450 N.pl3  1 LIG      -0.05900
      6 H1        -79.2565  -16.2861  -53.2821 H      1 LIG       0.15700
      7 H2        -78.7998  -18.2836  -55.1192 H      1 LIG       0.15600
      8 H3        -77.5962  -14.2608  -54.1330 H      1 LIG       0.15900
      9 H4        -76.4425  -15.2076  -56.2084 H      1 LIG       0.32200
@<TRIPOS>BOND
      1       1       2 1
      2       1       3 2
      3       2       4 2
      4       3       5 1
      5       4       5 1
      6       1       6 1
      7       2       7 1
      8       3       8 1
      9       5       9 1
@<TRIPOS>ALT_TYPE
CGenFF_4.0_ALT_TYPE_SET
CGenFF_4.0 1 CG2R51 2 CG2R52 3 CG2R51 4 NG2R50 5 NG2R51 6 HGR51 7 HGR52 8 HGR52 9 HGP1
@<TRIPOS>MOLECULE
pyrazole
 9 9 0 0 0
****
USER_CHARGES
INVALID_CHARGES
Pose:  29 Cluster:  29 Fr_nu: 4700186 TotEn:   -12.09
@<TRIPOS>ATOM
      1 C1        -76.9375  -15.6498  -54.4822 C.2    1 LIG      -0.25100
      2 C2        -77.8817  -16.3447  -53.7030 C.2    1 LIG       0.13200
      3 C3        -77.1888  -14.3242  -54.2248 C.2    1 LIG      -0.03800
      4 N1        -78.6737  -15.5283  -53.0029 N.2    1 LIG      -0.57800
      5 N2        -78.2277  -14.3065  -53.3411 N.pl3  1 LIG      -0.05900
      6 H1        -76.1800  -16.0524  -55.1383 H      1 LIG       0.15700
      7 H2        -78.0262  -17.4122  -53.6165 H      1 LIG       0.15600
      8 H3        -76.7339  -13.4126  -54.5844 H      1 LIG       0.15900
      9 H4        -78.6815  -13.5000  -52.9309 H      1 LIG       0.32200
@<TRIPOS>BOND
      1       1       2 1
      2       1       3 2
      3       2       4 2
      4       3       5 1
      5       4       5 1
      6       1       6 1
      7       2       7 1
      8       3       8 1
      9       5       9 1
@<TRIPOS>ALT_TYPE
CGenFF_4.0_ALT_TYPE_SET
CGenFF_4.0 1 CG2R51 2 CG2R52 3 CG2R51 4 NG2R50 5 NG2R51 6 HGR51 7 HGR52 8 HGR52 9 HGP1
@<TRIPOS>MOLECULE
pyrazole
 9 9 0 0 0
****
USER_CHARGES
INVALID_CHARGES
Pose:  30 Cluster:  30 Fr_nu: 2944880 TotEn:   -11.73
@<TRIPOS>ATOM
      1 C1        -78.2687   -1.2858  -58.1355 C.2    1 LIG      -0.25100
      2 C2        -77.1293   -1.4295  -58.9496 C.2    1 LIG       0.13200
      3 C3        -78.1495   -2.2833  -57.1989 C.2    1 LIG      -0.03800
      4 N1        -76.3439   -2.4386  -58.5639 N.2    1 LIG      -0.57800
      5 N2        -76.9907   -2.9381  -57.4971 N.pl3  1 LIG      -0.05900
      6 H1        -79.0650   -0.5606  -58.2152 H      1 LIG       0.15700
      7 H2        -76.8387   -0.8412  -59.8083 H      1 LIG       0.15600
      8 H3        -78.7719   -2.5810  -56.3674 H      1 LIG       0.15900
      9 H4        -76.5840   -3.7319  -57.0182 H      1 LIG       0.32200
@<TRIPOS>BOND
      1       1       2 1
      2       1       3 2
      3       2       4 2
      4       3       5 1
      5       4       5 1
      6       1       6 1
      7       2       7 1
      8       3       8 1
      9       5       9 1
@<TRIPOS>ALT_TYPE
CGenFF_4.0_ALT_TYPE_SET
CGenFF_4.0 1 CG2R51 2 CG2R52 3 CG2R51 4 NG2R50 5 NG2R51 6 HGR51 7 HGR52 8 HGR52 9 HGP1
@<TRIPOS>MOLECULE
pyrazole
 9 9 0 0 0
****
USER_CHARGES
INVALID_CHARGES
Pose:  31 Cluster:  31 Fr_nu: 10351465 TotEn:   -11.68
@<TRIPOS>ATOM
      1 C1        -46.4306  -25.9676  -28.8120 C.2    1 LIG      -0.25100
      2 C2        -47.1418  -24.8680  -28.2953 C.2    1 LIG       0.13200
      3 C3        -47.3463  -26.9911  -28.8295 C.2    1 LIG      -0.03800
      4 N1        -48.4114  -25.1650  -28.0057 N.2    1 LIG      -0.57800
      5 N2        -48.5053  -26.4628  -28.3417 N.pl3  1 LIG      -0.05900
      6 H1        -45.3989  -26.0126  -29.1283 H      1 LIG       0.15700
      7 H2        -46.7877  -23.8627  -28.1171 H      1 LIG       0.15600
      8 H3        -47.2785  -28.0249  -29.1361 H      1 LIG       0.15900
      9 H4        -49.3940  -26.9292  -28.2095 H      1 LIG       0.32200
@<TRIPOS>BOND
      1       1       2 1
      2       1       3 2
      3       2       4 2
      4       3       5 1
      5       4       5 1
      6       1       6 1
      7       2       7 1
      8       3       8 1
      9       5       9 1
@<TRIPOS>ALT_TYPE
CGenFF_4.0_ALT_TYPE_SET
CGenFF_4.0 1 CG2R51 2 CG2R52 3 CG2R51 4 NG2R50 5 NG2R51 6 HGR51 7 HGR52 8 HGR52 9 HGP1
@<TRIPOS>MOLECULE
pyrazole
 9 9 0 0 0
****
USER_CHARGES
INVALID_CHARGES
Pose:  32 Cluster:  32 Fr_nu: 1404943 TotEn:   -11.61
@<TRIPOS>ATOM
      1 C1        -59.7399  -22.7895  -24.0376 C.2    1 LIG      -0.25100
      2 C2        -58.8421  -21.7225  -23.8451 C.2    1 LIG       0.13200
      3 C3        -60.7190  -22.2721  -24.8500 C.2    1 LIG      -0.03800
      4 N1        -59.2173  -20.6112  -24.4839 N.2    1 LIG      -0.57800
      5 N2        -60.3618  -20.9770  -25.0859 N.pl3  1 LIG      -0.05900
      6 H1        -59.6854  -23.7936  -23.6436 H      1 LIG       0.15700
      7 H2        -57.9301  -21.7082  -23.2654 H      1 LIG       0.15600
      8 H3        -61.6186  -22.6983  -25.2701 H      1 LIG       0.15900
      9 H4        -60.8512  -20.2887  -25.6440 H      1 LIG       0.32200
@<TRIPOS>BOND
      1       1       2 1
      2       1       3 2
      3       2       4 2
      4       3       5 1
      5       4       5 1
      6       1       6 1
      7       2       7 1
      8       3       8 1
      9       5       9 1
@<TRIPOS>ALT_TYPE
CGenFF_4.0_ALT_TYPE_SET
CGenFF_4.0 1 CG2R51 2 CG2R52 3 CG2R51 4 NG2R50 5 NG2R51 6 HGR51 7 HGR52 8 HGR52 9 HGP1
@<TRIPOS>MOLECULE
pyrazole
 9 9 0 0 0
****
USER_CHARGES
INVALID_CHARGES
Pose:  33 Cluster:  33 Fr_nu: 313108 TotEn:   -11.34
@<TRIPOS>ATOM
      1 C1        -51.5079  -11.5855  -43.3675 C.2    1 LIG      -0.25100
      2 C2        -50.6862  -11.2391  -42.2781 C.2    1 LIG       0.13200
      3 C3        -52.5717  -10.7208  -43.2837 C.2    1 LIG      -0.03800
      4 N1        -51.1851  -10.2328  -41.5555 N.2    1 LIG      -0.57800
      5 N2        -52.3317   -9.9392  -42.1920 N.pl3  1 LIG      -0.05900
      6 H1        -51.3514  -12.3537  -44.1102 H      1 LIG       0.15700
      7 H2        -49.7449  -11.6785  -41.9804 H      1 LIG       0.15600
      8 H3        -53.4589  -10.5956  -43.8875 H      1 LIG       0.15900
      9 H4        -52.9063   -9.1912  -41.8242 H      1 LIG       0.32200
@<TRIPOS>BOND
      1       1       2 1
      2       1       3 2
      3       2       4 2
      4       3       5 1
      5       4       5 1
      6       1       6 1
      7       2       7 1
      8       3       8 1
      9       5       9 1
@<TRIPOS>ALT_TYPE
CGenFF_4.0_ALT_TYPE_SET
CGenFF_4.0 1 CG2R51 2 CG2R52 3 CG2R51 4 NG2R50 5 NG2R51 6 HGR51 7 HGR52 8 HGR52 9 HGP1
@<TRIPOS>MOLECULE
pyrazole
 9 9 0 0 0
****
USER_CHARGES
INVALID_CHARGES
Pose:  34 Cluster:  34 Fr_nu: 10370269 TotEn:   -11.21
@<TRIPOS>ATOM
      1 C1        -45.6383  -24.1168  -28.0842 C.2    1 LIG      -0.25100
      2 C2        -46.8427  -23.4471  -27.7965 C.2    1 LIG       0.13200
      3 C3        -46.0321  -25.3519  -28.5379 C.2    1 LIG      -0.03800
      4 N1        -47.9209  -24.1948  -28.0467 N.2    1 LIG      -0.57800
      5 N2        -47.3954  -25.3470  -28.4965 N.pl3  1 LIG      -0.05900
      6 H1        -44.6261  -23.7553  -27.9784 H      1 LIG       0.15700
      7 H2        -46.9798  -22.4456  -27.4145 H      1 LIG       0.15600
      8 H3        -45.4776  -26.2151  -28.8767 H      1 LIG       0.15900
      9 H4        -48.0282  -26.0929  -28.7572 H      1 LIG       0.32200
@<TRIPOS>BOND
      1       1       2 1
      2       1       3 2
      3       2       4 2
      4       3       5 1
      5       4       5 1
      6       1       6 1
      7       2       7 1
      8       3       8 1
      9       5       9 1
@<TRIPOS>ALT_TYPE
CGenFF_4.0_ALT_TYPE_SET
CGenFF_4.0 1 CG2R51 2 CG2R52 3 CG2R51 4 NG2R50 5 NG2R51 6 HGR51 7 HGR52 8 HGR52 9 HGP1
@<TRIPOS>MOLECULE
pyrazole
 9 9 0 0 0
****
USER_CHARGES
INVALID_CHARGES
Pose:  35 Cluster:  35 Fr_nu: 458967 TotEn:   -11.07
@<TRIPOS>ATOM
      1 C1        -60.7759  -22.4548  -24.9375 C.2    1 LIG      -0.25100
      2 C2        -59.5422  -21.7840  -25.0352 C.2    1 LIG       0.13200
      3 C3        -60.7776  -22.9881  -23.6718 C.2    1 LIG      -0.03800
      4 N1        -58.8130  -21.8806  -23.9203 N.2    1 LIG      -0.57800
      5 N2        -59.5910  -22.6183  -23.1100 N.pl3  1 LIG      -0.05900
      6 H1        -61.5558  -22.5397  -25.6798 H      1 LIG       0.15700
      7 H2        -59.1437  -21.2291  -25.8725 H      1 LIG       0.15600
      8 H3        -61.4988  -23.5858  -23.1333 H      1 LIG       0.15900
      9 H4        -59.2477  -22.8351  -22.1826 H      1 LIG       0.32200
@<TRIPOS>BOND
      1       1       2 1
      2       1       3 2
      3       2       4 2
      4       3       5 1
      5       4       5 1
      6       1       6 1
      7       2       7 1
      8       3       8 1
      9       5       9 1
@<TRIPOS>ALT_TYPE
CGenFF_4.0_ALT_TYPE_SET
CGenFF_4.0 1 CG2R51 2 CG2R52 3 CG2R51 4 NG2R50 5 NG2R51 6 HGR51 7 HGR52 8 HGR52 9 HGP1
@<TRIPOS>MOLECULE
pyrazole
 9 9 0 0 0
****
USER_CHARGES
INVALID_CHARGES
Pose:  36 Cluster:  36 Fr_nu: 179634 TotEn:   -10.91
@<TRIPOS>ATOM
      1 C1        -63.5606  -11.1474  -59.5453 C.2    1 LIG      -0.25100
      2 C2        -62.9029  -11.3818  -58.3229 C.2    1 LIG       0.13200
      3 C3        -63.8598   -9.8071  -59.5228 C.2    1 LIG      -0.03800
      4 N1        -62.7904  -10.2788  -57.5782 N.2    1 LIG      -0.57800
      5 N2        -63.3813   -9.3383  -58.3346 N.pl3  1 LIG      -0.05900
      6 H1        -63.7861  -11.8507  -60.3333 H      1 LIG       0.15700
      7 H2        -62.5013  -12.3105  -57.9435 H      1 LIG       0.15600
      8 H3        -64.3608   -9.1598  -60.2281 H      1 LIG       0.15900
      9 H4        -63.4252   -8.3926  -57.9763 H      1 LIG       0.32200
@<TRIPOS>BOND
      1       1       2 1
      2       1       3 2
      3       2       4 2
      4       3       5 1
      5       4       5 1
      6       1       6 1
      7       2       7 1
      8       3       8 1
      9       5       9 1
@<TRIPOS>ALT_TYPE
CGenFF_4.0_ALT_TYPE_SET
CGenFF_4.0 1 CG2R51 2 CG2R52 3 CG2R51 4 NG2R50 5 NG2R51 6 HGR51 7 HGR52 8 HGR52 9 HGP1
@<TRIPOS>MOLECULE
pyrazole
 9 9 0 0 0
****
USER_CHARGES
INVALID_CHARGES
Pose:  37 Cluster:  37 Fr_nu: 156666 TotEn:   -10.79
@<TRIPOS>ATOM
      1 C1        -84.2965   -0.1978  -34.6452 C.2    1 LIG      -0.25100
      2 C2        -84.8896    0.8584  -35.3625 C.2    1 LIG       0.13200
      3 C3        -83.1725   -0.5150  -35.3680 C.2    1 LIG      -0.03800
      4 N1        -84.1994    1.1902  -36.4568 N.2    1 LIG      -0.57800
      5 N2        -83.1609    0.3376  -36.4326 N.pl3  1 LIG      -0.05900
      6 H1        -84.6352   -0.6640  -33.7318 H      1 LIG       0.15700
      7 H2        -85.7963    1.3999  -35.1336 H      1 LIG       0.15600
      8 H3        -82.3986   -1.2554  -35.2252 H      1 LIG       0.15900
      9 H4        -82.4788    0.3915  -37.1787 H      1 LIG       0.32200
@<TRIPOS>BOND
      1       1       2 1
      2       1       3 2
      3       2       4 2
      4       3       5 1
      5       4       5 1
      6       1       6 1
      7       2       7 1
      8       3       8 1
      9       5       9 1
@<TRIPOS>ALT_TYPE
CGenFF_4.0_ALT_TYPE_SET
CGenFF_4.0 1 CG2R51 2 CG2R52 3 CG2R51 4 NG2R50 5 NG2R51 6 HGR51 7 HGR52 8 HGR52 9 HGP1
@<TRIPOS>MOLECULE
pyrazole
 9 9 0 0 0
****
USER_CHARGES
INVALID_CHARGES
Pose:  38 Cluster:  38 Fr_nu: 175570 TotEn:   -10.61
@<TRIPOS>ATOM
      1 C1        -63.3130  -10.0019  -61.0510 C.2    1 LIG      -0.25100
      2 C2        -64.2193  -10.5655  -60.1330 C.2    1 LIG       0.13200
      3 C3        -62.9312   -8.8162  -60.4726 C.2    1 LIG      -0.03800
      4 N1        -64.4022   -9.8007  -59.0534 N.2    1 LIG      -0.57800
      5 N2        -63.6054   -8.7445  -59.2891 N.pl3  1 LIG      -0.05900
      6 H1        -62.9818  -10.3992  -61.9991 H      1 LIG       0.15700
      7 H2        -64.7547  -11.5014  -60.2060 H      1 LIG       0.15600
      8 H3        -62.2574   -8.0335  -60.7904 H      1 LIG       0.15900
      9 H4        -63.5711   -8.0061  -58.5976 H      1 LIG       0.32200
@<TRIPOS>BOND
      1       1       2 1
      2       1       3 2
      3       2       4 2
      4       3       5 1
      5       4       5 1
      6       1       6 1
      7       2       7 1
      8       3       8 1
      9       5       9 1
@<TRIPOS>ALT_TYPE
CGenFF_4.0_ALT_TYPE_SET
CGenFF_4.0 1 CG2R51 2 CG2R52 3 CG2R51 4 NG2R50 5 NG2R51 6 HGR51 7 HGR52 8 HGR52 9 HGP1
@<TRIPOS>MOLECULE
pyrazole
 9 9 0 0 0
****
USER_CHARGES
INVALID_CHARGES
Pose:  39 Cluster:  39 Fr_nu: 279478 TotEn:   -10.11
@<TRIPOS>ATOM
      1 C1        -65.9657  -18.5403  -54.8941 C.2    1 LIG      -0.25100
      2 C2        -66.9638  -18.5032  -55.8862 C.2    1 LIG       0.13200
      3 C3        -66.2645  -19.6540  -54.1480 C.2    1 LIG      -0.03800
      4 N1        -67.8316  -19.5132  -55.7826 N.2    1 LIG      -0.57800
      5 N2        -67.3797  -20.1955  -54.7166 N.pl3  1 LIG      -0.05900
      6 H1        -65.1440  -17.8563  -54.7410 H      1 LIG       0.15700
      7 H2        -67.0952  -17.7820  -56.6802 H      1 LIG       0.15600
      8 H3        -65.7960  -20.0986  -53.2818 H      1 LIG       0.15900
      9 H4        -67.8842  -21.0247  -54.4291 H      1 LIG       0.32200
@<TRIPOS>BOND
      1       1       2 1
      2       1       3 2
      3       2       4 2
      4       3       5 1
      5       4       5 1
      6       1       6 1
      7       2       7 1
      8       3       8 1
      9       5       9 1
@<TRIPOS>ALT_TYPE
CGenFF_4.0_ALT_TYPE_SET
CGenFF_4.0 1 CG2R51 2 CG2R52 3 CG2R51 4 NG2R50 5 NG2R51 6 HGR51 7 HGR52 8 HGR52 9 HGP1
@<TRIPOS>MOLECULE
pyrazole
 9 9 0 0 0
****
USER_CHARGES
INVALID_CHARGES
Pose:  40 Cluster:  40 Fr_nu:  82699 TotEn:    -9.84
@<TRIPOS>ATOM
      1 C1        -67.7916   -1.4599  -28.1399 C.2    1 LIG      -0.25100
      2 C2        -68.8565   -2.1894  -28.7016 C.2    1 LIG       0.13200
      3 C3        -67.0321   -2.4040  -27.4932 C.2    1 LIG      -0.03800
      4 N1        -68.7833   -3.4962  -28.4354 N.2    1 LIG      -0.57800
      5 N2        -67.6634   -3.5954  -27.6993 N.pl3  1 LIG      -0.05900
      6 H1        -67.6003   -0.3985  -28.1960 H      1 LIG       0.15700
      7 H2        -69.6831   -1.8233  -29.2936 H      1 LIG       0.15600
      8 H3        -66.1212   -2.3366  -26.9161 H      1 LIG       0.15900
      9 H4        -67.3878   -4.5109  -27.3665 H      1 LIG       0.32200
@<TRIPOS>BOND
      1       1       2 1
      2       1       3 2
      3       2       4 2
      4       3       5 1
      5       4       5 1
      6       1       6 1
      7       2       7 1
      8       3       8 1
      9       5       9 1
@<TRIPOS>ALT_TYPE
CGenFF_4.0_ALT_TYPE_SET
CGenFF_4.0 1 CG2R51 2 CG2R52 3 CG2R51 4 NG2R50 5 NG2R51 6 HGR51 7 HGR52 8 HGR52 9 HGP1
@<TRIPOS>MOLECULE
pyrazole
 9 9 0 0 0
****
USER_CHARGES
INVALID_CHARGES
Pose:  41 Cluster:  41 Fr_nu: 838744 TotEn:    -9.84
@<TRIPOS>ATOM
      1 C1        -60.5545  -22.7064  -23.4954 C.2    1 LIG      -0.25100
      2 C2        -59.1950  -22.4929  -23.7920 C.2    1 LIG       0.13200
      3 C3        -61.2219  -22.2789  -24.6171 C.2    1 LIG      -0.03800
      4 N1        -59.0081  -21.9706  -25.0070 N.2    1 LIG      -0.57800
      5 N2        -60.2590  -21.8523  -25.4839 N.pl3  1 LIG      -0.05900
      6 H1        -60.9904  -23.1137  -22.5951 H      1 LIG       0.15700
      7 H2        -58.3326  -22.6956  -23.1732 H      1 LIG       0.15600
      8 H3        -62.2715  -22.2385  -24.8701 H      1 LIG       0.15900
      9 H4        -60.3838  -21.4688  -26.4124 H      1 LIG       0.32200
@<TRIPOS>BOND
      1       1       2 1
      2       1       3 2
      3       2       4 2
      4       3       5 1
      5       4       5 1
      6       1       6 1
      7       2       7 1
      8       3       8 1
      9       5       9 1
@<TRIPOS>ALT_TYPE
CGenFF_4.0_ALT_TYPE_SET
CGenFF_4.0 1 CG2R51 2 CG2R52 3 CG2R51 4 NG2R50 5 NG2R51 6 HGR51 7 HGR52 8 HGR52 9 HGP1
@<TRIPOS>MOLECULE
pyrazole
 9 9 0 0 0
****
USER_CHARGES
INVALID_CHARGES
Pose:  42 Cluster:  42 Fr_nu: 297794 TotEn:    -9.59
@<TRIPOS>ATOM
      1 C1        -52.0292  -11.2782  -43.0417 C.2    1 LIG      -0.25100
      2 C2        -52.8565  -11.2635  -44.1805 C.2    1 LIG       0.13200
      3 C3        -51.8156   -9.9520  -42.7553 C.2    1 LIG      -0.03800
      4 N1        -53.1488  -10.0262  -44.5896 N.2    1 LIG      -0.57800
      5 N2        -52.5017   -9.2508  -43.7030 N.pl3  1 LIG      -0.05900
      6 H1        -51.6420  -12.1303  -42.5027 H      1 LIG       0.15700
      7 H2        -53.2583  -12.1030  -44.7298 H      1 LIG       0.15600
      8 H3        -51.2481   -9.4553  -41.9816 H      1 LIG       0.15900
      9 H4        -52.5698   -8.2460  -43.8052 H      1 LIG       0.32200
@<TRIPOS>BOND
      1       1       2 1
      2       1       3 2
      3       2       4 2
      4       3       5 1
      5       4       5 1
      6       1       6 1
      7       2       7 1
      8       3       8 1
      9       5       9 1
@<TRIPOS>ALT_TYPE
CGenFF_4.0_ALT_TYPE_SET
CGenFF_4.0 1 CG2R51 2 CG2R52 3 CG2R51 4 NG2R50 5 NG2R51 6 HGR51 7 HGR52 8 HGR52 9 HGP1
@<TRIPOS>MOLECULE
pyrazole
 9 9 0 0 0
****
USER_CHARGES
INVALID_CHARGES
Pose:  43 Cluster:  43 Fr_nu: 110115 TotEn:    -9.03
@<TRIPOS>ATOM
      1 C1        -77.4347  -14.5352  -45.1575 C.2    1 LIG      -0.25100
      2 C2        -77.9553  -15.8094  -44.8621 C.2    1 LIG       0.13200
      3 C3        -76.8450  -14.1254  -43.9868 C.2    1 LIG      -0.03800
      4 N1        -77.7171  -16.1844  -43.6025 N.2    1 LIG      -0.57800
      5 N2        -77.0402  -15.1397  -43.0960 N.pl3  1 LIG      -0.05900
      6 H1        -77.4795  -13.9899  -46.0886 H      1 LIG       0.15700
      7 H2        -78.4988  -16.4802  -45.5121 H      1 LIG       0.15600
      8 H3        -76.3180  -13.2229  -43.7127 H      1 LIG       0.15900
      9 H4        -76.7417  -15.1848  -42.1298 H      1 LIG       0.32200
@<TRIPOS>BOND
      1       1       2 1
      2       1       3 2
      3       2       4 2
      4       3       5 1
      5       4       5 1
      6       1       6 1
      7       2       7 1
      8       3       8 1
      9       5       9 1
@<TRIPOS>ALT_TYPE
CGenFF_4.0_ALT_TYPE_SET
CGenFF_4.0 1 CG2R51 2 CG2R52 3 CG2R51 4 NG2R50 5 NG2R51 6 HGR51 7 HGR52 8 HGR52 9 HGP1
@<TRIPOS>MOLECULE
pyrazole
 9 9 0 0 0
****
USER_CHARGES
INVALID_CHARGES
Pose:  44 Cluster:  44 Fr_nu: 229242 TotEn:    -8.92
@<TRIPOS>ATOM
      1 C1        -52.3861  -10.5228  -43.1392 C.2    1 LIG      -0.25100
      2 C2        -51.8731  -11.6932  -43.7297 C.2    1 LIG       0.13200
      3 C3        -51.6403  -10.3590  -41.9975 C.2    1 LIG      -0.03800
      4 N1        -50.8781  -12.2344  -43.0219 N.2    1 LIG      -0.57800
      5 N2        -50.7598  -11.4004  -41.9748 N.pl3  1 LIG      -0.05900
      6 H1        -53.1843   -9.8862  -43.4914 H      1 LIG       0.15700
      7 H2        -52.1831  -12.1747  -44.6462 H      1 LIG       0.15600
      8 H3        -51.6579   -9.6133  -41.2158 H      1 LIG       0.15900
      9 H4        -50.0551  -11.6038  -41.2771 H      1 LIG       0.32200
@<TRIPOS>BOND
      1       1       2 1
      2       1       3 2
      3       2       4 2
      4       3       5 1
      5       4       5 1
      6       1       6 1
      7       2       7 1
      8       3       8 1
      9       5       9 1
@<TRIPOS>ALT_TYPE
CGenFF_4.0_ALT_TYPE_SET
CGenFF_4.0 1 CG2R51 2 CG2R52 3 CG2R51 4 NG2R50 5 NG2R51 6 HGR51 7 HGR52 8 HGR52 9 HGP1
@<TRIPOS>MOLECULE
pyrazole
 9 9 0 0 0
****
USER_CHARGES
INVALID_CHARGES
Pose:  45 Cluster:  45 Fr_nu: 670342 TotEn:    -8.92
@<TRIPOS>ATOM
      1 C1        -59.0700  -22.6179  -24.6450 C.2    1 LIG      -0.25100
      2 C2        -60.0127  -22.8631  -23.6287 C.2    1 LIG       0.13200
      3 C3        -59.7802  -21.9632  -25.6214 C.2    1 LIG      -0.03800
      4 N1        -61.2290  -22.4016  -23.9313 N.2    1 LIG      -0.57800
      5 N2        -61.0555  -21.8598  -25.1488 N.pl3  1 LIG      -0.05900
      6 H1        -58.0221  -22.8783  -24.6672 H      1 LIG       0.15700
      7 H2        -59.8642  -23.3593  -22.6802 H      1 LIG       0.15600
      8 H3        -59.5000  -21.5726  -26.5890 H      1 LIG       0.15900
      9 H4        -61.8545  -21.4355  -25.6030 H      1 LIG       0.32200
@<TRIPOS>BOND
      1       1       2 1
      2       1       3 2
      3       2       4 2
      4       3       5 1
      5       4       5 1
      6       1       6 1
      7       2       7 1
      8       3       8 1
      9       5       9 1
@<TRIPOS>ALT_TYPE
CGenFF_4.0_ALT_TYPE_SET
CGenFF_4.0 1 CG2R51 2 CG2R52 3 CG2R51 4 NG2R50 5 NG2R51 6 HGR51 7 HGR52 8 HGR52 9 HGP1
@<TRIPOS>MOLECULE
pyrazole
 9 9 0 0 0
****
USER_CHARGES
INVALID_CHARGES
Pose:  46 Cluster:  46 Fr_nu: 330161 TotEn:    -6.15
@<TRIPOS>ATOM
      1 C1        -50.5284   -9.8728  -28.5283 C.2    1 LIG      -0.25100
      2 C2        -50.6742  -11.1360  -27.9243 C.2    1 LIG       0.13200
      3 C3        -51.2786   -9.9524  -29.6760 C.2    1 LIG      -0.03800
      4 N1        -51.4557  -11.9578  -28.6298 N.2    1 LIG      -0.57800
      5 N2        -51.8079  -11.2094  -29.6890 N.pl3  1 LIG      -0.05900
      6 H1        -49.9599   -9.0228  -28.1807 H      1 LIG       0.15700
      7 H2        -50.2430  -11.4922  -26.9996 H      1 LIG       0.15600
      8 H3        -51.4772   -9.2447  -30.4679 H      1 LIG       0.15900
      9 H4        -52.4133  -11.6220  -30.3875 H      1 LIG       0.32200
@<TRIPOS>BOND
      1       1       2 1
      2       1       3 2
      3       2       4 2
      4       3       5 1
      5       4       5 1
      6       1       6 1
      7       2       7 1
      8       3       8 1
      9       5       9 1
@<TRIPOS>ALT_TYPE
CGenFF_4.0_ALT_TYPE_SET
CGenFF_4.0 1 CG2R51 2 CG2R52 3 CG2R51 4 NG2R50 5 NG2R51 6 HGR51 7 HGR52 8 HGR52 9 HGP1
@<TRIPOS>MOLECULE
4_lactone
 9 9 0 0 0
****
USER_CHARGES
INVALID_CHARGES
Pose:   1 Cluster:   1 Fr_nu: 4092002 TotEn:   -22.00
@<TRIPOS>ATOM
      1 C1        -51.6054    3.1703  -34.0441 C.2    1 LIG       0.04000
      2 C2        -50.9262    2.1042  -33.1659 C.3    1 LIG       0.11000
      3 C3        -52.3136    1.4696  -33.1791 C.3    1 LIG       0.08100
      4 O1        -51.2947    4.1986  -34.6014 O.2    1 LIG      -0.32000
      5 O2        -52.8157    2.5508  -34.0125 O.3    1 LIG      -0.27100
      6 H1        -50.1427    1.5408  -33.6749 H      1 LIG       0.09000
      7 H2        -50.5838    2.4761  -32.1988 H      1 LIG       0.09000
      8 H3        -52.3875    0.5030  -33.6850 H      1 LIG       0.09000
      9 H4        -52.8259    1.4354  -32.2137 H      1 LIG       0.09000
@<TRIPOS>BOND
      1       1       2 1
      2       1       4 2
      3       1       5 1
      4       2       3 1
      5       3       5 1
      6       2       6 1
      7       2       7 1
      8       3       8 1
      9       3       9 1
@<TRIPOS>ALT_TYPE
CGenFF_4.0_ALT_TYPE_SET
CGenFF_4.0 1 CG2O4 2 CG3C41 3 CG3C41 4 OG2D1 5 OG3C51 6 HGA2 7 HGA2 8 HGA2 9 HGA2
@<TRIPOS>MOLECULE
4_lactone
 9 9 0 0 0
****
USER_CHARGES
INVALID_CHARGES
Pose:   2 Cluster:   2 Fr_nu: 7245168 TotEn:   -21.99
@<TRIPOS>ATOM
      1 C1        -41.2382   -4.4736  -47.4479 C.2    1 LIG       0.04000
      2 C2        -40.5364   -5.5087  -48.3452 C.3    1 LIG       0.11000
      3 C3        -41.2545   -4.7586  -49.4631 C.3    1 LIG       0.08100
      4 O1        -41.3032   -4.2125  -46.2681 O.2    1 LIG      -0.32000
      5 O2        -41.8486   -3.8525  -48.4926 O.3    1 LIG      -0.27100
      6 H1        -39.4480   -5.4320  -48.3466 H      1 LIG       0.09000
      7 H2        -40.8621   -6.5367  -48.1781 H      1 LIG       0.09000
      8 H3        -40.6090   -4.2276  -50.1680 H      1 LIG       0.09000
      9 H4        -42.0176   -5.3292  -49.9995 H      1 LIG       0.09000
@<TRIPOS>BOND
      1       1       2 1
      2       1       4 2
      3       1       5 1
      4       2       3 1
      5       3       5 1
      6       2       6 1
      7       2       7 1
      8       3       8 1
      9       3       9 1
@<TRIPOS>ALT_TYPE
CGenFF_4.0_ALT_TYPE_SET
CGenFF_4.0 1 CG2O4 2 CG3C41 3 CG3C41 4 OG2D1 5 OG3C51 6 HGA2 7 HGA2 8 HGA2 9 HGA2
@<TRIPOS>MOLECULE
4_lactone
 9 9 0 0 0
****
USER_CHARGES
INVALID_CHARGES
Pose:   3 Cluster:   3 Fr_nu: 3421020 TotEn:   -21.56
@<TRIPOS>ATOM
      1 C1        -52.1047    3.0997  -33.6553 C.2    1 LIG       0.04000
      2 C2        -52.6186    1.7011  -33.2696 C.3    1 LIG       0.11000
      3 C3        -51.4509    1.7409  -32.2883 C.3    1 LIG       0.08100
      4 O1        -52.4030    3.9778  -34.4326 O.2    1 LIG      -0.32000
      5 O2        -51.0828    3.0672  -32.7584 O.3    1 LIG      -0.27100
      6 H1        -53.6136    1.6998  -32.8219 H      1 LIG       0.09000
      7 H2        -52.5416    0.9623  -34.0690 H      1 LIG       0.09000
      8 H3        -51.7223    1.7494  -31.2292 H      1 LIG       0.09000
      9 H4        -50.6550    1.0141  -32.4726 H      1 LIG       0.09000
@<TRIPOS>BOND
      1       1       2 1
      2       1       4 2
      3       1       5 1
      4       2       3 1
      5       3       5 1
      6       2       6 1
      7       2       7 1
      8       3       8 1
      9       3       9 1
@<TRIPOS>ALT_TYPE
CGenFF_4.0_ALT_TYPE_SET
CGenFF_4.0 1 CG2O4 2 CG3C41 3 CG3C41 4 OG2D1 5 OG3C51 6 HGA2 7 HGA2 8 HGA2 9 HGA2
@<TRIPOS>MOLECULE
4_lactone
 9 9 0 0 0
****
USER_CHARGES
INVALID_CHARGES
Pose:   4 Cluster:   4 Fr_nu: 7256254 TotEn:   -20.93
@<TRIPOS>ATOM
      1 C1        -47.3346  -21.0133  -35.2881 C.2    1 LIG       0.04000
      2 C2        -47.9022  -21.7642  -36.5060 C.3    1 LIG       0.11000
      3 C3        -46.4308  -22.0583  -36.7827 C.3    1 LIG       0.08100
      4 O1        -47.7625  -20.3713  -34.3559 O.2    1 LIG      -0.32000
      5 O2        -46.0439  -21.3121  -35.5956 O.3    1 LIG      -0.27100
      6 H1        -48.5178  -22.6279  -36.2497 H      1 LIG       0.09000
      7 H2        -48.4023  -21.1213  -37.2322 H      1 LIG       0.09000
      8 H3        -46.1364  -23.1090  -36.7122 H      1 LIG       0.09000
      9 H4        -46.0225  -21.6075  -37.6914 H      1 LIG       0.09000
@<TRIPOS>BOND
      1       1       2 1
      2       1       4 2
      3       1       5 1
      4       2       3 1
      5       3       5 1
      6       2       6 1
      7       2       7 1
      8       3       8 1
      9       3       9 1
@<TRIPOS>ALT_TYPE
CGenFF_4.0_ALT_TYPE_SET
CGenFF_4.0 1 CG2O4 2 CG3C41 3 CG3C41 4 OG2D1 5 OG3C51 6 HGA2 7 HGA2 8 HGA2 9 HGA2
@<TRIPOS>MOLECULE
4_lactone
 9 9 0 0 0
****
USER_CHARGES
INVALID_CHARGES
Pose:   5 Cluster:   5 Fr_nu: 7181714 TotEn:   -20.88
@<TRIPOS>ATOM
      1 C1        -50.3227  -20.7899  -34.9507 C.2    1 LIG       0.04000
      2 C2        -51.0160  -21.5175  -36.1165 C.3    1 LIG       0.11000
      3 C3        -52.2835  -20.9723  -35.4651 C.3    1 LIG       0.08100
      4 O1        -49.1937  -20.6162  -34.5515 O.2    1 LIG      -0.32000
      5 O2        -51.4918  -20.3378  -34.4229 O.3    1 LIG      -0.27100
      6 H1        -50.7769  -21.1112  -37.1005 H      1 LIG       0.09000
      7 H2        -50.9009  -22.6024  -36.0959 H      1 LIG       0.09000
      8 H3        -52.8396  -20.2371  -36.0530 H      1 LIG       0.09000
      9 H4        -52.9624  -21.7237  -35.0526 H      1 LIG       0.09000
@<TRIPOS>BOND
      1       1       2 1
      2       1       4 2
      3       1       5 1
      4       2       3 1
      5       3       5 1
      6       2       6 1
      7       2       7 1
      8       3       8 1
      9       3       9 1
@<TRIPOS>ALT_TYPE
CGenFF_4.0_ALT_TYPE_SET
CGenFF_4.0 1 CG2O4 2 CG3C41 3 CG3C41 4 OG2D1 5 OG3C51 6 HGA2 7 HGA2 8 HGA2 9 HGA2
@<TRIPOS>MOLECULE
4_lactone
 9 9 0 0 0
****
USER_CHARGES
INVALID_CHARGES
Pose:   6 Cluster:   6 Fr_nu: 7214257 TotEn:   -20.58
@<TRIPOS>ATOM
      1 C1        -48.3166  -20.7010  -35.4893 C.2    1 LIG       0.04000
      2 C2        -49.6591  -21.4130  -35.7341 C.3    1 LIG       0.11000
      3 C3        -49.2733  -21.2468  -37.2008 C.3    1 LIG       0.08100
      4 O1        -47.6612  -20.3320  -34.5414 O.2    1 LIG      -0.32000
      5 O2        -48.0365  -20.5855  -36.8152 O.3    1 LIG      -0.27100
      6 H1        -49.6924  -22.4397  -35.3665 H      1 LIG       0.09000
      7 H2        -50.5309  -20.8448  -35.4054 H      1 LIG       0.09000
      8 H3        -49.0813  -22.1737  -37.7480 H      1 LIG       0.09000
      9 H4        -49.9174  -20.5846  -37.7858 H      1 LIG       0.09000
@<TRIPOS>BOND
      1       1       2 1
      2       1       4 2
      3       1       5 1
      4       2       3 1
      5       3       5 1
      6       2       6 1
      7       2       7 1
      8       3       8 1
      9       3       9 1
@<TRIPOS>ALT_TYPE
CGenFF_4.0_ALT_TYPE_SET
CGenFF_4.0 1 CG2O4 2 CG3C41 3 CG3C41 4 OG2D1 5 OG3C51 6 HGA2 7 HGA2 8 HGA2 9 HGA2
@<TRIPOS>MOLECULE
4_lactone
 9 9 0 0 0
****
USER_CHARGES
INVALID_CHARGES
Pose:   7 Cluster:   7 Fr_nu: 7251058 TotEn:   -20.48
@<TRIPOS>ATOM
      1 C1        -41.1266   -4.1655  -48.2251 C.2    1 LIG       0.04000
      2 C2        -40.3343   -3.5538  -49.3944 C.3    1 LIG       0.11000
      3 C3        -40.8493   -4.7775  -50.1463 C.3    1 LIG       0.08100
      4 O1        -41.3583   -3.8998  -47.0675 O.2    1 LIG      -0.32000
      5 O2        -41.5486   -5.2327  -48.9550 O.3    1 LIG      -0.27100
      6 H1        -40.7175   -2.5914  -49.7371 H      1 LIG       0.09000
      7 H2        -39.2561   -3.5166  -49.2305 H      1 LIG       0.09000
      8 H3        -41.5421   -4.5723  -50.9669 H      1 LIG       0.09000
      9 H4        -40.0852   -5.4932  -50.4618 H      1 LIG       0.09000
@<TRIPOS>BOND
      1       1       2 1
      2       1       4 2
      3       1       5 1
      4       2       3 1
      5       3       5 1
      6       2       6 1
      7       2       7 1
      8       3       8 1
      9       3       9 1
@<TRIPOS>ALT_TYPE
CGenFF_4.0_ALT_TYPE_SET
CGenFF_4.0 1 CG2O4 2 CG3C41 3 CG3C41 4 OG2D1 5 OG3C51 6 HGA2 7 HGA2 8 HGA2 9 HGA2
@<TRIPOS>MOLECULE
4_lactone
 9 9 0 0 0
****
USER_CHARGES
INVALID_CHARGES
Pose:   8 Cluster:   8 Fr_nu: 7244949 TotEn:   -19.83
@<TRIPOS>ATOM
      1 C1        -41.2682   -5.1883  -47.9139 C.2    1 LIG       0.04000
      2 C2        -41.0842   -5.3388  -49.4346 C.3    1 LIG       0.11000
      3 C3        -40.5558   -6.7180  -49.0518 C.3    1 LIG       0.08100
      4 O1        -41.6708   -4.3479  -47.1419 O.2    1 LIG      -0.32000
      5 O2        -40.7849   -6.4307  -47.6445 O.3    1 LIG      -0.27100
      6 H1        -42.0176   -5.3292  -49.9995 H      1 LIG       0.09000
      7 H2        -40.3524   -4.6530  -49.8646 H      1 LIG       0.09000
      8 H3        -41.1554   -7.5664  -49.3929 H      1 LIG       0.09000
      9 H4        -39.4963   -6.8914  -49.2591 H      1 LIG       0.09000
@<TRIPOS>BOND
      1       1       2 1
      2       1       4 2
      3       1       5 1
      4       2       3 1
      5       3       5 1
      6       2       6 1
      7       2       7 1
      8       3       8 1
      9       3       9 1
@<TRIPOS>ALT_TYPE
CGenFF_4.0_ALT_TYPE_SET
CGenFF_4.0 1 CG2O4 2 CG3C41 3 CG3C41 4 OG2D1 5 OG3C51 6 HGA2 7 HGA2 8 HGA2 9 HGA2
@<TRIPOS>MOLECULE
4_lactone
 9 9 0 0 0
****
USER_CHARGES
INVALID_CHARGES
Pose:   9 Cluster:   9 Fr_nu: 7255908 TotEn:   -19.10
@<TRIPOS>ATOM
      1 C1        -47.4151  -21.0679  -35.4038 C.2    1 LIG       0.04000
      2 C2        -47.0938  -21.2338  -36.9000 C.3    1 LIG       0.11000
      3 C3        -48.6034  -21.4215  -37.0179 C.3    1 LIG       0.08100
      4 O1        -46.8081  -20.8607  -34.3777 O.2    1 LIG      -0.32000
      5 O2        -48.7517  -21.2452  -35.5818 O.3    1 LIG      -0.27100
      6 H1        -46.6899  -20.3364  -37.3711 H      1 LIG       0.09000
      7 H2        -46.4872  -22.1111  -37.1306 H      1 LIG       0.09000
      8 H3        -49.1349  -20.6461  -37.5763 H      1 LIG       0.09000
      9 H4        -48.9317  -22.4145  -37.3368 H      1 LIG       0.09000
@<TRIPOS>BOND
      1       1       2 1
      2       1       4 2
      3       1       5 1
      4       2       3 1
      5       3       5 1
      6       2       6 1
      7       2       7 1
      8       3       8 1
      9       3       9 1
@<TRIPOS>ALT_TYPE
CGenFF_4.0_ALT_TYPE_SET
CGenFF_4.0 1 CG2O4 2 CG3C41 3 CG3C41 4 OG2D1 5 OG3C51 6 HGA2 7 HGA2 8 HGA2 9 HGA2
@<TRIPOS>MOLECULE
4_lactone
 9 9 0 0 0
****
USER_CHARGES
INVALID_CHARGES
Pose:  10 Cluster:  10 Fr_nu: 7250376 TotEn:   -19.03
@<TRIPOS>ATOM
      1 C1        -40.6796   -4.0359  -47.3109 C.2    1 LIG       0.04000
      2 C2        -40.2322   -3.9491  -48.7810 C.3    1 LIG       0.11000
      3 C3        -41.1967   -5.1184  -48.9550 C.3    1 LIG       0.08100
      4 O1        -40.4471   -3.4619  -46.2712 O.2    1 LIG      -0.32000
      5 O2        -41.5211   -5.0800  -47.5377 O.3    1 LIG      -0.27100
      6 H1        -40.5176   -3.0214  -49.2796 H      1 LIG       0.09000
      7 H2        -39.1768   -4.1769  -48.9395 H      1 LIG       0.09000
      8 H3        -42.0750   -4.9197  -49.5752 H      1 LIG       0.09000
      9 H4        -40.7380   -6.0703  -49.2365 H      1 LIG       0.09000
@<TRIPOS>BOND
      1       1       2 1
      2       1       4 2
      3       1       5 1
      4       2       3 1
      5       3       5 1
      6       2       6 1
      7       2       7 1
      8       3       8 1
      9       3       9 1
@<TRIPOS>ALT_TYPE
CGenFF_4.0_ALT_TYPE_SET
CGenFF_4.0 1 CG2O4 2 CG3C41 3 CG3C41 4 OG2D1 5 OG3C51 6 HGA2 7 HGA2 8 HGA2 9 HGA2
@<TRIPOS>MOLECULE
4_lactone
 9 9 0 0 0
****
USER_CHARGES
INVALID_CHARGES
Pose:  11 Cluster:  11 Fr_nu: 7258537 TotEn:   -18.83
@<TRIPOS>ATOM
      1 C1        -39.9933   -3.2858  -46.5243 C.2    1 LIG       0.04000
      2 C2        -39.2882   -3.9833  -47.7014 C.3    1 LIG       0.11000
      3 C3        -40.6581   -4.6224  -47.9078 C.3    1 LIG       0.08100
      4 O1        -39.7085   -2.4931  -45.6555 O.2    1 LIG      -0.32000
      5 O2        -41.1862   -3.8930  -46.7655 O.3    1 LIG      -0.27100
      6 H1        -38.9589   -3.3040  -48.4892 H      1 LIG       0.09000
      7 H2        -38.4881   -4.6623  -47.4020 H      1 LIG       0.09000
      8 H3        -41.1732   -4.3502  -48.8331 H      1 LIG       0.09000
      9 H4        -40.7029   -5.7034  -47.7498 H      1 LIG       0.09000
@<TRIPOS>BOND
      1       1       2 1
      2       1       4 2
      3       1       5 1
      4       2       3 1
      5       3       5 1
      6       2       6 1
      7       2       7 1
      8       3       8 1
      9       3       9 1
@<TRIPOS>ALT_TYPE
CGenFF_4.0_ALT_TYPE_SET
CGenFF_4.0 1 CG2O4 2 CG3C41 3 CG3C41 4 OG2D1 5 OG3C51 6 HGA2 7 HGA2 8 HGA2 9 HGA2
@<TRIPOS>MOLECULE
4_lactone
 9 9 0 0 0
****
USER_CHARGES
INVALID_CHARGES
Pose:  12 Cluster:  12 Fr_nu: 7223840 TotEn:   -17.51
@<TRIPOS>ATOM
      1 C1        -46.5454  -21.2677  -35.0238 C.2    1 LIG       0.04000
      2 C2        -47.2323  -22.1584  -36.0745 C.3    1 LIG       0.11000
      3 C3        -46.7465  -21.0821  -37.0406 C.3    1 LIG       0.08100
      4 O1        -46.3659  -21.2744  -33.8271 O.2    1 LIG      -0.32000
      5 O2        -46.1445  -20.3460  -35.9400 O.3    1 LIG      -0.27100
      6 H1        -46.7749  -23.1420  -36.1923 H      1 LIG       0.09000
      7 H2        -48.3142  -22.2351  -35.9546 H      1 LIG       0.09000
      8 H3        -45.9967  -21.4028  -37.7690 H      1 LIG       0.09000
      9 H4        -47.5312  -20.5000  -37.5316 H      1 LIG       0.09000
@<TRIPOS>BOND
      1       1       2 1
      2       1       4 2
      3       1       5 1
      4       2       3 1
      5       3       5 1
      6       2       6 1
      7       2       7 1
      8       3       8 1
      9       3       9 1
@<TRIPOS>ALT_TYPE
CGenFF_4.0_ALT_TYPE_SET
CGenFF_4.0 1 CG2O4 2 CG3C41 3 CG3C41 4 OG2D1 5 OG3C51 6 HGA2 7 HGA2 8 HGA2 9 HGA2
@<TRIPOS>MOLECULE
4_lactone
 9 9 0 0 0
****
USER_CHARGES
INVALID_CHARGES
Pose:  13 Cluster:  13 Fr_nu: 6081683 TotEn:   -17.45
@<TRIPOS>ATOM
      1 C1        -51.3549    4.1278  -32.7103 C.2    1 LIG       0.04000
      2 C2        -51.5510    3.1884  -33.9137 C.3    1 LIG       0.11000
      3 C3        -51.5072    2.1026  -32.8428 C.3    1 LIG       0.08100
      4 O1        -51.2518    5.3173  -32.5134 O.2    1 LIG      -0.32000
      5 O2        -51.3241    3.1095  -31.8093 O.3    1 LIG      -0.27100
      6 H1        -52.5074    3.3120  -34.4242 H      1 LIG       0.09000
      7 H2        -50.7199    3.1912  -34.6209 H      1 LIG       0.09000
      8 H3        -52.4346    1.5414  -32.6991 H      1 LIG       0.09000
      9 H4        -50.6533    1.4217  -32.8962 H      1 LIG       0.09000
@<TRIPOS>BOND
      1       1       2 1
      2       1       4 2
      3       1       5 1
      4       2       3 1
      5       3       5 1
      6       2       6 1
      7       2       7 1
      8       3       8 1
      9       3       9 1
@<TRIPOS>ALT_TYPE
CGenFF_4.0_ALT_TYPE_SET
CGenFF_4.0 1 CG2O4 2 CG3C41 3 CG3C41 4 OG2D1 5 OG3C51 6 HGA2 7 HGA2 8 HGA2 9 HGA2
@<TRIPOS>MOLECULE
4_lactone
 9 9 0 0 0
****
USER_CHARGES
INVALID_CHARGES
Pose:  14 Cluster:  14 Fr_nu: 512192 TotEn:   -17.43
@<TRIPOS>ATOM
      1 C1        -74.7703  -11.0660  -51.9496 C.2    1 LIG       0.04000
      2 C2        -74.8358  -11.9261  -53.2243 C.3    1 LIG       0.11000
      3 C3        -76.2000  -12.3235  -52.6685 C.3    1 LIG       0.08100
      4 O1        -73.9926  -10.2990  -51.4288 O.2    1 LIG      -0.32000
      5 O2        -75.9950  -11.4646  -51.5127 O.3    1 LIG      -0.27100
      6 H1        -74.8515  -11.3496  -54.1505 H      1 LIG       0.09000
      7 H2        -74.0896  -12.7214  -53.2639 H      1 LIG       0.09000
      8 H3        -77.0633  -12.0052  -53.2593 H      1 LIG       0.09000
      9 H4        -76.3030  -13.3722  -52.3764 H      1 LIG       0.09000
@<TRIPOS>BOND
      1       1       2 1
      2       1       4 2
      3       1       5 1
      4       2       3 1
      5       3       5 1
      6       2       6 1
      7       2       7 1
      8       3       8 1
      9       3       9 1
@<TRIPOS>ALT_TYPE
CGenFF_4.0_ALT_TYPE_SET
CGenFF_4.0 1 CG2O4 2 CG3C41 3 CG3C41 4 OG2D1 5 OG3C51 6 HGA2 7 HGA2 8 HGA2 9 HGA2
@<TRIPOS>MOLECULE
4_lactone
 9 9 0 0 0
****
USER_CHARGES
INVALID_CHARGES
Pose:  15 Cluster:  15 Fr_nu: 6049408 TotEn:   -16.96
@<TRIPOS>ATOM
      1 C1        -75.6195  -10.8411  -52.2481 C.2    1 LIG       0.04000
      2 C2        -76.1082  -11.9261  -53.2243 C.3    1 LIG       0.11000
      3 C3        -74.6505  -12.3738  -53.1723 C.3    1 LIG       0.08100
      4 O1        -76.0907   -9.9014  -51.6486 O.2    1 LIG      -0.32000
      5 O2        -74.3371  -11.2939  -52.2497 O.3    1 LIG      -0.27100
      6 H1        -76.8322  -12.6195  -52.7937 H      1 LIG       0.09000
      7 H2        -76.4516  -11.5389  -54.1850 H      1 LIG       0.09000
      8 H3        -74.4718  -13.3538  -52.7216 H      1 LIG       0.09000
      9 H4        -74.0936  -12.2768  -54.1083 H      1 LIG       0.09000
@<TRIPOS>BOND
      1       1       2 1
      2       1       4 2
      3       1       5 1
      4       2       3 1
      5       3       5 1
      6       2       6 1
      7       2       7 1
      8       3       8 1
      9       3       9 1
@<TRIPOS>ALT_TYPE
CGenFF_4.0_ALT_TYPE_SET
CGenFF_4.0 1 CG2O4 2 CG3C41 3 CG3C41 4 OG2D1 5 OG3C51 6 HGA2 7 HGA2 8 HGA2 9 HGA2
@<TRIPOS>MOLECULE
4_lactone
 9 9 0 0 0
****
USER_CHARGES
INVALID_CHARGES
Pose:  16 Cluster:  16 Fr_nu: 6179762 TotEn:   -16.45
@<TRIPOS>ATOM
      1 C1        -46.1786  -21.6159  -31.2938 C.2    1 LIG       0.04000
      2 C2        -45.9668  -21.8847  -29.7931 C.3    1 LIG       0.11000
      3 C3        -44.9528  -22.9041  -30.3036 C.3    1 LIG       0.08100
      4 O1        -46.8617  -20.8940  -31.9840 O.2    1 LIG      -0.32000
      5 O2        -45.2608  -22.5430  -31.6785 O.3    1 LIG      -0.27100
      6 H1        -45.5519  -21.0386  -29.2431 H      1 LIG       0.09000
      7 H2        -46.8409  -22.2976  -29.2869 H      1 LIG       0.09000
      8 H3        -43.9079  -22.6973  -30.0568 H      1 LIG       0.09000
      9 H4        -45.1932  -23.9512  -30.0998 H      1 LIG       0.09000
@<TRIPOS>BOND
      1       1       2 1
      2       1       4 2
      3       1       5 1
      4       2       3 1
      5       3       5 1
      6       2       6 1
      7       2       7 1
      8       3       8 1
      9       3       9 1
@<TRIPOS>ALT_TYPE
CGenFF_4.0_ALT_TYPE_SET
CGenFF_4.0 1 CG2O4 2 CG3C41 3 CG3C41 4 OG2D1 5 OG3C51 6 HGA2 7 HGA2 8 HGA2 9 HGA2
@<TRIPOS>MOLECULE
4_lactone
 9 9 0 0 0
****
USER_CHARGES
INVALID_CHARGES
Pose:  17 Cluster:  17 Fr_nu:  72298 TotEn:   -16.40
@<TRIPOS>ATOM
      1 C1        -50.1281   -9.3262  -29.9126 C.2    1 LIG       0.04000
      2 C2        -51.6256   -9.5270  -30.2065 C.3    1 LIG       0.11000
      3 C3        -51.4722  -10.7003  -29.2432 C.3    1 LIG       0.08100
      4 O1        -49.2474   -8.5651  -30.2431 O.2    1 LIG      -0.32000
      5 O2        -50.0629  -10.3877  -29.0648 O.3    1 LIG      -0.27100
      6 H1        -52.2610   -8.7102  -29.8607 H      1 LIG       0.09000
      7 H2        -51.8447   -9.7895  -31.2428 H      1 LIG       0.09000
      8 H3        -52.0256  -10.6174  -28.3039 H      1 LIG       0.09000
      9 H4        -51.6112  -11.6921  -29.6821 H      1 LIG       0.09000
@<TRIPOS>BOND
      1       1       2 1
      2       1       4 2
      3       1       5 1
      4       2       3 1
      5       3       5 1
      6       2       6 1
      7       2       7 1
      8       3       8 1
      9       3       9 1
@<TRIPOS>ALT_TYPE
CGenFF_4.0_ALT_TYPE_SET
CGenFF_4.0 1 CG2O4 2 CG3C41 3 CG3C41 4 OG2D1 5 OG3C51 6 HGA2 7 HGA2 8 HGA2 9 HGA2
@<TRIPOS>MOLECULE
4_lactone
 9 9 0 0 0
****
USER_CHARGES
INVALID_CHARGES
Pose:  18 Cluster:  18 Fr_nu: 1572951 TotEn:   -16.33
@<TRIPOS>ATOM
      1 C1        -74.9164  -12.1276  -51.1953 C.2    1 LIG       0.04000
      2 C2        -75.7943  -12.8086  -52.2606 C.3    1 LIG       0.11000
      3 C3        -75.8132  -11.4129  -52.8767 C.3    1 LIG       0.08100
      4 O1        -74.3419  -12.4417  -50.1776 O.2    1 LIG      -0.32000
      5 O2        -74.9769  -10.9100  -51.7982 O.3    1 LIG      -0.27100
      6 H1        -75.2776  -13.5752  -52.8401 H      1 LIG       0.09000
      7 H2        -76.7507  -13.1734  -51.8826 H      1 LIG       0.09000
      8 H3        -75.3198  -11.3170  -53.8478 H      1 LIG       0.09000
      9 H4        -76.7881  -10.9179  -52.8933 H      1 LIG       0.09000
@<TRIPOS>BOND
      1       1       2 1
      2       1       4 2
      3       1       5 1
      4       2       3 1
      5       3       5 1
      6       2       6 1
      7       2       7 1
      8       3       8 1
      9       3       9 1
@<TRIPOS>ALT_TYPE
CGenFF_4.0_ALT_TYPE_SET
CGenFF_4.0 1 CG2O4 2 CG3C41 3 CG3C41 4 OG2D1 5 OG3C51 6 HGA2 7 HGA2 8 HGA2 9 HGA2
@<TRIPOS>MOLECULE
4_lactone
 9 9 0 0 0
****
USER_CHARGES
INVALID_CHARGES
Pose:  19 Cluster:  19 Fr_nu: 7228424 TotEn:   -16.12
@<TRIPOS>ATOM
      1 C1        -53.2609  -23.9719  -22.8138 C.2    1 LIG       0.04000
      2 C2        -54.0888  -24.8138  -23.8012 C.3    1 LIG       0.11000
      3 C3        -52.7195  -25.1419  -24.3888 C.3    1 LIG       0.08100
      4 O1        -53.4663  -23.2530  -21.8623 O.2    1 LIG      -0.32000
      5 O2        -52.0744  -24.3056  -23.3888 O.3    1 LIG      -0.27100
      6 H1        -54.6186  -25.6486  -23.3397 H      1 LIG       0.09000
      7 H2        -54.7512  -24.2273  -24.4400 H      1 LIG       0.09000
      8 H3        -52.4058  -26.1859  -24.3046 H      1 LIG       0.09000
      9 H4        -52.5392  -24.7694  -25.4010 H      1 LIG       0.09000
@<TRIPOS>BOND
      1       1       2 1
      2       1       4 2
      3       1       5 1
      4       2       3 1
      5       3       5 1
      6       2       6 1
      7       2       7 1
      8       3       8 1
      9       3       9 1
@<TRIPOS>ALT_TYPE
CGenFF_4.0_ALT_TYPE_SET
CGenFF_4.0 1 CG2O4 2 CG3C41 3 CG3C41 4 OG2D1 5 OG3C51 6 HGA2 7 HGA2 8 HGA2 9 HGA2
@<TRIPOS>MOLECULE
4_lactone
 9 9 0 0 0
****
USER_CHARGES
INVALID_CHARGES
Pose:  20 Cluster:  20 Fr_nu: 178047 TotEn:   -15.65
@<TRIPOS>ATOM
      1 C1        -59.6377    2.1439  -46.3200 C.2    1 LIG       0.04000
      2 C2        -60.1097    2.5463  -47.7288 C.3    1 LIG       0.11000
      3 C3        -61.4071    2.8846  -47.0006 C.3    1 LIG       0.08100
      4 O1        -58.6351    1.7021  -45.8064 O.2    1 LIG      -0.32000
      5 O2        -60.8233    2.4653  -45.7361 O.3    1 LIG      -0.27100
      6 H1        -59.5704    3.3940  -48.1541 H      1 LIG       0.09000
      7 H2        -60.1643    1.7156  -48.4343 H      1 LIG       0.09000
      8 H3        -61.6805    3.9432  -46.9871 H      1 LIG       0.09000
      9 H4        -62.2715    2.2703  -47.2672 H      1 LIG       0.09000
@<TRIPOS>BOND
      1       1       2 1
      2       1       4 2
      3       1       5 1
      4       2       3 1
      5       3       5 1
      6       2       6 1
      7       2       7 1
      8       3       8 1
      9       3       9 1
@<TRIPOS>ALT_TYPE
CGenFF_4.0_ALT_TYPE_SET
CGenFF_4.0 1 CG2O4 2 CG3C41 3 CG3C41 4 OG2D1 5 OG3C51 6 HGA2 7 HGA2 8 HGA2 9 HGA2
@<TRIPOS>MOLECULE
4_lactone
 9 9 0 0 0
****
USER_CHARGES
INVALID_CHARGES
Pose:  21 Cluster:  21 Fr_nu: 187872 TotEn:   -15.63
@<TRIPOS>ATOM
      1 C1        -76.4711  -12.2605  -42.5271 C.2    1 LIG       0.04000
      2 C2        -76.7367  -13.3519  -43.5794 C.3    1 LIG       0.11000
      3 C3        -75.4340  -12.8341  -44.1817 C.3    1 LIG       0.08100
      4 O1        -77.0026  -11.8370  -41.5259 O.2    1 LIG      -0.32000
      5 O2        -75.3175  -11.8487  -43.1183 O.3    1 LIG      -0.27100
      6 H1        -76.7049  -14.3686  -43.1847 H      1 LIG       0.09000
      7 H2        -77.6347  -13.1855  -44.1767 H      1 LIG       0.09000
      8 H3        -74.5963  -13.5368  -44.1738 H      1 LIG       0.09000
      9 H4        -75.5240  -12.3584  -45.1622 H      1 LIG       0.09000
@<TRIPOS>BOND
      1       1       2 1
      2       1       4 2
      3       1       5 1
      4       2       3 1
      5       3       5 1
      6       2       6 1
      7       2       7 1
      8       3       8 1
      9       3       9 1
@<TRIPOS>ALT_TYPE
CGenFF_4.0_ALT_TYPE_SET
CGenFF_4.0 1 CG2O4 2 CG3C41 3 CG3C41 4 OG2D1 5 OG3C51 6 HGA2 7 HGA2 8 HGA2 9 HGA2
@<TRIPOS>MOLECULE
4_lactone
 9 9 0 0 0
****
USER_CHARGES
INVALID_CHARGES
Pose:  22 Cluster:  22 Fr_nu: 6722976 TotEn:   -15.48
@<TRIPOS>ATOM
      1 C1        -74.9462  -11.7351  -52.2101 C.2    1 LIG       0.04000
      2 C2        -74.8274  -12.7024  -53.4014 C.3    1 LIG       0.11000
      3 C3        -76.0140  -11.9050  -53.9345 C.3    1 LIG       0.08100
      4 O1        -74.3836  -11.5429  -51.1561 O.2    1 LIG      -0.32000
      5 O2        -76.0042  -11.0683  -52.7448 O.3    1 LIG      -0.27100
      6 H1        -73.8984  -12.6031  -53.9650 H      1 LIG       0.09000
      7 H2        -75.0305  -13.7448  -53.1505 H      1 LIG       0.09000
      8 H3        -75.8242  -11.3214  -54.8394 H      1 LIG       0.09000
      9 H4        -76.9515  -12.4600  -54.0276 H      1 LIG       0.09000
@<TRIPOS>BOND
      1       1       2 1
      2       1       4 2
      3       1       5 1
      4       2       3 1
      5       3       5 1
      6       2       6 1
      7       2       7 1
      8       3       8 1
      9       3       9 1
@<TRIPOS>ALT_TYPE
CGenFF_4.0_ALT_TYPE_SET
CGenFF_4.0 1 CG2O4 2 CG3C41 3 CG3C41 4 OG2D1 5 OG3C51 6 HGA2 7 HGA2 8 HGA2 9 HGA2
@<TRIPOS>MOLECULE
4_lactone
 9 9 0 0 0
****
USER_CHARGES
INVALID_CHARGES
Pose:  23 Cluster:  23 Fr_nu: 926524 TotEn:   -15.40
@<TRIPOS>ATOM
      1 C1        -54.5169  -21.8682  -33.5706 C.2    1 LIG       0.04000
      2 C2        -55.8145  -22.6953  -33.5342 C.3    1 LIG       0.11000
      3 C3        -56.1880  -21.8266  -34.7316 C.3    1 LIG       0.08100
      4 O1        -53.4811  -21.8039  -32.9482 O.2    1 LIG      -0.32000
      5 O2        -54.9149  -21.1292  -34.6407 O.3    1 LIG      -0.27100
      6 H1        -55.6725  -23.7564  -33.7449 H      1 LIG       0.09000
      7 H2        -56.4130  -22.5455  -32.6342 H      1 LIG       0.09000
      8 H3        -56.2924  -22.3528  -35.6844 H      1 LIG       0.09000
      9 H4        -57.0304  -21.1468  -34.5766 H      1 LIG       0.09000
@<TRIPOS>BOND
      1       1       2 1
      2       1       4 2
      3       1       5 1
      4       2       3 1
      5       3       5 1
      6       2       6 1
      7       2       7 1
      8       3       8 1
      9       3       9 1
@<TRIPOS>ALT_TYPE
CGenFF_4.0_ALT_TYPE_SET
CGenFF_4.0 1 CG2O4 2 CG3C41 3 CG3C41 4 OG2D1 5 OG3C51 6 HGA2 7 HGA2 8 HGA2 9 HGA2
@<TRIPOS>MOLECULE
4_lactone
 9 9 0 0 0
****
USER_CHARGES
INVALID_CHARGES
Pose:  24 Cluster:  24 Fr_nu: 215978 TotEn:   -15.11
@<TRIPOS>ATOM
      1 C1        -62.2612   -1.5985  -25.5100 C.2    1 LIG       0.04000
      2 C2        -63.7704   -1.6721  -25.8036 C.3    1 LIG       0.11000
      3 C3        -63.7356   -0.1992  -25.4069 C.3    1 LIG       0.08100
      4 O1        -61.3092   -2.3451  -25.5344 O.2    1 LIG      -0.32000
      5 O2        -62.3034   -0.2829  -25.1677 O.3    1 LIG      -0.27100
      6 H1        -64.0117   -1.8757  -26.8480 H      1 LIG       0.09000
      7 H2        -64.3230   -2.3314  -25.1322 H      1 LIG       0.09000
      8 H3        -63.9704    0.5117  -26.2038 H      1 LIG       0.09000
      9 H4        -64.2810    0.0564  -24.4943 H      1 LIG       0.09000
@<TRIPOS>BOND
      1       1       2 1
      2       1       4 2
      3       1       5 1
      4       2       3 1
      5       3       5 1
      6       2       6 1
      7       2       7 1
      8       3       8 1
      9       3       9 1
@<TRIPOS>ALT_TYPE
CGenFF_4.0_ALT_TYPE_SET
CGenFF_4.0 1 CG2O4 2 CG3C41 3 CG3C41 4 OG2D1 5 OG3C51 6 HGA2 7 HGA2 8 HGA2 9 HGA2
@<TRIPOS>MOLECULE
4_lactone
 9 9 0 0 0
****
USER_CHARGES
INVALID_CHARGES
Pose:  25 Cluster:  25 Fr_nu: 1158224 TotEn:   -14.97
@<TRIPOS>ATOM
      1 C1        -60.7847    0.5440  -42.7624 C.2    1 LIG       0.04000
      2 C2        -60.4403    1.8287  -43.5371 C.3    1 LIG       0.11000
      3 C3        -59.0103    1.4619  -43.1517 C.3    1 LIG       0.08100
      4 O1        -61.7769   -0.0844  -42.4712 O.2    1 LIG      -0.32000
      5 O2        -59.4870    0.2783  -42.4536 O.3    1 LIG      -0.27100
      6 H1        -60.6706    1.7817  -44.6026 H      1 LIG       0.09000
      7 H2        -60.8345    2.7404  -43.0852 H      1 LIG       0.09000
      8 H3        -58.3481    1.2011  -43.9818 H      1 LIG       0.09000
      9 H4        -58.5125    2.1571  -42.4701 H      1 LIG       0.09000
@<TRIPOS>BOND
      1       1       2 1
      2       1       4 2
      3       1       5 1
      4       2       3 1
      5       3       5 1
      6       2       6 1
      7       2       7 1
      8       3       8 1
      9       3       9 1
@<TRIPOS>ALT_TYPE
CGenFF_4.0_ALT_TYPE_SET
CGenFF_4.0 1 CG2O4 2 CG3C41 3 CG3C41 4 OG2D1 5 OG3C51 6 HGA2 7 HGA2 8 HGA2 9 HGA2
@<TRIPOS>MOLECULE
4_lactone
 9 9 0 0 0
****
USER_CHARGES
INVALID_CHARGES
Pose:  26 Cluster:  26 Fr_nu: 7214240 TotEn:   -14.93
@<TRIPOS>ATOM
      1 C1        -49.0909  -20.9650  -35.2939 C.2    1 LIG       0.04000
      2 C2        -48.9081  -21.7708  -36.5926 C.3    1 LIG       0.11000
      3 C3        -50.4267  -21.8960  -36.5151 C.3    1 LIG       0.08100
      4 O1        -48.3899  -20.3797  -34.4999 O.2    1 LIG      -0.32000
      5 O2        -50.4424  -21.1172  -35.2868 O.3    1 LIG      -0.27100
      6 H1        -48.5231  -21.1859  -37.4294 H      1 LIG       0.09000
      7 H2        -48.3484  -22.6989  -36.4657 H      1 LIG       0.09000
      8 H3        -50.9843  -21.3998  -37.3142 H      1 LIG       0.09000
      9 H4        -50.8089  -22.9078  -36.3542 H      1 LIG       0.09000
@<TRIPOS>BOND
      1       1       2 1
      2       1       4 2
      3       1       5 1
      4       2       3 1
      5       3       5 1
      6       2       6 1
      7       2       7 1
      8       3       8 1
      9       3       9 1
@<TRIPOS>ALT_TYPE
CGenFF_4.0_ALT_TYPE_SET
CGenFF_4.0 1 CG2O4 2 CG3C41 3 CG3C41 4 OG2D1 5 OG3C51 6 HGA2 7 HGA2 8 HGA2 9 HGA2
@<TRIPOS>MOLECULE
4_lactone
 9 9 0 0 0
****
USER_CHARGES
INVALID_CHARGES
Pose:  27 Cluster:  27 Fr_nu: 7227114 TotEn:   -14.93
@<TRIPOS>ATOM
      1 C1        -40.2356   -4.7345  -47.4275 C.2    1 LIG       0.04000
      2 C2        -40.3493   -6.0313  -48.2489 C.3    1 LIG       0.11000
      3 C3        -39.1516   -5.4502  -48.9944 C.3    1 LIG       0.08100
      4 O1        -40.8084   -4.2131  -46.4978 O.2    1 LIG      -0.32000
      5 O2        -39.1689   -4.2762  -48.1359 O.3    1 LIG      -0.27100
      6 H1        -40.1556   -6.9397  -47.6763 H      1 LIG       0.09000
      7 H2        -41.2723   -6.1139  -48.8251 H      1 LIG       0.09000
      8 H3        -38.2163   -6.0080  -48.8958 H      1 LIG       0.09000
      9 H4        -39.3300   -5.1858  -50.0403 H      1 LIG       0.09000
@<TRIPOS>BOND
      1       1       2 1
      2       1       4 2
      3       1       5 1
      4       2       3 1
      5       3       5 1
      6       2       6 1
      7       2       7 1
      8       3       8 1
      9       3       9 1
@<TRIPOS>ALT_TYPE
CGenFF_4.0_ALT_TYPE_SET
CGenFF_4.0 1 CG2O4 2 CG3C41 3 CG3C41 4 OG2D1 5 OG3C51 6 HGA2 7 HGA2 8 HGA2 9 HGA2
@<TRIPOS>MOLECULE
4_lactone
 9 9 0 0 0
****
USER_CHARGES
INVALID_CHARGES
Pose:  28 Cluster:  28 Fr_nu: 2973215 TotEn:   -14.91
@<TRIPOS>ATOM
      1 C1        -62.9426   -2.0693  -25.7415 C.2    1 LIG       0.04000
      2 C2        -64.1386   -1.7443  -26.6544 C.3    1 LIG       0.11000
      3 C3        -64.9332   -2.4542  -25.5623 C.3    1 LIG       0.08100
      4 O1        -61.7450   -1.8963  -25.7431 O.2    1 LIG      -0.32000
      5 O2        -63.7122   -2.6906  -24.8080 O.3    1 LIG      -0.27100
      6 H1        -64.3365   -0.6772  -26.7664 H      1 LIG       0.09000
      7 H2        -64.1092   -2.2468  -27.6226 H      1 LIG       0.09000
      8 H3        -65.6363   -1.8288  -25.0056 H      1 LIG       0.09000
      9 H4        -65.4095   -3.3924  -25.8599 H      1 LIG       0.09000
@<TRIPOS>BOND
      1       1       2 1
      2       1       4 2
      3       1       5 1
      4       2       3 1
      5       3       5 1
      6       2       6 1
      7       2       7 1
      8       3       8 1
      9       3       9 1
@<TRIPOS>ALT_TYPE
CGenFF_4.0_ALT_TYPE_SET
CGenFF_4.0 1 CG2O4 2 CG3C41 3 CG3C41 4 OG2D1 5 OG3C51 6 HGA2 7 HGA2 8 HGA2 9 HGA2
@<TRIPOS>MOLECULE
4_lactone
 9 9 0 0 0
****
USER_CHARGES
INVALID_CHARGES
Pose:  29 Cluster:  29 Fr_nu: 5970428 TotEn:   -14.78
@<TRIPOS>ATOM
      1 C1        -46.3529  -21.3382  -30.4880 C.2    1 LIG       0.04000
      2 C2        -45.7639  -21.5851  -29.0875 C.3    1 LIG       0.11000
      3 C3        -45.8329  -23.0483  -29.5146 C.3    1 LIG       0.08100
      4 O1        -46.6953  -20.3908  -31.1585 O.2    1 LIG      -0.32000
      5 O2        -46.3873  -22.6610  -30.8023 O.3    1 LIG      -0.27100
      6 H1        -44.7608  -21.1791  -28.9482 H      1 LIG       0.09000
      7 H2        -46.4260  -21.2980  -28.2690 H      1 LIG       0.09000
      8 H3        -44.8704  -23.5550  -29.6260 H      1 LIG       0.09000
      9 H4        -46.5297  -23.6724  -28.9485 H      1 LIG       0.09000
@<TRIPOS>BOND
      1       1       2 1
      2       1       4 2
      3       1       5 1
      4       2       3 1
      5       3       5 1
      6       2       6 1
      7       2       7 1
      8       3       8 1
      9       3       9 1
@<TRIPOS>ALT_TYPE
CGenFF_4.0_ALT_TYPE_SET
CGenFF_4.0 1 CG2O4 2 CG3C41 3 CG3C41 4 OG2D1 5 OG3C51 6 HGA2 7 HGA2 8 HGA2 9 HGA2
@<TRIPOS>MOLECULE
4_lactone
 9 9 0 0 0
****
USER_CHARGES
INVALID_CHARGES
Pose:  30 Cluster:  30 Fr_nu: 5268407 TotEn:   -14.59
@<TRIPOS>ATOM
      1 C1        -54.9499  -23.9189  -21.5858 C.2    1 LIG       0.04000
      2 C2        -56.4434  -23.8924  -21.9570 C.3    1 LIG       0.11000
      3 C3        -56.3476  -25.3937  -21.7026 C.3    1 LIG       0.08100
      4 O1        -54.0406  -23.1269  -21.4846 O.2    1 LIG      -0.32000
      5 O2        -54.9361  -25.2628  -21.3770 O.3    1 LIG      -0.27100
      6 H1        -57.0664  -23.3324  -21.2579 H      1 LIG       0.09000
      7 H2        -56.6406  -23.5976  -22.9890 H      1 LIG       0.09000
      8 H3        -56.9245  -25.7679  -20.8525 H      1 LIG       0.09000
      9 H4        -56.5005  -26.0311  -22.5779 H      1 LIG       0.09000
@<TRIPOS>BOND
      1       1       2 1
      2       1       4 2
      3       1       5 1
      4       2       3 1
      5       3       5 1
      6       2       6 1
      7       2       7 1
      8       3       8 1
      9       3       9 1
@<TRIPOS>ALT_TYPE
CGenFF_4.0_ALT_TYPE_SET
CGenFF_4.0 1 CG2O4 2 CG3C41 3 CG3C41 4 OG2D1 5 OG3C51 6 HGA2 7 HGA2 8 HGA2 9 HGA2
@<TRIPOS>MOLECULE
4_lactone
 9 9 0 0 0
****
USER_CHARGES
INVALID_CHARGES
Pose:  31 Cluster:  31 Fr_nu: 2614471 TotEn:   -14.56
@<TRIPOS>ATOM
      1 C1        -46.0906  -11.1527  -43.0035 C.2    1 LIG       0.04000
      2 C2        -46.8757  -12.1141  -43.9137 C.3    1 LIG       0.11000
      3 C3        -46.0211  -11.4853  -45.0102 C.3    1 LIG       0.08100
      4 O1        -46.0466  -10.8727  -41.8270 O.2    1 LIG      -0.32000
      5 O2        -45.3639  -10.6352  -44.0300 O.3    1 LIG      -0.27100
      6 H1        -46.6879  -13.1701  -43.7138 H      1 LIG       0.09000
      7 H2        -47.9452  -11.9038  -43.9664 H      1 LIG       0.09000
      8 H3        -45.3118  -12.1569  -45.5015 H      1 LIG       0.09000
      9 H4        -46.5657  -10.8956  -45.7527 H      1 LIG       0.09000
@<TRIPOS>BOND
      1       1       2 1
      2       1       4 2
      3       1       5 1
      4       2       3 1
      5       3       5 1
      6       2       6 1
      7       2       7 1
      8       3       8 1
      9       3       9 1
@<TRIPOS>ALT_TYPE
CGenFF_4.0_ALT_TYPE_SET
CGenFF_4.0 1 CG2O4 2 CG3C41 3 CG3C41 4 OG2D1 5 OG3C51 6 HGA2 7 HGA2 8 HGA2 9 HGA2
@<TRIPOS>MOLECULE
4_lactone
 9 9 0 0 0
****
USER_CHARGES
INVALID_CHARGES
Pose:  32 Cluster:  32 Fr_nu: 1776416 TotEn:   -14.54
@<TRIPOS>ATOM
      1 C1        -54.2444  -10.1679  -47.4207 C.2    1 LIG       0.04000
      2 C2        -54.6026  -11.5692  -47.9473 C.3    1 LIG       0.11000
      3 C3        -55.2444  -10.7800  -49.0844 C.3    1 LIG       0.08100
      4 O1        -53.6687   -9.6918  -46.4688 O.2    1 LIG      -0.32000
      5 O2        -54.8378   -9.5287  -48.4643 O.3    1 LIG      -0.27100
      6 H1        -53.7385  -12.1766  -48.2210 H      1 LIG       0.09000
      7 H2        -55.2908  -12.1232  -47.3067 H      1 LIG       0.09000
      8 H3        -54.7862  -10.9098  -50.0687 H      1 LIG       0.09000
      9 H4        -56.3327  -10.8574  -49.1567 H      1 LIG       0.09000
@<TRIPOS>BOND
      1       1       2 1
      2       1       4 2
      3       1       5 1
      4       2       3 1
      5       3       5 1
      6       2       6 1
      7       2       7 1
      8       3       8 1
      9       3       9 1
@<TRIPOS>ALT_TYPE
CGenFF_4.0_ALT_TYPE_SET
CGenFF_4.0 1 CG2O4 2 CG3C41 3 CG3C41 4 OG2D1 5 OG3C51 6 HGA2 7 HGA2 8 HGA2 9 HGA2
@<TRIPOS>MOLECULE
4_lactone
 9 9 0 0 0
****
USER_CHARGES
INVALID_CHARGES
Pose:  33 Cluster:  33 Fr_nu: 7167645 TotEn:   -14.52
@<TRIPOS>ATOM
      1 C1        -52.3023  -25.1901  -24.5185 C.2    1 LIG       0.04000
      2 C2        -53.8363  -25.1246  -24.4102 C.3    1 LIG       0.11000
      3 C3        -53.7614  -25.0862  -25.9336 C.3    1 LIG       0.08100
      4 O1        -51.3558  -25.2523  -23.7671 O.2    1 LIG      -0.32000
      5 O2        -52.3094  -25.1514  -25.8780 O.3    1 LIG      -0.27100
      6 H1        -54.2912  -26.0185  -23.9807 H      1 LIG       0.09000
      7 H2        -54.2105  -24.2187  -23.9306 H      1 LIG       0.09000
      8 H3        -54.1843  -25.9519  -26.4506 H      1 LIG       0.09000
      9 H4        -54.1044  -24.1583  -26.3995 H      1 LIG       0.09000
@<TRIPOS>BOND
      1       1       2 1
      2       1       4 2
      3       1       5 1
      4       2       3 1
      5       3       5 1
      6       2       6 1
      7       2       7 1
      8       3       8 1
      9       3       9 1
@<TRIPOS>ALT_TYPE
CGenFF_4.0_ALT_TYPE_SET
CGenFF_4.0 1 CG2O4 2 CG3C41 3 CG3C41 4 OG2D1 5 OG3C51 6 HGA2 7 HGA2 8 HGA2 9 HGA2
@<TRIPOS>MOLECULE
4_lactone
 9 9 0 0 0
****
USER_CHARGES
INVALID_CHARGES
Pose:  34 Cluster:  34 Fr_nu:   7284 TotEn:   -14.16
@<TRIPOS>ATOM
      1 C1        -50.4785   -9.8355  -29.6005 C.2    1 LIG       0.04000
      2 C2        -50.5503  -10.5474  -28.2377 C.3    1 LIG       0.11000
      3 C3        -51.8892  -11.0466  -28.7724 C.3    1 LIG       0.08100
      4 O1        -49.7111   -9.1080  -30.1888 O.2    1 LIG      -0.32000
      5 O2        -51.6820  -10.3163  -30.0131 O.3    1 LIG      -0.27100
      6 H1        -49.7839  -11.3104  -28.0927 H      1 LIG       0.09000
      7 H2        -50.6032   -9.8700  -27.3837 H      1 LIG       0.09000
      8 H3        -51.9581  -12.1241  -28.9455 H      1 LIG       0.09000
      9 H4        -52.7735  -10.6884  -28.2383 H      1 LIG       0.09000
@<TRIPOS>BOND
      1       1       2 1
      2       1       4 2
      3       1       5 1
      4       2       3 1
      5       3       5 1
      6       2       6 1
      7       2       7 1
      8       3       8 1
      9       3       9 1
@<TRIPOS>ALT_TYPE
CGenFF_4.0_ALT_TYPE_SET
CGenFF_4.0 1 CG2O4 2 CG3C41 3 CG3C41 4 OG2D1 5 OG3C51 6 HGA2 7 HGA2 8 HGA2 9 HGA2
@<TRIPOS>MOLECULE
4_lactone
 9 9 0 0 0
****
USER_CHARGES
INVALID_CHARGES
Pose:  35 Cluster:  35 Fr_nu:   6855 TotEn:   -14.13
@<TRIPOS>ATOM
      1 C1        -51.6057  -10.2722  -29.8917 C.2    1 LIG       0.04000
      2 C2        -52.3122  -10.8464  -28.6507 C.3    1 LIG       0.11000
      3 C3        -51.3713  -12.0246  -28.8835 C.3    1 LIG       0.08100
      4 O1        -51.6587   -9.2681  -30.5650 O.2    1 LIG      -0.32000
      5 O2        -50.7978  -11.3561  -30.0409 O.3    1 LIG      -0.27100
      6 H1        -52.1401  -10.2763  -27.7364 H      1 LIG       0.09000
      7 H2        -53.3740  -11.0509  -28.7975 H      1 LIG       0.09000
      8 H3        -50.6232  -12.1946  -28.1043 H      1 LIG       0.09000
      9 H4        -51.8538  -12.9657  -29.1613 H      1 LIG       0.09000
@<TRIPOS>BOND
      1       1       2 1
      2       1       4 2
      3       1       5 1
      4       2       3 1
      5       3       5 1
      6       2       6 1
      7       2       7 1
      8       3       8 1
      9       3       9 1
@<TRIPOS>ALT_TYPE
CGenFF_4.0_ALT_TYPE_SET
CGenFF_4.0 1 CG2O4 2 CG3C41 3 CG3C41 4 OG2D1 5 OG3C51 6 HGA2 7 HGA2 8 HGA2 9 HGA2
@<TRIPOS>MOLECULE
4_lactone
 9 9 0 0 0
****
USER_CHARGES
INVALID_CHARGES
Pose:  36 Cluster:  36 Fr_nu: 1164586 TotEn:   -13.99
@<TRIPOS>ATOM
      1 C1        -81.0548  -24.6691  -43.0302 C.2    1 LIG       0.04000
      2 C2        -80.3349  -23.3155  -43.1671 C.3    1 LIG       0.11000
      3 C3        -81.1917  -22.9428  -41.9609 C.3    1 LIG       0.08100
      4 O1        -81.0565  -25.7405  -43.5927 O.2    1 LIG      -0.32000
      5 O2        -81.7884  -24.2692  -41.9571 O.3    1 LIG      -0.27100
      6 H1        -79.2596  -23.3626  -42.9878 H      1 LIG       0.09000
      7 H2        -80.5605  -22.7826  -44.0922 H      1 LIG       0.09000
      8 H3        -80.6452  -22.7438  -41.0350 H      1 LIG       0.09000
      9 H4        -81.9408  -22.1658  -42.1366 H      1 LIG       0.09000
@<TRIPOS>BOND
      1       1       2 1
      2       1       4 2
      3       1       5 1
      4       2       3 1
      5       3       5 1
      6       2       6 1
      7       2       7 1
      8       3       8 1
      9       3       9 1
@<TRIPOS>ALT_TYPE
CGenFF_4.0_ALT_TYPE_SET
CGenFF_4.0 1 CG2O4 2 CG3C41 3 CG3C41 4 OG2D1 5 OG3C51 6 HGA2 7 HGA2 8 HGA2 9 HGA2
@<TRIPOS>MOLECULE
4_lactone
 9 9 0 0 0
****
USER_CHARGES
INVALID_CHARGES
Pose:  37 Cluster:  37 Fr_nu: 7155446 TotEn:   -13.82
@<TRIPOS>ATOM
      1 C1        -48.3347  -25.6298  -28.2773 C.2    1 LIG       0.04000
      2 C2        -47.4474  -26.7608  -28.8277 C.3    1 LIG       0.11000
      3 C3        -48.6858  -27.6134  -28.5682 C.3    1 LIG       0.08100
      4 O1        -48.2378  -24.4429  -28.0625 O.2    1 LIG      -0.32000
      5 O2        -49.4007  -26.4486  -28.0703 O.3    1 LIG      -0.27100
      6 H1        -47.1679  -26.6380  -29.8752 H      1 LIG       0.09000
      7 H2        -46.5778  -26.9861  -28.2082 H      1 LIG       0.09000
      8 H3        -49.1668  -28.0326  -29.4561 H      1 LIG       0.09000
      9 H4        -48.5776  -28.3791  -27.7951 H      1 LIG       0.09000
@<TRIPOS>BOND
      1       1       2 1
      2       1       4 2
      3       1       5 1
      4       2       3 1
      5       3       5 1
      6       2       6 1
      7       2       7 1
      8       3       8 1
      9       3       9 1
@<TRIPOS>ALT_TYPE
CGenFF_4.0_ALT_TYPE_SET
CGenFF_4.0 1 CG2O4 2 CG3C41 3 CG3C41 4 OG2D1 5 OG3C51 6 HGA2 7 HGA2 8 HGA2 9 HGA2
@<TRIPOS>MOLECULE
4_lactone
 9 9 0 0 0
****
USER_CHARGES
INVALID_CHARGES
Pose:  38 Cluster:  38 Fr_nu: 884905 TotEn:   -13.61
@<TRIPOS>ATOM
      1 C1        -60.4358    1.1181  -43.4345 C.2    1 LIG       0.04000
      2 C2        -60.2376    2.0031  -44.6781 C.3    1 LIG       0.11000
      3 C3        -58.9452    2.3967  -43.9690 C.3    1 LIG       0.08100
      4 O1        -61.2602    0.3371  -43.0163 O.2    1 LIG      -0.32000
      5 O2        -59.2690    1.5144  -42.8589 O.3    1 LIG      -0.27100
      6 H1        -60.1168    1.4447  -45.6076 H      1 LIG       0.09000
      7 H2        -60.9808    2.7951  -44.7841 H      1 LIG       0.09000
      8 H3        -58.0203    2.0944  -44.4678 H      1 LIG       0.09000
      9 H4        -58.8824    3.4400  -43.6479 H      1 LIG       0.09000
@<TRIPOS>BOND
      1       1       2 1
      2       1       4 2
      3       1       5 1
      4       2       3 1
      5       3       5 1
      6       2       6 1
      7       2       7 1
      8       3       8 1
      9       3       9 1
@<TRIPOS>ALT_TYPE
CGenFF_4.0_ALT_TYPE_SET
CGenFF_4.0 1 CG2O4 2 CG3C41 3 CG3C41 4 OG2D1 5 OG3C51 6 HGA2 7 HGA2 8 HGA2 9 HGA2
@<TRIPOS>MOLECULE
4_lactone
 9 9 0 0 0
****
USER_CHARGES
INVALID_CHARGES
Pose:  39 Cluster:  39 Fr_nu: 6392629 TotEn:   -13.59
@<TRIPOS>ATOM
      1 C1        -78.2359  -25.0872  -46.6603 C.2    1 LIG       0.04000
      2 C2        -79.0052  -23.9848  -47.4100 C.3    1 LIG       0.11000
      3 C3        -79.8260  -25.1618  -47.9286 C.3    1 LIG       0.08100
      4 O1        -77.2982  -25.1622  -45.8991 O.2    1 LIG      -0.32000
      5 O2        -79.0077  -26.0883  -47.1621 O.3    1 LIG      -0.27100
      6 H1        -79.5349  -23.2888  -46.7577 H      1 LIG       0.09000
      7 H2        -78.4105  -23.4556  -48.1564 H      1 LIG       0.09000
      8 H3        -80.8713  -25.1876  -47.6089 H      1 LIG       0.09000
      9 H4        -79.7503  -25.3527  -49.0026 H      1 LIG       0.09000
@<TRIPOS>BOND
      1       1       2 1
      2       1       4 2
      3       1       5 1
      4       2       3 1
      5       3       5 1
      6       2       6 1
      7       2       7 1
      8       3       8 1
      9       3       9 1
@<TRIPOS>ALT_TYPE
CGenFF_4.0_ALT_TYPE_SET
CGenFF_4.0 1 CG2O4 2 CG3C41 3 CG3C41 4 OG2D1 5 OG3C51 6 HGA2 7 HGA2 8 HGA2 9 HGA2
@<TRIPOS>MOLECULE
4_lactone
 9 9 0 0 0
****
USER_CHARGES
INVALID_CHARGES
Pose:  40 Cluster:  40 Fr_nu: 7208080 TotEn:   -13.54
@<TRIPOS>ATOM
      1 C1        -49.5512  -26.0381  -27.5099 C.2    1 LIG       0.04000
      2 C2        -49.9346  -27.5276  -27.4500 C.3    1 LIG       0.11000
      3 C3        -51.2934  -26.9748  -27.0305 C.3    1 LIG       0.08100
      4 O1        -48.5721  -25.3778  -27.7739 O.2    1 LIG      -0.32000
      5 O2        -50.7868  -25.6150  -27.1300 O.3    1 LIG      -0.27100
      6 H1        -49.9070  -28.0339  -28.4160 H      1 LIG       0.09000
      7 H2        -49.3977  -28.0953  -26.6883 H      1 LIG       0.09000
      8 H3        -52.1137  -27.1518  -27.7315 H      1 LIG       0.09000
      9 H4        -51.6051  -27.2137  -26.0100 H      1 LIG       0.09000
@<TRIPOS>BOND
      1       1       2 1
      2       1       4 2
      3       1       5 1
      4       2       3 1
      5       3       5 1
      6       2       6 1
      7       2       7 1
      8       3       8 1
      9       3       9 1
@<TRIPOS>ALT_TYPE
CGenFF_4.0_ALT_TYPE_SET
CGenFF_4.0 1 CG2O4 2 CG3C41 3 CG3C41 4 OG2D1 5 OG3C51 6 HGA2 7 HGA2 8 HGA2 9 HGA2
@<TRIPOS>MOLECULE
4_lactone
 9 9 0 0 0
****
USER_CHARGES
INVALID_CHARGES
Pose:  41 Cluster:  41 Fr_nu:   1144 TotEn:   -13.35
@<TRIPOS>ATOM
      1 C1        -51.2327  -12.4445  -42.3315 C.2    1 LIG       0.04000
      2 C2        -51.7066  -11.6714  -43.5753 C.3    1 LIG       0.11000
      3 C3        -52.3041  -10.7264  -42.5372 C.3    1 LIG       0.08100
      4 O1        -50.6063  -13.4516  -42.0909 O.2    1 LIG      -0.32000
      5 O2        -51.7919  -11.5611  -41.4618 O.3    1 LIG      -0.27100
      6 H1        -50.8966  -11.2602  -44.1796 H      1 LIG       0.09000
      7 H2        -52.4249  -12.2155  -44.1908 H      1 LIG       0.09000
      8 H3        -51.8735   -9.7217  -42.5078 H      1 LIG       0.09000
      9 H4        -53.3962  -10.6743  -42.5200 H      1 LIG       0.09000
@<TRIPOS>BOND
      1       1       2 1
      2       1       4 2
      3       1       5 1
      4       2       3 1
      5       3       5 1
      6       2       6 1
      7       2       7 1
      8       3       8 1
      9       3       9 1
@<TRIPOS>ALT_TYPE
CGenFF_4.0_ALT_TYPE_SET
CGenFF_4.0 1 CG2O4 2 CG3C41 3 CG3C41 4 OG2D1 5 OG3C51 6 HGA2 7 HGA2 8 HGA2 9 HGA2
@<TRIPOS>MOLECULE
4_lactone
 9 9 0 0 0
****
USER_CHARGES
INVALID_CHARGES
Pose:  42 Cluster:  42 Fr_nu: 6081600 TotEn:   -13.20
@<TRIPOS>ATOM
      1 C1        -52.6366    2.7544  -33.6970 C.2    1 LIG       0.04000
      2 C2        -51.9216    1.9718  -32.5810 C.3    1 LIG       0.11000
      3 C3        -51.2250    3.3075  -32.3392 C.3    1 LIG       0.08100
      4 O1        -53.4716    2.5378  -34.5457 O.2    1 LIG      -0.32000
      5 O2        -51.9771    3.9128  -33.4271 O.3    1 LIG      -0.27100
      6 H1        -52.5822    1.6308  -31.7824 H      1 LIG       0.09000
      7 H2        -51.2845    1.1629  -32.9423 H      1 LIG       0.09000
      8 H3        -51.4427    3.7889  -31.3819 H      1 LIG       0.09000
      9 H4        -50.1497    3.3214  -32.5377 H      1 LIG       0.09000
@<TRIPOS>BOND
      1       1       2 1
      2       1       4 2
      3       1       5 1
      4       2       3 1
      5       3       5 1
      6       2       6 1
      7       2       7 1
      8       3       8 1
      9       3       9 1
@<TRIPOS>ALT_TYPE
CGenFF_4.0_ALT_TYPE_SET
CGenFF_4.0 1 CG2O4 2 CG3C41 3 CG3C41 4 OG2D1 5 OG3C51 6 HGA2 7 HGA2 8 HGA2 9 HGA2
@<TRIPOS>MOLECULE
4_lactone
 9 9 0 0 0
****
USER_CHARGES
INVALID_CHARGES
Pose:  43 Cluster:  43 Fr_nu:  10775 TotEn:   -13.20
@<TRIPOS>ATOM
      1 C1        -50.5625   -9.8227  -28.2817 C.2    1 LIG       0.04000
      2 C2        -51.6976  -10.8622  -28.2971 C.3    1 LIG       0.11000
      3 C3        -51.8058  -10.4555  -29.7637 C.3    1 LIG       0.08100
      4 O1        -49.7744   -9.3727  -27.4812 O.2    1 LIG      -0.32000
      5 O2        -50.7152   -9.5079  -29.5960 O.3    1 LIG      -0.27100
      6 H1        -51.3671  -11.8855  -28.1125 H      1 LIG       0.09000
      7 H2        -52.5499  -10.6002  -27.6680 H      1 LIG       0.09000
      8 H3        -51.5560  -11.2332  -30.4905 H      1 LIG       0.09000
      9 H4        -52.7348   -9.9529  -30.0464 H      1 LIG       0.09000
@<TRIPOS>BOND
      1       1       2 1
      2       1       4 2
      3       1       5 1
      4       2       3 1
      5       3       5 1
      6       2       6 1
      7       2       7 1
      8       3       8 1
      9       3       9 1
@<TRIPOS>ALT_TYPE
CGenFF_4.0_ALT_TYPE_SET
CGenFF_4.0 1 CG2O4 2 CG3C41 3 CG3C41 4 OG2D1 5 OG3C51 6 HGA2 7 HGA2 8 HGA2 9 HGA2
@<TRIPOS>MOLECULE
4_lactone
 9 9 0 0 0
****
USER_CHARGES
INVALID_CHARGES
Pose:  44 Cluster:  44 Fr_nu: 1637283 TotEn:   -13.19
@<TRIPOS>ATOM
      1 C1        -59.4731    1.7611  -44.4584 C.2    1 LIG       0.04000
      2 C2        -60.2134    2.5657  -45.5419 C.3    1 LIG       0.11000
      3 C3        -58.9685    2.2549  -46.3674 C.3    1 LIG       0.08100
      4 O1        -59.6676    1.4116  -43.3164 O.2    1 LIG      -0.32000
      5 O2        -58.3932    1.5227  -45.2500 O.3    1 LIG      -0.27100
      6 H1        -61.1387    2.1017  -45.8871 H      1 LIG       0.09000
      7 H2        -60.3657    3.6165  -45.2902 H      1 LIG       0.09000
      8 H3        -59.1248    1.6085  -47.2353 H      1 LIG       0.09000
      9 H4        -58.3557    3.1185  -46.6400 H      1 LIG       0.09000
@<TRIPOS>BOND
      1       1       2 1
      2       1       4 2
      3       1       5 1
      4       2       3 1
      5       3       5 1
      6       2       6 1
      7       2       7 1
      8       3       8 1
      9       3       9 1
@<TRIPOS>ALT_TYPE
CGenFF_4.0_ALT_TYPE_SET
CGenFF_4.0 1 CG2O4 2 CG3C41 3 CG3C41 4 OG2D1 5 OG3C51 6 HGA2 7 HGA2 8 HGA2 9 HGA2
@<TRIPOS>MOLECULE
4_lactone
 9 9 0 0 0
****
USER_CHARGES
INVALID_CHARGES
Pose:  45 Cluster:  45 Fr_nu: 638055 TotEn:   -13.17
@<TRIPOS>ATOM
      1 C1        -61.9329   -2.4423  -25.1812 C.2    1 LIG       0.04000
      2 C2        -63.3909   -2.1386  -25.5701 C.3    1 LIG       0.11000
      3 C3        -63.6858   -2.6812  -24.1750 C.3    1 LIG       0.08100
      4 O1        -60.8361   -2.3458  -25.6832 O.2    1 LIG      -0.32000
      5 O2        -62.2678   -2.9148  -23.9507 O.3    1 LIG      -0.27100
      6 H1        -63.6003   -1.0783  -25.7200 H      1 LIG       0.09000
      7 H2        -63.7643   -2.7388  -26.4014 H      1 LIG       0.09000
      8 H3        -64.0931   -1.9590  -23.4622 H      1 LIG       0.09000
      9 H4        -64.2566   -3.6133  -24.1424 H      1 LIG       0.09000
@<TRIPOS>BOND
      1       1       2 1
      2       1       4 2
      3       1       5 1
      4       2       3 1
      5       3       5 1
      6       2       6 1
      7       2       7 1
      8       3       8 1
      9       3       9 1
@<TRIPOS>ALT_TYPE
CGenFF_4.0_ALT_TYPE_SET
CGenFF_4.0 1 CG2O4 2 CG3C41 3 CG3C41 4 OG2D1 5 OG3C51 6 HGA2 7 HGA2 8 HGA2 9 HGA2
@<TRIPOS>MOLECULE
4_lactone
 9 9 0 0 0
****
USER_CHARGES
INVALID_CHARGES
Pose:  46 Cluster:  46 Fr_nu: 7224043 TotEn:   -13.07
@<TRIPOS>ATOM
      1 C1        -47.4832  -25.3676  -28.8309 C.2    1 LIG       0.04000
      2 C2        -47.0557  -26.6987  -29.4747 C.3    1 LIG       0.11000
      3 C3        -46.1157  -25.8017  -30.2744 C.3    1 LIG       0.08100
      4 O1        -48.2653  -24.9947  -27.9862 O.2    1 LIG      -0.32000
      5 O2        -46.6213  -24.6283  -29.5794 O.3    1 LIG      -0.27100
      6 H1        -46.5744  -27.3932  -28.7843 H      1 LIG       0.09000
      7 H2        -47.8441  -27.1900  -30.0472 H      1 LIG       0.09000
      8 H3        -45.0482  -25.9505  -30.0904 H      1 LIG       0.09000
      9 H4        -46.3142  -25.7490  -31.3484 H      1 LIG       0.09000
@<TRIPOS>BOND
      1       1       2 1
      2       1       4 2
      3       1       5 1
      4       2       3 1
      5       3       5 1
      6       2       6 1
      7       2       7 1
      8       3       8 1
      9       3       9 1
@<TRIPOS>ALT_TYPE
CGenFF_4.0_ALT_TYPE_SET
CGenFF_4.0 1 CG2O4 2 CG3C41 3 CG3C41 4 OG2D1 5 OG3C51 6 HGA2 7 HGA2 8 HGA2 9 HGA2
@<TRIPOS>MOLECULE
4_lactone
 9 9 0 0 0
****
USER_CHARGES
INVALID_CHARGES
Pose:  47 Cluster:  47 Fr_nu: 637429 TotEn:   -13.07
@<TRIPOS>ATOM
      1 C1        -63.2890   -2.0210  -25.7257 C.2    1 LIG       0.04000
      2 C2        -64.6450   -2.0358  -26.4539 C.3    1 LIG       0.11000
      3 C3        -64.6758   -0.5661  -26.0455 C.3    1 LIG       0.08100
      4 O1        -62.4004   -2.8038  -25.4768 O.2    1 LIG      -0.32000
      5 O2        -63.3829   -0.7054  -25.3940 O.3    1 LIG      -0.27100
      6 H1        -64.5731   -2.2282  -27.5255 H      1 LIG       0.09000
      7 H2        -65.3953   -2.6744  -25.9849 H      1 LIG       0.09000
      8 H3        -64.6379    0.1547  -26.8668 H      1 LIG       0.09000
      9 H4        -65.4576   -0.2911  -25.3320 H      1 LIG       0.09000
@<TRIPOS>BOND
      1       1       2 1
      2       1       4 2
      3       1       5 1
      4       2       3 1
      5       3       5 1
      6       2       6 1
      7       2       7 1
      8       3       8 1
      9       3       9 1
@<TRIPOS>ALT_TYPE
CGenFF_4.0_ALT_TYPE_SET
CGenFF_4.0 1 CG2O4 2 CG3C41 3 CG3C41 4 OG2D1 5 OG3C51 6 HGA2 7 HGA2 8 HGA2 9 HGA2
@<TRIPOS>MOLECULE
4_lactone
 9 9 0 0 0
****
USER_CHARGES
INVALID_CHARGES
Pose:  48 Cluster:  48 Fr_nu: 5242163 TotEn:   -12.94
@<TRIPOS>ATOM
      1 C1        -54.2295  -10.0794  -48.1327 C.2    1 LIG       0.04000
      2 C2        -55.1811  -10.4102  -49.2964 C.3    1 LIG       0.11000
      3 C3        -54.4899  -11.7691  -49.2370 C.3    1 LIG       0.08100
      4 O1        -53.9895   -9.1341  -47.4164 O.2    1 LIG      -0.32000
      5 O2        -53.6556  -11.3125  -48.1366 O.3    1 LIG      -0.27100
      6 H1        -56.2375  -10.4038  -49.0237 H      1 LIG       0.09000
      7 H2        -55.0003   -9.8250  -50.1995 H      1 LIG       0.09000
      8 H3        -55.1230  -12.6100  -48.9410 H      1 LIG       0.09000
      9 H4        -53.8907  -12.0322  -50.1131 H      1 LIG       0.09000
@<TRIPOS>BOND
      1       1       2 1
      2       1       4 2
      3       1       5 1
      4       2       3 1
      5       3       5 1
      6       2       6 1
      7       2       7 1
      8       3       8 1
      9       3       9 1
@<TRIPOS>ALT_TYPE
CGenFF_4.0_ALT_TYPE_SET
CGenFF_4.0 1 CG2O4 2 CG3C41 3 CG3C41 4 OG2D1 5 OG3C51 6 HGA2 7 HGA2 8 HGA2 9 HGA2
@<TRIPOS>MOLECULE
4_lactone
 9 9 0 0 0
****
USER_CHARGES
INVALID_CHARGES
Pose:  49 Cluster:  49 Fr_nu: 3440374 TotEn:   -12.94
@<TRIPOS>ATOM
      1 C1        -76.6977  -18.8411  -28.4206 C.2    1 LIG       0.04000
      2 C2        -77.1085  -17.7202  -29.3922 C.3    1 LIG       0.11000
      3 C3        -76.7784  -16.8188  -28.2063 C.3    1 LIG       0.08100
      4 O1        -76.6120  -20.0481  -28.4345 O.2    1 LIG      -0.32000
      5 O2        -76.4230  -17.9794  -27.4049 O.3    1 LIG      -0.27100
      6 H1        -76.4541  -17.6205  -30.2596 H      1 LIG       0.09000
      7 H2        -78.1585  -17.7498  -29.6879 H      1 LIG       0.09000
      8 H3        -75.9261  -16.1478  -28.3442 H      1 LIG       0.09000
      9 H4        -77.6250  -16.2771  -27.7756 H      1 LIG       0.09000
@<TRIPOS>BOND
      1       1       2 1
      2       1       4 2
      3       1       5 1
      4       2       3 1
      5       3       5 1
      6       2       6 1
      7       2       7 1
      8       3       8 1
      9       3       9 1
@<TRIPOS>ALT_TYPE
CGenFF_4.0_ALT_TYPE_SET
CGenFF_4.0 1 CG2O4 2 CG3C41 3 CG3C41 4 OG2D1 5 OG3C51 6 HGA2 7 HGA2 8 HGA2 9 HGA2
@<TRIPOS>MOLECULE
4_lactone
 9 9 0 0 0
****
USER_CHARGES
INVALID_CHARGES
Pose:  50 Cluster:  50 Fr_nu: 2589355 TotEn:   -12.89
@<TRIPOS>ATOM
      1 C1        -59.1958  -20.7087  -24.6370 C.2    1 LIG       0.04000
      2 C2        -60.4870  -21.4336  -25.0572 C.3    1 LIG       0.11000
      3 C3        -59.8172  -22.6310  -24.3897 C.3    1 LIG       0.08100
      4 O1        -58.7260  -19.5972  -24.7271 O.2    1 LIG      -0.32000
      5 O2        -58.6578  -21.8167  -24.0604 O.3    1 LIG      -0.27100
      6 H1        -61.3873  -21.0603  -24.5667 H      1 LIG       0.09000
      7 H2        -60.6247  -21.5081  -26.1371 H      1 LIG       0.09000
      8 H3        -60.3117  -23.0103  -23.4913 H      1 LIG       0.09000
      9 H4        -59.5524  -23.4558  -25.0569 H      1 LIG       0.09000
@<TRIPOS>BOND
      1       1       2 1
      2       1       4 2
      3       1       5 1
      4       2       3 1
      5       3       5 1
      6       2       6 1
      7       2       7 1
      8       3       8 1
      9       3       9 1
@<TRIPOS>ALT_TYPE
CGenFF_4.0_ALT_TYPE_SET
CGenFF_4.0 1 CG2O4 2 CG3C41 3 CG3C41 4 OG2D1 5 OG3C51 6 HGA2 7 HGA2 8 HGA2 9 HGA2
@<TRIPOS>MOLECULE
4_lactone
 9 9 0 0 0
****
USER_CHARGES
INVALID_CHARGES
Pose:  51 Cluster:  51 Fr_nu: 1721015 TotEn:   -12.88
@<TRIPOS>ATOM
      1 C1        -49.5909    1.4987  -43.2970 C.2    1 LIG       0.04000
      2 C2        -50.7412    1.5320  -42.2749 C.3    1 LIG       0.11000
      3 C3        -49.8472    2.5500  -41.5732 C.3    1 LIG       0.08100
      4 O1        -49.3324    0.9282  -44.3324 O.2    1 LIG      -0.32000
      5 O2        -48.8451    2.4114  -42.6184 O.3    1 LIG      -0.27100
      6 H1        -51.6798    1.9207  -42.6729 H      1 LIG       0.09000
      7 H2        -50.8939    0.5901  -41.7455 H      1 LIG       0.09000
      8 H3        -50.2391    3.5695  -41.5231 H      1 LIG       0.09000
      9 H4        -49.4569    2.2427  -40.5991 H      1 LIG       0.09000
@<TRIPOS>BOND
      1       1       2 1
      2       1       4 2
      3       1       5 1
      4       2       3 1
      5       3       5 1
      6       2       6 1
      7       2       7 1
      8       3       8 1
      9       3       9 1
@<TRIPOS>ALT_TYPE
CGenFF_4.0_ALT_TYPE_SET
CGenFF_4.0 1 CG2O4 2 CG3C41 3 CG3C41 4 OG2D1 5 OG3C51 6 HGA2 7 HGA2 8 HGA2 9 HGA2
@<TRIPOS>MOLECULE
4_lactone
 9 9 0 0 0
****
USER_CHARGES
INVALID_CHARGES
Pose:  52 Cluster:  52 Fr_nu: 7224279 TotEn:   -12.79
@<TRIPOS>ATOM
      1 C1        -47.4548  -24.5743  -28.1135 C.2    1 LIG       0.04000
      2 C2        -46.5617  -25.5190  -28.9376 C.3    1 LIG       0.11000
      3 C3        -47.5050  -26.5892  -28.3966 C.3    1 LIG       0.08100
      4 O1        -47.5206  -23.3899  -27.8745 O.2    1 LIG      -0.32000
      5 O2        -48.2559  -25.5790  -27.6678 O.3    1 LIG      -0.27100
      6 H1        -46.6069  -25.3483  -30.0143 H      1 LIG       0.09000
      7 H2        -45.5298  -25.5748  -28.5871 H      1 LIG       0.09000
      8 H3        -48.1261  -27.0938  -29.1417 H      1 LIG       0.09000
      9 H4        -47.0518  -27.3189  -27.7199 H      1 LIG       0.09000
@<TRIPOS>BOND
      1       1       2 1
      2       1       4 2
      3       1       5 1
      4       2       3 1
      5       3       5 1
      6       2       6 1
      7       2       7 1
      8       3       8 1
      9       3       9 1
@<TRIPOS>ALT_TYPE
CGenFF_4.0_ALT_TYPE_SET
CGenFF_4.0 1 CG2O4 2 CG3C41 3 CG3C41 4 OG2D1 5 OG3C51 6 HGA2 7 HGA2 8 HGA2 9 HGA2
@<TRIPOS>MOLECULE
4_lactone
 9 9 0 0 0
****
USER_CHARGES
INVALID_CHARGES
Pose:  53 Cluster:  53 Fr_nu: 5053074 TotEn:   -12.77
@<TRIPOS>ATOM
      1 C1        -77.6946  -17.6113  -55.0908 C.2    1 LIG       0.04000
      2 C2        -77.7626  -16.1578  -54.5890 C.3    1 LIG       0.11000
      3 C3        -76.6324  -15.9492  -55.5925 C.3    1 LIG       0.08100
      4 O1        -78.2595  -18.6589  -54.8723 O.2    1 LIG      -0.32000
      5 O2        -76.6846  -17.3543  -55.9647 O.3    1 LIG      -0.27100
      6 H1        -78.7005  -15.6502  -54.8196 H      1 LIG       0.09000
      7 H2        -77.4929  -16.0362  -53.5386 H      1 LIG       0.09000
      8 H3        -76.8655  -15.2987  -56.4400 H      1 LIG       0.09000
      9 H4        -75.6629  -15.6832  -55.1625 H      1 LIG       0.09000
@<TRIPOS>BOND
      1       1       2 1
      2       1       4 2
      3       1       5 1
      4       2       3 1
      5       3       5 1
      6       2       6 1
      7       2       7 1
      8       3       8 1
      9       3       9 1
@<TRIPOS>ALT_TYPE
CGenFF_4.0_ALT_TYPE_SET
CGenFF_4.0 1 CG2O4 2 CG3C41 3 CG3C41 4 OG2D1 5 OG3C51 6 HGA2 7 HGA2 8 HGA2 9 HGA2
@<TRIPOS>MOLECULE
4_lactone
 9 9 0 0 0
****
USER_CHARGES
INVALID_CHARGES
Pose:  54 Cluster:  54 Fr_nu:   3974 TotEn:   -12.70
@<TRIPOS>ATOM
      1 C1        -76.2658  -11.7601  -42.3217 C.2    1 LIG       0.04000
      2 C2        -74.9341  -12.4428  -42.6818 C.3    1 LIG       0.11000
      3 C3        -75.8492  -13.4941  -43.3026 C.3    1 LIG       0.08100
      4 O1        -76.6294  -10.7546  -41.7550 O.2    1 LIG      -0.32000
      5 O2        -77.0211  -12.7355  -42.8943 O.3    1 LIG      -0.27100
      6 H1        -74.3187  -11.8770  -43.3829 H      1 LIG       0.09000
      7 H2        -74.3535  -12.7698  -41.8176 H      1 LIG       0.09000
      8 H3        -75.7902  -13.5906  -44.3901 H      1 LIG       0.09000
      9 H4        -75.8238  -14.4797  -42.8298 H      1 LIG       0.09000
@<TRIPOS>BOND
      1       1       2 1
      2       1       4 2
      3       1       5 1
      4       2       3 1
      5       3       5 1
      6       2       6 1
      7       2       7 1
      8       3       8 1
      9       3       9 1
@<TRIPOS>ALT_TYPE
CGenFF_4.0_ALT_TYPE_SET
CGenFF_4.0 1 CG2O4 2 CG3C41 3 CG3C41 4 OG2D1 5 OG3C51 6 HGA2 7 HGA2 8 HGA2 9 HGA2
@<TRIPOS>MOLECULE
4_lactone
 9 9 0 0 0
****
USER_CHARGES
INVALID_CHARGES
Pose:  55 Cluster:  55 Fr_nu: 636678 TotEn:   -12.39
@<TRIPOS>ATOM
      1 C1        -80.7389  -25.2166  -44.2228 C.2    1 LIG       0.04000
      2 C2        -80.2466  -24.4972  -45.4914 C.3    1 LIG       0.11000
      3 C3        -80.0281  -23.3341  -44.5283 C.3    1 LIG       0.08100
      4 O1        -81.1740  -26.3061  -43.9259 O.2    1 LIG      -0.32000
      5 O2        -80.5205  -24.1395  -43.4217 O.3    1 LIG      -0.27100
      6 H1        -79.3434  -24.9284  -45.9259 H      1 LIG       0.09000
      7 H2        -81.0194  -24.3485  -46.2473 H      1 LIG       0.09000
      8 H3        -78.9877  -23.0337  -44.3767 H      1 LIG       0.09000
      9 H4        -80.6580  -22.4566  -44.6980 H      1 LIG       0.09000
@<TRIPOS>BOND
      1       1       2 1
      2       1       4 2
      3       1       5 1
      4       2       3 1
      5       3       5 1
      6       2       6 1
      7       2       7 1
      8       3       8 1
      9       3       9 1
@<TRIPOS>ALT_TYPE
CGenFF_4.0_ALT_TYPE_SET
CGenFF_4.0 1 CG2O4 2 CG3C41 3 CG3C41 4 OG2D1 5 OG3C51 6 HGA2 7 HGA2 8 HGA2 9 HGA2
@<TRIPOS>MOLECULE
4_lactone
 9 9 0 0 0
****
USER_CHARGES
INVALID_CHARGES
Pose:  56 Cluster:  56 Fr_nu: 2627930 TotEn:   -12.30
@<TRIPOS>ATOM
      1 C1        -69.2209   -1.9527  -28.9399 C.2    1 LIG       0.04000
      2 C2        -68.3344   -2.2090  -27.7079 C.3    1 LIG       0.11000
      3 C3        -68.6528   -3.6707  -28.0080 C.3    1 LIG       0.08100
      4 O1        -69.6200   -1.0000  -29.5702 O.2    1 LIG      -0.32000
      5 O2        -69.4641   -3.2745  -29.1484 O.3    1 LIG      -0.27100
      6 H1        -67.2922   -1.9145  -27.8399 H      1 LIG       0.09000
      7 H2        -68.7433   -1.8161  -26.7756 H      1 LIG       0.09000
      8 H3        -67.8031   -4.2876  -28.3127 H      1 LIG       0.09000
      9 H4        -69.2488   -4.1885  -27.2515 H      1 LIG       0.09000
@<TRIPOS>BOND
      1       1       2 1
      2       1       4 2
      3       1       5 1
      4       2       3 1
      5       3       5 1
      6       2       6 1
      7       2       7 1
      8       3       8 1
      9       3       9 1
@<TRIPOS>ALT_TYPE
CGenFF_4.0_ALT_TYPE_SET
CGenFF_4.0 1 CG2O4 2 CG3C41 3 CG3C41 4 OG2D1 5 OG3C51 6 HGA2 7 HGA2 8 HGA2 9 HGA2
@<TRIPOS>MOLECULE
4_lactone
 9 9 0 0 0
****
USER_CHARGES
INVALID_CHARGES
Pose:  57 Cluster:  57 Fr_nu: 655504 TotEn:   -12.25
@<TRIPOS>ATOM
      1 C1        -54.1069  -11.2640  -46.7601 C.2    1 LIG       0.04000
      2 C2        -54.6400  -12.2785  -47.7876 C.3    1 LIG       0.11000
      3 C3        -55.0603  -11.0205  -48.5418 C.3    1 LIG       0.08100
      4 O1        -53.5381  -11.2894  -45.6924 O.2    1 LIG      -0.32000
      5 O2        -54.5103  -10.1862  -47.4849 O.3    1 LIG      -0.27100
      6 H1        -53.8639  -12.8794  -48.2643 H      1 LIG       0.09000
      7 H2        -55.4539  -12.9031  -47.4158 H      1 LIG       0.09000
      8 H3        -54.5541  -10.8488  -49.4956 H      1 LIG       0.09000
      9 H4        -56.1384  -10.8735  -48.6498 H      1 LIG       0.09000
@<TRIPOS>BOND
      1       1       2 1
      2       1       4 2
      3       1       5 1
      4       2       3 1
      5       3       5 1
      6       2       6 1
      7       2       7 1
      8       3       8 1
      9       3       9 1
@<TRIPOS>ALT_TYPE
CGenFF_4.0_ALT_TYPE_SET
CGenFF_4.0 1 CG2O4 2 CG3C41 3 CG3C41 4 OG2D1 5 OG3C51 6 HGA2 7 HGA2 8 HGA2 9 HGA2
@<TRIPOS>MOLECULE
4_lactone
 9 9 0 0 0
****
USER_CHARGES
INVALID_CHARGES
Pose:  58 Cluster:  58 Fr_nu: 6206097 TotEn:   -12.25
@<TRIPOS>ATOM
      1 C1        -46.6246  -21.7270  -30.2197 C.2    1 LIG       0.04000
      2 C2        -46.3028  -23.1140  -29.6348 C.3    1 LIG       0.11000
      3 C3        -46.2477  -22.3458  -28.3177 C.3    1 LIG       0.08100
      4 O1        -46.8607  -21.2487  -31.3059 O.2    1 LIG      -0.32000
      5 O2        -46.5585  -21.1059  -29.0116 O.3    1 LIG      -0.27100
      6 H1        -47.1153  -23.8363  -29.7283 H      1 LIG       0.09000
      7 H2        -45.3563  -23.5338  -29.9793 H      1 LIG       0.09000
      8 H3        -47.0191  -22.6031  -27.5867 H      1 LIG       0.09000
      9 H4        -45.2662  -22.3025  -27.8377 H      1 LIG       0.09000
@<TRIPOS>BOND
      1       1       2 1
      2       1       4 2
      3       1       5 1
      4       2       3 1
      5       3       5 1
      6       2       6 1
      7       2       7 1
      8       3       8 1
      9       3       9 1
@<TRIPOS>ALT_TYPE
CGenFF_4.0_ALT_TYPE_SET
CGenFF_4.0 1 CG2O4 2 CG3C41 3 CG3C41 4 OG2D1 5 OG3C51 6 HGA2 7 HGA2 8 HGA2 9 HGA2
@<TRIPOS>MOLECULE
4_lactone
 9 9 0 0 0
****
USER_CHARGES
INVALID_CHARGES
Pose:  59 Cluster:  59 Fr_nu: 437361 TotEn:   -12.00
@<TRIPOS>ATOM
      1 C1        -51.7108  -11.1134  -42.8855 C.2    1 LIG       0.04000
      2 C2        -52.7717  -10.8711  -43.9740 C.3    1 LIG       0.11000
      3 C3        -52.9614   -9.5472  -43.2398 C.3    1 LIG       0.08100
      4 O1        -50.9265  -11.9830  -42.5806 O.2    1 LIG      -0.32000
      5 O2        -51.9330   -9.9161  -42.2797 O.3    1 LIG      -0.27100
      6 H1        -52.3652  -10.7986  -44.9840 H      1 LIG       0.09000
      7 H2        -53.6162  -11.5611  -43.9342 H      1 LIG       0.09000
      8 H3        -52.6857   -8.6504  -43.8013 H      1 LIG       0.09000
      9 H4        -53.9325   -9.4113  -42.7559 H      1 LIG       0.09000
@<TRIPOS>BOND
      1       1       2 1
      2       1       4 2
      3       1       5 1
      4       2       3 1
      5       3       5 1
      6       2       6 1
      7       2       7 1
      8       3       8 1
      9       3       9 1
@<TRIPOS>ALT_TYPE
CGenFF_4.0_ALT_TYPE_SET
CGenFF_4.0 1 CG2O4 2 CG3C41 3 CG3C41 4 OG2D1 5 OG3C51 6 HGA2 7 HGA2 8 HGA2 9 HGA2
@<TRIPOS>MOLECULE
4_lactone
 9 9 0 0 0
****
USER_CHARGES
INVALID_CHARGES
Pose:  60 Cluster:  60 Fr_nu: 2989804 TotEn:   -11.87
@<TRIPOS>ATOM
      1 C1        -57.5472   -4.6376  -17.8497 C.2    1 LIG       0.04000
      2 C2        -57.5096   -3.2167  -17.2591 C.3    1 LIG       0.11000
      3 C3        -58.8208   -3.0596  -18.0231 C.3    1 LIG       0.08100
      4 O1        -56.8644   -5.6362  -17.8184 O.2    1 LIG      -0.32000
      5 O2        -58.7195   -4.4276  -18.5065 O.3    1 LIG      -0.27100
      6 H1        -57.5884   -3.1842  -16.1713 H      1 LIG       0.09000
      7 H2        -56.6768   -2.6082  -17.6155 H      1 LIG       0.09000
      8 H3        -59.7130   -2.9144  -17.4079 H      1 LIG       0.09000
      9 H4        -58.8036   -2.3402  -18.8465 H      1 LIG       0.09000
@<TRIPOS>BOND
      1       1       2 1
      2       1       4 2
      3       1       5 1
      4       2       3 1
      5       3       5 1
      6       2       6 1
      7       2       7 1
      8       3       8 1
      9       3       9 1
@<TRIPOS>ALT_TYPE
CGenFF_4.0_ALT_TYPE_SET
CGenFF_4.0 1 CG2O4 2 CG3C41 3 CG3C41 4 OG2D1 5 OG3C51 6 HGA2 7 HGA2 8 HGA2 9 HGA2
@<TRIPOS>MOLECULE
4_lactone
 9 9 0 0 0
****
USER_CHARGES
INVALID_CHARGES
Pose:  61 Cluster:  61 Fr_nu: 142089 TotEn:   -11.46
@<TRIPOS>ATOM
      1 C1        -73.6716  -11.8486  -44.5511 C.2    1 LIG       0.04000
      2 C2        -74.5757  -12.7240  -45.4373 C.3    1 LIG       0.11000
      3 C3        -75.2894  -13.0053  -44.1184 C.3    1 LIG       0.08100
      4 O1        -72.7050  -11.1343  -44.6917 O.2    1 LIG      -0.32000
      5 O2        -74.3541  -12.1439  -43.4123 O.3    1 LIG      -0.27100
      6 H1        -75.1506  -12.1648  -46.1771 H      1 LIG       0.09000
      7 H2        -74.0650  -13.5748  -45.8913 H      1 LIG       0.09000
      8 H3        -76.3147  -12.6323  -44.0457 H      1 LIG       0.09000
      9 H4        -75.2325  -14.0375  -43.7621 H      1 LIG       0.09000
@<TRIPOS>BOND
      1       1       2 1
      2       1       4 2
      3       1       5 1
      4       2       3 1
      5       3       5 1
      6       2       6 1
      7       2       7 1
      8       3       8 1
      9       3       9 1
@<TRIPOS>ALT_TYPE
CGenFF_4.0_ALT_TYPE_SET
CGenFF_4.0 1 CG2O4 2 CG3C41 3 CG3C41 4 OG2D1 5 OG3C51 6 HGA2 7 HGA2 8 HGA2 9 HGA2
@<TRIPOS>MOLECULE
4_lactone
 9 9 0 0 0
****
USER_CHARGES
INVALID_CHARGES
Pose:  62 Cluster:  62 Fr_nu: 5129552 TotEn:   -11.41
@<TRIPOS>ATOM
      1 C1        -40.9151  -12.2368  -44.0243 C.2    1 LIG       0.04000
      2 C2        -42.3383  -12.1997  -44.6094 C.3    1 LIG       0.11000
      3 C3        -41.6631  -11.4112  -45.7276 C.3    1 LIG       0.08100
      4 O1        -40.3636  -12.6852  -43.0449 O.2    1 LIG      -0.32000
      5 O2        -40.3794  -11.5276  -45.0537 O.3    1 LIG      -0.27100
      6 H1        -42.7303  -13.1785  -44.8901 H      1 LIG       0.09000
      7 H2        -43.0549  -11.6438  -44.0027 H      1 LIG       0.09000
      8 H3        -41.6495  -11.8960  -46.7076 H      1 LIG       0.09000
      9 H4        -41.9738  -10.3671  -45.8225 H      1 LIG       0.09000
@<TRIPOS>BOND
      1       1       2 1
      2       1       4 2
      3       1       5 1
      4       2       3 1
      5       3       5 1
      6       2       6 1
      7       2       7 1
      8       3       8 1
      9       3       9 1
@<TRIPOS>ALT_TYPE
CGenFF_4.0_ALT_TYPE_SET
CGenFF_4.0 1 CG2O4 2 CG3C41 3 CG3C41 4 OG2D1 5 OG3C51 6 HGA2 7 HGA2 8 HGA2 9 HGA2
@<TRIPOS>MOLECULE
4_lactone
 9 9 0 0 0
****
USER_CHARGES
INVALID_CHARGES
Pose:  63 Cluster:  63 Fr_nu:   3401 TotEn:   -11.39
@<TRIPOS>ATOM
      1 C1        -50.1362  -10.7599  -28.5675 C.2    1 LIG       0.04000
      2 C2        -50.9334  -11.4482  -29.6899 C.3    1 LIG       0.11000
      3 C3        -51.8288  -10.2197  -29.5602 C.3    1 LIG       0.08100
      4 O1        -49.1411  -10.9795  -27.9149 O.2    1 LIG      -0.32000
      5 O2        -50.9776   -9.6932  -28.5048 O.3    1 LIG      -0.27100
      6 H1        -50.3891  -11.5403  -30.6310 H      1 LIG       0.09000
      7 H2        -51.3851  -12.3976  -29.3975 H      1 LIG       0.09000
      8 H3        -51.8512   -9.5560  -30.4289 H      1 LIG       0.09000
      9 H4        -52.8433  -10.4114  -29.2000 H      1 LIG       0.09000
@<TRIPOS>BOND
      1       1       2 1
      2       1       4 2
      3       1       5 1
      4       2       3 1
      5       3       5 1
      6       2       6 1
      7       2       7 1
      8       3       8 1
      9       3       9 1
@<TRIPOS>ALT_TYPE
CGenFF_4.0_ALT_TYPE_SET
CGenFF_4.0 1 CG2O4 2 CG3C41 3 CG3C41 4 OG2D1 5 OG3C51 6 HGA2 7 HGA2 8 HGA2 9 HGA2
@<TRIPOS>MOLECULE
4_lactone
 9 9 0 0 0
****
USER_CHARGES
INVALID_CHARGES
Pose:  64 Cluster:  64 Fr_nu:   6935 TotEn:   -11.31
@<TRIPOS>ATOM
      1 C1        -50.3711  -10.0268  -28.6763 C.2    1 LIG       0.04000
      2 C2        -51.4937  -10.2076  -29.7138 C.3    1 LIG       0.11000
      3 C3        -51.8676  -11.3971  -28.8345 C.3    1 LIG       0.08100
      4 O1        -49.4470   -9.2697  -28.4831 O.2    1 LIG      -0.32000
      5 O2        -50.7597  -11.1019  -27.9396 O.3    1 LIG      -0.27100
      6 H1        -52.2156   -9.3897  -29.7361 H      1 LIG       0.09000
      7 H2        -51.1385  -10.4516  -30.7163 H      1 LIG       0.09000
      8 H3        -52.8306  -11.3232  -28.3220 H      1 LIG       0.09000
      9 H4        -51.7572  -12.3805  -29.2997 H      1 LIG       0.09000
@<TRIPOS>BOND
      1       1       2 1
      2       1       4 2
      3       1       5 1
      4       2       3 1
      5       3       5 1
      6       2       6 1
      7       2       7 1
      8       3       8 1
      9       3       9 1
@<TRIPOS>ALT_TYPE
CGenFF_4.0_ALT_TYPE_SET
CGenFF_4.0 1 CG2O4 2 CG3C41 3 CG3C41 4 OG2D1 5 OG3C51 6 HGA2 7 HGA2 8 HGA2 9 HGA2
@<TRIPOS>MOLECULE
4_lactone
 9 9 0 0 0
****
USER_CHARGES
INVALID_CHARGES
Pose:  65 Cluster:  65 Fr_nu:  10804 TotEn:   -11.29
@<TRIPOS>ATOM
      1 C1        -50.3706  -10.3891  -27.6771 C.2    1 LIG       0.04000
      2 C2        -51.6976  -10.8622  -28.2971 C.3    1 LIG       0.11000
      3 C3        -50.8542  -10.9828  -29.5628 C.3    1 LIG       0.08100
      4 O1        -49.9716  -10.0192  -26.5962 O.2    1 LIG      -0.32000
      5 O2        -49.6796  -10.5190  -28.8413 O.3    1 LIG      -0.27100
      6 H1        -52.0718  -11.8010  -27.8860 H      1 LIG       0.09000
      7 H2        -52.4769  -10.0986  -28.3172 H      1 LIG       0.09000
      8 H3        -50.7174  -11.9978  -29.9458 H      1 LIG       0.09000
      9 H4        -51.1221  -10.3012  -30.3748 H      1 LIG       0.09000
@<TRIPOS>BOND
      1       1       2 1
      2       1       4 2
      3       1       5 1
      4       2       3 1
      5       3       5 1
      6       2       6 1
      7       2       7 1
      8       3       8 1
      9       3       9 1
@<TRIPOS>ALT_TYPE
CGenFF_4.0_ALT_TYPE_SET
CGenFF_4.0 1 CG2O4 2 CG3C41 3 CG3C41 4 OG2D1 5 OG3C51 6 HGA2 7 HGA2 8 HGA2 9 HGA2
@<TRIPOS>MOLECULE
4_lactone
 9 9 0 0 0
****
USER_CHARGES
INVALID_CHARGES
Pose:  66 Cluster:  66 Fr_nu: 2656758 TotEn:   -10.94
@<TRIPOS>ATOM
      1 C1        -78.0114   -1.6237  -57.0156 C.2    1 LIG       0.04000
      2 C2        -77.9284   -3.0888  -57.4803 C.3    1 LIG       0.11000
      3 C3        -77.2317   -2.4758  -58.6914 C.3    1 LIG       0.08100
      4 O1        -78.4409   -1.0115  -56.0642 O.2    1 LIG      -0.32000
      5 O2        -77.3843   -1.1455  -58.1236 O.3    1 LIG      -0.27100
      6 H1        -77.3063   -3.7226  -56.8465 H      1 LIG       0.09000
      7 H2        -78.8981   -3.5502  -57.6739 H      1 LIG       0.09000
      8 H3        -76.1787   -2.7421  -58.8171 H      1 LIG       0.09000
      9 H4        -77.7656   -2.5711  -59.6409 H      1 LIG       0.09000
@<TRIPOS>BOND
      1       1       2 1
      2       1       4 2
      3       1       5 1
      4       2       3 1
      5       3       5 1
      6       2       6 1
      7       2       7 1
      8       3       8 1
      9       3       9 1
@<TRIPOS>ALT_TYPE
CGenFF_4.0_ALT_TYPE_SET
CGenFF_4.0 1 CG2O4 2 CG3C41 3 CG3C41 4 OG2D1 5 OG3C51 6 HGA2 7 HGA2 8 HGA2 9 HGA2
@<TRIPOS>MOLECULE
4_lactone
 9 9 0 0 0
****
USER_CHARGES
INVALID_CHARGES
Pose:  67 Cluster:  67 Fr_nu: 7170428 TotEn:   -10.91
@<TRIPOS>ATOM
      1 C1        -80.9460  -26.3193  -44.9312 C.2    1 LIG       0.04000
      2 C2        -80.0401  -25.7957  -46.0601 C.3    1 LIG       0.11000
      3 C3        -80.6550  -26.9514  -46.8438 C.3    1 LIG       0.08100
      4 O1        -81.1968  -26.0336  -43.7823 O.2    1 LIG      -0.32000
      5 O2        -81.4520  -27.3300  -45.6875 O.3    1 LIG      -0.27100
      6 H1        -80.2984  -24.7953  -46.4107 H      1 LIG       0.09000
      7 H2        -78.9727  -25.8798  -45.8498 H      1 LIG       0.09000
      8 H3        -81.2842  -26.6671  -47.6916 H      1 LIG       0.09000
      9 H4        -79.9624  -27.7469  -47.1322 H      1 LIG       0.09000
@<TRIPOS>BOND
      1       1       2 1
      2       1       4 2
      3       1       5 1
      4       2       3 1
      5       3       5 1
      6       2       6 1
      7       2       7 1
      8       3       8 1
      9       3       9 1
@<TRIPOS>ALT_TYPE
CGenFF_4.0_ALT_TYPE_SET
CGenFF_4.0 1 CG2O4 2 CG3C41 3 CG3C41 4 OG2D1 5 OG3C51 6 HGA2 7 HGA2 8 HGA2 9 HGA2
@<TRIPOS>MOLECULE
4_lactone
 9 9 0 0 0
****
USER_CHARGES
INVALID_CHARGES
Pose:  68 Cluster:  68 Fr_nu:  48686 TotEn:   -10.68
@<TRIPOS>ATOM
      1 C1        -50.2866  -10.8233  -29.5347 C.2    1 LIG       0.04000
      2 C2        -51.1302   -9.5560  -29.3078 C.3    1 LIG       0.11000
      3 C3        -52.1495  -10.5512  -28.7612 C.3    1 LIG       0.08100
      4 O1        -49.1949  -11.1022  -29.9758 O.2    1 LIG      -0.32000
      5 O2        -51.2410  -11.6536  -29.0352 O.3    1 LIG      -0.27100
      6 H1        -50.7066   -8.8634  -28.5788 H      1 LIG       0.09000
      7 H2        -51.4157   -9.0407  -30.2263 H      1 LIG       0.09000
      8 H3        -52.3694  -10.4658  -27.6935 H      1 LIG       0.09000
      9 H4        -53.0754  -10.6414  -29.3357 H      1 LIG       0.09000
@<TRIPOS>BOND
      1       1       2 1
      2       1       4 2
      3       1       5 1
      4       2       3 1
      5       3       5 1
      6       2       6 1
      7       2       7 1
      8       3       8 1
      9       3       9 1
@<TRIPOS>ALT_TYPE
CGenFF_4.0_ALT_TYPE_SET
CGenFF_4.0 1 CG2O4 2 CG3C41 3 CG3C41 4 OG2D1 5 OG3C51 6 HGA2 7 HGA2 8 HGA2 9 HGA2
@<TRIPOS>MOLECULE
4_lactone
 9 9 0 0 0
****
USER_CHARGES
INVALID_CHARGES
Pose:  69 Cluster:  69 Fr_nu: 533755 TotEn:   -10.04
@<TRIPOS>ATOM
      1 C1        -69.1316   -2.7612  -28.4785 C.2    1 LIG       0.04000
      2 C2        -68.5824   -4.0290  -27.8000 C.3    1 LIG       0.11000
      3 C3        -67.3989   -3.1231  -27.4739 C.3    1 LIG       0.08100
      4 O1        -70.1225   -2.4341  -29.0913 O.2    1 LIG      -0.32000
      5 O2        -68.0441   -2.0114  -28.1546 O.3    1 LIG      -0.27100
      6 H1        -69.1700   -4.3668  -26.9449 H      1 LIG       0.09000
      7 H2        -68.3763   -4.8494  -28.4894 H      1 LIG       0.09000
      8 H3        -67.2433   -2.9105  -26.4127 H      1 LIG       0.09000
      9 H4        -66.4530   -3.3924  -27.9520 H      1 LIG       0.09000
@<TRIPOS>BOND
      1       1       2 1
      2       1       4 2
      3       1       5 1
      4       2       3 1
      5       3       5 1
      6       2       6 1
      7       2       7 1
      8       3       8 1
      9       3       9 1
@<TRIPOS>ALT_TYPE
CGenFF_4.0_ALT_TYPE_SET
CGenFF_4.0 1 CG2O4 2 CG3C41 3 CG3C41 4 OG2D1 5 OG3C51 6 HGA2 7 HGA2 8 HGA2 9 HGA2
@<TRIPOS>MOLECULE
4_lactone
 9 9 0 0 0
****
USER_CHARGES
INVALID_CHARGES
Pose:  70 Cluster:  70 Fr_nu:   2350 TotEn:   -10.02
@<TRIPOS>ATOM
      1 C1        -50.7931  -12.1432  -42.6898 C.2    1 LIG       0.04000
      2 C2        -50.8995  -10.8273  -41.8983 C.3    1 LIG       0.11000
      3 C3        -51.9361  -10.4815  -42.9631 C.3    1 LIG       0.08100
      4 O1        -50.1655  -13.1758  -42.6254 O.2    1 LIG      -0.32000
      5 O2        -51.7261  -11.7691  -43.6060 O.3    1 LIG      -0.27100
      6 H1        -51.2839  -10.9472  -40.8843 H      1 LIG       0.09000
      7 H2        -49.9889  -10.2260  -41.9096 H      1 LIG       0.09000
      8 H3        -52.9637  -10.3720  -42.6058 H      1 LIG       0.09000
      9 H4        -51.6724   -9.6534  -43.6267 H      1 LIG       0.09000
@<TRIPOS>BOND
      1       1       2 1
      2       1       4 2
      3       1       5 1
      4       2       3 1
      5       3       5 1
      6       2       6 1
      7       2       7 1
      8       3       8 1
      9       3       9 1
@<TRIPOS>ALT_TYPE
CGenFF_4.0_ALT_TYPE_SET
CGenFF_4.0 1 CG2O4 2 CG3C41 3 CG3C41 4 OG2D1 5 OG3C51 6 HGA2 7 HGA2 8 HGA2 9 HGA2
@<TRIPOS>MOLECULE
4_lactone
 9 9 0 0 0
****
USER_CHARGES
INVALID_CHARGES
Pose:  71 Cluster:  71 Fr_nu: 1909941 TotEn:    -9.92
@<TRIPOS>ATOM
      1 C1        -57.7538   -4.8535  -18.2673 C.2    1 LIG       0.04000
      2 C2        -57.6391   -3.4989  -18.9893 C.3    1 LIG       0.11000
      3 C3        -58.4984   -4.1922  -20.0423 C.3    1 LIG       0.08100
      4 O1        -57.3640   -5.3514  -17.2356 O.2    1 LIG      -0.32000
      5 O2        -58.5171   -5.4093  -19.2462 O.3    1 LIG      -0.27100
      6 H1        -58.1138   -2.6708  -18.4608 H      1 LIG       0.09000
      7 H2        -56.6241   -3.2435  -19.2982 H      1 LIG       0.09000
      8 H3        -59.5035   -3.7834  -20.1775 H      1 LIG       0.09000
      9 H4        -58.0182   -4.3534  -21.0114 H      1 LIG       0.09000
@<TRIPOS>BOND
      1       1       2 1
      2       1       4 2
      3       1       5 1
      4       2       3 1
      5       3       5 1
      6       2       6 1
      7       2       7 1
      8       3       8 1
      9       3       9 1
@<TRIPOS>ALT_TYPE
CGenFF_4.0_ALT_TYPE_SET
CGenFF_4.0 1 CG2O4 2 CG3C41 3 CG3C41 4 OG2D1 5 OG3C51 6 HGA2 7 HGA2 8 HGA2 9 HGA2
@<TRIPOS>MOLECULE
4_lactone
 9 9 0 0 0
****
USER_CHARGES
INVALID_CHARGES
Pose:  72 Cluster:  72 Fr_nu: 1163980 TotEn:    -9.48
@<TRIPOS>ATOM
      1 C1        -81.7024  -21.0397  -40.9241 C.2    1 LIG       0.04000
      2 C2        -81.9842  -22.1883  -41.9093 C.3    1 LIG       0.11000
      3 C3        -80.5151  -22.5185  -41.6632 C.3    1 LIG       0.08100
      4 O1        -82.3127  -20.1226  -40.4234 O.2    1 LIG      -0.32000
      5 O2        -80.3996  -21.3904  -40.7523 O.3    1 LIG      -0.27100
      6 H1        -82.7027  -22.9232  -41.5430 H      1 LIG       0.09000
      7 H2        -82.2336  -21.8578  -42.9190 H      1 LIG       0.09000
      8 H3        -80.3214  -23.4676  -41.1562 H      1 LIG       0.09000
      9 H4        -79.8552  -22.4058  -42.5278 H      1 LIG       0.09000
@<TRIPOS>BOND
      1       1       2 1
      2       1       4 2
      3       1       5 1
      4       2       3 1
      5       3       5 1
      6       2       6 1
      7       2       7 1
      8       3       8 1
      9       3       9 1
@<TRIPOS>ALT_TYPE
CGenFF_4.0_ALT_TYPE_SET
CGenFF_4.0 1 CG2O4 2 CG3C41 3 CG3C41 4 OG2D1 5 OG3C51 6 HGA2 7 HGA2 8 HGA2 9 HGA2
@<TRIPOS>MOLECULE
4_lactone
 9 9 0 0 0
****
USER_CHARGES
INVALID_CHARGES
Pose:  73 Cluster:  73 Fr_nu: 1147976 TotEn:    -9.30
@<TRIPOS>ATOM
      1 C1        -53.4717   -9.9955  -46.0655 C.2    1 LIG       0.04000
      2 C2        -53.0714  -11.2852  -45.3267 C.3    1 LIG       0.11000
      3 C3        -52.9128  -10.3406  -44.1391 C.3    1 LIG       0.08100
      4 O1        -53.8140   -9.6749  -47.1809 O.2    1 LIG      -0.32000
      5 O2        -53.3090   -9.2116  -44.9660 O.3    1 LIG      -0.27100
      6 H1        -53.8747  -12.0190  -45.2442 H      1 LIG       0.09000
      7 H2        -52.1518  -11.7425  -45.6954 H      1 LIG       0.09000
      8 H3        -53.6099  -10.4986  -43.3117 H      1 LIG       0.09000
      9 H4        -51.8930  -10.2241  -43.7620 H      1 LIG       0.09000
@<TRIPOS>BOND
      1       1       2 1
      2       1       4 2
      3       1       5 1
      4       2       3 1
      5       3       5 1
      6       2       6 1
      7       2       7 1
      8       3       8 1
      9       3       9 1
@<TRIPOS>ALT_TYPE
CGenFF_4.0_ALT_TYPE_SET
CGenFF_4.0 1 CG2O4 2 CG3C41 3 CG3C41 4 OG2D1 5 OG3C51 6 HGA2 7 HGA2 8 HGA2 9 HGA2
@<TRIPOS>MOLECULE
4_lactone
 9 9 0 0 0
****
USER_CHARGES
INVALID_CHARGES
Pose:  74 Cluster:  74 Fr_nu:   5981 TotEn:    -9.02
@<TRIPOS>ATOM
      1 C1        -52.9859  -10.8196  -44.4461 C.2    1 LIG       0.04000
      2 C2        -53.0690   -9.9745  -43.1623 C.3    1 LIG       0.11000
      3 C3        -51.9080  -10.8601  -42.7201 C.3    1 LIG       0.08100
      4 O1        -53.5586  -10.8863  -45.5100 O.2    1 LIG      -0.32000
      5 O2        -51.9506  -11.5729  -43.9873 O.3    1 LIG      -0.27100
      6 H1        -52.8315   -8.9195  -43.3073 H      1 LIG       0.09000
      7 H2        -53.9996  -10.0995  -42.6063 H      1 LIG       0.09000
      8 H3        -50.9514  -10.3503  -42.5763 H      1 LIG       0.09000
      9 H4        -52.1165  -11.5254  -41.8778 H      1 LIG       0.09000
@<TRIPOS>BOND
      1       1       2 1
      2       1       4 2
      3       1       5 1
      4       2       3 1
      5       3       5 1
      6       2       6 1
      7       2       7 1
      8       3       8 1
      9       3       9 1
@<TRIPOS>ALT_TYPE
CGenFF_4.0_ALT_TYPE_SET
CGenFF_4.0 1 CG2O4 2 CG3C41 3 CG3C41 4 OG2D1 5 OG3C51 6 HGA2 7 HGA2 8 HGA2 9 HGA2
@<TRIPOS>MOLECULE
4_lactone
 9 9 0 0 0
****
USER_CHARGES
INVALID_CHARGES
Pose:  75 Cluster:  75 Fr_nu:   7518 TotEn:    -7.96
@<TRIPOS>ATOM
      1 C1        -49.5936   -8.7642  -29.9327 C.2    1 LIG       0.04000
      2 C2        -50.0419   -9.9315  -29.0351 C.3    1 LIG       0.11000
      3 C3        -51.4129   -9.6251  -29.6304 C.3    1 LIG       0.08100
      4 O1        -48.5664   -8.1780  -30.1888 O.2    1 LIG      -0.32000
      5 O2        -50.8437   -8.5455  -30.4217 O.3    1 LIG      -0.27100
      6 H1        -49.6110  -10.8956  -29.3097 H      1 LIG       0.09000
      7 H2        -49.9346   -9.7381  -27.9665 H      1 LIG       0.09000
      8 H3        -51.8398  -10.4074  -30.2639 H      1 LIG       0.09000
      9 H4        -52.1614   -9.2544  -28.9247 H      1 LIG       0.09000
@<TRIPOS>BOND
      1       1       2 1
      2       1       4 2
      3       1       5 1
      4       2       3 1
      5       3       5 1
      6       2       6 1
      7       2       7 1
      8       3       8 1
      9       3       9 1
@<TRIPOS>ALT_TYPE
CGenFF_4.0_ALT_TYPE_SET
CGenFF_4.0 1 CG2O4 2 CG3C41 3 CG3C41 4 OG2D1 5 OG3C51 6 HGA2 7 HGA2 8 HGA2 9 HGA2
@<TRIPOS>MOLECULE
4_lactone
 9 9 0 0 0
****
USER_CHARGES
INVALID_CHARGES
Pose:  76 Cluster:  76 Fr_nu:  72272 TotEn:    -6.85
@<TRIPOS>ATOM
      1 C1        -49.6189   -9.3550  -27.6186 C.2    1 LIG       0.04000
      2 C2        -50.1684   -9.6223  -29.0314 C.3    1 LIG       0.11000
      3 C3        -50.9386  -10.7340  -28.3252 C.3    1 LIG       0.08100
      4 O1        -48.8498   -8.5843  -27.0905 O.2    1 LIG      -0.32000
      5 O2        -50.3346  -10.3646  -27.0546 O.3    1 LIG      -0.27100
      6 H1        -50.7737   -8.8093  -29.4351 H      1 LIG       0.09000
      7 H2        -49.4135   -9.9495  -29.7482 H      1 LIG       0.09000
      8 H3        -52.0256  -10.6174  -28.3039 H      1 LIG       0.09000
      9 H4        -50.6696  -11.7529  -28.6167 H      1 LIG       0.09000
@<TRIPOS>BOND
      1       1       2 1
      2       1       4 2
      3       1       5 1
      4       2       3 1
      5       3       5 1
      6       2       6 1
      7       2       7 1
      8       3       8 1
      9       3       9 1
@<TRIPOS>ALT_TYPE
CGenFF_4.0_ALT_TYPE_SET
CGenFF_4.0 1 CG2O4 2 CG3C41 3 CG3C41 4 OG2D1 5 OG3C51 6 HGA2 7 HGA2 8 HGA2 9 HGA2
@<TRIPOS>MOLECULE
4_lactone
 9 9 0 0 0
****
USER_CHARGES
INVALID_CHARGES
Pose:  77 Cluster:  77 Fr_nu: 155347 TotEn:    -6.77
@<TRIPOS>ATOM
      1 C1        -50.5768  -10.5993  -27.7704 C.2    1 LIG       0.04000
      2 C2        -50.5091  -10.6318  -29.3078 C.3    1 LIG       0.11000
      3 C3        -51.9262  -10.0764  -29.2015 C.3    1 LIG       0.08100
      4 O1        -49.8568  -10.8782  -26.8386 O.2    1 LIG      -0.32000
      5 O2        -51.8435  -10.1044  -27.7496 O.3    1 LIG      -0.27100
      6 H1        -49.7665   -9.9564  -29.7354 H      1 LIG       0.09000
      7 H2        -50.4230  -11.6350  -29.7286 H      1 LIG       0.09000
      8 H3        -52.0658   -9.0593  -29.5779 H      1 LIG       0.09000
      9 H4        -52.7189  -10.7325  -29.5714 H      1 LIG       0.09000
@<TRIPOS>BOND
      1       1       2 1
      2       1       4 2
      3       1       5 1
      4       2       3 1
      5       3       5 1
      6       2       6 1
      7       2       7 1
      8       3       8 1
      9       3       9 1
@<TRIPOS>ALT_TYPE
CGenFF_4.0_ALT_TYPE_SET
CGenFF_4.0 1 CG2O4 2 CG3C41 3 CG3C41 4 OG2D1 5 OG3C51 6 HGA2 7 HGA2 8 HGA2 9 HGA2
@<TRIPOS>MOLECULE
4_lactone
 9 9 0 0 0
****
USER_CHARGES
INVALID_CHARGES
Pose:  78 Cluster:  78 Fr_nu:  48624 TotEn:    -6.39
@<TRIPOS>ATOM
      1 C1        -51.0623   -9.5560  -29.5170 C.2    1 LIG       0.04000
      2 C2        -51.0879  -11.0143  -29.0252 C.3    1 LIG       0.11000
      3 C3        -49.6495  -10.7116  -28.6164 C.3    1 LIG       0.08100
      4 O1        -51.8208   -8.7812  -30.0543 O.2    1 LIG      -0.32000
      5 O2        -49.7745   -9.3558  -29.1280 O.3    1 LIG      -0.27100
      6 H1        -51.7850  -11.1959  -28.2057 H      1 LIG       0.09000
      7 H2        -51.2100  -11.7506  -29.8213 H      1 LIG       0.09000
      8 H3        -49.4509  -10.7200  -27.5412 H      1 LIG       0.09000
      9 H4        -48.8789  -11.2734  -29.1514 H      1 LIG       0.09000
@<TRIPOS>BOND
      1       1       2 1
      2       1       4 2
      3       1       5 1
      4       2       3 1
      5       3       5 1
      6       2       6 1
      7       2       7 1
      8       3       8 1
      9       3       9 1
@<TRIPOS>ALT_TYPE
CGenFF_4.0_ALT_TYPE_SET
CGenFF_4.0 1 CG2O4 2 CG3C41 3 CG3C41 4 OG2D1 5 OG3C51 6 HGA2 7 HGA2 8 HGA2 9 HGA2
@<TRIPOS>MOLECULE
4_lactone
 9 9 0 0 0
****
USER_CHARGES
INVALID_CHARGES
Pose:  79 Cluster:  79 Fr_nu:   1829 TotEn:    -4.86
@<TRIPOS>ATOM
      1 C1        -52.4498  -10.1188  -43.6269 C.2    1 LIG       0.04000
      2 C2        -51.3775  -11.1622  -43.2652 C.3    1 LIG       0.11000
      3 C3        -51.7174  -10.7501  -41.8360 C.3    1 LIG       0.08100
      4 O1        -52.9559   -9.6692  -44.6300 O.2    1 LIG      -0.32000
      5 O2        -52.7015   -9.7994  -42.3291 O.3    1 LIG      -0.27100
      6 H1        -51.6411  -12.1850  -43.5386 H      1 LIG       0.09000
      7 H2        -50.3734  -10.9057  -43.6069 H      1 LIG       0.09000
      8 H3        -52.1794  -11.5241  -41.2171 H      1 LIG       0.09000
      9 H4        -50.9156  -10.2497  -41.2861 H      1 LIG       0.09000
@<TRIPOS>BOND
      1       1       2 1
      2       1       4 2
      3       1       5 1
      4       2       3 1
      5       3       5 1
      6       2       6 1
      7       2       7 1
      8       3       8 1
      9       3       9 1
@<TRIPOS>ALT_TYPE
CGenFF_4.0_ALT_TYPE_SET
CGenFF_4.0 1 CG2O4 2 CG3C41 3 CG3C41 4 OG2D1 5 OG3C51 6 HGA2 7 HGA2 8 HGA2 9 HGA2
@<TRIPOS>MOLECULE
pyridine
 11 11 0 0 0
****
USER_CHARGES
INVALID_CHARGES
Pose:   1 Cluster:   1 Fr_nu: 2355074 TotEn:   -13.72
@<TRIPOS>ATOM
      1 C1        -79.6678  -24.5094  -45.7489 C.ar   1 LIG      -0.11300
      2 C2        -80.4728  -25.5391  -46.2231 C.ar   1 LIG      -0.11700
      3 C3        -79.7352  -24.1423  -44.4095 C.ar   1 LIG      -0.11700
      4 C4        -81.3216  -26.1651  -45.3245 C.ar   1 LIG       0.17700
      5 C5        -80.6172  -24.8306  -43.5921 C.ar   1 LIG       0.17700
      6 N1        -81.4150  -25.8362  -44.0166 N.ar   1 LIG      -0.60000
      7 H1        -78.9897  -23.9934  -46.4220 H      1 LIG       0.11500
      8 H2        -80.4367  -25.8423  -47.2630 H      1 LIG       0.11500
      9 H3        -79.1175  -23.3421  -44.0179 H      1 LIG       0.11500
     10 H4        -81.9700  -26.9738  -45.6451 H      1 LIG       0.12400
     11 H5        -80.7086  -24.5827  -42.5397 H      1 LIG       0.12400
@<TRIPOS>BOND
      1       1       2 ar
      2       1       3 ar
      3       2       4 ar
      4       3       5 ar
      5       4       6 ar
      6       5       6 ar
      7       1       7 1
      8       2       8 1
      9       3       9 1
     10       4      10 1
     11       5      11 1
@<TRIPOS>ALT_TYPE
CGenFF_4.0_ALT_TYPE_SET
CGenFF_4.0 1 CG2R61 2 CG2R61 3 CG2R61 4 CG2R61 5 CG2R61 6 NG2R60 7 HGR61 8 HGR61 9 HGR61 10 HGR62 11 HGR62
@<TRIPOS>MOLECULE
pyridine
 11 11 0 0 0
****
USER_CHARGES
INVALID_CHARGES
Pose:   2 Cluster:   2 Fr_nu: 3911715 TotEn:   -13.15
@<TRIPOS>ATOM
      1 C1        -39.9776   -4.4132  -49.2357 C.ar   1 LIG      -0.11300
      2 C2        -39.3881   -3.2730  -48.7013 C.ar   1 LIG      -0.11700
      3 C3        -40.7892   -5.2096  -48.4356 C.ar   1 LIG      -0.11700
      4 C4        -39.6396   -2.9753  -47.3716 C.ar   1 LIG       0.17700
      5 C5        -40.9778   -4.8255  -47.1178 C.ar   1 LIG       0.17700
      6 N1        -40.4220   -3.7249  -46.5632 N.ar   1 LIG      -0.60000
      7 H1        -39.8043   -4.6810  -50.2737 H      1 LIG       0.11500
      8 H2        -38.7522   -2.6373  -49.3063 H      1 LIG       0.11500
      9 H3        -41.2586   -6.1033  -48.8307 H      1 LIG       0.11500
     10 H4        -39.2030   -2.0971  -46.9077 H      1 LIG       0.12400
     11 H5        -41.6011   -5.4126  -46.4514 H      1 LIG       0.12400
@<TRIPOS>BOND
      1       1       2 ar
      2       1       3 ar
      3       2       4 ar
      4       3       5 ar
      5       4       6 ar
      6       5       6 ar
      7       1       7 1
      8       2       8 1
      9       3       9 1
     10       4      10 1
     11       5      11 1
@<TRIPOS>ALT_TYPE
CGenFF_4.0_ALT_TYPE_SET
CGenFF_4.0 1 CG2R61 2 CG2R61 3 CG2R61 4 CG2R61 5 CG2R61 6 NG2R60 7 HGR61 8 HGR61 9 HGR61 10 HGR62 11 HGR62
@<TRIPOS>MOLECULE
pyridine
 11 11 0 0 0
****
USER_CHARGES
INVALID_CHARGES
Pose:   3 Cluster:   3 Fr_nu:  21980 TotEn:   -12.95
@<TRIPOS>ATOM
      1 C1        -51.1217   -9.5560  -29.3340 C.ar   1 LIG      -0.11300
      2 C2        -50.0021   -9.4412  -28.5176 C.ar   1 LIG      -0.11700
      3 C3        -52.0369  -10.5784  -29.1097 C.ar   1 LIG      -0.11700
      4 C4        -49.8448  -10.3668  -27.4987 C.ar   1 LIG       0.17700
      5 C5        -51.7884  -11.4533  -28.0645 C.ar   1 LIG       0.17700
      6 N1        -50.7121  -11.3736  -27.2502 N.ar   1 LIG      -0.60000
      7 H1        -51.2804   -8.8504  -30.1440 H      1 LIG       0.11500
      8 H2        -49.2758   -8.6520  -28.6737 H      1 LIG       0.11500
      9 H3        -52.9165  -10.6875  -29.7339 H      1 LIG       0.11500
     10 H4        -48.9880  -10.3205  -26.8347 H      1 LIG       0.12400
     11 H5        -52.4708  -12.2686  -27.8478 H      1 LIG       0.12400
@<TRIPOS>BOND
      1       1       2 ar
      2       1       3 ar
      3       2       4 ar
      4       3       5 ar
      5       4       6 ar
      6       5       6 ar
      7       1       7 1
      8       2       8 1
      9       3       9 1
     10       4      10 1
     11       5      11 1
@<TRIPOS>ALT_TYPE
CGenFF_4.0_ALT_TYPE_SET
CGenFF_4.0 1 CG2R61 2 CG2R61 3 CG2R61 4 CG2R61 5 CG2R61 6 NG2R60 7 HGR61 8 HGR61 9 HGR61 10 HGR62 11 HGR62
@<TRIPOS>MOLECULE
pyridine
 11 11 0 0 0
****
USER_CHARGES
INVALID_CHARGES
Pose:   4 Cluster:   4 Fr_nu: 1934841 TotEn:   -12.91
@<TRIPOS>ATOM
      1 C1        -63.1347   -2.1776  -23.3018 C.ar   1 LIG      -0.11300
      2 C2        -63.7223   -2.1776  -24.5620 C.ar   1 LIG      -0.11700
      3 C3        -61.7490   -2.1776  -23.1870 C.ar   1 LIG      -0.11700
      4 C4        -62.8867   -2.1777  -25.6672 C.ar   1 LIG       0.17700
      5 C5        -61.0017   -2.1779  -24.3538 C.ar   1 LIG       0.17700
      6 N1        -61.5367   -2.1779  -25.5954 N.ar   1 LIG      -0.60000
      7 H1        -63.7555   -2.1783  -22.4109 H      1 LIG       0.11500
      8 H2        -64.8001   -2.1773  -24.6755 H      1 LIG       0.11500
      9 H3        -61.2691   -2.1781  -22.2149 H      1 LIG       0.11500
     10 H4        -63.2960   -2.1780  -26.6720 H      1 LIG       0.12400
     11 H5        -59.9172   -2.1787  -24.3192 H      1 LIG       0.12400
@<TRIPOS>BOND
      1       1       2 ar
      2       1       3 ar
      3       2       4 ar
      4       3       5 ar
      5       4       6 ar
      6       5       6 ar
      7       1       7 1
      8       2       8 1
      9       3       9 1
     10       4      10 1
     11       5      11 1
@<TRIPOS>ALT_TYPE
CGenFF_4.0_ALT_TYPE_SET
CGenFF_4.0 1 CG2R61 2 CG2R61 3 CG2R61 4 CG2R61 5 CG2R61 6 NG2R60 7 HGR61 8 HGR61 9 HGR61 10 HGR62 11 HGR62
@<TRIPOS>MOLECULE
pyridine
 11 11 0 0 0
****
USER_CHARGES
INVALID_CHARGES
Pose:   5 Cluster:   5 Fr_nu: 3743262 TotEn:   -12.80
@<TRIPOS>ATOM
      1 C1        -52.6471  -25.9454  -26.2334 C.ar   1 LIG      -0.11300
      2 C2        -53.0608  -24.8631  -25.4649 C.ar   1 LIG      -0.11700
      3 C3        -51.6192  -26.7628  -25.7768 C.ar   1 LIG      -0.11700
      4 C4        -52.4193  -24.6427  -24.2567 C.ar   1 LIG       0.17700
      5 C5        -51.0421  -26.4572  -24.5548 C.ar   1 LIG       0.17700
      6 N1        -51.4170  -25.4145  -23.7802 N.ar   1 LIG      -0.60000
      7 H1        -53.1245  -26.1512  -27.1869 H      1 LIG       0.11500
      8 H2        -53.8602  -24.2129  -25.8008 H      1 LIG       0.11500
      9 H3        -51.2799  -27.6117  -26.3593 H      1 LIG       0.11500
     10 H4        -52.7050  -23.8114  -23.6207 H      1 LIG       0.12400
     11 H5        -50.2360  -27.0628  -24.1538 H      1 LIG       0.12400
@<TRIPOS>BOND
      1       1       2 ar
      2       1       3 ar
      3       2       4 ar
      4       3       5 ar
      5       4       6 ar
      6       5       6 ar
      7       1       7 1
      8       2       8 1
      9       3       9 1
     10       4      10 1
     11       5      11 1
@<TRIPOS>ALT_TYPE
CGenFF_4.0_ALT_TYPE_SET
CGenFF_4.0 1 CG2R61 2 CG2R61 3 CG2R61 4 CG2R61 5 CG2R61 6 NG2R60 7 HGR61 8 HGR61 9 HGR61 10 HGR62 11 HGR62
@<TRIPOS>MOLECULE
pyridine
 11 11 0 0 0
****
USER_CHARGES
INVALID_CHARGES
Pose:   6 Cluster:   6 Fr_nu: 3208054 TotEn:   -12.67
@<TRIPOS>ATOM
      1 C1        -46.9138  -12.0036  -44.4433 C.ar   1 LIG      -0.11300
      2 C2        -47.0782  -12.6767  -43.2378 C.ar   1 LIG      -0.11700
      3 C3        -45.9211  -11.0376  -44.5640 C.ar   1 LIG      -0.11700
      4 C4        -46.2309  -12.3495  -42.1915 C.ar   1 LIG       0.17700
      5 C5        -45.1258  -10.7835  -43.4583 C.ar   1 LIG       0.17700
      6 N1        -45.2555  -11.4168  -42.2709 N.ar   1 LIG      -0.60000
      7 H1        -47.5586  -12.2311  -45.2869 H      1 LIG       0.11500
      8 H2        -47.8451  -13.4336  -43.1210 H      1 LIG       0.11500
      9 H3        -45.7751  -10.5000  -45.4939 H      1 LIG       0.11500
     10 H4        -46.3188  -12.8457  -41.2307 H      1 LIG       0.12400
     11 H5        -44.3376  -10.0389  -43.4998 H      1 LIG       0.12400
@<TRIPOS>BOND
      1       1       2 ar
      2       1       3 ar
      3       2       4 ar
      4       3       5 ar
      5       4       6 ar
      6       5       6 ar
      7       1       7 1
      8       2       8 1
      9       3       9 1
     10       4      10 1
     11       5      11 1
@<TRIPOS>ALT_TYPE
CGenFF_4.0_ALT_TYPE_SET
CGenFF_4.0 1 CG2R61 2 CG2R61 3 CG2R61 4 CG2R61 5 CG2R61 6 NG2R60 7 HGR61 8 HGR61 9 HGR61 10 HGR62 11 HGR62
@<TRIPOS>MOLECULE
pyridine
 11 11 0 0 0
****
USER_CHARGES
INVALID_CHARGES
Pose:   7 Cluster:   7 Fr_nu: 1123082 TotEn:   -12.67
@<TRIPOS>ATOM
      1 C1        -60.5340  -22.8093  -24.5291 C.ar   1 LIG      -0.11300
      2 C2        -59.7999  -22.9054  -23.3522 C.ar   1 LIG      -0.11700
      3 C3        -60.3160  -21.7417  -25.3927 C.ar   1 LIG      -0.11700
      4 C4        -58.8670  -21.9158  -23.0871 C.ar   1 LIG       0.17700
      5 C5        -59.3602  -20.8040  -25.0362 C.ar   1 LIG       0.17700
      6 N1        -58.6275  -20.8638  -23.9016 N.ar   1 LIG      -0.60000
      7 H1        -61.2752  -23.5647  -24.7724 H      1 LIG       0.11500
      8 H2        -59.9527  -23.7289  -22.6644 H      1 LIG       0.11500
      9 H3        -60.8770  -21.6461  -26.3154 H      1 LIG       0.11500
     10 H4        -58.2692  -21.9452  -22.1822 H      1 LIG       0.12400
     11 H5        -59.1524  -19.9517  -25.6747 H      1 LIG       0.12400
@<TRIPOS>BOND
      1       1       2 ar
      2       1       3 ar
      3       2       4 ar
      4       3       5 ar
      5       4       6 ar
      6       5       6 ar
      7       1       7 1
      8       2       8 1
      9       3       9 1
     10       4      10 1
     11       5      11 1
@<TRIPOS>ALT_TYPE
CGenFF_4.0_ALT_TYPE_SET
CGenFF_4.0 1 CG2R61 2 CG2R61 3 CG2R61 4 CG2R61 5 CG2R61 6 NG2R60 7 HGR61 8 HGR61 9 HGR61 10 HGR62 11 HGR62
@<TRIPOS>MOLECULE
pyridine
 11 11 0 0 0
****
USER_CHARGES
INVALID_CHARGES
Pose:   8 Cluster:   8 Fr_nu: 3523233 TotEn:   -12.58
@<TRIPOS>ATOM
      1 C1        -78.3228  -15.6461  -54.0421 C.ar   1 LIG      -0.11300
      2 C2        -76.9994  -15.4855  -54.4371 C.ar   1 LIG      -0.11700
      3 C3        -79.0833  -16.6776  -54.5815 C.ar   1 LIG      -0.11700
      4 C4        -76.4876  -16.3760  -55.3671 C.ar   1 LIG       0.17700
      5 C5        -78.4783  -17.5145  -55.5053 C.ar   1 LIG       0.17700
      6 N1        -77.1955  -17.3899  -55.9134 N.ar   1 LIG      -0.60000
      7 H1        -78.7610  -14.9681  -53.3158 H      1 LIG       0.11500
      8 H2        -76.3878  -14.6889  -54.0297 H      1 LIG       0.11500
      9 H3        -80.1171  -16.8213  -54.2888 H      1 LIG       0.11500
     10 H4        -75.4609  -16.2930  -55.7079 H      1 LIG       0.12400
     11 H5        -79.0280  -18.3340  -55.9566 H      1 LIG       0.12400
@<TRIPOS>BOND
      1       1       2 ar
      2       1       3 ar
      3       2       4 ar
      4       3       5 ar
      5       4       6 ar
      6       5       6 ar
      7       1       7 1
      8       2       8 1
      9       3       9 1
     10       4      10 1
     11       5      11 1
@<TRIPOS>ALT_TYPE
CGenFF_4.0_ALT_TYPE_SET
CGenFF_4.0 1 CG2R61 2 CG2R61 3 CG2R61 4 CG2R61 5 CG2R61 6 NG2R60 7 HGR61 8 HGR61 9 HGR61 10 HGR62 11 HGR62
@<TRIPOS>MOLECULE
pyridine
 11 11 0 0 0
****
USER_CHARGES
INVALID_CHARGES
Pose:   9 Cluster:   9 Fr_nu:   2053 TotEn:   -12.40
@<TRIPOS>ATOM
      1 C1        -50.6790  -11.1254  -27.6921 C.ar   1 LIG      -0.11300
      2 C2        -49.7273  -10.3461  -28.3403 C.ar   1 LIG      -0.11700
      3 C3        -51.8692  -11.4399  -28.3384 C.ar   1 LIG      -0.11700
      4 C4        -50.0117   -9.9095  -29.6241 C.ar   1 LIG       0.17700
      5 C5        -52.0579  -10.9541  -29.6222 C.ar   1 LIG       0.17700
      6 N1        -51.1566  -10.1943  -30.2841 N.ar   1 LIG      -0.60000
      7 H1        -50.4937  -11.4864  -26.6849 H      1 LIG       0.11500
      8 H2        -48.7924  -10.0889  -27.8561 H      1 LIG       0.11500
      9 H3        -52.6256  -12.0455  -27.8523 H      1 LIG       0.11500
     10 H4        -49.3020   -9.2986  -30.1722 H      1 LIG       0.12400
     11 H5        -52.9694  -11.1701  -30.1698 H      1 LIG       0.12400
@<TRIPOS>BOND
      1       1       2 ar
      2       1       3 ar
      3       2       4 ar
      4       3       5 ar
      5       4       6 ar
      6       5       6 ar
      7       1       7 1
      8       2       8 1
      9       3       9 1
     10       4      10 1
     11       5      11 1
@<TRIPOS>ALT_TYPE
CGenFF_4.0_ALT_TYPE_SET
CGenFF_4.0 1 CG2R61 2 CG2R61 3 CG2R61 4 CG2R61 5 CG2R61 6 NG2R60 7 HGR61 8 HGR61 9 HGR61 10 HGR62 11 HGR62
@<TRIPOS>MOLECULE
pyridine
 11 11 0 0 0
****
USER_CHARGES
INVALID_CHARGES
Pose:  10 Cluster:  10 Fr_nu: 2301289 TotEn:   -12.33
@<TRIPOS>ATOM
      1 C1        -76.7893  -13.7643  -49.1194 C.ar   1 LIG      -0.11300
      2 C2        -76.0338  -13.3013  -48.0479 C.ar   1 LIG      -0.11700
      3 C3        -76.2068  -13.8753  -50.3770 C.ar   1 LIG      -0.11700
      4 C4        -74.7107  -12.9648  -48.2846 C.ar   1 LIG       0.17700
      5 C5        -74.8761  -13.5129  -50.5095 C.ar   1 LIG       0.17700
      6 N1        -74.1102  -13.0590  -49.4921 N.ar   1 LIG      -0.60000
      7 H1        -77.8302  -14.0375  -48.9747 H      1 LIG       0.11500
      8 H2        -76.4668  -13.2070  -47.0588 H      1 LIG       0.11500
      9 H3        -76.7767  -14.2333  -51.2268 H      1 LIG       0.11500
     10 H4        -74.0795  -12.5984  -47.4818 H      1 LIG       0.12400
     11 H5        -74.3746  -13.5800  -51.4695 H      1 LIG       0.12400
@<TRIPOS>BOND
      1       1       2 ar
      2       1       3 ar
      3       2       4 ar
      4       3       5 ar
      5       4       6 ar
      6       5       6 ar
      7       1       7 1
      8       2       8 1
      9       3       9 1
     10       4      10 1
     11       5      11 1
@<TRIPOS>ALT_TYPE
CGenFF_4.0_ALT_TYPE_SET
CGenFF_4.0 1 CG2R61 2 CG2R61 3 CG2R61 4 CG2R61 5 CG2R61 6 NG2R60 7 HGR61 8 HGR61 9 HGR61 10 HGR62 11 HGR62
@<TRIPOS>MOLECULE
pyridine
 11 11 0 0 0
****
USER_CHARGES
INVALID_CHARGES
[truncated: 4,883,638 more chars]
