# Supplementary material for: The pocketome of G-protein-coupled receptors reveals previously untargeted allosteric sites
Source: Nat Commun. 2022 May 10;13:2567. doi: 10.1038/s41467-022-29609-6 (PMC9091257; doi:10.1038/s41467-022-29609-6)
Supplement: Supplementary file 4 — Supplementary Data 1 [file 41467_2022_29609_MOESM4_ESM.zip › docking_files/3pwh/rec.mol2]

@<TRIPOS>MOLECULE
3pwh_align.pdb
4588 4646 291 0 0
PROTEIN
NO_CHARGES


@<TRIPOS>ATOM
      1 N         -82.6180  -28.2000  -39.8560 N.4       1 SER   -0.2700
      2 CA        -82.1220  -28.2170  -38.4860 C.3       1 SER    0.0900
      3 CAY       -82.5330  -27.6250  -42.1820 C.3       1 SER    0.0900
      4 C         -80.7550  -28.8520  -38.3830 C.2       1 SER    0.0900
      5 O         -80.0950  -28.8310  -37.3460 O.2       1 SER    0.5100
      6 CB        -83.0990  -28.9510  -37.5390 C.3       1 SER   -0.5100
      7 OG        -82.6530  -28.9100  -36.1890 O.3       1 SER   -0.4700
      8 CY        -81.9760  -27.5370  -40.8360 C.2       1 SER    0.3100
      9 OY        -80.9050  -26.9760  -40.6420 O.2       1 SER    0.0700
     10 HN        -83.4590  -28.7070  -40.0240 H         1 SER    0.0900
     11 HA        -81.9950  -27.1930  -38.1670 H         1 SER    0.0500
     12 HB1       -83.1830  -30.0150  -37.8500 H         1 SER    0.0900
     13 HB2       -84.0980  -28.4690  -37.5950 H         1 SER    0.0900
     14 HG1       -81.7360  -29.1950  -36.2030 H         1 SER   -0.6600
     15 HY1       -81.8480  -27.1280  -42.9010 H         1 SER    0.4300
     16 HY2       -83.5200  -27.1150  -42.2140 H         1 SER    0.5100
     17 HY3       -82.6480  -28.6910  -42.4720 H         1 SER   -0.5100
     18 N         -80.2930  -29.4240  -39.5070 N.am      2 VAL   -0.4700
     19 CA        -78.9870  -30.0660  -39.5720 C.3       2 VAL    0.3100
     20 C         -77.8570  -29.0500  -39.4480 C.2       2 VAL    0.0700
     21 O         -76.8420  -29.3100  -38.8020 O.2       2 VAL    0.0900
     22 CB        -78.8170  -30.8730  -40.8760 C.3       2 VAL   -0.0900
     23 CG1       -79.1980  -30.0260  -42.0820 C.3       2 VAL    0.0900
     24 CG2       -77.3900  -31.3890  -41.0040 C.3       2 VAL   -0.2700
     25 HN        -80.8260  -29.4360  -40.3490 H         2 VAL    0.0900
     26 HA        -78.8970  -30.7190  -38.7170 H         2 VAL    0.0900
     27 HB        -79.4670  -31.7740  -40.8390 H         2 VAL    0.0900
     28 HG11      -78.5510  -29.1240  -42.1360 H         2 VAL   -0.2700
     29 HG12      -80.2570  -29.6970  -41.9940 H         2 VAL    0.0900
     30 HG13      -79.0660  -30.6140  -43.0150 H         2 VAL    0.0900
     31 HG21      -77.0810  -31.8970  -40.0650 H         2 VAL    0.0900
     32 HG22      -76.6970  -30.5420  -41.1930 H         2 VAL    0.5100
     33 HG23      -77.3250  -32.1190  -41.8400 H         2 VAL   -0.5100
     34 N         -78.0390  -27.8860  -40.0680 N.am      3 TYR   -0.4700
     35 CA        -77.0340  -26.8350  -40.0270 C.3       3 TYR    0.3100
     36 C         -77.3220  -25.8270  -38.9250 C.2       3 TYR    0.0700
     37 O         -76.4200  -25.1320  -38.4560 O.2       3 TYR    0.0900
     38 CB        -76.9530  -26.1170  -41.3760 C.3       3 TYR   -0.1800
     39 CG        -76.4180  -26.9750  -42.4970 C.ar      3 TYR    0.0900
     40 CD1       -75.0540  -27.1980  -42.6340 C.ar      3 TYR    0.0900
     41 CD2       -77.2740  -27.5520  -43.4260 C.ar      3 TYR    0.0000
     42 CE1       -74.5580  -27.9830  -43.6600 C.ar      3 TYR   -0.1150
     43 CE2       -76.7870  -28.3370  -44.4560 C.ar      3 TYR    0.1150
     44 CZ        -75.4280  -28.5470  -44.5680 C.ar      3 TYR   -0.1150
     45 OH        -74.9390  -29.3260  -45.5920 O.3       3 TYR    0.1150
     46 HN        -78.8670  -27.6840  -40.5840 H         3 TYR    0.1100
     47 HA        -76.0840  -27.2870  -39.7860 H         3 TYR   -0.5400
     48 HB1       -76.2780  -25.2400  -41.2840 H         3 TYR    0.4300
     49 HB2       -77.9710  -25.7850  -41.6740 H         3 TYR   -0.1150
     50 HD1       -74.3690  -26.7540  -41.9270 H         3 TYR    0.1150
     51 HD2       -78.3380  -27.3860  -43.3430 H         3 TYR   -0.1150
     52 HE1       -73.4950  -28.1500  -43.7520 H         3 TYR    0.1150
     53 HE2       -77.4660  -28.7810  -45.1690 H         3 TYR    0.5100
     54 HH        -73.9820  -29.3580  -45.5100 H         3 TYR   -0.5100
     55 N         -78.5840  -25.7480  -38.5120 N.am      4 ILE   -0.4700
     56 CA        -78.9890  -24.8280  -37.4550 C.3       4 ILE    0.3100
     57 C         -78.1220  -25.0030  -36.2130 C.2       4 ILE    0.0700
     58 O         -77.6340  -24.0280  -35.6430 O.2       4 ILE    0.0900
     59 CB        -80.4660  -25.0300  -37.0700 C.3       4 ILE   -0.0900
     60 CG1       -81.3750  -24.6760  -38.2470 C.3       4 ILE    0.0900
     61 CG2       -80.8180  -24.1860  -35.8540 C.3       4 ILE   -0.2700
     62 CD        -82.8520  -24.7860  -37.9320 C.3       4 ILE    0.0900
     63 HN        -79.3070  -26.3120  -38.9040 H         4 ILE    0.0900
     64 HA        -78.8320  -23.8230  -37.8150 H         4 ILE    0.0900
     65 HB        -80.6440  -26.1020  -36.8390 H         4 ILE   -0.1800
     66 HG11      -81.1420  -25.3590  -39.0910 H         4 ILE    0.0900
     67 HG12      -81.1580  -23.6320  -38.5590 H         4 ILE    0.0900
     68 HG21      -80.0790  -23.3640  -35.7320 H         4 ILE   -0.2700
     69 HG22      -80.8010  -24.8160  -34.9390 H         4 ILE    0.0900
     70 HG23      -81.8270  -23.7400  -35.9820 H         4 ILE    0.0900
     71 HD1       -83.2340  -23.8160  -37.5450 H         4 ILE    0.0900
     72 HD2       -83.0160  -25.5650  -37.1580 H         4 ILE    0.5100
     73 HD3       -83.4170  -25.0480  -38.8520 H         4 ILE   -0.5100
     74 N         -77.9320  -26.2550  -35.8040 N.am      5 THR   -0.4700
     75 CA        -77.1310  -26.5670  -34.6280 C.3       5 THR    0.3100
     76 C         -75.7120  -26.0260  -34.7540 C.2       5 THR    0.0700
     77 O         -75.1830  -25.4290  -33.8180 O.2       5 THR    0.0900
     78 CB        -77.0730  -28.0850  -34.3770 C.3       5 THR    0.1400
     79 CG2       -76.1850  -28.3930  -33.1810 C.3       5 THR    0.0900
     80 OG1       -78.3930  -28.5800  -34.1230 O.3       5 THR   -0.6600
     81 HN        -78.3290  -27.0340  -36.2830 H         5 THR    0.4300
     82 HA        -77.5770  -26.0650  -33.7820 H         5 THR   -0.2700
     83 HB        -76.6590  -28.6010  -35.2690 H         5 THR    0.0900
     84 HG1       -78.3230  -29.5380  -34.1320 H         5 THR    0.0900
     85 HG21      -76.4760  -27.7590  -32.3150 H         5 THR    0.0900
     86 HG22      -75.1240  -28.1830  -33.4340 H         5 THR    0.5100
     87 HG23      -76.2960  -29.4600  -32.8920 H         5 THR   -0.5100
     88 N         -75.1030  -26.2300  -35.9200 N.am      6 VAL   -0.4700
     89 CA        -73.7440  -25.7600  -36.1680 C.3       6 VAL    0.3100
     90 C         -73.5880  -24.2730  -35.8640 C.2       6 VAL    0.0700
     91 O         -72.6260  -23.8610  -35.2190 O.2       6 VAL    0.0900
     92 CB        -73.3120  -26.0310  -37.6210 C.3       6 VAL   -0.0900
     93 CG1       -72.0250  -25.2850  -37.9430 C.3       6 VAL    0.0900
     94 CG2       -73.1480  -27.5260  -37.8520 C.3       6 VAL   -0.2700
     95 HN        -75.5450  -26.7110  -36.6710 H         6 VAL    0.0900
     96 HA        -73.0860  -26.2730  -35.4830 H         6 VAL    0.0900
     97 HB        -74.1150  -25.6970  -38.3130 H         6 VAL    0.0900
     98 HG11      -71.2640  -25.4800  -37.1570 H         6 VAL   -0.2700
     99 HG12      -72.2200  -24.1920  -37.9840 H         6 VAL    0.0900
    100 HG13      -71.6210  -25.6300  -38.9190 H         6 VAL    0.0900
    101 HG21      -74.1100  -28.0500  -37.6610 H         6 VAL    0.0900
    102 HG22      -72.3790  -27.9340  -37.1600 H         6 VAL    0.5100
    103 HG23      -72.8430  -27.7170  -38.9030 H         6 VAL   -0.5100
    104 N         -74.5430  -23.4690  -36.3280 N.am      7 GLU   -0.4700
    105 CA        -74.5100  -22.0350  -36.0750 C.3       7 GLU    0.3100
    106 C         -74.6070  -21.7160  -34.5870 C.2       7 GLU    0.0700
    107 O         -73.9490  -20.8000  -34.0970 O.2       7 GLU    0.0900
    108 CB        -75.6210  -21.3230  -36.8490 C.3       7 GLU   -0.1800
    109 CG        -75.2440  -20.9910  -38.2840 C.3       7 GLU    0.0900
    110 CD        -74.1130  -19.9810  -38.3660 C.2       7 GLU    0.0900
    111 OE1       -73.9370  -19.2010  -37.4070 O.co2     7 GLU   -0.2800
    112 OE2       -73.4030  -19.9630  -39.3930 O.co2     7 GLU    0.0900
    113 HN        -75.3130  -23.8080  -36.8620 H         7 GLU    0.0900
    114 HA        -73.5440  -21.6640  -36.3800 H         7 GLU    0.6200
    115 HB1       -75.8710  -20.3790  -36.3210 H         7 GLU   -0.7600
    116 HB2       -76.5180  -21.9760  -36.8610 H         7 GLU   -0.7600
    117 HG1       -76.1330  -20.5700  -38.8030 H         7 GLU    0.5100
    118 HG2       -74.9280  -21.9210  -38.8000 H         7 GLU   -0.5100
    119 N         -75.4300  -22.4760  -33.8710 N.am      8 LEU   -0.4700
    120 CA        -75.5710  -22.2960  -32.4310 C.3       8 LEU    0.3100
    121 C         -74.3220  -22.7620  -31.6920 C.2       8 LEU    0.0700
    122 O         -73.8670  -22.1160  -30.7470 O.2       8 LEU    0.0900
    123 CB        -76.8000  -23.0440  -31.9100 C.3       8 LEU   -0.1800
    124 CG        -78.1490  -22.5750  -32.4530 C.3       8 LEU    0.0900
    125 CD1       -79.2860  -23.3350  -31.7840 C.3       8 LEU    0.0900
    126 CD2       -78.3120  -21.0770  -32.2530 C.3       8 LEU   -0.0900
    127 HN        -75.9820  -23.1980  -34.2810 H         8 LEU    0.0900
    128 HA        -75.6650  -21.2380  -32.2340 H         8 LEU   -0.2700
    129 HB1       -76.8210  -22.9400  -30.8050 H         8 LEU    0.0900
    130 HB2       -76.6820  -24.1180  -32.1690 H         8 LEU    0.0900
    131 HG        -78.1860  -22.7480  -33.5490 H         8 LEU    0.0900
    132 HD11      -79.2660  -23.1630  -30.6860 H         8 LEU   -0.2700
    133 HD12      -79.1780  -24.4240  -31.9750 H         8 LEU    0.0900
    134 HD13      -80.2620  -22.9810  -32.1800 H         8 LEU    0.0900
    135 HD21      -77.6220  -20.5250  -32.9270 H         8 LEU    0.0900
    136 HD22      -78.0730  -20.8070  -31.2020 H         8 LEU    0.5100
    137 HD23      -79.3550  -20.7740  -32.4890 H         8 LEU   -0.5100
    138 N         -73.7670  -23.8910  -32.1270 N.am      9 ALA   -0.4700
    139 CA        -72.5540  -24.4250  -31.5300 C.3       9 ALA    0.3100
    140 C         -71.4270  -23.4060  -31.6220 C.2       9 ALA    0.0700
    141 O         -70.7250  -23.1530  -30.6440 O.2       9 ALA    0.0900
    142 CB        -72.1530  -25.7250  -32.2100 C.3       9 ALA   -0.2700
    143 HN        -74.1570  -24.4190  -32.8770 H         9 ALA    0.0900
    144 HA        -72.7430  -24.5940  -30.4800 H         9 ALA    0.0900
    145 HB1       -71.9680  -25.5500  -33.2920 H         9 ALA    0.0900
    146 HB2       -72.9670  -26.4740  -32.1060 H         9 ALA    0.5100
    147 HB3       -71.2210  -26.1200  -31.7510 H         9 ALA   -0.5100
    148 N         -71.2630  -22.8130  -32.8010 N.am     10 ILE   -0.4700
    149 CA        -70.2580  -21.7790  -33.0030 C.3      10 ILE    0.3100
    150 C         -70.5300  -20.5710  -32.1130 C.2      10 ILE    0.0700
    151 O         -69.6040  -19.9710  -31.5660 O.2      10 ILE    0.0900
    152 CB        -70.1940  -21.3270  -34.4740 C.3      10 ILE   -0.0900
    153 CG1       -69.6610  -22.4590  -35.3550 C.3      10 ILE    0.0900
    154 CG2       -69.3150  -20.0950  -34.6170 C.3      10 ILE   -0.2700
    155 CD        -69.4110  -22.0490  -36.7900 C.3      10 ILE    0.0900
    156 HN        -71.8170  -23.0490  -33.5950 H        10 ILE    0.0900
    157 HA        -69.3040  -22.1830  -32.6970 H        10 ILE    0.0900
    158 HB        -71.2190  -21.0920  -34.8310 H        10 ILE   -0.1800
    159 HG11      -70.4000  -23.2880  -35.3490 H        10 ILE    0.0900
    160 HG12      -68.7070  -22.8240  -34.9200 H        10 ILE    0.0900
    161 HG21      -68.2830  -20.3190  -34.2710 H        10 ILE   -0.2700
    162 HG22      -69.7230  -19.2650  -34.0010 H        10 ILE    0.0900
    163 HG23      -69.2710  -19.7830  -35.6820 H        10 ILE    0.0900
    164 HD1       -68.5390  -21.3630  -36.8450 H        10 ILE    0.0900
    165 HD2       -70.3020  -21.5230  -37.1950 H        10 ILE    0.5100
    166 HD3       -69.1960  -22.9470  -37.4080 H        10 ILE   -0.5100
    167 N         -71.8050  -20.2190  -31.9670 N.am     11 ALA   -0.4700
    168 CA        -72.1920  -19.0880  -31.1360 C.3      11 ALA    0.3100
    169 C         -71.7020  -19.2650  -29.7040 C.2      11 ALA    0.0700
    170 O         -71.1350  -18.3490  -29.1130 O.2      11 ALA    0.0900
    171 CB        -73.7030  -18.9030  -31.1600 C.3      11 ALA   -0.2700
    172 HN        -72.5460  -20.7090  -32.4170 H        11 ALA    0.0900
    173 HA        -71.7010  -18.2060  -31.5190 H        11 ALA    0.0900
    174 HB1       -74.1980  -19.7340  -30.6120 H        11 ALA    0.0900
    175 HB2       -74.0680  -18.9040  -32.2100 H        11 ALA    0.5100
    176 HB3       -73.9760  -17.9440  -30.6700 H        11 ALA   -0.5100
    177 N         -71.9160  -20.4570  -29.1530 N.am     12 VAL   -0.4700
    178 CA        -71.4910  -20.7650  -27.7960 C.3      12 VAL    0.3100
    179 C         -69.9810  -20.6180  -27.6410 C.2      12 VAL    0.0700
    180 O         -69.5040  -19.8480  -26.8080 O.2      12 VAL    0.0900
    181 CB        -71.9000  -22.1930  -27.3930 C.3      12 VAL   -0.0900
    182 CG1       -71.4180  -22.5050  -25.9860 C.3      12 VAL    0.0900
    183 CG2       -73.4070  -22.3600  -27.4960 C.3      12 VAL   -0.2700
    184 HN        -72.3780  -21.1910  -29.6460 H        12 VAL    0.0900
    185 HA        -71.9500  -20.0460  -27.1340 H        12 VAL    0.0900
    186 HB        -71.4520  -22.9190  -28.1060 H        12 VAL    0.0900
    187 HG11      -71.7150  -21.6900  -25.2910 H        12 VAL   -0.2700
    188 HG12      -70.3100  -22.5930  -25.9760 H        12 VAL    0.0900
    189 HG13      -71.8720  -23.4560  -25.6330 H        12 VAL    0.0900
    190 HG21      -73.7420  -22.1740  -28.5390 H        12 VAL    0.0900
    191 HG22      -73.9140  -21.6330  -26.8260 H        12 VAL    0.5100
    192 HG23      -73.6930  -23.3950  -27.2100 H        12 VAL   -0.5100
    193 N         -69.2310  -21.3580  -28.4530 N.am     13 LEU   -0.4700
    194 CA        -67.7760  -21.3310  -28.3890 C.3      13 LEU    0.3100
    195 C         -67.2310  -19.9180  -28.5710 C.2      13 LEU    0.0700
    196 O         -66.2280  -19.5470  -27.9610 O.2      13 LEU    0.0900
    197 CB        -67.1770  -22.2640  -29.4440 C.3      13 LEU   -0.1800
    198 CG        -67.6490  -23.7190  -29.3990 C.3      13 LEU    0.0900
    199 CD1       -66.9160  -24.5480  -30.4420 C.3      13 LEU    0.0900
    200 CD2       -67.4530  -24.3060  -28.0110 C.3      13 LEU   -0.0900
    201 HN        -69.6290  -21.9620  -29.1400 H        13 LEU    0.0900
    202 HA        -67.4780  -21.6420  -27.3990 H        13 LEU   -0.2700
    203 HB1       -66.0740  -22.2580  -29.3190 H        13 LEU    0.0900
    204 HB2       -67.4280  -21.8540  -30.4450 H        13 LEU    0.0900
    205 HG        -68.7420  -23.7590  -29.5960 H        13 LEU    0.0900
    206 HD11      -65.8220  -24.5230  -30.2510 H        13 LEU   -0.2700
    207 HD12      -67.1080  -24.1350  -31.4560 H        13 LEU    0.0900
    208 HD13      -67.2600  -25.6040  -30.3960 H        13 LEU    0.0900
    209 HD21      -68.0340  -23.7230  -27.2640 H        13 LEU    0.0900
    210 HD22      -66.3770  -24.2670  -27.7330 H        13 LEU    0.5100
    211 HD23      -67.8060  -25.3590  -27.9920 H        13 LEU   -0.5100
    212 N         -67.8940  -19.1310  -29.4130 N.am     14 ALA   -0.4700
    213 CA        -67.4750  -17.7590  -29.6640 C.3      14 ALA    0.3100
    214 C         -67.6240  -16.9010  -28.4170 C.2      14 ALA    0.0700
    215 O         -66.7800  -16.0530  -28.1250 O.2      14 ALA    0.0900
    216 CB        -68.2700  -17.1650  -30.8170 C.3      14 ALA   -0.2700
    217 HN        -68.7030  -19.4410  -29.9060 H        14 ALA    0.0900
    218 HA        -66.4210  -17.7690  -29.8990 H        14 ALA    0.0900
    219 HB1       -69.3540  -17.1670  -30.5740 H        14 ALA    0.0900
    220 HB2       -68.1110  -17.7680  -31.7370 H        14 ALA    0.5100
    221 HB3       -67.9490  -16.1170  -30.9980 H        14 ALA   -0.5100
    222 N         -68.7080  -17.1250  -27.6780 N.am     15 ILE   -0.4700
    223 CA        -68.9690  -16.3820  -26.4540 C.3      15 ILE    0.3100
    224 C         -67.9890  -16.7780  -25.3550 C.2      15 ILE    0.0700
    225 O         -67.3030  -15.9290  -24.7860 O.2      15 ILE    0.0900
    226 CB        -70.4080  -16.6070  -25.9550 C.3      15 ILE   -0.0900
    227 CG1       -71.4170  -16.1250  -27.0000 C.3      15 ILE    0.0900
    228 CG2       -70.6310  -15.8940  -24.6290 C.3      15 ILE   -0.2700
    229 CD        -72.8610  -16.3560  -26.6080 C.3      15 ILE    0.0900
    230 HN        -69.3890  -17.8080  -27.9290 H        15 ILE    0.0900
    231 HA        -68.8070  -15.3340  -26.6610 H        15 ILE    0.0900
    232 HB        -70.5860  -17.6950  -25.8220 H        15 ILE   -0.1800
    233 HG11      -71.2210  -16.6590  -27.9530 H        15 ILE    0.0900
    234 HG12      -71.2660  -15.0360  -27.1600 H        15 ILE    0.0900
    235 HG21      -70.4640  -14.8010  -24.7490 H        15 ILE   -0.2700
    236 HG22      -69.9190  -16.2790  -23.8670 H        15 ILE    0.0900
    237 HG23      -71.6740  -16.0570  -24.2820 H        15 ILE    0.0900
    238 HD1       -73.1430  -15.6810  -25.7720 H        15 ILE    0.0900
    239 HD2       -72.9990  -17.4080  -26.2770 H        15 ILE    0.5100
    240 HD3       -73.5260  -16.1460  -27.4730 H        15 ILE   -0.5100
    241 N         -67.9220  -18.0760  -25.0650 N.am     16 LEU   -0.4700
    242 CA        -67.0370  -18.5910  -24.0290 C.3      16 LEU    0.3100
    243 C         -65.5810  -18.2350  -24.3020 C.2      16 LEU    0.0700
    244 O         -64.9120  -17.6240  -23.4700 O.2      16 LEU    0.0900
    245 CB        -67.1840  -20.1090  -23.9100 C.3      16 LEU   -0.1800
    246 CG        -68.5930  -20.6290  -23.6270 C.3      16 LEU    0.0900
    247 CD1       -68.6000  -22.1490  -23.5480 C.3      16 LEU    0.0900
    248 CD2       -69.1390  -20.0180  -22.3470 C.3      16 LEU   -0.0900
    249 HN        -68.4740  -18.7530  -25.5440 H        16 LEU    0.0900
    250 HA        -67.2990  -18.1130  -23.0960 H        16 LEU   -0.2700
    251 HB1       -66.5210  -20.4530  -23.0880 H        16 LEU    0.0900
    252 HB2       -66.8380  -20.5610  -24.8630 H        16 LEU    0.0900
    253 HG        -69.2760  -20.2990  -24.4400 H        16 LEU    0.0900
    254 HD11      -67.9260  -22.4920  -22.7330 H        16 LEU   -0.2700
    255 HD12      -68.2420  -22.5790  -24.5080 H        16 LEU    0.0900
    256 HD13      -69.6280  -22.5130  -23.3350 H        16 LEU    0.0900
    257 HD21      -69.1800  -18.9120  -22.4380 H        16 LEU    0.0900
    258 HD22      -68.4790  -20.2800  -21.4920 H        16 LEU    0.5100
    259 HD23      -70.1660  -20.3960  -22.1550 H        16 LEU   -0.5100
    260 N         -65.0920  -18.6180  -25.4760 N.am     17 GLY   -0.4700
    261 CA        -63.7150  -18.3680  -25.8520 C.3      17 GLY    0.3100
    262 C         -63.2620  -16.9430  -25.6000 C.2      17 GLY   -0.0200
    263 O         -62.2020  -16.7160  -25.0210 O.2      17 GLY    0.0900
    264 HN        -65.6500  -19.0940  -26.1520 H        17 GLY    0.0900
    265 HA1       -63.6190  -18.5830  -26.9060 H        17 GLY    0.5100
    266 HA2       -63.0930  -19.0380  -25.2770 H        17 GLY   -0.5100
    267 N         -64.0690  -15.9750  -26.0290 N.am     18 ASN   -0.4700
    268 CA        -63.6980  -14.5690  -25.9060 C.3      18 ASN    0.3100
    269 C         -63.9690  -13.9630  -24.5350 C.2      18 ASN    0.0700
    270 O         -63.1920  -13.1410  -24.0530 O.2      18 ASN    0.0900
    271 CB        -64.3700  -13.7330  -26.9970 C.3      18 ASN   -0.1800
    272 CG        -63.6220  -13.7890  -28.3120 C.2      18 ASN    0.0900
    273 ND2       -64.0990  -13.0380  -29.2910 N.am     18 ASN    0.0900
    274 OD1       -62.6240  -14.4930  -28.4440 O.2      18 ASN    0.5500
    275 HN        -64.9530  -16.1650  -26.4490 H        18 ASN   -0.5500
    276 HA        -62.6240  -14.4990  -25.9880 H        18 ASN   -0.6200
    277 HB1       -64.4190  -12.6740  -26.6630 H        18 ASN    0.3200
    278 HB2       -65.4010  -14.1130  -27.1610 H        18 ASN    0.3000
    279 HD21      -63.7430  -13.1430  -30.2200 H        18 ASN    0.5100
    280 HD22      -64.8140  -12.3650  -29.1030 H        18 ASN   -0.5100
    281 N         -65.0710  -14.3600  -23.9030 N.am     19 VAL   -0.4700
    282 CA        -65.3640  -13.8880  -22.5570 C.3      19 VAL    0.3100
    283 C         -64.2560  -14.3670  -21.6290 C.2      19 VAL    0.0700
    284 O         -63.9630  -13.7420  -20.6100 O.2      19 VAL    0.0900
    285 CB        -66.7300  -14.3900  -22.0480 C.3      19 VAL   -0.0900
    286 CG1       -66.6540  -15.8630  -21.6750 C.3      19 VAL    0.0900
    287 CG2       -67.1890  -13.5670  -20.8550 C.3      19 VAL   -0.2700
    288 HN        -65.7310  -14.9840  -24.3130 H        19 VAL    0.0900
    289 HA        -65.3540  -12.8080  -22.5780 H        19 VAL    0.0900
    290 HB        -67.4920  -14.2520  -22.8440 H        19 VAL    0.0900
    291 HG11      -65.9010  -16.0160  -20.8730 H        19 VAL   -0.2700
    292 HG12      -66.3560  -16.4620  -22.5610 H        19 VAL    0.0900
    293 HG13      -67.6430  -16.2100  -21.3030 H        19 VAL    0.0900
    294 HG21      -67.2880  -12.4990  -21.1440 H        19 VAL    0.0900
    295 HG22      -66.4450  -13.6440  -20.0340 H        19 VAL    0.5100
    296 HG23      -68.1770  -13.9320  -20.5010 H        19 VAL   -0.5100
    297 N         -63.6340  -15.4810  -22.0040 N.am     20 LEU   -0.4700
    298 CA        -62.5000  -16.0170  -21.2720 C.3      20 LEU    0.3100
    299 C         -61.2760  -15.1530  -21.5320 C.2      20 LEU    0.0700
    300 O         -60.5240  -14.8330  -20.6150 O.2      20 LEU    0.0900
    301 CB        -62.2260  -17.4590  -21.7030 C.3      20 LEU   -0.1800
    302 CG        -61.2070  -18.2470  -20.8800 C.3      20 LEU    0.0900
    303 CD1       -61.6750  -18.3800  -19.4400 C.3      20 LEU    0.0900
    304 CD2       -60.9700  -19.6160  -21.4970 C.3      20 LEU   -0.0900
    305 HN        -63.9190  -15.9990  -22.8060 H        20 LEU    0.0900
    306 HA        -62.7310  -15.9770  -20.2180 H        20 LEU   -0.2700
    307 HB1       -61.8650  -17.4350  -22.7520 H        20 LEU    0.0900
    308 HB2       -63.1890  -18.0110  -21.6640 H        20 LEU    0.0900
    309 HG        -60.2290  -17.7190  -20.9030 H        20 LEU    0.0900
    310 HD11      -62.6480  -18.9130  -19.4020 H        20 LEU   -0.2700
    311 HD12      -61.8040  -17.3730  -18.9900 H        20 LEU    0.0900
    312 HD13      -60.9300  -18.9590  -18.8520 H        20 LEU    0.0900
    313 HD21      -60.5820  -19.5070  -22.5320 H        20 LEU    0.0900
    314 HD22      -61.9240  -20.1850  -21.5330 H        20 LEU    0.5100
    315 HD23      -60.2230  -20.1780  -20.8960 H        20 LEU   -0.5100
    316 N         -61.0850  -14.7730  -22.7920 N.am     21 VAL   -0.4700
    317 CA        -59.9890  -13.8930  -23.1750 C.3      21 VAL    0.3100
    318 C         -60.1100  -12.5380  -22.4870 C.2      21 VAL    0.0700
    319 O         -59.1090  -11.8890  -22.1890 O.2      21 VAL    0.0900
    320 CB        -59.9420  -13.6790  -24.7020 C.3      21 VAL   -0.0900
    321 CG1       -58.8680  -12.6650  -25.0710 C.3      21 VAL    0.0900
    322 CG2       -59.7020  -14.9990  -25.4190 C.3      21 VAL   -0.2700
    323 HN        -61.6830  -15.0720  -23.5310 H        21 VAL    0.0900
    324 HA        -59.0680  -14.3450  -22.8360 H        21 VAL    0.0900
    325 HB        -60.9300  -13.3120  -25.0520 H        21 VAL    0.0900
    326 HG11      -57.9060  -12.9310  -24.5820 H        21 VAL   -0.2700
    327 HG12      -59.1700  -11.6520  -24.7290 H        21 VAL    0.0900
    328 HG13      -58.7150  -12.6580  -26.1710 H        21 VAL    0.0900
    329 HG21      -60.1310  -15.8370  -24.8300 H        21 VAL    0.0900
    330 HG22      -58.6110  -15.1730  -25.5370 H        21 VAL    0.5100
    331 HG23      -60.1880  -14.9810  -26.4180 H        21 VAL   -0.5100
    332 N         -61.3450  -12.1130  -22.2330 N.am     22 CYS   -0.4700
    333 CA        -61.5930  -10.8290  -21.5950 C.3      22 CYS    0.3100
    334 C         -61.3890  -10.9030  -20.0850 C.2      22 CYS    0.0700
    335 O         -60.8300   -9.9870  -19.4780 O.2      22 CYS    0.0900
    336 CB        -63.0050  -10.3340  -21.9170 C.3      22 CYS   -0.1100
    337 SG        -63.2920   -9.9980  -23.6700 S.3      22 CYS    0.0900
    338 HN        -62.1500  -12.6510  -22.4670 H        22 CYS    0.0900
    339 HA        -60.8560  -10.1270  -21.9580 H        22 CYS   -0.2300
    340 HB1       -63.1860   -9.4050  -21.3360 H        22 CYS    0.1600
    341 HB2       -63.7260  -11.1050  -21.5740 H        22 CYS    0.5100
    342 HG1       -63.2580  -11.2700  -24.0390 H        22 CYS   -0.5100
    343 N         -61.8420  -11.9990  -19.4820 N.am     23 TRP   -0.4700
    344 CA        -61.7080  -12.2010  -18.0480 C.3      23 TRP    0.3100
    345 C         -60.2580  -12.4680  -17.6650 C.2      23 TRP    0.0700
    346 O         -59.8170  -12.1300  -16.5670 O.2      23 TRP    0.0900
    347 CB        -62.5940  -13.3650  -17.5930 C.3      23 TRP   -0.1800
    348 CG        -62.6450  -13.5400  -16.1080 C.ar     23 TRP    0.0900
    349 CD1       -62.2410  -12.6420  -15.1620 C.ar     23 TRP    0.0900
    350 CD2       -63.1460  -14.6760  -15.3940 C.ar     23 TRP   -0.0300
    351 CE2       -63.0050  -14.4010  -14.0190 C.ar     23 TRP   -0.1500
    352 CE3       -63.6940  -15.9020  -15.7850 C.ar     23 TRP    0.2200
    353 NE1       -62.4500  -13.1540  -13.9050 N.ar     23 TRP   -0.5100
    354 CZ2       -63.3940  -15.3050  -13.0330 C.ar     23 TRP    0.3700
    355 CZ3       -64.0810  -16.7990  -14.8040 C.ar     23 TRP    0.2400
    356 CH2       -63.9290  -16.4960  -13.4460 C.ar     23 TRP    0.1100
    357 HN        -62.2940  -12.7310  -19.9880 H        23 TRP   -0.2500
    358 HA        -62.0020  -11.2880  -17.5510 H        23 TRP    0.1700
    359 HB1       -62.2040  -14.3050  -18.0390 H        23 TRP   -0.2000
    360 HB2       -63.6280  -13.1890  -17.9570 H        23 TRP    0.1400
    361 HD1       -61.8180  -11.6710  -15.3730 H        23 TRP   -0.2700
    362 HE1       -62.2390  -12.7020  -13.0660 H        23 TRP    0.1600
    363 HE3       -63.8200  -16.1610  -16.8260 H        23 TRP   -0.1400
    364 HZ2       -63.2860  -15.0920  -11.9800 H        23 TRP    0.1400
    365 HZ3       -64.5080  -17.7480  -15.0910 H        23 TRP    0.5100
    366 HH2       -64.2410  -17.2180  -12.7060 H        23 TRP   -0.5100
    367 N         -59.5130  -13.0730  -18.5860 N.am     24 ALA   -0.4700
    368 CA        -58.1080  -13.3730  -18.3620 C.3      24 ALA    0.3100
    369 C         -57.2790  -12.0980  -18.3270 C.2      24 ALA    0.0700
    370 O         -56.2830  -12.0110  -17.6120 O.2      24 ALA    0.0900
    371 CB        -57.5880  -14.3130  -19.4360 C.3      24 ALA   -0.2700
    372 HN        -59.8840  -13.3480  -19.4690 H        24 ALA    0.0900
    373 HA        -58.0120  -13.8280  -17.3870 H        24 ALA    0.0900
    374 HB1       -57.6960  -13.8450  -20.4380 H        24 ALA    0.0900
    375 HB2       -58.1680  -15.2600  -19.4230 H        24 ALA    0.5100
    376 HB3       -56.5130  -14.5300  -19.2610 H        24 ALA   -0.5100
    377 N         -57.6950  -11.1020  -19.1050 N.am     25 VAL   -0.4700
    378 CA        -57.0050   -9.8200  -19.1330 C.3      25 VAL    0.3100
    379 C         -57.4650   -8.9450  -17.9740 C.2      25 VAL    0.0700
    380 O         -56.8980   -7.8860  -17.7150 O.2      25 VAL    0.0900
    381 CB        -57.2370   -9.0800  -20.4650 C.3      25 VAL   -0.0900
    382 CG1       -56.4510   -7.7780  -20.5010 C.3      25 VAL    0.0900
    383 CG2       -56.8440   -9.9670  -21.6350 C.3      25 VAL   -0.2700
    384 HN        -58.4920  -11.1870  -19.6970 H        25 VAL    0.0900
    385 HA        -55.9510  -10.0100  -18.9930 H        25 VAL    0.0900
    386 HB        -58.3200   -8.8600  -20.5790 H        25 VAL    0.0900
    387 HG11      -55.4470   -7.9250  -20.0500 H        25 VAL   -0.2700
    388 HG12      -56.9880   -6.9960  -19.9240 H        25 VAL    0.0900
    389 HG13      -56.3210   -7.4440  -21.5530 H        25 VAL    0.0900
    390 HG21      -57.1640  -11.0140  -21.4450 H        25 VAL    0.0900
    391 HG22      -55.7400   -9.9520  -21.7660 H        25 VAL    0.5100
    392 HG23      -57.3360   -9.6080  -22.5640 H        25 VAL   -0.5100
    393 N         -58.4960   -9.3940  -17.2680 N.am     26 TRP   -0.4700
    394 CA        -58.9960   -8.6500  -16.1210 C.3      26 TRP    0.3100
    395 C         -58.4190   -9.2000  -14.8210 C.2      26 TRP    0.0700
    396 O         -58.4650   -8.5400  -13.7840 O.2      26 TRP    0.0900
    397 CB        -60.5270   -8.6710  -16.0890 C.3      26 TRP   -0.1800
    398 CG        -61.1200   -7.7700  -15.0480 C.ar     26 TRP    0.0900
    399 CD1       -60.9670   -6.4180  -14.9480 C.ar     26 TRP    0.0900
    400 CD2       -61.9780   -8.1560  -13.9670 C.ar     26 TRP   -0.0300
    401 CE2       -62.2980   -6.9860  -13.2480 C.ar     26 TRP   -0.1500
    402 CE3       -62.5020   -9.3780  -13.5340 C.ar     26 TRP    0.2200
    403 NE1       -61.6680   -5.9400  -13.8690 N.ar     26 TRP   -0.5100
    404 CZ2       -63.1200   -7.0020  -12.1230 C.ar     26 TRP    0.3700
    405 CZ3       -63.3180   -9.3910  -12.4170 C.ar     26 TRP    0.2400
    406 CH2       -63.6180   -8.2130  -11.7240 C.ar     26 TRP    0.1100
    407 HN        -58.9670  -10.2450  -17.4870 H        26 TRP   -0.2500
    408 HA        -58.6380   -7.6350  -16.1990 H        26 TRP    0.1700
    409 HB1       -60.8650   -9.7090  -15.8830 H        26 TRP   -0.2000
    410 HB2       -60.9090   -8.3530  -17.0820 H        26 TRP    0.1400
    411 HD1       -60.3800   -5.8110  -15.6220 H        26 TRP   -0.2700
    412 HE1       -61.7110   -5.0060  -13.5890 H        26 TRP    0.1600
    413 HE3       -62.2850  -10.3020  -14.0490 H        26 TRP   -0.1400
    414 HZ2       -63.3650   -6.1040  -11.5760 H        26 TRP    0.1400
    415 HZ3       -63.7300  -10.3280  -12.0740 H        26 TRP    0.5100
    416 HH2       -64.2560   -8.2610  -10.8540 H        26 TRP   -0.5100
    417 N         -57.8640  -10.4080  -14.8820 N.am     27 LEU   -0.4700
    418 CA        -57.2360  -11.0190  -13.7170 C.3      27 LEU    0.3100
    419 C         -55.7210  -10.8640  -13.7570 C.2      27 LEU    0.0700
    420 O         -55.0900  -10.5470  -12.7470 O.2      27 LEU    0.0900
    421 CB        -57.5950  -12.5050  -13.6260 C.3      27 LEU   -0.1800
    422 CG        -59.0760  -12.8310  -13.4590 C.3      27 LEU    0.0900
    423 CD1       -59.2680  -14.3280  -13.2640 C.3      27 LEU    0.0900
    424 CD2       -59.6560  -12.0580  -12.2900 C.3      27 LEU   -0.0900
    425 HN        -57.8510  -10.9460  -15.7210 H        27 LEU    0.0900
    426 HA        -57.5830  -10.4960  -12.8380 H        27 LEU   -0.2700
    427 HB1       -57.0510  -12.9340  -12.7590 H        27 LEU    0.0900
    428 HB2       -57.2400  -12.9980  -14.5560 H        27 LEU    0.0900
    429 HG        -59.6310  -12.5020  -14.3630 H        27 LEU    0.0900
    430 HD11      -58.7230  -14.6680  -12.3570 H        27 LEU   -0.2700
    431 HD12      -58.8710  -14.8790  -14.1430 H        27 LEU    0.0900
    432 HD13      -60.3480  -14.5580  -13.1350 H        27 LEU    0.0900
    433 HD21      -59.7150  -10.9770  -12.5380 H        27 LEU    0.0900
    434 HD22      -59.0090  -12.1820  -11.3950 H        27 LEU    0.5100
    435 HD23      -60.6800  -12.4260  -12.0640 H        27 LEU   -0.5100
    436 N         -55.1420  -11.0930  -14.9320 N.am     28 ASN   -0.4700
    437 CA        -53.6990  -11.0480  -15.1000 C.3      28 ASN    0.3100
    438 C         -53.2300   -9.6950  -15.6250 C.2      28 ASN    0.0700
    439 O         -53.3790   -9.3890  -16.8060 O.2      28 ASN    0.0900
    440 CB        -53.2460  -12.1760  -16.0300 C.3      28 ASN   -0.1800
    441 CG        -51.7500  -12.4090  -15.9800 C.2      28 ASN    0.0900
    442 ND2       -51.3490  -13.6770  -16.0110 N.am     28 ASN    0.0900
    443 OD1       -50.9650  -11.4680  -15.9130 O.2      28 ASN    0.5500
    444 HN        -55.6720  -11.3050  -15.7490 H        28 ASN   -0.5500
    445 HA        -53.2420  -11.1530  -14.1270 H        28 ASN   -0.6200
    446 HB1       -53.5270  -11.9190  -17.0730 H        28 ASN    0.3200
    447 HB2       -53.7590  -13.1150  -15.7350 H        28 ASN    0.3000
    448 HD21      -50.3800  -13.8930  -16.1320 H        28 ASN    0.5100
    449 HD22      -52.0170  -14.4150  -15.9140 H        28 ASN   -0.5100
    450 N         -52.6570   -8.8900  -14.7350 N.am     29 SER   -0.4700
    451 CA        -52.2190   -7.5420  -15.0780 C.3      29 SER    0.3100
    452 C         -51.0220   -7.5390  -16.0240 C.2      29 SER    0.0700
    453 O         -50.6240   -6.4910  -16.5340 O.2      29 SER    0.0900
    454 CB        -51.8750   -6.7610  -13.8090 C.3      29 SER    0.0500
    455 OG        -50.9050   -7.4540  -13.0470 O.3      29 SER    0.0900
    456 HN        -52.5010   -9.1720  -13.7920 H        29 SER    0.0900
    457 HA        -53.0170   -7.0550  -15.6170 H        29 SER   -0.6600
    458 HB1       -52.7890   -6.6310  -13.1910 H        29 SER    0.4300
    459 HB2       -51.4690   -5.7630  -14.0830 H        29 SER    0.5100
    460 HG1       -50.1340   -7.5380  -13.6120 H        29 SER   -0.5100
    461 N         -50.4460   -8.7150  -16.2540 N.am     30 ASN   -0.4700
    462 CA        -49.3230   -8.8460  -17.1690 C.3      30 ASN    0.3100
    463 C         -49.8030   -8.8890  -18.6120 C.2      30 ASN    0.0700
    464 O         -49.0080   -9.0220  -19.5430 O.2      30 ASN    0.0900
    465 CB        -48.5090  -10.1000  -16.8450 C.3      30 ASN   -0.1800
    466 CG        -48.0640  -10.1410  -15.3950 C.2      30 ASN    0.0900
    467 ND2       -47.6930  -11.3280  -14.9230 N.am     30 ASN    0.0900
    468 OD1       -48.0530   -9.1230  -14.7050 O.2      30 ASN    0.5500
    469 HN        -50.7570   -9.5530  -15.8140 H        30 ASN   -0.5500
    470 HA        -48.7080   -7.9640  -17.0720 H        30 ASN   -0.6200
    471 HB1       -47.6060  -10.1240  -17.4920 H        30 ASN    0.3200
    472 HB2       -49.1290  -10.9980  -17.0490 H        30 ASN    0.3000
    473 HD21      -47.7170  -12.1320  -15.5160 H        30 ASN    0.5100
    474 HD22      -47.3900  -11.4160  -13.9740 H        30 ASN   -0.5100
    475 N         -51.1170   -8.7760  -18.7860 N.am     31 LEU   -0.4700
    476 CA        -51.7310   -8.7480  -20.1030 C.3      31 LEU    0.3100
    477 C         -52.4010   -7.4010  -20.3320 C.2      31 LEU    0.0700
    478 O         -52.8160   -7.0800  -21.4430 O.2      31 LEU    0.0900
    479 CB        -52.7760   -9.8600  -20.2270 C.3      31 LEU   -0.1800
    480 CG        -52.2760  -11.3040  -20.1510 C.3      31 LEU    0.0900
    481 CD1       -53.4320  -12.2680  -19.9190 C.3      31 LEU    0.0900
    482 CD2       -51.5060  -11.6710  -21.4080 C.3      31 LEU   -0.0900
    483 HN        -51.7440   -8.7020  -18.0140 H        31 LEU    0.0900
    484 HA        -50.9530   -8.8800  -20.8390 H        31 LEU   -0.2700
    485 HB1       -53.2870   -9.7340  -21.2040 H        31 LEU    0.0900
    486 HB2       -53.5150   -9.7190  -19.4100 H        31 LEU    0.0900
    487 HG        -51.5490  -11.3970  -19.3160 H        31 LEU    0.0900
    488 HD11      -54.0690  -12.3270  -20.8280 H        31 LEU   -0.2700
    489 HD12      -54.0570  -11.9130  -19.0710 H        31 LEU    0.0900
    490 HD13      -53.0390  -13.2830  -19.6940 H        31 LEU    0.0900
    491 HD21      -50.4710  -11.2720  -21.3520 H        31 LEU    0.0900
    492 HD22      -52.0060  -11.2340  -22.3000 H        31 LEU    0.5100
    493 HD23      -51.4550  -12.7760  -21.5130 H        31 LEU   -0.5100
    494 N         -52.4940   -6.6070  -19.2690 N.am     32 GLN   -0.4700
    495 CA        -53.2120   -5.3410  -19.3100 C.3      32 GLN    0.3100
    496 C         -52.3560   -4.2010  -19.8490 C.2      32 GLN    0.0700
    497 O         -52.2800   -3.1280  -19.2490 O.2      32 GLN    0.0900
    498 CB        -53.7430   -4.9910  -17.9180 C.3      32 GLN   -0.1800
    499 CG        -54.5850   -6.0960  -17.2990 C.3      32 GLN    0.0900
    500 CD        -55.0320   -5.7870  -15.8850 C.2      32 GLN    0.0900
    501 NE2       -54.8430   -4.6590  -15.3990 N.am     32 GLN   -0.1800
    502 OE1       -55.6140   -6.7590  -15.2190 O.2      32 GLN    0.0900
    503 HN        -52.0770   -6.8440  -18.3950 H        32 GLN    0.0900
    504 HA        -54.0280   -5.4380  -20.0110 H        32 GLN    0.5500
    505 HB1       -54.3650   -4.0740  -17.9950 H        32 GLN   -0.5500
    506 HB2       -52.8800   -4.7870  -17.2490 H        32 GLN   -0.6200
    507 HG1       -53.9890   -7.0320  -17.2810 H        32 GLN    0.3200
    508 HG2       -55.4890   -6.2510  -17.9260 H        32 GLN    0.3000
    509 HE21      -55.1410   -4.4600  -14.4650 H        32 GLN    0.5100
    510 HE22      -54.3940   -3.9490  -15.9420 H        32 GLN   -0.5100
    511 N         -51.7120   -4.4360  -20.9890 N.am     33 ASN   -0.4700
    512 CA        -50.9230   -3.4080  -21.6500 C.3      33 ASN    0.3100
    513 C         -51.7000   -2.7350  -22.7760 C.2      33 ASN    0.0700
    514 O         -52.8100   -3.1510  -23.1090 O.2      33 ASN    0.0900
    515 CB        -49.6030   -3.9830  -22.1750 C.3      33 ASN   -0.1800
    516 CG        -49.8120   -5.1820  -23.0820 C.2      33 ASN    0.0900
    517 ND2       -49.5140   -5.1140  -24.2860 N.am     33 ASN    0.0900
    518 OD1       -50.3080   -6.2680  -22.5340 O.2      33 ASN    0.5500
    519 HN        -51.7430   -5.3240  -21.4410 H        33 ASN   -0.5500
    520 HA        -50.7300   -2.6230  -20.9330 H        33 ASN   -0.6200
    521 HB1       -48.9760   -4.2970  -21.3130 H        33 ASN    0.3200
    522 HB2       -49.0680   -3.1960  -22.7470 H        33 ASN    0.3000
    523 HD21      -49.6520   -5.9050  -24.8810 H        33 ASN    0.5100
    524 HD22      -49.1350   -4.2670  -24.6600 H        33 ASN   -0.5100
    525 N         -51.1150   -1.6940  -23.3600 N.am     34 VAL   -0.4700
    526 CA        -51.7770   -0.9340  -24.4130 C.3      34 VAL    0.3100
    527 C         -52.1700   -1.8180  -25.5910 C.2      34 VAL    0.0700
    528 O         -53.2310   -1.6430  -26.1870 O.2      34 VAL    0.0900
    529 CB        -50.8910    0.2190  -24.9180 C.3      34 VAL   -0.0900
    530 CG1       -51.6400    1.0490  -25.9480 C.3      34 VAL    0.0900
    531 CG2       -50.4450    1.0920  -23.7560 C.3      34 VAL   -0.2700
    532 HN        -50.1990   -1.3890  -23.1080 H        34 VAL    0.0900
    533 HA        -52.6990   -0.5430  -24.0070 H        34 VAL    0.0900
    534 HB        -49.9700   -0.1970  -25.3790 H        34 VAL    0.0900
    535 HG11      -52.6430    1.3280  -25.5580 H        34 VAL   -0.2700
    536 HG12      -51.7730    0.4620  -26.8820 H        34 VAL    0.0900
    537 HG13      -51.0730    1.9790  -26.1690 H        34 VAL    0.0900
    538 HG21      -49.7170    0.5400  -23.1240 H        34 VAL    0.0900
    539 HG22      -51.3210    1.3680  -23.1330 H        34 VAL    0.5100
    540 HG23      -49.9550    2.0120  -24.1410 H        34 VAL   -0.5100
    541 N         -51.3060   -2.7760  -25.9200 N.am     35 THR   -0.4700
    542 CA        -51.5480   -3.6790  -27.0400 C.3      35 THR    0.3100
    543 C         -52.8550   -4.4410  -26.8810 C.2      35 THR    0.0700
    544 O         -53.6910   -4.4570  -27.7840 O.2      35 THR    0.0900
    545 CB        -50.4040   -4.6970  -27.2020 C.3      35 THR    0.1400
    546 CG2       -50.6900   -5.6410  -28.3620 C.3      35 THR    0.0900
    547 OG1       -49.1700   -4.0100  -27.4410 O.3      35 THR   -0.6600
    548 HN        -50.4570   -2.9200  -25.4170 H        35 THR    0.4300
    549 HA        -51.6410   -3.0790  -27.9330 H        35 THR   -0.2700
    550 HB        -50.3050   -5.3040  -26.2760 H        35 THR    0.0900
    551 HG1       -49.2410   -3.6360  -28.3220 H        35 THR    0.0900
    552 HG21      -50.9660   -5.0610  -29.2680 H        35 THR    0.0900
    553 HG22      -51.5330   -6.3160  -28.1020 H        35 THR    0.5100
    554 HG23      -49.7850   -6.2450  -28.5900 H        35 THR   -0.5100
    555 N         -53.0350   -5.0710  -25.7230 N.am     36 ASN   -0.4700
    556 CA        -54.2120   -5.8920  -25.4770 C.3      36 ASN    0.3100
    557 C         -55.4970   -5.0890  -25.3180 C.2      36 ASN    0.0700
    558 O         -56.5860   -5.6590  -25.2650 O.2      36 ASN    0.0900
    559 CB        -54.0000   -6.8040  -24.2670 C.3      36 ASN   -0.1800
    560 CG        -53.0350   -7.9350  -24.5640 C.2      36 ASN    0.0900
    561 ND2       -52.9160   -8.8850  -23.7690 N.am     36 ASN    0.0900
    562 OD1       -52.3530   -7.8610  -25.6850 O.2      36 ASN    0.5500
    563 HN        -52.3760   -5.0100  -24.9770 H        36 ASN   -0.5500
    564 HA        -54.3970   -6.4820  -26.3630 H        36 ASN   -0.6200
    565 HB1       -54.9760   -7.2410  -23.9670 H        36 ASN    0.3200
    566 HB2       -53.5950   -6.2040  -23.4260 H        36 ASN    0.3000
    567 HD21      -53.3420   -8.8370  -22.8660 H        36 ASN    0.5100
    568 HD22      -52.3960   -9.6970  -24.0330 H        36 ASN   -0.5100
    569 N         -55.3750   -3.7680  -25.2420 N.am     37 TYR   -0.4700
    570 CA        -56.5550   -2.9170  -25.2070 C.3      37 TYR    0.3100
    571 C         -57.3630   -3.0830  -26.4880 C.2      37 TYR    0.0700
    572 O         -58.5920   -3.0950  -26.4620 O.2      37 TYR    0.0900
    573 CB        -56.1800   -1.4490  -24.9950 C.3      37 TYR   -0.1800
    574 CG        -56.0490   -1.0620  -23.5410 C.ar     37 TYR    0.0900
    575 CD1       -57.0880   -1.2900  -22.6470 C.ar     37 TYR    0.0900
    576 CD2       -54.8960   -0.4570  -23.0620 C.ar     37 TYR    0.0000
    577 CE1       -56.9770   -0.9360  -21.3170 C.ar     37 TYR   -0.1150
    578 CE2       -54.7760   -0.0970  -21.7340 C.ar     37 TYR    0.1150
    579 CZ        -55.8200   -0.3410  -20.8660 C.ar     37 TYR   -0.1150
    580 OH        -55.7080    0.0150  -19.5390 O.3      37 TYR    0.1150
    581 HN        -54.4900   -3.3090  -25.2050 H        37 TYR    0.1100
    582 HA        -57.1860   -3.2600  -24.4000 H        37 TYR   -0.5400
    583 HB1       -56.9660   -0.8000  -25.4380 H        37 TYR    0.4300
    584 HB2       -55.2000   -1.2460  -25.4790 H        37 TYR   -0.1150
    585 HD1       -57.9980   -1.7530  -22.9990 H        37 TYR    0.1150
    586 HD2       -54.0780   -0.2630  -23.7410 H        37 TYR   -0.1150
    587 HE1       -57.7930   -1.1270  -20.6350 H        37 TYR    0.1150
    588 HE2       -53.8700    0.3710  -21.3760 H        37 TYR    0.5100
    589 HH        -56.5240   -0.2300  -19.0960 H        37 TYR   -0.5100
    590 N         -56.6560   -3.2200  -27.6090 N.am     38 PHE   -0.4700
    591 CA        -57.2950   -3.4560  -28.8950 C.3      38 PHE    0.3100
    592 C         -57.7900   -4.8910  -29.0020 C.2      38 PHE    0.0700
    593 O         -58.8400   -5.1540  -29.5900 O.2      38 PHE    0.0900
    594 CB        -56.3230   -3.1580  -30.0430 C.3      38 PHE   -0.1800
    595 CG        -55.9370   -1.7120  -30.1500 C.ar     38 PHE    0.0900
    596 CD1       -54.7480   -1.2550  -29.6040 C.ar     38 PHE    0.0900
    597 CD2       -56.7610   -0.8080  -30.8000 C.ar     38 PHE    0.0000
    598 CE1       -54.3880    0.0760  -29.7060 C.ar     38 PHE   -0.1150
    599 CE2       -56.4080    0.5250  -30.9040 C.ar     38 PHE    0.1150
    600 CZ        -55.2200    0.9670  -30.3560 C.ar     38 PHE   -0.1150
    601 HN        -55.6610   -3.1660  -27.6170 H        38 PHE    0.1150
    602 HA        -58.1610   -2.8150  -28.9620 H        38 PHE   -0.1150
    603 HB1       -56.7950   -3.4440  -31.0060 H        38 PHE    0.1150
    604 HB2       -55.3880   -3.7370  -29.8880 H        38 PHE   -0.1150
    605 HD1       -54.0950   -1.9470  -29.0940 H        38 PHE    0.1150
    606 HD2       -57.6910   -1.1490  -31.2320 H        38 PHE   -0.1150
    607 HE1       -53.4590    0.4180  -29.2770 H        38 PHE    0.1150
    608 HE2       -57.0600    1.2190  -31.4140 H        38 PHE    0.5100
    609 HZ        -54.9420    2.0080  -30.4340 H        38 PHE   -0.5100
    610 N         -57.0280   -5.8220  -28.4330 N.am     39 VAL   -0.4700
    611 CA        -57.4070   -7.2300  -28.4380 C.3      39 VAL    0.3100
    612 C         -58.7960   -7.4120  -27.8410 C.2      39 VAL    0.0700
    613 O         -59.5870   -8.2260  -28.3160 O.2      39 VAL    0.0900
    614 CB        -56.3980   -8.0910  -27.6580 C.3      39 VAL   -0.0900
    615 CG1       -56.9110   -9.5160  -27.5080 C.3      39 VAL    0.0900
    616 CG2       -55.0430   -8.0750  -28.3480 C.3      39 VAL   -0.2700
    617 HN        -56.1690   -5.6000  -27.9810 H        39 VAL    0.0900
    618 HA        -57.4550   -7.5560  -29.4660 H        39 VAL    0.0900
    619 HB        -56.2390   -7.6500  -26.6500 H        39 VAL    0.0900
    620 HG11      -57.2370   -9.9100  -28.4950 H        39 VAL   -0.2700
    621 HG12      -57.7790   -9.5350  -26.8150 H        39 VAL    0.0900
    622 HG13      -56.1040  -10.1700  -27.1140 H        39 VAL    0.0900
    623 HG21      -54.6550   -7.0350  -28.4060 H        39 VAL    0.0900
    624 HG22      -55.1410   -8.4740  -29.3810 H        39 VAL    0.5100
    625 HG23      -54.3190   -8.6930  -27.7760 H        39 VAL   -0.5100
    626 N         -59.0920   -6.6440  -26.7960 N.am     40 VAL   -0.4700
    627 CA        -60.4030   -6.6840  -26.1660 C.3      40 VAL    0.3100
    628 C         -61.4760   -6.1860  -27.1290 C.2      40 VAL    0.0700
    629 O         -62.5840   -6.7200  -27.1690 O.2      40 VAL    0.0900
    630 CB        -60.4360   -5.8380  -24.8810 C.3      40 VAL   -0.0900
    631 CG1       -61.7900   -5.9640  -24.2010 C.3      40 VAL    0.0900
    632 CG2       -59.3260   -6.2670  -23.9410 C.3      40 VAL   -0.2700
    633 HN        -58.4320   -6.0110  -26.3980 H        40 VAL    0.0900
    634 HA        -60.6290   -7.7140  -25.9390 H        40 VAL    0.0900
    635 HB        -60.2480   -4.7730  -25.1340 H        40 VAL    0.0900
    636 HG11      -62.0680   -7.0350  -24.0980 H        40 VAL   -0.2700
    637 HG12      -62.5680   -5.4530  -24.8080 H        40 VAL    0.0900
    638 HG13      -61.7490   -5.5100  -23.1870 H        40 VAL    0.0900
    639 HG21      -58.4670   -5.5660  -24.0180 H        40 VAL    0.0900
    640 HG22      -58.9760   -7.2870  -24.2100 H        40 VAL    0.5100
    641 HG23      -59.6940   -6.2630  -22.8920 H        40 VAL   -0.5100
    642 N         -61.1420   -5.1610  -27.9080 N.am     41 SER   -0.4700
    643 CA        -62.0590   -4.6240  -28.9030 C.3      41 SER    0.3100
    644 C         -62.3990   -5.6850  -29.9400 C.2      41 SER    0.0700
    645 O         -63.5280   -5.7630  -30.4230 O.2      41 SER    0.0900
    646 CB        -61.4570   -3.3930  -29.5830 C.3      41 SER    0.0500
    647 OG        -62.3110   -2.8960  -30.5970 O.3      41 SER    0.0900
    648 HN        -60.2530   -4.7150  -27.8450 H        41 SER    0.0900
    649 HA        -62.9810   -4.3640  -28.4030 H        41 SER   -0.6600
    650 HB1       -60.4820   -3.6630  -30.0430 H        41 SER    0.4300
    651 HB2       -61.3000   -2.5920  -28.8280 H        41 SER    0.5100
    652 HG1       -62.0560   -3.3480  -31.4050 H        41 SER   -0.5100
    653 N         -61.4060   -6.5030  -30.2820 N.am     42 LEU   -0.4700
    654 CA        -61.6050   -7.6080  -31.2100 C.3      42 LEU    0.3100
    655 C         -62.4050   -8.7220  -30.5490 C.2      42 LEU    0.0700
    656 O         -63.2780   -9.3280  -31.1690 O.2      42 LEU    0.0900
    657 CB        -60.2570   -8.1480  -31.6920 C.3      42 LEU   -0.1800
    658 CG        -60.3000   -9.3860  -32.5860 C.3      42 LEU    0.0900
    659 CD1       -61.0960   -9.1120  -33.8520 C.3      42 LEU    0.0900
    660 CD2       -58.8920   -9.8490  -32.9260 C.3      42 LEU   -0.0900
    661 HN        -60.4840   -6.3960  -29.9200 H        42 LEU    0.0900
    662 HA        -62.1850   -7.2450  -32.0450 H        42 LEU   -0.2700
    663 HB1       -59.6510   -8.3980  -30.7960 H        42 LEU    0.0900
    664 HB2       -59.7490   -7.3390  -32.2570 H        42 LEU    0.0900
    665 HG        -60.7720  -10.2240  -32.0310 H        42 LEU    0.0900
    666 HD11      -60.6280   -8.2820  -34.4240 H        42 LEU   -0.2700
    667 HD12      -62.1350   -8.8220  -33.5900 H        42 LEU    0.0900
    668 HD13      -61.1110  -10.0190  -34.4940 H        42 LEU    0.0900
    669 HD21      -58.4000  -10.2720  -32.0230 H        42 LEU    0.0900
    670 HD22      -58.2880   -8.9900  -33.2890 H        42 LEU    0.5100
    671 HD23      -58.9310  -10.6360  -33.7090 H        42 LEU   -0.5100
    672 N         -62.1040   -8.9860  -29.2790 N.am     43 ALA   -0.4700
    673 CA        -62.8160  -10.0040  -28.5210 C.3      43 ALA    0.3100
    674 C         -64.2800   -9.6260  -28.3510 C.2      43 ALA    0.0700
    675 O         -65.1680  -10.3440  -28.7990 O.2      43 ALA    0.0900
    676 CB        -62.1610  -10.2060  -27.1610 C.3      43 ALA   -0.2700
    677 HN        -61.3810   -8.5010  -28.7940 H        43 ALA    0.0900
    678 HA        -62.7950  -10.9220  -29.0890 H        43 ALA    0.0900
    679 HB1       -62.1770   -9.2570  -26.5850 H        43 ALA    0.0900
    680 HB2       -61.1050  -10.5240  -27.2930 H        43 ALA    0.5100
    681 HB3       -62.7150  -10.9790  -26.5860 H        43 ALA   -0.5100
    682 N         -64.5220   -8.4840  -27.7130 N.am     44 ALA   -0.4700
    683 CA        -65.8750   -7.9910  -27.4930 C.3      44 ALA    0.3100
    684 C         -66.6790   -8.0010  -28.7850 C.2      44 ALA    0.0700
    685 O         -67.8810   -8.2670  -28.7770 O.2      44 ALA    0.0900
    686 CB        -65.8390   -6.5900  -26.9040 C.3      44 ALA   -0.2700
    687 HN        -63.7870   -7.9130  -27.3560 H        44 ALA    0.0900
    688 HA        -66.3750   -8.6700  -26.8180 H        44 ALA    0.0900
    689 HB1       -65.3160   -5.8970  -27.5970 H        44 ALA    0.0900
    690 HB2       -65.2950   -6.6000  -25.9350 H        44 ALA    0.5100
    691 HB3       -66.8740   -6.2180  -26.7460 H        44 ALA   -0.5100
    692 N         -66.0110   -7.7100  -29.8970 N.am     45 ALA   -0.4700
    693 CA        -66.6510   -7.7500  -31.2010 C.3      45 ALA    0.3100
    694 C         -67.0790   -9.1720  -31.5350 C.2      45 ALA    0.0700
    695 O         -68.2550   -9.4360  -31.7790 O.2      45 ALA    0.0900
    696 CB        -65.7100   -7.2130  -32.2710 C.3      45 ALA   -0.2700
    697 HN        -65.0480   -7.4510  -29.8860 H        45 ALA    0.0900
    698 HA        -67.5470   -7.1510  -31.1540 H        45 ALA    0.0900
    699 HB1       -64.7850   -7.8260  -32.3090 H        45 ALA    0.0900
    700 HB2       -65.4300   -6.1630  -32.0370 H        45 ALA    0.5100
    701 HB3       -66.2040   -7.2550  -33.2660 H        45 ALA   -0.5100
    702 N         -66.1190  -10.0920  -31.5290 N.am     46 ASP   -0.4700
    703 CA        -66.3950  -11.4880  -31.8440 C.3      46 ASP    0.3100
    704 C         -67.3180  -12.1390  -30.8150 C.2      46 ASP    0.0700
    705 O         -67.7920  -13.2570  -31.0140 O.2      46 ASP    0.0900
    706 CB        -65.0900  -12.2790  -31.9790 C.3      46 ASP   -0.2800
    707 CG        -64.3120  -11.9150  -33.2300 C.2      46 ASP    0.0900
    708 OD1       -64.7910  -11.0570  -34.0020 O.co2    46 ASP    0.0900
    709 OD2       -63.2250  -12.4940  -33.4450 O.co2    46 ASP    0.6200
    710 HN        -65.1710   -9.8710  -31.3100 H        46 ASP   -0.7600
    711 HA        -66.9490  -11.5180  -32.7700 H        46 ASP   -0.7600
    712 HB1       -65.3270  -13.3630  -32.0140 H        46 ASP    0.5100
    713 HB2       -64.4500  -12.0750  -31.0940 H        46 ASP   -0.5100
    714 N         -67.5710  -11.4360  -29.7140 N.am     47 ILE   -0.4700
    715 CA        -68.5310  -11.8900  -28.7190 C.3      47 ILE    0.3100
    716 C         -69.9430  -11.5700  -29.1860 C.2      47 ILE    0.0700
    717 O         -70.8310  -12.4220  -29.1590 O.2      47 ILE    0.0900
    718 CB        -68.2980  -11.2180  -27.3520 C.3      47 ILE   -0.0900
    719 CG1       -66.9350  -11.6140  -26.7860 C.3      47 ILE    0.0900
    720 CG2       -69.3970  -11.5980  -26.3720 C.3      47 ILE   -0.2700
    721 CD        -66.6360  -10.9940  -25.4450 C.3      47 ILE    0.0900
    722 HN        -67.1170  -10.5690  -29.5220 H        47 ILE    0.0900
    723 HA        -68.4290  -12.9600  -28.6280 H        47 ILE    0.0900
    724 HB        -68.2860  -10.1150  -27.4810 H        47 ILE   -0.1800
    725 HG11      -66.1490  -11.3000  -27.5050 H        47 ILE    0.0900
    726 HG12      -66.9040  -12.7190  -26.6800 H        47 ILE    0.0900
    727 HG21      -69.4150  -12.7000  -26.2260 H        47 ILE   -0.2700
    728 HG22      -70.3840  -11.2770  -26.7680 H        47 ILE    0.0900
    729 HG23      -69.2130  -11.1130  -25.3890 H        47 ILE    0.0900
    730 HD1       -67.1500  -11.5600  -24.6390 H        47 ILE    0.0900
    731 HD2       -66.9960   -9.9430  -25.4260 H        47 ILE    0.5100
    732 HD3       -65.5420  -11.0180  -25.2530 H        47 ILE   -0.5100
    733 N         -70.1420  -10.3280  -29.6260 N.am     48 LEU   -0.4700
    734 CA        -71.4350   -9.8840  -30.1240 C.3      48 LEU    0.3100
    735 C         -71.8580  -10.6840  -31.3510 C.2      48 LEU    0.0700
    736 O         -73.0200  -10.6500  -31.7560 O.2      48 LEU    0.0900
    737 CB        -71.3950   -8.3930  -30.4620 C.3      48 LEU   -0.1800
    738 CG        -71.2010   -7.4380  -29.2830 C.3      48 LEU    0.0900
    739 CD1       -71.0330   -6.0070  -29.7700 C.3      48 LEU    0.0900
    740 CD2       -72.3670   -7.5490  -28.3120 C.3      48 LEU   -0.0900
    741 HN        -69.4150   -9.6480  -29.6340 H        48 LEU    0.0900
    742 HA        -72.1740  -10.0770  -29.3600 H        48 LEU   -0.2700
    743 HB1       -72.3520   -8.1290  -30.9590 H        48 LEU    0.0900
    744 HB2       -70.5600   -8.2270  -31.1750 H        48 LEU    0.0900
    745 HG        -70.2970   -7.7400  -28.7120 H        48 LEU    0.0900
    746 HD11      -71.9340   -5.6890  -30.3370 H        48 LEU   -0.2700
    747 HD12      -70.1500   -5.9360  -30.4400 H        48 LEU    0.0900
    748 HD13      -70.9000   -5.3260  -28.9030 H        48 LEU    0.0900
    749 HD21      -72.4410   -8.5860  -27.9210 H        48 LEU    0.0900
    750 HD22      -73.3160   -7.2960  -28.8310 H        48 LEU    0.5100
    751 HD23      -72.2130   -6.8580  -27.4560 H        48 LEU   -0.5100
    752 N         -70.9100  -11.4000  -31.9480 N.am     49 VAL   -0.4700
    753 CA        -71.2180  -12.2590  -33.0800 C.3      49 VAL    0.3100
    754 C         -72.1220  -13.4030  -32.6430 C.2      49 VAL    0.0700
    755 O         -73.2480  -13.5320  -33.1180 O.2      49 VAL    0.0900
    756 CB        -69.9460  -12.8240  -33.7330 C.3      49 VAL   -0.0900
    757 CG1       -70.3070  -13.8660  -34.7820 C.3      49 VAL    0.0900
    758 CG2       -69.1250  -11.7020  -34.3540 C.3      49 VAL   -0.2700
    759 HN        -69.9580  -11.3800  -31.6500 H        49 VAL    0.0900
    760 HA        -71.7720  -11.6720  -33.7960 H        49 VAL    0.0900
    761 HB        -69.3060  -13.2920  -32.9550 H        49 VAL    0.0900
    762 HG11      -71.0810  -13.4630  -35.4690 H        49 VAL   -0.2700
    763 HG12      -70.7110  -14.7760  -34.2880 H        49 VAL    0.0900
    764 HG13      -69.4080  -14.1310  -35.3780 H        49 VAL    0.0900
    765 HG21      -68.8280  -10.9700  -33.5720 H        49 VAL    0.0900
    766 HG22      -69.7270  -11.1750  -35.1240 H        49 VAL    0.5100
    767 HG23      -68.2050  -12.1190  -34.8170 H        49 VAL   -0.5100
    768 N         -71.6310  -14.2320  -31.7260 N.am     50 GLY   -0.4700
    769 CA        -72.4070  -15.3490  -31.2240 C.3      50 GLY    0.3100
    770 C         -73.6150  -14.9050  -30.4260 C.2      50 GLY   -0.0200
    771 O         -74.5640  -15.6670  -30.2390 O.2      50 GLY    0.0900
    772 HN        -70.7150  -14.1230  -31.3450 H        50 GLY    0.0900
    773 HA1       -71.7640  -15.9430  -30.5910 H        50 GLY    0.5100
    774 HA2       -72.7370  -15.9320  -32.0710 H        50 GLY   -0.5100
    775 N         -73.5860  -13.6600  -29.9560 N.am     51 VAL   -0.4700
    776 CA        -74.6650  -13.1290  -29.1340 C.3      51 VAL    0.3100
    777 C         -75.7480  -12.4550  -29.9740 C.2      51 VAL    0.0700
    778 O         -76.9320  -12.5320  -29.6520 O.2      51 VAL    0.0900
    779 CB        -74.1340  -12.1260  -28.0870 C.3      51 VAL   -0.0900
    780 CG1       -75.2790  -11.5770  -27.2440 C.3      51 VAL    0.0900
    781 CG2       -73.0890  -12.7860  -27.2000 C.3      51 VAL   -0.2700
    782 HN        -72.8290  -13.0390  -30.1440 H        51 VAL    0.0900
    783 HA        -75.1460  -13.9600  -28.6410 H        51 VAL    0.0900
    784 HB        -73.6250  -11.2860  -28.6060 H        51 VAL    0.0900
    785 HG11      -75.9030  -12.4110  -26.8570 H        51 VAL   -0.2700
    786 HG12      -75.9200  -10.9120  -27.8630 H        51 VAL    0.0900
    787 HG13      -74.8740  -11.0070  -26.3810 H        51 VAL    0.0900
    788 HG21      -72.3270  -13.2990  -27.8250 H        51 VAL    0.0900
    789 HG22      -73.5730  -13.5390  -26.5420 H        51 VAL    0.5100
    790 HG23      -72.5800  -12.0190  -26.5790 H        51 VAL   -0.5100
    791 N         -75.3370  -11.7970  -31.0560 N.am     52 LEU   -0.4700
    792 CA        -76.2700  -11.0510  -31.8900 C.3      52 LEU    0.3100
    793 C         -76.1970  -11.4400  -33.3640 C.2      52 LEU    0.0700
    794 O         -77.2090  -11.7850  -33.9720 O.2      52 LEU    0.0900
    795 CB        -76.0360   -9.5450  -31.7390 C.3      52 LEU   -0.1800
    796 CG        -76.2890   -8.9690  -30.3450 C.3      52 LEU    0.0900
    797 CD1       -76.0260   -7.4730  -30.3320 C.3      52 LEU    0.0900
    798 CD2       -77.7100   -9.2720  -29.8960 C.3      52 LEU   -0.0900
    799 HN        -74.3820  -11.7850  -31.3410 H        52 LEU    0.0900
    800 HA        -77.2730  -11.3080  -31.5850 H        52 LEU   -0.2700
    801 HB1       -76.7040   -9.0210  -32.4540 H        52 LEU    0.0900
    802 HB2       -74.9810   -9.3340  -32.0110 H        52 LEU    0.0900
    803 HG        -75.6190   -9.4680  -29.6130 H        52 LEU    0.0900
    804 HD11      -76.6970   -6.9610  -31.0560 H        52 LEU   -0.2700
    805 HD12      -74.9730   -7.2720  -30.6220 H        52 LEU    0.0900
    806 HD13      -76.2200   -7.0630  -29.3180 H        52 LEU    0.0900
    807 HD21      -77.8740  -10.3700  -29.8610 H        52 LEU    0.0900
    808 HD22      -78.4350   -8.8260  -30.6100 H        52 LEU    0.5100
    809 HD23      -77.8820   -8.8560  -28.8800 H        52 LEU   -0.5100
    810 N         -74.9980  -11.3870  -33.9370 N.am     53 ALA   -0.4700
    811 CA        -74.8140  -11.6800  -35.3540 C.3      53 ALA    0.3100
    812 C         -75.3980  -13.0320  -35.7430 C.2      53 ALA    0.0700
    813 O         -76.2750  -13.1100  -36.5980 O.2      53 ALA    0.0900
    814 CB        -73.3420  -11.6090  -35.7310 C.3      53 ALA   -0.2700
    815 HN        -74.1760  -11.1460  -33.4280 H        53 ALA    0.0900
    816 HA        -75.3810  -10.9570  -35.9210 H        53 ALA    0.0900
    817 HB1       -72.7900  -12.4610  -35.2790 H        53 ALA    0.0900
    818 HB2       -72.9010  -10.6610  -35.3560 H        53 ALA    0.5100
    819 HB3       -73.2310  -11.6620  -36.8350 H        53 ALA   -0.5100
    820 N         -74.9120  -14.0970  -35.1130 N.am     54 ILE   -0.4700
    821 CA        -75.3910  -15.4430  -35.4050 C.3      54 ILE    0.3100
    822 C         -76.8960  -15.5900  -35.1810 C.2      54 ILE    0.0700
    823 O         -77.5980  -16.1390  -36.0300 O.2      54 ILE    0.0900
    824 CB        -74.6260  -16.5120  -34.5990 C.3      54 ILE   -0.0900
    825 CG1       -73.1640  -16.5660  -35.0450 C.3      54 ILE    0.0900
    826 CG2       -75.2870  -17.8740  -34.7600 C.3      54 ILE   -0.2700
    827 CD        -72.3550  -17.6540  -34.3750 C.3      54 ILE    0.0900
    828 HN        -74.2020  -14.0240  -34.4180 H        54 ILE    0.0900
    829 HA        -75.2630  -15.6150  -36.4630 H        54 ILE    0.0900
    830 HB        -74.6220  -16.2310  -33.5250 H        54 ILE   -0.1800
    831 HG11      -72.6920  -15.5870  -34.8200 H        54 ILE    0.0900
    832 HG12      -73.1370  -16.7340  -36.1430 H        54 ILE    0.0900
    833 HG21      -75.2910  -18.1720  -35.8310 H        54 ILE   -0.2700
    834 HG22      -76.3370  -17.8300  -34.4000 H        54 ILE    0.0900
    835 HG23      -74.7250  -18.6380  -34.1820 H        54 ILE    0.0900
    836 HD1       -72.6810  -18.6520  -34.7380 H        54 ILE    0.0900
    837 HD2       -72.5040  -17.6120  -33.2740 H        54 ILE    0.5100
    838 HD3       -71.2770  -17.5250  -34.6110 H        54 ILE   -0.5100
    839 N         -77.4040  -15.1010  -34.0380 N.am     55 PRO   -0.2900
    840 CA        -78.8530  -15.1190  -33.8210 C.3      55 PRO    0.0000
    841 C         -79.6010  -14.3820  -34.9270 C.2      55 PRO    0.0900
    842 O         -80.6890  -14.8060  -35.3210 O.2      55 PRO    0.0900
    843 CB        -79.0160  -14.3790  -32.4920 C.3      55 PRO    0.0200
    844 CG        -77.7280  -14.6070  -31.7820 C.3      55 PRO    0.0900
    845 CD        -76.6740  -14.6230  -32.8500 C.3      55 PRO   -0.1800
    846 HA        -79.2220  -16.1330  -33.8210 H        55 PRO    0.0900
    847 HB1       -79.8680  -14.7910  -31.9110 H        55 PRO    0.0900
    848 HB2       -79.1880  -13.2940  -32.6610 H        55 PRO   -0.1800
    849 HG1       -77.5340  -13.7910  -31.0540 H        55 PRO    0.0900
    850 HG2       -77.7480  -15.5760  -31.2390 H        55 PRO    0.0900
    851 HD1       -76.2660  -13.6070  -33.0370 H        55 PRO    0.5100
    852 HD2       -75.8500  -15.3230  -32.6000 H        55 PRO   -0.5100
    853 N         -79.0260  -13.2900  -35.4210 N.am     56 PHE   -0.4700
    854 CA        -79.6290  -12.5310  -36.5090 C.3      56 PHE    0.3100
    855 C         -79.4520  -13.2420  -37.8430 C.2      56 PHE    0.0700
    856 O         -80.3990  -13.3830  -38.6160 O.2      56 PHE    0.0900
    857 CB        -79.0170  -11.1290  -36.5970 C.3      56 PHE   -0.1800
    858 CG        -79.4090  -10.2210  -35.4700 C.ar     56 PHE    0.0900
    859 CD1       -80.5970  -10.4180  -34.7840 C.ar     56 PHE    0.0900
    860 CD2       -78.5990   -9.1560  -35.1080 C.ar     56 PHE    0.0000
    861 CE1       -80.9620   -9.5790  -33.7480 C.ar     56 PHE   -0.1150
    862 CE2       -78.9590   -8.3140  -34.0740 C.ar     56 PHE    0.1150
    863 CZ        -80.1420   -8.5250  -33.3930 C.ar     56 PHE   -0.1150
    864 HN        -78.1590  -12.9440  -35.0710 H        56 PHE    0.1150
    865 HA        -80.6900  -12.4640  -36.3220 H        56 PHE   -0.1150
    866 HB1       -79.3490  -10.6450  -37.5400 H        56 PHE    0.1150
    867 HB2       -77.9080  -11.2120  -36.5800 H        56 PHE   -0.1150
    868 HD1       -81.2460  -11.2360  -35.0620 H        56 PHE    0.1150
    869 HD2       -77.6750   -8.9840  -35.6390 H        56 PHE   -0.1150
    870 HE1       -81.8860   -9.7470  -33.2170 H        56 PHE    0.1150
    871 HE2       -78.3160   -7.4920  -33.7980 H        56 PHE    0.5100
    872 HZ        -80.4260   -7.8670  -32.5860 H        56 PHE   -0.5100
    873 N         -78.2290  -13.6870  -38.1100 N.am     57 ALA   -0.4700
    874 CA        -77.8980  -14.3550  -39.3590 C.3      57 ALA    0.3100
    875 C         -78.7800  -15.5760  -39.5940 C.2      57 ALA    0.0700
    876 O         -79.1580  -15.8720  -40.7280 O.2      57 ALA    0.0900
    877 CB        -76.4270  -14.7520  -39.3740 C.3      57 ALA   -0.2700
    878 HN        -77.4780  -13.5810  -37.4620 H        57 ALA    0.0900
    879 HA        -78.1130  -13.6770  -40.1710 H        57 ALA    0.0900
    880 HB1       -76.2090  -15.4420  -38.5320 H        57 ALA    0.0900
    881 HB2       -75.7910  -13.8490  -39.2660 H        57 ALA    0.5100
    882 HB3       -76.1850  -15.2690  -40.3280 H        57 ALA   -0.5100
    883 N         -79.1070  -16.2830  -38.5170 N.am     58 ILE   -0.4700
    884 CA        -79.9300  -17.4820  -38.6150 C.3      58 ILE    0.3100
    885 C         -81.4070  -17.1220  -38.7500 C.2      58 ILE    0.0700
    886 O         -82.2230  -17.9470  -39.1600 O.2      58 ILE    0.0900
    887 CB        -79.7320  -18.4040  -37.3960 C.3      58 ILE   -0.0900
    888 CG1       -80.2950  -19.7980  -37.6800 C.3      58 ILE    0.0900
    889 CG2       -80.3740  -17.7990  -36.1540 C.3      58 ILE   -0.2700
    890 CD        -80.0870  -20.7800  -36.5500 C.3      58 ILE    0.0900
    891 HN        -78.8060  -16.0290  -37.6020 H        58 ILE    0.0900
    892 HA        -79.6540  -18.0000  -39.5210 H        58 ILE    0.0900
    893 HB        -78.6460  -18.5470  -37.2150 H        58 ILE   -0.1800
    894 HG11      -79.8020  -20.1980  -38.5910 H        58 ILE    0.0900
    895 HG12      -81.3850  -19.7060  -37.8720 H        58 ILE    0.0900
    896 HG21      -81.4810  -17.8230  -36.2440 H        58 ILE   -0.2700
    897 HG22      -80.0510  -16.7420  -36.0380 H        58 ILE    0.0900
    898 HG23      -80.0780  -18.3810  -35.2540 H        58 ILE    0.0900
    899 HD1       -80.7290  -20.5080  -35.6840 H        58 ILE    0.0900
    900 HD2       -79.0250  -20.7620  -36.2230 H        58 ILE    0.5100
    901 HD3       -80.3590  -21.8040  -36.8840 H        58 ILE   -0.5100
    902 N         -81.7440  -15.8810  -38.4110 N.am     59 THR   -0.4700
    903 CA        -83.1180  -15.4020  -38.5160 C.3      59 THR    0.3100
    904 C         -83.4350  -14.9290  -39.9290 C.2      59 THR    0.0700
    905 O         -84.4110  -15.3670  -40.5370 O.2      59 THR    0.0900
    906 CB        -83.3920  -14.2550  -37.5240 C.3      59 THR    0.1400
    907 CG2       -84.7720  -13.6630  -37.7640 C.3      59 THR    0.0900
    908 OG1       -83.3210  -14.7510  -36.1850 O.3      59 THR   -0.6600
    909 HN        -81.0770  -15.2250  -38.0690 H        59 THR    0.4300
    910 HA        -83.7750  -16.2330  -38.3120 H        59 THR   -0.2700
    911 HB        -82.6330  -13.4550  -37.6540 H        59 THR    0.0900
    912 HG1       -82.3950  -14.9500  -36.0240 H        59 THR    0.0900
    913 HG21      -85.5330  -14.4710  -37.8070 H        59 THR    0.0900
    914 HG22      -84.7850  -13.1120  -38.7290 H        59 THR    0.5100
    915 HG23      -85.0360  -12.9710  -36.9350 H        59 THR   -0.5100
    916 N         -82.5990  -14.0360  -40.4530 N.am     60 ILE   -0.4700
    917 CA        -82.7870  -13.5050  -41.7970 C.3      60 ILE    0.3100
    918 C         -82.5740  -14.5900  -42.8470 C.2      60 ILE    0.0700
    919 O         -82.8480  -14.3910  -44.0300 O.2      60 ILE    0.0900
    920 CB        -81.8380  -12.3230  -42.0750 C.3      60 ILE   -0.0900
    921 CG1       -82.2920  -11.5470  -43.3140 C.3      60 ILE    0.0900
    922 CG2       -80.4040  -12.8120  -42.2270 C.3      60 ILE   -0.2700
    923 CD        -81.4370  -10.3450  -43.6320 C.3      60 ILE    0.0900
    924 HN        -81.8080  -13.6920  -39.9510 H        60 ILE    0.0900
    925 HA        -83.8140  -13.1850  -41.8850 H        60 ILE    0.0900
    926 HB        -81.8940  -11.6010  -41.2320 H        60 ILE   -0.1800
    927 HG11      -83.3360  -11.2040  -43.1530 H        60 ILE    0.0900
    928 HG12      -82.2710  -12.2350  -44.1860 H        60 ILE    0.0900
    929 HG21      -80.2930  -13.3840  -43.1730 H        60 ILE   -0.2700
    930 HG22      -80.1390  -13.4790  -41.3780 H        60 ILE    0.0900
    931 HG23      -79.7090  -11.9450  -42.2530 H        60 ILE    0.0900
    932 HD1       -80.4370  -10.6710  -43.9900 H        60 ILE    0.0900
    933 HD2       -81.3020   -9.7250  -42.7200 H        60 ILE    0.5100
    934 HD3       -81.9180   -9.7370  -44.4280 H        60 ILE   -0.5100
    935 N         -82.0790  -15.7450  -42.4060 N.am     61 SER   -0.4700
    936 CA        -81.8890  -16.8840  -43.2930 C.3      61 SER    0.3100
    937 C         -83.2180  -17.3180  -43.8920 C.2      61 SER    0.0700
    938 O         -83.3510  -17.4480  -45.1080 O.2      61 SER    0.0900
    939 CB        -81.2530  -18.0520  -42.5360 C.3      61 SER    0.0500
    940 OG        -81.1080  -19.1830  -43.3760 O.3      61 SER    0.0900
    941 HN        -81.8190  -15.8820  -41.4540 H        61 SER    0.0900
    942 HA        -81.2510  -16.5710  -44.1070 H        61 SER   -0.6600
    943 HB1       -81.8950  -18.3310  -41.6750 H        61 SER    0.4300
    944 HB2       -80.2480  -17.7540  -42.1670 H        61 SER    0.5100
    945 HG1       -81.9640  -19.3170  -43.7900 H        61 SER   -0.5100
    946 N         -84.2060  -17.5360  -43.0280 N.am     62 THR   -0.4700
    947 CA        -85.5340  -17.9310  -43.4710 C.3      62 THR    0.3100
    948 C         -86.3550  -16.7130  -43.8800 C.2      62 THR    0.0700
    949 O         -87.4220  -16.8420  -44.4780 O.2      62 THR    0.0900
    950 CB        -86.2880  -18.7070  -42.3770 C.3      62 THR    0.1400
    951 CG2       -85.5240  -19.9670  -41.9960 C.3      62 THR    0.0900
    952 OG1       -86.4410  -17.8810  -41.2180 O.3      62 THR   -0.6600
    953 HN        -84.0810  -17.4410  -42.0430 H        62 THR    0.4300
    954 HA        -85.4200  -18.5470  -44.3510 H        62 THR   -0.2700
    955 HB        -87.2930  -19.0020  -42.7460 H        62 THR    0.0900
    956 HG1       -86.9430  -17.1130  -41.5050 H        62 THR    0.0900
    957 HG21      -84.5150  -19.7000  -41.6130 H        62 THR    0.0900
    958 HG22      -85.4040  -20.6200  -42.8870 H        62 THR    0.5100
    959 HG23      -86.0720  -20.5160  -41.2020 H        62 THR   -0.5100
    960 N         -85.8490  -15.5260  -43.5550 N.am     63 GLY   -0.4700
    961 CA        -86.5260  -14.2870  -43.8860 C.3      63 GLY    0.3100
    962 C         -87.7180  -14.0230  -42.9910 C.2      63 GLY   -0.0200
    963 O         -88.3210  -14.9500  -42.4520 O.2      63 GLY    0.0900
    964 HN        -84.9830  -15.4360  -43.0690 H        63 GLY    0.0900
    965 HA1       -86.8600  -14.3530  -44.9110 H        63 GLY    0.5100
    966 HA2       -85.8160  -13.4800  -43.7780 H        63 GLY   -0.5100
    967 N         -88.0610  -12.7480  -42.8280 N.am     64 PHE   -0.4700
    968 CA        -89.1940  -12.3590  -41.9970 C.3      64 PHE    0.3100
    969 C         -89.8180  -11.0640  -42.5030 C.2      64 PHE    0.0700
    970 O         -89.4540  -10.5620  -43.5650 O.2      64 PHE    0.0900
    971 CB        -88.7630  -12.2020  -40.5360 C.3      64 PHE   -0.1800
    972 CG        -87.7070  -11.1560  -40.3250 C.ar     64 PHE    0.0900
    973 CD1       -86.3630  -11.4760  -40.4380 C.ar     64 PHE    0.0900
    974 CD2       -88.0560   -9.8520  -40.0130 C.ar     64 PHE    0.0000
    975 CE1       -85.3900  -10.5160  -40.2460 C.ar     64 PHE   -0.1150
    976 CE2       -87.0870   -8.8870  -39.8200 C.ar     64 PHE    0.1150
    977 CZ        -85.7530   -9.2190  -39.9350 C.ar     64 PHE   -0.1150
    978 HN        -87.5610  -12.0040  -43.2630 H        64 PHE    0.1150
    979 HA        -89.9520  -13.1220  -42.0840 H        64 PHE   -0.1150
    980 HB1       -88.3480  -13.1660  -40.1720 H        64 PHE    0.1150
    981 HB2       -89.6420  -11.9090  -39.9240 H        64 PHE   -0.1150
    982 HD1       -86.0740  -12.4870  -40.6810 H        64 PHE    0.1150
    983 HD2       -89.0990   -9.5870  -39.9210 H        64 PHE   -0.1150
    984 HE1       -84.3460  -10.7780  -40.3390 H        64 PHE    0.1150
    985 HE2       -87.3730   -7.8740  -39.5780 H        64 PHE    0.5100
    986 HZ        -84.9930   -8.4680  -39.7830 H        64 PHE   -0.5100
    987 N         -90.7630  -10.5240  -41.7360 N.am     65 CYS   -0.4700
    988 CA        -91.4430   -9.2940  -42.1170 C.3      65 CYS    0.3100
    989 C         -91.2630   -8.2000  -41.0720 C.2      65 CYS    0.0700
    990 O         -91.6820   -8.3470  -39.9260 O.2      65 CYS    0.0900
    991 CB        -92.9340   -9.5520  -42.3540 C.3      65 CYS   -0.1000
    992 SG        -93.2950  -10.6310  -43.7620 S.3      65 CYS    0.0900
    993 HN        -91.0470  -10.9350  -40.8720 H        65 CYS    0.0900
    994 HA        -90.9790   -8.9220  -43.0190 H        65 CYS   -0.0800
    995 HB1       -93.4310   -8.5730  -42.5170 H        65 CYS    0.5100
    996 HB2       -93.3530  -10.0120  -41.4340 H        65 CYS   -0.5100
    997 N         -90.6330   -7.1000  -41.4780 N.am     66 ALA   -0.4700
    998 CA        -90.4080   -5.9670  -40.5900 C.3      66 ALA    0.3100
    999 C         -90.0460   -4.7190  -41.3850 C.2      66 ALA    0.0700
   1000 O         -89.7630   -4.7950  -42.5800 O.2      66 ALA    0.0900
   1001 CB        -89.3180   -6.2890  -39.5810 C.3      66 ALA   -0.2700
   1002 HN        -90.2870   -7.0010  -42.4080 H        66 ALA    0.0900
   1003 HA        -91.3370   -5.7500  -40.0830 H        66 ALA    0.0900
   1004 HB1       -88.3180   -6.1660  -40.0470 H        66 ALA    0.0900
   1005 HB2       -89.4210   -7.3400  -39.2350 H        66 ALA    0.5100
   1006 HB3       -89.3910   -5.6010  -38.7120 H        66 ALA   -0.5100
   1007 N         -90.0530   -3.5680  -40.7170 N.am     67 ALA   -0.4700
   1008 CA        -89.7470   -2.2990  -41.3670 C.3      67 ALA    0.3100
   1009 C         -88.3590   -2.3050  -41.9960 C.2      67 ALA    0.0700
   1010 O         -87.6070   -3.2680  -41.8560 O.2      67 ALA    0.0900
   1011 CB        -89.8790   -1.1510  -40.3770 C.3      67 ALA   -0.2700
   1012 HN        -90.2660   -3.5220  -39.7440 H        67 ALA    0.0900
   1013 HA        -90.4370   -2.1690  -42.1880 H        67 ALA    0.0900
   1014 HB1       -89.1740   -1.2950  -39.5300 H        67 ALA    0.0900
   1015 HB2       -90.9140   -1.1140  -39.9750 H        67 ALA    0.5100
   1016 HB3       -89.6370   -0.1890  -40.8790 H        67 ALA   -0.5100
   1017 N         -88.0220   -1.2220  -42.6920 N.am     68 CYS   -0.4700
   1018 CA        -86.7350   -1.1210  -43.3680 C.3      68 CYS    0.3100
   1019 C         -85.5920   -0.9530  -42.3740 C.2      68 CYS    0.0700
   1020 O         -84.5660   -1.6280  -42.4730 O.2      68 CYS    0.0900
   1021 CB        -86.7440    0.0340  -44.3730 C.3      68 CYS   -0.1000
   1022 SG        -85.3280    0.0560  -45.5010 S.3      68 CYS    0.0900
   1023 HN        -88.6290   -0.4370  -42.7810 H        68 CYS    0.0900
   1024 HA        -86.5490   -2.0570  -43.8750 H        68 CYS   -0.0800
   1025 HB1       -86.7630    0.9860  -43.8020 H        68 CYS    0.5100
   1026 HB2       -87.6770   -0.0360  -44.9710 H        68 CYS   -0.5100
   1027 N         -85.7700   -0.0480  -41.4140 N.am     69 HSE   -0.4700
   1028 CA        -84.7710    0.1630  -40.3740 C.3      69 HSE    0.3100
   1029 C         -84.4820   -1.1290  -39.6220 C.2      69 HSE    0.0700
   1030 O         -83.3420   -1.5880  -39.5700 O.2      69 HSE    0.0900
   1031 CB        -85.2310    1.2450  -39.3930 C.3      69 HSE   -0.0800
   1032 CG        -85.0760    2.6420  -39.9130 C.ar     69 HSE    0.0900
   1033 CD2       -84.0700    3.5350  -39.7730 C.ar     69 HSE    0.0900
   1034 ND1       -86.0440    3.2620  -40.6750 N.ar     69 HSE   -0.7000
   1035 CE1       -85.6360    4.4800  -40.9850 C.ar     69 HSE    0.2200
   1036 NE2       -84.4420    4.6730  -40.4510 N.ar     69 HSE    0.2500
   1037 HN        -86.5870    0.5200  -41.3630 H        69 HSE    0.1300
   1038 HA        -83.8480    0.4590  -40.8530 H        69 HSE   -0.3600
   1039 HB1       -84.6360    1.1540  -38.4600 H        69 HSE    0.3200
   1040 HB2       -86.3030    1.0790  -39.1590 H        69 HSE   -0.0500
   1041 HD2       -83.1310    3.4360  -39.2440 H        69 HSE    0.0900
   1042 HE1       -86.1730    5.2190  -41.5780 H        69 HSE    0.5100
   1043 HE2       -83.8880    5.5030  -40.5200 H        69 HSE   -0.5100
   1044 N         -85.5280   -1.7180  -39.0480 N.am     70 GLY   -0.4700
   1045 CA        -85.3940   -2.9510  -38.2970 C.3      70 GLY    0.3100
   1046 C         -84.7620   -4.0680  -39.1020 C.2      70 GLY   -0.0200
   1047 O         -83.9570   -4.8370  -38.5830 O.2      70 GLY    0.0900
   1048 HN        -86.4480   -1.3390  -39.1080 H        70 GLY    0.0900
   1049 HA1       -86.3820   -3.2580  -37.9850 H        70 GLY    0.5100
   1050 HA2       -84.7770   -2.7480  -37.4330 H        70 GLY   -0.5100
   1051 N         -85.1260   -4.1580  -40.3800 N.am     71 CYS   -0.4700
   1052 CA        -84.6060   -5.2090  -41.2470 C.3      71 CYS    0.3100
   1053 C         -83.1380   -4.9870  -41.5960 C.2      71 CYS    0.0700
   1054 O         -82.3160   -5.8950  -41.4640 O.2      71 CYS    0.0900
   1055 CB        -85.4400   -5.3140  -42.5280 C.3      71 CYS   -0.1000
   1056 SG        -84.9080   -6.6240  -43.6540 S.3      71 CYS    0.0900
   1057 HN        -85.7640   -3.5160  -40.7970 H        71 CYS    0.0900
   1058 HA        -84.6410   -6.1400  -40.7000 H        71 CYS   -0.0800
   1059 HB1       -85.3830   -4.3400  -43.0570 H        71 CYS    0.5100
   1060 HB2       -86.4960   -5.4960  -42.2400 H        71 CYS   -0.5100
   1061 N         -82.8110   -3.7770  -42.0410 N.am     72 LEU   -0.4700
   1062 CA        -81.4400   -3.4460  -42.4110 C.3      72 LEU    0.3100
   1063 C         -80.4780   -3.6310  -41.2430 C.2      72 LEU    0.0700
   1064 O         -79.3340   -4.0370  -41.4310 O.2      72 LEU    0.0900
   1065 CB        -81.3510   -2.0140  -42.9440 C.3      72 LEU   -0.1800
   1066 CG        -81.9290   -1.7680  -44.3360 C.3      72 LEU    0.0900
   1067 CD1       -81.7880   -0.3040  -44.7200 C.3      72 LEU    0.0900
   1068 CD2       -81.2480   -2.6610  -45.3610 C.3      72 LEU   -0.0900
   1069 HN        -83.4830   -3.0490  -42.1430 H        72 LEU    0.0900
   1070 HA        -81.1180   -4.1470  -43.1660 H        72 LEU   -0.2700
   1071 HB1       -80.2790   -1.7260  -42.9660 H        72 LEU    0.0900
   1072 HB2       -81.8880   -1.3540  -42.2320 H        72 LEU    0.0900
   1073 HG        -83.0040   -2.0500  -44.3440 H        72 LEU    0.0900
   1074 HD11      -80.7200   -0.0580  -44.9000 H        72 LEU   -0.2700
   1075 HD12      -82.1670    0.3410  -43.8980 H        72 LEU    0.0900
   1076 HD13      -82.3610   -0.0990  -45.6500 H        72 LEU    0.0900
   1077 HD21      -81.5460   -3.7200  -45.2040 H        72 LEU    0.0900
   1078 HD22      -80.1440   -2.5840  -45.2560 H        72 LEU    0.5100
   1079 HD23      -81.5480   -2.3560  -46.3870 H        72 LEU   -0.5100
   1080 N         -80.9450   -3.3280  -40.0350 N.am     73 PHE   -0.4700
   1081 CA        -80.1320   -3.5030  -38.8410 C.3      73 PHE    0.3100
   1082 C         -79.7790   -4.9710  -38.6330 C.2      73 PHE    0.0700
   1083 O         -78.6130   -5.3220  -38.4730 O.2      73 PHE    0.0900
   1084 CB        -80.8570   -2.9610  -37.6070 C.3      73 PHE   -0.1800
   1085 CG        -80.1570   -3.2660  -36.3150 C.ar     73 PHE    0.0900
   1086 CD1       -79.0990   -2.4820  -35.8830 C.ar     73 PHE    0.0900
   1087 CD2       -80.5540   -4.3390  -35.5320 C.ar     73 PHE    0.0000
   1088 CE1       -78.4510   -2.7600  -34.6940 C.ar     73 PHE   -0.1150
   1089 CE2       -79.9090   -4.6230  -34.3430 C.ar     73 PHE    0.1150
   1090 CZ        -78.8570   -3.8330  -33.9220 C.ar     73 PHE   -0.1150
   1091 HN        -81.8660   -2.9720  -39.8940 H        73 PHE    0.1150
   1092 HA        -79.2010   -2.9770  -38.9910 H        73 PHE   -0.1150
   1093 HB1       -81.8700   -3.4130  -37.5480 H        73 PHE    0.1150
   1094 HB2       -80.9360   -1.8550  -37.6850 H        73 PHE   -0.1150
   1095 HD1       -78.7770   -1.6430  -36.4830 H        73 PHE    0.1150
   1096 HD2       -81.3770   -4.9600  -35.8550 H        73 PHE   -0.1150
   1097 HE1       -77.6270   -2.1410  -34.3680 H        73 PHE    0.1150
   1098 HE2       -80.2270   -5.4630  -33.7420 H        73 PHE    0.5100
   1099 HZ        -78.3530   -4.0520  -32.9930 H        73 PHE   -0.5100
   1100 N         -80.7980   -5.8230  -38.6420 N.am     74 ILE   -0.4700
   1101 CA        -80.6110   -7.2560  -38.4580 C.3      74 ILE    0.3100
   1102 C         -79.8400   -7.8640  -39.6280 C.2      74 ILE    0.0700
   1103 O         -79.4420   -9.0280  -39.5920 O.2      74 ILE    0.0900
   1104 CB        -81.9640   -7.9750  -38.2970 C.3      74 ILE   -0.0900
   1105 CG1       -82.8000   -7.3040  -37.2080 C.3      74 ILE    0.0900
   1106 CG2       -81.7650   -9.4490  -37.9740 C.3      74 ILE   -0.2700
   1107 CD        -84.1500   -7.9510  -36.9860 C.3      74 ILE    0.0900
   1108 HN        -81.7390   -5.5190  -38.7750 H        74 ILE    0.0900
   1109 HA        -80.0040   -7.4020  -37.5760 H        74 ILE    0.0900
   1110 HB        -82.5430   -7.8830  -39.2410 H        74 ILE   -0.1800
   1111 HG11      -82.9600   -6.2420  -37.4920 H        74 ILE    0.0900
   1112 HG12      -82.2300   -7.3390  -36.2560 H        74 ILE    0.0900
   1113 HG21      -81.0490   -9.5620  -37.1320 H        74 ILE   -0.2700
   1114 HG22      -81.3570   -9.9790  -38.8610 H        74 ILE    0.0900
   1115 HG23      -82.7340   -9.9060  -37.6780 H        74 ILE    0.0900
   1116 HD1       -84.0220   -8.9490  -36.5140 H        74 ILE    0.0900
   1117 HD2       -84.6710   -8.0840  -37.9580 H        74 ILE    0.5100
   1118 HD3       -84.7670   -7.3170  -36.3140 H        74 ILE   -0.5100
   1119 N         -79.6170   -7.0620  -40.6670 N.am     75 ALA   -0.4700
   1120 CA        -78.9510   -7.5450  -41.8690 C.3      75 ALA    0.3100
   1121 C         -77.5660   -6.9350  -42.0540 C.2      75 ALA    0.0700
   1122 O         -76.7130   -7.5100  -42.7290 O.2      75 ALA    0.0900
   1123 CB        -79.8140   -7.2750  -43.0930 C.3      75 ALA   -0.2700
   1124 HN        -79.8940   -6.1040  -40.6700 H        75 ALA    0.0900
   1125 HA        -78.7790   -8.6050  -41.7550 H        75 ALA    0.0900
   1126 HB1       -79.8470   -6.1840  -43.3040 H        75 ALA    0.0900
   1127 HB2       -80.8500   -7.6320  -42.9120 H        75 ALA    0.5100
   1128 HB3       -79.3880   -7.7950  -43.9780 H        75 ALA   -0.5100
   1129 N         -77.3420   -5.7710  -41.4500 N.am     76 CYS   -0.4700
   1130 CA        -76.0800   -5.0600  -41.6120 C.3      76 CYS    0.3100
   1131 C         -75.2850   -4.9790  -40.3140 C.2      76 CYS    0.0700
   1132 O         -74.1950   -4.4100  -40.2800 O.2      76 CYS    0.0900
   1133 CB        -76.3230   -3.6520  -42.1650 C.3      76 CYS   -0.1100
   1134 SG        -77.1170   -3.6170  -43.7870 S.3      76 CYS    0.0900
   1135 HN        -78.0230   -5.3360  -40.8660 H        76 CYS    0.0900
   1136 HA        -75.4600   -5.6280  -42.2910 H        76 CYS   -0.2300
   1137 HB1       -75.3430   -3.1350  -42.2320 H        76 CYS    0.1600
   1138 HB2       -76.9590   -3.1030  -41.4400 H        76 CYS    0.5100
   1139 HG1       -78.2930   -4.0440  -43.3490 H        76 CYS   -0.5100
   1140 N         -75.8320   -5.5490  -39.2430 N.am     77 PHE   -0.4700
   1141 CA        -75.1540   -5.5410  -37.9550 C.3      77 PHE    0.3100
   1142 C         -73.8570   -6.3390  -38.0150 C.2      77 PHE    0.0700
   1143 O         -72.8520   -5.9540  -37.4190 O.2      77 PHE    0.0900
   1144 CB        -76.0630   -6.0960  -36.8550 C.3      77 PHE   -0.1800
   1145 CG        -75.4250   -6.1140  -35.4960 C.ar     77 PHE    0.0900
   1146 CD1       -75.3400   -4.9560  -34.7400 C.ar     77 PHE    0.0900
   1147 CD2       -74.9080   -7.2880  -34.9730 C.ar     77 PHE    0.0000
   1148 CE1       -74.7510   -4.9670  -33.4890 C.ar     77 PHE   -0.1150
   1149 CE2       -74.3170   -7.3060  -33.7210 C.ar     77 PHE    0.1150
   1150 CZ        -74.2400   -6.1440  -32.9790 C.ar     77 PHE   -0.1150
   1151 HN        -76.7200   -6.0020  -39.2740 H        77 PHE    0.1150
   1152 HA        -74.8750   -4.5220  -37.7310 H        77 PHE   -0.1150
   1153 HB1       -76.3410   -7.1440  -37.1010 H        77 PHE    0.1150
   1154 HB2       -76.9760   -5.4670  -36.7810 H        77 PHE   -0.1150
   1155 HD1       -75.7380   -4.0320  -35.1330 H        77 PHE    0.1150
   1156 HD2       -74.9660   -8.2010  -35.5500 H        77 PHE   -0.1150
   1157 HE1       -74.6920   -4.0570  -32.9120 H        77 PHE    0.1150
   1158 HE2       -73.9180   -8.2280  -33.3240 H        77 PHE    0.5100
   1159 HZ        -73.7790   -6.1550  -32.0030 H        77 PHE   -0.5100
   1160 N         -73.8850   -7.4530  -38.7400 N.am     78 VAL   -0.4700
   1161 CA        -72.7070   -8.2950  -38.8920 C.3      78 VAL    0.3100
   1162 C         -71.6050   -7.5560  -39.6420 C.2      78 VAL    0.0700
   1163 O         -70.4200   -7.8280  -39.4570 O.2      78 VAL    0.0900
   1164 CB        -73.0400   -9.6070  -39.6290 C.3      78 VAL   -0.0900
   1165 CG1       -73.5380   -9.3150  -41.0370 C.3      78 VAL    0.0900
   1166 CG2       -71.8240  -10.5220  -39.6670 C.3      78 VAL   -0.2700
   1167 HN        -74.7090   -7.7600  -39.2100 H        78 VAL    0.0900
   1168 HA        -72.3250   -8.5100  -37.9050 H        78 VAL    0.0900
   1169 HB        -73.8230  -10.1580  -39.0670 H        78 VAL    0.0900
   1170 HG11      -72.7050   -8.9360  -41.6660 H        78 VAL   -0.2700
   1171 HG12      -74.3360   -8.5430  -41.0020 H        78 VAL    0.0900
   1172 HG13      -73.9380  -10.2440  -41.4980 H        78 VAL    0.0900
   1173 HG21      -71.3910  -10.6250  -38.6480 H        78 VAL    0.0900
   1174 HG22      -71.0500  -10.0960  -40.3400 H        78 VAL    0.5100
   1175 HG23      -72.1190  -11.5300  -40.0280 H        78 VAL   -0.5100
   1176 N         -72.0020   -6.6100  -40.4900 N.am     79 LEU   -0.4700
   1177 CA        -71.0480   -5.8050  -41.2360 C.3      79 LEU    0.3100
   1178 C         -70.2900   -4.8730  -40.3000 C.2      79 LEU    0.0700
   1179 O         -69.1470   -4.5050  -40.5630 O.2      79 LEU    0.0900
   1180 CB        -71.7590   -4.9950  -42.3230 C.3      79 LEU   -0.1800
   1181 CG        -72.4930   -5.7930  -43.4020 C.3      79 LEU    0.0900
   1182 CD1       -73.2170   -4.8590  -44.3610 C.3      79 LEU    0.0900
   1183 CD2       -71.5260   -6.6960  -44.1540 C.3      79 LEU   -0.0900
   1184 HN        -72.9660   -6.4110  -40.6500 H        79 LEU    0.0900
   1185 HA        -70.3240   -6.4720  -41.6790 H        79 LEU   -0.2700
   1186 HB1       -70.9980   -4.3630  -42.8260 H        79 LEU    0.0900
   1187 HB2       -72.5020   -4.3370  -41.8240 H        79 LEU    0.0900
   1188 HG        -73.2300   -6.4700  -42.9210 H        79 LEU    0.0900
   1189 HD11      -72.4900   -4.1810  -44.8560 H        79 LEU   -0.2700
   1190 HD12      -73.9540   -4.2430  -43.8040 H        79 LEU    0.0900
   1191 HD13      -73.7390   -5.4510  -45.1430 H        79 LEU    0.0900
   1192 HD21      -71.0450   -7.4100  -43.4530 H        79 LEU    0.0900
   1193 HD22      -70.7330   -6.0840  -44.6360 H        79 LEU    0.5100
   1194 HD23      -72.0730   -7.2740  -44.9290 H        79 LEU   -0.5100
   1195 N         -70.9390   -4.4980  -39.2000 N.am     80 VAL   -0.4700
   1196 CA        -70.3330   -3.6230  -38.2070 C.3      80 VAL    0.3100
   1197 C         -69.2360   -4.3470  -37.4380 C.2      80 VAL    0.0700
   1198 O         -68.0780   -3.9310  -37.4510 O.2      80 VAL    0.0900
   1199 CB        -71.3850   -3.0890  -37.2150 C.3      80 VAL   -0.0900
   1200 CG1       -70.7220   -2.2320  -36.1460 C.3      80 VAL    0.0900
   1201 CG2       -72.4560   -2.2990  -37.9510 C.3      80 VAL   -0.2700
   1202 HN        -71.8700   -4.7990  -39.0070 H        80 VAL    0.0900
   1203 HA        -69.8640   -2.8040  -38.7290 H        80 VAL    0.0900
   1204 HB        -71.9030   -3.9440  -36.7310 H        80 VAL    0.0900
   1205 HG11      -70.2050   -1.3680  -36.6160 H        80 VAL   -0.2700
   1206 HG12      -69.9710   -2.8330  -35.5900 H        80 VAL    0.0900
   1207 HG13      -71.4890   -1.8460  -35.4400 H        80 VAL    0.0900
   1208 HG21      -72.9660   -2.9480  -38.6940 H        80 VAL    0.0900
   1209 HG22      -71.9930   -1.4430  -38.4870 H        80 VAL    0.5100
   1210 HG23      -73.2130   -1.9240  -37.2300 H        80 VAL   -0.5100
   1211 N         -69.6020   -5.4390  -36.7700 N.am     81 LEU   -0.4700
   1212 CA        -68.6490   -6.2290  -36.0010 C.3      81 LEU    0.3100
   1213 C         -67.4250   -6.5870  -36.8340 C.2      81 LEU    0.0700
   1214 O         -66.2910   -6.4940  -36.3630 O.2      81 LEU    0.0900
   1215 CB        -69.3090   -7.5090  -35.4770 C.3      81 LEU   -0.1800
   1216 CG        -70.5640   -7.3240  -34.6240 C.3      81 LEU    0.0900
   1217 CD1       -71.0310   -8.6590  -34.0670 C.3      81 LEU    0.0900
   1218 CD2       -70.3040   -6.3360  -33.5000 C.3      81 LEU   -0.0900
   1219 HN        -70.5450   -5.7630  -36.7640 H        81 LEU    0.0900
   1220 HA        -68.2990   -5.6250  -35.1790 H        81 LEU   -0.2700
   1221 HB1       -68.5590   -8.0530  -34.8670 H        81 LEU    0.0900
   1222 HB2       -69.5820   -8.1330  -36.3540 H        81 LEU    0.0900
   1223 HG        -71.3710   -6.8810  -35.2470 H        81 LEU    0.0900
   1224 HD11      -70.2350   -9.1100  -33.4360 H        81 LEU   -0.2700
   1225 HD12      -71.2590   -9.3580  -34.9010 H        81 LEU    0.0900
   1226 HD13      -71.9390   -8.5120  -33.4430 H        81 LEU    0.0900
   1227 HD21      -70.0110   -5.3490  -33.9190 H        81 LEU    0.0900
   1228 HD22      -69.4780   -6.7050  -32.8540 H        81 LEU    0.5100
   1229 HD23      -71.2250   -6.2030  -32.8910 H        81 LEU   -0.5100
   1230 N         -67.6580   -6.9910  -38.0790 N.am     82 ALA   -0.4700
   1231 CA        -66.5750   -7.3470  -38.9840 C.3      82 ALA    0.3100
   1232 C         -65.7270   -6.1310  -39.3400 C.2      82 ALA    0.0700
   1233 O         -64.5080   -6.2290  -39.4680 O.2      82 ALA    0.0900
   1234 CB        -67.1280   -7.9990  -40.2430 C.3      82 ALA   -0.2700
   1235 HN        -68.5820   -7.0680  -38.4470 H        82 ALA    0.0900
   1236 HA        -65.9150   -8.0280  -38.4660 H        82 ALA    0.0900
   1237 HB1       -67.8130   -7.2980  -40.7660 H        82 ALA    0.0900
   1238 HB2       -67.6950   -8.9160  -39.9760 H        82 ALA    0.5100
   1239 HB3       -66.2950   -8.2610  -40.9310 H        82 ALA   -0.5100
   1240 N         -66.3770   -4.9810  -39.4980 N.am     83 GLN   -0.4700
   1241 CA        -65.6760   -3.7510  -39.8400 C.3      83 GLN    0.3100
   1242 C         -64.8540   -3.2380  -38.6670 C.2      83 GLN    0.0700
   1243 O         -63.7510   -2.7260  -38.8460 O.2      83 GLN    0.0900
   1244 CB        -66.6620   -2.6740  -40.2980 C.3      83 GLN   -0.1800
   1245 CG        -66.0020   -1.3700  -40.7180 C.3      83 GLN    0.0900
   1246 CD        -65.0960   -1.5220  -41.9260 C.2      83 GLN    0.0900
   1247 NE2       -64.9860   -2.6220  -42.4960 N.am     83 GLN   -0.1800
   1248 OE1       -64.4570   -0.4480  -42.3290 O.2      83 GLN    0.0900
   1249 HN        -67.3660   -4.9090  -39.3910 H        83 GLN    0.0900
   1250 HA        -64.9740   -3.9760  -40.6270 H        83 GLN    0.5500
   1251 HB1       -67.3630   -2.4610  -39.4630 H        83 GLN   -0.5500
   1252 HB2       -67.2390   -3.0690  -41.1610 H        83 GLN   -0.6200
   1253 HG1       -65.3950   -0.9860  -39.8710 H        83 GLN    0.3200
   1254 HG2       -66.7930   -0.6290  -40.9640 H        83 GLN    0.3000
   1255 HE21      -64.2810   -2.7570  -43.1930 H        83 GLN    0.5100
   1256 HE22      -65.6020   -3.3740  -42.2560 H        83 GLN   -0.5100
   1257 N         -65.3960   -3.3710  -37.4610 N.am     84 SER   -0.4700
   1258 CA        -64.6700   -2.9940  -36.2590 C.3      84 SER    0.3100
   1259 C         -63.3860   -3.8030  -36.1680 C.2      84 SER    0.0700
   1260 O         -62.3090   -3.2580  -35.9260 O.2      84 SER    0.0900
   1261 CB        -65.5300   -3.2290  -35.0150 C.3      84 SER    0.0500
   1262 OG        -64.8180   -2.9020  -33.8340 O.3      84 SER    0.0900
   1263 HN        -66.3150   -3.7320  -37.3270 H        84 SER    0.0900
   1264 HA        -64.4050   -1.9500  -36.3410 H        84 SER   -0.6600
   1265 HB1       -65.8260   -4.2980  -34.9640 H        84 SER    0.4300
   1266 HB2       -66.4400   -2.5940  -35.0670 H        84 SER    0.5100
   1267 HG1       -65.4190   -3.0740  -33.1060 H        84 SER   -0.5100
   1268 N         -63.5080   -5.1120  -36.3790 N.am     85 SER   -0.4700
   1269 CA        -62.3630   -6.0090  -36.3570 C.3      85 SER    0.3100
   1270 C         -61.3080   -5.5810  -37.3670 C.2      85 SER    0.0700
   1271 O         -60.1160   -5.7990  -37.1670 O.2      85 SER    0.0900
   1272 CB        -62.8030   -7.4500  -36.6340 C.3      85 SER    0.0500
   1273 OG        -63.6880   -7.9130  -35.6300 O.3      85 SER    0.0900
   1274 HN        -64.3910   -5.5370  -36.5620 H        85 SER    0.0900
   1275 HA        -61.9010   -5.9390  -35.3830 H        85 SER   -0.6600
   1276 HB1       -61.9120   -8.1120  -36.6550 H        85 SER    0.4300
   1277 HB2       -63.3220   -7.4970  -37.6140 H        85 SER    0.5100
   1278 HG1       -63.7900   -8.8550  -35.7820 H        85 SER   -0.5100
   1279 N         -61.7520   -4.9660  -38.4600 N.am     86 ILE   -0.4700
   1280 CA        -60.8360   -4.4550  -39.4710 C.3      86 ILE    0.3100
   1281 C         -59.9470   -3.3700  -38.8800 C.2      86 ILE    0.0700
   1282 O         -58.7460   -3.3220  -39.1440 O.2      86 ILE    0.0900
   1283 CB        -61.5900   -3.8820  -40.6810 C.3      86 ILE   -0.0900
   1284 CG1       -62.3110   -4.9970  -41.4380 C.3      86 ILE    0.0900
   1285 CG2       -60.6330   -3.1520  -41.6090 C.3      86 ILE   -0.2700
   1286 CD        -61.3730   -5.9790  -42.0980 C.3      86 ILE    0.0900
   1287 HN        -62.7230   -4.8290  -38.6360 H        86 ILE    0.0900
   1288 HA        -60.2000   -5.2710  -39.7820 H        86 ILE    0.0900
   1289 HB        -62.3710   -3.1750  -40.3260 H        86 ILE   -0.1800
   1290 HG11      -62.9500   -4.5380  -42.2210 H        86 ILE    0.0900
   1291 HG12      -62.9570   -5.5500  -40.7240 H        86 ILE    0.0900
   1292 HG21      -59.7540   -3.7930  -41.8340 H        86 ILE   -0.2700
   1293 HG22      -60.2740   -2.2180  -41.1260 H        86 ILE    0.0900
   1294 HG23      -61.1450   -2.9060  -42.5640 H        86 ILE    0.0900
   1295 HD1       -60.8590   -6.5940  -41.3280 H        86 ILE    0.0900
   1296 HD2       -60.6040   -5.4310  -42.6850 H        86 ILE    0.5100
   1297 HD3       -61.9440   -6.6560  -42.7690 H        86 ILE   -0.5100
   1298 N         -60.5470   -2.4990  -38.0750 N.am     87 PHE   -0.4700
   1299 CA        -59.8140   -1.4200  -37.4280 C.3      87 PHE    0.3100
   1300 C         -58.8540   -1.9530  -36.3690 C.2      87 PHE    0.0700
   1301 O         -57.6980   -1.5360  -36.2950 O.2      87 PHE    0.0900
   1302 CB        -60.7810   -0.4200  -36.7930 C.3      87 PHE   -0.1800
   1303 CG        -61.6750    0.2710  -37.7790 C.ar     87 PHE    0.0900
   1304 CD1       -63.0400    0.0290  -37.7860 C.ar     87 PHE    0.0900
   1305 CD2       -61.1530    1.1660  -38.7000 C.ar     87 PHE    0.0000
   1306 CE1       -63.8650    0.6670  -38.6930 C.ar     87 PHE   -0.1150
   1307 CE2       -61.9720    1.8050  -39.6090 C.ar     87 PHE    0.1150
   1308 CZ        -63.3310    1.5560  -39.6060 C.ar     87 PHE   -0.1150
   1309 HN        -61.5240   -2.5440  -37.8780 H        87 PHE    0.1150
   1310 HA        -59.2060   -0.9320  -38.1760 H        87 PHE   -0.1150
   1311 HB1       -60.2000    0.3680  -36.2670 H        87 PHE    0.1150
   1312 HB2       -61.4380   -0.9530  -36.0720 H        87 PHE   -0.1150
   1313 HD1       -63.4630   -0.6670  -37.0760 H        87 PHE    0.1150
   1314 HD2       -60.0910    1.3650  -38.7070 H        87 PHE   -0.1150
   1315 HE1       -64.9270    0.4700  -38.6880 H        87 PHE    0.1150
   1316 HE2       -61.5510    2.4990  -40.3230 H        87 PHE    0.5100
   1317 HZ        -63.9750    2.0550  -40.3160 H        87 PHE   -0.5100
   1318 N         -59.3430   -2.8800  -35.5500 N.am     88 SER   -0.4700
   1319 CA        -58.5350   -3.4820  -34.4980 C.3      88 SER    0.3100
   1320 C         -57.3160   -4.1970  -35.0660 C.2      88 SER    0.0700
   1321 O         -56.1830   -3.9090  -34.6830 O.2      88 SER    0.0900
   1322 CB        -59.3770   -4.4570  -33.6720 C.3      88 SER    0.0500
   1323 OG        -60.4560   -3.7870  -33.0430 O.3      88 SER    0.0900
   1324 HN        -60.2830   -3.2050  -35.6200 H        88 SER    0.0900
   1325 HA        -58.1560   -2.6890  -33.8710 H        88 SER   -0.6600
   1326 HB1       -58.7430   -4.9240  -32.8880 H        88 SER    0.4300
   1327 HB2       -59.7880   -5.2490  -34.3340 H        88 SER    0.5100
   1328 HG1       -61.0630   -3.5450  -33.7460 H        88 SER   -0.5100
   1329 N         -57.5500   -5.1300  -35.9880 N.am     89 LEU   -0.4700
   1330 CA        -56.4670   -5.8940  -36.5930 C.3      89 LEU    0.3100
   1331 C         -55.4450   -4.9810  -37.2590 C.2      89 LEU    0.0700
   1332 O         -54.2480   -5.2680  -37.2560 O.2      89 LEU    0.0900
   1333 CB        -57.0120   -6.9020  -37.6080 C.3      89 LEU   -0.1800
   1334 CG        -57.9230   -8.0010  -37.0590 C.3      89 LEU    0.0900
   1335 CD1       -58.3170   -8.9640  -38.1660 C.3      89 LEU    0.0900
   1336 CD2       -57.2470   -8.7460  -35.9230 C.3      89 LEU   -0.0900
   1337 HN        -58.4710   -5.3440  -36.3030 H        89 LEU    0.0900
   1338 HA        -55.9390   -6.4070  -35.8040 H        89 LEU   -0.2700
   1339 HB1       -56.1450   -7.3930  -38.0970 H        89 LEU    0.0900
   1340 HB2       -57.5860   -6.3370  -38.3730 H        89 LEU    0.0900
   1341 HG        -58.8370   -7.5410  -36.6270 H        89 LEU    0.0900
   1342 HD11      -57.4140   -9.2990  -38.7190 H        89 LEU   -0.2700
   1343 HD12      -59.0030   -8.4600  -38.8790 H        89 LEU    0.0900
   1344 HD13      -58.8180   -9.8560  -37.7310 H        89 LEU    0.0900
   1345 HD21      -57.0050   -8.0430  -35.0960 H        89 LEU    0.0900
   1346 HD22      -56.3030   -9.2080  -36.2830 H        89 LEU    0.5100
   1347 HD23      -57.9250   -9.5350  -35.5320 H        89 LEU   -0.5100
   1348 N         -55.9230   -3.8780  -37.8300 N.am     90 LEU   -0.4700
   1349 CA        -55.0420   -2.9120  -38.4690 C.3      90 LEU    0.3100
   1350 C         -54.2400   -2.1710  -37.4070 C.2      90 LEU    0.0700
   1351 O         -53.0590   -1.8830  -37.5920 O.2      90 LEU    0.0900
   1352 CB        -55.8520   -1.9230  -39.3100 C.3      90 LEU   -0.1800
   1353 CG        -55.1720   -1.3310  -40.5500 C.3      90 LEU    0.0900
   1354 CD1       -56.1490   -0.4620  -41.3290 C.3      90 LEU    0.0900
   1355 CD2       -53.9240   -0.5400  -40.1860 C.3      90 LEU   -0.0900
   1356 HN        -56.8980   -3.6670  -37.8470 H        90 LEU    0.0900
   1357 HA        -54.3460   -3.4530  -39.0920 H        90 LEU   -0.2700
   1358 HB1       -56.1390   -1.0770  -38.6500 H        90 LEU    0.0900
   1359 HB2       -56.7710   -2.4450  -39.6490 H        90 LEU    0.0900
   1360 HG        -54.8120   -2.1550  -41.2020 H        90 LEU    0.0900
   1361 HD11      -56.5110    0.3720  -40.6900 H        90 LEU   -0.2700
   1362 HD12      -57.0230   -1.0690  -41.6480 H        90 LEU    0.0900
   1363 HD13      -55.6460   -0.0320  -42.2210 H        90 LEU    0.0900
   1364 HD21      -53.1240   -1.2280  -39.8400 H        90 LEU    0.0900
   1365 HD22      -54.1550    0.1750  -39.3680 H        90 LEU    0.5100
   1366 HD23      -53.5550    0.0150  -41.0750 H        90 LEU   -0.5100
   1367 N         -54.8920   -1.8680  -36.2870 N.am     91 ALA   -0.4700
   1368 CA        -54.2340   -1.2020  -35.1720 C.3      91 ALA    0.3100
   1369 C         -53.1030   -2.0630  -34.6230 C.2      91 ALA    0.0700
   1370 O         -51.9610   -1.6180  -34.5270 O.2      91 ALA    0.0900
   1371 CB        -55.2400   -0.8840  -34.0760 C.3      91 ALA   -0.2700
   1372 HN        -55.8560   -2.0830  -36.1610 H        91 ALA    0.0900
   1373 HA        -53.7820   -0.2940  -35.5430 H        91 ALA    0.0900
   1374 HB1       -55.7080   -1.8200  -33.7040 H        91 ALA    0.0900
   1375 HB2       -56.0370   -0.2220  -34.4750 H        91 ALA    0.5100
   1376 HB3       -54.7280   -0.3830  -33.2270 H        91 ALA   -0.5100
   1377 N         -53.4300   -3.3050  -34.2710 N.am     92 ILE   -0.4700
   1378 CA        -52.4410   -4.2490  -33.7650 C.3      92 ILE    0.3100
   1379 C         -51.2610   -4.3660  -34.7200 C.2      92 ILE    0.0700
   1380 O         -50.1100   -4.4560  -34.2950 O.2      92 ILE    0.0900
   1381 CB        -53.0540   -5.6440  -33.5620 C.3      92 ILE   -0.0900
   1382 CG1       -54.2540   -5.5680  -32.6180 C.3      92 ILE    0.0900
   1383 CG2       -52.0100   -6.6120  -33.0270 C.3      92 ILE   -0.2700
   1384 CD        -54.9210   -6.9040  -32.3710 C.3      92 ILE    0.0900
   1385 HN        -54.3650   -3.6440  -34.3380 H        92 ILE    0.0900
   1386 HA        -52.0670   -3.8660  -32.8270 H        92 ILE    0.0900
   1387 HB        -53.4420   -6.0210  -34.5310 H        92 ILE   -0.1800
   1388 HG11      -55.0040   -4.8750  -33.0550 H        92 ILE    0.0900
   1389 HG12      -53.9120   -5.1580  -31.6440 H        92 ILE    0.0900
   1390 HG21      -51.6180   -6.2510  -32.0520 H        92 ILE   -0.2700
   1391 HG22      -51.1630   -6.6890  -33.7420 H        92 ILE    0.0900
   1392 HG23      -52.4650   -7.6150  -32.8760 H        92 ILE    0.0900
   1393 HD1       -54.2600   -7.5540  -31.7570 H        92 ILE    0.0900
   1394 HD2       -55.1200   -7.4130  -33.3390 H        92 ILE    0.5100
   1395 HD3       -55.8780   -6.7560  -31.8240 H        92 ILE   -0.5100
   1396 N         -51.5540   -4.3650  -36.0190 N.am     93 ALA   -0.4700
   1397 CA        -50.5130   -4.4350  -37.0320 C.3      93 ALA    0.3100
   1398 C         -49.5470   -3.2660  -36.8920 C.2      93 ALA    0.0700
   1399 O         -48.3310   -3.4530  -36.8490 O.2      93 ALA    0.0900
   1400 CB        -51.1300   -4.4520  -38.4230 C.3      93 ALA   -0.2700
   1401 HN        -52.4920   -4.3170  -36.3530 H        93 ALA    0.0900
   1402 HA        -49.9400   -5.3350  -36.8640 H        93 ALA    0.0900
   1403 HB1       -51.5730   -3.4600  -38.6570 H        93 ALA    0.0900
   1404 HB2       -51.9320   -5.2200  -38.4720 H        93 ALA    0.5100
   1405 HB3       -50.3490   -4.6790  -39.1810 H        93 ALA   -0.5100
   1406 N         -50.0960   -2.0570  -36.8130 N.am     94 ILE   -0.4700
   1407 CA        -49.2870   -0.8560  -36.6520 C.3      94 ILE    0.3100
   1408 C         -48.5940   -0.8580  -35.2970 C.2      94 ILE    0.0700
   1409 O         -47.4490   -0.4300  -35.1700 O.2      94 ILE    0.0900
   1410 CB        -50.1370    0.4190  -36.7840 C.3      94 ILE   -0.0900
   1411 CG1       -50.8850    0.4280  -38.1190 C.3      94 ILE    0.0900
   1412 CG2       -49.2640    1.6600  -36.6470 C.3      94 ILE   -0.2700
   1413 CD        -51.7620    1.6460  -38.3200 C.3      94 ILE    0.0900
   1414 HN        -51.0810   -1.9190  -36.8610 H        94 ILE    0.0900
   1415 HA        -48.5200   -0.8710  -37.4110 H        94 ILE    0.0900
   1416 HB        -50.9140    0.4270  -35.9910 H        94 ILE   -0.1800
   1417 HG11      -51.5230   -0.4790  -38.1730 H        94 ILE    0.0900
   1418 HG12      -50.1380    0.3920  -38.9410 H        94 ILE    0.0900
   1419 HG21      -48.4860    1.6690  -37.4410 H        94 ILE   -0.2700
   1420 HG22      -48.7600    1.6610  -35.6570 H        94 ILE    0.0900
   1421 HG23      -49.8870    2.5740  -36.7510 H        94 ILE    0.0900
   1422 HD1       -51.1330    2.5500  -38.4690 H        94 ILE    0.0900
   1423 HD2       -52.4030    1.8030  -37.4260 H        94 ILE    0.5100
   1424 HD3       -52.4020    1.5070  -39.2180 H        94 ILE   -0.5100
   1425 N         -49.3000   -1.3470  -34.2820 N.am     95 ASP   -0.4700
   1426 CA        -48.7690   -1.4220  -32.9290 C.3      95 ASP    0.3100
   1427 C         -47.4480   -2.1780  -32.8830 C.2      95 ASP    0.0700
   1428 O         -46.4100   -1.6180  -32.5320 O.2      95 ASP    0.0900
   1429 CB        -49.7800   -2.0950  -32.0010 C.3      95 ASP   -0.2800
   1430 CG        -49.2410   -2.2960  -30.6010 C.2      95 ASP    0.0900
   1431 OD1       -48.5110   -1.4100  -30.1110 O.co2    95 ASP    0.0900
   1432 OD2       -49.5490   -3.3400  -29.9900 O.co2    95 ASP    0.6200
   1433 HN        -50.2300   -1.6860  -34.4020 H        95 ASP   -0.7600
   1434 HA        -48.5590   -0.4170  -32.5940 H        95 ASP   -0.7600
   1435 HB1       -50.0510   -3.0880  -32.4200 H        95 ASP    0.5100
   1436 HB2       -50.6930   -1.4640  -31.9410 H        95 ASP   -0.5100
   1437 N         -47.4930   -3.4600  -33.2440 N.am     96 ARG   -0.4700
   1438 CA        -46.3040   -4.2990  -33.2490 C.3      96 ARG    0.3100
   1439 C         -45.2110   -3.7040  -34.1240 C.2      96 ARG    0.0700
   1440 O         -44.0240   -3.9550  -33.9110 O.2      96 ARG    0.0900
   1441 CB        -46.6490   -5.7150  -33.7150 C.3      96 ARG   -0.1800
   1442 CG        -47.6280   -6.4530  -32.8100 C.3      96 ARG    0.0900
   1443 CD        -46.9820   -6.8800  -31.4970 C.3      96 ARG    0.0900
   1444 NE        -46.5800   -5.7400  -30.6710 N.pl3    96 ARG   -0.1800
   1445 CZ        -46.0200   -5.8490  -29.4720 C.cat    96 ARG    0.0900
   1446 NH1       -45.7930   -7.0470  -28.9500 N.pl3    96 ARG    0.0900
   1447 NH2       -45.6850   -4.7610  -28.7930 N.pl3    96 ARG    0.2000
   1448 HN        -48.3410   -3.9010  -33.5270 H        96 ARG    0.0900
   1449 HA        -45.9060   -4.3210  -32.2450 H        96 ARG    0.0900
   1450 HB1       -45.7090   -6.3050  -33.7690 H        96 ARG   -0.7000
   1451 HB2       -47.0920   -5.6510  -34.7320 H        96 ARG    0.4400
   1452 HG1       -48.0010   -7.3550  -33.3380 H        96 ARG    0.6400
   1453 HG2       -48.4870   -5.7850  -32.5880 H        96 ARG   -0.8000
   1454 HD1       -46.0700   -7.4770  -31.7090 H        96 ARG    0.4600
   1455 HD2       -47.7040   -7.4830  -30.9060 H        96 ARG    0.4600
   1456 HE        -46.7390   -4.8210  -31.0320 H        96 ARG   -0.8000
   1457 HH11      -45.2400   -7.1360  -28.1220 H        96 ARG    0.4600
   1458 HH12      -46.1770   -7.8620  -29.3850 H        96 ARG    0.4600
   1459 HH21      -46.1060   -3.8820  -29.0190 H        96 ARG    0.5100
   1460 HH22      -45.0120   -4.8180  -28.0560 H        96 ARG   -0.5100
   1461 N         -45.6130   -2.9090  -35.1110 N.am     97 TYR   -0.4700
   1462 CA        -44.6600   -2.2350  -35.9790 C.3      97 TYR    0.3100
   1463 C         -43.9150   -1.1430  -35.2220 C.2      97 TYR    0.0700
   1464 O         -42.6880   -1.0670  -35.2730 O.2      97 TYR    0.0900
   1465 CB        -45.3640   -1.6410  -37.2010 C.3      97 TYR   -0.1800
   1466 CG        -44.4430   -0.8630  -38.1100 C.ar     97 TYR    0.0900
   1467 CD1       -43.6630   -1.5110  -39.0600 C.ar     97 TYR    0.0900
   1468 CD2       -44.3510    0.5200  -38.0190 C.ar     97 TYR    0.0000
   1469 CE1       -42.8170   -0.8040  -39.8940 C.ar     97 TYR   -0.1150
   1470 CE2       -43.5080    1.2360  -38.8510 C.ar     97 TYR    0.1150
   1471 CZ        -42.7450    0.5680  -39.7840 C.ar     97 TYR   -0.1150
   1472 OH        -41.9030    1.2750  -40.6150 O.3      97 TYR    0.1150
   1473 HN        -46.5780   -2.7400  -35.2990 H        97 TYR    0.1100
   1474 HA        -43.9210   -2.9600  -36.2880 H        97 TYR   -0.5400
   1475 HB1       -46.1590   -0.9430  -36.8620 H        97 TYR    0.4300
   1476 HB2       -45.8080   -2.4620  -37.8040 H        97 TYR   -0.1150
   1477 HD1       -43.7190   -2.5860  -39.1490 H        97 TYR    0.1150
   1478 HD2       -44.9470    1.0450  -37.2880 H        97 TYR   -0.1150
   1479 HE1       -42.2160   -1.3240  -40.6260 H        97 TYR    0.1150
   1480 HE2       -43.4490    2.3120  -38.7690 H        97 TYR    0.5100
   1481 HH        -41.9850    2.2060  -40.3970 H        97 TYR   -0.5100
   1482 N         -44.6620   -0.2990  -34.5160 N.am     98 ILE   -0.4700
   1483 CA        -44.0750    0.7900  -33.7440 C.3      98 ILE    0.3100
   1484 C         -43.1170    0.2590  -32.6840 C.2      98 ILE    0.0700
   1485 O         -42.0680    0.8490  -32.4300 O.2      98 ILE    0.0900
   1486 CB        -45.1600    1.6450  -33.0630 C.3      98 ILE   -0.0900
   1487 CG1       -46.1510    2.1750  -34.1000 C.3      98 ILE    0.0900
   1488 CG2       -44.5290    2.7930  -32.2900 C.3      98 ILE   -0.2700
   1489 CD        -47.2680    3.0040  -33.5100 C.3      98 ILE    0.0900
   1490 HN        -45.6550   -0.3730  -34.4830 H        98 ILE    0.0900
   1491 HA        -43.4930    1.3970  -34.4200 H        98 ILE    0.0900
   1492 HB        -45.7450    1.0080  -32.3650 H        98 ILE   -0.1800
   1493 HG11      -46.5980    1.3100  -34.6350 H        98 ILE    0.0900
   1494 HG12      -45.5950    2.8010  -34.8310 H        98 ILE    0.0900
   1495 HG21      -43.9460    3.4430  -32.9780 H        98 ILE   -0.2700
   1496 HG22      -43.8420    2.3930  -31.5120 H        98 ILE    0.0900
   1497 HG23      -45.3220    3.4060  -31.8100 H        98 ILE    0.0900
   1498 HD1       -46.8700    3.9730  -33.1400 H        98 ILE    0.0900
   1499 HD2       -47.7300    2.4630  -32.6570 H        98 ILE    0.5100
   1500 HD3       -48.0370    3.2090  -34.2850 H        98 ILE   -0.5100
   1501 N         -43.4830   -0.8620  -32.0690 N.am     99 ALA   -0.4700
   1502 CA        -42.6630   -1.4710  -31.0310 C.3      99 ALA    0.3100
   1503 C         -41.3280   -1.9580  -31.5810 C.2      99 ALA    0.0700
   1504 O         -40.2690   -1.6330  -31.0450 O.2      99 ALA    0.0900
   1505 CB        -43.4150   -2.6190  -30.3700 C.3      99 ALA   -0.2700
   1506 HN        -44.3330   -1.3350  -32.2900 H        99 ALA    0.0900
   1507 HA        -42.4230   -0.7090  -30.3040 H        99 ALA    0.0900
   1508 HB1       -43.6680   -3.3950  -31.1240 H        99 ALA    0.0900
   1509 HB2       -44.3570   -2.2440  -29.9170 H        99 ALA    0.5100
   1510 HB3       -42.7800   -3.0830  -29.5840 H        99 ALA   -0.5100
   1511 N         -41.3830   -2.7380  -32.6580 N.am    100 ILE   -0.4700
   1512 CA        -40.1770   -3.2970  -33.2580 C.3     100 ILE    0.3100
   1513 C         -39.3530   -2.2350  -33.9790 C.2     100 ILE    0.0700
   1514 O         -38.1230   -2.2450  -33.9210 O.2     100 ILE    0.0900
   1515 CB        -40.5120   -4.4430  -34.2310 C.3     100 ILE   -0.0900
   1516 CG1       -41.1700   -5.6010  -33.4790 C.3     100 ILE    0.0900
   1517 CG2       -39.2570   -4.9210  -34.9470 C.3     100 ILE   -0.2700
   1518 CD        -41.4180   -6.8210  -34.3320 C.3     100 ILE    0.0900
   1519 HN        -42.2450   -2.9740  -33.1000 H       100 ILE    0.0900
   1520 HA        -39.5470   -3.6590  -32.4600 H       100 ILE    0.0900
   1521 HB        -41.2490   -4.0850  -34.9820 H       100 ILE   -0.1800
   1522 HG11      -42.1420   -5.2500  -33.0740 H       100 ILE    0.0900
   1523 HG12      -40.5120   -5.8910  -32.6340 H       100 ILE    0.0900
   1524 HG21      -38.5130   -5.2890  -34.2090 H       100 ILE   -0.2700
   1525 HG22      -38.8040   -4.0820  -35.5180 H       100 ILE    0.0900
   1526 HG23      -39.5100   -5.7520  -35.6410 H       100 ILE    0.0900
   1527 HD1       -40.4540   -7.3100  -34.5900 H       100 ILE    0.0900
   1528 HD2       -41.9290   -6.5270  -35.2740 H       100 ILE    0.5100
   1529 HD3       -42.0470   -7.5500  -33.7780 H       100 ILE   -0.5100
   1530 N         -40.0330   -1.3150  -34.6590 N.am    101 ALA   -0.4700
   1531 CA        -39.3550   -0.2570  -35.3940 C.3     101 ALA    0.3100
   1532 C         -38.7690    0.7920  -34.4560 C.2     101 ALA    0.0700
   1533 O         -37.5580    1.0140  -34.4380 O.2     101 ALA    0.0900
   1534 CB        -40.3020    0.3940  -36.3900 C.3     101 ALA   -0.2700
   1535 HN        -41.0290   -1.3080  -34.6950 H       101 ALA    0.0900
   1536 HA        -38.5110   -0.6940  -35.9080 H       101 ALA    0.0900
   1537 HB1       -41.1720    0.8360  -35.8570 H       101 ALA    0.0900
   1538 HB2       -40.6740   -0.3650  -37.1100 H       101 ALA    0.5100
   1539 HB3       -39.7760    1.2040  -36.9390 H       101 ALA   -0.5100
   1540 N         -39.6300    1.4320  -33.6710 N.am    102 ILE   -0.4700
   1541 CA        -39.1860    2.4710  -32.7490 C.3     102 ILE    0.3100
   1542 C         -39.5620    2.1270  -31.3110 C.2     102 ILE    0.0700
   1543 O         -40.5620    2.6200  -30.7880 O.2     102 ILE    0.0900
   1544 CB        -39.7900    3.8390  -33.1110 C.3     102 ILE   -0.0900
   1545 CG1       -39.8630    4.0060  -34.6310 C.3     102 ILE    0.0900
   1546 CG2       -38.9770    4.9580  -32.4770 C.3     102 ILE   -0.2700
   1547 CD        -40.4920    5.3080  -35.0720 C.3     102 ILE    0.0900
   1548 HN        -40.6070    1.2350  -33.6790 H       102 ILE    0.0900
   1549 HA        -38.1090    2.5160  -32.7940 H       102 ILE    0.0900
   1550 HB        -40.8370    3.8900  -32.7450 H       102 ILE   -0.1800
   1551 HG11      -40.4590    3.1670  -35.0490 H       102 ILE    0.0900
   1552 HG12      -38.8320    3.9540  -35.0420 H       102 ILE    0.0900
   1553 HG21      -37.9290    4.9230  -32.8420 H       102 ILE   -0.2700
   1554 HG22      -38.9740    4.8440  -31.3720 H       102 ILE    0.0900
   1555 HG23      -39.4140    5.9430  -32.7490 H       102 ILE    0.0900
   1556 HD1       -39.8140    6.1580  -34.8380 H       102 ILE    0.0900
   1557 HD2       -41.4530    5.4640  -34.5380 H       102 ILE    0.5100
   1558 HD3       -40.6710    5.2900  -36.1680 H       102 ILE   -0.5100
   1559 N         -38.7510    1.2760  -30.6620 N.am    103 PRO   -0.2900
   1560 CA        -39.0090    0.8060  -29.2980 C.3     103 PRO    0.0000
   1561 C         -39.0870    1.9490  -28.2900 C.2     103 PRO    0.0900
   1562 O         -39.8890    1.8930  -27.3600 O.2     103 PRO    0.0900
   1563 CB        -37.7970   -0.0800  -28.9960 C.3     103 PRO    0.0200
   1564 CG        -37.2800   -0.4920  -30.3370 C.3     103 PRO    0.0900
   1565 CD        -37.5250    0.6860  -31.2270 C.3     103 PRO   -0.1800
   1566 HA        -39.9610    0.3010  -29.2480 H       103 PRO    0.0900
   1567 HB1       -38.0970   -0.9680  -28.4000 H       103 PRO    0.0900
   1568 HB2       -37.0260    0.4870  -28.4330 H       103 PRO   -0.1800
   1569 HG1       -36.1950   -0.7260  -30.2850 H       103 PRO    0.0900
   1570 HG2       -37.8230   -1.3860  -30.7100 H       103 PRO    0.0900
   1571 HD1       -36.6910    1.4170  -31.1780 H       103 PRO    0.5100
   1572 HD2       -37.6980    0.3770  -32.2780 H       103 PRO   -0.5100
   1573 N         -38.2580    2.9730  -28.4760 N.am    104 LEU   -0.4700
   1574 CA        -38.2100    4.0950  -27.5470 C.3     104 LEU    0.3100
   1575 C         -39.4570    4.9710  -27.6340 C.2     104 LEU    0.0700
   1576 O         -40.0780    5.2860  -26.6190 O.2     104 LEU    0.0900
   1577 CB        -36.9550    4.9410  -27.7780 C.3     104 LEU   -0.1800
   1578 CG        -35.6240    4.3770  -27.2670 C.3     104 LEU    0.0900
   1579 CD1       -35.2690    3.0720  -27.9650 C.3     104 LEU    0.0900
   1580 CD2       -34.5100    5.3970  -27.4410 C.3     104 LEU   -0.0900
   1581 HN        -37.6370    3.0190  -29.2550 H       104 LEU    0.0900
   1582 HA        -38.2130    3.6970  -26.5430 H       104 LEU   -0.2700
   1583 HB1       -37.1150    5.9210  -27.2850 H       104 LEU    0.0900
   1584 HB2       -36.8540    5.0990  -28.8730 H       104 LEU    0.0900
   1585 HG        -35.7020    4.1960  -26.1730 H       104 LEU    0.0900
   1586 HD11      -35.3530    3.1930  -29.0660 H       104 LEU   -0.2700
   1587 HD12      -35.9650    2.2690  -27.6430 H       104 LEU    0.0900
   1588 HD13      -34.2250    2.7830  -27.7180 H       104 LEU    0.0900
   1589 HD21      -34.7460    6.3220  -26.8730 H       104 LEU    0.0900
   1590 HD22      -34.4020    5.6600  -28.5160 H       104 LEU    0.5100
   1591 HD23      -33.5530    4.9810  -27.0610 H       104 LEU   -0.5100
   1592 N         -39.8240    5.3600  -28.8530 N.am    105 ARG   -0.4700
   1593 CA        -40.9950    6.2000  -29.0650 C.3     105 ARG    0.3100
   1594 C         -42.2890    5.4130  -28.9030 C.2     105 ARG    0.0700
   1595 O         -43.3750    5.9890  -28.8500 O.2     105 ARG    0.0900
   1596 CB        -40.9500    6.8530  -30.4490 C.3     105 ARG   -0.1800
   1597 CG        -39.8250    7.8600  -30.6270 C.3     105 ARG    0.0900
   1598 CD        -39.9590    9.0150  -29.6480 C.3     105 ARG    0.0900
   1599 NE        -41.2790    9.6440  -29.7250 N.pl3   105 ARG   -0.1800
   1600 CZ        -41.6000   10.5970  -30.5930 C.cat   105 ARG    0.0900
   1601 NH1       -40.7020   11.0360  -31.4660 N.pl3   105 ARG    0.0900
   1602 NH2       -42.8220   11.1130  -30.5910 N.pl3   105 ARG    0.2000
   1603 HN        -39.3170    5.0970  -29.6710 H       105 ARG    0.0900
   1604 HA        -41.0090    6.9560  -28.2940 H       105 ARG    0.0900
   1605 HB1       -41.9160    7.3710  -30.6240 H       105 ARG   -0.7000
   1606 HB2       -40.8280    6.0530  -31.2090 H       105 ARG    0.4400
   1607 HG1       -39.8520    8.2570  -31.6640 H       105 ARG    0.6400
   1608 HG2       -38.8520    7.3530  -30.4610 H       105 ARG   -0.8000
   1609 HD1       -39.2000    9.7920  -29.8790 H       105 ARG    0.4600
   1610 HD2       -39.8220    8.6430  -28.6100 H       105 ARG    0.4600
   1611 HE        -41.9820    9.3370  -29.0860 H       105 ARG   -0.8000
   1612 HH11      -39.7800   10.6480  -31.4710 H       105 ARG    0.4600
   1613 HH12      -40.9460   11.7540  -32.1180 H       105 ARG    0.4600
   1614 HH21      -43.5020   10.7830  -29.9360 H       105 ARG    0.5100
   1615 HH22      -43.0630   11.8300  -31.2440 H       105 ARG   -0.5100
   1616 N         -42.1700    4.0910  -28.8200 N.am    106 TYR   -0.4700
   1617 CA        -43.3310    3.2280  -28.6500 C.3     106 TYR    0.3100
   1618 C         -44.1510    3.6180  -27.4280 C.2     106 TYR    0.0700
   1619 O         -45.3780    3.6650  -27.4810 O.2     106 TYR    0.0900
   1620 CB        -42.9010    1.7610  -28.5430 C.3     106 TYR   -0.1800
   1621 CG        -44.0140    0.8330  -28.1170 C.ar    106 TYR    0.0900
   1622 CD1       -44.2060    0.5170  -26.7770 C.ar    106 TYR    0.0900
   1623 CD2       -44.8760    0.2750  -29.0520 C.ar    106 TYR    0.0000
   1624 CE1       -45.2260   -0.3300  -26.3820 C.ar    106 TYR   -0.1150
   1625 CE2       -45.8960   -0.5740  -28.6670 C.ar    106 TYR    0.1150
   1626 CZ        -46.0660   -0.8720  -27.3310 C.ar    106 TYR   -0.1150
   1627 OH        -47.0820   -1.7170  -26.9420 O.3     106 TYR    0.1150
   1628 HN        -41.2860    3.6340  -28.8710 H       106 TYR    0.1100
   1629 HA        -43.9790    3.3670  -29.5030 H       106 TYR   -0.5400
   1630 HB1       -42.0900    1.6720  -27.7890 H       106 TYR    0.4300
   1631 HB2       -42.5400    1.4110  -29.5340 H       106 TYR   -0.1150
   1632 HD1       -43.5500    0.9400  -26.0320 H       106 TYR    0.1150
   1633 HD2       -44.7450    0.5090  -30.0990 H       106 TYR   -0.1150
   1634 HE1       -45.3620   -0.5650  -25.3380 H       106 TYR    0.1150
   1635 HE2       -46.5560   -1.0030  -29.4080 H       106 TYR    0.5100
   1636 HH        -47.6500   -1.8670  -27.7000 H       106 TYR   -0.5100
   1637 N         -43.4690    3.9000  -26.3220 N.am    107 ASN   -0.4700
   1638 CA        -44.1450    4.2490  -25.0820 C.3     107 ASN    0.3100
   1639 C         -44.6870    5.6740  -25.0940 C.2     107 ASN    0.0700
   1640 O         -45.7360    5.9540  -24.5160 O.2     107 ASN    0.0900
   1641 CB        -43.2060    4.0490  -23.8890 C.3     107 ASN   -0.1800
   1642 CG        -42.6450    2.6410  -23.8250 C.2     107 ASN    0.0900
   1643 ND2       -43.2350    1.7600  -23.1760 N.am    107 ASN    0.0900
   1644 OD1       -41.5280    2.4150  -24.4820 O.2     107 ASN    0.5500
   1645 HN        -42.4720    3.8850  -26.2930 H       107 ASN   -0.5500
   1646 HA        -45.0160    3.6180  -24.9840 H       107 ASN   -0.6200
   1647 HB1       -43.7640    4.2510  -22.9500 H       107 ASN    0.3200
   1648 HB2       -42.3590    4.7640  -23.9710 H       107 ASN    0.3000
   1649 HD21      -42.8610    0.8320  -23.1370 H       107 ASN    0.5100
   1650 HD22      -44.0840    1.9770  -22.6940 H       107 ASN   -0.5100
   1651 N         -43.9670    6.5710  -25.7630 N.am    108 GLY   -0.4700
   1652 CA        -44.3660    7.9620  -25.8480 C.3     108 GLY    0.3100
   1653 C         -45.4650    8.1970  -26.8660 C.2     108 GLY   -0.0200
   1654 O         -46.0980    9.2540  -26.8760 O.2     108 GLY    0.0900
   1655 HN        -43.1230    6.3270  -26.2350 H       108 GLY    0.0900
   1656 HA1       -43.4980    8.5400  -26.1270 H       108 GLY    0.5100
   1657 HA2       -44.7190    8.2660  -24.8730 H       108 GLY   -0.5100
   1658 N         -45.6930    7.2100  -27.7280 N.am    109 LEU   -0.4700
   1659 CA        -46.7210    7.3120  -28.7550 C.3     109 LEU    0.3100
   1660 C         -47.8780    6.3590  -28.4720 C.2     109 LEU    0.0700
   1661 O         -49.0210    6.7860  -28.3070 O.2     109 LEU    0.0900
   1662 CB        -46.1280    7.0260  -30.1370 C.3     109 LEU   -0.1800
   1663 CG        -45.0530    7.9990  -30.6270 C.3     109 LEU    0.0900
   1664 CD1       -44.4260    7.5050  -31.9230 C.3     109 LEU    0.0900
   1665 CD2       -45.6300    9.3960  -30.8040 C.3     109 LEU   -0.0900
   1666 HN        -45.1730    6.3600  -27.7090 H       109 LEU    0.0900
   1667 HA        -47.1310    8.3100  -28.7220 H       109 LEU   -0.2700
   1668 HB1       -46.9590    7.0370  -30.8740 H       109 LEU    0.0900
   1669 HB2       -45.6820    6.0090  -30.1130 H       109 LEU    0.0900
   1670 HG        -44.2640    8.0950  -29.8520 H       109 LEU    0.0900
   1671 HD11      -45.2030    7.4130  -32.7130 H       109 LEU   -0.2700
   1672 HD12      -43.9620    6.5090  -31.7630 H       109 LEU    0.0900
   1673 HD13      -43.6540    8.2260  -32.2680 H       109 LEU    0.0900
   1674 HD21      -45.8640    9.8410  -29.8130 H       109 LEU    0.0900
   1675 HD22      -46.5670    9.3450  -31.4000 H       109 LEU    0.5100
   1676 HD23      -44.8930   10.0470  -31.3210 H       109 LEU   -0.5100
   1677 N         -47.5750    5.0670  -28.4170 N.am    110 VAL   -0.4700
   1678 CA        -48.5780    4.0510  -28.1270 C.3     110 VAL    0.3100
   1679 C         -48.9360    4.0610  -26.6440 C.2     110 VAL    0.0700
   1680 O         -48.4080    3.2730  -25.8600 O.2     110 VAL    0.0900
   1681 CB        -48.0830    2.6470  -28.5200 C.3     110 VAL   -0.0900
   1682 CG1       -49.1920    1.6220  -28.3410 C.3     110 VAL    0.0900
   1683 CG2       -47.5800    2.6460  -29.9540 C.3     110 VAL   -0.2700
   1684 HN        -46.6480    4.7340  -28.5710 H       110 VAL    0.0900
   1685 HA        -49.4700    4.3000  -28.6820 H       110 VAL    0.0900
   1686 HB        -47.2190    2.3690  -27.8800 H       110 VAL    0.0900
   1687 HG11      -50.1230    1.9760  -28.8370 H       110 VAL   -0.2700
   1688 HG12      -49.4020    1.4760  -27.2590 H       110 VAL    0.0900
   1689 HG13      -48.8920    0.6560  -28.7990 H       110 VAL    0.0900
   1690 HG21      -46.6330    3.2220  -30.0260 H       110 VAL    0.0900
   1691 HG22      -48.3340    3.1190  -30.6200 H       110 VAL    0.5100
   1692 HG23      -47.3880    1.6040  -30.2870 H       110 VAL   -0.5100
   1693 N         -49.8360    4.9640  -26.2610 N.am    111 THR   -0.4700
   1694 CA        -50.2450    5.0970  -24.8690 C.3     111 THR    0.3100
   1695 C         -51.6000    4.4430  -24.6300 C.2     111 THR    0.0700
   1696 O         -52.3760    4.2370  -25.5630 O.2     111 THR    0.0900
   1697 CB        -50.3200    6.5740  -24.4420 C.3     111 THR    0.1400
   1698 CG2       -48.9980    7.2750  -24.7120 C.3     111 THR    0.0900
   1699 OG1       -51.3630    7.2340  -25.1700 O.3     111 THR   -0.6600
   1700 HN        -50.2680    5.5880  -26.9070 H       111 THR    0.4300
   1701 HA        -49.5250    4.5710  -24.2600 H       111 THR   -0.2700
   1702 HB        -50.5400    6.6430  -23.3550 H       111 THR    0.0900
   1703 HG1       -51.2620    8.1710  -24.9880 H       111 THR    0.0900
   1704 HG21      -48.8440    7.3910  -25.8070 H       111 THR    0.0900
   1705 HG22      -48.1600    6.6750  -24.2980 H       111 THR    0.5100
   1706 HG23      -49.0010    8.2840  -24.2470 H       111 THR   -0.5100
   1707 N         -51.8840    4.1220  -23.3690 N.am    112 GLY   -0.4700
   1708 CA        -53.1350    3.4820  -23.0080 C.3     112 GLY    0.3100
   1709 C         -54.3430    4.3670  -23.2420 C.2     112 GLY   -0.0200
   1710 O         -55.4670    3.8810  -23.3570 O.2     112 GLY    0.0900
   1711 HN        -51.2530    4.3060  -22.6200 H       112 GLY    0.0900
   1712 HA1       -53.0850    3.2260  -21.9600 H       112 GLY    0.5100
   1713 HA2       -53.2340    2.5870  -23.6060 H       112 GLY   -0.5100
   1714 N         -54.1100    5.6760  -23.3110 N.am    113 THR   -0.4700
   1715 CA        -55.1820    6.6350  -23.5410 C.3     113 THR    0.3100
   1716 C         -55.5340    6.7070  -25.0220 C.2     113 THR    0.0700
   1717 O         -56.6990    6.5880  -25.4000 O.2     113 THR    0.0900
   1718 CB        -54.8010    8.0380  -23.0390 C.3     113 THR    0.1400
   1719 CG2       -55.9460    9.0140  -23.2620 C.3     113 THR    0.0900
   1720 OG1       -54.4910    7.9830  -21.6420 O.3     113 THR   -0.6600
   1721 HN        -53.1940    6.0570  -23.2070 H       113 THR    0.4300
   1722 HA        -56.0590    6.2800  -23.0230 H       113 THR   -0.2700
   1723 HB        -53.9100    8.4090  -23.5920 H       113 THR    0.0900
   1724 HG1       -55.2870    7.6640  -21.2070 H       113 THR    0.0900
   1725 HG21      -56.8930    8.5870  -22.8670 H       113 THR    0.0900
   1726 HG22      -56.0720    9.2080  -24.3480 H       113 THR    0.5100
   1727 HG23      -55.7390    9.9680  -22.7330 H       113 THR   -0.5100
   1728 N         -54.5190    6.9010  -25.8610 N.am    114 ARG   -0.4700
   1729 CA        -54.7160    6.9320  -27.3010 C.3     114 ARG    0.3100
   1730 C         -55.3350    5.6280  -27.7870 C.2     114 ARG    0.0700
   1731 O         -56.0770    5.6090  -28.7680 O.2     114 ARG    0.0900
   1732 CB        -53.3910    7.1870  -28.0230 C.3     114 ARG   -0.1800
   1733 CG        -52.8130    8.5750  -27.7930 C.3     114 ARG    0.0900
   1734 CD        -51.5660    8.7910  -28.6340 C.3     114 ARG    0.0900
   1735 NE        -51.0480   10.1540  -28.5080 N.pl3   114 ARG   -0.1800
   1736 CZ        -49.9930   10.6130  -29.1720 C.cat   114 ARG    0.0900
   1737 NH1       -49.5910   11.8640  -28.9990 N.pl3   114 ARG    0.0900
   1738 NH2       -49.3380    9.8220  -30.0130 N.pl3   114 ARG    0.2000
   1739 HN        -53.5840    7.0340  -25.5410 H       114 ARG    0.0900
   1740 HA        -55.4210    7.7180  -27.5260 H       114 ARG    0.0900
   1741 HB1       -53.5540    7.0520  -29.1130 H       114 ARG   -0.7000
   1742 HB2       -52.6500    6.4370  -27.6740 H       114 ARG    0.4400
   1743 HG1       -52.5550    8.6900  -26.7190 H       114 ARG    0.6400
   1744 HG2       -53.5740    9.3370  -28.0630 H       114 ARG   -0.8000
   1745 HD1       -51.8030    8.6190  -29.7060 H       114 ARG    0.4600
   1746 HD2       -50.7660    8.0950  -28.3040 H       114 ARG    0.4600
   1747 HE        -51.5170   10.7780  -27.8830 H       114 ARG   -0.8000
   1748 HH11      -50.0830   12.4630  -28.3680 H       114 ARG    0.4600
   1749 HH12      -48.7970   12.2080  -29.4990 H       114 ARG    0.4600
   1750 HH21      -48.6430   10.2040  -30.6210 H       114 ARG    0.5100
   1751 HH22      -49.5410    8.8420  -30.0390 H       114 ARG   -0.5100
   1752 N         -55.0230    4.5360  -27.0950 N.am    115 ALA   -0.4700
   1753 CA        -55.5940    3.2390  -27.4200 C.3     115 ALA    0.3100
   1754 C         -57.1090    3.2740  -27.2670 C.2     115 ALA    0.0700
   1755 O         -57.8420    2.8510  -28.1590 O.2     115 ALA    0.0900
   1756 CB        -54.9970    2.1580  -26.5340 C.3     115 ALA   -0.2700
   1757 HN        -54.3880    4.5570  -26.3270 H       115 ALA    0.0900
   1758 HA        -55.3850    3.0310  -28.4590 H       115 ALA    0.0900
   1759 HB1       -55.0460    2.4670  -25.4680 H       115 ALA    0.0900
   1760 HB2       -53.9330    1.9910  -26.8050 H       115 ALA    0.5100
   1761 HB3       -55.5670    1.2120  -26.6560 H       115 ALA   -0.5100
   1762 N         -57.5750    3.7900  -26.1340 N.am    116 ALA   -0.4700
   1763 CA        -59.0030    3.9060  -25.8770 C.3     116 ALA    0.3100
   1764 C         -59.6670    4.8290  -26.8900 C.2     116 ALA    0.0700
   1765 O         -60.7340    4.5210  -27.4210 O.2     116 ALA    0.0900
   1766 CB        -59.2490    4.4060  -24.4620 C.3     116 ALA   -0.2700
   1767 HN        -56.9700    4.1190  -25.4120 H       116 ALA    0.0900
   1768 HA        -59.4480    2.9330  -26.0160 H       116 ALA    0.0900
   1769 HB1       -58.7800    5.4030  -24.3220 H       116 ALA    0.0900
   1770 HB2       -58.8050    3.6980  -23.7290 H       116 ALA    0.5100
   1771 HB3       -60.3410    4.4980  -24.2780 H       116 ALA   -0.5100
   1772 N         -59.0280    5.9670  -27.1580 N.am    117 GLY   -0.4700
   1773 CA        -59.5470    6.9310  -28.1080 C.3     117 GLY    0.3100
   1774 C         -59.7450    6.3350  -29.4880 C.2     117 GLY   -0.0200
   1775 O         -60.8170    6.4520  -30.0800 O.2     117 GLY    0.0900
   1776 HN        -58.1660    6.2060  -26.7200 H       117 GLY    0.0900
   1777 HA1       -58.8430    7.7480  -28.1730 H       117 GLY    0.5100
   1778 HA2       -60.4970    7.2860  -27.7370 H       117 GLY   -0.5100
   1779 N         -58.7020    5.6880  -30.0010 N.am    118 ILE   -0.4700
   1780 CA        -58.7690    5.0390  -31.3020 C.3     118 ILE    0.3100
   1781 C         -59.8830    4.0030  -31.3450 C.2     118 ILE    0.0700
   1782 O         -60.7050    4.0010  -32.2590 O.2     118 ILE    0.0900
   1783 CB        -57.4320    4.3660  -31.6650 C.3     118 ILE   -0.0900
   1784 CG1       -56.3620    5.4250  -31.9330 C.3     118 ILE    0.0900
   1785 CG2       -57.6000    3.4660  -32.8780 C.3     118 ILE   -0.2700
   1786 CD        -55.0280    4.8520  -32.3580 C.3     118 ILE    0.0900
   1787 HN        -57.8320    5.6180  -29.5200 H       118 ILE    0.0900
   1788 HA        -59.0170    5.7910  -32.0350 H       118 ILE    0.0900
   1789 HB        -57.0790    3.7610  -30.8040 H       118 ILE   -0.1800
   1790 HG11      -56.2120    6.0170  -31.0050 H       118 ILE    0.0900
   1791 HG12      -56.7270    6.1010  -32.7360 H       118 ILE    0.0900
   1792 HG21      -57.9450    4.0610  -33.7510 H       118 ILE   -0.2700
   1793 HG22      -58.3540    2.6790  -32.6650 H       118 ILE    0.0900
   1794 HG23      -56.6280    2.9930  -33.1360 H       118 ILE    0.0900
   1795 HD1       -55.1040    4.4230  -33.3790 H       118 ILE    0.0900
   1796 HD2       -54.7210    4.0460  -31.6570 H       118 ILE    0.5100
   1797 HD3       -54.2570    5.6520  -32.3670 H       118 ILE   -0.5100
   1798 N         -59.9120    3.1250  -30.3450 N.am    119 ILE   -0.4700
   1799 CA        -60.9380    2.0930  -30.2590 C.3     119 ILE    0.3100
   1800 C         -62.3400    2.6850  -30.3680 C.2     119 ILE    0.0700
   1801 O         -63.1910    2.1630  -31.0870 O.2     119 ILE    0.0900
   1802 CB        -60.8210    1.2880  -28.9530 C.3     119 ILE   -0.0900
   1803 CG1       -59.5230    0.4780  -28.9460 C.3     119 ILE    0.0900
   1804 CG2       -62.0170    0.3630  -28.7850 C.3     119 ILE   -0.2700
   1805 CD        -59.2980   -0.3010  -27.6710 C.3     119 ILE    0.0900
   1806 HN        -59.2360    3.1330  -29.6130 H       119 ILE    0.0900
   1807 HA        -60.8220    1.4390  -31.1110 H       119 ILE    0.0900
   1808 HB        -60.7730    1.9880  -28.0920 H       119 ILE   -0.1800
   1809 HG11      -58.6720    1.1770  -29.0880 H       119 ILE    0.0900
   1810 HG12      -59.5480   -0.2350  -29.7960 H       119 ILE    0.0900
   1811 HG21      -62.1800   -0.2240  -29.7130 H       119 ILE   -0.2700
   1812 HG22      -62.9310    0.9600  -28.5790 H       119 ILE    0.0900
   1813 HG23      -61.8350   -0.3430  -27.9460 H       119 ILE    0.0900
   1814 HD1       -60.0240   -1.1400  -27.6030 H       119 ILE    0.0900
   1815 HD2       -59.4390    0.3630  -26.7910 H       119 ILE    0.5100
   1816 HD3       -58.2690   -0.7210  -27.6610 H       119 ILE   -0.5100
   1817 N         -62.5750    3.7850  -29.6560 N.am    120 ALA   -0.4700
   1818 CA        -63.8640    4.4610  -29.7010 C.3     120 ALA    0.3100
   1819 C         -64.2010    4.9030  -31.1190 C.2     120 ALA    0.0700
   1820 O         -65.2760    4.6010  -31.6370 O.2     120 ALA    0.0900
   1821 CB        -63.8680    5.6540  -28.7570 C.3     120 ALA   -0.2700
   1822 HN        -61.8840    4.1920  -29.0640 H       120 ALA    0.0900
   1823 HA        -64.6250    3.7510  -29.4150 H       120 ALA    0.0900
   1824 HB1       -63.0760    6.3770  -29.0500 H       120 ALA    0.0900
   1825 HB2       -63.6710    5.3150  -27.7180 H       120 ALA    0.5100
   1826 HB3       -64.8510    6.1690  -28.8020 H       120 ALA   -0.5100
   1827 N         -63.2710    5.6170  -31.7480 N.am    121 ILE   -0.4700
   1828 CA        -63.4520    6.0780  -33.1180 C.3     121 ILE    0.3100
   1829 C         -63.6710    4.9070  -34.0660 C.2     121 ILE    0.0700
   1830 O         -64.4840    4.9810  -34.9860 O.2     121 ILE    0.0900
   1831 CB        -62.2420    6.8990  -33.6000 C.3     121 ILE   -0.0900
   1832 CG1       -62.0850    8.1640  -32.7580 C.3     121 ILE    0.0900
   1833 CG2       -62.3930    7.2570  -35.0690 C.3     121 ILE   -0.2700
   1834 CD        -60.9610    9.0650  -33.2170 C.3     121 ILE    0.0900
   1835 HN        -62.4100    5.8670  -31.3120 H       121 ILE    0.0900
   1836 HA        -64.3460    6.6820  -33.1480 H       121 ILE    0.0900
   1837 HB        -61.3140    6.3030  -33.4600 H       121 ILE   -0.1800
   1838 HG11      -61.8910    7.8650  -31.7060 H       121 ILE    0.0900
   1839 HG12      -63.0360    8.7360  -32.8000 H       121 ILE    0.0900
   1840 HG21      -63.3150    7.8590  -35.2230 H       121 ILE   -0.2700
   1841 HG22      -62.4700    6.3310  -35.6790 H       121 ILE    0.0900
   1842 HG23      -61.5190    7.8550  -35.4050 H       121 ILE    0.0900
   1843 HD1       -61.2210    9.5360  -34.1890 H       121 ILE    0.0900
   1844 HD2       -60.0300    8.4720  -33.3470 H       121 ILE    0.5100
   1845 HD3       -60.7900    9.8680  -32.4680 H       121 ILE   -0.5100
   1846 N         -62.9400    3.8200  -33.8340 N.am    122 CYS   -0.4700
   1847 CA        -63.0580    2.6290  -34.6660 C.3     122 CYS    0.3100
   1848 C         -64.4880    2.1040  -34.6900 C.2     122 CYS    0.0700
   1849 O         -65.0140    1.7680  -35.7480 O.2     122 CYS    0.0900
   1850 CB        -62.1010    1.5380  -34.1830 C.3     122 CYS   -0.1100
   1851 SG        -60.3550    1.9250  -34.4480 S.3     122 CYS    0.0900
   1852 HN        -62.2820    3.7710  -33.0870 H       122 CYS    0.0900
   1853 HA        -62.8280    2.9070  -35.6830 H       122 CYS   -0.2300
   1854 HB1       -62.3500    0.5980  -34.7180 H       122 CYS    0.1600
   1855 HB2       -62.2770    1.3790  -33.0980 H       122 CYS    0.5100
   1856 HG1       -60.3660    3.0230  -33.7080 H       122 CYS   -0.5100
   1857 N         -65.1180    2.0430  -33.5200 N.am    123 TRP   -0.4700
   1858 CA        -66.4960    1.5810  -33.4200 C.3     123 TRP    0.3100
   1859 C         -67.4750    2.5800  -34.0250 C.2     123 TRP    0.0700
   1860 O         -68.4140    2.1980  -34.7190 O.2     123 TRP    0.0900
   1861 CB        -66.8670    1.2830  -31.9660 C.3     123 TRP   -0.1800
   1862 CG        -66.2870    0.0020  -31.4580 C.ar    123 TRP    0.0900
   1863 CD1       -65.1000   -0.1600  -30.8040 C.ar    123 TRP    0.0900
   1864 CD2       -66.8650   -1.3040  -31.5670 C.ar    123 TRP   -0.0300
   1865 CE2       -65.9760   -2.2090  -30.9540 C.ar    123 TRP   -0.1500
   1866 CE3       -68.0520   -1.7970  -32.1230 C.ar    123 TRP    0.2200
   1867 NE1       -64.9070   -1.4840  -30.4960 N.ar    123 TRP   -0.5100
   1868 CZ2       -66.2330   -3.5760  -30.8810 C.ar    123 TRP    0.3700
   1869 CZ3       -68.3060   -3.1550  -32.0480 C.ar    123 TRP    0.2400
   1870 CH2       -67.4020   -4.0290  -31.4330 C.ar    123 TRP    0.1100
   1871 HN        -64.6800    2.3070  -32.6650 H       123 TRP   -0.2500
   1872 HA        -66.5930    0.6890  -34.0220 H       123 TRP    0.1700
   1873 HB1       -67.9730    1.2230  -31.8830 H       123 TRP   -0.2000
   1874 HB2       -66.4970    2.1120  -31.3250 H       123 TRP    0.1400
   1875 HD1       -64.4130    0.6370  -30.5640 H       123 TRP   -0.2700
   1876 HE1       -64.1330   -1.8510  -30.0270 H       123 TRP    0.1600
   1877 HE3       -68.7660   -1.1440  -32.6040 H       123 TRP   -0.1400
   1878 HZ2       -65.5490   -4.2670  -30.4100 H       123 TRP    0.1400
   1879 HZ3       -69.2180   -3.5490  -32.4720 H       123 TRP    0.5100
   1880 HH2       -67.6300   -5.0840  -31.3930 H       123 TRP   -0.5100
   1881 N         -67.2490    3.8640  -33.7640 N.am    124 VAL   -0.4700
   1882 CA        -68.0780    4.9150  -34.3370 C.3     124 VAL    0.3100
   1883 C         -68.0700    4.8320  -35.8570 C.2     124 VAL    0.0700
   1884 O         -69.1190    4.8450  -36.4980 O.2     124 VAL    0.0900
   1885 CB        -67.6010    6.3130  -33.9060 C.3     124 VAL   -0.0900
   1886 CG1       -68.3390    7.3910  -34.6860 C.3     124 VAL    0.0900
   1887 CG2       -67.7930    6.5020  -32.4100 C.3     124 VAL   -0.2700
   1888 HN        -66.5080    4.1640  -33.1690 H       124 VAL    0.0900
   1889 HA        -69.0930    4.7510  -34.0050 H       124 VAL    0.0900
   1890 HB        -66.5090    6.4040  -34.0940 H       124 VAL    0.0900
   1891 HG11      -69.4340    7.2080  -34.6470 H       124 VAL   -0.2700
   1892 HG12      -68.0160    7.3770  -35.7490 H       124 VAL    0.0900
   1893 HG13      -68.1300    8.3880  -34.2440 H       124 VAL    0.0900
   1894 HG21      -67.3630    5.6400  -31.8570 H       124 VAL    0.0900
   1895 HG22      -68.8770    6.5690  -32.1730 H       124 VAL    0.5100
   1896 HG23      -67.2790    7.4290  -32.0760 H       124 VAL   -0.5100
   1897 N         -66.8730    4.7370  -36.4330 N.am    125 LEU   -0.4700
   1898 CA        -66.7280    4.6060  -37.8740 C.3     125 LEU    0.3100
   1899 C         -67.2020    3.2340  -38.3360 C.2     125 LEU    0.0700
   1900 O         -67.5620    3.0480  -39.4980 O.2     125 LEU    0.0900
   1901 CB        -65.2720    4.8260  -38.2930 C.3     125 LEU   -0.1800
   1902 CG        -64.6470    6.1720  -37.9240 C.3     125 LEU    0.0900
   1903 CD1       -63.2290    6.2660  -38.4640 C.3     125 LEU    0.0900
   1904 CD2       -65.4960    7.3220  -38.4420 C.3     125 LEU   -0.0900
   1905 HN        -66.0270    4.7530  -35.9050 H       125 LEU    0.0900
   1906 HA        -67.3670    5.3380  -38.3430 H       125 LEU   -0.2700
   1907 HB1       -65.2160    4.7180  -39.3950 H       125 LEU    0.0900
   1908 HB2       -64.6600    4.0290  -37.8210 H       125 LEU    0.0900
   1909 HG        -64.6290    6.2800  -36.8180 H       125 LEU    0.0900
   1910 HD11      -63.2340    6.1680  -39.5710 H       125 LEU   -0.2700
   1911 HD12      -62.6080    5.4490  -38.0380 H       125 LEU    0.0900
   1912 HD13      -62.7870    7.2500  -38.1970 H       125 LEU    0.0900
   1913 HD21      -66.5150    7.2730  -38.0010 H       125 LEU    0.0900
   1914 HD22      -65.5850    7.2570  -39.5480 H       125 LEU    0.5100
   1915 HD23      -65.0330    8.2920  -38.1610 H       125 LEU   -0.5100
   1916 N         -67.2030    2.2740  -37.4160 N.am    126 SER   -0.4700
   1917 CA        -67.6410    0.9190  -37.7200 C.3     126 SER    0.3100
   1918 C         -69.1420    0.8720  -37.9840 C.2     126 SER    0.0700
   1919 O         -69.6090    0.1210  -38.8400 O.2     126 SER    0.0900
   1920 CB        -67.2740   -0.0320  -36.5780 C.3     126 SER    0.0500
   1921 OG        -67.6240   -1.3660  -36.8940 O.3     126 SER    0.0900
   1922 HN        -66.9050    2.4380  -36.4790 H       126 SER    0.0900
   1923 HA        -67.1600    0.6090  -38.6360 H       126 SER   -0.6600
   1924 HB1       -67.8170    0.2680  -35.6570 H       126 SER    0.4300
   1925 HB2       -66.1800    0.0140  -36.3940 H       126 SER    0.5100
   1926 HG1       -68.5730   -1.3650  -37.0370 H       126 SER   -0.5100
   1927 N         -69.8970    1.6790  -37.2410 N.am    127 PHE   -0.4700
   1928 CA        -71.3380    1.7690  -37.4380 C.3     127 PHE    0.3100
   1929 C         -71.6680    2.6290  -38.6530 C.2     127 PHE    0.0700
   1930 O         -72.6200    2.3520  -39.3840 O.2     127 PHE    0.0900
   1931 CB        -72.0210    2.3370  -36.1910 C.3     127 PHE   -0.1800
   1932 CG        -72.1500    1.3490  -35.0700 C.ar    127 PHE    0.0900
   1933 CD1       -73.2900    0.5740  -34.9380 C.ar    127 PHE    0.0900
   1934 CD2       -71.1330    1.1950  -34.1420 C.ar    127 PHE    0.0000
   1935 CE1       -73.4140   -0.3370  -33.9060 C.ar    127 PHE   -0.1150
   1936 CE2       -71.2490    0.2850  -33.1090 C.ar    127 PHE    0.1150
   1937 CZ        -72.3920   -0.4800  -32.9900 C.ar    127 PHE   -0.1150
   1938 HN        -69.5140    2.2520  -36.5200 H       127 PHE    0.1150
   1939 HA        -71.7090    0.7780  -37.6500 H       127 PHE   -0.1150
   1940 HB1       -73.0480    2.6700  -36.4560 H       127 PHE    0.1150
   1941 HB2       -71.4300    3.1950  -35.8070 H       127 PHE   -0.1150
   1942 HD1       -74.0930    0.6810  -35.6520 H       127 PHE    0.1150
   1943 HD2       -70.2380    1.7920  -34.2280 H       127 PHE   -0.1150
   1944 HE1       -74.3090   -0.9350  -33.8160 H       127 PHE    0.1150
   1945 HE2       -70.4480    0.1740  -32.3930 H       127 PHE    0.5100
   1946 HZ        -72.4870   -1.1910  -32.1820 H       127 PHE   -0.5100
   1947 N         -70.8720    3.6740  -38.8650 N.am    128 ALA   -0.4700
   1948 CA        -71.0670    4.5660  -39.9990 C.3     128 ALA    0.3100
   1949 C         -70.9280    3.8150  -41.3170 C.2     128 ALA    0.0700
   1950 O         -71.6640    4.0680  -42.2700 O.2     128 ALA    0.0900
   1951 CB        -70.0790    5.7230  -39.9390 C.3     128 ALA   -0.2700
   1952 HN        -70.1120    3.8930  -38.2590 H       128 ALA    0.0900
   1953 HA        -72.0800    4.9360  -39.9660 H       128 ALA    0.0900
   1954 HB1       -69.0370    5.3380  -39.9630 H       128 ALA    0.0900
   1955 HB2       -70.2230    6.2950  -38.9980 H       128 ALA    0.5100
   1956 HB3       -70.2290    6.3940  -40.8110 H       128 ALA   -0.5100
   1957 N         -69.9830    2.8800  -41.3610 N.am    129 ILE   -0.4700
   1958 CA        -69.7340    2.0960  -42.5640 C.3     129 ILE    0.3100
   1959 C         -70.6090    0.8480  -42.6160 C.2     129 ILE    0.0700
   1960 O         -71.2830    0.5900  -43.6130 O.2     129 ILE    0.0900
   1961 CB        -68.2570    1.6760  -42.6640 C.3     129 ILE   -0.0900
   1962 CG1       -67.3610    2.9080  -42.8050 C.3     129 ILE    0.0900
   1963 CG2       -68.0510    0.7310  -43.8380 C.3     129 ILE   -0.2700
   1964 CD        -65.8880    2.5830  -42.9330 C.3     129 ILE    0.0900
   1965 HN        -69.4030    2.6740  -40.5760 H       129 ILE    0.0900
   1966 HA        -70.0080    2.7010  -43.4150 H       129 ILE    0.0900
   1967 HB        -67.9540    1.1680  -41.7250 H       129 ILE   -0.1800
   1968 HG11      -67.5030    3.5510  -41.9120 H       129 ILE    0.0900
   1969 HG12      -67.6770    3.4710  -43.7090 H       129 ILE    0.0900
   1970 HG21      -67.8100    1.3080  -44.7560 H       129 ILE   -0.2700
   1971 HG22      -68.9780    0.1460  -44.0200 H       129 ILE    0.0900
   1972 HG23      -67.2080    0.0390  -43.6230 H       129 ILE    0.0900
   1973 HD1       -65.6850    2.1090  -43.9170 H       129 ILE    0.0900
   1974 HD2       -65.5860    1.8760  -42.1300 H       129 ILE    0.5100
   1975 HD3       -65.2870    3.5140  -42.8560 H       129 ILE   -0.5100
   1976 N         -70.5940    0.0730  -41.5340 N.am    130 GLY   -0.4700
   1977 CA        -71.3450   -1.1660  -41.4670 C.3     130 GLY    0.3100
   1978 C         -72.8370   -0.9850  -41.6690 C.2     130 GLY   -0.0200
   1979 O         -73.5230   -1.8960  -42.1270 O.2     130 GLY    0.0900
   1980 HN        -70.0670    0.3090  -40.7210 H       130 GLY    0.0900
   1981 HA1       -71.1750   -1.6000  -40.4940 H       130 GLY    0.5100
   1982 HA2       -70.9660   -1.8210  -42.2380 H       130 GLY   -0.5100
   1983 N         -73.3430    0.1980  -41.3270 N.am    131 LEU   -0.4700
   1984 CA        -74.7660    0.4830  -41.4500 C.3     131 LEU    0.3100
   1985 C         -75.0490    1.5240  -42.5310 C.2     131 LEU    0.0700
   1986 O         -76.0620    2.2200  -42.4860 O.2     131 LEU    0.0900
   1987 CB        -75.3410    0.9450  -40.1090 C.3     131 LEU   -0.1800
   1988 CG        -75.2370   -0.0440  -38.9470 C.3     131 LEU    0.0900
   1989 CD1       -75.8210    0.5550  -37.6760 C.3     131 LEU    0.0900
   1990 CD2       -75.9270   -1.3560  -39.2900 C.3     131 LEU   -0.0900
   1991 HN        -72.7740    0.9370  -40.9740 H       131 LEU    0.0900
   1992 HA        -75.2600   -0.4190  -41.7800 H       131 LEU   -0.2700
   1993 HB1       -76.4160    1.1770  -40.2620 H       131 LEU    0.0900
   1994 HB2       -74.8090    1.8730  -39.8130 H       131 LEU    0.0900
   1995 HG        -74.1700   -0.2990  -38.7760 H       131 LEU    0.0900
   1996 HD11      -76.8920    0.8070  -37.8300 H       131 LEU   -0.2700
   1997 HD12      -75.2730    1.4830  -37.4090 H       131 LEU    0.0900
   1998 HD13      -75.7450   -0.1770  -36.8430 H       131 LEU    0.0900
   1999 HD21      -75.3480   -1.9010  -40.0660 H       131 LEU    0.0900
   2000 HD22      -76.9470   -1.1560  -39.6830 H       131 LEU    0.5100
   2001 HD23      -75.9950   -1.9960  -38.3840 H       131 LEU   -0.5100
   2002 N         -74.1470    1.6240  -43.5030 N.am    132 THR   -0.4700
   2003 CA        -74.3240    2.5430  -44.6230 C.3     132 THR    0.3100
   2004 C         -75.6060    2.2710  -45.4130 C.2     132 THR    0.0700
   2005 O         -76.2890    3.2090  -45.8270 O.2     132 THR    0.0900
   2006 CB        -73.1140    2.5180  -45.5810 C.3     132 THR    0.1400
   2007 CG2       -73.3490    3.4440  -46.7650 C.3     132 THR    0.0900
   2008 OG1       -71.9370    2.9400  -44.8830 O.3     132 THR   -0.6600
   2009 HN        -73.3120    1.0770  -43.5120 H       132 THR    0.4300
   2010 HA        -74.4540    3.5350  -44.2170 H       132 THR   -0.2700
   2011 HB        -72.9570    1.4870  -45.9630 H       132 THR    0.0900
   2012 HG1       -72.2460    3.4230  -44.1130 H       132 THR    0.0900
   2013 HG21      -73.6750    4.4440  -46.4090 H       132 THR    0.0900
   2014 HG22      -74.1420    3.0250  -47.4220 H       132 THR    0.5100
   2015 HG23      -72.4080    3.5620  -47.3440 H       132 THR   -0.5100
   2016 N         -75.9410    0.9880  -45.6310 N.am    133 PRO   -0.2900
   2017 CA        -77.1960    0.6680  -46.3190 C.3     133 PRO    0.0000
   2018 C         -78.4120    1.2650  -45.6190 C.2     133 PRO    0.0900
   2019 O         -79.4500    1.4510  -46.2480 O.2     133 PRO    0.0900
   2020 CB        -77.2490   -0.8590  -46.2560 C.3     133 PRO    0.0200
   2021 CG        -75.8260   -1.2770  -46.1780 C.3     133 PRO    0.0900
   2022 CD        -75.1410   -0.2210  -45.3620 C.3     133 PRO   -0.1800
   2023 HA        -77.1930    1.0770  -47.3170 H       133 PRO    0.0900
   2024 HB1       -77.7360   -1.2770  -47.1640 H       133 PRO    0.0900
   2025 HB2       -77.8120   -1.1980  -45.3600 H       133 PRO   -0.1800
   2026 HG1       -75.7370   -2.2700  -45.6870 H       133 PRO    0.0900
   2027 HG2       -75.3800   -1.3380  -47.1940 H       133 PRO    0.0900
   2028 HD1       -75.1660   -0.4630  -44.2790 H       133 PRO    0.5100
   2029 HD2       -74.0930   -0.0670  -45.6940 H       133 PRO   -0.5100
   2030 N         -78.2840    1.5600  -44.3290 N.am    134 MET   -0.4700
   2031 CA        -79.3770    2.1570  -43.5730 C.3     134 MET    0.3100
   2032 C         -79.4550    3.6600  -43.8110 C.2     134 MET    0.0700
   2033 O         -80.4960    4.2810  -43.5920 O.2     134 MET    0.0900
   2034 CB        -79.2210    1.8690  -42.0780 C.3     134 MET   -0.1800
   2035 CG        -79.2090    0.3890  -41.7310 C.3     134 MET    0.0900
   2036 SD        -79.2750    0.0880  -39.9560 S.3     134 MET    0.0900
   2037 CE        -80.8260    0.8810  -39.5390 C.3     134 MET   -0.1400
   2038 HN        -77.4410    1.3880  -43.8250 H       134 MET    0.0900
   2039 HA        -80.3030    1.7410  -43.9410 H       134 MET    0.0900
   2040 HB1       -80.0640    2.3500  -41.5380 H       134 MET   -0.0900
   2041 HB2       -78.2670    2.3190  -41.7310 H       134 MET   -0.2200
   2042 HG1       -78.2840   -0.0610  -42.1470 H       134 MET    0.0900
   2043 HG2       -80.0830   -0.0930  -42.2190 H       134 MET    0.0900
   2044 HE1       -81.5990    0.6900  -40.3130 H       134 MET    0.0900
   2045 HE2       -80.6860    1.9800  -39.4580 H       134 MET    0.5100
   2046 HE3       -81.2070    0.4920  -38.5700 H       134 MET   -0.5100
   2047 N         -78.3480    4.2400  -44.2670 N.am    135 LEU   -0.4700
   2048 CA        -78.2840    5.6720  -44.5270 C.3     135 LEU    0.3100
   2049 C         -79.1380    6.0560  -45.7280 C.2     135 LEU    0.0700
   2050 O         -79.4180    7.2310  -45.9570 O.2     135 LEU    0.0900
   2051 CB        -76.8350    6.1100  -44.7560 C.3     135 LEU   -0.1800
   2052 CG        -75.8430    5.8070  -43.6300 C.3     135 LEU    0.0900
   2053 CD1       -74.4330    6.2110  -44.0310 C.3     135 LEU    0.0900
   2054 CD2       -76.2600    6.5040  -42.3430 C.3     135 LEU   -0.0900
   2055 HN        -77.5160    3.7230  -44.4510 H       135 LEU    0.0900
   2056 HA        -78.7010    6.1860  -43.6730 H       135 LEU   -0.2700
   2057 HB1       -76.8340    7.2080  -44.9220 H       135 LEU    0.0900
   2058 HB2       -76.4690    5.6060  -45.6750 H       135 LEU    0.0900
   2059 HG        -75.8650    4.7190  -43.4050 H       135 LEU    0.0900
   2060 HD11      -74.3510    7.3180  -44.0750 H       135 LEU   -0.2700
   2061 HD12      -74.1920    5.7970  -45.0340 H       135 LEU    0.0900
   2062 HD13      -73.7030    5.8300  -43.2850 H       135 LEU    0.0900
   2063 HD21      -77.2680    6.1570  -42.0290 H       135 LEU    0.0900
   2064 HD22      -76.2960    7.6030  -42.5040 H       135 LEU    0.5100
   2065 HD23      -75.5360    6.2690  -41.5340 H       135 LEU   -0.5100
   2066 N         -79.5530    5.0500  -46.4980 N.am    136 GLY   -0.4700
   2067 CA        -80.3690    5.2750  -47.6750 C.3     136 GLY    0.3100
   2068 C         -79.9160    4.4330  -48.8480 C.2     136 GLY   -0.0200
   2069 O         -80.6720    4.2000  -49.7910 O.2     136 GLY    0.0900
   2070 HN        -79.3220    4.1020  -46.2990 H       136 GLY    0.0900
   2071 HA1       -80.2980    6.3200  -47.9390 H       136 GLY    0.5100
   2072 HA2       -81.3910    5.0230  -47.4290 H       136 GLY   -0.5100
   2073 N         -78.6680    3.9710  -48.7870 N.am    137 TRP   -0.4700
   2074 CA        -78.1010    3.1360  -49.8370 C.3     137 TRP    0.3100
   2075 C         -78.6040    1.7030  -49.7060 C.2     137 TRP    0.0700
   2076 O         -77.8300    0.7850  -49.4420 O.2     137 TRP    0.0900
   2077 CB        -76.5700    3.1650  -49.7600 C.3     137 TRP   -0.1800
   2078 CG        -75.8760    2.5690  -50.9500 C.ar    137 TRP    0.0900
   2079 CD1       -76.4050    1.7010  -51.8600 C.ar    137 TRP    0.0900
   2080 CD2       -74.5190    2.7920  -51.3510 C.ar    137 TRP   -0.0300
   2081 CE2       -74.2960    2.0290  -52.5160 C.ar    137 TRP   -0.1500
   2082 CE3       -73.4690    3.5630  -50.8400 C.ar    137 TRP    0.2200
   2083 NE1       -75.4640    1.3730  -52.8050 N.ar    137 TRP   -0.5100
   2084 CZ2       -73.0710    2.0150  -53.1760 C.ar    137 TRP    0.3700
   2085 CZ3       -72.2510    3.5480  -51.4990 C.ar    137 TRP    0.2400
   2086 CH2       -72.0610    2.7810  -52.6540 C.ar    137 TRP    0.1100
   2087 HN        -78.0670    4.1750  -48.0190 H       137 TRP   -0.2500
   2088 HA        -78.4390    3.5160  -50.7900 H       137 TRP    0.1700
   2089 HB1       -76.2520    2.6010  -48.8580 H       137 TRP   -0.2000
   2090 HB2       -76.2420    4.2220  -49.6640 H       137 TRP    0.1400
   2091 HD1       -77.4180    1.3260  -51.8400 H       137 TRP   -0.2700
   2092 HE1       -75.6030    0.7720  -53.5600 H       137 TRP    0.1600
   2093 HE3       -73.5890    4.1640  -49.9510 H       137 TRP   -0.1400
   2094 HZ2       -72.9030    1.4300  -54.0680 H       137 TRP    0.1400
   2095 HZ3       -71.4330    4.1390  -51.1150 H       137 TRP    0.5100
   2096 HH2       -71.0990    2.7920  -53.1430 H       137 TRP   -0.5100
   2097 N         -79.9090    1.5130  -49.8920 N.am    138 ASN   -0.4700
   2098 CA        -80.5230    0.1980  -49.7460 C.3     138 ASN    0.3100
   2099 C         -81.5280   -0.1210  -50.8500 C.2     138 ASN    0.0700
   2100 O         -81.7990    0.7060  -51.7210 O.2     138 ASN    0.0900
   2101 CB        -81.1920    0.0710  -48.3760 C.3     138 ASN   -0.1800
   2102 CG        -82.3110    1.0740  -48.1770 C.2     138 ASN    0.0900
   2103 ND2       -82.1340    1.9780  -47.2170 N.am    138 ASN    0.0900
   2104 OD1       -83.3260    1.0380  -48.8740 O.2     138 ASN    0.5500
   2105 HN        -80.5240    2.2590  -50.1380 H       138 ASN   -0.5500
   2106 HA        -79.7500   -0.5480  -49.8580 H       138 ASN   -0.6200
   2107 HB1       -80.4290    0.2320  -47.5840 H       138 ASN    0.3200
   2108 HB2       -81.6130   -0.9530  -48.2730 H       138 ASN    0.3000
   2109 HD21      -81.2960    1.9710  -46.6720 H       138 ASN    0.5100
   2110 HD22      -82.8390    2.6660  -47.0410 H       138 ASN   -0.5100
   2111 N         -82.0840   -1.3310  -50.8040 N.am    139 ASN   -0.4700
   2112 CA        -83.0660   -1.7660  -51.7860 C.3     139 ASN    0.3100
   2113 C         -84.3950   -2.1410  -51.1430 C.2     139 ASN    0.0700
   2114 O         -84.9350   -3.2190  -51.3870 O.2     139 ASN    0.0900
   2115 CB        -82.5300   -2.9500  -52.5950 C.3     139 ASN   -0.1800
   2116 CG        -81.3200   -2.5820  -53.4270 C.2     139 ASN    0.0900
   2117 ND2       -80.6530   -3.5920  -53.9800 N.am    139 ASN    0.0900
   2118 OD1       -80.9840   -1.4070  -53.5760 O.2     139 ASN    0.5500
   2119 HN        -81.8520   -1.9910  -50.0940 H       139 ASN   -0.5500
   2120 HA        -83.2800   -0.9320  -52.4380 H       139 ASN   -0.6200
   2121 HB1       -83.3290   -3.3140  -53.2750 H       139 ASN    0.3200
   2122 HB2       -82.2440   -3.7660  -51.8970 H       139 ASN    0.3000
   2123 HD21      -80.9610   -4.5330  -53.8360 H       139 ASN    0.5100
   2124 HD22      -79.8450   -3.4120  -54.5410 H       139 ASN   -0.5100
   2125 N         -84.9210   -1.2430  -50.3130 N.am    140 CYS   -0.4700
   2126 CA        -86.1990   -1.4690  -49.6570 C.3     140 CYS    0.3100
   2127 C         -87.3530   -1.0850  -50.5730 C.2     140 CYS    0.0700
   2128 O         -87.7360    0.0820  -50.6510 O.2     140 CYS    0.0900
   2129 CB        -86.2800   -0.6760  -48.3490 C.3     140 CYS   -0.1000
   2130 SG        -85.0230   -1.1200  -47.1310 S.3     140 CYS    0.0900
   2131 HN        -84.4650   -0.3800  -50.1060 H       140 CYS    0.0900
   2132 HA        -86.2920   -2.5270  -49.4610 H       140 CYS   -0.0800
   2133 HB1       -87.2840   -0.8440  -47.9060 H       140 CYS    0.5100
   2134 HB2       -86.1780    0.4010  -48.5930 H       140 CYS   -0.5100
   2135 N         -87.9060   -2.0750  -51.2700 N.am    141 GLY   -0.4700
   2136 CA        -89.0160   -1.8400  -52.1750 C.3     141 GLY    0.3100
   2137 C         -88.5670   -1.6800  -53.6120 C.2     141 GLY   -0.0200
   2138 O         -89.1490   -0.9060  -54.3730 O.2     141 GLY    0.0900
   2139 HN        -87.5850   -3.0160  -51.2030 H       141 GLY    0.0900
   2140 HA1       -89.5190   -0.9370  -51.8590 H       141 GLY    0.5100
   2141 HA2       -89.6870   -2.6830  -52.1060 H       141 GLY   -0.5100
   2142 N         -87.5250   -2.4150  -53.9910 N.am    142 GLN   -0.4700
   2143 CA        -87.0160   -2.3710  -55.3540 C.3     142 GLN    0.3100
   2144 C         -87.2060   -3.7130  -56.0530 C.2     142 GLN    0.0700
   2145 O         -86.3520   -4.5960  -55.9540 O.2     142 GLN    0.0900
   2146 CB        -85.5390   -1.9690  -55.3680 C.3     142 GLN   -0.1800
   2147 CG        -85.2670   -0.5790  -54.8130 C.3     142 GLN    0.0900
   2148 CD        -85.9070    0.5200  -55.6420 C.2     142 GLN    0.0900
   2149 NE2       -85.8290    1.7530  -55.1470 N.am    142 GLN   -0.1800
   2150 OE1       -86.4590    0.2690  -56.7110 O.2     142 GLN    0.0900
   2151 HN        -87.0480   -3.0240  -53.3620 H       142 GLN    0.0900
   2152 HA        -87.6050   -1.6540  -55.9070 H       142 GLN    0.5500
   2153 HB1       -85.1760   -2.0060  -56.4160 H       142 GLN   -0.5500
   2154 HB2       -84.9690   -2.7060  -54.7630 H       142 GLN   -0.6200
   2155 HG1       -84.1690   -0.4090  -54.7900 H       142 GLN    0.3200
   2156 HG2       -85.6670   -0.5180  -53.7790 H       142 GLN    0.3000
   2157 HE21      -86.2330    2.5190  -55.6470 H       142 GLN    0.5100
   2158 HE22      -85.3690    1.9130  -54.2750 H       142 GLN   -0.5100
   2159 N         -88.3530   -3.9020  -56.7420 N.am    143 PRO   -0.2900
   2160 CA        -88.6860   -5.1310  -57.4920 C.3     143 PRO    0.0000
   2161 CAT       -86.9580   -6.9480  -60.3810 C.3     143 PRO    0.0900
   2162 C         -87.4300   -5.4010  -58.6470 C.2     143 PRO    0.0900
   2163 O         -88.1020   -6.1090  -58.7260 O.2     143 PRO    0.0200
   2164 CB        -90.0510   -4.7790  -58.1330 C.3     143 PRO    0.0900
   2165 CG        -90.6260   -3.6520  -57.2870 C.3     143 PRO   -0.1800
   2166 CD        -89.4000   -2.8840  -56.8690 C.3     143 PRO    0.0900
   2167 NT        -87.7820   -6.6430  -59.4050 N.4     143 PRO    0.0900
   2168 HNT       -88.5680   -7.2290  -59.2250 H       143 PRO   -0.1800
   2169 HA        -88.7010   -5.9850  -56.8340 H       143 PRO    0.0900
   2170 HB1       -90.7270   -5.6610  -58.1210 H       143 PRO    0.0900
   2171 HB2       -89.9140   -4.4480  -59.1840 H       143 PRO    0.5100
   2172 HG1       -91.3160   -3.0160  -57.8800 H       143 PRO   -0.5100
   2173 HG2       -91.1720   -4.0490  -56.4060 H       143 PRO   -0.4700
   2174 HD1       -89.1070   -2.1400  -57.6400 H       143 PRO    0.3100
   2175 HD2       -89.5530   -2.3790  -55.8920 H       143 PRO   -0.1100
   2176 HT1       -85.9380   -7.1040  -59.9710 H       143 PRO    0.0900
   2177 HT2       -86.9260   -6.1170  -61.1180 H       143 PRO    0.0900
   2178 HT3       -87.2930   -7.8830  -60.8790 H       143 PRO    0.0900
   2179 N         -98.1280   -9.8500  -49.1370 N.am    144 GLY   -0.2700
   2180 CA        -96.9560  -10.5020  -48.5670 C.3     144 GLY    0.0900
   2181 CAY      -100.4880   -9.3960  -49.2970 C.3     144 GLY    0.0900
   2182 C         -96.7550  -10.1680  -47.1110 C.2     144 GLY    0.0900
   2183 O         -97.0130  -10.9700  -46.2230 O.2     144 GLY    0.5100
   2184 CY        -99.3620  -10.0920  -48.6520 C.2     144 GLY   -0.5100
   2185 OY        -99.5600  -10.8490  -47.7160 O.2     144 GLY   -0.4700
   2186 HN        -97.9640   -9.2240  -49.8970 H       144 GLY    0.3100
   2187 HA1       -96.0900  -10.1760  -49.1260 H       144 GLY   -0.0200
   2188 HA2       -97.0860  -11.5680  -48.6700 H       144 GLY    0.0900
   2189 HY1      -101.4380   -9.6840  -48.7970 H       144 GLY    0.0900
   2190 HY2      -100.5440   -9.6840  -50.3690 H       144 GLY    0.5100
   2191 HY3      -100.3510   -8.2970  -49.2060 H       144 GLY   -0.5100
   2192 N         -96.3220   -8.9260  -46.8340 N.am    145 CYS   -0.4700
   2193 CA        -96.0930   -8.4730  -45.4680 C.3     145 CYS    0.3100
   2194 C         -96.9020   -7.2190  -45.1560 C.2     145 CYS    0.0700
   2195 O         -96.8800   -6.7170  -44.0330 O.2     145 CYS    0.0900
   2196 CB        -94.6030   -8.2050  -45.2360 C.3     145 CYS   -0.1000
   2197 SG        -93.5310   -9.6330  -45.5150 S.3     145 CYS    0.0900
   2198 HN        -96.1390   -8.2590  -47.5520 H       145 CYS    0.0900
   2199 HA        -96.4450   -9.2410  -44.7970 H       145 CYS   -0.0800
   2200 HB1       -94.4750   -7.8620  -44.1880 H       145 CYS    0.5100
   2201 HB2       -94.2920   -7.3840  -45.9150 H       145 CYS   -0.5100
   2202 N         -97.6180   -6.7160  -46.1590 N.am    146 GLY   -0.4700
   2203 CA        -98.4150   -5.5150  -45.9990 C.3     146 GLY    0.3100
   2204 C         -97.5680   -4.2600  -46.0410 C.2     146 GLY   -0.0200
   2205 O         -96.3460   -4.3210  -45.9080 O.2     146 GLY    0.0900
   2206 HN        -97.6380   -7.1400  -47.0610 H       146 GLY    0.0900
   2207 HA1       -98.9200   -5.5720  -45.0460 H       146 GLY    0.5100
   2208 HA2       -99.1380   -5.4830  -46.8010 H       146 GLY   -0.5100
   2209 N         -98.2180   -3.1150  -46.2300 N.am    147 GLU   -0.4700
   2210 CA        -97.5150   -1.8410  -46.2910 C.3     147 GLU    0.3100
   2211 C         -96.7510   -1.5730  -44.9990 C.2     147 GLU    0.0700
   2212 O         -97.2040   -1.9280  -43.9110 O.2     147 GLU    0.0900
   2213 CB        -98.4900   -0.6950  -46.5800 C.3     147 GLU   -0.1800
   2214 CG        -99.5760   -0.5170  -45.5280 C.3     147 GLU    0.0900
   2215 CD       -100.5140    0.6300  -45.8500 C.2     147 GLU    0.0900
   2216 OE1      -101.4230    0.9030  -45.0360 O.co2   147 GLU   -0.2800
   2217 OE2      -100.3430    1.2600  -46.9160 O.co2   147 GLU    0.0900
   2218 HN        -99.2080   -3.0770  -46.3390 H       147 GLU    0.0900
   2219 HA        -96.7720   -1.9050  -47.0720 H       147 GLU    0.6200
   2220 HB1       -98.9780   -0.8890  -47.5580 H       147 GLU   -0.7600
   2221 HB2       -97.9110    0.2500  -46.6470 H       147 GLU   -0.7600
   2222 HG1       -99.0990   -0.3180  -44.5440 H       147 GLU    0.5100
   2223 HG2      -100.1720   -1.4520  -45.4610 H       147 GLU   -0.5100
   2224 N         -95.5830   -0.9470  -45.1260 N.am    148 GLY   -0.4700
   2225 CA        -94.7380   -0.6710  -43.9810 C.3     148 GLY    0.3100
   2226 C         -93.6400   -1.7040  -43.8250 C.2     148 GLY   -0.0200
   2227 O         -92.4540   -1.3740  -43.8740 O.2     148 GLY    0.0900
   2228 HN        -95.2380   -0.6410  -46.0090 H       148 GLY    0.0900
   2229 HA1       -95.3590   -0.6760  -43.0970 H       148 GLY    0.5100
   2230 HA2       -94.2930    0.3040  -44.1180 H       148 GLY   -0.5100
   2231 N         -94.0340   -2.9600  -43.6360 N.am    149 GLN   -0.4700
   2232 CA        -93.0770   -4.0470  -43.4740 C.3     149 GLN    0.3100
   2233 C         -92.5280   -4.5230  -44.8150 C.2     149 GLN    0.0700
   2234 O         -93.2010   -4.4320  -45.8420 O.2     149 GLN    0.0900
   2235 CB        -93.7080   -5.2190  -42.7140 C.3     149 GLN   -0.1800
   2236 CG        -94.0510   -4.9060  -41.2640 C.3     149 GLN    0.0900
   2237 CD        -94.5480   -6.1250  -40.5080 C.2     149 GLN    0.0900
   2238 NE2       -94.7080   -5.9820  -39.1930 N.am    149 GLN   -0.1800
   2239 OE1       -94.7860   -7.1810  -41.0930 O.2     149 GLN    0.0900
   2240 HN        -94.9970   -3.2140  -43.5970 H       149 GLN    0.0900
   2241 HA        -92.2250   -3.6640  -42.9310 H       149 GLN    0.5500
   2242 HB1       -92.9970   -6.0730  -42.7300 H       149 GLN   -0.5500
   2243 HB2       -94.6400   -5.5180  -43.2400 H       149 GLN   -0.6200
   2244 HG1       -94.8430   -4.1280  -41.2400 H       149 GLN    0.3200
   2245 HG2       -93.1440   -4.5200  -40.7530 H       149 GLN    0.3000
   2246 HE21      -95.0330   -6.7510  -38.6430 H       149 GLN    0.5100
   2247 HE22      -94.5010   -5.1060  -38.7580 H       149 GLN   -0.5100
   2248 N         -91.2980   -5.0300  -44.7980 N.am    150 VAL   -0.4700
   2249 CA        -90.6390   -5.5010  -46.0080 C.3     150 VAL    0.3100
   2250 C         -90.1650   -6.9380  -45.8400 C.2     150 VAL    0.0700
   2251 O         -89.6840   -7.3180  -44.7740 O.2     150 VAL    0.0900
   2252 CB        -89.4310   -4.6120  -46.3680 C.3     150 VAL   -0.0900
   2253 CG1       -88.7020   -5.1620  -47.5870 C.3     150 VAL    0.0900
   2254 CG2       -89.8780   -3.1780  -46.6090 C.3     150 VAL   -0.2700
   2255 HN        -90.7730   -5.1100  -43.9550 H       150 VAL    0.0900
   2256 HA        -91.3630   -5.4860  -46.8080 H       150 VAL    0.0900
   2257 HB        -88.7300   -4.5770  -45.5070 H       150 VAL    0.0900
   2258 HG11      -89.4260   -5.3650  -48.4060 H       150 VAL   -0.2700
   2259 HG12      -88.1890   -6.1110  -47.3240 H       150 VAL    0.0900
   2260 HG13      -87.9570   -4.4220  -47.9480 H       150 VAL    0.0900
   2261 HG21      -90.3600   -2.7690  -45.6960 H       150 VAL    0.0900
   2262 HG22      -90.6130   -3.1470  -47.4420 H       150 VAL    0.5100
   2263 HG23      -89.0000   -2.5450  -46.8610 H       150 VAL   -0.5100
   2264 N         -90.3140   -7.7390  -46.8940 N.am    151 ALA   -0.4700
   2265 CA        -89.8150   -9.1070  -46.8820 C.3     151 ALA    0.3100
   2266 C         -88.3110   -9.0920  -46.6590 C.2     151 ALA    0.0700
   2267 O         -87.5330   -8.9630  -47.6040 O.2     151 ALA    0.0900
   2268 CB        -90.1520   -9.8090  -48.1880 C.3     151 ALA   -0.2700
   2269 HN        -90.7680   -7.4420  -47.7300 H       151 ALA    0.0900
   2270 HA        -90.2720   -9.6230  -46.0500 H       151 ALA    0.0900
   2271 HB1       -89.6890   -9.2690  -49.0420 H       151 ALA    0.0900
   2272 HB2       -91.2540   -9.8260  -48.3360 H       151 ALA    0.5100
   2273 HB3       -89.7620  -10.8490  -48.1710 H       151 ALA   -0.5100
   2274 N         -87.9050   -9.2150  -45.3980 N.am    152 CYS   -0.4700
   2275 CA        -86.5030   -9.0920  -45.0260 C.3     152 CYS    0.3100
   2276 C         -85.6620  -10.2370  -45.5740 C.2     152 CYS    0.0700
   2277 O         -85.5160  -11.2810  -44.9390 O.2     152 CYS    0.0900
   2278 CB        -86.3530   -9.0030  -43.5050 C.3     152 CYS   -0.1000
   2279 SG        -84.7030   -8.5190  -42.9550 S.3     152 CYS    0.0900
   2280 HN        -88.5420   -9.3970  -44.6530 H       152 CYS    0.0900
   2281 HA        -86.1100   -8.2020  -45.4940 H       152 CYS   -0.0800
   2282 HB1       -86.6000   -9.9960  -43.0740 H       152 CYS    0.5100
   2283 HB2       -87.0900   -8.2630  -43.1270 H       152 CYS   -0.5100
   2284 N         -85.1120  -10.0300  -46.7670 N.am    153 LEU   -0.4700
   2285 CA        -84.2330  -11.0040  -47.3890 C.3     153 LEU    0.3100
   2286 C         -82.9360  -10.3140  -47.7790 C.2     153 LEU    0.0700
   2287 O         -82.9440   -9.3170  -48.4970 O.2     153 LEU    0.0900
   2288 CB        -84.8950  -11.6170  -48.6250 C.3     153 LEU   -0.1800
   2289 CG        -86.2870  -12.2210  -48.4270 C.3     153 LEU    0.0900
   2290 CD1       -86.8080  -12.7790  -49.7400 C.3     153 LEU    0.0900
   2291 CD2       -86.2680  -13.2980  -47.3540 C.3     153 LEU   -0.0900
   2292 HN        -85.2780   -9.1960  -47.2870 H       153 LEU    0.0900
   2293 HA        -84.0150  -11.7700  -46.6620 H       153 LEU   -0.2700
   2294 HB1       -84.2280  -12.4190  -49.0040 H       153 LEU    0.0900
   2295 HB2       -84.9770  -10.8210  -49.3950 H       153 LEU    0.0900
   2296 HG        -86.9810  -11.4370  -48.0580 H       153 LEU    0.0900
   2297 HD11      -86.1260  -13.5710  -50.1170 H       153 LEU   -0.2700
   2298 HD12      -86.8660  -11.9700  -50.5000 H       153 LEU    0.0900
   2299 HD13      -87.8160  -13.2240  -49.5890 H       153 LEU    0.0900
   2300 HD21      -85.7670  -12.9160  -46.4380 H       153 LEU    0.0900
   2301 HD22      -85.7100  -14.1870  -47.7180 H       153 LEU    0.5100
   2302 HD23      -87.3080  -13.5910  -47.0930 H       153 LEU   -0.5100
   2303 N         -81.8170  -10.8480  -47.2910 N.am    154 PHE   -0.4700
   2304 CA        -80.5130  -10.2340  -47.5030 C.3     154 PHE    0.3100
   2305 C         -80.3240   -9.7260  -48.9310 C.2     154 PHE    0.0700
   2306 O         -80.1620   -8.5280  -49.1570 O.2     154 PHE    0.0900
   2307 CB        -79.3990  -11.2220  -47.1440 C.3     154 PHE   -0.1800
   2308 CG        -78.0280  -10.6130  -47.1440 C.ar    154 PHE    0.0900
   2309 CD1       -77.2810  -10.5490  -48.3110 C.ar    154 PHE    0.0900
   2310 CD2       -77.4810  -10.1060  -45.9750 C.ar    154 PHE    0.0000
   2311 CE1       -76.0180   -9.9890  -48.3110 C.ar    154 PHE   -0.1150
   2312 CE2       -76.2190   -9.5460  -45.9700 C.ar    154 PHE    0.1150
   2313 CZ        -75.4860   -9.4870  -47.1400 C.ar    154 PHE   -0.1150
   2314 HN        -81.8220  -11.6910  -46.7610 H       154 PHE    0.1150
   2315 HA        -80.4500   -9.3530  -46.8810 H       154 PHE   -0.1150
   2316 HB1       -79.3910  -12.0500  -47.8850 H       154 PHE    0.1150
   2317 HB2       -79.5810  -11.6230  -46.1240 H       154 PHE   -0.1150
   2318 HD1       -77.6930  -10.9420  -49.2290 H       154 PHE    0.1150
   2319 HD2       -78.0480  -10.1490  -45.0580 H       154 PHE   -0.1150
   2320 HE1       -75.4460   -9.9440  -49.2270 H       154 PHE    0.1150
   2321 HE2       -75.8040   -9.1530  -45.0540 H       154 PHE    0.5100
   2322 HZ        -74.4980   -9.0510  -47.1370 H       154 PHE   -0.5100
   2323 N         -80.3590  -10.6430  -49.8940 N.am    155 GLU   -0.4700
   2324 CA        -80.0840  -10.3110  -51.2850 C.3     155 GLU    0.3100
   2325 C         -80.9960   -9.2190  -51.8400 C.2     155 GLU    0.0700
   2326 O         -80.5580   -8.3670  -52.6120 O.2     155 GLU    0.0900
   2327 CB        -80.1640  -11.5630  -52.1690 C.3     155 GLU   -0.1800
   2328 CG        -81.5280  -12.2390  -52.1910 C.3     155 GLU    0.0900
   2329 CD        -81.8380  -12.9920  -50.9090 C.2     155 GLU    0.0900
   2330 OE1       -80.8890  -13.3140  -50.1620 O.co2   155 GLU   -0.2800
   2331 OE2       -83.0280  -13.2650  -50.6520 O.co2   155 GLU    0.0900
   2332 HN        -80.5740  -11.5990  -49.7060 H       155 GLU    0.0900
   2333 HA        -79.0970   -9.8780  -51.3370 H       155 GLU    0.6200
   2334 HB1       -79.4170  -12.2970  -51.8000 H       155 GLU   -0.7600
   2335 HB2       -79.9010  -11.2740  -53.2080 H       155 GLU   -0.7600
   2336 HG1       -81.5590  -12.9600  -53.0370 H       155 GLU    0.5100
   2337 HG2       -82.3110  -11.4660  -52.3410 H       155 GLU   -0.5100
   2338 N         -82.2630   -9.2400  -51.4350 N.am    156 ASP   -0.4700
   2339 CA        -83.2520   -8.3120  -51.9710 C.3     156 ASP    0.3100
   2340 C         -83.2360   -6.9500  -51.2840 C.2     156 ASP    0.0700
   2341 O         -83.6760   -5.9530  -51.8590 O.2     156 ASP    0.0900
   2342 CB        -84.6570   -8.9160  -51.8840 C.3     156 ASP   -0.2800
   2343 CG        -84.8320  -10.1170  -52.7930 C.2     156 ASP    0.0900
   2344 OD1       -83.8630  -10.4810  -53.4930 O.co2   156 ASP    0.0900
   2345 OD2       -85.9390  -10.6940  -52.8110 O.co2   156 ASP    0.6200
   2346 HN        -82.5920   -9.8870  -50.7520 H       156 ASP   -0.7600
   2347 HA        -82.9950   -8.1050  -52.9990 H       156 ASP   -0.7600
   2348 HB1       -85.4020   -8.1440  -52.1730 H       156 ASP    0.5100
   2349 HB2       -84.8500   -9.2350  -50.8380 H       156 ASP   -0.5100
   2350 N         -82.7270   -6.9040  -50.0560 N.am    157 VAL   -0.4700
   2351 CA        -82.7510   -5.6750  -49.2740 C.3     157 VAL    0.3100
   2352 C         -81.3960   -4.9740  -49.2330 C.2     157 VAL    0.0700
   2353 O         -81.3270   -3.7520  -49.0910 O.2     157 VAL    0.0900
   2354 CB        -83.2350   -5.9270  -47.8330 C.3     157 VAL   -0.0900
   2355 CG1       -84.6070   -6.5880  -47.8440 C.3     157 VAL    0.0900
   2356 CG2       -82.2350   -6.7820  -47.0740 C.3     157 VAL   -0.2700
   2357 HN        -82.3100   -7.6980  -49.6200 H       157 VAL    0.0900
   2358 HA        -83.4130   -4.9810  -49.7720 H       157 VAL    0.0900
   2359 HB        -83.2960   -4.9610  -47.2890 H       157 VAL    0.0900
   2360 HG11      -84.5590   -7.5600  -48.3790 H       157 VAL   -0.2700
   2361 HG12      -85.3380   -5.9330  -48.3650 H       157 VAL    0.0900
   2362 HG13      -84.9460   -6.7740  -46.8020 H       157 VAL    0.0900
   2363 HG21      -81.4880   -6.1340  -46.5660 H       157 VAL    0.0900
   2364 HG22      -81.7000   -7.4540  -47.7780 H       157 VAL    0.5100
   2365 HG23      -82.7600   -7.3870  -46.3050 H       157 VAL   -0.5100
   2366 N         -80.3190   -5.7440  -49.3620 N.am    158 VAL   -0.4700
   2367 CA        -78.9730   -5.1840  -49.2950 C.3     158 VAL    0.3100
   2368 C         -78.3270   -5.1050  -50.6740 C.2     158 VAL    0.0700
   2369 O         -78.1670   -6.1210  -51.3500 O.2     158 VAL    0.0900
   2370 CB        -78.0670   -5.9950  -48.3490 C.3     158 VAL   -0.0900
   2371 CG1       -76.6640   -5.4100  -48.3260 C.3     158 VAL    0.0900
   2372 CG2       -78.6570   -6.0240  -46.9470 C.3     158 VAL   -0.2700
   2373 HN        -80.3820   -6.7270  -49.5080 H       158 VAL    0.0900
   2374 HA        -79.0570   -4.1660  -48.9460 H       158 VAL    0.0900
   2375 HB        -78.0200   -7.0500  -48.6980 H       158 VAL    0.0900
   2376 HG11      -76.7110   -4.3150  -48.1490 H       158 VAL   -0.2700
   2377 HG12      -76.1630   -5.5900  -49.3010 H       158 VAL    0.0900
   2378 HG13      -76.0730   -5.8770  -47.5100 H       158 VAL    0.0900
   2379 HG21      -79.5760   -6.6480  -46.9320 H       158 VAL    0.0900
   2380 HG22      -78.9250   -4.9930  -46.6280 H       158 VAL    0.5100
   2381 HG23      -77.9220   -6.4570  -46.2360 H       158 VAL   -0.5100
   2382 N         -77.9540   -3.8860  -51.0940 N.am    159 PRO   -0.2900
   2383 CA        -77.3420   -3.6240  -52.4000 C.3     159 PRO    0.0000
   2384 C         -76.0820   -4.4490  -52.6360 C.2     159 PRO    0.0900
   2385 O         -75.4080   -4.8350  -51.6840 O.2     159 PRO    0.0900
   2386 CB        -76.9790   -2.1380  -52.3230 C.3     159 PRO    0.0200
   2387 CG        -77.9280   -1.5710  -51.3310 C.3     159 PRO    0.0900
   2388 CD        -78.1390   -2.6510  -50.3150 C.3     159 PRO   -0.1800
   2389 HA        -78.0240   -3.8810  -53.1940 H       159 PRO    0.0900
   2390 HB1       -77.1040   -1.6500  -53.3130 H       159 PRO    0.0900
   2391 HB2       -75.9290   -2.0050  -51.9870 H       159 PRO   -0.1800
   2392 HG1       -77.4990   -0.6640  -50.8550 H       159 PRO    0.0900
   2393 HG2       -78.8880   -1.3000  -51.8200 H       159 PRO    0.0900
   2394 HD1       -77.3880   -2.5970  -49.4990 H       159 PRO    0.5100
   2395 HD2       -79.1640   -2.6170  -49.8900 H       159 PRO   -0.5100
   2396 N         -75.7740   -4.7100  -53.9040 N.am    160 MET   -0.4700
   2397 CA        -74.5640   -5.4350  -54.2680 C.3     160 MET    0.3100
   2398 C         -73.4470   -4.4740  -54.6470 C.2     160 MET    0.0700
   2399 O         -72.2820   -4.6970  -54.3180 O.2     160 MET    0.0900
   2400 CB        -74.8420   -6.3980  -55.4230 C.3     160 MET   -0.1800
   2401 CG        -75.5900   -7.6540  -55.0140 C.3     160 MET    0.0900
   2402 SD        -74.6230   -8.6760  -53.8890 S.3     160 MET    0.0900
   2403 CE        -73.1620   -8.9730  -54.8830 C.3     160 MET   -0.1400
   2404 HN        -76.3560   -4.4220  -54.6610 H       160 MET    0.0900
   2405 HA        -74.2250   -5.9790  -53.3990 H       160 MET    0.0900
   2406 HB1       -73.8720   -6.6970  -55.8730 H       160 MET   -0.0900
   2407 HB2       -75.4430   -5.8640  -56.1890 H       160 MET   -0.2200
   2408 HG1       -75.8350   -8.2350  -55.9270 H       160 MET    0.0900
   2409 HG2       -76.5400   -7.3580  -54.5230 H       160 MET    0.0900
   2410 HE1       -72.4690   -8.1050  -54.8530 H       160 MET    0.0900
   2411 HE2       -73.4480   -9.1480  -55.9420 H       160 MET    0.5100
   2412 HE3       -72.6150   -9.8630  -54.5040 H       160 MET   -0.5100
   2413 N         -73.8090   -3.3950  -55.3390 N.am    161 ASN   -0.4700
   2414 CA        -72.8440   -2.3670  -55.7080 C.3     161 ASN    0.3100
   2415 C         -72.2050   -1.7430  -54.4750 C.2     161 ASN    0.0700
   2416 O         -71.1320   -1.1490  -54.5460 O.2     161 ASN    0.0900
   2417 CB        -73.5060   -1.2880  -56.5720 C.3     161 ASN   -0.1800
   2418 CG        -74.6520   -0.5930  -55.8610 C.2     161 ASN    0.0900
   2419 ND2       -75.1530    0.4850  -56.4610 N.am    161 ASN    0.0900
   2420 OD1       -75.0850   -1.0140  -54.7890 O.2     161 ASN    0.5500
   2421 HN        -74.7500   -3.2430  -55.6350 H       161 ASN   -0.5500
   2422 HA        -72.0410   -2.8420  -56.2500 H       161 ASN   -0.6200
   2423 HB1       -73.8990   -1.7570  -57.4990 H       161 ASN    0.3200
   2424 HB2       -72.7450   -0.5250  -56.8440 H       161 ASN    0.3000
   2425 HD21      -75.9100    0.9860  -56.0400 H       161 ASN    0.5100
   2426 HD22      -74.7730    0.7940  -57.3330 H       161 ASN   -0.5100
   2427 N         -72.8790   -1.8870  -53.3350 N.am    162 TYR   -0.4700
   2428 CA        -72.3630   -1.3990  -52.0680 C.3     162 TYR    0.3100
   2429 C         -71.3730   -2.3820  -51.4610 C.2     162 TYR    0.0700
   2430 O         -70.2070   -2.0520  -51.2490 O.2     162 TYR    0.0900
   2431 CB        -73.5100   -1.1390  -51.0860 C.3     162 TYR   -0.1800
   2432 CG        -73.0780   -1.1240  -49.6380 C.ar    162 TYR    0.0900
   2433 CD1       -72.5280    0.0160  -49.0680 C.ar    162 TYR    0.0900
   2434 CD2       -73.2210   -2.2530  -48.8400 C.ar    162 TYR    0.0000
   2435 CE1       -72.1310    0.0290  -47.7450 C.ar    162 TYR   -0.1150
   2436 CE2       -72.8250   -2.2490  -47.5160 C.ar    162 TYR    0.1150
   2437 CZ        -72.2810   -1.1050  -46.9750 C.ar    162 TYR   -0.1150
   2438 OH        -71.8860   -1.0930  -45.6560 O.3     162 TYR    0.1150
   2439 HN        -73.7680   -2.3380  -53.3010 H       162 TYR    0.1100
   2440 HA        -71.8180   -0.4860  -52.2580 H       162 TYR   -0.5400
   2441 HB1       -74.2730   -1.9390  -51.1940 H       162 TYR    0.4300
   2442 HB2       -73.9620   -0.1480  -51.3050 H       162 TYR   -0.1150
   2443 HD1       -72.4090    0.9050  -49.6680 H       162 TYR    0.1150
   2444 HD2       -73.6490   -3.1500  -49.2620 H       162 TYR   -0.1150
   2445 HE1       -71.7050    0.9240  -47.3150 H       162 TYR    0.1150
   2446 HE2       -72.9430   -3.1350  -46.9100 H       162 TYR    0.5100
   2447 HH        -71.5370   -0.2220  -45.4590 H       162 TYR   -0.5100
   2448 N         -71.8400   -3.5970  -51.1870 N.am    163 MET   -0.4700
   2449 CA        -71.0220   -4.6030  -50.5230 C.3     163 MET    0.3100
   2450 C         -69.7900   -4.9910  -51.3270 C.2     163 MET    0.0700
   2451 O         -68.8830   -5.6450  -50.8110 O.2     163 MET    0.0900
   2452 CB        -71.8500   -5.8470  -50.1990 C.3     163 MET   -0.1800
   2453 CG        -72.8620   -5.6380  -49.0880 C.3     163 MET    0.0900
   2454 SD        -73.5550   -7.1960  -48.5100 S.3     163 MET    0.0900
   2455 CE        -72.0610   -8.0550  -48.0200 C.3     163 MET   -0.1400
   2456 HN        -72.7690   -3.8720  -51.4220 H       163 MET    0.0900
   2457 HA        -70.6290   -4.1680  -49.6150 H       163 MET    0.0900
   2458 HB1       -71.1580   -6.6620  -49.8970 H       163 MET   -0.0900
   2459 HB2       -72.3930   -6.1570  -51.1160 H       163 MET   -0.2200
   2460 HG1       -73.6770   -4.9850  -49.4670 H       163 MET    0.0900
   2461 HG2       -72.3620   -5.1170  -48.2440 H       163 MET    0.0900
   2462 HE1       -71.3470   -7.3690  -47.5140 H       163 MET    0.0900
   2463 HE2       -71.5530   -8.4820  -48.9100 H       163 MET    0.5100
   2464 HE3       -72.3050   -8.8770  -47.3130 H       163 MET   -0.5100
   2465 N         -69.7530   -4.5870  -52.5910 N.am    164 VAL   -0.4700
   2466 CA        -68.6180   -4.8920  -53.4460 C.3     164 VAL    0.3100
   2467 C         -67.6840   -3.6940  -53.5750 C.2     164 VAL    0.0700
   2468 O         -66.5630   -3.7110  -53.0650 O.2     164 VAL    0.0900
   2469 CB        -69.0670   -5.3600  -54.8400 C.3     164 VAL   -0.0900
   2470 CG1       -67.8790   -5.4450  -55.7780 C.3     164 VAL    0.0900
   2471 CG2       -69.7680   -6.7050  -54.7430 C.3     164 VAL   -0.2700
   2472 HN        -70.4940   -4.0630  -53.0060 H       164 VAL    0.0900
   2473 HA        -68.0410   -5.6660  -52.9640 H       164 VAL    0.0900
   2474 HB        -69.8080   -4.6400  -55.2500 H       164 VAL    0.0900
   2475 HG11      -67.0580   -6.0240  -55.3020 H       164 VAL   -0.2700
   2476 HG12      -67.5060   -4.4250  -56.0100 H       164 VAL    0.0900
   2477 HG13      -68.1750   -5.9580  -56.7190 H       164 VAL    0.0900
   2478 HG21      -70.6620   -6.6240  -54.0870 H       164 VAL    0.0900
   2479 HG22      -69.0790   -7.4610  -54.3090 H       164 VAL    0.5100
   2480 HG23      -70.0970   -7.0350  -55.7520 H       164 VAL   -0.5100
   2481 N         -68.1500   -2.6510  -54.2590 N.am    165 TYR   -0.4700
   2482 CA        -67.3470   -1.4530  -54.4650 C.3     165 TYR    0.3100
   2483 C         -66.9720   -0.7750  -53.1500 C.2     165 TYR    0.0700
   2484 O         -65.8140   -0.4210  -52.9310 O.2     165 TYR    0.0900
   2485 CB        -68.0840   -0.4570  -55.3660 C.3     165 TYR   -0.1800
   2486 CG        -68.1490   -0.8720  -56.8160 C.ar    165 TYR    0.0900
   2487 CD1       -69.1880   -1.6660  -57.2860 C.ar    165 TYR    0.0900
   2488 CD2       -67.1750   -0.4650  -57.7180 C.ar    165 TYR    0.0000
   2489 CE1       -69.2510   -2.0450  -58.6140 C.ar    165 TYR   -0.1150
   2490 CE2       -67.2290   -0.8400  -59.0490 C.ar    165 TYR    0.1150
   2491 CZ        -68.2700   -1.6290  -59.4900 C.ar    165 TYR   -0.1150
   2492 OH        -68.3310   -2.0060  -60.8140 O.3     165 TYR    0.1150
   2493 HN        -69.0630   -2.6430  -54.6580 H       165 TYR    0.1100
   2494 HA        -66.4130   -1.7480  -54.9190 H       165 TYR   -0.5400
   2495 HB1       -67.5640    0.5230  -55.3280 H       165 TYR    0.4300
   2496 HB2       -69.1300   -0.3480  -55.0100 H       165 TYR   -0.1150
   2497 HD1       -69.9570   -1.9920  -56.6030 H       165 TYR    0.1150
   2498 HD2       -66.3600    0.1550  -57.3750 H       165 TYR   -0.1150
   2499 HE1       -70.0640   -2.6620  -58.9640 H       165 TYR    0.1150
   2500 HE2       -66.4620   -0.5160  -59.7360 H       165 TYR    0.5100
   2501 HH        -67.5730   -1.6280  -61.2650 H       165 TYR   -0.5100
   2502 N         -67.9600   -0.5980  -52.2760 N.am    166 PHE   -0.4700
   2503 CA        -67.7510    0.1120  -51.0210 C.3     166 PHE    0.3100
   2504 C         -67.2190   -0.8010  -49.9230 C.2     166 PHE    0.0700
   2505 O         -66.0530   -0.7090  -49.5360 O.2     166 PHE    0.0900
   2506 CB        -69.0510    0.7860  -50.5700 C.3     166 PHE   -0.1800
   2507 CG        -68.8900    1.6700  -49.3690 C.ar    166 PHE    0.0900
   2508 CD1       -68.4500    2.9750  -49.5080 C.ar    166 PHE    0.0900
   2509 CD2       -69.1840    1.2000  -48.0990 C.ar    166 PHE    0.0000
   2510 CE1       -68.3030    3.7960  -48.4040 C.ar    166 PHE   -0.1150
   2511 CE2       -69.0400    2.0150  -46.9910 C.ar    166 PHE    0.1150
   2512 CZ        -68.5990    3.3140  -47.1450 C.ar    166 PHE   -0.1150
   2513 HN        -68.8810   -0.9420  -52.4380 H       166 PHE    0.1150
   2514 HA        -66.9790    0.8510  -51.1790 H       166 PHE   -0.1150
   2515 HB1       -69.7940    0.0040  -50.3050 H       166 PHE    0.1150
   2516 HB2       -69.4400    1.4190  -51.3940 H       166 PHE   -0.1150
   2517 HD1       -68.2190    3.3590  -50.4910 H       166 PHE    0.1150
   2518 HD2       -69.5300    0.1840  -47.9720 H       166 PHE   -0.1150
   2519 HE1       -67.9580    4.8120  -48.5280 H       166 PHE    0.1150
   2520 HE2       -69.2730    1.6350  -46.0070 H       166 PHE    0.5100
   2521 HZ        -68.4840    3.9520  -46.2810 H       166 PHE   -0.5100
   2522 N         -68.0790   -1.6850  -49.4210 N.am    167 ASN   -0.4700
   2523 CA        -67.7210   -2.5750  -48.3220 C.3     167 ASN    0.3100
   2524 C         -66.4390   -3.3700  -48.5650 C.2     167 ASN    0.0700
   2525 O         -65.3920   -3.0550  -48.0040 O.2     167 ASN    0.0900
   2526 CB        -68.8820   -3.5210  -48.0010 C.3     167 ASN   -0.1800
   2527 CG        -68.5550   -4.4910  -46.8810 C.2     167 ASN    0.0900
   2528 ND2       -69.2580   -4.3580  -45.7580 N.am    167 ASN    0.0900
   2529 OD1       -67.6900   -5.3540  -47.0210 O.2     167 ASN    0.5500
   2530 HN        -69.0050   -1.7780  -49.7750 H       167 ASN   -0.5500
   2531 HA        -67.4820   -1.9670  -47.4620 H       167 ASN   -0.6200
   2532 HB1       -69.1350   -4.1050  -48.9110 H       167 ASN    0.3200
   2533 HB2       -69.7660   -2.9190  -47.6980 H       167 ASN    0.3000
   2534 HD21      -69.0870   -4.9690  -44.9860 H       167 ASN    0.5100
   2535 HD22      -69.9580   -3.6470  -45.6880 H       167 ASN   -0.5100
   2536 N         -66.5250   -4.4010  -49.4000 N.am    168 PHE   -0.4700
   2537 CA        -65.3870   -5.2850  -49.6380 C.3     168 PHE    0.3100
   2538 C         -64.1440   -4.5570  -50.1420 C.2     168 PHE    0.0700
   2539 O         -63.1690   -4.4000  -49.4080 O.2     168 PHE    0.0900
   2540 CB        -65.7650   -6.4110  -50.6050 C.3     168 PHE   -0.1800
   2541 CG        -64.5920   -7.2270  -51.0680 C.ar    168 PHE    0.0900
   2542 CD1       -63.8670   -7.9950  -50.1720 C.ar    168 PHE    0.0900
   2543 CD2       -64.2150   -7.2280  -52.4010 C.ar    168 PHE    0.0000
   2544 CE1       -62.7860   -8.7490  -50.5950 C.ar    168 PHE   -0.1150
   2545 CE2       -63.1350   -7.9810  -52.8310 C.ar    168 PHE    0.1150
   2546 CZ        -62.4210   -8.7420  -51.9260 C.ar    168 PHE   -0.1150
   2547 HN        -67.3620   -4.6150  -49.8990 H       168 PHE    0.1150
   2548 HA        -65.0800   -5.6950  -48.6880 H       168 PHE   -0.1150
   2549 HB1       -66.2400   -5.9740  -51.5090 H       168 PHE    0.1150
   2550 HB2       -66.4700   -7.1060  -50.1010 H       168 PHE   -0.1150
   2551 HD1       -64.1480   -8.0050  -49.1290 H       168 PHE    0.1150
   2552 HD2       -64.7700   -6.6360  -53.1140 H       168 PHE   -0.1150
   2553 HE1       -62.2300   -9.3430  -49.8840 H       168 PHE    0.1150
   2554 HE2       -62.8500   -7.9720  -53.8740 H       168 PHE    0.5100
   2555 HZ        -61.5790   -9.3310  -52.2590 H       168 PHE   -0.5100
   2556 N         -64.1820   -4.1110  -51.3940 N.am    169 PHE   -0.4700
   2557 CA        -63.0110   -3.5150  -52.0350 C.3     169 PHE    0.3100
   2558 C         -62.3090   -2.4440  -51.2050 C.2     169 PHE    0.0700
   2559 O         -61.0830   -2.4280  -51.1170 O.2     169 PHE    0.0900
   2560 CB        -63.3750   -2.9480  -53.4130 C.3     169 PHE   -0.1800
   2561 CG        -63.4150   -3.9810  -54.5020 C.ar    169 PHE    0.0900
   2562 CD1       -62.2770   -4.6940  -54.8380 C.ar    169 PHE    0.0900
   2563 CD2       -64.5850   -4.2300  -55.1980 C.ar    169 PHE    0.0000
   2564 CE1       -62.3060   -5.6450  -55.8410 C.ar    169 PHE   -0.1150
   2565 CE2       -64.6200   -5.1780  -56.2020 C.ar    169 PHE    0.1150
   2566 CZ        -63.4800   -5.8870  -56.5240 C.ar    169 PHE   -0.1150
   2567 HN        -65.0080   -4.1620  -51.9510 H       169 PHE    0.1150
   2568 HA        -62.2580   -4.2830  -52.1340 H       169 PHE   -0.1150
   2569 HB1       -62.6180   -2.1900  -53.7080 H       169 PHE    0.1150
   2570 HB2       -64.3820   -2.4830  -53.3630 H       169 PHE   -0.1150
   2571 HD1       -61.3540   -4.5040  -54.3110 H       169 PHE    0.1150
   2572 HD2       -65.4800   -3.6780  -54.9530 H       169 PHE   -0.1150
   2573 HE1       -61.4120   -6.1960  -56.0880 H       169 PHE    0.1150
   2574 HE2       -65.5400   -5.3650  -56.7360 H       169 PHE    0.5100
   2575 HZ        -63.5070   -6.6290  -57.3080 H       169 PHE   -0.5100
   2576 N         -63.0840   -1.5510  -50.5960 N.am    170 ALA   -0.4700
   2577 CA        -62.5110   -0.4030  -49.9020 C.3     170 ALA    0.3100
   2578 C         -62.3550   -0.6110  -48.3990 C.2     170 ALA    0.0700
   2579 O         -61.2970   -0.3380  -47.8330 O.2     170 ALA    0.0900
   2580 CB        -63.3400    0.8460  -50.1790 C.3     170 ALA   -0.2700
   2581 HN        -64.0780   -1.6250  -50.5860 H       170 ALA    0.0900
   2582 HA        -61.4980   -0.2690  -50.2530 H       170 ALA    0.0900
   2583 HB1       -64.3250    0.7710  -49.6690 H       170 ALA    0.0900
   2584 HB2       -63.5130    0.9510  -51.2710 H       170 ALA    0.5100
   2585 HB3       -62.8090    1.7440  -49.7960 H       170 ALA   -0.5100
   2586 N         -63.4110   -1.0930  -47.7540 N.am    171 CYS   -0.4700
   2587 CA        -63.4360   -1.1930  -46.3000 C.3     171 CYS    0.3100
   2588 C         -62.9340   -2.5350  -45.7750 C.2     171 CYS    0.0700
   2589 O         -62.9500   -2.7790  -44.5700 O.2     171 CYS    0.0900
   2590 CB        -64.8490   -0.9200  -45.7750 C.3     171 CYS   -0.1100
   2591 SG        -65.5060    0.6990  -46.2370 S.3     171 CYS    0.0900
   2592 HN        -64.2270   -1.4070  -48.2320 H       171 CYS    0.0900
   2593 HA        -62.7400   -0.4710  -45.9000 H       171 CYS   -0.2300
   2594 HB1       -64.8270   -1.0000  -44.6670 H       171 CYS    0.1600
   2595 HB2       -65.5220   -1.7110  -46.1680 H       171 CYS    0.5100
   2596 HG1       -65.6440    0.4050  -47.5210 H       171 CYS   -0.5100
   2597 N         -62.4860   -3.4040  -46.6770 N.am    172 VAL   -0.4700
   2598 CA        -61.9630   -4.7070  -46.2740 C.3     172 VAL    0.3100
   2599 C         -60.7070   -5.0870  -47.0520 C.2     172 VAL    0.0700
   2600 O         -59.6780   -5.4170  -46.4630 O.2     172 VAL    0.0900
   2601 CB        -63.0180   -5.8200  -46.4270 C.3     172 VAL   -0.0900
   2602 CG1       -62.3850   -7.1840  -46.2020 C.3     172 VAL    0.0900
   2603 CG2       -64.1750   -5.5970  -45.4620 C.3     172 VAL   -0.2700
   2604 HN        -62.4880   -3.2090  -47.6550 H       172 VAL    0.0900
   2605 HA        -61.6510   -4.6320  -45.2440 H       172 VAL    0.0900
   2606 HB        -63.4520   -5.7800  -47.4490 H       172 VAL    0.0900
   2607 HG11      -61.8000   -7.1830  -45.2570 H       172 VAL   -0.2700
   2608 HG12      -61.7000   -7.4280  -47.0420 H       172 VAL    0.0900
   2609 HG13      -63.1760   -7.9610  -46.1270 H       172 VAL    0.0900
   2610 HG21      -64.6600   -4.6190  -45.6670 H       172 VAL    0.0900
   2611 HG22      -63.8000   -5.5940  -44.4160 H       172 VAL    0.5100
   2612 HG23      -64.9320   -6.4010  -45.5860 H       172 VAL   -0.5100
   2613 N         -60.7890   -5.0320  -48.3770 N.am    173 LEU   -0.4700
   2614 CA        -59.6610   -5.3920  -49.2240 C.3     173 LEU    0.3100
   2615 C         -58.4920   -4.4310  -49.0380 C.2     173 LEU    0.0700
   2616 O         -57.3550   -4.8550  -48.8370 O.2     173 LEU    0.0900
   2617 CB        -60.0820   -5.4340  -50.6960 C.3     173 LEU   -0.1800
   2618 CG        -59.0340   -5.9710  -51.6710 C.3     173 LEU    0.0900
   2619 CD1       -58.6700   -7.4070  -51.3230 C.3     173 LEU    0.0900
   2620 CD2       -59.5340   -5.8740  -53.1010 C.3     173 LEU   -0.0900
   2621 HN        -61.6200   -4.7430  -48.8480 H       173 LEU    0.0900
   2622 HA        -59.3020   -6.3610  -48.9090 H       173 LEU   -0.2700
   2623 HB1       -60.3430   -4.4020  -51.0070 H       173 LEU    0.0900
   2624 HB2       -60.9850   -6.0740  -50.7760 H       173 LEU    0.0900
   2625 HG        -58.1220   -5.3370  -51.6180 H       173 LEU    0.0900
   2626 HD11      -59.5720   -8.0540  -51.3800 H       173 LEU   -0.2700
   2627 HD12      -58.2630   -7.4550  -50.2910 H       173 LEU    0.0900
   2628 HD13      -57.9130   -7.7900  -52.0410 H       173 LEU    0.0900
   2629 HD21      -59.5770   -4.8100  -53.4200 H       173 LEU    0.0900
   2630 HD22      -60.5550   -6.3070  -53.1750 H       173 LEU    0.5100
   2631 HD23      -58.8460   -6.4200  -53.7810 H       173 LEU   -0.5100
   2632 N         -58.7740   -3.1320  -49.1000 N.am    174 VAL   -0.4700
   2633 CA        -57.7400   -2.1180  -48.9210 C.3     174 VAL    0.3100
   2634 C         -57.0360   -2.2470  -47.5710 C.2     174 VAL    0.0700
   2635 O         -55.8040   -2.2530  -47.5120 O.2     174 VAL    0.0900
   2636 CB        -58.2990   -0.6880  -49.0860 C.3     174 VAL   -0.0900
   2637 CG1       -57.2530    0.3410  -48.6890 C.3     174 VAL    0.0900
   2638 CG2       -58.7590   -0.4610  -50.5180 C.3     174 VAL   -0.2700
   2639 HN        -59.6970   -2.7960  -49.2700 H       174 VAL    0.0900
   2640 HA        -56.9700   -2.3010  -49.6560 H       174 VAL    0.0900
   2641 HB        -59.1970   -0.5680  -48.4440 H       174 VAL    0.0900
   2642 HG11      -56.2900    0.1240  -49.1990 H       174 VAL   -0.2700
   2643 HG12      -57.0870    0.3070  -47.5910 H       174 VAL    0.0900
   2644 HG13      -57.5910    1.3580  -48.9850 H       174 VAL    0.0900
   2645 HG21      -59.1020   -1.4190  -50.9650 H       174 VAL    0.0900
   2646 HG22      -57.9170   -0.0680  -51.1270 H       174 VAL    0.5100
   2647 HG23      -59.6020    0.2610  -50.5340 H       174 VAL   -0.5100
   2648 N         -57.8090   -2.3550  -46.4760 N.am    175 PRO   -0.2900
   2649 CA        -57.1930   -2.5410  -45.1600 C.3     175 PRO    0.0000
   2650 C         -56.2700   -3.7560  -45.1260 C.2     175 PRO    0.0900
   2651 O         -55.1290   -3.6380  -44.6850 O.2     175 PRO    0.0900
   2652 CB        -58.3940   -2.7640  -44.2410 C.3     175 PRO    0.0200
   2653 CG        -59.5120   -2.0460  -44.9120 C.3     175 PRO    0.0900
   2654 CD        -59.2730   -2.2260  -46.3830 C.3     175 PRO   -0.1800
   2655 HA        -56.5820   -1.6900  -44.9060 H       175 PRO    0.0900
   2656 HB1       -58.2040   -2.3450  -43.2300 H       175 PRO    0.0900
   2657 HB2       -58.6220   -3.8480  -44.1430 H       175 PRO   -0.1800
   2658 HG1       -60.4910   -2.4820  -44.6180 H       175 PRO    0.0900
   2659 HG2       -59.5030   -0.9690  -44.6430 H       175 PRO    0.0900
   2660 HD1       -59.7630   -3.1460  -46.7660 H       175 PRO    0.5100
   2661 HD2       -59.6180   -1.3440  -46.9630 H       175 PRO   -0.5100
   2662 N         -56.7570   -4.9030  -45.5900 N.am    176 LEU   -0.4700
   2663 CA        -55.9490   -6.1170  -45.6320 C.3     176 LEU    0.3100
   2664 C         -54.6600   -5.9040  -46.4130 C.2     176 LEU    0.0700
   2665 O         -53.6200   -6.4730  -46.0800 O.2     176 LEU    0.0900
   2666 CB        -56.7450   -7.2730  -46.2390 C.3     176 LEU   -0.1800
   2667 CG        -57.8620   -7.8560  -45.3720 C.3     176 LEU    0.0900
   2668 CD1       -58.8220   -8.6830  -46.2120 C.3     176 LEU    0.0900
   2669 CD2       -57.2850   -8.6850  -44.2370 C.3     176 LEU   -0.0900
   2670 HN        -57.6910   -4.9860  -45.9280 H       176 LEU    0.0900
   2671 HA        -55.6520   -6.3560  -44.6220 H       176 LEU   -0.2700
   2672 HB1       -56.0320   -8.0920  -46.4720 H       176 LEU    0.0900
   2673 HB2       -57.2010   -6.9130  -47.1850 H       176 LEU    0.0900
   2674 HG        -58.4200   -7.0270  -44.8860 H       176 LEU    0.0900
   2675 HD11      -58.2790   -9.5230  -46.6980 H       176 LEU   -0.2700
   2676 HD12      -59.2750   -8.0490  -47.0040 H       176 LEU    0.0900
   2677 HD13      -59.6230   -9.1050  -45.5680 H       176 LEU    0.0900
   2678 HD21      -57.1120   -8.0440  -43.3460 H       176 LEU    0.0900
   2679 HD22      -56.3150   -9.1280  -44.5490 H       176 LEU    0.5100
   2680 HD23      -57.9940   -9.4930  -43.9600 H       176 LEU   -0.5100
   2681 N         -54.7300   -5.0830  -47.4550 N.am    177 LEU   -0.4700
   2682 CA        -53.5520   -4.7580  -48.2470 C.3     177 LEU    0.3100
   2683 C         -52.6070   -3.8590  -47.4570 C.2     177 LEU    0.0700
   2684 O         -51.3900   -3.9180  -47.6280 O.2     177 LEU    0.0900
   2685 CB        -53.9500   -4.0960  -49.5700 C.3     177 LEU   -0.1800
   2686 CG        -54.1930   -5.0260  -50.7630 C.3     177 LEU    0.0900
   2687 CD1       -52.8860   -5.6400  -51.2460 C.3     177 LEU    0.0900
   2688 CD2       -55.2030   -6.1140  -50.4280 C.3     177 LEU   -0.0900
   2689 HN        -55.5850   -4.6560  -47.7400 H       177 LEU    0.0900
   2690 HA        -53.0130   -5.6750  -48.4340 H       177 LEU   -0.2700
   2691 HB1       -53.1400   -3.3910  -49.8520 H       177 LEU    0.0900
   2692 HB2       -54.8830   -3.5220  -49.3930 H       177 LEU    0.0900
   2693 HG        -54.6560   -4.4480  -51.5920 H       177 LEU    0.0900
   2694 HD11      -52.4150   -6.2280  -50.4290 H       177 LEU   -0.2700
   2695 HD12      -52.1830   -4.8370  -51.5540 H       177 LEU    0.0900
   2696 HD13      -53.0800   -6.3170  -52.1050 H       177 LEU    0.0900
   2697 HD21      -56.2360   -5.7100  -50.4960 H       177 LEU    0.0900
   2698 HD22      -55.0340   -6.4820  -49.3930 H       177 LEU    0.5100
   2699 HD23      -55.1040   -6.9570  -51.1450 H       177 LEU   -0.5100
   2700 N         -53.1760   -3.0270  -46.5880 N.am    178 LEU   -0.4700
   2701 CA        -52.3860   -2.1860  -45.7020 C.3     178 LEU    0.3100
   2702 C         -51.7590   -3.0250  -44.5970 C.2     178 LEU    0.0700
   2703 O         -50.5570   -2.9420  -44.3440 O.2     178 LEU    0.0900
   2704 CB        -53.2540   -1.0830  -45.0900 C.3     178 LEU   -0.1800
   2705 CG        -53.7690   -0.0080  -46.0490 C.3     178 LEU    0.0900
   2706 CD1       -54.7570    0.9100  -45.3460 C.3     178 LEU    0.0900
   2707 CD2       -52.6090    0.7880  -46.6300 C.3     178 LEU   -0.0900
   2708 HN        -54.1660   -2.9440  -46.5050 H       178 LEU    0.0900
   2709 HA        -51.5820   -1.7530  -46.2790 H       178 LEU   -0.2700
   2710 HB1       -52.6560   -0.5770  -44.3040 H       178 LEU    0.0900
   2711 HB2       -54.1350   -1.5670  -44.6180 H       178 LEU    0.0900
   2712 HG        -54.2700   -0.4960  -46.9120 H       178 LEU    0.0900
   2713 HD11      -54.2670    1.4120  -44.4840 H       178 LEU   -0.2700
   2714 HD12      -55.6200    0.3200  -44.9680 H       178 LEU    0.0900
   2715 HD13      -55.1180    1.6900  -46.0500 H       178 LEU    0.0900
   2716 HD21      -51.9240    0.1130  -47.1880 H       178 LEU    0.0900
   2717 HD22      -52.0370    1.2760  -45.8120 H       178 LEU    0.5100
   2718 HD23      -52.9930    1.5600  -47.3300 H       178 LEU   -0.5100
   2719 N         -52.5810   -3.8400  -43.9410 N.am    179 MET   -0.4700
   2720 CA        -52.1100   -4.7400  -42.9000 C.3     179 MET    0.3100
   2721 C         -50.9850   -5.6250  -43.4150 C.2     179 MET    0.0700
   2722 O         -49.9520   -5.7760  -42.7640 O.2     179 MET    0.0900
   2723 CB        -53.2610   -5.5980  -42.3690 C.3     179 MET   -0.1800
   2724 CG        -54.2270   -4.8400  -41.4750 C.3     179 MET    0.0900
   2725 SD        -55.5610   -5.8700  -40.8310 S.3     179 MET    0.0900
   2726 CE        -56.6560   -5.9310  -42.2460 C.3     179 MET   -0.1400
   2727 HN        -53.5590   -3.8710  -44.1340 H       179 MET    0.0900
   2728 HA        -51.6910   -4.1410  -42.1050 H       179 MET    0.0900
   2729 HB1       -52.8320   -6.4430  -41.7900 H       179 MET   -0.0900
   2730 HB2       -53.8250   -6.0050  -43.2330 H       179 MET   -0.2200
   2731 HG1       -54.6610   -4.0040  -42.0610 H       179 MET    0.0900
   2732 HG2       -53.6550   -4.4110  -40.6270 H       179 MET    0.0900
   2733 HE1       -56.2190   -6.5350  -43.0690 H       179 MET    0.0900
   2734 HE2       -56.8390   -4.9060  -42.6340 H       179 MET    0.5100
   2735 HE3       -57.6270   -6.3890  -41.9610 H       179 MET   -0.5100
   2736 N         -51.1870   -6.2080  -44.5930 N.am    180 LEU   -0.4700
   2737 CA        -50.1510   -7.0080  -45.2270 C.3     180 LEU    0.3100
   2738 C         -48.8960   -6.1710  -45.4250 C.2     180 LEU    0.0700
   2739 O         -47.7910   -6.6070  -45.1110 O.2     180 LEU    0.0900
   2740 CB        -50.6390   -7.5490  -46.5730 C.3     180 LEU   -0.1800
   2741 CG        -49.6360   -8.3930  -47.3630 C.3     180 LEU    0.0900
   2742 CD1       -49.2210   -9.6180  -46.5640 C.3     180 LEU    0.0900
   2743 CD2       -50.2170   -8.7990  -48.7060 C.3     180 LEU   -0.0900
   2744 HN        -52.0470   -6.1230  -45.0900 H       180 LEU    0.0900
   2745 HA        -49.9050   -7.8240  -44.5630 H       180 LEU   -0.2700
   2746 HB1       -50.9270   -6.6810  -47.2040 H       180 LEU    0.0900
   2747 HB2       -51.5380   -8.1730  -46.3850 H       180 LEU    0.0900
   2748 HG        -48.7380   -7.7800  -47.5890 H       180 LEU    0.0900
   2749 HD11      -50.1090  -10.2460  -46.3370 H       180 LEU   -0.2700
   2750 HD12      -48.7540   -9.3050  -45.6050 H       180 LEU    0.0900
   2751 HD13      -48.4980  -10.2260  -47.1500 H       180 LEU    0.0900
   2752 HD21      -50.4650   -7.8950  -49.3040 H       180 LEU    0.0900
   2753 HD22      -51.1450   -9.3900  -48.5550 H       180 LEU    0.5100
   2754 HD23      -49.4750   -9.4040  -49.2700 H       180 LEU   -0.5100
   2755 N         -49.0800   -4.9550  -45.9340 N.am    181 GLY   -0.4700
   2756 CA        -47.9750   -4.0490  -46.1810 C.3     181 GLY    0.3100
   2757 C         -47.2000   -3.7170  -44.9240 C.2     181 GLY   -0.0200
   2758 O         -45.9850   -3.5230  -44.9670 O.2     181 GLY    0.0900
   2759 HN        -49.9860   -4.6130  -46.1700 H       181 GLY    0.0900
   2760 HA1       -48.3790   -3.1380  -46.5970 H       181 GLY    0.5100
   2761 HA2       -47.3110   -4.5200  -46.8900 H       181 GLY   -0.5100
   2762 N         -47.9050   -3.6450  -43.7970 N.am    182 VAL   -0.4700
   2763 CA        -47.2720   -3.3670  -42.5140 C.3     182 VAL    0.3100
   2764 C         -46.3740   -4.5190  -42.0880 C.2     182 VAL    0.0700
   2765 O         -45.1720   -4.3410  -41.8910 O.2     182 VAL    0.0900
   2766 CB        -48.3140   -3.1000  -41.4120 C.3     182 VAL   -0.0900
   2767 CG1       -47.6530   -3.1100  -40.0430 C.3     182 VAL    0.0900
   2768 CG2       -49.0220   -1.7780  -41.6570 C.3     182 VAL   -0.2700
   2769 HN        -48.8930   -3.7770  -43.7800 H       182 VAL    0.0900
   2770 HA        -46.6370   -2.5030  -42.6390 H       182 VAL    0.0900
   2771 HB        -49.0980   -3.8870  -41.4480 H       182 VAL    0.0900
   2772 HG11      -46.6660   -2.6020  -40.0920 H       182 VAL   -0.2700
   2773 HG12      -47.4970   -4.1560  -39.7050 H       182 VAL    0.0900
   2774 HG13      -48.2920   -2.5710  -39.3110 H       182 VAL    0.0900
   2775 HG21      -49.3870   -1.7300  -42.7060 H       182 VAL    0.0900
   2776 HG22      -48.3170   -0.9350  -41.4870 H       182 VAL    0.5100
   2777 HG23      -49.8920   -1.6820  -40.9730 H       182 VAL   -0.5100
   2778 N         -46.9590   -5.7080  -41.9550 N.am    183 TYR   -0.4700
   2779 CA        -46.2010   -6.8960  -41.5850 C.3     183 TYR    0.3100
   2780 C         -45.0250   -7.1320  -42.5260 C.2     183 TYR    0.0700
   2781 O         -44.0730   -7.8320  -42.1840 O.2     183 TYR    0.0900
   2782 CB        -47.1080   -8.1300  -41.5580 C.3     183 TYR   -0.1800
   2783 CG        -48.0600   -8.1670  -40.3850 C.ar    183 TYR    0.0900
   2784 CD1       -47.6440   -8.6280  -39.1430 C.ar    183 TYR    0.0900
   2785 CD2       -49.3790   -7.7490  -40.5210 C.ar    183 TYR    0.0000
   2786 CE1       -48.5110   -8.6660  -38.0660 C.ar    183 TYR   -0.1150
   2787 CE2       -50.2540   -7.7830  -39.4480 C.ar    183 TYR    0.1150
   2788 CZ        -49.8130   -8.2450  -38.2250 C.ar    183 TYR   -0.1150
   2789 OH        -50.6780   -8.2820  -37.1540 O.3     183 TYR    0.1150
   2790 HN        -47.9370   -5.8380  -42.1020 H       183 TYR    0.1100
   2791 HA        -45.7710   -6.7270  -40.6100 H       183 TYR   -0.5400
   2792 HB1       -46.4790   -9.0440  -41.4990 H       183 TYR    0.4300
   2793 HB2       -47.7240   -8.1510  -42.4820 H       183 TYR   -0.1150
   2794 HD1       -46.6240   -8.9620  -39.0150 H       183 TYR    0.1150
   2795 HD2       -49.7270   -7.3900  -41.4780 H       183 TYR   -0.1150
   2796 HE1       -48.1680   -9.0240  -37.1060 H       183 TYR    0.1150
   2797 HE2       -51.2740   -7.4520  -39.5680 H       183 TYR    0.5100
   2798 HH        -51.5310   -7.9550  -37.4500 H       183 TYR   -0.5100
   2799 N         -45.0940   -6.5460  -43.7180 N.am    184 LEU   -0.4700
   2800 CA        -44.0000   -6.6340  -44.6740 C.3     184 LEU    0.3100
   2801 C         -42.7710   -5.9060  -44.1550 C.2     184 LEU    0.0700
   2802 O         -41.6630   -6.4390  -44.1820 O.2     184 LEU    0.0900
   2803 CB        -44.4150   -6.0550  -46.0290 C.3     184 LEU   -0.1800
   2804 CG        -45.3630   -6.9060  -46.8740 C.3     184 LEU    0.0900
   2805 CD1       -45.7720   -6.1560  -48.1320 C.3     184 LEU    0.0900
   2806 CD2       -44.7170   -8.2370  -47.2230 C.3     184 LEU   -0.0900
   2807 HN        -45.8920   -6.0230  -44.0090 H       184 LEU    0.0900
   2808 HA        -43.7320   -7.6760  -44.7780 H       184 LEU   -0.2700
   2809 HB1       -43.4940   -5.8850  -46.6220 H       184 LEU    0.0900
   2810 HB2       -44.9100   -5.0790  -45.8430 H       184 LEU    0.0900
   2811 HG        -46.2690   -7.1500  -46.2800 H       184 LEU    0.0900
   2812 HD11      -45.0580   -6.3730  -48.9550 H       184 LEU   -0.2700
   2813 HD12      -45.7670   -5.0620  -47.9380 H       184 LEU    0.0900
   2814 HD13      -46.7870   -6.4750  -48.4500 H       184 LEU    0.0900
   2815 HD21      -44.4690   -8.7970  -46.2960 H       184 LEU    0.0900
   2816 HD22      -43.7790   -8.0650  -47.7930 H       184 LEU    0.5100
   2817 HD23      -45.4160   -8.8500  -47.8300 H       184 LEU   -0.5100
   2818 N         -42.9750   -4.6790  -43.6810 N.am    185 ARG   -0.4700
   2819 CA        -41.8870   -3.8740  -43.1440 C.3     185 ARG    0.3100
   2820 C         -41.4440   -4.3990  -41.7830 C.2     185 ARG    0.0700
   2821 O         -40.2530   -4.4400  -41.4780 O.2     185 ARG    0.0900
   2822 CB        -42.3150   -2.4090  -43.0240 C.3     185 ARG   -0.1800
   2823 CG        -42.8920   -1.8160  -44.3000 C.3     185 ARG    0.0900
   2824 CD        -41.9150   -1.9270  -45.4600 C.3     185 ARG    0.0900
   2825 NE        -42.3980   -1.2240  -46.6500 N.pl3   185 ARG   -0.1800
   2826 CZ        -43.2180   -1.7570  -47.5510 C.cat   185 ARG    0.0900
   2827 NH1       -43.6550   -3.0000  -47.4040 N.pl3   185 ARG    0.0900
   2828 NH2       -43.6030   -1.0440  -48.6000 N.pl3   185 ARG    0.2000
   2829 HN        -43.8780   -4.2570  -43.6720 H       185 ARG    0.0900
   2830 HA        -41.0420   -3.9660  -43.8090 H       185 ARG    0.0900
   2831 HB1       -41.4280   -1.8080  -42.7290 H       185 ARG   -0.7000
   2832 HB2       -43.0820   -2.3330  -42.2250 H       185 ARG    0.4400
   2833 HG1       -43.1300   -0.7450  -44.1290 H       185 ARG    0.6400
   2834 HG2       -43.8270   -2.3550  -44.5610 H       185 ARG   -0.8000
   2835 HD1       -41.7750   -2.9960  -45.7320 H       185 ARG    0.4600
   2836 HD2       -40.9410   -1.4750  -45.1740 H       185 ARG    0.4600
   2837 HE        -42.0930   -0.2850  -46.7940 H       185 ARG   -0.8000
   2838 HH11      -43.4940   -3.4890  -46.5460 H       185 ARG    0.4600
   2839 HH12      -44.1480   -3.4490  -48.1500 H       185 ARG    0.4600
   2840 HH21      -43.2770   -0.1060  -48.7150 H       185 ARG    0.5100
   2841 HH22      -44.2200   -1.4450  -49.2770 H       185 ARG   -0.5100
   2842 N         -42.4150   -4.8040  -40.9660 N.am    186 ILE   -0.4700
   2843 CA        -42.1370   -5.3540  -39.6460 C.3     186 ILE    0.3100
   2844 C         -41.0950   -6.4620  -39.7120 C.2     186 ILE    0.0700
   2845 O         -40.0020   -6.3360  -39.1600 O.2     186 ILE    0.0900
   2846 CB        -43.4120   -5.9040  -38.9800 C.3     186 ILE   -0.0900
   2847 CG1       -44.3650   -4.7620  -38.6300 C.3     186 ILE    0.0900
   2848 CG2       -43.0640   -6.7000  -37.7310 C.3     186 ILE   -0.2700
   2849 CD        -45.6090   -5.2100  -37.8920 C.3     186 ILE    0.0900
   2850 HN        -43.3780   -4.7490  -41.2220 H       186 ILE    0.0900
   2851 HA        -41.7140   -4.5650  -39.0420 H       186 ILE    0.0900
   2852 HB        -43.9460   -6.5620  -39.6990 H       186 ILE   -0.1800
   2853 HG11      -44.6750   -4.2610  -39.5710 H       186 ILE    0.0900
   2854 HG12      -43.8220   -4.0330  -37.9940 H       186 ILE    0.0900
   2855 HG21      -42.5350   -6.0510  -37.0000 H       186 ILE   -0.2700
   2856 HG22      -42.3990   -7.5490  -37.9960 H       186 ILE    0.0900
   2857 HG23      -43.9920   -7.0840  -37.2570 H       186 ILE    0.0900
   2858 HD1       -45.3460   -5.5380  -36.8630 H       186 ILE    0.0900
   2859 HD2       -46.0790   -6.0630  -38.4260 H       186 ILE    0.5100
   2860 HD3       -46.3310   -4.3690  -37.8220 H       186 ILE   -0.5100
   2861 N         -41.4330   -7.5490  -40.4000 N.am    187 PHE   -0.4700
   2862 CA        -40.5390   -8.6950  -40.5020 C.3     187 PHE    0.3100
   2863 C         -39.3380   -8.4110  -41.3950 C.2     187 PHE    0.0700
   2864 O         -38.3800   -9.1810  -41.4250 O.2     187 PHE    0.0900
   2865 CB        -41.3020   -9.9240  -41.0000 C.3     187 PHE   -0.1800
   2866 CG        -42.3040  -10.4510  -40.0150 C.ar    187 PHE    0.0900
   2867 CD1       -42.0230  -11.5760  -39.2550 C.ar    187 PHE    0.0900
   2868 CD2       -43.5230   -9.8180  -39.8390 C.ar    187 PHE    0.0000
   2869 CE1       -42.9430  -12.0620  -38.3450 C.ar    187 PHE   -0.1150
   2870 CE2       -44.4450  -10.2980  -38.9290 C.ar    187 PHE    0.1150
   2871 CZ        -44.1550  -11.4210  -38.1810 C.ar    187 PHE   -0.1150
   2872 HN        -42.3060   -7.6280  -40.8740 H       187 PHE    0.1150
   2873 HA        -40.1230   -8.8820  -39.5230 H       187 PHE   -0.1150
   2874 HB1       -40.5810  -10.7440  -41.2070 H       187 PHE    0.1150
   2875 HB2       -41.8560   -9.6610  -41.9260 H       187 PHE   -0.1150
   2876 HD1       -41.0750  -12.0790  -39.3780 H       187 PHE    0.1150
   2877 HD2       -43.7550   -8.9370  -40.4210 H       187 PHE   -0.1150
   2878 HE1       -42.7140  -12.9420  -37.7630 H       187 PHE    0.1150
   2879 HE2       -45.3930   -9.7950  -38.8040 H       187 PHE    0.5100
   2880 HZ        -44.8740  -11.7980  -37.4680 H       187 PHE   -0.5100
   2881 N         -39.3870   -7.2980  -42.1230 N.am    188 ALA   -0.4700
   2882 CA        -38.2710   -6.8970  -42.9670 C.3     188 ALA    0.3100
   2883 C         -37.1820   -6.2350  -42.1350 C.2     188 ALA    0.0700
   2884 O         -36.0090   -6.5880  -42.2340 O.2     188 ALA    0.0900
   2885 CB        -38.7420   -5.9560  -44.0660 C.3     188 ALA   -0.2700
   2886 HN        -40.1810   -6.6960  -42.1240 H       188 ALA    0.0900
   2887 HA        -37.8370   -7.7880  -43.3960 H       188 ALA    0.0900
   2888 HB1       -39.3510   -5.1350  -43.6300 H       188 ALA    0.0900
   2889 HB2       -39.3660   -6.5110  -44.7980 H       188 ALA    0.5100
   2890 HB3       -37.8650   -5.5090  -44.5830 H       188 ALA   -0.5100
   2891 N         -37.5820   -5.2760  -41.3020 N.am    189 ALA   -0.4700
   2892 CA        -36.6480   -4.5590  -40.4480 C.3     189 ALA    0.3100
   2893 C         -36.2370   -5.3930  -39.2420 C.2     189 ALA    0.0700
   2894 O         -35.1320   -5.2490  -38.7240 O.2     189 ALA    0.0900
   2895 CB        -37.2510   -3.2340  -39.9970 C.3     189 ALA   -0.2700
   2896 HN        -38.5390   -5.0060  -41.2270 H       189 ALA    0.0900
   2897 HA        -35.7430   -4.3870  -41.0120 H       189 ALA    0.0900
   2898 HB1       -38.1870   -3.4160  -39.4270 H       189 ALA    0.0900
   2899 HB2       -37.4910   -2.6060  -40.8820 H       189 ALA    0.5100
   2900 HB3       -36.5340   -2.6960  -39.3410 H       189 ALA   -0.5100
   2901 N         -37.1320   -6.2720  -38.7990 N.am    190 ALA   -0.4700
   2902 CA        -36.8630   -7.1240  -37.6460 C.3     190 ALA    0.3100
   2903 C         -35.6200   -7.9760  -37.8710 C.2     190 ALA    0.0700
   2904 O         -34.7770   -8.1100  -36.9840 O.2     190 ALA    0.0900
   2905 CB        -38.0660   -8.0070  -37.3470 C.3     190 ALA   -0.2700
   2906 HN        -38.0220   -6.3870  -39.2310 H       190 ALA    0.0900
   2907 HA        -36.6430   -6.4870  -36.8020 H       190 ALA    0.0900
   2908 HB1       -38.2930   -8.6530  -38.2220 H       190 ALA    0.0900
   2909 HB2       -38.9540   -7.3750  -37.1320 H       190 ALA    0.5100
   2910 HB3       -37.8490   -8.6570  -36.4720 H       190 ALA   -0.5100
   2911 N         -35.5100   -8.5500  -39.0660 N.am    191 ARG   -0.4700
   2912 CA        -34.3630   -9.3750  -39.4140 C.3     191 ARG    0.3100
   2913 C         -33.1270   -8.5190  -39.6620 C.2     191 ARG    0.0700
   2914 O         -31.9980   -9.0010  -39.5790 O.2     191 ARG    0.0900
   2915 CB        -34.6720  -10.2470  -40.6340 C.3     191 ARG   -0.1800
   2916 CG        -35.4900  -11.4990  -40.3240 C.3     191 ARG    0.0900
   2917 CD        -36.7950  -11.1580  -39.6150 C.3     191 ARG    0.0900
   2918 NE        -37.5800  -12.3510  -39.2940 N.pl3   191 ARG   -0.1800
   2919 CZ        -38.5620  -12.8240  -40.0520 C.cat   191 ARG    0.0900
   2920 NH1       -38.8860  -12.2130  -41.1840 N.pl3   191 ARG    0.0900
   2921 NH2       -39.2230  -13.9120  -39.6820 N.pl3   191 ARG    0.2000
   2922 HN        -36.2050   -8.4430  -39.7730 H       191 ARG    0.0900
   2923 HA        -34.1260   -9.9950  -38.5620 H       191 ARG    0.0900
   2924 HB1       -33.7100  -10.5630  -41.0920 H       191 ARG   -0.7000
   2925 HB2       -35.2350   -9.6340  -41.3690 H       191 ARG    0.4400
   2926 HG1       -34.8910  -12.1730  -39.6760 H       191 ARG    0.6400
   2927 HG2       -35.7220  -12.0250  -41.2740 H       191 ARG   -0.8000
   2928 HD1       -37.4180  -10.5130  -40.2710 H       191 ARG    0.4600
   2929 HD2       -36.5750  -10.6340  -38.6610 H       191 ARG    0.4600
   2930 HE        -37.3640  -12.8410  -38.4490 H       191 ARG   -0.8000
   2931 HH11      -38.3910  -11.3920  -41.4690 H       191 ARG    0.4600
   2932 HH12      -39.6260  -12.5730  -41.7530 H       191 ARG    0.4600
   2933 HH21      -38.9840  -14.3780  -38.8290 H       191 ARG    0.5100
   2934 HH22      -39.9630  -14.2680  -40.2530 H       191 ARG   -0.5100
   2935 N         -33.3450   -7.2410  -39.9650 N.am    192 ARG   -0.4700
   2936 CA        -32.2490   -6.2970  -40.1230 C.3     192 ARG    0.3100
   2937 C         -31.6160   -6.0210  -38.7670 C.2     192 ARG    0.0700
   2938 O         -30.4000   -5.8770  -38.6510 O.2     192 ARG    0.0900
   2939 CB        -32.7420   -4.9920  -40.7460 C.3     192 ARG   -0.1800
   2940 CG        -33.3470   -5.1540  -42.1300 C.3     192 ARG    0.0900
   2941 CD        -33.9300   -3.8410  -42.6290 C.3     192 ARG    0.0900
   2942 NE        -34.6460   -4.0070  -43.8920 N.pl3   192 ARG   -0.1800
   2943 CZ        -35.3190   -3.0340  -44.5000 C.cat   192 ARG    0.0900
   2944 NH1       -35.3690   -1.8230  -43.9620 N.pl3   192 ARG    0.0900
   2945 NH2       -35.9400   -3.2730  -45.6460 N.pl3   192 ARG    0.2000
   2946 HN        -34.2630   -6.8750  -40.0970 H       192 ARG    0.0900
   2947 HA        -31.5020   -6.7550  -40.7540 H       192 ARG    0.0900
   2948 HB1       -31.8830   -4.2910  -40.8170 H       192 ARG   -0.7000
   2949 HB2       -33.5110   -4.5520  -40.0760 H       192 ARG    0.4400
   2950 HG1       -34.1510   -5.9190  -42.0900 H       192 ARG    0.6400
   2951 HG2       -32.5600   -5.4970  -42.8350 H       192 ARG   -0.8000
   2952 HD1       -33.1110   -3.1090  -42.7990 H       192 ARG    0.4600
   2953 HD2       -34.6500   -3.4430  -41.8830 H       192 ARG    0.4600
   2954 HE        -34.6300   -4.9070  -44.3260 H       192 ARG   -0.8000
   2955 HH11      -34.9000   -1.6400  -43.0970 H       192 ARG    0.4600
   2956 HH12      -35.8750   -1.0920  -44.4200 H       192 ARG    0.4600
   2957 HH21      -35.9040   -4.1850  -46.0540 H       192 ARG    0.5100
   2958 HH22      -36.4460   -2.5400  -46.1020 H       192 ARG   -0.5100
   2959 N         -32.4550   -5.9500  -37.7360 N.am    193 GLN   -0.4700
   2960 CA        -31.9850   -5.7550  -36.3740 C.3     193 GLN    0.3100
   2961 C         -31.0770   -6.9050  -35.9680 C.2     193 GLN    0.0700
   2962 O         -29.9780   -6.6930  -35.4570 O.2     193 GLN    0.0900
   2963 CB        -33.1700   -5.6660  -35.4090 C.3     193 GLN   -0.1800
   2964 CG        -34.2080   -4.6180  -35.7840 C.3     193 GLN    0.0900
   2965 CD        -33.6770   -3.2030  -35.6770 C.2     193 GLN    0.0900
   2966 NE2       -34.4530   -2.2420  -36.1720 N.am    193 GLN   -0.1800
   2967 OE1       -32.5870   -2.9720  -35.1540 O.2     193 GLN    0.0900
   2968 HN        -33.4430   -6.0270  -37.8520 H       193 GLN    0.0900
   2969 HA        -31.4080   -4.8420  -36.3450 H       193 GLN    0.5500
   2970 HB1       -32.7800   -5.4260  -34.3970 H       193 GLN   -0.5500
   2971 HB2       -33.6690   -6.6570  -35.3770 H       193 GLN   -0.6200
   2972 HG1       -35.0820   -4.7180  -35.1070 H       193 GLN    0.3200
   2973 HG2       -34.5360   -4.7930  -36.8310 H       193 GLN    0.3000
   2974 HE21      -34.1550   -1.2880  -36.1310 H       193 GLN    0.5100
   2975 HE22      -35.3330   -2.4740  -36.5860 H       193 GLN   -0.5100
   2976 N         -31.5370   -8.1310  -36.2100 N.am    194 LEU   -0.4700
   2977 CA        -30.7590   -9.3210  -35.9010 C.3     194 LEU    0.3100
   2978 C         -29.4470   -9.3280  -36.6750 C.2     194 LEU    0.0700
   2979 O         -28.4640   -9.9340  -36.2490 O.2     194 LEU    0.0900
   2980 CB        -31.5600  -10.5840  -36.2280 C.3     194 LEU   -0.1800
   2981 CG        -32.9080  -10.7410  -35.5230 C.3     194 LEU    0.0900
   2982 CD1       -33.6440  -11.9680  -36.0400 C.3     194 LEU    0.0900
   2983 CD2       -32.7220  -10.8210  -34.0160 C.3     194 LEU   -0.0900
   2984 HN        -32.4360   -8.2880  -36.6120 H       194 LEU    0.0900
   2985 HA        -30.5100   -9.2950  -34.8510 H       194 LEU   -0.2700
   2986 HB1       -30.9330  -11.4600  -35.9610 H       194 LEU    0.0900
   2987 HB2       -31.7470  -10.5930  -37.3220 H       194 LEU    0.0900
   2988 HG        -33.5270   -9.8370  -35.7060 H       194 LEU    0.0900
   2989 HD11      -33.0400  -12.8820  -35.8560 H       194 LEU   -0.2700
   2990 HD12      -33.8180  -11.8720  -37.1330 H       194 LEU    0.0900
   2991 HD13      -34.6180  -12.0750  -35.5150 H       194 LEU    0.0900
   2992 HD21      -32.2340   -9.8960  -33.6420 H       194 LEU    0.0900
   2993 HD22      -32.0780  -11.6900  -33.7600 H       194 LEU    0.5100
   2994 HD23      -33.7100  -10.9280  -33.5180 H       194 LEU   -0.5100
   2995 N         -29.4380   -8.6460  -37.8170 N.am    195 LYS   -0.4700
   2996 CA        -28.2470   -8.5660  -38.6510 C.3     195 LYS    0.3100
   2997 C         -27.2560   -7.5530  -38.0920 C.2     195 LYS    0.0700
   2998 O         -26.0420   -7.7440  -38.1750 O.2     195 LYS    0.0900
   2999 CB        -28.6250   -8.2020  -40.0900 C.3     195 LYS   -0.1800
   3000 CG        -27.4540   -8.2110  -41.0590 C.3     195 LYS    0.0900
   3001 CD        -27.9090   -7.9180  -42.4790 C.3     195 LYS    0.0900
   3002 CE        -26.7420   -7.9730  -43.4520 C.3     195 LYS   -0.1800
   3003 NZ        -27.1730   -7.7140  -44.8540 N.4     195 LYS    0.0900
   3004 HN        -30.2420   -8.1610  -38.1530 H       195 LYS    0.0900
   3005 HA        -27.7540   -9.5260  -38.6240 H       195 LYS   -0.1800
   3006 HB1       -29.0710   -7.1850  -40.0890 H       195 LYS    0.0900
   3007 HB2       -29.3840   -8.9290  -40.4480 H       195 LYS    0.0900
   3008 HG1       -26.9670   -9.2080  -41.0310 H       195 LYS    0.2100
   3009 HG2       -26.7160   -7.4420  -40.7470 H       195 LYS    0.0500
   3010 HD1       -28.3670   -6.9070  -42.5150 H       195 LYS    0.0500
   3011 HD2       -28.6710   -8.6670  -42.7820 H       195 LYS   -0.3000
   3012 HE1       -26.2770   -8.9820  -43.4230 H       195 LYS    0.3300
   3013 HE2       -25.9920   -7.1990  -43.1820 H       195 LYS    0.3300
   3014 HZ1       -27.6030   -6.7690  -44.9160 H       195 LYS    0.3300
   3015 HZ2       -27.8680   -8.4320  -45.1400 H       195 LYS    0.5100
   3016 HZ3       -26.3470   -7.7610  -45.4840 H       195 LYS   -0.5100
   3017 N         -27.7780   -6.4710  -37.5200 N.am    196 GLN   -0.4700
   3018 CA        -26.9400   -5.4490  -36.9100 C.3     196 GLN    0.3100
   3019 C         -26.3860   -5.9250  -35.5750 C.2     196 GLN    0.0700
   3020 O         -25.2860   -5.5440  -35.1730 O.2     196 GLN    0.0900
   3021 CB        -27.7270   -4.1500  -36.7190 C.3     196 GLN   -0.1800
   3022 CG        -28.1870   -3.5050  -38.0160 C.3     196 GLN    0.0900
   3023 CD        -28.9360   -2.2070  -37.7830 C.2     196 GLN    0.0900
   3024 NE2       -29.3390   -1.5550  -38.8700 N.am    196 GLN   -0.1800
   3025 OE1       -29.1500   -1.7950  -36.6430 O.2     196 GLN    0.0900
   3026 HN        -28.7610   -6.3130  -37.4810 H       196 GLN    0.0900
   3027 HA        -26.0920   -5.2820  -37.5580 H       196 GLN    0.5500
   3028 HB1       -27.0820   -3.4260  -36.1770 H       196 GLN   -0.5500
   3029 HB2       -28.6210   -4.3690  -36.1000 H       196 GLN   -0.6200
   3030 HG1       -28.8590   -4.2090  -38.5520 H       196 GLN    0.3200
   3031 HG2       -27.3010   -3.2930  -38.6500 H       196 GLN    0.3000
   3032 HE21      -29.8380   -0.6930  -38.7800 H       196 GLN    0.5100
   3033 HE22      -29.1440   -1.9270  -39.7780 H       196 GLN   -0.5100
   3034 N         -27.1540   -6.7650  -34.8870 N.am    197 MET   -0.4700
   3035 CA        -26.7330   -7.3160  -33.6070 C.3     197 MET    0.3100
   3036 C         -25.8970   -8.5710  -33.8070 C.2     197 MET    0.0700
   3037 O         -25.5840   -9.2820  -32.8540 O.2     197 MET    0.0900
   3038 CB        -27.9470   -7.6360  -32.7320 C.3     197 MET   -0.1800
   3039 CG        -28.8370   -6.4430  -32.4430 C.3     197 MET    0.0900
   3040 SD        -30.1920   -6.8740  -31.3360 S.3     197 MET    0.0900
   3041 CE        -30.9650   -8.2010  -32.2550 C.3     197 MET   -0.1400
   3042 HN        -28.0500   -7.0550  -35.2160 H       197 MET    0.0900
   3043 HA        -26.1030   -6.5860  -33.1200 H       197 MET    0.0900
   3044 HB1       -27.5840   -8.0470  -31.7660 H       197 MET   -0.0900
   3045 HB2       -28.5540   -8.4110  -33.2470 H       197 MET   -0.2200
   3046 HG1       -29.2470   -6.0620  -33.4020 H       197 MET    0.0900
   3047 HG2       -28.2210   -5.6410  -31.9840 H       197 MET    0.0900
   3048 HE1       -30.2580   -9.0420  -32.4230 H       197 MET    0.0900
   3049 HE2       -31.3030   -7.8340  -33.2490 H       197 MET    0.5100
   3050 HE3       -31.8410   -8.5950  -31.6980 H       197 MET   -0.5100
   3051 N         -25.5390   -8.8420  -35.0580 N.am    198 GLU   -0.4700
   3052 CA        -24.7190   -9.9980  -35.3830 C.3     198 GLU    0.3100
   3053 C         -23.2540   -9.5950  -35.4980 C.2     198 GLU    0.0700
   3054 O         -22.3540  -10.4070  -35.2840 O.2     198 GLU    0.0900
   3055 CB        -25.1950  -10.6400  -36.6870 C.3     198 GLU   -0.1800
   3056 CG        -24.4310  -11.8930  -37.0800 C.3     198 GLU    0.0900
   3057 CD        -24.9870  -12.5420  -38.3320 C.2     198 GLU    0.0900
   3058 OE1       -26.0170  -12.0560  -38.8480 O.co2   198 GLU   -0.2800
   3059 OE2       -24.3950  -13.5380  -38.7990 O.co2   198 GLU    0.0900
   3060 HN        -25.8150   -8.2690  -35.8250 H       198 GLU    0.0900
   3061 HA        -24.7920  -10.7030  -34.5680 H       198 GLU    0.6200
   3062 HB1       -25.0910   -9.8940  -37.5030 H       198 GLU   -0.7600
   3063 HB2       -26.2690  -10.9030  -36.5760 H       198 GLU   -0.7600
   3064 HG1       -24.4870  -12.6260  -36.2470 H       198 GLU    0.5100
   3065 HG2       -23.3690  -11.6270  -37.2620 H       198 GLU   -0.5100
   3066 N         -23.0210   -8.3280  -35.8320 N.am    199 SER   -0.4700
   3067 CA        -21.6680   -7.7990  -35.9420 C.3     199 SER    0.3100
   3068 C         -21.3540   -6.8720  -34.7740 C.2     199 SER    0.0700
   3069 O         -20.7370   -5.8230  -34.9490 O.2     199 SER    0.0900
   3070 CB        -21.4910   -7.0510  -37.2650 C.3     199 SER    0.0500
   3071 OG        -21.7260   -7.9070  -38.3710 O.3     199 SER    0.0900
   3072 HN        -23.7590   -7.6860  -36.0220 H       199 SER    0.0900
   3073 HA        -20.9800   -8.6280  -35.8830 H       199 SER   -0.6600
   3074 HB1       -20.4530   -6.6600  -37.3340 H       199 SER    0.4300
   3075 HB2       -22.2090   -6.2050  -37.3130 H       199 SER    0.5100
   3076 HG1       -22.5660   -8.3380  -38.1980 H       199 SER   -0.5100
   3077 N         -21.7860   -7.2680  -33.5790 N.am    200 GLN   -0.4700
   3078 CA        -21.5730   -6.4630  -32.3840 C.3     200 GLN    0.3100
   3079 C         -20.4700   -7.0440  -31.5060 C.2     200 GLN    0.0700
   3080 O         -20.4480   -8.2470  -31.2430 O.2     200 GLN    0.0900
   3081 CB        -22.8730   -6.3420  -31.5840 C.3     200 GLN   -0.1800
   3082 CG        -23.4910   -7.6770  -31.2040 C.3     200 GLN    0.0900
   3083 CD        -24.7690   -7.5200  -30.4040 C.2     200 GLN    0.0900
   3084 NE2       -25.3820   -8.6440  -30.0440 N.am    200 GLN   -0.1800
   3085 OE1       -25.2020   -6.4060  -30.1130 O.2     200 GLN    0.0900
   3086 HN        -22.2720   -8.1280  -33.4490 H       200 GLN    0.0900
   3087 HA        -21.2290   -5.4870  -32.6930 H       200 GLN    0.5500
   3088 HB1       -23.6090   -5.7740  -32.1920 H       200 GLN   -0.5500
   3089 HB2       -22.6610   -5.7740  -30.6520 H       200 GLN   -0.6200
   3090 HG1       -22.7620   -8.2520  -30.5940 H       200 GLN    0.3200
   3091 HG2       -23.7210   -8.2450  -32.1300 H       200 GLN    0.3000
   3092 HE21      -26.1410   -8.6140  -29.3930 H       200 GLN    0.5100
   3093 HE22      -25.0840   -9.5210  -30.4240 H       200 GLN   -0.5100
   3094 N         -19.5430   -6.1860  -31.0540 N.am    201 PRO   -0.2900
   3095 CA        -18.4260   -6.5770  -30.1880 C.3     201 PRO    0.0000
   3096 C         -18.8760   -6.9070  -28.7680 C.2     201 PRO    0.0900
   3097 O         -18.0760   -6.8180  -27.8370 O.2     201 PRO    0.0900
   3098 CB        -17.5390   -5.3250  -30.1690 C.3     201 PRO    0.0200
   3099 CG        -17.9820   -4.5060  -31.3430 C.3     201 PRO    0.0900
   3100 CD        -19.4410   -4.7810  -31.4770 C.3     201 PRO   -0.1800
   3101 HA        -17.9460   -7.4640  -30.5690 H       201 PRO    0.0900
   3102 HB1       -16.4680   -5.6020  -30.2670 H       201 PRO    0.0900
   3103 HB2       -17.6800   -4.7600  -29.2230 H       201 PRO   -0.1800
   3104 HG1       -17.8000   -3.4250  -31.1610 H       201 PRO    0.0900
   3105 HG2       -17.4380   -4.8100  -32.2630 H       201 PRO    0.0900
   3106 HD1       -20.0450   -4.1340  -30.8070 H       201 PRO    0.5100
   3107 HD2       -19.7860   -4.6690  -32.5260 H       201 PRO   -0.5100
   3108 N         -20.1430   -7.2800  -28.6020 N.am    202 LEU   -0.4700
   3109 CA        -20.6730   -7.6190  -27.2890 C.3     202 LEU    0.3100
   3110 C         -21.8790   -8.5490  -27.3910 C.2     202 LEU    0.0700
   3111 O         -22.6080   -8.5200  -28.3810 O.2     202 LEU    0.0900
   3112 CB        -21.0310   -6.3490  -26.5050 C.3     202 LEU   -0.1800
   3113 CG        -21.9190   -5.3010  -27.1830 C.3     202 LEU    0.0900
   3114 CD1       -23.3700   -5.7590  -27.2490 C.3     202 LEU    0.0900
   3115 CD2       -21.8200   -3.9750  -26.4450 C.3     202 LEU   -0.0900
   3116 HN        -20.7800   -7.3450  -29.3660 H       202 LEU    0.0900
   3117 HA        -19.9220   -8.1870  -26.7600 H       202 LEU   -0.2700
   3118 HB1       -20.0770   -5.8490  -26.2370 H       202 LEU    0.0900
   3119 HB2       -21.5470   -6.6690  -25.5770 H       202 LEU    0.0900
   3120 HG        -21.5480   -5.1210  -28.2140 H       202 LEU    0.0900
   3121 HD11      -23.6530   -6.2710  -26.3030 H       202 LEU   -0.2700
   3122 HD12      -23.5040   -6.4710  -28.0910 H       202 LEU    0.0900
   3123 HD13      -24.0370   -4.8820  -27.3910 H       202 LEU    0.0900
   3124 HD21      -20.7700   -3.6120  -26.4520 H       202 LEU    0.0900
   3125 HD22      -22.1440   -4.1040  -25.3900 H       202 LEU    0.5100
   3126 HD23      -22.4610   -3.2160  -26.9430 H       202 LEU   -0.5100
   3127 N         -22.0870   -9.3870  -26.3630 N.am    203 PRO   -0.2900
   3128 CA        -23.2100  -10.3290  -26.3230 C.3     203 PRO    0.0000
   3129 C         -24.5560   -9.6300  -26.4590 C.2     203 PRO    0.0900
   3130 O         -25.2150   -9.7520  -27.4920 O.2     203 PRO    0.0900
   3131 CB        -23.0830  -10.9600  -24.9350 C.3     203 PRO    0.0200
   3132 CG        -21.6440  -10.8210  -24.5860 C.3     203 PRO    0.0900
   3133 CD        -21.2130   -9.5160  -25.1860 C.3     203 PRO   -0.1800
   3134 HA        -23.1470  -11.0260  -27.1440 H       203 PRO    0.0900
   3135 HB1       -23.3810  -12.0310  -24.9590 H       203 PRO    0.0900
   3136 HB2       -23.7210  -10.4270  -24.1990 H       203 PRO   -0.1800
   3137 HG1       -21.5070  -10.8100  -23.4840 H       203 PRO    0.0900
   3138 HG2       -21.0540  -11.6620  -25.0110 H       203 PRO    0.0900
   3139 HD1       -21.3810   -8.6700  -24.4890 H       203 PRO    0.5100
   3140 HD2       -20.1490   -9.5420  -25.5020 H       203 PRO   -0.5100
   3141 N         -24.9600   -8.9010  -25.4200 N.am    204 GLY   -0.4700
   3142 CA        -26.2170   -8.1780  -25.4300 C.3     204 GLY    0.3100
   3143 C         -27.3990   -9.0480  -25.8080 C.2     204 GLY   -0.0200
   3144 O         -28.1550   -8.7220  -26.7220 O.2     204 GLY    0.0900
   3145 HN        -24.4160   -8.8200  -24.5880 H       204 GLY    0.0900
   3146 HA1       -26.1300   -7.3740  -26.1450 H       204 GLY    0.5100
   3147 HA2       -26.3770   -7.7790  -24.4390 H       204 GLY   -0.5100
   3148 N         -27.5600  -10.1630  -25.1000 N.am    205 GLU   -0.4700
   3149 CA        -28.6600  -11.0810  -25.3620 C.3     205 GLU    0.3100
   3150 C         -29.9960  -10.4900  -24.9310 C.2     205 GLU    0.0700
   3151 O         -31.0560  -10.9850  -25.3130 O.2     205 GLU    0.0900
   3152 CB        -28.4230  -12.4220  -24.6640 C.3     205 GLU   -0.1800
   3153 CG        -27.2140  -13.1730  -25.1910 C.3     205 GLU    0.0900
   3154 CD        -27.2930  -13.4170  -26.6850 C.2     205 GLU    0.0900
   3155 OE1       -26.2500  -13.3120  -27.3630 O.co2   205 GLU   -0.2800
   3156 OE2       -28.4030  -13.7080  -27.1830 O.co2   205 GLU    0.0900
   3157 HN        -26.9380  -10.4180  -24.3640 H       205 GLU    0.0900
   3158 HA        -28.7300  -11.2220  -26.4300 H       205 GLU    0.6200
   3159 HB1       -29.3230  -13.0570  -24.8030 H       205 GLU   -0.7600
   3160 HB2       -28.2790  -12.2350  -23.5790 H       205 GLU   -0.7600
   3161 HG1       -27.1430  -14.1530  -24.6750 H       205 GLU    0.5100
   3162 HG2       -26.2990  -12.5800  -24.9780 H       205 GLU   -0.5100
   3163 N         -29.9410   -9.4290  -24.1300 N.am    206 ARG   -0.4700
   3164 CA        -31.1470   -8.7290  -23.7140 C.3     206 ARG    0.3100
   3165 C         -31.8980   -8.1780  -24.9200 C.2     206 ARG    0.0700
   3166 O         -33.1200   -8.2950  -25.0100 O.2     206 ARG    0.0900
   3167 CB        -30.8060   -7.6020  -22.7380 C.3     206 ARG   -0.1800
   3168 CG        -30.7900   -8.0390  -21.2840 C.3     206 ARG    0.0900
   3169 CD        -32.1970   -8.3560  -20.8030 C.3     206 ARG    0.0900
   3170 NE        -32.1970   -9.0540  -19.5200 N.pl3   206 ARG   -0.1800
   3171 CZ        -32.2700  -10.3750  -19.3920 C.cat   206 ARG    0.0900
   3172 NH1       -32.3500  -11.1440  -20.4680 N.pl3   206 ARG    0.0900
   3173 NH2       -32.2650  -10.9280  -18.1870 N.pl3   206 ARG    0.2000
   3174 HN        -29.0800   -9.0680  -23.7830 H       206 ARG    0.0900
   3175 HA        -31.8040   -9.4460  -23.2450 H       206 ARG    0.0900
   3176 HB1       -31.5580   -6.7930  -22.8560 H       206 ARG   -0.7000
   3177 HB2       -29.8020   -7.2010  -22.9980 H       206 ARG    0.4400
   3178 HG1       -30.3630   -7.2250  -20.6600 H       206 ARG    0.6400
   3179 HG2       -30.1530   -8.9430  -21.1790 H       206 ARG   -0.8000
   3180 HD1       -32.7050   -9.0120  -21.5420 H       206 ARG    0.4600
   3181 HD2       -32.7690   -7.4130  -20.6740 H       206 ARG    0.4600
   3182 HE        -32.1370   -8.5040  -18.6870 H       206 ARG   -0.8000
   3183 HH11      -32.3550  -10.7290  -21.3790 H       206 ARG    0.4600
   3184 HH12      -32.4050  -12.1370  -20.3710 H       206 ARG    0.4600
   3185 HH21      -32.2050  -10.3520  -17.3720 H       206 ARG    0.5100
   3186 HH22      -32.3200  -11.9220  -18.0930 H       206 ARG   -0.5100
   3187 N         -31.1600   -7.5840  -25.8520 N.am    207 ALA   -0.4700
   3188 CA        -31.7520   -7.0360  -27.0640 C.3     207 ALA    0.3100
   3189 C         -32.3130   -8.1450  -27.9420 C.2     207 ALA    0.0700
   3190 O         -33.4440   -8.0620  -28.4160 O.2     207 ALA    0.0900
   3191 CB        -30.7290   -6.2150  -27.8300 C.3     207 ALA   -0.2700
   3192 HN        -30.1710   -7.4880  -25.7640 H       207 ALA    0.0900
   3193 HA        -32.5910   -6.4200  -26.7770 H       207 ALA    0.0900
   3194 HB1       -29.8640   -6.8510  -28.1140 H       207 ALA    0.0900
   3195 HB2       -30.3620   -5.3800  -27.1950 H       207 ALA    0.5100
   3196 HB3       -31.1880   -5.8070  -28.7560 H       207 ALA   -0.5100
   3197 N         -31.5150   -9.1900  -28.1540 N.am    208 ARG   -0.4700
   3198 CA        -31.9370  -10.3160  -28.9750 C.3     208 ARG    0.3100
   3199 C         -33.1790  -10.9950  -28.4130 C.2     208 ARG    0.0700
   3200 O         -34.1930  -11.1190  -29.0970 O.2     208 ARG    0.0900
   3201 CB        -30.8050  -11.3370  -29.1190 C.3     208 ARG   -0.1800
   3202 CG        -29.6760  -10.8950  -30.0360 C.3     208 ARG    0.0900
   3203 CD        -28.6490  -12.0020  -30.2020 C.3     208 ARG    0.0900
   3204 NE        -27.6200  -11.6570  -31.1820 N.pl3   208 ARG   -0.1800
   3205 CZ        -26.6080  -12.4540  -31.5070 C.cat   208 ARG    0.0900
   3206 NH1       -26.4850  -13.6440  -30.9350 N.pl3   208 ARG    0.0900
   3207 NH2       -25.7160  -12.0620  -32.4070 N.pl3   208 ARG    0.2000
   3208 HN        -30.6000   -9.2470  -27.7640 H       208 ARG    0.0900
   3209 HA        -32.2220   -9.9350  -29.9440 H       208 ARG    0.0900
   3210 HB1       -31.2340  -12.2790  -29.5200 H       208 ARG   -0.7000
   3211 HB2       -30.3820  -11.5340  -28.1120 H       208 ARG    0.4400
   3212 HG1       -29.1830   -9.9980  -29.6050 H       208 ARG    0.6400
   3213 HG2       -30.0940  -10.6310  -31.0310 H       208 ARG   -0.8000
   3214 HD1       -29.1520  -12.9280  -30.5550 H       208 ARG    0.4600
   3215 HD2       -28.1420  -12.1900  -29.2320 H       208 ARG    0.4600
   3216 HE        -27.6810  -10.7670  -31.6340 H       208 ARG   -0.8000
   3217 HH11      -25.8150  -14.2990  -31.2850 H       208 ARG    0.4600
   3218 HH12      -27.0610  -13.8860  -30.1550 H       208 ARG    0.4600
   3219 HH21      -25.7150  -11.1170  -32.7330 H       208 ARG    0.5100
   3220 HH22      -25.0440  -12.7130  -32.7620 H       208 ARG   -0.5100
   3221 N         -33.1020  -11.4280  -27.1580 N.am    209 SER   -0.4700
   3222 CA        -34.2090  -12.1260  -26.5180 C.3     209 SER    0.3100
   3223 C         -35.4860  -11.2940  -26.5340 C.2     209 SER    0.0700
   3224 O         -36.5550  -11.7910  -26.8840 O.2     209 SER    0.0900
   3225 CB        -33.8420  -12.5080  -25.0820 C.3     209 SER    0.0500
   3226 OG        -32.7260  -13.3790  -25.0630 O.3     209 SER    0.0900
   3227 HN        -32.2850  -11.2960  -26.6020 H       209 SER    0.0900
   3228 HA        -34.4280  -13.0100  -27.0980 H       209 SER   -0.6600
   3229 HB1       -34.7040  -13.0210  -24.6030 H       209 SER    0.4300
   3230 HB2       -33.5900  -11.5920  -24.5050 H       209 SER    0.5100
   3231 HG1       -31.9710  -12.8480  -25.3290 H       209 SER   -0.5100
   3232 N         -35.3700  -10.0230  -26.1580 N.am    210 THR   -0.4700
   3233 CA        -36.5120   -9.1170  -26.1600 C.3     210 THR    0.3100
   3234 C         -37.0780   -8.9480  -27.5640 C.2     210 THR    0.0700
   3235 O         -38.2850   -9.0500  -27.7760 O.2     210 THR    0.0900
   3236 CB        -36.1380   -7.7350  -25.5930 C.3     210 THR    0.1400
   3237 CG2       -37.3290   -6.7890  -25.6620 C.3     210 THR    0.0900
   3238 OG1       -35.7210   -7.8690  -24.2300 O.3     210 THR   -0.6600
   3239 HN        -34.5020   -9.6350  -25.8580 H       210 THR    0.4300
   3240 HA        -37.2910   -9.5650  -25.5610 H       210 THR   -0.2700
   3241 HB        -35.3050   -7.2970  -26.1850 H       210 THR    0.0900
   3242 HG1       -34.7730   -8.0150  -24.2570 H       210 THR    0.0900
   3243 HG21      -38.2280   -7.2750  -25.2250 H       210 THR    0.0900
   3244 HG22      -37.5440   -6.5290  -26.7200 H       210 THR    0.5100
   3245 HG23      -37.1110   -5.8650  -25.0860 H       210 THR   -0.5100
   3246 N         -36.1950   -8.6940  -28.5270 N.am    211 LEU   -0.4700
   3247 CA        -36.6000   -8.5140  -29.9140 C.3     211 LEU    0.3100
   3248 C         -37.3170   -9.7450  -30.4440 C.2     211 LEU    0.0700
   3249 O         -38.4150   -9.6490  -30.9860 O.2     211 LEU    0.0900
   3250 CB        -35.3860   -8.2040  -30.7920 C.3     211 LEU   -0.1800
   3251 CG        -35.6800   -7.8310  -32.2450 C.3     211 LEU    0.0900
   3252 CD1       -36.3980   -6.4930  -32.3080 C.3     211 LEU    0.0900
   3253 CD2       -34.3960   -7.7900  -33.0530 C.3     211 LEU   -0.0900
   3254 HN        -35.2180   -8.6180  -28.3420 H       211 LEU    0.0900
   3255 HA        -37.3080   -7.6990  -29.9520 H       211 LEU   -0.2700
   3256 HB1       -34.7310   -9.1000  -30.7970 H       211 LEU    0.0900
   3257 HB2       -34.8360   -7.3580  -30.3290 H       211 LEU    0.0900
   3258 HG        -36.3180   -8.6150  -32.7060 H       211 LEU    0.0900
   3259 HD11      -35.7650   -5.6990  -31.8570 H       211 LEU   -0.2700
   3260 HD12      -37.3540   -6.5500  -31.7450 H       211 LEU    0.0900
   3261 HD13      -36.6030   -6.2240  -33.3670 H       211 LEU    0.0900
   3262 HD21      -33.7310   -8.6290  -32.7560 H       211 LEU    0.0900
   3263 HD22      -33.8640   -6.8330  -32.8690 H       211 LEU    0.5100
   3264 HD23      -34.6280   -7.8880  -34.1350 H       211 LEU   -0.5100
   3265 N         -36.6940  -10.9100  -30.2770 N.am    212 GLN   -0.4700
   3266 CA        -37.2640  -12.1640  -30.7520 C.3     212 GLN    0.3100
   3267 C         -38.6460  -12.4220  -30.1680 C.2     212 GLN    0.0700
   3268 O         -39.4420  -13.1690  -30.7400 O.2     212 GLN    0.0900
   3269 CB        -36.3330  -13.3370  -30.4330 C.3     212 GLN   -0.1800
   3270 CG        -34.9970  -13.2790  -31.1550 C.3     212 GLN    0.0900
   3271 CD        -34.1420  -14.5100  -30.9130 C.2     212 GLN    0.0900
   3272 NE2       -34.6200  -15.5030  -30.3360 N.am    212 GLN   -0.1800
   3273 OE1       -32.8980  -14.4670  -31.3400 O.2     212 GLN    0.0900
   3274 HN        -35.8110  -10.9750  -29.8200 H       212 GLN    0.0900
   3275 HA        -37.4100  -12.0820  -31.8190 H       212 GLN    0.5500
   3276 HB1       -36.8460  -14.2800  -30.7150 H       212 GLN   -0.5500
   3277 HB2       -36.1410  -13.3450  -29.3380 H       212 GLN   -0.6200
   3278 HG1       -34.4360  -12.3870  -30.8050 H       212 GLN    0.3200
   3279 HG2       -35.1810  -13.1880  -32.2470 H       212 GLN    0.3000
   3280 HE21      -34.0520  -16.3110  -30.1800 H       212 GLN    0.5100
   3281 HE22      -35.5720  -15.4930  -30.0300 H       212 GLN   -0.5100
   3282 N         -38.9350  -11.8010  -29.0280 N.am    213 LYS   -0.4700
   3283 CA        -40.2440  -11.9400  -28.4040 C.3     213 LYS    0.3100
   3284 C         -41.2170  -10.8870  -28.9210 C.2     213 LYS    0.0700
   3285 O         -42.4160  -11.1440  -29.0440 O.2     213 LYS    0.0900
   3286 CB        -40.1270  -11.8860  -26.8780 C.3     213 LYS   -0.1800
   3287 CG        -39.4580  -13.1160  -26.2830 C.3     213 LYS    0.0900
   3288 CD        -40.1310  -14.3890  -26.7840 C.3     213 LYS    0.0900
   3289 CE        -39.4170  -15.6370  -26.2920 C.3     213 LYS   -0.1800
   3290 NZ        -40.0310  -16.8730  -26.8530 N.4     213 LYS    0.0900
   3291 HN        -38.2770  -11.2220  -28.5540 H       213 LYS    0.0900
   3292 HA        -40.6640  -12.8850  -28.7140 H       213 LYS   -0.1800
   3293 HB1       -41.1460  -11.7930  -26.4470 H       213 LYS    0.0900
   3294 HB2       -39.5340  -10.9900  -26.5980 H       213 LYS    0.0900
   3295 HG1       -39.5300  -13.0740  -25.1760 H       213 LYS    0.2100
   3296 HG2       -38.3860  -13.1290  -26.5740 H       213 LYS    0.0500
   3297 HD1       -40.1310  -14.3850  -27.8940 H       213 LYS    0.0500
   3298 HD2       -41.1810  -14.4080  -26.4250 H       213 LYS   -0.3000
   3299 HE1       -39.4810  -15.6960  -25.1850 H       213 LYS    0.3300
   3300 HE2       -38.3530  -15.6130  -26.6120 H       213 LYS    0.3300
   3301 HZ1       -40.1300  -16.7750  -27.8840 H       213 LYS    0.3300
   3302 HZ2       -40.9700  -17.0160  -26.4270 H       213 LYS    0.5100
   3303 HZ3       -39.4250  -17.6890  -26.6380 H       213 LYS   -0.5100
   3304 N         -40.6970   -9.7030  -29.2320 N.am    214 GLU   -0.4700
   3305 CA        -41.4900   -8.6700  -29.8800 C.3     214 GLU    0.3100
   3306 C         -41.8980   -9.1490  -31.2660 C.2     214 GLU    0.0700
   3307 O         -42.9960   -8.8630  -31.7450 O.2     214 GLU    0.0900
   3308 CB        -40.6960   -7.3660  -29.9860 C.3     214 GLU   -0.1800
   3309 CG        -40.3770   -6.7210  -28.6470 C.3     214 GLU    0.0900
   3310 CD        -41.6100   -6.1790  -27.9490 C.2     214 GLU    0.0900
   3311 OE1       -42.6850   -6.1320  -28.5870 O.co2   214 GLU   -0.2800
   3312 OE2       -41.5040   -5.7940  -26.7650 O.co2   214 GLU    0.0900
   3313 HN        -39.7480   -9.4710  -29.0370 H       214 GLU    0.0900
   3314 HA        -42.3850   -8.5180  -29.2940 H       214 GLU    0.6200
   3315 HB1       -41.2860   -6.6450  -30.5910 H       214 GLU   -0.7600
   3316 HB2       -39.7410   -7.5790  -30.5100 H       214 GLU   -0.7600
   3317 HG1       -39.6660   -5.8830  -28.8100 H       214 GLU    0.5100
   3318 HG2       -39.9010   -7.4770  -27.9850 H       214 GLU   -0.5100
   3319 N         -40.9970   -9.8920  -31.9040 N.am    215 VAL   -0.4700
   3320 CA        -41.2670  -10.5010  -33.1960 C.3     215 VAL    0.3100
   3321 C         -42.2400  -11.6620  -33.0410 C.2     215 VAL    0.0700
   3322 O         -43.1390  -11.8460  -33.8620 O.2     215 VAL    0.0900
   3323 CB        -39.9730  -11.0130  -33.8550 C.3     215 VAL   -0.0900
   3324 CG1       -40.2930  -11.8520  -35.0840 C.3     215 VAL    0.0900
   3325 CG2       -39.0650   -9.8490  -34.2180 C.3     215 VAL   -0.2700
   3326 HN        -40.0920  -10.0660  -31.5230 H       215 VAL    0.0900
   3327 HA        -41.7340   -9.7550  -33.8230 H       215 VAL    0.0900
   3328 HB        -39.4080  -11.6310  -33.1260 H       215 VAL    0.0900
   3329 HG11      -41.0000  -11.3070  -35.7440 H       215 VAL   -0.2700
   3330 HG12      -40.7620  -12.8100  -34.7760 H       215 VAL    0.0900
   3331 HG13      -39.3610  -12.0580  -35.6540 H       215 VAL    0.0900
   3332 HG21      -38.9430   -9.1730  -33.3440 H       215 VAL    0.0900
   3333 HG22      -39.5110   -9.2680  -35.0550 H       215 VAL    0.5100
   3334 HG23      -38.0650  -10.2270  -34.5160 H       215 VAL   -0.5100
   3335 N         -42.0610  -12.4450  -31.9810 N.am    216 HSE   -0.4700
   3336 CA        -42.9450  -13.5690  -31.7070 C.3     216 HSE    0.3100
   3337 C         -44.3800  -13.0930  -31.5290 C.2     216 HSE    0.0700
   3338 O         -45.3240  -13.7550  -31.9620 O.2     216 HSE    0.0900
   3339 CB        -42.4800  -14.3290  -30.4610 C.3     216 HSE   -0.0800
   3340 CG        -43.3260  -15.5210  -30.1290 C.ar    216 HSE    0.0900
   3341 CD2       -44.4470  -15.6320  -29.3790 C.ar    216 HSE    0.0900
   3342 ND1       -43.0390  -16.7880  -30.5880 N.ar    216 HSE   -0.7000
   3343 CE1       -43.9520  -17.6300  -30.1360 C.ar    216 HSE    0.2200
   3344 NE2       -44.8180  -16.9570  -29.4000 N.ar    216 HSE    0.2500
   3345 HN        -41.3200  -12.2990  -31.3310 H       216 HSE    0.1300
   3346 HA        -42.9340  -14.2200  -32.5690 H       216 HSE   -0.3600
   3347 HB1       -42.5000  -13.6360  -29.5940 H       216 HSE    0.3200
   3348 HB2       -41.4380  -14.6780  -30.6250 H       216 HSE   -0.0500
   3349 HD2       -44.9950  -14.8670  -28.8430 H       216 HSE    0.0900
   3350 HE1       -44.0040  -18.7010  -30.3240 H       216 HSE    0.5100
   3351 HE2       -45.6160  -17.3330  -28.9300 H       216 HSE   -0.5100
   3352 N         -44.5450  -11.9360  -30.8940 N.am    217 ALA   -0.4700
   3353 CA        -45.8630  -11.3510  -30.6990 C.3     217 ALA    0.3100
   3354 C         -46.4000  -10.7660  -31.9990 C.2     217 ALA    0.0700
   3355 O         -47.6020  -10.8210  -32.2650 O.2     217 ALA    0.0900
   3356 CB        -45.8180  -10.2860  -29.6150 C.3     217 ALA   -0.2700
   3357 HN        -43.7760  -11.4180  -30.5260 H       217 ALA    0.0900
   3358 HA        -46.5430  -12.1440  -30.4190 H       217 ALA    0.0900
   3359 HB1       -45.1120   -9.4790  -29.9030 H       217 ALA    0.0900
   3360 HB2       -45.4740  -10.7340  -28.6580 H       217 ALA    0.5100
   3361 HB3       -46.8270   -9.8420  -29.4790 H       217 ALA   -0.5100
   3362 N         -45.5060  -10.2060  -32.8090 N.am    218 ALA   -0.4700
   3363 CA        -45.8880   -9.6640  -34.1070 C.3     218 ALA    0.3100
   3364 C         -46.3240  -10.7800  -35.0460 C.2     218 ALA    0.0700
   3365 O         -47.3130  -10.6500  -35.7650 O.2     218 ALA    0.0900
   3366 CB        -44.7380   -8.8750  -34.7150 C.3     218 ALA   -0.2700
   3367 HN        -44.5410  -10.1330  -32.5690 H       218 ALA    0.0900
   3368 HA        -46.7470   -9.0260  -33.9620 H       218 ALA    0.0900
   3369 HB1       -43.8530   -9.5330  -34.8530 H       218 ALA    0.0900
   3370 HB2       -44.4550   -8.0380  -34.0410 H       218 ALA    0.5100
   3371 HB3       -45.0380   -8.4720  -35.7060 H       218 ALA   -0.5100
   3372 N         -45.5800  -11.8850  -35.0320 N.am    219 LYS   -0.4700
   3373 CA        -45.9140  -13.0440  -35.8430 C.3     219 LYS    0.3100
   3374 C         -47.2480  -13.6330  -35.4070 C.2     219 LYS    0.0700
   3375 O         -48.1020  -13.9380  -36.2330 O.2     219 LYS    0.0900
   3376 CB        -44.8150  -14.1030  -35.7480 C.3     219 LYS   -0.1800
   3377 CG        -45.1070  -15.3690  -36.5390 C.3     219 LYS    0.0900
   3378 CD        -43.9780  -16.3790  -36.4070 C.3     219 LYS    0.0900
   3379 CE        -44.2780  -17.6470  -37.1910 C.3     219 LYS   -0.1800
   3380 NZ        -43.1710  -18.6390  -37.0910 N.4     219 LYS    0.0900
   3381 HN        -44.7640  -11.9660  -34.4650 H       219 LYS    0.0900
   3382 HA        -46.0310  -12.7150  -36.8640 H       219 LYS   -0.1800
   3383 HB1       -44.6820  -14.3790  -34.6800 H       219 LYS    0.0900
   3384 HB2       -43.8680  -13.6630  -36.1260 H       219 LYS    0.0900
   3385 HG1       -45.2360  -15.1060  -37.6110 H       219 LYS    0.2100
   3386 HG2       -46.0480  -15.8230  -36.1650 H       219 LYS    0.0500
   3387 HD1       -43.8440  -16.6380  -35.3350 H       219 LYS    0.0500
   3388 HD2       -43.0370  -15.9290  -36.7880 H       219 LYS   -0.3000
   3389 HE1       -44.4120  -17.3980  -38.2660 H       219 LYS    0.3300
   3390 HE2       -45.1970  -18.1260  -36.7920 H       219 LYS    0.3300
   3391 HZ1       -43.0290  -18.9010  -36.0950 H       219 LYS    0.3300
   3392 HZ2       -42.2970  -18.2220  -37.4690 H       219 LYS    0.5100
   3393 HZ3       -43.4160  -19.4870  -37.6400 H       219 LYS   -0.5100
   3394 N         -47.4210  -13.7850  -34.0960 N.am    220 SER   -0.4700
   3395 CA        -48.6740  -14.2780  -33.5480 C.3     220 SER    0.3100
   3396 C         -49.8210  -13.3680  -33.9650 C.2     220 SER    0.0700
   3397 O         -50.9330  -13.8250  -34.2050 O.2     220 SER    0.0900
   3398 CB        -48.5960  -14.3760  -32.0220 C.3     220 SER    0.0500
   3399 OG        -47.5880  -15.2870  -31.6220 O.3     220 SER    0.0900
   3400 HN        -46.7050  -13.5710  -33.4360 H       220 SER    0.0900
   3401 HA        -48.8670  -15.2510  -33.9770 H       220 SER   -0.6600
   3402 HB1       -49.5710  -14.7260  -31.6210 H       220 SER    0.4300
   3403 HB2       -48.3600  -13.3770  -31.5970 H       220 SER    0.5100
   3404 HG1       -46.8280  -14.7530  -31.3820 H       220 SER   -0.5100
   3405 N         -49.5380  -12.0700  -34.0620 N.am    221 ALA   -0.4700
   3406 CA        -50.5330  -11.1030  -34.5070 C.3     221 ALA    0.3100
   3407 C         -50.8370  -11.2750  -35.9900 C.2     221 ALA    0.0700
   3408 O         -51.9830  -11.1430  -36.4190 O.2     221 ALA    0.0900
   3409 CB        -50.0600   -9.6860  -34.2210 C.3     221 ALA   -0.2700
   3410 HN        -48.6380  -11.7050  -33.8380 H       221 ALA    0.0900
   3411 HA        -51.4540  -11.3040  -33.9810 H       221 ALA    0.0900
   3412 HB1       -49.1070   -9.4870  -34.7560 H       221 ALA    0.0900
   3413 HB2       -49.8880   -9.5560  -33.1310 H       221 ALA    0.5100
   3414 HB3       -50.8210   -8.9560  -34.5700 H       221 ALA   -0.5100
   3415 N         -49.8040  -11.5760  -36.7720 N.am    222 ALA   -0.4700
   3416 CA        -49.9700  -11.8090  -38.1980 C.3     222 ALA    0.3100
   3417 C         -50.8440  -13.0310  -38.4520 C.2     222 ALA    0.0700
   3418 O         -51.6300  -13.0590  -39.3980 O.2     222 ALA    0.0900
   3419 CB        -48.6170  -11.9790  -38.8710 C.3     222 ALA   -0.2700
   3420 HN        -48.8760  -11.6570  -36.4190 H       222 ALA    0.0900
   3421 HA        -50.4940  -10.9630  -38.6170 H       222 ALA    0.0900
   3422 HB1       -48.1550  -12.9410  -38.5640 H       222 ALA    0.0900
   3423 HB2       -47.9390  -11.1500  -38.5740 H       222 ALA    0.5100
   3424 HB3       -48.7410  -11.9830  -39.9760 H       222 ALA   -0.5100
   3425 N         -50.7100  -14.0400  -37.5960 N.am    223 ILE   -0.4700
   3426 CA        -51.4910  -15.2630  -37.7310 C.3     223 ILE    0.3100
   3427 C         -52.9580  -15.0090  -37.4110 C.2     223 ILE    0.0700
   3428 O         -53.8410  -15.7200  -37.8850 O.2     223 ILE    0.0900
   3429 CB        -50.9520  -16.3850  -36.8230 C.3     223 ILE   -0.0900
   3430 CG1       -49.4510  -16.5770  -37.0410 C.3     223 ILE    0.0900
   3431 CG2       -51.6960  -17.6870  -37.0850 C.3     223 ILE   -0.2700
   3432 CD        -48.8380  -17.6590  -36.1740 C.3     223 ILE    0.0900
   3433 HN        -50.0750  -14.0050  -36.8290 H       223 ILE    0.0900
   3434 HA        -51.4460  -15.5700  -38.7660 H       223 ILE    0.0900
   3435 HB        -51.0850  -16.0940  -35.7590 H       223 ILE   -0.1800
   3436 HG11      -48.9380  -15.6170  -36.8230 H       223 ILE    0.0900
   3437 HG12      -49.2810  -16.8410  -38.1060 H       223 ILE    0.0900
   3438 HG21      -51.5660  -17.9950  -38.1450 H       223 ILE   -0.2700
   3439 HG22      -52.7810  -17.5490  -36.8870 H       223 ILE    0.0900
   3440 HG23      -51.2960  -18.4900  -36.4310 H       223 ILE    0.0900
   3441 HD1       -49.1880  -18.6600  -36.5060 H       223 ILE    0.0900
   3442 HD2       -49.1400  -17.5110  -35.1150 H       223 ILE    0.5100
   3443 HD3       -47.7300  -17.6260  -36.2540 H       223 ILE   -0.5100
   3444 N         -53.2170  -13.9830  -36.6000 N.am    224 ILE   -0.4700
   3445 CA        -54.5800  -13.6090  -36.2510 C.3     224 ILE    0.3100
   3446 C         -55.2620  -12.9140  -37.4230 C.2     224 ILE    0.0700
   3447 O         -56.3670  -13.2820  -37.8220 O.2     224 ILE    0.0900
   3448 CB        -54.6110  -12.6740  -35.0330 C.3     224 ILE   -0.0900
   3449 CG1       -53.9080  -13.3280  -33.8430 C.3     224 ILE    0.0900
   3450 CG2       -56.0430  -12.3130  -34.6710 C.3     224 ILE   -0.2700
   3451 CD        -53.7830  -12.4220  -32.6380 C.3     224 ILE    0.0900
   3452 HN        -52.4920  -13.4300  -36.1980 H       224 ILE    0.0900
   3453 HA        -55.1280  -14.5140  -36.0390 H       224 ILE    0.0900
   3454 HB        -54.0460  -11.7460  -35.2650 H       224 ILE   -0.1800
   3455 HG11      -52.8900  -13.6360  -34.1610 H       224 ILE    0.0900
   3456 HG12      -54.4830  -14.2320  -33.5470 H       224 ILE    0.0900
   3457 HG21      -56.6190  -13.2320  -34.4280 H       224 ILE   -0.2700
   3458 HG22      -56.5340  -11.8050  -35.5300 H       224 ILE    0.0900
   3459 HG23      -56.0540  -11.6430  -33.7850 H       224 ILE    0.0900
   3460 HD1       -54.7410  -12.4000  -32.0760 H       224 ILE    0.0900
   3461 HD2       -53.5400  -11.3890  -32.9660 H       224 ILE    0.5100
   3462 HD3       -52.9850  -12.7980  -31.9630 H       224 ILE   -0.5100
   3463 N         -54.5960  -11.9010  -37.9710 N.am    225 ALA   -0.4700
   3464 CA        -55.1250  -11.1580  -39.1060 C.3     225 ALA    0.3100
   3465 C         -55.2410  -12.0490  -40.3340 C.2     225 ALA    0.0700
   3466 O         -56.1380  -11.8780  -41.1600 O.2     225 ALA    0.0900
   3467 CB        -54.2490   -9.9520  -39.4060 C.3     225 ALA   -0.2700
   3468 HN        -53.7070  -11.6050  -37.6300 H       225 ALA    0.0900
   3469 HA        -56.1290  -10.8420  -38.8620 H       225 ALA    0.0900
   3470 HB1       -53.2150  -10.2810  -39.6480 H       225 ALA    0.0900
   3471 HB2       -54.2100   -9.2830  -38.5200 H       225 ALA    0.5100
   3472 HB3       -54.6560   -9.3950  -40.2770 H       225 ALA   -0.5100
   3473 N         -54.3270  -13.0080  -40.4490 N.am    226 GLY   -0.4700
   3474 CA        -54.3260  -13.9340  -41.5650 C.3     226 GLY    0.3100
   3475 C         -55.5680  -14.7980  -41.6060 C.2     226 GLY   -0.0200
   3476 O         -56.1380  -15.0310  -42.6710 O.2     226 GLY    0.0900
   3477 HN        -53.6040  -13.1340  -39.7740 H       226 GLY    0.0900
   3478 HA1       -53.4570  -14.5680  -41.4710 H       226 GLY    0.5100
   3479 HA2       -54.2670  -13.3560  -42.4770 H       226 GLY   -0.5100
   3480 N         -55.9920  -15.2800  -40.4400 N.am    227 LEU   -0.4700
   3481 CA        -57.1760  -16.1220  -40.3490 C.3     227 LEU    0.3100
   3482 C         -58.4420  -15.3490  -40.6960 C.2     227 LEU    0.0700
   3483 O         -59.3960  -15.9120  -41.2290 O.2     227 LEU    0.0900
   3484 CB        -57.3000  -16.7380  -38.9550 C.3     227 LEU   -0.1800
   3485 CG        -56.2200  -17.7540  -38.5780 C.3     227 LEU    0.0900
   3486 CD1       -56.4550  -18.2920  -37.1750 C.3     227 LEU    0.0900
   3487 CD2       -56.1740  -18.8890  -39.5900 C.3     227 LEU   -0.0900
   3488 HN        -55.5220  -15.0880  -39.5820 H       227 LEU    0.0900
   3489 HA        -57.0910  -16.8990  -41.0950 H       227 LEU   -0.2700
   3490 HB1       -58.2850  -17.2450  -38.8900 H       227 LEU    0.0900
   3491 HB2       -57.2700  -15.9130  -38.2120 H       227 LEU    0.0900
   3492 HG        -55.2230  -17.2650  -38.6220 H       227 LEU    0.0900
   3493 HD11      -57.4450  -18.7920  -37.1180 H       227 LEU   -0.2700
   3494 HD12      -56.4370  -17.4580  -36.4410 H       227 LEU    0.0900
   3495 HD13      -55.6680  -19.0330  -36.9170 H       227 LEU    0.0900
   3496 HD21      -55.7730  -18.5210  -40.5590 H       227 LEU    0.0900
   3497 HD22      -57.1980  -19.2880  -39.7580 H       227 LEU    0.5100
   3498 HD23      -55.5130  -19.7000  -39.2180 H       227 LEU   -0.5100
   3499 N         -58.4480  -14.0540  -40.3920 N.am    228 PHE   -0.4700
   3500 CA        -59.5840  -13.2050  -40.7180 C.3     228 PHE    0.3100
   3501 C         -59.8460  -13.2170  -42.2190 C.2     228 PHE    0.0700
   3502 O         -60.9020  -13.6410  -42.6740 O.2     228 PHE    0.0900
   3503 CB        -59.3410  -11.7720  -40.2350 C.3     228 PHE   -0.1800
   3504 CG        -60.4800  -10.8370  -40.5190 C.ar    228 PHE    0.0900
   3505 CD1       -61.4960  -10.6570  -39.5920 C.ar    228 PHE    0.0900
   3506 CD2       -60.5380  -10.1340  -41.7110 C.ar    228 PHE    0.0000
   3507 CE1       -62.5480   -9.7980  -39.8490 C.ar    228 PHE   -0.1150
   3508 CE2       -61.5870   -9.2750  -41.9740 C.ar    228 PHE    0.1150
   3509 CZ        -62.5920   -9.1040  -41.0420 C.ar    228 PHE   -0.1150
   3510 HN        -57.6820  -13.6100  -39.9320 H       228 PHE    0.1150
   3511 HA        -60.4600  -13.6190  -40.2380 H       228 PHE   -0.1150
   3512 HB1       -58.4430  -11.3610  -40.7440 H       228 PHE    0.1150
   3513 HB2       -59.1870  -11.7780  -39.1350 H       228 PHE   -0.1150
   3514 HD1       -61.4640  -11.1970  -38.6570 H       228 PHE    0.1150
   3515 HD2       -59.7560  -10.2610  -42.4430 H       228 PHE   -0.1150
   3516 HE1       -63.3340   -9.6700  -39.1190 H       228 PHE    0.1150
   3517 HE2       -61.6220   -8.7350  -42.9100 H       228 PHE    0.5100
   3518 HZ        -63.4100   -8.4300  -41.2450 H       228 PHE   -0.5100
   3519 N         -58.8630  -12.7580  -42.9890 N.am    229 ALA   -0.4700
   3520 CA        -58.9660  -12.7490  -44.4410 C.3     229 ALA    0.3100
   3521 C         -59.3000  -14.1390  -44.9740 C.2     229 ALA    0.0700
   3522 O         -60.1090  -14.2890  -45.8890 O.2     229 ALA    0.0900
   3523 CB        -57.6700  -12.2440  -45.0600 C.3     229 ALA   -0.2700
   3524 HN        -58.0150  -12.4000  -42.6080 H       229 ALA    0.0900
   3525 HA        -59.7890  -12.1070  -44.7160 H       229 ALA    0.0900
   3526 HB1       -56.8620  -12.9930  -44.9180 H       229 ALA    0.0900
   3527 HB2       -57.3620  -11.2950  -44.5710 H       229 ALA    0.5100
   3528 HB3       -57.8110  -12.0760  -46.1490 H       229 ALA   -0.5100
   3529 N         -58.6800  -15.1550  -44.3850 N.am    230 LEU   -0.4700
   3530 CA        -58.8850  -16.5320  -44.8100 C.3     230 LEU    0.3100
   3531 C         -60.3090  -17.0030  -44.5290 C.2     230 LEU    0.0700
   3532 O         -60.7880  -17.9600  -45.1360 O.2     230 LEU    0.0900
   3533 CB        -57.8770  -17.4560  -44.1190 C.3     230 LEU   -0.1800
   3534 CG        -57.8680  -18.9250  -44.5450 C.3     230 LEU    0.0900
   3535 CD1       -57.6540  -19.0450  -46.0440 C.3     230 LEU    0.0900
   3536 CD2       -56.8030  -19.7000  -43.7840 C.3     230 LEU   -0.0900
   3537 HN        -58.0490  -15.0210  -43.6250 H       230 LEU    0.0900
   3538 HA        -58.7600  -16.5750  -45.8830 H       230 LEU   -0.2700
   3539 HB1       -58.0850  -17.4240  -43.0290 H       230 LEU    0.0900
   3540 HB2       -56.8630  -17.0460  -44.3050 H       230 LEU    0.0900
   3541 HG        -58.8390  -19.3930  -44.2730 H       230 LEU    0.0900
   3542 HD11      -56.6820  -18.5880  -46.3290 H       230 LEU   -0.2700
   3543 HD12      -58.4670  -18.5160  -46.5860 H       230 LEU    0.0900
   3544 HD13      -57.6430  -20.1160  -46.3400 H       230 LEU    0.0900
   3545 HD21      -57.0010  -19.6510  -42.6920 H       230 LEU    0.0900
   3546 HD22      -55.8010  -19.2610  -43.9830 H       230 LEU    0.5100
   3547 HD23      -56.8120  -20.7660  -44.0990 H       230 LEU   -0.5100
   3548 N         -60.9880  -16.3190  -43.6090 N.am    231 CYS   -0.4700
   3549 CA        -62.3360  -16.7010  -43.2080 C.3     231 CYS    0.3100
   3550 C         -63.3910  -15.7100  -43.6930 C.2     231 CYS    0.0700
   3551 O         -64.5230  -15.7170  -43.2100 O.2     231 CYS    0.0900
   3552 CB        -62.4220  -16.8410  -41.6850 C.3     231 CYS   -0.1100
   3553 SG        -61.4040  -18.1570  -40.9790 S.3     231 CYS    0.0900
   3554 HN        -60.6050  -15.5180  -43.1560 H       231 CYS    0.0900
   3555 HA        -62.5760  -17.6390  -43.6850 H       231 CYS   -0.2300
   3556 HB1       -63.4830  -17.0290  -41.4200 H       231 CYS    0.1600
   3557 HB2       -62.1170  -15.8730  -41.2360 H       231 CYS    0.5100
   3558 HG1       -60.2510  -17.5530  -41.2190 H       231 CYS   -0.5100
   3559 N         -63.0220  -14.8600  -44.6460 N.am    232 TRP   -0.4700
   3560 CA        -63.9550  -13.8720  -45.1780 C.3     232 TRP    0.3100
   3561 C         -63.8470  -13.7180  -46.6920 C.2     232 TRP    0.0700
   3562 O         -64.8470  -13.4840  -47.3720 O.2     232 TRP    0.0900
   3563 CB        -63.7600  -12.5170  -44.4900 C.3     232 TRP   -0.1800
   3564 CG        -64.2570  -12.4850  -43.0760 C.ar    232 TRP    0.0900
   3565 CD1       -63.5660  -12.8420  -41.9550 C.ar    232 TRP    0.0900
   3566 CD2       -65.5550  -12.0720  -42.6310 C.ar    232 TRP   -0.0300
   3567 CE2       -65.5780  -12.2070  -41.2270 C.ar    232 TRP   -0.1500
   3568 CE3       -66.7000  -11.6020  -43.2820 C.ar    232 TRP    0.2200
   3569 NE1       -64.3510  -12.6790  -40.8410 N.ar    232 TRP   -0.5100
   3570 CZ2       -66.7000  -11.8890  -40.4640 C.ar    232 TRP    0.3700
   3571 CZ3       -67.8130  -11.2870  -42.5220 C.ar    232 TRP    0.2400
   3572 CH2       -67.8050  -11.4300  -41.1290 C.ar    232 TRP    0.1100
   3573 HN        -62.1050  -14.8590  -45.0370 H       232 TRP   -0.2500
   3574 HA        -64.9580  -14.2360  -45.0120 H       232 TRP    0.1700
   3575 HB1       -64.3040  -11.7410  -45.0680 H       232 TRP   -0.2000
   3576 HB2       -62.6760  -12.2730  -44.4830 H       232 TRP    0.1400
   3577 HD1       -62.5480  -13.2030  -41.9460 H       232 TRP   -0.2700
   3578 HE1       -64.0800  -12.8680  -39.9230 H       232 TRP    0.1600
   3579 HE3       -66.7340  -11.4820  -44.3550 H       232 TRP   -0.1400
   3580 HZ2       -66.7150  -11.9930  -39.3900 H       232 TRP    0.1400
   3581 HZ3       -68.7040  -10.9230  -43.0120 H       232 TRP    0.5100
   3582 HH2       -68.6910  -11.1730  -40.5670 H       232 TRP   -0.5100
   3583 N         -62.6330  -13.8550  -47.2200 N.am    233 LEU   -0.4700
   3584 CA        -62.4120  -13.7510  -48.6580 C.3     233 LEU    0.3100
   3585 C         -63.3540  -14.6330  -49.4780 C.2     233 LEU    0.0700
   3586 O         -63.9180  -14.1720  -50.4710 O.2     233 LEU    0.0900
   3587 CB        -60.9530  -14.0610  -49.0150 C.3     233 LEU   -0.1800
   3588 CG        -59.9180  -12.9890  -48.6710 C.3     233 LEU    0.0900
   3589 CD1       -58.5490  -13.3950  -49.1880 C.3     233 LEU    0.0900
   3590 CD2       -60.3270  -11.6410  -49.2430 C.3     233 LEU   -0.0900
   3591 HN        -61.8270  -14.0330  -46.6610 H       233 LEU    0.0900
   3592 HA        -62.6660  -12.7470  -48.9620 H       233 LEU   -0.2700
   3593 HB1       -60.9030  -14.2390  -50.1100 H       233 LEU    0.0900
   3594 HB2       -60.6650  -14.9920  -48.4840 H       233 LEU    0.0900
   3595 HG        -59.8730  -12.8610  -47.5680 H       233 LEU    0.0900
   3596 HD11      -58.5800  -13.5190  -50.2920 H       233 LEU   -0.2700
   3597 HD12      -58.2420  -14.3590  -48.7310 H       233 LEU    0.0900
   3598 HD13      -57.8030  -12.6100  -48.9410 H       233 LEU    0.0900
   3599 HD21      -61.2110  -11.2460  -48.6970 H       233 LEU    0.0900
   3600 HD22      -60.5930  -11.7500  -50.3160 H       233 LEU    0.5100
   3601 HD23      -59.4920  -10.9150  -49.1360 H       233 LEU   -0.5100
   3602 N         -63.5330  -15.9020  -49.0740 N.am    234 PRO   -0.2900
   3603 CA        -64.4370  -16.7890  -49.8110 C.3     234 PRO    0.0000
   3604 C         -65.8060  -16.1590  -50.0410 C.2     234 PRO    0.0900
   3605 O         -66.2940  -16.1390  -51.1700 O.2     234 PRO    0.0900
   3606 CB        -64.5690  -17.9980  -48.8850 C.3     234 PRO    0.0200
   3607 CG        -63.2850  -18.0320  -48.1430 C.3     234 PRO    0.0900
   3608 CD        -62.8890  -16.5960  -47.9420 C.3     234 PRO   -0.1800
   3609 HA        -64.0360  -17.0100  -50.7870 H       234 PRO    0.0900
   3610 HB1       -64.7140  -18.9310  -49.4690 H       234 PRO    0.0900
   3611 HB2       -65.4260  -17.8720  -48.1880 H       234 PRO   -0.1800
   3612 HG1       -63.4130  -18.5410  -47.1640 H       234 PRO    0.0900
   3613 HG2       -62.5100  -18.5700  -48.7290 H       234 PRO    0.0900
   3614 HD1       -63.2770  -16.1960  -46.9810 H       234 PRO    0.5100
   3615 HD2       -61.7880  -16.4640  -47.9900 H       234 PRO   -0.5100
   3616 N         -66.4130  -15.6420  -48.9760 N.am    235 LEU   -0.4700
   3617 CA        -67.7410  -15.0460  -49.0670 C.3     235 LEU    0.3100
   3618 C         -67.7390  -13.7910  -49.9320 C.2     235 LEU    0.0700
   3619 O         -68.6970  -13.5200  -50.6520 O.2     235 LEU    0.0900
   3620 CB        -68.2780  -14.7220  -47.6720 C.3     235 LEU   -0.1800
   3621 CG        -69.7190  -14.2200  -47.5990 C.3     235 LEU    0.0900
   3622 CD1       -70.6500  -15.1810  -48.3190 C.3     235 LEU    0.0900
   3623 CD2       -70.1480  -14.0350  -46.1560 C.3     235 LEU   -0.0900
   3624 HN        -65.9920  -15.6410  -48.0730 H       235 LEU    0.0900
   3625 HA        -68.3910  -15.7480  -49.5670 H       235 LEU   -0.2700
   3626 HB1       -67.6230  -13.9430  -47.2290 H       235 LEU    0.0900
   3627 HB2       -68.2080  -15.6450  -47.0590 H       235 LEU    0.0900
   3628 HG        -69.7860  -13.2180  -48.0740 H       235 LEU    0.0900
   3629 HD11      -70.5990  -16.1860  -47.8480 H       235 LEU   -0.2700
   3630 HD12      -70.3490  -15.2720  -49.3850 H       235 LEU    0.0900
   3631 HD13      -71.6960  -14.8130  -48.2560 H       235 LEU    0.0900
   3632 HD21      -69.6130  -13.1720  -45.7070 H       235 LEU    0.0900
   3633 HD22      -69.9050  -14.9470  -45.5700 H       235 LEU    0.5100
   3634 HD23      -71.2410  -13.8390  -46.1070 H       235 LEU   -0.5100
   3635 N         -66.6530  -13.0250  -49.8600 N.am    236 HSE   -0.4700
   3636 CA        -66.5270  -11.8060  -50.6480 C.3     236 HSE    0.3100
   3637 C         -66.2940  -12.1080  -52.1230 C.2     236 HSE    0.0700
   3638 O         -66.8710  -11.4630  -52.9960 O.2     236 HSE    0.0900
   3639 CB        -65.3950  -10.9310  -50.1060 C.3     236 HSE   -0.0800
   3640 CG        -65.7140  -10.2730  -48.7980 C.ar    236 HSE    0.0900
   3641 CD2       -65.4470  -10.6490  -47.5270 C.ar    236 HSE    0.0900
   3642 ND1       -66.3860   -9.0730  -48.7160 N.ar    236 HSE   -0.7000
   3643 CE1       -66.5220   -8.7380  -47.4460 C.ar    236 HSE    0.2200
   3644 NE2       -65.9630   -9.6760  -46.7020 N.ar    236 HSE    0.2500
   3645 HN        -65.8830  -13.2480  -49.2670 H       236 HSE    0.1300
   3646 HA        -67.4670  -11.2770  -50.6000 H       236 HSE   -0.3600
   3647 HB1       -65.1730  -10.1360  -50.8490 H       236 HSE    0.3200
   3648 HB2       -64.4930  -11.5620  -49.9670 H       236 HSE   -0.0500
   3649 HD2       -64.9330  -11.5290  -47.1620 H       236 HSE    0.0900
   3650 HE1       -67.0090   -7.8470  -47.0520 H       236 HSE    0.5100
   3651 HE2       -65.9150   -9.6900  -45.7020 H       236 HSE   -0.5100
   3652 N         -65.4400  -13.0900  -52.3960 N.am    237 ILE   -0.4700
   3653 CA        -65.1730  -13.5170  -53.7630 C.3     237 ILE    0.3100
   3654 C         -66.4630  -13.9720  -54.4290 C.2     237 ILE    0.0700
   3655 O         -66.7010  -13.6950  -55.6040 O.2     237 ILE    0.0900
   3656 CB        -64.1460  -14.6610  -53.8060 C.3     237 ILE   -0.0900
   3657 CG1       -62.7840  -14.1700  -53.3160 C.3     237 ILE    0.0900
   3658 CG2       -64.0320  -15.2240  -55.2150 C.3     237 ILE   -0.2700
   3659 CD        -61.7100  -15.2330  -53.3310 C.3     237 ILE    0.0900
   3660 HN        -64.9450  -13.5770  -51.6800 H       237 ILE    0.0900
   3661 HA        -64.8010  -12.6640  -54.3090 H       237 ILE    0.0900
   3662 HB        -64.4640  -15.4690  -53.1130 H       237 ILE   -0.1800
   3663 HG11      -62.8970  -13.7980  -52.2760 H       237 ILE    0.0900
   3664 HG12      -62.4570  -13.3300  -53.9650 H       237 ILE    0.0900
   3665 HG21      -63.7060  -14.4280  -55.9190 H       237 ILE   -0.2700
   3666 HG22      -65.0180  -15.6100  -55.5500 H       237 ILE    0.0900
   3667 HG23      -63.2820  -16.0450  -55.2360 H       237 ILE    0.0900
   3668 HD1       -61.4350  -15.4840  -54.3780 H       237 ILE    0.0900
   3669 HD2       -62.0810  -16.1530  -52.8310 H       237 ILE    0.5100
   3670 HD3       -60.8030  -14.8630  -52.8060 H       237 ILE   -0.5100
   3671 N         -67.2980  -14.6710  -53.6670 N.am    238 ILE   -0.4700
   3672 CA        -68.5980  -15.1080  -54.1570 C.3     238 ILE    0.3100
   3673 C         -69.4370  -13.9120  -54.5890 C.2     238 ILE    0.0700
   3674 O         -70.0510  -13.9250  -55.6550 O.2     238 ILE    0.0900
   3675 CB        -69.3590  -15.9100  -53.0910 C.3     238 ILE   -0.0900
   3676 CG1       -68.6970  -17.2750  -52.8870 C.3     238 ILE    0.0900
   3677 CG2       -70.8120  -16.0830  -53.4930 C.3     238 ILE   -0.2700
   3678 CD        -69.4170  -18.1630  -51.8980 C.3     238 ILE    0.0900
   3679 HN        -67.0740  -14.9280  -52.7310 H       238 ILE    0.0900
   3680 HA        -68.4330  -15.7160  -55.0330 H       238 ILE    0.0900
   3681 HB        -69.3060  -15.3750  -52.1190 H       238 ILE   -0.1800
   3682 HG11      -67.6600  -17.1120  -52.5240 H       238 ILE    0.0900
   3683 HG12      -68.6570  -17.7970  -53.8660 H       238 ILE    0.0900
   3684 HG21      -70.8770  -16.4600  -54.5370 H       238 ILE   -0.2700
   3685 HG22      -71.3390  -15.1070  -53.4340 H       238 ILE    0.0900
   3686 HG23      -71.3060  -16.8150  -52.8200 H       238 ILE    0.0900
   3687 HD1       -70.3840  -18.5030  -52.3240 H       238 ILE    0.0900
   3688 HD2       -69.6210  -17.6000  -50.9620 H       238 ILE    0.5100
   3689 HD3       -68.7960  -19.0550  -51.6690 H       238 ILE   -0.5100
   3690 N         -69.4560  -12.8720  -53.7580 N.am    239 ASN   -0.4700
   3691 CA        -70.1720  -11.6470  -54.0870 C.3     239 ASN    0.3100
   3692 C         -69.6410  -11.0140  -55.3660 C.2     239 ASN    0.0700
   3693 O         -70.3810  -10.3640  -56.1010 O.2     239 ASN    0.0900
   3694 CB        -70.0900  -10.6460  -52.9350 C.3     239 ASN   -0.1800
   3695 CG        -70.7990  -11.1370  -51.6880 C.2     239 ASN    0.0900
   3696 ND2       -70.5860  -10.4420  -50.5740 N.am    239 ASN    0.0900
   3697 OD1       -71.5330  -12.1240  -51.7240 O.2     239 ASN    0.5500
   3698 HN        -68.9850  -12.8860  -52.8800 H       239 ASN   -0.5500
   3699 HA        -71.2010  -11.9060  -54.2880 H       239 ASN   -0.6200
   3700 HB1       -70.5570   -9.6900  -53.2530 H       239 ASN    0.3200
   3701 HB2       -69.0230  -10.4670  -52.6860 H       239 ASN    0.3000
   3702 HD21      -71.0270  -10.7200  -49.7210 H       239 ASN    0.5100
   3703 HD22      -69.9840   -9.6440  -50.5900 H       239 ASN   -0.5100
   3704 N         -68.3510  -11.2090  -55.6290 N.am    240 CYS   -0.4700
   3705 CA        -67.7340  -10.6900  -56.8400 C.3     240 CYS    0.3100
   3706 C         -68.1020  -11.5470  -58.0450 C.2     240 CYS    0.0700
   3707 O         -68.1380  -11.0660  -59.1770 O.2     240 CYS    0.0900
   3708 CB        -66.2130  -10.6210  -56.6800 C.3     240 CYS   -0.1100
   3709 SG        -65.6560   -9.5310  -55.3490 S.3     240 CYS    0.0900
   3710 HN        -67.7540  -11.7150  -55.0130 H       240 CYS    0.0900
   3711 HA        -68.1370   -9.7060  -57.0270 H       240 CYS   -0.2300
   3712 HB1       -65.7810  -10.2680  -57.6400 H       240 CYS    0.1600
   3713 HB2       -65.8400  -11.6480  -56.4860 H       240 CYS    0.5100
   3714 HG1       -66.0910  -10.3120  -54.3720 H       240 CYS   -0.5100
   3715 N         -68.3770  -12.8240  -57.7950 N.am    241 PHE   -0.4700
   3716 CA        -68.8230  -13.7370  -58.8380 C.3     241 PHE    0.3100
   3717 C         -70.2460  -13.4080  -59.2700 C.2     241 PHE    0.0700
   3718 O         -70.5310  -13.2470  -60.4580 O.2     241 PHE    0.0900
   3719 CB        -68.7550  -15.1860  -58.3420 C.3     241 PHE   -0.1800
   3720 CG        -67.4860  -15.8950  -58.7120 C.ar    241 PHE    0.0900
   3721 CD1       -66.2740  -15.2230  -58.7230 C.ar    241 PHE    0.0900
   3722 CD2       -67.5030  -17.2410  -59.0420 C.ar    241 PHE    0.0000
   3723 CE1       -65.1040  -15.8780  -59.0640 C.ar    241 PHE   -0.1150
   3724 CE2       -66.3380  -17.9030  -59.3810 C.ar    241 PHE    0.1150
   3725 CZ        -65.1360  -17.2210  -59.3920 C.ar    241 PHE   -0.1150
   3726 HN        -68.2880  -13.2140  -56.8820 H       241 PHE    0.1150
   3727 HA        -68.1850  -13.6040  -59.6980 H       241 PHE   -0.1150
   3728 HB1       -69.5940  -15.7630  -58.7830 H       241 PHE    0.1150
   3729 HB2       -68.8250  -15.1960  -57.2340 H       241 PHE   -0.1150
   3730 HD1       -66.2420  -14.1760  -58.4620 H       241 PHE    0.1150
   3731 HD2       -68.4390  -17.7790  -59.0340 H       241 PHE   -0.1150
   3732 HE1       -64.1680  -15.3420  -59.0730 H       241 PHE    0.1150
   3733 HE2       -66.3660  -18.9520  -59.6360 H       241 PHE    0.5100
   3734 HZ        -64.2240  -17.7350  -59.6560 H       241 PHE   -0.5100
   3735 N         -71.1410  -13.3070  -58.2930 N.am    242 THR   -0.4700
   3736 CA        -72.5390  -12.9940  -58.5530 C.3     242 THR    0.3100
   3737 C         -72.6890  -11.6120  -59.1840 C.2     242 THR    0.0700
   3738 O         -73.5350  -11.4040  -60.0550 O.2     242 THR    0.0900
   3739 CB        -73.3720  -13.0560  -57.2600 C.3     242 THR    0.1400
   3740 CG2       -74.8110  -12.6410  -57.5250 C.3     242 THR    0.0900
   3741 OG1       -73.3530  -14.3920  -56.7420 O.3     242 THR   -0.6600
   3742 HN        -70.8950  -13.4430  -57.3370 H       242 THR    0.4300
   3743 HA        -72.9120  -13.7080  -59.2710 H       242 THR   -0.2700
   3744 HB        -72.9430  -12.3680  -56.5000 H       242 THR    0.0900
   3745 HG1       -73.8750  -14.9190  -57.3510 H       242 THR    0.0900
   3746 HG21      -75.1550  -13.0570  -58.4960 H       242 THR    0.0900
   3747 HG22      -74.8840  -11.5330  -57.5680 H       242 THR    0.5100
   3748 HG23      -75.4720  -13.0280  -56.7200 H       242 THR   -0.5100
   3749 N         -71.8540  -10.6730  -58.7490 N.am    243 PHE   -0.4700
   3750 CA        -71.9340   -9.2950  -59.2160 C.3     243 PHE    0.3100
   3751 C         -71.3170   -9.1150  -60.5970 C.2     243 PHE    0.0700
   3752 O         -72.0210   -8.8710  -61.5770 O.2     243 PHE    0.0900
   3753 CB        -71.2510   -8.3590  -58.2140 C.3     243 PHE   -0.1800
   3754 CG        -71.4150   -6.9010  -58.5340 C.ar    243 PHE    0.0900
   3755 CD1       -70.5440   -6.2660  -59.4050 C.ar    243 PHE    0.0900
   3756 CD2       -72.4320   -6.1600  -57.9550 C.ar    243 PHE    0.0000
   3757 CE1       -70.6910   -4.9220  -59.6980 C.ar    243 PHE   -0.1150
   3758 CE2       -72.5860   -4.8170  -58.2420 C.ar    243 PHE    0.1150
   3759 CZ        -71.7150   -4.1970  -59.1160 C.ar    243 PHE   -0.1150
   3760 HN        -71.1380  -10.8690  -58.0840 H       243 PHE    0.1150
   3761 HA        -72.9770   -9.0350  -59.3240 H       243 PHE   -0.1150
   3762 HB1       -70.1610   -8.5710  -58.2000 H       243 PHE    0.1150
   3763 HB2       -71.6860   -8.5230  -57.2050 H       243 PHE   -0.1150
   3764 HD1       -69.7410   -6.8250  -59.8610 H       243 PHE    0.1150
   3765 HD2       -73.1160   -6.6400  -57.2690 H       243 PHE   -0.1150
   3766 HE1       -70.0080   -4.4390  -60.3810 H       243 PHE    0.1150
   3767 HE2       -73.3850   -4.2540  -57.7850 H       243 PHE    0.5100
   3768 HZ        -71.8320   -3.1480  -59.3430 H       243 PHE   -0.5100
   3769 N         -69.9940   -9.2330  -60.6730 N.am    244 PHE   -0.4700
   3770 CA        -69.2640   -8.9630  -61.9060 C.3     244 PHE    0.3100
   3771 C         -69.5720   -9.9630  -63.0150 C.2     244 PHE    0.0700
   3772 O         -69.3680   -9.6720  -64.1940 O.2     244 PHE    0.0900
   3773 CB        -67.7560   -8.9290  -61.6380 C.3     244 PHE   -0.1800
   3774 CG        -67.3310   -7.8300  -60.7080 C.ar    244 PHE    0.0900
   3775 CD1       -67.2630   -8.0480  -59.3410 C.ar    244 PHE    0.0900
   3776 CD2       -67.0000   -6.5770  -61.2010 C.ar    244 PHE    0.0000
   3777 CE1       -66.8710   -7.0360  -58.4860 C.ar    244 PHE   -0.1150
   3778 CE2       -66.6100   -5.5620  -60.3480 C.ar    244 PHE    0.1150
   3779 CZ        -66.5450   -5.7920  -58.9900 C.ar    244 PHE   -0.1150
   3780 HN        -69.4430   -9.5110  -59.8910 H       244 PHE    0.1150
   3781 HA        -69.5990   -8.0130  -62.2930 H       244 PHE   -0.1150
   3782 HB1       -67.2170   -8.7740  -62.5970 H       244 PHE    0.1150
   3783 HB2       -67.4440   -9.8900  -61.1760 H       244 PHE   -0.1150
   3784 HD1       -67.5190   -9.0160  -58.9410 H       244 PHE    0.1150
   3785 HD2       -67.0500   -6.3920  -62.2630 H       244 PHE   -0.1150
   3786 HE1       -66.8210   -7.2180  -57.4220 H       244 PHE    0.1150
   3787 HE2       -66.3540   -4.5900  -60.7450 H       244 PHE    0.5100
   3788 HZ        -66.2410   -5.0000  -58.3210 H       244 PHE   -0.5100
   3789 N         -70.0620  -11.1410  -62.6400 N.am    245 CYS   -0.4700
   3790 CA        -70.3980  -12.1640  -63.6220 C.3     245 CYS    0.3100
   3791 C         -71.8480  -12.6180  -63.4860 C.2     245 CYS    0.0700
   3792 O         -72.1320  -13.6350  -62.8520 O.2     245 CYS    0.0900
   3793 CB        -69.4510  -13.3610  -63.4960 C.3     245 CYS   -0.1000
   3794 SG        -69.5900  -14.5480  -64.8490 S.3     245 CYS    0.0900
   3795 HN        -70.2200  -11.3740  -61.6840 H       245 CYS    0.0900
   3796 HA        -70.3190  -11.7240  -64.6040 H       245 CYS   -0.0800
   3797 HB1       -69.6710  -13.8780  -62.5390 H       245 CYS    0.5100
   3798 HB2       -68.4100  -12.9770  -63.4580 H       245 CYS   -0.5100
   3799 N         -72.7740  -11.8580  -64.0890 N.am    246 PRO   -0.2900
   3800 CA        -74.2140  -12.1250  -64.0120 C.3     246 PRO    0.0000
   3801 C         -74.5820  -13.4810  -64.6030 C.2     246 PRO    0.0900
   3802 O         -75.4810  -14.1480  -64.0930 O.2     246 PRO    0.0900
   3803 CB        -74.8250  -11.0040  -64.8570 C.3     246 PRO    0.0200
   3804 CG        -73.7900   -9.9260  -64.8750 C.3     246 PRO    0.0900
   3805 CD        -72.4810  -10.6480  -64.8740 C.3     246 PRO   -0.1800
   3806 HA        -74.5380  -12.1450  -62.9840 H       246 PRO    0.0900
   3807 HB1       -75.7680  -10.6360  -64.3980 H       246 PRO    0.0900
   3808 HB2       -75.0420  -11.3590  -65.8860 H       246 PRO   -0.1800
   3809 HG1       -73.8920   -9.2990  -65.7850 H       246 PRO    0.0900
   3810 HG2       -73.8820   -9.2770  -63.9780 H       246 PRO    0.0900
   3811 HD1       -72.1640  -10.9240  -65.9010 H       246 PRO    0.5100
   3812 HD2       -71.6850  -10.0540  -64.3780 H       246 PRO   -0.5100
   3813 N         -73.8990  -13.8800  -65.6710 N.am    247 ASP   -0.4700
   3814 CA        -74.1930  -15.1470  -66.3300 C.3     247 ASP    0.3100
   3815 C         -73.5100  -16.3290  -65.6490 C.2     247 ASP    0.0700
   3816 O         -73.8600  -17.4830  -65.8940 O.2     247 ASP    0.0900
   3817 CB        -73.8190  -15.0920  -67.8150 C.3     247 ASP   -0.2800
   3818 CG        -72.3600  -14.7490  -68.0430 C.2     247 ASP    0.0900
   3819 OD1       -71.6740  -14.3700  -67.0720 O.co2   247 ASP    0.0900
   3820 OD2       -71.9000  -14.8520  -69.2000 O.co2   247 ASP    0.6200
   3821 HN        -73.1610  -13.3370  -66.0650 H       247 ASP   -0.7600
   3822 HA        -75.2480  -15.3450  -66.2170 H       247 ASP   -0.7600
   3823 HB1       -74.4440  -14.3200  -68.3150 H       247 ASP    0.5100
   3824 HB2       -74.0250  -16.0810  -68.2760 H       247 ASP   -0.5100
   3825 N         -72.5340  -16.0370  -64.7920 N.am    248 CYS   -0.4700
   3826 CA        -71.8630  -17.0730  -64.0160 C.3     248 CYS    0.3100
   3827 C         -72.8150  -17.6820  -62.9970 C.2     248 CYS    0.0700
   3828 O         -73.5790  -16.9680  -62.3470 O.2     248 CYS    0.0900
   3829 CB        -70.6270  -16.5130  -63.3060 C.3     248 CYS   -0.1000
   3830 SG        -69.1360  -16.4550  -64.3260 S.3     248 CYS    0.0900
   3831 HN        -72.2200  -15.1040  -64.6420 H       248 CYS    0.0900
   3832 HA        -71.5780  -17.8650  -64.6940 H       248 CYS   -0.0800
   3833 HB1       -70.4260  -17.1430  -62.4150 H       248 CYS    0.5100
   3834 HB2       -70.8640  -15.4840  -62.9630 H       248 CYS   -0.5100
   3835 N         -72.7680  -19.0050  -62.8610 N.am    249 SER   -0.4700
   3836 CA        -73.6610  -19.7190  -61.9570 C.3     249 SER    0.3100
   3837 C         -73.7580  -19.0290  -60.6040 C.2     249 SER    0.0700
   3838 O         -72.8060  -19.0410  -59.8250 O.2     249 SER    0.0900
   3839 CB        -73.1850  -21.1600  -61.7640 C.3     249 SER    0.0500
   3840 OG        -72.9510  -21.7940  -63.0090 O.3     249 SER    0.0900
   3841 HN        -72.1190  -19.5650  -63.3680 H       249 SER    0.0900
   3842 HA        -74.6530  -19.7040  -62.3860 H       249 SER   -0.6600
   3843 HB1       -73.9600  -21.7360  -61.2130 H       249 SER    0.4300
   3844 HB2       -72.2390  -21.1640  -61.1810 H       249 SER    0.5100
   3845 HG1       -73.7900  -21.7790  -63.4760 H       249 SER   -0.5100
   3846 N         -74.9080  -18.4190  -60.3250 N.am    250 HSE   -0.4700
   3847 CA        -75.1340  -17.8040  -59.0270 C.3     250 HSE    0.3100
   3848 C         -74.8660  -18.8280  -57.9320 C.2     250 HSE    0.0700
   3849 O         -75.4800  -19.8960  -57.9060 O.2     250 HSE    0.0900
   3850 CB        -76.5620  -17.2640  -58.9110 C.3     250 HSE   -0.0800
   3851 CG        -76.8050  -16.0140  -59.7020 C.ar    250 HSE    0.0900
   3852 CD2       -77.7960  -15.6860  -60.5650 C.ar    250 HSE    0.0900
   3853 ND1       -75.9760  -14.9170  -59.6290 N.ar    250 HSE   -0.7000
   3854 CE1       -76.4390  -13.9690  -60.4260 C.ar    250 HSE    0.2200
   3855 NE2       -77.5430  -14.4090  -61.0050 N.ar    250 HSE    0.2500
   3856 HN        -75.6560  -18.3580  -60.9820 H       250 HSE    0.1300
   3857 HA        -74.4210  -17.0020  -58.9100 H       250 HSE   -0.3600
   3858 HB1       -76.7730  -17.0430  -57.8430 H       250 HSE    0.3200
   3859 HB2       -77.2670  -18.0440  -59.2680 H       250 HSE   -0.0500
   3860 HD2       -78.6490  -16.2700  -60.8860 H       250 HSE    0.0900
   3861 HE1       -76.0040  -12.9850  -60.5930 H       250 HSE    0.5100
   3862 HE2       -78.1100  -13.9070  -61.6580 H       250 HSE   -0.5100
   3863 N         -73.9380  -18.5010  -57.0360 N.am    251 ALA   -0.4700
   3864 CA        -73.5240  -19.4220  -55.9860 C.3     251 ALA    0.3100
   3865 C         -74.7110  -20.1100  -55.3180 C.2     251 ALA    0.0700
   3866 O         -75.6590  -19.4510  -54.8920 O.2     251 ALA    0.0900
   3867 CB        -72.6760  -18.6960  -54.9510 C.3     251 ALA   -0.2700
   3868 HN        -73.4850  -17.6130  -57.0440 H       251 ALA    0.0900
   3869 HA        -72.9580  -20.2200  -56.4430 H       251 ALA    0.0900
   3870 HB1       -73.1880  -17.7660  -54.6230 H       251 ALA    0.0900
   3871 HB2       -71.6930  -18.4240  -55.3920 H       251 ALA    0.5100
   3872 HB3       -72.5220  -19.3480  -54.0650 H       251 ALA   -0.5100
   3873 N         -74.6580  -21.4480  -55.2350 N.am    252 PRO   -0.2900
   3874 CA        -75.6980  -22.2640  -54.6020 C.3     252 PRO    0.0000
   3875 C         -75.9410  -21.8320  -53.1640 C.2     252 PRO    0.0900
   3876 O         -75.0420  -21.2780  -52.5360 O.2     252 PRO    0.0900
   3877 CB        -75.1020  -23.6720  -54.6280 C.3     252 PRO    0.0200
   3878 CG        -74.1240  -23.6520  -55.7490 C.3     252 PRO    0.0900
   3879 CD        -73.5580  -22.2690  -55.7670 C.3     252 PRO   -0.1800
   3880 HA        -76.6320  -22.1600  -55.1320 H       252 PRO    0.0900
   3881 HB1       -75.8910  -24.4320  -54.8070 H       252 PRO    0.0900
   3882 HB2       -74.5930  -23.9020  -53.6670 H       252 PRO   -0.1800
   3883 HG1       -73.3210  -24.4010  -55.5800 H       252 PRO    0.0900
   3884 HG2       -74.6310  -23.8800  -56.7110 H       252 PRO    0.0900
   3885 HD1       -72.6660  -22.1830  -55.1110 H       252 PRO    0.5100
   3886 HD2       -73.3040  -21.9440  -56.7980 H       252 PRO   -0.5100
   3887 N         -77.1380  -22.0860  -52.6460 N.am    253 LEU   -0.4700
   3888 CA        -77.4710  -21.7130  -51.2780 C.3     253 LEU    0.3100
   3889 C         -76.6790  -22.5260  -50.2610 C.2     253 LEU    0.0700
   3890 O         -76.2830  -22.0110  -49.2140 O.2     253 LEU    0.0900
   3891 CB        -78.9730  -21.8630  -51.0220 C.3     253 LEU   -0.1800
   3892 CG        -79.8810  -20.8650  -51.7410 C.3     253 LEU    0.0900
   3893 CD1       -81.3420  -21.1370  -51.4170 C.3     253 LEU    0.0900
   3894 CD2       -79.5040  -19.4390  -51.3670 C.3     253 LEU   -0.0900
   3895 HN        -77.8580  -22.5400  -53.1660 H       253 LEU    0.0900
   3896 HA        -77.1670  -20.6870  -51.1290 H       253 LEU   -0.2700
   3897 HB1       -79.1450  -21.7570  -49.9310 H       253 LEU    0.0900
   3898 HB2       -79.2710  -22.8850  -51.3360 H       253 LEU    0.0900
   3899 HG        -79.7250  -20.9510  -52.8380 H       253 LEU    0.0900
   3900 HD11      -81.5140  -21.0470  -50.3230 H       253 LEU   -0.2700
   3901 HD12      -81.6150  -22.1670  -51.7350 H       253 LEU    0.0900
   3902 HD13      -81.9900  -20.4010  -51.9400 H       253 LEU    0.0900
   3903 HD21      -78.5220  -19.1750  -51.8130 H       253 LEU    0.0900
   3904 HD22      -79.4290  -19.3450  -50.2620 H       253 LEU    0.5100
   3905 HD23      -80.2700  -18.7330  -51.7530 H       253 LEU   -0.5100
   3906 N         -76.4470  -23.8000  -50.5690 N.am    254 TRP   -0.4700
   3907 CA        -75.6940  -24.6700  -49.6740 C.3     254 TRP    0.3100
   3908 C         -74.2450  -24.2110  -49.5670 C.2     254 TRP    0.0700
   3909 O         -73.6870  -24.1320  -48.4730 O.2     254 TRP    0.0900
   3910 CB        -75.7610  -26.1270  -50.1410 C.3     254 TRP   -0.1800
   3911 CG        -75.0300  -26.3930  -51.4210 C.ar    254 TRP    0.0900
   3912 CD1       -75.5460  -26.3550  -52.6830 C.ar    254 TRP    0.0900
   3913 CD2       -73.6460  -26.7400  -51.5630 C.ar    254 TRP   -0.0300
   3914 CE2       -73.3950  -26.8950  -52.9420 C.ar    254 TRP   -0.1500
   3915 CE3       -72.5980  -26.9320  -50.6610 C.ar    254 TRP    0.2200
   3916 NE1       -74.5710  -26.6560  -53.6030 N.ar    254 TRP   -0.5100
   3917 CZ2       -72.1390  -27.2350  -53.4380 C.ar    254 TRP    0.3700
   3918 CZ3       -71.3500  -27.2700  -51.1540 C.ar    254 TRP    0.2400
   3919 CH2       -71.1310  -27.4180  -52.5290 C.ar    254 TRP    0.1100
   3920 HN        -76.7730  -24.2120  -51.4160 H       254 TRP   -0.2500
   3921 HA        -76.1160  -24.5740  -48.6840 H       254 TRP    0.1700
   3922 HB1       -76.8270  -26.4040  -50.2870 H       254 TRP   -0.2000
   3923 HB2       -75.3220  -26.7720  -49.3500 H       254 TRP    0.1400
   3924 HD1       -76.5730  -26.1220  -52.9250 H       254 TRP   -0.2700
   3925 HE1       -74.6960  -26.6920  -54.5700 H       254 TRP    0.1600
   3926 HE3       -72.7390  -26.8240  -49.5950 H       254 TRP   -0.1400
   3927 HZ2       -71.9480  -27.3550  -54.4940 H       254 TRP    0.1400
   3928 HZ3       -70.5300  -27.4220  -50.4680 H       254 TRP    0.5100
   3929 HH2       -70.1440  -27.6810  -52.8810 H       254 TRP   -0.5100
   3930 N         -73.6370  -23.9050  -50.7100 N.am    255 LEU   -0.4700
   3931 CA        -72.2720  -23.4040  -50.7400 C.3     255 LEU    0.3100
   3932 C         -72.2240  -21.9880  -50.1830 C.2     255 LEU    0.0700
   3933 O         -71.2200  -21.5650  -49.6120 O.2     255 LEU    0.0900
   3934 CB        -71.7180  -23.4250  -52.1640 C.3     255 LEU   -0.1800
   3935 CG        -70.2870  -22.9160  -52.3300 C.3     255 LEU    0.0900
   3936 CD1       -69.3280  -23.7260  -51.4730 C.3     255 LEU    0.0900
   3937 CD2       -69.8640  -22.9520  -53.7890 C.3     255 LEU   -0.0900
   3938 HN        -74.0880  -24.0040  -51.5940 H       255 LEU    0.0900
   3939 HA        -71.6720  -24.0300  -50.0950 H       255 LEU   -0.2700
   3940 HB1       -72.3810  -22.7990  -52.7990 H       255 LEU    0.0900
   3941 HB2       -71.7530  -24.4720  -52.5300 H       255 LEU    0.0900
   3942 HG        -70.2390  -21.8480  -52.0270 H       255 LEU    0.0900
   3943 HD11      -69.3600  -24.7960  -51.7720 H       255 LEU   -0.2700
   3944 HD12      -69.6180  -23.6480  -50.4040 H       255 LEU    0.0900
   3945 HD13      -68.2910  -23.3510  -51.6070 H       255 LEU    0.0900
   3946 HD21      -70.5370  -22.3120  -54.3990 H       255 LEU    0.0900
   3947 HD22      -69.9210  -23.9920  -54.1740 H       255 LEU    0.5100
   3948 HD23      -68.8250  -22.5710  -53.8930 H       255 LEU   -0.5100
   3949 N         -73.3230  -21.2580  -50.3550 N.am    256 MET   -0.4700
   3950 CA        -73.4380  -19.9110  -49.8190 C.3     256 MET    0.3100
   3951 C         -73.4870  -19.9590  -48.2970 C.2     256 MET    0.0700
   3952 O         -72.8860  -19.1310  -47.6180 O.2     256 MET    0.0900
   3953 CB        -74.6940  -19.2250  -50.3620 C.3     256 MET   -0.1800
   3954 CG        -74.8410  -17.7770  -49.9310 C.3     256 MET    0.0900
   3955 SD        -73.5590  -16.7180  -50.6250 S.3     256 MET    0.0900
   3956 CE        -73.9920  -16.7710  -52.3600 C.3     256 MET   -0.1400
   3957 HN        -74.1130  -21.5990  -50.8580 H       256 MET    0.0900
   3958 HA        -72.5550  -19.3590  -50.1040 H       256 MET    0.0900
   3959 HB1       -75.5830  -19.7890  -50.0090 H       256 MET   -0.0900
   3960 HB2       -74.6610  -19.2610  -51.4720 H       256 MET   -0.2200
   3961 HG1       -74.7980  -17.7320  -48.8230 H       256 MET    0.0900
   3962 HG2       -75.8380  -17.4120  -50.2560 H       256 MET    0.0900
   3963 HE1       -75.0710  -16.5510  -52.5130 H       256 MET    0.0900
   3964 HE2       -73.7850  -17.7800  -52.7780 H       256 MET    0.5100
   3965 HE3       -73.4050  -16.0170  -52.9260 H       256 MET   -0.5100
   3966 N         -74.2090  -20.9430  -47.7670 N.am    257 TYR   -0.4700
   3967 CA        -74.3050  -21.1380  -46.3270 C.3     257 TYR    0.3100
   3968 C         -72.9360  -21.4480  -45.7450 C.2     257 TYR    0.0700
   3969 O         -72.4870  -20.8000  -44.8010 O.2     257 TYR    0.0900
   3970 CB        -75.2790  -22.2750  -46.0100 C.3     257 TYR   -0.1800
   3971 CG        -75.4600  -22.5380  -44.5310 C.ar    257 TYR    0.0900
   3972 CD1       -76.3260  -21.7640  -43.7700 C.ar    257 TYR    0.0900
   3973 CD2       -74.7690  -23.5650  -43.9000 C.ar    257 TYR    0.0000
   3974 CE1       -76.4970  -22.0020  -42.4180 C.ar    257 TYR   -0.1150
   3975 CE2       -74.9340  -23.8100  -42.5490 C.ar    257 TYR    0.1150
   3976 CZ        -75.8000  -23.0250  -41.8150 C.ar    257 TYR   -0.1150
   3977 OH        -75.9700  -23.2630  -40.4700 O.3     257 TYR    0.1150
   3978 HN        -74.7160  -21.5900  -48.3310 H       257 TYR    0.1100
   3979 HA        -74.6470  -20.2140  -45.8850 H       257 TYR   -0.5400
   3980 HB1       -74.9030  -23.2160  -46.4660 H       257 TYR    0.4300
   3981 HB2       -76.2790  -22.0240  -46.4220 H       257 TYR   -0.1150
   3982 HD1       -76.8750  -20.9620  -44.2410 H       257 TYR    0.1150
   3983 HD2       -74.0940  -24.1830  -44.4720 H       257 TYR   -0.1150
   3984 HE1       -77.1720  -21.3880  -41.8400 H       257 TYR    0.1150
   3985 HE2       -74.3880  -24.6100  -42.0700 H       257 TYR    0.5100
   3986 HH        -76.0240  -22.4150  -40.0230 H       257 TYR   -0.5100
   3987 N         -72.2690  -22.4470  -46.3190 N.am    258 LEU   -0.4700
   3988 CA        -70.9300  -22.8270  -45.8940 C.3     258 LEU    0.3100
   3989 C         -70.0180  -21.6080  -45.8400 C.2     258 LEU    0.0700
   3990 O         -69.3240  -21.3850  -44.8500 O.2     258 LEU    0.0900
   3991 CB        -70.3570  -23.8830  -46.8440 C.3     258 LEU   -0.1800
   3992 CG        -68.9890  -24.4960  -46.5270 C.3     258 LEU    0.0900
   3993 CD1       -68.8160  -25.8180  -47.2600 C.3     258 LEU    0.0900
   3994 CD2       -67.8530  -23.5400  -46.8650 C.3     258 LEU   -0.0900
   3995 HN        -72.6580  -22.9790  -47.0670 H       258 LEU    0.0900
   3996 HA        -70.9940  -23.2170  -44.8890 H       258 LEU   -0.2700
   3997 HB1       -70.2830  -23.4160  -47.8470 H       258 LEU    0.0900
   3998 HB2       -71.0870  -24.7170  -46.8860 H       258 LEU    0.0900
   3999 HG        -68.9070  -24.6670  -45.4320 H       258 LEU    0.0900
   4000 HD11      -68.8880  -25.6580  -48.3570 H       258 LEU   -0.2700
   4001 HD12      -69.6120  -26.5290  -46.9520 H       258 LEU    0.0900
   4002 HD13      -67.8190  -26.2510  -47.0300 H       258 LEU    0.0900
   4003 HD21      -67.7330  -22.7860  -46.0570 H       258 LEU    0.0900
   4004 HD22      -68.0750  -23.0090  -47.8160 H       258 LEU    0.5100
   4005 HD23      -66.9010  -24.1040  -46.9670 H       258 LEU   -0.5100
   4006 N         -70.0240  -20.8180  -46.9090 N.am    259 ALA   -0.4700
   4007 CA        -69.1820  -19.6310  -46.9930 C.3     259 ALA    0.3100
   4008 C         -69.5200  -18.6190  -45.9070 C.2     259 ALA    0.0700
   4009 O         -68.6300  -18.0420  -45.2820 O.2     259 ALA    0.0900
   4010 CB        -69.3000  -18.9930  -48.3690 C.3     259 ALA   -0.2700
   4011 HN        -70.6030  -21.0000  -47.7000 H       259 ALA    0.0900
   4012 HA        -68.1610  -19.9290  -46.8040 H       259 ALA    0.0900
   4013 HB1       -70.3540  -18.6960  -48.5630 H       259 ALA    0.0900
   4014 HB2       -68.9870  -19.7180  -49.1500 H       259 ALA    0.5100
   4015 HB3       -68.6620  -18.0860  -48.4230 H       259 ALA   -0.5100
   4016 N         -70.8130  -18.4000  -45.6830 N.am    260 ILE   -0.4700
   4017 CA        -71.2630  -17.4730  -44.6530 C.3     260 ILE    0.3100
   4018 C         -70.8980  -17.9880  -43.2680 C.2     260 ILE    0.0700
   4019 O         -70.5300  -17.2170  -42.3850 O.2     260 ILE    0.0900
   4020 CB        -72.7830  -17.2370  -44.7230 C.3     260 ILE   -0.0900
   4021 CG1       -73.1680  -16.6230  -46.0690 C.3     260 ILE    0.0900
   4022 CG2       -73.2350  -16.3380  -43.5830 C.3     260 ILE   -0.2700
   4023 CD        -74.6530  -16.3840  -46.2270 C.3     260 ILE    0.0900
   4024 HN        -71.5270  -18.8590  -46.2060 H       260 ILE    0.0900
   4025 HA        -70.7370  -16.5410  -44.7970 H       260 ILE    0.0900
   4026 HB        -73.3100  -18.2130  -44.6540 H       260 ILE   -0.1800
   4027 HG11      -72.8320  -17.3050  -46.8770 H       260 ILE    0.0900
   4028 HG12      -72.6410  -15.6510  -46.1760 H       260 ILE    0.0900
   4029 HG21      -72.7210  -15.3540  -43.6450 H       260 ILE   -0.2700
   4030 HG22      -72.9860  -16.8070  -42.6080 H       260 ILE    0.0900
   4031 HG23      -74.3310  -16.1680  -43.6460 H       260 ILE    0.0900
   4032 HD1       -74.9810  -15.5580  -45.5600 H       260 ILE    0.0900
   4033 HD2       -75.2150  -17.3040  -45.9550 H       260 ILE    0.5100
   4034 HD3       -74.8820  -16.1030  -47.2770 H       260 ILE   -0.5100
   4035 N         -71.0040  -19.3020  -43.0860 N.am    261 VAL   -0.4700
   4036 CA        -70.6570  -19.9380  -41.8230 C.3     261 VAL    0.3100
   4037 C         -69.1900  -19.7170  -41.4760 C.2     261 VAL    0.0700
   4038 O         -68.8520  -19.4100  -40.3340 O.2     261 VAL    0.0900
   4039 CB        -70.9490  -21.4500  -41.8530 C.3     261 VAL   -0.0900
   4040 CG1       -70.2350  -22.1580  -40.7130 C.3     261 VAL    0.0900
   4041 CG2       -72.4450  -21.7000  -41.7910 C.3     261 VAL   -0.2700
   4042 HN        -71.3260  -19.9090  -43.8070 H       261 VAL    0.0900
   4043 HA        -71.2350  -19.4640  -41.0450 H       261 VAL    0.0900
   4044 HB        -70.6030  -21.8710  -42.8220 H       261 VAL    0.0900
   4045 HG11      -70.4370  -21.6370  -39.7530 H       261 VAL   -0.2700
   4046 HG12      -69.1390  -22.1560  -40.8930 H       261 VAL    0.0900
   4047 HG13      -70.5990  -23.2060  -40.6320 H       261 VAL    0.0900
   4048 HG21      -72.9830  -20.9560  -42.4160 H       261 VAL    0.0900
   4049 HG22      -72.8000  -21.6070  -40.7430 H       261 VAL    0.5100
   4050 HG23      -72.6750  -22.7170  -42.1750 H       261 VAL   -0.5100
   4051 N         -68.3210  -19.8700  -42.4730 N.am    262 LEU   -0.4700
   4052 CA        -66.8870  -19.7050  -42.2750 C.3     262 LEU    0.3100
   4053 C         -66.5620  -18.3700  -41.6130 C.2     262 LEU    0.0700
   4054 O         -65.6510  -18.2790  -40.7910 O.2     262 LEU    0.0900
   4055 CB        -66.1490  -19.8160  -43.6120 C.3     262 LEU   -0.1800
   4056 CG        -64.6240  -19.8920  -43.5300 C.3     262 LEU    0.0900
   4057 CD1       -64.1990  -21.1700  -42.8260 C.3     262 LEU    0.0900
   4058 CD2       -64.0080  -19.8150  -44.9140 C.3     262 LEU   -0.0900
   4059 HN        -68.6120  -20.1020  -43.3970 H       262 LEU    0.0900
   4060 HA        -66.5510  -20.4740  -41.5950 H       262 LEU   -0.2700
   4061 HB1       -66.4140  -18.9280  -44.2240 H       262 LEU    0.0900
   4062 HB2       -66.5090  -20.7300  -44.1270 H       262 LEU    0.0900
   4063 HG        -64.2390  -19.0150  -42.9670 H       262 LEU    0.0900
   4064 HD11      -64.5720  -22.0560  -43.3840 H       262 LEU   -0.2700
   4065 HD12      -64.6220  -21.1960  -41.7980 H       262 LEU    0.0900
   4066 HD13      -63.0910  -21.2240  -42.7750 H       262 LEU    0.0900
   4067 HD21      -64.2870  -18.8580  -45.4030 H       262 LEU    0.0900
   4068 HD22      -64.3780  -20.6550  -45.5410 H       262 LEU    0.5100
   4069 HD23      -62.9010  -19.8650  -44.8380 H       262 LEU   -0.5100
   4070 N         -67.3160  -17.3340  -41.9720 N.am    263 ALA   -0.4700
   4071 CA        -67.1160  -16.0080  -41.4030 C.3     263 ALA    0.3100
   4072 C         -67.4610  -15.9850  -39.9190 C.2     263 ALA    0.0700
   4073 O         -66.8210  -15.2860  -39.1320 O.2     263 ALA    0.0900
   4074 CB        -67.9400  -14.9750  -42.1580 C.3     263 ALA   -0.2700
   4075 HN        -68.0480  -17.4170  -42.6440 H       263 ALA    0.0900
   4076 HA        -66.0650  -15.7690  -41.4680 H       263 ALA    0.0900
   4077 HB1       -69.0200  -15.2290  -42.0970 H       263 ALA    0.0900
   4078 HB2       -67.6400  -14.9600  -43.2270 H       263 ALA    0.5100
   4079 HB3       -67.7870  -13.9690  -41.7130 H       263 ALA   -0.5100
   4080 N         -68.4750  -16.7560  -39.5370 N.am    264 HSD   -0.4700
   4081 CA        -68.8880  -16.8430  -38.1420 C.3     264 HSD    0.3100
   4082 C         -67.8890  -17.6500  -37.3220 C.2     264 HSD    0.0700
   4083 O         -67.9530  -17.6730  -36.0940 O.2     264 HSD    0.0900
   4084 CB        -70.2800  -17.4710  -38.0270 C.3     264 HSD   -0.0900
   4085 CG        -71.3600  -16.6740  -38.6860 C.ar    264 HSD    0.0900
   4086 CD2       -72.0210  -15.5640  -38.2850 C.ar    264 HSD    0.0900
   4087 ND1       -71.8830  -17.0060  -39.9190 N.ar    264 HSD   -0.3600
   4088 CE1       -72.8180  -16.1300  -40.2450 C.ar    264 HSD    0.3200
   4089 NE2       -72.9240  -15.2440  -39.2720 N.ar    264 HSD   -0.0500
   4090 HN        -68.9950  -17.3070  -40.1840 H       264 HSD    0.2500
   4091 HA        -68.8930  -15.8440  -37.7320 H       264 HSD    0.1300
   4092 HB1       -70.5340  -17.5770  -36.9510 H       264 HSD   -0.7000
   4093 HB2       -70.2560  -18.4780  -38.4960 H       264 HSD    0.2200
   4094 HD1       -71.5910  -17.7900  -40.4680 H       264 HSD    0.1000
   4095 HD2       -71.9350  -14.9660  -37.3860 H       264 HSD    0.5100
   4096 HE1       -73.3930  -16.1590  -41.1700 H       264 HSD   -0.5100
   4097 N         -66.9640  -18.3140  -38.0100 N.am    265 THR   -0.4700
   4098 CA        -65.9620  -19.1430  -37.3540 C.3     265 THR    0.3100
   4099 C         -64.7520  -18.3200  -36.9200 C.2     265 THR    0.0700
   4100 O         -64.0510  -18.6740  -35.9700 O.2     265 THR    0.0900
   4101 CB        -65.5020  -20.2910  -38.2730 C.3     265 THR    0.1400
   4102 CG2       -64.4700  -21.1650  -37.5720 C.3     265 THR    0.0900
   4103 OG1       -66.6300  -21.0950  -38.6380 O.3     265 THR   -0.6600
   4104 HN        -66.9160  -18.2750  -39.0050 H       265 THR    0.4300
   4105 HA        -66.4000  -19.5420  -36.4510 H       265 THR   -0.2700
   4106 HB        -65.0400  -19.8760  -39.1940 H       265 THR    0.0900
   4107 HG1       -67.3010  -20.4840  -38.9500 H       265 THR    0.0900
   4108 HG21      -64.8390  -21.4590  -36.5660 H       265 THR    0.0900
   4109 HG22      -63.5190  -20.6050  -37.4510 H       265 THR    0.5100
   4110 HG23      -64.2880  -22.0860  -38.1660 H       265 THR   -0.5100
   4111 N         -64.5200  -17.2090  -37.6140 N.am    266 ASN   -0.4700
   4112 CA        -63.3980  -16.3290  -37.3080 C.3     266 ASN    0.3100
   4113 C         -63.4950  -15.7360  -35.9050 C.2     266 ASN    0.0700
   4114 O         -62.5320  -15.1700  -35.3890 O.2     266 ASN    0.0900
   4115 CB        -63.3110  -15.2090  -38.3460 C.3     266 ASN   -0.1800
   4116 CG        -62.0680  -14.3600  -38.1870 C.2     266 ASN    0.0900
   4117 ND2       -60.9160  -15.0130  -38.0550 N.am    266 ASN    0.0900
   4118 OD1       -62.1390  -13.1330  -38.1780 O.2     266 ASN    0.5500
   4119 HN        -65.1020  -16.9280  -38.3720 H       266 ASN   -0.5500
   4120 HA        -62.4940  -16.9210  -37.3130 H       266 ASN   -0.6200
   4121 HB1       -64.2030  -14.5530  -38.2440 H       266 ASN    0.3200
   4122 HB2       -63.3040  -15.6590  -39.3620 H       266 ASN    0.3000
   4123 HD21      -60.0870  -14.5170  -37.7980 H       266 ASN    0.5100
   4124 HD22      -60.8810  -16.0000  -38.2130 H       266 ASN   -0.5100
   4125 N         -64.6660  -15.8760  -35.2890 N.am    267 SER   -0.4700
   4126 CA        -64.9030  -15.3420  -33.9540 C.3     267 SER    0.3100
   4127 C         -64.6760  -16.4020  -32.8830 C.2     267 SER    0.0700
   4128 O         -65.2410  -16.3270  -31.7920 O.2     267 SER    0.0900
   4129 CB        -66.3310  -14.7970  -33.8480 C.3     267 SER    0.0500
   4130 OG        -66.5620  -13.7750  -34.8020 O.3     267 SER    0.0900
   4131 HN        -65.4320  -16.3510  -35.7120 H       267 SER    0.0900
   4132 HA        -64.1850  -14.5560  -33.7730 H       267 SER   -0.6600
   4133 HB1       -66.4930  -14.3770  -32.8320 H       267 SER    0.4300
   4134 HB2       -67.0560  -15.6200  -34.0280 H       267 SER    0.5100
   4135 HG1       -65.9250  -13.0830  -34.6090 H       267 SER   -0.5100
   4136 N         -63.8440  -17.3940  -33.1950 N.am    268 VAL   -0.4700
   4137 CA        -63.6170  -18.5120  -32.2880 C.3     268 VAL    0.3100
   4138 C         -62.1420  -18.9100  -32.2240 C.2     268 VAL    0.0700
   4139 O         -61.6660  -19.4070  -31.2030 O.2     268 VAL    0.0900
   4140 CB        -64.4690  -19.7380  -32.6910 C.3     268 VAL   -0.0900
   4141 CG1       -64.1540  -20.9330  -31.8060 C.3     268 VAL    0.0900
   4142 CG2       -65.9500  -19.4030  -32.6200 C.3     268 VAL   -0.2700
   4143 HN        -63.3430  -17.4170  -34.0570 H       268 VAL    0.0900
   4144 HA        -63.8780  -18.1880  -31.2910 H       268 VAL    0.0900
   4145 HB        -64.2560  -20.0000  -33.7490 H       268 VAL    0.0900
   4146 HG11      -64.1970  -20.6380  -30.7360 H       268 VAL   -0.2700
   4147 HG12      -63.1330  -21.3100  -32.0280 H       268 VAL    0.0900
   4148 HG13      -64.8970  -21.7400  -31.9810 H       268 VAL    0.0900
   4149 HG21      -66.2200  -18.6940  -33.4320 H       268 VAL    0.0900
   4150 HG22      -66.1830  -18.9280  -31.6420 H       268 VAL    0.5100
   4151 HG23      -66.5540  -20.3280  -32.7400 H       268 VAL   -0.5100
   4152 N         -61.4190  -18.6800  -33.3160 N.am    269 VAL   -0.4700
   4153 CA        -60.0260  -19.1030  -33.4150 C.3     269 VAL    0.3100
   4154 C         -59.0830  -18.2630  -32.5600 C.2     269 VAL    0.0700
   4155 O         -58.0400  -18.7470  -32.1220 O.2     269 VAL    0.0900
   4156 CB        -59.5310  -19.0780  -34.8740 C.3     269 VAL   -0.0900
   4157 CG1       -60.2680  -20.1170  -35.7020 C.3     269 VAL    0.0900
   4158 CG2       -59.6970  -17.6880  -35.4710 C.3     269 VAL   -0.2700
   4159 HN        -61.7930  -18.2110  -34.1120 H       269 VAL    0.0900
   4160 HA        -59.9550  -20.1030  -33.0160 H       269 VAL    0.0900
   4161 HB        -58.4410  -19.2930  -34.8970 H       269 VAL    0.0900
   4162 HG11      -61.3600  -19.9070  -35.6930 H       269 VAL   -0.2700
   4163 HG12      -60.0980  -21.1290  -35.2780 H       269 VAL    0.0900
   4164 HG13      -59.9100  -20.0870  -36.7530 H       269 VAL    0.0900
   4165 HG21      -59.1120  -16.9470  -34.8850 H       269 VAL    0.0900
   4166 HG22      -60.7680  -17.3920  -35.4460 H       269 VAL    0.5100
   4167 HG23      -59.3310  -17.6790  -36.5190 H       269 VAL   -0.5100
   4168 N         -59.4470  -17.0070  -32.3240 N.am    270 ASN   -0.4700
   4169 CA        -58.5960  -16.1020  -31.5550 C.3     270 ASN    0.3100
   4170 C         -58.2830  -16.5890  -30.1390 C.2     270 ASN    0.0700
   4171 O         -57.1250  -16.5920  -29.7260 O.2     270 ASN    0.0900
   4172 CB        -59.1930  -14.6910  -31.5250 C.3     270 ASN   -0.1800
   4173 CG        -59.2690  -14.0660  -32.9030 C.2     270 ASN    0.0900
   4174 ND2       -59.9360  -12.9200  -32.9970 N.am    270 ASN    0.0900
   4175 OD1       -58.7360  -14.6060  -33.8730 O.2     270 ASN    0.5500
   4176 HN        -60.3070  -16.6300  -32.6570 H       270 ASN   -0.5500
   4177 HA        -57.6210  -16.0880  -32.0160 H       270 ASN   -0.6200
   4178 HB1       -58.5610  -14.0450  -30.8780 H       270 ASN    0.3200
   4179 HB2       -60.2180  -14.7390  -31.1010 H       270 ASN    0.3000
   4180 HD21      -60.1500  -12.5380  -33.8960 H       270 ASN    0.5100
   4181 HD22      -60.2250  -12.4400  -32.1690 H       270 ASN   -0.5100
   4182 N         -59.3100  -17.0070  -29.3830 N.am    271 PRO   -0.2900
   4183 CA        -59.0480  -17.5360  -28.0410 C.3     271 PRO    0.0000
   4184 C         -58.0700  -18.7040  -28.0800 C.2     271 PRO    0.0900
   4185 O         -57.1180  -18.7420  -27.2990 O.2     271 PRO    0.0900
   4186 CB        -60.4240  -18.0280  -27.5850 C.3     271 PRO    0.0200
   4187 CG        -61.3940  -17.2110  -28.3640 C.3     271 PRO    0.0900
   4188 CD        -60.7490  -16.9680  -29.6930 C.3     271 PRO   -0.1800
   4189 HA        -58.6100  -16.7750  -27.4150 H       271 PRO    0.0900
   4190 HB1       -60.5580  -17.8660  -26.4940 H       271 PRO    0.0900
   4191 HB2       -60.5500  -19.1080  -27.8070 H       271 PRO   -0.1800
   4192 HG1       -62.3520  -17.7590  -28.4890 H       271 PRO    0.0900
   4193 HG2       -61.5960  -16.2480  -27.8470 H       271 PRO    0.0900
   4194 HD1       -61.0040  -17.7650  -30.4220 H       271 PRO    0.5100
   4195 HD2       -61.0240  -15.9740  -30.1050 H       271 PRO   -0.5100
   4196 N         -58.3020  -19.6430  -28.9920 N.am    272 PHE   -0.4700
   4197 CA        -57.4590  -20.8250  -29.1120 C.3     272 PHE    0.3100
   4198 C         -56.0740  -20.4890  -29.6540 C.2     272 PHE    0.0700
   4199 O         -55.1160  -21.2200  -29.4150 O.2     272 PHE    0.0900
   4200 CB        -58.1280  -21.8720  -30.0080 C.3     272 PHE   -0.1800
   4201 CG        -59.3960  -22.4430  -29.4350 C.ar    272 PHE    0.0900
   4202 CD1       -60.5960  -21.7590  -29.5500 C.ar    272 PHE    0.0900
   4203 CD2       -59.3890  -23.6690  -28.7880 C.ar    272 PHE    0.0000
   4204 CE1       -61.7630  -22.2830  -29.0250 C.ar    272 PHE   -0.1150
   4205 CE2       -60.5530  -24.2010  -28.2620 C.ar    272 PHE    0.1150
   4206 CZ        -61.7420  -23.5060  -28.3810 C.ar    272 PHE   -0.1150
   4207 HN        -59.0630  -19.5800  -29.6340 H       272 PHE    0.1150
   4208 HA        -57.3000  -21.2250  -28.1220 H       272 PHE   -0.1150
   4209 HB1       -57.4280  -22.7200  -30.1650 H       272 PHE    0.1150
   4210 HB2       -58.3890  -21.4070  -30.9830 H       272 PHE   -0.1150
   4211 HD1       -60.6190  -20.8060  -30.0560 H       272 PHE    0.1150
   4212 HD2       -58.4620  -24.2170  -28.6940 H       272 PHE   -0.1150
   4213 HE1       -62.6900  -21.7360  -29.1180 H       272 PHE    0.1150
   4214 HE2       -60.5340  -25.1560  -27.7590 H       272 PHE    0.5100
   4215 HZ        -62.6530  -23.9170  -27.9700 H       272 PHE   -0.5100
   4216 N         -55.9680  -19.3830  -30.3870 N.am    273 ILE   -0.4700
   4217 CA        -54.6900  -18.9780  -30.9590 C.3     273 ILE    0.3100
   4218 C         -53.8370  -18.2720  -29.9120 C.2     273 ILE    0.0700
   4219 O         -52.6090  -18.2710  -29.9960 O.2     273 ILE    0.0900
   4220 CB        -54.8680  -18.0640  -32.1890 C.3     273 ILE   -0.0900
   4221 CG1       -53.6590  -18.1720  -33.1190 C.3     273 ILE    0.0900
   4222 CG2       -55.0840  -16.6210  -31.7660 C.3     273 ILE   -0.2700
   4223 CD        -53.7450  -17.2730  -34.3330 C.3     273 ILE    0.0900
   4224 HN        -56.7470  -18.7900  -30.5740 H       273 ILE    0.0900
   4225 HA        -54.1580  -19.8740  -31.2390 H       273 ILE    0.0900
   4226 HB        -55.7440  -18.4080  -32.7780 H       273 ILE   -0.1800
   4227 HG11      -53.5700  -19.2240  -33.4630 H       273 ILE    0.0900
   4228 HG12      -52.7460  -17.9050  -32.5450 H       273 ILE    0.0900
   4229 HG21      -54.1350  -16.0490  -31.8620 H       273 ILE   -0.2700
   4230 HG22      -55.4160  -16.5830  -30.7070 H       273 ILE    0.0900
   4231 HG23      -55.8500  -16.1470  -32.4160 H       273 ILE    0.0900
   4232 HD1       -53.9980  -16.2360  -34.0230 H       273 ILE    0.0900
   4233 HD2       -54.5370  -17.6400  -35.0200 H       273 ILE    0.5100
   4234 HD3       -52.7680  -17.2570  -34.8620 H       273 ILE   -0.5100
   4235 N         -54.4930  -17.6720  -28.9230 N.am    274 TYR   -0.4700
   4236 CA        -53.7900  -17.0480  -27.8130 C.3     274 TYR    0.3100
   4237 C         -53.2800  -18.1170  -26.8640 C.2     274 TYR    0.0700
   4238 O         -52.1090  -18.1230  -26.4840 O.2     274 TYR    0.0900
   4239 CB        -54.7080  -16.0820  -27.0590 C.3     274 TYR   -0.1800
   4240 CG        -55.1630  -14.9060  -27.8870 C.ar    274 TYR    0.0900
   4241 CD1       -54.2990  -14.2860  -28.7800 C.ar    274 TYR    0.0900
   4242 CD2       -56.4530  -14.4030  -27.7660 C.ar    274 TYR    0.0000
   4243 CE1       -54.7090  -13.2060  -29.5370 C.ar    274 TYR   -0.1150
   4244 CE2       -56.8710  -13.3220  -28.5190 C.ar    274 TYR    0.1150
   4245 CZ        -55.9950  -12.7280  -29.4010 C.ar    274 TYR   -0.1150
   4246 OH        -56.4050  -11.6510  -30.1540 O.3     274 TYR    0.1150
   4247 HN        -55.4890  -17.6240  -28.8970 H       274 TYR    0.1100
   4248 HA        -52.9380  -16.5190  -28.2130 H       274 TYR   -0.5400
   4249 HB1       -54.1670  -15.6750  -26.1780 H       274 TYR    0.4300
   4250 HB2       -55.6200  -16.6250  -26.7300 H       274 TYR   -0.1150
   4251 HD1       -53.2890  -14.6540  -28.8850 H       274 TYR    0.1150
   4252 HD2       -57.1380  -14.8630  -27.0710 H       274 TYR   -0.1150
   4253 HE1       -54.0260  -12.7380  -30.2310 H       274 TYR    0.1150
   4254 HE2       -57.8780  -12.9450  -28.4150 H       274 TYR    0.5100
   4255 HH        -55.6670  -11.3750  -30.7040 H       274 TYR   -0.5100
   4256 N         -54.1670  -19.0360  -26.4890 N.am    275 ALA   -0.4700
   4257 CA        -53.8100  -20.1350  -25.6070 C.3     275 ALA    0.3100
   4258 C         -52.8110  -21.0810  -26.2640 C.2     275 ALA    0.0700
   4259 O         -52.3970  -22.0730  -25.6670 O.2     275 ALA    0.0900
   4260 CB        -55.0590  -20.8930  -25.1780 C.3     275 ALA   -0.2700
   4261 HN        -55.1150  -19.0110  -26.7960 H       275 ALA    0.0900
   4262 HA        -53.3050  -19.7250  -24.7450 H       275 ALA    0.0900
   4263 HB1       -55.5800  -21.3050  -26.0690 H       275 ALA    0.0900
   4264 HB2       -55.7530  -20.2080  -24.6450 H       275 ALA    0.5100
   4265 HB3       -54.7790  -21.7360  -24.5090 H       275 ALA   -0.5100
   4266 N         -52.4190  -20.7690  -27.4970 N.am    276 TYR   -0.4700
   4267 CA        -51.4690  -21.5950  -28.2270 C.3     276 TYR    0.3100
   4268 C         -50.1890  -20.8300  -28.5500 C.2     276 TYR    0.0700
   4269 O         -49.0860  -21.2980  -28.2690 O.2     276 TYR    0.0900
   4270 CB        -52.1000  -22.1240  -29.5190 C.3     276 TYR   -0.1800
   4271 CG        -51.2210  -23.0900  -30.2800 C.ar    276 TYR    0.0900
   4272 CD1       -51.3050  -24.4590  -30.0580 C.ar    276 TYR    0.0900
   4273 CD2       -50.3080  -22.6330  -31.2260 C.ar    276 TYR    0.0000
   4274 CE1       -50.5040  -25.3470  -30.7550 C.ar    276 TYR   -0.1150
   4275 CE2       -49.5030  -23.5130  -31.9270 C.ar    276 TYR    0.1150
   4276 CZ        -49.6060  -24.8680  -31.6870 C.ar    276 TYR   -0.1150
   4277 OH        -48.8070  -25.7490  -32.3810 O.3     276 TYR    0.1150
   4278 HN        -52.7580  -19.9620  -27.9740 H       276 TYR    0.1100
   4279 HA        -51.1760  -22.4150  -27.5880 H       276 TYR   -0.5400
   4280 HB1       -52.3150  -21.2710  -30.1960 H       276 TYR    0.4300
   4281 HB2       -53.0400  -22.6620  -29.2710 H       276 TYR   -0.1150
   4282 HD1       -52.0060  -24.8350  -29.3290 H       276 TYR    0.1150
   4283 HD2       -50.2270  -21.5730  -31.4150 H       276 TYR   -0.1150
   4284 HE1       -50.5810  -26.4080  -30.5710 H       276 TYR    0.1150
   4285 HE2       -48.7990  -23.1430  -32.6560 H       276 TYR    0.5100
   4286 HH        -49.1220  -26.6380  -32.2040 H       276 TYR   -0.5100
   4287 N         -50.3430  -19.6470  -29.1390 N.am    277 ARG   -0.4700
   4288 CA        -49.2030  -18.8350  -29.5450 C.3     277 ARG    0.3100
   4289 C         -48.6240  -18.0220  -28.3930 C.2     277 ARG    0.0700
   4290 O         -47.4670  -17.6040  -28.4370 O.2     277 ARG    0.0900
   4291 CB        -49.5930  -17.9040  -30.6970 C.3     277 ARG   -0.1800
   4292 CG        -49.6900  -18.5920  -32.0460 C.3     277 ARG    0.0900
   4293 CD        -48.3170  -19.0220  -32.5370 C.3     277 ARG    0.0900
   4294 NE        -47.4250  -17.8780  -32.7210 N.pl3   277 ARG   -0.1800
   4295 CZ        -46.1620  -17.9720  -33.1210 C.cat   277 ARG    0.0900
   4296 NH1       -45.6310  -19.1590  -33.3830 N.pl3   277 ARG    0.0900
   4297 NH2       -45.4260  -16.8780  -33.2620 N.pl3   277 ARG    0.2000
   4298 HN        -51.2430  -19.2630  -29.3290 H       277 ARG    0.0900
   4299 HA        -48.4100  -19.5010  -29.8530 H       277 ARG    0.0900
   4300 HB1       -48.8340  -17.0970  -30.7670 H       277 ARG   -0.7000
   4301 HB2       -50.5800  -17.4500  -30.4620 H       277 ARG    0.4400
   4302 HG1       -50.1380  -17.8920  -32.7830 H       277 ARG    0.6400
   4303 HG2       -50.3430  -19.4850  -31.9560 H       277 ARG   -0.8000
   4304 HD1       -48.4140  -19.5380  -33.5160 H       277 ARG    0.4600
   4305 HD2       -47.8490  -19.7010  -31.7920 H       277 ARG    0.4600
   4306 HE        -47.7890  -16.9670  -32.5350 H       277 ARG   -0.8000
   4307 HH11      -46.2160  -19.9700  -33.4260 H       277 ARG    0.4600
   4308 HH12      -44.6470  -19.2440  -33.5370 H       277 ARG    0.4600
   4309 HH21      -45.8220  -15.9810  -33.0670 H       277 ARG    0.5100
   4310 HH22      -44.4750  -16.9500  -33.5630 H       277 ARG   -0.5100
   4311 N         -49.4310  -17.7980  -27.3600 N.am    278 ILE   -0.4700
   4312 CA        -48.9990  -17.0020  -26.2210 C.3     278 ILE    0.3100
   4313 C         -48.8980  -17.8490  -24.9600 C.2     278 ILE    0.0700
   4314 O         -49.9040  -18.3400  -24.4460 O.2     278 ILE    0.0900
   4315 CB        -49.9490  -15.8200  -25.9640 C.3     278 ILE   -0.0900
   4316 CG1       -50.1980  -15.0450  -27.2580 C.3     278 ILE    0.0900
   4317 CG2       -49.3860  -14.9110  -24.8840 C.3     278 ILE   -0.2700
   4318 CD        -48.9360  -14.5140  -27.9030 C.3     278 ILE    0.0900
   4319 HN        -50.3590  -18.1600  -27.3200 H       278 ILE    0.0900
   4320 HA        -48.0040  -16.6390  -26.4300 H       278 ILE    0.0900
   4321 HB        -50.9390  -16.2080  -25.6400 H       278 ILE   -0.1800
   4322 HG11      -50.8680  -14.1870  -27.0330 H       278 ILE    0.0900
   4323 HG12      -50.7070  -15.7170  -27.9810 H       278 ILE    0.0900
   4324 HG21      -48.2920  -15.0760  -24.7770 H       278 ILE   -0.2700
   4325 HG22      -49.8750  -15.1300  -23.9110 H       278 ILE    0.0900
   4326 HG23      -49.5590  -13.8480  -25.1580 H       278 ILE    0.0900
   4327 HD1       -48.2540  -15.3540  -28.1550 H       278 ILE    0.0900
   4328 HD2       -48.4120  -13.8300  -27.2020 H       278 ILE    0.5100
   4329 HD3       -49.1880  -13.9690  -28.8380 H       278 ILE   -0.5100
   4330 N         -47.6740  -18.0170  -24.4640 N.am    279 ARG   -0.4700
   4331 CA        -47.4350  -18.7890  -23.2550 C.3     279 ARG    0.3100
   4332 C         -48.0070  -18.0800  -22.0330 C.2     279 ARG    0.0700
   4333 O         -48.4640  -18.7200  -21.0870 O.2     279 ARG    0.0900
   4334 CB        -45.9360  -19.0370  -23.0660 C.3     279 ARG   -0.1800
   4335 CG        -45.1130  -17.7710  -22.8860 C.3     279 ARG    0.0900
   4336 CD        -43.6340  -18.0910  -22.7360 C.3     279 ARG    0.0900
   4337 NE        -42.8400  -16.8890  -22.4740 N.pl3   279 ARG   -0.1800
   4338 CZ        -42.3360  -16.1070  -23.4220 C.cat   279 ARG    0.0900
   4339 NH1       -42.5410  -16.3910  -24.7020 N.pl3   279 ARG    0.0900
   4340 NH2       -41.6270  -15.0370  -23.0910 N.pl3   279 ARG    0.2000
   4341 HN        -46.8680  -17.6220  -24.8970 H       279 ARG    0.0900
   4342 HA        -47.9620  -19.7280  -23.3460 H       279 ARG    0.0900
   4343 HB1       -45.5550  -19.5790  -23.9570 H       279 ARG   -0.7000
   4344 HB2       -45.7970  -19.6760  -22.1680 H       279 ARG    0.4400
   4345 HG1       -45.4650  -17.2340  -21.9800 H       279 ARG    0.6400
   4346 HG2       -45.2570  -17.1150  -23.7710 H       279 ARG   -0.8000
   4347 HD1       -43.2530  -18.5490  -23.6740 H       279 ARG    0.4600
   4348 HD2       -43.4860  -18.7860  -21.8840 H       279 ARG    0.4600
   4349 HE        -42.6660  -16.6420  -21.5210 H       279 ARG   -0.8000
   4350 HH11      -42.2920  -15.7270  -25.4080 H       279 ARG    0.4600
   4351 HH12      -42.9420  -17.2690  -24.9610 H       279 ARG    0.4600
   4352 HH21      -41.4700  -14.8190  -22.1270 H       279 ARG    0.5100
   4353 HH22      -41.2480  -14.4470  -23.8050 H       279 ARG   -0.5100
   4354 N         -47.9800  -16.7490  -22.0590 N.am    280 GLU   -0.4700
   4355 CA        -48.5180  -15.9560  -20.9660 C.3     280 GLU    0.3100
   4356 C         -50.0280  -16.1190  -20.8610 C.2     280 GLU    0.0700
   4357 O         -50.5840  -16.1760  -19.7640 O.2     280 GLU    0.0900
   4358 CB        -48.1570  -14.4790  -21.1510 C.3     280 GLU   -0.1800
   4359 CG        -48.8700  -13.5340  -20.1930 C.3     280 GLU    0.0900
   4360 CD        -48.5150  -13.7870  -18.7400 C.2     280 GLU    0.0900
   4361 OE1       -49.2770  -13.3420  -17.8570 O.co2   280 GLU   -0.2800
   4362 OE2       -47.4760  -14.4320  -18.4790 O.co2   280 GLU    0.0900
   4363 HN        -47.5940  -16.2410  -22.8250 H       280 GLU    0.0900
   4364 HA        -48.1020  -16.3310  -20.0430 H       280 GLU    0.6200
   4365 HB1       -48.4150  -14.1840  -22.1890 H       280 GLU   -0.7600
   4366 HB2       -47.0620  -14.3660  -21.0050 H       280 GLU   -0.7600
   4367 HG1       -49.9660  -13.6590  -20.3130 H       280 GLU    0.5100
   4368 HG2       -48.5900  -12.4890  -20.4450 H       280 GLU   -0.5100
   4369 N         -50.6900  -16.2030  -22.0130 N.am    281 PHE   -0.4700
   4370 CA        -52.1400  -16.3320  -22.0690 C.3     281 PHE    0.3100
   4371 C         -52.6290  -17.6930  -21.5870 C.2     281 PHE    0.0700
   4372 O         -53.5140  -17.7780  -20.7360 O.2     281 PHE    0.0900
   4373 CB        -52.6460  -16.0740  -23.4910 C.3     281 PHE   -0.1800
   4374 CG        -53.2420  -14.7110  -23.6880 C.ar    281 PHE    0.0900
   4375 CD1       -54.5570  -14.4550  -23.3250 C.ar    281 PHE    0.0900
   4376 CD2       -52.4980  -13.6850  -24.2490 C.ar    281 PHE    0.0000
   4377 CE1       -55.1130  -13.2030  -23.5070 C.ar    281 PHE   -0.1150
   4378 CE2       -53.0500  -12.4300  -24.4350 C.ar    281 PHE    0.1150
   4379 CZ        -54.3600  -12.1910  -24.0640 C.ar    281 PHE   -0.1150
   4380 HN        -50.2210  -16.1820  -22.8930 H       281 PHE    0.1150
   4381 HA        -52.5670  -15.6140  -21.3820 H       281 PHE   -0.1150
   4382 HB1       -53.4360  -16.8160  -23.7380 H       281 PHE    0.1150
   4383 HB2       -51.7980  -16.1670  -24.2030 H       281 PHE   -0.1150
   4384 HD1       -55.1530  -15.2450  -22.8930 H       281 PHE    0.1150
   4385 HD2       -51.4750  -13.8670  -24.5440 H       281 PHE   -0.1150
   4386 HE1       -56.1360  -13.0190  -23.2150 H       281 PHE    0.1150
   4387 HE2       -52.4580  -11.6390  -24.8710 H       281 PHE    0.5100
   4388 HZ        -54.7920  -11.2120  -24.2090 H       281 PHE   -0.5100
   4389 N         -52.0520  -18.7620  -22.1350 N.am    282 ARG   -0.4700
   4390 CA        -52.4800  -20.1150  -21.8030 C.3     282 ARG    0.3100
   4391 C         -52.4410  -20.3880  -20.3020 C.2     282 ARG    0.0700
   4392 O         -53.3610  -20.9900  -19.7490 O.2     282 ARG    0.0900
   4393 CB        -51.6360  -21.1540  -22.5500 C.3     282 ARG   -0.1800
   4394 CG        -50.1390  -21.0320  -22.3230 C.3     282 ARG    0.0900
   4395 CD        -49.3950  -22.2510  -22.8460 C.3     282 ARG    0.0900
   4396 NE        -49.6840  -22.5110  -24.2550 N.pl3   282 ARG   -0.1800
   4397 CZ        -49.1630  -23.5180  -24.9490 C.cat   282 ARG    0.0900
   4398 NH1       -49.4800  -23.6800  -26.2270 N.pl3   282 ARG    0.0900
   4399 NH2       -48.3240  -24.3650  -24.3660 N.pl3   282 ARG    0.2000
   4400 HN        -51.3070  -18.6850  -22.7920 H       282 ARG    0.0900
   4401 HA        -53.5200  -20.2130  -22.0750 H       282 ARG    0.0900
   4402 HB1       -51.8340  -21.0480  -23.6370 H       282 ARG   -0.7000
   4403 HB2       -51.9570  -22.1660  -22.2230 H       282 ARG    0.4400
   4404 HG1       -49.9450  -20.9250  -21.2350 H       282 ARG    0.6400
   4405 HG2       -49.7660  -20.1260  -22.8460 H       282 ARG   -0.8000
   4406 HD1       -49.6990  -23.1510  -22.2680 H       282 ARG    0.4600
   4407 HD2       -48.3000  -22.0880  -22.7500 H       282 ARG    0.4600
   4408 HE        -50.3110  -21.8920  -24.7260 H       282 ARG   -0.8000
   4409 HH11      -50.1120  -23.0440  -26.6690 H       282 ARG    0.4600
   4410 HH12      -49.0880  -24.4380  -26.7470 H       282 ARG    0.4600
   4411 HH21      -48.0820  -24.2470  -23.4030 H       282 ARG    0.5100
   4412 HH22      -47.9330  -25.1220  -24.8910 H       282 ARG   -0.5100
   4413 N         -51.3750  -19.9370  -19.6450 N.am    283 GLN   -0.4700
   4414 CA        -51.2150  -20.1480  -18.2120 C.3     283 GLN    0.3100
   4415 C         -52.3010  -19.4320  -17.4210 C.2     283 GLN    0.0700
   4416 O         -52.7320  -19.9020  -16.3690 O.2     283 GLN    0.0900
   4417 CB        -49.8340  -19.6750  -17.7580 C.3     283 GLN   -0.1800
   4418 CG        -48.6880  -20.4010  -18.4400 C.3     283 GLN    0.0900
   4419 CD        -47.3350  -19.8160  -18.0920 C.2     283 GLN    0.0900
   4420 NE2       -47.2330  -18.9460  -17.2100 N.am    283 GLN   -0.1800
   4421 OE1       -46.3000  -20.2730  -18.7630 O.2     283 GLN    0.0900
   4422 HN        -50.6440  -19.4370  -20.1000 H       283 GLN    0.0900
   4423 HA        -51.3360  -21.2030  -18.0110 H       283 GLN    0.5500
   4424 HB1       -49.7500  -19.8320  -16.6630 H       283 GLN   -0.5500
   4425 HB2       -49.7440  -18.5890  -17.9760 H       283 GLN   -0.6200
   4426 HG1       -48.8260  -20.3390  -19.5400 H       283 GLN    0.3200
   4427 HG2       -48.7010  -21.4670  -18.1300 H       283 GLN    0.3000
   4428 HE21      -46.3370  -18.5640  -16.9840 H       283 GLN    0.5100
   4429 HE22      -48.0490  -18.6290  -16.7260 H       283 GLN   -0.5100
   4430 N         -52.7420  -18.2880  -17.9380 N.am    284 THR   -0.4700
   4431 CA        -53.8030  -17.5220  -17.3010 C.3     284 THR    0.3100
   4432 C         -55.1270  -18.2680  -17.3900 C.2     284 THR    0.0700
   4433 O         -55.8240  -18.4350  -16.3890 O.2     284 THR    0.0900
   4434 CB        -53.9600  -16.1360  -17.9480 C.3     284 THR    0.1400
   4435 CG2       -54.9800  -15.3080  -17.1840 C.3     284 THR    0.0900
   4436 OG1       -52.7010  -15.4570  -17.9420 O.3     284 THR   -0.6600
   4437 HN        -52.3680  -17.9070  -18.7800 H       284 THR    0.4300
   4438 HA        -53.5540  -17.4180  -16.2560 H       284 THR   -0.2700
   4439 HB        -54.3070  -16.2460  -18.9980 H       284 THR    0.0900
   4440 HG1       -52.2040  -15.8150  -18.6820 H       284 THR    0.0900
   4441 HG21      -54.7480  -15.3240  -16.0970 H       284 THR    0.0900
   4442 HG22      -55.9970  -15.7270  -17.3360 H       284 THR    0.5100
   4443 HG23      -54.9520  -14.2550  -17.5370 H       284 THR   -0.5100
   4444 N         -55.4700  -18.7190  -18.5960 N.am    285 PHE   -0.4700
   4445 CA        -56.6960  -19.4750  -18.8120 C.3     285 PHE    0.3100
   4446 C         -56.7290  -20.7130  -17.9260 C.2     285 PHE    0.0700
   4447 O         -57.7510  -21.0310  -17.3180 O.2     285 PHE    0.0900
   4448 CB        -56.8290  -19.8930  -20.2780 C.3     285 PHE   -0.1800
   4449 CG        -56.8710  -18.7410  -21.2400 C.ar    285 PHE    0.0900
   4450 CD1       -57.8690  -17.7840  -21.1560 C.ar    285 PHE    0.0900
   4451 CD2       -55.9230  -18.6260  -22.2470 C.ar    285 PHE    0.0000
   4452 CE1       -57.9140  -16.7260  -22.0450 C.ar    285 PHE   -0.1150
   4453 CE2       -55.9650  -17.5720  -23.1400 C.ar    285 PHE    0.1150
   4454 CZ        -56.9610  -16.6220  -23.0390 C.ar    285 PHE   -0.1150
   4455 HN        -54.9050  -18.5610  -19.4020 H       285 PHE    0.1150
   4456 HA        -57.5280  -18.8500  -18.5240 H       285 PHE   -0.1150
   4457 HB1       -57.7720  -20.4660  -20.4120 H       285 PHE    0.1150
   4458 HB2       -55.9570  -20.5230  -20.5600 H       285 PHE   -0.1150
   4459 HD1       -58.6200  -17.8660  -20.3850 H       285 PHE    0.1150
   4460 HD2       -55.1450  -19.3690  -22.3330 H       285 PHE   -0.1150
   4461 HE1       -58.6940  -15.9840  -21.9620 H       285 PHE    0.1150
   4462 HE2       -55.2180  -17.4920  -23.9160 H       285 PHE    0.5100
   4463 HZ        -56.9950  -15.7980  -23.7370 H       285 PHE   -0.5100
   4464 N         -55.5950  -21.4100  -17.8580 N.am    286 ARG   -0.4700
   4465 CA        -55.4760  -22.6190  -17.0550 C.3     286 ARG    0.3100
   4466 C         -55.8770  -22.3570  -15.6060 C.2     286 ARG    0.0700
   4467 O         -56.5890  -23.1550  -14.9950 O.2     286 ARG    0.0900
   4468 CB        -54.0410  -23.1510  -17.1180 C.3     286 ARG   -0.1800
   4469 CG        -53.8380  -24.5030  -16.4560 C.3     286 ARG    0.0900
   4470 CD        -52.4100  -24.9900  -16.6490 C.3     286 ARG    0.0900
   4471 NE        -52.0620  -25.1030  -18.0650 N.pl3   286 ARG   -0.1800
   4472 CZ        -50.8580  -25.4420  -18.5120 C.cat   286 ARG    0.0900
   4473 NH1       -49.8770  -25.7010  -17.6560 N.pl3   286 ARG    0.0900
   4474 NH2       -50.6310  -25.5210  -19.8160 N.pl3   286 ARG    0.2000
   4475 HN        -54.7770  -21.1340  -18.3530 H       286 ARG    0.0900
   4476 HA        -56.1690  -23.3520  -17.4430 H       286 ARG    0.0900
   4477 HB1       -53.3750  -22.4150  -16.6210 H       286 ARG   -0.7000
   4478 HB2       -53.7490  -23.2370  -18.1860 H       286 ARG    0.4400
   4479 HG1       -54.5390  -25.2400  -16.9030 H       286 ARG    0.6400
   4480 HG2       -54.0520  -24.4150  -15.3690 H       286 ARG   -0.8000
   4481 HD1       -52.2910  -25.9940  -16.1890 H       286 ARG    0.4600
   4482 HD2       -51.7030  -24.2700  -16.1830 H       286 ARG    0.4600
   4483 HE        -52.7750  -24.9140  -18.7390 H       286 ARG   -0.8000
   4484 HH11      -50.0440  -25.6420  -16.6720 H       286 ARG    0.4600
   4485 HH12      -48.9710  -25.9560  -17.9950 H       286 ARG    0.4600
   4486 HH21      -51.3670  -25.3260  -20.4640 H       286 ARG    0.5100
   4487 HH22      -49.7240  -25.7750  -20.1510 H       286 ARG   -0.5100
   4488 N         -55.4220  -21.2290  -15.0660 N.am    287 LYS   -0.4700
   4489 CA        -55.7710  -20.8270  -13.7110 C.3     287 LYS    0.3100
   4490 C         -57.2790  -20.7080  -13.5410 C.2     287 LYS    0.0700
   4491 O         -57.8590  -21.2740  -12.6140 O.2     287 LYS    0.0900
   4492 CB        -55.1200  -19.4870  -13.3710 C.3     287 LYS   -0.1800
   4493 CG        -55.5830  -18.9010  -12.0480 C.3     287 LYS    0.0900
   4494 CD        -55.5600  -17.3830  -12.0800 C.3     287 LYS    0.0900
   4495 CE        -54.1830  -16.8540  -12.4410 C.3     287 LYS   -0.1800
   4496 NZ        -54.1750  -15.3700  -12.5270 N.4     287 LYS    0.0900
   4497 HN        -54.8210  -20.6100  -15.5650 H       287 LYS    0.0900
   4498 HA        -55.4270  -21.5950  -13.0340 H       287 LYS   -0.1800
   4499 HB1       -55.3570  -18.7640  -14.1800 H       287 LYS    0.0900
   4500 HB2       -54.0190  -19.6300  -13.3280 H       287 LYS    0.0900
   4501 HG1       -54.9130  -19.2590  -11.2370 H       287 LYS    0.2100
   4502 HG2       -56.6180  -19.2460  -11.8390 H       287 LYS    0.0500
   4503 HD1       -55.8480  -16.9930  -11.0790 H       287 LYS    0.0500
   4504 HD2       -56.2960  -17.0230  -12.8300 H       287 LYS   -0.3000
   4505 HE1       -53.8750  -17.2530  -13.4320 H       287 LYS    0.3300
   4506 HE2       -53.4490  -17.1530  -11.6640 H       287 LYS    0.3300
   4507 HZ1       -54.4510  -14.9680  -11.6080 H       287 LYS    0.3300
   4508 HZ2       -54.8480  -15.0620  -13.2570 H       287 LYS    0.5100
   4509 HZ3       -53.2200  -15.0430  -12.7760 H       287 LYS   -0.5100
   4510 N         -57.9080  -19.9590  -14.4440 N.am    288 ILE   -0.4700
   4511 CA        -59.3430  -19.7150  -14.3890 C.3     288 ILE    0.3100
   4512 C         -60.1400  -21.0130  -14.3070 C.2     288 ILE    0.0700
   4513 O         -60.9180  -21.2180  -13.3760 O.2     288 ILE    0.0900
   4514 CB        -59.8240  -18.9110  -15.6120 C.3     288 ILE   -0.0900
   4515 CG1       -59.1160  -17.5550  -15.6750 C.3     288 ILE    0.0900
   4516 CG2       -61.3320  -18.7250  -15.5700 C.3     288 ILE   -0.2700
   4517 CD        -59.5350  -16.6980  -16.8520 C.3     288 ILE    0.0900
   4518 HN        -57.4220  -19.5300  -15.2020 H       288 ILE    0.0900
   4519 HA        -59.5510  -19.1710  -13.4790 H       288 ILE    0.0900
   4520 HB        -59.5460  -19.4530  -16.5410 H       288 ILE   -0.1800
   4521 HG11      -58.0220  -17.7310  -15.7390 H       288 ILE    0.0900
   4522 HG12      -59.3350  -16.9990  -14.7390 H       288 ILE    0.0900
   4523 HG21      -61.6240  -18.1770  -14.6490 H       288 ILE   -0.2700
   4524 HG22      -61.8350  -19.7150  -15.5680 H       288 ILE    0.0900
   4525 HG23      -61.6650  -18.1380  -16.4530 H       288 ILE    0.0900
   4526 HD1       -60.5780  -16.3410  -16.7130 H       288 ILE    0.0900
   4527 HD2       -59.4870  -17.2930  -17.7890 H       288 ILE    0.5100
   4528 HD3       -58.8660  -15.8140  -16.9360 H       288 ILE   -0.5100
   4529 N         -59.9370  -21.8880  -15.2880 N.am    289 ILE   -0.4700
   4530 CA        -60.6660  -23.1500  -15.3610 C.3     289 ILE    0.3100
   4531 C         -60.5030  -23.9790  -14.0920 C.2     289 ILE    0.0700
   4532 O         -61.4850  -24.3320  -13.4410 O.2     289 ILE    0.0900
   4533 CB        -60.2170  -23.9870  -16.5720 C.3     289 ILE   -0.0900
   4534 CG1       -60.3840  -23.1870  -17.8650 C.3     289 ILE    0.0900
   4535 CG2       -61.0000  -25.2900  -16.6360 C.3     289 ILE   -0.2700
   4536 CD        -59.9330  -23.9280  -19.1030 C.3     289 ILE    0.0900
   4537 HN        -59.2780  -21.7210  -16.0180 H       289 ILE    0.0900
   4538 HA        -61.7180  -22.9200  -15.4370 H       289 ILE    0.0900
   4539 HB        -59.1320  -24.2130  -16.4820 H       289 ILE   -0.1800
   4540 HG11      -59.7930  -22.2510  -17.7800 H       289 ILE    0.0900
   4541 HG12      -61.4570  -22.9250  -17.9830 H       289 ILE    0.0900
   4542 HG21      -62.0860  -25.0790  -16.7330 H       289 ILE   -0.2700
   4543 HG22      -60.8350  -25.8770  -15.7070 H       289 ILE    0.0900
   4544 HG23      -60.6740  -25.8840  -17.5160 H       289 ILE    0.0900
   4545 HD1       -60.6330  -24.7620  -19.3250 H       289 ILE    0.0900
   4546 HD2       -58.9180  -24.3500  -18.9430 H       289 ILE    0.5100
   4547 HD3       -59.9180  -23.2380  -19.9740 H       289 ILE   -0.5100
   4548 N         -59.2560  -24.2890  -13.7450 N.am    290 ARG   -0.4700
   4549 CA        -58.9660  -25.0780  -12.5560 C.3     290 ARG    0.3100
   4550 C         -59.6050  -24.4700  -11.3130 C.2     290 ARG    0.0700
   4551 O         -60.1910  -25.1790  -10.4960 O.2     290 ARG    0.0900
   4552 CB        -57.4540  -25.2170  -12.3580 C.3     290 ARG   -0.1800
   4553 CG        -56.7550  -25.9990  -13.4590 C.3     290 ARG    0.0900
   4554 CD        -55.2660  -26.1360  -13.1820 C.3     290 ARG    0.0900
   4555 NE        -54.6000  -26.9460  -14.2030 N.pl3   290 ARG   -0.1800
   4556 CZ        -53.3000  -27.2180  -14.2060 C.cat   290 ARG    0.0900
   4557 NH1       -52.7800  -27.9640  -15.1730 N.pl3   290 ARG    0.0900
   4558 NH2       -52.5160  -26.7450  -13.2480 N.pl3   290 ARG    0.2000
   4559 HN        -58.4680  -23.9950  -14.2810 H       290 ARG    0.0900
   4560 HA        -59.4200  -26.0500  -12.6820 H       290 ARG    0.0900
   4561 HB1       -57.2730  -25.7330  -11.3910 H       290 ARG   -0.7000
   4562 HB2       -57.0100  -24.2010  -12.3120 H       290 ARG    0.4400
   4563 HG1       -56.8980  -25.4720  -14.4250 H       290 ARG    0.6400
   4564 HG2       -57.2070  -27.0110  -13.5310 H       290 ARG   -0.8000
   4565 HD1       -55.1120  -26.6340  -12.2000 H       290 ARG    0.4600
   4566 HD2       -54.7900  -25.1330  -13.1820 H       290 ARG    0.4600
   4567 HE        -55.1590  -27.3180  -14.9430 H       290 ARG   -0.8000
   4568 HH11      -53.3670  -28.3220  -15.8990 H       290 ARG    0.4600
   4569 HH12      -51.8010  -28.1690  -15.1750 H       290 ARG    0.4600
   4570 HH21      -52.9030  -26.1800  -12.5180 H       290 ARG    0.5100
   4571 HH22      -51.5370  -26.9510  -13.2530 H       290 ARG   -0.5100
   4572 N         -59.4950  -23.1360  -11.1640 N.am    291 SER   -0.4700
   4573 CA        -60.0720  -22.4340  -10.0390 C.3     291 SER    0.3100
   4574 CAT       -63.1560  -20.2940   -9.6830 C.3     291 SER    0.0700
   4575 C         -61.5150  -21.9050  -10.1360 C.2     291 SER    0.0900
   4576 O         -62.4490  -22.4630  -10.7350 O.2     291 SER    0.0500
   4577 CB        -59.0280  -21.4400   -9.4470 C.3     291 SER    0.0900
   4578 OG        -59.4650  -20.7920   -8.2540 O.3     291 SER    0.0900
   4579 NT        -61.8770  -20.8710   -9.4160 N.am    291 SER   -0.6600
   4580 HN        -59.0080  -22.5710  -11.8260 H       291 SER    0.4300
   4581 HNT       -61.3180  -20.4660   -8.6970 H       291 SER    0.5100
   4582 HA        -60.3640  -23.1630   -9.2970 H       291 SER   -0.5100
   4583 HB1       -58.8120  -20.6540  -10.2020 H       291 SER   -0.4700
   4584 HB2       -58.0950  -21.9950   -9.2140 H       291 SER    0.3100
   4585 HG1       -59.4770  -21.4700   -7.5740 H       291 SER   -0.1100
   4586 HT1       -63.9540  -20.9910   -9.3490 H       291 SER    0.0900
   4587 HT2       -63.2670  -20.1160  -10.7740 H       291 SER    0.0900
   4588 HT3       -63.2580  -19.3370   -9.1290 H       291 SER    0.0900
@<TRIPOS>BOND
     1    1    2 1
     2    2   11 1
     3    2    6 1
     4    2    4 1
     5    4    5 2
     6    6   13 1
     7    6    7 1
     8    3    8 1
     9    3   15 1
    10    3   16 1
    11    3   17 1
    12    8    1 1
    13    8    9 2
    14   10    1 1
    15   12    6 1
    16   14    7 1
    17   18   19 1
    18   19   26 1
    19   19   22 1
    20   19   20 1
    21   20   21 2
    22   22   27 1
    23   22   23 1
    24   22   24 1
    25   23   30 1
    26   23   28 1
    27   23   29 1
    28   24   33 1
    29   24   31 1
    30   24   32 1
    31   25   18 1
    32    4   18 am
    33   34   35 1
    34   35   38 1
    35   35   36 1
    36   35   47 1
    37   36   37 2
    38   38   49 1
    39   38   39 1
    40   39   41 ar
    41   39   40 ar
    42   40   50 1
    43   40   42 ar
    44   41   51 1
    45   41   43 ar
    46   42   44 ar
    47   42   52 1
    48   43   44 ar
    49   43   53 1
    50   44   45 1
    51   45   54 1
    52   46   34 1
    53   48   38 1
    54   20   34 am
    55   55   56 1
    56   56   57 1
    57   56   64 1
    58   56   59 1
    59   57   58 2
    60   59   65 1
    61   59   61 1
    62   59   60 1
    63   60   67 1
    64   61   68 1
    65   61   69 1
    66   61   70 1
    67   62   60 1
    68   62   71 1
    69   62   72 1
    70   62   73 1
    71   63   55 1
    72   66   60 1
    73   36   55 am
    74   74   75 1
    75   75   76 1
    76   75   82 1
    77   75   78 1
    78   76   77 2
    79   78   80 1
    80   78   83 1
    81   78   79 1
    82   79   85 1
    83   79   86 1
    84   79   87 1
    85   80   84 1
    86   81   74 1
    87   57   74 am
    88   88   89 1
    89   89   96 1
    90   89   92 1
    91   89   90 1
    92   90   91 2
    93   92   97 1
    94   92   93 1
    95   92   94 1
    96   93  100 1
    97   93   98 1
    98   93   99 1
    99   94  103 1
   100   94  101 1
   101   94  102 1
   102   95   88 1
   103   76   88 am
   104  104  105 1
   105  105  114 1
   106  105  108 1
   107  105  106 1
   108  106  107 2
   109  108  116 1
   110  108  109 1
   111  109  118 1
   112  109  110 1
   113  110  111 2
   114  110  112 2
   115  113  104 1
   116  115  108 1
   117  117  109 1
   118   90  104 am
   119  119  120 1
   120  120  128 1
   121  120  123 1
   122  120  121 1
   123  121  122 2
   124  123  130 1
   125  123  124 1
   126  124  131 1
   127  124  125 1
   128  124  126 1
   129  125  132 1
   130  125  133 1
   131  125  134 1
   132  126  135 1
   133  126  136 1
   134  126  137 1
   135  127  119 1
   136  129  123 1
   137  106  119 am
   138  138  139 1
   139  139  144 1
   140  139  142 1
   141  139  140 1
   142  140  141 2
   143  142  145 1
   144  142  146 1
   145  142  147 1
   146  143  138 1
   147  121  138 am
   148  148  149 1
   149  149  150 1
   150  149  157 1
   151  149  152 1
   152  150  151 2
   153  152  158 1
   154  152  154 1
   155  152  153 1
   156  153  160 1
   157  154  161 1
   158  154  162 1
   159  154  163 1
   160  155  153 1
   161  155  164 1
   162  155  165 1
   163  155  166 1
   164  156  148 1
   165  159  153 1
   166  140  148 am
   167  167  168 1
   168  168  173 1
   169  168  171 1
   170  168  169 1
   171  169  170 2
   172  171  174 1
   173  171  175 1
   174  171  176 1
   175  172  167 1
   176  150  167 am
   177  177  178 1
   178  178  185 1
   179  178  181 1
   180  178  179 1
   181  179  180 2
   182  181  186 1
   183  181  182 1
   184  181  183 1
   185  182  189 1
   186  182  187 1
   187  182  188 1
   188  183  192 1
   189  183  190 1
   190  183  191 1
   191  184  177 1
   192  169  177 am
   193  193  194 1
   194  194  202 1
   195  194  197 1
   196  194  195 1
   197  195  196 2
   198  197  204 1
   199  197  198 1
   200  198  205 1
   201  198  199 1
   202  198  200 1
   203  199  206 1
   204  199  207 1
   205  199  208 1
   206  200  209 1
   207  200  210 1
   208  200  211 1
   209  201  193 1
   210  203  197 1
   211  179  193 am
   212  212  213 1
   213  213  218 1
   214  213  216 1
   215  213  214 1
   216  214  215 2
   217  216  219 1
   218  216  220 1
   219  216  221 1
   220  217  212 1
   221  195  212 am
   222  222  223 1
   223  223  224 1
   224  223  231 1
   225  223  226 1
   226  224  225 2
   227  226  232 1
   228  226  228 1
   229  226  227 1
   230  227  234 1
   231  228  235 1
   232  228  236 1
   233  228  237 1
   234  229  227 1
   235  229  238 1
   236  229  239 1
   237  229  240 1
   238  230  222 1
   239  233  227 1
   240  214  222 am
   241  241  242 1
   242  242  250 1
   243  242  245 1
   244  242  243 1
   245  243  244 2
   246  245  252 1
   247  245  246 1
   248  246  253 1
   249  246  247 1
   250  246  248 1
   251  247  254 1
   252  247  255 1
   253  247  256 1
   254  248  257 1
   255  248  258 1
   256  248  259 1
   257  249  241 1
   258  251  245 1
   259  224  241 am
   260  260  261 1
   261  261  266 1
   262  261  262 1
   263  262  263 2
   264  264  260 1
   265  265  261 1
   266  243  260 am
   267  267  268 1
   268  268  269 1
   269  268  276 1
   270  268  271 1
   271  269  270 2
   272  271  278 1
   273  271  272 1
   274  272  273 am
   275  272  274 2
   276  273  279 1
   277  273  280 1
   278  275  267 1
   279  277  271 1
   280  262  267 am
   281  281  282 1
   282  282  289 1
   283  282  285 1
   284  282  283 1
   285  283  284 2
   286  285  290 1
   287  285  286 1
   288  285  287 1
   289  286  293 1
   290  286  291 1
   291  286  292 1
   292  287  296 1
   293  287  294 1
   294  287  295 1
   295  288  281 1
   296  269  281 am
   297  297  298 1
   298  298  306 1
   299  298  301 1
   300  298  299 1
   301  299  300 2
   302  301  308 1
   303  301  302 1
   304  302  309 1
   305  302  303 1
   306  302  304 1
   307  303  310 1
   308  303  311 1
   309  303  312 1
   310  304  313 1
   311  304  314 1
   312  304  315 1
   313  305  297 1
   314  307  301 1
   315  283  297 am
   316  316  317 1
   317  317  324 1
   318  317  320 1
   319  317  318 1
   320  318  319 2
   321  320  325 1
   322  320  321 1
   323  320  322 1
   324  321  328 1
   325  321  326 1
   326  321  327 1
   327  322  331 1
   328  322  329 1
   329  322  330 1
   330  323  316 1
   331  299  316 am
   332  332  333 1
   333  333  339 1
   334  333  336 1
   335  333  334 1
   336  334  335 2
   337  336  341 1
   338  336  337 1
   339  338  332 1
   340  340  336 1
   341  342  337 1
   342  318  332 am
   343  343  344 1
   344  344  345 1
   345  344  358 1
   346  344  347 1
   347  345  346 2
   348  347  360 1
   349  347  348 1
   350  348  350 ar
   351  348  349 ar
   352  349  361 1
   353  349  353 ar
   354  350  351 ar
   355  350  352 ar
   356  351  353 ar
   357  351  354 ar
   358  352  355 ar
   359  352  363 1
   360  353  362 1
   361  354  364 1
   362  354  356 ar
   363  355  356 ar
   364  355  365 1
   365  356  366 1
   366  357  343 1
   367  359  347 1
   368  334  343 am
   369  367  368 1
   370  368  373 1
   371  368  371 1
   372  368  369 1
   373  369  370 2
   374  371  374 1
   375  371  375 1
   376  371  376 1
   377  372  367 1
   378  345  367 am
   379  377  378 1
   380  378  385 1
   381  378  381 1
   382  378  379 1
   383  379  380 2
   384  381  386 1
   385  381  382 1
   386  381  383 1
   387  382  389 1
   388  382  387 1
   389  382  388 1
   390  383  392 1
   391  383  390 1
   392  383  391 1
   393  384  377 1
   394  369  377 am
   395  393  394 1
   396  394  395 1
   397  394  408 1
   398  394  397 1
   399  395  396 2
   400  397  410 1
   401  397  398 1
   402  398  400 ar
   403  398  399 ar
   404  399  411 1
   405  399  403 ar
   406  400  401 ar
   407  400  402 ar
   408  401  403 ar
   409  401  404 ar
   410  402  405 ar
   411  402  413 1
   412  403  412 1
   413  404  414 1
   414  404  406 ar
   415  405  406 ar
   416  405  415 1
   417  406  416 1
   418  407  393 1
   419  409  397 1
   420  379  393 am
   421  417  418 1
   422  418  426 1
   423  418  421 1
   424  418  419 1
   425  419  420 2
   426  421  428 1
   427  421  422 1
   428  422  429 1
   429  422  423 1
   430  422  424 1
   431  423  430 1
   432  423  431 1
   433  423  432 1
   434  424  433 1
   435  424  434 1
   436  424  435 1
   437  425  417 1
   438  427  421 1
   439  395  417 am
   440  436  437 1
   441  437  438 1
   442  437  445 1
   443  437  440 1
   444  438  439 2
   445  440  447 1
   446  440  441 1
   447  441  442 am
   448  441  443 2
   449  442  448 1
   450  442  449 1
   451  444  436 1
   452  446  440 1
   453  419  436 am
   454  450  451 1
   455  451  457 1
   456  451  454 1
   457  451  452 1
   458  452  453 2
   459  454  459 1
   460  454  455 1
   461  456  450 1
   462  458  454 1
   463  460  455 1
   464  438  450 am
   465  461  462 1
   466  462  463 1
   467  462  470 1
   468  462  465 1
   469  463  464 2
   470  465  472 1
   471  465  466 1
   472  466  467 am
   473  466  468 2
   474  467  473 1
   475  467  474 1
   476  469  461 1
   477  471  465 1
   478  452  461 am
   479  475  476 1
   480  476  484 1
   481  476  479 1
   482  476  477 1
   483  477  478 2
   484  479  486 1
   485  479  480 1
   486  480  487 1
   487  480  481 1
   488  480  482 1
   489  481  488 1
   490  481  489 1
   491  481  490 1
   492  482  491 1
   493  482  492 1
   494  482  493 1
   495  483  475 1
   496  485  479 1
   497  463  475 am
   498  494  495 1
   499  495  504 1
   500  495  498 1
   501  495  496 1
   502  496  497 2
   503  498  506 1
   504  498  499 1
   505  499  508 1
   506  499  500 1
   507  500  502 2
   508  500  501 am
   509  501  509 1
   510  501  510 1
   511  503  494 1
   512  505  498 1
   513  507  499 1
   514  477  494 am
   515  511  512 1
   516  512  513 1
   517  512  520 1
   518  512  515 1
   519  513  514 2
   520  515  522 1
   521  515  516 1
   522  516  517 am
   523  516  518 2
   524  517  523 1
   525  517  524 1
   526  519  511 1
   527  521  515 1
   528  496  511 am
   529  525  526 1
   530  526  533 1
   531  526  529 1
   532  526  527 1
   533  527  528 2
   534  529  534 1
   535  529  530 1
   536  529  531 1
   537  530  537 1
   538  530  535 1
   539  530  536 1
   540  531  540 1
   541  531  538 1
   542  531  539 1
   543  532  525 1
   544  513  525 am
   545  541  542 1
   546  542  543 1
   547  542  549 1
   548  542  545 1
   549  543  544 2
   550  545  547 1
   551  545  550 1
   552  545  546 1
   553  546  552 1
   554  546  553 1
   555  546  554 1
   556  547  551 1
   557  548  541 1
   558  527  541 am
   559  555  556 1
   560  556  557 1
   561  556  564 1
   562  556  559 1
   563  557  558 2
   564  559  566 1
   565  559  560 1
   566  560  561 am
   567  560  562 2
   568  561  567 1
   569  561  568 1
   570  563  555 1
   571  565  559 1
   572  543  555 am
   573  569  570 1
   574  570  573 1
   575  570  571 1
   576  570  582 1
   577  571  572 2
   578  573  584 1
   579  573  574 1
   580  574  576 ar
   581  574  575 ar
   582  575  585 1
   583  575  577 ar
   584  576  586 1
   585  576  578 ar
   586  577  579 ar
   587  577  587 1
   588  578  579 ar
   589  578  588 1
   590  579  580 1
   591  580  589 1
   592  581  569 1
   593  583  573 1
   594  557  569 am
   595  590  591 1
   596  591  602 1
   597  591  594 1
   598  591  592 1
   599  592  593 2
   600  594  604 1
   601  594  595 1
   602  595  596 ar
   603  595  597 ar
   604  596  605 1
   605  596  598 ar
   606  597  599 ar
   607  597  606 1
   608  598  607 1
   609  598  600 ar
   610  599  600 ar
   611  599  608 1
   612  600  609 1
   613  601  590 1
   614  603  594 1
   615  571  590 am
   616  610  611 1
   617  611  618 1
   618  611  614 1
   619  611  612 1
   620  612  613 2
   621  614  619 1
   622  614  615 1
   623  614  616 1
   624  615  622 1
   625  615  620 1
   626  615  621 1
   627  616  625 1
   628  616  623 1
   629  616  624 1
   630  617  610 1
   631  592  610 am
   632  626  627 1
   633  627  634 1
   634  627  630 1
   635  627  628 1
   636  628  629 2
   637  630  635 1
   638  630  631 1
   639  630  632 1
   640  631  638 1
   641  631  636 1
   642  631  637 1
   643  632  641 1
   644  632  639 1
   645  632  640 1
   646  633  626 1
   647  612  626 am
   648  642  643 1
   649  643  649 1
   650  643  646 1
   651  643  644 1
   652  644  645 2
   653  646  651 1
   654  646  647 1
   655  648  642 1
   656  650  646 1
   657  652  647 1
   658  628  642 am
   659  653  654 1
   660  654  662 1
   661  654  657 1
   662  654  655 1
   663  655  656 2
   664  657  664 1
   665  657  658 1
   666  658  665 1
   667  658  659 1
   668  658  660 1
   669  659  666 1
   670  659  667 1
   671  659  668 1
   672  660  669 1
   673  660  670 1
   674  660  671 1
   675  661  653 1
   676  663  657 1
   677  644  653 am
   678  672  673 1
   679  673  678 1
   680  673  676 1
   681  673  674 1
   682  674  675 2
   683  676  679 1
   684  676  680 1
   685  676  681 1
   686  677  672 1
   687  655  672 am
   688  682  683 1
   689  683  688 1
   690  683  686 1
   691  683  684 1
   692  684  685 2
   693  686  689 1
   694  686  690 1
   695  686  691 1
   696  687  682 1
   697  674  682 am
   698  692  693 1
   699  693  698 1
   700  693  696 1
   701  693  694 1
   702  694  695 2
   703  696  699 1
   704  696  700 1
   705  696  701 1
   706  697  692 1
   707  684  692 am
   708  702  703 1
   709  703  711 1
   710  703  706 1
   711  703  704 1
   712  704  705 2
   713  706  713 1
   714  706  707 1
   715  707  708 2
   716  707  709 2
   717  710  702 1
   718  712  706 1
   719  694  702 am
   720  714  715 1
   721  715  716 1
   722  715  723 1
   723  715  718 1
   724  716  717 2
   725  718  724 1
   726  718  720 1
   727  718  719 1
   728  719  726 1
   729  720  727 1
   730  720  728 1
   731  720  729 1
   732  721  719 1
   733  721  730 1
   734  721  731 1
   735  721  732 1
   736  722  714 1
   737  725  719 1
   738  704  714 am
   739  733  734 1
   740  734  742 1
   741  734  737 1
   742  734  735 1
   743  735  736 2
   744  737  744 1
   745  737  738 1
   746  738  745 1
   747  738  739 1
   748  738  740 1
   749  739  746 1
   750  739  747 1
   751  739  748 1
   752  740  749 1
   753  740  750 1
   754  740  751 1
   755  741  733 1
   756  743  737 1
   757  716  733 am
   758  752  753 1
   759  753  760 1
   760  753  756 1
   761  753  754 1
   762  754  755 2
   763  756  761 1
   764  756  757 1
   765  756  758 1
   766  757  764 1
   767  757  762 1
   768  757  763 1
   769  758  767 1
   770  758  765 1
   771  758  766 1
   772  759  752 1
   773  735  752 am
   774  768  769 1
   775  769  774 1
   776  769  770 1
   777  770  771 2
   778  772  768 1
   779  773  769 1
   780  754  768 am
   781  775  776 1
   782  776  783 1
   783  776  779 1
   784  776  777 1
   785  777  778 2
   786  779  784 1
   787  779  780 1
   788  779  781 1
   789  780  787 1
   790  780  785 1
   791  780  786 1
   792  781  790 1
   793  781  788 1
   794  781  789 1
   795  782  775 1
   796  770  775 am
   797  791  792 1
   798  792  800 1
   799  792  795 1
   800  792  793 1
   801  793  794 2
   802  795  802 1
   803  795  796 1
   804  796  803 1
   805  796  797 1
   806  796  798 1
   807  797  804 1
   808  797  805 1
   809  797  806 1
   810  798  807 1
   811  798  808 1
   812  798  809 1
   813  799  791 1
   814  801  795 1
   815  777  791 am
   816  810  811 1
   817  811  816 1
   818  811  814 1
   819  811  812 1
   820  812  813 2
   821  814  817 1
   822  814  818 1
   823  814  819 1
   824  815  810 1
   825  793  810 am
   826  820  821 1
   827  821  822 1
   828  821  829 1
   829  821  824 1
   830  822  823 2
   831  824  830 1
   832  824  826 1
   833  824  825 1
   834  825  832 1
   835  826  833 1
   836  826  834 1
   837  826  835 1
   838  827  825 1
   839  827  836 1
   840  827  837 1
   841  827  838 1
   842  828  820 1
   843  831  825 1
   844  812  820 am
   845  839  845 1
   846  839  840 1
   847  840  843 1
   848  840  846 1
   849  840  841 1
   850  841  842 2
   851  843  844 1
   852  843  848 1
   853  844  845 1
   854  844  850 1
   855  845  852 1
   856  847  843 1
   857  849  844 1
   858  851  845 1
   859  822  839 am
   860  853  854 1
   861  854  865 1
   862  854  857 1
   863  854  855 1
   864  855  856 2
   865  857  867 1
   866  857  858 1
   867  858  859 ar
   868  858  860 ar
   869  859  868 1
   870  859  861 ar
   871  860  862 ar
   872  860  869 1
   873  861  870 1
   874  861  863 ar
   875  862  863 ar
   876  862  871 1
   877  863  872 1
   878  864  853 1
   879  866  857 1
   880  841  853 am
   881  873  874 1
   882  874  879 1
   883  874  877 1
   884  874  875 1
   885  875  876 2
   886  877  880 1
   887  877  881 1
   888  877  882 1
   889  878  873 1
   890  855  873 am
   891  883  884 1
   892  884  885 1
   893  884  892 1
   894  884  887 1
   895  885  886 2
   896  887  893 1
   897  887  889 1
   898  887  888 1
   899  888  895 1
   900  889  896 1
   901  889  897 1
   902  889  898 1
   903  890  888 1
   904  890  899 1
   905  890  900 1
   906  890  901 1
   907  891  883 1
   908  894  888 1
   909  875  883 am
   910  902  903 1
   911  903  904 1
   912  903  910 1
   913  903  906 1
   914  904  905 2
   915  906  908 1
   916  906  911 1
   917  906  907 1
   918  907  913 1
   919  907  914 1
   920  907  915 1
   921  908  912 1
   922  909  902 1
   923  885  902 am
   924  916  917 1
   925  917  918 1
   926  917  925 1
   927  917  920 1
   928  918  919 2
   929  920  926 1
   930  920  922 1
   931  920  921 1
   932  921  928 1
   933  922  929 1
   934  922  930 1
   935  922  931 1
   936  923  921 1
   937  923  932 1
   938  923  933 1
   939  923  934 1
   940  924  916 1
   941  927  921 1
   942  904  916 am
   943  935  936 1
   944  936  942 1
   945  936  939 1
   946  936  937 1
   947  937  938 2
   948  939  944 1
   949  939  940 1
   950  941  935 1
   951  943  939 1
   952  945  940 1
   953  918  935 am
   954  946  947 1
   955  947  948 1
   956  947  954 1
   957  947  950 1
   958  948  949 2
   959  950  952 1
   960  950  955 1
   961  950  951 1
   962  951  957 1
   963  951  958 1
   964  951  959 1
   965  952  956 1
   966  953  946 1
   967  937  946 am
   968  960  961 1
   969  961  966 1
   970  961  962 1
   971  962  963 2
   972  964  960 1
   973  965  961 1
   974  948  960 am
   975  967  968 1
   976  968  979 1
   977  968  971 1
   978  968  969 1
   979  969  970 2
   980  971  981 1
   981  971  972 1
   982  972  973 ar
   983  972  974 ar
   984  973  982 1
   985  973  975 ar
   986  974  976 ar
   987  974  983 1
   988  975  984 1
   989  975  977 ar
   990  976  977 ar
   991  976  985 1
   992  977  986 1
   993  978  967 1
   994  980  971 1
   995  962  967 am
   996  987  988 1
   997  988  994 1
   998  988  991 1
   999  988  989 1
  1000  989  990 2
  1001  991  996 1
  1002  991  992 1
  1003  993  987 1
  1004  995  991 1
  1005  969  987 am
  1006  997  998 1
  1007  998 1003 1
  1008  998 1001 1
  1009  998  999 1
  1010  999 1000 2
  1011 1001 1004 1
  1012 1001 1005 1
  1013 1001 1006 1
  1014 1002  997 1
  1015  989  997 am
  1016 1007 1008 1
  1017 1008 1013 1
  1018 1008 1011 1
  1019 1008 1009 1
  1020 1009 1010 2
  1021 1011 1014 1
  1022 1011 1015 1
  1023 1011 1016 1
  1024 1012 1007 1
  1025  999 1007 am
  1026 1017 1018 1
  1027 1018 1024 1
  1028 1018 1021 1
  1029 1018 1019 1
  1030 1019 1020 2
  1031 1021 1026 1
  1032 1021 1022 1
  1033 1023 1017 1
  1034 1025 1021 1
  1035 1009 1017 am
  1036 1027 1028 1
  1037 1027 1037 1
  1038 1028 1029 1
  1039 1028 1031 1
  1040 1028 1038 1
  1041 1029 1030 2
  1042 1031 1032 1
  1043 1031 1039 1
  1044 1031 1040 1
  1045 1032 1033 ar
  1046 1032 1034 ar
  1047 1033 1036 ar
  1048 1033 1041 1
  1049 1034 1035 ar
  1050 1035 1036 ar
  1051 1035 1042 1
  1052 1036 1043 1
  1053 1019 1027 am
  1054 1044 1045 1
  1055 1045 1050 1
  1056 1045 1046 1
  1057 1046 1047 2
  1058 1048 1044 1
  1059 1049 1045 1
  1060 1044 1029 am
  1061 1051 1052 1
  1062 1052 1058 1
  1063 1052 1055 1
  1064 1052 1053 1
  1065 1053 1054 2
  1066 1055 1060 1
  1067 1055 1056 1
  1068 1057 1051 1
  1069 1059 1055 1
  1070 1046 1051 am
  1071 1061 1062 1
  1072 1062 1070 1
  1073 1062 1065 1
  1074 1062 1063 1
  1075 1063 1064 2
  1076 1065 1072 1
  1077 1065 1066 1
  1078 1066 1073 1
  1079 1066 1067 1
  1080 1066 1068 1
  1081 1067 1074 1
  1082 1067 1075 1
  1083 1067 1076 1
  1084 1068 1077 1
  1085 1068 1078 1
  1086 1068 1079 1
  1087 1069 1061 1
  1088 1071 1065 1
  1089 1053 1061 am
  1090 1080 1081 1
  1091 1081 1092 1
  1092 1081 1084 1
  1093 1081 1082 1
  1094 1082 1083 2
  1095 1084 1094 1
  1096 1084 1085 1
  1097 1085 1086 ar
  1098 1085 1087 ar
  1099 1086 1095 1
  1100 1086 1088 ar
  1101 1087 1089 ar
  1102 1087 1096 1
  1103 1088 1097 1
  1104 1088 1090 ar
  1105 1089 1090 ar
  1106 1089 1098 1
  1107 1090 1099 1
  1108 1091 1080 1
  1109 1093 1084 1
  1110 1063 1080 am
  1111 1100 1101 1
  1112 1101 1102 1
  1113 1101 1109 1
  1114 1101 1104 1
  1115 1102 1103 2
  1116 1104 1110 1
  1117 1104 1106 1
  1118 1104 1105 1
  1119 1105 1112 1
  1120 1106 1113 1
  1121 1106 1114 1
  1122 1106 1115 1
  1123 1107 1105 1
  1124 1107 1116 1
  1125 1107 1117 1
  1126 1107 1118 1
  1127 1108 1100 1
  1128 1111 1105 1
  1129 1082 1100 am
  1130 1119 1120 1
  1131 1120 1125 1
  1132 1120 1123 1
  1133 1120 1121 1
  1134 1121 1122 2
  1135 1123 1126 1
  1136 1123 1127 1
  1137 1123 1128 1
  1138 1124 1119 1
  1139 1102 1119 am
  1140 1129 1130 1
  1141 1130 1136 1
  1142 1130 1133 1
  1143 1130 1131 1
  1144 1131 1132 2
  1145 1133 1138 1
  1146 1133 1134 1
  1147 1135 1129 1
  1148 1137 1133 1
  1149 1139 1134 1
  1150 1121 1129 am
  1151 1140 1141 1
  1152 1141 1152 1
  1153 1141 1144 1
  1154 1141 1142 1
  1155 1142 1143 2
  1156 1144 1154 1
  1157 1144 1145 1
  1158 1145 1146 ar
  1159 1145 1147 ar
  1160 1146 1155 1
  1161 1146 1148 ar
  1162 1147 1149 ar
  1163 1147 1156 1
  1164 1148 1157 1
  1165 1148 1150 ar
  1166 1149 1150 ar
  1167 1149 1158 1
  1168 1150 1159 1
  1169 1151 1140 1
  1170 1153 1144 1
  1171 1131 1140 am
  1172 1160 1161 1
  1173 1161 1168 1
  1174 1161 1164 1
  1175 1161 1162 1
  1176 1162 1163 2
  1177 1164 1169 1
  1178 1164 1165 1
  1179 1164 1166 1
  1180 1165 1172 1
  1181 1165 1170 1
  1182 1165 1171 1
  1183 1166 1175 1
  1184 1166 1173 1
  1185 1166 1174 1
  1186 1167 1160 1
  1187 1142 1160 am
  1188 1176 1177 1
  1189 1177 1185 1
  1190 1177 1180 1
  1191 1177 1178 1
  1192 1178 1179 2
  1193 1180 1187 1
  1194 1180 1181 1
  1195 1181 1188 1
  1196 1181 1182 1
  1197 1181 1183 1
  1198 1182 1189 1
  1199 1182 1190 1
  1200 1182 1191 1
  1201 1183 1192 1
  1202 1183 1193 1
  1203 1183 1194 1
  1204 1184 1176 1
  1205 1186 1180 1
  1206 1162 1176 am
  1207 1195 1196 1
  1208 1196 1203 1
  1209 1196 1199 1
  1210 1196 1197 1
  1211 1197 1198 2
  1212 1199 1204 1
  1213 1199 1200 1
  1214 1199 1201 1
  1215 1200 1207 1
  1216 1200 1205 1
  1217 1200 1206 1
  1218 1201 1210 1
  1219 1201 1208 1
  1220 1201 1209 1
  1221 1202 1195 1
  1222 1178 1195 am
  1223 1211 1212 1
  1224 1212 1220 1
  1225 1212 1215 1
  1226 1212 1213 1
  1227 1213 1214 2
  1228 1215 1222 1
  1229 1215 1216 1
  1230 1216 1223 1
  1231 1216 1217 1
  1232 1216 1218 1
  1233 1217 1224 1
  1234 1217 1225 1
  1235 1217 1226 1
  1236 1218 1227 1
  1237 1218 1228 1
  1238 1218 1229 1
  1239 1219 1211 1
  1240 1221 1215 1
  1241 1197 1211 am
  1242 1230 1231 1
  1243 1231 1236 1
  1244 1231 1234 1
  1245 1231 1232 1
  1246 1232 1233 2
  1247 1234 1237 1
  1248 1234 1238 1
  1249 1234 1239 1
  1250 1235 1230 1
  1251 1213 1230 am
  1252 1240 1241 1
  1253 1241 1250 1
  1254 1241 1244 1
  1255 1241 1242 1
  1256 1242 1243 2
  1257 1244 1252 1
  1258 1244 1245 1
  1259 1245 1254 1
  1260 1245 1246 1
  1261 1246 1248 2
  1262 1246 1247 am
  1263 1247 1255 1
  1264 1247 1256 1
  1265 1249 1240 1
  1266 1251 1244 1
  1267 1253 1245 1
  1268 1232 1240 am
  1269 1257 1258 1
  1270 1258 1264 1
  1271 1258 1261 1
  1272 1258 1259 1
  1273 1259 1260 2
  1274 1261 1266 1
  1275 1261 1262 1
  1276 1263 1257 1
  1277 1265 1261 1
  1278 1267 1262 1
  1279 1242 1257 am
  1280 1268 1269 1
  1281 1269 1275 1
  1282 1269 1272 1
  1283 1269 1270 1
  1284 1270 1271 2
  1285 1272 1277 1
  1286 1272 1273 1
  1287 1274 1268 1
  1288 1276 1272 1
  1289 1278 1273 1
  1290 1259 1268 am
  1291 1279 1280 1
  1292 1280 1281 1
  1293 1280 1288 1
  1294 1280 1283 1
  1295 1281 1282 2
  1296 1283 1289 1
  1297 1283 1285 1
  1298 1283 1284 1
  1299 1284 1291 1
  1300 1285 1292 1
  1301 1285 1293 1
  1302 1285 1294 1
  1303 1286 1284 1
  1304 1286 1295 1
  1305 1286 1296 1
  1306 1286 1297 1
  1307 1287 1279 1
  1308 1290 1284 1
  1309 1270 1279 am
  1310 1298 1299 1
  1311 1299 1310 1
  1312 1299 1302 1
  1313 1299 1300 1
  1314 1300 1301 2
  1315 1302 1312 1
  1316 1302 1303 1
  1317 1303 1304 ar
  1318 1303 1305 ar
  1319 1304 1313 1
  1320 1304 1306 ar
  1321 1305 1307 ar
  1322 1305 1314 1
  1323 1306 1315 1
  1324 1306 1308 ar
  1325 1307 1308 ar
  1326 1307 1316 1
  1327 1308 1317 1
  1328 1309 1298 1
  1329 1311 1302 1
  1330 1281 1298 am
  1331 1318 1319 1
  1332 1319 1325 1
  1333 1319 1322 1
  1334 1319 1320 1
  1335 1320 1321 2
  1336 1322 1327 1
  1337 1322 1323 1
  1338 1324 1318 1
  1339 1326 1322 1
  1340 1328 1323 1
  1341 1300 1318 am
  1342 1329 1330 1
  1343 1330 1338 1
  1344 1330 1333 1
  1345 1330 1331 1
  1346 1331 1332 2
  1347 1333 1340 1
  1348 1333 1334 1
  1349 1334 1341 1
  1350 1334 1335 1
  1351 1334 1336 1
  1352 1335 1342 1
  1353 1335 1343 1
  1354 1335 1344 1
  1355 1336 1345 1
  1356 1336 1346 1
  1357 1336 1347 1
  1358 1337 1329 1
  1359 1339 1333 1
  1360 1320 1329 am
  1361 1348 1349 1
  1362 1349 1357 1
  1363 1349 1352 1
  1364 1349 1350 1
  1365 1350 1351 2
  1366 1352 1359 1
  1367 1352 1353 1
  1368 1353 1360 1
  1369 1353 1354 1
  1370 1353 1355 1
  1371 1354 1361 1
  1372 1354 1362 1
  1373 1354 1363 1
  1374 1355 1364 1
  1375 1355 1365 1
  1376 1355 1366 1
  1377 1356 1348 1
  1378 1358 1352 1
  1379 1331 1348 am
  1380 1367 1368 1
  1381 1368 1373 1
  1382 1368 1371 1
  1383 1368 1369 1
  1384 1369 1370 2
  1385 1371 1374 1
  1386 1371 1375 1
  1387 1371 1376 1
  1388 1372 1367 1
  1389 1350 1367 am
  1390 1377 1378 1
  1391 1378 1379 1
  1392 1378 1386 1
  1393 1378 1381 1
  1394 1379 1380 2
  1395 1381 1387 1
  1396 1381 1383 1
  1397 1381 1382 1
  1398 1382 1389 1
  1399 1383 1390 1
  1400 1383 1391 1
  1401 1383 1392 1
  1402 1384 1382 1
  1403 1384 1393 1
  1404 1384 1394 1
  1405 1384 1395 1
  1406 1385 1377 1
  1407 1388 1382 1
  1408 1369 1377 am
  1409 1396 1397 1
  1410 1397 1402 1
  1411 1397 1400 1
  1412 1397 1398 1
  1413 1398 1399 2
  1414 1400 1403 1
  1415 1400 1404 1
  1416 1400 1405 1
  1417 1401 1396 1
  1418 1379 1396 am
  1419 1406 1407 1
  1420 1407 1408 1
  1421 1407 1415 1
  1422 1407 1410 1
  1423 1408 1409 2
  1424 1410 1416 1
  1425 1410 1412 1
  1426 1410 1411 1
  1427 1411 1418 1
  1428 1412 1419 1
  1429 1412 1420 1
  1430 1412 1421 1
  1431 1413 1411 1
  1432 1413 1422 1
  1433 1413 1423 1
  1434 1413 1424 1
  1435 1414 1406 1
  1436 1417 1411 1
  1437 1398 1406 am
  1438 1425 1426 1
  1439 1426 1434 1
  1440 1426 1429 1
  1441 1426 1427 1
  1442 1427 1428 2
  1443 1429 1436 1
  1444 1429 1430 1
  1445 1430 1431 2
  1446 1430 1432 2
  1447 1433 1425 1
  1448 1435 1429 1
  1449 1408 1425 am
  1450 1437 1438 1
  1451 1438 1439 1
  1452 1438 1449 1
  1453 1438 1441 1
  1454 1439 1440 2
  1455 1441 1451 1
  1456 1441 1442 1
  1457 1442 1453 1
  1458 1442 1443 1
  1459 1443 1444 1
  1460 1443 1455 1
  1461 1444 1456 1
  1462 1444 1445 2
  1463 1445 1446 2
  1464 1445 1447 2
  1465 1446 1457 1
  1466 1446 1458 1
  1467 1447 1459 1
  1468 1447 1460 1
  1469 1448 1437 1
  1470 1450 1441 1
  1471 1452 1442 1
  1472 1454 1443 1
  1473 1427 1437 am
  1474 1461 1462 1
  1475 1462 1465 1
  1476 1462 1463 1
  1477 1462 1474 1
  1478 1463 1464 2
  1479 1465 1476 1
  1480 1465 1466 1
  1481 1466 1468 ar
  1482 1466 1467 ar
  1483 1467 1477 1
  1484 1467 1469 ar
  1485 1468 1478 1
  1486 1468 1470 ar
  1487 1469 1471 ar
  1488 1469 1479 1
  1489 1470 1471 ar
  1490 1470 1480 1
  1491 1471 1472 1
  1492 1472 1481 1
  1493 1473 1461 1
  1494 1475 1465 1
  1495 1439 1461 am
  1496 1482 1483 1
  1497 1483 1484 1
  1498 1483 1491 1
  1499 1483 1486 1
  1500 1484 1485 2
  1501 1486 1492 1
  1502 1486 1488 1
  1503 1486 1487 1
  1504 1487 1494 1
  1505 1488 1495 1
  1506 1488 1496 1
  1507 1488 1497 1
  1508 1489 1487 1
  1509 1489 1498 1
  1510 1489 1499 1
  1511 1489 1500 1
  1512 1490 1482 1
  1513 1493 1487 1
  1514 1463 1482 am
  1515 1501 1502 1
  1516 1502 1507 1
  1517 1502 1505 1
  1518 1502 1503 1
  1519 1503 1504 2
  1520 1505 1508 1
  1521 1505 1509 1
  1522 1505 1510 1
  1523 1506 1501 1
  1524 1484 1501 am
  1525 1511 1512 1
  1526 1512 1513 1
  1527 1512 1520 1
  1528 1512 1515 1
  1529 1513 1514 2
  1530 1515 1521 1
  1531 1515 1517 1
  1532 1515 1516 1
  1533 1516 1523 1
  1534 1517 1524 1
  1535 1517 1525 1
  1536 1517 1526 1
  1537 1518 1516 1
  1538 1518 1527 1
  1539 1518 1528 1
  1540 1518 1529 1
  1541 1519 1511 1
  1542 1522 1516 1
  1543 1503 1511 am
  1544 1530 1531 1
  1545 1531 1536 1
  1546 1531 1534 1
  1547 1531 1532 1
  1548 1532 1533 2
  1549 1534 1537 1
  1550 1534 1538 1
  1551 1534 1539 1
  1552 1535 1530 1
  1553 1513 1530 am
  1554 1540 1541 1
  1555 1541 1542 1
  1556 1541 1549 1
  1557 1541 1544 1
  1558 1542 1543 2
  1559 1544 1550 1
  1560 1544 1546 1
  1561 1544 1545 1
  1562 1545 1552 1
  1563 1546 1553 1
  1564 1546 1554 1
  1565 1546 1555 1
  1566 1547 1545 1
  1567 1547 1556 1
  1568 1547 1557 1
  1569 1547 1558 1
  1570 1548 1540 1
  1571 1551 1545 1
  1572 1532 1540 am
  1573 1559 1565 1
  1574 1559 1560 1
  1575 1560 1563 1
  1576 1560 1566 1
  1577 1560 1561 1
  1578 1561 1562 2
  1579 1563 1564 1
  1580 1563 1568 1
  1581 1564 1565 1
  1582 1564 1570 1
  1583 1565 1572 1
  1584 1567 1563 1
  1585 1569 1564 1
  1586 1571 1565 1
  1587 1542 1559 am
  1588 1573 1574 1
  1589 1574 1582 1
  1590 1574 1577 1
  1591 1574 1575 1
  1592 1575 1576 2
  1593 1577 1584 1
  1594 1577 1578 1
  1595 1578 1585 1
  1596 1578 1579 1
  1597 1578 1580 1
  1598 1579 1586 1
  1599 1579 1587 1
  1600 1579 1588 1
  1601 1580 1589 1
  1602 1580 1590 1
  1603 1580 1591 1
  1604 1581 1573 1
  1605 1583 1577 1
  1606 1561 1573 am
  1607 1592 1593 1
  1608 1593 1594 1
  1609 1593 1604 1
  1610 1593 1596 1
  1611 1594 1595 2
  1612 1596 1606 1
  1613 1596 1597 1
  1614 1597 1608 1
  1615 1597 1598 1
  1616 1598 1599 1
  1617 1598 1610 1
  1618 1599 1611 1
  1619 1599 1600 2
  1620 1600 1601 2
  1621 1600 1602 2
  1622 1601 1612 1
  1623 1601 1613 1
  1624 1602 1614 1
  1625 1602 1615 1
  1626 1603 1592 1
  1627 1605 1596 1
  1628 1607 1597 1
  1629 1609 1598 1
  1630 1575 1592 am
  1631 1616 1617 1
  1632 1617 1620 1
  1633 1617 1618 1
  1634 1617 1629 1
  1635 1618 1619 2
  1636 1620 1631 1
  1637 1620 1621 1
  1638 1621 1623 ar
  1639 1621 1622 ar
  1640 1622 1632 1
  1641 1622 1624 ar
  1642 1623 1633 1
  1643 1623 1625 ar
  1644 1624 1626 ar
  1645 1624 1634 1
  1646 1625 1626 ar
  1647 1625 1635 1
  1648 1626 1627 1
  1649 1627 1636 1
  1650 1628 1616 1
  1651 1630 1620 1
  1652 1594 1616 am
  1653 1637 1638 1
  1654 1638 1639 1
  1655 1638 1646 1
  1656 1638 1641 1
  1657 1639 1640 2
  1658 1641 1648 1
  1659 1641 1642 1
  1660 1642 1643 am
  1661 1642 1644 2
  1662 1643 1649 1
  1663 1643 1650 1
  1664 1645 1637 1
  1665 1647 1641 1
  1666 1618 1637 am
  1667 1651 1652 1
  1668 1652 1657 1
  1669 1652 1653 1
  1670 1653 1654 2
  1671 1655 1651 1
  1672 1656 1652 1
  1673 1639 1651 am
  1674 1658 1659 1
  1675 1659 1667 1
  1676 1659 1662 1
  1677 1659 1660 1
  1678 1660 1661 2
  1679 1662 1669 1
  1680 1662 1663 1
  1681 1663 1670 1
  1682 1663 1664 1
  1683 1663 1665 1
  1684 1664 1671 1
  1685 1664 1672 1
  1686 1664 1673 1
  1687 1665 1674 1
  1688 1665 1675 1
  1689 1665 1676 1
  1690 1666 1658 1
  1691 1668 1662 1
  1692 1653 1658 am
  1693 1677 1678 1
  1694 1678 1685 1
  1695 1678 1681 1
  1696 1678 1679 1
  1697 1679 1680 2
  1698 1681 1686 1
  1699 1681 1682 1
  1700 1681 1683 1
  1701 1682 1689 1
  1702 1682 1687 1
  1703 1682 1688 1
  1704 1683 1692 1
  1705 1683 1690 1
  1706 1683 1691 1
  1707 1684 1677 1
  1708 1660 1677 am
  1709 1693 1694 1
  1710 1694 1695 1
  1711 1694 1701 1
  1712 1694 1697 1
  1713 1695 1696 2
  1714 1697 1699 1
  1715 1697 1702 1
  1716 1697 1698 1
  1717 1698 1704 1
  1718 1698 1705 1
  1719 1698 1706 1
  1720 1699 1703 1
  1721 1700 1693 1
  1722 1679 1693 am
  1723 1707 1708 1
  1724 1708 1713 1
  1725 1708 1709 1
  1726 1709 1710 2
  1727 1711 1707 1
  1728 1712 1708 1
  1729 1695 1707 am
  1730 1714 1715 1
  1731 1715 1716 1
  1732 1715 1722 1
  1733 1715 1718 1
  1734 1716 1717 2
  1735 1718 1720 1
  1736 1718 1723 1
  1737 1718 1719 1
  1738 1719 1725 1
  1739 1719 1726 1
  1740 1719 1727 1
  1741 1720 1724 1
  1742 1721 1714 1
  1743 1709 1714 am
  1744 1728 1729 1
  1745 1729 1730 1
  1746 1729 1740 1
  1747 1729 1732 1
  1748 1730 1731 2
  1749 1732 1742 1
  1750 1732 1733 1
  1751 1733 1744 1
  1752 1733 1734 1
  1753 1734 1735 1
  1754 1734 1746 1
  1755 1735 1747 1
  1756 1735 1736 2
  1757 1736 1737 2
  1758 1736 1738 2
  1759 1737 1748 1
  1760 1737 1749 1
  1761 1738 1750 1
  1762 1738 1751 1
  1763 1739 1728 1
  1764 1741 1732 1
  1765 1743 1733 1
  1766 1745 1734 1
  1767 1716 1728 am
  1768 1752 1753 1
  1769 1753 1758 1
  1770 1753 1756 1
  1771 1753 1754 1
  1772 1754 1755 2
  1773 1756 1759 1
  1774 1756 1760 1
  1775 1756 1761 1
  1776 1757 1752 1
  1777 1730 1752 am
  1778 1762 1763 1
  1779 1763 1768 1
  1780 1763 1766 1
  1781 1763 1764 1
  1782 1764 1765 2
  1783 1766 1769 1
  1784 1766 1770 1
  1785 1766 1771 1
  1786 1767 1762 1
  1787 1754 1762 am
  1788 1772 1773 1
  1789 1773 1778 1
  1790 1773 1774 1
  1791 1774 1775 2
  1792 1776 1772 1
  1793 1777 1773 1
  1794 1764 1772 am
  1795 1779 1780 1
  1796 1780 1781 1
  1797 1780 1788 1
  1798 1780 1783 1
  1799 1781 1782 2
  1800 1783 1789 1
  1801 1783 1785 1
  1802 1783 1784 1
  1803 1784 1791 1
  1804 1785 1792 1
  1805 1785 1793 1
  1806 1785 1794 1
  1807 1786 1784 1
  1808 1786 1795 1
  1809 1786 1796 1
  1810 1786 1797 1
  1811 1787 1779 1
  1812 1790 1784 1
  1813 1774 1779 am
  1814 1798 1799 1
  1815 1799 1800 1
  1816 1799 1807 1
  1817 1799 1802 1
  1818 1800 1801 2
  1819 1802 1808 1
  1820 1802 1804 1
  1821 1802 1803 1
  1822 1803 1810 1
  1823 1804 1811 1
  1824 1804 1812 1
  1825 1804 1813 1
  1826 1805 1803 1
  1827 1805 1814 1
  1828 1805 1815 1
  1829 1805 1816 1
  1830 1806 1798 1
  1831 1809 1803 1
  1832 1781 1798 am
  1833 1817 1818 1
  1834 1818 1823 1
  1835 1818 1821 1
  1836 1818 1819 1
  1837 1819 1820 2
  1838 1821 1824 1
  1839 1821 1825 1
  1840 1821 1826 1
  1841 1822 1817 1
  1842 1800 1817 am
  1843 1827 1828 1
  1844 1828 1829 1
  1845 1828 1836 1
  1846 1828 1831 1
  1847 1829 1830 2
  1848 1831 1837 1
  1849 1831 1833 1
  1850 1831 1832 1
  1851 1832 1839 1
  1852 1833 1840 1
  1853 1833 1841 1
  1854 1833 1842 1
  1855 1834 1832 1
  1856 1834 1843 1
  1857 1834 1844 1
  1858 1834 1845 1
  1859 1835 1827 1
  1860 1838 1832 1
  1861 1819 1827 am
  1862 1846 1847 1
  1863 1847 1853 1
  1864 1847 1850 1
  1865 1847 1848 1
  1866 1848 1849 2
  1867 1850 1855 1
  1868 1850 1851 1
  1869 1852 1846 1
  1870 1854 1850 1
  1871 1856 1851 1
  1872 1829 1846 am
  1873 1857 1858 1
  1874 1858 1859 1
  1875 1858 1872 1
  1876 1858 1861 1
  1877 1859 1860 2
  1878 1861 1874 1
  1879 1861 1862 1
  1880 1862 1864 ar
  1881 1862 1863 ar
  1882 1863 1875 1
  1883 1863 1867 ar
  1884 1864 1865 ar
  1885 1864 1866 ar
  1886 1865 1867 ar
  1887 1865 1868 ar
  1888 1866 1869 ar
  1889 1866 1877 1
  1890 1867 1876 1
  1891 1868 1878 1
  1892 1868 1870 ar
  1893 1869 1870 ar
  1894 1869 1879 1
  1895 1870 1880 1
  1896 1871 1857 1
  1897 1873 1861 1
  1898 1848 1857 am
  1899 1881 1882 1
  1900 1882 1889 1
  1901 1882 1885 1
  1902 1882 1883 1
  1903 1883 1884 2
  1904 1885 1890 1
  1905 1885 1886 1
  1906 1885 1887 1
  1907 1886 1893 1
  1908 1886 1891 1
  1909 1886 1892 1
  1910 1887 1896 1
  1911 1887 1894 1
  1912 1887 1895 1
  1913 1888 1881 1
  1914 1859 1881 am
  1915 1897 1898 1
  1916 1898 1906 1
  1917 1898 1901 1
  1918 1898 1899 1
  1919 1899 1900 2
  1920 1901 1908 1
  1921 1901 1902 1
  1922 1902 1909 1
  1923 1902 1903 1
  1924 1902 1904 1
  1925 1903 1910 1
  1926 1903 1911 1
  1927 1903 1912 1
  1928 1904 1913 1
  1929 1904 1914 1
  1930 1904 1915 1
  1931 1905 1897 1
  1932 1907 1901 1
  1933 1883 1897 am
  1934 1916 1917 1
  1935 1917 1923 1
  1936 1917 1920 1
  1937 1917 1918 1
  1938 1918 1919 2
  1939 1920 1925 1
  1940 1920 1921 1
  1941 1922 1916 1
  1942 1924 1920 1
  1943 1926 1921 1
  1944 1899 1916 am
  1945 1927 1928 1
  1946 1928 1939 1
  1947 1928 1931 1
  1948 1928 1929 1
  1949 1929 1930 2
  1950 1931 1941 1
  1951 1931 1932 1
  1952 1932 1933 ar
  1953 1932 1934 ar
  1954 1933 1942 1
  1955 1933 1935 ar
  1956 1934 1936 ar
  1957 1934 1943 1
  1958 1935 1944 1
  1959 1935 1937 ar
  1960 1936 1937 ar
  1961 1936 1945 1
  1962 1937 1946 1
  1963 1938 1927 1
  1964 1940 1931 1
  1965 1918 1927 am
  1966 1947 1948 1
  1967 1948 1953 1
  1968 1948 1951 1
  1969 1948 1949 1
  1970 1949 1950 2
  1971 1951 1954 1
  1972 1951 1955 1
  1973 1951 1956 1
  1974 1952 1947 1
  1975 1929 1947 am
  1976 1957 1958 1
  1977 1958 1959 1
  1978 1958 1966 1
  1979 1958 1961 1
  1980 1959 1960 2
  1981 1961 1967 1
  1982 1961 1963 1
  1983 1961 1962 1
  1984 1962 1969 1
  1985 1963 1970 1
  1986 1963 1971 1
  1987 1963 1972 1
  1988 1964 1962 1
  1989 1964 1973 1
  1990 1964 1974 1
  1991 1964 1975 1
  1992 1965 1957 1
  1993 1968 1962 1
  1994 1949 1957 am
  1995 1976 1977 1
  1996 1977 1982 1
  1997 1977 1978 1
  1998 1978 1979 2
  1999 1980 1976 1
  2000 1981 1977 1
  2001 1959 1976 am
  2002 1983 1984 1
  2003 1984 1992 1
  2004 1984 1987 1
  2005 1984 1985 1
  2006 1985 1986 2
  2007 1987 1994 1
  2008 1987 1988 1
  2009 1988 1995 1
  2010 1988 1989 1
  2011 1988 1990 1
  2012 1989 1996 1
  2013 1989 1997 1
  2014 1989 1998 1
  2015 1990 1999 1
  2016 1990 2000 1
  2017 1990 2001 1
  2018 1991 1983 1
  2019 1993 1987 1
  2020 1978 1983 am
  2021 2002 2003 1
  2022 2003 2004 1
  2023 2003 2010 1
  2024 2003 2006 1
  2025 2004 2005 2
  2026 2006 2008 1
  2027 2006 2011 1
  2028 2006 2007 1
  2029 2007 2013 1
  2030 2007 2014 1
  2031 2007 2015 1
  2032 2008 2012 1
  2033 2009 2002 1
  2034 1985 2002 am
  2035 2016 2022 1
  2036 2016 2017 1
  2037 2017 2020 1
  2038 2017 2023 1
  2039 2017 2018 1
  2040 2018 2019 2
  2041 2020 2021 1
  2042 2020 2025 1
  2043 2021 2022 1
  2044 2021 2027 1
  2045 2022 2029 1
  2046 2024 2020 1
  2047 2026 2021 1
  2048 2028 2022 1
  2049 2004 2016 am
  2050 2030 2031 1
  2051 2031 2039 1
  2052 2031 2034 1
  2053 2031 2032 1
  2054 2032 2033 2
  2055 2034 2041 1
  2056 2034 2035 1
  2057 2035 2043 1
  2058 2035 2036 1
  2059 2036 2037 1
  2060 2037 2044 1
  2061 2037 2045 1
  2062 2037 2046 1
  2063 2038 2030 1
  2064 2040 2034 1
  2065 2042 2035 1
  2066 2018 2030 am
  2067 2047 2048 1
  2068 2048 2056 1
  2069 2048 2051 1
  2070 2048 2049 1
  2071 2049 2050 2
  2072 2051 2058 1
  2073 2051 2052 1
  2074 2052 2059 1
  2075 2052 2053 1
  2076 2052 2054 1
  2077 2053 2060 1
  2078 2053 2061 1
  2079 2053 2062 1
  2080 2054 2063 1
  2081 2054 2064 1
  2082 2054 2065 1
  2083 2055 2047 1
  2084 2057 2051 1
  2085 2032 2047 am
  2086 2066 2067 1
  2087 2067 2072 1
  2088 2067 2068 1
  2089 2068 2069 2
  2090 2070 2066 1
  2091 2071 2067 1
  2092 2049 2066 am
  2093 2073 2074 1
  2094 2074 2075 1
  2095 2074 2088 1
  2096 2074 2077 1
  2097 2075 2076 2
  2098 2077 2090 1
  2099 2077 2078 1
  2100 2078 2080 ar
  2101 2078 2079 ar
  2102 2079 2091 1
  2103 2079 2083 ar
  2104 2080 2081 ar
  2105 2080 2082 ar
  2106 2081 2083 ar
  2107 2081 2084 ar
  2108 2082 2085 ar
  2109 2082 2093 1
  2110 2083 2092 1
  2111 2084 2094 1
  2112 2084 2086 ar
  2113 2085 2086 ar
  2114 2085 2095 1
  2115 2086 2096 1
  2116 2087 2073 1
  2117 2089 2077 1
  2118 2068 2073 am
  2119 2097 2098 1
  2120 2098 2099 1
  2121 2098 2106 1
  2122 2098 2101 1
  2123 2099 2100 2
  2124 2101 2108 1
  2125 2101 2102 1
  2126 2102 2103 am
  2127 2102 2104 2
  2128 2103 2109 1
  2129 2103 2110 1
  2130 2105 2097 1
  2131 2107 2101 1
  2132 2075 2097 am
  2133 2111 2112 1
  2134 2112 2113 1
  2135 2112 2120 1
  2136 2112 2115 1
  2137 2113 2114 2
  2138 2115 2122 1
  2139 2115 2116 1
  2140 2116 2117 am
  2141 2116 2118 2
  2142 2117 2123 1
  2143 2117 2124 1
  2144 2119 2111 1
  2145 2121 2115 1
  2146 2099 2111 am
  2147 2125 2126 1
  2148 2126 2132 1
  2149 2126 2129 1
  2150 2126 2127 1
  2151 2127 2128 2
  2152 2129 2134 1
  2153 2129 2130 1
  2154 2131 2125 1
  2155 2133 2129 1
  2156 2113 2125 am
  2157 2135 2136 1
  2158 2136 2141 1
  2159 2136 2137 1
  2160 2137 2138 2
  2161 2139 2135 1
  2162 2140 2136 1
  2163 2127 2135 am
  2164 2142 2143 1
  2165 2143 2152 1
  2166 2143 2146 1
  2167 2143 2144 1
  2168 2144 2145 2
  2169 2146 2154 1
  2170 2146 2147 1
  2171 2147 2156 1
  2172 2147 2148 1
  2173 2148 2150 2
  2174 2148 2149 am
  2175 2149 2157 1
  2176 2149 2158 1
  2177 2151 2142 1
  2178 2153 2146 1
  2179 2155 2147 1
  2180 2137 2142 am
  2181 2159 2166 1
  2182 2159 2160 1
  2183 2160 2164 1
  2184 2160 2169 1
  2185 2160 2162 1
  2186 2162 2163 2
  2187 2164 2165 1
  2188 2164 2171 1
  2189 2165 2166 1
  2190 2165 2173 1
  2191 2166 2175 1
  2192 2161 2167 1
  2193 2161 2176 1
  2194 2161 2177 1
  2195 2161 2178 1
  2196 2167 2162 1
  2197 2167 2163 1
  2198 2167 2168 1
  2199 2170 2164 1
  2200 2172 2165 1
  2201 2174 2166 1
  2202 2144 2159 am
  2203 2179 2180 1
  2204 2180 2188 1
  2205 2180 2182 1
  2206 2182 2183 2
  2207 2181 2184 1
  2208 2181 2189 1
  2209 2181 2190 1
  2210 2181 2191 1
  2211 2184 2179 am
  2212 2184 2185 2
  2213 2186 2179 1
  2214 2187 2180 1
  2215 2162 2179 1
  2216 2192 2193 1
  2217 2193 2199 1
  2218 2193 2196 1
  2219 2193 2194 1
  2220 2194 2195 2
  2221 2196 2201 1
  2222 2196 2197 1
  2223 2198 2192 1
  2224 2200 2196 1
  2225 2182 2192 am
  2226 2202 2203 1
  2227 2203 2208 1
  2228 2203 2204 1
  2229 2204 2205 2
  2230 2206 2202 1
  2231 2207 2203 1
  2232 2194 2202 am
  2233 2209 2210 1
  2234 2210 2219 1
  2235 2210 2213 1
  2236 2210 2211 1
  2237 2211 2212 2
  2238 2213 2221 1
  2239 2213 2214 1
  2240 2214 2223 1
  2241 2214 2215 1
  2242 2215 2216 2
  2243 2215 2217 2
  2244 2218 2209 1
  2245 2220 2213 1
  2246 2222 2214 1
  2247 2204 2209 am
  2248 2224 2225 1
  2249 2225 2230 1
  2250 2225 2226 1
  2251 2226 2227 2
  2252 2228 2224 1
  2253 2229 2225 1
  2254 2211 2224 am
  2255 2231 2232 1
  2256 2232 2241 1
  2257 2232 2235 1
  2258 2232 2233 1
  2259 2233 2234 2
  2260 2235 2243 1
  2261 2235 2236 1
  2262 2236 2245 1
  2263 2236 2237 1
  2264 2237 2239 2
  2265 2237 2238 am
  2266 2238 2246 1
  2267 2238 2247 1
  2268 2240 2231 1
  2269 2242 2235 1
  2270 2244 2236 1
  2271 2226 2231 am
  2272 2248 2249 1
  2273 2249 2256 1
  2274 2249 2252 1
  2275 2249 2250 1
  2276 2250 2251 2
  2277 2252 2257 1
  2278 2252 2253 1
  2279 2252 2254 1
  2280 2253 2260 1
  2281 2253 2258 1
  2282 2253 2259 1
  2283 2254 2263 1
  2284 2254 2261 1
  2285 2254 2262 1
  2286 2255 2248 1
  2287 2233 2248 am
  2288 2264 2265 1
  2289 2265 2270 1
  2290 2265 2268 1
  2291 2265 2266 1
  2292 2266 2267 2
  2293 2268 2271 1
  2294 2268 2272 1
  2295 2268 2273 1
  2296 2269 2264 1
  2297 2250 2264 am
  2298 2274 2275 1
  2299 2275 2281 1
  2300 2275 2278 1
  2301 2275 2276 1
  2302 2276 2277 2
  2303 2278 2283 1
  2304 2278 2279 1
  2305 2280 2274 1
  2306 2282 2278 1
  2307 2266 2274 am
  2308 2284 2285 1
  2309 2285 2293 1
  2310 2285 2288 1
  2311 2285 2286 1
  2312 2286 2287 2
  2313 2288 2295 1
  2314 2288 2289 1
  2315 2289 2296 1
  2316 2289 2290 1
  2317 2289 2291 1
  2318 2290 2297 1
  2319 2290 2298 1
  2320 2290 2299 1
  2321 2291 2300 1
  2322 2291 2301 1
  2323 2291 2302 1
  2324 2292 2284 1
  2325 2294 2288 1
  2326 2276 2284 am
  2327 2303 2304 1
  2328 2304 2315 1
  2329 2304 2307 1
  2330 2304 2305 1
  2331 2305 2306 2
  2332 2307 2317 1
  2333 2307 2308 1
  2334 2308 2309 ar
  2335 2308 2310 ar
  2336 2309 2318 1
  2337 2309 2311 ar
  2338 2310 2312 ar
  2339 2310 2319 1
  2340 2311 2320 1
  2341 2311 2313 ar
  2342 2312 2313 ar
  2343 2312 2321 1
  2344 2313 2322 1
  2345 2314 2303 1
  2346 2316 2307 1
  2347 2286 2303 am
  2348 2323 2324 1
  2349 2324 2333 1
  2350 2324 2327 1
  2351 2324 2325 1
  2352 2325 2326 2
  2353 2327 2335 1
  2354 2327 2328 1
  2355 2328 2337 1
  2356 2328 2329 1
  2357 2329 2330 2
  2358 2329 2331 2
  2359 2332 2323 1
  2360 2334 2327 1
  2361 2336 2328 1
  2362 2305 2323 am
  2363 2338 2339 1
  2364 2339 2347 1
  2365 2339 2342 1
  2366 2339 2340 1
  2367 2340 2341 2
  2368 2342 2349 1
  2369 2342 2343 1
  2370 2343 2344 2
  2371 2343 2345 2
  2372 2346 2338 1
  2373 2348 2342 1
  2374 2325 2338 am
  2375 2350 2351 1
  2376 2351 2358 1
  2377 2351 2354 1
  2378 2351 2352 1
  2379 2352 2353 2
  2380 2354 2359 1
  2381 2354 2355 1
  2382 2354 2356 1
  2383 2355 2362 1
  2384 2355 2360 1
  2385 2355 2361 1
  2386 2356 2365 1
  2387 2356 2363 1
  2388 2356 2364 1
  2389 2357 2350 1
  2390 2340 2350 am
  2391 2366 2367 1
  2392 2367 2374 1
  2393 2367 2370 1
  2394 2367 2368 1
  2395 2368 2369 2
  2396 2370 2375 1
  2397 2370 2371 1
  2398 2370 2372 1
  2399 2371 2378 1
  2400 2371 2376 1
  2401 2371 2377 1
  2402 2372 2381 1
  2403 2372 2379 1
  2404 2372 2380 1
  2405 2373 2366 1
  2406 2352 2366 am
  2407 2382 2388 1
  2408 2382 2383 1
  2409 2383 2386 1
  2410 2383 2389 1
  2411 2383 2384 1
  2412 2384 2385 2
  2413 2386 2387 1
  2414 2386 2391 1
  2415 2387 2388 1
  2416 2387 2393 1
  2417 2388 2395 1
  2418 2390 2386 1
  2419 2392 2387 1
  2420 2394 2388 1
  2421 2368 2382 am
  2422 2396 2397 1
  2423 2397 2405 1
  2424 2397 2400 1
  2425 2397 2398 1
  2426 2398 2399 2
  2427 2400 2407 1
  2428 2400 2401 1
  2429 2401 2409 1
  2430 2401 2402 1
  2431 2402 2403 1
  2432 2403 2410 1
  2433 2403 2411 1
  2434 2403 2412 1
  2435 2404 2396 1
  2436 2406 2400 1
  2437 2408 2401 1
  2438 2384 2396 am
  2439 2413 2414 1
  2440 2414 2415 1
  2441 2414 2422 1
  2442 2414 2417 1
  2443 2415 2416 2
  2444 2417 2424 1
  2445 2417 2418 1
  2446 2418 2419 am
  2447 2418 2420 2
  2448 2419 2425 1
  2449 2419 2426 1
  2450 2421 2413 1
  2451 2423 2417 1
  2452 2398 2413 am
  2453 2427 2428 1
  2454 2428 2431 1
  2455 2428 2429 1
  2456 2428 2440 1
  2457 2429 2430 2
  2458 2431 2442 1
  2459 2431 2432 1
  2460 2432 2434 ar
  2461 2432 2433 ar
  2462 2433 2443 1
  2463 2433 2435 ar
  2464 2434 2444 1
  2465 2434 2436 ar
  2466 2435 2437 ar
  2467 2435 2445 1
  2468 2436 2437 ar
  2469 2436 2446 1
  2470 2437 2438 1
  2471 2438 2447 1
  2472 2439 2427 1
  2473 2441 2431 1
  2474 2415 2427 am
  2475 2448 2449 1
  2476 2449 2457 1
  2477 2449 2452 1
  2478 2449 2450 1
  2479 2450 2451 2
  2480 2452 2459 1
  2481 2452 2453 1
  2482 2453 2461 1
  2483 2453 2454 1
  2484 2454 2455 1
  2485 2455 2462 1
  2486 2455 2463 1
  2487 2455 2464 1
  2488 2456 2448 1
  2489 2458 2452 1
  2490 2460 2453 1
  2491 2429 2448 am
  2492 2465 2466 1
  2493 2466 2473 1
  2494 2466 2469 1
  2495 2466 2467 1
  2496 2467 2468 2
  2497 2469 2474 1
  2498 2469 2470 1
  2499 2469 2471 1
  2500 2470 2477 1
  2501 2470 2475 1
  2502 2470 2476 1
  2503 2471 2480 1
  2504 2471 2478 1
  2505 2471 2479 1
  2506 2472 2465 1
  2507 2450 2465 am
  2508 2481 2482 1
  2509 2482 2485 1
  2510 2482 2483 1
  2511 2482 2494 1
  2512 2483 2484 2
  2513 2485 2496 1
  2514 2485 2486 1
  2515 2486 2488 ar
  2516 2486 2487 ar
  2517 2487 2497 1
  2518 2487 2489 ar
  2519 2488 2498 1
  2520 2488 2490 ar
  2521 2489 2491 ar
  2522 2489 2499 1
  2523 2490 2491 ar
  2524 2490 2500 1
  2525 2491 2492 1
  2526 2492 2501 1
  2527 2493 2481 1
  2528 2495 2485 1
  2529 2467 2481 am
  2530 2502 2503 1
  2531 2503 2514 1
  2532 2503 2506 1
  2533 2503 2504 1
  2534 2504 2505 2
  2535 2506 2516 1
  2536 2506 2507 1
  2537 2507 2508 ar
  2538 2507 2509 ar
  2539 2508 2517 1
  2540 2508 2510 ar
  2541 2509 2511 ar
  2542 2509 2518 1
  2543 2510 2519 1
  2544 2510 2512 ar
  2545 2511 2512 ar
  2546 2511 2520 1
  2547 2512 2521 1
  2548 2513 2502 1
  2549 2515 2506 1
  2550 2483 2502 am
  2551 2522 2523 1
  2552 2523 2524 1
  2553 2523 2531 1
  2554 2523 2526 1
  2555 2524 2525 2
  2556 2526 2533 1
  2557 2526 2527 1
  2558 2527 2528 am
  2559 2527 2529 2
  2560 2528 2534 1
  2561 2528 2535 1
  2562 2530 2522 1
  2563 2532 2526 1
  2564 2504 2522 am
  2565 2536 2537 1
  2566 2537 2548 1
  2567 2537 2540 1
  2568 2537 2538 1
  2569 2538 2539 2
  2570 2540 2550 1
  2571 2540 2541 1
  2572 2541 2542 ar
  2573 2541 2543 ar
  2574 2542 2551 1
  2575 2542 2544 ar
  2576 2543 2545 ar
  2577 2543 2552 1
  2578 2544 2553 1
  2579 2544 2546 ar
  2580 2545 2546 ar
  2581 2545 2554 1
  2582 2546 2555 1
  2583 2547 2536 1
  2584 2549 2540 1
  2585 2524 2536 am
  2586 2556 2557 1
  2587 2557 2568 1
  2588 2557 2560 1
  2589 2557 2558 1
  2590 2558 2559 2
  2591 2560 2570 1
  2592 2560 2561 1
  2593 2561 2562 ar
  2594 2561 2563 ar
  2595 2562 2571 1
  2596 2562 2564 ar
  2597 2563 2565 ar
  2598 2563 2572 1
  2599 2564 2573 1
  2600 2564 2566 ar
  2601 2565 2566 ar
  2602 2565 2574 1
  2603 2566 2575 1
  2604 2567 2556 1
  2605 2569 2560 1
  2606 2538 2556 am
  2607 2576 2577 1
  2608 2577 2582 1
  2609 2577 2580 1
  2610 2577 2578 1
  2611 2578 2579 2
  2612 2580 2583 1
  2613 2580 2584 1
  2614 2580 2585 1
  2615 2581 2576 1
  2616 2558 2576 am
  2617 2586 2587 1
  2618 2587 2593 1
  2619 2587 2590 1
  2620 2587 2588 1
  2621 2588 2589 2
  2622 2590 2595 1
  2623 2590 2591 1
  2624 2592 2586 1
  2625 2594 2590 1
  2626 2596 2591 1
  2627 2578 2586 am
  2628 2597 2598 1
  2629 2598 2605 1
  2630 2598 2601 1
  2631 2598 2599 1
  2632 2599 2600 2
  2633 2601 2606 1
  2634 2601 2602 1
  2635 2601 2603 1
  2636 2602 2609 1
  2637 2602 2607 1
  2638 2602 2608 1
  2639 2603 2612 1
  2640 2603 2610 1
  2641 2603 2611 1
  2642 2604 2597 1
  2643 2588 2597 am
  2644 2613 2614 1
  2645 2614 2622 1
  2646 2614 2617 1
  2647 2614 2615 1
  2648 2615 2616 2
  2649 2617 2624 1
  2650 2617 2618 1
  2651 2618 2625 1
  2652 2618 2619 1
  2653 2618 2620 1
  2654 2619 2626 1
  2655 2619 2627 1
  2656 2619 2628 1
  2657 2620 2629 1
  2658 2620 2630 1
  2659 2620 2631 1
  2660 2621 2613 1
  2661 2623 2617 1
  2662 2599 2613 am
  2663 2632 2633 1
  2664 2633 2640 1
  2665 2633 2636 1
  2666 2633 2634 1
  2667 2634 2635 2
  2668 2636 2641 1
  2669 2636 2637 1
  2670 2636 2638 1
  2671 2637 2644 1
  2672 2637 2642 1
  2673 2637 2643 1
  2674 2638 2647 1
  2675 2638 2645 1
  2676 2638 2646 1
  2677 2639 2632 1
  2678 2615 2632 am
  2679 2648 2654 1
  2680 2648 2649 1
  2681 2649 2652 1
  2682 2649 2655 1
  2683 2649 2650 1
  2684 2650 2651 2
  2685 2652 2653 1
  2686 2652 2657 1
  2687 2653 2654 1
  2688 2653 2659 1
  2689 2654 2661 1
  2690 2656 2652 1
  2691 2658 2653 1
  2692 2660 2654 1
  2693 2634 2648 am
  2694 2662 2663 1
  2695 2663 2671 1
  2696 2663 2666 1
  2697 2663 2664 1
  2698 2664 2665 2
  2699 2666 2673 1
  2700 2666 2667 1
  2701 2667 2674 1
  2702 2667 2668 1
  2703 2667 2669 1
  2704 2668 2675 1
  2705 2668 2676 1
  2706 2668 2677 1
  2707 2669 2678 1
  2708 2669 2679 1
  2709 2669 2680 1
  2710 2670 2662 1
  2711 2672 2666 1
  2712 2650 2662 am
  2713 2681 2682 1
  2714 2682 2690 1
  2715 2682 2685 1
  2716 2682 2683 1
  2717 2683 2684 2
  2718 2685 2692 1
  2719 2685 2686 1
  2720 2686 2693 1
  2721 2686 2687 1
  2722 2686 2688 1
  2723 2687 2694 1
  2724 2687 2695 1
  2725 2687 2696 1
  2726 2688 2697 1
  2727 2688 2698 1
  2728 2688 2699 1
  2729 2689 2681 1
  2730 2691 2685 1
  2731 2664 2681 am
  2732 2700 2701 1
  2733 2701 2709 1
  2734 2701 2704 1
  2735 2701 2702 1
  2736 2702 2703 2
  2737 2704 2711 1
  2738 2704 2705 1
  2739 2705 2712 1
  2740 2705 2706 1
  2741 2705 2707 1
  2742 2706 2713 1
  2743 2706 2714 1
  2744 2706 2715 1
  2745 2707 2716 1
  2746 2707 2717 1
  2747 2707 2718 1
  2748 2708 2700 1
  2749 2710 2704 1
  2750 2683 2700 am
  2751 2719 2720 1
  2752 2720 2728 1
  2753 2720 2723 1
  2754 2720 2721 1
  2755 2721 2722 2
  2756 2723 2730 1
  2757 2723 2724 1
  2758 2724 2732 1
  2759 2724 2725 1
  2760 2725 2726 1
  2761 2726 2733 1
  2762 2726 2734 1
  2763 2726 2735 1
  2764 2727 2719 1
  2765 2729 2723 1
  2766 2731 2724 1
  2767 2702 2719 am
  2768 2736 2737 1
  2769 2737 2745 1
  2770 2737 2740 1
  2771 2737 2738 1
  2772 2738 2739 2
  2773 2740 2747 1
  2774 2740 2741 1
  2775 2741 2748 1
  2776 2741 2742 1
  2777 2741 2743 1
  2778 2742 2749 1
  2779 2742 2750 1
  2780 2742 2751 1
  2781 2743 2752 1
  2782 2743 2753 1
  2783 2743 2754 1
  2784 2744 2736 1
  2785 2746 2740 1
  2786 2721 2736 am
  2787 2755 2756 1
  2788 2756 2761 1
  2789 2756 2757 1
  2790 2757 2758 2
  2791 2759 2755 1
  2792 2760 2756 1
  2793 2738 2755 am
  2794 2762 2763 1
  2795 2763 2770 1
  2796 2763 2766 1
  2797 2763 2764 1
  2798 2764 2765 2
  2799 2766 2771 1
  2800 2766 2767 1
  2801 2766 2768 1
  2802 2767 2774 1
  2803 2767 2772 1
  2804 2767 2773 1
  2805 2768 2777 1
  2806 2768 2775 1
  2807 2768 2776 1
  2808 2769 2762 1
  2809 2757 2762 am
  2810 2778 2779 1
  2811 2779 2782 1
  2812 2779 2780 1
  2813 2779 2791 1
  2814 2780 2781 2
  2815 2782 2793 1
  2816 2782 2783 1
  2817 2783 2785 ar
  2818 2783 2784 ar
  2819 2784 2794 1
  2820 2784 2786 ar
  2821 2785 2795 1
  2822 2785 2787 ar
  2823 2786 2788 ar
  2824 2786 2796 1
  2825 2787 2788 ar
  2826 2787 2797 1
  2827 2788 2789 1
  2828 2789 2798 1
  2829 2790 2778 1
  2830 2792 2782 1
  2831 2764 2778 am
  2832 2799 2800 1
  2833 2800 2808 1
  2834 2800 2803 1
  2835 2800 2801 1
  2836 2801 2802 2
  2837 2803 2810 1
  2838 2803 2804 1
  2839 2804 2811 1
  2840 2804 2805 1
  2841 2804 2806 1
  2842 2805 2812 1
  2843 2805 2813 1
  2844 2805 2814 1
  2845 2806 2815 1
  2846 2806 2816 1
  2847 2806 2817 1
  2848 2807 2799 1
  2849 2809 2803 1
  2850 2780 2799 am
  2851 2818 2819 1
  2852 2819 2820 1
  2853 2819 2830 1
  2854 2819 2822 1
  2855 2820 2821 2
  2856 2822 2832 1
  2857 2822 2823 1
  2858 2823 2834 1
  2859 2823 2824 1
  2860 2824 2825 1
  2861 2824 2836 1
  2862 2825 2837 1
  2863 2825 2826 2
  2864 2826 2827 2
  2865 2826 2828 2
  2866 2827 2838 1
  2867 2827 2839 1
  2868 2828 2840 1
  2869 2828 2841 1
  2870 2829 2818 1
  2871 2831 2822 1
  2872 2833 2823 1
  2873 2835 2824 1
  2874 2801 2818 am
  2875 2842 2843 1
  2876 2843 2844 1
  2877 2843 2851 1
  2878 2843 2846 1
  2879 2844 2845 2
  2880 2846 2852 1
  2881 2846 2848 1
  2882 2846 2847 1
  2883 2847 2854 1
  2884 2848 2855 1
  2885 2848 2856 1
  2886 2848 2857 1
  2887 2849 2847 1
  2888 2849 2858 1
  2889 2849 2859 1
  2890 2849 2860 1
  2891 2850 2842 1
  2892 2853 2847 1
  2893 2820 2842 am
  2894 2861 2862 1
  2895 2862 2873 1
  2896 2862 2865 1
  2897 2862 2863 1
  2898 2863 2864 2
  2899 2865 2875 1
  2900 2865 2866 1
  2901 2866 2867 ar
  2902 2866 2868 ar
  2903 2867 2876 1
  2904 2867 2869 ar
  2905 2868 2870 ar
  2906 2868 2877 1
  2907 2869 2878 1
  2908 2869 2871 ar
  2909 2870 2871 ar
  2910 2870 2879 1
  2911 2871 2880 1
  2912 2872 2861 1
  2913 2874 2865 1
  2914 2844 2861 am
  2915 2881 2882 1
  2916 2882 2887 1
  2917 2882 2885 1
  2918 2882 2883 1
  2919 2883 2884 2
  2920 2885 2888 1
  2921 2885 2889 1
  2922 2885 2890 1
  2923 2886 2881 1
  2924 2863 2881 am
  2925 2891 2892 1
  2926 2892 2897 1
  2927 2892 2895 1
  2928 2892 2893 1
  2929 2893 2894 2
  2930 2895 2898 1
  2931 2895 2899 1
  2932 2895 2900 1
  2933 2896 2891 1
  2934 2883 2891 am
  2935 2901 2902 1
  2936 2902 2907 1
  2937 2902 2905 1
  2938 2902 2903 1
  2939 2903 2904 2
  2940 2905 2908 1
  2941 2905 2909 1
  2942 2905 2910 1
  2943 2906 2901 1
  2944 2893 2901 am
  2945 2911 2912 1
  2946 2912 2913 1
  2947 2912 2923 1
  2948 2912 2915 1
  2949 2913 2914 2
  2950 2915 2925 1
  2951 2915 2916 1
  2952 2916 2927 1
  2953 2916 2917 1
  2954 2917 2918 1
  2955 2917 2929 1
  2956 2918 2930 1
  2957 2918 2919 2
  2958 2919 2920 2
  2959 2919 2921 2
  2960 2920 2931 1
  2961 2920 2932 1
  2962 2921 2933 1
  2963 2921 2934 1
  2964 2922 2911 1
  2965 2924 2915 1
  2966 2926 2916 1
  2967 2928 2917 1
  2968 2903 2911 am
  2969 2935 2936 1
  2970 2936 2937 1
  2971 2936 2947 1
  2972 2936 2939 1
  2973 2937 2938 2
  2974 2939 2949 1
  2975 2939 2940 1
  2976 2940 2951 1
  2977 2940 2941 1
  2978 2941 2942 1
  2979 2941 2953 1
  2980 2942 2954 1
  2981 2942 2943 2
  2982 2943 2944 2
  2983 2943 2945 2
  2984 2944 2955 1
  2985 2944 2956 1
  2986 2945 2957 1
  2987 2945 2958 1
  2988 2946 2935 1
  2989 2948 2939 1
  2990 2950 2940 1
  2991 2952 2941 1
  2992 2913 2935 am
  2993 2959 2960 1
  2994 2960 2969 1
  2995 2960 2963 1
  2996 2960 2961 1
  2997 2961 2962 2
  2998 2963 2971 1
  2999 2963 2964 1
  3000 2964 2973 1
  3001 2964 2965 1
  3002 2965 2967 2
  3003 2965 2966 am
  3004 2966 2974 1
  3005 2966 2975 1
  3006 2968 2959 1
  3007 2970 2963 1
  3008 2972 2964 1
  3009 2937 2959 am
  3010 2976 2977 1
  3011 2977 2985 1
  3012 2977 2980 1
  3013 2977 2978 1
  3014 2978 2979 2
  3015 2980 2987 1
  3016 2980 2981 1
  3017 2981 2988 1
  3018 2981 2982 1
  3019 2981 2983 1
  3020 2982 2989 1
  3021 2982 2990 1
  3022 2982 2991 1
  3023 2983 2992 1
  3024 2983 2993 1
  3025 2983 2994 1
  3026 2984 2976 1
  3027 2986 2980 1
  3028 2961 2976 am
  3029 2995 2996 1
  3030 2996 3005 1
  3031 2996 2999 1
  3032 2996 2997 1
  3033 2997 2998 2
  3034 2999 3007 1
  3035 2999 3000 1
  3036 3000 3009 1
  3037 3000 3001 1
  3038 3001 3011 1
  3039 3001 3002 1
  3040 3002 3013 1
  3041 3002 3003 1
  3042 3003 3014 1
  3043 3003 3015 1
  3044 3003 3016 1
  3045 3004 2995 1
  3046 3006 2999 1
  3047 3008 3000 1
  3048 3010 3001 1
  3049 3012 3002 1
  3050 2978 2995 am
  3051 3017 3018 1
  3052 3018 3027 1
  3053 3018 3021 1
  3054 3018 3019 1
  3055 3019 3020 2
  3056 3021 3029 1
  3057 3021 3022 1
  3058 3022 3031 1
  3059 3022 3023 1
  3060 3023 3025 2
  3061 3023 3024 am
  3062 3024 3032 1
  3063 3024 3033 1
  3064 3026 3017 1
  3065 3028 3021 1
  3066 3030 3022 1
  3067 2997 3017 am
  3068 3034 3035 1
  3069 3035 3043 1
  3070 3035 3038 1
  3071 3035 3036 1
  3072 3036 3037 2
  3073 3038 3045 1
  3074 3038 3039 1
  3075 3039 3047 1
  3076 3039 3040 1
  3077 3040 3041 1
  3078 3041 3048 1
  3079 3041 3049 1
  3080 3041 3050 1
  3081 3042 3034 1
  3082 3044 3038 1
  3083 3046 3039 1
  3084 3019 3034 am
  3085 3051 3052 1
  3086 3052 3061 1
  3087 3052 3055 1
  3088 3052 3053 1
  3089 3053 3054 2
  3090 3055 3063 1
  3091 3055 3056 1
  3092 3056 3065 1
  3093 3056 3057 1
  3094 3057 3058 2
  3095 3057 3059 2
  3096 3060 3051 1
  3097 3062 3055 1
  3098 3064 3056 1
  3099 3036 3051 am
  3100 3066 3067 1
  3101 3067 3073 1
  3102 3067 3070 1
  3103 3067 3068 1
  3104 3068 3069 2
  3105 3070 3075 1
  3106 3070 3071 1
  3107 3072 3066 1
  3108 3074 3070 1
  3109 3076 3071 1
  3110 3053 3066 am
  3111 3077 3078 1
  3112 3078 3087 1
  3113 3078 3081 1
  3114 3078 3079 1
  3115 3079 3080 2
  3116 3081 3089 1
  3117 3081 3082 1
  3118 3082 3091 1
  3119 3082 3083 1
  3120 3083 3085 2
  3121 3083 3084 am
  3122 3084 3092 1
  3123 3084 3093 1
  3124 3086 3077 1
  3125 3088 3081 1
  3126 3090 3082 1
  3127 3068 3077 am
  3128 3094 3100 1
  3129 3094 3095 1
  3130 3095 3098 1
  3131 3095 3101 1
  3132 3095 3096 1
  3133 3096 3097 2
  3134 3098 3099 1
  3135 3098 3103 1
  3136 3099 3100 1
  3137 3099 3105 1
  3138 3100 3107 1
  3139 3102 3098 1
  3140 3104 3099 1
  3141 3106 3100 1
  3142 3079 3094 am
  3143 3108 3109 1
  3144 3109 3117 1
  3145 3109 3112 1
  3146 3109 3110 1
  3147 3110 3111 2
  3148 3112 3119 1
  3149 3112 3113 1
  3150 3113 3120 1
  3151 3113 3114 1
  3152 3113 3115 1
  3153 3114 3121 1
  3154 3114 3122 1
  3155 3114 3123 1
  3156 3115 3124 1
  3157 3115 3125 1
  3158 3115 3126 1
  3159 3116 3108 1
  3160 3118 3112 1
  3161 3096 3108 am
  3162 3127 3133 1
  3163 3127 3128 1
  3164 3128 3131 1
  3165 3128 3134 1
  3166 3128 3129 1
  3167 3129 3130 2
  3168 3131 3132 1
  3169 3131 3136 1
  3170 3132 3133 1
  3171 3132 3138 1
  3172 3133 3140 1
  3173 3135 3131 1
  3174 3137 3132 1
  3175 3139 3133 1
  3176 3110 3127 am
  3177 3141 3142 1
  3178 3142 3147 1
  3179 3142 3143 1
  3180 3143 3144 2
  3181 3145 3141 1
  3182 3146 3142 1
  3183 3129 3141 am
  3184 3148 3149 1
  3185 3149 3158 1
  3186 3149 3152 1
  3187 3149 3150 1
  3188 3150 3151 2
  3189 3152 3160 1
  3190 3152 3153 1
  3191 3153 3162 1
  3192 3153 3154 1
  3193 3154 3155 2
  3194 3154 3156 2
  3195 3157 3148 1
  3196 3159 3152 1
  3197 3161 3153 1
  3198 3143 3148 am
  3199 3163 3164 1
  3200 3164 3165 1
  3201 3164 3175 1
  3202 3164 3167 1
  3203 3165 3166 2
  3204 3167 3177 1
  3205 3167 3168 1
  3206 3168 3179 1
  3207 3168 3169 1
  3208 3169 3170 1
  3209 3169 3181 1
  3210 3170 3182 1
  3211 3170 3171 2
  3212 3171 3172 2
  3213 3171 3173 2
  3214 3172 3183 1
  3215 3172 3184 1
  3216 3173 3185 1
  3217 3173 3186 1
  3218 3174 3163 1
  3219 3176 3167 1
  3220 3178 3168 1
  3221 3180 3169 1
  3222 3150 3163 am
  3223 3187 3188 1
  3224 3188 3193 1
  3225 3188 3191 1
  3226 3188 3189 1
  3227 3189 3190 2
  3228 3191 3194 1
  3229 3191 3195 1
  3230 3191 3196 1
  3231 3192 3187 1
  3232 3165 3187 am
  3233 3197 3198 1
  3234 3198 3199 1
  3235 3198 3209 1
  3236 3198 3201 1
  3237 3199 3200 2
  3238 3201 3211 1
  3239 3201 3202 1
  3240 3202 3213 1
  3241 3202 3203 1
  3242 3203 3204 1
  3243 3203 3215 1
  3244 3204 3216 1
  3245 3204 3205 2
  3246 3205 3206 2
  3247 3205 3207 2
  3248 3206 3217 1
  3249 3206 3218 1
  3250 3207 3219 1
  3251 3207 3220 1
  3252 3208 3197 1
  3253 3210 3201 1
  3254 3212 3202 1
  3255 3214 3203 1
  3256 3189 3197 am
  3257 3221 3222 1
  3258 3222 3228 1
  3259 3222 3225 1
  3260 3222 3223 1
  3261 3223 3224 2
  3262 3225 3230 1
  3263 3225 3226 1
  3264 3227 3221 1
  3265 3229 3225 1
  3266 3231 3226 1
  3267 3199 3221 am
  3268 3232 3233 1
  3269 3233 3234 1
  3270 3233 3240 1
  3271 3233 3236 1
  3272 3234 3235 2
  3273 3236 3238 1
  3274 3236 3241 1
  3275 3236 3237 1
  3276 3237 3243 1
  3277 3237 3244 1
  3278 3237 3245 1
  3279 3238 3242 1
  3280 3239 3232 1
  3281 3223 3232 am
  3282 3246 3247 1
  3283 3247 3255 1
  3284 3247 3250 1
  3285 3247 3248 1
  3286 3248 3249 2
  3287 3250 3257 1
  3288 3250 3251 1
  3289 3251 3258 1
  3290 3251 3252 1
  3291 3251 3253 1
  3292 3252 3259 1
  3293 3252 3260 1
  3294 3252 3261 1
  3295 3253 3262 1
  3296 3253 3263 1
  3297 3253 3264 1
  3298 3254 3246 1
  3299 3256 3250 1
  3300 3234 3246 am
  3301 3265 3266 1
  3302 3266 3275 1
  3303 3266 3269 1
  3304 3266 3267 1
  3305 3267 3268 2
  3306 3269 3277 1
  3307 3269 3270 1
  3308 3270 3279 1
  3309 3270 3271 1
  3310 3271 3273 2
  3311 3271 3272 am
  3312 3272 3280 1
  3313 3272 3281 1
  3314 3274 3265 1
  3315 3276 3269 1
  3316 3278 3270 1
  3317 3248 3265 am
  3318 3282 3283 1
  3319 3283 3292 1
  3320 3283 3286 1
  3321 3283 3284 1
  3322 3284 3285 2
  3323 3286 3294 1
  3324 3286 3287 1
  3325 3287 3296 1
  3326 3287 3288 1
  3327 3288 3298 1
  3328 3288 3289 1
  3329 3289 3300 1
  3330 3289 3290 1
  3331 3290 3301 1
  3332 3290 3302 1
  3333 3290 3303 1
  3334 3291 3282 1
  3335 3293 3286 1
  3336 3295 3287 1
  3337 3297 3288 1
  3338 3299 3289 1
  3339 3267 3282 am
  3340 3304 3305 1
  3341 3305 3314 1
  3342 3305 3308 1
  3343 3305 3306 1
  3344 3306 3307 2
  3345 3308 3316 1
  3346 3308 3309 1
  3347 3309 3318 1
  3348 3309 3310 1
  3349 3310 3311 2
  3350 3310 3312 2
  3351 3313 3304 1
  3352 3315 3308 1
  3353 3317 3309 1
  3354 3284 3304 am
  3355 3319 3320 1
  3356 3320 3327 1
  3357 3320 3323 1
  3358 3320 3321 1
  3359 3321 3322 2
  3360 3323 3328 1
  3361 3323 3324 1
  3362 3323 3325 1
  3363 3324 3331 1
  3364 3324 3329 1
  3365 3324 3330 1
  3366 3325 3334 1
  3367 3325 3332 1
  3368 3325 3333 1
  3369 3326 3319 1
  3370 3306 3319 am
  3371 3335 3336 1
  3372 3335 3345 1
  3373 3336 3337 1
  3374 3336 3339 1
  3375 3336 3346 1
  3376 3337 3338 2
  3377 3339 3340 1
  3378 3339 3347 1
  3379 3339 3348 1
  3380 3340 3341 ar
  3381 3340 3342 ar
  3382 3341 3344 ar
  3383 3341 3349 1
  3384 3342 3343 ar
  3385 3343 3344 ar
  3386 3343 3350 1
  3387 3344 3351 1
  3388 3321 3335 am
  3389 3352 3353 1
  3390 3353 3358 1
  3391 3353 3356 1
  3392 3353 3354 1
  3393 3354 3355 2
  3394 3356 3359 1
  3395 3356 3360 1
  3396 3356 3361 1
  3397 3357 3352 1
  3398 3352 3337 am
[truncated: 77,053 more chars]
