# Supplementary material for: The pocketome of G-protein-coupled receptors reveals previously untargeted allosteric sites
Source: Nat Commun. 2022 May 10;13:2567. doi: 10.1038/s41467-022-29609-6 (PMC9091257; doi:10.1038/s41467-022-29609-6)
Supplement: Supplementary file 4 — Supplementary Data 1 [file 41467_2022_29609_MOESM4_ESM.zip › docking_files/3pxo/mols.mol2]

# TRIPOS MOL2 file generated by SEED

@<TRIPOS>MOLECULE
methanamine
 8 7 0 0 0
****
USER_CHARGES
INVALID_CHARGES
Pose:   1 Cluster:   1 Fr_nu: 144859 TotEn:   -86.64
@<TRIPOS>ATOM
      1 C1        -83.3609   -9.1724  -33.8160 C.3    1 LIG       0.04000
      2 N1        -83.5975   -9.3375  -35.2631 N.4    1 LIG      -0.30000
      3 H1        -82.9660  -10.1150  -33.4325 H      1 LIG       0.09000
      4 H2        -82.6406   -8.3627  -33.6853 H      1 LIG       0.09000
      5 H3        -84.3160   -8.9277  -33.3472 H      1 LIG       0.09000
      6 H4        -83.9723   -8.4764  -35.6824 H      1 LIG       0.33000
      7 H5        -84.2725  -10.0912  -35.4485 H      1 LIG       0.33000
      8 H6        -82.7281   -9.5711  -35.7607 H      1 LIG       0.33000
@<TRIPOS>BOND
      1       1       2 1
      2       1       3 1
      3       1       4 1
      4       1       5 1
      5       2       6 1
      6       2       7 1
      7       2       8 1
@<TRIPOS>ALT_TYPE
CGenFF_4.0_ALT_TYPE_SET
CGenFF_4.0 1 CG334 2 NG3P3 3 HGA3 4 HGA3 5 HGA3 6 HGP2 7 HGP2 8 HGP2
@<TRIPOS>MOLECULE
methanamine
 8 7 0 0 0
****
USER_CHARGES
INVALID_CHARGES
Pose:   2 Cluster:   2 Fr_nu: 1824961 TotEn:   -77.81
@<TRIPOS>ATOM
      1 C1        -82.3873   -9.2004  -33.1276 C.3    1 LIG       0.04000
      2 N1        -82.9826   -9.0356  -34.4676 N.4    1 LIG      -0.30000
      3 H1        -83.0973   -8.8097  -32.3964 H      1 LIG       0.09000
      4 H2        -82.2078  -10.2656  -32.9703 H      1 LIG       0.09000
      5 H3        -81.4522   -8.6374  -33.1060 H      1 LIG       0.09000
      6 H4        -82.3554   -9.3881  -35.2025 H      1 LIG       0.33000
      7 H5        -83.1745   -8.0461  -34.6729 H      1 LIG       0.33000
      8 H6        -83.8717   -9.5466  -34.5482 H      1 LIG       0.33000
@<TRIPOS>BOND
      1       1       2 1
      2       1       3 1
      3       1       4 1
      4       1       5 1
      5       2       6 1
      6       2       7 1
      7       2       8 1
@<TRIPOS>ALT_TYPE
CGenFF_4.0_ALT_TYPE_SET
CGenFF_4.0 1 CG334 2 NG3P3 3 HGA3 4 HGA3 5 HGA3 6 HGP2 7 HGP2 8 HGP2
@<TRIPOS>MOLECULE
methanamine
 8 7 0 0 0
****
USER_CHARGES
INVALID_CHARGES
Pose:   3 Cluster:   3 Fr_nu: 144832 TotEn:   -73.71
@<TRIPOS>ATOM
      1 C1        -83.0178   -9.1433  -33.6055 C.3    1 LIG       0.04000
      2 N1        -81.7147   -9.7458  -33.9466 N.4    1 LIG      -0.30000
      3 H1        -83.0499   -8.1452  -34.0460 H      1 LIG       0.09000
      4 H2        -83.8000   -9.7813  -34.0212 H      1 LIG       0.09000
      5 H3        -83.0884   -9.0943  -32.5172 H      1 LIG       0.09000
      6 H4        -81.6258  -10.6930  -33.5561 H      1 LIG       0.33000
      7 H5        -80.9351   -9.1849  -33.5783 H      1 LIG       0.33000
      8 H6        -81.5902   -9.8179  -34.9651 H      1 LIG       0.33000
@<TRIPOS>BOND
      1       1       2 1
      2       1       3 1
      3       1       4 1
      4       1       5 1
      5       2       6 1
      6       2       7 1
      7       2       8 1
@<TRIPOS>ALT_TYPE
CGenFF_4.0_ALT_TYPE_SET
CGenFF_4.0 1 CG334 2 NG3P3 3 HGA3 4 HGA3 5 HGA3 6 HGP2 7 HGP2 8 HGP2
@<TRIPOS>MOLECULE
methanamine
 8 7 0 0 0
****
USER_CHARGES
INVALID_CHARGES
Pose:   4 Cluster:   4 Fr_nu: 1723864 TotEn:   -68.89
@<TRIPOS>ATOM
      1 C1        -84.1281   -9.6152  -33.3223 C.3    1 LIG       0.04000
      2 N1        -82.7252   -9.7577  -33.7570 N.4    1 LIG      -0.30000
      3 H1        -84.7664   -9.9806  -34.1288 H      1 LIG       0.09000
      4 H2        -84.2595  -10.2108  -32.4169 H      1 LIG       0.09000
      5 H3        -84.3110   -8.5570  -33.1260 H      1 LIG       0.09000
      6 H4        -82.0731   -9.4274  -33.0336 H      1 LIG       0.33000
      7 H5        -82.5409   -9.2147  -34.6109 H      1 LIG       0.33000
      8 H6        -82.4930  -10.7394  -33.9581 H      1 LIG       0.33000
@<TRIPOS>BOND
      1       1       2 1
      2       1       3 1
      3       1       4 1
      4       1       5 1
      5       2       6 1
      6       2       7 1
      7       2       8 1
@<TRIPOS>ALT_TYPE
CGenFF_4.0_ALT_TYPE_SET
CGenFF_4.0 1 CG334 2 NG3P3 3 HGA3 4 HGA3 5 HGA3 6 HGP2 7 HGP2 8 HGP2
@<TRIPOS>MOLECULE
methanol
 6 5 0 0 0
****
USER_CHARGES
INVALID_CHARGES
Pose:   1 Cluster:   1 Fr_nu: 5069994 TotEn:   -15.76
@<TRIPOS>ATOM
      1 C1        -46.5211   -9.7375  -33.0983 C.3    1 LIG      -0.04000
      2 O1        -46.8693   -8.4295  -33.5133 O.3    1 LIG      -0.65000
      3 H1        -47.0429  -10.4690  -33.7202 H      1 LIG       0.09000
      4 H2        -46.7960   -9.8732  -32.0492 H      1 LIG       0.09000
      5 H3        -45.4425   -9.8707  -33.2105 H      1 LIG       0.09000
      6 H4        -46.3876   -7.8099  -32.9391 H      1 LIG       0.42000
@<TRIPOS>BOND
      1       1       2 1
      2       1       3 1
      3       1       4 1
      4       1       5 1
      5       2       6 1
@<TRIPOS>ALT_TYPE
CGenFF_4.0_ALT_TYPE_SET
CGenFF_4.0 1 CG331 2 OG311 3 HGA3 4 HGA3 5 HGA3 6 HGP1
@<TRIPOS>MOLECULE
methanol
 6 5 0 0 0
****
USER_CHARGES
INVALID_CHARGES
Pose:   2 Cluster:   2 Fr_nu:  65528 TotEn:   -15.07
@<TRIPOS>ATOM
      1 C1        -83.8774   -9.5804  -34.1556 C.3    1 LIG      -0.04000
      2 O1        -82.6491   -8.8915  -34.3011 O.3    1 LIG      -0.65000
      3 H1        -84.4090   -9.1980  -33.2807 H      1 LIG       0.09000
      4 H2        -83.6848  -10.6499  -34.0395 H      1 LIG       0.09000
      5 H3        -84.4849   -9.4163  -35.0487 H      1 LIG       0.09000
      6 H4        -82.2074   -9.2580  -35.0861 H      1 LIG       0.42000
@<TRIPOS>BOND
      1       1       2 1
      2       1       3 1
      3       1       4 1
      4       1       5 1
      5       2       6 1
@<TRIPOS>ALT_TYPE
CGenFF_4.0_ALT_TYPE_SET
CGenFF_4.0 1 CG331 2 OG311 3 HGA3 4 HGA3 5 HGA3 6 HGP1
@<TRIPOS>MOLECULE
methanol
 6 5 0 0 0
****
USER_CHARGES
INVALID_CHARGES
Pose:   3 Cluster:   3 Fr_nu: 191504 TotEn:   -15.03
@<TRIPOS>ATOM
      1 C1        -77.0183  -18.0994  -43.8535 C.3    1 LIG      -0.04000
      2 O1        -76.2951  -17.1372  -43.1081 O.3    1 LIG      -0.65000
      3 H1        -76.5337  -19.0743  -43.7586 H      1 LIG       0.09000
      4 H2        -77.0519  -17.7981  -44.9036 H      1 LIG       0.09000
      5 H3        -78.0361  -18.1613  -43.4614 H      1 LIG       0.09000
      6 H4        -76.7549  -16.2872  -43.2170 H      1 LIG       0.42000
@<TRIPOS>BOND
      1       1       2 1
      2       1       3 1
      3       1       4 1
      4       1       5 1
      5       2       6 1
@<TRIPOS>ALT_TYPE
CGenFF_4.0_ALT_TYPE_SET
CGenFF_4.0 1 CG331 2 OG311 3 HGA3 4 HGA3 5 HGA3 6 HGP1
@<TRIPOS>MOLECULE
methanol
 6 5 0 0 0
****
USER_CHARGES
INVALID_CHARGES
Pose:   4 Cluster:   4 Fr_nu:  65894 TotEn:   -14.42
@<TRIPOS>ATOM
      1 C1        -83.1087   -8.9457  -33.6981 C.3    1 LIG      -0.04000
      2 O1        -81.7292   -9.1999  -33.8896 O.3    1 LIG      -0.65000
      3 H1        -83.2852   -8.6518  -32.6605 H      1 LIG       0.09000
      4 H2        -83.6823   -9.8452  -33.9357 H      1 LIG       0.09000
      5 H3        -83.4161   -8.1340  -34.3616 H      1 LIG       0.09000
      6 H4        -81.6128   -9.4574  -34.8202 H      1 LIG       0.42000
@<TRIPOS>BOND
      1       1       2 1
      2       1       3 1
      3       1       4 1
      4       1       5 1
      5       2       6 1
@<TRIPOS>ALT_TYPE
CGenFF_4.0_ALT_TYPE_SET
CGenFF_4.0 1 CG331 2 OG311 3 HGA3 4 HGA3 5 HGA3 6 HGP1
@<TRIPOS>MOLECULE
methanol
 6 5 0 0 0
****
USER_CHARGES
INVALID_CHARGES
Pose:   5 Cluster:   5 Fr_nu: 8621854 TotEn:   -14.32
@<TRIPOS>ATOM
      1 C1        -82.9883   -9.0026  -33.9882 C.3    1 LIG      -0.04000
      2 O1        -83.5463  -10.2965  -33.8509 O.3    1 LIG      -0.65000
      3 H1        -83.2665   -8.3916  -33.1260 H      1 LIG       0.09000
      4 H2        -83.3564   -8.5419  -34.9085 H      1 LIG       0.09000
      5 H3        -81.9002   -9.0878  -34.0356 H      1 LIG       0.09000
      6 H4        -83.2779  -10.8077  -34.6334 H      1 LIG       0.42000
@<TRIPOS>BOND
      1       1       2 1
      2       1       3 1
      3       1       4 1
      4       1       5 1
      5       2       6 1
@<TRIPOS>ALT_TYPE
CGenFF_4.0_ALT_TYPE_SET
CGenFF_4.0 1 CG331 2 OG311 3 HGA3 4 HGA3 5 HGA3 6 HGP1
@<TRIPOS>MOLECULE
methanol
 6 5 0 0 0
****
USER_CHARGES
INVALID_CHARGES
Pose:   6 Cluster:   6 Fr_nu: 9212318 TotEn:   -13.22
@<TRIPOS>ATOM
      1 C1        -71.7713    3.4434  -60.0235 C.3    1 LIG      -0.04000
      2 O1        -72.3012    3.5513  -58.7151 O.3    1 LIG      -0.65000
      3 H1        -71.3609    4.4082  -60.3319 H      1 LIG       0.09000
      4 H2        -72.5608    3.1342  -60.7131 H      1 LIG       0.09000
      5 H3        -70.9757    2.6947  -60.0242 H      1 LIG       0.09000
      6 H4        -72.6553    2.6772  -58.4775 H      1 LIG       0.42000
@<TRIPOS>BOND
      1       1       2 1
      2       1       3 1
      3       1       4 1
      4       1       5 1
      5       2       6 1
@<TRIPOS>ALT_TYPE
CGenFF_4.0_ALT_TYPE_SET
CGenFF_4.0 1 CG331 2 OG311 3 HGA3 4 HGA3 5 HGA3 6 HGP1
@<TRIPOS>MOLECULE
methanol
 6 5 0 0 0
****
USER_CHARGES
INVALID_CHARGES
Pose:   7 Cluster:   7 Fr_nu: 8621776 TotEn:   -12.80
@<TRIPOS>ATOM
      1 C1        -82.6867   -8.9646  -33.8538 C.3    1 LIG      -0.04000
      2 O1        -82.2196  -10.1580  -33.2523 O.3    1 LIG      -0.65000
      3 H1        -83.2665   -8.3916  -33.1260 H      1 LIG       0.09000
      4 H2        -83.3084   -9.2104  -34.7185 H      1 LIG       0.09000
      5 H3        -81.8291   -8.3720  -34.1808 H      1 LIG       0.09000
      6 H4        -81.7109  -10.6382  -33.9279 H      1 LIG       0.42000
@<TRIPOS>BOND
      1       1       2 1
      2       1       3 1
      3       1       4 1
      4       1       5 1
      5       2       6 1
@<TRIPOS>ALT_TYPE
CGenFF_4.0_ALT_TYPE_SET
CGenFF_4.0 1 CG331 2 OG311 3 HGA3 4 HGA3 5 HGA3 6 HGP1
@<TRIPOS>MOLECULE
methanol
 6 5 0 0 0
****
USER_CHARGES
INVALID_CHARGES
Pose:   8 Cluster:   8 Fr_nu:  66060 TotEn:   -12.78
@<TRIPOS>ATOM
      1 C1        -82.9553   -9.0188  -33.5871 C.3    1 LIG      -0.04000
      2 O1        -83.5032   -9.4924  -34.8036 O.3    1 LIG      -0.65000
      3 H1        -83.7605   -8.8317  -32.8724 H      1 LIG       0.09000
      4 H2        -82.3968   -8.0977  -33.7722 H      1 LIG       0.09000
      5 H3        -82.2806   -9.7766  -33.1822 H      1 LIG       0.09000
      6 H4        -82.7594   -9.6465  -35.4110 H      1 LIG       0.42000
@<TRIPOS>BOND
      1       1       2 1
      2       1       3 1
      3       1       4 1
      4       1       5 1
      5       2       6 1
@<TRIPOS>ALT_TYPE
CGenFF_4.0_ALT_TYPE_SET
CGenFF_4.0 1 CG331 2 OG311 3 HGA3 4 HGA3 5 HGA3 6 HGP1
@<TRIPOS>MOLECULE
methanol
 6 5 0 0 0
****
USER_CHARGES
INVALID_CHARGES
Pose:   9 Cluster:   9 Fr_nu: 126845 TotEn:   -12.23
@<TRIPOS>ATOM
      1 C1        -74.5349   -5.4401  -56.9968 C.3    1 LIG      -0.04000
      2 O1        -74.7072   -4.4769  -55.9736 O.3    1 LIG      -0.65000
      3 H1        -75.4266   -5.4657  -57.6280 H      1 LIG       0.09000
      4 H2        -74.3644   -6.4224  -56.5489 H      1 LIG       0.09000
      5 H3        -73.6696   -5.1633  -57.6036 H      1 LIG       0.09000
      6 H4        -73.8970   -4.4838  -55.4357 H      1 LIG       0.42000
@<TRIPOS>BOND
      1       1       2 1
      2       1       3 1
      3       1       4 1
      4       1       5 1
      5       2       6 1
@<TRIPOS>ALT_TYPE
CGenFF_4.0_ALT_TYPE_SET
CGenFF_4.0 1 CG331 2 OG311 3 HGA3 4 HGA3 5 HGA3 6 HGP1
@<TRIPOS>MOLECULE
methanol
 6 5 0 0 0
****
USER_CHARGES
INVALID_CHARGES
Pose:  10 Cluster:  10 Fr_nu:  65980 TotEn:   -12.21
@<TRIPOS>ATOM
      1 C1        -81.8510   -9.4786  -33.1375 C.3    1 LIG      -0.04000
      2 O1        -82.7945   -9.7502  -34.1575 O.3    1 LIG      -0.65000
      3 H1        -82.3650   -9.3994  -32.1764 H      1 LIG       0.09000
      4 H2        -81.3294   -8.5446  -33.3617 H      1 LIG       0.09000
      5 H3        -81.1279  -10.2964  -33.0952 H      1 LIG       0.09000
      6 H4        -82.3014   -9.8131  -34.9933 H      1 LIG       0.42000
@<TRIPOS>BOND
      1       1       2 1
      2       1       3 1
      3       1       4 1
      4       1       5 1
      5       2       6 1
@<TRIPOS>ALT_TYPE
CGenFF_4.0_ALT_TYPE_SET
CGenFF_4.0 1 CG331 2 OG311 3 HGA3 4 HGA3 5 HGA3 6 HGP1
@<TRIPOS>MOLECULE
methanol
 6 5 0 0 0
****
USER_CHARGES
INVALID_CHARGES
Pose:  11 Cluster:  11 Fr_nu: 127379 TotEn:   -12.15
@<TRIPOS>ATOM
      1 C1        -73.6210   -6.1227  -57.2260 C.3    1 LIG      -0.04000
      2 O1        -72.9141   -4.9015  -57.1101 O.3    1 LIG      -0.65000
      3 H1        -73.8275   -6.3265  -58.2796 H      1 LIG       0.09000
      4 H2        -74.5575   -6.0572  -56.6663 H      1 LIG       0.09000
      5 H3        -73.0084   -6.9284  -56.8147 H      1 LIG       0.09000
      6 H4        -72.7498   -4.7554  -56.1628 H      1 LIG       0.42000
@<TRIPOS>BOND
      1       1       2 1
      2       1       3 1
      3       1       4 1
      4       1       5 1
      5       2       6 1
@<TRIPOS>ALT_TYPE
CGenFF_4.0_ALT_TYPE_SET
CGenFF_4.0 1 CG331 2 OG311 3 HGA3 4 HGA3 5 HGA3 6 HGP1
@<TRIPOS>MOLECULE
methanol
 6 5 0 0 0
****
USER_CHARGES
INVALID_CHARGES
Pose:  12 Cluster:  12 Fr_nu: 859190 TotEn:   -11.46
@<TRIPOS>ATOM
      1 C1        -76.3117  -25.7219  -44.1989 C.3    1 LIG      -0.04000
      2 O1        -75.5390  -24.5700  -44.4825 O.3    1 LIG      -0.65000
      3 H1        -75.6827  -26.6120  -44.2777 H      1 LIG       0.09000
      4 H2        -77.1434  -25.7868  -44.9051 H      1 LIG       0.09000
      5 H3        -76.7045  -25.6450  -43.1824 H      1 LIG       0.09000
      6 H4        -76.1307  -23.8024  -44.4027 H      1 LIG       0.42000
@<TRIPOS>BOND
      1       1       2 1
      2       1       3 1
      3       1       4 1
      4       1       5 1
      5       2       6 1
@<TRIPOS>ALT_TYPE
CGenFF_4.0_ALT_TYPE_SET
CGenFF_4.0 1 CG331 2 OG311 3 HGA3 4 HGA3 5 HGA3 6 HGP1
@<TRIPOS>MOLECULE
methanol
 6 5 0 0 0
****
USER_CHARGES
INVALID_CHARGES
Pose:  13 Cluster:  13 Fr_nu: 384201 TotEn:   -11.36
@<TRIPOS>ATOM
      1 C1        -75.9958  -17.6544  -42.4319 C.3    1 LIG      -0.04000
      2 O1        -75.4140  -16.3763  -42.2520 O.3    1 LIG      -0.65000
      3 H1        -75.3156  -18.4217  -42.0540 H      1 LIG       0.09000
      4 H2        -76.1939  -17.8193  -43.4940 H      1 LIG       0.09000
      5 H3        -76.9357  -17.6985  -41.8767 H      1 LIG       0.09000
      6 H4        -76.0459  -15.7235  -42.5987 H      1 LIG       0.42000
@<TRIPOS>BOND
      1       1       2 1
      2       1       3 1
      3       1       4 1
      4       1       5 1
      5       2       6 1
@<TRIPOS>ALT_TYPE
CGenFF_4.0_ALT_TYPE_SET
CGenFF_4.0 1 CG331 2 OG311 3 HGA3 4 HGA3 5 HGA3 6 HGP1
@<TRIPOS>MOLECULE
methanol
 6 5 0 0 0
****
USER_CHARGES
INVALID_CHARGES
Pose:  14 Cluster:  14 Fr_nu: 2594674 TotEn:   -11.25
@<TRIPOS>ATOM
      1 C1        -85.0580   -4.2835  -45.7885 C.3    1 LIG      -0.04000
      2 O1        -85.9495   -5.3762  -45.6632 O.3    1 LIG      -0.65000
      3 H1        -85.6282   -3.3575  -45.8955 H      1 LIG       0.09000
      4 H2        -84.4179   -4.4327  -46.6618 H      1 LIG       0.09000
      5 H3        -84.4384   -4.2255  -44.8906 H      1 LIG       0.09000
      6 H4        -85.4072   -6.1781  -45.5707 H      1 LIG       0.42000
@<TRIPOS>BOND
      1       1       2 1
      2       1       3 1
      3       1       4 1
      4       1       5 1
      5       2       6 1
@<TRIPOS>ALT_TYPE
CGenFF_4.0_ALT_TYPE_SET
CGenFF_4.0 1 CG331 2 OG311 3 HGA3 4 HGA3 5 HGA3 6 HGP1
@<TRIPOS>MOLECULE
methanol
 6 5 0 0 0
****
USER_CHARGES
INVALID_CHARGES
Pose:  15 Cluster:  15 Fr_nu: 8778723 TotEn:   -11.16
@<TRIPOS>ATOM
      1 C1        -72.7050  -19.2488  -62.1648 C.3    1 LIG      -0.04000
      2 O1        -73.2717  -18.4654  -61.1306 O.3    1 LIG      -0.65000
      3 H1        -71.7787  -19.7073  -61.8098 H      1 LIG       0.09000
      4 H2        -72.5017  -18.6163  -63.0326 H      1 LIG       0.09000
      5 H3        -73.4125  -20.0326  -62.4454 H      1 LIG       0.09000
      6 H4        -74.0901  -18.0759  -61.4832 H      1 LIG       0.42000
@<TRIPOS>BOND
      1       1       2 1
      2       1       3 1
      3       1       4 1
      4       1       5 1
      5       2       6 1
@<TRIPOS>ALT_TYPE
CGenFF_4.0_ALT_TYPE_SET
CGenFF_4.0 1 CG331 2 OG311 3 HGA3 4 HGA3 5 HGA3 6 HGP1
@<TRIPOS>MOLECULE
methanol
 6 5 0 0 0
****
USER_CHARGES
INVALID_CHARGES
Pose:  16 Cluster:  16 Fr_nu: 632741 TotEn:   -11.07
@<TRIPOS>ATOM
      1 C1        -66.3689   -7.4695  -48.3311 C.3    1 LIG      -0.04000
      2 O1        -67.3965   -8.4065  -48.5969 O.3    1 LIG      -0.65000
      3 H1        -65.5340   -7.9734  -47.8379 H      1 LIG       0.09000
      4 H2        -66.7572   -6.6733  -47.6909 H      1 LIG       0.09000
      5 H3        -66.0261   -7.0405  -49.2755 H      1 LIG       0.09000
      6 H4        -68.1182   -7.9226  -49.0336 H      1 LIG       0.42000
@<TRIPOS>BOND
      1       1       2 1
      2       1       3 1
      3       1       4 1
      4       1       5 1
      5       2       6 1
@<TRIPOS>ALT_TYPE
CGenFF_4.0_ALT_TYPE_SET
CGenFF_4.0 1 CG331 2 OG311 3 HGA3 4 HGA3 5 HGA3 6 HGP1
@<TRIPOS>MOLECULE
methanol
 6 5 0 0 0
****
USER_CHARGES
INVALID_CHARGES
Pose:  17 Cluster:  17 Fr_nu: 2177367 TotEn:   -10.77
@<TRIPOS>ATOM
      1 C1        -64.6811    5.6525  -44.1802 C.3    1 LIG      -0.04000
      2 O1        -64.8309    4.2483  -44.0785 O.3    1 LIG      -0.65000
      3 H1        -63.6412    5.9240  -43.9826 H      1 LIG       0.09000
      4 H2        -65.3402    6.1433  -43.4596 H      1 LIG       0.09000
      5 H3        -64.9514    5.9665  -45.1911 H      1 LIG       0.09000
      6 H4        -65.7648    4.0469  -44.2599 H      1 LIG       0.42000
@<TRIPOS>BOND
      1       1       2 1
      2       1       3 1
      3       1       4 1
      4       1       5 1
      5       2       6 1
@<TRIPOS>ALT_TYPE
CGenFF_4.0_ALT_TYPE_SET
CGenFF_4.0 1 CG331 2 OG311 3 HGA3 4 HGA3 5 HGA3 6 HGP1
@<TRIPOS>MOLECULE
methanol
 6 5 0 0 0
****
USER_CHARGES
INVALID_CHARGES
Pose:  18 Cluster:  18 Fr_nu: 191163 TotEn:   -10.66
@<TRIPOS>ATOM
      1 C1        -77.0183  -18.0994  -43.8535 C.3    1 LIG      -0.04000
      2 O1        -77.7360  -17.7296  -42.6905 O.3    1 LIG      -0.65000
      3 H1        -76.4508  -19.0125  -43.6574 H      1 LIG       0.09000
      4 H2        -76.3404  -17.2903  -44.1371 H      1 LIG       0.09000
      5 H3        -77.7263  -18.2805  -44.6656 H      1 LIG       0.09000
      6 H4        -78.2258  -16.9170  -42.9036 H      1 LIG       0.42000
@<TRIPOS>BOND
      1       1       2 1
      2       1       3 1
      3       1       4 1
      4       1       5 1
      5       2       6 1
@<TRIPOS>ALT_TYPE
CGenFF_4.0_ALT_TYPE_SET
CGenFF_4.0 1 CG331 2 OG311 3 HGA3 4 HGA3 5 HGA3 6 HGP1
@<TRIPOS>MOLECULE
methanol
 6 5 0 0 0
****
USER_CHARGES
INVALID_CHARGES
Pose:  19 Cluster:  19 Fr_nu: 313828 TotEn:   -10.58
@<TRIPOS>ATOM
      1 C1        -75.8962  -17.4933  -42.2543 C.3    1 LIG      -0.04000
      2 O1        -75.9513  -16.7126  -41.0745 O.3    1 LIG      -0.65000
      3 H1        -75.3231  -16.9614  -43.0177 H      1 LIG       0.09000
      4 H2        -76.9106  -17.6853  -42.6130 H      1 LIG       0.09000
      5 H3        -75.4054  -18.4432  -42.0294 H      1 LIG       0.09000
      6 H4        -76.4670  -17.2169  -40.4222 H      1 LIG       0.42000
@<TRIPOS>BOND
      1       1       2 1
      2       1       3 1
      3       1       4 1
      4       1       5 1
      5       2       6 1
@<TRIPOS>ALT_TYPE
CGenFF_4.0_ALT_TYPE_SET
CGenFF_4.0 1 CG331 2 OG311 3 HGA3 4 HGA3 5 HGA3 6 HGP1
@<TRIPOS>MOLECULE
methanol
 6 5 0 0 0
****
USER_CHARGES
INVALID_CHARGES
Pose:  20 Cluster:  20 Fr_nu: 9183419 TotEn:    -9.84
@<TRIPOS>ATOM
      1 C1        -63.3397  -10.8051  -10.8628 C.3    1 LIG      -0.04000
      2 O1        -61.9730  -10.6545  -10.5255 O.3    1 LIG      -0.65000
      3 H1        -63.4256  -11.3632  -11.7984 H      1 LIG       0.09000
      4 H2        -63.8001   -9.8197  -10.9706 H      1 LIG       0.09000
      5 H3        -63.8441  -11.3555  -10.0652 H      1 LIG       0.09000
      6 H4        -61.9379  -10.1553   -9.6917 H      1 LIG       0.42000
@<TRIPOS>BOND
      1       1       2 1
      2       1       3 1
      3       1       4 1
      4       1       5 1
      5       2       6 1
@<TRIPOS>ALT_TYPE
CGenFF_4.0_ALT_TYPE_SET
CGenFF_4.0 1 CG331 2 OG311 3 HGA3 4 HGA3 5 HGA3 6 HGP1
@<TRIPOS>MOLECULE
methanol
 6 5 0 0 0
****
USER_CHARGES
INVALID_CHARGES
Pose:  21 Cluster:  21 Fr_nu: 127485 TotEn:    -9.73
@<TRIPOS>ATOM
      1 C1        -74.6183   -5.4957  -56.9035 C.3    1 LIG      -0.04000
      2 O1        -73.2463   -5.7899  -56.7148 O.3    1 LIG      -0.65000
      3 H1        -74.9800   -6.0018  -57.8019 H      1 LIG       0.09000
      4 H2        -74.7498   -4.4152  -57.0032 H      1 LIG       0.09000
      5 H3        -75.1805   -5.8508  -56.0367 H      1 LIG       0.09000
      6 H4        -72.9624   -5.3239  -55.9099 H      1 LIG       0.42000
@<TRIPOS>BOND
      1       1       2 1
      2       1       3 1
      3       1       4 1
      4       1       5 1
      5       2       6 1
@<TRIPOS>ALT_TYPE
CGenFF_4.0_ALT_TYPE_SET
CGenFF_4.0 1 CG331 2 OG311 3 HGA3 4 HGA3 5 HGA3 6 HGP1
@<TRIPOS>MOLECULE
methanol
 6 5 0 0 0
****
USER_CHARGES
INVALID_CHARGES
Pose:  22 Cluster:  22 Fr_nu: 344990 TotEn:    -9.68
@<TRIPOS>ATOM
      1 C1        -66.8141   -7.3414  -48.9005 C.3    1 LIG      -0.04000
      2 O1        -66.5074   -8.1260  -47.7626 O.3    1 LIG      -0.65000
      3 H1        -67.4150   -7.9296  -49.5984 H      1 LIG       0.09000
      4 H2        -65.8876   -7.0194  -49.3827 H      1 LIG       0.09000
      5 H3        -67.3822   -6.4634  -48.5843 H      1 LIG       0.09000
      6 H4        -65.9744   -7.5707  -47.1681 H      1 LIG       0.42000
@<TRIPOS>BOND
      1       1       2 1
      2       1       3 1
      3       1       4 1
      4       1       5 1
      5       2       6 1
@<TRIPOS>ALT_TYPE
CGenFF_4.0_ALT_TYPE_SET
CGenFF_4.0 1 CG331 2 OG311 3 HGA3 4 HGA3 5 HGA3 6 HGP1
@<TRIPOS>MOLECULE
methanol
 6 5 0 0 0
****
USER_CHARGES
INVALID_CHARGES
Pose:  23 Cluster:  23 Fr_nu: 270722 TotEn:    -9.61
@<TRIPOS>ATOM
      1 C1        -65.5796   -6.3931  -46.0773 C.3    1 LIG      -0.04000
      2 O1        -66.3033   -6.3936  -44.8605 O.3    1 LIG      -0.65000
      3 H1        -65.4356   -7.4217  -46.4169 H      1 LIG       0.09000
      4 H2        -64.6114   -5.9091  -45.9262 H      1 LIG       0.09000
      5 H3        -66.1480   -5.8400  -46.8287 H      1 LIG       0.09000
      6 H4        -66.4108   -5.4652  -44.5917 H      1 LIG       0.42000
@<TRIPOS>BOND
      1       1       2 1
      2       1       3 1
      3       1       4 1
      4       1       5 1
      5       2       6 1
@<TRIPOS>ALT_TYPE
CGenFF_4.0_ALT_TYPE_SET
CGenFF_4.0 1 CG331 2 OG311 3 HGA3 4 HGA3 5 HGA3 6 HGP1
@<TRIPOS>MOLECULE
methanol
 6 5 0 0 0
****
USER_CHARGES
INVALID_CHARGES
Pose:  24 Cluster:  24 Fr_nu: 150354 TotEn:    -9.10
@<TRIPOS>ATOM
      1 C1        -46.2882  -10.1267  -44.3366 C.3    1 LIG      -0.04000
      2 O1        -47.2063  -11.1073  -44.7839 O.3    1 LIG      -0.65000
      3 H1        -45.3839  -10.1670  -44.9488 H      1 LIG       0.09000
      4 H2        -46.0396  -10.3102  -43.2882 H      1 LIG       0.09000
      5 H3        -46.7470   -9.1399  -44.4330 H      1 LIG       0.09000
      6 H4        -47.9939  -11.0405  -44.2174 H      1 LIG       0.42000
@<TRIPOS>BOND
      1       1       2 1
      2       1       3 1
      3       1       4 1
      4       1       5 1
      5       2       6 1
@<TRIPOS>ALT_TYPE
CGenFF_4.0_ALT_TYPE_SET
CGenFF_4.0 1 CG331 2 OG311 3 HGA3 4 HGA3 5 HGA3 6 HGP1
@<TRIPOS>MOLECULE
methanol
 6 5 0 0 0
****
USER_CHARGES
INVALID_CHARGES
Pose:  25 Cluster:  25 Fr_nu: 453462 TotEn:    -8.73
@<TRIPOS>ATOM
      1 C1        -75.6505  -17.8711  -42.5325 C.3    1 LIG      -0.04000
      2 O1        -74.4526  -18.4892  -42.0998 O.3    1 LIG      -0.65000
      3 H1        -76.3741  -18.6381  -42.8195 H      1 LIG       0.09000
      4 H2        -75.4383  -17.2187  -43.3834 H      1 LIG       0.09000
      5 H3        -76.0597  -17.2760  -41.7128 H      1 LIG       0.09000
      6 H4        -73.8367  -17.7777  -41.8543 H      1 LIG       0.42000
@<TRIPOS>BOND
      1       1       2 1
      2       1       3 1
      3       1       4 1
      4       1       5 1
      5       2       6 1
@<TRIPOS>ALT_TYPE
CGenFF_4.0_ALT_TYPE_SET
CGenFF_4.0 1 CG331 2 OG311 3 HGA3 4 HGA3 5 HGA3 6 HGP1
@<TRIPOS>MOLECULE
methanol
 6 5 0 0 0
****
USER_CHARGES
INVALID_CHARGES
Pose:  26 Cluster:  26 Fr_nu: 364812 TotEn:    -8.70
@<TRIPOS>ATOM
      1 C1        -73.9700   -5.6772  -57.6979 C.3    1 LIG      -0.04000
      2 O1        -74.8984   -5.5551  -56.6360 O.3    1 LIG      -0.65000
      3 H1        -74.2598   -5.0115  -58.5146 H      1 LIG       0.09000
      4 H2        -73.9490   -6.7125  -58.0475 H      1 LIG       0.09000
      5 H3        -72.9779   -5.3964  -57.3367 H      1 LIG       0.09000
      6 H4        -74.6080   -6.1598  -55.9319 H      1 LIG       0.42000
@<TRIPOS>BOND
      1       1       2 1
      2       1       3 1
      3       1       4 1
      4       1       5 1
      5       2       6 1
@<TRIPOS>ALT_TYPE
CGenFF_4.0_ALT_TYPE_SET
CGenFF_4.0 1 CG331 2 OG311 3 HGA3 4 HGA3 5 HGA3 6 HGP1
@<TRIPOS>MOLECULE
methanol
 6 5 0 0 0
****
USER_CHARGES
INVALID_CHARGES
Pose:  27 Cluster:  27 Fr_nu: 126672 TotEn:    -8.45
@<TRIPOS>ATOM
      1 C1        -75.1945   -4.3167  -56.4846 C.3    1 LIG      -0.04000
      2 O1        -75.0651   -4.7377  -55.1391 O.3    1 LIG      -0.65000
      3 H1        -76.2394   -4.3988  -56.7940 H      1 LIG       0.09000
      4 H2        -74.5641   -4.9393  -57.1245 H      1 LIG       0.09000
      5 H3        -74.8743   -3.2751  -56.5635 H      1 LIG       0.09000
      6 H4        -74.1261   -4.6507  -54.9017 H      1 LIG       0.42000
@<TRIPOS>BOND
      1       1       2 1
      2       1       3 1
      3       1       4 1
      4       1       5 1
      5       2       6 1
@<TRIPOS>ALT_TYPE
CGenFF_4.0_ALT_TYPE_SET
CGenFF_4.0 1 CG331 2 OG311 3 HGA3 4 HGA3 5 HGA3 6 HGP1
@<TRIPOS>MOLECULE
methanol
 6 5 0 0 0
****
USER_CHARGES
INVALID_CHARGES
Pose:  28 Cluster:  28 Fr_nu: 314428 TotEn:    -8.24
@<TRIPOS>ATOM
      1 C1        -76.7283  -18.0096  -43.3158 C.3    1 LIG      -0.04000
      2 O1        -75.9775  -17.7438  -42.1452 O.3    1 LIG      -0.65000
      3 H1        -76.1681  -17.6755  -44.1925 H      1 LIG       0.09000
      4 H2        -77.6866  -17.4869  -43.2616 H      1 LIG       0.09000
      5 H3        -76.9056  -19.0852  -43.3877 H      1 LIG       0.09000
      6 H4        -76.5065  -18.0534  -41.3902 H      1 LIG       0.42000
@<TRIPOS>BOND
      1       1       2 1
      2       1       3 1
      3       1       4 1
      4       1       5 1
      5       2       6 1
@<TRIPOS>ALT_TYPE
CGenFF_4.0_ALT_TYPE_SET
CGenFF_4.0 1 CG331 2 OG311 3 HGA3 4 HGA3 5 HGA3 6 HGP1
@<TRIPOS>MOLECULE
methanol
 6 5 0 0 0
****
USER_CHARGES
INVALID_CHARGES
Pose:  29 Cluster:  29 Fr_nu: 9185539 TotEn:    -7.71
@<TRIPOS>ATOM
      1 C1        -62.8760  -10.8562  -10.3191 C.3    1 LIG      -0.04000
      2 O1        -61.7234  -11.5633   -9.8999 O.3    1 LIG      -0.65000
      3 H1        -62.5753   -9.9519  -10.8539 H      1 LIG       0.09000
      4 H2        -63.4801  -10.5927   -9.4472 H      1 LIG       0.09000
      5 H3        -63.4611  -11.4937  -10.9861 H      1 LIG       0.09000
      6 H4        -62.0306  -12.3574   -9.4301 H      1 LIG       0.42000
@<TRIPOS>BOND
      1       1       2 1
      2       1       3 1
      3       1       4 1
      4       1       5 1
      5       2       6 1
@<TRIPOS>ALT_TYPE
CGenFF_4.0_ALT_TYPE_SET
CGenFF_4.0 1 CG331 2 OG311 3 HGA3 4 HGA3 5 HGA3 6 HGP1
@<TRIPOS>MOLECULE
methanol
 6 5 0 0 0
****
USER_CHARGES
INVALID_CHARGES
Pose:  30 Cluster:  30 Fr_nu: 278577 TotEn:    -7.21
@<TRIPOS>ATOM
      1 C1        -74.5031   -4.8417  -57.6280 C.3    1 LIG      -0.04000
      2 O1        -75.1449   -3.6958  -57.0995 O.3    1 LIG      -0.65000
      3 H1        -74.1503   -5.4730  -56.8088 H      1 LIG       0.09000
      4 H2        -73.6611   -4.5332  -58.2530 H      1 LIG       0.09000
      5 H3        -75.2185   -5.4019  -58.2346 H      1 LIG       0.09000
      6 H4        -75.4432   -3.1615  -57.8554 H      1 LIG       0.42000
@<TRIPOS>BOND
      1       1       2 1
      2       1       3 1
      3       1       4 1
      4       1       5 1
      5       2       6 1
@<TRIPOS>ALT_TYPE
CGenFF_4.0_ALT_TYPE_SET
CGenFF_4.0 1 CG331 2 OG311 3 HGA3 4 HGA3 5 HGA3 6 HGP1
@<TRIPOS>MOLECULE
methanol
 6 5 0 0 0
****
USER_CHARGES
INVALID_CHARGES
Pose:  31 Cluster:  31 Fr_nu: 127160 TotEn:    -6.85
@<TRIPOS>ATOM
      1 C1        -73.3762   -5.5043  -57.5912 C.3    1 LIG      -0.04000
      2 O1        -74.0146   -4.6265  -56.6822 O.3    1 LIG      -0.65000
      3 H1        -73.9754   -5.5866  -58.5013 H      1 LIG       0.09000
      4 H2        -73.2597   -6.4877  -57.1287 H      1 LIG       0.09000
      5 H3        -72.3915   -5.1025  -57.8413 H      1 LIG       0.09000
      6 H4        -73.4540   -4.5795  -55.8890 H      1 LIG       0.42000
@<TRIPOS>BOND
      1       1       2 1
      2       1       3 1
      3       1       4 1
      4       1       5 1
      5       2       6 1
@<TRIPOS>ALT_TYPE
CGenFF_4.0_ALT_TYPE_SET
CGenFF_4.0 1 CG331 2 OG311 3 HGA3 4 HGA3 5 HGA3 6 HGP1
@<TRIPOS>MOLECULE
methanol
 6 5 0 0 0
****
USER_CHARGES
INVALID_CHARGES
Pose:  32 Cluster:  32 Fr_nu: 191809 TotEn:    -6.33
@<TRIPOS>ATOM
      1 C1        -77.0183  -18.0994  -43.8535 C.3    1 LIG      -0.04000
      2 O1        -78.3955  -17.7835  -43.9421 O.3    1 LIG      -0.65000
      3 H1        -76.6424  -17.8201  -42.8662 H      1 LIG       0.09000
      4 H2        -76.4692  -17.5606  -44.6299 H      1 LIG       0.09000
      5 H3        -76.8901  -19.1746  -43.9988 H      1 LIG       0.09000
      6 H4        -78.6920  -18.0453  -44.8306 H      1 LIG       0.42000
@<TRIPOS>BOND
      1       1       2 1
      2       1       3 1
      3       1       4 1
      4       1       5 1
      5       2       6 1
@<TRIPOS>ALT_TYPE
CGenFF_4.0_ALT_TYPE_SET
CGenFF_4.0 1 CG331 2 OG311 3 HGA3 4 HGA3 5 HGA3 6 HGP1
@<TRIPOS>MOLECULE
methanol
 6 5 0 0 0
****
USER_CHARGES
INVALID_CHARGES
Pose:  33 Cluster:  33 Fr_nu: 192733 TotEn:    -4.42
@<TRIPOS>ATOM
      1 C1        -76.0899  -17.8491  -42.9796 C.3    1 LIG      -0.04000
      2 O1        -77.1665  -18.3263  -43.7654 O.3    1 LIG      -0.65000
      3 H1        -76.4800  -17.2675  -42.1406 H      1 LIG       0.09000
      4 H2        -75.4359  -17.2266  -43.5955 H      1 LIG       0.09000
      5 H3        -75.5238  -18.7016  -42.5970 H      1 LIG       0.09000
      6 H4        -76.7810  -18.8363  -44.4983 H      1 LIG       0.42000
@<TRIPOS>BOND
      1       1       2 1
      2       1       3 1
      3       1       4 1
      4       1       5 1
      5       2       6 1
@<TRIPOS>ALT_TYPE
CGenFF_4.0_ALT_TYPE_SET
CGenFF_4.0 1 CG331 2 OG311 3 HGA3 4 HGA3 5 HGA3 6 HGP1
@<TRIPOS>MOLECULE
furan
 9 9 0 0 0
****
USER_CHARGES
INVALID_CHARGES
Pose:   1 Cluster:   1 Fr_nu:  67041 TotEn:   -11.38
@<TRIPOS>ATOM
      1 C1        -67.6430   -7.6065  -47.6139 C.2    1 LIG      -0.26000
      2 C2        -68.4454   -7.2289  -48.7170 C.2    1 LIG      -0.26000
      3 C3        -66.3470   -7.6297  -48.0745 C.2    1 LIG       0.09300
      4 C4        -67.5826   -7.0482  -49.7729 C.2    1 LIG       0.09300
      5 O1        -66.3016   -7.2905  -49.3895 O.3    1 LIG      -0.29200
      6 H1        -67.9685   -7.8338  -46.6091 H      1 LIG       0.17500
      7 H2        -69.5183   -7.1039  -48.7395 H      1 LIG       0.17500
      8 H3        -65.3947   -7.8541  -47.6164 H      1 LIG       0.13800
      9 H4        -67.7154   -6.7628  -50.8063 H      1 LIG       0.13800
@<TRIPOS>BOND
      1       1       2 1
      2       1       3 2
      3       2       4 2
      4       3       5 1
      5       4       5 1
      6       1       6 1
      7       2       7 1
      8       3       8 1
      9       4       9 1
@<TRIPOS>ALT_TYPE
CGenFF_4.0_ALT_TYPE_SET
CGenFF_4.0 1 CG2R51 2 CG2R51 3 CG2R51 4 CG2R51 5 OG2R50 6 HGR51 7 HGR51 8 HGR52 9 HGR52
@<TRIPOS>MOLECULE
furan
 9 9 0 0 0
****
USER_CHARGES
INVALID_CHARGES
Pose:   2 Cluster:   2 Fr_nu:  60073 TotEn:   -11.36
@<TRIPOS>ATOM
      1 C1        -69.0579   -7.9947  -46.5641 C.2    1 LIG      -0.26000
      2 C2        -68.0998   -7.8461  -47.5953 C.2    1 LIG      -0.26000
      3 C3        -70.2792   -7.7220  -47.1352 C.2    1 LIG       0.09300
      4 C4        -68.8040   -7.4933  -48.7230 C.2    1 LIG       0.09300
      5 O1        -70.1331   -7.4156  -48.4510 O.3    1 LIG      -0.29200
      6 H1        -68.8804   -8.2660  -45.5335 H      1 LIG       0.17500
      7 H2        -67.0300   -7.9797  -47.5253 H      1 LIG       0.17500
      8 H3        -71.2924   -7.7047  -46.7609 H      1 LIG       0.13800
      9 H4        -68.5217   -7.2744  -49.7425 H      1 LIG       0.13800
@<TRIPOS>BOND
      1       1       2 1
      2       1       3 2
      3       2       4 2
      4       3       5 1
      5       4       5 1
      6       1       6 1
      7       2       7 1
      8       3       8 1
      9       4       9 1
@<TRIPOS>ALT_TYPE
CGenFF_4.0_ALT_TYPE_SET
CGenFF_4.0 1 CG2R51 2 CG2R51 3 CG2R51 4 CG2R51 5 OG2R50 6 HGR51 7 HGR51 8 HGR52 9 HGR52
@<TRIPOS>MOLECULE
furan
 9 9 0 0 0
****
USER_CHARGES
INVALID_CHARGES
Pose:   3 Cluster:   3 Fr_nu:  22863 TotEn:   -11.20
@<TRIPOS>ATOM
      1 C1        -68.2220   -7.4428  -48.7853 C.2    1 LIG      -0.26000
      2 C2        -66.8180   -7.2940  -48.8850 C.2    1 LIG      -0.26000
      3 C3        -68.4696   -7.8808  -47.5051 C.2    1 LIG       0.09300
      4 C4        -66.3079   -7.6514  -47.6586 C.2    1 LIG       0.09300
      5 O1        -67.3082   -8.0103  -46.8118 O.3    1 LIG      -0.29200
      6 H1        -68.9608   -7.2550  -49.5508 H      1 LIG       0.17500
      7 H2        -66.2491   -6.9669  -49.7434 H      1 LIG       0.17500
      8 H3        -69.3690   -8.1314  -46.9615 H      1 LIG       0.13800
      9 H4        -65.3090   -7.7014  -47.2503 H      1 LIG       0.13800
@<TRIPOS>BOND
      1       1       2 1
      2       1       3 2
      3       2       4 2
      4       3       5 1
      5       4       5 1
      6       1       6 1
      7       2       7 1
      8       3       8 1
      9       4       9 1
@<TRIPOS>ALT_TYPE
CGenFF_4.0_ALT_TYPE_SET
CGenFF_4.0 1 CG2R51 2 CG2R51 3 CG2R51 4 CG2R51 5 OG2R50 6 HGR51 7 HGR51 8 HGR52 9 HGR52
@<TRIPOS>MOLECULE
furan
 9 9 0 0 0
****
USER_CHARGES
INVALID_CHARGES
Pose:   4 Cluster:   4 Fr_nu: 562999 TotEn:   -11.19
@<TRIPOS>ATOM
      1 C1        -67.7610   -7.2446  -48.9466 C.2    1 LIG      -0.26000
      2 C2        -68.4521   -7.4692  -47.7320 C.2    1 LIG      -0.26000
      3 C3        -68.6870   -6.7288  -49.8232 C.2    1 LIG       0.09300
      4 C4        -69.7510   -7.0744  -47.9530 C.2    1 LIG       0.09300
      5 O1        -69.9025   -6.6218  -49.2253 O.3    1 LIG      -0.29200
      6 H1        -66.7185   -7.4354  -49.1569 H      1 LIG       0.17500
      7 H2        -68.0532   -7.8685  -46.8107 H      1 LIG       0.17500
      8 H3        -68.6419   -6.4032  -50.8523 H      1 LIG       0.13800
      9 H4        -70.6404   -7.0532  -47.3401 H      1 LIG       0.13800
@<TRIPOS>BOND
      1       1       2 1
      2       1       3 2
      3       2       4 2
      4       3       5 1
      5       4       5 1
      6       1       6 1
      7       2       7 1
      8       3       8 1
      9       4       9 1
@<TRIPOS>ALT_TYPE
CGenFF_4.0_ALT_TYPE_SET
CGenFF_4.0 1 CG2R51 2 CG2R51 3 CG2R51 4 CG2R51 5 OG2R50 6 HGR51 7 HGR51 8 HGR52 9 HGR52
@<TRIPOS>MOLECULE
furan
 9 9 0 0 0
****
USER_CHARGES
INVALID_CHARGES
Pose:   5 Cluster:   5 Fr_nu: 567205 TotEn:   -10.59
@<TRIPOS>ATOM
      1 C1        -76.0113  -24.7752  -44.2948 C.2    1 LIG      -0.26000
      2 C2        -74.5962  -24.7534  -44.3071 C.2    1 LIG      -0.26000
      3 C3        -76.3740  -26.0963  -44.4184 C.2    1 LIG       0.09300
      4 C4        -74.1950  -26.0627  -44.4373 C.2    1 LIG       0.09300
      5 O1        -75.2728  -26.8875  -44.5057 O.3    1 LIG      -0.29200
      6 H1        -76.6828  -23.9334  -44.2073 H      1 LIG       0.17500
      7 H2        -73.9495  -23.8912  -44.2305 H      1 LIG       0.17500
      8 H3        -77.3233  -26.6105  -44.4571 H      1 LIG       0.13800
      9 H4        -73.2311  -26.5471  -44.4935 H      1 LIG       0.13800
@<TRIPOS>BOND
      1       1       2 1
      2       1       3 2
      3       2       4 2
      4       3       5 1
      5       4       5 1
      6       1       6 1
      7       2       7 1
      8       3       8 1
      9       4       9 1
@<TRIPOS>ALT_TYPE
CGenFF_4.0_ALT_TYPE_SET
CGenFF_4.0 1 CG2R51 2 CG2R51 3 CG2R51 4 CG2R51 5 OG2R50 6 HGR51 7 HGR51 8 HGR52 9 HGR52
@<TRIPOS>MOLECULE
furan
 9 9 0 0 0
****
USER_CHARGES
INVALID_CHARGES
Pose:   6 Cluster:   6 Fr_nu: 186139 TotEn:   -10.55
@<TRIPOS>ATOM
      1 C1        -69.4393   -7.0142  -48.8755 C.2    1 LIG      -0.26000
      2 C2        -68.1066   -7.2831  -48.4818 C.2    1 LIG      -0.26000
      3 C3        -70.2368   -7.4361  -47.8372 C.2    1 LIG       0.09300
      4 C4        -68.1848   -7.8500  -47.2310 C.2    1 LIG       0.09300
      5 O1        -69.4798   -7.9468  -46.8308 O.3    1 LIG      -0.29200
      6 H1        -69.7763   -6.5691  -49.8004 H      1 LIG       0.17500
      7 H2        -67.2023   -7.0878  -49.0398 H      1 LIG       0.17500
      8 H3        -71.3038   -7.4412  -47.6684 H      1 LIG       0.13800
      9 H4        -67.4500   -8.2192  -46.5303 H      1 LIG       0.13800
@<TRIPOS>BOND
      1       1       2 1
      2       1       3 2
      3       2       4 2
      4       3       5 1
      5       4       5 1
      6       1       6 1
      7       2       7 1
      8       3       8 1
      9       4       9 1
@<TRIPOS>ALT_TYPE
CGenFF_4.0_ALT_TYPE_SET
CGenFF_4.0 1 CG2R51 2 CG2R51 3 CG2R51 4 CG2R51 5 OG2R50 6 HGR51 7 HGR51 8 HGR52 9 HGR52
@<TRIPOS>MOLECULE
furan
 9 9 0 0 0
****
USER_CHARGES
INVALID_CHARGES
Pose:   7 Cluster:   7 Fr_nu:  33664 TotEn:   -10.33
@<TRIPOS>ATOM
      1 C1        -67.3354   -7.3974  -45.9295 C.2    1 LIG      -0.26000
      2 C2        -66.1896   -7.0431  -46.6810 C.2    1 LIG      -0.26000
      3 C3        -68.1317   -8.1368  -46.7728 C.2    1 LIG       0.09300
      4 C4        -66.3673   -7.5914  -47.9299 C.2    1 LIG       0.09300
      5 O1        -67.5487   -8.2597  -47.9941 O.3    1 LIG      -0.29200
      6 H1        -67.5538   -7.1450  -44.9019 H      1 LIG       0.17500
      7 H2        -65.3403   -6.4612  -46.3532 H      1 LIG       0.17500
      8 H3        -69.0907   -8.6216  -46.6617 H      1 LIG       0.13800
      9 H4        -65.7774   -7.5964  -48.8349 H      1 LIG       0.13800
@<TRIPOS>BOND
      1       1       2 1
      2       1       3 2
      3       2       4 2
      4       3       5 1
      5       4       5 1
      6       1       6 1
      7       2       7 1
      8       3       8 1
      9       4       9 1
@<TRIPOS>ALT_TYPE
CGenFF_4.0_ALT_TYPE_SET
CGenFF_4.0 1 CG2R51 2 CG2R51 3 CG2R51 4 CG2R51 5 OG2R50 6 HGR51 7 HGR51 8 HGR52 9 HGR52
@<TRIPOS>MOLECULE
furan
 9 9 0 0 0
****
USER_CHARGES
INVALID_CHARGES
Pose:   8 Cluster:   8 Fr_nu: 473221 TotEn:    -9.85
@<TRIPOS>ATOM
      1 C1        -65.6367   -6.3887  -45.9229 C.2    1 LIG      -0.26000
      2 C2        -66.3451   -6.9742  -46.9993 C.2    1 LIG      -0.26000
      3 C3        -66.4141   -6.5809  -44.8046 C.2    1 LIG       0.09300
      4 C4        -67.5048   -7.4825  -46.4619 C.2    1 LIG       0.09300
      5 O1        -67.5544   -7.2470  -45.1245 O.3    1 LIG      -0.29200
      6 H1        -64.6796   -5.8887  -45.9580 H      1 LIG       0.17500
      7 H2        -66.0475   -7.0201  -48.0370 H      1 LIG       0.17500
      8 H3        -66.3025   -6.3189  -43.7624 H      1 LIG       0.13800
      9 H4        -68.3511   -8.0115  -46.8753 H      1 LIG       0.13800
@<TRIPOS>BOND
      1       1       2 1
      2       1       3 2
      3       2       4 2
      4       3       5 1
      5       4       5 1
      6       1       6 1
      7       2       7 1
      8       3       8 1
      9       4       9 1
@<TRIPOS>ALT_TYPE
CGenFF_4.0_ALT_TYPE_SET
CGenFF_4.0 1 CG2R51 2 CG2R51 3 CG2R51 4 CG2R51 5 OG2R50 6 HGR51 7 HGR51 8 HGR52 9 HGR52
@<TRIPOS>MOLECULE
furan
 9 9 0 0 0
****
USER_CHARGES
INVALID_CHARGES
Pose:   9 Cluster:   9 Fr_nu:  63769 TotEn:    -9.72
@<TRIPOS>ATOM
      1 C1        -68.3129   -7.3614  -47.5895 C.2    1 LIG      -0.26000
      2 C2        -67.3896   -7.3670  -46.5168 C.2    1 LIG      -0.26000
      3 C3        -67.6435   -7.8827  -48.6723 C.2    1 LIG       0.09300
      4 C4        -66.2220   -7.8914  -47.0204 C.2    1 LIG       0.09300
      5 O1        -66.3685   -8.2084  -48.3336 O.3    1 LIG      -0.29200
      6 H1        -69.3377   -7.0196  -47.5755 H      1 LIG       0.17500
      7 H2        -67.5547   -7.0310  -45.5032 H      1 LIG       0.17500
      8 H3        -67.9192   -8.0784  -49.6983 H      1 LIG       0.13800
      9 H4        -65.2494   -8.0939  -46.5961 H      1 LIG       0.13800
@<TRIPOS>BOND
      1       1       2 1
      2       1       3 2
      3       2       4 2
      4       3       5 1
      5       4       5 1
      6       1       6 1
      7       2       7 1
      8       3       8 1
      9       4       9 1
@<TRIPOS>ALT_TYPE
CGenFF_4.0_ALT_TYPE_SET
CGenFF_4.0 1 CG2R51 2 CG2R51 3 CG2R51 4 CG2R51 5 OG2R50 6 HGR51 7 HGR51 8 HGR52 9 HGR52
@<TRIPOS>MOLECULE
furan
 9 9 0 0 0
****
USER_CHARGES
INVALID_CHARGES
Pose:  10 Cluster:  10 Fr_nu:  67354 TotEn:    -9.57
@<TRIPOS>ATOM
      1 C1        -66.9109   -7.7273  -47.1764 C.2    1 LIG      -0.26000
      2 C2        -67.1446   -7.6514  -48.5702 C.2    1 LIG      -0.26000
      3 C3        -68.0855   -7.3457  -46.5708 C.2    1 LIG       0.09300
      4 C4        -68.4454   -7.2289  -48.7170 C.2    1 LIG       0.09300
      5 O1        -69.0259   -7.0404  -47.5029 O.3    1 LIG      -0.29200
      6 H1        -66.0001   -8.0227  -46.6758 H      1 LIG       0.17500
      7 H2        -66.4517   -7.8767  -49.3681 H      1 LIG       0.17500
      8 H3        -68.3977   -7.2454  -45.5414 H      1 LIG       0.13800
      9 H4        -69.0732   -7.0252  -49.5722 H      1 LIG       0.13800
@<TRIPOS>BOND
      1       1       2 1
      2       1       3 2
      3       2       4 2
      4       3       5 1
      5       4       5 1
      6       1       6 1
      7       2       7 1
      8       3       8 1
      9       4       9 1
@<TRIPOS>ALT_TYPE
CGenFF_4.0_ALT_TYPE_SET
CGenFF_4.0 1 CG2R51 2 CG2R51 3 CG2R51 4 CG2R51 5 OG2R50 6 HGR51 7 HGR51 8 HGR52 9 HGR52
@<TRIPOS>MOLECULE
furan
 9 9 0 0 0
****
USER_CHARGES
INVALID_CHARGES
Pose:  11 Cluster:  11 Fr_nu:  70833 TotEn:    -9.53
@<TRIPOS>ATOM
      1 C1        -67.4791   -7.0254  -49.8163 C.2    1 LIG      -0.26000
      2 C2        -68.8244   -6.6988  -49.5217 C.2    1 LIG      -0.26000
      3 C3        -67.0705   -7.8897  -48.8274 C.2    1 LIG       0.09300
      4 C4        -69.1420   -7.3870  -48.3739 C.2    1 LIG       0.09300
      5 O1        -68.0783   -8.1154  -47.9443 O.3    1 LIG      -0.29200
      6 H1        -66.8818   -6.6742  -50.6454 H      1 LIG       0.17500
      7 H2        -69.4805   -6.0439  -50.0768 H      1 LIG       0.17500
      8 H3        -66.1442   -8.4060  -48.6215 H      1 LIG       0.13800
      9 H4        -70.0343   -7.4610  -47.7694 H      1 LIG       0.13800
@<TRIPOS>BOND
      1       1       2 1
      2       1       3 2
      3       2       4 2
      4       3       5 1
      5       4       5 1
      6       1       6 1
      7       2       7 1
      8       3       8 1
      9       4       9 1
@<TRIPOS>ALT_TYPE
CGenFF_4.0_ALT_TYPE_SET
CGenFF_4.0 1 CG2R51 2 CG2R51 3 CG2R51 4 CG2R51 5 OG2R50 6 HGR51 7 HGR51 8 HGR52 9 HGR52
@<TRIPOS>MOLECULE
furan
 9 9 0 0 0
****
USER_CHARGES
INVALID_CHARGES
Pose:  12 Cluster:  12 Fr_nu: 1592533 TotEn:    -9.50
@<TRIPOS>ATOM
      1 C1        -45.7968   -8.9519  -31.6886 C.2    1 LIG      -0.26000
      2 C2        -46.3117  -10.2655  -31.7995 C.2    1 LIG      -0.26000
      3 C3        -45.7614   -8.4463  -32.9673 C.2    1 LIG       0.09300
      4 C4        -46.5544  -10.4690  -33.1380 C.2    1 LIG       0.09300
      5 O1        -46.2216   -9.3647  -33.8567 O.3    1 LIG      -0.29200
      6 H1        -45.4894   -8.4380  -30.7893 H      1 LIG       0.17500
      7 H2        -46.4846  -10.9752  -31.0033 H      1 LIG       0.17500
      8 H3        -45.4536   -7.5005  -33.3891 H      1 LIG       0.13800
      9 H4        -46.9421  -11.2996  -33.7096 H      1 LIG       0.13800
@<TRIPOS>BOND
      1       1       2 1
      2       1       3 2
      3       2       4 2
      4       3       5 1
      5       4       5 1
      6       1       6 1
      7       2       7 1
      8       3       8 1
      9       4       9 1
@<TRIPOS>ALT_TYPE
CGenFF_4.0_ALT_TYPE_SET
CGenFF_4.0 1 CG2R51 2 CG2R51 3 CG2R51 4 CG2R51 5 OG2R50 6 HGR51 7 HGR51 8 HGR52 9 HGR52
@<TRIPOS>MOLECULE
furan
 9 9 0 0 0
****
USER_CHARGES
INVALID_CHARGES
Pose:  13 Cluster:  13 Fr_nu:  84832 TotEn:    -9.49
@<TRIPOS>ATOM
      1 C1        -66.4407   -7.0239  -48.4894 C.2    1 LIG      -0.26000
      2 C2        -67.0093   -7.3344  -47.2310 C.2    1 LIG      -0.26000
      3 C3        -67.3651   -7.4102  -49.4319 C.2    1 LIG       0.09300
      4 C4        -68.2405   -7.8882  -47.4943 C.2    1 LIG       0.09300
      5 O1        -68.4650   -7.9379  -48.8336 O.3    1 LIG      -0.29200
      6 H1        -65.4775   -6.5752  -48.6849 H      1 LIG       0.17500
      7 H2        -66.5759   -7.1743  -46.2543 H      1 LIG       0.17500
      8 H3        -67.3903   -7.3778  -50.5114 H      1 LIG       0.13800
      9 H4        -69.0340   -8.2763  -46.8724 H      1 LIG       0.13800
@<TRIPOS>BOND
      1       1       2 1
      2       1       3 2
      3       2       4 2
      4       3       5 1
      5       4       5 1
      6       1       6 1
      7       2       7 1
      8       3       8 1
      9       4       9 1
@<TRIPOS>ALT_TYPE
CGenFF_4.0_ALT_TYPE_SET
CGenFF_4.0 1 CG2R51 2 CG2R51 3 CG2R51 4 CG2R51 5 OG2R50 6 HGR51 7 HGR51 8 HGR52 9 HGR52
@<TRIPOS>MOLECULE
furan
 9 9 0 0 0
****
USER_CHARGES
INVALID_CHARGES
Pose:  14 Cluster:  14 Fr_nu:  46352 TotEn:    -9.06
@<TRIPOS>ATOM
      1 C1        -52.5853    4.1015  -33.6811 C.2    1 LIG      -0.26000
      2 C2        -51.2232    4.4537  -33.5266 C.2    1 LIG      -0.26000
      3 C3        -53.2378    4.6076  -32.5810 C.2    1 LIG       0.09300
      4 C4        -51.1405    5.1500  -32.3432 C.2    1 LIG       0.09300
      5 O1        -52.3643    5.2482  -31.7607 O.3    1 LIG      -0.29200
      6 H1        -53.0350    3.5477  -34.4924 H      1 LIG       0.17500
      7 H2        -50.4042    4.2284  -34.1943 H      1 LIG       0.17500
      8 H3        -54.2669    4.5987  -32.2525 H      1 LIG       0.13800
      9 H4        -50.3279    5.6164  -31.8055 H      1 LIG       0.13800
@<TRIPOS>BOND
      1       1       2 1
      2       1       3 2
      3       2       4 2
      4       3       5 1
      5       4       5 1
      6       1       6 1
      7       2       7 1
      8       3       8 1
      9       4       9 1
@<TRIPOS>ALT_TYPE
CGenFF_4.0_ALT_TYPE_SET
CGenFF_4.0 1 CG2R51 2 CG2R51 3 CG2R51 4 CG2R51 5 OG2R50 6 HGR51 7 HGR51 8 HGR52 9 HGR52
@<TRIPOS>MOLECULE
furan
 9 9 0 0 0
****
USER_CHARGES
INVALID_CHARGES
Pose:  15 Cluster:  15 Fr_nu:   8255 TotEn:    -8.97
@<TRIPOS>ATOM
      1 C1        -74.7414   -4.3820  -57.8290 C.2    1 LIG      -0.26000
      2 C2        -74.5733   -5.7173  -57.3910 C.2    1 LIG      -0.26000
      3 C3        -74.7433   -4.4284  -59.2038 C.2    1 LIG       0.09300
      4 C4        -74.4846   -6.4845  -58.5292 C.2    1 LIG       0.09300
      5 O1        -74.5874   -5.7063  -59.6385 O.3    1 LIG      -0.29200
      6 H1        -74.8474   -3.4965  -57.2192 H      1 LIG       0.17500
      7 H2        -74.5234   -6.0757  -56.3729 H      1 LIG       0.17500
      8 H3        -74.8415   -3.6803  -59.9769 H      1 LIG       0.13800
      9 H4        -74.3548   -7.5416  -58.7099 H      1 LIG       0.13800
@<TRIPOS>BOND
      1       1       2 1
      2       1       3 2
      3       2       4 2
      4       3       5 1
      5       4       5 1
      6       1       6 1
      7       2       7 1
      8       3       8 1
      9       4       9 1
@<TRIPOS>ALT_TYPE
CGenFF_4.0_ALT_TYPE_SET
CGenFF_4.0 1 CG2R51 2 CG2R51 3 CG2R51 4 CG2R51 5 OG2R50 6 HGR51 7 HGR51 8 HGR52 9 HGR52
@<TRIPOS>MOLECULE
furan
 9 9 0 0 0
****
USER_CHARGES
INVALID_CHARGES
Pose:  16 Cluster:  16 Fr_nu: 3171581 TotEn:    -8.95
@<TRIPOS>ATOM
      1 C1        -83.7927   -9.5425  -32.0737 C.2    1 LIG      -0.26000
      2 C2        -82.8359   -9.8108  -33.0815 C.2    1 LIG      -0.26000
      3 C3        -84.9553   -9.2104  -32.7295 C.2    1 LIG       0.09300
      4 C4        -83.4820   -9.6236  -34.2813 C.2    1 LIG       0.09300
      5 O1        -84.7744   -9.2576  -34.0754 O.3    1 LIG      -0.29200
      6 H1        -83.6524   -9.5852  -31.0033 H      1 LIG       0.17500
      7 H2        -81.8043  -10.1041  -32.9498 H      1 LIG       0.17500
      8 H3        -85.9458   -8.9315  -32.4004 H      1 LIG       0.13800
      9 H4        -83.1785   -9.7067  -35.3147 H      1 LIG       0.13800
@<TRIPOS>BOND
      1       1       2 1
      2       1       3 2
      3       2       4 2
      4       3       5 1
      5       4       5 1
      6       1       6 1
      7       2       7 1
      8       3       8 1
      9       4       9 1
@<TRIPOS>ALT_TYPE
CGenFF_4.0_ALT_TYPE_SET
CGenFF_4.0 1 CG2R51 2 CG2R51 3 CG2R51 4 CG2R51 5 OG2R50 6 HGR51 7 HGR51 8 HGR52 9 HGR52
@<TRIPOS>MOLECULE
furan
 9 9 0 0 0
****
USER_CHARGES
INVALID_CHARGES
Pose:  17 Cluster:  17 Fr_nu:   5356 TotEn:    -8.83
@<TRIPOS>ATOM
      1 C1        -67.3508   -7.8454  -46.6925 C.2    1 LIG      -0.26000
      2 C2        -67.8400   -7.8906  -48.0198 C.2    1 LIG      -0.26000
      3 C3        -66.1686   -7.1442  -46.7447 C.2    1 LIG       0.09300
      4 C4        -66.9219   -7.2137  -48.7886 C.2    1 LIG       0.09300
      5 O1        -65.9001   -6.7554  -48.0188 O.3    1 LIG      -0.29200
      6 H1        -67.8030   -8.2711  -45.8084 H      1 LIG       0.17500
      7 H2        -68.7482   -8.3579  -48.3721 H      1 LIG       0.17500
      8 H3        -65.4398   -6.8511  -46.0031 H      1 LIG       0.13800
      9 H4        -66.8542   -6.9825  -49.8416 H      1 LIG       0.13800
@<TRIPOS>BOND
      1       1       2 1
      2       1       3 2
      3       2       4 2
      4       3       5 1
      5       4       5 1
      6       1       6 1
      7       2       7 1
      8       3       8 1
      9       4       9 1
@<TRIPOS>ALT_TYPE
CGenFF_4.0_ALT_TYPE_SET
CGenFF_4.0 1 CG2R51 2 CG2R51 3 CG2R51 4 CG2R51 5 OG2R50 6 HGR51 7 HGR51 8 HGR52 9 HGR52
@<TRIPOS>MOLECULE
furan
 9 9 0 0 0
****
USER_CHARGES
INVALID_CHARGES
Pose:  18 Cluster:  18 Fr_nu:  25024 TotEn:    -8.69
@<TRIPOS>ATOM
      1 C1        -51.5869    5.0195  -33.0731 C.2    1 LIG      -0.26000
      2 C2        -52.9482    5.1649  -32.7140 C.2    1 LIG      -0.26000
      3 C3        -51.5693    4.2069  -34.1828 C.2    1 LIG       0.09300
      4 C4        -53.6654    4.4309  -33.6299 C.2    1 LIG       0.09300
      5 O1        -52.8323    3.8439  -34.5287 O.3    1 LIG      -0.29200
      6 H1        -50.7262    5.4524  -32.5841 H      1 LIG       0.17500
      7 H2        -53.3556    5.7338  -31.8907 H      1 LIG       0.17500
      8 H3        -50.7820    3.8159  -34.8107 H      1 LIG       0.13800
      9 H4        -54.7185    4.2359  -33.7716 H      1 LIG       0.13800
@<TRIPOS>BOND
      1       1       2 1
      2       1       3 2
      3       2       4 2
      4       3       5 1
      5       4       5 1
      6       1       6 1
      7       2       7 1
      8       3       8 1
      9       4       9 1
@<TRIPOS>ALT_TYPE
CGenFF_4.0_ALT_TYPE_SET
CGenFF_4.0 1 CG2R51 2 CG2R51 3 CG2R51 4 CG2R51 5 OG2R50 6 HGR51 7 HGR51 8 HGR52 9 HGR52
@<TRIPOS>MOLECULE
furan
 9 9 0 0 0
****
USER_CHARGES
INVALID_CHARGES
Pose:  19 Cluster:  19 Fr_nu:   5184 TotEn:    -8.47
@<TRIPOS>ATOM
      1 C1        -68.9483   -7.5990  -47.9389 C.2    1 LIG      -0.26000
      2 C2        -67.5648   -7.6148  -47.6406 C.2    1 LIG      -0.26000
      3 C3        -69.0522   -7.1892  -49.2478 C.2    1 LIG       0.09300
      4 C4        -66.9219   -7.2137  -48.7886 C.2    1 LIG       0.09300
      5 O1        -67.8215   -6.9524  -49.7730 O.3    1 LIG      -0.29200
      6 H1        -69.7672   -7.8538  -47.2819 H      1 LIG       0.17500
      7 H2        -67.0950   -7.8850  -46.7059 H      1 LIG       0.17500
      8 H3        -69.8850   -7.0255  -49.9161 H      1 LIG       0.13800
      9 H4        -65.8844   -7.0708  -49.0532 H      1 LIG       0.13800
@<TRIPOS>BOND
      1       1       2 1
      2       1       3 2
      3       2       4 2
      4       3       5 1
      5       4       5 1
      6       1       6 1
      7       2       7 1
      8       3       8 1
      9       4       9 1
@<TRIPOS>ALT_TYPE
CGenFF_4.0_ALT_TYPE_SET
CGenFF_4.0 1 CG2R51 2 CG2R51 3 CG2R51 4 CG2R51 5 OG2R50 6 HGR51 7 HGR51 8 HGR52 9 HGR52
@<TRIPOS>MOLECULE
furan
 9 9 0 0 0
****
USER_CHARGES
INVALID_CHARGES
Pose:  20 Cluster:  20 Fr_nu:  82063 TotEn:    -7.80
@<TRIPOS>ATOM
      1 C1        -67.7442   -7.8789  -48.0825 C.2    1 LIG      -0.26000
      2 C2        -66.5798   -7.3740  -47.4560 C.2    1 LIG      -0.26000
      3 C3        -68.7433   -7.8157  -47.1393 C.2    1 LIG       0.09300
      4 C4        -66.9504   -7.0382  -46.1747 C.2    1 LIG       0.09300
      5 O1        -68.2678   -7.3044  -45.9736 O.3    1 LIG      -0.29200
      6 H1        -67.8427   -8.2436  -49.0947 H      1 LIG       0.17500
      7 H2        -65.5938   -7.2679  -47.8849 H      1 LIG       0.17500
      8 H3        -69.7907   -8.0803  -47.1408 H      1 LIG       0.13800
      9 H4        -66.4233   -6.6210  -45.3291 H      1 LIG       0.13800
@<TRIPOS>BOND
      1       1       2 1
      2       1       3 2
      3       2       4 2
      4       3       5 1
      5       4       5 1
      6       1       6 1
      7       2       7 1
      8       3       8 1
      9       4       9 1
@<TRIPOS>ALT_TYPE
CGenFF_4.0_ALT_TYPE_SET
CGenFF_4.0 1 CG2R51 2 CG2R51 3 CG2R51 4 CG2R51 5 OG2R50 6 HGR51 7 HGR51 8 HGR52 9 HGR52
@<TRIPOS>MOLECULE
furan
 9 9 0 0 0
****
USER_CHARGES
INVALID_CHARGES
Pose:  21 Cluster:  21 Fr_nu:   1511 TotEn:    -7.60
@<TRIPOS>ATOM
      1 C1        -51.9118    5.5937  -32.7030 C.2    1 LIG      -0.26000
      2 C2        -51.7753    4.5210  -33.6161 C.2    1 LIG      -0.26000
      3 C3        -53.1761    5.4850  -32.1722 C.2    1 LIG       0.09300
      4 C4        -52.9659    3.8332  -33.5782 C.2    1 LIG       0.09300
      5 O1        -53.8251    4.4144  -32.7004 O.3    1 LIG      -0.29200
      6 H1        -51.1804    6.3516  -32.4622 H      1 LIG       0.17500
      7 H2        -50.9164    4.2793  -34.2255 H      1 LIG       0.17500
      8 H3        -53.7340    6.0584  -31.4462 H      1 LIG       0.13800
      9 H4        -53.3394    2.9567  -34.0873 H      1 LIG       0.13800
@<TRIPOS>BOND
      1       1       2 1
      2       1       3 2
      3       2       4 2
      4       3       5 1
      5       4       5 1
      6       1       6 1
      7       2       7 1
      8       3       8 1
      9       4       9 1
@<TRIPOS>ALT_TYPE
CGenFF_4.0_ALT_TYPE_SET
CGenFF_4.0 1 CG2R51 2 CG2R51 3 CG2R51 4 CG2R51 5 OG2R50 6 HGR51 7 HGR51 8 HGR52 9 HGR52
@<TRIPOS>MOLECULE
pyrimidine
 10 10 0 0 0
****
USER_CHARGES
INVALID_CHARGES
Pose:   1 Cluster:   1 Fr_nu: 1761976 TotEn:   -17.15
@<TRIPOS>ATOM
      1 C1        -45.3153   -8.6655  -31.5820 C.ar   1 LIG      -0.13100
      2 C2        -45.7080   -8.3761  -32.8729 C.ar   1 LIG       0.28900
      3 C3        -45.6010   -9.9420  -31.1430 C.ar   1 LIG       0.28900
      4 C4        -46.5544  -10.4690  -33.1380 C.ar   1 LIG       0.50700
      5 N1        -46.3321   -9.2573  -33.6818 N.ar   1 LIG      -0.71900
      6 N2        -46.2218  -10.8728  -31.8970 N.ar   1 LIG      -0.71900
      7 H1        -44.8161   -7.9388  -30.9550 H      1 LIG       0.11500
      8 H2        -45.5263   -7.3981  -33.3051 H      1 LIG       0.11400
      9 H3        -45.3310  -10.2613  -30.1422 H      1 LIG       0.11400
     10 H4        -47.0552  -11.1964  -33.7652 H      1 LIG       0.14100
@<TRIPOS>BOND
      1       1       2 ar
      2       1       3 ar
      3       2       5 ar
      4       3       6 ar
      5       4       5 ar
      6       4       6 ar
      7       1       7 1
      8       2       8 1
      9       3       9 1
     10       4      10 1
@<TRIPOS>ALT_TYPE
CGenFF_4.0_ALT_TYPE_SET
CGenFF_4.0 1 CG2R61 2 CG2R61 3 CG2R61 4 CG2R64 5 NG2R62 6 NG2R62 7 HGR61 8 HGR62 9 HGR62 10 HGR62
@<TRIPOS>MOLECULE
pyrimidine
 10 10 0 0 0
****
USER_CHARGES
INVALID_CHARGES
Pose:   2 Cluster:   2 Fr_nu: 1762178 TotEn:   -16.81
@<TRIPOS>ATOM
      1 C1        -45.5790   -8.4915  -32.2303 C.ar   1 LIG      -0.13100
      2 C2        -45.8403   -9.0151  -30.9804 C.ar   1 LIG       0.28900
      3 C3        -45.9749   -9.2702  -33.2984 C.ar   1 LIG       0.28900
      4 C4        -46.7799  -10.8701  -31.8987 C.ar   1 LIG       0.50700
      5 N1        -46.4414  -10.2057  -30.7773 N.ar   1 LIG      -0.71900
      6 N2        -46.5801  -10.4690  -33.1687 N.ar   1 LIG      -0.71900
      7 H1        -45.0951   -7.5333  -32.3639 H      1 LIG       0.11500
      8 H2        -45.5651   -8.4751  -30.0809 H      1 LIG       0.11400
      9 H3        -45.8109   -8.9419  -34.3191 H      1 LIG       0.11400
     10 H4        -47.2634  -11.8300  -31.7651 H      1 LIG       0.14100
@<TRIPOS>BOND
      1       1       2 ar
      2       1       3 ar
      3       2       5 ar
      4       3       6 ar
      5       4       5 ar
      6       4       6 ar
      7       1       7 1
      8       2       8 1
      9       3       9 1
     10       4      10 1
@<TRIPOS>ALT_TYPE
CGenFF_4.0_ALT_TYPE_SET
CGenFF_4.0 1 CG2R61 2 CG2R61 3 CG2R61 4 CG2R64 5 NG2R62 6 NG2R62 7 HGR61 8 HGR62 9 HGR62 10 HGR62
@<TRIPOS>MOLECULE
pyrimidine
 10 10 0 0 0
****
USER_CHARGES
INVALID_CHARGES
Pose:   3 Cluster:   3 Fr_nu: 1466467 TotEn:   -15.73
@<TRIPOS>ATOM
      1 C1        -76.1689  -25.2854  -44.3537 C.ar   1 LIG      -0.13100
      2 C2        -75.7927  -26.5985  -44.5502 C.ar   1 LIG       0.28900
      3 C3        -75.1351  -24.3859  -44.1921 C.ar   1 LIG       0.28900
      4 C4        -73.5931  -26.0406  -44.4177 C.ar   1 LIG       0.50700
      5 N1        -74.5092  -27.0127  -44.5881 N.ar   1 LIG      -0.71900
      6 N2        -73.8309  -24.7301  -44.2184 N.ar   1 LIG      -0.71900
      7 H1        -77.2067  -24.9811  -44.3278 H      1 LIG       0.11500
      8 H2        -76.5354  -27.3770  -44.6867 H      1 LIG       0.11400
      9 H3        -75.3330  -23.3316  -44.0314 H      1 LIG       0.11400
     10 H4        -72.5540  -26.3452  -44.4425 H      1 LIG       0.14100
@<TRIPOS>BOND
      1       1       2 ar
      2       1       3 ar
      3       2       5 ar
      4       3       6 ar
      5       4       5 ar
      6       4       6 ar
      7       1       7 1
      8       2       8 1
      9       3       9 1
     10       4      10 1
@<TRIPOS>ALT_TYPE
CGenFF_4.0_ALT_TYPE_SET
CGenFF_4.0 1 CG2R61 2 CG2R61 3 CG2R61 4 CG2R64 5 NG2R62 6 NG2R62 7 HGR61 8 HGR62 9 HGR62 10 HGR62
@<TRIPOS>MOLECULE
pyrimidine
 10 10 0 0 0
****
USER_CHARGES
INVALID_CHARGES
Pose:   4 Cluster:   4 Fr_nu:  66844 TotEn:   -15.62
@<TRIPOS>ATOM
      1 C1        -68.2823   -6.7510  -49.9534 C.ar   1 LIG      -0.13100
      2 C2        -66.9670   -6.6240  -50.3514 C.ar   1 LIG       0.28900
      3 C3        -68.4786   -7.3312  -48.7170 C.ar   1 LIG       0.28900
      4 C4        -66.2385   -7.5788  -48.4215 C.ar   1 LIG       0.50700
      5 N1        -65.9166   -7.0286  -49.6077 N.ar   1 LIG      -0.71900
      6 N2        -67.4760   -7.7584  -47.9216 N.ar   1 LIG      -0.71900
      7 H1        -69.1058   -6.4176  -50.5707 H      1 LIG       0.11500
      8 H2        -66.7142   -6.1801  -51.3082 H      1 LIG       0.11400
      9 H3        -69.4779   -7.4736  -48.3199 H      1 LIG       0.11400
     10 H4        -65.4142   -7.9136  -47.8037 H      1 LIG       0.14100
@<TRIPOS>BOND
      1       1       2 ar
      2       1       3 ar
      3       2       5 ar
      4       3       6 ar
      5       4       5 ar
      6       4       6 ar
      7       1       7 1
      8       2       8 1
      9       3       9 1
     10       4      10 1
@<TRIPOS>ALT_TYPE
CGenFF_4.0_ALT_TYPE_SET
CGenFF_4.0 1 CG2R61 2 CG2R61 3 CG2R61 4 CG2R64 5 NG2R62 6 NG2R62 7 HGR61 8 HGR62 9 HGR62 10 HGR62
@<TRIPOS>MOLECULE
pyrimidine
 10 10 0 0 0
****
USER_CHARGES
INVALID_CHARGES
Pose:   5 Cluster:   5 Fr_nu: 3345229 TotEn:   -15.29
@<TRIPOS>ATOM
      1 C1        -84.3762   -9.3959  -33.7278 C.ar   1 LIG      -0.13100
      2 C2        -83.7788  -10.5247  -33.2047 C.ar   1 LIG       0.28900
      3 C3        -85.5571   -9.0120  -33.1260 C.ar   1 LIG       0.28900
      4 C4        -85.4422  -10.7562  -31.6729 C.ar   1 LIG       0.50700
      5 N1        -84.2862  -11.2318  -32.1738 N.ar   1 LIG      -0.71900
      6 N2        -86.1209   -9.6714  -32.0927 N.ar   1 LIG      -0.71900
      7 H1        -83.9468   -8.8479  -34.5557 H      1 LIG       0.11500
      8 H2        -82.8478  -10.9028  -33.6127 H      1 LIG       0.11400
      9 H3        -86.0994   -8.1375  -33.4689 H      1 LIG       0.11400
     10 H4        -85.8730  -11.3054  -30.8446 H      1 LIG       0.14100
@<TRIPOS>BOND
      1       1       2 ar
      2       1       3 ar
      3       2       5 ar
      4       3       6 ar
      5       4       5 ar
      6       4       6 ar
      7       1       7 1
      8       2       8 1
      9       3       9 1
     10       4      10 1
@<TRIPOS>ALT_TYPE
CGenFF_4.0_ALT_TYPE_SET
CGenFF_4.0 1 CG2R61 2 CG2R61 3 CG2R61 4 CG2R64 5 NG2R62 6 NG2R62 7 HGR61 8 HGR62 9 HGR62 10 HGR62
@<TRIPOS>MOLECULE
pyrimidine
 10 10 0 0 0
****
USER_CHARGES
INVALID_CHARGES
Pose:   6 Cluster:   6 Fr_nu: 175920 TotEn:   -15.21
@<TRIPOS>ATOM
      1 C1        -67.7721   -6.9178  -49.6075 C.ar   1 LIG      -0.13100
      2 C2        -66.5787   -7.3901  -49.1002 C.ar   1 LIG       0.28900
      3 C3        -68.8415   -6.9392  -48.7358 C.ar   1 LIG       0.28900
      4 C4        -67.5459   -7.8191  -47.0884 C.ar   1 LIG       0.50700
      5 N1        -66.4294   -7.8499  -47.8406 N.ar   1 LIG      -0.71900
      6 N2        -68.7639   -7.3849  -47.4647 N.ar   1 LIG      -0.71900
      7 H1        -67.8633   -6.5548  -50.6225 H      1 LIG       0.11500
      8 H2        -65.6829   -7.4124  -49.7112 H      1 LIG       0.11400
      9 H3        -69.8202   -6.5885  -49.0449 H      1 LIG       0.11400
     10 H4        -67.4551   -8.1836  -46.0725 H      1 LIG       0.14100
@<TRIPOS>BOND
      1       1       2 ar
      2       1       3 ar
      3       2       5 ar
      4       3       6 ar
      5       4       5 ar
      6       4       6 ar
      7       1       7 1
      8       2       8 1
      9       3       9 1
     10       4      10 1
@<TRIPOS>ALT_TYPE
CGenFF_4.0_ALT_TYPE_SET
CGenFF_4.0 1 CG2R61 2 CG2R61 3 CG2R61 4 CG2R64 5 NG2R62 6 NG2R62 7 HGR61 8 HGR62 9 HGR62 10 HGR62
@<TRIPOS>MOLECULE
pyrimidine
 10 10 0 0 0
****
USER_CHARGES
INVALID_CHARGES
Pose:   7 Cluster:   7 Fr_nu:  42583 TotEn:   -14.05
@<TRIPOS>ATOM
      1 C1        -66.2514   -6.7670  -48.4747 C.ar   1 LIG      -0.13100
      2 C2        -65.7817   -6.7177  -47.1780 C.ar   1 LIG       0.28900
      3 C3        -67.4836   -7.3652  -48.6411 C.ar   1 LIG       0.28900
      4 C4        -67.6447   -7.7695  -46.4100 C.ar   1 LIG       0.50700
      5 N1        -66.4547   -7.2110  -46.1179 N.ar   1 LIG      -0.71900
      6 N2        -68.2104   -7.8792  -47.6272 N.ar   1 LIG      -0.71900
      7 H1        -65.6900   -6.3632  -49.3066 H      1 LIG       0.11500
      8 H2        -64.8223   -6.2666  -46.9492 H      1 LIG       0.11400
      9 H3        -67.9339   -7.4510  -49.6240 H      1 LIG       0.11400
     10 H4        -68.2064   -8.1749  -45.5774 H      1 LIG       0.14100
@<TRIPOS>BOND
      1       1       2 ar
      2       1       3 ar
      3       2       5 ar
      4       3       6 ar
      5       4       5 ar
      6       4       6 ar
      7       1       7 1
      8       2       8 1
      9       3       9 1
     10       4      10 1
@<TRIPOS>ALT_TYPE
CGenFF_4.0_ALT_TYPE_SET
CGenFF_4.0 1 CG2R61 2 CG2R61 3 CG2R61 4 CG2R64 5 NG2R62 6 NG2R62 7 HGR61 8 HGR62 9 HGR62 10 HGR62
@<TRIPOS>MOLECULE
pyrimidine
 10 10 0 0 0
****
USER_CHARGES
INVALID_CHARGES
Pose:   8 Cluster:   8 Fr_nu:   2332 TotEn:   -13.39
@<TRIPOS>ATOM
      1 C1        -67.2188   -6.9876  -49.3150 C.ar   1 LIG      -0.13100
      2 C2        -66.9563   -7.6114  -48.1123 C.ar   1 LIG       0.28900
      3 C3        -68.5501   -6.7420  -49.5822 C.ar   1 LIG       0.28900
      4 C4        -69.1713   -7.6782  -47.6061 C.ar   1 LIG       0.50700
      5 N1        -67.9119   -7.9720  -47.2308 N.ar   1 LIG      -0.71900
      6 N2        -69.5562   -7.0753  -48.7472 N.ar   1 LIG      -0.71900
      7 H1        -66.4322   -6.7095  -50.0036 H      1 LIG       0.11500
      8 H2        -65.9396   -7.8455  -47.8158 H      1 LIG       0.11400
      9 H3        -68.8539   -6.2565  -50.5032 H      1 LIG       0.11400
     10 H4        -69.9592   -7.9576  -46.9173 H      1 LIG       0.14100
@<TRIPOS>BOND
      1       1       2 ar
      2       1       3 ar
      3       2       5 ar
      4       3       6 ar
      5       4       5 ar
      6       4       6 ar
      7       1       7 1
      8       2       8 1
      9       3       9 1
     10       4      10 1
@<TRIPOS>ALT_TYPE
CGenFF_4.0_ALT_TYPE_SET
CGenFF_4.0 1 CG2R61 2 CG2R61 3 CG2R61 4 CG2R64 5 NG2R62 6 NG2R62 7 HGR61 8 HGR62 9 HGR62 10 HGR62
@<TRIPOS>MOLECULE
pyrimidine
 10 10 0 0 0
****
USER_CHARGES
INVALID_CHARGES
Pose:   9 Cluster:   9 Fr_nu: 3808550 TotEn:   -13.17
@<TRIPOS>ATOM
      1 C1        -83.3908   -9.2574  -34.0988 C.ar   1 LIG      -0.13100
      2 C2        -84.4968   -9.8858  -33.5638 C.ar   1 LIG       0.28900
      3 C3        -82.3658   -8.9959  -33.2127 C.ar   1 LIG       0.28900
      4 C4        -83.5386   -9.9277  -31.5030 C.ar   1 LIG       0.50700
      5 N1        -84.6047  -10.2365  -32.2655 N.ar   1 LIG      -0.71900
      6 N2        -82.4063   -9.3183  -31.9033 N.ar   1 LIG      -0.71900
      7 H1        -83.3312   -8.9871  -35.1446 H      1 LIG       0.11500
      8 H2        -85.3525  -10.1317  -34.1832 H      1 LIG       0.11400
      9 H3        -81.4564   -8.5043  -33.5410 H      1 LIG       0.11400
     10 H4        -83.5984  -10.1972  -30.4556 H      1 LIG       0.14100
@<TRIPOS>BOND
      1       1       2 ar
      2       1       3 ar
      3       2       5 ar
      4       3       6 ar
      5       4       5 ar
      6       4       6 ar
      7       1       7 1
      8       2       8 1
      9       3       9 1
     10       4      10 1
@<TRIPOS>ALT_TYPE
CGenFF_4.0_ALT_TYPE_SET
CGenFF_4.0 1 CG2R61 2 CG2R61 3 CG2R61 4 CG2R64 5 NG2R62 6 NG2R62 7 HGR61 8 HGR62 9 HGR62 10 HGR62
@<TRIPOS>MOLECULE
pyrimidine
 10 10 0 0 0
****
USER_CHARGES
INVALID_CHARGES
Pose:  10 Cluster:  10 Fr_nu: 3802149 TotEn:   -13.15
@<TRIPOS>ATOM
      1 C1        -82.4439   -9.7424  -33.2580 C.ar   1 LIG      -0.13100
      2 C2        -83.7121   -9.8132  -33.7975 C.ar   1 LIG       0.28900
      3 C3        -82.3758   -9.3203  -31.9461 C.ar   1 LIG       0.28900
      4 C4        -84.6361   -9.1009  -31.8467 C.ar   1 LIG       0.50700
      5 N1        -84.8343   -9.4988  -33.1178 N.ar   1 LIG      -0.71900
      6 N2        -83.4558   -8.9901  -31.2078 N.ar   1 LIG      -0.71900
      7 H1        -81.5606  -10.0007  -33.8266 H      1 LIG       0.11500
      8 H2        -83.8651  -10.1343  -34.8221 H      1 LIG       0.11400
      9 H3        -81.4221   -9.2326  -31.4370 H      1 LIG       0.11400
     10 H4        -85.5203   -8.8412  -31.2775 H      1 LIG       0.14100
@<TRIPOS>BOND
      1       1       2 ar
      2       1       3 ar
      3       2       5 ar
      4       3       6 ar
      5       4       5 ar
      6       4       6 ar
      7       1       7 1
      8       2       8 1
      9       3       9 1
     10       4      10 1
@<TRIPOS>ALT_TYPE
CGenFF_4.0_ALT_TYPE_SET
CGenFF_4.0 1 CG2R61 2 CG2R61 3 CG2R61 4 CG2R64 5 NG2R62 6 NG2R62 7 HGR61 8 HGR62 9 HGR62 10 HGR62
@<TRIPOS>MOLECULE
pyrimidine
 10 10 0 0 0
****
USER_CHARGES
INVALID_CHARGES
Pose:  11 Cluster:  11 Fr_nu:   9894 TotEn:   -12.66
@<TRIPOS>ATOM
      1 C1        -69.4196   -6.7168  -49.2443 C.ar   1 LIG      -0.13100
      2 C2        -68.1969   -7.3395  -49.0966 C.ar   1 LIG       0.28900
      3 C3        -70.3780   -7.0541  -48.3107 C.ar   1 LIG       0.28900
      4 C4        -68.9370   -8.4700  -47.2687 C.ar   1 LIG       0.50700
      5 N1        -67.9201   -8.2245  -48.1166 N.ar   1 LIG      -0.71900
      6 N2        -70.1703   -7.9302  -47.3059 N.ar   1 LIG      -0.71900
      7 H1        -69.6141   -6.0106  -50.0403 H      1 LIG       0.11500
      8 H2        -67.3818   -7.1377  -49.7830 H      1 LIG       0.11400
      9 H3        -71.3698   -6.6163  -48.3461 H      1 LIG       0.11400
     10 H4        -68.7429   -9.1779  -46.4722 H      1 LIG       0.14100
@<TRIPOS>BOND
      1       1       2 ar
      2       1       3 ar
      3       2       5 ar
      4       3       6 ar
      5       4       5 ar
      6       4       6 ar
      7       1       7 1
      8       2       8 1
      9       3       9 1
     10       4      10 1
@<TRIPOS>ALT_TYPE
CGenFF_4.0_ALT_TYPE_SET
CGenFF_4.0 1 CG2R61 2 CG2R61 3 CG2R61 4 CG2R64 5 NG2R62 6 NG2R62 7 HGR61 8 HGR62 9 HGR62 10 HGR62
@<TRIPOS>MOLECULE
pyrimidine
 10 10 0 0 0
****
USER_CHARGES
INVALID_CHARGES
Pose:  12 Cluster:  12 Fr_nu: 3348031 TotEn:   -12.32
@<TRIPOS>ATOM
      1 C1        -81.2234   -9.2539  -32.9812 C.ar   1 LIG      -0.13100
      2 C2        -82.4850   -9.1247  -33.5255 C.ar   1 LIG       0.28900
      3 C3        -81.0710   -8.7573  -31.7028 C.ar   1 LIG       0.28900
      4 C4        -83.2494   -8.1109  -31.6400 C.ar   1 LIG       0.50700
      5 N1        -83.5249   -8.5564  -32.8806 N.ar   1 LIG      -0.71900
      6 N2        -82.0661   -8.1772  -31.0003 N.ar   1 LIG      -0.71900
      7 H1        -80.4072   -9.7143  -33.5215 H      1 LIG       0.11500
      8 H2        -82.7006   -9.4854  -34.5253 H      1 LIG       0.11400
      9 H3        -80.1154   -8.8132  -31.1929 H      1 LIG       0.11400
     10 H4        -84.0662   -7.6489  -31.0992 H      1 LIG       0.14100
@<TRIPOS>BOND
      1       1       2 ar
      2       1       3 ar
      3       2       5 ar
      4       3       6 ar
      5       4       5 ar
      6       4       6 ar
      7       1       7 1
      8       2       8 1
      9       3       9 1
     10       4      10 1
@<TRIPOS>ALT_TYPE
CGenFF_4.0_ALT_TYPE_SET
CGenFF_4.0 1 CG2R61 2 CG2R61 3 CG2R61 4 CG2R64 5 NG2R62 6 NG2R62 7 HGR61 8 HGR62 9 HGR62 10 HGR62
@<TRIPOS>MOLECULE
pyrimidine
 10 10 0 0 0
****
USER_CHARGES
INVALID_CHARGES
Pose:  13 Cluster:  13 Fr_nu:  24488 TotEn:   -11.60
@<TRIPOS>ATOM
      1 C1        -53.3487    4.5684  -33.3833 C.ar   1 LIG      -0.13100
      2 C2        -52.2714    4.0378  -34.0633 C.ar   1 LIG       0.28900
      3 C3        -53.0628    5.6249  -32.5431 C.ar   1 LIG       0.28900
      4 C4        -50.8587    5.5295  -33.0908 C.ar   1 LIG       0.50700
      5 N1        -51.0083    4.4956  -33.9404 N.ar   1 LIG      -0.71900
      6 N2        -51.8246    6.1328  -32.3719 N.ar   1 LIG      -0.71900
      7 H1        -54.3519    4.1811  -33.5011 H      1 LIG       0.11500
      8 H2        -52.3984    3.2048  -34.7462 H      1 LIG       0.11400
      9 H3        -53.8450    6.1065  -31.9663 H      1 LIG       0.11400
     10 H4        -49.8542    5.9168  -32.9719 H      1 LIG       0.14100
@<TRIPOS>BOND
      1       1       2 ar
      2       1       3 ar
      3       2       5 ar
      4       3       6 ar
      5       4       5 ar
      6       4       6 ar
      7       1       7 1
      8       2       8 1
      9       3       9 1
     10       4      10 1
@<TRIPOS>ALT_TYPE
CGenFF_4.0_ALT_TYPE_SET
CGenFF_4.0 1 CG2R61 2 CG2R61 3 CG2R61 4 CG2R64 5 NG2R62 6 NG2R62 7 HGR61 8 HGR62 9 HGR62 10 HGR62
@<TRIPOS>MOLECULE
pyrimidine
 10 10 0 0 0
****
USER_CHARGES
INVALID_CHARGES
Pose:  14 Cluster:  14 Fr_nu:   2833 TotEn:   -11.51
@<TRIPOS>ATOM
      1 C1        -65.3292   -6.6332  -45.9130 C.ar   1 LIG      -0.13100
      2 C2        -66.2624   -6.7841  -44.9076 C.ar   1 LIG       0.28900
      3 C3        -65.6964   -7.1281  -47.1476 C.ar   1 LIG       0.28900
      4 C4        -67.7047   -7.8126  -46.3320 C.ar   1 LIG       0.50700
      5 N1        -67.4645   -7.3710  -45.0827 N.ar   1 LIG      -0.71900
      6 N2        -66.8806   -7.7261  -47.3936 N.ar   1 LIG      -0.71900
      7 H1        -64.3721   -6.1582  -45.7442 H      1 LIG       0.11500
      8 H2        -66.0629   -6.4265  -43.9033 H      1 LIG       0.11400
      9 H3        -65.0281   -7.0559  -47.9988 H      1 LIG       0.11400
     10 H4        -68.6625   -8.2892  -46.5010 H      1 LIG       0.14100
@<TRIPOS>BOND
      1       1       2 ar
      2       1       3 ar
      3       2       5 ar
      4       3       6 ar
      5       4       5 ar
      6       4       6 ar
      7       1       7 1
      8       2       8 1
      9       3       9 1
     10       4      10 1
@<TRIPOS>ALT_TYPE
CGenFF_4.0_ALT_TYPE_SET
CGenFF_4.0 1 CG2R61 2 CG2R61 3 CG2R61 4 CG2R64 5 NG2R62 6 NG2R62 7 HGR61 8 HGR62 9 HGR62 10 HGR62
@<TRIPOS>MOLECULE
pyrimidine
 10 10 0 0 0
****
USER_CHARGES
INVALID_CHARGES
Pose:  15 Cluster:  15 Fr_nu: 230293 TotEn:   -11.49
@<TRIPOS>ATOM
      1 C1        -66.0877   -6.7770  -46.9675 C.ar   1 LIG      -0.13100
      2 C2        -66.4850   -7.3703  -48.1485 C.ar   1 LIG       0.28900
      3 C3        -67.0083   -6.8164  -45.9404 C.ar   1 LIG       0.28900
      4 C4        -68.4950   -7.9329  -47.2482 C.ar   1 LIG       0.50700
      5 N1        -67.6858   -7.9596  -48.3243 N.ar   1 LIG      -0.71900
      6 N2        -68.2258   -7.3881  -46.0463 N.ar   1 LIG      -0.71900
      7 H1        -65.1180   -6.3112  -46.8544 H      1 LIG       0.11500
      8 H2        -65.8287   -7.3884  -49.0118 H      1 LIG       0.11400
      9 H3        -66.7859   -6.3755  -44.9747 H      1 LIG       0.11400
     10 H4        -69.4665   -8.3982  -47.3615 H      1 LIG       0.14100
@<TRIPOS>BOND
      1       1       2 ar
      2       1       3 ar
      3       2       5 ar
      4       3       6 ar
      5       4       5 ar
      6       4       6 ar
      7       1       7 1
      8       2       8 1
      9       3       9 1
     10       4      10 1
@<TRIPOS>ALT_TYPE
CGenFF_4.0_ALT_TYPE_SET
CGenFF_4.0 1 CG2R61 2 CG2R61 3 CG2R61 4 CG2R64 5 NG2R62 6 NG2R62 7 HGR61 8 HGR62 9 HGR62 10 HGR62
@<TRIPOS>MOLECULE
pyrimidine
 10 10 0 0 0
****
USER_CHARGES
INVALID_CHARGES
Pose:  16 Cluster:  16 Fr_nu:   5244 TotEn:   -11.14
@<TRIPOS>ATOM
      1 C1        -69.1379   -7.6359  -48.0171 C.ar   1 LIG      -0.13100
      2 C2        -68.5858   -7.9716  -46.7977 C.ar   1 LIG       0.28900
      3 C3        -68.2397   -7.2721  -48.9994 C.ar   1 LIG       0.28900
      4 C4        -66.4885   -7.5846  -47.5842 C.ar   1 LIG       0.50700
      5 N1        -67.2604   -7.9568  -46.5455 N.ar   1 LIG      -0.71900
      6 N2        -66.9034   -7.2351  -48.8168 N.ar   1 LIG      -0.71900
      7 H1        -70.2053   -7.6565  -48.1915 H      1 LIG       0.11500
      8 H2        -69.2130   -8.2704  -45.9648 H      1 LIG       0.11400
      9 H3        -68.5800   -6.9912  -49.9902 H      1 LIG       0.11400
     10 H4        -65.4197   -7.5628  -47.4095 H      1 LIG       0.14100
@<TRIPOS>BOND
      1       1       2 ar
      2       1       3 ar
      3       2       5 ar
      4       3       6 ar
      5       4       5 ar
      6       4       6 ar
      7       1       7 1
      8       2       8 1
      9       3       9 1
     10       4      10 1
@<TRIPOS>ALT_TYPE
CGenFF_4.0_ALT_TYPE_SET
CGenFF_4.0 1 CG2R61 2 CG2R61 3 CG2R61 4 CG2R64 5 NG2R62 6 NG2R62 7 HGR61 8 HGR62 9 HGR62 10 HGR62
@<TRIPOS>MOLECULE
pyrimidine
 10 10 0 0 0
****
USER_CHARGES
INVALID_CHARGES
Pose:  17 Cluster:  17 Fr_nu: 3511422 TotEn:   -11.03
@<TRIPOS>ATOM
      1 C1        -82.1101   -9.8549  -33.0368 C.ar   1 LIG      -0.13100
      2 C2        -83.1373   -9.4336  -33.8565 C.ar   1 LIG       0.28900
      3 C3        -82.4738  -10.7052  -32.0128 C.ar   1 LIG       0.28900
      4 C4        -84.6508  -10.6389  -32.6634 C.ar   1 LIG       0.50700
      5 N1        -84.4239   -9.8074  -33.6980 N.ar   1 LIG      -0.71900
      6 N2        -83.7395  -11.1191  -31.7958 N.ar   1 LIG      -0.71900
      7 H1        -81.0864   -9.5390  -33.1872 H      1 LIG       0.11500
      8 H2        -82.9481   -8.7636  -34.6882 H      1 LIG       0.11400
      9 H3        -81.7353  -11.0883  -31.3168 H      1 LIG       0.11400
     10 H4        -85.6758  -10.9545  -32.5120 H      1 LIG       0.14100
@<TRIPOS>BOND
      1       1       2 ar
      2       1       3 ar
      3       2       5 ar
      4       3       6 ar
      5       4       5 ar
      6       4       6 ar
      7       1       7 1
      8       2       8 1
      9       3       9 1
     10       4      10 1
@<TRIPOS>ALT_TYPE
CGenFF_4.0_ALT_TYPE_SET
CGenFF_4.0 1 CG2R61 2 CG2R61 3 CG2R61 4 CG2R64 5 NG2R62 6 NG2R62 7 HGR61 8 HGR62 9 HGR62 10 HGR62
@<TRIPOS>MOLECULE
pyrimidine
 10 10 0 0 0
****
USER_CHARGES
INVALID_CHARGES
Pose:  18 Cluster:  18 Fr_nu:  78074 TotEn:    -9.90
@<TRIPOS>ATOM
      1 C1        -67.3858   -6.7779  -44.9764 C.ar   1 LIG      -0.13100
      2 C2        -68.1060   -7.5936  -45.8253 C.ar   1 LIG       0.28900
      3 C3        -66.1241   -6.4282  -45.4121 C.ar   1 LIG       0.28900
      4 C4        -66.3965   -7.6287  -47.3231 C.ar   1 LIG       0.50700
      5 N1        -67.6403   -8.0393  -47.0105 N.ar   1 LIG      -0.71900
      6 N2        -65.5957   -6.8371  -46.5842 N.ar   1 LIG      -0.71900
      7 H1        -67.7843   -6.4353  -44.0309 H      1 LIG       0.11500
      8 H2        -69.1074   -7.9211  -45.5677 H      1 LIG       0.11400
      9 H3        -65.4836   -5.7907  -44.8123 H      1 LIG       0.11400
     10 H4        -65.9968   -7.9725  -48.2692 H      1 LIG       0.14100
@<TRIPOS>BOND
      1       1       2 ar
      2       1       3 ar
      3       2       5 ar
      4       3       6 ar
      5       4       5 ar
      6       4       6 ar
      7       1       7 1
      8       2       8 1
      9       3       9 1
     10       4      10 1
@<TRIPOS>ALT_TYPE
CGenFF_4.0_ALT_TYPE_SET
CGenFF_4.0 1 CG2R61 2 CG2R61 3 CG2R61 4 CG2R64 5 NG2R62 6 NG2R62 7 HGR61 8 HGR62 9 HGR62 10 HGR62
@<TRIPOS>MOLECULE
pyrimidine
 10 10 0 0 0
****
USER_CHARGES
INVALID_CHARGES
Pose:  19 Cluster:  19 Fr_nu:  23614 TotEn:    -9.64
@<TRIPOS>ATOM
      1 C1        -51.3692    4.4530  -34.2128 C.ar   1 LIG      -0.13100
      2 C2        -51.1214    5.0372  -32.9872 C.ar   1 LIG       0.28900
      3 C3        -52.6915    4.1622  -34.4791 C.ar   1 LIG       0.28900
      4 C4        -53.3323    4.9891  -32.4610 C.ar   1 LIG       0.50700
      5 N1        -52.0827    5.3202  -32.0839 N.ar   1 LIG      -0.71900
      6 N2        -53.7024    4.4175  -33.6229 N.ar   1 LIG      -0.71900
      7 H1        -50.5783    4.2369  -34.9185 H      1 LIG       0.11500
      8 H2        -50.1126    5.3014  -32.6892 H      1 LIG       0.11400
      9 H3        -52.9834    3.7014  -35.4166 H      1 LIG       0.11400
     10 H4        -54.1242    5.2043  -31.7541 H      1 LIG       0.14100
@<TRIPOS>BOND
      1       1       2 ar
      2       1       3 ar
      3       2       5 ar
      4       3       6 ar
      5       4       5 ar
      6       4       6 ar
      7       1       7 1
      8       2       8 1
      9       3       9 1
     10       4      10 1
@<TRIPOS>ALT_TYPE
CGenFF_4.0_ALT_TYPE_SET
CGenFF_4.0 1 CG2R61 2 CG2R61 3 CG2R61 4 CG2R64 5 NG2R62 6 NG2R62 7 HGR61 8 HGR62 9 HGR62 10 HGR62
@<TRIPOS>MOLECULE
pyrimidine
 10 10 0 0 0
****
USER_CHARGES
INVALID_CHARGES
Pose:  20 Cluster:  20 Fr_nu: 506367 TotEn:    -9.59
@<TRIPOS>ATOM
      1 C1        -67.4444   -7.1532  -47.8049 C.ar   1 LIG      -0.13100
      2 C2        -68.6613   -7.0448  -48.4466 C.ar   1 LIG       0.28900
      3 C3        -67.4963   -7.5845  -46.4952 C.ar   1 LIG       0.28900
      4 C4        -69.7621   -7.7434  -46.5846 C.ar   1 LIG       0.50700
      5 N1        -69.8439   -7.3328  -47.8644 N.ar   1 LIG      -0.71900
      6 N2        -68.6420   -7.8894  -45.8512 N.ar   1 LIG      -0.71900
      7 H1        -66.5106   -6.9153  -48.2964 H      1 LIG       0.11500
      8 H2        -68.7205   -6.7133  -49.4776 H      1 LIG       0.11400
      9 H3        -66.5908   -7.6997  -45.9095 H      1 LIG       0.11400
     10 H4        -70.6971   -7.9806  -46.0918 H      1 LIG       0.14100
@<TRIPOS>BOND
      1       1       2 ar
      2       1       3 ar
      3       2       5 ar
      4       3       6 ar
      5       4       5 ar
      6       4       6 ar
      7       1       7 1
      8       2       8 1
      9       3       9 1
     10       4      10 1
@<TRIPOS>ALT_TYPE
CGenFF_4.0_ALT_TYPE_SET
CGenFF_4.0 1 CG2R61 2 CG2R61 3 CG2R61 4 CG2R64 5 NG2R62 6 NG2R62 7 HGR61 8 HGR62 9 HGR62 10 HGR62
@<TRIPOS>MOLECULE
pyrimidine
 10 10 0 0 0
****
USER_CHARGES
INVALID_CHARGES
Pose:  21 Cluster:  21 Fr_nu:  45176 TotEn:    -8.82
@<TRIPOS>ATOM
      1 C1        -50.4296    5.4826  -33.3344 C.ar   1 LIG      -0.13100
      2 C2        -51.1086    6.6074  -32.9119 C.ar   1 LIG       0.28900
      3 C3        -51.2123    4.3784  -33.6026 C.ar   1 LIG       0.28900
      4 C4        -53.0996    5.5199  -33.0530 C.ar   1 LIG       0.50700
      5 N1        -52.4480    6.6612  -32.7596 N.ar   1 LIG      -0.71900
      6 N2        -52.5551    4.3616  -33.4721 N.ar   1 LIG      -0.71900
      7 H1        -49.3539    5.4676  -33.4476 H      1 LIG       0.11500
      8 H2        -50.5779    7.5237  -32.6770 H      1 LIG       0.11400
      9 H3        -50.7679    3.4481  -33.9395 H      1 LIG       0.11400
     10 H4        -54.1766    5.5344  -32.9385 H      1 LIG       0.14100
@<TRIPOS>BOND
      1       1       2 ar
      2       1       3 ar
      3       2       5 ar
      4       3       6 ar
      5       4       5 ar
      6       4       6 ar
      7       1       7 1
      8       2       8 1
      9       3       9 1
     10       4      10 1
@<TRIPOS>ALT_TYPE
CGenFF_4.0_ALT_TYPE_SET
CGenFF_4.0 1 CG2R61 2 CG2R61 3 CG2R61 4 CG2R64 5 NG2R62 6 NG2R62 7 HGR61 8 HGR62 9 HGR62 10 HGR62
@<TRIPOS>MOLECULE
pyrimidine
 10 10 0 0 0
****
USER_CHARGES
INVALID_CHARGES
Pose:  22 Cluster:  22 Fr_nu: 109189 TotEn:    -8.57
@<TRIPOS>ATOM
      1 C1        -53.7849    4.4870  -33.9280 C.ar   1 LIG      -0.13100
      2 C2        -53.4555    4.3800  -32.5921 C.ar   1 LIG       0.28900
      3 C3        -52.9433    5.2718  -34.6895 C.ar   1 LIG       0.28900
      4 C4        -51.6455    5.7249  -32.8790 C.ar   1 LIG       0.50700
      5 N1        -52.3890    4.9877  -32.0322 N.ar   1 LIG      -0.71900
      6 N2        -51.8606    5.9078  -34.1959 N.ar   1 LIG      -0.71900
      7 H1        -54.6469    3.9885  -34.3506 H      1 LIG       0.11500
      8 H2        -54.0585    3.7848  -31.9150 H      1 LIG       0.11400
      9 H3        -53.1220    5.4157  -35.7495 H      1 LIG       0.11400
     10 H4        -50.7830    6.2251  -32.4559 H      1 LIG       0.14100
@<TRIPOS>BOND
      1       1       2 ar
      2       1       3 ar
      3       2       5 ar
      4       3       6 ar
      5       4       5 ar
      6       4       6 ar
      7       1       7 1
      8       2       8 1
      9       3       9 1
     10       4      10 1
@<TRIPOS>ALT_TYPE
CGenFF_4.0_ALT_TYPE_SET
CGenFF_4.0 1 CG2R61 2 CG2R61 3 CG2R61 4 CG2R64 5 NG2R62 6 NG2R62 7 HGR61 8 HGR62 9 HGR62 10 HGR62
@<TRIPOS>MOLECULE
pyrimidine
 10 10 0 0 0
****
USER_CHARGES
INVALID_CHARGES
Pose:  23 Cluster:  23 Fr_nu: 680815 TotEn:    -8.54
@<TRIPOS>ATOM
      1 C1        -49.8970    5.7276  -33.1261 C.ar   1 LIG      -0.13100
      2 C2        -50.7706    5.0228  -32.3233 C.ar   1 LIG       0.28900
      3 C3        -50.4291    6.8293  -33.7643 C.ar   1 LIG       0.28900
      4 C4        -52.4647    6.4529  -32.8254 C.ar   1 LIG       0.50700
      5 N1        -52.0658    5.3586  -32.1495 N.ar   1 LIG      -0.71900
      6 N2        -51.7134    7.2221  -33.6362 N.ar   1 LIG      -0.71900
      7 H1        -48.8625    5.4354  -33.2474 H      1 LIG       0.11500
      8 H2        -50.4432    4.1420  -31.7816 H      1 LIG       0.11400
      9 H3        -49.8191    7.4448  -34.4165 H      1 LIG       0.11400
     10 H4        -53.5007    6.7450  -32.7050 H      1 LIG       0.14100
@<TRIPOS>BOND
      1       1       2 ar
      2       1       3 ar
      3       2       5 ar
      4       3       6 ar
      5       4       5 ar
      6       4       6 ar
      7       1       7 1
      8       2       8 1
      9       3       9 1
     10       4      10 1
@<TRIPOS>ALT_TYPE
CGenFF_4.0_ALT_TYPE_SET
CGenFF_4.0 1 CG2R61 2 CG2R61 3 CG2R61 4 CG2R64 5 NG2R62 6 NG2R62 7 HGR61 8 HGR62 9 HGR62 10 HGR62
@<TRIPOS>MOLECULE
pyrimidine
 10 10 0 0 0
****
USER_CHARGES
INVALID_CHARGES
Pose:  24 Cluster:  24 Fr_nu: 230334 TotEn:    -8.12
@<TRIPOS>ATOM
      1 C1        -67.1096   -6.3959  -44.6301 C.ar   1 LIG      -0.13100
      2 C2        -68.2995   -6.6935  -43.9977 C.ar   1 LIG       0.28900
      3 C3        -67.0083   -6.8164  -45.9404 C.ar   1 LIG       0.28900
      4 C4        -69.0983   -7.7074  -45.8688 C.ar   1 LIG       0.50700
      5 N1        -69.3188   -7.3503  -44.5892 N.ar   1 LIG      -0.71900
      6 N2        -67.9867   -7.4773  -46.5934 N.ar   1 LIG      -0.71900
      7 H1        -66.3083   -5.8677  -44.1310 H      1 LIG       0.11500
      8 H2        -68.4710   -6.4033  -42.9668 H      1 LIG       0.11400
      9 H3        -66.1102   -6.6285  -46.5187 H      1 LIG       0.11400
     10 H4        -69.9000   -8.2374  -46.3683 H      1 LIG       0.14100
@<TRIPOS>BOND
      1       1       2 ar
      2       1       3 ar
      3       2       5 ar
      4       3       6 ar
      5       4       5 ar
      6       4       6 ar
      7       1       7 1
      8       2       8 1
      9       3       9 1
     10       4      10 1
@<TRIPOS>ALT_TYPE
CGenFF_4.0_ALT_TYPE_SET
CGenFF_4.0 1 CG2R61 2 CG2R61 3 CG2R61 4 CG2R64 5 NG2R62 6 NG2R62 7 HGR61 8 HGR62 9 HGR62 10 HGR62
@<TRIPOS>MOLECULE
naphtalene
 18 19 0 0 0
****
USER_CHARGES
INVALID_CHARGES
Pose:   1 Cluster:   1 Fr_nu:   9341 TotEn:   -21.74
@<TRIPOS>ATOM
      1 C1        -66.1983   -6.4637  -45.7786 C.ar   1 LIG      -0.11500
      2 C2        -66.4781   -6.7887  -47.1026 C.ar   1 LIG      -0.11500
      3 C3        -70.6373   -7.9673  -44.4720 C.ar   1 LIG      -0.11500
      4 C4        -70.9170   -8.2922  -45.7960 C.ar   1 LIG      -0.11500
      5 C5        -67.1598   -6.6739  -44.7897 C.ar   1 LIG      -0.11700
      6 C6        -67.7202   -7.3250  -47.4429 C.ar   1 LIG      -0.11700
      7 C7        -69.3951   -7.4311  -44.1317 C.ar   1 LIG      -0.11700
      8 C8        -69.9556   -8.0820  -46.7850 C.ar   1 LIG      -0.11700
      9 C9        -68.4155   -7.2128  -45.1141 C.ar   1 LIG       0.00400
     10 C10       -68.6999   -7.5431  -46.4606 C.ar   1 LIG       0.00400
     11 H1        -65.2314   -6.0458  -45.5144 H      1 LIG       0.11500
     12 H2        -65.7288   -6.6249  -47.8717 H      1 LIG       0.11500
     13 H3        -71.3863   -8.1310  -43.7022 H      1 LIG       0.11500
     14 H4        -71.8846   -8.7088  -46.0599 H      1 LIG       0.11500
     15 H5        -66.9195   -6.4121  -43.7613 H      1 LIG       0.11500
     16 H6        -67.9170   -7.5721  -48.4841 H      1 LIG       0.11500
     17 H7        -69.1983   -7.1848  -43.0904 H      1 LIG       0.11500
     18 H8        -70.1961   -8.3430  -47.8136 H      1 LIG       0.11500
@<TRIPOS>BOND
      1       1       2 ar
      2       1       5 ar
      3       2       6 ar
      4       3       4 ar
      5       3       7 ar
      6       4       8 ar
      7       5       9 ar
      8       6      10 ar
      9       7       9 ar
     10       8      10 ar
     11       9      10 ar
     12       1      11 1
     13       2      12 1
     14       3      13 1
     15       4      14 1
     16       5      15 1
     17       6      16 1
     18       7      17 1
     19       8      18 1
@<TRIPOS>ALT_TYPE
CGenFF_4.0_ALT_TYPE_SET
CGenFF_4.0 1 CG2R61 2 CG2R61 3 CG2R61 4 CG2R61 5 CG2R61 6 CG2R61 7 CG2R61 8 CG2R61 9 CG2R61 10 CG2R61 11 HGR61 12 HGR61 13 HGR61 14 HGR61 15 HGR61 16 HGR61 17 HGR61 18 HGR61
@<TRIPOS>MOLECULE
naphtalene
 18 19 0 0 0
****
USER_CHARGES
INVALID_CHARGES
Pose:   2 Cluster:   2 Fr_nu:  30024 TotEn:   -20.83
@<TRIPOS>ATOM
      1 C1        -67.3204   -6.9966  -50.0439 C.ar   1 LIG      -0.11500
      2 C2        -66.2233   -7.0923  -49.1931 C.ar   1 LIG      -0.11500
      3 C3        -70.2946   -7.9631  -46.3166 C.ar   1 LIG      -0.11500
      4 C4        -69.1973   -8.0588  -45.4659 C.ar   1 LIG      -0.11500
      5 C5        -68.6095   -7.1885  -49.5457 C.ar   1 LIG      -0.11700
      6 C6        -66.4106   -7.3802  -47.8410 C.ar   1 LIG      -0.11700
      7 C7        -70.1071   -7.6751  -47.6688 C.ar   1 LIG      -0.11700
      8 C8        -67.9083   -7.8670  -45.9640 C.ar   1 LIG      -0.11700
      9 C9        -68.8168   -7.4791  -48.1874 C.ar   1 LIG       0.00400
     10 C10       -67.7010   -7.5764  -47.3223 C.ar   1 LIG       0.00400
     11 H1        -67.1739   -6.7731  -51.0966 H      1 LIG       0.11500
     12 H2        -65.2202   -6.9425  -49.5820 H      1 LIG       0.11500
     13 H3        -71.2981   -8.1127  -45.9283 H      1 LIG       0.11500
     14 H4        -69.3444   -8.2838  -44.4136 H      1 LIG       0.11500
     15 H5        -69.4524   -7.1094  -50.2291 H      1 LIG       0.11500
     16 H6        -65.5386   -7.4497  -47.1942 H      1 LIG       0.11500
     17 H7        -70.9794   -7.6048  -48.3153 H      1 LIG       0.11500
     18 H8        -67.0651   -7.9468  -45.2809 H      1 LIG       0.11500
@<TRIPOS>BOND
      1       1       2 ar
      2       1       5 ar
      3       2       6 ar
      4       3       4 ar
      5       3       7 ar
      6       4       8 ar
      7       5       9 ar
      8       6      10 ar
      9       7       9 ar
     10       8      10 ar
     11       9      10 ar
     12       1      11 1
     13       2      12 1
     14       3      13 1
     15       4      14 1
     16       5      15 1
     17       6      16 1
     18       7      17 1
     19       8      18 1
@<TRIPOS>ALT_TYPE
CGenFF_4.0_ALT_TYPE_SET
CGenFF_4.0 1 CG2R61 2 CG2R61 3 CG2R61 4 CG2R61 5 CG2R61 6 CG2R61 7 CG2R61 8 CG2R61 9 CG2R61 10 CG2R61 11 HGR61 12 HGR61 13 HGR61 14 HGR61 15 HGR61 16 HGR61 17 HGR61 18 HGR61
@<TRIPOS>MOLECULE
naphtalene
 18 19 0 0 0
****
USER_CHARGES
INVALID_CHARGES
Pose:   3 Cluster:   3 Fr_nu:  15946 TotEn:   -14.46
@<TRIPOS>ATOM
      1 C1        -70.4197  -24.7823  -44.2749 C.ar   1 LIG      -0.11500
      2 C2        -70.7177  -24.1188  -45.4615 C.ar   1 LIG      -0.11500
      3 C3        -75.1708  -25.4034  -43.4296 C.ar   1 LIG      -0.11500
      4 C4        -75.4686  -24.7400  -44.6162 C.ar   1 LIG      -0.11500
      5 C5        -71.4495  -25.2695  -43.4695 C.ar   1 LIG      -0.11700
      6 C6        -72.0463  -23.9400  -45.8473 C.ar   1 LIG      -0.11700
      7 C7        -73.8420  -25.5823  -43.0438 C.ar   1 LIG      -0.11700
      8 C8        -74.4389  -24.2527  -45.4216 C.ar   1 LIG      -0.11700
      9 C9        -72.7928  -25.0984  -43.8423 C.ar   1 LIG       0.00400
     10 C10       -73.0956  -24.4237  -45.0489 C.ar   1 LIG       0.00400
     11 H1        -69.3852  -24.9207  -43.9748 H      1 LIG       0.11500
     12 H2        -69.9152  -23.7402  -46.0879 H      1 LIG       0.11500
     13 H3        -75.9729  -25.7826  -42.8027 H      1 LIG       0.11500
     14 H4        -76.5033  -24.6006  -44.9151 H      1 LIG       0.11500
     15 H5        -71.1933  -25.7846  -42.5460 H      1 LIG       0.11500
     16 H6        -72.2560  -23.4189  -46.7791 H      1 LIG       0.11500
     17 H7        -73.6326  -26.1042  -42.1124 H      1 LIG       0.11500
     18 H8        -74.6949  -23.7368  -46.3448 H      1 LIG       0.11500
@<TRIPOS>BOND
      1       1       2 ar
      2       1       5 ar
      3       2       6 ar
      4       3       4 ar
      5       3       7 ar
      6       4       8 ar
      7       5       9 ar
      8       6      10 ar
      9       7       9 ar
     10       8      10 ar
     11       9      10 ar
     12       1      11 1
     13       2      12 1
     14       3      13 1
     15       4      14 1
     16       5      15 1
     17       6      16 1
     18       7      17 1
     19       8      18 1
@<TRIPOS>ALT_TYPE
CGenFF_4.0_ALT_TYPE_SET
CGenFF_4.0 1 CG2R61 2 CG2R61 3 CG2R61 4 CG2R61 5 CG2R61 6 CG2R61 7 CG2R61 8 CG2R61 9 CG2R61 10 CG2R61 11 HGR61 12 HGR61 13 HGR61 14 HGR61 15 HGR61 16 HGR61 17 HGR61 18 HGR61
@<TRIPOS>MOLECULE
naphtalene
 18 19 0 0 0
****
USER_CHARGES
INVALID_CHARGES
Pose:   4 Cluster:   4 Fr_nu:  13105 TotEn:   -12.99
@<TRIPOS>ATOM
      1 C1        -50.1660    5.5753  -33.3764 C.ar   1 LIG      -0.11500
      2 C2        -50.9585    5.1300  -32.3226 C.ar   1 LIG      -0.11500
      3 C3        -53.9024    4.9830  -36.4360 C.ar   1 LIG      -0.11500
      4 C4        -54.6947    4.5377  -35.3821 C.ar   1 LIG      -0.11500
      5 C5        -50.6957    5.6518  -34.6648 C.ar   1 LIG      -0.11700
      6 C6        -52.2835    4.7595  -32.5529 C.ar   1 LIG      -0.11700
      7 C7        -52.5772    5.3536  -36.2056 C.ar   1 LIG      -0.11700
      8 C8        -54.1651    4.4611  -34.0937 C.ar   1 LIG      -0.11700
      9 C9        -52.0275    5.2829  -34.9151 C.ar   1 LIG       0.00400
     10 C10       -52.8333    4.8300  -33.8434 C.ar   1 LIG       0.00400
     11 H1        -49.1343    5.8631  -33.1965 H      1 LIG       0.11500
     12 H2        -50.5452    5.0711  -31.3199 H      1 LIG       0.11500
     13 H3        -54.3152    5.0423  -37.4392 H      1 LIG       0.11500
     14 H4        -55.7259    4.2487  -35.5628 H      1 LIG       0.11500
     15 H5        -50.0578    6.0024  -35.4736 H      1 LIG       0.11500
     16 H6        -52.8848    4.4149  -31.7142 H      1 LIG       0.11500
     17 H7        -51.9764    5.6989  -37.0443 H      1 LIG       0.11500
     18 H8        -54.8027    4.1098  -33.2849 H      1 LIG       0.11500
@<TRIPOS>BOND
      1       1       2 ar
      2       1       5 ar
      3       2       6 ar
      4       3       4 ar
      5       3       7 ar
      6       4       8 ar
      7       5       9 ar
      8       6      10 ar
      9       7       9 ar
     10       8      10 ar
     11       9      10 ar
     12       1      11 1
     13       2      12 1
     14       3      13 1
     15       4      14 1
     16       5      15 1
     17       6      16 1
     18       7      17 1
     19       8      18 1
@<TRIPOS>ALT_TYPE
CGenFF_4.0_ALT_TYPE_SET
CGenFF_4.0 1 CG2R61 2 CG2R61 3 CG2R61 4 CG2R61 5 CG2R61 6 CG2R61 7 CG2R61 8 CG2R61 9 CG2R61 10 CG2R61 11 HGR61 12 HGR61 13 HGR61 14 HGR61 15 HGR61 16 HGR61 17 HGR61 18 HGR61
@<TRIPOS>MOLECULE
naphtalene
 18 19 0 0 0
****
USER_CHARGES
INVALID_CHARGES
Pose:   5 Cluster:   5 Fr_nu:    727 TotEn:   -12.77
@<TRIPOS>ATOM
      1 C1        -75.7490   -5.0362  -62.7162 C.ar   1 LIG      -0.11500
      2 C2        -75.7645   -3.7608  -62.1594 C.ar   1 LIG      -0.11500
      3 C3        -74.4004   -6.8928  -58.4259 C.ar   1 LIG      -0.11500
      4 C4        -74.4159   -5.6174  -57.8691 C.ar   1 LIG      -0.11500
      5 C5        -75.4065   -6.1372  -61.9307 C.ar   1 LIG      -0.11700
      6 C6        -75.4376   -3.5815  -60.8151 C.ar   1 LIG      -0.11700
      7 C7        -74.7274   -7.0721  -59.7703 C.ar   1 LIG      -0.11700
      8 C8        -74.7584   -4.5163  -58.6545 C.ar   1 LIG      -0.11700
      9 C9        -75.0746   -5.9752  -60.5757 C.ar   1 LIG       0.00400
     10 C10       -75.0903   -4.6783  -60.0096 C.ar   1 LIG       0.00400
     11 H1        -76.0031   -5.1751  -63.7630 H      1 LIG       0.11500
     12 H2        -76.0315   -2.9044  -62.7717 H      1 LIG       0.11500
     13 H3        -74.1336   -7.7499  -57.8140 H      1 LIG       0.11500
     14 H4        -74.1604   -5.4789  -56.8227 H      1 LIG       0.11500
     15 H5        -75.4006   -7.1248  -62.3872 H      1 LIG       0.11500
     16 H6        -75.4568   -2.5756  -60.4006 H      1 LIG       0.11500
     17 H7        -74.7090   -8.0781  -60.1843 H      1 LIG       0.11500
     18 H8        -74.7636   -3.5284  -58.1984 H      1 LIG       0.11500
@<TRIPOS>BOND
      1       1       2 ar
      2       1       5 ar
      3       2       6 ar
      4       3       4 ar
      5       3       7 ar
      6       4       8 ar
      7       5       9 ar
      8       6      10 ar
      9       7       9 ar
     10       8      10 ar
     11       9      10 ar
     12       1      11 1
     13       2      12 1
     14       3      13 1
     15       4      14 1
     16       5      15 1
     17       6      16 1
     18       7      17 1
     19       8      18 1
@<TRIPOS>ALT_TYPE
CGenFF_4.0_ALT_TYPE_SET
CGenFF_4.0 1 CG2R61 2 CG2R61 3 CG2R61 4 CG2R61 5 CG2R61 6 CG2R61 7 CG2R61 8 CG2R61 9 CG2R61 10 CG2R61 11 HGR61 12 HGR61 13 HGR61 14 HGR61 15 HGR61 16 HGR61 17 HGR61 18 HGR61
@<TRIPOS>MOLECULE
naphtalene
 18 19 0 0 0
****
USER_CHARGES
INVALID_CHARGES
Pose:   6 Cluster:   6 Fr_nu:  31039 TotEn:   -12.72
@<TRIPOS>ATOM
      1 C1        -74.6560  -28.5802  -45.2998 C.ar   1 LIG      -0.11500
      2 C2        -75.7489  -27.7257  -45.1897 C.ar   1 LIG      -0.11500
      3 C3        -71.8489  -25.2738  -43.0950 C.ar   1 LIG      -0.11500
      4 C4        -72.9419  -24.4193  -42.9850 C.ar   1 LIG      -0.11500
      5 C5        -73.4106  -28.1884  -44.8077 C.ar   1 LIG      -0.11700
      6 C6        -75.6008  -26.4762  -44.5872 C.ar   1 LIG      -0.11700
      7 C7        -71.9971  -26.5235  -43.6975 C.ar   1 LIG      -0.11700
      8 C8        -74.1873  -24.8110  -43.4771 C.ar   1 LIG      -0.11700
      9 C9        -73.2432  -26.9342  -44.1983 C.ar   1 LIG       0.00400
     10 C10       -74.3547  -26.0652  -44.0865 C.ar   1 LIG       0.00400
     11 H1        -74.7717  -29.5527  -45.7694 H      1 LIG       0.11500
     12 H2        -76.7180  -28.0318  -45.5728 H      1 LIG       0.11500
     13 H3        -70.8793  -24.9683  -42.7119 H      1 LIG       0.11500
     14 H4        -72.8252  -23.4465  -42.5166 H      1 LIG       0.11500
     15 H5        -72.5701  -28.8724  -44.9050 H      1 LIG       0.11500
     16 H6        -76.4689  -25.8246  -44.5115 H      1 LIG       0.11500
     17 H7        -71.1291  -27.1751  -43.7724 H      1 LIG       0.11500
     18 H8        -75.0278  -24.1268  -43.3806 H      1 LIG       0.11500
@<TRIPOS>BOND
      1       1       2 ar
      2       1       5 ar
      3       2       6 ar
      4       3       4 ar
      5       3       7 ar
      6       4       8 ar
      7       5       9 ar
      8       6      10 ar
      9       7       9 ar
     10       8      10 ar
     11       9      10 ar
     12       1      11 1
     13       2      12 1
     14       3      13 1
     15       4      14 1
     16       5      15 1
     17       6      16 1
     18       7      17 1
     19       8      18 1
@<TRIPOS>ALT_TYPE
CGenFF_4.0_ALT_TYPE_SET
CGenFF_4.0 1 CG2R61 2 CG2R61 3 CG2R61 4 CG2R61 5 CG2R61 6 CG2R61 7 CG2R61 8 CG2R61 9 CG2R61 10 CG2R61 11 HGR61 12 HGR61 13 HGR61 14 HGR61 15 HGR61 16 HGR61 17 HGR61 18 HGR61
@<TRIPOS>MOLECULE
naphtalene
 18 19 0 0 0
****
USER_CHARGES
INVALID_CHARGES
Pose:   7 Cluster:   7 Fr_nu:  17898 TotEn:   -12.18
@<TRIPOS>ATOM
      1 C1        -73.2437  -29.0880  -46.1254 C.ar   1 LIG      -0.11500
      2 C2        -74.5930  -29.3626  -45.9233 C.ar   1 LIG      -0.11500
      3 C3        -73.9562  -24.5053  -44.6542 C.ar   1 LIG      -0.11500
      4 C4        -75.3055  -24.7800  -44.4522 C.ar   1 LIG      -0.11500
      5 C5        -72.7433  -27.8126  -45.8617 C.ar   1 LIG      -0.11700
      6 C6        -75.4471  -28.3631  -45.4567 C.ar   1 LIG      -0.11700
      7 C7        -73.1021  -25.5050  -45.1208 C.ar   1 LIG      -0.11700
      8 C8        -75.8060  -26.0553  -44.7159 C.ar   1 LIG      -0.11700
      9 C9        -73.5886  -26.7943  -45.3915 C.ar   1 LIG       0.00400
     10 C10       -74.9607  -27.0736  -45.1861 C.ar   1 LIG       0.00400
     11 H1        -72.5794  -29.8664  -46.4892 H      1 LIG       0.11500
     12 H2        -74.9815  -30.3558  -46.1286 H      1 LIG       0.11500
     13 H3        -73.5670  -23.5121  -44.4489 H      1 LIG       0.11500
     14 H4        -75.9696  -24.0009  -44.0897 H      1 LIG       0.11500
     15 H5        -71.6853  -27.6204  -46.0273 H      1 LIG       0.11500
     16 H6        -76.4982  -28.6002  -45.3054 H      1 LIG       0.11500
     17 H7        -72.0510  -25.2678  -45.2713 H      1 LIG       0.11500
     18 H8        -76.8642  -26.2475  -44.5511 H      1 LIG       0.11500
@<TRIPOS>BOND
      1       1       2 ar
      2       1       5 ar
      3       2       6 ar
      4       3       4 ar
      5       3       7 ar
      6       4       8 ar
      7       5       9 ar
      8       6      10 ar
      9       7       9 ar
     10       8      10 ar
     11       9      10 ar
     12       1      11 1
     13       2      12 1
     14       3      13 1
     15       4      14 1
     16       5      15 1
     17       6      16 1
     18       7      17 1
     19       8      18 1
@<TRIPOS>ALT_TYPE
CGenFF_4.0_ALT_TYPE_SET
CGenFF_4.0 1 CG2R61 2 CG2R61 3 CG2R61 4 CG2R61 5 CG2R61 6 CG2R61 7 CG2R61 8 CG2R61 9 CG2R61 10 CG2R61 11 HGR61 12 HGR61 13 HGR61 14 HGR61 15 HGR61 16 HGR61 17 HGR61 18 HGR61
@<TRIPOS>MOLECULE
naphtalene
 18 19 0 0 0
****
USER_CHARGES
INVALID_CHARGES
Pose:   8 Cluster:   8 Fr_nu: 200273 TotEn:   -11.95
@<TRIPOS>ATOM
      1 C1        -45.0318  -11.6980  -43.9269 C.ar   1 LIG      -0.11500
      2 C2        -43.8818  -12.4300  -44.2069 C.ar   1 LIG      -0.11500
      3 C3        -47.6548  -14.7910  -46.6149 C.ar   1 LIG      -0.11500
      4 C4        -46.5048  -15.5229  -46.8949 C.ar   1 LIG      -0.11500
      5 C5        -46.2601  -12.0983  -44.4536 C.ar   1 LIG      -0.11700
      6 C6        -43.9555  -13.5651  -45.0146 C.ar   1 LIG      -0.11700
      7 C7        -47.5810  -13.6558  -45.8071 C.ar   1 LIG      -0.11700
      8 C8        -45.2763  -15.1226  -46.3684 C.ar   1 LIG      -0.11700
      9 C9        -46.3530  -13.2383  -45.2686 C.ar   1 LIG       0.00400
     10 C10       -45.1835  -13.9826  -45.5533 C.ar   1 LIG       0.00400
     11 H1        -44.9736  -10.8141  -43.2985 H      1 LIG       0.11500
     12 H2        -42.9260  -12.1176  -43.7962 H      1 LIG       0.11500
     13 H3        -48.6111  -15.1030  -47.0253 H      1 LIG       0.11500
     14 H4        -46.5633  -16.4059  -47.5245 H      1 LIG       0.11500
     15 H5        -47.1460  -11.5107  -44.2218 H      1 LIG       0.11500
     16 H6        -43.0439  -14.1224  -45.2199 H      1 LIG       0.11500
     17 H7        -48.4929  -13.0991  -45.6013 H      1 LIG       0.11500
     18 H8        -44.3901  -15.7097  -46.6006 H      1 LIG       0.11500
@<TRIPOS>BOND
      1       1       2 ar
      2       1       5 ar
      3       2       6 ar
      4       3       4 ar
      5       3       7 ar
      6       4       8 ar
      7       5       9 ar
      8       6      10 ar
      9       7       9 ar
     10       8      10 ar
     11       9      10 ar
     12       1      11 1
     13       2      12 1
     14       3      13 1
     15       4      14 1
     16       5      15 1
     17       6      16 1
     18       7      17 1
     19       8      18 1
@<TRIPOS>ALT_TYPE
CGenFF_4.0_ALT_TYPE_SET
CGenFF_4.0 1 CG2R61 2 CG2R61 3 CG2R61 4 CG2R61 5 CG2R61 6 CG2R61 7 CG2R61 8 CG2R61 9 CG2R61 10 CG2R61 11 HGR61 12 HGR61 13 HGR61 14 HGR61 15 HGR61 16 HGR61 17 HGR61 18 HGR61
@<TRIPOS>MOLECULE
naphtalene
 18 19 0 0 0
****
USER_CHARGES
INVALID_CHARGES
Pose:   9 Cluster:   9 Fr_nu:  30437 TotEn:   -11.94
@<TRIPOS>ATOM
      1 C1        -64.3203   -4.0793  -22.3103 C.ar   1 LIG      -0.11500
      2 C2        -64.0903   -3.9256  -20.9464 C.ar   1 LIG      -0.11500
      3 C3        -60.5371   -1.1760  -23.2753 C.ar   1 LIG      -0.11500
      4 C4        -60.3072   -1.0223  -21.9114 C.ar   1 LIG      -0.11500
      5 C5        -63.4966   -3.4358  -23.2344 C.ar   1 LIG      -0.11700
      6 C6        -63.0359   -3.1279  -20.5012 C.ar   1 LIG      -0.11700
      7 C7        -61.5916   -1.9739  -23.7204 C.ar   1 LIG      -0.11700
      8 C8        -61.1308   -1.6658  -20.9871 C.ar   1 LIG      -0.11700
      9 C9        -62.4306   -2.6289  -22.8043 C.ar   1 LIG       0.00400
     10 C10       -62.1968   -2.4726  -21.4173 C.ar   1 LIG       0.00400
     11 H1        -65.1416   -4.7001  -22.6562 H      1 LIG       0.11500
     12 H2        -64.7319   -4.4272  -20.2278 H      1 LIG       0.11500
     13 H3        -59.8957   -0.6747  -23.9946 H      1 LIG       0.11500
     14 H4        -59.4866   -0.4004  -21.5660 H      1 LIG       0.11500
     15 H5        -63.6953   -3.5699  -24.2958 H      1 LIG       0.11500
     16 H6        -62.8742   -3.0223  -19.4305 H      1 LIG       0.11500
     17 H7        -61.7525   -2.0799  -24.7912 H      1 LIG       0.11500
     18 H8        -60.9328   -1.5312  -19.9257 H      1 LIG       0.11500
@<TRIPOS>BOND
      1       1       2 ar
      2       1       5 ar
      3       2       6 ar
      4       3       4 ar
      5       3       7 ar
      6       4       8 ar
      7       5       9 ar
      8       6      10 ar
      9       7       9 ar
     10       8      10 ar
     11       9      10 ar
     12       1      11 1
     13       2      12 1
     14       3      13 1
     15       4      14 1
     16       5      15 1
     17       6      16 1
     18       7      17 1
     19       8      18 1
@<TRIPOS>ALT_TYPE
CGenFF_4.0_ALT_TYPE_SET
CGenFF_4.0 1 CG2R61 2 CG2R61 3 CG2R61 4 CG2R61 5 CG2R61 6 CG2R61 7 CG2R61 8 CG2R61 9 CG2R61 10 CG2R61 11 HGR61 12 HGR61 13 HGR61 14 HGR61 15 HGR61 16 HGR61 17 HGR61 18 HGR61
@<TRIPOS>MOLECULE
naphtalene
 18 19 0 0 0
****
USER_CHARGES
INVALID_CHARGES
Pose:  10 Cluster:  10 Fr_nu: 137597 TotEn:   -11.93
@<TRIPOS>ATOM
      1 C1        -64.3982   -0.0122  -25.5526 C.ar   1 LIG      -0.11500
      2 C2        -64.0575   -1.3269  -25.8565 C.ar   1 LIG      -0.11500
      3 C3        -60.5357    0.3085  -22.6112 C.ar   1 LIG      -0.11500
      4 C4        -60.1951   -1.0062  -22.9153 C.ar   1 LIG      -0.11500
      5 C5        -63.6104    0.7273  -24.6699 C.ar   1 LIG      -0.11700
      6 C6        -62.9278   -1.9072  -25.2792 C.ar   1 LIG      -0.11700
      7 C7        -61.6654    0.8888  -23.1888 C.ar   1 LIG      -0.11700
      8 C8        -60.9828   -1.7458  -23.7979 C.ar   1 LIG      -0.11700
      9 C9        -62.4698    0.1592  -24.0793 C.ar   1 LIG       0.00400
     10 C10       -62.1234   -1.1777  -24.3885 C.ar   1 LIG       0.00400
     11 H1        -65.2781    0.4388  -26.0019 H      1 LIG       0.11500
     12 H2        -64.6713   -1.9016  -26.5440 H      1 LIG       0.11500
     13 H3        -59.9222    0.8839  -21.9238 H      1 LIG       0.11500
     14 H4        -59.3160   -1.4572  -22.4645 H      1 LIG       0.11500
     15 H5        -63.8960    1.7531  -24.4464 H      1 LIG       0.11500
     16 H6        -62.6801   -2.9361  -25.5315 H      1 LIG       0.11500
     17 H7        -61.9125    1.9180  -22.9369 H      1 LIG       0.11500
     18 H8        -60.6979   -2.7720  -24.0209 H      1 LIG       0.11500
@<TRIPOS>BOND
      1       1       2 ar
      2       1       5 ar
      3       2       6 ar
      4       3       4 ar
      5       3       7 ar
      6       4       8 ar
      7       5       9 ar
      8       6      10 ar
      9       7       9 ar
     10       8      10 ar
     11       9      10 ar
     12       1      11 1
     13       2      12 1
     14       3      13 1
     15       4      14 1
     16       5      15 1
     17       6      16 1
     18       7      17 1
     19       8      18 1
@<TRIPOS>ALT_TYPE
CGenFF_4.0_ALT_TYPE_SET
CGenFF_4.0 1 CG2R61 2 CG2R61 3 CG2R61 4 CG2R61 5 CG2R61 6 CG2R61 7 CG2R61 8 CG2R61 9 CG2R61 10 CG2R61 11 HGR61 12 HGR61 13 HGR61 14 HGR61 15 HGR61 16 HGR61 17 HGR61 18 HGR61
@<TRIPOS>MOLECULE
naphtalene
 18 19 0 0 0
****
USER_CHARGES
INVALID_CHARGES
Pose:  11 Cluster:  11 Fr_nu: 135485 TotEn:   -11.76
@<TRIPOS>ATOM
      1 C1        -85.2191   -9.4781  -33.4417 C.ar   1 LIG      -0.11500
      2 C2        -83.8968   -9.7784  -33.7551 C.ar   1 LIG      -0.11500
      3 C3        -84.9695  -12.4176  -29.5727 C.ar   1 LIG      -0.11500
      4 C4        -83.6473  -12.7179  -29.8861 C.ar   1 LIG      -0.11500
      5 C5        -85.8208  -10.0570  -32.3240 C.ar   1 LIG      -0.11700
      6 C6        -83.1711  -10.6586  -32.9521 C.ar   1 LIG      -0.11700
      7 C7        -85.6952  -11.5372  -30.3757 C.ar   1 LIG      -0.11700
      8 C8        -83.0454  -12.1390  -31.0038 C.ar   1 LIG      -0.11700
      9 C9        -85.1054  -10.9454  -31.5045 C.ar   1 LIG       0.00400
     10 C10       -83.7608  -11.2507  -31.8233 C.ar   1 LIG       0.00400
     11 H1        -85.7837   -8.7931  -34.0675 H      1 LIG       0.11500
     12 H2        -83.4292   -9.3270  -34.6253 H      1 LIG       0.11500
     13 H3        -85.4378  -12.8687  -28.7023 H      1 LIG       0.11500
     14 H4        -83.0836  -13.4040  -29.2608 H      1 LIG       0.11500
     15 H5        -86.8557   -9.8082  -32.0984 H      1 LIG       0.11500
     16 H6        -82.1386  -10.8786  -33.2156 H      1 LIG       0.11500
     17 H7        -86.7273  -11.3168  -30.1115 H      1 LIG       0.11500
     18 H8        -82.0107  -12.3884  -31.2301 H      1 LIG       0.11500
@<TRIPOS>BOND
      1       1       2 ar
      2       1       5 ar
      3       2       6 ar
      4       3       4 ar
      5       3       7 ar
      6       4       8 ar
      7       5       9 ar
      8       6      10 ar
      9       7       9 ar
     10       8      10 ar
     11       9      10 ar
     12       1      11 1
     13       2      12 1
     14       3      13 1
     15       4      14 1
     16       5      15 1
     17       6      16 1
     18       7      17 1
     19       8      18 1
@<TRIPOS>ALT_TYPE
CGenFF_4.0_ALT_TYPE_SET
CGenFF_4.0 1 CG2R61 2 CG2R61 3 CG2R61 4 CG2R61 5 CG2R61 6 CG2R61 7 CG2R61 8 CG2R61 9 CG2R61 10 CG2R61 11 HGR61 12 HGR61 13 HGR61 14 HGR61 15 HGR61 16 HGR61 17 HGR61 18 HGR61
@<TRIPOS>MOLECULE
naphtalene
 18 19 0 0 0
****
USER_CHARGES
INVALID_CHARGES
Pose:  12 Cluster:  12 Fr_nu:  20649 TotEn:   -11.65
@<TRIPOS>ATOM
      1 C1        -51.5104    4.9788  -35.1955 C.ar   1 LIG      -0.11500
      2 C2        -52.3068    4.0628  -34.5146 C.ar   1 LIG      -0.11500
      3 C3        -55.3350    6.2920  -37.9012 C.ar   1 LIG      -0.11500
      4 C4        -56.1312    5.3760  -37.2202 C.ar   1 LIG      -0.11500
      5 C5        -52.0601    5.7645  -36.2089 C.ar   1 LIG      -0.11700
      6 C6        -53.6557    3.9290  -34.8442 C.ar   1 LIG      -0.11700
      7 C7        -53.9860    6.4259  -37.5714 C.ar   1 LIG      -0.11700
      8 C8        -55.5817    4.5902  -36.2068 C.ar   1 LIG      -0.11700
      9 C9        -53.4160    5.6431  -36.5541 C.ar   1 LIG       0.00400
     10 C10       -54.2257    4.7116  -35.8616 C.ar   1 LIG       0.00400
     11 H1        -50.4602    5.0821  -34.9387 H      1 LIG       0.11500
     12 H2        -51.8779    3.4518  -33.7256 H      1 LIG       0.11500
     13 H3        -55.7633    6.9036  -38.6903 H      1 LIG       0.11500
     14 H4        -57.1810    5.2721  -37.4783 H      1 LIG       0.11500
     15 H5        -51.4187    6.4737  -36.7281 H      1 LIG       0.11500
     16 H6        -54.2596    3.2070  -34.2985 H      1 LIG       0.11500
     17 H7        -53.3825    7.1485  -38.1167 H      1 LIG       0.11500
     18 H8        -56.2227    3.8803  -35.6880 H      1 LIG       0.11500
@<TRIPOS>BOND
      1       1       2 ar
      2       1       5 ar
      3       2       6 ar
      4       3       4 ar
      5       3       7 ar
      6       4       8 ar
      7       5       9 ar
      8       6      10 ar
      9       7       9 ar
     10       8      10 ar
     11       9      10 ar
     12       1      11 1
     13       2      12 1
     14       3      13 1
     15       4      14 1
     16       5      15 1
     17       6      16 1
     18       7      17 1
     19       8      18 1
@<TRIPOS>ALT_TYPE
CGenFF_4.0_ALT_TYPE_SET
CGenFF_4.0 1 CG2R61 2 CG2R61 3 CG2R61 4 CG2R61 5 CG2R61 6 CG2R61 7 CG2R61 8 CG2R61 9 CG2R61 10 CG2R61 11 HGR61 12 HGR61 13 HGR61 14 HGR61 15 HGR61 16 HGR61 17 HGR61 18 HGR61
@<TRIPOS>MOLECULE
naphtalene
 18 19 0 0 0
****
USER_CHARGES
INVALID_CHARGES
Pose:  13 Cluster:  13 Fr_nu:   6139 TotEn:   -11.63
@<TRIPOS>ATOM
      1 C1        -61.2955   -0.5749  -20.4411 C.ar   1 LIG      -0.11500
      2 C2        -60.0810   -0.8378  -21.0676 C.ar   1 LIG      -0.11500
      3 C3        -63.6680   -2.0072  -24.4402 C.ar   1 LIG      -0.11500
      4 C4        -62.4533   -2.2701  -25.0666 C.ar   1 LIG      -0.11500
      5 C5        -62.4941   -0.7985  -21.1193 C.ar   1 LIG      -0.11700
      6 C6        -60.0601   -1.3253  -22.3745 C.ar   1 LIG      -0.11700
      7 C7        -63.6888   -1.5198  -23.1331 C.ar   1 LIG      -0.11700
      8 C8        -61.2547   -2.0464  -24.3885 C.ar   1 LIG      -0.11700
      9 C9        -62.4920   -1.2888  -22.4354 C.ar   1 LIG       0.00400
     10 C10       -61.2568   -1.5561  -23.0724 C.ar   1 LIG       0.00400
     11 H1        -61.3111   -0.1949  -19.4238 H      1 LIG       0.11500
     12 H2        -59.1485   -0.6636  -20.5386 H      1 LIG       0.11500
     13 H3        -64.6010   -2.1813  -24.9687 H      1 LIG       0.11500
     14 H4        -62.4383   -2.6487  -26.0844 H      1 LIG       0.11500
     15 H5        -63.4318   -0.5855  -20.6101 H      1 LIG       0.11500
     16 H6        -59.0992   -1.5243  -22.8445 H      1 LIG       0.11500
     17 H7        -64.6498   -1.3216  -22.6631 H      1 LIG       0.11500
     18 H8        -60.3169   -2.2586  -24.8978 H      1 LIG       0.11500
@<TRIPOS>BOND
      1       1       2 ar
      2       1       5 ar
      3       2       6 ar
      4       3       4 ar
      5       3       7 ar
      6       4       8 ar
      7       5       9 ar
      8       6      10 ar
      9       7       9 ar
     10       8      10 ar
     11       9      10 ar
     12       1      11 1
     13       2      12 1
     14       3      13 1
     15       4      14 1
     16       5      15 1
     17       6      16 1
     18       7      17 1
     19       8      18 1
@<TRIPOS>ALT_TYPE
CGenFF_4.0_ALT_TYPE_SET
CGenFF_4.0 1 CG2R61 2 CG2R61 3 CG2R61 4 CG2R61 5 CG2R61 6 CG2R61 7 CG2R61 8 CG2R61 9 CG2R61 10 CG2R61 11 HGR61 12 HGR61 13 HGR61 14 HGR61 15 HGR61 16 HGR61 17 HGR61 18 HGR61
@<TRIPOS>MOLECULE
naphtalene
 18 19 0 0 0
****
USER_CHARGES
INVALID_CHARGES
Pose:  14 Cluster:  14 Fr_nu: 440549 TotEn:   -11.62
@<TRIPOS>ATOM
      1 C1        -56.6521  -18.5347  -47.7630 C.ar   1 LIG      -0.11500
      2 C2        -56.4303  -19.9045  -47.6580 C.ar   1 LIG      -0.11500
      3 C3        -61.2695  -19.3804  -49.0426 C.ar   1 LIG      -0.11500
      4 C4        -61.0476  -20.7503  -48.9375 C.ar   1 LIG      -0.11500
      5 C5        -57.9096  -18.0570  -48.1334 C.ar   1 LIG      -0.11700
      6 C6        -57.4650  -20.8021  -47.9228 C.ar   1 LIG      -0.11700
      7 C7        -60.2347  -18.4829  -48.7777 C.ar   1 LIG      -0.11700
      8 C8        -59.7902  -21.2281  -48.5672 C.ar   1 LIG      -0.11700
      9 C9        -58.9627  -18.9460  -48.4037 C.ar   1 LIG       0.00400
     10 C10       -58.7371  -20.3391  -48.2969 C.ar   1 LIG       0.00400
     11 H1        -55.8460  -17.8364  -47.5573 H      1 LIG       0.11500
     12 H2        -55.4511  -20.2753  -47.3693 H      1 LIG       0.11500
     13 H3        -62.2487  -19.0089  -49.3311 H      1 LIG       0.11500
     14 H4        -61.8536  -21.4481  -49.1447 H      1 LIG       0.11500
     15 H5        -58.0600  -16.9821  -48.2096 H      1 LIG       0.11500
     16 H6        -57.2693  -21.8687  -47.8339 H      1 LIG       0.11500
     17 H7        -60.4309  -17.4164  -48.8658 H      1 LIG       0.11500
     18 H8        -59.6392  -22.3030  -48.4917 H      1 LIG       0.11500
@<TRIPOS>BOND
      1       1       2 ar
      2       1       5 ar
      3       2       6 ar
      4       3       4 ar
      5       3       7 ar
      6       4       8 ar
      7       5       9 ar
      8       6      10 ar
      9       7       9 ar
     10       8      10 ar
     11       9      10 ar
     12       1      11 1
     13       2      12 1
     14       3      13 1
     15       4      14 1
     16       5      15 1
     17       6      16 1
     18       7      17 1
     19       8      18 1
@<TRIPOS>ALT_TYPE
CGenFF_4.0_ALT_TYPE_SET
CGenFF_4.0 1 CG2R61 2 CG2R61 3 CG2R61 4 CG2R61 5 CG2R61 6 CG2R61 7 CG2R61 8 CG2R61 9 CG2R61 10 CG2R61 11 HGR61 12 HGR61 13 HGR61 14 HGR61 15 HGR61 16 HGR61 17 HGR61 18 HGR61
@<TRIPOS>MOLECULE
naphtalene
 18 19 0 0 0
****
USER_CHARGES
INVALID_CHARGES
Pose:  15 Cluster:  15 Fr_nu: 128193 TotEn:   -11.40
@<TRIPOS>ATOM
      1 C1        -77.8127   -3.4392  -27.1613 C.ar   1 LIG      -0.11500
      2 C2        -76.4210   -3.4392  -27.1613 C.ar   1 LIG      -0.11500
      3 C3        -77.8124   -7.3754  -30.0212 C.ar   1 LIG      -0.11500
      4 C4        -76.4206   -7.3753  -30.0211 C.ar   1 LIG      -0.11500
      5 C5        -78.5111   -4.4163  -27.8712 C.ar   1 LIG      -0.11700
      6 C6        -75.7223   -4.4161  -27.8710 C.ar   1 LIG      -0.11700
      7 C7        -78.5110   -6.3985  -29.3113 C.ar   1 LIG      -0.11700
      8 C8        -75.7221   -6.3982  -29.3113 C.ar   1 LIG      -0.11700
      9 C9        -77.8242   -5.4073  -28.5913 C.ar   1 LIG       0.00400
     10 C10       -76.4090   -5.4072  -28.5912 C.ar   1 LIG       0.00400
     11 H1        -78.3560   -2.6781  -26.6090 H      1 LIG       0.11500
     12 H2        -75.8782   -2.6782  -26.6081 H      1 LIG       0.11500
     13 H3        -78.3559   -8.1364  -30.5742 H      1 LIG       0.11500
     14 H4        -75.8778   -8.1358  -30.5747 H      1 LIG       0.11500
     15 H5        -79.5989   -4.3967  -27.8575 H      1 LIG       0.11500
     16 H6        -74.6345   -4.3972  -27.8566 H      1 LIG       0.11500
     17 H7        -79.5987   -6.4181  -29.3252 H      1 LIG       0.11500
     18 H8        -74.6342   -6.4172  -29.3255 H      1 LIG       0.11500
@<TRIPOS>BOND
      1       1       2 ar
      2       1       5 ar
      3       2       6 ar
      4       3       4 ar
      5       3       7 ar
      6       4       8 ar
      7       5       9 ar
      8       6      10 ar
      9       7       9 ar
     10       8      10 ar
     11       9      10 ar
     12       1      11 1
     13       2      12 1
     14       3      13 1
     15       4      14 1
     16       5      15 1
     17       6      16 1
     18       7      17 1
     19       8      18 1
@<TRIPOS>ALT_TYPE
CGenFF_4.0_ALT_TYPE_SET
CGenFF_4.0 1 CG2R61 2 CG2R61 3 CG2R61 4 CG2R61 5 CG2R61 6 CG2R61 7 CG2R61 8 CG2R61 9 CG2R61 10 CG2R61 11 HGR61 12 HGR61 13 HGR61 14 HGR61 15 HGR61 16 HGR61 17 HGR61 18 HGR61
@<TRIPOS>MOLECULE
naphtalene
 18 19 0 0 0
****
USER_CHARGES
INVALID_CHARGES
Pose:  16 Cluster:  16 Fr_nu:  64692 TotEn:   -11.35
@<TRIPOS>ATOM
      1 C1        -53.7481    5.0478  -39.7800 C.ar   1 LIG      -0.11500
      2 C2        -55.1350    5.0462  -39.6647 C.ar   1 LIG      -0.11500
      3 C3        -53.3451    4.9167  -34.9330 C.ar   1 LIG      -0.11500
      4 C4        -54.7320    4.9152  -34.8178 C.ar   1 LIG      -0.11500
      5 C5        -52.9519    5.0160  -38.6347 C.ar   1 LIG      -0.11700
      6 C6        -55.7311    5.0129  -38.4038 C.ar   1 LIG      -0.11700
      7 C7        -52.7489    4.9500  -36.1940 C.ar   1 LIG      -0.11700
      8 C8        -55.5283    4.9470  -35.9630 C.ar   1 LIG      -0.11700
      9 C9        -53.5349    4.9823  -37.3575 C.ar   1 LIG       0.00400
     10 C10       -54.9453    4.9807  -37.2403 C.ar   1 LIG       0.00400
     11 H1        -53.2845    5.0743  -40.7618 H      1 LIG       0.11500
     12 H2        -55.7539    5.0707  -40.5569 H      1 LIG       0.11500
     13 H3        -52.7255    4.8921  -34.0410 H      1 LIG       0.11500
     14 H4        -55.1950    4.8901  -33.8357 H      1 LIG       0.11500
     15 H5        -51.8698    5.0183  -38.7487 H      1 LIG       0.11500
     16 H6        -56.8171    5.0118  -38.3374 H      1 LIG       0.11500
     17 H7        -51.6630    4.9503  -36.2602 H      1 LIG       0.11500
     18 H8        -56.6104    4.9455  -35.8492 H      1 LIG       0.11500
@<TRIPOS>BOND
      1       1       2 ar
      2       1       5 ar
      3       2       6 ar
      4       3       4 ar
      5       3       7 ar
      6       4       8 ar
      7       5       9 ar
      8       6      10 ar
      9       7       9 ar
     10       8      10 ar
     11       9      10 ar
     12       1      11 1
     13       2      12 1
     14       3      13 1
     15       4      14 1
     16       5      15 1
     17       6      16 1
     18       7      17 1
     19       8      18 1
@<TRIPOS>ALT_TYPE
CGenFF_4.0_ALT_TYPE_SET
CGenFF_4.0 1 CG2R61 2 CG2R61 3 CG2R61 4 CG2R61 5 CG2R61 6 CG2R61 7 CG2R61 8 CG2R61 9 CG2R61 10 CG2R61 11 HGR61 12 HGR61 13 HGR61 14 HGR61 15 HGR61 16 HGR61 17 HGR61 18 HGR61
@<TRIPOS>MOLECULE
naphtalene
 18 19 0 0 0
****
USER_CHARGES
INVALID_CHARGES
Pose:  17 Cluster:  17 Fr_nu:  15265 TotEn:   -11.33
@<TRIPOS>ATOM
      1 C1        -64.7339  -23.5434  -51.7145 C.ar   1 LIG      -0.11500
      2 C2        -63.8152  -22.8640  -50.9201 C.ar   1 LIG      -0.11500
      3 C3        -67.1058  -19.3752  -52.5353 C.ar   1 LIG      -0.11500
      4 C4        -66.1870  -18.6960  -51.7408 C.ar   1 LIG      -0.11500
      5 C5        -65.7839  -22.8497  -52.3171 C.ar   1 LIG      -0.11700
      6 C6        -63.9426  -21.4886  -50.7250 C.ar   1 LIG      -0.11700
      7 C7        -66.9782  -20.7508  -52.7304 C.ar   1 LIG      -0.11700
      8 C8        -65.1370  -19.3896  -51.1382 C.ar   1 LIG      -0.11700
      9 C9        -65.9276  -21.4650  -52.1316 C.ar   1 LIG       0.00400
     10 C10       -64.9933  -20.7743  -51.3237 C.ar   1 LIG       0.00400
     11 H1        -64.6345  -24.6143  -51.8656 H      1 LIG       0.11500
     12 H2        -62.9980  -23.4050  -50.4517 H      1 LIG       0.11500
     13 H3        -67.9232  -18.8348  -53.0042 H      1 LIG       0.11500
     14 H4        -66.2877  -17.6254  -51.5890 H      1 LIG       0.11500
     15 H5        -66.4906  -23.4013  -52.9337 H      1 LIG       0.11500
     16 H6        -63.2126  -20.9779  -50.1004 H      1 LIG       0.11500
     17 H7        -67.7078  -21.2611  -53.3556 H      1 LIG       0.11500
     18 H8        -64.4306  -18.8383  -50.5209 H      1 LIG       0.11500
@<TRIPOS>BOND
      1       1       2 ar
      2       1       5 ar
      3       2       6 ar
      4       3       4 ar
      5       3       7 ar
      6       4       8 ar
      7       5       9 ar
      8       6      10 ar
      9       7       9 ar
     10       8      10 ar
     11       9      10 ar
     12       1      11 1
     13       2      12 1
     14       3      13 1
     15       4      14 1
     16       5      15 1
     17       6      16 1
     18       7      17 1
     19       8      18 1
@<TRIPOS>ALT_TYPE
CGenFF_4.0_ALT_TYPE_SET
CGenFF_4.0 1 CG2R61 2 CG2R61 3 CG2R61 4 CG2R61 5 CG2R61 6 CG2R61 7 CG2R61 8 CG2R61 9 CG2R61 10 CG2R61 11 HGR61 12 HGR61 13 HGR61 14 HGR61 15 HGR61 16 HGR61 17 HGR61 18 HGR61
@<TRIPOS>MOLECULE
naphtalene
 18 19 0 0 0
****
USER_CHARGES
INVALID_CHARGES
Pose:  18 Cluster:  18 Fr_nu:  25095 TotEn:   -11.09
@<TRIPOS>ATOM
      1 C1        -61.3962  -17.2996  -52.9245 C.ar   1 LIG      -0.11500
      2 C2        -61.2851  -17.9088  -51.6782 C.ar   1 LIG      -0.11500
      3 C3        -66.0705  -18.6296  -53.1576 C.ar   1 LIG      -0.11500
      4 C4        -65.9593  -19.2388  -51.9112 C.ar   1 LIG      -0.11500
      5 C5        -62.6123  -17.3239  -53.6079 C.ar   1 LIG      -0.11700
      6 C6        -62.3894  -18.5447  -51.1104 C.ar   1 LIG      -0.11700
      7 C7        -64.9661  -17.9936  -53.7253 C.ar   1 LIG      -0.11700
      8 C8        -64.7432  -19.2146  -51.2278 C.ar   1 LIG      -0.11700
      9 C9        -63.7343  -17.9595  -53.0515 C.ar   1 LIG       0.00400
     10 C10       -63.6212  -18.5790  -51.7842 C.ar   1 LIG       0.00400
     11 H1        -60.5359  -16.8052  -53.3663 H      1 LIG       0.11500
     12 H2        -60.3379  -17.8891  -51.1469 H      1 LIG       0.11500
     13 H3        -67.0176  -18.6489  -53.6895 H      1 LIG       0.11500
     14 H4        -66.8194  -19.7343  -51.4706 H      1 LIG       0.11500
     15 H5        -62.6760  -16.8416  -54.5812 H      1 LIG       0.11500
     16 H6        -62.2798  -19.0139  -50.1349 H      1 LIG       0.11500
     17 H7        -65.0761  -17.5238  -54.7004 H      1 LIG       0.11500
     18 H8        -64.6790  -19.6976  -50.2548 H      1 LIG       0.11500
@<TRIPOS>BOND
      1       1       2 ar
      2       1       5 ar
      3       2       6 ar
      4       3       4 ar
      5       3       7 ar
      6       4       8 ar
      7       5       9 ar
      8       6      10 ar
      9       7       9 ar
     10       8      10 ar
     11       9      10 ar
     12       1      11 1
     13       2      12 1
     14       3      13 1
     15       4      14 1
     16       5      15 1
     17       6      16 1
     18       7      17 1
     19       8      18 1
@<TRIPOS>ALT_TYPE
CGenFF_4.0_ALT_TYPE_SET
CGenFF_4.0 1 CG2R61 2 CG2R61 3 CG2R61 4 CG2R61 5 CG2R61 6 CG2R61 7 CG2R61 8 CG2R61 9 CG2R61 10 CG2R61 11 HGR61 12 HGR61 13 HGR61 14 HGR61 15 HGR61 16 HGR61 17 HGR61 18 HGR61
@<TRIPOS>MOLECULE
naphtalene
 18 19 0 0 0
****
USER_CHARGES
INVALID_CHARGES
Pose:  19 Cluster:  19 Fr_nu:  69123 TotEn:   -11.00
@<TRIPOS>ATOM
      1 C1        -46.2568   -9.4415  -33.2704 C.ar   1 LIG      -0.11500
      2 C2        -46.8764  -10.6418  -33.6051 C.ar   1 LIG      -0.11500
      3 C3        -47.5508  -10.0699  -28.6224 C.ar   1 LIG      -0.11500
      4 C4        -48.1704  -11.2703  -28.9573 C.ar   1 LIG      -0.11500
      5 C5        -46.2669   -8.9950  -31.9486 C.ar   1 LIG      -0.11700
      6 C6        -47.5086  -11.4003  -32.6196 C.ar   1 LIG      -0.11700
      7 C7        -46.9185   -9.3114  -29.6081 C.ar   1 LIG      -0.11700
      8 C8        -48.1603  -11.7168  -30.2790 C.ar   1 LIG      -0.11700
      9 C9        -46.8986   -9.7456  -30.9436 C.ar   1 LIG       0.00400
     10 C10       -47.5287  -10.9662  -31.2841 C.ar   1 LIG       0.00400
     11 H1        -45.7653   -8.8511  -34.0382 H      1 LIG       0.11500
     12 H2        -46.8677  -10.9886  -34.6344 H      1 LIG       0.11500
     13 H3        -47.5590   -9.7226  -27.5931 H      1 LIG       0.11500
     14 H4        -48.6630  -11.8595  -28.1894 H      1 LIG       0.11500
     15 H5        -45.7766   -8.0535  -31.7099 H      1 LIG       0.11500
     16 H6        -47.9861  -12.3357  -32.9038 H      1 LIG       0.11500
     17 H7        -46.4403   -8.3765  -29.3235 H      1 LIG       0.11500
     18 H8        -48.6513  -12.6580  -30.5181 H      1 LIG       0.11500
@<TRIPOS>BOND
      1       1       2 ar
      2       1       5 ar
      3       2       6 ar
      4       3       4 ar
      5       3       7 ar
      6       4       8 ar
      7       5       9 ar
      8       6      10 ar
      9       7       9 ar
     10       8      10 ar
     11       9      10 ar
     12       1      11 1
     13       2      12 1
     14       3      13 1
     15       4      14 1
     16       5      15 1
     17       6      16 1
     18       7      17 1
     19       8      18 1
@<TRIPOS>ALT_TYPE
CGenFF_4.0_ALT_TYPE_SET
CGenFF_4.0 1 CG2R61 2 CG2R61 3 CG2R61 4 CG2R61 5 CG2R61 6 CG2R61 7 CG2R61 8 CG2R61 9 CG2R61 10 CG2R61 11 HGR61 12 HGR61 13 HGR61 14 HGR61 15 HGR61 16 HGR61 17 HGR61 18 HGR61
@<TRIPOS>MOLECULE
naphtalene
 18 19 0 0 0
****
USER_CHARGES
INVALID_CHARGES
Pose:  20 Cluster:  20 Fr_nu:  94782 TotEn:   -10.91
@<TRIPOS>ATOM
      1 C1        -64.1363  -16.1186  -56.2267 C.ar   1 LIG      -0.11500
      2 C2        -62.7619  -15.9633  -56.0729 C.ar   1 LIG      -0.11500
      3 C3        -64.4110  -18.0845  -51.7845 C.ar   1 LIG      -0.11500
      4 C4        -63.0365  -17.9291  -51.6308 C.ar   1 LIG      -0.11500
      5 C5        -64.8944  -16.6845  -55.2012 C.ar   1 LIG      -0.11700
      6 C6        -62.1402  -16.3732  -54.8932 C.ar   1 LIG      -0.11700
      7 C7        -65.0327  -17.6744  -52.9643 C.ar   1 LIG      -0.11700
      8 C8        -62.2784  -17.3633  -52.6563 C.ar   1 LIG      -0.11700
      9 C9        -64.2852  -17.1029  -54.0068 C.ar   1 LIG       0.00400
     10 C10       -62.8875  -16.9449  -53.8506 C.ar   1 LIG       0.00400
     11 H1        -64.6197  -15.7998  -57.1455 H      1 LIG       0.11500
     12 H2        -62.1727  -15.5224  -56.8717 H      1 LIG       0.11500
     13 H3        -65.0009  -18.5253  -50.9858 H      1 LIG       0.11500
     14 H4        -62.5535  -18.2494  -50.7124 H      1 LIG       0.11500
     15 H5        -65.9672  -16.7967  -55.3434 H      1 LIG       0.11500
     16 H6        -61.0646  -16.2417  -54.7945 H      1 LIG       0.11500
     17 H7        -66.1083  -17.8053  -53.0624 H      1 LIG       0.11500
     18 H8        -61.2053  -17.2517  -52.5145 H      1 LIG       0.11500
@<TRIPOS>BOND
      1       1       2 ar
      2       1       5 ar
      3       2       6 ar
      4       3       4 ar
      5       3       7 ar
      6       4       8 ar
      7       5       9 ar
      8       6      10 ar
      9       7       9 ar
     10       8      10 ar
     11       9      10 ar
     12       1      11 1
     13       2      12 1
     14       3      13 1
     15       4      14 1
     16       5      15 1
     17       6      16 1
     18       7      17 1
     19       8      18 1
@<TRIPOS>ALT_TYPE
CGenFF_4.0_ALT_TYPE_SET
CGenFF_4.0 1 CG2R61 2 CG2R61 3 CG2R61 4 CG2R61 5 CG2R61 6 CG2R61 7 CG2R61 8 CG2R61 9 CG2R61 10 CG2R61 11 HGR61 12 HGR61 13 HGR61 14 HGR61 15 HGR61 16 HGR61 17 HGR61 18 HGR61
@<TRIPOS>MOLECULE
naphtalene
 18 19 0 0 0
****
USER_CHARGES
INVALID_CHARGES
Pose:  21 Cluster:  21 Fr_nu:   8189 TotEn:   -10.73
@<TRIPOS>ATOM
      1 C1        -62.6813  -21.0284  -50.8733 C.ar   1 LIG      -0.11500
      2 C2        -63.2558  -20.2983  -49.8370 C.ar   1 LIG      -0.11500
      3 C3        -66.5542  -20.1059  -53.6700 C.ar   1 LIG      -0.11500
      4 C4        -67.1286  -19.3758  -52.6337 C.ar   1 LIG      -0.11500
      5 C5        -63.3543  -21.1658  -52.0876 C.ar   1 LIG      -0.11700
      6 C6        -64.5053  -19.7029  -50.0110 C.ar   1 LIG      -0.11700
      7 C7        -65.3045  -20.7013  -53.4960 C.ar   1 LIG      -0.11700
      8 C8        -66.4557  -19.2384  -51.4193 C.ar   1 LIG      -0.11700
      9 C9        -64.6130  -20.5733  -52.2804 C.ar   1 LIG       0.00400
     10 C10       -65.1971  -19.8309  -51.2266 C.ar   1 LIG       0.00400
     11 H1        -61.7087  -21.4922  -50.7370 H      1 LIG       0.11500
     12 H2        -62.7309  -20.1917  -48.8921 H      1 LIG       0.11500
     13 H3        -67.0786  -20.2128  -54.6154 H      1 LIG       0.11500
     14 H4        -68.1018  -18.9135  -52.7700 H      1 LIG       0.11500
     15 H5        -62.8864  -21.7414  -52.8837 H      1 LIG       0.11500
     16 H6        -64.9352  -19.1363  -49.1876 H      1 LIG       0.11500
     17 H7        -64.8745  -21.2671  -54.3198 H      1 LIG       0.11500
     18 H8        -66.9238  -18.6635  -50.6228 H      1 LIG       0.11500
@<TRIPOS>BOND
      1       1       2 ar
      2       1       5 ar
      3       2       6 ar
      4       3       4 ar
      5       3       7 ar
      6       4       8 ar
      7       5       9 ar
      8       6      10 ar
      9       7       9 ar
     10       8      10 ar
     11       9      10 ar
     12       1      11 1
     13       2      12 1
     14       3      13 1
     15       4      14 1
     16       5      15 1
     17       6      16 1
     18       7      17 1
     19       8      18 1
@<TRIPOS>ALT_TYPE
CGenFF_4.0_ALT_TYPE_SET
CGenFF_4.0 1 CG2R61 2 CG2R61 3 CG2R61 4 CG2R61 5 CG2R61 6 CG2R61 7 CG2R61 8 CG2R61 9 CG2R61 10 CG2R61 11 HGR61 12 HGR61 13 HGR61 14 HGR61 15 HGR61 16 HGR61 17 HGR61 18 HGR61
@<TRIPOS>MOLECULE
naphtalene
 18 19 0 0 0
****
USER_CHARGES
INVALID_CHARGES
Pose:  22 Cluster:  22 Fr_nu: 118446 TotEn:   -10.65
@<TRIPOS>ATOM
      1 C1        -51.1415    9.6478  -33.1868 C.ar   1 LIG      -0.11500
      2 C2        -52.5112    9.5268  -33.4011 C.ar   1 LIG      -0.11500
      3 C3        -50.7045    4.8024  -33.2463 C.ar   1 LIG      -0.11500
      4 C4        -52.0742    4.6815  -33.4606 C.ar   1 LIG      -0.11500
      5 C5        -50.3455    8.5058  -33.0939 C.ar   1 LIG      -0.11700
      6 C6        -53.0903    8.2636  -33.5235 C.ar   1 LIG      -0.11700
      7 C7        -50.1253    6.0658  -33.1239 C.ar   1 LIG      -0.11700
      8 C8        -52.8703    5.8235  -33.5534 C.ar   1 LIG      -0.11700
      9 C9        -50.9114    7.2261  -33.2147 C.ar   1 LIG       0.00400
     10 C10       -52.3044    7.1032  -33.4326 C.ar   1 LIG       0.00400
     11 H1        -50.6913   10.6316  -33.0910 H      1 LIG       0.11500
     12 H2        -53.1300   10.4166  -33.4735 H      1 LIG       0.11500
     13 H3        -50.0850    3.9129  -33.1739 H      1 LIG       0.11500
     14 H4        -52.5241    3.6975  -33.5549 H      1 LIG       0.11500
     15 H5        -49.2770    8.6242  -32.9257 H      1 LIG       0.11500
     16 H6        -54.1630    8.1927  -33.6913 H      1 LIG       0.11500
     17 H7        -49.0526    6.1365  -32.9570 H      1 LIG       0.11500
     18 H8        -53.9390    5.7053  -33.7209 H      1 LIG       0.11500
@<TRIPOS>BOND
      1       1       2 ar
      2       1       5 ar
      3       2       6 ar
      4       3       4 ar
      5       3       7 ar
      6       4       8 ar
      7       5       9 ar
      8       6      10 ar
      9       7       9 ar
     10       8      10 ar
     11       9      10 ar
     12       1      11 1
     13       2      12 1
     14       3      13 1
     15       4      14 1
     16       5      15 1
     17       6      16 1
     18       7      17 1
     19       8      18 1
@<TRIPOS>ALT_TYPE
CGenFF_4.0_ALT_TYPE_SET
CGenFF_4.0 1 CG2R61 2 CG2R61 3 CG2R61 4 CG2R61 5 CG2R61 6 CG2R61 7 CG2R61 8 CG2R61 9 CG2R61 10 CG2R61 11 HGR61 12 HGR61 13 HGR61 14 HGR61 15 HGR61 16 HGR61 17 HGR61 18 HGR61
@<TRIPOS>MOLECULE
naphtalene
 18 19 0 0 0
****
USER_CHARGES
INVALID_CHARGES
Pose:  23 Cluster:  23 Fr_nu: 224443 TotEn:   -10.61
@<TRIPOS>ATOM
      1 C1        -50.8000    5.2735  -33.5776 C.ar   1 LIG      -0.11500
      2 C2        -51.0642    6.6331  -33.4415 C.ar   1 LIG      -0.11500
      3 C3        -55.1353    4.6429  -35.6942 C.ar   1 LIG      -0.11500
      4 C4        -55.3995    6.0025  -35.5580 C.ar   1 LIG      -0.11500
      5 C5        -51.7435    4.4345  -34.1713 C.ar   1 LIG      -0.11700
      6 C6        -52.2728    7.1590  -33.8985 C.ar   1 LIG      -0.11700
      7 C7        -53.9265    4.1170  -35.2372 C.ar   1 LIG      -0.11700
      8 C8        -54.4561    6.8415  -34.9642 C.ar   1 LIG      -0.11700
      9 C9        -52.9654    4.9468  -34.6370 C.ar   1 LIG       0.00400
     10 C10       -53.2341    6.3293  -34.4985 C.ar   1 LIG       0.00400
     11 H1        -49.8591    4.8645  -33.2211 H      1 LIG       0.11500
     12 H2        -50.3289    7.2853  -32.9793 H      1 LIG       0.11500
     13 H3        -55.8702    3.9900  -36.1565 H      1 LIG       0.11500
     14 H4        -56.3410    6.4107  -35.9134 H      1 LIG       0.11500
     15 H5        -51.5157    3.3749  -34.2669 H      1 LIG       0.11500
     16 H6        -52.4580    8.2249  -33.7822 H      1 LIG       0.11500
     17 H7        -53.7413    3.0513  -35.3543 H      1 LIG       0.11500
     18 H8        -54.6839    7.9012  -34.8679 H      1 LIG       0.11500
@<TRIPOS>BOND
      1       1       2 ar
      2       1       5 ar
      3       2       6 ar
      4       3       4 ar
      5       3       7 ar
      6       4       8 ar
      7       5       9 ar
      8       6      10 ar
      9       7       9 ar
     10       8      10 ar
     11       9      10 ar
     12       1      11 1
     13       2      12 1
     14       3      13 1
     15       4      14 1
     16       5      15 1
     17       6      16 1
     18       7      17 1
     19       8      18 1
@<TRIPOS>ALT_TYPE
CGenFF_4.0_ALT_TYPE_SET
CGenFF_4.0 1 CG2R61 2 CG2R61 3 CG2R61 4 CG2R61 5 CG2R61 6 CG2R61 7 CG2R61 8 CG2R61 9 CG2R61 10 CG2R61 11 HGR61 12 HGR61 13 HGR61 14 HGR61 15 HGR61 16 HGR61 17 HGR61 18 HGR61
@<TRIPOS>MOLECULE
naphtalene
 18 19 0 0 0
****
USER_CHARGES
INVALID_CHARGES
Pose:  24 Cluster:  24 Fr_nu:  24396 TotEn:   -10.55
@<TRIPOS>ATOM
      1 C1        -52.5261    6.2485  -32.6264 C.ar   1 LIG      -0.11500
      2 C2        -53.0525    4.9747  -32.4335 C.ar   1 LIG      -0.11500
      3 C3        -55.1785    6.7310  -36.6767 C.ar   1 LIG      -0.11500
      4 C4        -55.7048    5.4572  -36.4837 C.ar   1 LIG      -0.11500
      5 C5        -52.9203    7.0076  -33.7287 C.ar   1 LIG      -0.11700
      6 C6        -53.9751    4.4551  -33.3419 C.ar   1 LIG      -0.11700
      7 C7        -54.2559    7.2506  -35.7682 C.ar   1 LIG      -0.11700
      8 C8        -55.3107    4.6980  -35.3816 C.ar   1 LIG      -0.11700
      9 C9        -53.8479    6.5005  -34.6532 C.ar   1 LIG       0.00400
     10 C10       -54.3831    5.2051  -34.4570 C.ar   1 LIG       0.00400
     11 H1        -51.8075    6.6522  -31.9192 H      1 LIG       0.11500
     12 H2        -52.7452    4.3847  -31.5750 H      1 LIG       0.11500
     13 H3        -55.4856    7.3218  -37.5351 H      1 LIG       0.11500
     14 H4        -56.4223    5.0534  -37.1920 H      1 LIG       0.11500
     15 H5        -52.4954    8.0007  -33.8597 H      1 LIG       0.11500
     16 H6        -54.3740    3.4574  -33.1710 H      1 LIG       0.11500
     17 H7        -53.8578    8.2487  -35.9388 H      1 LIG       0.11500
     18 H8        -55.7349    3.7045  -35.2507 H      1 LIG       0.11500
@<TRIPOS>BOND
      1       1       2 ar
      2       1       5 ar
      3       2       6 ar
      4       3       4 ar
      5       3       7 ar
      6       4       8 ar
      7       5       9 ar
      8       6      10 ar
      9       7       9 ar
     10       8      10 ar
     11       9      10 ar
     12       1      11 1
     13       2      12 1
     14       3      13 1
     15       4      14 1
     16       5      15 1
     17       6      16 1
     18       7      17 1
     19       8      18 1
@<TRIPOS>ALT_TYPE
CGenFF_4.0_ALT_TYPE_SET
CGenFF_4.0 1 CG2R61 2 CG2R61 3 CG2R61 4 CG2R61 5 CG2R61 6 CG2R61 7 CG2R61 8 CG2R61 9 CG2R61 10 CG2R61 11 HGR61 12 HGR61 13 HGR61 14 HGR61 15 HGR61 16 HGR61 17 HGR61 18 HGR61
@<TRIPOS>MOLECULE
naphtalene
 18 19 0 0 0
****
USER_CHARGES
INVALID_CHARGES
Pose:  25 Cluster:  25 Fr_nu: 379370 TotEn:   -10.47
@<TRIPOS>ATOM
      1 C1        -65.2406  -18.4066  -52.6850 C.ar   1 LIG      -0.11500
      2 C2        -65.6272  -19.6662  -52.2369 C.ar   1 LIG      -0.11500
      3 C3        -61.1560  -18.7268  -50.0610 C.ar   1 LIG      -0.11500
      4 C4        -61.5426  -19.9864  -49.6128 C.ar   1 LIG      -0.11500
      5 C5        -64.0327  -17.8539  -52.2586 C.ar   1 LIG      -0.11700
      6 C6        -64.8075  -20.3779  -51.3607 C.ar   1 LIG      -0.11700
      7 C7        -61.9758  -18.0151  -50.9373 C.ar   1 LIG      -0.11700
      8 C8        -62.7506  -20.5392  -50.0391 C.ar   1 LIG      -0.11700
      9 C9        -63.1950  -18.5561  -51.3767 C.ar   1 LIG       0.00400
     10 C10       -63.5882  -19.8369  -50.9210 C.ar   1 LIG       0.00400
     11 H1        -65.8795  -17.8528  -53.3667 H      1 LIG       0.11500
     12 H2        -66.5677  -20.0957  -52.5696 H      1 LIG       0.11500
     13 H3        -60.2153  -18.2967  -49.7286 H      1 LIG       0.11500
     14 H4        -60.9041  -20.5391  -48.9301 H      1 LIG       0.11500
     15 H5        -63.7508  -16.8676  -52.6215 H      1 LIG       0.11500
     16 H6        -65.1293  -21.3611  -51.0236 H      1 LIG       0.11500
     17 H7        -61.6533  -17.0323  -51.2748 H      1 LIG       0.11500
     18 H8        -63.0330  -21.5252  -49.6758 H      1 LIG       0.11500
@<TRIPOS>BOND
      1       1       2 ar
      2       1       5 ar
      3       2       6 ar
      4       3       4 ar
      5       3       7 ar
      6       4       8 ar
      7       5       9 ar
      8       6      10 ar
      9       7       9 ar
     10       8      10 ar
     11       9      10 ar
     12       1      11 1
     13       2      12 1
     14       3      13 1
     15       4      14 1
     16       5      15 1
     17       6      16 1
     18       7      17 1
     19       8      18 1
@<TRIPOS>ALT_TYPE
CGenFF_4.0_ALT_TYPE_SET
CGenFF_4.0 1 CG2R61 2 CG2R61 3 CG2R61 4 CG2R61 5 CG2R61 6 CG2R61 7 CG2R61 8 CG2R61 9 CG2R61 10 CG2R61 11 HGR61 12 HGR61 13 HGR61 14 HGR61 15 HGR61 16 HGR61 17 HGR61 18 HGR61
@<TRIPOS>MOLECULE
naphtalene
 18 19 0 0 0
****
USER_CHARGES
INVALID_CHARGES
Pose:  26 Cluster:  26 Fr_nu:  13038 TotEn:   -10.25
@<TRIPOS>ATOM
      1 C1        -50.5962    8.0488  -34.1120 C.ar   1 LIG      -0.11500
      2 C2        -51.4265    8.3293  -35.1931 C.ar   1 LIG      -0.11500
      3 C3        -53.3348    4.1805  -33.0126 C.ar   1 LIG      -0.11500
      4 C4        -54.1651    4.4611  -34.0937 C.ar   1 LIG      -0.11500
      5 C5        -50.8592    6.9478  -33.2965 C.ar   1 LIG      -0.11700
      6 C6        -52.5230    7.5100  -35.4629 C.ar   1 LIG      -0.11700
      7 C7        -52.2383    4.9999  -32.7428 C.ar   1 LIG      -0.11700
      8 C8        -53.9022    5.5621  -34.9092 C.ar   1 LIG      -0.11700
      9 C9        -51.9586    6.1123  -33.5532 C.ar   1 LIG       0.00400
     10 C10       -52.8029    6.3976  -34.6525 C.ar   1 LIG       0.00400
     11 H1        -49.7431    8.6873  -33.9022 H      1 LIG       0.11500
     12 H2        -51.2207    9.1865  -35.8275 H      1 LIG       0.11500
     13 H3        -53.5401    3.3232  -32.3777 H      1 LIG       0.11500
     14 H4        -55.0189    3.8231  -34.3022 H      1 LIG       0.11500
     15 H5        -50.1970    6.7479  -32.4566 H      1 LIG       0.11500
     16 H6        -53.1583    7.7478  -36.3136 H      1 LIG       0.11500
     17 H7        -51.6027    4.7614  -31.8926 H      1 LIG       0.11500
     18 H8        -54.5648    5.7627  -35.7487 H      1 LIG       0.11500
@<TRIPOS>BOND
      1       1       2 ar
      2       1       5 ar
      3       2       6 ar
      4       3       4 ar
      5       3       7 ar
      6       4       8 ar
      7       5       9 ar
      8       6      10 ar
      9       7       9 ar
     10       8      10 ar
     11       9      10 ar
     12       1      11 1
     13       2      12 1
     14       3      13 1
     15       4      14 1
     16       5      15 1
     17       6      16 1
     18       7      17 1
     19       8      18 1
@<TRIPOS>ALT_TYPE
CGenFF_4.0_ALT_TYPE_SET
CGenFF_4.0 1 CG2R61 2 CG2R61 3 CG2R61 4 CG2R61 5 CG2R61 6 CG2R61 7 CG2R61 8 CG2R61 9 CG2R61 10 CG2R61 11 HGR61 12 HGR61 13 HGR61 14 HGR61 15 HGR61 16 HGR61 17 HGR61 18 HGR61
@<TRIPOS>MOLECULE
naphtalene
 18 19 0 0 0
****
USER_CHARGES
INVALID_CHARGES
Pose:  27 Cluster:  27 Fr_nu: 108950 TotEn:   -10.03
@<TRIPOS>ATOM
      1 C1        -63.4166  -23.5728  -37.6278 C.ar   1 LIG      -0.11500
      2 C2        -63.8873  -23.3869  -36.3314 C.ar   1 LIG      -0.11500
      3 C3        -58.8430  -23.1145  -36.0325 C.ar   1 LIG      -0.11500
      4 C4        -59.3139  -22.9286  -34.7361 C.ar   1 LIG      -0.11500
      5 C5        -62.0450  -23.5523  -37.8825 C.ar   1 LIG      -0.11700
      6 C6        -62.9885  -23.1798  -35.2848 C.ar   1 LIG      -0.11700
      7 C7        -59.7419  -23.3216  -37.0792 C.ar   1 LIG      -0.11700
      8 C8        -60.6854  -22.9489  -34.4813 C.ar   1 LIG      -0.11700
      9 C9        -61.1258  -23.3452  -36.8411 C.ar   1 LIG       0.00400
     10 C10       -61.6046  -23.1561  -35.5228 C.ar   1 LIG       0.00400
     11 H1        -64.1168  -23.7333  -38.4424 H      1 LIG       0.11500
     12 H2        -64.9553  -23.4032  -36.1342 H      1 LIG       0.11500
     13 H3        -57.7749  -23.0984  -36.2304 H      1 LIG       0.11500
     14 H4        -58.6132  -22.7667  -33.9223 H      1 LIG       0.11500
     15 H5        -61.6996  -23.6995  -38.9038 H      1 LIG       0.11500
     16 H6        -63.3788  -23.0373  -34.2792 H      1 LIG       0.11500
     17 H7        -59.3514  -23.4649  -38.0845 H      1 LIG       0.11500
     18 H8        -61.0311  -22.8011  -33.4602 H      1 LIG       0.11500
@<TRIPOS>BOND
      1       1       2 ar
      2       1       5 ar
      3       2       6 ar
      4       3       4 ar
      5       3       7 ar
      6       4       8 ar
      7       5       9 ar
      8       6      10 ar
      9       7       9 ar
     10       8      10 ar
     11       9      10 ar
     12       1      11 1
     13       2      12 1
     14       3      13 1
     15       4      14 1
     16       5      15 1
     17       6      16 1
     18       7      17 1
     19       8      18 1
@<TRIPOS>ALT_TYPE
CGenFF_4.0_ALT_TYPE_SET
CGenFF_4.0 1 CG2R61 2 CG2R61 3 CG2R61 4 CG2R61 5 CG2R61 6 CG2R61 7 CG2R61 8 CG2R61 9 CG2R61 10 CG2R61 11 HGR61 12 HGR61 13 HGR61 14 HGR61 15 HGR61 16 HGR61 17 HGR61 18 HGR61
@<TRIPOS>MOLECULE
naphtalene
 18 19 0 0 0
****
USER_CHARGES
INVALID_CHARGES
Pose:  28 Cluster:  28 Fr_nu:  34747 TotEn:    -9.85
@<TRIPOS>ATOM
      1 C1        -70.2152  -24.7840  -46.3314 C.ar   1 LIG      -0.11500
      2 C2        -70.9778  -25.6535  -47.1056 C.ar   1 LIG      -0.11500
      3 C3        -73.8075  -24.5485  -43.0584 C.ar   1 LIG      -0.11500
      4 C4        -74.5700  -25.4179  -43.8327 C.ar   1 LIG      -0.11500
      5 C5        -70.7242  -24.2892  -45.1303 C.ar   1 LIG      -0.11700
      6 C6        -72.2520  -26.0315  -46.6819 C.ar   1 LIG      -0.11700
      7 C7        -72.5331  -24.1706  -43.4821 C.ar   1 LIG      -0.11700
      8 C8        -74.0611  -25.9128  -45.0338 C.ar   1 LIG      -0.11700
      9 C9        -72.0050  -24.6589  -44.6883 C.ar   1 LIG       0.00400
     10 C10       -72.7803  -25.5431  -45.4758 C.ar   1 LIG       0.00400
     11 H1        -69.2235  -24.4897  -46.6620 H      1 LIG       0.11500
     12 H2        -70.5805  -26.0384  -48.0404 H      1 LIG       0.11500
     13 H3        -74.2042  -24.1633  -42.1232 H      1 LIG       0.11500
     14 H4        -75.5622  -25.7108  -43.5022 H      1 LIG       0.11500
     15 H5        -70.1107  -23.6104  -44.5415 H      1 LIG       0.11500
     16 H6        -72.8303  -26.7126  -47.3028 H      1 LIG       0.11500
     17 H7        -71.9547  -23.4901  -42.8607 H      1 LIG       0.11500
     18 H8        -74.6748  -26.5910  -45.6232 H      1 LIG       0.11500
@<TRIPOS>BOND
      1       1       2 ar
      2       1       5 ar
      3       2       6 ar
      4       3       4 ar
      5       3       7 ar
      6       4       8 ar
      7       5       9 ar
      8       6      10 ar
      9       7       9 ar
     10       8      10 ar
     11       9      10 ar
     12       1      11 1
     13       2      12 1
     14       3      13 1
     15       4      14 1
     16       5      15 1
     17       6      16 1
     18       7      17 1
     19       8      18 1
@<TRIPOS>ALT_TYPE
CGenFF_4.0_ALT_TYPE_SET
CGenFF_4.0 1 CG2R61 2 CG2R61 3 CG2R61 4 CG2R61 5 CG2R61 6 CG2R61 7 CG2R61 8 CG2R61 9 CG2R61 10 CG2R61 11 HGR61 12 HGR61 13 HGR61 14 HGR61 15 HGR61 16 HGR61 17 HGR61 18 HGR61
@<TRIPOS>MOLECULE
naphtalene
 18 19 0 0 0
****
USER_CHARGES
INVALID_CHARGES
Pose:  29 Cluster:  29 Fr_nu:  12643 TotEn:    -9.56
@<TRIPOS>ATOM
      1 C1        -45.0241   -8.8685  -32.2478 C.ar   1 LIG      -0.11500
      2 C2        -46.0818   -9.0370  -33.1365 C.ar   1 LIG      -0.11500
      3 C3        -46.6925  -12.5662  -29.5614 C.ar   1 LIG      -0.11500
      4 C4        -47.7501  -12.7346  -30.4502 C.ar   1 LIG      -0.11500
      5 C5        -44.9074   -9.7018  -31.1349 C.ar   1 LIG      -0.11700
      6 C6        -47.0267  -10.0393  -32.9159 C.ar   1 LIG      -0.11700
      7 C7        -45.7475  -11.5638  -29.7821 C.ar   1 LIG      -0.11700
      8 C8        -47.8670  -11.9013  -31.5631 C.ar   1 LIG      -0.11700
      9 C9        -45.8494  -10.7159  -30.8971 C.ar   1 LIG       0.00400
     10 C10       -46.9250  -10.8872  -31.8009 C.ar   1 LIG       0.00400
     11 H1        -44.2891   -8.0876  -32.4197 H      1 LIG       0.11500
     12 H2        -46.1716   -8.3879  -34.0027 H      1 LIG       0.11500
     13 H3        -46.6020  -13.2152  -28.6949 H      1 LIG       0.11500
     14 H4        -48.4856  -13.5147  -30.2770 H      1 LIG       0.11500
     15 H5        -44.0727   -9.5516  -30.4532 H      1 LIG       0.11500
     16 H6        -47.8450  -10.1533  -33.6239 H      1 LIG       0.11500
     17 H7        -44.9289  -11.4506  -29.0745 H      1 LIG       0.11500
     18 H8        -48.7021  -12.0509  -32.2445 H      1 LIG       0.11500
@<TRIPOS>BOND
      1       1       2 ar
      2       1       5 ar
      3       2       6 ar
      4       3       4 ar
      5       3       7 ar
      6       4       8 ar
      7       5       9 ar
      8       6      10 ar
      9       7       9 ar
     10       8      10 ar
     11       9      10 ar
     12       1      11 1
     13       2      12 1
     14       3      13 1
     15       4      14 1
     16       5      15 1
     17       6      16 1
     18       7      17 1
     19       8      18 1
@<TRIPOS>ALT_TYPE
CGenFF_4.0_ALT_TYPE_SET
CGenFF_4.0 1 CG2R61 2 CG2R61 3 CG2R61 4 CG2R61 5 CG2R61 6 CG2R61 7 CG2R61 8 CG2R61 9 CG2R61 10 CG2R61 11 HGR61 12 HGR61 13 HGR61 14 HGR61 15 HGR61 16 HGR61 17 HGR61 18 HGR61
@<TRIPOS>MOLECULE
naphtalene
 18 19 0 0 0
****
USER_CHARGES
INVALID_CHARGES
Pose:  30 Cluster:  30 Fr_nu: 389856 TotEn:    -9.50
@<TRIPOS>ATOM
      1 C1        -51.7456    5.6658  -33.3643 C.ar   1 LIG      -0.11500
      2 C2        -50.8262    5.6950  -34.4087 C.ar   1 LIG      -0.11500
      3 C3        -55.3979    5.7803  -36.5769 C.ar   1 LIG      -0.11500
      4 C4        -54.4784    5.8095  -37.6211 C.ar   1 LIG      -0.11500
      5 C5        -53.1137    5.6796  -33.6376 C.ar   1 LIG      -0.11700
      6 C6        -51.2711    5.7380  -35.7302 C.ar   1 LIG      -0.11700
      7 C7        -54.9528    5.7372  -35.2553 C.ar   1 LIG      -0.11700
      8 C8        -53.1103    5.7957  -37.3480 C.ar   1 LIG      -0.11700
      9 C9        -53.5795    5.7228  -34.9618 C.ar   1 LIG       0.00400
     10 C10       -52.6444    5.7525  -36.0238 C.ar   1 LIG       0.00400
     11 H1        -51.3986    5.6329  -32.3357 H      1 LIG       0.11500
     12 H2        -49.7613    5.6839  -34.1949 H      1 LIG       0.11500
     13 H3        -56.4631    5.7912  -36.7900 H      1 LIG       0.11500
     14 H4        -54.8259    5.8438  -38.6495 H      1 LIG       0.11500
     15 H5        -53.8143    5.6567  -32.8055 H      1 LIG       0.11500
     16 H6        -50.5346    5.7597  -36.5308 H      1 LIG       0.11500
     17 H7        -55.6895    5.7147  -34.4549 H      1 LIG       0.11500
     18 H8        -52.4094    5.8194  -38.1800 H      1 LIG       0.11500
@<TRIPOS>BOND
      1       1       2 ar
      2       1       5 ar
      3       2       6 ar
      4       3       4 ar
      5       3       7 ar
      6       4       8 ar
      7       5       9 ar
      8       6      10 ar
      9       7       9 ar
     10       8      10 ar
     11       9      10 ar
     12       1      11 1
     13       2      12 1
     14       3      13 1
     15       4      14 1
     16       5      15 1
     17       6      16 1
     18       7      17 1
     19       8      18 1
@<TRIPOS>ALT_TYPE
CGenFF_4.0_ALT_TYPE_SET
CGenFF_4.0 1 CG2R61 2 CG2R61 3 CG2R61 4 CG2R61 5 CG2R61 6 CG2R61 7 CG2R61 8 CG2R61 9 CG2R61 10 CG2R61 11 HGR61 12 HGR61 13 HGR61 14 HGR61 15 HGR61 16 HGR61 17 HGR61 18 HGR61
@<TRIPOS>MOLECULE
naphtalene
 18 19 0 0 0
****
USER_CHARGES
INVALID_CHARGES
Pose:  31 Cluster:  31 Fr_nu: 169709 TotEn:    -9.12
@<TRIPOS>ATOM
      1 C1        -61.8807    1.5094  -24.3874 C.ar   1 LIG      -0.11500
      2 C2        -61.5160    0.1786  -24.2061 C.ar   1 LIG      -0.11500
      3 C3        -66.0341    0.0851  -26.4835 C.ar   1 LIG      -0.11500
      4 C4        -65.6693   -1.2457  -26.3021 C.ar   1 LIG      -0.11500
      5 C5        -63.0948    1.8237  -24.9987 C.ar   1 LIG      -0.11700
      6 C6        -62.3637   -0.8429  -24.6352 C.ar   1 LIG      -0.11700
      7 C7        -65.1863    1.1066  -26.0542 C.ar   1 LIG      -0.11700
      8 C8        -64.4552   -1.5602  -25.6908 C.ar   1 LIG      -0.11700
      9 C9        -63.9605    0.8084  -25.4370 C.ar   1 LIG       0.00400
     10 C10       -63.5895   -0.5448  -25.2526 C.ar   1 LIG       0.00400
     11 H1        -61.2201    2.3041  -24.0536 H      1 LIG       0.11500
     12 H2        -60.5708   -0.0651  -23.7298 H      1 LIG       0.11500
     13 H3        -66.9795    0.3295  -26.9596 H      1 LIG       0.11500
     14 H4        -66.3296   -2.0400  -26.6374 H      1 LIG       0.11500
     15 H5        -63.3593    2.8709  -25.1305 H      1 LIG       0.11500
     16 H6        -62.0586   -1.8760  -24.4828 H      1 LIG       0.11500
     17 H7        -65.4920    2.1396  -26.2060 H      1 LIG       0.11500
     18 H8        -64.1902   -2.6073  -25.5596 H      1 LIG       0.11500
@<TRIPOS>BOND
      1       1       2 ar
      2       1       5 ar
      3       2       6 ar
      4       3       4 ar
      5       3       7 ar
      6       4       8 ar
      7       5       9 ar
      8       6      10 ar
      9       7       9 ar
     10       8      10 ar
     11       9      10 ar
     12       1      11 1
     13       2      12 1
     14       3      13 1
     15       4      14 1
     16       5      15 1
     17       6      16 1
     18       7      17 1
     19       8      18 1
@<TRIPOS>ALT_TYPE
CGenFF_4.0_ALT_TYPE_SET
CGenFF_4.0 1 CG2R61 2 CG2R61 3 CG2R61 4 CG2R61 5 CG2R61 6 CG2R61 7 CG2R61 8 CG2R61 9 CG2R61 10 CG2R61 11 HGR61 12 HGR61 13 HGR61 14 HGR61 15 HGR61 16 HGR61 17 HGR61 18 HGR61
@<TRIPOS>MOLECULE
naphtalene
 18 19 0 0 0
****
USER_CHARGES
INVALID_CHARGES
Pose:  32 Cluster:  32 Fr_nu: 156999 TotEn:    -9.09
@<TRIPOS>ATOM
      1 C1        -53.1735    5.1195  -32.5522 C.ar   1 LIG      -0.11500
      2 C2        -53.0678    4.2386  -33.6244 C.ar   1 LIG      -0.11500
      3 C3        -49.8693    8.0316  -34.6198 C.ar   1 LIG      -0.11500
      4 C4        -49.7637    7.1506  -35.6919 C.ar   1 LIG      -0.11500
      5 C5        -52.4063    6.2846  -32.5273 C.ar   1 LIG      -0.11700
      6 C6        -52.1948    4.5191  -34.6757 C.ar   1 LIG      -0.11700
      7 C7        -50.7425    7.7510  -33.5684 C.ar   1 LIG      -0.11700
      8 C8        -50.5308    5.9854  -35.7169 C.ar   1 LIG      -0.11700
      9 C9        -51.5222    6.5830  -33.5770 C.ar   1 LIG       0.00400
     10 C10       -51.4149    5.6870  -34.6672 C.ar   1 LIG       0.00400
     11 H1        -53.8529    4.9003  -31.7337 H      1 LIG       0.11500
     12 H2        -53.6657    3.3320  -33.6429 H      1 LIG       0.11500
     13 H3        -49.2717    8.9386  -34.6007 H      1 LIG       0.11500
     14 H4        -49.0831    7.3696  -36.5094 H      1 LIG       0.11500
     15 H5        -52.5048    6.9586  -31.6788 H      1 LIG       0.11500
     16 H6        -52.1288    3.8166  -35.5039 H      1 LIG       0.11500
     17 H7        -50.8089    8.4541  -32.7408 H      1 LIG       0.11500
     18 H8        -50.4319    5.3108  -36.5649 H      1 LIG       0.11500
@<TRIPOS>BOND
      1       1       2 ar
      2       1       5 ar
      3       2       6 ar
      4       3       4 ar
      5       3       7 ar
      6       4       8 ar
      7       5       9 ar
      8       6      10 ar
      9       7       9 ar
     10       8      10 ar
     11       9      10 ar
     12       1      11 1
     13       2      12 1
     14       3      13 1
     15       4      14 1
     16       5      15 1
     17       6      16 1
     18       7      17 1
     19       8      18 1
@<TRIPOS>ALT_TYPE
CGenFF_4.0_ALT_TYPE_SET
CGenFF_4.0 1 CG2R61 2 CG2R61 3 CG2R61 4 CG2R61 5 CG2R61 6 CG2R61 7 CG2R61 8 CG2R61 9 CG2R61 10 CG2R61 11 HGR61 12 HGR61 13 HGR61 14 HGR61 15 HGR61 16 HGR61 17 HGR61 18 HGR61
@<TRIPOS>MOLECULE
naphtalene
 18 19 0 0 0
****
USER_CHARGES
INVALID_CHARGES
Pose:  33 Cluster:  33 Fr_nu: 487835 TotEn:    -8.84
@<TRIPOS>ATOM
      1 C1        -80.7754   -8.1536  -30.3988 C.ar   1 LIG      -0.11500
      2 C2        -81.8515   -8.2315  -29.5197 C.ar   1 LIG      -0.11500
      3 C3        -83.7498   -9.1222  -34.1254 C.ar   1 LIG      -0.11500
      4 C4        -84.8258   -9.2002  -33.2462 C.ar   1 LIG      -0.11500
      5 C5        -80.9736   -8.3549  -31.7651 C.ar   1 LIG      -0.11700
      6 C6        -83.1298   -8.5110  -30.0033 C.ar   1 LIG      -0.11700
      7 C7        -82.4713   -8.8426  -33.6416 C.ar   1 LIG      -0.11700
      8 C8        -84.6277   -8.9989  -31.8799 C.ar   1 LIG      -0.11700
      9 C9        -82.2535   -8.6373  -32.2695 C.ar   1 LIG       0.00400
     10 C10       -83.3477   -8.7166  -31.3755 C.ar   1 LIG       0.00400
     11 H1        -79.7803   -7.9365  -30.0216 H      1 LIG       0.11500
     12 H2        -81.6962   -8.0744  -28.4563 H      1 LIG       0.11500
     13 H3        -83.9045   -9.2791  -35.1892 H      1 LIG       0.11500
     14 H4        -85.8204   -9.4187  -33.6238 H      1 LIG       0.11500
     15 H5        -80.1177   -8.2896  -32.4338 H      1 LIG       0.11500
     16 H6        -83.9565   -8.5667  -29.2981 H      1 LIG       0.11500
     17 H7        -81.6450   -8.7862  -34.3471 H      1 LIG       0.11500
     18 H8        -85.4833   -9.0649  -31.2109 H      1 LIG       0.11500
@<TRIPOS>BOND
      1       1       2 ar
      2       1       5 ar
      3       2       6 ar
      4       3       4 ar
      5       3       7 ar
      6       4       8 ar
      7       5       9 ar
      8       6      10 ar
      9       7       9 ar
     10       8      10 ar
     11       9      10 ar
     12       1      11 1
     13       2      12 1
     14       3      13 1
     15       4      14 1
     16       5      15 1
     17       6      16 1
     18       7      17 1
     19       8      18 1
@<TRIPOS>ALT_TYPE
CGenFF_4.0_ALT_TYPE_SET
CGenFF_4.0 1 CG2R61 2 CG2R61 3 CG2R61 4 CG2R61 5 CG2R61 6 CG2R61 7 CG2R61 8 CG2R61 9 CG2R61 10 CG2R61 11 HGR61 12 HGR61 13 HGR61 14 HGR61 15 HGR61 16 HGR61 17 HGR61 18 HGR61
@<TRIPOS>MOLECULE
naphtalene
 18 19 0 0 0
****
USER_CHARGES
INVALID_CHARGES
Pose:  34 Cluster:  34 Fr_nu: 391156 TotEn:    -7.99
@<TRIPOS>ATOM
      1 C1        -81.6389  -10.2402  -32.1834 C.ar   1 LIG      -0.11500
      2 C2        -81.8575   -9.4080  -33.2772 C.ar   1 LIG      -0.11500
      3 C3        -86.4143  -10.2693  -31.2518 C.ar   1 LIG      -0.11500
      4 C4        -86.6327   -9.4371  -32.3457 C.ar   1 LIG      -0.11500
      5 C5        -82.7146  -10.6651  -31.4031 C.ar   1 LIG      -0.11700
      6 C6        -83.1523   -8.9975  -33.5951 C.ar   1 LIG      -0.11700
      7 C7        -85.1193  -10.6798  -30.9340 C.ar   1 LIG      -0.11700
      8 C8        -85.5571   -9.0120  -33.1260 C.ar   1 LIG      -0.11700
      9 C9        -84.0248  -10.2617  -31.7084 C.ar   1 LIG       0.00400
     10 C10       -84.2469   -9.4154  -32.8207 C.ar   1 LIG       0.00400
     11 H1        -80.6306  -10.5590  -31.9361 H      1 LIG       0.11500
     12 H2        -81.0194   -9.0780  -33.8842 H      1 LIG       0.11500
     13 H3        -87.2521  -10.5999  -30.6444 H      1 LIG       0.11500
     14 H4        -87.6411   -9.1175  -32.5917 H      1 LIG       0.11500
     15 H5        -82.5202  -11.3151  -30.5525 H      1 LIG       0.11500
     16 H6        -83.2999   -8.3473  -34.4550 H      1 LIG       0.11500
     17 H7        -84.9721  -11.3306  -30.0746 H      1 LIG       0.11500
     18 H8        -85.7511   -8.3614  -33.9763 H      1 LIG       0.11500
@<TRIPOS>BOND
      1       1       2 ar
      2       1       5 ar
      3       2       6 ar
      4       3       4 ar
      5       3       7 ar
      6       4       8 ar
      7       5       9 ar
      8       6      10 ar
      9       7       9 ar
     10       8      10 ar
     11       9      10 ar
     12       1      11 1
     13       2      12 1
     14       3      13 1
     15       4      14 1
     16       5      15 1
     17       6      16 1
     18       7      17 1
     19       8      18 1
@<TRIPOS>ALT_TYPE
CGenFF_4.0_ALT_TYPE_SET
CGenFF_4.0 1 CG2R61 2 CG2R61 3 CG2R61 4 CG2R61 5 CG2R61 6 CG2R61 7 CG2R61 8 CG2R61 9 CG2R61 10 CG2R61 11 HGR61 12 HGR61 13 HGR61 14 HGR61 15 HGR61 16 HGR61 17 HGR61 18 HGR61
@<TRIPOS>MOLECULE
naphtalene
 18 19 0 0 0
****
USER_CHARGES
INVALID_CHARGES
Pose:  35 Cluster:  35 Fr_nu: 215655 TotEn:    -7.25
@<TRIPOS>ATOM
      1 C1        -84.0500  -10.0463  -33.7021 C.ar   1 LIG      -0.11500
      2 C2        -83.1474   -9.0369  -34.0234 C.ar   1 LIG      -0.11500
      3 C3        -81.1998  -11.4174  -30.0048 C.ar   1 LIG      -0.11500
      4 C4        -80.2973  -10.4079  -30.3262 C.ar   1 LIG      -0.11500
      5 C5        -83.7955  -10.8933  -32.6230 C.ar   1 LIG      -0.11700
      6 C6        -81.9870   -8.8705  -33.2671 C.ar   1 LIG      -0.11700
      7 C7        -82.3604  -11.5837  -30.7612 C.ar   1 LIG      -0.11700
      8 C8        -80.5516   -9.5609  -31.4053 C.ar   1 LIG      -0.11700
      9 C9        -82.6325  -10.7404  -31.8507 C.ar   1 LIG       0.00400
     10 C10       -81.7147   -9.7139  -32.1776 C.ar   1 LIG       0.00400
     11 H1        -84.9529  -10.1757  -34.2916 H      1 LIG       0.11500
     12 H2        -83.3465   -8.3779  -34.8635 H      1 LIG       0.11500
     13 H3        -81.0013  -12.0768  -29.1646 H      1 LIG       0.11500
     14 H4        -79.3939  -10.2799  -29.7373 H      1 LIG       0.11500
     15 H5        -84.5148  -11.6758  -32.3903 H      1 LIG       0.11500
     16 H6        -81.2957   -8.0744  -33.5360 H      1 LIG       0.11500
     17 H7        -83.0518  -12.3793  -30.4916 H      1 LIG       0.11500
     18 H8        -79.8321   -8.7788  -31.6387 H      1 LIG       0.11500
@<TRIPOS>BOND
      1       1       2 ar
      2       1       5 ar
      3       2       6 ar
      4       3       4 ar
      5       3       7 ar
      6       4       8 ar
      7       5       9 ar
      8       6      10 ar
      9       7       9 ar
     10       8      10 ar
     11       9      10 ar
     12       1      11 1
     13       2      12 1
     14       3      13 1
     15       4      14 1
     16       5      15 1
     17       6      16 1
     18       7      17 1
     19       8      18 1
@<TRIPOS>ALT_TYPE
CGenFF_4.0_ALT_TYPE_SET
CGenFF_4.0 1 CG2R61 2 CG2R61 3 CG2R61 4 CG2R61 5 CG2R61 6 CG2R61 7 CG2R61 8 CG2R61 9 CG2R61 10 CG2R61 11 HGR61 12 HGR61 13 HGR61 14 HGR61 15 HGR61 16 HGR61 17 HGR61 18 HGR61
# TRIPOS MOL2 file generated by SEED

@<TRIPOS>MOLECULE
pyrazole
 9 9 0 0 0
****
USER_CHARGES
INVALID_CHARGES
Pose:   1 Cluster:   1 Fr_nu: 1692336 TotEn:   -18.37
@<TRIPOS>ATOM
      1 C1        -75.0206  -25.0673  -44.2940 C.2    1 LIG      -0.25100
      2 C2        -74.5717  -26.2640  -44.8839 C.2    1 LIG       0.13200
      3 C3        -76.3825  -25.2198  -44.2018 C.2    1 LIG      -0.03800
      4 N1        -75.5675  -27.1142  -45.1477 N.2    1 LIG      -0.57800
      5 N2        -76.6558  -26.4509  -44.7215 N.pl3  1 LIG      -0.05900
      6 H1        -74.4391  -24.2135  -43.9787 H      1 LIG       0.15700
      7 H2        -73.5603  -26.5520  -45.1331 H      1 LIG       0.15600
      8 H3        -77.1643  -24.5768  -43.8239 H      1 LIG       0.15900
      9 H4        -77.5585  -26.8988  -44.8177 H      1 LIG       0.32200
@<TRIPOS>BOND
      1       1       2 1
      2       1       3 2
      3       2       4 2
      4       3       5 1
      5       4       5 1
      6       1       6 1
      7       2       7 1
      8       3       8 1
      9       5       9 1
@<TRIPOS>ALT_TYPE
CGenFF_4.0_ALT_TYPE_SET
CGenFF_4.0 1 CG2R51 2 CG2R52 3 CG2R51 4 NG2R50 5 NG2R51 6 HGR51 7 HGR52 8 HGR52 9 HGP1
@<TRIPOS>MOLECULE
pyrazole
 9 9 0 0 0
****
USER_CHARGES
INVALID_CHARGES
Pose:   2 Cluster:   2 Fr_nu: 8128707 TotEn:   -17.44
@<TRIPOS>ATOM
      1 C1        -85.5903   -9.1144  -33.1260 C.2    1 LIG      -0.25100
      2 C2        -85.1498  -10.1276  -32.2536 C.2    1 LIG       0.13200
      3 C3        -84.7289   -9.1821  -34.1936 C.2    1 LIG      -0.03800
      4 N1        -84.0909  -10.7905  -32.7260 N.2    1 LIG      -0.57800
      5 N2        -83.8588  -10.1927  -33.9071 N.pl3  1 LIG      -0.05900
      6 H1        -86.4169   -8.4308  -32.9998 H      1 LIG       0.15700
      7 H2        -85.5559  -10.4102  -31.2928 H      1 LIG       0.15600
      8 H3        -84.6568   -8.6136  -35.1096 H      1 LIG       0.15900
      9 H4        -83.0851  -10.5251  -34.4688 H      1 LIG       0.32200
@<TRIPOS>BOND
      1       1       2 1
      2       1       3 2
      3       2       4 2
      4       3       5 1
      5       4       5 1
      6       1       6 1
      7       2       7 1
      8       3       8 1
      9       5       9 1
@<TRIPOS>ALT_TYPE
CGenFF_4.0_ALT_TYPE_SET
CGenFF_4.0 1 CG2R51 2 CG2R52 3 CG2R51 4 NG2R50 5 NG2R51 6 HGR51 7 HGR52 8 HGR52 9 HGP1
@<TRIPOS>MOLECULE
pyrazole
 9 9 0 0 0
****
USER_CHARGES
INVALID_CHARGES
Pose:   3 Cluster:   3 Fr_nu:  99451 TotEn:   -16.93
@<TRIPOS>ATOM
      1 C1        -84.0193   -9.2012  -32.4522 C.2    1 LIG      -0.25100
      2 C2        -82.8573   -8.4312  -32.2555 C.2    1 LIG       0.13200
      3 C3        -83.8447   -9.7768  -33.6870 C.2    1 LIG      -0.03800
      4 N1        -82.0073   -8.5087  -33.2828 N.2    1 LIG      -0.57800
      5 N2        -82.6356   -9.3342  -34.1370 N.pl3  1 LIG      -0.05900
      6 H1        -84.8651   -9.3230  -31.7918 H      1 LIG       0.15700
      7 H2        -82.5946   -7.8164  -31.4064 H      1 LIG       0.15600
      8 H3        -84.4590  -10.4445  -34.2736 H      1 LIG       0.15900
      9 H4        -82.1807   -9.5528  -35.0146 H      1 LIG       0.32200
@<TRIPOS>BOND
      1       1       2 1
      2       1       3 2
      3       2       4 2
      4       3       5 1
      5       4       5 1
      6       1       6 1
      7       2       7 1
      8       3       8 1
      9       5       9 1
@<TRIPOS>ALT_TYPE
CGenFF_4.0_ALT_TYPE_SET
CGenFF_4.0 1 CG2R51 2 CG2R52 3 CG2R51 4 NG2R50 5 NG2R51 6 HGR51 7 HGR52 8 HGR52 9 HGP1
@<TRIPOS>MOLECULE
pyrazole
 9 9 0 0 0
****
USER_CHARGES
INVALID_CHARGES
Pose:   4 Cluster:   4 Fr_nu: 959154 TotEn:   -16.81
@<TRIPOS>ATOM
      1 C1        -75.3559  -26.2738  -44.3159 C.2    1 LIG      -0.25100
      2 C2        -74.2297  -25.5581  -43.8672 C.2    1 LIG       0.13200
      3 C3        -76.2960  -25.3068  -44.5758 C.2    1 LIG      -0.03800
      4 N1        -74.4336  -24.2384  -43.8425 N.2    1 LIG      -0.57800
      5 N2        -75.6988  -24.1170  -44.2790 N.pl3  1 LIG      -0.05900
      6 H1        -75.4707  -27.3410  -44.4351 H      1 LIG       0.15700
      7 H2        -73.2689  -25.9433  -43.5567 H      1 LIG       0.15600
      8 H3        -77.3138  -25.3572  -44.9348 H      1 LIG       0.15900
      9 H4        -76.0949  -23.1880  -44.3486 H      1 LIG       0.32200
@<TRIPOS>BOND
      1       1       2 1
      2       1       3 2
      3       2       4 2
      4       3       5 1
      5       4       5 1
      6       1       6 1
      7       2       7 1
      8       3       8 1
      9       5       9 1
@<TRIPOS>ALT_TYPE
CGenFF_4.0_ALT_TYPE_SET
CGenFF_4.0 1 CG2R51 2 CG2R52 3 CG2R51 4 NG2R50 5 NG2R51 6 HGR51 7 HGR52 8 HGR52 9 HGP1
@<TRIPOS>MOLECULE
pyrazole
 9 9 0 0 0
****
USER_CHARGES
INVALID_CHARGES
Pose:   5 Cluster:   5 Fr_nu: 7770126 TotEn:   -16.05
@<TRIPOS>ATOM
      1 C1        -79.3088  -30.5559  -34.0490 C.2    1 LIG      -0.25100
      2 C2        -79.6607  -31.0482  -35.3200 C.2    1 LIG       0.13200
      3 C3        -79.8721  -29.3043  -33.9976 C.2    1 LIG      -0.03800
      4 N1        -80.3912  -30.1804  -36.0251 N.2    1 LIG      -0.57800
      5 N2        -80.5031  -29.1300  -35.1942 N.pl3  1 LIG      -0.05900
      6 H1        -78.7287  -31.0400  -33.2773 H      1 LIG       0.15700
      7 H2        -79.4149  -32.0032  -35.7621 H      1 LIG       0.15600
      8 H3        -79.8788  -28.5384  -33.2355 H      1 LIG       0.15900
      9 H4        -81.0249  -28.3222  -35.5103 H      1 LIG       0.32200
@<TRIPOS>BOND
      1       1       2 1
      2       1       3 2
      3       2       4 2
      4       3       5 1
      5       4       5 1
      6       1       6 1
      7       2       7 1
      8       3       8 1
      9       5       9 1
@<TRIPOS>ALT_TYPE
CGenFF_4.0_ALT_TYPE_SET
CGenFF_4.0 1 CG2R51 2 CG2R52 3 CG2R51 4 NG2R50 5 NG2R51 6 HGR51 7 HGR52 8 HGR52 9 HGP1
@<TRIPOS>MOLECULE
pyrazole
 9 9 0 0 0
****
USER_CHARGES
INVALID_CHARGES
Pose:   6 Cluster:   6 Fr_nu: 274266 TotEn:   -15.87
@<TRIPOS>ATOM
      1 C1        -66.9219   -7.2137  -48.7886 C.2    1 LIG      -0.25100
      2 C2        -66.9372   -7.8690  -47.5427 C.2    1 LIG       0.13200
      3 C3        -68.2268   -7.2565  -49.2150 C.2    1 LIG      -0.03800
      4 N1        -68.1552   -8.2966  -47.1999 N.2    1 LIG      -0.57800
      5 N2        -68.9176   -7.9091  -48.2366 N.pl3  1 LIG      -0.05900
      6 H1        -66.0831   -6.7713  -49.3054 H      1 LIG       0.15700
      7 H2        -66.1114   -8.0533  -46.8705 H      1 LIG       0.15600
      8 H3        -68.7146   -6.8917  -50.1074 H      1 LIG       0.15900
      9 H4        -69.9062   -8.1254  -48.2120 H      1 LIG       0.32200
@<TRIPOS>BOND
      1       1       2 1
      2       1       3 2
      3       2       4 2
      4       3       5 1
      5       4       5 1
      6       1       6 1
      7       2       7 1
      8       3       8 1
      9       5       9 1
@<TRIPOS>ALT_TYPE
CGenFF_4.0_ALT_TYPE_SET
CGenFF_4.0 1 CG2R51 2 CG2R52 3 CG2R51 4 NG2R50 5 NG2R51 6 HGR51 7 HGR52 8 HGR52 9 HGP1
@<TRIPOS>MOLECULE
pyrazole
 9 9 0 0 0
****
USER_CHARGES
INVALID_CHARGES
Pose:   7 Cluster:   7 Fr_nu: 8130699 TotEn:   -15.86
@<TRIPOS>ATOM
      1 C1        -84.1701  -10.7007  -32.8320 C.2    1 LIG      -0.25100
      2 C2        -85.2139   -9.9033  -32.3258 C.2    1 LIG       0.13200
      3 C3        -83.8258  -10.1024  -34.0194 C.2    1 LIG      -0.03800
      4 N1        -85.5131   -8.8766  -33.1260 N.2    1 LIG      -0.57800
      5 N2        -84.6520   -9.0247  -34.1471 N.pl3  1 LIG      -0.05900
      6 H1        -83.7280  -11.5851  -32.3974 H      1 LIG       0.15700
      7 H2        -85.7695  -10.0278  -31.4073 H      1 LIG       0.15600
      8 H3        -83.0858  -10.3423  -34.7692 H      1 LIG       0.15900
      9 H4        -84.6842   -8.3519  -34.9028 H      1 LIG       0.32200
@<TRIPOS>BOND
      1       1       2 1
      2       1       3 2
      3       2       4 2
      4       3       5 1
      5       4       5 1
      6       1       6 1
      7       2       7 1
      8       3       8 1
      9       5       9 1
@<TRIPOS>ALT_TYPE
CGenFF_4.0_ALT_TYPE_SET
CGenFF_4.0 1 CG2R51 2 CG2R52 3 CG2R51 4 NG2R50 5 NG2R51 6 HGR51 7 HGR52 8 HGR52 9 HGP1
@<TRIPOS>MOLECULE
pyrazole
 9 9 0 0 0
****
USER_CHARGES
INVALID_CHARGES
Pose:   8 Cluster:   8 Fr_nu: 4253115 TotEn:   -15.81
@<TRIPOS>ATOM
      1 C1        -46.3097  -10.6884  -31.6826 C.2    1 LIG      -0.25100
      2 C2        -46.4901  -10.4690  -33.0614 C.2    1 LIG       0.13200
      3 C3        -46.2119   -9.4285  -31.1444 C.2    1 LIG      -0.03800
      4 N1        -46.5066   -9.1719  -33.3794 N.2    1 LIG      -0.57800
      5 N2        -46.3353   -8.5647  -32.1927 N.pl3  1 LIG      -0.05900
      6 H1        -46.2583  -11.6278  -31.1523 H      1 LIG       0.15700
      7 H2        -46.6098  -11.2003  -33.8480 H      1 LIG       0.15600
      8 H3        -46.0665   -9.0769  -30.1332 H      1 LIG       0.15900
      9 H4        -46.3102   -7.5529  -32.1711 H      1 LIG       0.32200
@<TRIPOS>BOND
      1       1       2 1
      2       1       3 2
      3       2       4 2
      4       3       5 1
      5       4       5 1
      6       1       6 1
      7       2       7 1
      8       3       8 1
      9       5       9 1
@<TRIPOS>ALT_TYPE
CGenFF_4.0_ALT_TYPE_SET
CGenFF_4.0 1 CG2R51 2 CG2R52 3 CG2R51 4 NG2R50 5 NG2R51 6 HGR51 7 HGR52 8 HGR52 9 HGP1
@<TRIPOS>MOLECULE
pyrazole
 9 9 0 0 0
****
USER_CHARGES
INVALID_CHARGES
Pose:   9 Cluster:   9 Fr_nu: 111102 TotEn:   -15.67
@<TRIPOS>ATOM
      1 C1        -71.0219  -10.2291  -42.3595 C.2    1 LIG      -0.25100
      2 C2        -70.1890  -10.8275  -41.3951 C.2    1 LIG       0.13200
      3 C3        -72.2109  -10.0205  -41.7044 C.2    1 LIG      -0.03800
      4 N1        -70.7973  -10.9885  -40.2170 N.2    1 LIG      -0.57800
      5 N2        -72.0251  -10.4881  -40.4367 N.pl3  1 LIG      -0.05900
      6 H1        -70.7929   -9.9825  -43.3857 H      1 LIG       0.15700
      7 H2        -69.1643  -11.1536  -41.5018 H      1 LIG       0.15600
      8 H3        -73.1519   -9.5932  -42.0197 H      1 LIG       0.15900
      9 H4        -72.6907  -10.4989  -39.6741 H      1 LIG       0.32200
@<TRIPOS>BOND
      1       1       2 1
      2       1       3 2
      3       2       4 2
      4       3       5 1
      5       4       5 1
      6       1       6 1
      7       2       7 1
      8       3       8 1
      9       5       9 1
@<TRIPOS>ALT_TYPE
CGenFF_4.0_ALT_TYPE_SET
CGenFF_4.0 1 CG2R51 2 CG2R52 3 CG2R51 4 NG2R50 5 NG2R51 6 HGR51 7 HGR52 8 HGR52 9 HGP1
@<TRIPOS>MOLECULE
pyrazole
 9 9 0 0 0
****
USER_CHARGES
INVALID_CHARGES
Pose:  10 Cluster:  10 Fr_nu: 4253129 TotEn:   -15.56
@<TRIPOS>ATOM
      1 C1        -46.5726   -9.8474  -31.8010 C.2    1 LIG      -0.25100
      2 C2        -46.4901  -10.4690  -33.0614 C.2    1 LIG       0.13200
      3 C3        -45.7902   -8.7249  -31.9200 C.2    1 LIG      -0.03800
      4 N1        -45.7166   -9.7970  -33.9181 N.2    1 LIG      -0.57800
      5 N2        -45.3058   -8.7414  -33.1949 N.pl3  1 LIG      -0.05900
      6 H1        -47.1225  -10.1672  -30.9283 H      1 LIG       0.15700
      7 H2        -46.9611  -11.3840  -33.3913 H      1 LIG       0.15600
      8 H3        -45.5383   -7.9349  -31.2272 H      1 LIG       0.15900
      9 H4        -44.6912   -8.0684  -33.6354 H      1 LIG       0.32200
@<TRIPOS>BOND
      1       1       2 1
      2       1       3 2
      3       2       4 2
      4       3       5 1
      5       4       5 1
      6       1       6 1
      7       2       7 1
      8       3       8 1
      9       5       9 1
@<TRIPOS>ALT_TYPE
CGenFF_4.0_ALT_TYPE_SET
CGenFF_4.0 1 CG2R51 2 CG2R52 3 CG2R51 4 NG2R50 5 NG2R51 6 HGR51 7 HGR52 8 HGR52 9 HGP1
@<TRIPOS>MOLECULE
pyrazole
 9 9 0 0 0
****
USER_CHARGES
INVALID_CHARGES
Pose:  11 Cluster:  11 Fr_nu: 8135138 TotEn:   -15.24
@<TRIPOS>ATOM
      1 C1        -81.8965   -9.9316  -31.4866 C.2    1 LIG      -0.25100
      2 C2        -81.2631   -8.6874  -31.6668 C.2    1 LIG       0.13200
      3 C3        -82.1458  -10.3777  -32.7615 C.2    1 LIG      -0.03800
      4 N1        -81.1189   -8.3639  -32.9546 N.2    1 LIG      -0.57800
      5 N2        -81.6650   -9.4113  -33.5953 N.pl3  1 LIG      -0.05900
      6 H1        -82.1381  -10.4356  -30.5625 H      1 LIG       0.15700
      7 H2        -80.9011   -8.0026  -30.9133 H      1 LIG       0.15600
      8 H3        -82.6136  -11.2744  -33.1419 H      1 LIG       0.15900
      9 H4        -81.6780   -9.4005  -34.6075 H      1 LIG       0.32200
@<TRIPOS>BOND
      1       1       2 1
      2       1       3 2
      3       2       4 2
      4       3       5 1
      5       4       5 1
      6       1       6 1
      7       2       7 1
      8       3       8 1
      9       5       9 1
@<TRIPOS>ALT_TYPE
CGenFF_4.0_ALT_TYPE_SET
CGenFF_4.0 1 CG2R51 2 CG2R52 3 CG2R51 4 NG2R50 5 NG2R51 6 HGR51 7 HGR52 8 HGR52 9 HGP1
@<TRIPOS>MOLECULE
pyrazole
 9 9 0 0 0
****
USER_CHARGES
INVALID_CHARGES
Pose:  12 Cluster:  12 Fr_nu: 424494 TotEn:   -15.12
@<TRIPOS>ATOM
      1 C1        -69.1420   -7.3870  -48.3739 C.2    1 LIG      -0.25100
      2 C2        -68.2970   -8.1350  -47.5324 C.2    1 LIG       0.13200
      3 C3        -68.3581   -7.0743  -49.4575 C.2    1 LIG      -0.03800
      4 N1        -67.0703   -8.2886  -48.0380 N.2    1 LIG      -0.57800
      5 N2        -67.1387   -7.6328  -49.2090 N.pl3  1 LIG      -0.05900
      6 H1        -70.1750   -7.1129  -48.2180 H      1 LIG       0.15700
      7 H2        -68.5238   -8.5743  -46.5715 H      1 LIG       0.15600
      8 H3        -68.5529   -6.5155  -50.3615 H      1 LIG       0.15900
      9 H4        -66.3113   -7.6040  -49.7915 H      1 LIG       0.32200
@<TRIPOS>BOND
      1       1       2 1
      2       1       3 2
      3       2       4 2
      4       3       5 1
      5       4       5 1
      6       1       6 1
      7       2       7 1
      8       3       8 1
      9       5       9 1
@<TRIPOS>ALT_TYPE
CGenFF_4.0_ALT_TYPE_SET
CGenFF_4.0 1 CG2R51 2 CG2R52 3 CG2R51 4 NG2R50 5 NG2R51 6 HGR51 7 HGR52 8 HGR52 9 HGP1
@<TRIPOS>MOLECULE
pyrazole
 9 9 0 0 0
****
USER_CHARGES
INVALID_CHARGES
Pose:  13 Cluster:  13 Fr_nu: 287700 TotEn:   -14.93
@<TRIPOS>ATOM
      1 C1        -69.2395   -6.9365  -49.0624 C.2    1 LIG      -0.25100
      2 C2        -68.2402   -7.4401  -48.2083 C.2    1 LIG       0.13200
      3 C3        -70.4113   -7.1345  -48.3739 C.2    1 LIG      -0.03800
      4 N1        -68.7340   -7.9216  -47.0645 N.2    1 LIG      -0.57800
      5 N2        -70.0565   -7.7214  -47.1949 N.pl3  1 LIG      -0.05900
      6 H1        -69.1270   -6.4915  -50.0400 H      1 LIG       0.15700
      7 H2        -67.1726   -7.4768  -48.3718 H      1 LIG       0.15600
      8 H3        -71.4426   -6.9176  -48.6123 H      1 LIG       0.15900
      9 H4        -70.6624   -8.0126  -46.4381 H      1 LIG       0.32200
@<TRIPOS>BOND
      1       1       2 1
      2       1       3 2
      3       2       4 2
      4       3       5 1
      5       4       5 1
      6       1       6 1
      7       2       7 1
      8       3       8 1
      9       5       9 1
@<TRIPOS>ALT_TYPE
CGenFF_4.0_ALT_TYPE_SET
CGenFF_4.0 1 CG2R51 2 CG2R52 3 CG2R51 4 NG2R50 5 NG2R51 6 HGR51 7 HGR52 8 HGR52 9 HGP1
@<TRIPOS>MOLECULE
pyrazole
 9 9 0 0 0
****
USER_CHARGES
INVALID_CHARGES
Pose:  14 Cluster:  14 Fr_nu: 177697 TotEn:   -14.87
@<TRIPOS>ATOM
      1 C1        -75.0557   -6.2563  -58.4268 C.2    1 LIG      -0.25100
      2 C2        -74.0254   -5.4953  -59.0109 C.2    1 LIG       0.13200
      3 C3        -74.8435   -6.1412  -57.0748 C.2    1 LIG      -0.03800
      4 N1        -73.2187   -4.9378  -58.1041 N.2    1 LIG      -0.57800
      5 N2        -73.7420   -5.3487  -56.9365 N.pl3  1 LIG      -0.05900
      6 H1        -75.8429   -6.8104  -58.9166 H      1 LIG       0.15700
      7 H2        -73.8285   -5.3242  -60.0595 H      1 LIG       0.15600
      8 H3        -75.3638   -6.5445  -56.2180 H      1 LIG       0.15900
      9 H4        -73.2938   -5.0510  -56.0790 H      1 LIG       0.32200
@<TRIPOS>BOND
      1       1       2 1
      2       1       3 2
      3       2       4 2
      4       3       5 1
      5       4       5 1
      6       1       6 1
      7       2       7 1
      8       3       8 1
      9       5       9 1
@<TRIPOS>ALT_TYPE
CGenFF_4.0_ALT_TYPE_SET
CGenFF_4.0 1 CG2R51 2 CG2R52 3 CG2R51 4 NG2R50 5 NG2R51 6 HGR51 7 HGR52 8 HGR52 9 HGP1
@<TRIPOS>MOLECULE
pyrazole
 9 9 0 0 0
****
USER_CHARGES
INVALID_CHARGES
Pose:  15 Cluster:  15 Fr_nu: 9292589 TotEn:   -14.29
@<TRIPOS>ATOM
      1 C1        -83.8242   -8.5119  -33.3496 C.2    1 LIG      -0.25100
      2 C2        -83.3353   -8.2375  -32.0583 C.2    1 LIG       0.13200
      3 C3        -82.9630   -9.4582  -33.8488 C.2    1 LIG      -0.03800
      4 N1        -82.2480   -8.9519  -31.7560 N.2    1 LIG      -0.57800
      5 N2        -82.0465   -9.6846  -32.8644 N.pl3  1 LIG      -0.05900
      6 H1        -84.6812   -8.0846  -33.8490 H      1 LIG       0.15700
      7 H2        -83.7257   -7.5463  -31.3250 H      1 LIG       0.15600
      8 H3        -82.9194   -9.9775  -34.7954 H      1 LIG       0.15900
      9 H4        -81.2595  -10.3211  -32.8819 H      1 LIG       0.32200
@<TRIPOS>BOND
      1       1       2 1
      2       1       3 2
      3       2       4 2
      4       3       5 1
      5       4       5 1
      6       1       6 1
      7       2       7 1
      8       3       8 1
      9       5       9 1
@<TRIPOS>ALT_TYPE
CGenFF_4.0_ALT_TYPE_SET
CGenFF_4.0 1 CG2R51 2 CG2R52 3 CG2R51 4 NG2R50 5 NG2R51 6 HGR51 7 HGR52 8 HGR52 9 HGP1
@<TRIPOS>MOLECULE
pyrazole
 9 9 0 0 0
****
USER_CHARGES
INVALID_CHARGES
Pose:  16 Cluster:  16 Fr_nu: 524558 TotEn:   -14.13
@<TRIPOS>ATOM
      1 C1        -53.1755    4.7510  -35.1065 C.2    1 LIG      -0.25100
      2 C2        -53.8450    4.5800  -36.3330 C.2    1 LIG       0.13200
      3 C3        -54.1035    4.3995  -34.1569 C.2    1 LIG      -0.03800
      4 N1        -55.1011    4.1529  -36.1797 N.2    1 LIG      -0.57800
      5 N2        -55.2285    4.0524  -34.8456 N.pl3  1 LIG      -0.05900
      6 H1        -52.1621    5.0820  -34.9340 H      1 LIG       0.15700
      7 H2        -53.4699    4.7492  -37.3323 H      1 LIG       0.15600
      8 H3        -54.0664    4.3681  -33.0776 H      1 LIG       0.15900
      9 H4        -56.1159    3.7411  -34.4708 H      1 LIG       0.32200
@<TRIPOS>BOND
      1       1       2 1
      2       1       3 2
      3       2       4 2
      4       3       5 1
      5       4       5 1
      6       1       6 1
      7       2       7 1
      8       3       8 1
      9       5       9 1
@<TRIPOS>ALT_TYPE
CGenFF_4.0_ALT_TYPE_SET
CGenFF_4.0 1 CG2R51 2 CG2R52 3 CG2R51 4 NG2R50 5 NG2R51 6 HGR51 7 HGR52 8 HGR52 9 HGP1
@<TRIPOS>MOLECULE
pyrazole
 9 9 0 0 0
****
USER_CHARGES
INVALID_CHARGES
Pose:  17 Cluster:  17 Fr_nu: 8429883 TotEn:   -14.02
@<TRIPOS>ATOM
      1 C1        -84.3110   -9.3170  -33.1260 C.2    1 LIG      -0.25100
      2 C2        -84.3122  -10.2238  -32.0492 C.2    1 LIG       0.13200
      3 C3        -83.0938   -9.5068  -33.7333 C.2    1 LIG      -0.03800
      4 N1        -83.1853  -10.9368  -31.9742 N.2    1 LIG      -0.57800
      5 N2        -82.4646  -10.4782  -33.0117 N.pl3  1 LIG      -0.05900
      6 H1        -85.0840   -8.6232  -33.4217 H      1 LIG       0.15700
      7 H2        -85.0871  -10.3944  -31.3156 H      1 LIG       0.15600
      8 H3        -82.6283   -9.0469  -34.5931 H      1 LIG       0.15900
      9 H4        -81.5458  -10.8730  -33.1689 H      1 LIG       0.32200
@<TRIPOS>BOND
      1       1       2 1
      2       1       3 2
      3       2       4 2
      4       3       5 1
      5       4       5 1
      6       1       6 1
      7       2       7 1
      8       3       8 1
      9       5       9 1
@<TRIPOS>ALT_TYPE
CGenFF_4.0_ALT_TYPE_SET
CGenFF_4.0 1 CG2R51 2 CG2R52 3 CG2R51 4 NG2R50 5 NG2R51 6 HGR51 7 HGR52 8 HGR52 9 HGP1
@<TRIPOS>MOLECULE
pyrazole
 9 9 0 0 0
****
USER_CHARGES
INVALID_CHARGES
Pose:  18 Cluster:  18 Fr_nu: 282298 TotEn:   -13.85
@<TRIPOS>ATOM
      1 C1        -74.7228   -4.5676  -58.1273 C.2    1 LIG      -0.25100
      2 C2        -74.6767   -4.9989  -59.4666 C.2    1 LIG       0.13200
      3 C3        -74.5733   -5.7173  -57.3910 C.2    1 LIG      -0.03800
      4 N1        -74.5108   -6.3195  -59.5775 N.2    1 LIG      -0.57800
      5 N2        -74.4511   -6.7280  -58.2986 N.pl3  1 LIG      -0.05900
      6 H1        -74.8463   -3.5639  -57.7480 H      1 LIG       0.15700
      7 H2        -74.7577   -4.4060  -60.3664 H      1 LIG       0.15600
      8 H3        -74.5459   -5.9034  -56.3270 H      1 LIG       0.15900
      9 H4        -74.3271   -7.7160  -58.1162 H      1 LIG       0.32200
@<TRIPOS>BOND
      1       1       2 1
      2       1       3 2
      3       2       4 2
      4       3       5 1
      5       4       5 1
      6       1       6 1
      7       2       7 1
      8       3       8 1
      9       5       9 1
@<TRIPOS>ALT_TYPE
CGenFF_4.0_ALT_TYPE_SET
CGenFF_4.0 1 CG2R51 2 CG2R52 3 CG2R51 4 NG2R50 5 NG2R51 6 HGR51 7 HGR52 8 HGR52 9 HGP1
@<TRIPOS>MOLECULE
pyrazole
 9 9 0 0 0
****
USER_CHARGES
INVALID_CHARGES
Pose:  19 Cluster:  19 Fr_nu:  99598 TotEn:   -13.64
@<TRIPOS>ATOM
      1 C1        -84.0140   -8.6700  -32.5804 C.2    1 LIG      -0.25100
      2 C2        -84.9349   -9.3467  -33.4025 C.2    1 LIG       0.13200
      3 C3        -82.8378   -8.6955  -33.2892 C.2    1 LIG      -0.03800
      4 N1        -84.3907   -9.7709  -34.5460 N.2    1 LIG      -0.57800
      5 N2        -83.1150   -9.3597  -34.4478 N.pl3  1 LIG      -0.05900
      6 H1        -84.1790   -8.2251  -31.6102 H      1 LIG       0.15700
      7 H2        -85.9799   -9.5489  -33.2157 H      1 LIG       0.15600
      8 H3        -81.8503   -8.3116  -33.0773 H      1 LIG       0.15900
      9 H4        -82.4837   -9.5689  -35.2109 H      1 LIG       0.32200
@<TRIPOS>BOND
      1       1       2 1
      2       1       3 2
      3       2       4 2
      4       3       5 1
      5       4       5 1
      6       1       6 1
      7       2       7 1
      8       3       8 1
      9       5       9 1
@<TRIPOS>ALT_TYPE
CGenFF_4.0_ALT_TYPE_SET
CGenFF_4.0 1 CG2R51 2 CG2R52 3 CG2R51 4 NG2R50 5 NG2R51 6 HGR51 7 HGR52 8 HGR52 9 HGP1
@<TRIPOS>MOLECULE
pyrazole
 9 9 0 0 0
****
USER_CHARGES
INVALID_CHARGES
Pose:  20 Cluster:  20 Fr_nu: 485899 TotEn:   -13.56
@<TRIPOS>ATOM
      1 C1        -45.9085  -10.1161  -31.8613 C.2    1 LIG      -0.25100
      2 C2        -46.2663   -9.0306  -32.6832 C.2    1 LIG       0.13200
      3 C3        -46.5977  -11.1835  -32.3831 C.2    1 LIG      -0.03800
      4 N1        -47.1165   -9.3767  -33.6534 N.2    1 LIG      -0.57800
      5 N2        -47.2987  -10.6917  -33.4447 N.pl3  1 LIG      -0.05900
      6 H1        -45.2437  -10.1247  -31.0102 H      1 LIG       0.15700
      7 H2        -45.9434   -8.0016  -32.6152 H      1 LIG       0.15600
      8 H3        -46.6529  -12.2247  -32.0996 H      1 LIG       0.15900
      9 H4        -47.9197  -11.1943  -34.0664 H      1 LIG       0.32200
@<TRIPOS>BOND
      1       1       2 1
      2       1       3 2
      3       2       4 2
      4       3       5 1
      5       4       5 1
      6       1       6 1
      7       2       7 1
      8       3       8 1
      9       5       9 1
@<TRIPOS>ALT_TYPE
CGenFF_4.0_ALT_TYPE_SET
CGenFF_4.0 1 CG2R51 2 CG2R52 3 CG2R51 4 NG2R50 5 NG2R51 6 HGR51 7 HGR52 8 HGR52 9 HGP1
@<TRIPOS>MOLECULE
pyrazole
 9 9 0 0 0
****
USER_CHARGES
INVALID_CHARGES
Pose:  21 Cluster:  21 Fr_nu: 9163614 TotEn:   -13.49
@<TRIPOS>ATOM
      1 C1        -81.9423   -8.8849  -31.6155 C.2    1 LIG      -0.25100
      2 C2        -83.3211   -9.0861  -31.8158 C.2    1 LIG       0.13200
      3 C3        -81.3545   -9.3759  -32.7556 C.2    1 LIG      -0.03800
      4 N1        -83.5931   -9.6600  -32.9907 N.2    1 LIG      -0.57800
      5 N2        -82.3772   -9.8236  -33.5392 N.pl3  1 LIG      -0.05900
      6 H1        -81.4435   -8.4450  -30.7645 H      1 LIG       0.15700
      7 H2        -84.1391   -8.8389  -31.1542 H      1 LIG       0.15600
      8 H3        -80.3238   -9.4476  -33.0718 H      1 LIG       0.15900
      9 H4        -82.3178  -10.2516  -34.4546 H      1 LIG       0.32200
@<TRIPOS>BOND
      1       1       2 1
      2       1       3 2
      3       2       4 2
      4       3       5 1
      5       4       5 1
      6       1       6 1
      7       2       7 1
      8       3       8 1
      9       5       9 1
@<TRIPOS>ALT_TYPE
CGenFF_4.0_ALT_TYPE_SET
CGenFF_4.0 1 CG2R51 2 CG2R52 3 CG2R51 4 NG2R50 5 NG2R51 6 HGR51 7 HGR52 8 HGR52 9 HGP1
@<TRIPOS>MOLECULE
pyrazole
 9 9 0 0 0
****
USER_CHARGES
INVALID_CHARGES
Pose:  22 Cluster:  22 Fr_nu: 317274 TotEn:   -13.14
@<TRIPOS>ATOM
      1 C1        -68.1867   -7.4089  -48.8804 C.2    1 LIG      -0.25100
      2 C2        -68.4977   -7.8577  -47.5828 C.2    1 LIG       0.13200
      3 C3        -66.8180   -7.2940  -48.8850 C.2    1 LIG      -0.03800
      4 N1        -67.4139   -8.0172  -46.8187 N.2    1 LIG      -0.57800
      5 N2        -66.4083   -7.6668  -47.6386 N.pl3  1 LIG      -0.05900
      6 H1        -68.8596   -7.1986  -49.6985 H      1 LIG       0.15700
      7 H2        -69.4690   -8.0748  -47.1619 H      1 LIG       0.15600
      8 H3        -66.1148   -6.9852  -49.6450 H      1 LIG       0.15900
      9 H4        -65.4624   -7.7037  -47.2801 H      1 LIG       0.32200
@<TRIPOS>BOND
      1       1       2 1
      2       1       3 2
      3       2       4 2
      4       3       5 1
      5       4       5 1
      6       1       6 1
      7       2       7 1
      8       3       8 1
      9       5       9 1
@<TRIPOS>ALT_TYPE
CGenFF_4.0_ALT_TYPE_SET
CGenFF_4.0 1 CG2R51 2 CG2R52 3 CG2R51 4 NG2R50 5 NG2R51 6 HGR51 7 HGR52 8 HGR52 9 HGP1
@<TRIPOS>MOLECULE
pyrazole
 9 9 0 0 0
****
USER_CHARGES
INVALID_CHARGES
Pose:  23 Cluster:  23 Fr_nu: 2094893 TotEn:   -13.08
@<TRIPOS>ATOM
      1 C1        -66.6060  -19.9937  -53.1232 C.2    1 LIG      -0.25100
      2 C2        -65.6012  -19.7777  -52.1612 C.2    1 LIG       0.13200
      3 C3        -67.6269  -19.1553  -52.7475 C.2    1 LIG      -0.03800
      4 N1        -65.9519  -18.8729  -51.2434 N.2    1 LIG      -0.57800
      5 N2        -67.1885  -18.5127  -51.6271 N.pl3  1 LIG      -0.05900
      6 H1        -66.5926  -20.6627  -53.9710 H      1 LIG       0.15700
      7 H2        -64.6281  -20.2423  -52.0902 H      1 LIG       0.15600
      8 H3        -68.6047  -18.9640  -53.1657 H      1 LIG       0.15900
      9 H4        -67.6795  -17.8210  -51.0746 H      1 LIG       0.32200
@<TRIPOS>BOND
      1       1       2 1
      2       1       3 2
      3       2       4 2
      4       3       5 1
      5       4       5 1
      6       1       6 1
      7       2       7 1
      8       3       8 1
      9       5       9 1
@<TRIPOS>ALT_TYPE
CGenFF_4.0_ALT_TYPE_SET
CGenFF_4.0 1 CG2R51 2 CG2R52 3 CG2R51 4 NG2R50 5 NG2R51 6 HGR51 7 HGR52 8 HGR52 9 HGP1
@<TRIPOS>MOLECULE
pyrazole
 9 9 0 0 0
****
USER_CHARGES
INVALID_CHARGES
Pose:  24 Cluster:  24 Fr_nu: 268038 TotEn:   -13.02
@<TRIPOS>ATOM
      1 C1        -66.7312   -7.7390  -48.5119 C.2    1 LIG      -0.25100
      2 C2        -67.9900   -7.6042  -47.8962 C.2    1 LIG       0.13200
      3 C3        -66.9101   -7.2285  -49.7744 C.2    1 LIG      -0.03800
      4 N1        -68.9012   -7.0513  -48.7012 N.2    1 LIG      -0.57800
      5 N2        -68.2143   -6.8340  -49.8356 N.pl3  1 LIG      -0.05900
      6 H1        -65.8210   -8.1480  -48.0989 H      1 LIG       0.15700
      7 H2        -68.2815   -7.8864  -46.8946 H      1 LIG       0.15600
      8 H3        -66.2426   -7.1152  -50.6164 H      1 LIG       0.15900
      9 H4        -68.7004   -6.4127  -50.6173 H      1 LIG       0.32200
@<TRIPOS>BOND
      1       1       2 1
      2       1       3 2
      3       2       4 2
      4       3       5 1
      5       4       5 1
      6       1       6 1
      7       2       7 1
      8       3       8 1
      9       5       9 1
@<TRIPOS>ALT_TYPE
CGenFF_4.0_ALT_TYPE_SET
CGenFF_4.0 1 CG2R51 2 CG2R52 3 CG2R51 4 NG2R50 5 NG2R51 6 HGR51 7 HGR52 8 HGR52 9 HGP1
@<TRIPOS>MOLECULE
pyrazole
 9 9 0 0 0
****
USER_CHARGES
INVALID_CHARGES
Pose:  25 Cluster:  25 Fr_nu: 442127 TotEn:   -12.99
@<TRIPOS>ATOM
      1 C1        -66.1674   -6.6828  -46.2384 C.2    1 LIG      -0.25100
      2 C2        -66.4712   -7.5977  -47.2643 C.2    1 LIG       0.13200
      3 C3        -67.2370   -6.7613  -45.3805 C.2    1 LIG      -0.03800
      4 N1        -67.6421   -8.2123  -47.0770 N.2    1 LIG      -0.57800
      5 N2        -68.0835   -7.6828  -45.9233 N.pl3  1 LIG      -0.05900
      6 H1        -65.2950   -6.0547  -46.1342 H      1 LIG       0.15700
      7 H2        -65.8885   -7.8418  -48.1410 H      1 LIG       0.15600
      8 H3        -67.4681   -6.2542  -44.4548 H      1 LIG       0.15900
      9 H4        -68.9761   -7.9958  -45.5626 H      1 LIG       0.32200
@<TRIPOS>BOND
      1       1       2 1
      2       1       3 2
      3       2       4 2
      4       3       5 1
      5       4       5 1
      6       1       6 1
      7       2       7 1
      8       3       8 1
      9       5       9 1
@<TRIPOS>ALT_TYPE
CGenFF_4.0_ALT_TYPE_SET
CGenFF_4.0 1 CG2R51 2 CG2R52 3 CG2R51 4 NG2R50 5 NG2R51 6 HGR51 7 HGR52 8 HGR52 9 HGP1
@<TRIPOS>MOLECULE
pyrazole
 9 9 0 0 0
****
USER_CHARGES
INVALID_CHARGES
Pose:  26 Cluster:  26 Fr_nu: 1564088 TotEn:   -12.53
@<TRIPOS>ATOM
      1 C1        -61.4060  -23.5051  -40.5424 C.2    1 LIG      -0.25100
      2 C2        -61.6203  -22.5864  -41.5873 C.2    1 LIG       0.13200
      3 C3        -62.5791  -23.4925  -39.8282 C.2    1 LIG      -0.03800
      4 N1        -62.8341  -22.0307  -41.5446 N.2    1 LIG      -0.57800
      5 N2        -63.3932  -22.6019  -40.4642 N.pl3  1 LIG      -0.05900
      6 H1        -60.5252  -24.0949  -40.3356 H      1 LIG       0.15700
      7 H2        -60.9423  -22.2982  -42.3779 H      1 LIG       0.15600
      8 H3        -62.8999  -24.0232  -38.9434 H      1 LIG       0.15900
      9 H4        -64.3376  -22.3351  -40.2156 H      1 LIG       0.32200
@<TRIPOS>BOND
      1       1       2 1
      2       1       3 2
      3       2       4 2
      4       3       5 1
      5       4       5 1
      6       1       6 1
      7       2       7 1
      8       3       8 1
      9       5       9 1
@<TRIPOS>ALT_TYPE
CGenFF_4.0_ALT_TYPE_SET
CGenFF_4.0 1 CG2R51 2 CG2R52 3 CG2R51 4 NG2R50 5 NG2R51 6 HGR51 7 HGR52 8 HGR52 9 HGP1
@<TRIPOS>MOLECULE
pyrazole
 9 9 0 0 0
****
USER_CHARGES
INVALID_CHARGES
Pose:  27 Cluster:  27 Fr_nu: 1558840 TotEn:   -12.31
@<TRIPOS>ATOM
      1 C1        -68.4521   -7.4692  -47.7320 C.2    1 LIG      -0.25100
      2 C2        -69.8554   -7.3597  -47.7134 C.2    1 LIG       0.13200
      3 C3        -68.0923   -7.0581  -48.9922 C.2    1 LIG      -0.03800
      4 N1        -70.3532   -6.9138  -48.8698 N.2    1 LIG      -0.57800
      5 N2        -69.2567   -6.7393  -49.6270 N.pl3  1 LIG      -0.05900
      6 H1        -67.7928   -7.7991  -46.9427 H      1 LIG       0.15700
      7 H2        -70.5363   -7.5867  -46.9055 H      1 LIG       0.15600
      8 H3        -67.1345   -6.9679  -49.4840 H      1 LIG       0.15900
      9 H4        -69.3764   -6.4001  -50.5732 H      1 LIG       0.32200
@<TRIPOS>BOND
      1       1       2 1
      2       1       3 2
      3       2       4 2
      4       3       5 1
      5       4       5 1
      6       1       6 1
      7       2       7 1
      8       3       8 1
      9       5       9 1
@<TRIPOS>ALT_TYPE
CGenFF_4.0_ALT_TYPE_SET
CGenFF_4.0 1 CG2R51 2 CG2R52 3 CG2R51 4 NG2R50 5 NG2R51 6 HGR51 7 HGR52 8 HGR52 9 HGP1
@<TRIPOS>MOLECULE
pyrazole
 9 9 0 0 0
****
USER_CHARGES
INVALID_CHARGES
Pose:  28 Cluster:  28 Fr_nu: 209268 TotEn:   -11.78
@<TRIPOS>ATOM
      1 C1        -44.5242  -11.3137  -44.4625 C.2    1 LIG      -0.25100
      2 C2        -44.9868  -12.6432  -44.4786 C.2    1 LIG       0.13200
      3 C3        -45.6257  -10.5712  -44.1136 C.2    1 LIG      -0.03800
      4 N1        -46.2812  -12.7427  -44.1648 N.2    1 LIG      -0.57800
      5 N2        -46.6415  -11.4663  -43.9480 N.pl3  1 LIG      -0.05900
      6 H1        -43.5314  -10.9445  -44.6734 H      1 LIG       0.15700
      7 H2        -44.4347  -13.5438  -44.7066 H      1 LIG       0.15600
      8 H3        -45.7755   -9.5103  -43.9737 H      1 LIG       0.15900
      9 H4        -47.6020  -11.2763  -43.6907 H      1 LIG       0.32200
@<TRIPOS>BOND
      1       1       2 1
      2       1       3 2
      3       2       4 2
      4       3       5 1
      5       4       5 1
      6       1       6 1
      7       2       7 1
      8       3       8 1
      9       5       9 1
@<TRIPOS>ALT_TYPE
CGenFF_4.0_ALT_TYPE_SET
CGenFF_4.0 1 CG2R51 2 CG2R52 3 CG2R51 4 NG2R50 5 NG2R51 6 HGR51 7 HGR52 8 HGR52 9 HGP1
@<TRIPOS>MOLECULE
pyrazole
 9 9 0 0 0
****
USER_CHARGES
INVALID_CHARGES
Pose:  29 Cluster:  29 Fr_nu: 4858769 TotEn:   -11.64
@<TRIPOS>ATOM
      1 C1        -46.3033  -10.7435  -44.5676 C.2    1 LIG      -0.25100
      2 C2        -46.3470  -12.1313  -44.7991 C.2    1 LIG       0.13200
      3 C3        -45.3442  -10.5874  -43.5969 C.2    1 LIG      -0.03800
      4 N1        -45.4843  -12.8087  -44.0371 N.2    1 LIG      -0.57800
      5 N2        -44.8892  -11.8424  -43.3172 N.pl3  1 LIG      -0.05900
      6 H1        -46.8847   -9.9645  -45.0384 H      1 LIG       0.15700
      7 H2        -46.9721  -12.6776  -45.4911 H      1 LIG       0.15600
      8 H3        -44.9550   -9.7163  -43.0898 H      1 LIG       0.15900
      9 H4        -44.1788  -12.1116  -42.6481 H      1 LIG       0.32200
@<TRIPOS>BOND
      1       1       2 1
      2       1       3 2
      3       2       4 2
      4       3       5 1
      5       4       5 1
      6       1       6 1
      7       2       7 1
      8       3       8 1
      9       5       9 1
@<TRIPOS>ALT_TYPE
CGenFF_4.0_ALT_TYPE_SET
CGenFF_4.0 1 CG2R51 2 CG2R52 3 CG2R51 4 NG2R50 5 NG2R51 6 HGR51 7 HGR52 8 HGR52 9 HGP1
@<TRIPOS>MOLECULE
pyrazole
 9 9 0 0 0
****
USER_CHARGES
INVALID_CHARGES
Pose:  30 Cluster:  30 Fr_nu: 371390 TotEn:   -11.59
@<TRIPOS>ATOM
      1 C1        -52.5715    4.2008  -33.5939 C.2    1 LIG      -0.25100
      2 C2        -53.1179    4.9144  -32.5103 C.2    1 LIG       0.13200
      3 C3        -51.2232    4.4537  -33.5266 C.2    1 LIG      -0.03800
      4 N1        -52.1923    5.5711  -31.8061 N.2    1 LIG      -0.57800
      5 N2        -51.0506    5.2712  -32.4484 N.pl3  1 LIG      -0.05900
      6 H1        -53.0826    3.5882  -34.3218 H      1 LIG       0.15700
      7 H2        -54.1521    4.9837  -32.2047 H      1 LIG       0.15600
      8 H3        -50.3901    4.1347  -34.1362 H      1 LIG       0.15900
      9 H4        -50.1856    5.6621  -32.0966 H      1 LIG       0.32200
@<TRIPOS>BOND
      1       1       2 1
      2       1       3 2
      3       2       4 2
      4       3       5 1
      5       4       5 1
      6       1       6 1
      7       2       7 1
      8       3       8 1
      9       5       9 1
@<TRIPOS>ALT_TYPE
CGenFF_4.0_ALT_TYPE_SET
CGenFF_4.0 1 CG2R51 2 CG2R52 3 CG2R51 4 NG2R50 5 NG2R51 6 HGR51 7 HGR52 8 HGR52 9 HGP1
@<TRIPOS>MOLECULE
pyrazole
 9 9 0 0 0
****
USER_CHARGES
INVALID_CHARGES
Pose:  31 Cluster:  31 Fr_nu: 347311 TotEn:   -11.51
@<TRIPOS>ATOM
      1 C1        -67.2216   -7.2228  -45.9020 C.2    1 LIG      -0.25100
      2 C2        -68.0781   -8.2219  -46.4020 C.2    1 LIG       0.13200
      3 C3        -66.6380   -6.6796  -47.0204 C.2    1 LIG      -0.03800
      4 N1        -68.0448   -8.3103  -47.7343 N.2    1 LIG      -0.57800
      5 N2        -67.1604   -7.3596  -48.0811 N.pl3  1 LIG      -0.05900
      6 H1        -67.0511   -6.9355  -44.8750 H      1 LIG       0.15700
      7 H2        -68.7248   -8.8898  -45.8510 H      1 LIG       0.15600
      8 H3        -65.9128   -5.8899  -47.1539 H      1 LIG       0.15900
      9 H4        -66.9575   -7.2292  -49.0642 H      1 LIG       0.32200
@<TRIPOS>BOND
      1       1       2 1
      2       1       3 2
      3       2       4 2
      4       3       5 1
      5       4       5 1
      6       1       6 1
      7       2       7 1
      8       3       8 1
      9       5       9 1
@<TRIPOS>ALT_TYPE
CGenFF_4.0_ALT_TYPE_SET
CGenFF_4.0 1 CG2R51 2 CG2R52 3 CG2R51 4 NG2R50 5 NG2R51 6 HGR51 7 HGR52 8 HGR52 9 HGP1
@<TRIPOS>MOLECULE
pyrazole
 9 9 0 0 0
****
USER_CHARGES
INVALID_CHARGES
Pose:  32 Cluster:  32 Fr_nu: 282684 TotEn:   -10.92
@<TRIPOS>ATOM
      1 C1        -74.6325   -5.3347  -59.3536 C.2    1 LIG      -0.25100
      2 C2        -74.8737   -4.1569  -58.6212 C.2    1 LIG       0.13200
      3 C3        -74.3487   -6.2805  -58.3990 C.2    1 LIG      -0.03800
      4 N1        -74.7538   -4.3357  -57.3030 N.2    1 LIG      -0.57800
      5 N2        -74.4342   -5.6369  -57.1995 N.pl3  1 LIG      -0.05900
      6 H1        -74.6609   -5.4789  -60.4235 H      1 LIG       0.15700
      7 H2        -75.1314   -3.1755  -58.9930 H      1 LIG       0.15600
      8 H3        -74.0969   -7.3293  -58.4638 H      1 LIG       0.15900
      9 H4        -74.2856   -6.0221  -56.2751 H      1 LIG       0.32200
@<TRIPOS>BOND
      1       1       2 1
      2       1       3 2
      3       2       4 2
      4       3       5 1
      5       4       5 1
      6       1       6 1
      7       2       7 1
      8       3       8 1
      9       5       9 1
@<TRIPOS>ALT_TYPE
CGenFF_4.0_ALT_TYPE_SET
CGenFF_4.0 1 CG2R51 2 CG2R52 3 CG2R51 4 NG2R50 5 NG2R51 6 HGR51 7 HGR52 8 HGR52 9 HGP1
@<TRIPOS>MOLECULE
pyrazole
 9 9 0 0 0
****
USER_CHARGES
INVALID_CHARGES
Pose:  33 Cluster:  33 Fr_nu: 1349163 TotEn:   -10.80
@<TRIPOS>ATOM
      1 C1        -66.3749   -6.9586  -47.1404 C.2    1 LIG      -0.25100
      2 C2        -67.5126   -7.3877  -46.4310 C.2    1 LIG       0.13200
      3 C3        -65.6405   -6.2545  -46.2178 C.2    1 LIG      -0.03800
      4 N1        -67.5060   -6.9897  -45.1561 N.2    1 LIG      -0.57800
      5 N2        -66.3550   -6.3031  -45.0569 N.pl3  1 LIG      -0.05900
      6 H1        -66.1215   -7.1352  -48.1753 H      1 LIG       0.15700
      7 H2        -68.3467   -7.9735  -46.7901 H      1 LIG       0.15600
      8 H3        -64.6963   -5.7330  -46.2818 H      1 LIG       0.15900
      9 H4        -66.1186   -5.8900  -44.1635 H      1 LIG       0.32200
@<TRIPOS>BOND
      1       1       2 1
      2       1       3 2
      3       2       4 2
      4       3       5 1
      5       4       5 1
      6       1       6 1
      7       2       7 1
      8       3       8 1
      9       5       9 1
@<TRIPOS>ALT_TYPE
CGenFF_4.0_ALT_TYPE_SET
CGenFF_4.0 1 CG2R51 2 CG2R52 3 CG2R51 4 NG2R50 5 NG2R51 6 HGR51 7 HGR52 8 HGR52 9 HGP1
@<TRIPOS>MOLECULE
pyrazole
 9 9 0 0 0
****
USER_CHARGES
INVALID_CHARGES
Pose:  34 Cluster:  34 Fr_nu: 323437 TotEn:   -10.80
@<TRIPOS>ATOM
      1 C1        -51.9978    4.9193  -32.6715 C.2    1 LIG      -0.25100
      2 C2        -51.8397    4.4510  -33.9896 C.2    1 LIG       0.13200
      3 C3        -53.3491    4.8393  -32.4385 C.2    1 LIG      -0.03800
      4 N1        -52.9979    4.0994  -34.5544 N.2    1 LIG      -0.57800
      5 N2        -53.8968    4.3467  -33.5865 N.pl3  1 LIG      -0.05900
      6 H1        -51.2392    5.2658  -31.9854 H      1 LIG       0.15700
      7 H2        -50.9288    4.3518  -34.5625 H      1 LIG       0.15600
      8 H3        -53.9567    5.0851  -31.5796 H      1 LIG       0.15900
      9 H4        -54.8725    4.1574  -33.7785 H      1 LIG       0.32200
@<TRIPOS>BOND
      1       1       2 1
      2       1       3 2
      3       2       4 2
      4       3       5 1
      5       4       5 1
      6       1       6 1
      7       2       7 1
      8       3       8 1
      9       5       9 1
@<TRIPOS>ALT_TYPE
CGenFF_4.0_ALT_TYPE_SET
CGenFF_4.0 1 CG2R51 2 CG2R52 3 CG2R51 4 NG2R50 5 NG2R51 6 HGR51 7 HGR52 8 HGR52 9 HGP1
@<TRIPOS>MOLECULE
pyrazole
 9 9 0 0 0
****
USER_CHARGES
INVALID_CHARGES
Pose:  35 Cluster:  35 Fr_nu: 354162 TotEn:   -10.63
@<TRIPOS>ATOM
      1 C1        -66.8732   -6.8257  -44.9984 C.2    1 LIG      -0.25100
      2 C2        -67.7488   -7.5057  -45.8659 C.2    1 LIG       0.13200
      3 C3        -65.9057   -6.3074  -45.8242 C.2    1 LIG      -0.03800
      4 N1        -67.3713   -7.4282  -47.1447 N.2    1 LIG      -0.57800
      5 N2        -66.2477   -6.6932  -47.0870 N.pl3  1 LIG      -0.05900
      6 H1        -66.9343   -6.7243  -43.9250 H      1 LIG       0.15700
      7 H2        -68.6462   -8.0551  -45.6195 H      1 LIG       0.15600
      8 H3        -65.0235   -5.7142  -45.6312 H      1 LIG       0.15900
      9 H4        -65.7608   -6.4929  -47.9517 H      1 LIG       0.32200
@<TRIPOS>BOND
      1       1       2 1
      2       1       3 2
      3       2       4 2
      4       3       5 1
      5       4       5 1
      6       1       6 1
      7       2       7 1
      8       3       8 1
      9       5       9 1
@<TRIPOS>ALT_TYPE
CGenFF_4.0_ALT_TYPE_SET
CGenFF_4.0 1 CG2R51 2 CG2R52 3 CG2R51 4 NG2R50 5 NG2R51 6 HGR51 7 HGR52 8 HGR52 9 HGP1
@<TRIPOS>MOLECULE
pyrazole
 9 9 0 0 0
****
USER_CHARGES
INVALID_CHARGES
Pose:  36 Cluster:  36 Fr_nu: 321381 TotEn:   -10.28
@<TRIPOS>ATOM
      1 C1        -53.4964    5.7901  -33.7329 C.2    1 LIG      -0.25100
      2 C2        -52.4548    6.0844  -32.8329 C.2    1 LIG       0.13200
      3 C3        -53.6654    4.4309  -33.6299 C.2    1 LIG      -0.03800
      4 N1        -51.9946    4.9996  -32.2042 N.2    1 LIG      -0.57800
      5 N2        -52.7506    4.0102  -32.7098 N.pl3  1 LIG      -0.05900
      6 H1        -54.0484    6.4677  -34.3674 H      1 LIG       0.15700
      7 H2        -52.0114    7.0442  -32.6092 H      1 LIG       0.15600
      8 H3        -54.3374    3.7405  -34.1189 H      1 LIG       0.15900
      9 H4        -52.5868    3.0664  -32.3823 H      1 LIG       0.32200
@<TRIPOS>BOND
      1       1       2 1
      2       1       3 2
      3       2       4 2
      4       3       5 1
      5       4       5 1
      6       1       6 1
      7       2       7 1
      8       3       8 1
      9       5       9 1
@<TRIPOS>ALT_TYPE
CGenFF_4.0_ALT_TYPE_SET
CGenFF_4.0 1 CG2R51 2 CG2R52 3 CG2R51 4 NG2R50 5 NG2R51 6 HGR51 7 HGR52 8 HGR52 9 HGP1
@<TRIPOS>MOLECULE
pyrazole
 9 9 0 0 0
****
USER_CHARGES
INVALID_CHARGES
Pose:  37 Cluster:  37 Fr_nu: 266873 TotEn:    -8.09
@<TRIPOS>ATOM
      1 C1        -51.7872    4.2898  -33.7562 C.2    1 LIG      -0.25100
      2 C2        -51.6572    4.8112  -32.4550 C.2    1 LIG       0.13200
      3 C3        -53.1379    4.0988  -33.9162 C.2    1 LIG      -0.03800
      4 N1        -52.8316    4.9431  -31.8327 N.2    1 LIG      -0.57800
      5 N2        -53.7125    4.5020  -32.7467 N.pl3  1 LIG      -0.05900
      6 H1        -51.0111    4.0820  -34.4780 H      1 LIG       0.15700
      7 H2        -50.7556    5.1000  -31.9341 H      1 LIG       0.15600
      8 H3        -53.7283    3.7186  -34.7373 H      1 LIG       0.15900
      9 H4        -54.6953    4.5016  -32.5042 H      1 LIG       0.32200
@<TRIPOS>BOND
      1       1       2 1
      2       1       3 2
      3       2       4 2
      4       3       5 1
      5       4       5 1
      6       1       6 1
      7       2       7 1
      8       3       8 1
      9       5       9 1
@<TRIPOS>ALT_TYPE
CGenFF_4.0_ALT_TYPE_SET
CGenFF_4.0 1 CG2R51 2 CG2R52 3 CG2R51 4 NG2R50 5 NG2R51 6 HGR51 7 HGR52 8 HGR52 9 HGP1
@<TRIPOS>MOLECULE
4_lactone
 9 9 0 0 0
****
USER_CHARGES
INVALID_CHARGES
Pose:   1 Cluster:   1 Fr_nu: 3998222 TotEn:   -22.32
@<TRIPOS>ATOM
      1 C1        -71.2615  -10.6862  -42.1270 C.2    1 LIG       0.04000
      2 C2        -72.6859  -10.1292  -41.9538 C.3    1 LIG       0.11000
      3 C3        -72.2561   -9.1810  -43.0692 C.3    1 LIG       0.08100
      4 O1        -70.5766  -11.5551  -41.6368 O.2    1 LIG      -0.32000
      5 O2        -70.9450   -9.8090  -43.1170 O.3    1 LIG      -0.27100
      6 H1        -73.4754  -10.8368  -42.2116 H      1 LIG       0.09000
      7 H2        -72.8683   -9.6671  -40.9822 H      1 LIG       0.09000
      8 H3        -72.7906   -9.2911  -44.0167 H      1 LIG       0.09000
      9 H4        -72.1862   -8.1260  -42.7906 H      1 LIG       0.09000
@<TRIPOS>BOND
      1       1       2 1
      2       1       4 2
      3       1       5 1
      4       2       3 1
      5       3       5 1
      6       2       6 1
      7       2       7 1
      8       3       8 1
      9       3       9 1
@<TRIPOS>ALT_TYPE
CGenFF_4.0_ALT_TYPE_SET
CGenFF_4.0 1 CG2O4 2 CG3C41 3 CG3C41 4 OG2D1 5 OG3C51 6 HGA2 7 HGA2 8 HGA2 9 HGA2
@<TRIPOS>MOLECULE
4_lactone
 9 9 0 0 0
****
USER_CHARGES
INVALID_CHARGES
Pose:   2 Cluster:   2 Fr_nu: 4720257 TotEn:   -21.91
@<TRIPOS>ATOM
      1 C1        -71.6960  -10.3126  -42.2561 C.2    1 LIG       0.04000
      2 C2        -72.8916   -9.8451  -43.1053 C.3    1 LIG       0.11000
      3 C3        -73.6833  -10.1671  -41.8414 C.3    1 LIG       0.08100
      4 O1        -70.5003  -10.4404  -42.3912 O.2    1 LIG      -0.32000
      5 O2        -72.4633  -10.5796  -41.1654 O.3    1 LIG      -0.27100
      6 H1        -72.8542   -8.7911  -43.3851 H      1 LIG       0.09000
      7 H2        -73.0989  -10.4785  -43.9694 H      1 LIG       0.09000
      8 H3        -74.1504   -9.3125  -41.3445 H      1 LIG       0.09000
      9 H4        -74.3939  -10.9937  -41.9278 H      1 LIG       0.09000
@<TRIPOS>BOND
      1       1       2 1
      2       1       4 2
      3       1       5 1
      4       2       3 1
      5       3       5 1
      6       2       6 1
      7       2       7 1
      8       3       8 1
      9       3       9 1
@<TRIPOS>ALT_TYPE
CGenFF_4.0_ALT_TYPE_SET
CGenFF_4.0 1 CG2O4 2 CG3C41 3 CG3C41 4 OG2D1 5 OG3C51 6 HGA2 7 HGA2 8 HGA2 9 HGA2
@<TRIPOS>MOLECULE
4_lactone
 9 9 0 0 0
****
USER_CHARGES
INVALID_CHARGES
Pose:   3 Cluster:   3 Fr_nu: 125786 TotEn:   -21.56
@<TRIPOS>ATOM
      1 C1        -71.4825  -10.9801  -41.5181 C.2    1 LIG       0.04000
      2 C2        -72.7382  -10.0904  -41.4910 C.3    1 LIG       0.11000
      3 C3        -73.2592  -11.1065  -42.5029 C.3    1 LIG       0.08100
      4 O1        -70.3937  -11.0045  -40.9906 O.2    1 LIG      -0.32000
      5 O2        -72.0096  -11.8466  -42.4242 O.3    1 LIG      -0.27100
      6 H1        -73.2520  -10.0741  -40.5286 H      1 LIG       0.09000
      7 H2        -72.5769   -9.0808  -41.8724 H      1 LIG       0.09000
      8 H3        -74.1077  -11.7117  -42.1725 H      1 LIG       0.09000
      9 H4        -73.4348  -10.7208  -43.5109 H      1 LIG       0.09000
@<TRIPOS>BOND
      1       1       2 1
      2       1       4 2
      3       1       5 1
      4       2       3 1
      5       3       5 1
      6       2       6 1
      7       2       7 1
      8       3       8 1
      9       3       9 1
@<TRIPOS>ALT_TYPE
CGenFF_4.0_ALT_TYPE_SET
CGenFF_4.0 1 CG2O4 2 CG3C41 3 CG3C41 4 OG2D1 5 OG3C51 6 HGA2 7 HGA2 8 HGA2 9 HGA2
@<TRIPOS>MOLECULE
4_lactone
 9 9 0 0 0
****
USER_CHARGES
INVALID_CHARGES
Pose:   4 Cluster:   4 Fr_nu: 3289938 TotEn:   -20.56
@<TRIPOS>ATOM
      1 C1        -71.1165   -9.2760  -43.7466 C.2    1 LIG       0.04000
      2 C2        -72.5989   -9.0252  -44.0764 C.3    1 LIG       0.11000
      3 C3        -72.8332   -9.9329  -42.8726 C.3    1 LIG       0.08100
      4 O1        -70.0366   -8.9486  -44.1836 O.2    1 LIG      -0.32000
      5 O2        -71.3982  -10.0780  -42.6849 O.3    1 LIG      -0.27100
      6 H1        -72.9129   -7.9873  -43.9552 H      1 LIG       0.09000
      7 H2        -72.9144   -9.4258  -45.0412 H      1 LIG       0.09000
      8 H3        -73.3072   -9.4602  -42.0080 H      1 LIG       0.09000
      9 H4        -73.3088  -10.8930  -43.0913 H      1 LIG       0.09000
@<TRIPOS>BOND
      1       1       2 1
      2       1       4 2
      3       1       5 1
      4       2       3 1
      5       3       5 1
      6       2       6 1
      7       2       7 1
      8       3       8 1
      9       3       9 1
@<TRIPOS>ALT_TYPE
CGenFF_4.0_ALT_TYPE_SET
CGenFF_4.0 1 CG2O4 2 CG3C41 3 CG3C41 4 OG2D1 5 OG3C51 6 HGA2 7 HGA2 8 HGA2 9 HGA2
@<TRIPOS>MOLECULE
4_lactone
 9 9 0 0 0
****
USER_CHARGES
INVALID_CHARGES
Pose:   5 Cluster:   5 Fr_nu: 5741457 TotEn:   -20.18
@<TRIPOS>ATOM
      1 C1        -84.3110   -9.0170  -33.1260 C.2    1 LIG       0.04000
      2 C2        -83.4466   -9.1379  -34.3939 C.3    1 LIG       0.11000
      3 C3        -82.3784   -9.5919  -33.4036 C.3    1 LIG       0.08100
      4 O1        -85.4426   -8.6939  -32.8440 O.2    1 LIG      -0.32000
      5 O2        -83.3118   -9.4285  -32.3001 O.3    1 LIG      -0.27100
      6 H1        -83.7925   -9.8961  -35.0982 H      1 LIG       0.09000
      7 H2        -83.2558   -8.1875  -34.8950 H      1 LIG       0.09000
      8 H3        -82.0503  -10.6301  -33.5037 H      1 LIG       0.09000
      9 H4        -81.5162   -8.9271  -33.3022 H      1 LIG       0.09000
@<TRIPOS>BOND
      1       1       2 1
      2       1       4 2
      3       1       5 1
      4       2       3 1
      5       3       5 1
      6       2       6 1
      7       2       7 1
      8       3       8 1
      9       3       9 1
@<TRIPOS>ALT_TYPE
CGenFF_4.0_ALT_TYPE_SET
CGenFF_4.0 1 CG2O4 2 CG3C41 3 CG3C41 4 OG2D1 5 OG3C51 6 HGA2 7 HGA2 8 HGA2 9 HGA2
@<TRIPOS>MOLECULE
4_lactone
 9 9 0 0 0
****
USER_CHARGES
INVALID_CHARGES
Pose:   6 Cluster:   6 Fr_nu: 403172 TotEn:   -19.66
@<TRIPOS>ATOM
      1 C1        -47.0373  -10.3750  -32.6638 C.2    1 LIG       0.04000
      2 C2        -46.4689   -9.2996  -31.7206 C.3    1 LIG       0.11000
      3 C3        -45.6070   -8.9517  -32.9306 C.3    1 LIG       0.08100
      4 O1        -47.8670  -11.2546  -32.6182 O.2    1 LIG      -0.32000
      5 O2        -46.2368  -10.0121  -33.7017 O.3    1 LIG      -0.27100
      6 H1        -47.1939   -8.5409  -31.4217 H      1 LIG       0.09000
      7 H2        -45.9352   -9.7011  -30.8576 H      1 LIG       0.09000
      8 H3        -45.7878   -7.9688  -33.3741 H      1 LIG       0.09000
      9 H4        -44.5341   -9.1250  -32.8109 H      1 LIG       0.09000
@<TRIPOS>BOND
      1       1       2 1
      2       1       4 2
      3       1       5 1
      4       2       3 1
      5       3       5 1
      6       2       6 1
      7       2       7 1
      8       3       8 1
      9       3       9 1
@<TRIPOS>ALT_TYPE
CGenFF_4.0_ALT_TYPE_SET
CGenFF_4.0 1 CG2O4 2 CG3C41 3 CG3C41 4 OG2D1 5 OG3C51 6 HGA2 7 HGA2 8 HGA2 9 HGA2
@<TRIPOS>MOLECULE
4_lactone
 9 9 0 0 0
****
USER_CHARGES
INVALID_CHARGES
Pose:   7 Cluster:   7 Fr_nu:  11511 TotEn:   -18.97
@<TRIPOS>ATOM
      1 C1        -76.3416  -17.8969  -42.6337 C.2    1 LIG       0.04000
      2 C2        -76.7299  -18.1511  -44.1013 C.3    1 LIG       0.11000
      3 C3        -78.1095  -17.7074  -43.6242 C.3    1 LIG       0.08100
      4 O1        -75.3484  -17.9731  -41.9466 O.2    1 LIG      -0.32000
      5 O2        -77.5966  -17.5128  -42.2771 O.3    1 LIG      -0.27100
      6 H1        -76.2386  -17.4864  -44.8137 H      1 LIG       0.09000
      7 H2        -76.6473  -19.1946  -44.4095 H      1 LIG       0.09000
      8 H3        -78.4810  -16.7727  -44.0530 H      1 LIG       0.09000
      9 H4        -78.8873  -18.4754  -43.6509 H      1 LIG       0.09000
@<TRIPOS>BOND
      1       1       2 1
      2       1       4 2
      3       1       5 1
      4       2       3 1
      5       3       5 1
      6       2       6 1
      7       2       7 1
      8       3       8 1
      9       3       9 1
@<TRIPOS>ALT_TYPE
CGenFF_4.0_ALT_TYPE_SET
CGenFF_4.0 1 CG2O4 2 CG3C41 3 CG3C41 4 OG2D1 5 OG3C51 6 HGA2 7 HGA2 8 HGA2 9 HGA2
@<TRIPOS>MOLECULE
4_lactone
 9 9 0 0 0
****
USER_CHARGES
INVALID_CHARGES
Pose:   8 Cluster:   8 Fr_nu: 6446752 TotEn:   -18.88
@<TRIPOS>ATOM
      1 C1        -83.2650  -10.0417  -32.3229 C.2    1 LIG       0.04000
      2 C2        -82.5790   -9.4469  -33.5658 C.3    1 LIG       0.11000
      3 C3        -83.9323   -9.7148  -34.2177 C.3    1 LIG       0.08100
      4 O1        -82.9767  -10.2805  -31.1721 O.2    1 LIG      -0.32000
      5 O2        -84.4437  -10.2540  -32.9673 O.3    1 LIG      -0.27100
      6 H1        -82.3028   -8.3964  -33.4624 H      1 LIG       0.09000
      7 H2        -81.7451  -10.0419  -33.9418 H      1 LIG       0.09000
      8 H3        -84.4900   -8.8287  -34.5327 H      1 LIG       0.09000
      9 H4        -83.9331  -10.4682  -35.0102 H      1 LIG       0.09000
@<TRIPOS>BOND
      1       1       2 1
      2       1       4 2
      3       1       5 1
      4       2       3 1
      5       3       5 1
      6       2       6 1
      7       2       7 1
      8       3       8 1
      9       3       9 1
@<TRIPOS>ALT_TYPE
CGenFF_4.0_ALT_TYPE_SET
CGenFF_4.0 1 CG2O4 2 CG3C41 3 CG3C41 4 OG2D1 5 OG3C51 6 HGA2 7 HGA2 8 HGA2 9 HGA2
@<TRIPOS>MOLECULE
4_lactone
 9 9 0 0 0
****
USER_CHARGES
INVALID_CHARGES
Pose:   9 Cluster:   9 Fr_nu: 187278 TotEn:   -18.65
@<TRIPOS>ATOM
      1 C1        -47.8811  -10.7704  -33.1793 C.2    1 LIG       0.04000
      2 C2        -46.6224  -11.2433  -32.4301 C.3    1 LIG       0.11000
      3 C3        -46.0323   -9.9448  -32.9719 C.3    1 LIG       0.08100
      4 O1        -49.0086  -11.1662  -33.3697 O.2    1 LIG      -0.32000
      5 O2        -47.2911   -9.6306  -33.6294 O.3    1 LIG      -0.27100
      6 H1        -46.7414  -11.2937  -31.3467 H      1 LIG       0.09000
      7 H2        -46.1882  -12.1631  -32.8254 H      1 LIG       0.09000
      8 H3        -45.7710   -9.1938  -32.2214 H      1 LIG       0.09000
      9 H4        -45.2199  -10.0614  -33.6944 H      1 LIG       0.09000
@<TRIPOS>BOND
      1       1       2 1
      2       1       4 2
      3       1       5 1
      4       2       3 1
      5       3       5 1
      6       2       6 1
      7       2       7 1
      8       3       8 1
      9       3       9 1
@<TRIPOS>ALT_TYPE
CGenFF_4.0_ALT_TYPE_SET
CGenFF_4.0 1 CG2O4 2 CG3C41 3 CG3C41 4 OG2D1 5 OG3C51 6 HGA2 7 HGA2 8 HGA2 9 HGA2
@<TRIPOS>MOLECULE
4_lactone
 9 9 0 0 0
****
USER_CHARGES
INVALID_CHARGES
Pose:  10 Cluster:  10 Fr_nu: 5818137 TotEn:   -18.64
@<TRIPOS>ATOM
      1 C1        -81.5145   -8.2553  -32.0892 C.2    1 LIG       0.04000
      2 C2        -81.5083   -9.5603  -32.9054 C.3    1 LIG       0.11000
      3 C3        -82.5672   -8.8363  -33.7314 C.3    1 LIG       0.08100
      4 O1        -80.9483   -7.8063  -31.1187 O.2    1 LIG      -0.32000
      5 O2        -82.4638   -7.6704  -32.8680 O.3    1 LIG      -0.27100
      6 H1        -80.5654   -9.7619  -33.4161 H      1 LIG       0.09000
      7 H2        -81.8545  -10.4340  -32.3509 H      1 LIG       0.09000
      8 H3        -82.2857   -8.6015  -34.7615 H      1 LIG       0.09000
      9 H4        -83.5696   -9.2721  -33.6995 H      1 LIG       0.09000
@<TRIPOS>BOND
      1       1       2 1
      2       1       4 2
      3       1       5 1
      4       2       3 1
      5       3       5 1
      6       2       6 1
      7       2       7 1
      8       3       8 1
      9       3       9 1
@<TRIPOS>ALT_TYPE
CGenFF_4.0_ALT_TYPE_SET
CGenFF_4.0 1 CG2O4 2 CG3C41 3 CG3C41 4 OG2D1 5 OG3C51 6 HGA2 7 HGA2 8 HGA2 9 HGA2
@<TRIPOS>MOLECULE
4_lactone
 9 9 0 0 0
****
USER_CHARGES
INVALID_CHARGES
Pose:  11 Cluster:  11 Fr_nu:   5843 TotEn:   -18.42
@<TRIPOS>ATOM
      1 C1        -75.9420  -17.4602  -42.3878 C.2    1 LIG       0.04000
      2 C2        -77.4084  -17.8926  -42.5659 C.3    1 LIG       0.11000
      3 C3        -77.1783  -17.4391  -44.0044 C.3    1 LIG       0.08100
      4 O1        -75.1228  -17.4258  -41.4978 O.2    1 LIG      -0.32000
      5 O2        -75.8072  -17.0737  -43.6848 O.3    1 LIG      -0.27100
      6 H1        -77.5776  -18.9616  -42.4277 H      1 LIG       0.09000
      7 H2        -78.1206  -17.2998  -41.9897 H      1 LIG       0.09000
      8 H3        -77.2196  -18.2267  -44.7617 H      1 LIG       0.09000
      9 H4        -77.7612  -16.5710  -44.3242 H      1 LIG       0.09000
@<TRIPOS>BOND
      1       1       2 1
      2       1       4 2
      3       1       5 1
      4       2       3 1
      5       3       5 1
      6       2       6 1
      7       2       7 1
      8       3       8 1
      9       3       9 1
@<TRIPOS>ALT_TYPE
CGenFF_4.0_ALT_TYPE_SET
CGenFF_4.0 1 CG2O4 2 CG3C41 3 CG3C41 4 OG2D1 5 OG3C51 6 HGA2 7 HGA2 8 HGA2 9 HGA2
@<TRIPOS>MOLECULE
4_lactone
 9 9 0 0 0
****
USER_CHARGES
INVALID_CHARGES
Pose:  12 Cluster:  12 Fr_nu:    797 TotEn:   -18.13
@<TRIPOS>ATOM
      1 C1        -75.6165  -18.4248  -42.6104 C.2    1 LIG       0.04000
      2 C2        -75.8006  -17.2440  -43.5805 C.3    1 LIG       0.11000
      3 C3        -77.2332  -17.7635  -43.6551 C.3    1 LIG       0.08100
      4 O1        -74.7258  -18.9048  -41.9466 O.2    1 LIG      -0.32000
      5 O2        -76.9085  -18.8337  -42.7252 O.3    1 LIG      -0.27100
      6 H1        -75.6757  -16.2638  -43.1179 H      1 LIG       0.09000
      7 H2        -75.2172  -17.3272  -44.4990 H      1 LIG       0.09000
      8 H3        -78.0003  -17.0973  -43.2512 H      1 LIG       0.09000
      9 H4        -77.5424  -18.1564  -44.6276 H      1 LIG       0.09000
@<TRIPOS>BOND
      1       1       2 1
      2       1       4 2
      3       1       5 1
      4       2       3 1
      5       3       5 1
      6       2       6 1
      7       2       7 1
      8       3       8 1
      9       3       9 1
@<TRIPOS>ALT_TYPE
CGenFF_4.0_ALT_TYPE_SET
CGenFF_4.0 1 CG2O4 2 CG3C41 3 CG3C41 4 OG2D1 5 OG3C51 6 HGA2 7 HGA2 8 HGA2 9 HGA2
@<TRIPOS>MOLECULE
4_lactone
 9 9 0 0 0
****
USER_CHARGES
INVALID_CHARGES
Pose:  13 Cluster:  13 Fr_nu: 5822887 TotEn:   -18.13
@<TRIPOS>ATOM
      1 C1        -82.8490   -8.9192  -32.0127 C.2    1 LIG       0.04000
      2 C2        -82.1259   -9.7946  -33.0519 C.3    1 LIG       0.11000
      3 C3        -83.1142   -9.1476  -34.0176 C.3    1 LIG       0.08100
      4 O1        -82.7820   -8.7052  -30.8235 O.2    1 LIG      -0.32000
      5 O2        -83.7001   -8.3829  -32.9280 O.3    1 LIG      -0.27100
      6 H1        -81.0772   -9.5336  -33.2019 H      1 LIG       0.09000
      7 H2        -82.2498  -10.8672  -32.8940 H      1 LIG       0.09000
      8 H3        -82.6756   -8.4954  -34.7778 H      1 LIG       0.09000
      9 H4        -83.8433   -9.8251  -34.4705 H      1 LIG       0.09000
@<TRIPOS>BOND
      1       1       2 1
      2       1       4 2
      3       1       5 1
      4       2       3 1
      5       3       5 1
      6       2       6 1
      7       2       7 1
      8       3       8 1
      9       3       9 1
@<TRIPOS>ALT_TYPE
CGenFF_4.0_ALT_TYPE_SET
CGenFF_4.0 1 CG2O4 2 CG3C41 3 CG3C41 4 OG2D1 5 OG3C51 6 HGA2 7 HGA2 8 HGA2 9 HGA2
@<TRIPOS>MOLECULE
4_lactone
 9 9 0 0 0
****
USER_CHARGES
INVALID_CHARGES
Pose:  14 Cluster:  14 Fr_nu: 290475 TotEn:   -17.64
@<TRIPOS>ATOM
      1 C1        -70.7731   -9.7373  -42.3754 C.2    1 LIG       0.04000
      2 C2        -72.2392  -10.1081  -42.6619 C.3    1 LIG       0.11000
      3 C3        -72.1142   -9.0279  -43.7320 C.3    1 LIG       0.08100
      4 O1        -69.8975  -10.0805  -41.6140 O.2    1 LIG      -0.32000
      5 O2        -70.7325   -8.7867  -43.3472 O.3    1 LIG      -0.27100
      6 H1        -72.3776  -11.1259  -43.0301 H      1 LIG       0.09000
      7 H2        -72.9232   -9.8861  -41.8411 H      1 LIG       0.09000
      8 H3        -72.1901   -9.3746  -44.7662 H      1 LIG       0.09000
      9 H4        -72.7343   -8.1400  -43.5806 H      1 LIG       0.09000
@<TRIPOS>BOND
      1       1       2 1
      2       1       4 2
      3       1       5 1
      4       2       3 1
      5       3       5 1
      6       2       6 1
      7       2       7 1
      8       3       8 1
      9       3       9 1
@<TRIPOS>ALT_TYPE
CGenFF_4.0_ALT_TYPE_SET
CGenFF_4.0 1 CG2O4 2 CG3C41 3 CG3C41 4 OG2D1 5 OG3C51 6 HGA2 7 HGA2 8 HGA2 9 HGA2
@<TRIPOS>MOLECULE
4_lactone
 9 9 0 0 0
****
USER_CHARGES
INVALID_CHARGES
Pose:  15 Cluster:  15 Fr_nu: 1145144 TotEn:   -17.56
@<TRIPOS>ATOM
      1 C1        -70.4674   -8.1867  -44.6735 C.2    1 LIG       0.04000
      2 C2        -71.5858   -8.2891  -43.6210 C.3    1 LIG       0.11000
      3 C3        -72.1714   -9.2976  -44.6049 C.3    1 LIG       0.08100
      4 O1        -69.4326   -7.5769  -44.8206 O.2    1 LIG      -0.32000
      5 O2        -71.0467   -9.0943  -45.5045 O.3    1 LIG      -0.27100
      6 H1        -71.2599   -8.6966  -42.6628 H      1 LIG       0.09000
      7 H2        -72.1575   -7.3692  -43.4879 H      1 LIG       0.09000
      8 H3        -72.2223  -10.3307  -44.2502 H      1 LIG       0.09000
      9 H4        -73.1167   -9.0071  -45.0715 H      1 LIG       0.09000
@<TRIPOS>BOND
      1       1       2 1
      2       1       4 2
      3       1       5 1
      4       2       3 1
      5       3       5 1
      6       2       6 1
      7       2       7 1
      8       3       8 1
      9       3       9 1
@<TRIPOS>ALT_TYPE
CGenFF_4.0_ALT_TYPE_SET
CGenFF_4.0 1 CG2O4 2 CG3C41 3 CG3C41 4 OG2D1 5 OG3C51 6 HGA2 7 HGA2 8 HGA2 9 HGA2
@<TRIPOS>MOLECULE
4_lactone
 9 9 0 0 0
****
USER_CHARGES
INVALID_CHARGES
Pose:  16 Cluster:  16 Fr_nu: 6504758 TotEn:   -17.25
@<TRIPOS>ATOM
      1 C1        -85.0662   -9.8610  -32.8564 C.2    1 LIG       0.04000
      2 C2        -83.5682   -9.5507  -33.0270 C.3    1 LIG       0.11000
      3 C3        -84.0294   -8.9459  -34.3497 C.3    1 LIG       0.08100
      4 O1        -85.7812  -10.3871  -32.0340 O.2    1 LIG      -0.32000
      5 O2        -85.4066   -9.3052  -34.0501 O.3    1 LIG      -0.27100
      6 H1        -83.1734   -8.8442  -32.2953 H      1 LIG       0.09000
      7 H2        -82.9360  -10.4367  -33.1052 H      1 LIG       0.09000
      8 H3        -83.9065   -7.8635  -34.4440 H      1 LIG       0.09000
      9 H4        -83.6692   -9.4509  -35.2502 H      1 LIG       0.09000
@<TRIPOS>BOND
      1       1       2 1
      2       1       4 2
      3       1       5 1
      4       2       3 1
      5       3       5 1
      6       2       6 1
      7       2       7 1
      8       3       8 1
      9       3       9 1
@<TRIPOS>ALT_TYPE
CGenFF_4.0_ALT_TYPE_SET
CGenFF_4.0 1 CG2O4 2 CG3C41 3 CG3C41 4 OG2D1 5 OG3C51 6 HGA2 7 HGA2 8 HGA2 9 HGA2
@<TRIPOS>MOLECULE
4_lactone
 9 9 0 0 0
****
USER_CHARGES
INVALID_CHARGES
Pose:  17 Cluster:  17 Fr_nu: 281470 TotEn:   -17.01
@<TRIPOS>ATOM
      1 C1        -75.4838  -26.7677  -44.9690 C.2    1 LIG       0.04000
      2 C2        -76.5392  -25.8107  -44.3862 C.3    1 LIG       0.11000
      3 C3        -75.4600  -24.7606  -44.6324 C.3    1 LIG       0.08100
      4 O1        -75.3863  -27.9494  -45.2106 O.2    1 LIG      -0.32000
      5 O2        -74.5678  -25.7808  -45.1602 O.3    1 LIG      -0.27100
      6 H1        -77.4396  -25.7163  -44.9951 H      1 LIG       0.09000
      7 H2        -76.7849  -26.0024  -43.3404 H      1 LIG       0.09000
      8 H3        -75.6980  -24.0044  -45.3854 H      1 LIG       0.09000
      9 H4        -75.0467  -24.2900  -43.7361 H      1 LIG       0.09000
@<TRIPOS>BOND
      1       1       2 1
      2       1       4 2
      3       1       5 1
      4       2       3 1
      5       3       5 1
      6       2       6 1
      7       2       7 1
      8       3       8 1
      9       3       9 1
@<TRIPOS>ALT_TYPE
CGenFF_4.0_ALT_TYPE_SET
CGenFF_4.0 1 CG2O4 2 CG3C41 3 CG3C41 4 OG2D1 5 OG3C51 6 HGA2 7 HGA2 8 HGA2 9 HGA2
@<TRIPOS>MOLECULE
4_lactone
 9 9 0 0 0
****
USER_CHARGES
INVALID_CHARGES
Pose:  18 Cluster:  18 Fr_nu: 5035548 TotEn:   -16.96
@<TRIPOS>ATOM
      1 C1        -71.5568  -10.1449  -40.9029 C.2    1 LIG       0.04000
      2 C2        -72.9407   -9.9688  -41.5532 C.3    1 LIG       0.11000
      3 C3        -72.1246   -9.3972  -42.7087 C.3    1 LIG       0.08100
      4 O1        -71.1064  -10.5657  -39.8615 O.2    1 LIG      -0.32000
      5 O2        -70.8928   -9.6232  -41.9690 O.3    1 LIG      -0.27100
      6 H1        -73.4593  -10.9067  -41.7581 H      1 LIG       0.09000
      7 H2        -73.5896   -9.2610  -41.0348 H      1 LIG       0.09000
      8 H3        -72.1491   -9.9744  -43.6370 H      1 LIG       0.09000
      9 H4        -72.2799   -8.3347  -42.9155 H      1 LIG       0.09000
@<TRIPOS>BOND
      1       1       2 1
      2       1       4 2
      3       1       5 1
      4       2       3 1
      5       3       5 1
      6       2       6 1
      7       2       7 1
      8       3       8 1
      9       3       9 1
@<TRIPOS>ALT_TYPE
CGenFF_4.0_ALT_TYPE_SET
CGenFF_4.0 1 CG2O4 2 CG3C41 3 CG3C41 4 OG2D1 5 OG3C51 6 HGA2 7 HGA2 8 HGA2 9 HGA2
@<TRIPOS>MOLECULE
4_lactone
 9 9 0 0 0
****
USER_CHARGES
INVALID_CHARGES
Pose:  19 Cluster:  19 Fr_nu: 6428587 TotEn:   -16.95
@<TRIPOS>ATOM
      1 C1        -83.5338   -8.8698  -32.5139 C.2    1 LIG       0.04000
      2 C2        -82.9153   -9.8035  -33.5698 C.3    1 LIG       0.11000
      3 C3        -81.6669   -8.9630  -33.3191 C.3    1 LIG       0.08100
      4 O1        -84.6047   -8.7218  -31.9703 O.2    1 LIG      -0.32000
      5 O2        -82.3858   -8.1613  -32.3414 O.3    1 LIG      -0.27100
      6 H1        -82.8534  -10.8478  -33.2596 H      1 LIG       0.09000
      7 H2        -83.3593   -9.7095  -34.5622 H      1 LIG       0.09000
      8 H3        -80.8235   -9.4910  -32.8658 H      1 LIG       0.09000
      9 H4        -81.3284   -8.3575  -34.1644 H      1 LIG       0.09000
@<TRIPOS>BOND
      1       1       2 1
      2       1       4 2
      3       1       5 1
      4       2       3 1
      5       3       5 1
      6       2       6 1
      7       2       7 1
      8       3       8 1
      9       3       9 1
@<TRIPOS>ALT_TYPE
CGenFF_4.0_ALT_TYPE_SET
CGenFF_4.0 1 CG2O4 2 CG3C41 3 CG3C41 4 OG2D1 5 OG3C51 6 HGA2 7 HGA2 8 HGA2 9 HGA2
@<TRIPOS>MOLECULE
4_lactone
 9 9 0 0 0
****
USER_CHARGES
INVALID_CHARGES
Pose:  20 Cluster:  20 Fr_nu: 2889509 TotEn:   -16.30
@<TRIPOS>ATOM
      1 C1        -46.2256  -10.0542  -32.4703 C.2    1 LIG       0.04000
      2 C2        -45.3207   -8.8620  -32.1111 C.3    1 LIG       0.11000
      3 C3        -45.3147   -9.5148  -30.7320 C.3    1 LIG       0.08100
      4 O1        -46.8115  -10.4690  -33.4444 O.2    1 LIG      -0.32000
      5 O2        -46.1773  -10.5806  -31.2172 O.3    1 LIG      -0.27100
      6 H1        -44.3642   -8.8548  -32.6359 H      1 LIG       0.09000
      7 H2        -45.8162   -7.8918  -32.1746 H      1 LIG       0.09000
      8 H3        -44.3486   -9.9001  -30.3946 H      1 LIG       0.09000
      9 H4        -45.7955   -8.9397  -29.9359 H      1 LIG       0.09000
@<TRIPOS>BOND
      1       1       2 1
      2       1       4 2
      3       1       5 1
      4       2       3 1
      5       3       5 1
      6       2       6 1
      7       2       7 1
      8       3       8 1
      9       3       9 1
@<TRIPOS>ALT_TYPE
CGenFF_4.0_ALT_TYPE_SET
CGenFF_4.0 1 CG2O4 2 CG3C41 3 CG3C41 4 OG2D1 5 OG3C51 6 HGA2 7 HGA2 8 HGA2 9 HGA2
@<TRIPOS>MOLECULE
4_lactone
 9 9 0 0 0
****
USER_CHARGES
INVALID_CHARGES
Pose:  21 Cluster:  21 Fr_nu:  41797 TotEn:   -16.30
@<TRIPOS>ATOM
      1 C1        -75.0278  -18.7532  -42.1865 C.2    1 LIG       0.04000
      2 C2        -75.9920  -17.9961  -43.1172 C.3    1 LIG       0.11000
      3 C3        -76.0675  -17.0200  -41.9470 C.3    1 LIG       0.08100
      4 O1        -74.3673  -19.7667  -42.2182 O.2    1 LIG      -0.32000
      5 O2        -75.1431  -17.8427  -41.1828 O.3    1 LIG      -0.27100
      6 H1        -75.5249  -17.6117  -44.0253 H      1 LIG       0.09000
      7 H2        -76.9115  -18.5388  -43.3426 H      1 LIG       0.09000
      8 H3        -75.6595  -16.0231  -42.1347 H      1 LIG       0.09000
      9 H4        -77.0416  -16.9475  -41.4554 H      1 LIG       0.09000
@<TRIPOS>BOND
      1       1       2 1
      2       1       4 2
      3       1       5 1
      4       2       3 1
      5       3       5 1
      6       2       6 1
      7       2       7 1
      8       3       8 1
      9       3       9 1
@<TRIPOS>ALT_TYPE
CGenFF_4.0_ALT_TYPE_SET
CGenFF_4.0 1 CG2O4 2 CG3C41 3 CG3C41 4 OG2D1 5 OG3C51 6 HGA2 7 HGA2 8 HGA2 9 HGA2
@<TRIPOS>MOLECULE
4_lactone
 9 9 0 0 0
****
USER_CHARGES
INVALID_CHARGES
Pose:  22 Cluster:  22 Fr_nu: 1000242 TotEn:   -15.96
@<TRIPOS>ATOM
      1 C1        -74.1309  -24.3120  -43.5436 C.2    1 LIG       0.04000
      2 C2        -75.2978  -24.1981  -44.5409 C.3    1 LIG       0.11000
      3 C3        -75.5527  -25.6451  -44.1299 C.3    1 LIG       0.08100
      4 O1        -73.2425  -23.6056  -43.1241 O.2    1 LIG      -0.32000
      5 O2        -74.4150  -25.6032  -43.2246 O.3    1 LIG      -0.27100
      6 H1        -76.0656  -23.4802  -44.2481 H      1 LIG       0.09000
      7 H2        -74.9861  -24.0466  -45.5756 H      1 LIG       0.09000
      8 H3        -76.4881  -25.8275  -43.5937 H      1 LIG       0.09000
      9 H4        -75.4123  -26.3908  -44.9172 H      1 LIG       0.09000
@<TRIPOS>BOND
      1       1       2 1
      2       1       4 2
      3       1       5 1
      4       2       3 1
      5       3       5 1
      6       2       6 1
      7       2       7 1
      8       3       8 1
      9       3       9 1
@<TRIPOS>ALT_TYPE
CGenFF_4.0_ALT_TYPE_SET
CGenFF_4.0 1 CG2O4 2 CG3C41 3 CG3C41 4 OG2D1 5 OG3C51 6 HGA2 7 HGA2 8 HGA2 9 HGA2
@<TRIPOS>MOLECULE
4_lactone
 9 9 0 0 0
****
USER_CHARGES
INVALID_CHARGES
Pose:  23 Cluster:  23 Fr_nu: 6560979 TotEn:   -15.79
@<TRIPOS>ATOM
      1 C1        -81.3334   -8.1528  -31.7093 C.2    1 LIG       0.04000
      2 C2        -81.1662   -9.1349  -32.8827 C.3    1 LIG       0.11000
      3 C3        -81.4656  -10.1811  -31.8132 C.3    1 LIG       0.08100
      4 O1        -81.2790   -6.9572  -31.5308 O.2    1 LIG      -0.32000
      5 O2        -81.5923   -9.1377  -30.8079 O.3    1 LIG      -0.27100
      6 H1        -81.9199   -9.0276  -33.6643 H      1 LIG       0.09000
      7 H2        -80.1592   -9.1601  -33.3023 H      1 LIG       0.09000
      8 H3        -82.4002  -10.7343  -31.9402 H      1 LIG       0.09000
      9 H4        -80.6454  -10.8657  -31.5805 H      1 LIG       0.09000
@<TRIPOS>BOND
      1       1       2 1
      2       1       4 2
      3       1       5 1
      4       2       3 1
      5       3       5 1
      6       2       6 1
      7       2       7 1
      8       3       8 1
      9       3       9 1
@<TRIPOS>ALT_TYPE
CGenFF_4.0_ALT_TYPE_SET
CGenFF_4.0 1 CG2O4 2 CG3C41 3 CG3C41 4 OG2D1 5 OG3C51 6 HGA2 7 HGA2 8 HGA2 9 HGA2
@<TRIPOS>MOLECULE
4_lactone
 9 9 0 0 0
****
USER_CHARGES
INVALID_CHARGES
Pose:  24 Cluster:  24 Fr_nu: 3308719 TotEn:   -15.77
@<TRIPOS>ATOM
      1 C1        -82.2123   -8.2382  -32.1647 C.2    1 LIG       0.04000
      2 C2        -81.7735   -9.3208  -33.1669 C.3    1 LIG       0.11000
      3 C3        -82.9732  -10.0747  -32.6010 C.3    1 LIG       0.08100
      4 O1        -81.8476   -7.1356  -31.8245 O.2    1 LIG      -0.32000
      5 O2        -83.2650   -8.9665  -31.7054 O.3    1 LIG      -0.27100
      6 H1        -81.8540   -9.0191  -34.2123 H      1 LIG       0.09000
      7 H2        -80.7958   -9.7558  -32.9530 H      1 LIG       0.09000
      8 H3        -83.7935  -10.2538  -33.3014 H      1 LIG       0.09000
      9 H4        -82.7380  -10.9877  -32.0470 H      1 LIG       0.09000
@<TRIPOS>BOND
      1       1       2 1
      2       1       4 2
      3       1       5 1
      4       2       3 1
      5       3       5 1
      6       2       6 1
      7       2       7 1
      8       3       8 1
      9       3       9 1
@<TRIPOS>ALT_TYPE
CGenFF_4.0_ALT_TYPE_SET
CGenFF_4.0 1 CG2O4 2 CG3C41 3 CG3C41 4 OG2D1 5 OG3C51 6 HGA2 7 HGA2 8 HGA2 9 HGA2
@<TRIPOS>MOLECULE
4_lactone
 9 9 0 0 0
****
USER_CHARGES
INVALID_CHARGES
Pose:  25 Cluster:  25 Fr_nu: 6381997 TotEn:   -15.35
@<TRIPOS>ATOM
      1 C1        -81.4179   -7.7059  -31.6823 C.2    1 LIG       0.04000
      2 C2        -82.5254   -8.7290  -31.9919 C.3    1 LIG       0.11000
      3 C3        -81.7549   -8.8968  -33.2980 C.3    1 LIG       0.08100
      4 O1        -81.1211   -6.9568  -30.7795 O.2    1 LIG      -0.32000
      5 O2        -80.7819   -7.9049  -32.8679 O.3    1 LIG      -0.27100
      6 H1        -82.5290   -9.5959  -31.3293 H      1 LIG       0.09000
      7 H2        -83.5219   -8.2932  -32.0815 H      1 LIG       0.09000
      8 H3        -81.2918   -9.8753  -33.4524 H      1 LIG       0.09000
      9 H4        -82.2821   -8.5772  -34.2011 H      1 LIG       0.09000
@<TRIPOS>BOND
      1       1       2 1
      2       1       4 2
      3       1       5 1
      4       2       3 1
      5       3       5 1
      6       2       6 1
      7       2       7 1
      8       3       8 1
      9       3       9 1
@<TRIPOS>ALT_TYPE
CGenFF_4.0_ALT_TYPE_SET
CGenFF_4.0 1 CG2O4 2 CG3C41 3 CG3C41 4 OG2D1 5 OG3C51 6 HGA2 7 HGA2 8 HGA2 9 HGA2
@<TRIPOS>MOLECULE
4_lactone
 9 9 0 0 0
****
USER_CHARGES
INVALID_CHARGES
Pose:  26 Cluster:  26 Fr_nu: 391565 TotEn:   -15.06
@<TRIPOS>ATOM
      1 C1        -55.2912    4.1461  -36.5760 C.2    1 LIG       0.04000
      2 C2        -55.1363    5.2344  -35.4987 C.3    1 LIG       0.11000
      3 C3        -54.0831    4.2802  -34.9435 C.3    1 LIG       0.08100
      4 O1        -55.9589    3.9599  -37.5679 O.2    1 LIG      -0.32000
      5 O2        -54.3410    3.3434  -36.0258 O.3    1 LIG      -0.27100
      6 H1        -54.7605    6.1861  -35.8776 H      1 LIG       0.09000
      7 H2        -56.0226    5.3760  -34.8780 H      1 LIG       0.09000
      8 H3        -53.0533    4.6472  -34.9647 H      1 LIG       0.09000
      9 H4        -54.3119    3.8408  -33.9687 H      1 LIG       0.09000
@<TRIPOS>BOND
      1       1       2 1
      2       1       4 2
      3       1       5 1
      4       2       3 1
      5       3       5 1
      6       2       6 1
      7       2       7 1
      8       3       8 1
      9       3       9 1
@<TRIPOS>ALT_TYPE
CGenFF_4.0_ALT_TYPE_SET
CGenFF_4.0 1 CG2O4 2 CG3C41 3 CG3C41 4 OG2D1 5 OG3C51 6 HGA2 7 HGA2 8 HGA2 9 HGA2
@<TRIPOS>MOLECULE
4_lactone
 9 9 0 0 0
****
USER_CHARGES
INVALID_CHARGES
Pose:  27 Cluster:  27 Fr_nu:   7004 TotEn:   -14.62
@<TRIPOS>ATOM
      1 C1        -68.8868   -7.6821  -47.8749 C.2    1 LIG       0.04000
      2 C2        -69.4958   -7.1247  -49.1740 C.3    1 LIG       0.11000
      3 C3        -70.4135   -6.3785  -48.2102 C.3    1 LIG       0.08100
      4 O1        -68.0009   -8.4433  -47.5586 O.2    1 LIG      -0.32000
      5 O2        -69.7392   -6.9875  -47.0744 O.3    1 LIG      -0.27100
      6 H1        -68.8130   -6.5030  -49.7551 H      1 LIG       0.09000
      7 H2        -69.9768   -7.8785  -49.7995 H      1 LIG       0.09000
      8 H3        -70.3098   -5.2900  -48.2044 H      1 LIG       0.09000
      9 H4        -71.4690   -6.6613  -48.2497 H      1 LIG       0.09000
@<TRIPOS>BOND
      1       1       2 1
      2       1       4 2
      3       1       5 1
      4       2       3 1
      5       3       5 1
      6       2       6 1
      7       2       7 1
      8       3       8 1
      9       3       9 1
@<TRIPOS>ALT_TYPE
CGenFF_4.0_ALT_TYPE_SET
CGenFF_4.0 1 CG2O4 2 CG3C41 3 CG3C41 4 OG2D1 5 OG3C51 6 HGA2 7 HGA2 8 HGA2 9 HGA2
@<TRIPOS>MOLECULE
4_lactone
 9 9 0 0 0
****
USER_CHARGES
INVALID_CHARGES
Pose:  28 Cluster:  28 Fr_nu: 3564478 TotEn:   -14.48
@<TRIPOS>ATOM
      1 C1        -62.6234   -2.6248  -23.5286 C.2    1 LIG       0.04000
      2 C2        -63.2692   -2.8508  -24.9074 C.3    1 LIG       0.11000
      3 C3        -62.0589   -2.0644  -25.4021 C.3    1 LIG       0.08100
      4 O1        -62.8606   -2.9026  -22.3750 O.2    1 LIG      -0.32000
      5 O2        -61.5710   -1.9302  -24.0384 O.3    1 LIG      -0.27100
      6 H1        -63.3114   -3.8973  -25.2134 H      1 LIG       0.09000
      7 H2        -64.2364   -2.3611  -25.0318 H      1 LIG       0.09000
      8 H3        -61.3564   -2.6208  -26.0287 H      1 LIG       0.09000
      9 H4        -62.2792   -1.0905  -25.8476 H      1 LIG       0.09000
@<TRIPOS>BOND
      1       1       2 1
      2       1       4 2
      3       1       5 1
      4       2       3 1
      5       3       5 1
      6       2       6 1
      7       2       7 1
      8       3       8 1
      9       3       9 1
@<TRIPOS>ALT_TYPE
CGenFF_4.0_ALT_TYPE_SET
CGenFF_4.0 1 CG2O4 2 CG3C41 3 CG3C41 4 OG2D1 5 OG3C51 6 HGA2 7 HGA2 8 HGA2 9 HGA2
@<TRIPOS>MOLECULE
4_lactone
 9 9 0 0 0
****
USER_CHARGES
INVALID_CHARGES
Pose:  29 Cluster:  29 Fr_nu: 118789 TotEn:   -14.47
@<TRIPOS>ATOM
      1 C1        -73.4438  -23.8963  -42.9148 C.2    1 LIG       0.04000
      2 C2        -74.7046  -24.6105  -43.4337 C.3    1 LIG       0.11000
      3 C3        -73.8045  -24.9512  -44.6176 C.3    1 LIG       0.08100
      4 O1        -73.1180  -23.2527  -41.9432 O.2    1 LIG      -0.32000
      5 O2        -72.6988  -24.2350  -44.0010 O.3    1 LIG      -0.27100
      6 H1        -75.0217  -25.4559  -42.8212 H      1 LIG       0.09000
      7 H2        -75.5389  -23.9409  -43.6492 H      1 LIG       0.09000
      8 H3        -73.5748  -26.0122  -44.7481 H      1 LIG       0.09000
      9 H4        -74.0911  -24.5023  -45.5726 H      1 LIG       0.09000
@<TRIPOS>BOND
      1       1       2 1
      2       1       4 2
      3       1       5 1
      4       2       3 1
      5       3       5 1
      6       2       6 1
      7       2       7 1
      8       3       8 1
      9       3       9 1
@<TRIPOS>ALT_TYPE
CGenFF_4.0_ALT_TYPE_SET
CGenFF_4.0 1 CG2O4 2 CG3C41 3 CG3C41 4 OG2D1 5 OG3C51 6 HGA2 7 HGA2 8 HGA2 9 HGA2
@<TRIPOS>MOLECULE
4_lactone
 9 9 0 0 0
****
USER_CHARGES
INVALID_CHARGES
Pose:  30 Cluster:  30 Fr_nu: 5447364 TotEn:   -14.40
@<TRIPOS>ATOM
      1 C1        -85.0337   -9.4146  -33.1167 C.2    1 LIG       0.04000
      2 C2        -83.7577   -9.8277  -33.8720 C.3    1 LIG       0.11000
      3 C3        -83.2618  -10.1820  -32.4733 C.3    1 LIG       0.08100
      4 O1        -86.1216   -8.9574  -33.3847 O.2    1 LIG      -0.32000
      5 O2        -84.5273   -9.7509  -31.9001 O.3    1 LIG      -0.27100
      6 H1        -83.8957  -10.6690  -34.5529 H      1 LIG       0.09000
      7 H2        -83.2429   -8.9999  -34.3624 H      1 LIG       0.09000
      8 H3        -83.0777  -11.2442  -32.2910 H      1 LIG       0.09000
      9 H4        -82.4273   -9.5807  -32.1024 H      1 LIG       0.09000
@<TRIPOS>BOND
      1       1       2 1
      2       1       4 2
      3       1       5 1
      4       2       3 1
      5       3       5 1
      6       2       6 1
      7       2       7 1
      8       3       8 1
      9       3       9 1
@<TRIPOS>ALT_TYPE
CGenFF_4.0_ALT_TYPE_SET
CGenFF_4.0 1 CG2O4 2 CG3C41 3 CG3C41 4 OG2D1 5 OG3C51 6 HGA2 7 HGA2 8 HGA2 9 HGA2
@<TRIPOS>MOLECULE
4_lactone
 9 9 0 0 0
****
USER_CHARGES
INVALID_CHARGES
Pose:  31 Cluster:  31 Fr_nu: 6548662 TotEn:   -14.37
@<TRIPOS>ATOM
      1 C1        -58.5005   -1.6053  -16.8707 C.2    1 LIG       0.04000
      2 C2        -58.1884   -1.1190  -18.2974 C.3    1 LIG       0.11000
      3 C3        -57.5946    0.0802  -17.5643 C.3    1 LIG       0.08100
      4 O1        -59.0218   -2.5641  -16.3481 O.2    1 LIG      -0.32000
      5 O2        -57.9545   -0.5069  -16.2832 O.3    1 LIG      -0.27100
      6 H1        -57.4756   -1.7455  -18.8357 H      1 LIG       0.09000
      7 H2        -59.0737   -0.9148  -18.9019 H      1 LIG       0.09000
      8 H3        -56.5127    0.2059  -17.6605 H      1 LIG       0.09000
      9 H4        -58.1057    1.0330  -17.7273 H      1 LIG       0.09000
@<TRIPOS>BOND
      1       1       2 1
      2       1       4 2
      3       1       5 1
      4       2       3 1
      5       3       5 1
      6       2       6 1
      7       2       7 1
      8       3       8 1
      9       3       9 1
@<TRIPOS>ALT_TYPE
CGenFF_4.0_ALT_TYPE_SET
CGenFF_4.0 1 CG2O4 2 CG3C41 3 CG3C41 4 OG2D1 5 OG3C51 6 HGA2 7 HGA2 8 HGA2 9 HGA2
@<TRIPOS>MOLECULE
4_lactone
 9 9 0 0 0
****
USER_CHARGES
INVALID_CHARGES
Pose:  32 Cluster:  32 Fr_nu: 5772106 TotEn:   -14.31
@<TRIPOS>ATOM
      1 C1        -83.2834  -10.5085  -32.4558 C.2    1 LIG       0.04000
      2 C2        -82.8239   -9.3587  -33.3701 C.3    1 LIG       0.11000
      3 C3        -81.4633   -9.6434  -32.7410 C.3    1 LIG       0.08100
      4 O1        -84.3124  -11.0943  -32.2061 O.2    1 LIG      -0.32000
      5 O2        -82.0425  -10.7070  -31.9356 O.3    1 LIG      -0.27100
      6 H1        -82.9078   -9.5764  -34.4360 H      1 LIG       0.09000
      7 H2        -83.2665   -8.3916  -33.1260 H      1 LIG       0.09000
      8 H3        -80.6972  -10.0246  -33.4217 H      1 LIG       0.09000
      9 H4        -81.0557   -8.8434  -32.1169 H      1 LIG       0.09000
@<TRIPOS>BOND
      1       1       2 1
      2       1       4 2
      3       1       5 1
      4       2       3 1
      5       3       5 1
      6       2       6 1
      7       2       7 1
      8       3       8 1
      9       3       9 1
@<TRIPOS>ALT_TYPE
CGenFF_4.0_ALT_TYPE_SET
CGenFF_4.0 1 CG2O4 2 CG3C41 3 CG3C41 4 OG2D1 5 OG3C51 6 HGA2 7 HGA2 8 HGA2 9 HGA2
@<TRIPOS>MOLECULE
4_lactone
 9 9 0 0 0
****
USER_CHARGES
INVALID_CHARGES
Pose:  33 Cluster:  33 Fr_nu:  11794 TotEn:   -14.19
@<TRIPOS>ATOM
      1 C1        -68.3533   -8.1166  -48.1739 C.2    1 LIG       0.04000
      2 C2        -69.6426   -7.3636  -48.5478 C.3    1 LIG       0.11000
      3 C3        -70.0645   -7.7522  -47.1340 C.3    1 LIG       0.08100
      4 O1        -67.2967   -8.3921  -48.6955 O.2    1 LIG      -0.32000
      5 O2        -68.7941   -8.4293  -46.9258 O.3    1 LIG      -0.27100
      6 H1        -69.5002   -6.2961  -48.7230 H      1 LIG       0.09000
      7 H2        -70.2102   -7.8268  -49.3565 H      1 LIG       0.09000
      8 H3        -70.1984   -6.9224  -46.4347 H      1 LIG       0.09000
      9 H4        -70.9059   -8.4474  -47.0672 H      1 LIG       0.09000
@<TRIPOS>BOND
      1       1       2 1
      2       1       4 2
      3       1       5 1
      4       2       3 1
      5       3       5 1
      6       2       6 1
      7       2       7 1
      8       3       8 1
      9       3       9 1
@<TRIPOS>ALT_TYPE
CGenFF_4.0_ALT_TYPE_SET
CGenFF_4.0 1 CG2O4 2 CG3C41 3 CG3C41 4 OG2D1 5 OG3C51 6 HGA2 7 HGA2 8 HGA2 9 HGA2
@<TRIPOS>MOLECULE
4_lactone
 9 9 0 0 0
****
USER_CHARGES
INVALID_CHARGES
Pose:  34 Cluster:  34 Fr_nu:  50224 TotEn:   -13.85
@<TRIPOS>ATOM
      1 C1        -68.2270   -8.2713  -47.1006 C.2    1 LIG       0.04000
      2 C2        -68.6031   -7.3930  -48.3074 C.3    1 LIG       0.11000
      3 C3        -67.1554   -7.6494  -48.7154 C.3    1 LIG       0.08100
      4 O1        -68.7651   -8.6976  -46.1041 O.2    1 LIG      -0.32000
      5 O2        -66.9480   -8.4575  -47.5239 O.3    1 LIG      -0.27100
      6 H1        -69.3628   -7.8303  -48.9571 H      1 LIG       0.09000
      7 H2        -68.8475   -6.3615  -48.0485 H      1 LIG       0.09000
      8 H3        -67.0172   -8.2346  -49.6286 H      1 LIG       0.09000
      9 H4        -66.5049   -6.7705  -48.7230 H      1 LIG       0.09000
@<TRIPOS>BOND
      1       1       2 1
      2       1       4 2
      3       1       5 1
      4       2       3 1
      5       3       5 1
      6       2       6 1
      7       2       7 1
      8       3       8 1
      9       3       9 1
@<TRIPOS>ALT_TYPE
CGenFF_4.0_ALT_TYPE_SET
CGenFF_4.0 1 CG2O4 2 CG3C41 3 CG3C41 4 OG2D1 5 OG3C51 6 HGA2 7 HGA2 8 HGA2 9 HGA2
@<TRIPOS>MOLECULE
4_lactone
 9 9 0 0 0
****
USER_CHARGES
INVALID_CHARGES
Pose:  35 Cluster:  35 Fr_nu: 150005 TotEn:   -13.49
@<TRIPOS>ATOM
      1 C1        -67.0507   -7.7346  -45.9203 C.2    1 LIG       0.04000
      2 C2        -66.2679   -7.1255  -47.0974 C.3    1 LIG       0.11000
      3 C3        -65.3539   -6.6127  -45.9885 C.3    1 LIG       0.08100
      4 O1        -68.0472   -8.4023  -45.7607 O.2    1 LIG      -0.32000
      5 O2        -66.1947   -7.2447  -44.9839 O.3    1 LIG      -0.27100
      6 H1        -65.8284   -7.8639  -47.7698 H      1 LIG       0.09000
      7 H2        -66.8176   -6.3621  -47.6503 H      1 LIG       0.09000
      8 H3        -64.3404   -7.0231  -45.9823 H      1 LIG       0.09000
      9 H4        -65.3267   -5.5267  -45.8642 H      1 LIG       0.09000
@<TRIPOS>BOND
      1       1       2 1
      2       1       4 2
      3       1       5 1
      4       2       3 1
      5       3       5 1
      6       2       6 1
      7       2       7 1
      8       3       8 1
      9       3       9 1
@<TRIPOS>ALT_TYPE
CGenFF_4.0_ALT_TYPE_SET
CGenFF_4.0 1 CG2O4 2 CG3C41 3 CG3C41 4 OG2D1 5 OG3C51 6 HGA2 7 HGA2 8 HGA2 9 HGA2
@<TRIPOS>MOLECULE
4_lactone
 9 9 0 0 0
****
USER_CHARGES
INVALID_CHARGES
Pose:  36 Cluster:  36 Fr_nu: 1159505 TotEn:   -13.45
@<TRIPOS>ATOM
      1 C1        -74.6892  -26.4677  -44.5603 C.2    1 LIG       0.04000
      2 C2        -75.0874  -25.0944  -43.9903 C.3    1 LIG       0.11000
      3 C3        -76.5041  -25.6071  -44.2313 C.3    1 LIG       0.08100
      4 O1        -73.6695  -27.0745  -44.7976 O.2    1 LIG      -0.32000
      5 O2        -75.9776  -26.8600  -44.7497 O.3    1 LIG      -0.27100
      6 H1        -74.8082  -24.9476  -42.9458 H      1 LIG       0.09000
      7 H2        -74.7773  -24.2494  -44.6071 H      1 LIG       0.09000
      8 H3        -77.1098  -25.7646  -43.3348 H      1 LIG       0.09000
      9 H4        -77.0780  -25.0681  -44.9900 H      1 LIG       0.09000
@<TRIPOS>BOND
      1       1       2 1
      2       1       4 2
      3       1       5 1
      4       2       3 1
      5       3       5 1
      6       2       6 1
      7       2       7 1
      8       3       8 1
      9       3       9 1
@<TRIPOS>ALT_TYPE
CGenFF_4.0_ALT_TYPE_SET
CGenFF_4.0 1 CG2O4 2 CG3C41 3 CG3C41 4 OG2D1 5 OG3C51 6 HGA2 7 HGA2 8 HGA2 9 HGA2
@<TRIPOS>MOLECULE
4_lactone
 9 9 0 0 0
****
USER_CHARGES
INVALID_CHARGES
Pose:  37 Cluster:  37 Fr_nu: 435757 TotEn:   -13.35
@<TRIPOS>ATOM
      1 C1        -65.5743  -19.4596  -51.2161 C.2    1 LIG       0.04000
      2 C2        -66.7782  -18.5155  -51.3848 C.3    1 LIG       0.11000
      3 C3        -67.1880  -19.5230  -52.4547 C.3    1 LIG       0.08100
      4 O1        -64.5786  -19.5236  -50.5314 O.2    1 LIG      -0.32000
      5 O2        -65.9991  -20.3158  -52.1836 O.3    1 LIG      -0.27100
      6 H1        -67.4286  -18.4623  -50.5103 H      1 LIG       0.09000
      7 H2        -66.5161  -17.5198  -51.7462 H      1 LIG       0.09000
      8 H3        -68.1030  -20.0855  -52.2500 H      1 LIG       0.09000
      9 H4        -67.1936  -19.1453  -53.4809 H      1 LIG       0.09000
@<TRIPOS>BOND
      1       1       2 1
      2       1       4 2
      3       1       5 1
      4       2       3 1
      5       3       5 1
      6       2       6 1
      7       2       7 1
      8       3       8 1
      9       3       9 1
@<TRIPOS>ALT_TYPE
CGenFF_4.0_ALT_TYPE_SET
CGenFF_4.0 1 CG2O4 2 CG3C41 3 CG3C41 4 OG2D1 5 OG3C51 6 HGA2 7 HGA2 8 HGA2 9 HGA2
@<TRIPOS>MOLECULE
4_lactone
 9 9 0 0 0
****
USER_CHARGES
INVALID_CHARGES
Pose:  38 Cluster:  38 Fr_nu:  49652 TotEn:   -13.08
@<TRIPOS>ATOM
      1 C1        -74.3028   -5.8725  -59.7590 C.2    1 LIG       0.04000
      2 C2        -74.6770   -6.4060  -58.3646 C.3    1 LIG       0.11000
      3 C3        -73.8985   -5.1838  -57.8870 C.3    1 LIG       0.08100
      4 O1        -74.4812   -6.1884  -60.9135 O.2    1 LIG      -0.32000
      5 O2        -73.6226   -4.8041  -59.2637 O.3    1 LIG      -0.27100
      6 H1        -75.7480   -6.3964  -58.1565 H      1 LIG       0.09000
      7 H2        -74.2342   -7.3741  -58.1246 H      1 LIG       0.09000
      8 H3        -74.4858   -4.4211  -57.3684 H      1 LIG       0.09000
      9 H4        -72.9779   -5.3964  -57.3367 H      1 LIG       0.09000
@<TRIPOS>BOND
      1       1       2 1
      2       1       4 2
      3       1       5 1
      4       2       3 1
      5       3       5 1
      6       2       6 1
      7       2       7 1
      8       3       8 1
      9       3       9 1
@<TRIPOS>ALT_TYPE
CGenFF_4.0_ALT_TYPE_SET
CGenFF_4.0 1 CG2O4 2 CG3C41 3 CG3C41 4 OG2D1 5 OG3C51 6 HGA2 7 HGA2 8 HGA2 9 HGA2
@<TRIPOS>MOLECULE
4_lactone
 9 9 0 0 0
****
USER_CHARGES
INVALID_CHARGES
Pose:  39 Cluster:  39 Fr_nu:  16580 TotEn:   -13.05
@<TRIPOS>ATOM
      1 C1        -74.9906   -5.3674  -59.2852 C.2    1 LIG       0.04000
      2 C2        -75.0203   -6.6397  -58.4194 C.3    1 LIG       0.11000
      3 C3        -74.5288   -5.6916  -57.3297 C.3    1 LIG       0.08100
      4 O1        -75.2359   -5.0600  -60.4296 O.2    1 LIG      -0.32000
      5 O2        -74.5506   -4.5799  -58.2674 O.3    1 LIG      -0.27100
      6 H1        -76.0185   -7.0546  -58.2713 H      1 LIG       0.09000
      7 H2        -74.3129   -7.4088  -58.7337 H      1 LIG       0.09000
      8 H3        -75.2180   -5.5298  -56.4964 H      1 LIG       0.09000
      9 H4        -73.5186   -5.8837  -56.9578 H      1 LIG       0.09000
@<TRIPOS>BOND
      1       1       2 1
      2       1       4 2
      3       1       5 1
      4       2       3 1
      5       3       5 1
      6       2       6 1
      7       2       7 1
      8       3       8 1
      9       3       9 1
@<TRIPOS>ALT_TYPE
CGenFF_4.0_ALT_TYPE_SET
CGenFF_4.0 1 CG2O4 2 CG3C41 3 CG3C41 4 OG2D1 5 OG3C51 6 HGA2 7 HGA2 8 HGA2 9 HGA2
@<TRIPOS>MOLECULE
4_lactone
 9 9 0 0 0
****
USER_CHARGES
INVALID_CHARGES
Pose:  40 Cluster:  40 Fr_nu: 5865947 TotEn:   -13.03
@<TRIPOS>ATOM
      1 C1        -60.5004   -3.5910  -17.5484 C.2    1 LIG       0.04000
      2 C2        -61.2150   -2.9494  -18.7514 C.3    1 LIG       0.11000
      3 C3        -62.1351   -4.1594  -18.6195 C.3    1 LIG       0.08100
      4 O1        -59.5445   -3.3519  -16.8460 O.2    1 LIG      -0.32000
      5 O2        -61.3586   -4.6444  -17.4893 O.3    1 LIG      -0.27100
      6 H1        -61.6707   -1.9820  -18.5348 H      1 LIG       0.09000
      7 H2        -60.6105   -2.9097  -19.6590 H      1 LIG       0.09000
      8 H3        -63.1678   -3.9403  -18.3348 H      1 LIG       0.09000
      9 H4        -62.1108   -4.8637  -19.4556 H      1 LIG       0.09000
@<TRIPOS>BOND
      1       1       2 1
      2       1       4 2
      3       1       5 1
      4       2       3 1
      5       3       5 1
      6       2       6 1
      7       2       7 1
      8       3       8 1
      9       3       9 1
@<TRIPOS>ALT_TYPE
CGenFF_4.0_ALT_TYPE_SET
CGenFF_4.0 1 CG2O4 2 CG3C41 3 CG3C41 4 OG2D1 5 OG3C51 6 HGA2 7 HGA2 8 HGA2 9 HGA2
@<TRIPOS>MOLECULE
4_lactone
 9 9 0 0 0
****
USER_CHARGES
INVALID_CHARGES
Pose:  41 Cluster:  41 Fr_nu: 5391650 TotEn:   -12.96
@<TRIPOS>ATOM
      1 C1        -71.2002   -8.6542  -45.2111 C.2    1 LIG       0.04000
      2 C2        -71.2462   -8.2946  -43.7152 C.3    1 LIG       0.11000
      3 C3        -72.5886   -9.0179  -43.7680 C.3    1 LIG       0.08100
      4 O1        -70.4473   -8.4952  -46.1451 O.2    1 LIG      -0.32000
      5 O2        -72.4055   -9.2837  -45.1862 O.3    1 LIG      -0.27100
      6 H1        -70.4715   -8.7769  -43.1170 H      1 LIG       0.09000
      7 H2        -71.2922   -7.2227  -43.5161 H      1 LIG       0.09000
      8 H3        -72.6511   -9.9434  -43.1891 H      1 LIG       0.09000
      9 H4        -73.4680   -8.3939  -43.5865 H      1 LIG       0.09000
@<TRIPOS>BOND
      1       1       2 1
      2       1       4 2
      3       1       5 1
      4       2       3 1
      5       3       5 1
      6       2       6 1
      7       2       7 1
      8       3       8 1
      9       3       9 1
@<TRIPOS>ALT_TYPE
CGenFF_4.0_ALT_TYPE_SET
CGenFF_4.0 1 CG2O4 2 CG3C41 3 CG3C41 4 OG2D1 5 OG3C51 6 HGA2 7 HGA2 8 HGA2 9 HGA2
@<TRIPOS>MOLECULE
4_lactone
 9 9 0 0 0
****
USER_CHARGES
INVALID_CHARGES
Pose:  42 Cluster:  42 Fr_nu: 132450 TotEn:   -12.63
@<TRIPOS>ATOM
      1 C1        -67.8849   -7.5052  -47.9176 C.2    1 LIG       0.04000
      2 C2        -67.4982   -7.3644  -49.4008 C.3    1 LIG       0.11000
      3 C3        -68.9220   -6.8324  -49.5345 C.3    1 LIG       0.08100
      4 O1        -67.3665   -7.8830  -46.8915 O.2    1 LIG      -0.32000
      5 O2        -69.1420   -7.0229  -48.1094 O.3    1 LIG      -0.27100
      6 H1        -66.7029   -6.6411  -49.5871 H      1 LIG       0.09000
      7 H2        -67.2974   -8.3134  -49.9006 H      1 LIG       0.09000
      8 H3        -69.0097   -5.7803  -49.8189 H      1 LIG       0.09000
      9 H4        -69.6010   -7.4473  -50.1316 H      1 LIG       0.09000
@<TRIPOS>BOND
      1       1       2 1
      2       1       4 2
      3       1       5 1
      4       2       3 1
      5       3       5 1
      6       2       6 1
      7       2       7 1
      8       3       8 1
      9       3       9 1
@<TRIPOS>ALT_TYPE
CGenFF_4.0_ALT_TYPE_SET
CGenFF_4.0 1 CG2O4 2 CG3C41 3 CG3C41 4 OG2D1 5 OG3C51 6 HGA2 7 HGA2 8 HGA2 9 HGA2
@<TRIPOS>MOLECULE
4_lactone
 9 9 0 0 0
****
USER_CHARGES
INVALID_CHARGES
Pose:  43 Cluster:  43 Fr_nu: 5405810 TotEn:   -12.56
@<TRIPOS>ATOM
      1 C1        -61.9409  -11.3674   -9.8521 C.2    1 LIG       0.04000
      2 C2        -63.2797  -11.5807   -9.1233 C.3    1 LIG       0.11000
      3 C3        -63.8530  -10.8818  -10.3525 C.3    1 LIG       0.08100
      4 O1        -60.7705  -11.6063   -9.6582 O.2    1 LIG      -0.32000
      5 O2        -62.5192  -10.7506  -10.9174 O.3    1 LIG      -0.27100
      6 H1        -63.5585  -12.6285   -9.0011 H      1 LIG       0.09000
      7 H2        -63.3668  -11.0341   -8.1829 H      1 LIG       0.09000
      8 H3        -64.5009  -11.4937  -10.9861 H      1 LIG       0.09000
      9 H4        -64.3098   -9.9053  -10.1696 H      1 LIG       0.09000
@<TRIPOS>BOND
      1       1       2 1
      2       1       4 2
      3       1       5 1
      4       2       3 1
      5       3       5 1
      6       2       6 1
      7       2       7 1
      8       3       8 1
      9       3       9 1
@<TRIPOS>ALT_TYPE
CGenFF_4.0_ALT_TYPE_SET
CGenFF_4.0 1 CG2O4 2 CG3C41 3 CG3C41 4 OG2D1 5 OG3C51 6 HGA2 7 HGA2 8 HGA2 9 HGA2
@<TRIPOS>MOLECULE
4_lactone
 9 9 0 0 0
****
USER_CHARGES
INVALID_CHARGES
Pose:  44 Cluster:  44 Fr_nu: 5315637 TotEn:   -12.50
@<TRIPOS>ATOM
      1 C1        -62.7498  -22.0083  -41.3077 C.2    1 LIG       0.04000
      2 C2        -63.5250  -23.1230  -40.5826 C.3    1 LIG       0.11000
      3 C3        -62.1490  -23.4641  -40.0184 C.3    1 LIG       0.08100
      4 O1        -62.9926  -21.1078  -42.0787 O.2    1 LIG      -0.32000
      5 O2        -61.5545  -22.3686  -40.7681 O.3    1 LIG      -0.27100
      6 H1        -64.2565  -22.7591  -39.8595 H      1 LIG       0.09000
      7 H2        -63.9622  -23.8677  -41.2497 H      1 LIG       0.09000
      8 H3        -62.0315  -23.3254  -38.9402 H      1 LIG       0.09000
      9 H4        -61.7394  -24.4302  -40.3260 H      1 LIG       0.09000
@<TRIPOS>BOND
      1       1       2 1
      2       1       4 2
      3       1       5 1
      4       2       3 1
      5       3       5 1
      6       2       6 1
      7       2       7 1
      8       3       8 1
      9       3       9 1
@<TRIPOS>ALT_TYPE
CGenFF_4.0_ALT_TYPE_SET
CGenFF_4.0 1 CG2O4 2 CG3C41 3 CG3C41 4 OG2D1 5 OG3C51 6 HGA2 7 HGA2 8 HGA2 9 HGA2
@<TRIPOS>MOLECULE
4_lactone
 9 9 0 0 0
****
USER_CHARGES
INVALID_CHARGES
Pose:  45 Cluster:  45 Fr_nu: 1690461 TotEn:   -12.19
@<TRIPOS>ATOM
      1 C1        -74.5955  -24.8885  -45.0298 C.2    1 LIG       0.04000
      2 C2        -75.2491  -26.1200  -44.3776 C.3    1 LIG       0.11000
      3 C3        -76.4790  -25.2183  -44.3327 C.3    1 LIG       0.08100
      4 O1        -73.5120  -24.5820  -45.4730 O.2    1 LIG      -0.32000
      5 O2        -75.7287  -24.1399  -44.9569 O.3    1 LIG      -0.27100
      6 H1        -75.3212  -26.9871  -45.0359 H      1 LIG       0.09000
      7 H2        -74.8232  -26.3901  -43.4099 H      1 LIG       0.09000
      8 H3        -77.3216  -25.5352  -44.9535 H      1 LIG       0.09000
      9 H4        -76.8244  -24.9411  -43.3329 H      1 LIG       0.09000
@<TRIPOS>BOND
      1       1       2 1
      2       1       4 2
      3       1       5 1
      4       2       3 1
      5       3       5 1
      6       2       6 1
      7       2       7 1
      8       3       8 1
      9       3       9 1
@<TRIPOS>ALT_TYPE
CGenFF_4.0_ALT_TYPE_SET
CGenFF_4.0 1 CG2O4 2 CG3C41 3 CG3C41 4 OG2D1 5 OG3C51 6 HGA2 7 HGA2 8 HGA2 9 HGA2
@<TRIPOS>MOLECULE
4_lactone
 9 9 0 0 0
****
USER_CHARGES
INVALID_CHARGES
Pose:  46 Cluster:  46 Fr_nu: 669414 TotEn:   -12.19
@<TRIPOS>ATOM
      1 C1        -66.6601   -7.4524  -46.9381 C.2    1 LIG       0.04000
      2 C2        -65.6208   -6.4464  -46.4119 C.3    1 LIG       0.11000
      3 C3        -66.4960   -6.4715  -45.1623 C.3    1 LIG       0.08100
      4 O1        -66.8574   -8.0856  -47.9503 O.2    1 LIG      -0.32000
      5 O2        -67.3944   -7.4253  -45.7937 O.3    1 LIG      -0.27100
      6 H1        -64.6182   -6.8610  -46.2964 H      1 LIG       0.09000
      7 H2        -65.5997   -5.5015  -46.9575 H      1 LIG       0.09000
      8 H3        -66.0297   -6.8893  -44.2659 H      1 LIG       0.09000
      9 H4        -67.0070   -5.5343  -44.9255 H      1 LIG       0.09000
@<TRIPOS>BOND
      1       1       2 1
      2       1       4 2
      3       1       5 1
      4       2       3 1
      5       3       5 1
      6       2       6 1
      7       2       7 1
      8       3       8 1
      9       3       9 1
@<TRIPOS>ALT_TYPE
CGenFF_4.0_ALT_TYPE_SET
CGenFF_4.0 1 CG2O4 2 CG3C41 3 CG3C41 4 OG2D1 5 OG3C51 6 HGA2 7 HGA2 8 HGA2 9 HGA2
@<TRIPOS>MOLECULE
4_lactone
 9 9 0 0 0
****
USER_CHARGES
INVALID_CHARGES
Pose:  47 Cluster:  47 Fr_nu:   3498 TotEn:   -11.85
@<TRIPOS>ATOM
      1 C1        -54.1537    4.0116  -35.3846 C.2    1 LIG       0.04000
      2 C2        -52.9144    4.1164  -34.4777 C.3    1 LIG       0.11000
      3 C3        -53.9014    4.7616  -33.5095 C.3    1 LIG       0.08100
      4 O1        -54.4188    3.5970  -36.4901 O.2    1 LIG      -0.32000
      5 O2        -54.9776    4.5958  -34.4738 O.3    1 LIG      -0.27100
      6 H1        -52.5071    3.1531  -34.1669 H      1 LIG       0.09000
      7 H2        -52.1329    4.7718  -34.8656 H      1 LIG       0.09000
      8 H3        -54.0953    4.2041  -32.5891 H      1 LIG       0.09000
      9 H4        -53.7214    5.8168  -33.2859 H      1 LIG       0.09000
@<TRIPOS>BOND
      1       1       2 1
      2       1       4 2
      3       1       5 1
      4       2       3 1
      5       3       5 1
      6       2       6 1
      7       2       7 1
      8       3       8 1
      9       3       9 1
@<TRIPOS>ALT_TYPE
CGenFF_4.0_ALT_TYPE_SET
CGenFF_4.0 1 CG2O4 2 CG3C41 3 CG3C41 4 OG2D1 5 OG3C51 6 HGA2 7 HGA2 8 HGA2 9 HGA2
@<TRIPOS>MOLECULE
4_lactone
 9 9 0 0 0
****
USER_CHARGES
INVALID_CHARGES
Pose:  48 Cluster:  48 Fr_nu: 3899216 TotEn:   -10.87
@<TRIPOS>ATOM
      1 C1        -59.3380   -2.2676  -17.4989 C.2    1 LIG       0.04000
      2 C2        -59.8967   -1.9787  -18.9037 C.3    1 LIG       0.11000
      3 C3        -59.0132   -0.7388  -18.8027 C.3    1 LIG       0.08100
      4 O1        -59.4551   -3.1214  -16.6494 O.2    1 LIG      -0.32000
      5 O2        -58.5745   -1.1424  -17.4760 O.3    1 LIG      -0.27100
      6 H1        -59.6030   -2.7093  -19.6590 H      1 LIG       0.09000
      7 H2        -60.9721   -1.7945  -18.9260 H      1 LIG       0.09000
      8 H3        -58.1782   -0.6936  -19.5071 H      1 LIG       0.09000
      9 H4        -59.5433    0.2172  -18.7770 H      1 LIG       0.09000
@<TRIPOS>BOND
      1       1       2 1
      2       1       4 2
      3       1       5 1
      4       2       3 1
      5       3       5 1
      6       2       6 1
      7       2       7 1
      8       3       8 1
      9       3       9 1
@<TRIPOS>ALT_TYPE
CGenFF_4.0_ALT_TYPE_SET
CGenFF_4.0 1 CG2O4 2 CG3C41 3 CG3C41 4 OG2D1 5 OG3C51 6 HGA2 7 HGA2 8 HGA2 9 HGA2
@<TRIPOS>MOLECULE
4_lactone
 9 9 0 0 0
****
USER_CHARGES
INVALID_CHARGES
Pose:  49 Cluster:  49 Fr_nu:  43909 TotEn:   -10.76
@<TRIPOS>ATOM
      1 C1        -52.1714    4.7721  -32.3717 C.2    1 LIG       0.04000
      2 C2        -53.5958    4.2536  -32.1045 C.3    1 LIG       0.11000
      3 C3        -53.7395    4.4040  -33.6160 C.3    1 LIG       0.08100
      4 O1        -51.1778    5.0251  -31.7290 O.2    1 LIG      -0.32000
      5 O2        -52.3694    4.8828  -33.7127 O.3    1 LIG      -0.27100
      6 H1        -53.6339    3.2315  -31.7244 H      1 LIG       0.09000
      7 H2        -54.2081    4.9252  -31.5005 H      1 LIG       0.09000
      8 H3        -53.8818    3.4740  -34.1731 H      1 LIG       0.09000
      9 H4        -54.4542    5.1616  -33.9487 H      1 LIG       0.09000
@<TRIPOS>BOND
      1       1       2 1
      2       1       4 2
      3       1       5 1
      4       2       3 1
      5       3       5 1
      6       2       6 1
      7       2       7 1
      8       3       8 1
      9       3       9 1
@<TRIPOS>ALT_TYPE
CGenFF_4.0_ALT_TYPE_SET
CGenFF_4.0 1 CG2O4 2 CG3C41 3 CG3C41 4 OG2D1 5 OG3C51 6 HGA2 7 HGA2 8 HGA2 9 HGA2
@<TRIPOS>MOLECULE
4_lactone
 9 9 0 0 0
****
USER_CHARGES
INVALID_CHARGES
Pose:  50 Cluster:  50 Fr_nu: 486380 TotEn:   -10.71
@<TRIPOS>ATOM
      1 C1        -51.0413    4.2891  -32.5538 C.2    1 LIG       0.04000
      2 C2        -52.1205    4.1412  -33.6413 C.3    1 LIG       0.11000
      3 C3        -53.0293    4.7253  -32.5639 C.3    1 LIG       0.08100
      4 O1        -49.8574    4.0690  -32.4347 O.2    1 LIG      -0.32000
      5 O2        -51.9080    4.8041  -31.6409 O.3    1 LIG      -0.27100
      6 H1        -51.9593    4.7711  -34.5175 H      1 LIG       0.09000
      7 H2        -52.3263    3.1083  -33.9269 H      1 LIG       0.09000
      8 H3        -53.4446    5.7136  -32.7791 H      1 LIG       0.09000
      9 H4        -53.8098    4.0560  -32.1916 H      1 LIG       0.09000
@<TRIPOS>BOND
      1       1       2 1
      2       1       4 2
      3       1       5 1
      4       2       3 1
      5       3       5 1
      6       2       6 1
      7       2       7 1
      8       3       8 1
      9       3       9 1
@<TRIPOS>ALT_TYPE
CGenFF_4.0_ALT_TYPE_SET
CGenFF_4.0 1 CG2O4 2 CG3C41 3 CG3C41 4 OG2D1 5 OG3C51 6 HGA2 7 HGA2 8 HGA2 9 HGA2
@<TRIPOS>MOLECULE
4_lactone
 9 9 0 0 0
****
USER_CHARGES
INVALID_CHARGES
Pose:  51 Cluster:  51 Fr_nu:  70392 TotEn:   -10.62
@<TRIPOS>ATOM
      1 C1        -67.0200   -7.8470  -46.0303 C.2    1 LIG       0.04000
      2 C2        -66.8651   -6.7697  -44.9419 C.3    1 LIG       0.11000
      3 C3        -65.8119   -6.2145  -45.8961 C.3    1 LIG       0.08100
      4 O1        -67.6868   -8.8396  -46.2159 O.2    1 LIG      -0.32000
      5 O2        -66.0682   -7.2982  -46.8318 O.3    1 LIG      -0.27100
      6 H1        -67.7509   -6.1484  -44.8007 H      1 LIG       0.09000
      7 H2        -66.4901   -7.1491  -43.9900 H      1 LIG       0.09000
      8 H3        -66.0385   -5.2396  -46.3363 H      1 LIG       0.09000
      9 H4        -64.7828   -6.2371  -45.5274 H      1 LIG       0.09000
@<TRIPOS>BOND
      1       1       2 1
      2       1       4 2
      3       1       5 1
      4       2       3 1
      5       3       5 1
      6       2       6 1
      7       2       7 1
      8       3       8 1
      9       3       9 1
@<TRIPOS>ALT_TYPE
CGenFF_4.0_ALT_TYPE_SET
CGenFF_4.0 1 CG2O4 2 CG3C41 3 CG3C41 4 OG2D1 5 OG3C51 6 HGA2 7 HGA2 8 HGA2 9 HGA2
@<TRIPOS>MOLECULE
4_lactone
 9 9 0 0 0
****
USER_CHARGES
INVALID_CHARGES
Pose:  52 Cluster:  52 Fr_nu: 339543 TotEn:   -10.43
@<TRIPOS>ATOM
      1 C1        -67.7403   -7.4979  -46.0329 C.2    1 LIG       0.04000
      2 C2        -66.4302   -6.7871  -46.4166 C.3    1 LIG       0.11000
      3 C3        -66.4008   -6.4306  -44.9334 C.3    1 LIG       0.08100
      4 O1        -68.5994   -8.1468  -46.5855 O.2    1 LIG      -0.32000
      5 O2        -67.6512   -7.1432  -44.7230 O.3    1 LIG      -0.27100
      6 H1        -65.6417   -7.4597  -46.7578 H      1 LIG       0.09000
      7 H2        -66.5626   -5.9494  -47.1034 H      1 LIG       0.09000
      8 H3        -65.5834   -6.8716  -44.3564 H      1 LIG       0.09000
      9 H4        -66.5008   -5.3666  -44.7019 H      1 LIG       0.09000
@<TRIPOS>BOND
      1       1       2 1
      2       1       4 2
      3       1       5 1
      4       2       3 1
      5       3       5 1
      6       2       6 1
      7       2       7 1
      8       3       8 1
      9       3       9 1
@<TRIPOS>ALT_TYPE
CGenFF_4.0_ALT_TYPE_SET
CGenFF_4.0 1 CG2O4 2 CG3C41 3 CG3C41 4 OG2D1 5 OG3C51 6 HGA2 7 HGA2 8 HGA2 9 HGA2
@<TRIPOS>MOLECULE
4_lactone
 9 9 0 0 0
****
USER_CHARGES
INVALID_CHARGES
Pose:  53 Cluster:  53 Fr_nu:  97229 TotEn:    -9.75
@<TRIPOS>ATOM
      1 C1        -67.7011   -7.7074  -46.7715 C.2    1 LIG       0.04000
      2 C2        -66.3394   -7.0751  -47.1109 C.3    1 LIG       0.11000
      3 C3        -66.7028   -7.4940  -48.5323 C.3    1 LIG       0.08100
      4 O1        -68.3809   -7.8889  -45.7870 O.2    1 LIG      -0.32000
      5 O2        -67.9602   -8.0531  -48.0611 O.3    1 LIG      -0.27100
      6 H1        -66.2904   -5.9999  -46.9319 H      1 LIG       0.09000
      7 H2        -65.4860   -7.5910  -46.6677 H      1 LIG       0.09000
      8 H3        -66.8652   -6.6766  -49.2401 H      1 LIG       0.09000
      9 H4        -66.0630   -8.2618  -48.9759 H      1 LIG       0.09000
@<TRIPOS>BOND
      1       1       2 1
      2       1       4 2
      3       1       5 1
      4       2       3 1
      5       3       5 1
      6       2       6 1
      7       2       7 1
      8       3       8 1
      9       3       9 1
@<TRIPOS>ALT_TYPE
CGenFF_4.0_ALT_TYPE_SET
CGenFF_4.0 1 CG2O4 2 CG3C41 3 CG3C41 4 OG2D1 5 OG3C51 6 HGA2 7 HGA2 8 HGA2 9 HGA2
@<TRIPOS>MOLECULE
4_lactone
 9 9 0 0 0
****
USER_CHARGES
INVALID_CHARGES
Pose:  54 Cluster:  54 Fr_nu: 5405490 TotEn:    -9.38
@<TRIPOS>ATOM
      1 C1        -63.2698  -10.9565  -11.6022 C.2    1 LIG       0.04000
      2 C2        -64.6172  -10.8342  -10.8680 C.3    1 LIG       0.11000
      3 C3        -63.7989  -10.0057   -9.8821 C.3    1 LIG       0.08100
      4 O1        -62.8440  -11.4822  -12.6054 O.2    1 LIG      -0.32000
      5 O2        -62.6018  -10.2094  -10.6828 O.3    1 LIG      -0.27100
      6 H1        -65.3804  -10.2891  -11.4256 H      1 LIG       0.09000
      7 H2        -65.0038  -11.7805  -10.4862 H      1 LIG       0.09000
      8 H3        -64.0654   -8.9472   -9.8174 H      1 LIG       0.09000
      9 H4        -63.6909  -10.4341   -8.8819 H      1 LIG       0.09000
@<TRIPOS>BOND
      1       1       2 1
      2       1       4 2
      3       1       5 1
      4       2       3 1
      5       3       5 1
      6       2       6 1
      7       2       7 1
      8       3       8 1
      9       3       9 1
@<TRIPOS>ALT_TYPE
CGenFF_4.0_ALT_TYPE_SET
CGenFF_4.0 1 CG2O4 2 CG3C41 3 CG3C41 4 OG2D1 5 OG3C51 6 HGA2 7 HGA2 8 HGA2 9 HGA2
@<TRIPOS>MOLECULE
4_lactone
 9 9 0 0 0
****
USER_CHARGES
INVALID_CHARGES
Pose:  55 Cluster:  55 Fr_nu:   7605 TotEn:    -8.70
@<TRIPOS>ATOM
      1 C1        -67.3178   -7.0519  -47.4018 C.2    1 LIG       0.04000
      2 C2        -65.8905   -6.7430  -47.8882 C.3    1 LIG       0.11000
      3 C3        -65.6384   -6.4746  -46.4076 C.3    1 LIG       0.08100
      4 O1        -68.3721   -7.3947  -47.8870 O.2    1 LIG      -0.32000
      5 O2        -67.0231   -6.7954  -46.0991 O.3    1 LIG      -0.27100
      6 H1        -65.3675   -7.6030  -48.3095 H      1 LIG       0.09000
      7 H2        -65.8223   -5.8751  -48.5461 H      1 LIG       0.09000
      8 H3        -64.9457   -7.1610  -45.9130 H      1 LIG       0.09000
      9 H4        -65.3989   -5.4392  -46.1501 H      1 LIG       0.09000
@<TRIPOS>BOND
      1       1       2 1
      2       1       4 2
      3       1       5 1
      4       2       3 1
      5       3       5 1
      6       2       6 1
      7       2       7 1
      8       3       8 1
      9       3       9 1
@<TRIPOS>ALT_TYPE
CGenFF_4.0_ALT_TYPE_SET
CGenFF_4.0 1 CG2O4 2 CG3C41 3 CG3C41 4 OG2D1 5 OG3C51 6 HGA2 7 HGA2 8 HGA2 9 HGA2
@<TRIPOS>MOLECULE
4_lactone
 9 9 0 0 0
****
USER_CHARGES
INVALID_CHARGES
Pose:  56 Cluster:  56 Fr_nu:  71462 TotEn:    -8.12
@<TRIPOS>ATOM
      1 C1        -68.4621   -7.0654  -49.1128 C.2    1 LIG       0.04000
      2 C2        -67.0482   -6.9364  -49.7073 C.3    1 LIG       0.11000
      3 C3        -66.6150   -7.2789  -48.2850 C.3    1 LIG       0.08100
      4 O1        -69.6051   -6.9632  -49.4968 O.2    1 LIG      -0.32000
      5 O2        -68.0056   -7.3648  -47.8672 O.3    1 LIG      -0.27100
      6 H1        -66.8142   -7.6841  -50.4667 H      1 LIG       0.09000
      7 H2        -66.7992   -5.9307  -50.0500 H      1 LIG       0.09000
      8 H3        -66.0980   -8.2348  -48.1645 H      1 LIG       0.09000
      9 H4        -66.0831   -6.4871  -47.7504 H      1 LIG       0.09000
@<TRIPOS>BOND
      1       1       2 1
      2       1       4 2
      3       1       5 1
      4       2       3 1
      5       3       5 1
      6       2       6 1
      7       2       7 1
      8       3       8 1
      9       3       9 1
@<TRIPOS>ALT_TYPE
CGenFF_4.0_ALT_TYPE_SET
CGenFF_4.0 1 CG2O4 2 CG3C41 3 CG3C41 4 OG2D1 5 OG3C51 6 HGA2 7 HGA2 8 HGA2 9 HGA2
@<TRIPOS>MOLECULE
4_lactone
 9 9 0 0 0
****
USER_CHARGES
INVALID_CHARGES
Pose:  57 Cluster:  57 Fr_nu:  85153 TotEn:    -7.93
@<TRIPOS>ATOM
      1 C1        -52.1224    4.8951  -32.4435 C.2    1 LIG       0.04000
      2 C2        -51.2151    4.3977  -33.5831 C.3    1 LIG       0.11000
      3 C3        -50.3516    5.5861  -33.1710 C.3    1 LIG       0.08100
      4 O1        -53.1717    4.5749  -31.9329 O.2    1 LIG      -0.32000
      5 O2        -51.3054    5.9364  -32.1303 O.3    1 LIG      -0.27100
      6 H1        -50.7797    3.4126  -33.4083 H      1 LIG       0.09000
      7 H2        -51.6687    4.4616  -34.5736 H      1 LIG       0.09000
      8 H3        -49.3722    5.3377  -32.7532 H      1 LIG       0.09000
      9 H4        -50.2585    6.3820  -33.9150 H      1 LIG       0.09000
@<TRIPOS>BOND
      1       1       2 1
      2       1       4 2
      3       1       5 1
      4       2       3 1
      5       3       5 1
      6       2       6 1
      7       2       7 1
      8       3       8 1
      9       3       9 1
@<TRIPOS>ALT_TYPE
CGenFF_4.0_ALT_TYPE_SET
CGenFF_4.0 1 CG2O4 2 CG3C41 3 CG3C41 4 OG2D1 5 OG3C51 6 HGA2 7 HGA2 8 HGA2 9 HGA2
@<TRIPOS>MOLECULE
4_lactone
 9 9 0 0 0
****
USER_CHARGES
INVALID_CHARGES
Pose:  58 Cluster:  58 Fr_nu: 5171174 TotEn:    -7.45
@<TRIPOS>ATOM
      1 C1        -52.0265  -23.9544  -22.5922 C.2    1 LIG       0.04000
      2 C2        -53.2537  -24.8122  -22.2352 C.3    1 LIG       0.11000
      3 C3        -53.7732  -24.3039  -23.5768 C.3    1 LIG       0.08100
      4 O1        -50.9573  -23.6761  -22.0986 O.2    1 LIG      -0.32000
      5 O2        -52.5518  -23.5397  -23.7762 O.3    1 LIG      -0.27100
      6 H1        -53.0487  -25.8825  -22.1814 H      1 LIG       0.09000
      7 H2        -53.7973  -24.4669  -21.3543 H      1 LIG       0.09000
      8 H3        -53.9048  -25.0635  -24.3523 H      1 LIG       0.09000
      9 H4        -54.6506  -23.6533  -23.5269 H      1 LIG       0.09000
@<TRIPOS>BOND
      1       1       2 1
      2       1       4 2
      3       1       5 1
      4       2       3 1
      5       3       5 1
      6       2       6 1
      7       2       7 1
      8       3       8 1
      9       3       9 1
@<TRIPOS>ALT_TYPE
CGenFF_4.0_ALT_TYPE_SET
CGenFF_4.0 1 CG2O4 2 CG3C41 3 CG3C41 4 OG2D1 5 OG3C51 6 HGA2 7 HGA2 8 HGA2 9 HGA2
@<TRIPOS>MOLECULE
4_lactone
 9 9 0 0 0
****
USER_CHARGES
INVALID_CHARGES
Pose:  59 Cluster:  59 Fr_nu:  49581 TotEn:    -5.91
@<TRIPOS>ATOM
      1 C1        -74.9464   -4.4088  -57.6203 C.2    1 LIG       0.04000
      2 C2        -73.9732   -5.5956  -57.7367 C.3    1 LIG       0.11000
      3 C3        -74.1454   -5.3563  -59.2337 C.3    1 LIG       0.08100
      4 O1        -75.4802   -3.7747  -56.7386 O.2    1 LIG      -0.32000
      5 O2        -75.0545   -4.2526  -58.9670 O.3    1 LIG      -0.27100
      6 H1        -72.9779   -5.3964  -57.3367 H      1 LIG       0.09000
      7 H2        -74.3726   -6.5378  -57.3578 H      1 LIG       0.09000
      8 H3        -73.2507   -5.0220  -59.7660 H      1 LIG       0.09000
      9 H4        -74.6403   -6.1599  -59.7860 H      1 LIG       0.09000
@<TRIPOS>BOND
      1       1       2 1
      2       1       4 2
      3       1       5 1
      4       2       3 1
      5       3       5 1
      6       2       6 1
      7       2       7 1
      8       3       8 1
      9       3       9 1
@<TRIPOS>ALT_TYPE
CGenFF_4.0_ALT_TYPE_SET
CGenFF_4.0 1 CG2O4 2 CG3C41 3 CG3C41 4 OG2D1 5 OG3C51 6 HGA2 7 HGA2 8 HGA2 9 HGA2
@<TRIPOS>MOLECULE
pyridine
 11 11 0 0 0
****
USER_CHARGES
INVALID_CHARGES
Pose:   1 Cluster:   1 Fr_nu:   4475 TotEn:   -16.53
@<TRIPOS>ATOM
      1 C1        -68.1639   -7.0304  -49.3192 C.ar   1 LIG      -0.11300
      2 C2        -69.2512   -7.4480  -48.5599 C.ar   1 LIG      -0.11700
      3 C3        -66.8721   -7.2712  -48.8646 C.ar   1 LIG      -0.11700
      4 C4        -68.9953   -8.0969  -47.3627 C.ar   1 LIG       0.17700
      5 C5        -66.7227   -7.9278  -47.6537 C.ar   1 LIG       0.17700
      6 N1        -67.7547   -8.3484  -46.8883 N.ar   1 LIG      -0.60000
      7 H1        -68.3229   -6.5177  -50.2631 H      1 LIG       0.11500
      8 H2        -70.2668   -7.2714  -48.8947 H      1 LIG       0.11500
      9 H3        -66.0095   -6.9542  -49.4396 H      1 LIG       0.11500
     10 H4        -69.8093   -8.4420  -46.7339 H      1 LIG       0.12400
     11 H5        -65.7363   -8.1392  -47.2541 H      1 LIG       0.12400
@<TRIPOS>BOND
      1       1       2 ar
      2       1       3 ar
      3       2       4 ar
      4       3       5 ar
      5       4       6 ar
      6       5       6 ar
      7       1       7 1
      8       2       8 1
      9       3       9 1
     10       4      10 1
     11       5      11 1
@<TRIPOS>ALT_TYPE
CGenFF_4.0_ALT_TYPE_SET
CGenFF_4.0 1 CG2R61 2 CG2R61 3 CG2R61 4 CG2R61 5 CG2R61 6 NG2R60 7 HGR61 8 HGR61 9 HGR61 10 HGR62 11 HGR62
@<TRIPOS>MOLECULE
pyridine
 11 11 0 0 0
****
USER_CHARGES
INVALID_CHARGES
Pose:   2 Cluster:   2 Fr_nu:  34524 TotEn:   -15.80
@<TRIPOS>ATOM
      1 C1        -68.8183   -6.9321  -44.0373 C.ar   1 LIG      -0.11300
      2 C2        -69.9085   -7.6681  -44.4877 C.ar   1 LIG      -0.11700
      3 C3        -67.6608   -6.8736  -44.8055 C.ar   1 LIG      -0.11700
      4 C4        -69.7917   -8.3223  -45.7035 C.ar   1 LIG       0.17700
      5 C5        -67.6445   -7.5635  -46.0069 C.ar   1 LIG       0.17700
      6 N1        -68.6838   -8.2889  -46.4775 N.ar   1 LIG      -0.60000
      7 H1        -68.8703   -6.4057  -43.0889 H      1 LIG       0.11500
      8 H2        -70.8209   -7.7275  -43.9058 H      1 LIG       0.11500
      9 H3        -66.7985   -6.3065  -44.4739 H      1 LIG       0.11500
     10 H4        -70.6139   -8.9098  -46.0985 H      1 LIG       0.12400
     11 H5        -66.7657   -7.5508  -46.6433 H      1 LIG       0.12400
@<TRIPOS>BOND
      1       1       2 ar
      2       1       3 ar
      3       2       4 ar
      4       3       5 ar
      5       4       6 ar
      6       5       6 ar
      7       1       7 1
      8       2       8 1
      9       3       9 1
     10       4      10 1
     11       5      11 1
@<TRIPOS>ALT_TYPE
CGenFF_4.0_ALT_TYPE_SET
CGenFF_4.0 1 CG2R61 2 CG2R61 3 CG2R61 4 CG2R61 5 CG2R61 6 NG2R60 7 HGR61 8 HGR61 9 HGR61 10 HGR62 11 HGR62
@<TRIPOS>MOLECULE
pyridine
 11 11 0 0 0
****
USER_CHARGES
INVALID_CHARGES
Pose:   3 Cluster:   3 Fr_nu: 162211 TotEn:   -15.06
@<TRIPOS>ATOM
      1 C1        -67.7279   -7.1900  -48.3579 C.ar   1 LIG      -0.11300
      2 C2        -66.4199   -7.2131  -47.8869 C.ar   1 LIG      -0.11700
      3 C3        -68.7797   -7.4472  -47.4856 C.ar   1 LIG      -0.11700
      4 C4        -66.2185   -7.4963  -46.5457 C.ar   1 LIG       0.17700
      5 C5        -68.4726   -7.7202  -46.1624 C.ar   1 LIG       0.17700
      6 N1        -67.2146   -7.7515  -45.6681 N.ar   1 LIG      -0.60000
      7 H1        -67.9272   -6.9727  -49.4030 H      1 LIG       0.11500
      8 H2        -65.5846   -7.0153  -48.5486 H      1 LIG       0.11500
      9 H3        -69.8072   -7.4351  -47.8308 H      1 LIG       0.11500
     10 H4        -65.2169   -7.5266  -46.1296 H      1 LIG       0.12400
     11 H5        -69.2564   -7.9284  -45.4415 H      1 LIG       0.12400
@<TRIPOS>BOND
      1       1       2 ar
      2       1       3 ar
      3       2       4 ar
      4       3       5 ar
      5       4       6 ar
      6       5       6 ar
      7       1       7 1
      8       2       8 1
      9       3       9 1
     10       4      10 1
     11       5      11 1
@<TRIPOS>ALT_TYPE
CGenFF_4.0_ALT_TYPE_SET
CGenFF_4.0 1 CG2R61 2 CG2R61 3 CG2R61 4 CG2R61 5 CG2R61 6 NG2R60 7 HGR61 8 HGR61 9 HGR61 10 HGR62 11 HGR62
@<TRIPOS>MOLECULE
pyridine
 11 11 0 0 0
****
USER_CHARGES
INVALID_CHARGES
Pose:   4 Cluster:   4 Fr_nu:  64142 TotEn:   -14.89
@<TRIPOS>ATOM
      1 C1        -68.9597   -6.6719  -49.5377 C.ar   1 LIG      -0.11300
      2 C2        -67.7243   -6.7423  -50.1717 C.ar   1 LIG      -0.11700
      3 C3        -69.1420   -7.2999  -48.3107 C.ar   1 LIG      -0.11700
      4 C4        -66.7115   -7.4476  -49.5421 C.ar   1 LIG       0.17700
      5 C5        -68.0658   -7.9805  -47.7644 C.ar   1 LIG       0.17700
      6 N1        -66.8508   -8.0708  -48.3505 N.ar   1 LIG      -0.60000
      7 H1        -69.7792   -6.1291  -49.9993 H      1 LIG       0.11500
      8 H2        -67.5593   -6.2602  -51.1283 H      1 LIG       0.11500
      9 H3        -70.0965   -7.2587  -47.7985 H      1 LIG       0.11500
     10 H4        -65.7296   -7.5322  -49.9958 H      1 LIG       0.12400
     11 H5        -68.1558   -8.4881  -46.8096 H      1 LIG       0.12400
@<TRIPOS>BOND
      1       1       2 ar
      2       1       3 ar
      3       2       4 ar
      4       3       5 ar
      5       4       6 ar
      6       5       6 ar
      7       1       7 1
      8       2       8 1
      9       3       9 1
     10       4      10 1
     11       5      11 1
@<TRIPOS>ALT_TYPE
CGenFF_4.0_ALT_TYPE_SET
CGenFF_4.0 1 CG2R61 2 CG2R61 3 CG2R61 4 CG2R61 5 CG2R61 6 NG2R60 7 HGR61 8 HGR61 9 HGR61 10 HGR62 11 HGR62
@<TRIPOS>MOLECULE
pyridine
 11 11 0 0 0
****
USER_CHARGES
INVALID_CHARGES
Pose:   5 Cluster:   5 Fr_nu:  57656 TotEn:   -14.11
@<TRIPOS>ATOM
      1 C1        -66.8114   -6.7491  -45.0540 C.ar   1 LIG      -0.11300
      2 C2        -68.1262   -7.0908  -45.3500 C.ar   1 LIG      -0.11700
      3 C3        -65.7893   -7.1283  -45.9170 C.ar   1 LIG      -0.11700
      4 C4        -68.3644   -7.8066  -46.5122 C.ar   1 LIG       0.17700
      5 C5        -66.1320   -7.8427  -47.0536 C.ar   1 LIG       0.17700
      6 N1        -67.3978   -8.1929  -47.3747 N.ar   1 LIG      -0.60000
      7 H1        -66.5836   -6.1890  -44.1521 H      1 LIG       0.11500
      8 H2        -68.9389   -6.8055  -44.6921 H      1 LIG       0.11500
      9 H3        -64.7569   -6.8734  -45.7061 H      1 LIG       0.11500
     10 H4        -69.3727   -8.0976  -46.7875 H      1 LIG       0.12400
     11 H5        -65.3722   -8.1632  -47.7589 H      1 LIG       0.12400
@<TRIPOS>BOND
      1       1       2 ar
      2       1       3 ar
      3       2       4 ar
      4       3       5 ar
      5       4       6 ar
      6       5       6 ar
      7       1       7 1
      8       2       8 1
      9       3       9 1
     10       4      10 1
     11       5      11 1
@<TRIPOS>ALT_TYPE
CGenFF_4.0_ALT_TYPE_SET
CGenFF_4.0 1 CG2R61 2 CG2R61 3 CG2R61 4 CG2R61 5 CG2R61 6 NG2R60 7 HGR61 8 HGR61 9 HGR61 10 HGR62 11 HGR62
@<TRIPOS>MOLECULE
pyridine
 11 11 0 0 0
****
USER_CHARGES
INVALID_CHARGES
Pose:   6 Cluster:   6 Fr_nu: 455369 TotEn:   -14.08
@<TRIPOS>ATOM
      1 C1        -68.8880   -7.0922  -48.3598 C.ar   1 LIG      -0.11300
      2 C2        -69.9922   -7.4355  -47.5876 C.ar   1 LIG      -0.11700
      3 C3        -67.6127   -7.1656  -47.8108 C.ar   1 LIG      -0.11700
      4 C4        -69.7693   -7.8426  -46.2821 C.ar   1 LIG       0.17700
      5 C5        -67.4963   -7.5845  -46.4952 C.ar   1 LIG       0.17700
      6 N1        -68.5455   -7.9262  -45.7139 N.ar   1 LIG      -0.60000
      7 H1        -69.0212   -6.7675  -49.3874 H      1 LIG       0.11500
      8 H2        -70.9954   -7.3862  -47.9948 H      1 LIG       0.11500
      9 H3        -66.7376   -6.9024  -48.3939 H      1 LIG       0.11500
     10 H4        -70.5975   -8.1206  -45.6388 H      1 LIG       0.12400
     11 H5        -66.5240   -7.6582  -46.0193 H      1 LIG       0.12400
@<TRIPOS>BOND
      1       1       2 ar
      2       1       3 ar
      3       2       4 ar
      4       3       5 ar
      5       4       6 ar
      6       5       6 ar
      7       1       7 1
      8       2       8 1
      9       3       9 1
     10       4      10 1
     11       5      11 1
@<TRIPOS>ALT_TYPE
CGenFF_4.0_ALT_TYPE_SET
CGenFF_4.0 1 CG2R61 2 CG2R61 3 CG2R61 4 CG2R61 5 CG2R61 6 NG2R60 7 HGR61 8 HGR61 9 HGR61 10 HGR62 11 HGR62
@<TRIPOS>MOLECULE
pyridine
 11 11 0 0 0
****
USER_CHARGES
INVALID_CHARGES
Pose:   7 Cluster:   7 Fr_nu: 1564299 TotEn:   -13.57
@<TRIPOS>ATOM
      1 C1        -45.5504   -9.9665  -31.1585 C.ar   1 LIG      -0.11300
      2 C2        -45.3321   -8.6740  -31.6220 C.ar   1 LIG      -0.11700
      3 C3        -46.2076  -10.8874  -31.9668 C.ar   1 LIG      -0.11700
      4 C4        -45.7871   -8.3547  -32.8912 C.ar   1 LIG       0.17700
      5 C5        -46.6236  -10.4690  -33.2205 C.ar   1 LIG       0.17700
      6 N1        -46.4295   -9.2220  -33.7053 N.ar   1 LIG      -0.60000
      7 H1        -45.2095  -10.2555  -30.1688 H      1 LIG       0.11500
      8 H2        -44.8218   -7.9398  -31.0095 H      1 LIG       0.11500
      9 H3        -46.3891  -11.9003  -31.6260 H      1 LIG       0.11500
     10 H4        -45.6417   -7.3597  -33.2985 H      1 LIG       0.12400
     11 H5        -47.1414  -11.1483  -33.8896 H      1 LIG       0.12400
@<TRIPOS>BOND
      1       1       2 ar
      2       1       3 ar
      3       2       4 ar
      4       3       5 ar
      5       4       6 ar
      6       5       6 ar
      7       1       7 1
      8       2       8 1
      9       3       9 1
     10       4      10 1
     11       5      11 1
@<TRIPOS>ALT_TYPE
CGenFF_4.0_ALT_TYPE_SET
CGenFF_4.0 1 CG2R61 2 CG2R61 3 CG2R61 4 CG2R61 5 CG2R61 6 NG2R60 7 HGR61 8 HGR61 9 HGR61 10 HGR62 11 HGR62
@<TRIPOS>MOLECULE
pyridine
 11 11 0 0 0
****
USER_CHARGES
INVALID_CHARGES
Pose:   8 Cluster:   8 Fr_nu:  10133 TotEn:   -12.59
@<TRIPOS>ATOM
      1 C1        -52.6058    4.1810  -34.0588 C.ar   1 LIG      -0.11300
      2 C2        -51.2562    4.4993  -33.9566 C.ar   1 LIG      -0.11700
      3 C3        -53.4526    4.4128  -32.9807 C.ar   1 LIG      -0.11700
      4 C4        -50.8066    5.0429  -32.7641 C.ar   1 LIG       0.17700
      5 C5        -52.9047    4.9601  -31.8318 C.ar   1 LIG       0.17700
      6 N1        -51.5988    5.2823  -31.6952 N.ar   1 LIG      -0.60000
      7 H1        -52.9967    3.7524  -34.9768 H      1 LIG       0.11500
      8 H2        -50.5777    4.3275  -34.7842 H      1 LIG       0.11500
      9 H3        -54.5081    4.1720  -33.0377 H      1 LIG       0.11500
     10 H4        -49.7625    5.3080  -32.6341 H      1 LIG       0.12400
     11 H5        -53.5221    5.1599  -30.9622 H      1 LIG       0.12400
@<TRIPOS>BOND
      1       1       2 ar
      2       1       3 ar
      3       2       4 ar
      4       3       5 ar
      5       4       6 ar
      6       5       6 ar
      7       1       7 1
      8       2       8 1
      9       3       9 1
     10       4      10 1
     11       5      11 1
@<TRIPOS>ALT_TYPE
CGenFF_4.0_ALT_TYPE_SET
CGenFF_4.0 1 CG2R61 2 CG2R61 3 CG2R61 4 CG2R61 5 CG2R61 6 NG2R60 7 HGR61 8 HGR61 9 HGR61 10 HGR62 11 HGR62
@<TRIPOS>MOLECULE
pyridine
 11 11 0 0 0
****
USER_CHARGES
INVALID_CHARGES
Pose:   9 Cluster:   9 Fr_nu: 314197 TotEn:   -12.55
@<TRIPOS>ATOM
      1 C1        -66.1912   -6.8325  -46.9282 C.ar   1 LIG      -0.11300
      2 C2        -66.1980   -7.0377  -48.3034 C.ar   1 LIG      -0.11700
      3 C3        -67.2783   -7.2424  -46.1644 C.ar   1 LIG      -0.11700
      4 C4        -67.3071   -7.6523  -48.8619 C.ar   1 LIG       0.17700
      5 C5        -68.3392   -7.8476  -46.8186 C.ar   1 LIG       0.17700
      6 N1        -68.3817   -8.0639  -48.1525 N.ar   1 LIG      -0.60000
      7 H1        -65.3406   -6.3534  -46.4528 H      1 LIG       0.11500
      8 H2        -65.3616   -6.7267  -48.9185 H      1 LIG       0.11500
      9 H3        -67.2950   -7.0922  -45.0909 H      1 LIG       0.11500
     10 H4        -67.3610   -7.8346  -49.9301 H      1 LIG       0.12400
     11 H5        -69.2117   -8.1850  -46.2689 H      1 LIG       0.12400
@<TRIPOS>BOND
      1       1       2 ar
      2       1       3 ar
      3       2       4 ar
      4       3       5 ar
      5       4       6 ar
      6       5       6 ar
      7       1       7 1
      8       2       8 1
      9       3       9 1
     10       4      10 1
     11       5      11 1
@<TRIPOS>ALT_TYPE
CGenFF_4.0_ALT_TYPE_SET
CGenFF_4.0 1 CG2R61 2 CG2R61 3 CG2R61 4 CG2R61 5 CG2R61 6 NG2R60 7 HGR61 8 HGR61 9 HGR61 10 HGR62 11 HGR62
@<TRIPOS>MOLECULE
pyridine
 11 11 0 0 0
****
USER_CHARGES
INVALID_CHARGES
Pose:  10 Cluster:  10 Fr_nu: 139046 TotEn:   -12.12
@<TRIPOS>ATOM
      1 C1        -67.7687   -7.7643  -47.4282 C.ar   1 LIG      -0.11300
      2 C2        -68.0482   -7.2684  -48.6967 C.ar   1 LIG      -0.11700
      3 C3        -68.7787   -7.8282  -46.4746 C.ar   1 LIG      -0.11700
      4 C4        -69.3435   -6.8523  -48.9594 C.ar   1 LIG       0.17700
      5 C5        -70.0411   -7.3868  -46.8367 C.ar   1 LIG       0.17700
      6 N1        -70.3507   -6.8987  -48.0590 N.ar   1 LIG      -0.60000
      7 H1        -66.7655   -8.0998  -47.1829 H      1 LIG       0.11500
      8 H2        -67.2769   -7.2097  -49.4557 H      1 LIG       0.11500
      9 H3        -68.5836   -8.2106  -45.4792 H      1 LIG       0.11500
     10 H4        -69.6123   -6.4573  -49.9335 H      1 LIG       0.12400
     11 H5        -70.8637   -7.4146  -46.1296 H      1 LIG       0.12400
@<TRIPOS>BOND
      1       1       2 ar
      2       1       3 ar
      3       2       4 ar
      4       3       5 ar
      5       4       6 ar
      6       5       6 ar
      7       1       7 1
      8       2       8 1
      9       3       9 1
     10       4      10 1
     11       5      11 1
@<TRIPOS>ALT_TYPE
CGenFF_4.0_ALT_TYPE_SET
CGenFF_4.0 1 CG2R61 2 CG2R61 3 CG2R61 4 CG2R61 5 CG2R61 6 NG2R60 7 HGR61 8 HGR61 9 HGR61 10 HGR62 11 HGR62
@<TRIPOS>MOLECULE
pyridine
 11 11 0 0 0
****
USER_CHARGES
INVALID_CHARGES
Pose:  11 Cluster:  11 Fr_nu: 1149963 TotEn:   -11.71
@<TRIPOS>ATOM
      1 C1        -66.4644   -7.1625  -48.9037 C.ar   1 LIG      -0.11300
      2 C2        -67.1256   -6.7328  -50.0489 C.ar   1 LIG      -0.11700
      3 C3        -67.1820   -7.3756  -47.7320 C.ar   1 LIG      -0.11700
      4 C4        -68.4943   -6.5323  -49.9708 C.ar   1 LIG       0.17700
      5 C5        -68.5482   -7.1461  -47.7576 C.ar   1 LIG       0.17700
      6 N1        -69.2253   -6.7285  -48.8507 N.ar   1 LIG      -0.60000
      7 H1        -65.3917   -7.3303  -48.9241 H      1 LIG       0.11500
      8 H2        -66.5867   -6.5606  -50.9733 H      1 LIG       0.11500
      9 H3        -66.6874   -7.7100  -46.8272 H      1 LIG       0.11500
     10 H4        -69.0560   -6.1971  -50.8364 H      1 LIG       0.12400
     11 H5        -69.1538   -7.2967  -46.8699 H      1 LIG       0.12400
@<TRIPOS>BOND
      1       1       2 ar
      2       1       3 ar
      3       2       4 ar
      4       3       5 ar
      5       4       6 ar
      6       5       6 ar
      7       1       7 1
      8       2       8 1
      9       3       9 1
     10       4      10 1
     11       5      11 1
@<TRIPOS>ALT_TYPE
CGenFF_4.0_ALT_TYPE_SET
CGenFF_4.0 1 CG2R61 2 CG2R61 3 CG2R61 4 CG2R61 5 CG2R61 6 NG2R60 7 HGR61 8 HGR61 9 HGR61 10 HGR62 11 HGR62
@<TRIPOS>MOLECULE
pyridine
 11 11 0 0 0
****
USER_CHARGES
INVALID_CHARGES
Pose:  12 Cluster:  12 Fr_nu: 337510 TotEn:   -11.47
@<TRIPOS>ATOM
      1 C1        -65.8268   -6.5987  -46.2562 C.ar   1 LIG      -0.11300
      2 C2        -66.1693   -6.2848  -44.9457 C.ar   1 LIG      -0.11700
      3 C3        -66.7197   -7.3086  -47.0512 C.ar   1 LIG      -0.11700
      4 C4        -67.4068   -6.7006  -44.4814 C.ar   1 LIG       0.17700
      5 C5        -67.9324   -7.6788  -46.4927 C.ar   1 LIG       0.17700
      6 N1        -68.3004   -7.3920  -45.2237 N.ar   1 LIG      -0.60000
      7 H1        -64.8656   -6.2912  -46.6569 H      1 LIG       0.11500
      8 H2        -65.4894   -5.7321  -44.3079 H      1 LIG       0.11500
      9 H3        -66.4737   -7.5648  -48.0754 H      1 LIG       0.11500
     10 H4        -67.7208   -6.4809  -43.4664 H      1 LIG       0.12400
     11 H5        -68.6639   -8.2345  -47.0702 H      1 LIG       0.12400
@<TRIPOS>BOND
      1       1       2 ar
      2       1       3 ar
      3       2       4 ar
      4       3       5 ar
      5       4       6 ar
      6       5       6 ar
      7       1       7 1
      8       2       8 1
      9       3       9 1
     10       4      10 1
     11       5      11 1
@<TRIPOS>ALT_TYPE
CGenFF_4.0_ALT_TYPE_SET
CGenFF_4.0 1 CG2R61 2 CG2R61 3 CG2R61 4 CG2R61 5 CG2R61 6 NG2R60 7 HGR61 8 HGR61 9 HGR61 10 HGR62 11 HGR62
@<TRIPOS>MOLECULE
pyridine
 11 11 0 0 0
****
USER_CHARGES
INVALID_CHARGES
Pose:  13 Cluster:  13 Fr_nu:  60725 TotEn:   -11.15
@<TRIPOS>ATOM
      1 C1        -68.4466   -7.1175  -47.3435 C.ar   1 LIG      -0.11300
      2 C2        -67.2247   -7.0628  -46.6823 C.ar   1 LIG      -0.11700
      3 C3        -68.4786   -7.3312  -48.7170 C.ar   1 LIG      -0.11700
      4 C4        -66.0725   -7.2264  -47.4343 C.ar   1 LIG       0.17700
      5 C5        -67.2703   -7.4825  -49.3780 C.ar   1 LIG       0.17700
      6 N1        -66.0638   -7.4355  -48.7698 N.ar   1 LIG      -0.60000
      7 H1        -69.3722   -6.9932  -46.7895 H      1 LIG       0.11500
      8 H2        -67.1757   -6.8976  -45.6123 H      1 LIG       0.11500
      9 H3        -69.4196   -7.3771  -49.2533 H      1 LIG       0.11500
     10 H4        -65.0947   -7.1916  -46.9655 H      1 LIG       0.12400
     11 H5        -67.2402   -7.6506  -50.4495 H      1 LIG       0.12400
@<TRIPOS>BOND
      1       1       2 ar
      2       1       3 ar
      3       2       4 ar
      4       3       5 ar
      5       4       6 ar
      6       5       6 ar
      7       1       7 1
      8       2       8 1
      9       3       9 1
     10       4      10 1
     11       5      11 1
@<TRIPOS>ALT_TYPE
CGenFF_4.0_ALT_TYPE_SET
CGenFF_4.0 1 CG2R61 2 CG2R61 3 CG2R61 4 CG2R61 5 CG2R61 6 NG2R60 7 HGR61 8 HGR61 9 HGR61 10 HGR62 11 HGR62
@<TRIPOS>MOLECULE
pyridine
 11 11 0 0 0
****
USER_CHARGES
INVALID_CHARGES
Pose:  14 Cluster:  14 Fr_nu:    304 TotEn:    -9.62
@<TRIPOS>ATOM
      1 C1        -52.2289    4.6041  -32.9846 C.ar   1 LIG      -0.11300
      2 C2        -51.7145    4.6215  -34.2762 C.ar   1 LIG      -0.11700
      3 C3        -53.6056    4.5852  -32.7907 C.ar   1 LIG      -0.11700
      4 C4        -52.6120    4.6193  -35.3318 C.ar   1 LIG       0.17700
      5 C5        -54.4185    4.5848  -33.9128 C.ar   1 LIG       0.17700
      6 N1        -53.9555    4.6014  -35.1829 N.ar   1 LIG      -0.60000
      7 H1        -51.5582    4.6059  -32.1306 H      1 LIG       0.11500
      8 H2        -50.6450    4.6360  -34.4511 H      1 LIG       0.11500
      9 H3        -54.0290    4.5719  -31.7929 H      1 LIG       0.11500
     10 H4        -52.2609    4.6327  -36.3583 H      1 LIG       0.12400
     11 H5        -55.4992    4.5713  -33.8163 H      1 LIG       0.12400
@<TRIPOS>BOND
      1       1       2 ar
      2       1       3 ar
      3       2       4 ar
      4       3       5 ar
      5       4       6 ar
      6       5       6 ar
      7       1       7 1
      8       2       8 1
      9       3       9 1
     10       4      10 1
     11       5      11 1
@<TRIPOS>ALT_TYPE
CGenFF_4.0_ALT_TYPE_SET
CGenFF_4.0 1 CG2R61 2 CG2R61 3 CG2R61 4 CG2R61 5 CG2R61 6 NG2R60 7 HGR61 8 HGR61 9 HGR61 10 HGR62 11 HGR62
@<TRIPOS>MOLECULE
pyridine
 11 11 0 0 0
****
USER_CHARGES
INVALID_CHARGES
Pose:  15 Cluster:  15 Fr_nu: 100690 TotEn:    -8.80
@<TRIPOS>ATOM
      1 C1        -52.7392    5.0066  -34.6828 C.ar   1 LIG      -0.11300
      2 C2        -51.6538    5.5957  -34.0439 C.ar   1 LIG      -0.11700
      3 C3        -53.7849    4.4870  -33.9280 C.ar   1 LIG      -0.11700
      4 C4        -51.6620    5.6397  -32.6591 C.ar   1 LIG       0.17700
      5 C5        -53.6976    4.5804  -32.5484 C.ar   1 LIG       0.17700
      6 N1        -52.6594    5.1454  -31.8921 N.ar   1 LIG      -0.60000
      7 H1        -52.7698    4.9520  -35.7669 H      1 LIG       0.11500
      8 H2        -50.8277    6.0075  -34.6119 H      1 LIG       0.11500
      9 H3        -54.6409    4.0229  -34.4046 H      1 LIG       0.11500
     10 H4        -50.8384    6.0883  -32.1136 H      1 LIG       0.12400
     11 H5        -54.4864    4.1899  -31.9138 H      1 LIG       0.12400
@<TRIPOS>BOND
      1       1       2 ar
      2       1       3 ar
      3       2       4 ar
      4       3       5 ar
      5       4       6 ar
      6       5       6 ar
      7       1       7 1
      8       2       8 1
      9       3       9 1
     10       4      10 1
     11       5      11 1
@<TRIPOS>ALT_TYPE
CGenFF_4.0_ALT_TYPE_SET
CGenFF_4.0 1 CG2R61 2 CG2R61 3 CG2R61 4 CG2R61 5 CG2R61 6 NG2R60 7 HGR61 8 HGR61 9 HGR61 10 HGR62 11 HGR62
@<TRIPOS>MOLECULE
pyridine
 11 11 0 0 0
****
USER_CHARGES
INVALID_CHARGES
Pose:  16 Cluster:  16 Fr_nu: 2848132 TotEn:    -0.34
@<TRIPOS>ATOM
      1 C1        -54.2083  -24.6230  -22.0138 C.ar   1 LIG      -0.11300
      2 C2        -52.9601  -24.6964  -21.4058 C.ar   1 LIG      -0.11700
      3 C3        -54.3112  -24.1727  -23.3253 C.ar   1 LIG      -0.11700
      4 C4        -51.8543  -24.3107  -22.1462 C.ar   1 LIG       0.17700
      5 C5        -53.1450  -23.8103  -23.9798 C.ar   1 LIG       0.17700
      6 N1        -51.9148  -23.8679  -23.4221 N.ar   1 LIG      -0.60000
      7 H1        -55.0994  -24.9156  -21.4665 H      1 LIG       0.11500
      8 H2        -52.8560  -25.0446  -20.3848 H      1 LIG       0.11500
      9 H3        -55.2740  -24.1068  -23.8192 H      1 LIG       0.11500
     10 H4        -50.8586  -24.3492  -21.7171 H      1 LIG       0.12400
     11 H5        -53.1707  -23.4517  -25.0036 H      1 LIG       0.12400
@<TRIPOS>BOND
      1       1       2 ar
      2       1       3 ar
      3       2       4 ar
      4       3       5 ar
      5       4       6 ar
      6       5       6 ar
      7       1       7 1
      8       2       8 1
      9       3       9 1
     10       4      10 1
     11       5      11 1
@<TRIPOS>ALT_TYPE
CGenFF_4.0_ALT_TYPE_SET
CGenFF_4.0 1 CG2R61 2 CG2R61 3 CG2R61 4 CG2R61 5 CG2R61 6 NG2R60 7 HGR61 8 HGR61 9 HGR61 10 HGR62 11 HGR62
@<TRIPOS>MOLECULE
cyclopropane
 9 9 0 0 0
****
USER_CHARGES
INVALID_CHARGES
Pose:   1 Cluster:   1 Fr_nu:   3925 TotEn:    -8.71
@<TRIPOS>ATOM
      1 C1        -75.8408  -17.2576  -43.3637 C.3    1 LIG      -0.18000
      2 C2        -76.9025  -18.1743  -42.8305 C.3    1 LIG      -0.18000
      3 C3        -75.5801  -18.0690  -42.1289 C.3    1 LIG      -0.18000
      4 H1        -75.3336  -17.5480  -44.2752 H      1 LIG       0.09000
      5 H2        -75.9881  -16.1917  -43.2452 H      1 LIG       0.09000
      6 H3        -77.7644  -17.7254  -42.3529 H      1 LIG       0.09000
      7 H4        -77.1103  -19.0822  -43.3826 H      1 LIG       0.09000
      8 H5        -74.8978  -18.9058  -42.2090 H      1 LIG       0.09000
      9 H6        -75.5522  -17.5489  -41.1796 H      1 LIG       0.09000
@<TRIPOS>BOND
      1       1       2 1
      2       1       3 1
      3       2       3 1
      4       1       4 1
      5       1       5 1
      6       2       6 1
      7       2       7 1
      8       3       8 1
      9       3       9 1
@<TRIPOS>ALT_TYPE
CGenFF_4.0_ALT_TYPE_SET
CGenFF_4.0 1 CG3C31 2 CG3C31 3 CG3C31 4 HGA2 5 HGA2 6 HGA2 7 HGA2 8 HGA2 9 HGA2
@<TRIPOS>MOLECULE
cyclopropane
 9 9 0 0 0
****
USER_CHARGES
INVALID_CHARGES
Pose:   2 Cluster:   2 Fr_nu:   2554 TotEn:    -8.06
@<TRIPOS>ATOM
      1 C1        -70.5094   -6.3163  -48.3317 C.3    1 LIG      -0.18000
      2 C2        -69.4329   -7.1693  -47.7274 C.3    1 LIG      -0.18000
      3 C3        -69.5634   -7.0706  -49.2191 C.3    1 LIG      -0.18000
      4 H1        -71.5307   -6.6699  -48.2662 H      1 LIG       0.09000
      5 H2        -70.3956   -5.2415  -48.2710 H      1 LIG       0.09000
      6 H3        -68.5943   -6.6686  -47.2599 H      1 LIG       0.09000
      7 H4        -69.7289   -8.0974  -47.2550 H      1 LIG       0.09000
      8 H5        -69.9476   -7.9320  -49.7506 H      1 LIG       0.09000
      9 H6        -68.8130   -6.5030  -49.7551 H      1 LIG       0.09000
@<TRIPOS>BOND
      1       1       2 1
      2       1       3 1
      3       2       3 1
      4       1       4 1
      5       1       5 1
      6       2       6 1
      7       2       7 1
      8       3       8 1
      9       3       9 1
@<TRIPOS>ALT_TYPE
CGenFF_4.0_ALT_TYPE_SET
CGenFF_4.0 1 CG3C31 2 CG3C31 3 CG3C31 4 HGA2 5 HGA2 6 HGA2 7 HGA2 8 HGA2 9 HGA2
@<TRIPOS>MOLECULE
cyclopropane
 9 9 0 0 0
****
USER_CHARGES
INVALID_CHARGES
Pose:   3 Cluster:   3 Fr_nu:     16 TotEn:    -7.78
@<TRIPOS>ATOM
      1 C1        -66.2422   -4.2492  -57.1300 C.3    1 LIG      -0.18000
      2 C2        -64.8769   -3.6837  -56.8694 C.3    1 LIG      -0.18000
      3 C3        -65.3513   -3.8802  -58.2795 C.3    1 LIG      -0.18000
      4 H1        -66.3996   -5.3018  -56.9308 H      1 LIG       0.09000
      5 H2        -67.0974   -3.6160  -56.9310 H      1 LIG       0.09000
      6 H3        -64.8131   -2.6697  -56.4950 H      1 LIG       0.09000
      7 H4        -64.1147   -4.3553  -56.4949 H      1 LIG       0.09000
      8 H5        -64.9086   -4.6841  -58.8539 H      1 LIG       0.09000
      9 H6        -65.6071   -2.9984  -58.8536 H      1 LIG       0.09000
@<TRIPOS>BOND
      1       1       2 1
      2       1       3 1
      3       2       3 1
      4       1       4 1
      5       1       5 1
      6       2       6 1
      7       2       7 1
      8       3       8 1
      9       3       9 1
@<TRIPOS>ALT_TYPE
CGenFF_4.0_ALT_TYPE_SET
CGenFF_4.0 1 CG3C31 2 CG3C31 3 CG3C31 4 HGA2 5 HGA2 6 HGA2 7 HGA2 8 HGA2 9 HGA2
@<TRIPOS>MOLECULE
cyclopropane
 9 9 0 0 0
****
USER_CHARGES
INVALID_CHARGES
Pose:   4 Cluster:   4 Fr_nu: 127291 TotEn:    -7.43
@<TRIPOS>ATOM
      1 C1        -66.6946   -7.3309  -48.0931 C.3    1 LIG      -0.18000
      2 C2        -68.1856   -7.4503  -48.2139 C.3    1 LIG      -0.18000
      3 C3        -67.3322   -7.4256  -49.4480 C.3    1 LIG      -0.18000
      4 H1        -66.2870   -6.3738  -47.7926 H      1 LIG       0.09000
      5 H2        -66.1468   -8.1920  -47.7320 H      1 LIG       0.09000
      6 H3        -68.6414   -8.3918  -47.9341 H      1 LIG       0.09000
      7 H4        -68.7822   -6.5737  -47.9949 H      1 LIG       0.09000
      8 H5        -67.3542   -6.5324  -50.0595 H      1 LIG       0.09000
      9 H6        -67.2134   -8.3506  -49.9983 H      1 LIG       0.09000
@<TRIPOS>BOND
      1       1       2 1
      2       1       3 1
      3       2       3 1
      4       1       4 1
      5       1       5 1
      6       2       6 1
      7       2       7 1
      8       3       8 1
      9       3       9 1
@<TRIPOS>ALT_TYPE
CGenFF_4.0_ALT_TYPE_SET
CGenFF_4.0 1 CG3C31 2 CG3C31 3 CG3C31 4 HGA2 5 HGA2 6 HGA2 7 HGA2 8 HGA2 9 HGA2
@<TRIPOS>MOLECULE
cyclopropane
 9 9 0 0 0
****
USER_CHARGES
INVALID_CHARGES
Pose:   5 Cluster:   5 Fr_nu:  17413 TotEn:    -6.96
@<TRIPOS>ATOM
      1 C1        -52.5122    4.7197  -32.8264 C.3    1 LIG      -0.18000
      2 C2        -53.7383    4.2129  -32.1254 C.3    1 LIG      -0.18000
      3 C3        -53.7487    4.4006  -33.6142 C.3    1 LIG      -0.18000
      4 H1        -52.2509    5.7625  -32.6972 H      1 LIG       0.09000
      5 H2        -51.6685    4.0475  -32.9175 H      1 LIG       0.09000
      6 H3        -53.7200    3.1995  -31.7445 H      1 LIG       0.09000
      7 H4        -54.3030    4.9143  -31.5241 H      1 LIG       0.09000
      8 H5        -54.3200    5.2284  -34.0150 H      1 LIG       0.09000
      9 H6        -53.7368    3.5135  -34.2350 H      1 LIG       0.09000
@<TRIPOS>BOND
      1       1       2 1
      2       1       3 1
      3       2       3 1
      4       1       4 1
      5       1       5 1
      6       2       6 1
      7       2       7 1
      8       3       8 1
      9       3       9 1
@<TRIPOS>ALT_TYPE
CGenFF_4.0_ALT_TYPE_SET
CGenFF_4.0 1 CG3C31 2 CG3C31 3 CG3C31 4 HGA2 5 HGA2 6 HGA2 7 HGA2 8 HGA2 9 HGA2
@<TRIPOS>MOLECULE
cyclopropane
 9 9 0 0 0
****
USER_CHARGES
INVALID_CHARGES
Pose:   6 Cluster:   6 Fr_nu: 160697 TotEn:    -6.77
@<TRIPOS>ATOM
      1 C1        -51.2907    5.3955  -32.3338 C.3    1 LIG      -0.18000
      2 C2        -51.6487    4.7092  -33.6193 C.3    1 LIG      -0.18000
      3 C3        -52.7027    4.9508  -32.5787 C.3    1 LIG      -0.18000
      4 H1        -50.7049    4.8412  -31.6112 H      1 LIG       0.09000
      5 H2        -51.0829    6.4573  -32.3691 H      1 LIG       0.09000
      6 H3        -51.6819    5.3092  -34.5201 H      1 LIG       0.09000
      7 H4        -51.3043    3.6928  -33.7627 H      1 LIG       0.09000
      8 H5        -53.0673    4.0971  -32.0215 H      1 LIG       0.09000
      9 H6        -53.4446    5.7136  -32.7791 H      1 LIG       0.09000
@<TRIPOS>BOND
      1       1       2 1
      2       1       3 1
      3       2       3 1
      4       1       4 1
      5       1       5 1
      6       2       6 1
      7       2       7 1
      8       3       8 1
      9       3       9 1
@<TRIPOS>ALT_TYPE
CGenFF_4.0_ALT_TYPE_SET
CGenFF_4.0 1 CG3C31 2 CG3C31 3 CG3C31 4 HGA2 5 HGA2 6 HGA2 7 HGA2 8 HGA2 9 HGA2
@<TRIPOS>MOLECULE
cyclopropane
 9 9 0 0 0
****
USER_CHARGES
INVALID_CHARGES
Pose:   7 Cluster:   7 Fr_nu:   6036 TotEn:    -6.74
@<TRIPOS>ATOM
      1 C1        -74.2689   -5.0420  -58.6520 C.3    1 LIG      -0.18000
      2 C2        -74.9701   -6.3669  -58.5837 C.3    1 LIG      -0.18000
      3 C3        -74.5232   -5.6884  -57.3220 C.3    1 LIG      -0.18000
      4 H1        -73.2506   -5.0276  -59.0199 H      1 LIG       0.09000
      5 H2        -74.8582   -4.1716  -58.9109 H      1 LIG       0.09000
      6 H3        -76.0316   -6.3883  -58.7966 H      1 LIG       0.09000
      7 H4        -74.4243   -7.2449  -58.9055 H      1 LIG       0.09000
      8 H5        -73.6765   -6.1094  -56.7948 H      1 LIG       0.09000
      9 H6        -75.2839   -5.2528  -56.6863 H      1 LIG       0.09000
@<TRIPOS>BOND
      1       1       2 1
      2       1       3 1
      3       2       3 1
      4       1       4 1
      5       1       5 1
      6       2       6 1
      7       2       7 1
      8       3       8 1
      9       3       9 1
@<TRIPOS>ALT_TYPE
CGenFF_4.0_ALT_TYPE_SET
CGenFF_4.0 1 CG3C31 2 CG3C31 3 CG3C31 4 HGA2 5 HGA2 6 HGA2 7 HGA2 8 HGA2 9 HGA2
@<TRIPOS>MOLECULE
cyclopropane
 9 9 0 0 0
****
USER_CHARGES
INVALID_CHARGES
Pose:   8 Cluster:   8 Fr_nu:   2845 TotEn:    -6.73
@<TRIPOS>ATOM
      1 C1        -67.0679   -7.3060  -46.5566 C.3    1 LIG      -0.18000
      2 C2        -66.1695   -7.3632  -47.7572 C.3    1 LIG      -0.18000
      3 C3        -65.7083   -6.6731  -46.5070 C.3    1 LIG      -0.18000
      4 H1        -67.9287   -6.6506  -46.6003 H      1 LIG       0.09000
      5 H2        -67.2199   -8.2195  -45.9958 H      1 LIG       0.09000
      6 H3        -65.7168   -8.3152  -48.0046 H      1 LIG       0.09000
      7 H4        -66.4251   -6.7463  -48.6096 H      1 LIG       0.09000
      8 H5        -65.6538   -5.5918  -46.5177 H      1 LIG       0.09000
      9 H6        -64.9457   -7.1610  -45.9130 H      1 LIG       0.09000
@<TRIPOS>BOND
      1       1       2 1
      2       1       3 1
      3       2       3 1
      4       1       4 1
      5       1       5 1
      6       2       6 1
      7       2       7 1
      8       3       8 1
      9       3       9 1
@<TRIPOS>ALT_TYPE
CGenFF_4.0_ALT_TYPE_SET
CGenFF_4.0 1 CG3C31 2 CG3C31 3 CG3C31 4 HGA2 5 HGA2 6 HGA2 7 HGA2 8 HGA2 9 HGA2
@<TRIPOS>MOLECULE
cyclopropane
 9 9 0 0 0
****
USER_CHARGES
INVALID_CHARGES
Pose:   9 Cluster:   9 Fr_nu:  65555 TotEn:    -6.20
@<TRIPOS>ATOM
      1 C1        -74.6621  -24.8945  -44.7987 C.3    1 LIG      -0.18000
      2 C2        -74.6932  -24.9436  -43.2992 C.3    1 LIG      -0.18000
      3 C3        -75.9673  -25.0752  -44.0809 C.3    1 LIG      -0.18000
      4 H1        -74.4728  -23.9378  -45.2691 H      1 LIG       0.09000
      5 H2        -74.2525  -25.7482  -45.3234 H      1 LIG       0.09000
      6 H3        -74.3044  -25.8305  -42.8145 H      1 LIG       0.09000
      7 H4        -74.5249  -24.0201  -42.7596 H      1 LIG       0.09000
      8 H5        -76.6564  -24.2403  -44.0679 H      1 LIG       0.09000
      9 H6        -76.4356  -26.0507  -44.1227 H      1 LIG       0.09000
@<TRIPOS>BOND
      1       1       2 1
      2       1       3 1
      3       2       3 1
      4       1       4 1
      5       1       5 1
      6       2       6 1
      7       2       7 1
      8       3       8 1
      9       3       9 1
@<TRIPOS>ALT_TYPE
CGenFF_4.0_ALT_TYPE_SET
CGenFF_4.0 1 CG3C31 2 CG3C31 3 CG3C31 4 HGA2 5 HGA2 6 HGA2 7 HGA2 8 HGA2 9 HGA2
@<TRIPOS>MOLECULE
cyclopropane
 9 9 0 0 0
****
USER_CHARGES
INVALID_CHARGES
Pose:  10 Cluster:  10 Fr_nu:  50570 TotEn:    -6.11
@<TRIPOS>ATOM
      1 C1        -66.0137  -18.4493  -52.5368 C.3    1 LIG      -0.18000
      2 C2        -67.2892  -18.8818  -51.8751 C.3    1 LIG      -0.18000
      3 C3        -66.1001  -19.7972  -51.8833 C.3    1 LIG      -0.18000
      4 H1        -65.9927  -18.4131  -53.6188 H      1 LIG       0.09000
      5 H2        -65.4230  -17.6871  -52.0448 H      1 LIG       0.09000
      6 H3        -67.5571  -18.4106  -50.9377 H      1 LIG       0.09000
      7 H4        -68.1273  -19.1370  -52.5113 H      1 LIG       0.09000
      8 H5        -66.1377  -20.6683  -52.5252 H      1 LIG       0.09000
      9 H6        -65.5677  -19.9415  -50.9515 H      1 LIG       0.09000
@<TRIPOS>BOND
      1       1       2 1
      2       1       3 1
      3       2       3 1
      4       1       4 1
      5       1       5 1
      6       2       6 1
      7       2       7 1
      8       3       8 1
      9       3       9 1
@<TRIPOS>ALT_TYPE
CGenFF_4.0_ALT_TYPE_SET
CGenFF_4.0 1 CG3C31 2 CG3C31 3 CG3C31 4 HGA2 5 HGA2 6 HGA2 7 HGA2 8 HGA2 9 HGA2
@<TRIPOS>MOLECULE
cyclopropane
 9 9 0 0 0
****
USER_CHARGES
INVALID_CHARGES
Pose:  11 Cluster:  11 Fr_nu: 620313 TotEn:    -5.76
@<TRIPOS>ATOM
      1 C1        -66.0427  -23.5486  -35.4429 C.3    1 LIG      -0.18000
      2 C2        -64.6579  -22.9706  -35.4266 C.3    1 LIG      -0.18000
      3 C3        -64.8532  -24.4545  -35.3172 C.3    1 LIG      -0.18000
      4 H1        -66.6613  -23.4030  -34.5662 H      1 LIG       0.09000
      5 H2        -66.5791  -23.5477  -36.3832 H      1 LIG       0.09000
      6 H3        -64.2622  -22.5807  -36.3560 H      1 LIG       0.09000
      7 H4        -64.3438  -22.4359  -34.5391 H      1 LIG       0.09000
      8 H5        -64.6708  -24.9184  -34.3561 H      1 LIG       0.09000
      9 H6        -64.5893  -25.0629  -36.1732 H      1 LIG       0.09000
@<TRIPOS>BOND
      1       1       2 1
      2       1       3 1
      3       2       3 1
      4       1       4 1
      5       1       5 1
      6       2       6 1
      7       2       7 1
      8       3       8 1
      9       3       9 1
@<TRIPOS>ALT_TYPE
CGenFF_4.0_ALT_TYPE_SET
CGenFF_4.0 1 CG3C31 2 CG3C31 3 CG3C31 4 HGA2 5 HGA2 6 HGA2 7 HGA2 8 HGA2 9 HGA2
@<TRIPOS>MOLECULE
cyclopropane
 9 9 0 0 0
****
USER_CHARGES
INVALID_CHARGES
Pose:  12 Cluster:  12 Fr_nu: 1009453 TotEn:    -5.74
@<TRIPOS>ATOM
      1 C1        -45.9680  -11.3018  -44.0565 C.3    1 LIG      -0.18000
      2 C2        -46.4591   -9.9161  -44.3575 C.3    1 LIG      -0.18000
      3 C3        -45.4500  -10.5668  -45.2578 C.3    1 LIG      -0.18000
      4 H1        -45.2985  -11.4289  -43.2150 H      1 LIG       0.09000
      5 H2        -46.6489  -12.1264  -44.2245 H      1 LIG       0.09000
      6 H3        -47.4707   -9.8080  -44.7282 H      1 LIG       0.09000
      7 H4        -46.1205   -9.1100  -43.7189 H      1 LIG       0.09000
      8 H5        -44.4323  -10.1989  -45.2248 H      1 LIG       0.09000
      9 H6        -45.7829  -10.8970  -46.2338 H      1 LIG       0.09000
@<TRIPOS>BOND
      1       1       2 1
      2       1       3 1
      3       2       3 1
      4       1       4 1
      5       1       5 1
      6       2       6 1
      7       2       7 1
      8       3       8 1
      9       3       9 1
@<TRIPOS>ALT_TYPE
CGenFF_4.0_ALT_TYPE_SET
CGenFF_4.0 1 CG3C31 2 CG3C31 3 CG3C31 4 HGA2 5 HGA2 6 HGA2 7 HGA2 8 HGA2 9 HGA2
@<TRIPOS>MOLECULE
cyclopropane
 9 9 0 0 0
****
USER_CHARGES
INVALID_CHARGES
Pose:  13 Cluster:  13 Fr_nu: 237156 TotEn:    -5.73
@<TRIPOS>ATOM
      1 C1        -76.9203   -7.4990  -30.0579 C.3    1 LIG      -0.18000
      2 C2        -75.6746   -6.7877  -29.6174 C.3    1 LIG      -0.18000
      3 C3        -77.0220   -6.2380  -29.2511 C.3    1 LIG      -0.18000
      4 H1        -77.1860   -7.4503  -31.1065 H      1 LIG       0.09000
      5 H2        -77.1685   -8.4323  -29.5688 H      1 LIG       0.09000
      6 H3        -75.0842   -7.2422  -28.8317 H      1 LIG       0.09000
      7 H4        -75.1013   -6.2599  -30.3692 H      1 LIG       0.09000
      8 H5        -77.3558   -5.3405  -29.7564 H      1 LIG       0.09000
      9 H6        -77.3385   -6.3232  -28.2191 H      1 LIG       0.09000
@<TRIPOS>BOND
      1       1       2 1
      2       1       3 1
      3       2       3 1
      4       1       4 1
      5       1       5 1
      6       2       6 1
      7       2       7 1
      8       3       8 1
      9       3       9 1
@<TRIPOS>ALT_TYPE
CGenFF_4.0_ALT_TYPE_SET
CGenFF_4.0 1 CG3C31 2 CG3C31 3 CG3C31 4 HGA2 5 HGA2 6 HGA2 7 HGA2 8 HGA2 9 HGA2
@<TRIPOS>MOLECULE
cyclopropane
 9 9 0 0 0
****
USER_CHARGES
INVALID_CHARGES
Pose:  14 Cluster:  14 Fr_nu:  17112 TotEn:    -5.35
@<TRIPOS>ATOM
      1 C1        -53.6160    3.9112  -35.0264 C.3    1 LIG      -0.18000
      2 C2        -52.3910    4.2799  -34.2420 C.3    1 LIG      -0.18000
      3 C3        -53.7487    4.4006  -33.6142 C.3    1 LIG      -0.18000
      4 H1        -53.9255    4.5766  -35.8226 H      1 LIG       0.09000
      5 H2        -53.7973    2.8608  -35.2155 H      1 LIG       0.09000
      6 H3        -51.7477    3.4776  -33.9030 H      1 LIG       0.09000
      7 H4        -51.8755    5.1936  -34.5097 H      1 LIG       0.09000
      8 H5        -54.1471    5.3954  -33.4597 H      1 LIG       0.09000
      9 H6        -54.0190    3.6792  -32.8533 H      1 LIG       0.09000
@<TRIPOS>BOND
      1       1       2 1
      2       1       3 1
      3       2       3 1
      4       1       4 1
      5       1       5 1
      6       2       6 1
      7       2       7 1
      8       3       8 1
      9       3       9 1
@<TRIPOS>ALT_TYPE
CGenFF_4.0_ALT_TYPE_SET
CGenFF_4.0 1 CG3C31 2 CG3C31 3 CG3C31 4 HGA2 5 HGA2 6 HGA2 7 HGA2 8 HGA2 9 HGA2
@<TRIPOS>MOLECULE
cyclopropane
 9 9 0 0 0
****
USER_CHARGES
INVALID_CHARGES
Pose:  15 Cluster:  15 Fr_nu: 1131002 TotEn:    -4.83
@<TRIPOS>ATOM
      1 C1        -85.0300   -9.3128  -33.5922 C.3    1 LIG      -0.18000
      2 C2        -83.7164   -9.8920  -33.1556 C.3    1 LIG      -0.18000
      3 C3        -83.8423   -9.2520  -34.5071 C.3    1 LIG      -0.18000
      4 H1        -85.8269  -10.0011  -33.8443 H      1 LIG       0.09000
      5 H2        -85.3555   -8.3916  -33.1260 H      1 LIG       0.09000
      6 H3        -83.1575   -9.3606  -32.3956 H      1 LIG       0.09000
      7 H4        -83.6283  -10.9704  -33.1139 H      1 LIG       0.09000
      8 H5        -83.8395   -9.8994  -35.3748 H      1 LIG       0.09000
      9 H6        -83.3688   -8.2897  -34.6561 H      1 LIG       0.09000
@<TRIPOS>BOND
      1       1       2 1
      2       1       3 1
      3       2       3 1
      4       1       4 1
      5       1       5 1
      6       2       6 1
      7       2       7 1
      8       3       8 1
      9       3       9 1
@<TRIPOS>ALT_TYPE
CGenFF_4.0_ALT_TYPE_SET
CGenFF_4.0 1 CG3C31 2 CG3C31 3 CG3C31 4 HGA2 5 HGA2 6 HGA2 7 HGA2 8 HGA2 9 HGA2
@<TRIPOS>MOLECULE
pyrrole
 10 10 0 0 0
****
USER_CHARGES
INVALID_CHARGES
Pose:   1 Cluster:   1 Fr_nu:  98609 TotEn:   -19.64
@<TRIPOS>ATOM
      1 C1        -83.0059   -9.0963  -31.9602 C.2    1 LIG      -0.25700
      2 C2        -84.1561   -8.6624  -32.6643 C.2    1 LIG      -0.25700
      3 C3        -82.0813   -9.5062  -32.8955 C.2    1 LIG      -0.04700
      4 C4        -83.8995   -8.8204  -34.0084 C.2    1 LIG      -0.04700
      5 N1        -82.6356   -9.3342  -34.1370 N.pl3  1 LIG      -0.36000
      6 H1        -82.8667   -9.1081  -30.8884 H      1 LIG       0.15400
      7 H2        -85.0724   -8.2771  -32.2399 H      1 LIG       0.15400
      8 H3        -81.0821   -9.9042  -32.7890 H      1 LIG       0.14000
      9 H4        -84.5014   -8.6121  -34.8818 H      1 LIG       0.14000
     10 H5        -82.1815   -9.5525  -35.0132 H      1 LIG       0.38000
@<TRIPOS>BOND
      1       1       2 1
      2       1       3 2
      3       2       4 2
      4       3       5 1
      5       4       5 1
      6       1       6 1
      7       2       7 1
      8       3       8 1
      9       4       9 1
     10       5      10 1
@<TRIPOS>ALT_TYPE
CGenFF_4.0_ALT_TYPE_SET
CGenFF_4.0 1 CG2R51 2 CG2R51 3 CG2R51 4 CG2R51 5 NG2R51 6 HGR51 7 HGR51 8 HGR52 9 HGR52 10 HGP1
@<TRIPOS>MOLECULE
pyrrole
 10 10 0 0 0
****
USER_CHARGES
INVALID_CHARGES
Pose:   2 Cluster:   2 Fr_nu:  98786 TotEn:   -19.61
@<TRIPOS>ATOM
      1 C1        -82.6063   -8.3499  -32.0349 C.2    1 LIG      -0.25700
      2 C2        -81.3566   -8.9361  -31.7162 C.2    1 LIG      -0.25700
      3 C3        -82.8117   -8.5277  -33.3853 C.2    1 LIG      -0.04700
      4 C4        -80.8363   -9.4543  -32.8816 C.2    1 LIG      -0.04700
      5 N1        -81.7292   -9.1999  -33.8896 N.pl3  1 LIG      -0.36000
      6 H1        -83.2829   -7.8529  -31.3540 H      1 LIG       0.15400
      7 H2        -80.8854   -8.9767  -30.7443 H      1 LIG       0.15400
      8 H3        -83.6284   -8.2363  -34.0306 H      1 LIG       0.14000
      9 H4        -79.9138   -9.9809  -33.0822 H      1 LIG       0.14000
     10 H5        -81.6082   -9.4675  -34.8567 H      1 LIG       0.38000
@<TRIPOS>BOND
      1       1       2 1
      2       1       3 2
      3       2       4 2
      4       3       5 1
      5       4       5 1
      6       1       6 1
      7       2       7 1
      8       3       8 1
      9       4       9 1
     10       5      10 1
@<TRIPOS>ALT_TYPE
CGenFF_4.0_ALT_TYPE_SET
CGenFF_4.0 1 CG2R51 2 CG2R51 3 CG2R51 4 CG2R51 5 NG2R51 6 HGR51 7 HGR51 8 HGR52 9 HGR52 10 HGP1
@<TRIPOS>MOLECULE
pyrrole
 10 10 0 0 0
****
USER_CHARGES
INVALID_CHARGES
Pose:   3 Cluster:   3 Fr_nu: 426842 TotEn:   -17.47
@<TRIPOS>ATOM
      1 C1        -67.9037   -7.4844  -45.5064 C.2    1 LIG      -0.25700
      2 C2        -69.1458   -8.0712  -45.1600 C.2    1 LIG      -0.25700
      3 C3        -67.5550   -6.6271  -44.4862 C.2    1 LIG      -0.04700
      4 C4        -69.5183   -7.5544  -43.9387 C.2    1 LIG      -0.04700
      5 N1        -68.5439   -6.6776  -43.5389 N.pl3  1 LIG      -0.36000
      6 H1        -67.3263   -7.6674  -46.4017 H      1 LIG       0.15400
      7 H2        -69.7090   -8.7913  -45.7366 H      1 LIG       0.15400
      8 H3        -66.6946   -5.9871  -44.3504 H      1 LIG       0.14000
      9 H4        -70.3864   -7.7333  -43.3199 H      1 LIG       0.14000
     10 H5        -68.5530   -6.1495  -42.6772 H      1 LIG       0.38000
@<TRIPOS>BOND
      1       1       2 1
      2       1       3 2
      3       2       4 2
      4       3       5 1
      5       4       5 1
      6       1       6 1
      7       2       7 1
      8       3       8 1
      9       4       9 1
     10       5      10 1
@<TRIPOS>ALT_TYPE
CGenFF_4.0_ALT_TYPE_SET
CGenFF_4.0 1 CG2R51 2 CG2R51 3 CG2R51 4 CG2R51 5 NG2R51 6 HGR51 7 HGR51 8 HGR52 9 HGR52 10 HGP1
@<TRIPOS>MOLECULE
pyrrole
 10 10 0 0 0
****
USER_CHARGES
INVALID_CHARGES
Pose:   4 Cluster:   4 Fr_nu: 3301412 TotEn:   -16.76
@<TRIPOS>ATOM
      1 C1        -85.2224  -10.1095  -32.1871 C.2    1 LIG      -0.25700
      2 C2        -85.5903   -9.1144  -33.1260 C.2    1 LIG      -0.25700
      3 C3        -84.0914  -10.7312  -32.6685 C.2    1 LIG      -0.04700
      4 C4        -84.6730   -9.1584  -34.1526 C.2    1 LIG      -0.04700
      5 N1        -83.7667  -10.1450  -33.8640 N.pl3  1 LIG      -0.36000
      6 H1        -85.7268  -10.3465  -31.2609 H      1 LIG       0.15400
      7 H2        -86.4318   -8.4390  -33.0628 H      1 LIG       0.15400
      8 H3        -83.4910  -11.5362  -32.2690 H      1 LIG       0.14000
      9 H4        -84.5839   -8.5762  -35.0591 H      1 LIG       0.14000
     10 H5        -82.9793  -10.4009  -34.4435 H      1 LIG       0.38000
@<TRIPOS>BOND
      1       1       2 1
      2       1       3 2
      3       2       4 2
      4       3       5 1
      5       4       5 1
      6       1       6 1
      7       2       7 1
      8       3       8 1
      9       4       9 1
     10       5      10 1
@<TRIPOS>ALT_TYPE
CGenFF_4.0_ALT_TYPE_SET
CGenFF_4.0 1 CG2R51 2 CG2R51 3 CG2R51 4 CG2R51 5 NG2R51 6 HGR51 7 HGR51 8 HGR52 9 HGR52 10 HGP1
@<TRIPOS>MOLECULE
pyrrole
 10 10 0 0 0
****
USER_CHARGES
INVALID_CHARGES
Pose:   5 Cluster:   5 Fr_nu: 315431 TotEn:   -16.39
@<TRIPOS>ATOM
      1 C1        -74.2327  -27.0283  -44.8054 C.2    1 LIG      -0.25700
      2 C2        -74.4013  -25.7045  -44.3297 C.2    1 LIG      -0.25700
      3 C3        -75.4817  -27.5123  -45.1264 C.2    1 LIG      -0.04700
      4 C4        -75.7483  -25.4199  -44.3744 C.2    1 LIG      -0.04700
      5 N1        -76.3953  -26.5261  -44.8600 N.pl3  1 LIG      -0.36000
      6 H1        -73.3021  -27.5693  -44.9037 H      1 LIG       0.15400
      7 H2        -73.6270  -25.0309  -43.9907 H      1 LIG       0.15400
      8 H3        -75.8013  -28.4675  -45.5186 H      1 LIG       0.14000
      9 H4        -76.3019  -24.5311  -44.1062 H      1 LIG       0.14000
     10 H5        -77.3932  -26.6028  -45.0007 H      1 LIG       0.38000
@<TRIPOS>BOND
      1       1       2 1
      2       1       3 2
      3       2       4 2
      4       3       5 1
      5       4       5 1
      6       1       6 1
      7       2       7 1
      8       3       8 1
      9       4       9 1
     10       5      10 1
@<TRIPOS>ALT_TYPE
CGenFF_4.0_ALT_TYPE_SET
CGenFF_4.0 1 CG2R51 2 CG2R51 3 CG2R51 4 CG2R51 5 NG2R51 6 HGR51 7 HGR51 8 HGR52 9 HGR52 10 HGP1
@<TRIPOS>MOLECULE
pyrrole
 10 10 0 0 0
****
USER_CHARGES
INVALID_CHARGES
Pose:   6 Cluster:   6 Fr_nu: 480881 TotEn:   -16.23
@<TRIPOS>ATOM
      1 C1        -46.4702  -10.2042  -33.9628 C.2    1 LIG      -0.25700
      2 C2        -47.2012  -10.6802  -32.8465 C.2    1 LIG      -0.25700
      3 C3        -45.7558   -9.1022  -33.5472 C.2    1 LIG      -0.04700
      4 C4        -46.9114   -9.8545  -31.7828 C.2    1 LIG      -0.04700
      5 N1        -46.0320   -8.8988  -32.2204 N.pl3  1 LIG      -0.36000
      6 H1        -46.4648  -10.6199  -34.9606 H      1 LIG       0.15400
      7 H2        -47.8670  -11.5312  -32.8191 H      1 LIG       0.15400
      8 H3        -45.0784   -8.4462  -34.0754 H      1 LIG       0.14000
      9 H4        -47.2503   -9.8629  -30.7563 H      1 LIG       0.14000
     10 H5        -45.6459   -8.1578  -31.6518 H      1 LIG       0.38000
@<TRIPOS>BOND
      1       1       2 1
      2       1       3 2
      3       2       4 2
      4       3       5 1
      5       4       5 1
      6       1       6 1
      7       2       7 1
      8       3       8 1
      9       4       9 1
     10       5      10 1
@<TRIPOS>ALT_TYPE
CGenFF_4.0_ALT_TYPE_SET
CGenFF_4.0 1 CG2R51 2 CG2R51 3 CG2R51 4 CG2R51 5 NG2R51 6 HGR51 7 HGR51 8 HGR52 9 HGR52 10 HGP1
@<TRIPOS>MOLECULE
pyrrole
 10 10 0 0 0
****
USER_CHARGES
INVALID_CHARGES
Pose:   7 Cluster:   7 Fr_nu: 264807 TotEn:   -14.86
@<TRIPOS>ATOM
      1 C1        -68.3945   -7.9698  -47.2624 C.2    1 LIG      -0.25700
      2 C2        -67.0173   -7.7879  -47.5401 C.2    1 LIG      -0.25700
      3 C3        -69.0989   -7.5013  -48.3495 C.2    1 LIG      -0.04700
      4 C4        -66.9219   -7.2137  -48.7886 C.2    1 LIG      -0.04700
      5 N1        -68.1934   -7.0439  -49.2709 N.pl3  1 LIG      -0.36000
      6 H1        -68.8257   -8.3963  -46.3676 H      1 LIG       0.15400
      7 H2        -66.1846   -8.0460  -46.9012 H      1 LIG       0.15400
      8 H3        -70.1600   -7.4521  -48.5490 H      1 LIG       0.14000
      9 H4        -66.0651   -6.9133  -49.3753 H      1 LIG       0.14000
     10 H5        -68.4275   -6.6432  -50.1687 H      1 LIG       0.38000
@<TRIPOS>BOND
      1       1       2 1
      2       1       3 2
      3       2       4 2
      4       3       5 1
      5       4       5 1
      6       1       6 1
      7       2       7 1
      8       3       8 1
      9       4       9 1
     10       5      10 1
@<TRIPOS>ALT_TYPE
CGenFF_4.0_ALT_TYPE_SET
CGenFF_4.0 1 CG2R51 2 CG2R51 3 CG2R51 4 CG2R51 5 NG2R51 6 HGR51 7 HGR51 8 HGR52 9 HGR52 10 HGP1
@<TRIPOS>MOLECULE
pyrrole
 10 10 0 0 0
****
USER_CHARGES
INVALID_CHARGES
Pose:   8 Cluster:   8 Fr_nu: 326158 TotEn:   -14.75
@<TRIPOS>ATOM
      1 C1        -73.9665  -24.8506  -44.0636 C.2    1 LIG      -0.25700
      2 C2        -74.3113  -26.2137  -44.2369 C.2    1 LIG      -0.25700
      3 C3        -75.1278  -24.1165  -44.1645 C.2    1 LIG      -0.04700
      4 C4        -75.6727  -26.2712  -44.4385 C.2    1 LIG      -0.04700
      5 N1        -76.1584  -24.9905  -44.3927 N.pl3  1 LIG      -0.36000
      6 H1        -72.9795  -24.4482  -43.8843 H      1 LIG       0.15400
      7 H2        -73.6419  -27.0621  -44.2179 H      1 LIG       0.15400
      8 H3        -75.3122  -23.0538  -44.0952 H      1 LIG       0.14000
      9 H4        -76.3370  -27.1068  -44.6084 H      1 LIG       0.14000
     10 H5        -77.1281  -24.7304  -44.5088 H      1 LIG       0.38000
@<TRIPOS>BOND
      1       1       2 1
      2       1       3 2
      3       2       4 2
      4       3       5 1
      5       4       5 1
      6       1       6 1
      7       2       7 1
      8       3       8 1
      9       4       9 1
     10       5      10 1
@<TRIPOS>ALT_TYPE
CGenFF_4.0_ALT_TYPE_SET
CGenFF_4.0 1 CG2R51 2 CG2R51 3 CG2R51 4 CG2R51 5 NG2R51 6 HGR51 7 HGR51 8 HGR52 9 HGR52 10 HGP1
@<TRIPOS>MOLECULE
pyrrole
 10 10 0 0 0
****
USER_CHARGES
INVALID_CHARGES
Pose:   9 Cluster:   9 Fr_nu: 868028 TotEn:   -14.31
@<TRIPOS>ATOM
      1 C1        -69.8009   -7.1325  -47.4592 C.2    1 LIG      -0.25700
      2 C2        -68.4521   -7.4692  -47.7320 C.2    1 LIG      -0.25700
      3 C3        -70.3517   -6.6594  -48.6297 C.2    1 LIG      -0.04700
      4 C4        -68.2196   -7.1913  -49.0610 C.2    1 LIG      -0.04700
      5 N1        -69.3812   -6.6994  -49.5965 N.pl3  1 LIG      -0.36000
      6 H1        -70.3146   -7.2255  -46.5127 H      1 LIG       0.15400
      7 H2        -67.7277   -7.8698  -47.0371 H      1 LIG       0.15400
      8 H3        -71.3440   -6.2982  -48.8603 H      1 LIG       0.14000
      9 H4        -67.3343   -7.3010  -49.6715 H      1 LIG       0.14000
     10 H5        -69.5036   -6.4108  -50.5573 H      1 LIG       0.38000
@<TRIPOS>BOND
      1       1       2 1
      2       1       3 2
      3       2       4 2
      4       3       5 1
      5       4       5 1
      6       1       6 1
      7       2       7 1
      8       3       8 1
      9       4       9 1
     10       5      10 1
@<TRIPOS>ALT_TYPE
CGenFF_4.0_ALT_TYPE_SET
CGenFF_4.0 1 CG2R51 2 CG2R51 3 CG2R51 4 CG2R51 5 NG2R51 6 HGR51 7 HGR51 8 HGR52 9 HGR52 10 HGP1
@<TRIPOS>MOLECULE
pyrrole
 10 10 0 0 0
****
USER_CHARGES
INVALID_CHARGES
Pose:  10 Cluster:  10 Fr_nu: 261838 TotEn:   -14.19
@<TRIPOS>ATOM
      1 C1        -68.6524   -7.2365  -48.7220 C.2    1 LIG      -0.25700
      2 C2        -67.6211   -7.8550  -47.9729 C.2    1 LIG      -0.25700
      3 C3        -68.0851   -6.7498  -49.8791 C.2    1 LIG      -0.04700
      4 C4        -66.4551   -7.7272  -48.6950 C.2    1 LIG      -0.04700
      5 N1        -66.7490   -7.0536  -49.8516 N.pl3  1 LIG      -0.36000
      6 H1        -69.6948   -7.1554  -48.4480 H      1 LIG       0.15400
      7 H2        -67.7159   -8.3404  -47.0119 H      1 LIG       0.15400
      8 H3        -68.5111   -6.2154  -50.7165 H      1 LIG       0.14000
      9 H4        -65.4459   -8.0561  -48.4899 H      1 LIG       0.14000
     10 H5        -66.0828   -6.8174  -50.5740 H      1 LIG       0.38000
@<TRIPOS>BOND
      1       1       2 1
      2       1       3 2
      3       2       4 2
      4       3       5 1
      5       4       5 1
      6       1       6 1
      7       2       7 1
      8       3       8 1
      9       4       9 1
     10       5      10 1
@<TRIPOS>ALT_TYPE
CGenFF_4.0_ALT_TYPE_SET
CGenFF_4.0 1 CG2R51 2 CG2R51 3 CG2R51 4 CG2R51 5 NG2R51 6 HGR51 7 HGR51 8 HGR52 9 HGR52 10 HGP1
@<TRIPOS>MOLECULE
pyrrole
 10 10 0 0 0
****
USER_CHARGES
INVALID_CHARGES
Pose:  11 Cluster:  11 Fr_nu: 3428067 TotEn:   -13.51
@<TRIPOS>ATOM
      1 C1        -83.4581  -10.5245  -31.8768 C.2    1 LIG      -0.25700
      2 C2        -82.1530  -10.1592  -31.4641 C.2    1 LIG      -0.25700
      3 C3        -83.5269  -10.3344  -33.2394 C.2    1 LIG      -0.04700
      4 C4        -81.4641   -9.7570  -32.5870 C.2    1 LIG      -0.04700
      5 N1        -82.3092   -9.8674  -33.6602 N.pl3  1 LIG      -0.36000
      6 H1        -84.2600  -10.8870  -31.2492 H      1 LIG       0.15400
      7 H2        -81.7569  -10.1852  -30.4588 H      1 LIG       0.15400
      8 H3        -84.3312  -10.4886  -33.9449 H      1 LIG       0.14000
      9 H4        -80.4505   -9.4046  -32.7176 H      1 LIG       0.14000
     10 H5        -82.0708   -9.6399  -34.6156 H      1 LIG       0.38000
@<TRIPOS>BOND
      1       1       2 1
      2       1       3 2
      3       2       4 2
      4       3       5 1
      5       4       5 1
      6       1       6 1
      7       2       7 1
      8       3       8 1
      9       4       9 1
     10       5      10 1
@<TRIPOS>ALT_TYPE
CGenFF_4.0_ALT_TYPE_SET
CGenFF_4.0 1 CG2R51 2 CG2R51 3 CG2R51 4 CG2R51 5 NG2R51 6 HGR51 7 HGR51 8 HGR52 9 HGR52 10 HGP1
@<TRIPOS>MOLECULE
pyrrole
 10 10 0 0 0
****
USER_CHARGES
INVALID_CHARGES
Pose:  12 Cluster:  12 Fr_nu: 262986 TotEn:   -13.32
@<TRIPOS>ATOM
      1 C1        -68.1135   -7.5936  -47.2333 C.2    1 LIG      -0.25700
      2 C2        -68.3474   -7.1558  -48.5602 C.2    1 LIG      -0.25700
      3 C3        -69.3401   -7.7207  -46.6197 C.2    1 LIG      -0.04700
      4 C4        -69.7100   -7.0286  -48.7170 C.2    1 LIG      -0.04700
      5 N1        -70.3033   -7.3744  -47.5310 N.pl3  1 LIG      -0.36000
      6 H1        -67.1552   -7.7947  -46.7753 H      1 LIG       0.15400
      7 H2        -67.6053   -6.9541  -49.3196 H      1 LIG       0.15400
      8 H3        -69.6130   -8.0250  -45.6191 H      1 LIG       0.14000
      9 H4        -70.3082   -6.7254  -49.5647 H      1 LIG       0.14000
     10 H5        -71.2986   -7.3745  -47.3554 H      1 LIG       0.38000
@<TRIPOS>BOND
      1       1       2 1
      2       1       3 2
      3       2       4 2
      4       3       5 1
      5       4       5 1
      6       1       6 1
      7       2       7 1
      8       3       8 1
      9       4       9 1
     10       5      10 1
@<TRIPOS>ALT_TYPE
CGenFF_4.0_ALT_TYPE_SET
CGenFF_4.0 1 CG2R51 2 CG2R51 3 CG2R51 4 CG2R51 5 NG2R51 6 HGR51 7 HGR51 8 HGR52 9 HGR52 10 HGP1
@<TRIPOS>MOLECULE
pyrrole
 10 10 0 0 0
****
USER_CHARGES
INVALID_CHARGES
Pose:  13 Cluster:  13 Fr_nu: 3122378 TotEn:   -13.30
@<TRIPOS>ATOM
      1 C1        -82.9057   -8.5633  -32.5352 C.2    1 LIG      -0.25700
      2 C2        -82.2510   -8.9744  -31.3480 C.2    1 LIG      -0.25700
      3 C3        -82.4312   -9.3512  -33.5606 C.2    1 LIG      -0.04700
      4 C4        -81.3963  -10.0010  -31.6841 C.2    1 LIG      -0.04700
      5 N1        -81.5140  -10.2213  -33.0316 N.pl3  1 LIG      -0.36000
      6 H1        -83.6430   -7.7788  -32.6318 H      1 LIG       0.15400
      7 H2        -82.3859   -8.5676  -30.3558 H      1 LIG       0.15400
      8 H3        -82.6629   -9.3701  -34.6162 H      1 LIG       0.14000
      9 H4        -80.7182  -10.5934  -31.0860 H      1 LIG       0.14000
     10 H5        -81.0032  -10.9188  -33.5550 H      1 LIG       0.38000
@<TRIPOS>BOND
      1       1       2 1
      2       1       3 2
      3       2       4 2
      4       3       5 1
      5       4       5 1
      6       1       6 1
      7       2       7 1
      8       3       8 1
      9       4       9 1
     10       5      10 1
@<TRIPOS>ALT_TYPE
CGenFF_4.0_ALT_TYPE_SET
CGenFF_4.0 1 CG2R51 2 CG2R51 3 CG2R51 4 CG2R51 5 NG2R51 6 HGR51 7 HGR51 8 HGR52 9 HGR52 10 HGP1
@<TRIPOS>MOLECULE
pyrrole
 10 10 0 0 0
****
USER_CHARGES
INVALID_CHARGES
Pose:  14 Cluster:  14 Fr_nu: 770739 TotEn:   -13.16
@<TRIPOS>ATOM
      1 C1        -66.1963   -6.9694  -46.2839 C.2    1 LIG      -0.25700
      2 C2        -67.5048   -7.4825  -46.4619 C.2    1 LIG      -0.25700
      3 C3        -66.1357   -6.4271  -45.0191 C.2    1 LIG      -0.04700
      4 C4        -68.2039   -7.2381  -45.3005 C.2    1 LIG      -0.04700
      5 N1        -67.3618   -6.5959  -44.4307 N.pl3  1 LIG      -0.36000
      6 H1        -65.3866   -6.9931  -46.9996 H      1 LIG       0.15400
      7 H2        -67.8967   -7.9760  -47.3401 H      1 LIG       0.15400
      8 H3        -65.3325   -5.9371  -44.4871 H      1 LIG       0.14000
      9 H4        -69.2219   -7.4646  -45.0161 H      1 LIG       0.14000
     10 H5        -67.6072   -6.2935  -43.4981 H      1 LIG       0.38000
@<TRIPOS>BOND
      1       1       2 1
      2       1       3 2
      3       2       4 2
      4       3       5 1
      5       4       5 1
      6       1       6 1
      7       2       7 1
      8       3       8 1
      9       4       9 1
     10       5      10 1
@<TRIPOS>ALT_TYPE
CGenFF_4.0_ALT_TYPE_SET
CGenFF_4.0 1 CG2R51 2 CG2R51 3 CG2R51 4 CG2R51 5 NG2R51 6 HGR51 7 HGR51 8 HGR52 9 HGR52 10 HGP1
@<TRIPOS>MOLECULE
pyrrole
 10 10 0 0 0
****
USER_CHARGES
INVALID_CHARGES
Pose:  15 Cluster:  15 Fr_nu: 295781 TotEn:   -12.49
@<TRIPOS>ATOM
      1 C1        -68.0126   -8.1711  -47.0001 C.2    1 LIG      -0.25700
      2 C2        -67.3314   -8.0094  -48.2317 C.2    1 LIG      -0.25700
      3 C3        -67.3444   -7.4197  -46.0586 C.2    1 LIG      -0.04700
      4 C4        -66.2676   -7.1641  -48.0054 C.2    1 LIG      -0.04700
      5 N1        -66.2852   -6.8122  -46.6810 N.pl3  1 LIG      -0.36000
      6 H1        -68.8943   -8.7697  -46.8195 H      1 LIG       0.15400
      7 H2        -67.5864   -8.4594  -49.1807 H      1 LIG       0.15400
      8 H3        -67.5268   -7.2639  -45.0047 H      1 LIG       0.14000
      9 H4        -65.5031   -6.7818  -48.6671 H      1 LIG       0.14000
     10 H5        -65.6196   -6.1983  -46.2321 H      1 LIG       0.38000
@<TRIPOS>BOND
      1       1       2 1
      2       1       3 2
      3       2       4 2
      4       3       5 1
      5       4       5 1
      6       1       6 1
      7       2       7 1
      8       3       8 1
      9       4       9 1
     10       5      10 1
@<TRIPOS>ALT_TYPE
CGenFF_4.0_ALT_TYPE_SET
CGenFF_4.0 1 CG2R51 2 CG2R51 3 CG2R51 4 CG2R51 5 NG2R51 6 HGR51 7 HGR51 8 HGR52 9 HGR52 10 HGP1
@<TRIPOS>MOLECULE
pyrrole
 10 10 0 0 0
****
USER_CHARGES
INVALID_CHARGES
Pose:  16 Cluster:  16 Fr_nu: 175814 TotEn:   -12.12
@<TRIPOS>ATOM
      1 C1        -74.9865   -5.3342  -58.7758 C.2    1 LIG      -0.25700
      2 C2        -74.3609   -6.6004  -58.6635 C.2    1 LIG      -0.25700
      3 C3        -74.5861   -4.5802  -57.6949 C.2    1 LIG      -0.04700
      4 C4        -73.5973   -6.5815  -57.5172 C.2    1 LIG      -0.04700
      5 N1        -73.7420   -5.3487  -56.9365 N.pl3  1 LIG      -0.36000
      6 H1        -75.6554   -5.0077  -59.5596 H      1 LIG       0.15400
      7 H2        -74.4558   -7.4360  -59.3425 H      1 LIG       0.15400
      8 H3        -74.8260   -3.5690  -57.3980 H      1 LIG       0.14000
      9 H4        -72.9647   -7.3327  -57.0655 H      1 LIG       0.14000
     10 H5        -73.2945   -5.0515  -56.0804 H      1 LIG       0.38000
@<TRIPOS>BOND
      1       1       2 1
      2       1       3 2
      3       2       4 2
      4       3       5 1
      5       4       5 1
      6       1       6 1
      7       2       7 1
      8       3       8 1
      9       4       9 1
     10       5      10 1
@<TRIPOS>ALT_TYPE
CGenFF_4.0_ALT_TYPE_SET
CGenFF_4.0 1 CG2R51 2 CG2R51 3 CG2R51 4 CG2R51 5 NG2R51 6 HGR51 7 HGR51 8 HGR52 9 HGR52 10 HGP1
@<TRIPOS>MOLECULE
pyrrole
 10 10 0 0 0
****
USER_CHARGES
INVALID_CHARGES
Pose:  17 Cluster:  17 Fr_nu: 301854 TotEn:   -11.98
@<TRIPOS>ATOM
      1 C1        -66.8628   -7.5087  -47.1439 C.2    1 LIG      -0.25700
      2 C2        -67.5224   -7.6429  -45.8973 C.2    1 LIG      -0.25700
      3 C3        -65.8304   -6.6137  -46.9688 C.2    1 LIG      -0.04700
      4 C4        -66.8732   -6.8257  -44.9984 C.2    1 LIG      -0.04700
      5 N1        -65.8466   -6.2049  -45.6609 N.pl3  1 LIG      -0.36000
      6 H1        -67.1128   -8.0103  -48.0682 H      1 LIG       0.15400
      7 H2        -68.3777   -8.2660  -45.6771 H      1 LIG       0.15400
      8 H3        -65.0886   -6.2319  -47.6559 H      1 LIG       0.14000
      9 H4        -67.0489   -6.6326  -43.9495 H      1 LIG       0.14000
     10 H5        -65.2001   -5.5468  -45.2480 H      1 LIG       0.38000
@<TRIPOS>BOND
      1       1       2 1
      2       1       3 2
      3       2       4 2
      4       3       5 1
      5       4       5 1
      6       1       6 1
      7       2       7 1
      8       3       8 1
      9       4       9 1
     10       5      10 1
@<TRIPOS>ALT_TYPE
CGenFF_4.0_ALT_TYPE_SET
CGenFF_4.0 1 CG2R51 2 CG2R51 3 CG2R51 4 CG2R51 5 NG2R51 6 HGR51 7 HGR51 8 HGR52 9 HGR52 10 HGP1
@<TRIPOS>MOLECULE
pyrrole
 10 10 0 0 0
****
USER_CHARGES
INVALID_CHARGES
Pose:  18 Cluster:  18 Fr_nu: 636877 TotEn:   -11.67
@<TRIPOS>ATOM
      1 C1        -68.1023   -7.7146  -48.8501 C.2    1 LIG      -0.25700
      2 C2        -68.0136   -7.6804  -47.4366 C.2    1 LIG      -0.25700
      3 C3        -66.8932   -7.2824  -49.3487 C.2    1 LIG      -0.04700
      4 C4        -66.7530   -7.2282  -47.1145 C.2    1 LIG      -0.04700
      5 N1        -66.0809   -6.9892  -48.2846 N.pl3  1 LIG      -0.36000
      6 H1        -68.9546   -8.0214  -49.4399 H      1 LIG       0.15400
      7 H2        -68.7834   -7.9544  -46.7291 H      1 LIG       0.15400
      8 H3        -66.5395   -7.1570  -50.3623 H      1 LIG       0.14000
      9 H4        -66.2755   -7.0573  -46.1598 H      1 LIG       0.14000
     10 H5        -65.1315   -6.6494  -48.3525 H      1 LIG       0.38000
@<TRIPOS>BOND
      1       1       2 1
      2       1       3 2
      3       2       4 2
      4       3       5 1
      5       4       5 1
      6       1       6 1
      7       2       7 1
      8       3       8 1
      9       4       9 1
     10       5      10 1
@<TRIPOS>ALT_TYPE
CGenFF_4.0_ALT_TYPE_SET
CGenFF_4.0 1 CG2R51 2 CG2R51 3 CG2R51 4 CG2R51 5 NG2R51 6 HGR51 7 HGR51 8 HGR52 9 HGR52 10 HGP1
@<TRIPOS>MOLECULE
pyrrole
 10 10 0 0 0
****
USER_CHARGES
INVALID_CHARGES
Pose:  19 Cluster:  19 Fr_nu: 268110 TotEn:   -11.45
@<TRIPOS>ATOM
      1 C1        -74.6713   -5.0379  -59.5354 C.2    1 LIG      -0.25700
      2 C2        -74.7178   -4.6031  -58.1878 C.2    1 LIG      -0.25700
      3 C3        -74.5000   -6.4046  -59.5209 C.2    1 LIG      -0.04700
      4 C4        -74.5733   -5.7173  -57.3910 C.2    1 LIG      -0.04700
      5 N1        -74.4415   -6.8066  -58.2121 N.pl3  1 LIG      -0.36000
      6 H1        -74.7542   -4.4219  -60.4197 H      1 LIG       0.15400
      7 H2        -74.8422   -3.5891  -57.8349 H      1 LIG       0.15400
      8 H3        -74.4140   -7.1247  -60.3224 H      1 LIG       0.14000
      9 H4        -74.5543   -5.8317  -56.3162 H      1 LIG       0.14000
     10 H5        -74.3202   -7.7602  -57.9003 H      1 LIG       0.38000
@<TRIPOS>BOND
      1       1       2 1
      2       1       3 2
      3       2       4 2
      4       3       5 1
      5       4       5 1
      6       1       6 1
      7       2       7 1
      8       3       8 1
      9       4       9 1
     10       5      10 1
@<TRIPOS>ALT_TYPE
CGenFF_4.0_ALT_TYPE_SET
CGenFF_4.0 1 CG2R51 2 CG2R51 3 CG2R51 4 CG2R51 5 NG2R51 6 HGR51 7 HGR51 8 HGR52 9 HGR52 10 HGP1
@<TRIPOS>MOLECULE
pyrrole
 10 10 0 0 0
****
USER_CHARGES
INVALID_CHARGES
Pose:  20 Cluster:  20 Fr_nu: 2204444 TotEn:   -10.60
@<TRIPOS>ATOM
      1 C1        -70.9741  -10.6462  -42.2609 C.2    1 LIG      -0.25700
      2 C2        -72.1359  -10.3733  -43.0244 C.2    1 LIG      -0.25700
      3 C3        -71.3408  -10.6287  -40.9333 C.2    1 LIG      -0.04700
      4 C4        -73.1772  -10.1973  -42.1400 C.2    1 LIG      -0.04700
      5 N1        -72.6822  -10.3546  -40.8718 N.pl3  1 LIG      -0.36000
      6 H1        -69.9789  -10.8353  -42.6381 H      1 LIG       0.15400
      7 H2        -72.2077  -10.3109  -44.1011 H      1 LIG       0.15400
      8 H3        -70.7690  -10.7857  -40.0296 H      1 LIG       0.14000
      9 H4        -74.2232   -9.9764  -42.2999 H      1 LIG       0.14000
     10 H5        -73.2233  -10.2804  -40.0215 H      1 LIG       0.38000
@<TRIPOS>BOND
      1       1       2 1
      2       1       3 2
      3       2       4 2
      4       3       5 1
      5       4       5 1
      6       1       6 1
      7       2       7 1
      8       3       8 1
      9       4       9 1
     10       5      10 1
@<TRIPOS>ALT_TYPE
CGenFF_4.0_ALT_TYPE_SET
CGenFF_4.0 1 CG2R51 2 CG2R51 3 CG2R51 4 CG2R51 5 NG2R51 6 HGR51 7 HGR51 8 HGR52 9 HGR52 10 HGP1
@<TRIPOS>MOLECULE
pyrrole
 10 10 0 0 0
****
USER_CHARGES
INVALID_CHARGES
Pose:  21 Cluster:  21 Fr_nu: 309394 TotEn:    -9.43
@<TRIPOS>ATOM
      1 C1        -52.4401    6.2401  -32.8963 C.2    1 LIG      -0.25700
      2 C2        -51.2072    5.8295  -33.4605 C.2    1 LIG      -0.25700
      3 C3        -53.1719    5.1029  -32.6347 C.2    1 LIG      -0.04700
      4 C4        -51.2232    4.4537  -33.5266 C.2    1 LIG      -0.04700
      5 N1        -52.4224    4.0229  -33.0221 N.pl3  1 LIG      -0.36000
      6 H1        -52.7593    7.2544  -32.7016 H      1 LIG       0.15400
      7 H2        -50.3955    6.4654  -33.7844 H      1 LIG       0.15400
      8 H3        -54.1562    4.9659  -32.2095 H      1 LIG       0.14000
      9 H4        -50.4896    3.7452  -33.8850 H      1 LIG       0.14000
     10 H5        -52.7098    3.0570  -32.9468 H      1 LIG       0.38000
@<TRIPOS>BOND
      1       1       2 1
      2       1       3 2
      3       2       4 2
      4       3       5 1
      5       4       5 1
      6       1       6 1
      7       2       7 1
      8       3       8 1
      9       4       9 1
     10       5      10 1
@<TRIPOS>ALT_TYPE
CGenFF_4.0_ALT_TYPE_SET
CGenFF_4.0 1 CG2R51 2 CG2R51 3 CG2R51 4 CG2R51 5 NG2R51 6 HGR51 7 HGR51 8 HGR52 9 HGR52 10 HGP1
@<TRIPOS>MOLECULE
pyrrole
 10 10 0 0 0
****
USER_CHARGES
INVALID_CHARGES
Pose:  22 Cluster:  22 Fr_nu: 2202231 TotEn:    -8.95
@<TRIPOS>ATOM
      1 C1        -46.4786  -10.7163  -44.5964 C.2    1 LIG      -0.25700
      2 C2        -46.3979  -12.1020  -44.8800 C.2    1 LIG      -0.25700
      3 C3        -45.5549  -10.4434  -43.6117 C.2    1 LIG      -0.04700
      4 C4        -45.4275  -12.6337  -44.0598 C.2    1 LIG      -0.04700
      5 N1        -44.9221  -11.6165  -43.2931 N.pl3  1 LIG      -0.36000
      6 H1        -47.1379   -9.9959  -45.0600 H      1 LIG       0.15400
      7 H2        -46.9828  -12.6538  -45.6022 H      1 LIG       0.15400
      8 H3        -45.2927   -9.5225  -43.1102 H      1 LIG       0.14000
      9 H4        -45.0517  -13.6419  -43.9551 H      1 LIG       0.14000
     10 H5        -44.1939  -11.7159  -42.5993 H      1 LIG       0.38000
@<TRIPOS>BOND
      1       1       2 1
      2       1       3 2
      3       2       4 2
      4       3       5 1
      5       4       5 1
      6       1       6 1
      7       2       7 1
      8       3       8 1
      9       4       9 1
     10       5      10 1
@<TRIPOS>ALT_TYPE
CGenFF_4.0_ALT_TYPE_SET
CGenFF_4.0 1 CG2R51 2 CG2R51 3 CG2R51 4 CG2R51 5 NG2R51 6 HGR51 7 HGR51 8 HGR52 9 HGR52 10 HGP1
@<TRIPOS>MOLECULE
pyrrole
 10 10 0 0 0
****
USER_CHARGES
INVALID_CHARGES
Pose:  23 Cluster:  23 Fr_nu: 273464 TotEn:    -8.46
@<TRIPOS>ATOM
      1 C1        -52.1931    6.1686  -32.4869 C.2    1 LIG      -0.25700
      2 C2        -52.9077    5.0610  -33.0059 C.2    1 LIG      -0.25700
      3 C3        -50.9302    6.1373  -33.0360 C.2    1 LIG      -0.04700
      4 C4        -52.0597    4.3864  -33.8563 C.2    1 LIG      -0.04700
      5 N1        -50.8604    5.0495  -33.8666 N.pl3  1 LIG      -0.36000
      6 H1        -52.5594    6.9086  -31.7893 H      1 LIG       0.15400
      7 H2        -53.9286    4.7833  -32.7847 H      1 LIG       0.15400
      8 H3        -50.0774    6.7893  -32.9099 H      1 LIG       0.14000
      9 H4        -52.2031    3.4973  -34.4543 H      1 LIG       0.14000
     10 H5        -50.0490    4.7782  -34.4047 H      1 LIG       0.38000
@<TRIPOS>BOND
      1       1       2 1
      2       1       3 2
      3       2       4 2
      4       3       5 1
      5       4       5 1
      6       1       6 1
      7       2       7 1
      8       3       8 1
      9       4       9 1
     10       5      10 1
@<TRIPOS>ALT_TYPE
CGenFF_4.0_ALT_TYPE_SET
CGenFF_4.0 1 CG2R51 2 CG2R51 3 CG2R51 4 CG2R51 5 NG2R51 6 HGR51 7 HGR51 8 HGR52 9 HGR52 10 HGP1
# TRIPOS MOL2 file generated by SEED

@<TRIPOS>MOLECULE
morpholine
 16 16 0 0 0
****
USER_CHARGES
INVALID_CHARGES
Pose:   1 Cluster:   1 Fr_nu: 1066892 TotEn:   -76.64
@<TRIPOS>ATOM
      1 C1        -81.6794   -9.1192  -33.0496 C.3    1 LIG       0.20900
      2 C2        -83.9338   -9.0827  -34.0924 C.3    1 LIG       0.20900
      3 C3        -82.3599   -8.8736  -31.7149 C.3    1 LIG      -0.03300
      4 C4        -84.5038   -8.8396  -32.7064 C.3    1 LIG      -0.03300
      5 N1        -82.6454   -9.8255  -33.9448 N.4    1 LIG      -0.45600
      6 O1        -83.5661   -8.1281  -31.8955 O.3    1 LIG      -0.27400
      7 H1        -81.4141   -8.1830  -33.5515 H      1 LIG       0.09000
      8 H2        -80.7958   -9.7558  -32.9530 H      1 LIG       0.09000
      9 H3        -84.5958   -9.6932  -34.7119 H      1 LIG       0.09000
     10 H4        -83.6978   -8.1457  -34.6067 H      1 LIG       0.09000
     11 H5        -82.5816   -9.8121  -31.1932 H      1 LIG       0.09000
     12 H6        -81.7021   -8.2852  -31.0674 H      1 LIG       0.09000
     13 H7        -85.4081   -8.2274  -32.7801 H      1 LIG       0.09000
     14 H8        -84.7797   -9.7786  -32.2117 H      1 LIG       0.09000
     15 H9        -82.2190   -9.9635  -34.8712 H      1 LIG       0.32900
     16 H10       -82.8307  -10.7695  -33.5776 H      1 LIG       0.32900
@<TRIPOS>BOND
      1       1       3 1
      2       1       5 1
      3       2       4 1
      4       2       5 1
      5       3       6 1
      6       4       6 1
      7       1       7 1
      8       1       8 1
      9       2       9 1
     10       2      10 1
     11       3      11 1
     12       3      12 1
     13       4      13 1
     14       4      14 1
     15       5      15 1
     16       5      16 1
@<TRIPOS>ALT_TYPE
CGenFF_4.0_ALT_TYPE_SET
CGenFF_4.0 1 CG324 2 CG324 3 CG321 4 CG321 5 NG3P2 6 OG3C61 7 HGA2 8 HGA2 9 HGA2 10 HGA2 11 HGA2 12 HGA2 13 HGA2 14 HGA2 15 HGP2 16 HGP2
@<TRIPOS>MOLECULE
morpholine
 16 16 0 0 0
****
USER_CHARGES
INVALID_CHARGES
Pose:   2 Cluster:   2 Fr_nu: 1497330 TotEn:   -72.33
@<TRIPOS>ATOM
      1 C1        -82.3834   -9.1636  -33.1429 C.3    1 LIG       0.20900
      2 C2        -84.8053   -9.1390  -33.6949 C.3    1 LIG       0.20900
      3 C3        -82.7304  -10.0120  -31.9326 C.3    1 LIG      -0.03300
      4 C4        -85.0334   -9.9893  -32.4580 C.3    1 LIG      -0.03300
      5 N1        -83.4205   -9.3993  -34.1928 N.4    1 LIG      -0.45600
      6 O1        -84.0457   -9.7055  -31.4645 O.3    1 LIG      -0.27400
      7 H1        -82.4084   -8.0935  -32.9126 H      1 LIG       0.09000
      8 H2        -81.4145   -9.4318  -33.5725 H      1 LIG       0.09000
      9 H3        -85.4974   -9.3888  -34.5034 H      1 LIG       0.09000
     10 H4        -84.8615   -8.0691  -33.4708 H      1 LIG       0.09000
     11 H5        -82.6585  -11.0836  -32.1536 H      1 LIG       0.09000
     12 H6        -82.0317   -9.7969  -31.1179 H      1 LIG       0.09000
     13 H7        -86.0123   -9.7592  -32.0259 H      1 LIG       0.09000
     14 H8        -85.0200  -11.0600  -32.6946 H      1 LIG       0.09000
     15 H9        -83.2286   -8.8001  -35.0073 H      1 LIG       0.32900
     16 H10       -83.3524  -10.3681  -34.5349 H      1 LIG       0.32900
@<TRIPOS>BOND
      1       1       3 1
      2       1       5 1
      3       2       4 1
      4       2       5 1
      5       3       6 1
      6       4       6 1
      7       1       7 1
      8       1       8 1
      9       2       9 1
     10       2      10 1
     11       3      11 1
     12       3      12 1
     13       4      13 1
     14       4      14 1
     15       5      15 1
     16       5      16 1
@<TRIPOS>ALT_TYPE
CGenFF_4.0_ALT_TYPE_SET
CGenFF_4.0 1 CG324 2 CG324 3 CG321 4 CG321 5 NG3P2 6 OG3C61 7 HGA2 8 HGA2 9 HGA2 10 HGA2 11 HGA2 12 HGA2 13 HGA2 14 HGA2 15 HGP2 16 HGP2
@<TRIPOS>MOLECULE
morpholine
 16 16 0 0 0
****
USER_CHARGES
INVALID_CHARGES
Pose:   3 Cluster:   3 Fr_nu: 1326905 TotEn:   -71.49
@<TRIPOS>ATOM
      1 C1        -81.6692   -9.6777  -32.0341 C.3    1 LIG       0.20900
      2 C2        -83.1743   -9.1767  -33.9458 C.3    1 LIG       0.20900
      3 C3        -82.7038  -10.6835  -31.5622 C.3    1 LIG      -0.03300
      4 C4        -84.1347  -10.2077  -33.3806 C.3    1 LIG      -0.03300
      5 N1        -81.7900   -9.5424  -33.5175 N.4    1 LIG      -0.45600
      6 O1        -84.0160  -10.2777  -31.9579 O.3    1 LIG      -0.27400
      7 H1        -81.8453   -8.6823  -31.6134 H      1 LIG       0.09000
      8 H2        -80.6478  -10.0010  -31.8161 H      1 LIG       0.09000
      9 H3        -83.1850   -9.1550  -35.0386 H      1 LIG       0.09000
     10 H4        -83.3705   -8.1756  -33.5492 H      1 LIG       0.09000
     11 H5        -82.4975  -11.6893  -31.9471 H      1 LIG       0.09000
     12 H6        -82.6917  -10.7411  -30.4692 H      1 LIG       0.09000
     13 H7        -85.1651   -9.9202  -33.6124 H      1 LIG       0.09000
     14 H8        -83.9634  -11.2007  -33.8132 H      1 LIG       0.09000
     15 H9        -81.1259   -8.8318  -33.8539 H      1 LIG       0.32900
     16 H10       -81.5100  -10.4244  -33.9692 H      1 LIG       0.32900
@<TRIPOS>BOND
      1       1       3 1
      2       1       5 1
      3       2       4 1
      4       2       5 1
      5       3       6 1
      6       4       6 1
      7       1       7 1
      8       1       8 1
      9       2       9 1
     10       2      10 1
     11       3      11 1
     12       3      12 1
     13       4      13 1
     14       4      14 1
     15       5      15 1
     16       5      16 1
@<TRIPOS>ALT_TYPE
CGenFF_4.0_ALT_TYPE_SET
CGenFF_4.0 1 CG324 2 CG324 3 CG321 4 CG321 5 NG3P2 6 OG3C61 7 HGA2 8 HGA2 9 HGA2 10 HGA2 11 HGA2 12 HGA2 13 HGA2 14 HGA2 15 HGP2 16 HGP2
@<TRIPOS>MOLECULE
morpholine
 16 16 0 0 0
****
USER_CHARGES
INVALID_CHARGES
Pose:   4 Cluster:   4 Fr_nu: 1436635 TotEn:   -66.59
@<TRIPOS>ATOM
      1 C1        -81.8310   -8.5520  -32.5264 C.3    1 LIG       0.20900
      2 C2        -84.0379   -9.4196  -33.2666 C.3    1 LIG       0.20900
      3 C3        -81.7138   -9.7797  -31.6411 C.3    1 LIG      -0.03300
      4 C4        -83.8120  -10.6052  -32.3457 C.3    1 LIG      -0.03300
      5 N1        -82.7040   -8.8951  -33.6898 N.4    1 LIG      -0.45600
      6 O1        -83.0071  -10.2260  -31.2271 O.3    1 LIG      -0.27400
      7 H1        -82.3147   -7.7183  -32.0069 H      1 LIG       0.09000
      8 H2        -80.8635   -8.2346  -32.9243 H      1 LIG       0.09000
      9 H3        -84.5844   -9.6958  -34.1721 H      1 LIG       0.09000
     10 H4        -84.5497   -8.5979  -32.7560 H      1 LIG       0.09000
     11 H5        -81.1869  -10.5971  -32.1478 H      1 LIG       0.09000
     12 H6        -81.1456   -9.5321  -30.7389 H      1 LIG       0.09000
     13 H7        -84.7717  -10.9602  -31.9569 H      1 LIG       0.09000
     14 H8        -83.3387  -11.4426  -32.8723 H      1 LIG       0.09000
     15 H9        -82.8326   -8.0627  -34.2813 H      1 LIG       0.32900
     16 H10       -82.2313   -9.5910  -34.2835 H      1 LIG       0.32900
@<TRIPOS>BOND
      1       1       3 1
      2       1       5 1
      3       2       4 1
      4       2       5 1
      5       3       6 1
      6       4       6 1
      7       1       7 1
      8       1       8 1
      9       2       9 1
     10       2      10 1
     11       3      11 1
     12       3      12 1
     13       4      13 1
     14       4      14 1
     15       5      15 1
     16       5      16 1
@<TRIPOS>ALT_TYPE
CGenFF_4.0_ALT_TYPE_SET
CGenFF_4.0 1 CG324 2 CG324 3 CG321 4 CG321 5 NG3P2 6 OG3C61 7 HGA2 8 HGA2 9 HGA2 10 HGA2 11 HGA2 12 HGA2 13 HGA2 14 HGA2 15 HGP2 16 HGP2
@<TRIPOS>MOLECULE
morpholine
 16 16 0 0 0
****
USER_CHARGES
INVALID_CHARGES
Pose:   5 Cluster:   5 Fr_nu: 1066599 TotEn:   -66.08
@<TRIPOS>ATOM
      1 C1        -80.9386   -8.9460  -32.8080 C.3    1 LIG       0.20900
      2 C2        -83.4213   -9.0138  -32.8588 C.3    1 LIG       0.20900
      3 C3        -81.0290   -9.0016  -31.2936 C.3    1 LIG      -0.03300
      4 C4        -83.3899   -9.0670  -31.3419 C.3    1 LIG      -0.03300
      5 N1        -82.1517   -9.6102  -33.3742 N.4    1 LIG      -0.45600
      6 O1        -82.2372   -8.3874  -30.8394 O.3    1 LIG      -0.27400
      7 H1        -80.9429   -7.9162  -33.1801 H      1 LIG       0.09000
      8 H2        -80.0639   -9.4788  -33.1904 H      1 LIG       0.09000
      9 H3        -84.2493   -9.5920  -33.2771 H      1 LIG       0.09000
     10 H4        -83.4574   -7.9849  -33.2304 H      1 LIG       0.09000
     11 H5        -80.9769  -10.0316  -30.9211 H      1 LIG       0.09000
     12 H6        -80.1925   -8.4501  -30.8528 H      1 LIG       0.09000
     13 H7        -84.2731   -8.5642  -30.9354 H      1 LIG       0.09000
     14 H8        -83.3982  -10.0995  -30.9726 H      1 LIG       0.09000
     15 H9        -82.1322   -9.5453  -34.4012 H      1 LIG       0.32900
     16 H10       -82.1287  -10.6163  -33.1561 H      1 LIG       0.32900
@<TRIPOS>BOND
      1       1       3 1
      2       1       5 1
      3       2       4 1
      4       2       5 1
      5       3       6 1
      6       4       6 1
      7       1       7 1
      8       1       8 1
      9       2       9 1
     10       2      10 1
     11       3      11 1
     12       3      12 1
     13       4      13 1
     14       4      14 1
     15       5      15 1
     16       5      16 1
@<TRIPOS>ALT_TYPE
CGenFF_4.0_ALT_TYPE_SET
CGenFF_4.0 1 CG324 2 CG324 3 CG321 4 CG321 5 NG3P2 6 OG3C61 7 HGA2 8 HGA2 9 HGA2 10 HGA2 11 HGA2 12 HGA2 13 HGA2 14 HGA2 15 HGP2 16 HGP2
@<TRIPOS>MOLECULE
morpholine
 16 16 0 0 0
****
USER_CHARGES
INVALID_CHARGES
Pose:   6 Cluster:   6 Fr_nu: 1486501 TotEn:   -65.21
@<TRIPOS>ATOM
      1 C1        -82.9318  -10.1482  -32.2465 C.3    1 LIG       0.20900
      2 C2        -84.3103   -9.5129  -34.2130 C.3    1 LIG       0.20900
      3 C3        -84.2258  -10.3145  -31.4701 C.3    1 LIG      -0.03300
      4 C4        -85.5367   -9.7111  -33.3404 C.3    1 LIG      -0.03300
      5 N1        -83.2190  -10.3914  -33.6928 N.4    1 LIG      -0.45600
      6 O1        -85.2304   -9.4306  -31.9727 O.3    1 LIG      -0.27400
      7 H1        -82.5387   -9.1291  -32.1722 H      1 LIG       0.09000
      8 H2        -82.1685  -10.8675  -31.9380 H      1 LIG       0.09000
      9 H3        -84.4914   -9.7952  -35.2534 H      1 LIG       0.09000
     10 H4        -83.9357   -8.4856  -34.1633 H      1 LIG       0.09000
     11 H5        -84.5920  -11.3474  -31.5073 H      1 LIG       0.09000
     12 H6        -84.0606  -10.0622  -30.4179 H      1 LIG       0.09000
     13 H7        -86.3272   -9.0204  -33.6502 H      1 LIG       0.09000
     14 H8        -85.9348  -10.7293  -33.4268 H      1 LIG       0.09000
     15 H9        -82.3629  -10.2409  -34.2440 H      1 LIG       0.32900
     16 H10       -83.4735  -11.3791  -33.8337 H      1 LIG       0.32900
@<TRIPOS>BOND
      1       1       3 1
      2       1       5 1
      3       2       4 1
      4       2       5 1
      5       3       6 1
      6       4       6 1
      7       1       7 1
      8       1       8 1
      9       2       9 1
     10       2      10 1
     11       3      11 1
     12       3      12 1
     13       4      13 1
     14       4      14 1
     15       5      15 1
     16       5      16 1
@<TRIPOS>ALT_TYPE
CGenFF_4.0_ALT_TYPE_SET
CGenFF_4.0 1 CG324 2 CG324 3 CG321 4 CG321 5 NG3P2 6 OG3C61 7 HGA2 8 HGA2 9 HGA2 10 HGA2 11 HGA2 12 HGA2 13 HGA2 14 HGA2 15 HGP2 16 HGP2
@<TRIPOS>MOLECULE
morpholine
 16 16 0 0 0
****
USER_CHARGES
INVALID_CHARGES
Pose:   7 Cluster:   7 Fr_nu: 1497522 TotEn:   -63.45
@<TRIPOS>ATOM
      1 C1        -83.1675  -11.0736  -31.7614 C.3    1 LIG       0.20900
      2 C2        -82.3834   -9.1636  -33.1429 C.3    1 LIG       0.20900
      3 C3        -84.5311  -10.9009  -32.4060 C.3    1 LIG      -0.03300
      4 C4        -83.7853   -9.0851  -33.7203 C.3    1 LIG      -0.03300
      5 N1        -82.1317  -10.5734  -32.7156 N.4    1 LIG      -0.45600
      6 O1        -84.7481   -9.5341  -32.7641 O.3    1 LIG      -0.27400
      7 H1        -83.0679  -10.4760  -30.8494 H      1 LIG       0.09000
      8 H2        -82.9395  -12.1216  -31.5493 H      1 LIG       0.09000
      9 H3        -81.6172   -8.9011  -33.8769 H      1 LIG       0.09000
     10 H4        -82.2748   -8.5414  -32.2489 H      1 LIG       0.09000
     11 H5        -84.6449  -11.5363  -33.2923 H      1 LIG       0.09000
     12 H6        -85.3143  -11.1843  -31.6958 H      1 LIG       0.09000
     13 H7        -84.0258   -8.0466  -33.9686 H      1 LIG       0.09000
     14 H8        -83.8779   -9.6749  -34.6402 H      1 LIG       0.09000
     15 H9        -81.2014  -10.6410  -32.2807 H      1 LIG       0.32900
     16 H10       -82.0997  -11.1851  -33.5433 H      1 LIG       0.32900
@<TRIPOS>BOND
      1       1       3 1
      2       1       5 1
      3       2       4 1
      4       2       5 1
      5       3       6 1
      6       4       6 1
      7       1       7 1
      8       1       8 1
      9       2       9 1
     10       2      10 1
     11       3      11 1
     12       3      12 1
     13       4      13 1
     14       4      14 1
     15       5      15 1
     16       5      16 1
@<TRIPOS>ALT_TYPE
CGenFF_4.0_ALT_TYPE_SET
CGenFF_4.0 1 CG324 2 CG324 3 CG321 4 CG321 5 NG3P2 6 OG3C61 7 HGA2 8 HGA2 9 HGA2 10 HGA2 11 HGA2 12 HGA2 13 HGA2 14 HGA2 15 HGP2 16 HGP2
@<TRIPOS>MOLECULE
morpholine
 16 16 0 0 0
****
USER_CHARGES
INVALID_CHARGES
Pose:   8 Cluster:   8 Fr_nu: 1487976 TotEn:   -62.40
@<TRIPOS>ATOM
      1 C1        -83.8517   -9.0996  -34.1265 C.3    1 LIG       0.20900
      2 C2        -84.2814  -10.8904  -32.4594 C.3    1 LIG       0.20900
      3 C3        -82.6921   -8.6512  -33.2553 C.3    1 LIG      -0.03300
      4 C4        -83.1002  -10.3548  -31.6703 C.3    1 LIG      -0.03300
      5 N1        -84.0689  -10.5609  -33.9015 N.4    1 LIG      -0.45600
      6 O1        -82.9513   -8.9489  -31.8814 O.3    1 LIG      -0.27400
      7 H1        -84.7860   -8.5983  -33.8530 H      1 LIG       0.09000
      8 H2        -83.6485   -8.9580  -35.1913 H      1 LIG       0.09000
      9 H3        -84.3743  -11.9767  -32.3809 H      1 LIG       0.09000
     10 H4        -85.2204  -10.4117  -32.1640 H      1 LIG       0.09000
     11 H5        -81.7490   -9.1192  -33.5619 H      1 LIG       0.09000
     12 H6        -82.5638   -7.5675  -33.3396 H      1 LIG       0.09000
     13 H7        -83.2677  -10.5122  -30.6002 H      1 LIG       0.09000
     14 H8        -82.1685  -10.8675  -31.9380 H      1 LIG       0.09000
     15 H9        -84.8798  -10.8773  -34.4506 H      1 LIG       0.32900
     16 H10       -83.2623  -11.0900  -34.2618 H      1 LIG       0.32900
@<TRIPOS>BOND
      1       1       3 1
      2       1       5 1
      3       2       4 1
      4       2       5 1
      5       3       6 1
      6       4       6 1
      7       1       7 1
      8       1       8 1
      9       2       9 1
     10       2      10 1
     11       3      11 1
     12       3      12 1
     13       4      13 1
     14       4      14 1
     15       5      15 1
     16       5      16 1
@<TRIPOS>ALT_TYPE
CGenFF_4.0_ALT_TYPE_SET
CGenFF_4.0 1 CG324 2 CG324 3 CG321 4 CG321 5 NG3P2 6 OG3C61 7 HGA2 8 HGA2 9 HGA2 10 HGA2 11 HGA2 12 HGA2 13 HGA2 14 HGA2 15 HGP2 16 HGP2
@<TRIPOS>MOLECULE
morpholine
 16 16 0 0 0
****
USER_CHARGES
INVALID_CHARGES
Pose:   9 Cluster:   9 Fr_nu: 1497227 TotEn:   -62.26
@<TRIPOS>ATOM
      1 C1        -82.3834   -9.1636  -33.1429 C.3    1 LIG       0.20900
      2 C2        -83.8214  -10.9682  -32.2226 C.3    1 LIG       0.20900
      3 C3        -81.3005   -9.6204  -32.1820 C.3    1 LIG      -0.03300
      4 C4        -82.6677  -11.3369  -31.3074 C.3    1 LIG      -0.03300
      5 N1        -83.2583  -10.3348  -33.4535 N.4    1 LIG      -0.45600
      6 O1        -81.8799  -10.1838  -31.0029 O.3    1 LIG      -0.27400
      7 H1        -83.0292   -8.3997  -32.6977 H      1 LIG       0.09000
      8 H2        -81.9719   -8.8014  -34.0887 H      1 LIG       0.09000
      9 H3        -84.3972  -11.8425  -32.5372 H      1 LIG       0.09000
     10 H4        -84.4848  -10.2275  -31.7650 H      1 LIG       0.09000
     11 H5        -80.6269  -10.3505  -32.6463 H      1 LIG       0.09000
     12 H6        -80.6938   -8.7629  -31.8742 H      1 LIG       0.09000
     13 H7        -83.0557  -11.7308  -30.3628 H      1 LIG       0.09000
     14 H8        -82.0302  -12.1110  -31.7513 H      1 LIG       0.09000
     15 H9        -84.0264  -10.0370  -34.0704 H      1 LIG       0.32900
     16 H10       -82.7236  -11.0336  -33.9883 H      1 LIG       0.32900
@<TRIPOS>BOND
      1       1       3 1
      2       1       5 1
      3       2       4 1
      4       2       5 1
      5       3       6 1
      6       4       6 1
      7       1       7 1
      8       1       8 1
      9       2       9 1
     10       2      10 1
     11       3      11 1
     12       3      12 1
     13       4      13 1
     14       4      14 1
     15       5      15 1
     16       5      16 1
@<TRIPOS>ALT_TYPE
CGenFF_4.0_ALT_TYPE_SET
CGenFF_4.0 1 CG324 2 CG324 3 CG321 4 CG321 5 NG3P2 6 OG3C61 7 HGA2 8 HGA2 9 HGA2 10 HGA2 11 HGA2 12 HGA2 13 HGA2 14 HGA2 15 HGP2 16 HGP2
@<TRIPOS>MOLECULE
morpholine
 16 16 0 0 0
****
USER_CHARGES
INVALID_CHARGES
Pose:  10 Cluster:  10 Fr_nu: 1525679 TotEn:   -61.36
@<TRIPOS>ATOM
      1 C1        -82.0627   -8.7802  -32.8797 C.3    1 LIG       0.20900
      2 C2        -81.9464  -10.8233  -31.4715 C.3    1 LIG       0.20900
      3 C3        -80.8453   -8.2687  -32.1306 C.3    1 LIG      -0.03300
      4 C4        -80.7343  -10.2119  -30.7920 C.3    1 LIG      -0.03300
      5 N1        -82.0318  -10.2742  -32.8587 N.4    1 LIG      -0.45600
      6 O1        -80.8216   -8.7852  -30.7980 O.3    1 LIG      -0.27400
      7 H1        -82.9971   -8.4794  -32.3948 H      1 LIG       0.09000
      8 H2        -82.0663   -8.4667  -33.9270 H      1 LIG       0.09000
      9 H3        -81.8718  -11.9109  -31.5527 H      1 LIG       0.09000
     10 H4        -82.8785  -10.5482  -30.9680 H      1 LIG       0.09000
     11 H5        -79.9126   -8.5310  -32.6439 H      1 LIG       0.09000
     12 H6        -80.8861   -7.1771  -32.0607 H      1 LIG       0.09000
     13 H7        -80.6927  -10.5359  -29.7473 H      1 LIG       0.09000
     14 H8        -79.7997  -10.5251  -31.2727 H      1 LIG       0.09000
     15 H9        -82.8724  -10.6428  -33.3244 H      1 LIG       0.32900
     16 H10       -81.2328  -10.6115  -33.4139 H      1 LIG       0.32900
@<TRIPOS>BOND
      1       1       3 1
      2       1       5 1
      3       2       4 1
      4       2       5 1
      5       3       6 1
      6       4       6 1
      7       1       7 1
      8       1       8 1
      9       2       9 1
     10       2      10 1
     11       3      11 1
     12       3      12 1
     13       4      13 1
     14       4      14 1
     15       5      15 1
     16       5      16 1
@<TRIPOS>ALT_TYPE
CGenFF_4.0_ALT_TYPE_SET
CGenFF_4.0 1 CG324 2 CG324 3 CG321 4 CG321 5 NG3P2 6 OG3C61 7 HGA2 8 HGA2 9 HGA2 10 HGA2 11 HGA2 12 HGA2 13 HGA2 14 HGA2 15 HGP2 16 HGP2
@<TRIPOS>MOLECULE
morpholine
 16 16 0 0 0
****
USER_CHARGES
INVALID_CHARGES
Pose:  11 Cluster:  11 Fr_nu: 1499112 TotEn:   -61.21
@<TRIPOS>ATOM
      1 C1        -80.9519   -9.6072  -31.4240 C.3    1 LIG       0.20900
      2 C2        -82.5963   -9.4346  -33.2779 C.3    1 LIG       0.20900
      3 C3        -82.1291   -9.6989  -30.4698 C.3    1 LIG      -0.03300
      4 C4        -83.6929   -9.5356  -32.2329 C.3    1 LIG      -0.03300
      5 N1        -81.3845  -10.1346  -32.7536 N.4    1 LIG      -0.45600
      6 O1        -83.2535   -8.9853  -30.9891 O.3    1 LIG      -0.27400
      7 H1        -80.6365   -8.5712  -31.5855 H      1 LIG       0.09000
      8 H2        -80.1022  -10.2100  -31.0924 H      1 LIG       0.09000
      9 H3        -82.8737   -9.9179  -34.2183 H      1 LIG       0.09000
     10 H4        -82.3028   -8.3964  -33.4624 H      1 LIG       0.09000
     11 H5        -82.4124  -10.7398  -30.2731 H      1 LIG       0.09000
     12 H6        -81.8637   -9.2437  -29.5104 H      1 LIG       0.09000
     13 H7        -84.5673   -8.9627  -32.5571 H      1 LIG       0.09000
     14 H8        -84.0148  -10.5732  -32.0827 H      1 LIG       0.09000
     15 H9        -80.6133  -10.0414  -33.4288 H      1 LIG       0.32900
     16 H10       -81.5730  -11.1443  -32.6805 H      1 LIG       0.32900
@<TRIPOS>BOND
      1       1       3 1
      2       1       5 1
      3       2       4 1
      4       2       5 1
      5       3       6 1
      6       4       6 1
      7       1       7 1
      8       1       8 1
      9       2       9 1
     10       2      10 1
     11       3      11 1
     12       3      12 1
     13       4      13 1
     14       4      14 1
     15       5      15 1
     16       5      16 1
@<TRIPOS>ALT_TYPE
CGenFF_4.0_ALT_TYPE_SET
CGenFF_4.0 1 CG324 2 CG324 3 CG321 4 CG321 5 NG3P2 6 OG3C61 7 HGA2 8 HGA2 9 HGA2 10 HGA2 11 HGA2 12 HGA2 13 HGA2 14 HGA2 15 HGP2 16 HGP2
@<TRIPOS>MOLECULE
morpholine
 16 16 0 0 0
****
USER_CHARGES
INVALID_CHARGES
Pose:  12 Cluster:  12 Fr_nu: 1310296 TotEn:   -60.40
@<TRIPOS>ATOM
      1 C1        -84.2032   -9.8511  -33.2918 C.3    1 LIG       0.20900
      2 C2        -82.1054   -9.8361  -31.9614 C.3    1 LIG       0.20900
      3 C3        -83.6248   -8.7057  -34.1031 C.3    1 LIG      -0.03300
      4 C4        -81.6295   -8.6919  -32.8385 C.3    1 LIG      -0.03300
      5 N1        -83.0697  -10.6610  -32.7507 N.4    1 LIG      -0.45600
      6 O1        -82.7393   -7.9197  -33.3023 O.3    1 LIG      -0.27400
      7 H1        -84.7729   -9.4933  -32.4279 H      1 LIG       0.09000
      8 H2        -84.8222  -10.5172  -33.8987 H      1 LIG       0.09000
      9 H3        -81.2865  -10.4920  -31.6547 H      1 LIG       0.09000
     10 H4        -82.6478   -9.4772  -31.0811 H      1 LIG       0.09000
     11 H5        -83.0951   -9.0653  -34.9932 H      1 LIG       0.09000
     12 H6        -84.4319   -8.0495  -34.4437 H      1 LIG       0.09000
     13 H7        -80.9825   -8.0257  -32.2592 H      1 LIG       0.09000
     14 H8        -81.0490   -9.0533  -33.6958 H      1 LIG       0.09000
     15 H9        -83.4388  -11.4190  -32.1605 H      1 LIG       0.32900
     16 H10       -82.5748  -11.1243  -33.5258 H      1 LIG       0.32900
@<TRIPOS>BOND
      1       1       3 1
      2       1       5 1
      3       2       4 1
      4       2       5 1
      5       3       6 1
      6       4       6 1
      7       1       7 1
      8       1       8 1
      9       2       9 1
     10       2      10 1
     11       3      11 1
     12       3      12 1
     13       4      13 1
     14       4      14 1
     15       5      15 1
     16       5      16 1
@<TRIPOS>ALT_TYPE
CGenFF_4.0_ALT_TYPE_SET
CGenFF_4.0 1 CG324 2 CG324 3 CG321 4 CG321 5 NG3P2 6 OG3C61 7 HGA2 8 HGA2 9 HGA2 10 HGA2 11 HGA2 12 HGA2 13 HGA2 14 HGA2 15 HGP2 16 HGP2
@<TRIPOS>MOLECULE
morpholine
 16 16 0 0 0
****
USER_CHARGES
INVALID_CHARGES
Pose:  13 Cluster:  13 Fr_nu: 1511819 TotEn:   -57.62
@<TRIPOS>ATOM
      1 C1        -83.2044   -9.9719  -32.4656 C.3    1 LIG       0.20900
      2 C2        -81.0726   -9.8609  -31.1951 C.3    1 LIG       0.20900
      3 C3        -82.6750   -8.8444  -33.3334 C.3    1 LIG      -0.03300
      4 C4        -80.6474   -8.7393  -32.1257 C.3    1 LIG      -0.03300
      5 N1        -82.0382  -10.7357  -31.9271 N.4    1 LIG      -0.45600
      6 O1        -81.7870   -8.0098  -32.5863 O.3    1 LIG      -0.27400
      7 H1        -83.7590   -9.5954  -31.5998 H      1 LIG       0.09000
      8 H2        -83.8236  -10.6736  -33.0307 H      1 LIG       0.09000
      9 H3        -80.2306  -10.4865  -30.8876 H      1 LIG       0.09000
     10 H4        -81.5996   -9.4821  -30.3136 H      1 LIG       0.09000
     11 H5        -82.1610   -9.2245  -34.2243 H      1 LIG       0.09000
     12 H6        -83.5061   -8.2195  -33.6751 H      1 LIG       0.09000
     13 H7        -80.0009   -8.0379  -31.5891 H      1 LIG       0.09000
     14 H8        -80.0818   -9.1189  -32.9852 H      1 LIG       0.09000
     15 H9        -82.3734  -11.4796  -31.2999 H      1 LIG       0.32900
     16 H10       -81.5535  -11.2160  -32.6983 H      1 LIG       0.32900
@<TRIPOS>BOND
      1       1       3 1
      2       1       5 1
      3       2       4 1
      4       2       5 1
      5       3       6 1
      6       4       6 1
      7       1       7 1
      8       1       8 1
      9       2       9 1
     10       2      10 1
     11       3      11 1
     12       3      12 1
     13       4      13 1
     14       4      14 1
     15       5      15 1
     16       5      16 1
@<TRIPOS>ALT_TYPE
CGenFF_4.0_ALT_TYPE_SET
CGenFF_4.0 1 CG324 2 CG324 3 CG321 4 CG321 5 NG3P2 6 OG3C61 7 HGA2 8 HGA2 9 HGA2 10 HGA2 11 HGA2 12 HGA2 13 HGA2 14 HGA2 15 HGP2 16 HGP2
@<TRIPOS>MOLECULE
morpholine
 16 16 0 0 0
****
USER_CHARGES
INVALID_CHARGES
Pose:  14 Cluster:  14 Fr_nu:  96497 TotEn:   -57.04
@<TRIPOS>ATOM
      1 C1        -80.9781  -10.6697  -30.7312 C.3    1 LIG       0.20900
      2 C2        -81.4659   -9.4980  -32.8667 C.3    1 LIG       0.20900
      3 C3        -82.3890  -11.2274  -30.7857 C.3    1 LIG      -0.03300
      4 C4        -82.8527  -10.1138  -32.8168 C.3    1 LIG      -0.03300
      5 N1        -80.5276  -10.3981  -32.1300 N.4    1 LIG      -0.45600
      6 O1        -83.2620  -10.3205  -31.4630 O.3    1 LIG      -0.27400
      7 H1        -80.9365   -9.7145  -30.1977 H      1 LIG       0.09000
      8 H2        -80.2703  -11.3764  -30.2898 H      1 LIG       0.09000
      9 H3        -81.0922   -9.3999  -33.8892 H      1 LIG       0.09000
     10 H4        -81.4316   -8.5282  -32.3604 H      1 LIG       0.09000
     11 H5        -82.4202  -12.2062  -31.2789 H      1 LIG       0.09000
     12 H6        -82.7739  -11.3591  -29.7695 H      1 LIG       0.09000
     13 H7        -83.5759   -9.4357  -33.2807 H      1 LIG       0.09000
     14 H8        -82.8936  -11.0642  -33.3625 H      1 LIG       0.09000
     15 H9        -79.5881   -9.9781  -32.1139 H      1 LIG       0.32900
     16 H10       -80.4289  -11.2870  -32.6404 H      1 LIG       0.32900
@<TRIPOS>BOND
      1       1       3 1
      2       1       5 1
      3       2       4 1
      4       2       5 1
      5       3       6 1
      6       4       6 1
      7       1       7 1
      8       1       8 1
      9       2       9 1
     10       2      10 1
     11       3      11 1
     12       3      12 1
     13       4      13 1
     14       4      14 1
     15       5      15 1
     16       5      16 1
@<TRIPOS>ALT_TYPE
CGenFF_4.0_ALT_TYPE_SET
CGenFF_4.0 1 CG324 2 CG324 3 CG321 4 CG321 5 NG3P2 6 OG3C61 7 HGA2 8 HGA2 9 HGA2 10 HGA2 11 HGA2 12 HGA2 13 HGA2 14 HGA2 15 HGP2 16 HGP2
@<TRIPOS>MOLECULE
indoline
 18 19 0 0 0
****
USER_CHARGES
INVALID_CHARGES
Pose:   1 Cluster:   1 Fr_nu: 187867 TotEn:   -26.05
@<TRIPOS>ATOM
      1 C1        -69.7314   -7.6972  -48.6890 C.ar   1 LIG      -0.21700
      2 C2        -70.2140   -7.8802  -47.3832 C.ar   1 LIG      -0.19700
      3 C3        -68.3916   -7.3769  -48.9128 C.ar   1 LIG      -0.40000
      4 C4        -69.3645   -7.7389  -46.2823 C.ar   1 LIG      -0.29100
      5 C5        -67.5656   -7.2313  -47.8125 C.ar   1 LIG       0.11100
      6 C6        -68.0443   -7.3925  -46.5098 C.ar   1 LIG       0.28800
      7 C7        -66.0989   -6.9525  -47.7683 C.3    1 LIG      -0.11600
      8 C8        -65.8784   -6.7049  -46.2603 C.3    1 LIG       0.00100
      9 N1        -67.0315   -7.2593  -45.5617 N.pl3  1 LIG      -0.67300
     10 H1        -70.4059   -7.8179  -49.5324 H      1 LIG       0.19600
     11 H2        -71.2573   -8.1418  -47.2285 H      1 LIG       0.19600
     12 H3        -68.0126   -7.2554  -49.9214 H      1 LIG       0.20400
     13 H4        -69.7403   -7.8953  -45.2766 H      1 LIG       0.21000
     14 H5        -65.5372   -7.8280  -48.1092 H      1 LIG       0.09000
     15 H6        -65.8300   -6.0729  -48.3601 H      1 LIG       0.09000
     16 H7        -64.9457   -7.1610  -45.9130 H      1 LIG       0.09000
     17 H8        -65.8199   -5.6277  -46.0614 H      1 LIG       0.09000
     18 H9        -67.2318   -7.0714  -44.5890 H      1 LIG       0.32800
@<TRIPOS>BOND
      1       1       2 ar
      2       1       3 ar
      3       2       4 ar
      4       3       5 ar
      5       4       6 ar
      6       5       6 ar
      7       5       7 1
      8       6       9 1
      9       7       8 1
     10       8       9 1
     11       1      10 1
     12       2      11 1
     13       3      12 1
     14       4      13 1
     15       7      14 1
     16       7      15 1
     17       8      16 1
     18       8      17 1
     19       9      18 1
@<TRIPOS>ALT_TYPE
CGenFF_4.0_ALT_TYPE_SET
CGenFF_4.0 1 CG2R61 2 CG2R61 3 CG2R61 4 CG2R61 5 CG2RC0 6 CG2RC0 7 CG3C52 8 CG3C52 9 NG3C51 10 HGR61 11 HGR61 12 HGR61 13 HGR61 14 HGA2 15 HGA2 16 HGA2 17 HGA2 18 HGP1
@<TRIPOS>MOLECULE
indoline
 18 19 0 0 0
****
USER_CHARGES
INVALID_CHARGES
Pose:   2 Cluster:   2 Fr_nu: 263376 TotEn:   -25.85
@<TRIPOS>ATOM
      1 C1        -69.7474   -7.8260  -45.4699 C.ar   1 LIG      -0.21700
      2 C2        -69.4417   -7.3536  -44.1835 C.ar   1 LIG      -0.19700
      3 C3        -68.7787   -7.8282  -46.4746 C.ar   1 LIG      -0.40000
      4 C4        -68.1644   -6.8706  -43.8857 C.ar   1 LIG      -0.29100
      5 C5        -67.5220   -7.3384  -46.1668 C.ar   1 LIG       0.11100
      6 C6        -67.2173   -6.8485  -44.8943 C.ar   1 LIG       0.28800
      7 C7        -66.3001   -7.2792  -47.0238 C.3    1 LIG      -0.11600
      8 C8        -65.3499   -6.4357  -46.1466 C.3    1 LIG       0.00100
      9 N1        -65.8823   -6.4621  -44.7898 N.pl3  1 LIG      -0.67300
     10 H1        -70.7443   -8.2037  -45.6803 H      1 LIG       0.19600
     11 H2        -70.2049   -7.3712  -43.4101 H      1 LIG       0.19600
     12 H3        -69.0071   -8.2117  -47.4628 H      1 LIG       0.20400
     13 H4        -67.9306   -6.5199  -42.8859 H      1 LIG       0.21000
     14 H5        -65.8998   -8.2857  -47.1815 H      1 LIG       0.09000
     15 H6        -66.4946   -6.7916  -47.9833 H      1 LIG       0.09000
     16 H7        -64.3265   -6.8231  -46.1799 H      1 LIG       0.09000
     17 H8        -65.3285   -5.3993  -46.5055 H      1 LIG       0.09000
     18 H9        -65.5608   -5.8444  -44.0573 H      1 LIG       0.32800
@<TRIPOS>BOND
      1       1       2 ar
      2       1       3 ar
      3       2       4 ar
      4       3       5 ar
      5       4       6 ar
      6       5       6 ar
      7       5       7 1
      8       6       9 1
      9       7       8 1
     10       8       9 1
     11       1      10 1
     12       2      11 1
     13       3      12 1
     14       4      13 1
     15       7      14 1
     16       7      15 1
     17       8      16 1
     18       8      17 1
     19       9      18 1
@<TRIPOS>ALT_TYPE
CGenFF_4.0_ALT_TYPE_SET
CGenFF_4.0 1 CG2R61 2 CG2R61 3 CG2R61 4 CG2R61 5 CG2RC0 6 CG2RC0 7 CG3C52 8 CG3C52 9 NG3C51 10 HGR61 11 HGR61 12 HGR61 13 HGR61 14 HGA2 15 HGA2 16 HGA2 17 HGA2 18 HGP1
@<TRIPOS>MOLECULE
indoline
 18 19 0 0 0
****
USER_CHARGES
INVALID_CHARGES
Pose:   3 Cluster:   3 Fr_nu: 232862 TotEn:   -25.43
@<TRIPOS>ATOM
      1 C1        -68.9408   -7.4039  -45.0111 C.ar   1 LIG      -0.21700
      2 C2        -67.7688   -6.7641  -44.5769 C.ar   1 LIG      -0.19700
      3 C3        -69.0763   -7.8137  -46.3384 C.ar   1 LIG      -0.40000
      4 C4        -66.7183   -6.5192  -45.4657 C.ar   1 LIG      -0.29100
      5 C5        -68.0317   -7.5559  -47.2081 C.ar   1 LIG       0.11100
      6 C6        -66.8711   -6.9018  -46.7867 C.ar   1 LIG       0.28800
      7 C7        -67.8912   -7.9324  -48.6466 C.3    1 LIG      -0.11600
      8 C8        -66.6161   -7.1578  -49.0440 C.3    1 LIG       0.00100
      9 N1        -65.9293   -6.8000  -47.8090 N.pl3  1 LIG      -0.67300
     10 H1        -69.7438   -7.5913  -44.3035 H      1 LIG       0.19600
     11 H2        -67.6756   -6.4633  -43.5368 H      1 LIG       0.19600
     12 H3        -69.9721   -8.3263  -46.6706 H      1 LIG       0.20400
     13 H4        -65.8097   -6.0369  -45.1207 H      1 LIG       0.21000
     14 H5        -67.7407   -9.0125  -48.7417 H      1 LIG       0.09000
     15 H6        -68.7525   -7.6138  -49.2406 H      1 LIG       0.09000
     16 H7        -65.9731   -7.7558  -49.6979 H      1 LIG       0.09000
     17 H8        -66.8862   -6.2423  -49.5847 H      1 LIG       0.09000
     18 H9        -65.1699   -6.1341  -47.7713 H      1 LIG       0.32800
@<TRIPOS>BOND
      1       1       2 ar
      2       1       3 ar
      3       2       4 ar
      4       3       5 ar
      5       4       6 ar
      6       5       6 ar
      7       5       7 1
      8       6       9 1
      9       7       8 1
     10       8       9 1
     11       1      10 1
     12       2      11 1
     13       3      12 1
     14       4      13 1
     15       7      14 1
     16       7      15 1
     17       8      16 1
     18       8      17 1
     19       9      18 1
@<TRIPOS>ALT_TYPE
CGenFF_4.0_ALT_TYPE_SET
CGenFF_4.0 1 CG2R61 2 CG2R61 3 CG2R61 4 CG2R61 5 CG2RC0 6 CG2RC0 7 CG3C52 8 CG3C52 9 NG3C51 10 HGR61 11 HGR61 12 HGR61 13 HGR61 14 HGA2 15 HGA2 16 HGA2 17 HGA2 18 HGP1
@<TRIPOS>MOLECULE
indoline
 18 19 0 0 0
****
USER_CHARGES
INVALID_CHARGES
Pose:   4 Cluster:   4 Fr_nu: 301379 TotEn:   -19.90
@<TRIPOS>ATOM
      1 C1        -71.2252   -8.5833  -45.0387 C.ar   1 LIG      -0.21700
      2 C2        -70.9301   -8.0111  -43.7909 C.ar   1 LIG      -0.19700
      3 C3        -70.2934   -8.5429  -46.0769 C.ar   1 LIG      -0.40000
      4 C4        -69.7010   -7.3847  -43.5661 C.ar   1 LIG      -0.29100
      5 C5        -69.0852   -7.9112  -45.8418 C.ar   1 LIG       0.11100
      6 C6        -68.7934   -7.3226  -44.6087 C.ar   1 LIG       0.28800
      7 C7        -67.9036   -7.7759  -46.7452 C.3    1 LIG      -0.11600
      8 C8        -67.0189   -6.7924  -45.9489 C.3    1 LIG       0.00100
      9 N1        -67.5030   -6.7970  -44.5739 N.pl3  1 LIG      -0.67300
     10 H1        -72.1837   -9.0717  -45.1921 H      1 LIG       0.19600
     11 H2        -71.6627   -8.0631  -42.9900 H      1 LIG       0.19600
     12 H3        -70.5116   -9.0023  -47.0346 H      1 LIG       0.20400
     13 H4        -69.4736   -6.9567  -42.5953 H      1 LIG       0.21000
     14 H5        -67.4061   -8.7437  -46.8646 H      1 LIG       0.09000
     15 H6        -68.1775   -7.3651  -47.7210 H      1 LIG       0.09000
     16 H7        -65.9624   -7.0748  -45.9996 H      1 LIG       0.09000
     17 H8        -67.1164   -5.7808  -46.3621 H      1 LIG       0.09000
     18 H9        -67.2245   -6.1098  -43.8871 H      1 LIG       0.32800
@<TRIPOS>BOND
      1       1       2 ar
      2       1       3 ar
      3       2       4 ar
      4       3       5 ar
      5       4       6 ar
      6       5       6 ar
      7       5       7 1
      8       6       9 1
      9       7       8 1
     10       8       9 1
     11       1      10 1
     12       2      11 1
     13       3      12 1
     14       4      13 1
     15       7      14 1
     16       7      15 1
     17       8      16 1
     18       8      17 1
     19       9      18 1
@<TRIPOS>ALT_TYPE
CGenFF_4.0_ALT_TYPE_SET
CGenFF_4.0 1 CG2R61 2 CG2R61 3 CG2R61 4 CG2R61 5 CG2RC0 6 CG2RC0 7 CG3C52 8 CG3C52 9 NG3C51 10 HGR61 11 HGR61 12 HGR61 13 HGR61 14 HGA2 15 HGA2 16 HGA2 17 HGA2 18 HGP1
@<TRIPOS>MOLECULE
indoline
 18 19 0 0 0
****
USER_CHARGES
INVALID_CHARGES
Pose:   5 Cluster:   5 Fr_nu: 289157 TotEn:   -19.55
@<TRIPOS>ATOM
      1 C1        -65.5510   -7.5585  -45.6903 C.ar   1 LIG      -0.21700
      2 C2        -66.6287   -7.2552  -44.8428 C.ar   1 LIG      -0.19700
      3 C3        -65.7446   -7.6903  -47.0662 C.ar   1 LIG      -0.40000
      4 C4        -67.9165   -7.0858  -45.3590 C.ar   1 LIG      -0.29100
      5 C5        -67.0266   -7.5289  -47.5606 C.ar   1 LIG       0.11100
      6 C6        -68.1065   -7.2467  -46.7201 C.ar   1 LIG       0.28800
      7 C7        -67.4985   -7.5583  -48.9773 C.3    1 LIG      -0.11600
      8 C8        -69.0311   -7.5304  -48.7915 C.3    1 LIG       0.00100
      9 N1        -69.2900   -7.0669  -47.4339 N.pl3  1 LIG      -0.67300
     10 H1        -64.5560   -7.6801  -45.2709 H      1 LIG       0.19600
     11 H2        -66.4571   -7.1438  -43.7756 H      1 LIG       0.19600
     12 H3        -64.9100   -7.9042  -47.7245 H      1 LIG       0.20400
     13 H4        -68.7424   -6.8377  -44.7005 H      1 LIG       0.21000
     14 H5        -67.1509   -6.6676  -49.5102 H      1 LIG       0.09000
     15 H6        -67.1767   -8.4643  -49.4988 H      1 LIG       0.09000
     16 H7        -69.5113   -6.8821  -49.5316 H      1 LIG       0.09000
     17 H8        -69.4423   -8.5402  -48.9124 H      1 LIG       0.09000
     18 H9        -70.1961   -7.1314  -46.9908 H      1 LIG       0.32800
@<TRIPOS>BOND
      1       1       2 ar
      2       1       3 ar
      3       2       4 ar
      4       3       5 ar
      5       4       6 ar
      6       5       6 ar
      7       5       7 1
      8       6       9 1
      9       7       8 1
     10       8       9 1
     11       1      10 1
     12       2      11 1
     13       3      12 1
     14       4      13 1
     15       7      14 1
     16       7      15 1
     17       8      16 1
     18       8      17 1
     19       9      18 1
@<TRIPOS>ALT_TYPE
CGenFF_4.0_ALT_TYPE_SET
CGenFF_4.0 1 CG2R61 2 CG2R61 3 CG2R61 4 CG2R61 5 CG2RC0 6 CG2RC0 7 CG3C52 8 CG3C52 9 NG3C51 10 HGR61 11 HGR61 12 HGR61 13 HGR61 14 HGA2 15 HGA2 16 HGA2 17 HGA2 18 HGP1
@<TRIPOS>MOLECULE
indoline
 18 19 0 0 0
****
USER_CHARGES
INVALID_CHARGES
Pose:   6 Cluster:   6 Fr_nu: 233975 TotEn:   -17.81
@<TRIPOS>ATOM
      1 C1        -73.3676  -28.4942  -45.3251 C.ar   1 LIG      -0.21700
      2 C2        -74.6753  -28.7425  -45.7719 C.ar   1 LIG      -0.19700
      3 C3        -73.0703  -27.3345  -44.6076 C.ar   1 LIG      -0.40000
      4 C4        -75.7029  -27.8311  -45.5130 C.ar   1 LIG      -0.29100
      5 C5        -74.0962  -26.4379  -44.3675 C.ar   1 LIG       0.11100
      6 C6        -75.3952  -26.6697  -44.8267 C.ar   1 LIG       0.28800
      7 C7        -74.0686  -25.1649  -43.5867 C.3    1 LIG      -0.11600
      8 C8        -75.4607  -24.5782  -43.9060 C.3    1 LIG       0.00100
      9 N1        -76.2777  -25.6695  -44.4225 N.pl3  1 LIG      -0.67300
     10 H1        -72.5836  -29.2179  -45.5305 H      1 LIG       0.19600
     11 H2        -74.8911  -29.6568  -46.3182 H      1 LIG       0.19600
     12 H3        -72.0654  -27.1510  -44.2440 H      1 LIG       0.20400
     13 H4        -76.7142  -28.0355  -45.8490 H      1 LIG       0.21000
     14 H5        -73.9681  -25.3789  -42.5179 H      1 LIG       0.09000
     15 H6        -73.2689  -24.4967  -43.9185 H      1 LIG       0.09000
     16 H7        -75.9161  -24.1255  -43.0194 H      1 LIG       0.09000
     17 H8        -75.3727  -23.7992  -44.6734 H      1 LIG       0.09000
     18 H9        -77.1677  -25.5258  -44.8793 H      1 LIG       0.32800
@<TRIPOS>BOND
      1       1       2 ar
      2       1       3 ar
      3       2       4 ar
      4       3       5 ar
      5       4       6 ar
      6       5       6 ar
      7       5       7 1
      8       6       9 1
      9       7       8 1
     10       8       9 1
     11       1      10 1
     12       2      11 1
     13       3      12 1
     14       4      13 1
     15       7      14 1
     16       7      15 1
     17       8      16 1
     18       8      17 1
     19       9      18 1
@<TRIPOS>ALT_TYPE
CGenFF_4.0_ALT_TYPE_SET
CGenFF_4.0 1 CG2R61 2 CG2R61 3 CG2R61 4 CG2R61 5 CG2RC0 6 CG2RC0 7 CG3C52 8 CG3C52 9 NG3C51 10 HGR61 11 HGR61 12 HGR61 13 HGR61 14 HGA2 15 HGA2 16 HGA2 17 HGA2 18 HGP1
@<TRIPOS>MOLECULE
indoline
 18 19 0 0 0
****
USER_CHARGES
INVALID_CHARGES
Pose:   7 Cluster:   7 Fr_nu: 232845 TotEn:   -17.56
@<TRIPOS>ATOM
      1 C1        -66.3107   -6.7709  -49.1266 C.ar   1 LIG      -0.21700
      2 C2        -67.3377   -6.5521  -50.0587 C.ar   1 LIG      -0.19700
      3 C3        -66.6049   -7.2157  -47.8369 C.ar   1 LIG      -0.40000
      4 C4        -68.6742   -6.7690  -49.7119 C.ar   1 LIG      -0.29100
      5 C5        -67.9331   -7.4169  -47.5059 C.ar   1 LIG       0.11100
      6 C6        -68.9610   -7.1819  -48.4227 C.ar   1 LIG       0.28800
      7 C7        -68.5165   -7.9375  -46.2334 C.3    1 LIG      -0.11600
      8 C8        -70.0241   -7.6990  -46.4661 C.3    1 LIG       0.00100
      9 N1        -70.2114   -7.5049  -47.8987 N.pl3  1 LIG      -0.67300
     10 H1        -65.2772   -6.6029  -49.4172 H      1 LIG       0.19600
     11 H2        -67.0890   -6.2178  -51.0624 H      1 LIG       0.19600
     12 H3        -65.8117   -7.4049  -47.1222 H      1 LIG       0.20400
     13 H4        -69.4620   -6.6114  -50.4411 H      1 LIG       0.21000
     14 H5        -68.2993   -9.0051  -46.1268 H      1 LIG       0.09000
     15 H6        -68.1559   -7.3862  -45.3604 H      1 LIG       0.09000
     16 H7        -70.6228   -8.5379  -46.0967 H      1 LIG       0.09000
     17 H8        -70.3477   -6.7956  -45.9344 H      1 LIG       0.09000
     18 H9        -71.0674   -7.1492  -48.3015 H      1 LIG       0.32800
@<TRIPOS>BOND
      1       1       2 ar
      2       1       3 ar
      3       2       4 ar
      4       3       5 ar
      5       4       6 ar
      6       5       6 ar
      7       5       7 1
      8       6       9 1
      9       7       8 1
     10       8       9 1
     11       1      10 1
     12       2      11 1
     13       3      12 1
     14       4      13 1
     15       7      14 1
     16       7      15 1
     17       8      16 1
     18       8      17 1
     19       9      18 1
@<TRIPOS>ALT_TYPE
CGenFF_4.0_ALT_TYPE_SET
CGenFF_4.0 1 CG2R61 2 CG2R61 3 CG2R61 4 CG2R61 5 CG2RC0 6 CG2RC0 7 CG3C52 8 CG3C52 9 NG3C51 10 HGR61 11 HGR61 12 HGR61 13 HGR61 14 HGA2 15 HGA2 16 HGA2 17 HGA2 18 HGP1
@<TRIPOS>MOLECULE
indoline
 18 19 0 0 0
****
USER_CHARGES
INVALID_CHARGES
Pose:   8 Cluster:   8 Fr_nu: 373272 TotEn:   -17.23
@<TRIPOS>ATOM
      1 C1        -46.4557   -9.5883  -34.0117 C.ar   1 LIG      -0.21700
      2 C2        -46.0075   -8.5496  -33.1801 C.ar   1 LIG      -0.19700
      3 C3        -46.9846  -10.7583  -33.4647 C.ar   1 LIG      -0.40000
      4 C4        -46.0761   -8.6692  -31.7892 C.ar   1 LIG      -0.29100
      5 C5        -47.0371  -10.8654  -32.0863 C.ar   1 LIG       0.11100
      6 C6        -46.5744   -9.8436  -31.2533 C.ar   1 LIG       0.28800
      7 C7        -47.5999  -11.9673  -31.2498 C.3    1 LIG      -0.11600
      8 C8        -47.1380  -11.5477  -29.8374 C.3    1 LIG       0.00100
      9 N1        -46.7769  -10.1370  -29.9059 N.pl3  1 LIG      -0.67300
     10 H1        -46.4003   -9.4739  -35.0908 H      1 LIG       0.19600
     11 H2        -45.6104   -7.6405  -33.6237 H      1 LIG       0.19600
     12 H3        -47.3501  -11.5529  -34.1056 H      1 LIG       0.20400
     13 H4        -45.7409   -7.8573  -31.1522 H      1 LIG       0.21000
     14 H5        -48.6923  -11.9751  -31.3198 H      1 LIG       0.09000
     15 H6        -47.1931  -12.9435  -31.5284 H      1 LIG       0.09000
     16 H7        -47.9213  -11.7221  -29.0928 H      1 LIG       0.09000
     17 H8        -46.2574  -12.1313  -29.5416 H      1 LIG       0.09000
     18 H9        -46.2703   -9.6595  -29.1733 H      1 LIG       0.32800
@<TRIPOS>BOND
      1       1       2 ar
      2       1       3 ar
      3       2       4 ar
      4       3       5 ar
      5       4       6 ar
      6       5       6 ar
      7       5       7 1
      8       6       9 1
      9       7       8 1
     10       8       9 1
     11       1      10 1
     12       2      11 1
     13       3      12 1
     14       4      13 1
     15       7      14 1
     16       7      15 1
     17       8      16 1
     18       8      17 1
     19       9      18 1
@<TRIPOS>ALT_TYPE
CGenFF_4.0_ALT_TYPE_SET
CGenFF_4.0 1 CG2R61 2 CG2R61 3 CG2R61 4 CG2R61 5 CG2RC0 6 CG2RC0 7 CG3C52 8 CG3C52 9 NG3C51 10 HGR61 11 HGR61 12 HGR61 13 HGR61 14 HGA2 15 HGA2 16 HGA2 17 HGA2 18 HGP1
@<TRIPOS>MOLECULE
indoline
 18 19 0 0 0
****
USER_CHARGES
INVALID_CHARGES
Pose:   9 Cluster:   9 Fr_nu: 202465 TotEn:   -16.39
@<TRIPOS>ATOM
      1 C1        -70.4652   -8.4742  -45.4793 C.ar   1 LIG      -0.21700
      2 C2        -70.5782   -8.5210  -46.8780 C.ar   1 LIG      -0.19700
      3 C3        -69.3023   -7.9925  -44.8763 C.ar   1 LIG      -0.40000
      4 C4        -69.5270   -8.0927  -47.6935 C.ar   1 LIG      -0.29100
      5 C5        -68.2672   -7.5810  -45.6969 C.ar   1 LIG       0.11100
      6 C6        -68.3660   -7.6438  -47.0892 C.ar   1 LIG       0.28800
      7 C7        -66.9533   -6.9779  -45.3221 C.3    1 LIG      -0.11600
      8 C8        -66.2202   -6.9692  -46.6810 C.3    1 LIG       0.00100
      9 N1        -67.2345   -7.1253  -47.7163 N.pl3  1 LIG      -0.67300
     10 H1        -71.2959   -8.8055  -44.8621 H      1 LIG       0.19600
     11 H2        -71.4960   -8.8873  -47.3301 H      1 LIG       0.19600
     12 H3        -69.2212   -7.9364  -43.7965 H      1 LIG       0.20400
     13 H4        -69.6260   -8.1184  -48.7737 H      1 LIG       0.21000
     14 H5        -67.0978   -5.9597  -44.9471 H      1 LIG       0.09000
     15 H6        -66.4187   -7.5834  -44.5848 H      1 LIG       0.09000
     16 H7        -65.6482   -6.0462  -46.8203 H      1 LIG       0.09000
     17 H8        -65.5182   -7.8106  -46.7342 H      1 LIG       0.09000
     18 H9        -67.0136   -7.3367  -48.6797 H      1 LIG       0.32800
@<TRIPOS>BOND
      1       1       2 ar
      2       1       3 ar
      3       2       4 ar
      4       3       5 ar
      5       4       6 ar
      6       5       6 ar
      7       5       7 1
      8       6       9 1
      9       7       8 1
     10       8       9 1
     11       1      10 1
     12       2      11 1
     13       3      12 1
     14       4      13 1
     15       7      14 1
     16       7      15 1
     17       8      16 1
     18       8      17 1
     19       9      18 1
@<TRIPOS>ALT_TYPE
CGenFF_4.0_ALT_TYPE_SET
CGenFF_4.0 1 CG2R61 2 CG2R61 3 CG2R61 4 CG2R61 5 CG2RC0 6 CG2RC0 7 CG3C52 8 CG3C52 9 NG3C51 10 HGR61 11 HGR61 12 HGR61 13 HGR61 14 HGA2 15 HGA2 16 HGA2 17 HGA2 18 HGP1
@<TRIPOS>MOLECULE
indoline
 18 19 0 0 0
****
USER_CHARGES
INVALID_CHARGES
Pose:  10 Cluster:  10 Fr_nu: 477386 TotEn:   -15.83
@<TRIPOS>ATOM
      1 C1        -53.9173    5.1050  -37.7819 C.ar   1 LIG      -0.21700
      2 C2        -55.2448    5.0802  -37.3252 C.ar   1 LIG      -0.19700
      3 C3        -52.8549    4.9907  -36.8840 C.ar   1 LIG      -0.40000
      4 C4        -55.5283    4.9470  -35.9630 C.ar   1 LIG      -0.29100
      5 C5        -53.1516    4.8689  -35.5382 C.ar   1 LIG       0.11100
      6 C6        -54.4699    4.8635  -35.0755 C.ar   1 LIG       0.28800
      7 C7        -52.2230    4.6750  -34.3846 C.3    1 LIG      -0.11600
      8 C8        -53.1829    4.8389  -33.1864 C.3    1 LIG       0.00100
      9 N1        -54.5381    4.6719  -33.6967 N.pl3  1 LIG      -0.67300
     10 H1        -53.7173    5.2027  -38.8454 H      1 LIG       0.19600
     11 H2        -56.0596    5.1578  -38.0399 H      1 LIG       0.19600
     12 H3        -51.8297    4.9890  -37.2371 H      1 LIG       0.20400
     13 H4        -56.5564    4.9145  -35.6179 H      1 LIG       0.21000
     14 H5        -51.7939    3.6683  -34.4096 H      1 LIG       0.09000
     15 H6        -51.4293    5.4272  -34.3652 H      1 LIG       0.09000
     16 H7        -52.9630    4.1134  -32.3965 H      1 LIG       0.09000
     17 H8        -53.0802    5.8435  -32.7578 H      1 LIG       0.09000
     18 H9        -55.3631    4.9115  -33.1643 H      1 LIG       0.32800
@<TRIPOS>BOND
      1       1       2 ar
      2       1       3 ar
      3       2       4 ar
      4       3       5 ar
      5       4       6 ar
      6       5       6 ar
      7       5       7 1
      8       6       9 1
      9       7       8 1
     10       8       9 1
     11       1      10 1
     12       2      11 1
     13       3      12 1
     14       4      13 1
     15       7      14 1
     16       7      15 1
     17       8      16 1
     18       8      17 1
     19       9      18 1
@<TRIPOS>ALT_TYPE
CGenFF_4.0_ALT_TYPE_SET
CGenFF_4.0 1 CG2R61 2 CG2R61 3 CG2R61 4 CG2R61 5 CG2RC0 6 CG2RC0 7 CG3C52 8 CG3C52 9 NG3C51 10 HGR61 11 HGR61 12 HGR61 13 HGR61 14 HGA2 15 HGA2 16 HGA2 17 HGA2 18 HGP1
@<TRIPOS>MOLECULE
indoline
 18 19 0 0 0
****
USER_CHARGES
INVALID_CHARGES
Pose:  11 Cluster:  11 Fr_nu: 885929 TotEn:   -15.63
@<TRIPOS>ATOM
      1 C1        -45.7015  -11.6379  -29.4736 C.ar   1 LIG      -0.21700
      2 C2        -46.3728  -12.5707  -30.2803 C.ar   1 LIG      -0.19700
      3 C3        -45.3897  -10.3689  -29.9640 C.ar   1 LIG      -0.40000
      4 C4        -46.7360  -12.2495  -31.5913 C.ar   1 LIG      -0.29100
      5 C5        -45.7475  -10.0695  -31.2664 C.ar   1 LIG       0.11100
      6 C6        -46.3979  -11.0002  -32.0807 C.ar   1 LIG       0.28800
      7 C7        -45.5892   -8.7858  -32.0134 C.3    1 LIG      -0.11600
      8 C8        -45.9872   -9.2112  -33.4433 C.3    1 LIG       0.00100
      9 N1        -46.7151  -10.4690  -33.3295 N.pl3  1 LIG      -0.67300
     10 H1        -45.4333  -11.9040  -28.4548 H      1 LIG       0.19600
     11 H2        -46.6187  -13.5496  -29.8777 H      1 LIG       0.19600
     12 H3        -44.8897   -9.6403  -29.3356 H      1 LIG       0.20400
     13 H4        -47.2669  -12.9699  -32.2049 H      1 LIG       0.21000
     14 H5        -46.2795   -8.0324  -31.6210 H      1 LIG       0.09000
     15 H6        -44.5608   -8.4150  -31.9796 H      1 LIG       0.09000
     16 H7        -46.5940   -8.4433  -33.9340 H      1 LIG       0.09000
     17 H8        -45.0882   -9.3686  -34.0521 H      1 LIG       0.09000
     18 H9        -46.9278  -11.0587  -34.1224 H      1 LIG       0.32800
@<TRIPOS>BOND
      1       1       2 ar
      2       1       3 ar
      3       2       4 ar
      4       3       5 ar
      5       4       6 ar
      6       5       6 ar
      7       5       7 1
      8       6       9 1
      9       7       8 1
     10       8       9 1
     11       1      10 1
     12       2      11 1
     13       3      12 1
     14       4      13 1
     15       7      14 1
     16       7      15 1
     17       8      16 1
     18       8      17 1
     19       9      18 1
@<TRIPOS>ALT_TYPE
CGenFF_4.0_ALT_TYPE_SET
CGenFF_4.0 1 CG2R61 2 CG2R61 3 CG2R61 4 CG2R61 5 CG2RC0 6 CG2RC0 7 CG3C52 8 CG3C52 9 NG3C51 10 HGR61 11 HGR61 12 HGR61 13 HGR61 14 HGA2 15 HGA2 16 HGA2 17 HGA2 18 HGP1
@<TRIPOS>MOLECULE
indoline
 18 19 0 0 0
****
USER_CHARGES
INVALID_CHARGES
Pose:  12 Cluster:  12 Fr_nu: 339984 TotEn:   -15.59
@<TRIPOS>ATOM
      1 C1        -72.3624  -26.8356  -46.3793 C.ar   1 LIG      -0.21700
      2 C2        -73.1355  -27.9295  -46.8004 C.ar   1 LIG      -0.19700
      3 C3        -72.9032  -25.8682  -45.5311 C.ar   1 LIG      -0.40000
      4 C4        -74.4625  -28.0677  -46.3842 C.ar   1 LIG      -0.29100
      5 C5        -74.2208  -26.0141  -45.1353 C.ar   1 LIG       0.11100
[truncated: 2,976,549 more chars]
