# Supplementary material for: The pocketome of G-protein-coupled receptors reveals previously untargeted allosteric sites
Source: Nat Commun. 2022 May 10;13:2567. doi: 10.1038/s41467-022-29609-6 (PMC9091257; doi:10.1038/s41467-022-29609-6)
Supplement: Supplementary file 4 — Supplementary Data 1 [file 41467_2022_29609_MOESM4_ESM.zip › docking_files/3pxo/rec.mol2]

@<TRIPOS>MOLECULE
3pxo_align.pdb
5174 5256 326 0 0
PROTEIN
NO_CHARGES


@<TRIPOS>ATOM
      1 N         -83.8260  -15.1210  -65.1790 N.4       1 MET   -0.2700
      2 CA        -84.8770  -15.4660  -64.2380 C.3       1 MET    0.0900
      3 CAY       -81.7720  -14.1100  -65.9150 C.3       1 MET    0.0900
      4 C         -84.4860  -16.6080  -63.3050 C.2       1 MET    0.0900
      5 O         -85.0720  -17.6920  -63.3100 O.2       1 MET    0.5100
      6 CB        -86.2140  -15.7840  -64.9580 C.3       1 MET   -0.5100
      7 CG        -86.7730  -14.6100  -65.7920 C.3       1 MET   -0.4700
      8 SD        -86.9980  -13.0400  -64.8910 S.3       1 MET    0.3100
      9 CE        -88.1910  -13.5930  -63.6380 C.3       1 MET    0.0700
     10 CY        -82.7580  -14.3800  -64.8450 C.2       1 MET    0.0900
     11 OY        -82.5970  -13.9540  -63.7080 O.2       1 MET   -0.1800
     12 HN        -83.9460  -15.4740  -66.1040 H         1 MET    0.0900
     13 HA        -85.0090  -14.6270  -63.5690 H         1 MET    0.0900
     14 HB1       -86.9690  -16.0630  -64.1920 H         1 MET   -0.1400
     15 HB2       -86.0520  -16.6500  -65.6330 H         1 MET    0.0900
     16 HG1       -87.7540  -14.9260  -66.2040 H         1 MET    0.0900
     17 HG2       -86.0760  -14.4370  -66.6380 H         1 MET   -0.0900
     18 HE1       -87.7160  -14.2770  -62.9030 H         1 MET   -0.2200
     19 HE2       -89.0310  -14.1380  -64.1200 H         1 MET    0.0900
     20 HE3       -88.5950  -12.7210  -63.0820 H         1 MET    0.0900
     21 HY1       -80.9380  -13.5000  -65.5070 H         1 MET    0.0900
     22 HY2       -82.2590  -13.5480  -66.7410 H         1 MET    0.5100
     23 HY3       -81.3620  -15.0680  -66.2990 H         1 MET   -0.5100
     24 N         -83.4750  -16.3620  -62.4530 N.am      2 ASN   -0.4700
     25 CA        -82.9770  -17.3180  -61.4630 C.3       2 ASN    0.3100
     26 C         -83.4080  -17.0460  -60.0240 C.2       2 ASN    0.0700
     27 O         -83.2170  -17.8800  -59.1480 O.2       2 ASN    0.0900
     28 CB        -81.4540  -17.4400  -61.5630 C.3       2 ASN   -0.1800
     29 CG        -81.0120  -18.2870  -62.7480 C.2       2 ASN    0.0900
     30 ND2       -81.5900  -19.3680  -62.9920 N.am      2 ASN    0.0900
     31 OD1       -80.0060  -17.8330  -63.4740 O.2       2 ASN    0.5500
     32 HN        -83.0040  -15.4840  -62.4590 H         2 ASN   -0.5500
     33 HA        -83.4450  -18.2740  -61.6530 H         2 ASN   -0.6200
     34 HB1       -81.0660  -17.9050  -60.6320 H         2 ASN    0.3200
     35 HB2       -81.0180  -16.4250  -61.6730 H         2 ASN    0.3000
     36 HD21      -81.2990  -19.9250  -63.7700 H         2 ASN    0.5100
     37 HD22      -82.3430  -19.6750  -62.4110 H         2 ASN   -0.5100
     38 N         -84.0030  -15.8790  -59.7980 N.am      3 GLY   -0.4700
     39 CA        -84.4830  -15.5040  -58.4880 C.3       3 GLY    0.3100
     40 C         -85.9260  -15.0540  -58.4650 C.2       3 GLY   -0.0200
     41 O         -86.6570  -15.2010  -59.4400 O.2       3 GLY    0.0900
     42 HN        -84.1450  -15.2090  -60.5220 H         3 GLY    0.0900
     43 HA1       -83.8610  -14.6950  -58.1320 H         3 GLY    0.5100
     44 HA2       -84.3780  -16.3640  -57.8440 H         3 GLY   -0.5100
     45 N         -86.3380  -14.5100  -57.3270 N.am      4 THR   -0.4700
     46 CA        -87.6690  -13.9800  -57.1430 C.3       4 THR    0.3100
     47 C         -87.5360  -12.6800  -56.3680 C.2       4 THR    0.0700
     48 O         -87.1840  -12.7010  -55.1960 O.2       4 THR    0.0900
     49 CB        -88.5280  -14.9540  -56.3290 C.3       4 THR    0.1400
     50 CG2       -89.8910  -14.3640  -56.0320 C.3       4 THR    0.0900
     51 OG1       -88.6750  -16.1900  -57.0360 O.3       4 THR   -0.6600
     52 HN        -85.7370  -14.4410  -56.5350 H         4 THR    0.4300
     53 HA        -88.1050  -13.8230  -58.1190 H         4 THR   -0.2700
     54 HB        -88.0410  -15.1550  -55.3500 H         4 THR    0.0900
     55 HG1       -87.8120  -16.6120  -57.0160 H         4 THR    0.0900
     56 HG21      -90.3490  -13.9740  -56.9660 H         4 THR    0.0900
     57 HG22      -89.7920  -13.5280  -55.3080 H         4 THR    0.5100
     58 HG23      -90.5570  -15.1470  -55.6100 H         4 THR   -0.5100
     59 N         -87.7860  -11.5450  -57.0160 N.am      5 GLU   -0.4700
     60 CA        -87.6540  -10.2620  -56.3440 C.3       5 GLU    0.3100
     61 C         -88.8890   -9.9470  -55.5420 C.2       5 GLU    0.0700
     62 O         -89.9610  -10.5160  -55.7620 O.2       5 GLU    0.0900
     63 CB        -87.3940   -9.1350  -57.3300 C.3       5 GLU   -0.1800
     64 CG        -86.1300   -9.2850  -58.1630 C.3       5 GLU    0.0900
     65 CD        -86.1780   -8.4070  -59.4000 C.2       5 GLU    0.0900
     66 OE1       -87.1430   -8.5560  -60.1900 O.co2     5 GLU   -0.2800
     67 OE2       -85.2680   -7.5620  -59.5750 O.co2     5 GLU    0.0900
     68 HN        -88.0690  -11.5220  -57.9710 H         5 GLU    0.0900
     69 HA        -86.8340  -10.3400  -55.6450 H         5 GLU    0.6200
     70 HB1       -87.3210   -8.1860  -56.7590 H         5 GLU   -0.7600
     71 HB2       -88.2590   -9.0750  -58.0220 H         5 GLU   -0.7600
     72 HG1       -86.0210  -10.3440  -58.4780 H         5 GLU    0.5100
     73 HG2       -85.2490   -8.9950  -57.5500 H         5 GLU   -0.5100
     74 N         -88.7160   -9.0290  -54.5970 N.am      6 GLY   -0.4700
     75 CA        -89.7290   -8.6400  -53.6360 C.3       6 GLY    0.3100
     76 C         -89.2920   -7.2780  -53.1600 C.2       6 GLY   -0.0200
     77 O         -88.1300   -6.8990  -53.3690 O.2       6 GLY    0.0900
     78 HN        -87.8470   -8.5500  -54.5050 H         6 GLY    0.0900
     79 HA1       -89.7530   -9.3470  -52.8210 H         6 GLY    0.5100
     80 HA2       -90.6940   -8.5910  -54.1180 H         6 GLY   -0.5100
     81 N         -90.2150   -6.5060  -52.5530 N.am      7 PRO   -0.2900
     82 CA        -89.9020   -5.1480  -52.1060 C.3       7 PRO    0.0000
     83 C         -88.6960   -5.0810  -51.1660 C.2       7 PRO    0.0900
     84 O         -87.8740   -4.1590  -51.2780 O.2       7 PRO    0.0900
     85 CB        -91.1820   -4.6950  -51.3940 C.3       7 PRO    0.0200
     86 CG        -92.0430   -5.9010  -51.2770 C.3       7 PRO    0.0900
     87 CD        -91.6420   -6.8240  -52.3750 C.3       7 PRO   -0.1800
     88 HA        -89.6150   -4.5350  -52.9460 H         7 PRO    0.0900
     89 HB1       -91.6970   -3.9070  -51.9850 H         7 PRO    0.0900
     90 HB2       -90.9430   -4.2900  -50.3880 H         7 PRO   -0.1800
     91 HG1       -91.8940   -6.3880  -50.2900 H         7 PRO    0.0900
     92 HG2       -93.1140   -5.6220  -51.3790 H         7 PRO    0.0900
     93 HD1       -91.7670   -7.8880  -52.0850 H         7 PRO    0.5100
     94 HD2       -92.2020   -6.6170  -53.3110 H         7 PRO   -0.5100
     95 N         -88.5630   -6.0730  -50.2830 N.am      8 ASN   -0.4700
     96 CA        -87.5720   -6.0060  -49.2180 C.3       8 ASN    0.3100
     97 C         -86.5440   -7.1340  -49.2030 C.2       8 ASN    0.0700
     98 O         -85.9480   -7.4110  -48.1470 O.2       8 ASN    0.0900
     99 CB        -88.3080   -6.0140  -47.8850 C.3       8 ASN   -0.1800
    100 CG        -88.5110   -4.6340  -47.3320 C.2       8 ASN    0.0900
    101 ND2       -89.3880   -4.5220  -46.3350 N.am      8 ASN    0.0900
    102 OD1       -87.8840   -3.6790  -47.7770 O.2       8 ASN    0.5500
    103 HN        -89.1280   -6.8940  -50.3110 H         8 ASN   -0.5500
    104 HA        -86.9980   -5.0990  -49.3370 H         8 ASN   -0.6200
    105 HB1       -87.7190   -6.6050  -47.1510 H         8 ASN    0.3200
    106 HB2       -89.3020   -6.4890  -48.0230 H         8 ASN    0.3000
    107 HD21      -89.5660   -3.6270  -45.9250 H         8 ASN    0.5100
    108 HD22      -89.8670   -5.3320  -45.9970 H         8 ASN   -0.5100
    109 N         -86.3420   -7.8020  -50.3440 N.am      9 PHE   -0.4700
    110 CA        -85.6310   -9.0760  -50.3330 C.3       9 PHE    0.3100
    111 C         -85.3990   -9.6980  -51.7150 C.2       9 PHE    0.0700
    112 O         -85.9550   -9.2540  -52.7170 O.2       9 PHE    0.0900
    113 CB        -86.4070  -10.0740  -49.4690 C.3       9 PHE   -0.1800
    114 CG        -87.7130  -10.5030  -50.0730 C.ar      9 PHE    0.0900
    115 CD1       -87.7450  -11.4250  -51.1200 C.ar      9 PHE    0.0900
    116 CD2       -88.9140   -9.9780  -49.6070 C.ar      9 PHE    0.0000
    117 CE1       -88.9560  -11.8130  -51.6840 C.ar      9 PHE   -0.1150
    118 CE2       -90.1360  -10.3690  -50.1720 C.ar      9 PHE    0.1150
    119 CZ        -90.1560  -11.2870  -51.2030 C.ar      9 PHE   -0.1150
    120 HN        -86.6580   -7.4700  -51.2280 H         9 PHE    0.1150
    121 HA        -84.6420   -8.9120  -49.9330 H         9 PHE   -0.1150
    122 HB1       -86.6350   -9.6090  -48.4860 H         9 PHE    0.1150
    123 HB2       -85.7940  -10.9880  -49.3250 H         9 PHE   -0.1150
    124 HD1       -86.8220  -11.8420  -51.4960 H         9 PHE    0.1150
    125 HD2       -88.9050   -9.2590  -48.8020 H         9 PHE   -0.1150
    126 HE1       -88.9680  -12.5250  -52.4970 H         9 PHE    0.1150
    127 HE2       -91.0600   -9.9520  -49.8000 H         9 PHE    0.5100
    128 HZ        -91.0970  -11.5970  -51.6360 H         9 PHE   -0.5100
    129 N         -84.5960  -10.7640  -51.7530 N.am     10 TYR   -0.4700
    130 CA        -84.3150  -11.4670  -52.9860 C.3      10 TYR    0.3100
    131 C         -84.1100  -12.9490  -52.6940 C.2      10 TYR    0.0700
    132 O         -83.1080  -13.3410  -52.1050 O.2      10 TYR    0.0900
    133 CB        -83.0960  -10.8540  -53.7020 C.3      10 TYR   -0.1800
    134 CG        -82.7330  -11.5800  -54.9800 C.ar     10 TYR    0.0900
    135 CD1       -83.3590  -11.2680  -56.1910 C.ar     10 TYR    0.0900
    136 CD2       -81.7960  -12.6140  -54.9700 C.ar     10 TYR    0.0000
    137 CE1       -83.0440  -11.9550  -57.3560 C.ar     10 TYR   -0.1150
    138 CE2       -81.4830  -13.3100  -56.1240 C.ar     10 TYR    0.1150
    139 CZ        -82.1070  -12.9780  -57.3120 C.ar     10 TYR   -0.1150
    140 OH        -81.7870  -13.6830  -58.4450 O.3      10 TYR    0.1150
    141 HN        -84.1560  -11.1240  -50.9340 H        10 TYR    0.1100
    142 HA        -85.1900  -11.4010  -53.6140 H        10 TYR   -0.5400
    143 HB1       -82.2120  -10.9010  -53.0310 H        10 TYR    0.4300
    144 HB2       -83.3170   -9.7990  -53.9700 H        10 TYR   -0.1150
    145 HD1       -84.0970  -10.4810  -56.2200 H        10 TYR    0.1150
    146 HD2       -81.3060  -12.8740  -54.0430 H        10 TYR   -0.1150
    147 HE1       -83.5240  -11.6960  -58.2880 H        10 TYR    0.1150
    148 HE2       -80.7560  -14.1080  -56.0960 H        10 TYR    0.5100
    149 HH        -81.0210  -14.2270  -58.2490 H        10 TYR   -0.5100
    150 N         -85.0670  -13.7770  -53.0970 N.am     11 VAL   -0.4700
    151 CA        -84.9550  -15.2090  -52.9100 C.3      11 VAL    0.3100
    152 C         -84.2470  -15.8090  -54.1200 C.2      11 VAL    0.0700
    153 O         -84.7690  -15.7410  -55.2350 O.2      11 VAL    0.0900
    154 CB        -86.3420  -15.8770  -52.7610 C.3      11 VAL   -0.0900
    155 CG1       -86.2030  -17.3760  -52.4880 C.3      11 VAL    0.0900
    156 CG2       -87.1630  -15.1980  -51.6700 C.3      11 VAL   -0.2700
    157 HN        -85.8970  -13.4530  -53.5440 H        11 VAL    0.0900
    158 HA        -84.3650  -15.3800  -52.0220 H        11 VAL    0.0900
    159 HB        -86.9220  -15.7280  -53.6980 H        11 VAL    0.0900
    160 HG11      -85.6330  -17.5420  -51.5490 H        11 VAL   -0.2700
    161 HG12      -85.6590  -17.8640  -53.3240 H        11 VAL    0.0900
    162 HG13      -87.2080  -17.8360  -52.3780 H        11 VAL    0.0900
    163 HG21      -87.3160  -14.1260  -51.9170 H        11 VAL    0.0900
    164 HG22      -86.6270  -15.2640  -50.6980 H        11 VAL    0.5100
    165 HG23      -88.1560  -15.6870  -51.5840 H        11 VAL   -0.5100
    166 N         -83.0680  -16.4250  -53.9070 N.am     12 PRO   -0.2900
    167 CA        -82.3120  -17.0910  -54.9790 C.3      12 PRO    0.0000
    168 C         -82.9640  -18.3800  -55.4790 C.2      12 PRO    0.0900
    169 O         -82.3080  -19.4140  -55.5560 O.2      12 PRO    0.0900
    170 CB        -80.9840  -17.4320  -54.3030 C.3      12 PRO    0.0200
    171 CG        -81.3400  -17.5930  -52.8620 C.3      12 PRO    0.0900
    172 CD        -82.3830  -16.5390  -52.6040 C.3      12 PRO   -0.1800
    173 HA        -82.2290  -16.4450  -55.8390 H        12 PRO    0.0900
    174 HB1       -80.2470  -16.6120  -54.4410 H        12 PRO    0.0900
    175 HB2       -80.5580  -18.3710  -54.7150 H        12 PRO   -0.1800
    176 HG1       -81.7470  -18.6090  -52.6680 H        12 PRO    0.0900
    177 HG2       -80.4500  -17.4340  -52.2160 H        12 PRO    0.0900
    178 HD1       -83.1030  -16.8570  -51.8200 H        12 PRO    0.5100
    179 HD2       -81.9250  -15.5660  -52.3260 H        12 PRO   -0.5100
    180 N         -84.2440  -18.3310  -55.8220 N.am     13 PHE   -0.4700
    181 CA        -84.9120  -19.4970  -56.3660 C.3      13 PHE    0.3100
    182 C         -85.9970  -18.9900  -57.3020 C.2      13 PHE    0.0700
    183 O         -86.5700  -17.9120  -57.0780 O.2      13 PHE    0.0900
    184 CB        -85.4970  -20.3490  -55.2360 C.3      13 PHE   -0.1800
    185 CG        -85.9830  -21.7120  -55.6680 C.ar     13 PHE    0.0900
    186 CD1       -85.0900  -22.7560  -55.8710 C.ar     13 PHE    0.0900
    187 CD2       -87.3460  -21.9640  -55.8220 C.ar     13 PHE    0.0000
    188 CE1       -85.5430  -24.0160  -56.2690 C.ar     13 PHE   -0.1150
    189 CE2       -87.8110  -23.2320  -56.1990 C.ar     13 PHE    0.1150
    190 CZ        -86.9100  -24.2510  -56.4360 C.ar     13 PHE   -0.1150
    191 HN        -84.7950  -17.5060  -55.7250 H        13 PHE    0.1150
    192 HA        -84.1890  -20.0670  -56.9310 H        13 PHE   -0.1150
    193 HB1       -86.3670  -19.8180  -54.7930 H        13 PHE    0.1150
    194 HB2       -84.7160  -20.5130  -54.4620 H        13 PHE   -0.1150
    195 HD1       -84.0320  -22.5930  -55.7190 H        13 PHE    0.1150
    196 HD2       -88.0570  -21.1690  -55.6480 H        13 PHE   -0.1150
    197 HE1       -84.8340  -24.8110  -56.4490 H        13 PHE    0.1150
    198 HE2       -88.8710  -23.4120  -56.3030 H        13 PHE    0.5100
    199 HZ        -87.2590  -25.2240  -56.7490 H        13 PHE   -0.5100
    200 N         -86.2550  -19.7460  -58.3720 N.am     14 SER   -0.4700
    201 CA        -87.1750  -19.3040  -59.4070 C.3      14 SER    0.3100
    202 C         -88.6160  -19.5840  -59.0190 C.2      14 SER    0.0700
    203 O         -88.9570  -20.7180  -58.6670 O.2      14 SER    0.0900
    204 CB        -86.8540  -19.9730  -60.7450 C.3      14 SER    0.0500
    205 OG        -88.0000  -20.0450  -61.5780 O.3      14 SER    0.0900
    206 HN        -85.8320  -20.6380  -58.5080 H        14 SER    0.0900
    207 HA        -87.0880  -18.2320  -59.4950 H        14 SER   -0.6600
    208 HB1       -86.4840  -21.0040  -60.5640 H        14 SER    0.4300
    209 HB2       -86.0720  -19.3870  -61.2730 H        14 SER    0.5100
    210 HG1       -88.0940  -19.1770  -61.9750 H        14 SER   -0.5100
    211 N         -89.4650  -18.5560  -59.1240 N.am     15 ASN   -0.4700
    212 CA        -90.8740  -18.7170  -58.7950 C.3      15 ASN    0.3100
    213 C         -91.7390  -19.2000  -59.9510 C.2      15 ASN    0.0700
    214 O         -92.9570  -19.0120  -59.9450 O.2      15 ASN    0.0900
    215 CB        -91.4700  -17.4460  -58.1840 C.3      15 ASN   -0.1800
    216 CG        -92.7250  -17.7350  -57.3870 C.2      15 ASN    0.0900
    217 ND2       -93.5080  -16.7020  -57.1090 N.am     15 ASN    0.0900
    218 OD1       -92.9830  -18.8810  -57.0210 O.2      15 ASN    0.5500
    219 HN        -89.1770  -17.6510  -59.4270 H        15 ASN   -0.5500
    220 HA        -90.9570  -19.5360  -58.0980 H        15 ASN   -0.6200
    221 HB1       -91.7220  -16.7340  -58.9990 H        15 ASN    0.3200
    222 HB2       -90.7200  -16.9800  -57.5110 H        15 ASN    0.3000
    223 HD21      -94.3480  -16.8390  -56.5850 H        15 ASN    0.5100
    224 HD22      -93.2590  -15.7870  -57.4240 H        15 ASN   -0.5100
    225 N         -91.1320  -19.8650  -60.9300 N.am     16 LYS   -0.4700
    226 CA        -91.9060  -20.3460  -62.0720 C.3      16 LYS    0.3100
    227 C         -92.8740  -21.4720  -61.7300 C.2      16 LYS    0.0700
    228 O         -93.7950  -21.7280  -62.4750 O.2      16 LYS    0.0900
    229 CB        -91.0060  -20.6960  -63.2630 C.3      16 LYS   -0.1800
    230 CG        -90.5530  -22.1180  -63.3430 C.3      16 LYS    0.0900
    231 CD        -89.2170  -22.1890  -64.0850 C.3      16 LYS    0.0900
    232 CE        -88.4880  -23.5010  -63.8020 C.3      16 LYS   -0.1800
    233 NZ        -87.0230  -23.2800  -63.6720 N.4      16 LYS    0.0900
    234 HN        -90.1550  -20.0590  -60.9300 H        16 LYS    0.0900
    235 HA        -92.6010  -19.5680  -62.3500 H        16 LYS   -0.1800
    236 HB1       -90.1040  -20.0510  -63.2120 H        16 LYS    0.0900
    237 HB2       -91.5640  -20.4610  -64.1940 H        16 LYS    0.0900
    238 HG1       -91.3120  -22.7220  -63.8850 H        16 LYS    0.2100
    239 HG2       -90.4320  -22.5290  -62.3190 H        16 LYS    0.0500
    240 HD1       -88.5770  -21.3400  -63.7620 H        16 LYS    0.0500
    241 HD2       -89.4030  -22.1040  -65.1770 H        16 LYS   -0.3000
    242 HE1       -88.6530  -24.2140  -64.6380 H        16 LYS    0.3300
    243 HE2       -88.8540  -23.9400  -62.8490 H        16 LYS    0.3300
    244 HZ1       -86.8390  -22.6220  -62.8880 H        16 LYS    0.3300
    245 HZ2       -86.6530  -22.8770  -64.5560 H        16 LYS    0.5100
    246 HZ3       -86.5510  -24.1870  -63.4800 H        16 LYS   -0.5100
    247 N         -92.6910  -22.1270  -60.5930 N.am     17 THR   -0.4700
    248 CA        -93.6140  -23.1870  -60.1910 C.3      17 THR    0.3100
    249 C         -94.5300  -22.6840  -59.0860 C.2      17 THR    0.0700
    250 O         -95.3720  -23.4250  -58.5770 O.2      17 THR    0.0900
    251 CB        -92.8830  -24.4950  -59.7610 C.3      17 THR    0.1400
    252 CG2       -91.7630  -24.8550  -60.7410 C.3      17 THR    0.0900
    253 OG1       -92.3340  -24.3400  -58.4450 O.3      17 THR   -0.6600
    254 HN        -91.9350  -21.9310  -59.9740 H        17 THR    0.4300
    255 HA        -94.2600  -23.3900  -61.0320 H        17 THR   -0.2700
    256 HB        -93.6020  -25.3430  -59.7530 H        17 THR    0.0900
    257 HG1       -93.0640  -24.4770  -57.8360 H        17 THR    0.0900
    258 HG21      -90.9290  -24.1270  -60.6510 H        17 THR    0.0900
    259 HG22      -92.1490  -24.8250  -61.7830 H        17 THR    0.5100
    260 HG23      -91.3740  -25.8700  -60.5150 H        17 THR   -0.5100
    261 N         -94.3600  -21.4150  -58.7210 N.am     18 GLY   -0.4700
    262 CA        -95.3190  -20.7130  -57.8650 C.3      18 GLY    0.3100
    263 C         -95.1590  -20.9460  -56.3760 C.2      18 GLY   -0.0200
    264 O         -95.9730  -20.4730  -55.5810 O.2      18 GLY    0.0900
    265 HN        -93.5700  -20.8830  -59.0150 H        18 GLY    0.0900
    266 HA1       -96.3060  -21.0410  -58.1560 H        18 GLY    0.5100
    267 HA2       -95.2040  -19.6570  -58.0580 H        18 GLY   -0.5100
    268 N         -94.0860  -21.6470  -55.9910 N.am     19 VAL   -0.4700
    269 CA        -93.8770  -22.1150  -54.6090 C.3      19 VAL    0.3100
    270 C         -93.1220  -21.1370  -53.6930 C.2      19 VAL    0.0700
    271 O         -93.2580  -21.2040  -52.4660 O.2      19 VAL    0.0900
    272 CB        -93.1620  -23.4930  -54.5710 C.3      19 VAL   -0.0900
    273 CG1       -93.9100  -24.5210  -55.4100 C.3      19 VAL    0.0900
    274 CG2       -91.6920  -23.3790  -55.0080 C.3      19 VAL   -0.2700
    275 HN        -93.3650  -21.8880  -56.6370 H        19 VAL    0.0900
    276 HA        -94.8450  -22.1870  -54.1360 H        19 VAL    0.0900
    277 HB        -93.1080  -23.8480  -53.5200 H        19 VAL    0.0900
    278 HG11      -93.9640  -24.1830  -56.4670 H        19 VAL   -0.2700
    279 HG12      -94.9450  -24.6440  -55.0240 H        19 VAL    0.0900
    280 HG13      -93.3780  -25.4960  -55.3760 H        19 VAL    0.0900
    281 HG21      -91.1450  -22.6880  -54.3310 H        19 VAL    0.0900
    282 HG22      -91.6360  -22.9800  -56.0440 H        19 VAL    0.5100
    283 HG23      -91.2060  -24.3770  -54.9640 H        19 VAL   -0.5100
    284 N         -92.3280  -20.2450  -54.2890 N.am     20 VAL   -0.4700
    285 CA        -91.5710  -19.2270  -53.5490 C.3      20 VAL    0.3100
    286 C         -92.4300  -18.3160  -52.6760 C.2      20 VAL    0.0700
    287 O         -93.4220  -17.7720  -53.1370 O.2      20 VAL    0.0900
    288 CB        -90.7310  -18.3600  -54.5040 C.3      20 VAL   -0.0900
    289 CG1       -90.0020  -17.2730  -53.7440 C.3      20 VAL    0.0900
    290 CG2       -89.7330  -19.2360  -55.2490 C.3      20 VAL   -0.2700
    291 HN        -92.2120  -20.2310  -55.2790 H        20 VAL    0.0900
    292 HA        -90.9300  -19.7350  -52.8450 H        20 VAL    0.0900
    293 HB        -91.3980  -17.8950  -55.2600 H        20 VAL    0.0900
    294 HG11      -89.4660  -17.7100  -52.8750 H        20 VAL   -0.2700
    295 HG12      -90.7300  -16.5220  -53.3690 H        20 VAL    0.0900
    296 HG13      -89.2620  -16.7790  -54.4080 H        20 VAL    0.0900
    297 HG21      -90.2710  -20.0090  -55.8390 H        20 VAL    0.0900
    298 HG22      -89.0630  -19.7470  -54.5240 H        20 VAL    0.5100
    299 HG23      -89.1290  -18.6160  -55.9440 H        20 VAL   -0.5100
    300 N         -92.0580  -18.1690  -51.4050 N.am     21 ARG   -0.4700
    301 CA        -92.7380  -17.2330  -50.4960 C.3      21 ARG    0.3100
    302 C         -91.7390  -16.2490  -49.9280 C.2      21 ARG    0.0700
    303 O         -90.5420  -16.4940  -49.9620 O.2      21 ARG    0.0900
    304 CB        -93.4190  -17.9640  -49.3380 C.3      21 ARG   -0.1800
    305 CG        -94.2790  -19.1320  -49.7660 C.3      21 ARG    0.0900
    306 CD        -95.7060  -18.7260  -50.0850 C.3      21 ARG    0.0900
    307 NE        -96.4750  -19.8550  -50.6190 N.pl3    21 ARG   -0.1800
    308 CZ        -96.4610  -20.2390  -51.8960 C.cat    21 ARG    0.0900
    309 NH1       -95.7200  -19.5930  -52.7940 N.pl3    21 ARG    0.0900
    310 NH2       -97.1910  -21.2790  -52.2780 N.pl3    21 ARG    0.2000
    311 HN        -91.3020  -18.6870  -51.0130 H        21 ARG    0.0900
    312 HA        -93.4710  -16.6880  -51.0720 H        21 ARG    0.0900
    313 HB1       -94.0590  -17.2380  -48.7930 H        21 ARG   -0.7000
    314 HB2       -92.6330  -18.3390  -48.6490 H        21 ARG    0.4400
    315 HG1       -94.2940  -19.8830  -48.9480 H        21 ARG    0.6400
    316 HG2       -93.8290  -19.5940  -50.6700 H        21 ARG   -0.8000
    317 HD1       -95.7070  -17.9210  -50.8490 H        21 ARG    0.4600
    318 HD2       -96.2130  -18.3750  -49.1600 H        21 ARG    0.4600
    319 HE        -97.0490  -20.3720  -49.9840 H        21 ARG   -0.8000
    320 HH11      -95.0540  -18.9090  -52.4940 H        21 ARG    0.4600
    321 HH12      -95.8300  -19.7900  -53.7680 H        21 ARG    0.4600
    322 HH21      -97.7480  -21.7720  -51.6090 H        21 ARG    0.5100
    323 HH22      -97.1840  -21.5700  -53.2350 H        21 ARG   -0.5100
    324 N         -92.2410  -15.1300  -49.4160 N.am     22 SER   -0.4700
    325 CA        -91.4340  -14.1680  -48.6750 C.3      22 SER    0.3100
    326 C         -90.6170  -14.8550  -47.5770 C.2      22 SER    0.0700
    327 O         -91.1610  -15.6500  -46.7970 O.2      22 SER    0.0900
    328 CB        -92.3550  -13.1380  -48.0320 C.3      22 SER    0.0500
    329 OG        -91.6270  -12.1420  -47.3500 O.3      22 SER    0.0900
    330 HN        -93.2040  -14.8960  -49.5170 H        22 SER    0.0900
    331 HA        -90.7520  -13.6930  -49.3650 H        22 SER   -0.6600
    332 HB1       -93.0230  -13.6450  -47.3030 H        22 SER    0.4300
    333 HB2       -92.9680  -12.6480  -48.8180 H        22 SER    0.5100
    334 HG1       -92.2730  -11.6370  -46.8500 H        22 SER   -0.5100
    335 N         -89.3090  -14.5530  -47.5000 N.am     23 PRO   -0.2900
    336 CA        -88.5090  -15.0670  -46.3940 C.3      23 PRO    0.0000
    337 C         -88.9400  -14.4570  -45.0480 C.2      23 PRO    0.0900
    338 O         -88.5140  -14.9300  -43.9940 O.2      23 PRO    0.0900
    339 CB        -87.0950  -14.6180  -46.7580 C.3      23 PRO    0.0200
    340 CG        -87.3130  -13.3510  -47.5160 C.3      23 PRO    0.0900
    341 CD        -88.5420  -13.6180  -48.3410 C.3      23 PRO   -0.1800
    342 HA        -88.6350  -16.1340  -46.3010 H        23 PRO    0.0900
    343 HB1       -86.5850  -15.3760  -47.3900 H        23 PRO    0.0900
    344 HB2       -86.4850  -14.4390  -45.8480 H        23 PRO   -0.1800
    345 HG1       -87.4790  -12.4980  -46.8230 H        23 PRO    0.0900
    346 HG2       -86.4410  -13.1210  -48.1650 H        23 PRO    0.0900
    347 HD1       -89.1280  -12.6920  -48.5150 H        23 PRO    0.5100
    348 HD2       -88.2890  -14.0940  -49.3110 H        23 PRO   -0.5100
    349 N         -89.7690  -13.4160  -45.0790 N.am     24 PHE   -0.4700
    350 CA        -90.3520  -12.8940  -43.8630 C.3      24 PHE    0.3100
    351 C         -91.6680  -13.5840  -43.4740 C.2      24 PHE    0.0700
    352 O         -92.1760  -13.3580  -42.3870 O.2      24 PHE    0.0900
    353 CB        -90.5770  -11.3830  -43.9600 C.3      24 PHE   -0.1800
    354 CG        -89.3350  -10.5980  -44.2520 C.ar     24 PHE    0.0900
    355 CD1       -88.1890  -10.7590  -43.4790 C.ar     24 PHE    0.0900
    356 CD2       -89.3110   -9.6830  -45.2980 C.ar     24 PHE    0.0000
    357 CE1       -87.0260  -10.0190  -43.7570 C.ar     24 PHE   -0.1150
    358 CE2       -88.1560   -8.9450  -45.5830 C.ar     24 PHE    0.1150
    359 CZ        -87.0140   -9.1140  -44.8040 C.ar     24 PHE   -0.1150
    360 HN        -90.0210  -12.9560  -45.9280 H        24 PHE    0.1150
    361 HA        -89.6770  -13.1190  -43.0500 H        24 PHE   -0.1150
    362 HB1       -90.9790  -11.0110  -42.9930 H        24 PHE    0.1150
    363 HB2       -91.2970  -11.1730  -44.7790 H        24 PHE   -0.1150
    364 HD1       -88.1940  -11.4570  -42.6560 H        24 PHE    0.1150
    365 HD2       -90.1950   -9.5390  -45.9010 H        24 PHE   -0.1150
    366 HE1       -86.1400  -10.1590  -43.1540 H        24 PHE    0.1150
    367 HE2       -88.1510   -8.2450  -46.4060 H        24 PHE    0.5100
    368 HZ        -86.1230   -8.5410  -45.0160 H        24 PHE   -0.5100
    369 N         -92.2230  -14.4410  -44.3270 N.am     25 GLU   -0.4700
    370 CA        -93.5760  -14.9500  -44.0670 C.3      25 GLU    0.3100
    371 C         -93.7480  -16.4640  -44.0020 C.2      25 GLU    0.0700
    372 O         -94.7220  -16.9430  -43.4420 O.2      25 GLU    0.0900
    373 CB        -94.5780  -14.3620  -45.0690 C.3      25 GLU   -0.1800
    374 CG        -94.7870  -12.8450  -44.9660 C.3      25 GLU    0.0900
    375 CD        -95.3600  -12.4230  -43.6270 C.2      25 GLU    0.0900
    376 OE1       -96.2010  -13.1680  -43.0730 O.co2    25 GLU   -0.2800
    377 OE2       -94.9700  -11.3460  -43.1240 O.co2    25 GLU    0.0900
    378 HN        -91.7660  -14.7650  -45.1510 H        25 GLU    0.0900
    379 HA        -93.8480  -14.6740  -43.0590 H        25 GLU    0.6200
    380 HB1       -95.5590  -14.8590  -44.9100 H        25 GLU   -0.7600
    381 HB2       -94.2190  -14.5940  -46.0940 H        25 GLU   -0.7600
    382 HG1       -95.4870  -12.5220  -45.7670 H        25 GLU    0.5100
    383 HG2       -93.8100  -12.3360  -45.1080 H        25 GLU   -0.5100
    384 N         -92.8230  -17.2340  -44.5630 N.am     26 ALA   -0.4700
    385 CA        -93.0250  -18.6780  -44.6340 C.3      26 ALA    0.3100
    386 C         -91.7410  -19.4920  -44.8710 C.2      26 ALA    0.0700
    387 O         -90.7650  -19.0080  -45.4580 O.2      26 ALA    0.0900
    388 CB        -94.0800  -19.0070  -45.6970 C.3      26 ALA   -0.2700
    389 HN        -91.9760  -16.8740  -44.9490 H        26 ALA    0.0900
    390 HA        -93.3490  -19.0210  -43.6620 H        26 ALA    0.0900
    391 HB1       -93.7460  -18.6420  -46.6920 H        26 ALA    0.0900
    392 HB2       -95.0420  -18.5130  -45.4430 H        26 ALA    0.5100
    393 HB3       -94.2290  -20.1070  -45.7550 H        26 ALA   -0.5100
    394 N         -91.7420  -20.7550  -44.4250 N.am     27 PRO   -0.2900
    395 CA        -90.5370  -21.5920  -44.5170 C.3      27 PRO    0.0000
    396 C         -90.0110  -21.7610  -45.9400 C.2      27 PRO    0.0900
    397 O         -90.7800  -22.0080  -46.8660 O.2      27 PRO    0.0900
    398 CB        -91.0070  -22.9280  -43.9640 C.3      27 PRO    0.0200
    399 CG        -92.1560  -22.5640  -43.0760 C.3      27 PRO    0.0900
    400 CD        -92.8410  -21.4360  -43.7230 C.3      27 PRO   -0.1800
    401 HA        -89.7210  -21.1410  -43.9740 H        27 PRO    0.0900
    402 HB1       -90.2000  -23.4280  -43.3870 H        27 PRO    0.0900
    403 HB2       -91.3350  -23.6050  -44.7820 H        27 PRO   -0.1800
    404 HG1       -92.8490  -23.4260  -42.9660 H        27 PRO    0.0900
    405 HG2       -91.7890  -22.2700  -42.0690 H        27 PRO    0.0900
    406 HD1       -93.6070  -21.7800  -44.4490 H        27 PRO    0.5100
    407 HD2       -93.3030  -20.7530  -42.9790 H        27 PRO   -0.5100
    408 N         -88.7040  -21.6440  -46.1090 N.am     28 GLN   -0.4700
    409 CA        -88.0940  -21.6730  -47.4230 C.3      28 GLN    0.3100
    410 C         -87.6430  -23.0670  -47.8160 C.2      28 GLN    0.0700
    411 O         -86.6070  -23.2240  -48.4690 O.2      28 GLN    0.0900
    412 CB        -86.8990  -20.7280  -47.4470 C.3      28 GLN   -0.1800
    413 CG        -87.2590  -19.3410  -47.0260 C.3      28 GLN    0.0900
    414 CD        -88.0090  -18.5870  -48.1190 C.2      28 GLN    0.0900
    415 NE2       -89.0250  -17.9180  -47.8390 N.am     28 GLN   -0.1800
    416 OE1       -87.5240  -18.6660  -49.3450 O.2      28 GLN    0.0900
    417 HN        -88.0790  -21.5310  -45.3400 H        28 GLN    0.0900
    418 HA        -88.8340  -21.3690  -48.1480 H        28 GLN    0.5500
    419 HB1       -86.4880  -20.6950  -48.4780 H        28 GLN   -0.5500
    420 HB2       -86.1180  -21.1210  -46.7610 H        28 GLN   -0.6200
    421 HG1       -86.3310  -18.7820  -46.7810 H        28 GLN    0.3200
    422 HG2       -87.9030  -19.3910  -46.1220 H        28 GLN    0.3000
    423 HE21      -89.4260  -17.3080  -48.5230 H        28 GLN    0.5100
    424 HE22      -89.4390  -17.9910  -46.9310 H        28 GLN   -0.5100
    425 N         -88.4160  -24.0860  -47.4410 N.am     29 TYR   -0.4700
    426 CA        -87.9700  -25.4710  -47.6490 C.3      29 TYR    0.3100
    427 C         -87.9120  -25.9040  -49.1140 C.2      29 TYR    0.0700
    428 O         -87.5930  -27.0480  -49.4150 O.2      29 TYR    0.0900
    429 CB        -88.7670  -26.4700  -46.7860 C.3      29 TYR   -0.1800
    430 CG        -88.7440  -26.1750  -45.2850 C.ar     29 TYR    0.0900
    431 CD1       -87.5410  -25.9930  -44.5900 C.ar     29 TYR    0.0900
    432 CD2       -89.9250  -26.0950  -44.5600 C.ar     29 TYR    0.0000
    433 CE1       -87.5280  -25.7240  -43.2220 C.ar     29 TYR   -0.1150
    434 CE2       -89.9210  -25.8370  -43.1980 C.ar     29 TYR    0.1150
    435 CZ        -88.7240  -25.6580  -42.5310 C.ar     29 TYR   -0.1150
    436 OH        -88.7470  -25.3830  -41.1780 O.3      29 TYR    0.1150
    437 HN        -89.3090  -23.9590  -47.0150 H        29 TYR    0.1100
    438 HA        -86.9210  -25.5190  -47.3970 H        29 TYR   -0.5400
    439 HB1       -88.3430  -27.4880  -46.9240 H        29 TYR    0.4300
    440 HB2       -89.8310  -26.4550  -47.1040 H        29 TYR   -0.1150
    441 HD1       -86.6050  -26.0610  -45.1240 H        29 TYR    0.1150
    442 HD2       -90.8680  -26.2360  -45.0680 H        29 TYR   -0.1150
    443 HE1       -86.5910  -25.5680  -42.7060 H        29 TYR    0.1150
    444 HE2       -90.8540  -25.7760  -42.6580 H        29 TYR    0.5100
    445 HH        -87.8400  -25.2650  -40.8850 H        29 TYR   -0.5100
    446 N         -88.1670  -24.9740  -50.0360 N.am     30 TYR   -0.4700
    447 CA        -87.9670  -25.2260  -51.4680 C.3      30 TYR    0.3100
    448 C         -86.5790  -24.8340  -51.9820 C.2      30 TYR    0.0700
    449 O         -86.1830  -25.2430  -53.0740 O.2      30 TYR    0.0900
    450 CB        -89.0140  -24.4910  -52.2950 C.3      30 TYR   -0.1800
    451 CG        -89.1280  -23.0430  -51.9240 C.ar     30 TYR    0.0900
    452 CD1       -88.1820  -22.1040  -52.3680 C.ar     30 TYR    0.0900
    453 CD2       -90.1670  -22.6080  -51.1090 C.ar     30 TYR    0.0000
    454 CE1       -88.2920  -20.7660  -52.0210 C.ar     30 TYR   -0.1150
    455 CE2       -90.2840  -21.2780  -50.7520 C.ar     30 TYR    0.1150
    456 CZ        -89.3530  -20.3640  -51.2030 C.ar     30 TYR   -0.1150
    457 OH        -89.5000  -19.0470  -50.8250 O.3      30 TYR    0.1150
    458 HN        -88.5030  -24.0680  -49.7930 H        30 TYR    0.1100
    459 HA        -88.0380  -26.2910  -51.6340 H        30 TYR   -0.5400
    460 HB1       -90.0090  -24.9580  -52.1330 H        30 TYR    0.4300
    461 HB2       -88.7400  -24.5410  -53.3700 H        30 TYR   -0.1150
    462 HD1       -87.3590  -22.4290  -52.9880 H        30 TYR    0.1150
    463 HD2       -90.8940  -23.3210  -50.7490 H        30 TYR   -0.1150
    464 HE1       -87.5700  -20.0460  -52.3750 H        30 TYR    0.1150
    465 HE2       -91.1000  -20.9550  -50.1240 H        30 TYR    0.5100
    466 HH        -88.7140  -18.7880  -50.3390 H        30 TYR   -0.5100
    467 N         -85.8430  -24.0310  -51.2150 N.am     31 LEU   -0.4700
    468 CA        -84.4690  -23.7100  -51.5950 C.3      31 LEU    0.3100
    469 C         -83.4260  -24.5090  -50.8190 C.2      31 LEU    0.0700
    470 O         -82.2330  -24.3950  -51.0960 O.2      31 LEU    0.0900
    471 CB        -84.1900  -22.1930  -51.5380 C.3      31 LEU   -0.1800
    472 CG        -84.5170  -21.4350  -50.2600 C.3      31 LEU    0.0900
    473 CD1       -83.5870  -21.8760  -49.1780 C.3      31 LEU    0.0900
    474 CD2       -84.3710  -19.9560  -50.4650 C.3      31 LEU   -0.0900
    475 HN        -86.1850  -23.6240  -50.3720 H        31 LEU    0.0900
    476 HA        -84.3120  -24.0760  -52.5980 H        31 LEU   -0.2700
    477 HB1       -84.7730  -21.7220  -52.3560 H        31 LEU    0.0900
    478 HB2       -83.1080  -22.0510  -51.7360 H        31 LEU    0.0900
    479 HG        -85.5660  -21.6410  -49.9600 H        31 LEU    0.0900
    480 HD11      -82.5620  -22.0100  -49.5870 H        31 LEU   -0.2700
    481 HD12      -83.9300  -22.8450  -48.7560 H        31 LEU    0.0900
    482 HD13      -83.5500  -21.1100  -48.3750 H        31 LEU    0.0900
    483 HD21      -85.0610  -19.6120  -51.2640 H        31 LEU    0.0900
    484 HD22      -83.3290  -19.7180  -50.7680 H        31 LEU    0.5100
    485 HD23      -84.6200  -19.4190  -49.5250 H        31 LEU   -0.5100
    486 N         -83.8780  -25.3170  -49.8590 N.am     32 ALA   -0.4700
    487 CA        -83.0080  -26.2330  -49.0970 C.3      32 ALA    0.3100
    488 C         -83.8610  -27.1340  -48.2120 C.2      32 ALA    0.0700
    489 O         -84.8570  -26.6770  -47.6340 O.2      32 ALA    0.0900
    490 CB        -82.0130  -25.4520  -48.2390 C.3      32 ALA   -0.2700
    491 HN        -84.8420  -25.3370  -49.6090 H        32 ALA    0.0900
    492 HA        -82.4820  -26.8580  -49.8040 H        32 ALA    0.0900
    493 HB1       -82.5450  -24.6760  -47.6470 H        32 ALA    0.0900
    494 HB2       -81.2640  -24.9510  -48.8880 H        32 ALA    0.5100
    495 HB3       -81.4970  -26.1410  -47.5360 H        32 ALA   -0.5100
    496 N         -83.4680  -28.4020  -48.0900 N.am     33 GLU   -0.4700
    497 CA        -84.2200  -29.3840  -47.3060 C.3      33 GLU    0.3100
    498 C         -84.2740  -29.0130  -45.8280 C.2      33 GLU    0.0700
    499 O         -83.3220  -28.4200  -45.3080 O.2      33 GLU    0.0900
    500 CB        -83.5470  -30.7390  -47.4080 C.3      33 GLU   -0.1800
    501 CG        -83.3830  -31.2630  -48.7950 C.3      33 GLU    0.0900
    502 CD        -84.6530  -31.8460  -49.3400 C.2      33 GLU    0.0900
    503 OE1       -85.7540  -31.4110  -48.9270 O.co2    33 GLU   -0.2800
    504 OE2       -84.5390  -32.7430  -50.2010 O.co2    33 GLU    0.0900
    505 HN        -82.6410  -28.7400  -48.5300 H        33 GLU    0.0900
    506 HA        -85.2250  -29.4310  -47.6940 H        33 GLU    0.6200
    507 HB1       -84.1530  -31.4700  -46.8310 H        33 GLU   -0.7600
    508 HB2       -82.5400  -30.6600  -46.9460 H        33 GLU   -0.7600
    509 HG1       -82.6030  -32.0530  -48.7930 H        33 GLU    0.5100
    510 HG2       -83.0620  -30.4340  -49.4600 H        33 GLU   -0.5100
    511 N         -85.3560  -29.3910  -45.1130 N.am     34 PRO   -0.2900
    512 CA        -85.3080  -29.1130  -43.6720 C.3      34 PRO    0.0000
    513 C         -84.0130  -29.5470  -42.9610 C.2      34 PRO    0.0900
    514 O         -83.5170  -28.8050  -42.1220 O.2      34 PRO    0.0900
    515 CB        -86.5280  -29.8570  -43.1220 C.3      34 PRO    0.0200
    516 CG        -87.4670  -29.8770  -44.2350 C.3      34 PRO    0.0900
    517 CD        -86.6610  -29.9480  -45.5120 C.3      34 PRO   -0.1800
    518 HA        -85.3140  -28.0490  -43.4960 H        34 PRO    0.0900
    519 HB1       -86.9570  -29.3220  -42.2490 H        34 PRO    0.0900
    520 HB2       -86.2560  -30.8890  -42.8140 H        34 PRO   -0.1800
    521 HG1       -88.1340  -30.7610  -44.1560 H        34 PRO    0.0900
    522 HG2       -88.0880  -28.9560  -44.2260 H        34 PRO    0.0900
    523 HD1       -86.5400  -30.9940  -45.8620 H        34 PRO    0.5100
    524 HD2       -87.1120  -29.3280  -46.3150 H        34 PRO   -0.5100
    525 N         -83.4340  -30.7030  -43.2850 N.am     35 TRP   -0.4700
    526 CA        -82.2700  -31.1130  -42.4870 C.3      35 TRP    0.3100
    527 C         -81.1350  -30.1190  -42.6200 C.2      35 TRP    0.0700
    528 O         -80.4430  -29.8160  -41.6540 O.2      35 TRP    0.0900
    529 CB        -81.8020  -32.5330  -42.7790 C.3      35 TRP   -0.1800
    530 CG        -81.2590  -32.7100  -44.1180 C.ar     35 TRP    0.0900
    531 CD1       -81.9460  -33.0610  -45.2300 C.ar     35 TRP    0.0900
    532 CD2       -79.8860  -32.5750  -44.5130 C.ar     35 TRP   -0.0300
    533 CE2       -79.8200  -32.8680  -45.8920 C.ar     35 TRP   -0.1500
    534 CE3       -78.7080  -32.2370  -43.8330 C.ar     35 TRP    0.2200
    535 NE1       -81.0920  -33.1600  -46.3040 N.ar     35 TRP   -0.5100
    536 CZ2       -78.6290  -32.8180  -46.6150 C.ar     35 TRP    0.3700
    537 CZ3       -77.5200  -32.2050  -44.5510 C.ar     35 TRP    0.2400
    538 CH2       -77.4890  -32.4920  -45.9290 C.ar     35 TRP    0.1100
    539 HN        -83.7370  -31.2990  -44.0230 H        35 TRP   -0.2500
    540 HA        -82.5480  -31.0300  -41.4460 H        35 TRP    0.1700
    541 HB1       -82.6650  -33.2230  -42.6600 H        35 TRP   -0.2000
    542 HB2       -81.0140  -32.8070  -42.0450 H        35 TRP    0.1400
    543 HD1       -83.0110  -33.2380  -45.2680 H        35 TRP   -0.2700
    544 HE1       -81.3510  -33.4000  -47.2130 H        35 TRP    0.1600
    545 HE3       -78.7060  -32.0030  -42.7790 H        35 TRP   -0.1400
    546 HZ2       -78.5870  -33.0250  -47.6740 H        35 TRP    0.1400
    547 HZ3       -76.6010  -31.9560  -44.0420 H        35 TRP    0.5100
    548 HH2       -76.5480  -32.4540  -46.4570 H        35 TRP   -0.5100
    549 N         -80.9770  -29.5780  -43.8220 N.am     36 GLN   -0.4700
    550 CA        -80.0080  -28.5280  -44.0610 C.3      36 GLN    0.3100
    551 C         -80.2640  -27.2710  -43.2170 C.2      36 GLN    0.0700
    552 O         -79.3180  -26.6370  -42.7490 O.2      36 GLN    0.0900
    553 CB        -79.9770  -28.1980  -45.5380 C.3      36 GLN   -0.1800
    554 CG        -79.7200  -29.4120  -46.3880 C.3      36 GLN    0.0900
    555 CD        -79.7940  -29.1030  -47.8630 C.2      36 GLN    0.0900
    556 NE2       -78.6980  -29.3540  -48.5590 N.am     36 GLN   -0.1800
    557 OE1       -80.8200  -28.6450  -48.3770 O.2      36 GLN    0.0900
    558 HN        -81.5140  -29.8680  -44.6100 H        36 GLN    0.0900
    559 HA        -79.0410  -28.8750  -43.7280 H        36 GLN    0.5500
    560 HB1       -79.1740  -27.4530  -45.7220 H        36 GLN   -0.5500
    561 HB2       -80.9530  -27.7550  -45.8290 H        36 GLN   -0.6200
    562 HG1       -80.4780  -30.1890  -46.1510 H        36 GLN    0.3200
    563 HG2       -78.7080  -29.8080  -46.1600 H        36 GLN    0.3000
    564 HE21      -78.6770  -29.1730  -49.5420 H        36 GLN    0.5100
    565 HE22      -77.8900  -29.7250  -48.1020 H        36 GLN   -0.5100
    566 N         -81.5240  -26.9050  -42.9890 N.am     37 PHE   -0.4700
    567 CA        -81.7800  -25.8340  -42.0310 C.3      37 PHE    0.3100
    568 C         -81.3020  -26.2070  -40.6320 C.2      37 PHE    0.0700
    569 O         -80.7890  -25.3450  -39.8930 O.2      37 PHE    0.0900
    570 CB        -83.2430  -25.3840  -42.0390 C.3      37 PHE   -0.1800
    571 CG        -83.5690  -24.5270  -43.2030 C.ar     37 PHE    0.0900
    572 CD1       -83.5090  -23.1380  -43.0920 C.ar     37 PHE    0.0900
    573 CD2       -83.8620  -25.1020  -44.4430 C.ar     37 PHE    0.0000
    574 CE1       -83.7800  -22.3210  -44.2030 C.ar     37 PHE   -0.1150
    575 CE2       -84.1340  -24.2960  -45.5560 C.ar     37 PHE    0.1150
    576 CZ        -84.0880  -22.8990  -45.4350 C.ar     37 PHE   -0.1150
    577 HN        -82.3090  -27.3230  -43.4390 H        37 PHE    0.1150
    578 HA        -81.1380  -25.0050  -42.2900 H        37 PHE   -0.1150
    579 HB1       -83.4550  -24.7960  -41.1210 H        37 PHE    0.1150
    580 HB2       -83.9050  -26.2740  -42.0840 H        37 PHE   -0.1150
    581 HD1       -83.2540  -22.6860  -42.1450 H        37 PHE    0.1150
    582 HD2       -83.8800  -26.1770  -44.5450 H        37 PHE   -0.1150
    583 HE1       -83.7490  -21.2470  -44.1040 H        37 PHE    0.1150
    584 HE2       -84.3770  -24.7490  -46.5050 H        37 PHE    0.5100
    585 HZ        -84.2910  -22.2740  -46.2920 H        37 PHE   -0.5100
    586 N         -81.4520  -27.4920  -40.2900 N.am     38 SER   -0.4700
    587 CA        -81.0150  -28.0290  -39.0050 C.3      38 SER    0.3100
    588 C         -79.5030  -27.9760  -38.8820 C.2      38 SER    0.0700
    589 O         -78.9780  -27.5440  -37.8490 O.2      38 SER    0.0900
    590 CB        -81.4600  -29.4760  -38.8510 C.3      38 SER    0.0500
    591 OG        -82.8360  -29.5490  -38.5940 O.3      38 SER    0.0900
    592 HN        -81.8750  -28.1500  -40.9080 H        38 SER    0.0900
    593 HA        -81.4440  -27.4200  -38.2240 H        38 SER   -0.6600
    594 HB1       -80.9150  -29.9460  -38.0050 H        38 SER    0.4300
    595 HB2       -81.2430  -30.0340  -39.7870 H        38 SER    0.5100
    596 HG1       -83.2680  -29.1410  -39.3480 H        38 SER   -0.5100
    597 N         -78.8090  -28.4230  -39.9360 N.am     39 MET   -0.4700
    598 CA        -77.3650  -28.2880  -40.0090 C.3      39 MET    0.3100
    599 C         -76.9470  -26.8290  -39.8300 C.2      39 MET    0.0700
    600 O         -75.9910  -26.5370  -39.1110 O.2      39 MET    0.0900
    601 CB        -76.8020  -28.8600  -41.3070 C.3      39 MET   -0.1800
    602 CG        -76.6390  -30.3820  -41.3150 C.3      39 MET    0.0900
    603 SD        -76.3500  -31.1390  -39.6950 S.3      39 MET    0.0900
    604 CE        -74.7230  -30.5200  -39.2630 C.3      39 MET   -0.1400
    605 HN        -79.2510  -28.8660  -40.7130 H        39 MET    0.0900
    606 HA        -76.9440  -28.8100  -39.1620 H        39 MET    0.0900
    607 HB1       -75.8060  -28.4020  -41.4860 H        39 MET   -0.0900
    608 HB2       -77.4820  -28.5770  -42.1360 H        39 MET   -0.2200
    609 HG1       -75.7860  -30.6280  -41.9800 H        39 MET    0.0900
    610 HG2       -77.5610  -30.8180  -41.7520 H        39 MET    0.0900
    611 HE1       -74.7140  -29.4100  -39.2140 H        39 MET    0.0900
    612 HE2       -73.9780  -30.8360  -40.0230 H        39 MET    0.5100
    613 HE3       -74.4150  -30.9100  -38.2700 H        39 MET   -0.5100
    614 N         -77.6750  -25.9060  -40.4600 N.am     40 LEU   -0.4700
    615 CA        -77.4270  -24.5070  -40.2130 C.3      40 LEU    0.3100
    616 C         -77.5840  -24.2200  -38.7140 C.2      40 LEU    0.0700
    617 O         -76.7110  -23.5970  -38.1030 O.2      40 LEU    0.0900
    618 CB        -78.3260  -23.6080  -41.0720 C.3      40 LEU   -0.1800
    619 CG        -78.2390  -22.0990  -40.7880 C.3      40 LEU    0.0900
    620 CD1       -76.9040  -21.5620  -41.1620 C.3      40 LEU    0.0900
    621 CD2       -79.3210  -21.3200  -41.5080 C.3      40 LEU   -0.0900
    622 HN        -78.3990  -26.1320  -41.1070 H        40 LEU    0.0900
    623 HA        -76.3880  -24.3120  -40.4370 H        40 LEU   -0.2700
    624 HB1       -79.3780  -23.9260  -40.9140 H        40 LEU    0.0900
    625 HB2       -78.0560  -23.7710  -42.1370 H        40 LEU    0.0900
    626 HG        -78.4150  -21.9200  -39.7060 H        40 LEU    0.0900
    627 HD11      -76.7170  -21.7260  -42.2460 H        40 LEU   -0.2700
    628 HD12      -76.1110  -22.0820  -40.5830 H        40 LEU    0.0900
    629 HD13      -76.8640  -20.4720  -40.9570 H        40 LEU    0.0900
    630 HD21      -80.3130  -21.7840  -41.3240 H        40 LEU    0.0900
    631 HD22      -79.1250  -21.3240  -42.6020 H        40 LEU    0.5100
    632 HD23      -79.3440  -20.2740  -41.1370 H        40 LEU   -0.5100
    633 N         -78.6640  -24.7000  -38.1020 N.am     41 ALA   -0.4700
    634 CA        -78.8420  -24.5210  -36.6580 C.3      41 ALA    0.3100
    635 C         -77.6850  -25.1430  -35.8830 C.2      41 ALA    0.0700
    636 O         -77.1750  -24.5480  -34.9280 O.2      41 ALA    0.0900
    637 CB        -80.1630  -25.1110  -36.1920 C.3      41 ALA   -0.2700
    638 HN        -79.3840  -25.1930  -38.5850 H        41 ALA    0.0900
    639 HA        -78.8120  -23.4620  -36.4490 H        41 ALA    0.0900
    640 HB1       -80.1950  -26.1990  -36.4150 H        41 ALA    0.0900
    641 HB2       -81.0060  -24.6160  -36.7190 H        41 ALA    0.5100
    642 HB3       -80.2730  -24.9700  -35.0960 H        41 ALA   -0.5100
    643 N         -77.2670  -26.3390  -36.3020 N.am     42 ALA   -0.4700
    644 CA        -76.1620  -27.0250  -35.6570 C.3      42 ALA    0.3100
    645 C         -74.8880  -26.1530  -35.6380 C.2      42 ALA    0.0700
    646 O         -74.2510  -25.9790  -34.5990 O.2      42 ALA    0.0900
    647 CB        -75.9100  -28.3480  -36.3330 C.3      42 ALA   -0.2700
    648 HN        -77.6920  -26.8120  -37.0690 H        42 ALA    0.0900
    649 HA        -76.4170  -27.1740  -34.6180 H        42 ALA    0.0900
    650 HB1       -75.4860  -28.1840  -37.3470 H        42 ALA    0.0900
    651 HB2       -76.8640  -28.9080  -36.4350 H        42 ALA    0.5100
    652 HB3       -75.1860  -28.9450  -35.7390 H        42 ALA   -0.5100
    653 N         -74.5410  -25.5690  -36.7810 N.am     43 TYR   -0.4700
    654 CA        -73.3260  -24.7870  -36.8860 C.3      43 TYR    0.3100
    655 C         -73.4010  -23.4990  -36.0590 C.2      43 TYR    0.0700
    656 O         -72.4150  -23.0930  -35.4470 O.2      43 TYR    0.0900
    657 CB        -72.9810  -24.4990  -38.3540 C.3      43 TYR   -0.1800
    658 CG        -71.5550  -24.0460  -38.5350 C.ar     43 TYR    0.0900
    659 CD1       -70.5020  -24.9710  -38.5130 C.ar     43 TYR    0.0900
    660 CD2       -71.2440  -22.6900  -38.6680 C.ar     43 TYR    0.0000
    661 CE1       -69.1690  -24.5610  -38.6400 C.ar     43 TYR   -0.1150
    662 CE2       -69.9190  -22.2670  -38.7990 C.ar     43 TYR    0.1150
    663 CZ        -68.8850  -23.2090  -38.7800 C.ar     43 TYR   -0.1150
    664 OH        -67.5750  -22.7990  -38.9050 O.3      43 TYR    0.1150
    665 HN        -75.0940  -25.6410  -37.6070 H        43 TYR    0.1100
    666 HA        -72.5280  -25.3460  -36.4190 H        43 TYR   -0.5400
    667 HB1       -73.6400  -23.6920  -38.7390 H        43 TYR    0.4300
    668 HB2       -73.1180  -25.4230  -38.9560 H        43 TYR   -0.1150
    669 HD1       -70.7230  -26.0210  -38.3970 H        43 TYR    0.1150
    670 HD2       -72.0390  -21.9590  -38.6690 H        43 TYR   -0.1150
    671 HE1       -68.3700  -25.2880  -38.6280 H        43 TYR    0.1150
    672 HE2       -69.6940  -21.2170  -38.9150 H        43 TYR    0.5100
    673 HH        -67.0310  -23.5800  -39.0310 H        43 TYR   -0.5100
    674 N         -74.5630  -22.8490  -36.0270 N.am     44 MET   -0.4700
    675 CA        -74.7250  -21.6930  -35.1580 C.3      44 MET    0.3100
    676 C         -74.5490  -22.1240  -33.7010 C.2      44 MET    0.0700
    677 O         -74.0140  -21.3910  -32.8760 O.2      44 MET    0.0900
    678 CB        -76.1120  -21.0480  -35.3240 C.3      44 MET   -0.1800
    679 CG        -76.3620  -20.2770  -36.6130 C.3      44 MET    0.0900
    680 SD        -75.0820  -19.1060  -37.0910 S.3      44 MET    0.0900
    681 CE        -74.2160  -20.1750  -38.2610 C.3      44 MET   -0.1400
    682 HN        -75.3500  -23.1160  -36.5780 H        44 MET    0.0900
    683 HA        -73.9530  -20.9810  -35.4100 H        44 MET    0.0900
    684 HB1       -76.2610  -20.3460  -34.4760 H        44 MET   -0.0900
    685 HB2       -76.8690  -21.8560  -35.2610 H        44 MET   -0.2200
    686 HG1       -77.3180  -19.7260  -36.4930 H        44 MET    0.0900
    687 HG2       -76.4850  -21.0190  -37.4280 H        44 MET    0.0900
    688 HE1       -74.8840  -20.4920  -39.0900 H        44 MET    0.0900
    689 HE2       -73.8500  -21.0890  -37.7470 H        44 MET    0.5100
    690 HE3       -73.3510  -19.6360  -38.7040 H        44 MET   -0.5100
    691 N         -75.0320  -23.3220  -33.3890 N.am     45 PHE   -0.4700
    692 CA        -74.9640  -23.8210  -32.0340 C.3      45 PHE    0.3100
    693 C         -73.4930  -24.0540  -31.6160 C.2      45 PHE    0.0700
    694 O         -73.0480  -23.5830  -30.5610 O.2      45 PHE    0.0900
    695 CB        -75.8310  -25.0760  -31.8910 C.3      45 PHE   -0.1800
    696 CG        -75.7970  -25.6710  -30.5190 C.ar     45 PHE    0.0900
    697 CD1       -76.3800  -25.0000  -29.4410 C.ar     45 PHE    0.0900
    698 CD2       -75.1570  -26.8910  -30.2920 C.ar     45 PHE    0.0000
    699 CE1       -76.3350  -25.5450  -28.1560 C.ar     45 PHE   -0.1150
    700 CE2       -75.1100  -27.4410  -29.0080 C.ar     45 PHE    0.1150
    701 CZ        -75.6920  -26.7690  -27.9420 C.ar     45 PHE   -0.1150
    702 HN        -75.4560  -23.9220  -34.0630 H        45 PHE    0.1150
    703 HA        -75.3140  -23.0440  -31.3710 H        45 PHE   -0.1150
    704 HB1       -75.4700  -25.8530  -32.5970 H        45 PHE    0.1150
    705 HB2       -76.8880  -24.8190  -32.1130 H        45 PHE   -0.1150
    706 HD1       -76.8700  -24.0510  -29.6030 H        45 PHE    0.1150
    707 HD2       -74.6950  -27.4150  -31.1160 H        45 PHE   -0.1150
    708 HE1       -76.7970  -25.0240  -27.3300 H        45 PHE    0.1150
    709 HE2       -74.6190  -28.3900  -28.8450 H        45 PHE    0.5100
    710 HZ        -75.6490  -27.1900  -26.9490 H        45 PHE   -0.5100
    711 N         -72.7380  -24.7530  -32.4630 N.am     46 LEU   -0.4700
    712 CA        -71.3030  -24.8820  -32.3000 C.3      46 LEU    0.3100
    713 C         -70.6220  -23.5280  -32.0700 C.2      46 LEU    0.0700
    714 O         -69.8680  -23.3610  -31.1090 O.2      46 LEU    0.0900
    715 CB        -70.7020  -25.5480  -33.5370 C.3      46 LEU   -0.1800
    716 CG        -69.2130  -25.8650  -33.4840 C.3      46 LEU    0.0900
    717 CD1       -68.9690  -26.7160  -32.2780 C.3      46 LEU    0.0900
    718 CD2       -68.7420  -26.5950  -34.7420 C.3      46 LEU   -0.0900
    719 HN        -73.1300  -25.2210  -33.2510 H        46 LEU    0.0900
    720 HA        -71.1140  -25.4760  -31.4190 H        46 LEU   -0.2700
    721 HB1       -70.8750  -24.8770  -34.4030 H        46 LEU    0.0900
    722 HB2       -71.2450  -26.5020  -33.7050 H        46 LEU    0.0900
    723 HG        -68.6270  -24.9240  -33.4110 H        46 LEU    0.0900
    724 HD11      -69.6840  -27.5660  -32.2600 H        46 LEU   -0.2700
    725 HD12      -69.1110  -26.1140  -31.3550 H        46 LEU    0.0900
    726 HD13      -67.9360  -27.1220  -32.3040 H        46 LEU    0.0900
    727 HD21      -68.9270  -25.9680  -35.6390 H        46 LEU    0.0900
    728 HD22      -69.2980  -27.5500  -34.8560 H        46 LEU    0.5100
    729 HD23      -67.6520  -26.8030  -34.6730 H        46 LEU   -0.5100
    730 N         -70.8940  -22.5650  -32.9550 N.am     47 LEU   -0.4700
    731 CA        -70.3040  -21.2260  -32.8920 C.3      47 LEU    0.3100
    732 C         -70.6400  -20.4930  -31.6080 C.2      47 LEU    0.0700
    733 O         -69.8240  -19.7510  -31.1110 O.2      47 LEU    0.0900
    734 CB        -70.7310  -20.3890  -34.1010 C.3      47 LEU   -0.1800
    735 CG        -69.7460  -20.1100  -35.2500 C.3      47 LEU    0.0900
    736 CD1       -68.7530  -21.2230  -35.5120 C.3      47 LEU    0.0900
    737 CD2       -70.5180  -19.8060  -36.5010 C.3      47 LEU   -0.0900
    738 HN        -71.5230  -22.7190  -33.7120 H        47 LEU    0.0900
    739 HA        -69.2310  -21.3340  -32.8710 H        47 LEU   -0.2700
    740 HB1       -71.0490  -19.4020  -33.7090 H        47 LEU    0.0900
    741 HB2       -71.6060  -20.9000  -34.5500 H        47 LEU    0.0900
    742 HG        -69.1790  -19.1870  -35.0050 H        47 LEU    0.0900
    743 HD11      -69.2890  -22.1590  -35.7770 H        47 LEU   -0.2700
    744 HD12      -68.1440  -21.4090  -34.6020 H        47 LEU    0.0900
    745 HD13      -68.0870  -20.9450  -36.3570 H        47 LEU    0.0900
    746 HD21      -71.1610  -18.9140  -36.3470 H        47 LEU    0.0900
    747 HD22      -71.1650  -20.6690  -36.7650 H        47 LEU    0.5100
    748 HD23      -69.8150  -19.5960  -37.3360 H        47 LEU   -0.5100
    749 N         -71.8370  -20.6940  -31.0680 N.am     48 ILE   -0.4700
    750 CA        -72.1920  -20.1700  -29.7450 C.3      48 ILE    0.3100
    751 C         -71.4580  -20.8870  -28.6000 C.2      48 ILE    0.0700
    752 O         -70.8680  -20.2410  -27.7190 O.2      48 ILE    0.0900
    753 CB        -73.7190  -20.2490  -29.4900 C.3      48 ILE   -0.0900
    754 CG1       -74.4810  -19.6200  -30.6730 C.3      48 ILE    0.0900
    755 CG2       -74.0740  -19.6150  -28.1220 C.3      48 ILE   -0.2700
    756 CD        -76.0090  -19.6600  -30.5780 C.3      48 ILE    0.0900
    757 HN        -72.5490  -21.2100  -31.5380 H        48 ILE    0.0900
    758 HA        -71.8600  -19.1440  -29.6950 H        48 ILE    0.0900
    759 HB        -74.0400  -21.3120  -29.4980 H        48 ILE   -0.1800
    760 HG11      -74.1820  -20.1570  -31.5980 H        48 ILE    0.0900
    761 HG12      -74.1700  -18.5580  -30.7550 H        48 ILE    0.0900
    762 HG21      -73.7650  -18.5480  -28.1050 H        48 ILE   -0.2700
    763 HG22      -73.5420  -20.1520  -27.3080 H        48 ILE    0.0900
    764 HG23      -75.1700  -19.6700  -27.9530 H        48 ILE    0.0900
    765 HD1       -76.3490  -19.1130  -29.6730 H        48 ILE    0.0900
    766 HD2       -76.3560  -20.7120  -30.5080 H        48 ILE    0.5100
    767 HD3       -76.4560  -19.1770  -31.4730 H        48 ILE   -0.5100
    768 N         -71.5010  -22.2200  -28.6050 N.am     49 MET   -0.4700
    769 CA        -70.8750  -23.0050  -27.5400 C.3      49 MET    0.3100
    770 C         -69.3840  -22.7400  -27.4290 C.2      49 MET    0.0700
    771 O         -68.8820  -22.6350  -26.3210 O.2      49 MET    0.0900
    772 CB        -71.1370  -24.5010  -27.7010 C.3      49 MET   -0.1800
    773 CG        -72.5930  -24.8730  -27.6120 C.3      49 MET    0.0900
    774 SD        -73.2140  -24.8100  -25.9250 S.3      49 MET    0.0900
    775 CE        -73.9270  -23.1750  -25.7930 C.3      49 MET   -0.1400
    776 HN        -71.9550  -22.7360  -29.3260 H        49 MET    0.0900
    777 HA        -71.2760  -22.6600  -26.5990 H        49 MET    0.0900
    778 HB1       -70.5840  -25.0440  -26.9050 H        49 MET   -0.0900
    779 HB2       -70.7490  -24.8240  -28.6910 H        49 MET   -0.2200
    780 HG1       -72.7230  -25.8990  -28.0160 H        49 MET    0.0900
    781 HG2       -73.1770  -24.1730  -28.2470 H        49 MET    0.0900
    782 HE1       -74.6150  -22.9650  -26.6400 H        49 MET    0.0900
    783 HE2       -73.1260  -22.4050  -25.8030 H        49 MET    0.5100
    784 HE3       -74.5060  -23.0830  -24.8500 H        49 MET   -0.5100
    785 N         -68.6740  -22.6200  -28.5550 N.am     50 LEU   -0.4700
    786 CA        -67.2560  -22.2450  -28.5020 C.3      50 LEU    0.3100
    787 C         -67.0720  -20.7210  -28.4210 C.2      50 LEU    0.0700
    788 O         -66.3530  -20.2090  -27.5590 O.2      50 LEU    0.0900
    789 CB        -66.4680  -22.8190  -29.6780 C.3      50 LEU   -0.1800
    790 CG        -66.6000  -24.3210  -29.9400 C.3      50 LEU    0.0900
    791 CD1       -65.9760  -24.7160  -31.2820 C.3      50 LEU    0.0900
    792 CD2       -66.0000  -25.1420  -28.8140 C.3      50 LEU   -0.0900
    793 HN        -69.0650  -22.7750  -29.4600 H        50 LEU    0.0900
    794 HA        -66.8540  -22.6170  -27.5710 H        50 LEU   -0.2700
    795 HB1       -65.3940  -22.6010  -29.5020 H        50 LEU    0.0900
    796 HB2       -66.7980  -22.2870  -30.5960 H        50 LEU    0.0900
    797 HG        -67.6760  -24.5960  -29.9450 H        50 LEU    0.0900
    798 HD11      -64.8950  -24.4580  -31.2920 H        50 LEU   -0.2700
    799 HD12      -66.4780  -24.1690  -32.1090 H        50 LEU    0.0900
    800 HD13      -66.0800  -25.8100  -31.4400 H        50 LEU    0.0900
    801 HD21      -66.5170  -24.9130  -27.8570 H        50 LEU    0.0900
    802 HD22      -64.9220  -24.8990  -28.7020 H        50 LEU    0.5100
    803 HD23      -66.1190  -26.2250  -29.0300 H        50 LEU   -0.5100
    804 N         -67.7590  -19.9950  -29.2950 N.am     51 GLY   -0.4700
    805 CA        -67.6000  -18.5490  -29.3880 C.3      51 GLY    0.3100
    806 C         -67.8590  -17.7840  -28.1100 C.2      51 GLY   -0.0200
    807 O         -67.1890  -16.7890  -27.8380 O.2      51 GLY    0.0900
    808 HN        -68.4120  -20.4050  -29.9260 H        51 GLY    0.0900
    809 HA1       -68.2910  -18.1990  -30.1400 H        51 GLY    0.5100
    810 HA2       -66.5830  -18.3580  -29.6990 H        51 GLY   -0.5100
    811 N         -68.8270  -18.2290  -27.3090 N.am     52 PHE   -0.4700
    812 CA        -69.1720  -17.4770  -26.1080 C.3      52 PHE    0.3100
    813 C         -68.1100  -17.6310  -25.0290 C.2      52 PHE    0.0700
    814 O         -67.5510  -16.6410  -24.5640 O.2      52 PHE    0.0900
    815 CB        -70.5440  -17.8630  -25.5630 C.3      52 PHE   -0.1800
    816 CG        -70.8840  -17.1670  -24.2820 C.ar     52 PHE    0.0900
    817 CD1       -71.3380  -15.8470  -24.2920 C.ar     52 PHE    0.0900
    818 CD2       -70.7210  -17.8170  -23.0540 C.ar     52 PHE    0.0000
    819 CE1       -71.6420  -15.1860  -23.1000 C.ar     52 PHE   -0.1150
    820 CE2       -71.0310  -17.1680  -21.8540 C.ar     52 PHE    0.1150
    821 CZ        -71.4850  -15.8470  -21.8780 C.ar     52 PHE   -0.1150
    822 HN        -69.3400  -19.0640  -27.4870 H        52 PHE    0.1150
    823 HA        -69.1600  -16.4270  -26.3620 H        52 PHE   -0.1150
    824 HB1       -70.5680  -18.9560  -25.3630 H        52 PHE    0.1150
    825 HB2       -71.3260  -17.5940  -26.3050 H        52 PHE   -0.1150
    826 HD1       -71.4570  -15.3320  -25.2340 H        52 PHE    0.1150
    827 HD2       -70.3530  -18.8330  -23.0320 H        52 PHE   -0.1150
    828 HE1       -71.9970  -14.1660  -23.1220 H        52 PHE    0.1150
    829 HE2       -70.9180  -17.6870  -20.9120 H        52 PHE    0.5100
    830 HZ        -71.7150  -15.3380  -20.9530 H        52 PHE   -0.5100
    831 N         -67.8100  -18.8750  -24.6230 N.am     53 PRO   -0.2900
    832 CA        -66.7510  -19.0310  -23.6380 C.3      53 PRO    0.0000
    833 C         -65.4380  -18.3560  -24.0570 C.2      53 PRO    0.0900
    834 O         -64.9750  -17.4870  -23.3410 O.2      53 PRO    0.0900
    835 CB        -66.6060  -20.5490  -23.5220 C.3      53 PRO    0.0200
    836 CG        -67.9370  -21.0630  -23.8780 C.3      53 PRO    0.0900
    837 CD        -68.3960  -20.1720  -24.9960 C.3      53 PRO   -0.1800
    838 HA        -67.0130  -18.5320  -22.7190 H        53 PRO    0.0900
    839 HB1       -66.3290  -20.8440  -22.4870 H        53 PRO    0.0900
    840 HB2       -65.8320  -20.9290  -24.2230 H        53 PRO   -0.1800
    841 HG1       -67.8760  -22.1200  -24.2140 H        53 PRO    0.0900
    842 HG2       -68.6300  -21.0000  -23.0130 H        53 PRO    0.0900
    843 HD1       -68.0000  -20.5060  -25.9780 H        53 PRO    0.5100
    844 HD2       -69.5020  -20.1000  -25.0380 H        53 PRO   -0.5100
    845 N         -64.8630  -18.7030  -25.2080 N.am     54 ILE   -0.4700
    846 CA        -63.6000  -18.0890  -25.6470 C.3      54 ILE    0.3100
    847 C         -63.6010  -16.5690  -25.4690 C.2      54 ILE    0.0700
    848 O         -62.6610  -15.9940  -24.9220 O.2      54 ILE    0.0900
    849 CB        -63.3080  -18.3640  -27.1260 C.3      54 ILE   -0.0900
    850 CG1       -63.5840  -19.8300  -27.4900 C.3      54 ILE    0.0900
    851 CG2       -61.8910  -17.9840  -27.4540 C.3      54 ILE   -0.2700
    852 CD        -62.3730  -20.7720  -27.4420 C.3      54 ILE    0.0900
    853 HN        -65.2570  -19.3870  -25.8160 H        54 ILE    0.0900
    854 HA        -62.8100  -18.4940  -25.0340 H        54 ILE    0.0900
    855 HB        -64.0050  -17.7710  -27.7560 H        54 ILE   -0.1800
    856 HG11      -63.9960  -19.8550  -28.5200 H        54 ILE    0.0900
    857 HG12      -64.3490  -20.2190  -26.7860 H        54 ILE    0.0900
    858 HG21      -61.1840  -18.5760  -26.8340 H        54 ILE   -0.2700
    859 HG22      -61.7290  -16.9060  -27.2430 H        54 ILE    0.0900
    860 HG23      -61.6820  -18.1920  -28.5250 H        54 ILE    0.0900
    861 HD1       -61.8380  -20.6550  -26.4750 H        54 ILE    0.0900
    862 HD2       -61.6720  -20.5280  -28.2680 H        54 ILE    0.5100
    863 HD3       -62.7100  -21.8260  -27.5360 H        54 ILE   -0.5100
    864 N         -64.6560  -15.9090  -25.9330 N.am     55 ASN   -0.4700
    865 CA        -64.6620  -14.4540  -25.9430 C.3      55 ASN    0.3100
    866 C         -65.0390  -13.8370  -24.6160 C.2      55 ASN    0.0700
    867 O         -64.5500  -12.7700  -24.2690 O.2      55 ASN    0.0900
    868 CB        -65.5560  -13.9050  -27.0670 C.3      55 ASN   -0.1800
    869 CG        -64.9540  -14.1270  -28.4460 C.2      55 ASN    0.0900
    870 ND2       -65.4160  -15.0020  -29.2040 N.am     55 ASN    0.0900
    871 OD1       -63.9280  -13.3690  -28.7750 O.2      55 ASN    0.5500
    872 HN        -65.4690  -16.3670  -26.2840 H        55 ASN   -0.5500
    873 HA        -63.6440  -14.1200  -26.0810 H        55 ASN   -0.6200
    874 HB1       -65.7010  -12.8140  -26.9150 H        55 ASN    0.3200
    875 HB2       -66.5430  -14.4130  -27.0260 H        55 ASN    0.3000
    876 HD21      -65.0150  -15.1430  -30.1090 H        55 ASN    0.5100
    877 HD22      -66.1880  -15.5640  -28.9060 H        55 ASN   -0.5100
    878 N         -65.9280  -14.4920  -23.8780 N.am     56 PHE   -0.4700
    879 CA        -66.3180  -14.0120  -22.5590 C.3      56 PHE    0.3100
    880 C         -65.1700  -14.2310  -21.5800 C.2      56 PHE    0.0700
    881 O         -64.7870  -13.3330  -20.8300 O.2      56 PHE    0.0900
    882 CB        -67.5720  -14.7320  -22.0590 C.3      56 PHE   -0.1800
    883 CG        -67.9790  -14.3140  -20.6820 C.ar     56 PHE    0.0900
    884 CD1       -68.6290  -13.0870  -20.4780 C.ar     56 PHE    0.0900
    885 CD2       -67.6830  -15.1220  -19.5810 C.ar     56 PHE    0.0000
    886 CE1       -68.9910  -12.6730  -19.2060 C.ar     56 PHE   -0.1150
    887 CE2       -68.0450  -14.7260  -18.2990 C.ar     56 PHE    0.1150
    888 CZ        -68.6950  -13.4910  -18.1080 C.ar     56 PHE   -0.1150
    889 HN        -66.3650  -15.3310  -24.1900 H        56 PHE    0.1150
    890 HA        -66.5020  -12.9510  -22.6330 H        56 PHE   -0.1150
    891 HB1       -67.3830  -15.8250  -22.0310 H        56 PHE    0.1150
    892 HB2       -68.4220  -14.5070  -22.7390 H        56 PHE   -0.1150
    893 HD1       -68.8510  -12.4550  -21.3270 H        56 PHE    0.1150
    894 HD2       -67.1690  -16.0610  -19.7270 H        56 PHE   -0.1150
    895 HE1       -69.4960  -11.7290  -19.0620 H        56 PHE    0.1150
    896 HE2       -67.8280  -15.3620  -17.4540 H        56 PHE    0.5100
    897 HZ        -68.9670  -13.1750  -17.1130 H        56 PHE   -0.5100
    898 N         -64.6140  -15.4360  -21.6070 N.am     57 LEU   -0.4700
    899 CA        -63.4030  -15.7450  -20.8820 C.3      57 LEU    0.3100
    900 C         -62.3420  -14.6610  -21.0460 C.2      57 LEU    0.0700
    901 O         -61.7420  -14.2350  -20.0690 O.2      57 LEU    0.0900
    902 CB        -62.8510  -17.0880  -21.3590 C.3      57 LEU   -0.1800
    903 CG        -62.3320  -18.0800  -20.3220 C.3      57 LEU    0.0900
    904 CD1       -62.8040  -17.7070  -18.9160 C.3      57 LEU    0.0900
    905 CD2       -62.8020  -19.4810  -20.7240 C.3      57 LEU   -0.0900
    906 HN        -65.0110  -16.1850  -22.1310 H        57 LEU    0.0900
    907 HA        -63.6360  -15.7820  -19.8280 H        57 LEU   -0.2700
    908 HB1       -62.0120  -16.8710  -22.0510 H        57 LEU    0.0900
    909 HB2       -63.6630  -17.5940  -21.9190 H        57 LEU    0.0900
    910 HG        -61.2220  -18.0840  -20.3450 H        57 LEU    0.0900
    911 HD11      -63.9150  -17.7070  -18.8730 H        57 LEU   -0.2700
    912 HD12      -62.4400  -16.6920  -18.6520 H        57 LEU    0.0900
    913 HD13      -62.4220  -18.4450  -18.1800 H        57 LEU    0.0900
    914 HD21      -62.4040  -19.7440  -21.7270 H        57 LEU    0.0900
    915 HD22      -63.9120  -19.5110  -20.7630 H        57 LEU    0.5100
    916 HD23      -62.4330  -20.2280  -19.9900 H        57 LEU   -0.5100
    917 N         -62.1110  -14.2070  -22.2770 N.am     58 THR   -0.4700
    918 CA        -61.1130  -13.1720  -22.5190 C.3      58 THR    0.3100
    919 C         -61.3900  -11.9310  -21.6760 C.2      58 THR    0.0700
    920 O         -60.5290  -11.4870  -20.9050 O.2      58 THR    0.0900
    921 CB        -61.0110  -12.8000  -24.0000 C.3      58 THR    0.1400
    922 CG2       -60.0900  -11.6180  -24.1920 C.3      58 THR    0.0900
    923 OG1       -60.4690  -13.9020  -24.7210 O.3      58 THR   -0.6600
    924 HN        -62.6020  -14.5470  -23.0750 H        58 THR    0.4300
    925 HA        -60.1630  -13.5450  -22.1680 H        58 THR   -0.2700
    926 HB        -62.0180  -12.5620  -24.4020 H        58 THR    0.0900
    927 HG1       -61.1490  -14.5790  -24.7190 H        58 THR    0.0900
    928 HG21      -59.1290  -11.7920  -23.6610 H        58 THR    0.0900
    929 HG22      -60.5620  -10.7000  -23.7810 H        58 THR    0.5100
    930 HG23      -59.8770  -11.4770  -25.2730 H        58 THR   -0.5100
    931 N         -62.6040  -11.3960  -21.7980 N.am     59 LEU   -0.4700
    932 CA        -63.0220  -10.2400  -21.0070 C.3      59 LEU    0.3100
    933 C         -62.8280  -10.4900  -19.5180 C.2      59 LEU    0.0700
    934 O         -62.2230   -9.6830  -18.8170 O.2      59 LEU    0.0900
    935 CB        -64.4860   -9.9000  -21.2840 C.3      59 LEU   -0.1800
    936 CG        -64.7950   -9.3600  -22.6770 C.3      59 LEU    0.0900
    937 CD1       -66.1830   -8.7150  -22.6610 C.3      59 LEU    0.0900
    938 CD2       -63.7110   -8.3710  -23.1350 C.3      59 LEU   -0.0900
    939 HN        -63.2810  -11.7590  -22.4330 H        59 LEU    0.0900
    940 HA        -62.3870   -9.4070  -21.2710 H        59 LEU   -0.2700
    941 HB1       -64.8070   -9.1380  -20.5430 H        59 LEU    0.0900
    942 HB2       -65.0860  -10.8220  -21.1340 H        59 LEU    0.0900
    943 HG        -64.7740  -10.1910  -23.4150 H        59 LEU    0.0900
    944 HD11      -66.2070   -7.8820  -21.9270 H        59 LEU   -0.2700
    945 HD12      -66.9460   -9.4680  -22.3700 H        59 LEU    0.0900
    946 HD13      -66.4230   -8.3090  -23.6660 H        59 LEU    0.0900
    947 HD21      -62.7620   -8.9110  -23.3390 H        59 LEU    0.0900
    948 HD22      -63.5270   -7.6170  -22.3400 H        59 LEU    0.5100
    949 HD23      -64.0360   -7.8590  -24.0670 H        59 LEU   -0.5100
    950 N         -63.3170  -11.6350  -19.0530 N.am     60 TYR   -0.4700
    951 CA        -63.3580  -11.9470  -17.6360 C.3      60 TYR    0.3100
    952 C         -61.9700  -12.0930  -17.0310 C.2      60 TYR    0.0700
    953 O         -61.6950  -11.5510  -15.9640 O.2      60 TYR    0.0900
    954 CB        -64.1800  -13.2140  -17.4010 C.3      60 TYR   -0.1800
    955 CG        -64.3510  -13.5580  -15.9500 C.ar     60 TYR    0.0900
    956 CD1       -65.2070  -12.8170  -15.1410 C.ar     60 TYR    0.0900
    957 CD2       -63.6610  -14.6270  -15.3850 C.ar     60 TYR    0.0000
    958 CE1       -65.3730  -13.1330  -13.8090 C.ar     60 TYR   -0.1150
    959 CE2       -63.8240  -14.9560  -14.0510 C.ar     60 TYR    0.1150
    960 CZ        -64.6810  -14.2020  -13.2700 C.ar     60 TYR   -0.1150
    961 OH        -64.8400  -14.5090  -11.9390 O.3      60 TYR    0.1150
    962 HN        -63.6820  -12.3350  -19.6620 H        60 TYR    0.1100
    963 HA        -63.8000  -11.1100  -17.1180 H        60 TYR   -0.5400
    964 HB1       -63.6730  -14.0750  -17.8860 H        60 TYR    0.4300
    965 HB2       -65.1960  -13.0760  -17.8290 H        60 TYR   -0.1150
    966 HD1       -65.7480  -11.9830  -15.5630 H        60 TYR    0.1150
    967 HD2       -62.9880  -15.2090  -15.9970 H        60 TYR   -0.1150
    968 HE1       -66.0400  -12.5490  -13.1910 H        60 TYR    0.1150
    969 HE2       -63.2890  -15.7910  -13.6250 H        60 TYR    0.5100
    970 HH        -63.9810  -14.4420  -11.5140 H        60 TYR   -0.5100
    971 N         -61.0900  -12.8170  -17.7190 N.am     61 VAL   -0.4700
    972 CA        -59.7230  -13.0180  -17.2540 C.3      61 VAL    0.3100
    973 C         -58.9670  -11.6860  -17.1820 C.2      61 VAL    0.0700
    974 O         -58.1220  -11.4860  -16.3180 O.2      61 VAL    0.0900
    975 CB        -58.9820  -14.0550  -18.1340 C.3      61 VAL   -0.0900
    976 CG1       -57.4930  -14.0320  -17.8950 C.3      61 VAL    0.0900
    977 CG2       -59.5230  -15.4480  -17.8650 C.3      61 VAL   -0.2700
    978 HN        -61.3280  -13.2550  -18.5820 H        61 VAL    0.0900
    979 HA        -59.7660  -13.3600  -16.2310 H        61 VAL    0.0900
    980 HB        -59.1790  -13.8300  -19.2040 H        61 VAL    0.0900
    981 HG11      -57.2740  -14.2670  -16.8310 H        61 VAL   -0.2700
    982 HG12      -57.0880  -13.0240  -18.1250 H        61 VAL    0.0900
    983 HG13      -56.9940  -14.7910  -18.5350 H        61 VAL    0.0900
    984 HG21      -60.5550  -15.5410  -18.2650 H        61 VAL    0.0900
    985 HG22      -59.5490  -15.6380  -16.7700 H        61 VAL    0.5100
    986 HG23      -58.8810  -16.2070  -18.3610 H        61 VAL   -0.5100
    987 N         -59.2950  -10.7590  -18.0710 N.am     62 THR   -0.4700
    988 CA        -58.6860   -9.4370  -18.0280 C.3      62 THR    0.3100
    989 C         -59.1100   -8.6740  -16.7770 C.2      62 THR    0.0700
    990 O         -58.2980   -7.9870  -16.1550 O.2      62 THR    0.0900
    991 CB        -58.9670   -8.6390  -19.3180 C.3      62 THR    0.1400
    992 CG2       -58.5850   -7.1730  -19.1620 C.3      62 THR    0.0900
    993 OG1       -58.1970   -9.2030  -20.3820 O.3      62 THR   -0.6600
    994 HN        -59.9600  -10.9200  -18.7950 H        62 THR    0.4300
    995 HA        -57.6220   -9.5680  -17.8980 H        62 THR   -0.2700
    996 HB        -60.0470   -8.6990  -19.5770 H        62 THR    0.0900
    997 HG1       -58.5910  -10.0590  -20.5700 H        62 THR    0.0900
    998 HG21      -57.5540   -7.0890  -18.7550 H        62 THR    0.0900
    999 HG22      -59.2840   -6.6730  -18.4600 H        62 THR    0.5100
   1000 HG23      -58.6180   -6.6660  -20.1500 H        62 THR   -0.5100
   1001 N         -60.3710   -8.8040  -16.3770 N.am     63 VAL   -0.4700
   1002 CA        -60.8120   -8.1270  -15.1640 C.3      63 VAL    0.3100
   1003 C         -60.0440   -8.6580  -13.9420 C.2      63 VAL    0.0700
   1004 O         -59.7680   -7.9170  -13.0030 O.2      63 VAL    0.0900
   1005 CB        -62.3570   -8.1720  -14.9950 C.3      63 VAL   -0.0900
   1006 CG1       -62.7640   -8.2490  -13.5290 C.3      63 VAL    0.0900
   1007 CG2       -62.9850   -6.9500  -15.6440 C.3      63 VAL   -0.2700
   1008 HN        -61.0470   -9.3470  -16.8690 H        63 VAL    0.0900
   1009 HA        -60.4760   -7.1040  -15.2200 H        63 VAL    0.0900
   1010 HB        -62.7550   -9.0600  -15.5290 H        63 VAL    0.0900
   1011 HG11      -62.2380   -7.4640  -12.9440 H        63 VAL   -0.2700
   1012 HG12      -62.4920   -9.2430  -13.1130 H        63 VAL    0.0900
   1013 HG13      -63.8590   -8.0900  -13.4310 H        63 VAL    0.0900
   1014 HG21      -62.7410   -6.9250  -16.7280 H        63 VAL    0.0900
   1015 HG22      -62.5880   -6.0250  -15.1710 H        63 VAL    0.5100
   1016 HG23      -64.0890   -6.9850  -15.5290 H        63 VAL   -0.5100
   1017 N         -59.6310   -9.9210  -14.0020 N.am     64 GLN   -0.4700
   1018 CA        -58.9660  -10.5850  -12.8790 C.3      64 GLN    0.3100
   1019 C         -57.4290  -10.5700  -12.8630 C.2      64 GLN    0.0700
   1020 O         -56.8340  -11.0040  -11.8810 O.2      64 GLN    0.0900
   1021 CB        -59.4410  -12.0340  -12.7880 C.3      64 GLN   -0.1800
   1022 CG        -60.7220  -12.2270  -12.0070 C.3      64 GLN    0.0900
   1023 CD        -61.0080  -13.6960  -11.7530 C.2      64 GLN    0.0900
   1024 NE2       -60.1380  -14.5600  -11.9920 N.am     64 GLN   -0.1800
   1025 OE1       -62.1990  -13.9980  -11.2810 O.2      64 GLN    0.0900
   1026 HN        -59.7570  -10.4760  -14.8190 H        64 GLN    0.0900
   1027 HA        -59.2100  -10.0470  -11.9750 H        64 GLN    0.5500
   1028 HB1       -58.6420  -12.6330  -12.3010 H        64 GLN   -0.5500
   1029 HB2       -59.5990  -12.4150  -13.8180 H        64 GLN   -0.6200
   1030 HG1       -61.5690  -11.7910  -12.5790 H        64 GLN    0.3200
   1031 HG2       -60.6360  -11.7050  -11.0290 H        64 GLN    0.3000
   1032 HE21      -60.3320  -15.5250  -11.8220 H        64 GLN    0.5100
   1033 HE22      -59.2460  -14.2840  -12.3520 H        64 GLN   -0.5100
   1034 N         -56.7810  -10.1050  -13.9340 N.am     65 HSE   -0.4700
   1035 CA        -55.3210  -10.1500  -14.0160 C.3      65 HSE    0.3100
   1036 C         -54.6990   -8.8470  -14.4770 C.2      65 HSE    0.0700
   1037 O         -54.6090   -8.5790  -15.6730 O.2      65 HSE    0.0900
   1038 CB        -54.8550  -11.2800  -14.9240 C.3      65 HSE   -0.0800
   1039 CG        -55.1960  -12.6410  -14.4040 C.ar     65 HSE    0.0900
   1040 CD2       -56.3240  -13.3800  -14.5200 C.ar     65 HSE    0.0900
   1041 ND1       -54.3130  -13.3910  -13.6580 N.ar     65 HSE   -0.7000
   1042 CE1       -54.8860  -14.5380  -13.3370 C.ar     65 HSE    0.2200
   1043 NE2       -56.1040  -14.5610  -13.8530 N.ar     65 HSE    0.2500
   1044 HN        -57.2560   -9.7100  -14.7160 H        65 HSE    0.1300
   1045 HA        -54.9370  -10.2920  -13.0170 H        65 HSE   -0.3600
   1046 HB1       -53.7520  -11.2160  -15.0350 H        65 HSE    0.3200
   1047 HB2       -55.3320  -11.1580  -15.9190 H        65 HSE   -0.0500
   1048 HD2       -57.2530  -13.1440  -15.0250 H        65 HSE    0.0900
   1049 HE1       -54.4500  -15.3450  -12.7490 H        65 HSE    0.5100
   1050 HE2       -56.7670  -15.3060  -13.7770 H        65 HSE   -0.5100
   1051 N         -54.2390   -8.0550  -13.5090 N.am     66 LYS   -0.4700
   1052 CA        -53.5750   -6.7690  -13.7540 C.3      66 LYS    0.3100
   1053 C         -52.6120   -6.7700  -14.9510 C.2      66 LYS    0.0700
   1054 O         -52.6800   -5.8870  -15.7930 O.2      66 LYS    0.0900
   1055 CB        -52.8690   -6.2940  -12.4650 C.3      66 LYS   -0.1800
   1056 CG        -51.9020   -5.1040  -12.6110 C.3      66 LYS    0.0900
   1057 CD        -52.6050   -3.7680  -12.3920 C.3      66 LYS    0.0900
   1058 CE        -51.6310   -2.6690  -11.9940 C.3      66 LYS   -0.1800
   1059 NZ        -52.3920   -1.5090  -11.4520 N.4      66 LYS    0.0900
   1060 HN        -54.3290   -8.3080  -12.5490 H        66 LYS    0.0900
   1061 HA        -54.3230   -6.0540  -14.0620 H        66 LYS   -0.1800
   1062 HB1       -52.2940   -7.1510  -12.0570 H        66 LYS    0.0900
   1063 HB2       -53.6540   -6.0060  -11.7350 H        66 LYS    0.0900
   1064 HG1       -51.4620   -5.1180  -13.6320 H        66 LYS    0.2100
   1065 HG2       -51.0840   -5.2090  -11.8660 H        66 LYS    0.0500
   1066 HD1       -53.3640   -3.8860  -11.5900 H        66 LYS    0.0500
   1067 HD2       -53.1180   -3.4720  -13.3310 H        66 LYS   -0.3000
   1068 HE1       -51.0540   -2.3260  -12.8790 H        66 LYS    0.3300
   1069 HE2       -50.9400   -3.0340  -11.2040 H        66 LYS    0.3300
   1070 HZ1       -52.9370   -1.8100  -10.6180 H        66 LYS    0.3300
   1071 HZ2       -53.0420   -1.1500  -12.1800 H        66 LYS    0.5100
   1072 HZ3       -51.7290   -0.7570  -11.1790 H        66 LYS   -0.5100
   1073 N         -51.7330   -7.7660  -15.0380 N.am     67 LYS   -0.4700
   1074 CA        -50.6950   -7.7940  -16.0730 C.3      67 LYS    0.3100
   1075 C         -51.2320   -7.7510  -17.5070 C.2      67 LYS    0.0700
   1076 O         -50.5550   -7.2600  -18.4120 O.2      67 LYS    0.0900
   1077 CB        -49.7970   -9.0220  -15.8990 C.3      67 LYS   -0.1800
   1078 CG        -48.9640   -9.0200  -14.6250 C.3      67 LYS    0.0900
   1079 CD        -47.9080   -7.9260  -14.6390 C.3      67 LYS    0.0900
   1080 CE        -46.7040   -8.3210  -13.8110 C.3      67 LYS   -0.1800
   1081 NZ        -45.5030   -7.5360  -14.2110 N.4      67 LYS    0.0900
   1082 HN        -51.7390   -8.5350  -14.4030 H        67 LYS    0.0900
   1083 HA        -50.1130   -6.8890  -15.9890 H        67 LYS   -0.1800
   1084 HB1       -49.1070   -9.0750  -16.7670 H        67 LYS    0.0900
   1085 HB2       -50.4400   -9.9270  -15.8960 H        67 LYS    0.0900
   1086 HG1       -48.4630  -10.0060  -14.5190 H        67 LYS    0.2100
   1087 HG2       -49.6360   -8.8630  -13.7550 H        67 LYS    0.0500
   1088 HD1       -48.3440   -6.9900  -14.2270 H        67 LYS    0.0500
   1089 HD2       -47.5870   -7.7410  -15.6870 H        67 LYS   -0.3000
   1090 HE1       -46.4760   -9.3980  -13.9630 H        67 LYS    0.3300
   1091 HE2       -46.9010   -8.1210  -12.7360 H        67 LYS    0.3300
   1092 HZ1       -45.6880   -6.5230  -14.0700 H        67 LYS    0.3300
   1093 HZ2       -45.2910   -7.7140  -15.2140 H        67 LYS    0.5100
   1094 HZ3       -44.6900   -7.8250  -13.6300 H        67 LYS   -0.5100
   1095 N         -52.4470   -8.2590  -17.7120 N.am     68 LEU   -0.4700
   1096 CA        -53.0880   -8.2420  -19.0230 C.3      68 LEU    0.3100
   1097 C         -53.5650   -6.8580  -19.4340 C.2      68 LEU    0.0700
   1098 O         -53.6860   -6.5710  -20.6170 O.2      68 LEU    0.0900
   1099 CB        -54.2750   -9.1930  -19.0360 C.3      68 LEU   -0.1800
   1100 CG        -53.9500  -10.6710  -18.8030 C.3      68 LEU    0.0900
   1101 CD1       -55.2390  -11.4610  -18.5630 C.3      68 LEU    0.0900
   1102 CD2       -53.1280  -11.2780  -19.9530 C.3      68 LEU   -0.0900
   1103 HN        -52.9740   -8.6770  -16.9750 H        68 LEU    0.0900
   1104 HA        -52.3560   -8.5410  -19.7600 H        68 LEU   -0.2700
   1105 HB1       -54.7740   -9.1040  -20.0240 H        68 LEU    0.0900
   1106 HB2       -54.9820   -8.8690  -18.2440 H        68 LEU    0.0900
   1107 HG        -53.2850  -10.7690  -17.9190 H        68 LEU    0.0900
   1108 HD11      -55.8260  -11.5280  -19.5040 H        68 LEU   -0.2700
   1109 HD12      -55.8570  -10.9520  -17.7940 H        68 LEU    0.0900
   1110 HD13      -54.9930  -12.4910  -18.2250 H        68 LEU    0.0900
   1111 HD21      -52.1660  -10.7330  -20.0630 H        68 LEU    0.0900
   1112 HD22      -53.6940  -11.1950  -20.9060 H        68 LEU    0.5100
   1113 HD23      -52.9090  -12.3450  -19.7390 H        68 LEU   -0.5100
   1114 N         -53.8200   -5.9960  -18.4560 N.am     69 ARG   -0.4700
   1115 CA        -54.5190   -4.7420  -18.6890 C.3      69 ARG    0.3100
   1116 C         -53.6620   -3.6160  -19.2410 C.2      69 ARG    0.0700
   1117 O         -53.8340   -2.4580  -18.8660 O.2      69 ARG    0.0900
   1118 CB        -55.2130   -4.2890  -17.4150 C.3      69 ARG   -0.1800
   1119 CG        -56.6490   -4.7230  -17.3450 C.3      69 ARG    0.0900
   1120 CD        -57.3460   -4.1410  -16.1320 C.3      69 ARG    0.0900
   1121 NE        -57.4670   -5.1370  -15.0670 N.pl3    69 ARG   -0.1800
   1122 CZ        -56.7110   -5.1660  -13.9790 C.cat    69 ARG    0.0900
   1123 NH1       -56.8960   -6.1120  -13.0730 N.pl3    69 ARG    0.0900
   1124 NH2       -55.7740   -4.2520  -13.7950 N.pl3    69 ARG    0.2000
   1125 HN        -53.5410   -6.1700  -17.5150 H        69 ARG    0.0900
   1126 HA        -55.2410   -4.8980  -19.4770 H        69 ARG    0.0900
   1127 HB1       -55.1730   -3.1810  -17.3600 H        69 ARG   -0.7000
   1128 HB2       -54.6690   -4.7120  -16.5430 H        69 ARG    0.4400
   1129 HG1       -56.6920   -5.8310  -17.2910 H        69 ARG    0.6400
   1130 HG2       -57.1760   -4.3870  -18.2630 H        69 ARG   -0.8000
   1131 HD1       -58.3700   -3.8080  -16.4080 H        69 ARG    0.4600
   1132 HD2       -56.7620   -3.2840  -15.7340 H        69 ARG    0.4600
   1133 HE        -58.1660   -5.8430  -15.1690 H        69 ARG   -0.8000
   1134 HH11      -57.6040   -6.8030  -13.2090 H        69 ARG    0.4600
   1135 HH12      -56.3260   -6.1340  -12.2510 H        69 ARG    0.4600
   1136 HH21      -55.6330   -3.5350  -14.4790 H        69 ARG    0.5100
   1137 HH22      -55.2060   -4.2750  -12.9730 H        69 ARG   -0.5100
   1138 N         -52.7570   -3.9500  -20.1540 N.am     70 THR   -0.4700
   1139 CA        -51.8950   -2.9570  -20.7890 C.3      70 THR    0.3100
   1140 C         -52.5980   -2.3060  -21.9840 C.2      70 THR    0.0700
   1141 O         -53.5250   -2.8950  -22.5440 O.2      70 THR    0.0900
   1142 CB        -50.5700   -3.5920  -21.2500 C.3      70 THR    0.1400
   1143 CG2       -49.9220   -4.3810  -20.1010 C.3      70 THR    0.0900
   1144 OG1       -50.8100   -4.4690  -22.3570 O.3      70 THR   -0.6600
   1145 HN        -52.6260   -4.8930  -20.4470 H        70 THR    0.4300
   1146 HA        -51.7040   -2.1740  -20.0710 H        70 THR   -0.2700
   1147 HB        -49.8610   -2.7980  -21.5670 H        70 THR    0.0900
   1148 HG1       -51.1430   -5.2880  -21.9790 H        70 THR    0.0900
   1149 HG21      -50.6040   -5.1900  -19.7610 H        70 THR    0.0900
   1150 HG22      -49.7210   -3.7040  -19.2440 H        70 THR    0.5100
   1151 HG23      -48.9720   -4.8410  -20.4480 H        70 THR   -0.5100
   1152 N         -52.1760   -1.0840  -22.3760 N.am     71 PRO   -0.2900
   1153 CA        -52.7400   -0.3860  -23.5460 C.3      71 PRO    0.0000
   1154 C         -52.7270   -1.1790  -24.8660 C.2      71 PRO    0.0900
   1155 O         -53.7030   -1.1390  -25.6270 O.2      71 PRO    0.0900
   1156 CB        -51.8780    0.8850  -23.6530 C.3      71 PRO    0.0200
   1157 CG        -50.7910    0.7330  -22.6240 C.3      71 PRO    0.0900
   1158 CD        -51.3340   -0.1750  -21.5830 C.3      71 PRO   -0.1800
   1159 HA        -53.7940   -0.2050  -23.4030 H        71 PRO    0.0900
   1160 HB1       -52.4880    1.7890  -23.4440 H        71 PRO    0.0900
   1161 HB2       -51.4400    0.9740  -24.6700 H        71 PRO   -0.1800
   1162 HG1       -49.8800    0.2950  -23.0830 H        71 PRO    0.0900
   1163 HG2       -50.5330    1.7190  -22.1820 H        71 PRO    0.0900
   1164 HD1       -50.5300   -0.7420  -21.0690 H        71 PRO    0.5100
   1165 HD2       -51.9490    0.3700  -20.8380 H        71 PRO   -0.5100
   1166 N         -51.6350   -1.9030  -25.1190 N.am     72 LEU   -0.4700
   1167 CA        -51.4710   -2.7060  -26.3310 C.3      72 LEU    0.3100
   1168 C         -52.4280   -3.9030  -26.3890 C.2      72 LEU    0.0700
   1169 O         -52.4640   -4.6590  -27.3750 O.2      72 LEU    0.0900
   1170 CB        -50.0230   -3.1770  -26.4400 C.3      72 LEU   -0.1800
   1171 CG        -49.5050   -3.5710  -27.8220 C.3      72 LEU    0.0900
   1172 CD1       -49.8990   -2.5540  -28.8960 C.3      72 LEU    0.0900
   1173 CD2       -48.0030   -3.7600  -27.7760 C.3      72 LEU   -0.0900
   1174 HN        -50.8700   -1.9310  -24.4810 H        72 LEU    0.0900
   1175 HA        -51.7350   -2.0950  -27.1810 H        72 LEU   -0.2700
   1176 HB1       -49.9100   -4.0600  -25.7770 H        72 LEU    0.0900
   1177 HB2       -49.3770   -2.3570  -26.0630 H        72 LEU    0.0900
   1178 HG        -49.9230   -4.5630  -28.0950 H        72 LEU    0.0900
   1179 HD11      -49.6380   -1.5270  -28.5640 H        72 LEU   -0.2700
   1180 HD12      -50.9930   -2.6000  -29.0780 H        72 LEU    0.0900
   1181 HD13      -49.3530   -2.7710  -29.8400 H        72 LEU    0.0900
   1182 HD21      -47.7400   -4.5600  -27.0520 H        72 LEU    0.0900
   1183 HD22      -47.5120   -2.8160  -27.4550 H        72 LEU    0.5100
   1184 HD23      -47.6270   -4.0540  -28.7800 H        72 LEU   -0.5100
   1185 N         -53.2220   -4.0620  -25.3310 N.am     73 ASN   -0.4700
   1186 CA        -54.1820   -5.1420  -25.2520 C.3      73 ASN    0.3100
   1187 C         -55.6040   -4.6700  -25.4080 C.2      73 ASN    0.0700
   1188 O         -56.4980   -5.4650  -25.6670 O.2      73 ASN    0.0900
   1189 CB        -54.0310   -5.8710  -23.9250 C.3      73 ASN   -0.1800
   1190 CG        -52.9780   -6.9540  -23.9750 C.2      73 ASN    0.0900
   1191 ND2       -52.7650   -7.6190  -22.8400 N.am     73 ASN    0.0900
   1192 OD1       -52.3660   -7.2030  -25.0170 O.2      73 ASN    0.5500
   1193 HN        -53.1900   -3.4470  -24.5470 H        73 ASN   -0.5500
   1194 HA        -54.0020   -5.8160  -26.0770 H        73 ASN   -0.6200
   1195 HB1       -55.0030   -6.3370  -23.6570 H        73 ASN    0.3200
   1196 HB2       -53.7490   -5.1380  -23.1400 H        73 ASN    0.3000
   1197 HD21      -53.2900   -7.3910  -22.0210 H        73 ASN    0.5100
   1198 HD22      -52.0800   -8.3470  -22.8080 H        73 ASN   -0.5100
   1199 N         -55.8190   -3.3700  -25.2470 N.am     74 TYR   -0.4700
   1200 CA        -57.1500   -2.7720  -25.3970 C.3      74 TYR    0.3100
   1201 C         -57.8590   -3.2420  -26.6760 C.2      74 TYR    0.0700
   1202 O         -59.0320   -3.5990  -26.6380 O.2      74 TYR    0.0900
   1203 CB        -57.0560   -1.2400  -25.3850 C.3      74 TYR   -0.1800
   1204 CG        -56.8030   -0.5950  -24.0300 C.ar     74 TYR    0.0900
   1205 CD1       -56.1580   -1.2890  -22.9980 C.ar     74 TYR    0.0900
   1206 CD2       -57.1760    0.7320  -23.7970 C.ar     74 TYR    0.0000
   1207 CE1       -55.9120   -0.6860  -21.7670 C.ar     74 TYR   -0.1150
   1208 CE2       -56.9310    1.3460  -22.5750 C.ar     74 TYR    0.1150
   1209 CZ        -56.3000    0.6350  -21.5660 C.ar     74 TYR   -0.1150
   1210 OH        -56.0620    1.2530  -20.3590 O.3      74 TYR    0.1150
   1211 HN        -55.0830   -2.7390  -25.0160 H        74 TYR    0.1100
   1212 HA        -57.7660   -3.1170  -24.5800 H        74 TYR   -0.5400
   1213 HB1       -58.0130   -0.8220  -25.7610 H        74 TYR    0.4300
   1214 HB2       -56.2180   -0.9300  -26.0440 H        74 TYR   -0.1150
   1215 HD1       -55.8460   -2.3110  -23.1600 H        74 TYR    0.1150
   1216 HD2       -57.6630    1.2900  -24.5830 H        74 TYR   -0.1150
   1217 HE1       -55.4240   -1.2370  -20.9760 H        74 TYR    0.1150
   1218 HE2       -57.2300    2.3710  -22.4120 H        74 TYR    0.5100
   1219 HH        -56.3990    2.1510  -20.4140 H        74 TYR   -0.5100
   1220 N         -57.1330   -3.2560  -27.8000 N.am     75 ILE   -0.4700
   1221 CA        -57.6900   -3.6450  -29.0940 C.3      75 ILE    0.3100
   1222 C         -58.1540   -5.0990  -29.1180 C.2      75 ILE    0.0700
   1223 O         -59.1380   -5.4210  -29.7760 O.2      75 ILE    0.0900
   1224 CB        -56.7010   -3.3750  -30.2730 C.3      75 ILE   -0.0900
   1225 CG1       -57.4530   -3.1140  -31.5920 C.3      75 ILE    0.0900
   1226 CG2       -55.7240   -4.5340  -30.4550 C.3      75 ILE   -0.2700
   1227 CD        -58.3200   -1.8760  -31.5810 C.3      75 ILE    0.0900
   1228 HN        -56.1690   -3.0010  -27.8030 H        75 ILE    0.0900
   1229 HA        -58.5980   -3.0800  -29.2390 H        75 ILE    0.0900
   1230 HB        -56.1300   -2.4460  -30.0660 H        75 ILE   -0.1800
   1231 HG11      -58.0980   -3.9920  -31.8070 H        75 ILE    0.0900
   1232 HG12      -56.7050   -3.0100  -32.4060 H        75 ILE    0.0900
   1233 HG21      -56.2570   -5.4250  -30.8480 H        75 ILE   -0.2700
   1234 HG22      -55.2650   -4.7980  -29.4780 H        75 ILE    0.0900
   1235 HG23      -54.9290   -4.2490  -31.1760 H        75 ILE    0.0900
   1236 HD1       -57.7380   -1.0050  -31.2100 H        75 ILE    0.0900
   1237 HD2       -59.1920   -2.0300  -30.9090 H        75 ILE    0.5100
   1238 HD3       -58.6760   -1.6520  -32.6100 H        75 ILE   -0.5100
   1239 N         -57.4520   -5.9820  -28.4080 N.am     76 LEU   -0.4700
   1240 CA        -57.8740   -7.3780  -28.3260 C.3      76 LEU    0.3100
   1241 C         -59.1100   -7.5310  -27.4390 C.2      76 LEU    0.0700
   1242 O         -59.9330   -8.4220  -27.6410 O.2      76 LEU    0.0900
   1243 CB        -56.7460   -8.2660  -27.8210 C.3      76 LEU   -0.1800
   1244 CG        -55.5000   -8.3800  -28.6990 C.3      76 LEU    0.0900
   1245 CD1       -54.4030   -9.0590  -27.9030 C.3      76 LEU    0.0900
   1246 CD2       -55.7430   -9.1050  -30.0150 C.3      76 LEU   -0.0900
   1247 HN        -56.6230   -5.7370  -27.9120 H        76 LEU    0.0900
   1248 HA        -58.1810   -7.6900  -29.3130 H        76 LEU   -0.2700
   1249 HB1       -57.1570   -9.2890  -27.6880 H        76 LEU    0.0900
   1250 HB2       -56.4260   -7.8740  -26.8330 H        76 LEU    0.0900
   1251 HG        -55.1660   -7.3680  -29.0120 H        76 LEU    0.0900
   1252 HD11      -54.7310  -10.0740  -27.5900 H        76 LEU   -0.2700
   1253 HD12      -54.1720   -8.4650  -26.9940 H        76 LEU    0.0900
   1254 HD13      -53.4880   -9.1580  -28.5270 H        76 LEU    0.0900
   1255 HD21      -56.3720   -8.4780  -30.6840 H        76 LEU    0.0900
   1256 HD22      -56.2730  -10.0630  -29.8260 H        76 LEU    0.5100
   1257 HD23      -54.7760   -9.3060  -30.5220 H        76 LEU   -0.5100
   1258 N         -59.2480   -6.6500  -26.4530 N.am     77 LEU   -0.4700
   1259 CA        -60.4670   -6.5970  -25.6750 C.3      77 LEU    0.3100
   1260 C         -61.6010   -6.2140  -26.6050 C.2      77 LEU    0.0700
   1261 O         -62.7130   -6.7420  -26.5170 O.2      77 LEU    0.0900
   1262 CB        -60.3340   -5.5730  -24.5490 C.3      77 LEU   -0.1800
   1263 CG        -60.1940   -6.0970  -23.1210 C.3      77 LEU    0.0900
   1264 CD1       -59.4210   -7.3980  -23.0750 C.3      77 LEU    0.0900
   1265 CD2       -59.5370   -5.0430  -22.2470 C.3      77 LEU   -0.0900
   1266 HN        -58.5330   -6.0000  -26.2100 H        77 LEU    0.0900
   1267 HA        -60.6510   -7.5810  -25.2690 H        77 LEU   -0.2700
   1268 HB1       -61.2350   -4.9270  -24.5790 H        77 LEU    0.0900
   1269 HB2       -59.4380   -4.9560  -24.7660 H        77 LEU    0.0900
   1270 HG        -61.2060   -6.2620  -22.6950 H        77 LEU    0.0900
   1271 HD11      -58.4730   -7.3000  -23.6470 H        77 LEU   -0.2700
   1272 HD12      -60.0250   -8.2140  -23.5280 H        77 LEU    0.0900
   1273 HD13      -59.1740   -7.6550  -22.0220 H        77 LEU    0.0900
   1274 HD21      -60.0520   -4.0660  -22.3750 H        77 LEU    0.0900
   1275 HD22      -58.4710   -4.9220  -22.5370 H        77 LEU    0.5100
   1276 HD23      -59.6030   -5.3420  -21.1790 H        77 LEU   -0.5100
   1277 N         -61.2950   -5.2900  -27.5150 N.am     78 ASN   -0.4700
   1278 CA        -62.2570   -4.7850  -28.4740 C.3      78 ASN    0.3100
   1279 C         -62.6570   -5.9100  -29.4080 C.2      78 ASN    0.0700
   1280 O         -63.8360   -6.1070  -29.6860 O.2      78 ASN    0.0900
   1281 CB        -61.6190   -3.6470  -29.2650 C.3      78 ASN   -0.1800
   1282 CG        -62.6180   -2.8520  -30.0590 C.2      78 ASN    0.0900
   1283 ND2       -62.3170   -2.6280  -31.3360 N.am     78 ASN    0.0900
   1284 OD1       -63.6370   -2.4190  -29.5320 O.2      78 ASN    0.5500
   1285 HN        -60.3790   -4.9010  -27.5760 H        78 ASN   -0.5500
   1286 HA        -63.1270   -4.4360  -27.9370 H        78 ASN   -0.6200
   1287 HB1       -60.8720   -4.0730  -29.9670 H        78 ASN    0.3200
   1288 HB2       -61.1070   -2.9600  -28.5590 H        78 ASN    0.3000
   1289 HD21      -61.5450   -3.1020  -31.7590 H        78 ASN    0.5100
   1290 HD22      -62.8630   -1.9840  -31.8730 H        78 ASN   -0.5100
   1291 N         -61.6640   -6.6810  -29.8520 N.am     79 LEU   -0.4700
   1292 CA        -61.8980   -7.8450  -30.6810 C.3      79 LEU    0.3100
   1293 C         -62.9220   -8.7510  -30.0410 C.2      79 LEU    0.0700
   1294 O         -63.8620   -9.1950  -30.6970 O.2      79 LEU    0.0900
   1295 CB        -60.6110   -8.6290  -30.8880 C.3      79 LEU   -0.1800
   1296 CG        -60.7610   -9.9060  -31.7080 C.3      79 LEU    0.0900
   1297 CD1       -61.3160   -9.5560  -33.0800 C.3      79 LEU    0.0900
   1298 CD2       -59.4320  -10.6620  -31.8210 C.3      79 LEU   -0.0900
   1299 HN        -60.7110   -6.4900  -29.6300 H        79 LEU    0.0900
   1300 HA        -62.2860   -7.5060  -31.6290 H        79 LEU   -0.2700
   1301 HB1       -60.2050   -8.9020  -29.8910 H        79 LEU    0.0900
   1302 HB2       -59.8820   -7.9700  -31.4050 H        79 LEU    0.0900
   1303 HG        -61.4530  -10.6050  -31.1900 H        79 LEU    0.0900
   1304 HD11      -60.7270   -8.7290  -33.5310 H        79 LEU   -0.2700
   1305 HD12      -62.3730   -9.2280  -32.9890 H        79 LEU    0.0900
   1306 HD13      -61.2560  -10.4410  -33.7490 H        79 LEU    0.0900
   1307 HD21      -58.9740  -10.7840  -30.8160 H        79 LEU    0.0900
   1308 HD22      -58.7270  -10.0930  -32.4650 H        79 LEU    0.5100
   1309 HD23      -59.6050  -11.6700  -32.2550 H        79 LEU   -0.5100
   1310 N         -62.7480   -9.0170  -28.7490 N.am     80 ALA   -0.4700
   1311 CA        -63.6230   -9.9420  -28.0480 C.3      80 ALA    0.3100
   1312 C         -65.0530   -9.4120  -27.9580 C.2      80 ALA    0.0700
   1313 O         -66.0080  -10.1940  -28.0090 O.2      80 ALA    0.0900
   1314 CB        -63.0660  -10.2840  -26.6480 C.3      80 ALA   -0.2700
   1315 HN        -62.0190   -8.6010  -28.2120 H        80 ALA    0.0900
   1316 HA        -63.7070  -10.8380  -28.6450 H        80 ALA    0.0900
   1317 HB1       -62.9740   -9.3600  -26.0380 H        80 ALA    0.0900
   1318 HB2       -62.0610  -10.7490  -26.7440 H        80 ALA    0.5100
   1319 HB3       -63.7540  -10.9850  -26.1290 H        80 ALA   -0.5100
   1320 N         -65.2010   -8.0900  -27.8140 N.am     81 VAL   -0.4700
   1321 CA        -66.5260   -7.4950  -27.7020 C.3      81 VAL    0.3100
   1322 C         -67.2140   -7.5670  -29.0650 C.2      81 VAL    0.0700
   1323 O         -68.4030   -7.8720  -29.1600 O.2      81 VAL    0.0900
   1324 CB        -66.4770   -6.0380  -27.1660 C.3      81 VAL   -0.0900
   1325 CG1       -67.8650   -5.4010  -27.1840 C.3      81 VAL    0.0900
   1326 CG2       -65.9370   -6.0110  -25.7510 C.3      81 VAL   -0.2700
   1327 HN        -64.4260   -7.4640  -27.7770 H        81 VAL    0.0900
   1328 HA        -67.1060   -8.1120  -27.0350 H        81 VAL    0.0900
   1329 HB        -65.7900   -5.4370  -27.8000 H        81 VAL    0.0900
   1330 HG11      -68.6020   -6.0770  -26.6990 H        81 VAL   -0.2700
   1331 HG12      -68.1850   -5.2220  -28.2330 H        81 VAL    0.0900
   1332 HG13      -67.8480   -4.4390  -26.6290 H        81 VAL    0.0900
   1333 HG21      -64.9090   -6.4310  -25.7270 H        81 VAL    0.0900
   1334 HG22      -66.5860   -6.6200  -25.0870 H        81 VAL    0.5100
   1335 HG23      -65.9010   -4.9640  -25.3810 H        81 VAL   -0.5100
   1336 N         -66.4470   -7.3370  -30.1290 N.am     82 ALA   -0.4700
   1337 CA        -66.9760   -7.4720  -31.4760 C.3      82 ALA    0.3100
   1338 C         -67.4940   -8.8850  -31.6740 C.2      82 ALA    0.0700
   1339 O         -68.6040   -9.0940  -32.1630 O.2      82 ALA    0.0900
   1340 CB        -65.9080   -7.1510  -32.5010 C.3      82 ALA   -0.2700
   1341 HN        -65.4910   -7.0660  -30.0520 H        82 ALA    0.0900
   1342 HA        -67.8100   -6.7930  -31.5770 H        82 ALA    0.0900
   1343 HB1       -65.0480   -7.8450  -32.3870 H        82 ALA    0.0900
   1344 HB2       -65.5450   -6.1100  -32.3570 H        82 ALA    0.5100
   1345 HB3       -66.3220   -7.2640  -33.5260 H        82 ALA   -0.5100
   1346 N         -66.6870   -9.8610  -31.2630 N.am     83 ASP   -0.4700
   1347 CA        -67.0450  -11.2490  -31.4110 C.3      83 ASP    0.3100
   1348 C         -68.3470  -11.5360  -30.6820 C.2      83 ASP    0.0700
   1349 O         -69.1180  -12.3900  -31.0990 O.2      83 ASP    0.0900
   1350 CB        -65.9370  -12.1540  -30.8790 C.3      83 ASP   -0.2800
   1351 CG        -64.7030  -12.2020  -31.7870 C.2      83 ASP    0.0900
   1352 OD1       -64.7790  -11.8100  -32.9680 O.co2    83 ASP    0.0900
   1353 OD2       -63.6410  -12.6580  -31.3110 O.co2    83 ASP    0.6200
   1354 HN        -65.8040   -9.6770  -30.8370 H        83 ASP   -0.7600
   1355 HA        -67.2130  -11.4390  -32.4620 H        83 ASP   -0.7600
   1356 HB1       -66.3350  -13.1860  -30.7770 H        83 ASP    0.5100
   1357 HB2       -65.6210  -11.7840  -29.8810 H        83 ASP   -0.5100
   1358 N         -68.6080  -10.8230  -29.5920 N.am     84 LEU   -0.4700
   1359 CA        -69.8070  -11.1010  -28.8180 C.3      84 LEU    0.3100
   1360 C         -71.0320  -10.4910  -29.4790 C.2      84 LEU    0.0700
   1361 O         -72.0950  -11.1050  -29.5220 O.2      84 LEU    0.0900
   1362 CB        -69.6540  -10.6690  -27.3510 C.3      84 LEU   -0.1800
   1363 CG        -68.7630  -11.5740  -26.4710 C.3      84 LEU    0.0900
   1364 CD1       -68.4850  -10.9330  -25.1250 C.3      84 LEU    0.0900
   1365 CD2       -69.3310  -12.9820  -26.2680 C.3      84 LEU   -0.0900
   1366 HN        -68.0150  -10.0910  -29.2650 H        84 LEU    0.0900
   1367 HA        -69.9950  -12.1630  -28.8730 H        84 LEU   -0.2700
   1368 HB1       -70.6670  -10.6390  -26.8950 H        84 LEU    0.0900
   1369 HB2       -69.2230   -9.6470  -27.3380 H        84 LEU    0.0900
   1370 HG        -67.8000  -11.7560  -26.9940 H        84 LEU    0.0900
   1371 HD11      -69.4380  -10.7530  -24.5830 H        84 LEU   -0.2700
   1372 HD12      -67.9700   -9.9590  -25.2680 H        84 LEU    0.0900
   1373 HD13      -67.8490  -11.6060  -24.5090 H        84 LEU    0.0900
   1374 HD21      -69.4470  -13.4920  -27.2480 H        84 LEU    0.0900
   1375 HD22      -70.3290  -12.9200  -25.7810 H        84 LEU    0.5100
   1376 HD23      -68.6420  -13.5810  -25.6350 H        84 LEU   -0.5100
   1377 N         -70.8730   -9.3020  -30.0520 N.am     85 PHE   -0.4700
   1378 CA        -71.9180   -8.7420  -30.9050 C.3      85 PHE    0.3100
   1379 C         -72.3430   -9.7530  -31.9720 C.2      85 PHE    0.0700
   1380 O         -73.5310   -9.9290  -32.2270 O.2      85 PHE    0.0900
   1381 CB        -71.4480   -7.4400  -31.5590 C.3      85 PHE   -0.1800
   1382 CG        -71.6740   -6.2280  -30.7120 C.ar     85 PHE    0.0900
   1383 CD1       -71.0510   -6.0910  -29.4840 C.ar     85 PHE    0.0900
   1384 CD2       -72.5150   -5.2210  -31.1400 C.ar     85 PHE    0.0000
   1385 CE1       -71.2640   -4.9810  -28.7000 C.ar     85 PHE   -0.1150
   1386 CE2       -72.7340   -4.1090  -30.3560 C.ar     85 PHE    0.1150
   1387 CZ        -72.1070   -3.9920  -29.1370 C.ar     85 PHE   -0.1150
   1388 HN        -70.0520   -8.7510  -29.9300 H        85 PHE    0.1150
   1389 HA        -72.7870   -8.5580  -30.2910 H        85 PHE   -0.1150
   1390 HB1       -72.0020   -7.2860  -32.5100 H        85 PHE    0.1150
   1391 HB2       -70.3560   -7.5020  -31.7590 H        85 PHE   -0.1150
   1392 HD1       -70.3880   -6.8700  -29.1350 H        85 PHE    0.1150
   1393 HD2       -73.0060   -5.3060  -32.0980 H        85 PHE   -0.1150
   1394 HE1       -70.7680   -4.8880  -27.7460 H        85 PHE    0.1150
   1395 HE2       -73.3980   -3.3290  -30.6990 H        85 PHE    0.5100
   1396 HZ        -72.2800   -3.1200  -28.5230 H        85 PHE   -0.5100
   1397 N         -71.3740  -10.4350  -32.5820 N.am     86 MET   -0.4700
   1398 CA        -71.6920  -11.4250  -33.5870 C.3      86 MET    0.3100
   1399 C         -72.4390  -12.6040  -32.9900 C.2      86 MET    0.0700
   1400 O         -73.3520  -13.1460  -33.6130 O.2      86 MET    0.0900
   1401 CB        -70.4370  -11.8960  -34.3010 C.3      86 MET   -0.1800
   1402 CG        -70.0280  -10.9890  -35.4360 C.3      86 MET    0.0900
   1403 SD        -68.5000  -11.5400  -36.2020 S.3      86 MET    0.0900
   1404 CE        -69.1560  -12.5860  -37.4910 C.3      86 MET   -0.1400
   1405 HN        -70.4080  -10.2980  -32.3780 H        86 MET    0.0900
   1406 HA        -72.3770  -10.9770  -34.2910 H        86 MET    0.0900
   1407 HB1       -70.6180  -12.9140  -34.7060 H        86 MET   -0.0900
   1408 HB2       -69.6060  -11.9450  -33.5660 H        86 MET   -0.2200
   1409 HG1       -69.9000   -9.9590  -35.0420 H        86 MET    0.0900
   1410 HG2       -70.8410  -10.9740  -36.1920 H        86 MET    0.0900
   1411 HE1       -69.8120  -12.0120  -38.1820 H        86 MET    0.0900
   1412 HE2       -69.7600  -13.4080  -37.0490 H        86 MET    0.5100
   1413 HE3       -68.3290  -13.0250  -38.0880 H        86 MET   -0.5100
   1414 N         -72.0580  -12.9830  -31.7710 N.am     87 VAL   -0.4700
   1415 CA        -72.6230  -14.1450  -31.1010 C.3      87 VAL    0.3100
   1416 C         -74.0860  -13.9130  -30.7340 C.2      87 VAL    0.0700
   1417 O         -74.9470  -14.7450  -31.0200 O.2      87 VAL    0.0900
   1418 CB        -71.7870  -14.5320  -29.8510 C.3      87 VAL   -0.0900
   1419 CG1       -72.5940  -15.3980  -28.8950 C.3      87 VAL    0.0900
   1420 CG2       -70.5030  -15.2510  -30.2610 C.3      87 VAL   -0.2700
   1421 HN        -71.3630  -12.4830  -31.2600 H        87 VAL    0.0900
   1422 HA        -72.6380  -14.9610  -31.8080 H        87 VAL    0.0900
   1423 HB        -71.4670  -13.6070  -29.3250 H        87 VAL    0.0900
   1424 HG11      -73.0640  -16.2410  -29.4460 H        87 VAL   -0.2700
   1425 HG12      -73.3960  -14.7920  -28.4210 H        87 VAL    0.0900
   1426 HG13      -71.9290  -15.8160  -28.1090 H        87 VAL    0.0900
   1427 HG21      -69.9740  -14.6700  -31.0470 H        87 VAL    0.0900
   1428 HG22      -70.7460  -16.2570  -30.6660 H        87 VAL    0.5100
   1429 HG23      -69.8300  -15.3540  -29.3830 H        87 VAL   -0.5100
   1430 N         -74.3750  -12.7640  -30.1290 N.am     88 PHE   -0.4700
   1431 CA        -75.7290  -12.4600  -29.6930 C.3      88 PHE    0.3100
   1432 C         -76.5850  -11.8000  -30.7750 C.2      88 PHE    0.0700
   1433 O         -77.7710  -12.0830  -30.8930 O.2      88 PHE    0.0900
   1434 CB        -75.6970  -11.6360  -28.4040 C.3      88 PHE   -0.1800
   1435 CG        -75.1950  -12.4170  -27.2290 C.ar     88 PHE    0.0900
   1436 CD1       -75.9980  -13.3930  -26.6310 C.ar     88 PHE    0.0900
   1437 CD2       -73.8990  -12.2280  -26.7470 C.ar     88 PHE    0.0000
   1438 CE1       -75.5320  -14.1420  -25.5570 C.ar     88 PHE   -0.1150
   1439 CE2       -73.4230  -12.9730  -25.6690 C.ar     88 PHE    0.1150
   1440 CZ        -74.2450  -13.9280  -25.0710 C.ar     88 PHE   -0.1150
   1441 HN        -73.6850  -12.0680  -29.9500 H        88 PHE    0.1150
   1442 HA        -76.2480  -13.3930  -29.5310 H        88 PHE   -0.1150
   1443 HB1       -76.7240  -11.2890  -28.1610 H        88 PHE    0.1150
   1444 HB2       -75.0220  -10.7640  -28.5390 H        88 PHE   -0.1150
   1445 HD1       -76.9960  -13.5670  -27.0080 H        88 PHE    0.1150
   1446 HD2       -73.2580  -11.4970  -27.2160 H        88 PHE   -0.1150
   1447 HE1       -76.1660  -14.8890  -25.1000 H        88 PHE    0.1150
   1448 HE2       -72.4210  -12.8100  -25.2990 H        88 PHE    0.5100
   1449 HZ        -73.8840  -14.5020  -24.2310 H        88 PHE   -0.5100
   1450 N         -75.9890  -10.9360  -31.5810 N.am     89 GLY   -0.4700
   1451 CA        -76.6980  -10.3550  -32.7000 C.3      89 GLY    0.3100
   1452 C         -76.9190  -11.3620  -33.8130 C.2      89 GLY   -0.0200
   1453 O         -78.0470  -11.5580  -34.2610 O.2      89 GLY    0.0900
   1454 HN        -75.0400  -10.6520  -31.4570 H        89 GLY    0.0900
   1455 HA1       -76.1120   -9.5290  -33.0770 H        89 GLY    0.5100
   1456 HA2       -77.6540  -10.0010  -32.3440 H        89 GLY   -0.5100
   1457 N         -75.8500  -12.0070  -34.2720 N.am     90 GLY   -0.4700
   1458 CA        -75.9560  -12.9440  -35.3900 C.3      90 GLY    0.3100
   1459 C         -76.3350  -14.3670  -34.9960 C.2      90 GLY   -0.0200
   1460 O         -77.4540  -14.8290  -35.2710 O.2      90 GLY    0.0900
   1461 HN        -74.9400  -11.8840  -33.8800 H        90 GLY    0.0900
   1462 HA1       -74.9970  -12.9670  -35.8840 H        90 GLY    0.5100
   1463 HA2       -76.7120  -12.5610  -36.0600 H        90 GLY   -0.5100
   1464 N         -75.4060  -15.0550  -34.3310 N.am     91 PHE   -0.4700
   1465 CA        -75.5060  -16.4920  -34.0950 C.3      91 PHE    0.3100
   1466 C         -76.8010  -16.9380  -33.4090 C.2      91 PHE    0.0700
   1467 O         -77.4280  -17.9130  -33.8420 O.2      91 PHE    0.0900
   1468 CB        -74.2840  -17.0320  -33.3220 C.3      91 PHE   -0.1800
   1469 CG        -72.9470  -16.6290  -33.9000 C.ar     91 PHE    0.0900
   1470 CD1       -72.8580  -15.8760  -35.0750 C.ar     91 PHE    0.0900
   1471 CD2       -71.7680  -17.0220  -33.2750 C.ar     91 PHE    0.0000
   1472 CE1       -71.6200  -15.5080  -35.5940 C.ar     91 PHE   -0.1150
   1473 CE2       -70.5260  -16.6670  -33.7910 C.ar     91 PHE    0.1150
   1474 CZ        -70.4520  -15.9090  -34.9550 C.ar     91 PHE   -0.1150
   1475 HN        -74.5940  -14.6130  -33.9600 H        91 PHE    0.1150
   1476 HA        -75.5800  -16.9780  -35.0560 H        91 PHE   -0.1150
   1477 HB1       -74.3170  -18.1420  -33.3220 H        91 PHE    0.1150
   1478 HB2       -74.3160  -16.6490  -32.2800 H        91 PHE   -0.1150
   1479 HD1       -73.7610  -15.5750  -35.5850 H        91 PHE    0.1150
   1480 HD2       -71.8170  -17.6140  -32.3730 H        91 PHE   -0.1150
   1481 HE1       -71.5670  -14.9130  -36.4940 H        91 PHE    0.1150
   1482 HE2       -69.6220  -16.9790  -33.2900 H        91 PHE    0.5100
   1483 HZ        -69.4900  -15.6320  -35.3610 H        91 PHE   -0.5100
   1484 N         -77.2060  -16.2610  -32.3320 N.am     92 THR   -0.4700
   1485 CA        -78.3740  -16.7450  -31.5900 C.3      92 THR    0.3100
   1486 C         -79.6390  -16.5530  -32.4080 C.2      92 THR    0.0700
   1487 O         -80.4580  -17.4700  -32.5260 O.2      92 THR    0.0900
   1488 CB        -78.5480  -16.0950  -30.2080 C.3      92 THR    0.1400
   1489 CG2       -77.3960  -16.4560  -29.3030 C.3      92 THR    0.0900
   1490 OG1       -78.6170  -14.6780  -30.3600 O.3      92 THR   -0.6600
   1491 HN        -76.7570  -15.4360  -31.9980 H        92 THR    0.4300
   1492 HA        -78.2600  -17.8120  -31.4750 H        92 THR   -0.2700
   1493 HB        -79.4860  -16.4560  -29.7350 H        92 THR    0.0900
   1494 HG1       -79.4600  -14.4990  -30.7840 H        92 THR    0.0900
   1495 HG21      -76.4300  -16.2650  -29.8200 H        92 THR    0.0900
   1496 HG22      -77.4470  -17.5320  -29.0350 H        92 THR    0.5100
   1497 HG23      -77.4300  -15.8380  -28.3810 H        92 THR   -0.5100
   1498 N         -79.7730  -15.3630  -32.9970 N.am     93 THR   -0.4700
   1499 CA        -80.8700  -15.0660  -33.9210 C.3      93 THR    0.3100
   1500 C         -80.9790  -16.0910  -35.0620 C.2      93 THR    0.0700
   1501 O         -82.0680  -16.6090  -35.3400 O.2      93 THR    0.0900
   1502 CB        -80.7320  -13.6540  -34.5090 C.3      93 THR    0.1400
   1503 CG2       -82.0710  -13.1530  -35.0180 C.3      93 THR    0.0900
   1504 OG1       -80.2640  -12.7720  -33.4930 O.3      93 THR   -0.6600
   1505 HN        -79.1290  -14.6200  -32.8340 H        93 THR    0.4300
   1506 HA        -81.7970  -15.1530  -33.3740 H        93 THR   -0.2700
   1507 HB        -80.0050  -13.6600  -35.3490 H        93 THR    0.0900
   1508 HG1       -79.5210  -12.2990  -33.8740 H        93 THR    0.0900
   1509 HG21      -82.8080  -13.1200  -34.1860 H        93 THR    0.0900
   1510 HG22      -82.4560  -13.8370  -35.8050 H        93 THR    0.5100
   1511 HG23      -81.9590  -12.1290  -35.4340 H        93 THR   -0.5100
   1512 N         -79.8570  -16.3990  -35.7080 N.am     94 THR   -0.4700
   1513 CA        -79.8790  -17.3640  -36.7980 C.3      94 THR    0.3100
   1514 C         -80.2900  -18.7610  -36.3680 C.2      94 THR    0.0700
   1515 O         -80.9380  -19.4780  -37.1300 O.2      94 THR    0.0900
   1516 CB        -78.5380  -17.4640  -37.5120 C.3      94 THR    0.1400
   1517 CG2       -78.6720  -18.3350  -38.7670 C.3      94 THR    0.0900
   1518 OG1       -78.1020  -16.1500  -37.8730 O.3      94 THR   -0.6600
   1519 HN        -78.9750  -15.9930  -35.4820 H        94 THR    0.4300
   1520 HA        -80.6430  -17.0540  -37.4940 H        94 THR   -0.2700
   1521 HB        -77.7830  -17.9270  -36.8410 H        94 THR    0.0900
   1522 HG1       -78.0240  -15.6620  -37.0490 H        94 THR    0.0900
   1523 HG21      -79.5370  -17.9960  -39.3760 H        94 THR    0.0900
   1524 HG22      -78.8370  -19.3940  -38.4770 H        94 THR    0.5100
   1525 HG23      -77.7520  -18.2530  -39.3840 H        94 THR   -0.5100
   1526 N         -79.8920  -19.1530  -35.1580 N.am     95 LEU   -0.4700
   1527 CA        -80.2400  -20.4620  -34.6110 C.3      95 LEU    0.3100
   1528 C         -81.7560  -20.5570  -34.5040 C.2      95 LEU    0.0700
   1529 O         -82.3770  -21.5470  -34.9210 O.2      95 LEU    0.0900
   1530 CB        -79.5930  -20.6540  -33.2290 C.3      95 LEU   -0.1800
   1531 CG        -79.9830  -21.8490  -32.3460 C.3      95 LEU    0.0900
   1532 CD1       -79.7830  -23.1650  -33.0570 C.3      95 LEU    0.0900
   1533 CD2       -79.1440  -21.8300  -31.0920 C.3      95 LEU   -0.0900
   1534 HN        -79.3370  -18.5690  -34.5710 H        95 LEU    0.0900
   1535 HA        -79.8890  -21.2170  -35.2990 H        95 LEU   -0.2700
   1536 HB1       -79.8140  -19.7390  -32.6430 H        95 LEU    0.0900
   1537 HB2       -78.4990  -20.7240  -33.3960 H        95 LEU    0.0900
   1538 HG        -81.0510  -21.7530  -32.0580 H        95 LEU    0.0900
   1539 HD11      -78.7160  -23.2860  -33.3440 H        95 LEU   -0.2700
   1540 HD12      -80.4030  -23.1950  -33.9780 H        95 LEU    0.0900
   1541 HD13      -80.0670  -24.0050  -32.3870 H        95 LEU    0.0900
   1542 HD21      -79.3160  -20.8870  -30.5320 H        95 LEU    0.0900
   1543 HD22      -78.0670  -21.8940  -31.3570 H        95 LEU    0.5100
   1544 HD23      -79.4190  -22.6860  -30.4400 H        95 LEU   -0.5100
   1545 N         -82.3370  -19.4860  -33.9730 N.am     96 TYR   -0.4700
   1546 CA        -83.7590  -19.4040  -33.7760 C.3      96 TYR    0.3100
   1547 C         -84.5160  -19.4230  -35.1120 C.2      96 TYR    0.0700
   1548 O         -85.4010  -20.2640  -35.3250 O.2      96 TYR    0.0900
   1549 CB        -84.0760  -18.1520  -32.9680 C.3      96 TYR   -0.1800
   1550 CG        -85.5130  -18.0470  -32.5470 C.ar     96 TYR    0.0900
   1551 CD1       -86.0100  -18.8280  -31.5090 C.ar     96 TYR    0.0900
   1552 CD2       -86.3770  -17.1580  -33.1790 C.ar     96 TYR    0.0000
   1553 CE1       -87.3240  -18.7260  -31.1180 C.ar     96 TYR   -0.1150
   1554 CE2       -87.6940  -17.0440  -32.7870 C.ar     96 TYR    0.1150
   1555 CZ        -88.1590  -17.8320  -31.7600 C.ar     96 TYR   -0.1150
   1556 OH        -89.4720  -17.7370  -31.3760 O.3      96 TYR    0.1150
   1557 HN        -81.8110  -18.6900  -33.6850 H        96 TYR    0.1100
   1558 HA        -84.0840  -20.2900  -33.2510 H        96 TYR   -0.5400
   1559 HB1       -83.8470  -17.2540  -33.5820 H        96 TYR    0.4300
   1560 HB2       -83.4620  -18.1490  -32.0440 H        96 TYR   -0.1150
   1561 HD1       -85.3560  -19.5240  -31.0060 H        96 TYR    0.1150
   1562 HD2       -86.0110  -16.5460  -33.9900 H        96 TYR   -0.1150
   1563 HE1       -87.7010  -19.3400  -30.3140 H        96 TYR    0.1150
   1564 HE2       -88.3520  -16.3450  -33.2800 H        96 TYR    0.5100
   1565 HH        -89.8940  -17.0720  -31.9260 H        96 TYR   -0.5100
   1566 N         -84.1420  -18.5280  -36.0270 N.am     97 THR   -0.4700
   1567 CA        -84.7910  -18.4890  -37.3250 C.3      97 THR    0.3100
   1568 C         -84.5610  -19.7700  -38.1480 C.2      97 THR    0.0700
   1569 O         -85.5040  -20.3130  -38.7170 O.2      97 THR    0.0900
   1570 CB        -84.3870  -17.2510  -38.1610 C.3      97 THR    0.1400
   1571 CG2       -84.5800  -15.9590  -37.3860 C.3      97 THR    0.0900
   1572 OG1       -83.0280  -17.3630  -38.5710 O.3      97 THR   -0.6600
   1573 HN        -83.4170  -17.8630  -35.8680 H        97 THR    0.4300
   1574 HA        -85.8570  -18.4830  -37.1550 H        97 THR   -0.2700
   1575 HB        -85.0320  -17.1780  -39.0640 H        97 THR    0.0900
   1576 HG1       -82.8390  -16.5720  -39.0820 H        97 THR    0.0900
   1577 HG21      -83.9570  -15.9680  -36.4660 H        97 THR    0.0900
   1578 HG22      -85.6460  -15.8500  -37.0910 H        97 THR    0.5100
   1579 HG23      -84.2750  -15.0930  -38.0120 H        97 THR   -0.5100
   1580 N         -83.3270  -20.2620  -38.2290 N.am     98 SER   -0.4700
   1581 CA        -83.0690  -21.4320  -39.0680 C.3      98 SER    0.3100
   1582 C         -84.0440  -22.5790  -38.7770 C.2      98 SER    0.0700
   1583 O         -84.4070  -23.3520  -39.6660 O.2      98 SER    0.0900
   1584 CB        -81.6190  -21.9120  -38.9370 C.3      98 SER    0.0500
   1585 OG        -81.3100  -22.2510  -37.5950 O.3      98 SER    0.0900
   1586 HN        -82.5510  -19.8720  -37.7380 H        98 SER    0.0900
   1587 HA        -83.2760  -21.1550  -40.0890 H        98 SER   -0.6600
   1588 HB1       -80.9290  -21.1060  -39.2660 H        98 SER    0.4300
   1589 HB2       -81.4680  -22.8110  -39.5730 H        98 SER    0.5100
   1590 HG1       -81.4450  -21.4510  -37.0820 H        98 SER   -0.5100
   1591 N         -84.4710  -22.6680  -37.5220 N.am     99 LEU   -0.4700
   1592 CA        -85.3390  -23.7350  -37.0660 C.3      99 LEU    0.3100
   1593 C         -86.8060  -23.4740  -37.4280 C.2      99 LEU    0.0700
   1594 O         -87.6210  -24.4030  -37.4450 O.2      99 LEU    0.0900
   1595 CB        -85.1930  -23.8990  -35.5500 C.3      99 LEU   -0.1800
   1596 CG        -83.9010  -24.5220  -35.0140 C.3      99 LEU    0.0900
   1597 CD1       -83.8450  -24.3690  -33.4990 C.3      99 LEU    0.0900
   1598 CD2       -83.7480  -25.9890  -35.4340 C.3      99 LEU   -0.0900
   1599 HN        -84.2110  -21.9980  -36.8310 H        99 LEU    0.0900
   1600 HA        -85.0570  -24.6440  -37.5760 H        99 LEU   -0.2700
   1601 HB1       -86.0360  -24.5310  -35.2030 H        99 LEU    0.0900
   1602 HB2       -85.2870  -22.8900  -35.0970 H        99 LEU    0.0900
   1603 HG        -83.0260  -24.0150  -35.4710 H        99 LEU    0.0900
   1604 HD11      -84.7140  -24.8790  -33.0310 H        99 LEU   -0.2700
   1605 HD12      -83.8770  -23.2920  -33.2260 H        99 LEU    0.0900
   1606 HD13      -82.9110  -24.8270  -33.1070 H        99 LEU    0.0900
   1607 HD21      -83.7290  -26.0700  -36.5420 H        99 LEU    0.0900
   1608 HD22      -84.6060  -26.5840  -35.0510 H        99 LEU    0.5100
   1609 HD23      -82.7980  -26.4020  -35.0320 H        99 LEU   -0.5100
   1610 N         -87.1380  -22.2050  -37.6790 N.am    100 HSE   -0.4700
   1611 CA        -88.4010  -21.8260  -38.3120 C.3     100 HSE    0.3100
   1612 C         -88.3690  -21.9320  -39.8450 C.2     100 HSE    0.0700
   1613 O         -89.4220  -21.9530  -40.4890 O.2     100 HSE    0.0900
   1614 CB        -88.7890  -20.4030  -37.9380 C.3     100 HSE   -0.0800
   1615 CG        -89.1950  -20.2340  -36.5080 C.ar    100 HSE    0.0900
   1616 CD2       -88.3000  -19.9150  -35.5140 C.ar    100 HSE    0.0900
   1617 ND1       -90.4170  -20.2800  -35.9180 N.ar    100 HSE   -0.7000
   1618 CE1       -90.2310  -20.0170  -34.5860 C.ar    100 HSE    0.2200
   1619 NE2       -88.9470  -19.7930  -34.3610 N.ar    100 HSE    0.2500
   1620 HN        -86.5330  -21.4490  -37.4410 H       100 HSE    0.1300
   1621 HA        -89.1610  -22.5190  -37.9830 H       100 HSE   -0.3600
   1622 HB1       -89.6400  -20.0890  -38.5780 H       100 HSE    0.3200
   1623 HB2       -87.9210  -19.7380  -38.1310 H       100 HSE   -0.0500
   1624 HD2       -87.2300  -19.7730  -35.5950 H       100 HSE    0.0900
   1625 HE1       -91.0010  -19.9890  -33.8150 H       100 HSE    0.5100
   1626 HE2       -88.5240  -19.5680  -33.4830 H       100 HSE   -0.5100
   1627 N         -87.1730  -21.9800  -40.4320 N.am    101 GLY   -0.4700
   1628 CA        -87.0310  -22.0720  -41.8890 C.3     101 GLY    0.3100
   1629 C         -87.2280  -20.7720  -42.6550 C.2     101 GLY   -0.0200
   1630 O         -87.3700  -20.7690  -43.8710 O.2     101 GLY    0.0900
   1631 HN        -86.3250  -21.9540  -39.9100 H       101 GLY    0.0900
   1632 HA1       -87.7630  -22.7860  -42.2360 H       101 GLY    0.5100
   1633 HA2       -86.0340  -22.4350  -42.0880 H       101 GLY   -0.5100
   1634 N         -87.2410  -19.6510  -41.9450 N.am    102 TYR   -0.4700
   1635 CA        -87.3150  -18.3360  -42.5790 C.3     102 TYR    0.3100
   1636 C         -87.0810  -17.2630  -41.5330 C.2     102 TYR    0.0700
   1637 O         -87.0390  -17.5550  -40.3350 O.2     102 TYR    0.0900
   1638 CB        -88.6580  -18.1350  -43.2840 C.3     102 TYR   -0.1800
   1639 CG        -89.8530  -17.9970  -42.3650 C.ar    102 TYR    0.0900
   1640 CD1       -90.4030  -16.7470  -42.0910 C.ar    102 TYR    0.0900
   1641 CD2       -90.4460  -19.1160  -41.7800 C.ar    102 TYR    0.0000
   1642 CE1       -91.5040  -16.6090  -41.2580 C.ar    102 TYR   -0.1150
   1643 CE2       -91.5530  -18.9870  -40.9420 C.ar    102 TYR    0.1150
   1644 CZ        -92.0720  -17.7320  -40.6860 C.ar    102 TYR   -0.1150
   1645 OH        -93.1690  -17.6000  -39.8600 O.3     102 TYR    0.1150
   1646 HN        -87.2000  -19.6550  -40.9480 H       102 TYR    0.1100
   1647 HA        -86.5070  -18.2650  -43.2910 H       102 TYR   -0.5400
   1648 HB1       -88.8550  -19.0100  -43.9390 H       102 TYR    0.4300
   1649 HB2       -88.6110  -17.2060  -43.8900 H       102 TYR   -0.1150
   1650 HD1       -89.9630  -15.8670  -42.5380 H       102 TYR    0.1150
   1651 HD2       -90.0400  -20.0980  -41.9790 H       102 TYR   -0.1150
   1652 HE1       -91.9150  -15.6290  -41.0580 H       102 TYR    0.1150
   1653 HE2       -92.0010  -19.8630  -40.4960 H       102 TYR    0.5100
   1654 HH        -93.5780  -16.7520  -40.0440 H       102 TYR   -0.5100
   1655 N         -86.9330  -16.0190  -41.9700 N.am    103 PHE   -0.4700
   1656 CA        -86.5490  -14.9610  -41.0470 C.3     103 PHE    0.3100
   1657 C         -87.7640  -14.4010  -40.3460 C.2     103 PHE    0.0700
   1658 O         -88.3370  -13.3980  -40.7800 O.2     103 PHE    0.0900
   1659 CB        -85.7490  -13.8490  -41.7450 C.3     103 PHE   -0.1800
   1660 CG        -85.0790  -12.9130  -40.7850 C.ar    103 PHE    0.0900
   1661 CD1       -83.7590  -13.1210  -40.4040 C.ar    103 PHE    0.0900
   1662 CD2       -85.7840  -11.8490  -40.2170 C.ar    103 PHE    0.0000
   1663 CE1       -83.1420  -12.2730  -39.4910 C.ar    103 PHE   -0.1150
   1664 CE2       -85.1770  -11.0020  -39.2980 C.ar    103 PHE    0.1150
   1665 CZ        -83.8540  -11.2110  -38.9370 C.ar    103 PHE   -0.1150
   1666 HN        -87.0710  -15.7600  -42.9220 H       103 PHE    0.1150
   1667 HA        -85.9550  -15.4090  -40.2640 H       103 PHE   -0.1150
   1668 HB1       -86.4330  -13.2430  -42.3760 H       103 PHE    0.1150
   1669 HB2       -84.9540  -14.3050  -42.3730 H       103 PHE   -0.1150
   1670 HD1       -83.2060  -13.9490  -40.8220 H       103 PHE    0.1150
   1671 HD2       -86.8140  -11.6820  -40.4950 H       103 PHE   -0.1150
   1672 HE1       -82.1120  -12.4380  -39.2100 H       103 PHE    0.1150
   1673 HE2       -85.7340  -10.1830  -38.8650 H       103 PHE    0.5100
   1674 HZ        -83.3760  -10.5510  -38.2270 H       103 PHE   -0.5100
   1675 N         -88.1450  -15.0410  -39.2440 N.am    104 VAL   -0.4700
   1676 CA        -89.4060  -14.7150  -38.5700 C.3     104 VAL    0.3100
   1677 C         -89.5310  -13.3230  -37.9520 C.2     104 VAL    0.0700
   1678 O         -90.6220  -12.9440  -37.5700 O.2     104 VAL    0.0900
   1679 CB        -89.7710  -15.7290  -37.4840 C.3     104 VAL   -0.0900
   1680 CG1       -90.0440  -17.0650  -38.0990 C.3     104 VAL    0.0900
   1681 CG2       -88.6680  -15.8090  -36.4420 C.3     104 VAL   -0.2700
   1682 HN        -87.5960  -15.7630  -38.8310 H       104 VAL    0.0900
   1683 HA        -90.1800  -14.6890  -39.3230 H       104 VAL    0.0900
   1684 HB        -90.6740  -15.3800  -36.9400 H       104 VAL    0.0900
   1685 HG11      -89.2170  -17.3460  -38.7850 H       104 VAL   -0.2700
   1686 HG12      -90.9900  -17.0280  -38.6800 H       104 VAL    0.0900
   1687 HG13      -90.1230  -17.8380  -37.3040 H       104 VAL    0.0900
   1688 HG21      -88.5200  -14.8160  -35.9660 H       104 VAL    0.0900
   1689 HG22      -87.7140  -16.1170  -36.9220 H       104 VAL    0.5100
   1690 HG23      -88.9440  -16.5430  -35.6540 H       104 VAL   -0.5100
   1691 N         -88.4530  -12.5550  -37.8420 N.am    105 PHE   -0.4700
   1692 CA        -88.5640  -11.2580  -37.1800 C.3     105 PHE    0.3100
   1693 C         -88.9360  -10.1290  -38.1370 C.2     105 PHE    0.0700
   1694 O         -88.9230   -8.9540  -37.7670 O.2     105 PHE    0.0900
   1695 CB        -87.2950  -10.9230  -36.3740 C.3     105 PHE   -0.1800
   1696 CG        -87.0200  -11.8930  -35.2600 C.ar    105 PHE    0.0900
   1697 CD1       -87.9370  -12.0590  -34.2210 C.ar    105 PHE    0.0900
   1698 CD2       -85.8570  -12.6630  -35.2590 C.ar    105 PHE    0.0000
   1699 CE1       -87.7030  -12.9760  -33.2040 C.ar    105 PHE   -0.1150
   1700 CE2       -85.6100  -13.5820  -34.2410 C.ar    105 PHE    0.1150
   1701 CZ        -86.5370  -13.7340  -33.2100 C.ar    105 PHE   -0.1150
   1702 HN        -87.5570  -12.8160  -38.1910 H       105 PHE    0.1150
   1703 HA        -89.4210  -11.2940  -36.5250 H       105 PHE   -0.1150
   1704 HB1       -87.4050   -9.9170  -35.9160 H       105 PHE    0.1150
   1705 HB2       -86.4140  -10.9380  -37.0520 H       105 PHE   -0.1150
   1706 HD1       -88.8390  -11.4670  -34.2070 H       105 PHE    0.1150
   1707 HD2       -85.1380  -12.5450  -36.0580 H       105 PHE   -0.1150
   1708 HE1       -88.4250  -13.1000  -32.4100 H       105 PHE    0.1150
   1709 HE2       -84.7060  -14.1740  -34.2500 H       105 PHE    0.5100
   1710 HZ        -86.3480  -14.4410  -32.4150 H       105 PHE   -0.5100
   1711 N         -89.2730  -10.4790  -39.3720 N.am    106 GLY   -0.4700
   1712 CA        -89.7180   -9.4770  -40.3340 C.3     106 GLY    0.3100
   1713 C         -88.6310   -8.5040  -40.7470 C.2     106 GLY   -0.0200
   1714 O         -87.4650   -8.6860  -40.3990 O.2     106 GLY    0.0900
   1715 HN        -89.2390  -11.4230  -39.6930 H       106 GLY    0.0900
   1716 HA1       -90.5270   -8.9240  -39.8810 H       106 GLY    0.5100
   1717 HA2       -90.0690  -10.0000  -41.2120 H       106 GLY   -0.5100
   1718 N         -88.9960   -7.4610  -41.5100 N.am    107 PRO   -0.2900
   1719 CA        -87.9800   -6.5670  -42.0730 C.3     107 PRO    0.0000
   1720 C         -87.2600   -5.7090  -41.0430 C.2     107 PRO    0.0900
   1721 O         -86.0790   -5.4280  -41.2210 O.2     107 PRO    0.0900
   1722 CB        -88.7730   -5.6830  -43.0410 C.3     107 PRO    0.0200
   1723 CG        -89.9920   -6.4920  -43.3650 C.3     107 PRO    0.0900
   1724 CD        -90.3260   -7.2040  -42.0890 C.3     107 PRO   -0.1800
   1725 HA        -87.1900   -7.1390  -42.5310 H       107 PRO    0.0900
   1726 HB1       -88.1830   -5.4720  -43.9580 H       107 PRO    0.0900
   1727 HB2       -89.0520   -4.7210  -42.5620 H       107 PRO   -0.1800
   1728 HG1       -90.8280   -5.8330  -43.6800 H       107 PRO    0.0900
   1729 HG2       -89.7800   -7.2170  -44.1790 H       107 PRO    0.0900
   1730 HD1       -90.9270   -6.5670  -41.4060 H       107 PRO    0.5100
   1731 HD2       -90.8550   -8.1620  -42.2790 H       107 PRO   -0.5100
   1732 N         -87.9300   -5.2810  -39.9760 N.am    108 THR   -0.4700
   1733 CA        -87.2160   -4.4410  -39.0140 C.3     108 THR    0.3100
   1734 C         -86.2340   -5.2630  -38.1750 C.2     108 THR    0.0700
   1735 O         -85.1610   -4.7710  -37.8160 O.2     108 THR    0.0900
   1736 CB        -88.1230   -3.4880  -38.1580 C.3     108 THR    0.1400
   1737 CG2       -89.2970   -2.9660  -38.9600 C.3     108 THR    0.0900
   1738 OG1       -88.5910   -4.1570  -36.9900 O.3     108 THR   -0.6600
   1739 HN        -88.8870   -5.4960  -39.7940 H       108 THR    0.4300
   1740 HA        -86.5120   -3.8500  -39.5770 H       108 THR   -0.2700
   1741 HB        -87.5390   -2.5960  -37.8480 H       108 THR    0.0900
   1742 HG1       -88.9970   -3.4810  -36.4430 H       108 THR    0.0900
   1743 HG21      -90.0180   -3.7870  -39.1610 H       108 THR    0.0900
   1744 HG22      -88.9410   -2.5620  -39.9320 H       108 THR    0.5100
   1745 HG23      -89.8190   -2.1670  -38.3920 H       108 THR   -0.5100
   1746 N         -86.5890   -6.5200  -37.9030 N.am    109 GLY   -0.4700
   1747 CA        -85.6600   -7.4800  -37.3160 C.3     109 GLY    0.3100
   1748 C         -84.4890   -7.6990  -38.2490 C.2     109 GLY   -0.0200
   1749 O         -83.3380   -7.7680  -37.8250 O.2     109 GLY    0.0900
   1750 HN        -87.5070   -6.8610  -38.0890 H       109 GLY    0.0900
   1751 HA1       -86.1810   -8.4130  -37.1590 H       109 GLY    0.5100
   1752 HA2       -85.3080   -7.0860  -36.3730 H       109 GLY   -0.5100
   1753 N         -84.7840   -7.7790  -39.5430 N.am    110 CYS   -0.4700
   1754 CA        -83.7610   -7.9310  -40.5550 C.3     110 CYS    0.3100
   1755 C         -82.7860   -6.7790  -40.5040 C.2     110 CYS    0.0700
   1756 O         -81.6080   -6.9420  -40.7900 O.2     110 CYS    0.0900
   1757 CB        -84.3930   -8.0010  -41.9380 C.3     110 CYS   -0.1000
   1758 SG        -83.2410   -8.4760  -43.2360 S.3     110 CYS    0.0900
   1759 HN        -85.7240   -7.7390  -39.8740 H       110 CYS    0.0900
   1760 HA        -83.2130   -8.8380  -40.3460 H       110 CYS   -0.0800
   1761 HB1       -84.8160   -7.0030  -42.1780 H       110 CYS    0.5100
   1762 HB2       -85.2230   -8.7370  -41.9060 H       110 CYS   -0.5100
   1763 N         -83.2730   -5.5990  -40.1440 N.am    111 ASN   -0.4700
   1764 CA        -82.3860   -4.4550  -40.0320 C.3     111 ASN    0.3100
   1765 C         -81.5380   -4.5800  -38.7830 C.2     111 ASN    0.0700
   1766 O         -80.3120   -4.4780  -38.8470 O.2     111 ASN    0.0900
   1767 CB        -83.1630   -3.1320  -40.0530 C.3     111 ASN   -0.1800
   1768 CG        -83.5310   -2.6980  -41.4610 C.2     111 ASN    0.0900
   1769 ND2       -84.7500   -2.2090  -41.6110 N.am    111 ASN    0.0900
   1770 OD1       -82.7380   -2.7890  -42.3980 O.2     111 ASN    0.5500
   1771 HN        -84.2360   -5.4470  -39.9410 H       111 ASN   -0.5500
   1772 HA        -81.6940   -4.4920  -40.8600 H       111 ASN   -0.6200
   1773 HB1       -82.5380   -2.3390  -39.5910 H       111 ASN    0.3200
   1774 HB2       -84.0960   -3.2510  -39.4640 H       111 ASN    0.3000
   1775 HD21      -85.0580   -1.9030  -42.5120 H       111 ASN    0.5100
   1776 HD22      -85.3630   -2.1440  -40.8240 H       111 ASN   -0.5100
   1777 N         -82.2000   -4.8360  -37.6550 N.am    112 LEU   -0.4700
   1778 CA        -81.5280   -5.0480  -36.3840 C.3     112 LEU    0.3100
   1779 C         -80.4410   -6.1270  -36.4660 C.2     112 LEU    0.0700
   1780 O         -79.2620   -5.8230  -36.2770 O.2     112 LEU    0.0900
   1781 CB        -82.5490   -5.3420  -35.2800 C.3     112 LEU   -0.1800
   1782 CG        -83.1700   -4.0920  -34.6280 C.3     112 LEU    0.0900
   1783 CD1       -84.4840   -4.4220  -33.9230 C.3     112 LEU    0.0900
   1784 CD2       -82.1900   -3.3970  -33.6560 C.3     112 LEU   -0.0900
   1785 HN        -83.1950   -4.8920  -37.6340 H       112 LEU    0.0900
   1786 HA        -80.9660   -4.1560  -36.1490 H       112 LEU   -0.2700
   1787 HB1       -82.0440   -5.9340  -34.4880 H       112 LEU    0.0900
   1788 HB2       -83.3680   -5.9500  -35.7180 H       112 LEU    0.0900
   1789 HG        -83.3600   -3.3290  -35.4120 H       112 LEU    0.0900
   1790 HD11      -84.3110   -5.1770  -33.1260 H       112 LEU   -0.2700
   1791 HD12      -85.2110   -4.8370  -34.6540 H       112 LEU    0.0900
   1792 HD13      -84.9030   -3.5040  -33.4580 H       112 LEU    0.0900
   1793 HD21      -81.2750   -3.0780  -34.1990 H       112 LEU    0.0900
   1794 HD22      -81.8960   -4.1000  -32.8480 H       112 LEU    0.5100
   1795 HD23      -82.6710   -2.4990  -33.2130 H       112 LEU   -0.5100
   1796 N         -80.8210   -7.3670  -36.7850 N.am    113 GLU   -0.4700
   1797 CA        -79.8610   -8.4630  -36.8650 C.3     113 GLU    0.3100
   1798 C         -78.7350   -8.1530  -37.8480 C.2     113 GLU    0.0700
   1799 O         -77.5620   -8.4330  -37.5820 O.2     113 GLU    0.0900
   1800 CB        -80.5590   -9.7750  -37.2300 C.3     113 GLU   -0.1800
   1801 CG        -79.6620  -11.0320  -37.1900 C.3     113 GLU    0.0900
   1802 CD        -78.9450  -11.3160  -38.5190 C.2     113 GLU    0.0900
   1803 OE1       -77.7390  -11.6570  -38.5090 O.co2   113 GLU   -0.2800
   1804 OE2       -79.5880  -11.2040  -39.5800 O.co2   113 GLU    0.0900
   1805 HN        -81.7700   -7.5970  -36.9820 H       113 GLU    0.0900
   1806 HA        -79.3770   -8.5520  -35.9040 H       113 GLU    0.6200
   1807 HB1       -80.9680   -9.6750  -38.2580 H       113 GLU   -0.7600
   1808 HB2       -81.4000   -9.9280  -36.5210 H       113 GLU   -0.7600
   1809 HG1       -80.2900  -11.9130  -36.9390 H       113 GLU    0.5100
   1810 HG2       -78.8920  -10.8960  -36.4020 H       113 GLU   -0.5100
   1811 N         -79.0870   -7.5620  -38.9840 N.am    114 GLY   -0.4700
   1812 CA        -78.0990   -7.2500  -40.0000 C.3     114 GLY    0.3100
   1813 C         -77.1170   -6.2210  -39.4900 C.2     114 GLY   -0.0200
   1814 O         -75.9150   -6.3230  -39.7250 O.2     114 GLY    0.0900
   1815 HN        -80.0310   -7.3090  -39.1880 H       114 GLY    0.0900
   1816 HA1       -78.6120   -6.8610  -40.8680 H       114 GLY    0.5100
   1817 HA2       -77.5720   -8.1570  -40.2550 H       114 GLY   -0.5100
   1818 N         -77.6260   -5.2220  -38.7830 N.am    115 PHE   -0.4700
   1819 CA        -76.7650   -4.1920  -38.2210 C.3     115 PHE    0.3100
   1820 C         -75.7690   -4.7920  -37.2080 C.2     115 PHE    0.0700
   1821 O         -74.5580   -4.7460  -37.4170 O.2     115 PHE    0.0900
   1822 CB        -77.6030   -3.0700  -37.6040 C.3     115 PHE   -0.1800
   1823 CG        -76.7900   -1.9680  -36.9800 C.ar    115 PHE    0.0900
   1824 CD1       -76.2660   -0.9380  -37.7640 C.ar    115 PHE    0.0900
   1825 CD2       -76.5840   -1.9340  -35.6050 C.ar    115 PHE    0.0000
   1826 CE1       -75.5240    0.0970  -37.1860 C.ar    115 PHE   -0.1150
   1827 CE2       -75.8530   -0.9020  -35.0170 C.ar    115 PHE    0.1150
   1828 CZ        -75.3160    0.1110  -35.8080 C.ar    115 PHE   -0.1150
   1829 HN        -78.6030   -5.1310  -38.6050 H       115 PHE    0.1150
   1830 HA        -76.1450   -3.8040  -39.0160 H       115 PHE   -0.1150
   1831 HB1       -78.2480   -3.4930  -36.8040 H       115 PHE    0.1150
   1832 HB2       -78.2310   -2.6050  -38.3940 H       115 PHE   -0.1150
   1833 HD1       -76.4350   -0.9410  -38.8310 H       115 PHE    0.1150
   1834 HD2       -76.9970   -2.7150  -34.9840 H       115 PHE   -0.1150
   1835 HE1       -75.1150    0.8820  -37.8050 H       115 PHE    0.1150
   1836 HE2       -75.7020   -0.8890  -33.9470 H       115 PHE    0.5100
   1837 HZ        -74.7400    0.9050  -35.3550 H       115 PHE   -0.5100
   1838 N         -76.2780   -5.3870  -36.1370 N.am    116 PHE   -0.4700
   1839 CA        -75.4160   -5.8560  -35.0660 C.3     116 PHE    0.3100
   1840 C         -74.4080   -6.9350  -35.5060 C.2     116 PHE    0.0700
   1841 O         -73.2250   -6.8890  -35.1290 O.2     116 PHE    0.0900
   1842 CB        -76.2470   -6.2840  -33.8560 C.3     116 PHE   -0.1800
   1843 CG        -76.7860   -5.1280  -33.0710 C.ar    116 PHE    0.0900
   1844 CD1       -75.9210   -4.1690  -32.5360 C.ar    116 PHE    0.0900
   1845 CD2       -78.1480   -4.9700  -32.8770 C.ar    116 PHE    0.0000
   1846 CE1       -76.4090   -3.0650  -31.8150 C.ar    116 PHE   -0.1150
   1847 CE2       -78.6430   -3.8770  -32.1490 C.ar    116 PHE    0.1150
   1848 CZ        -77.7650   -2.9260  -31.6160 C.ar    116 PHE   -0.1150
   1849 HN        -77.2580   -5.5370  -36.0190 H       116 PHE    0.1150
   1850 HA        -74.7480   -5.0520  -34.7970 H       116 PHE   -0.1150
   1851 HB1       -75.6140   -6.8850  -33.1680 H       116 PHE    0.1150
   1852 HB2       -77.1150   -6.8850  -34.1990 H       116 PHE   -0.1150
   1853 HD1       -74.8570   -4.2800  -32.6780 H       116 PHE    0.1150
   1854 HD2       -78.8360   -5.6940  -33.2890 H       116 PHE   -0.1150
   1855 HE1       -75.7230   -2.3290  -31.4220 H       116 PHE    0.1150
   1856 HE2       -79.7060   -3.7690  -31.9990 H       116 PHE    0.5100
   1857 HZ        -78.1490   -2.0890  -31.0530 H       116 PHE   -0.5100
   1858 N         -74.8570   -7.8800  -36.3310 N.am    117 ALA   -0.4700
   1859 CA        -73.9310   -8.8070  -36.9450 C.3     117 ALA    0.3100
   1860 C         -72.8870   -8.0530  -37.7700 C.2     117 ALA    0.0700
   1861 O         -71.6940   -8.2050  -37.5270 O.2     117 ALA    0.0900
   1862 CB        -74.6600   -9.8210  -37.7840 C.3     117 ALA   -0.2700
   1863 HN        -75.8210   -7.9890  -36.5560 H       117 ALA    0.0900
   1864 HA        -73.3820   -9.3010  -36.1570 H       117 ALA    0.0900
   1865 HB1       -75.2310   -9.3110  -38.5900 H       117 ALA    0.0900
   1866 HB2       -75.3730  -10.3920  -37.1520 H       117 ALA    0.5100
   1867 HB3       -73.9320  -10.5190  -38.2520 H       117 ALA   -0.5100
   1868 N         -73.3130   -7.2090  -38.7150 N.am    118 THR   -0.4700
   1869 CA        -72.3490   -6.4780  -39.5410 C.3     118 THR    0.3100
   1870 C         -71.4190   -5.5980  -38.6960 C.2     118 THR    0.0700
   1871 O         -70.1920   -5.6210  -38.8690 O.2     118 THR    0.0900
   1872 CB        -73.0200   -5.6210  -40.6330 C.3     118 THR    0.1400
   1873 CG2       -71.9580   -4.9450  -41.5150 C.3     118 THR    0.0900
   1874 OG1       -73.8390   -6.4440  -41.4680 O.3     118 THR   -0.6600
   1875 HN        -74.2790   -7.0430  -38.8960 H       118 THR    0.4300
   1876 HA        -71.6960   -7.2060  -39.9990 H       118 THR   -0.2700
   1877 HB        -73.6550   -4.8420  -40.1620 H       118 THR    0.0900
   1878 HG1       -74.6580   -6.5780  -40.9850 H       118 THR    0.0900
   1879 HG21      -71.2160   -5.6950  -41.8620 H       118 THR    0.0900
   1880 HG22      -71.4270   -4.1620  -40.9340 H       118 THR    0.5100
   1881 HG23      -72.4420   -4.4870  -42.4040 H       118 THR   -0.5100
   1882 N         -72.0020   -4.8400  -37.7640 N.am    119 LEU   -0.4700
   1883 CA        -71.2160   -3.9790  -36.8940 C.3     119 LEU    0.3100
   1884 C         -70.1340   -4.7810  -36.1960 C.2     119 LEU    0.0700
   1885 O         -68.9870   -4.3380  -36.1170 O.2     119 LEU    0.0900
   1886 CB        -72.0960   -3.2650  -35.8640 C.3     119 LEU   -0.1800
   1887 CG        -71.3900   -2.2180  -34.9860 C.3     119 LEU    0.0900
   1888 CD1       -70.8980   -1.0410  -35.8180 C.3     119 LEU    0.0900
   1889 CD2       -72.2870   -1.7360  -33.8420 C.3     119 LEU   -0.0900
   1890 HN        -72.9880   -4.8310  -37.6240 H       119 LEU    0.0900
   1891 HA        -70.7110   -3.2540  -37.5150 H       119 LEU   -0.2700
   1892 HB1       -72.5310   -4.0350  -35.1940 H       119 LEU    0.0900
   1893 HB2       -72.9180   -2.7550  -36.4100 H       119 LEU    0.0900
   1894 HG        -70.5240   -2.6930  -34.4780 H       119 LEU    0.0900
   1895 HD11      -71.7540   -0.5480  -36.3260 H       119 LEU   -0.2700
   1896 HD12      -70.1850   -1.3960  -36.5920 H       119 LEU    0.0900
   1897 HD13      -70.3990   -0.2960  -35.1620 H       119 LEU    0.0900
   1898 HD21      -72.5710   -2.5910  -33.1920 H       119 LEU    0.0900
   1899 HD22      -73.2130   -1.2810  -34.2540 H       119 LEU    0.5100
   1900 HD23      -71.7440   -0.9880  -33.2250 H       119 LEU   -0.5100
   1901 N         -70.5020   -5.9710  -35.7130 N.am    120 GLY   -0.4700
   1902 CA        -69.5830   -6.8680  -35.0100 C.3     120 GLY    0.3100
   1903 C         -68.3910   -7.2590  -35.8570 C.2     120 GLY   -0.0200
   1904 O         -67.2440   -6.9340  -35.5330 O.2     120 GLY    0.0900
   1905 HN        -71.4350   -6.3060  -35.8100 H       120 GLY    0.0900
   1906 HA1       -70.1300   -7.7580  -34.7370 H       120 GLY    0.5100
   1907 HA2       -69.2340   -6.3580  -34.1240 H       120 GLY   -0.5100
   1908 N         -68.6620   -7.9430  -36.9670 N.am    121 GLY   -0.4700
   1909 CA        -67.6000   -8.4380  -37.8340 C.3     121 GLY    0.3100
   1910 C         -66.7310   -7.3270  -38.3840 C.2     121 GLY   -0.0200
   1911 O         -65.5900   -7.5590  -38.7610 O.2     121 GLY    0.0900
   1912 HN        -69.5950   -8.1470  -37.2510 H       121 GLY    0.0900
   1913 HA1       -68.0620   -8.9650  -38.6560 H       121 GLY    0.5100
   1914 HA2       -66.9860   -9.1130  -37.2560 H       121 GLY   -0.5100
   1915 N         -67.2840   -6.1180  -38.4430 N.am    122 GLU   -0.4700
   1916 CA        -66.5600   -4.9460  -38.9260 C.3     122 GLU    0.3100
   1917 C         -65.5860   -4.4210  -37.8890 C.2     122 GLU    0.0700
   1918 O         -64.4170   -4.1930  -38.1940 O.2     122 GLU    0.0900
   1919 CB        -67.5350   -3.8340  -39.3210 C.3     122 GLU   -0.1800
   1920 CG        -67.9940   -3.9300  -40.7520 C.3     122 GLU    0.0900
   1921 CD        -66.8930   -3.5740  -41.7220 C.2     122 GLU    0.0900
   1922 OE1       -66.3880   -2.4410  -41.6340 O.co2   122 GLU   -0.2800
   1923 OE2       -66.5270   -4.4180  -42.5660 O.co2   122 GLU    0.0900
   1924 HN        -68.2250   -5.9580  -38.1570 H       122 GLU    0.0900
   1925 HA        -65.9690   -5.2450  -39.7780 H       122 GLU    0.6200
   1926 HB1       -67.0350   -2.8540  -39.1720 H       122 GLU   -0.7600
   1927 HB2       -68.4240   -3.8900  -38.6580 H       122 GLU   -0.7600
   1928 HG1       -68.8450   -3.2340  -40.9100 H       122 GLU    0.5100
   1929 HG2       -68.3280   -4.9690  -40.9590 H       122 GLU   -0.5100
   1930 N         -66.0770   -4.2250  -36.6630 N.am    123 ILE   -0.4700
   1931 CA        -65.2170   -3.9080  -35.5270 C.3     123 ILE    0.3100
   1932 C         -64.0880   -4.9330  -35.4090 C.2     123 ILE    0.0700
   1933 O         -62.9210   -4.5610  -35.2750 O.2     123 ILE    0.0900
   1934 CB        -66.0120   -3.8430  -34.2150 C.3     123 ILE   -0.0900
   1935 CG1       -67.0110   -2.6880  -34.2580 C.3     123 ILE    0.0900
   1936 CG2       -65.0800   -3.6660  -33.0380 C.3     123 ILE   -0.2700
   1937 CD        -67.9780   -2.6580  -33.0920 C.3     123 ILE    0.0900
   1938 HN        -67.0530   -4.2860  -36.4690 H       123 ILE    0.0900
   1939 HA        -64.7480   -2.9550  -35.7240 H       123 ILE    0.0900
   1940 HB        -66.5920   -4.7820  -34.0880 H       123 ILE   -0.1800
   1941 HG11      -67.5970   -2.7670  -35.1980 H       123 ILE    0.0900
   1942 HG12      -66.4440   -1.7340  -34.2680 H       123 ILE    0.0900
   1943 HG21      -64.7750   -2.6010  -32.9490 H       123 ILE   -0.2700
   1944 HG22      -64.1680   -4.2840  -33.1810 H       123 ILE    0.0900
   1945 HG23      -65.5930   -3.9680  -32.0990 H       123 ILE    0.0900
   1946 HD1       -67.4210   -2.5620  -32.1360 H       123 ILE    0.0900
   1947 HD2       -68.5680   -3.5990  -33.0660 H       123 ILE    0.5100
   1948 HD3       -68.6640   -1.7890  -33.1920 H       123 ILE   -0.5100
   1949 N         -64.4290   -6.2210  -35.4900 N.am    124 ALA   -0.4700
   1950 CA        -63.4250   -7.2840  -35.5110 C.3     124 ALA    0.3100
   1951 C         -62.3900   -7.0520  -36.6070 C.2     124 ALA    0.0700
   1952 O         -61.1930   -7.0810  -36.3490 O.2     124 ALA    0.0900
   1953 CB        -64.0880   -8.6600  -35.6800 C.3     124 ALA   -0.2700
   1954 HN        -65.3800   -6.5150  -35.5400 H       124 ALA    0.0900
   1955 HA        -62.8780   -7.2450  -34.5810 H       124 ALA    0.0900
   1956 HB1       -64.6570   -8.6940  -36.6330 H       124 ALA    0.0900
   1957 HB2       -64.7910   -8.8460  -34.8400 H       124 ALA    0.5100
   1958 HB3       -63.3110   -9.4530  -35.7010 H       124 ALA   -0.5100
   1959 N         -62.8610   -6.7890  -37.8210 N.am    125 LEU   -0.4700
   1960 CA        -61.9970   -6.5430  -38.9730 C.3     125 LEU    0.3100
   1961 C         -61.0240   -5.3810  -38.7540 C.2     125 LEU    0.0700
   1962 O         -59.8170   -5.5550  -38.8930 O.2     125 LEU    0.0900
   1963 CB        -62.8550   -6.3390  -40.2390 C.3     125 LEU   -0.1800
   1964 CG        -62.3610   -5.6680  -41.5310 C.3     125 LEU    0.0900
   1965 CD1       -60.9840   -6.1150  -41.9400 C.3     125 LEU    0.0900
   1966 CD2       -63.3520   -5.9570  -42.6510 C.3     125 LEU   -0.0900
   1967 HN        -63.8400   -6.7480  -38.0030 H       125 LEU    0.0900
   1968 HA        -61.3420   -7.3930  -39.0920 H       125 LEU   -0.2700
   1969 HB1       -63.7310   -5.7460  -39.9120 H       125 LEU    0.0900
   1970 HB2       -63.1880   -7.3520  -40.5380 H       125 LEU    0.0900
   1971 HG        -62.3460   -4.5690  -41.3780 H       125 LEU    0.0900
   1972 HD11      -60.9750   -7.2120  -42.1140 H       125 LEU   -0.2700
   1973 HD12      -60.2550   -5.8780  -41.1360 H       125 LEU    0.0900
   1974 HD13      -60.6850   -5.6050  -42.8800 H       125 LEU    0.0900
   1975 HD21      -64.3540   -5.5540  -42.3870 H       125 LEU    0.0900
   1976 HD22      -63.4400   -7.0530  -42.8060 H       125 LEU    0.5100
   1977 HD23      -63.0120   -5.4720  -43.5920 H       125 LEU   -0.5100
   1978 N         -61.5410   -4.2080  -38.3870 N.am    126 TRP   -0.4700
   1979 CA        -60.6940   -3.0330  -38.1720 C.3     126 TRP    0.3100
   1980 C         -59.8000   -3.1570  -36.9340 C.2     126 TRP    0.0700
   1981 O         -58.6960   -2.6010  -36.8910 O.2     126 TRP    0.0900
   1982 CB        -61.5180   -1.7310  -38.1630 C.3     126 TRP   -0.1800
   1983 CG        -61.9380   -1.3040  -39.5510 C.ar    126 TRP    0.0900
   1984 CD1       -63.1690   -1.4570  -40.1200 C.ar    126 TRP    0.0900
   1985 CD2       -61.1090   -0.6950  -40.5550 C.ar    126 TRP   -0.0300
   1986 CE2       -61.9110   -0.5000  -41.6990 C.ar    126 TRP   -0.1500
   1987 CE3       -59.7680   -0.2910  -40.5980 C.ar    126 TRP    0.2200
   1988 NE1       -63.1630   -0.9710  -41.4040 N.ar    126 TRP   -0.5100
   1989 CZ2       -61.4180    0.0800  -42.8670 C.ar    126 TRP    0.3700
   1990 CZ3       -59.2820    0.2830  -41.7600 C.ar    126 TRP    0.2400
   1991 CH2       -60.1020    0.4610  -42.8770 C.ar    126 TRP    0.1100
   1992 HN        -62.5190   -4.0790  -38.2420 H       126 TRP   -0.2500
   1993 HA        -59.9640   -3.0040  -38.9670 H       126 TRP    0.1700
   1994 HB1       -60.9090   -0.9180  -37.7120 H       126 TRP   -0.2000
   1995 HB2       -62.4320   -1.8840  -37.5490 H       126 TRP    0.1400
   1996 HD1       -64.0250   -1.8990  -39.6310 H       126 TRP   -0.2700
   1997 HE1       -63.9290   -0.9610  -42.0090 H       126 TRP    0.1600
   1998 HE3       -59.1110   -0.4190  -39.7500 H       126 TRP   -0.1400
   1999 HZ2       -62.0350    0.2330  -43.7400 H       126 TRP    0.1400
   2000 HZ3       -58.2500    0.5990  -41.8040 H       126 TRP    0.5100
   2001 HH2       -59.6880    0.9090  -43.7680 H       126 TRP   -0.5100
   2002 N         -60.2630   -3.9080  -35.9390 N.am    127 SER   -0.4700
   2003 CA        -59.4340   -4.2380  -34.8000 C.3     127 SER    0.3100
   2004 C         -58.1710   -4.9440  -35.2590 C.2     127 SER    0.0700
   2005 O         -57.0770   -4.6180  -34.8070 O.2     127 SER    0.0900
   2006 CB        -60.1950   -5.1050  -33.8080 C.3     127 SER    0.0500
   2007 OG        -61.0720   -4.3000  -33.0480 O.3     127 SER    0.0900
   2008 HN        -61.1920   -4.2720  -35.9320 H       127 SER    0.0900
   2009 HA        -59.1270   -3.3150  -34.3310 H       127 SER   -0.6600
   2010 HB1       -59.4820   -5.6100  -33.1220 H       127 SER    0.4300
   2011 HB2       -60.7880   -5.8700  -34.3520 H       127 SER    0.5100
   2012 HG1       -61.7630   -4.0180  -33.6520 H       127 SER   -0.5100
   2013 N         -58.3080   -5.9020  -36.1740 N.am    128 LEU   -0.4700
   2014 CA        -57.1350   -6.6200  -36.6730 C.3     128 LEU    0.3100
   2015 C         -56.2090   -5.7220  -37.4870 C.2     128 LEU    0.0700
   2016 O         -55.0440   -6.0590  -37.7110 O.2     128 LEU    0.0900
   2017 CB        -57.5340   -7.8450  -37.5010 C.3     128 LEU   -0.1800
   2018 CG        -58.2170   -8.9490  -36.7160 C.3     128 LEU    0.0900
   2019 CD1       -58.3090  -10.1870  -37.5750 C.3     128 LEU    0.0900
   2020 CD2       -57.4530   -9.2290  -35.4370 C.3     128 LEU   -0.0900
   2021 HN        -59.1920   -6.1660  -36.5510 H       128 LEU    0.0900
   2022 HA        -56.5470   -6.9260  -35.8200 H       128 LEU   -0.2700
   2023 HB1       -56.6160   -8.2640  -37.9660 H       128 LEU    0.0900
   2024 HB2       -58.2240   -7.5110  -38.3050 H       128 LEU    0.0900
   2025 HG        -59.2370   -8.6230  -36.4200 H       128 LEU    0.0900
   2026 HD11      -57.2920  -10.5230  -37.8710 H       128 LEU   -0.2700
   2027 HD12      -58.8920   -9.9660  -38.4950 H       128 LEU    0.0900
   2028 HD13      -58.8010  -11.0060  -37.0080 H       128 LEU    0.0900
   2029 HD21      -57.7060   -8.4710  -34.6650 H       128 LEU    0.0900
   2030 HD22      -56.3600   -9.1850  -35.6310 H       128 LEU    0.5100
   2031 HD23      -57.7220  -10.2350  -35.0470 H       128 LEU   -0.5100
   2032 N         -56.7360   -4.5890  -37.9410 N.am    129 VAL   -0.4700
   2033 CA        -55.9470   -3.6460  -38.7030 C.3     129 VAL    0.3100
   2034 C         -55.1980   -2.7890  -37.7110 C.2     129 VAL    0.0700
   2035 O         -53.9670   -2.7550  -37.7200 O.2     129 VAL    0.0900
   2036 CB        -56.8160   -2.7500  -39.6290 C.3     129 VAL   -0.0900
   2037 CG1       -56.0060   -1.5730  -40.1490 C.3     129 VAL    0.0900
   2038 CG2       -57.3590   -3.5510  -40.7880 C.3     129 VAL   -0.2700
   2039 HN        -57.6880   -4.3410  -37.7770 H       129 VAL    0.0900
   2040 HA        -55.2450   -4.2130  -39.2960 H       129 VAL    0.0900
   2041 HB        -57.6910   -2.3710  -39.0600 H       129 VAL    0.0900
   2042 HG11      -55.0410   -1.9290  -40.5700 H       129 VAL   -0.2700
   2043 HG12      -55.7910   -0.8660  -39.3190 H       129 VAL    0.0900
   2044 HG13      -56.5710   -1.0490  -40.9490 H       129 VAL    0.0900
   2045 HG21      -57.9880   -4.3860  -40.4120 H       129 VAL    0.0900
   2046 HG22      -56.5210   -3.9770  -41.3790 H       129 VAL    0.5100
   2047 HG23      -57.9840   -2.9010  -41.4380 H       129 VAL   -0.5100
   2048 N         -55.9490   -2.1180  -36.8360 N.am    130 VAL   -0.4700
   2049 CA        -55.3670   -1.2230  -35.8390 C.3     130 VAL    0.3100
   2050 C         -54.1930   -1.8900  -35.0980 C.2     130 VAL    0.0700
   2051 O         -53.1290   -1.2850  -34.9570 O.2     130 VAL    0.0900
   2052 CB        -56.4410   -0.6980  -34.8670 C.3     130 VAL   -0.0900
   2053 CG1       -55.8160   -0.0770  -33.6320 C.3     130 VAL    0.0900
   2054 CG2       -57.3570    0.2940  -35.5790 C.3     130 VAL   -0.2700
   2055 HN        -56.9430   -2.1960  -36.8240 H       130 VAL    0.0900
   2056 HA        -54.9020   -0.4010  -36.3610 H       130 VAL    0.0900
   2057 HB        -57.0960   -1.5410  -34.5570 H       130 VAL    0.0900
   2058 HG11      -55.0310    0.6520  -33.9280 H       130 VAL   -0.2700
   2059 HG12      -55.3490   -0.8670  -33.0070 H       130 VAL    0.0900
   2060 HG13      -56.5920    0.4570  -33.0440 H       130 VAL    0.0900
   2061 HG21      -57.8610   -0.2010  -36.4380 H       130 VAL    0.0900
   2062 HG22      -56.7620    1.1500  -35.9630 H       130 VAL    0.5100
   2063 HG23      -58.1340    0.6630  -34.8770 H       130 VAL   -0.5100
   2064 N         -54.3760   -3.1430  -34.6740 N.am    131 LEU   -0.4700
   2065 CA        -53.3160   -3.9270  -34.0520 C.3     131 LEU    0.3100
   2066 C         -52.0340   -3.9680  -34.9020 C.2     131 LEU    0.0700
   2067 O         -50.9450   -3.6390  -34.4220 O.2     131 LEU    0.0900
   2068 CB        -53.8090   -5.3500  -33.7340 C.3     131 LEU   -0.1800
   2069 CG        -52.8830   -6.2400  -32.8750 C.3     131 LEU    0.0900
   2070 CD1       -52.5920   -5.5960  -31.5280 C.3     131 LEU    0.0900
   2071 CD2       -53.4250   -7.6590  -32.6770 C.3     131 LEU   -0.0900
   2072 HN        -55.2570   -3.6040  -34.7650 H       131 LEU    0.0900
   2073 HA        -53.0150   -3.4220  -33.1470 H       131 LEU   -0.2700
   2074 HB1       -53.9760   -5.8720  -34.6990 H       131 LEU    0.0900
   2075 HB2       -54.7780   -5.2600  -33.1990 H       131 LEU    0.0900
   2076 HG        -51.9260   -6.4010  -33.4170 H       131 LEU    0.0900
   2077 HD11      -53.5050   -5.6010  -30.8960 H       131 LEU   -0.2700
   2078 HD12      -52.2680   -4.5430  -31.6750 H       131 LEU    0.0900
   2079 HD13      -51.7940   -6.1620  -31.0020 H       131 LEU    0.0900
   2080 HD21      -53.3780   -8.2230  -33.6330 H       131 LEU    0.0900
   2081 HD22      -54.4840   -7.6150  -32.3430 H       131 LEU    0.5100
   2082 HD23      -52.8150   -8.1950  -31.9190 H       131 LEU   -0.5100
   2083 N         -52.1590   -4.3670  -36.1650 N.am    132 ALA   -0.4700
   2084 CA        -51.0220   -4.3660  -37.0720 C.3     132 ALA    0.3100
   2085 C         -50.3540   -2.9880  -37.1210 C.2     132 ALA    0.0700
   2086 O         -49.1290   -2.8930  -37.0940 O.2     132 ALA    0.0900
   2087 CB        -51.4450   -4.8100  -38.4640 C.3     132 ALA   -0.2700
   2088 HN        -53.0270   -4.6790  -36.5430 H       132 ALA    0.0900
   2089 HA        -50.2770   -5.0400  -36.6740 H       132 ALA    0.0900
   2090 HB1       -52.0780   -4.0290  -38.9380 H       132 ALA    0.0900
   2091 HB2       -52.0330   -5.7510  -38.3990 H       132 ALA    0.5100
   2092 HB3       -50.5480   -4.9730  -39.0990 H       132 ALA   -0.5100
   2093 N         -51.1470   -1.9150  -37.1960 N.am    133 ILE   -0.4700
   2094 CA        -50.5840   -0.5640  -37.1470 C.3     133 ILE    0.3100
   2095 C         -49.7980   -0.3910  -35.8380 C.2     133 ILE    0.0700
   2096 O         -48.5720   -0.1730  -35.8500 O.2     133 ILE    0.0900
   2097 CB        -51.6750    0.5440  -37.3190 C.3     133 ILE   -0.0900
   2098 CG1       -52.2470    0.5080  -38.7390 C.3     133 ILE    0.0900
   2099 CG2       -51.1030    1.9400  -37.0410 C.3     133 ILE   -0.2700
   2100 CD        -53.5890    1.2140  -38.9010 C.3     133 ILE    0.0900
   2101 HN        -52.1370   -1.9840  -37.2880 H       133 ILE    0.0900
   2102 HA        -49.8530   -0.4870  -37.9390 H       133 ILE    0.0900
   2103 HB        -52.5110    0.3450  -36.6150 H       133 ILE   -0.1800
   2104 HG11      -52.3740   -0.5540  -39.0370 H       133 ILE    0.0900
   2105 HG12      -51.5160    0.9890  -39.4220 H       133 ILE    0.0900
   2106 HG21      -50.1650    2.0900  -37.6150 H       133 ILE   -0.2700
   2107 HG22      -50.8770    2.0460  -35.9590 H       133 ILE    0.0900
   2108 HG23      -51.8350    2.7170  -37.3480 H       133 ILE    0.0900
   2109 HD1       -53.4920    2.2860  -38.6270 H       133 ILE    0.0900
   2110 HD2       -54.3460    0.7450  -38.2360 H       133 ILE    0.5100
   2111 HD3       -53.9270    1.1470  -39.9570 H       133 ILE   -0.5100
   2112 N         -50.4970   -0.5510  -34.7110 N.am    134 GLU   -0.4700
   2113 CA        -49.9030   -0.3770  -33.3880 C.3     134 GLU    0.3100
   2114 C         -48.6340   -1.1970  -33.1800 C.2     134 GLU    0.0700
   2115 O         -47.6420   -0.6880  -32.6770 O.2     134 GLU    0.0900
   2116 CB        -50.9290   -0.6670  -32.2940 C.3     134 GLU   -0.1800
   2117 CG        -52.1280    0.2500  -32.3720 C.3     134 GLU    0.0900
   2118 CD        -53.1480   -0.0180  -31.2910 C.2     134 GLU    0.0900
   2119 OE1       -53.1160   -1.1130  -30.6990 O.co2   134 GLU   -0.2800
   2120 OE2       -53.9970    0.8610  -31.0360 O.co2   134 GLU    0.0900
   2121 HN        -51.4640   -0.7970  -34.7240 H       134 GLU    0.0900
   2122 HA        -49.5500    0.6400  -33.3100 H       134 GLU    0.6200
   2123 HB1       -50.4430   -0.5420  -31.3030 H       134 GLU   -0.7600
   2124 HB2       -51.2740   -1.7190  -32.3940 H       134 GLU   -0.7600
   2125 HG1       -52.6190    0.1170  -33.3590 H       134 GLU    0.5100
   2126 HG2       -51.7830    1.3010  -32.2750 H       134 GLU   -0.5100
   2127 N         -48.6480   -2.4610  -33.5880 N.am    135 ARG   -0.4700
   2128 CA        -47.4680   -3.2930  -33.4320 C.3     135 ARG    0.3100
   2129 C         -46.3130   -2.7390  -34.2350 C.2     135 ARG    0.0700
   2130 O         -45.2210   -2.5420  -33.7120 O.2     135 ARG    0.0900
   2131 CB        -47.7500   -4.7380  -33.8310 C.3     135 ARG   -0.1800
   2132 CG        -48.4650   -5.5070  -32.7560 C.3     135 ARG    0.0900
   2133 CD        -49.1120   -6.7210  -33.3240 C.3     135 ARG    0.0900
   2134 NE        -49.5840   -7.6060  -32.2630 N.pl3   135 ARG   -0.1800
   2135 CZ        -50.1380   -8.7920  -32.4830 C.cat   135 ARG    0.0900
   2136 NH1       -50.3170   -9.2450  -33.7220 N.pl3   135 ARG    0.0900
   2137 NH2       -50.5110   -9.5280  -31.4550 N.pl3   135 ARG    0.2000
   2138 HN        -49.4460   -2.8860  -34.0090 H       135 ARG    0.0900
   2139 HA        -47.1640   -3.2470  -32.3960 H       135 ARG    0.0900
   2140 HB1       -46.7860   -5.2420  -34.0530 H       135 ARG   -0.7000
   2141 HB2       -48.3760   -4.7390  -34.7490 H       135 ARG    0.4400
   2142 HG1       -49.2390   -4.8600  -32.2920 H       135 ARG    0.6400
   2143 HG2       -47.7360   -5.8110  -31.9740 H       135 ARG   -0.8000
   2144 HD1       -48.3800   -7.2860  -33.9410 H       135 ARG    0.4600
   2145 HD2       -49.9870   -6.4280  -33.9430 H       135 ARG    0.4600
   2146 HE        -49.4850   -7.3000  -31.3160 H       135 ARG   -0.8000
   2147 HH11      -50.5940  -10.1930  -33.8710 H       135 ARG    0.4600
   2148 HH12      -50.1730   -8.6360  -34.5020 H       135 ARG    0.4600
   2149 HH21      -50.3750   -9.1910  -30.5240 H       135 ARG    0.5100
   2150 HH22      -50.9290  -10.4240  -31.6080 H       135 ARG   -0.5100
   2151 N         -46.5660   -2.4690  -35.5090 N.am    136 TYR   -0.4700
   2152 CA        -45.5760   -1.8730  -36.3890 C.3     136 TYR    0.3100
   2153 C         -45.0230   -0.5790  -35.8110 C.2     136 TYR    0.0700
   2154 O         -43.8180   -0.3690  -35.7960 O.2     136 TYR    0.0900
   2155 CB        -46.2000   -1.6230  -37.7610 C.3     136 TYR   -0.1800
   2156 CG        -45.6020   -0.4810  -38.5380 C.ar    136 TYR    0.0900
   2157 CD1       -44.4790   -0.6820  -39.3300 C.ar    136 TYR    0.0900
   2158 CD2       -46.1730    0.7930  -38.5030 C.ar    136 TYR    0.0000
   2159 CE1       -43.9300    0.3460  -40.0620 C.ar    136 TYR   -0.1150
   2160 CE2       -45.6380    1.8310  -39.2390 C.ar    136 TYR    0.1150
   2161 CZ        -44.5160    1.5940  -40.0180 C.ar    136 TYR   -0.1150
   2162 OH        -43.9550    2.5990  -40.7610 O.3     136 TYR    0.1150
   2163 HN        -47.4520   -2.6650  -35.9210 H       136 TYR    0.1100
   2164 HA        -44.7400   -2.5520  -36.4700 H       136 TYR   -0.5400
   2165 HB1       -47.2790   -1.3910  -37.6280 H       136 TYR    0.4300
   2166 HB2       -46.0790   -2.5340  -38.3830 H       136 TYR   -0.1150
   2167 HD1       -44.0280   -1.6630  -39.3730 H       136 TYR    0.1150
   2168 HD2       -47.0460    0.9690  -37.8920 H       136 TYR   -0.1150
   2169 HE1       -43.0490    0.1780  -40.6630 H       136 TYR    0.1150
   2170 HE2       -46.0860    2.8130  -39.2080 H       136 TYR    0.5100
   2171 HH        -44.4750    3.3940  -40.6240 H       136 TYR   -0.5100
   2172 N         -45.9100    0.2900  -35.3340 N.am    137 VAL   -0.4700
   2173 CA        -45.4890    1.5450  -34.7080 C.3     137 VAL    0.3100
   2174 C         -44.5380    1.2750  -33.5360 C.2     137 VAL    0.0700
   2175 O         -43.4800    1.8900  -33.4350 O.2     137 VAL    0.0900
   2176 CB        -46.7130    2.4060  -34.2690 C.3     137 VAL   -0.0900
   2177 CG1       -46.3710    3.2840  -33.0880 C.3     137 VAL    0.0900
   2178 CG2       -47.2220    3.2480  -35.4290 C.3     137 VAL   -0.2700
   2179 HN        -46.8920    0.1280  -35.3790 H       137 VAL    0.0900
   2180 HA        -44.8930    2.0870  -35.4260 H       137 VAL    0.0900
   2181 HB        -47.5520    1.7340  -33.9920 H       137 VAL    0.0900
   2182 HG11      -45.4310    3.8410  -33.2860 H       137 VAL   -0.2700
   2183 HG12      -46.2300    2.6580  -32.1810 H       137 VAL    0.0900
   2184 HG13      -47.1880    4.0160  -32.9120 H       137 VAL    0.0900
   2185 HG21      -47.5370    2.5920  -36.2680 H       137 VAL    0.0900
   2186 HG22      -46.4170    3.9240  -35.7880 H       137 VAL    0.5100
   2187 HG23      -48.0980    3.8500  -35.1020 H       137 VAL   -0.5100
   2188 N         -44.9030    0.3220  -32.6790 N.am    138 VAL   -0.4700
   2189 CA        -44.1290   -0.0110  -31.4910 C.3     138 VAL    0.3100
   2190 C         -42.8040   -0.7280  -31.7750 C.2     138 VAL    0.0700
   2191 O         -41.8410   -0.5670  -31.0330 O.2     138 VAL    0.0900
   2192 CB        -44.9750   -0.8390  -30.5190 C.3     138 VAL   -0.0900
   2193 CG1       -44.1150   -1.4790  -29.4510 C.3     138 VAL    0.0900
   2194 CG2       -46.0480    0.0360  -29.8930 C.3     138 VAL   -0.2700
   2195 HN        -45.7340   -0.2110  -32.8140 H       138 VAL    0.0900
   2196 HA        -43.8140    0.9120  -31.0250 H       138 VAL    0.0900
   2197 HB        -45.5080   -1.6330  -31.0840 H       138 VAL    0.0900
   2198 HG11      -43.4480   -0.7190  -28.9910 H       138 VAL   -0.2700
   2199 HG12      -43.4860   -2.2760  -29.9020 H       138 VAL    0.0900
   2200 HG13      -44.7580   -1.9140  -28.6570 H       138 VAL    0.0900
   2201 HG21      -46.7090    0.4540  -30.6830 H       138 VAL    0.0900
   2202 HG22      -45.5750    0.8790  -29.3450 H       138 VAL    0.5100
   2203 HG23      -46.6670   -0.5650  -29.1940 H       138 VAL   -0.5100
   2204 N         -42.7410   -1.5020  -32.8550 N.am    139 VAL   -0.4700
   2205 CA        -41.5650   -2.3170  -33.1500 C.3     139 VAL    0.3100
   2206 C         -40.6320   -1.6500  -34.1480 C.2     139 VAL    0.0700
   2207 O         -39.4180   -1.7810  -34.0450 O.2     139 VAL    0.0900
   2208 CB        -41.9620   -3.7260  -33.6630 C.3     139 VAL   -0.0900
   2209 CG1       -40.7980   -4.4170  -34.3760 C.3     139 VAL    0.0900
   2210 CG2       -42.4530   -4.5840  -32.5120 C.3     139 VAL   -0.2700
   2211 HN        -43.4900   -1.5590  -33.5090 H       139 VAL    0.0900
   2212 HA        -40.9870   -2.4020  -32.2420 H       139 VAL    0.0900
   2213 HB        -42.8140   -3.6280  -34.3690 H       139 VAL    0.0900
   2214 HG11      -39.8840   -4.3730  -33.7460 H       139 VAL   -0.2700
   2215 HG12      -40.5900   -3.9060  -35.3400 H       139 VAL    0.0900
   2216 HG13      -41.0490   -5.4830  -34.5640 H       139 VAL    0.0900
   2217 HG21      -43.3400   -4.1150  -32.0360 H       139 VAL    0.0900
   2218 HG22      -41.6530   -4.6870  -31.7480 H       139 VAL    0.5100
   2219 HG23      -42.7430   -5.5900  -32.8870 H       139 VAL   -0.5100
   2220 N         -41.1950   -0.9460  -35.1230 N.am    140 CYS   -0.4700
   2221 CA        -40.4030   -0.3260  -36.1810 C.3     140 CYS    0.3100
   2222 C         -40.0560    1.1130  -35.8430 C.2     140 CYS    0.0700
   2223 O         -39.1610    1.7080  -36.4460 O.2     140 CYS    0.0900
   2224 CB        -41.1480   -0.3950  -37.5100 C.3     140 CYS   -0.1100
   2225 SG        -41.3950   -2.0840  -38.0950 S.3     140 CYS    0.0900
   2226 HN        -42.1820   -0.8090  -35.1780 H       140 CYS    0.0900
   2227 HA        -39.4630   -0.8540  -36.2490 H       140 CYS   -0.2300
   2228 HB1       -40.5680    0.1740  -38.2660 H       140 CYS    0.1600
   2229 HB2       -42.1350    0.0980  -37.3850 H       140 CYS    0.5100
   2230 HG1       -40.1180   -2.2980  -38.3750 H       140 CYS   -0.5100
   2231 N         -40.7690    1.6650  -34.8630 N.am    141 LYS   -0.4700
   2232 CA        -40.5330    3.0240  -34.3800 C.3     141 LYS    0.3100
   2233 C         -40.4030    4.0310  -35.5200 C.2     141 LYS    0.0700
   2234 O         -39.3640    4.6700  -35.6760 O.2     141 LYS    0.0900
   2235 CB        -39.3080    3.0590  -33.4590 C.3     141 LYS   -0.1800
   2236 CG        -39.6040    2.5960  -32.0520 C.3     141 LYS    0.0900
   2237 CD        -38.4000    1.9580  -31.3990 C.3     141 LYS    0.0900
   2238 CE        -38.7400    1.5790  -29.9670 C.3     141 LYS   -0.1800
   2239 NZ        -37.5450    1.6000  -29.0840 N.4     141 LYS    0.0900
   2240 HN        -41.5050    1.1680  -34.4080 H       141 LYS    0.0900
   2241 HA        -41.4140    3.3490  -33.8470 H       141 LYS   -0.1800
   2242 HB1       -38.9260    4.1010  -33.4180 H       141 LYS    0.0900
   2243 HB2       -38.5220    2.4040  -33.8910 H       141 LYS    0.0900
   2244 HG1       -40.4330    1.8570  -32.0820 H       141 LYS    0.2100
   2245 HG2       -39.9240    3.4700  -31.4450 H       141 LYS    0.0500
   2246 HD1       -37.5500    2.6740  -31.4040 H       141 LYS    0.0500
   2247 HD2       -38.1060    1.0490  -31.9660 H       141 LYS   -0.3000
   2248 HE1       -39.1590    0.5500  -29.9410 H       141 LYS    0.3300
   2249 HE2       -39.4760    2.3010  -29.5530 H       141 LYS    0.3300
   2250 HZ1       -37.1350    2.5560  -29.0780 H       141 LYS    0.3300
   2251 HZ2       -36.8400    0.9230  -29.4400 H       141 LYS    0.5100
   2252 HZ3       -37.8220    1.3350  -28.1170 H       141 LYS   -0.5100
   2253 N         -41.4600    4.1780  -36.3280 N.am    142 PRO   -0.2900
   2254 CA        -41.3330    5.0230  -37.5090 C.3     142 PRO    0.0000
   2255 C         -41.3980    6.5200  -37.1770 C.2     142 PRO    0.0900
   2256 O         -41.1780    7.3490  -38.0570 O.2     142 PRO    0.0900
   2257 CB        -42.5320    4.6000  -38.3630 C.3     142 PRO    0.0200
   2258 CG        -43.5720    4.1900  -37.3720 C.3     142 PRO    0.0900
   2259 CD        -42.8480    3.7190  -36.1240 C.3     142 PRO   -0.1800
   2260 HA        -40.3720    4.8790  -37.9760 H       142 PRO    0.0900
   2261 HB1       -42.2640    3.7520  -39.0280 H       142 PRO    0.0900
   2262 HB2       -42.8930    5.4460  -38.9860 H       142 PRO   -0.1800
   2263 HG1       -44.2310    5.0510  -37.1300 H       142 PRO    0.0900
   2264 HG2       -44.1920    3.3680  -37.7870 H       142 PRO    0.0900
   2265 HD1       -43.2700    4.1840  -35.2100 H       142 PRO    0.5100
   2266 HD2       -42.8730    2.6130  -36.0340 H       142 PRO   -0.5100
   2267 N         -41.6980    6.8540  -35.9210 N.am    143 MET   -0.4700
   2268 CA        -41.7790    8.2430  -35.4780 C.3     143 MET    0.3100
   2269 C         -40.8210    8.5050  -34.3200 C.2     143 MET    0.0700
   2270 O         -40.8670    7.8220  -33.2910 O.2     143 MET    0.0900
   2271 CB        -43.2000    8.5940  -35.0440 C.3     143 MET   -0.1800
   2272 CG        -44.2580    8.3220  -36.0860 C.3     143 MET    0.0900
   2273 SD        -45.9060    8.6150  -35.4230 S.3     143 MET    0.0900
   2274 CE        -46.0380    7.3330  -34.1770 C.3     143 MET   -0.1400
   2275 HN        -41.8810    6.1650  -35.2240 H       143 MET    0.0900
   2276 HA        -41.4740    8.8740  -36.3000 H       143 MET    0.0900
   2277 HB1       -43.2310    9.6750  -34.7880 H       143 MET   -0.0900
   2278 HB2       -43.4430    8.0030  -34.1360 H       143 MET   -0.2200
   2279 HG1       -44.1700    7.2670  -36.4220 H       143 MET    0.0900
   2280 HG2       -44.0810    8.9830  -36.9610 H       143 MET    0.0900
   2281 HE1       -45.2470    7.4360  -33.4050 H       143 MET    0.0900
   2282 HE2       -45.9300    6.3300  -34.6450 H       143 MET    0.5100
   2283 HE3       -47.0240    7.3920  -33.6690 H       143 MET   -0.5100
   2284 N         -39.9600    9.5070  -34.4950 N.am    144 SER   -0.4700
   2285 CA        -38.9400    9.8360  -33.5100 C.3     144 SER    0.3100
   2286 C         -39.5490   10.3370  -32.1960 C.2     144 SER    0.0700
   2287 O         -40.4670   11.1650  -32.2010 O.2     144 SER    0.0900
   2288 CB        -37.9780   10.8750  -34.0880 C.3     144 SER    0.0500
   2289 OG        -36.8400   11.0250  -33.2620 O.3     144 SER    0.0900
   2290 HN        -39.9770   10.0790  -35.3110 H       144 SER    0.0900
   2291 HA        -38.4100    8.9300  -33.2560 H       144 SER   -0.6600
   2292 HB1       -38.4930   11.8570  -34.1650 H       144 SER    0.4300
   2293 HB2       -37.6450   10.5530  -35.0970 H       144 SER    0.5100
   2294 HG1       -36.2190   11.5620  -33.7600 H       144 SER   -0.5100
   2295 N         -39.0330    9.8180  -31.0770 N.am    145 ASN   -0.4700
   2296 CA        -39.4990   10.1950  -29.7370 C.3     145 ASN    0.3100
   2297 C         -40.9990   10.0110  -29.5460 C.2     145 ASN    0.0700
   2298 O         -41.7190   10.9620  -29.2330 O.2     145 ASN    0.0900
   2299 CB        -39.0910   11.6360  -29.3950 C.3     145 ASN   -0.1800
   2300 CG        -37.8460   11.7020  -28.5280 C.2     145 ASN    0.0900
   2301 ND2       -36.7450   12.1840  -29.1070 N.am    145 ASN    0.0900
   2302 OD1       -37.8730   11.3390  -27.3490 O.2     145 ASN    0.5500
   2303 HN        -38.2990    9.1440  -31.1040 H       145 ASN   -0.5500
   2304 HA        -39.0640    9.5060  -29.0290 H       145 ASN   -0.6200
   2305 HB1       -39.9250   12.1280  -28.8520 H       145 ASN    0.3200
   2306 HB2       -38.8930   12.1900  -30.3390 H       145 ASN    0.3000
   2307 HD21      -35.8940   12.2510  -28.5860 H       145 ASN    0.5100
   2308 HD22      -36.7700   12.4770  -30.0630 H       145 ASN   -0.5100
   2309 N         -41.4610    8.7790  -29.7490 N.am    146 PHE   -0.4700
   2310 CA        -42.8650    8.4250  -29.5710 C.3     146 PHE    0.3100
   2311 C         -42.9880    7.1830  -28.7010 C.2     146 PHE    0.0700
   2312 O         -42.2850    6.1960  -28.9180 O.2     146 PHE    0.0900
   2313 CB        -43.5350    8.1750  -30.9260 C.3     146 PHE   -0.1800
   2314 CG        -44.9730    7.7460  -30.8200 C.ar    146 PHE    0.0900
   2315 CD1       -45.9950    8.6830  -30.8670 C.ar    146 PHE    0.0900
   2316 CD2       -45.3020    6.4050  -30.6610 C.ar    146 PHE    0.0000
   2317 CE1       -47.3230    8.2940  -30.7670 C.ar    146 PHE   -0.1150
   2318 CE2       -46.6250    6.0100  -30.5540 C.ar    146 PHE    0.1150
   2319 CZ        -47.6380    6.9580  -30.6070 C.ar    146 PHE   -0.1150
   2320 HN        -40.8620    8.0360  -30.0340 H       146 PHE    0.1150
   2321 HA        -43.3530    9.2400  -29.0560 H       146 PHE   -0.1150
   2322 HB1       -42.9900    7.3680  -31.4620 H       146 PHE    0.1150
   2323 HB2       -43.5150    9.1120  -31.5240 H       146 PHE   -0.1150
   2324 HD1       -45.7540    9.7290  -30.9840 H       146 PHE    0.1150
   2325 HD2       -44.5180    5.6630  -30.6220 H       146 PHE   -0.1150
   2326 HE1       -48.1080    9.0340  -30.8140 H       146 PHE    0.1150
   2327 HE2       -46.8680    4.9650  -30.4290 H       146 PHE    0.5100
   2328 HZ        -48.6700    6.6520  -30.5220 H       146 PHE   -0.5100
   2329 N         -43.8800    7.2280  -27.7130 N.am    147 ARG   -0.4700
   2330 CA        -44.1720    6.0420  -26.9230 C.3     147 ARG    0.3100
   2331 C         -45.6720    5.7530  -26.9050 C.2     147 ARG    0.0700
   2332 O         -46.4640    6.5620  -26.4260 O.2     147 ARG    0.0900
   2333 CB        -43.6100    6.1580  -25.4960 C.3     147 ARG   -0.1800
   2334 CG        -43.2660    4.7970  -24.8510 C.3     147 ARG    0.0900
   2335 CD        -43.2970    4.8320  -23.3140 C.3     147 ARG    0.0900
   2336 NE        -44.5960    5.2900  -22.8030 N.pl3   147 ARG   -0.1800
   2337 CZ        -45.5000    4.5160  -22.2050 C.cat   147 ARG    0.0900
   2338 NH1       -45.2670    3.2240  -22.0110 N.pl3   147 ARG    0.0900
   2339 NH2       -46.6440    5.0460  -21.7890 N.pl3   147 ARG    0.2000
   2340 HN        -44.3760    8.0580  -27.4740 H       147 ARG    0.0900
   2341 HA        -43.7330    5.1930  -27.4260 H       147 ARG    0.0900
   2342 HB1       -44.3630    6.6700  -24.8610 H       147 ARG   -0.7000
   2343 HB2       -42.6880    6.7760  -25.5300 H       147 ARG    0.4400
   2344 HG1       -42.2490    4.4940  -25.1790 H       147 ARG    0.6400
   2345 HG2       -43.9990    4.0400  -25.2030 H       147 ARG   -0.8000
   2346 HD1       -42.5210    5.5340  -22.9400 H       147 ARG    0.4600
   2347 HD2       -43.1160    3.8130  -22.9110 H       147 ARG    0.4600
   2348 HE        -44.8190    6.2580  -22.9140 H       147 ARG   -0.8000
   2349 HH11      -44.4040    2.8210  -22.3160 H       147 ARG    0.4600
   2350 HH12      -45.9540    2.6540  -21.5610 H       147 ARG    0.4600
   2351 HH21      -46.8230    6.0210  -21.9260 H       147 ARG    0.5100
   2352 HH22      -47.3280    4.4700  -21.3390 H       147 ARG   -0.5100
   2353 N         -46.0530    4.5970  -27.4510 N.am    148 PHE   -0.4700
   2354 CA        -47.4400    4.1630  -27.4650 C.3     148 PHE    0.3100
   2355 C         -47.9630    4.0080  -26.0450 C.2     148 PHE    0.0700
   2356 O         -47.4430    3.2070  -25.2700 O.2     148 PHE    0.0900
   2357 CB        -47.5840    2.8370  -28.2290 C.3     148 PHE   -0.1800
   2358 CG        -49.0110    2.3720  -28.3750 C.ar    148 PHE    0.0900
   2359 CD1       -49.8120    2.8480  -29.4130 C.ar    148 PHE    0.0900
   2360 CD2       -49.5590    1.4680  -27.4650 C.ar    148 PHE    0.0000
   2361 CE1       -51.1350    2.4310  -29.5470 C.ar    148 PHE   -0.1150
   2362 CE2       -50.8830    1.0530  -27.5870 C.ar    148 PHE    0.1150
   2363 CZ        -51.6740    1.5390  -28.6330 C.ar    148 PHE   -0.1150
   2364 HN        -45.3990    3.9760  -27.8760 H       148 PHE    0.1150
   2365 HA        -48.0280    4.9350  -27.9390 H       148 PHE   -0.1150
   2366 HB1       -47.0320    2.0390  -27.6870 H       148 PHE    0.1150
   2367 HB2       -47.1720    2.9570  -29.2540 H       148 PHE   -0.1150
   2368 HD1       -49.4010    3.5500  -30.1240 H       148 PHE    0.1150
   2369 HD2       -48.9520    1.0860  -26.6580 H       148 PHE   -0.1150
   2370 HE1       -51.7390    2.8020  -30.3610 H       148 PHE    0.1150
   2371 HE2       -51.2980    0.3550  -26.8750 H       148 PHE    0.5100
   2372 HZ        -52.7020    1.2220  -28.7280 H       148 PHE   -0.5100
   2373 N         -48.9940    4.7730  -25.7030 N.am    149 GLY   -0.4700
   2374 CA        -49.6210    4.6580  -24.3950 C.3     149 GLY    0.3100
   2375 C         -51.1340    4.6740  -24.4480 C.2     149 GLY   -0.0200
   2376 O         -51.7340    4.6500  -25.5240 O.2     149 GLY    0.0900
   2377 HN        -49.3810    5.4520  -26.3210 H       149 GLY    0.0900
   2378 HA1       -49.2840    5.4900  -23.7940 H       149 GLY    0.5100
   2379 HA2       -49.2960    3.7270  -23.9550 H       149 GLY   -0.5100
   2380 N         -51.7490    4.7450  -23.2690 N.am    150 GLU   -0.4700
   2381 CA        -53.1990    4.6420  -23.1030 C.3     150 GLU    0.3100
   2382 C         -54.0250    5.4310  -24.1260 C.2     150 GLU    0.0700
   2383 O         -54.8570    4.8560  -24.8240 O.2     150 GLU    0.0900
   2384 CB        -53.5880    5.0550  -21.6860 C.3     150 GLU   -0.1800
   2385 CG        -54.4870    4.0580  -20.9990 C.3     150 GLU    0.0900
   2386 CD        -55.4560    4.7170  -20.0360 C.2     150 GLU    0.0900
   2387 OE1       -55.1980    5.8660  -19.6170 O.co2   150 GLU   -0.2800
   2388 OE2       -56.4820    4.0830  -19.7000 O.co2   150 GLU    0.0900
   2389 HN        -51.2330    4.8740  -22.4250 H       150 GLU    0.0900
   2390 HA        -53.4900    3.6190  -23.2930 H       150 GLU    0.6200
   2391 HB1       -54.1140    6.0330  -21.7330 H       150 GLU   -0.7600
   2392 HB2       -52.6630    5.1710  -21.0840 H       150 GLU   -0.7600
   2393 HG1       -53.8620    3.3370  -20.4320 H       150 GLU    0.5100
   2394 HG2       -55.0720    3.5090  -21.7680 H       150 GLU   -0.5100
   2395 N         -53.7940    6.7410  -24.2170 N.am    151 ASN   -0.4700
   2396 CA        -54.5610    7.6100  -25.1220 C.3     151 ASN    0.3100
   2397 C         -54.6290    7.0970  -26.5430 C.2     151 ASN    0.0700
   2398 O         -55.6700    7.1900  -27.1870 O.2     151 ASN    0.0900
   2399 CB        -53.9910    9.0300  -25.1560 C.3     151 ASN   -0.1800
   2400 CG        -54.1220    9.7380  -23.8310 C.2     151 ASN    0.0900
   2401 ND2       -53.0500   10.4210  -23.4330 N.am    151 ASN    0.0900
   2402 OD1       -55.1620    9.6760  -23.1640 O.2     151 ASN    0.5500
   2403 HN        -53.0890    7.1910  -23.6750 H       151 ASN   -0.5500
   2404 HA        -55.5840    7.6290  -24.7750 H       151 ASN   -0.6200
   2405 HB1       -54.5330    9.6210  -25.9250 H       151 ASN    0.3200
   2406 HB2       -52.9150    8.9820  -25.4250 H       151 ASN    0.3000
   2407 HD21      -53.0670   10.9150  -22.5640 H       151 ASN    0.5100
   2408 HD22      -52.2290   10.4410  -24.0040 H       151 ASN   -0.5100
   2409 N         -53.5150    6.5760  -27.0390 N.am    152 HSE   -0.4700
   2410 CA        -53.4750    6.0460  -28.3900 C.3     152 HSE    0.3100
   2411 C         -54.3640    4.8130  -28.5040 C.2     152 HSE    0.0700
   2412 O         -55.1910    4.7170  -29.4080 O.2     152 HSE    0.0900
   2413 CB        -52.0370    5.7500  -28.8040 C.3     152 HSE   -0.0800
   2414 CG        -51.1240    6.9260  -28.6400 C.ar    152 HSE    0.0900
   2415 CD2       -50.6760    7.8370  -29.5330 C.ar    152 HSE    0.0900
   2416 ND1       -50.6050    7.2960  -27.4140 N.ar    152 HSE   -0.7000
   2417 CE1       -49.8610    8.3740  -27.5670 C.ar    152 HSE    0.2200
   2418 NE2       -49.8840    8.7230  -28.8430 N.ar    152 HSE    0.2500
   2419 HN        -52.6680    6.5240  -26.5160 H       152 HSE    0.1300
   2420 HA        -53.9140    6.7790  -29.0510 H       152 HSE   -0.3600
   2421 HB1       -52.0260    5.4440  -29.8720 H       152 HSE    0.3200
   2422 HB2       -51.6490    4.9150  -28.1830 H       152 HSE   -0.0500
   2423 HD2       -50.8670    7.9100  -30.5970 H       152 HSE    0.0900
   2424 HE1       -49.3120    8.9060  -26.7920 H       152 HSE    0.5100
   2425 HE2       -49.4080    9.5030  -29.2510 H       152 HSE   -0.5100
   2426 N         -54.2210    3.8950  -27.5490 N.am    153 ALA   -0.4700
   2427 CA        -55.0690    2.7160  -27.4840 C.3     153 ALA    0.3100
   2428 C         -56.5530    3.0750  -27.6020 C.2     153 ALA    0.0700
   2429 O         -57.3020    2.4080  -28.3220 O.2     153 ALA    0.0900
   2430 CB        -54.8050    1.9560  -26.2010 C.3     153 ALA   -0.2700
   2431 HN        -53.5280    3.9770  -26.8360 H       153 ALA    0.0900
   2432 HA        -54.8510    2.0970  -28.3410 H       153 ALA    0.0900
   2433 HB1       -55.1880    2.5300  -25.3300 H       153 ALA    0.0900
   2434 HB2       -53.7120    1.8020  -26.0700 H       153 ALA    0.5100
   2435 HB3       -55.3200    0.9720  -26.2310 H       153 ALA   -0.5100
   2436 N         -56.9630    4.1330  -26.8980 N.am    154 ILE   -0.4700
   2437 CA        -58.3460    4.6080  -26.9350 C.3     154 ILE    0.3100
   2438 C         -58.7020    5.0730  -28.3490 C.2     154 ILE    0.0700
   2439 O         -59.7410    4.6960  -28.9000 O.2     154 ILE    0.0900
   2440 CB        -58.5960    5.7590  -25.9110 C.3     154 ILE   -0.0900
   2441 CG1       -58.0060    5.4300  -24.5260 C.3     154 ILE    0.0900
   2442 CG2       -60.0850    6.1070  -25.8240 C.3     154 ILE   -0.2700
   2443 CD        -58.8370    4.4920  -23.6710 C.3     154 ILE    0.0900
   2444 HN        -56.3420    4.6490  -26.3140 H       154 ILE    0.0900
   2445 HA        -58.9880    3.7690  -26.7110 H       154 ILE    0.0900
   2446 HB        -58.0280    6.6600  -26.2270 H       154 ILE   -0.1800
   2447 HG11      -57.8790    6.3820  -23.9690 H       154 ILE    0.0900
   2448 HG12      -57.0090    4.9650  -24.6780 H       154 ILE    0.0900
   2449 HG21      -60.6840    5.1830  -25.6780 H       154 ILE   -0.2700
   2450 HG22      -60.4140    6.5970  -26.7650 H       154 ILE    0.0900
   2451 HG23      -60.2650    6.7880  -24.9650 H       154 ILE    0.0900
   2452 HD1       -58.9680    3.5170  -24.1900 H       154 ILE    0.0900
   2453 HD2       -59.8400    4.9340  -23.4900 H       154 ILE    0.5100
   2454 HD3       -58.3270    4.3120  -22.7010 H       154 ILE   -0.5100
   2455 N         -57.8250    5.8800  -28.9420 N.am    155 MET   -0.4700
   2456 CA        -58.0020    6.3180  -30.3160 C.3     155 MET    0.3100
   2457 C         -58.1850    5.1320  -31.2400 C.2     155 MET    0.0700
   2458 O         -59.1530    5.0780  -31.9900 O.2     155 MET    0.0900
   2459 CB        -56.8150    7.1610  -30.7840 C.3     155 MET   -0.1800
   2460 CG        -57.1340    8.6280  -30.9880 C.3     155 MET    0.0900
   2461 SD        -56.0600    9.6810  -29.9940 S.3     155 MET    0.0900
   2462 CE        -57.1250    9.9940  -28.5720 C.3     155 MET   -0.1400
   2463 HN        -57.0130    6.2190  -28.4720 H       155 MET    0.0900
   2464 HA        -58.9120    6.8970  -30.3660 H       155 MET    0.0900
   2465 HB1       -56.4490    6.7450  -31.7470 H       155 MET   -0.0900
   2466 HB2       -56.0070    7.0790  -30.0260 H       155 MET   -0.2200
   2467 HG1       -58.1940    8.8060  -30.7090 H       155 MET    0.0900
   2468 HG2       -57.0110    8.8760  -32.0620 H       155 MET    0.0900
   2469 HE1       -57.4030    9.0480  -28.0590 H       155 MET    0.0900
   2470 HE2       -58.0620   10.4950  -28.8970 H       155 MET    0.5100
   2471 HE3       -56.6040   10.6430  -27.8360 H       155 MET   -0.5100
   2472 N         -57.2570    4.1760  -31.1760 N.am    156 GLY   -0.4700
   2473 CA        -57.3610    2.9250  -31.9290 C.3     156 GLY    0.3100
   2474 C         -58.7250    2.2510  -31.7970 C.2     156 GLY   -0.0200
   2475 O         -59.3330    1.8540  -32.7960 O.2     156 GLY    0.0900
   2476 HN        -56.4440    4.2720  -30.6070 H       156 GLY    0.0900
   2477 HA1       -56.6020    2.2530  -31.5570 H       156 GLY    0.5100
   2478 HA2       -57.1820    3.1510  -32.9700 H       156 GLY   -0.5100
   2479 N         -59.2220    2.1290  -30.5660 N.am    157 VAL   -0.4700
   2480 CA        -60.4970    1.4720  -30.3470 C.3     157 VAL    0.3100
   2481 C         -61.6120    2.2690  -31.0050 C.2     157 VAL    0.0700
   2482 O         -62.4180    1.7180  -31.7610 O.2     157 VAL    0.0900
   2483 CB        -60.7850    1.2420  -28.8460 C.3     157 VAL   -0.0900
   2484 CG1       -62.2250    0.8380  -28.6250 C.3     157 VAL    0.0900
   2485 CG2       -59.8650    0.1680  -28.2980 C.3     157 VAL   -0.2700
   2486 HN        -58.7510    2.4760  -29.7580 H       157 VAL    0.0900
   2487 HA        -60.4710    0.5260  -30.8670 H       157 VAL    0.0900
   2488 HB        -60.5780    2.1790  -28.2850 H       157 VAL    0.0900
   2489 HG11      -62.4970    0.0040  -29.3080 H       157 VAL   -0.2700
   2490 HG12      -62.8960    1.6990  -28.8320 H       157 VAL    0.0900
   2491 HG13      -62.3670    0.4970  -27.5760 H       157 VAL    0.0900
   2492 HG21      -58.8040    0.4760  -28.4180 H       157 VAL    0.0900
   2493 HG22      -60.0220   -0.7830  -28.8510 H       157 VAL    0.5100
   2494 HG23      -60.0680    0.0090  -27.2170 H       157 VAL   -0.5100
   2495 N         -61.6410    3.5760  -30.7320 N.am    158 ALA   -0.4700
   2496 CA        -62.6590    4.4640  -31.2810 C.3     158 ALA    0.3100
   2497 C         -62.6460    4.4550  -32.8030 C.2     158 ALA    0.0700
   2498 O         -63.7000    4.4070  -33.4380 O.2     158 ALA    0.0900
   2499 CB        -62.4730    5.8900  -30.7560 C.3     158 ALA   -0.2700
   2500 HN        -60.9640    4.0040  -30.1400 H       158 ALA    0.0900
   2501 HA        -63.6270    4.0820  -30.9910 H       158 ALA    0.0900
   2502 HB1       -61.4730    6.2770  -31.0480 H       158 ALA    0.0900
   2503 HB2       -62.5460    5.8980  -29.6470 H       158 ALA    0.5100
   2504 HB3       -63.2510    6.5570  -31.1870 H       158 ALA   -0.5100
   2505 N         -61.4520    4.4850  -33.3910 N.am    159 PHE   -0.4700
   2506 CA        -61.3120    4.4610  -34.8370 C.3     159 PHE    0.3100
   2507 C         -62.0050    3.2330  -35.4130 C.2     159 PHE    0.0700
   2508 O         -62.6130    3.2590  -36.4830 O.2     159 PHE    0.0900
   2509 CB        -59.8360    4.4300  -35.2040 C.3     159 PHE   -0.1800
   2510 CG        -59.5870    4.2890  -36.6660 C.ar    159 PHE    0.0900
   2511 CD1       -59.8030    5.3610  -37.5240 C.ar    159 PHE    0.0900
   2512 CD2       -59.1330    3.0840  -37.1920 C.ar    159 PHE    0.0000
   2513 CE1       -59.5670    5.2320  -38.9010 C.ar    159 PHE   -0.1150
   2514 CE2       -58.8810    2.9500  -38.5620 C.ar    159 PHE    0.1150
   2515 CZ        -59.0960    4.0290  -39.4150 C.ar    159 PHE   -0.1150
   2516 HN        -60.6030    4.5230  -32.8680 H       159 PHE    0.1150
   2517 HA        -61.7840    5.3470  -35.2370 H       159 PHE   -0.1150
   2518 HB1       -59.3520    3.5640  -34.7030 H       159 PHE    0.1150
   2519 HB2       -59.3550    5.3760  -34.8780 H       159 PHE   -0.1150
   2520 HD1       -60.1560    6.3010  -37.1280 H       159 PHE    0.1150
   2521 HD2       -58.9720    2.2410  -36.5360 H       159 PHE   -0.1150
   2522 HE1       -59.7520    6.0660  -39.5620 H       159 PHE    0.1150
   2523 HE2       -58.5210    2.0110  -38.9570 H       159 PHE    0.5100
   2524 HZ        -58.8960    3.9330  -40.4720 H       159 PHE   -0.5100
   2525 N         -61.8900    2.1420  -34.6740 N.am    160 THR   -0.4700
   2526 CA        -62.5010    0.8840  -35.0100 C.3     160 THR    0.3100
   2527 C         -64.0230    1.0200  -35.0560 C.2     160 THR    0.0700
   2528 O         -64.6600    0.5790  -36.0130 O.2     160 THR    0.0900
   2529 CB        -62.0090   -0.1850  -34.0180 C.3     160 THR    0.1400
   2530 CG2       -63.1480   -1.0280  -33.4770 C.3     160 THR    0.0900
   2531 OG1       -61.0100   -1.0030  -34.6510 O.3     160 THR   -0.6600
   2532 HN        -61.3610    2.1460  -33.8290 H       160 THR    0.4300
   2533 HA        -62.2220    0.6260  -36.0210 H       160 THR   -0.2700
   2534 HB        -61.5630    0.3040  -33.1250 H       160 THR    0.0900
   2535 HG1       -60.2380   -0.4430  -34.7570 H       160 THR    0.0900
   2536 HG21      -64.0280   -0.9560  -34.1510 H       160 THR    0.0900
   2537 HG22      -63.4420   -0.6640  -32.4690 H       160 THR    0.5100
   2538 HG23      -62.8340   -2.0910  -33.4150 H       160 THR   -0.5100
   2539 N         -64.6020    1.6650  -34.0440 N.am    161 TRP   -0.4700
   2540 CA        -66.0430    1.8280  -34.0220 C.3     161 TRP    0.3100
   2541 C         -66.5290    2.8100  -35.0900 C.2     161 TRP    0.0700
   2542 O         -67.6460    2.6760  -35.5950 O.2     161 TRP    0.0900
   2543 CB        -66.5360    2.2120  -32.6270 C.3     161 TRP   -0.1800
   2544 CG        -66.6890    1.0330  -31.6910 C.ar    161 TRP    0.0900
   2545 CD1       -65.7000    0.1910  -31.2620 C.ar    161 TRP    0.0900
   2546 CD2       -67.9000    0.5780  -31.0610 C.ar    161 TRP   -0.0300
   2547 CE2       -67.5640   -0.5420  -30.2660 C.ar    161 TRP   -0.1500
   2548 CE3       -69.2350    1.0080  -31.0910 C.ar    161 TRP    0.2200
   2549 NE1       -66.2180   -0.7550  -30.4090 N.ar    161 TRP   -0.5100
   2550 CZ2       -68.5110   -1.2340  -29.5110 C.ar    161 TRP    0.3700
   2551 CZ3       -70.1710    0.3170  -30.3410 C.ar    161 TRP    0.2400
   2552 CH2       -69.8050   -0.7920  -29.5610 C.ar    161 TRP    0.1100
   2553 HN        -64.0890    2.0510  -33.2800 H       161 TRP   -0.2500
   2554 HA        -66.4880    0.8930  -34.3300 H       161 TRP    0.1700
   2555 HB1       -67.5250    2.7090  -32.7220 H       161 TRP   -0.2000
   2556 HB2       -65.8130    2.9230  -32.1760 H       161 TRP    0.1400
   2557 HD1       -64.6610    0.2600  -31.5510 H       161 TRP   -0.2700
   2558 HE1       -65.7080   -1.4650  -29.9760 H       161 TRP    0.1600
   2559 HE3       -69.5440    1.8570  -31.6820 H       161 TRP   -0.1400
   2560 HZ2       -68.2510   -2.0880  -28.9030 H       161 TRP    0.1400
   2561 HZ3       -71.2020    0.6360  -30.3560 H       161 TRP    0.5100
   2562 HH2       -70.5630   -1.3070  -28.9890 H       161 TRP   -0.5100
   2563 N         -65.6960    3.7690  -35.4790 N.am    162 VAL   -0.4700
   2564 CA        -66.0890    4.7110  -36.5230 C.3     162 VAL    0.3100
   2565 C         -66.0620    4.0090  -37.8790 C.2     162 VAL    0.0700
   2566 O         -67.0330    4.0640  -38.6210 O.2     162 VAL    0.0900
   2567 CB        -65.2430    6.0390  -36.4920 C.3     162 VAL   -0.0900
   2568 CG1       -65.2580    6.7640  -37.8370 C.3     162 VAL    0.0900
   2569 CG2       -65.7510    6.9710  -35.3980 C.3     162 VAL   -0.2700
   2570 HN        -64.7880    3.8880  -35.0850 H       162 VAL    0.0900
   2571 HA        -67.1350    4.9370  -36.3790 H       162 VAL    0.0900
   2572 HB        -64.1930    5.7920  -36.2280 H       162 VAL    0.0900
   2573 HG11      -66.2660    7.1900  -38.0310 H       162 VAL   -0.2700
   2574 HG12      -65.0110    6.0510  -38.6540 H       162 VAL    0.0900
   2575 HG13      -64.5190    7.5930  -37.8290 H       162 VAL    0.0900
   2576 HG21      -65.6700    6.4760  -34.4070 H       162 VAL    0.0900
   2577 HG22      -66.8170    7.2240  -35.5810 H       162 VAL    0.5100
   2578 HG23      -65.1430    7.9010  -35.3810 H       162 VAL   -0.5100
   2579 N         -64.9740    3.3100  -38.1880 N.am    163 MET   -0.4700
   2580 CA        -64.8870    2.5790  -39.4480 C.3     163 MET    0.3100
   2581 C         -66.0160    1.5710  -39.6380 C.2     163 MET    0.0700
   2582 O         -66.4780    1.3360  -40.7610 O.2     163 MET    0.0900
   2583 CB        -63.5440    1.8720  -39.5670 C.3     163 MET   -0.1800
   2584 CG        -62.4040    2.7810  -39.9680 C.3     163 MET    0.0900
   2585 SD        -62.8270    3.8290  -41.3700 S.3     163 MET    0.0900
   2586 CE        -63.7140    5.1300  -40.5180 C.3     163 MET   -0.1400
   2587 HN        -64.1830    3.2530  -37.5840 H       163 MET    0.0900
   2588 HA        -65.0100    3.2880  -40.2550 H       163 MET    0.0900
   2589 HB1       -63.6360    1.0670  -40.3260 H       163 MET   -0.0900
   2590 HB2       -63.3000    1.4140  -38.5860 H       163 MET   -0.2200
   2591 HG1       -61.5240    2.1550  -40.2260 H       163 MET    0.0900
   2592 HG2       -62.1360    3.4180  -39.0980 H       163 MET    0.0900
   2593 HE1       -63.6030    5.0400  -39.4170 H       163 MET    0.0900
   2594 HE2       -64.7960    5.0780  -40.7600 H       163 MET    0.5100
   2595 HE3       -63.3210    6.1240  -40.8230 H       163 MET   -0.5100
   2596 N         -66.4570    0.9740  -38.5290 N.am    164 ALA   -0.4700
   2597 CA        -67.5120   -0.0240  -38.5570 C.3     164 ALA    0.3100
   2598 C         -68.8540    0.6230  -38.8620 C.2     164 ALA    0.0700
   2599 O         -69.5270    0.2340  -39.8110 O.2     164 ALA    0.0900
   2600 CB        -67.5640   -0.7710  -37.2430 C.3     164 ALA   -0.2700
   2601 HN        -66.0810    1.1870  -37.6300 H       164 ALA    0.0900
   2602 HA        -67.3080   -0.7060  -39.3690 H       164 ALA    0.0900
   2603 HB1       -67.9390   -0.1030  -36.4380 H       164 ALA    0.0900
   2604 HB2       -66.5470   -1.1220  -36.9660 H       164 ALA    0.5100
   2605 HB3       -68.2490   -1.6410  -37.3290 H       164 ALA   -0.5100
   2606 N         -69.2370    1.6170  -38.0570 N.am    165 LEU   -0.4700
   2607 CA        -70.3940    2.4690  -38.3430 C.3     165 LEU    0.3100
   2608 C         -70.4290    2.9900  -39.7950 C.2     165 LEU    0.0700
   2609 O         -71.4930    3.0400  -40.4110 O.2     165 LEU    0.0900
   2610 CB        -70.4370    3.6390  -37.3560 C.3     165 LEU   -0.1800
   2611 CG        -71.4520    3.6910  -36.2070 C.3     165 LEU    0.0900
   2612 CD1       -72.1480    2.3600  -35.9300 C.3     165 LEU    0.0900
   2613 CD2       -70.8010    4.2540  -34.9350 C.3     165 LEU   -0.0900
   2614 HN        -68.7450    1.8270  -37.2170 H       165 LEU    0.0900
   2615 HA        -71.2860    1.8670  -38.2550 H       165 LEU   -0.2700
   2616 HB1       -70.6050    4.5520  -37.9620 H       165 LEU    0.0900
   2617 HB2       -69.4340    3.6910  -36.8890 H       165 LEU    0.0900
   2618 HG        -72.2260    4.4480  -36.4560 H       165 LEU    0.0900
   2619 HD11      -71.3980    1.5860  -35.6610 H       165 LEU   -0.2700
   2620 HD12      -72.6950    2.0240  -36.8360 H       165 LEU    0.0900
   2621 HD13      -72.8600    2.4730  -35.0850 H       165 LEU    0.0900
   2622 HD21      -70.4250    5.2820  -35.1220 H       165 LEU    0.0900
   2623 HD22      -69.9450    3.6120  -34.6330 H       165 LEU    0.5100
   2624 HD23      -71.5460    4.2930  -34.1130 H       165 LEU   -0.5100
   2625 N         -69.2700    3.3530  -40.3530 N.am    166 ALA   -0.4700
   2626 CA        -69.2020    3.8030  -41.7440 C.3     166 ALA    0.3100
   2627 C         -69.6180    2.7070  -42.7210 C.2     166 ALA    0.0700
   2628 O         -69.9020    2.9830  -43.8880 O.2     166 ALA    0.0900
   2629 CB        -67.8080    4.3170  -42.0890 C.3     166 ALA   -0.2700
   2630 HN        -68.4080    3.3340  -39.8530 H       166 ALA    0.0900
   2631 HA        -69.9320    4.5880  -41.8750 H       166 ALA    0.0900
   2632 HB1       -67.0860    3.4730  -42.1220 H       166 ALA    0.0900
   2633 HB2       -67.4700    5.0420  -41.3180 H       166 ALA    0.5100
   2634 HB3       -67.8220    4.8100  -43.0850 H       166 ALA   -0.5100
   2635 N         -69.6300    1.4600  -42.2450 N.am    167 CYS   -0.4700
   2636 CA        -70.1100    0.3410  -43.0400 C.3     167 CYS    0.3100
   2637 C         -71.5510   -0.0540  -42.7090 C.2     167 CYS    0.0700
   2638 O         -72.3750   -0.2100  -43.6090 O.2     167 CYS    0.0900
   2639 CB        -69.1780   -0.8650  -42.9120 C.3     167 CYS   -0.1100
   2640 SG        -69.9230   -2.4390  -43.4660 S.3     167 CYS    0.0900
   2641 HN        -69.3120    1.2410  -41.3260 H       167 CYS    0.0900
   2642 HA        -70.1630    0.6630  -44.0690 H       167 CYS   -0.2300
   2643 HB1       -68.8800   -0.9610  -41.8470 H       167 CYS    0.1600
   2644 HB2       -68.2670   -0.6650  -43.5130 H       167 CYS    0.5100
   2645 HG1       -68.8530   -3.1730  -43.2030 H       167 CYS   -0.5100
   2646 N         -71.8630   -0.2030  -41.4230 N.am    168 ALA   -0.4700
   2647 CA        -73.1380   -0.7860  -41.0080 C.3     168 ALA    0.3100
   2648 C         -74.3090    0.2060  -40.9250 C.2     168 ALA    0.0700
   2649 O         -75.4810   -0.2000  -40.9240 O.2     168 ALA    0.0900
   2650 CB        -72.9730   -1.5210  -39.6930 C.3     168 ALA   -0.2700
   2651 HN        -71.2450    0.0750  -40.6910 H       168 ALA    0.0900
   2652 HA        -73.4650   -1.4650  -41.7800 H       168 ALA    0.0900
   2653 HB1       -72.8040   -0.7950  -38.8680 H       168 ALA    0.0900
   2654 HB2       -72.1000   -2.2050  -39.7480 H       168 ALA    0.5100
   2655 HB3       -73.8910   -2.1040  -39.4680 H       168 ALA   -0.5100
   2656 N         -74.0000    1.5010  -40.8590 N.am    169 ALA   -0.4700
   2657 CA        -75.0360    2.5260  -40.7370 C.3     169 ALA    0.3100
   2658 C         -75.6990    2.9200  -42.0700 C.2     169 ALA    0.0700
   2659 O         -76.9300    2.9260  -42.1620 O.2     169 ALA    0.0900
   2660 CB        -74.5120    3.7470  -39.9910 C.3     169 ALA   -0.2700
   2661 HN        -73.0580    1.8270  -40.8890 H       169 ALA    0.0900
   2662 HA        -75.8700    2.0940  -40.2050 H       169 ALA    0.0900
   2663 HB1       -73.6480    4.1860  -40.5360 H       169 ALA    0.0900
   2664 HB2       -74.1770    3.4540  -38.9740 H       169 ALA    0.5100
   2665 HB3       -75.3110    4.5160  -39.9160 H       169 ALA   -0.5100
   2666 N         -74.8980    3.2300  -43.1080 N.am    170 PRO   -0.2900
   2667 CA        -75.4690    3.6160  -44.4050 C.3     170 PRO    0.0000
   2668 C         -76.6860    2.7970  -44.8700 C.2     170 PRO    0.0900
   2669 O         -77.6770    3.3930  -45.2980 O.2     170 PRO    0.0900
   2670 CB        -74.2960    3.4350  -45.3700 C.3     170 PRO    0.0200
   2671 CG        -73.1020    3.7360  -44.5370 C.3     170 PRO    0.0900
   2672 CD        -73.4250    3.3010  -43.1250 C.3     170 PRO   -0.1800
   2673 HA        -75.8650    4.6170  -44.3580 H       170 PRO    0.0900
   2674 HB1       -74.3730    4.1380  -46.2260 H       170 PRO    0.0900
   2675 HB2       -74.2590    2.3960  -45.7600 H       170 PRO   -0.1800
   2676 HG1       -72.2180    3.1810  -44.9180 H       170 PRO    0.0900
   2677 HG2       -72.8800    4.8240  -44.5630 H       170 PRO    0.0900
   2678 HD1       -72.9940    2.3030  -42.8990 H       170 PRO    0.5100
   2679 HD2       -73.0710    4.0440  -42.3790 H       170 PRO   -0.5100
   2680 N         -76.6300    1.4450  -44.7920 N.am    171 PRO   -0.2900
   2681 CA        -77.7500    0.6750  -45.3420 C.3     171 PRO    0.0000
   2682 C         -79.0440    0.8860  -44.5760 C.2     171 PRO    0.0900
   2683 O         -80.1200    0.7060  -45.1380 O.2     171 PRO    0.0900
   2684 CB        -77.2870   -0.7790  -45.2100 C.3     171 PRO    0.0200
   2685 CG        -75.8000   -0.6910  -45.0830 C.3     171 PRO    0.0900
   2686 CD        -75.5700    0.5540  -44.2880 C.3     171 PRO   -0.1800
   2687 HA        -77.9600    0.9880  -46.3510 H       171 PRO    0.0900
   2688 HB1       -77.5720   -1.3670  -46.1080 H       171 PRO    0.0900
   2689 HB2       -77.7330   -1.2550  -44.3110 H       171 PRO   -0.1800
   2690 HG1       -75.3940   -1.5800  -44.5530 H       171 PRO    0.0900
   2691 HG2       -75.3200   -0.6190  -46.0820 H       171 PRO    0.0900
   2692 HD1       -75.6970    0.3790  -43.2000 H       171 PRO    0.5100
   2693 HD2       -74.5700    0.9920  -44.4890 H       171 PRO   -0.5100
   2694 N         -78.9450    1.2820  -43.3110 N.am    172 LEU   -0.4700
   2695 CA        -80.1280    1.5580  -42.5210 C.3     172 LEU    0.3100
   2696 C         -80.8970    2.7240  -43.1160 C.2     172 LEU    0.0700
   2697 O         -82.0980    2.8610  -42.8910 O.2     172 LEU    0.0900
   2698 CB        -79.7650    1.8720  -41.0630 C.3     172 LEU   -0.1800
   2699 CG        -79.4420    0.7080  -40.1180 C.3     172 LEU    0.0900
   2700 CD1       -79.5860    1.1670  -38.6680 C.3     172 LEU    0.0900
   2701 CD2       -80.3000   -0.5550  -40.3770 C.3     172 LEU   -0.0900
   2702 HN        -78.0670    1.4060  -42.8560 H       172 LEU    0.0900
   2703 HA        -80.7670    0.6880  -42.5650 H       172 LEU   -0.2700
   2704 HB1       -80.6200    2.4260  -40.6230 H       172 LEU    0.0900
   2705 HB2       -78.8760    2.5360  -41.0820 H       172 LEU    0.0900
   2706 HG        -78.4030    0.3600  -40.2960 H       172 LEU    0.0900
   2707 HD11      -80.6240    1.5110  -38.4770 H       172 LEU   -0.2700
   2708 HD12      -78.8900    2.0090  -38.4670 H       172 LEU    0.0900
   2709 HD13      -79.3590    0.3240  -37.9800 H       172 LEU    0.0900
   2710 HD21      -80.1360   -0.9210  -41.4130 H       172 LEU    0.0900
   2711 HD22      -81.3770   -0.3120  -40.2530 H       172 LEU    0.5100
   2712 HD23      -80.0130   -1.3590  -39.6670 H       172 LEU   -0.5100
   2713 N         -80.2000    3.5670  -43.8820 N.am    173 VAL   -0.4700
   2714 CA        -80.7520    4.8620  -44.2700 C.3     173 VAL    0.3100
   2715 C         -80.5400    5.2630  -45.7390 C.2     173 VAL    0.0700
   2716 O         -80.3620    6.4380  -46.0390 O.2     173 VAL    0.0900
   2717 CB        -80.2580    6.0090  -43.3220 C.3     173 VAL   -0.0900
   2718 CG1       -80.7650    5.8000  -41.8810 C.3     173 VAL    0.0900
   2719 CG2       -78.7370    6.1650  -43.3760 C.3     173 VAL   -0.2700
   2720 HN        -79.2870    3.3530  -44.2180 H       173 VAL    0.0900
   2721 HA        -81.8280    4.7870  -44.2320 H       173 VAL    0.0900
   2722 HB        -80.6330    6.9820  -43.7030 H       173 VAL    0.0900
   2723 HG11      -80.2510    4.9300  -41.4180 H       173 VAL   -0.2700
   2724 HG12      -81.8570    5.6020  -41.8890 H       173 VAL    0.0900
   2725 HG13      -80.5530    6.7040  -41.2710 H       173 VAL    0.0900
   2726 HG21      -78.4150    6.4090  -44.4100 H       173 VAL    0.0900
   2727 HG22      -78.2490    5.2160  -43.0670 H       173 VAL    0.5100
   2728 HG23      -78.4170    6.9880  -42.7010 H       173 VAL   -0.5100
   2729 N         -80.5600    4.3100  -46.6650 N.am    174 GLY   -0.4700
   2730 CA        -80.5770    4.6810  -48.0730 C.3     174 GLY    0.3100
   2731 C         -79.4370    4.2100  -48.9510 C.2     174 GLY   -0.0200
   2732 O         -79.6250    3.9980  -50.1520 O.2     174 GLY    0.0900
   2733 HN        -80.5620    3.3370  -46.4490 H       174 GLY    0.0900
   2734 HA1       -80.5930    5.7600  -48.1050 H       174 GLY    0.5100
   2735 HA2       -81.4930    4.2810  -48.4830 H       174 GLY   -0.5100
   2736 N         -78.2430    4.0630  -48.3860 N.am    175 TRP   -0.4700
   2737 CA        -77.1100    3.5880  -49.1830 C.3     175 TRP    0.3100
   2738 C         -76.9000    2.0860  -48.9430 C.2     175 TRP    0.0700
   2739 O         -76.5660    1.6650  -47.8370 O.2     175 TRP    0.0900
   2740 CB        -75.8530    4.4370  -48.9130 C.3     175 TRP   -0.1800
   2741 CG        -74.7570    4.2910  -49.9370 C.ar    175 TRP    0.0900
   2742 CD1       -74.8770    3.8240  -51.2270 C.ar    175 TRP    0.0900
   2743 CD2       -73.3800    4.6360  -49.7650 C.ar    175 TRP   -0.0300
   2744 CE2       -72.7160    4.3290  -50.9830 C.ar    175 TRP   -0.1500
   2745 CE3       -72.6360    5.1550  -48.6940 C.ar    175 TRP    0.2200
   2746 NE1       -73.6520    3.8390  -51.8540 N.ar    175 TRP   -0.5100
   2747 CZ2       -71.3420    4.5330  -51.1580 C.ar    175 TRP    0.3700
   2748 CZ3       -71.2670    5.3610  -48.8700 C.ar    175 TRP    0.2400
   2749 CH2       -70.6380    5.0550  -50.0940 C.ar    175 TRP    0.1100
   2750 HN        -78.0690    4.2640  -47.4250 H       175 TRP   -0.2500
   2751 HA        -77.3870    3.6520  -50.2250 H       175 TRP    0.1700
   2752 HB1       -75.4390    4.1450  -47.9250 H       175 TRP   -0.2000
   2753 HB2       -76.1510    5.5060  -48.8820 H       175 TRP    0.1400
   2754 HD1       -75.8000    3.4930  -51.6820 H       175 TRP   -0.2700
   2755 HE1       -73.4790    3.5470  -52.7700 H       175 TRP    0.1600
   2756 HE3       -73.0970    5.3960  -47.7480 H       175 TRP   -0.1400
   2757 HZ2       -70.8370    4.2980  -52.0830 H       175 TRP    0.1400
   2758 HZ3       -70.6810    5.7620  -48.0560 H       175 TRP    0.5100
   2759 HH2       -69.5780    5.2320  -50.2000 H       175 TRP   -0.5100
   2760 N         -77.1200    1.2900  -49.9970 N.am    176 SER   -0.4700
   2761 CA        -77.4350   -0.1460  -49.8930 C.3     176 SER    0.3100
   2762 C         -78.5450   -0.4480  -48.8700 C.2     176 SER    0.0700
   2763 O         -79.2090    0.4710  -48.3590 O.2     176 SER    0.0900
   2764 CB        -76.1760   -0.9960  -49.6340 C.3     176 SER    0.0500
   2765 OG        -76.4570   -2.3880  -49.7490 O.3     176 SER    0.0900
   2766 HN        -77.0800    1.6460  -50.9270 H       176 SER    0.0900
   2767 HA        -77.8990   -0.4480  -50.8200 H       176 SER   -0.6600
   2768 HB1       -75.7990   -0.7960  -48.6080 H       176 SER    0.4300
   2769 HB2       -75.3920   -0.7310  -50.3740 H       176 SER    0.5100
   2770 HG1       -76.1520   -2.6480  -50.6220 H       176 SER   -0.5100
   2771 N         -78.7490   -1.7360  -48.5780 N.am    177 ARG   -0.4700
   2772 CA        -79.8090   -2.1710  -47.6660 C.3     177 ARG    0.3100
   2773 C         -79.4870   -3.5170  -47.0230 C.2     177 ARG    0.0700
   2774 O         -78.5490   -4.2010  -47.4340 O.2     177 ARG    0.0900
   2775 CB        -81.1240   -2.2910  -48.4230 C.3     177 ARG   -0.1800
   2776 CG        -80.9860   -3.1780  -49.6170 C.3     177 ARG    0.0900
   2777 CD        -82.2750   -3.3740  -50.3620 C.3     177 ARG    0.0900
   2778 NE        -82.0530   -4.3320  -51.4420 N.pl3   177 ARG   -0.1800
   2779 CZ        -83.0250   -4.9030  -52.1370 C.cat   177 ARG    0.0900
   2780 NH1       -84.2880   -4.5930  -51.8660 N.pl3   177 ARG    0.0900
   2781 NH2       -82.7360   -5.7750  -53.0980 N.pl3   177 ARG    0.2000
   2782 HN        -78.1880   -2.4600  -48.9700 H       177 ARG    0.0900
   2783 HA        -79.8930   -1.4440  -46.8730 H       177 ARG    0.0900
   2784 HB1       -81.4460   -1.2810  -48.7550 H       177 ARG   -0.7000
   2785 HB2       -81.8980   -2.7090  -47.7450 H       177 ARG    0.4400
   2786 HG1       -80.6150   -4.1690  -49.2810 H       177 ARG    0.6400
   2787 HG2       -80.2410   -2.7310  -50.3080 H       177 ARG   -0.8000
   2788 HD1       -82.6160   -2.4140  -50.8070 H       177 ARG    0.4600
   2789 HD2       -83.0560   -3.7810  -49.6850 H       177 ARG    0.4600
   2790 HE        -81.1100   -4.5710  -51.6710 H       177 ARG   -0.8000
   2791 HH11      -84.4970   -3.9340  -51.1440 H       177 ARG    0.4600
   2792 HH12      -85.0290   -5.0180  -52.3860 H       177 ARG    0.4600
   2793 HH21      -81.7820   -6.0010  -53.2970 H       177 ARG    0.5100
   2794 HH22      -83.4720   -6.2050  -53.6220 H       177 ARG   -0.5100
   2795 N         -80.2780   -3.8880  -46.0150 N.am    178 TYR   -0.4700
   2796 CA        -80.1790   -5.1950  -45.3710 C.3     178 TYR    0.3100
   2797 C         -81.2740   -6.1370  -45.8670 C.2     178 TYR    0.0700
   2798 O         -82.4660   -5.8650  -45.7210 O.2     178 TYR    0.0900
   2799 CB        -80.2430   -5.0650  -43.8330 C.3     178 TYR   -0.1800
   2800 CG        -78.9810   -4.5090  -43.2020 C.ar    178 TYR    0.0900
   2801 CD1       -77.7470   -5.1400  -43.3850 C.ar    178 TYR    0.0900
   2802 CD2       -79.0220   -3.3570  -42.4180 C.ar    178 TYR    0.0000
   2803 CE1       -76.5810   -4.6290  -42.8120 C.ar    178 TYR   -0.1150
   2804 CE2       -77.8710   -2.8350  -41.8460 C.ar    178 TYR    0.1150
   2805 CZ        -76.6530   -3.4760  -42.0450 C.ar    178 TYR   -0.1150
   2806 OH        -75.5100   -2.9600  -41.4740 O.3     178 TYR    0.1150
   2807 HN        -80.9820   -3.2820  -45.6520 H       178 TYR    0.1100
   2808 HA        -79.2400   -5.6400  -45.6690 H       178 TYR   -0.5400
   2809 HB1       -80.4160   -6.0690  -43.3900 H       178 TYR    0.4300
   2810 HB2       -81.0740   -4.3790  -43.5610 H       178 TYR   -0.1150
   2811 HD1       -77.6950   -6.0400  -43.9800 H       178 TYR    0.1150
   2812 HD2       -79.9670   -2.8620  -42.2520 H       178 TYR   -0.1150
   2813 HE1       -75.6340   -5.1250  -42.9660 H       178 TYR    0.1150
   2814 HE2       -77.9200   -1.9350  -41.2500 H       178 TYR    0.5100
   2815 HH        -75.6750   -2.0380  -41.2630 H       178 TYR   -0.5100
   2816 N         -80.8850   -7.2590  -46.4470 N.am    179 ILE   -0.4700
   2817 CA        -81.8810   -8.2290  -46.8750 C.3     179 ILE    0.3100
   2818 C         -81.4360   -9.6150  -46.4490 C.2     179 ILE    0.0700
   2819 O         -80.2370   -9.8620  -46.3180 O.2     179 ILE    0.0900
   2820 CB        -82.1490   -8.1580  -48.4130 C.3     179 ILE   -0.0900
   2821 CG1       -80.8690   -8.4030  -49.2120 C.3     179 ILE    0.0900
   2822 CG2       -82.7200   -6.7890  -48.8010 C.3     179 ILE   -0.2700
   2823 CD        -81.1090   -8.6540  -50.6630 C.3     179 ILE    0.0900
   2824 HN        -79.9280   -7.4850  -46.6130 H       179 ILE    0.0900
   2825 HA        -82.7900   -8.0250  -46.3320 H       179 ILE    0.0900
   2826 HB        -82.8730   -8.9520  -48.6960 H       179 ILE   -0.1800
   2827 HG11      -80.3470   -9.2830  -48.7830 H       179 ILE    0.0900
   2828 HG12      -80.2140   -7.5110  -49.1120 H       179 ILE    0.0900
   2829 HG21      -81.9380   -6.0060  -48.7000 H       179 ILE   -0.2700
   2830 HG22      -83.5690   -6.5300  -48.1340 H       179 ILE    0.0900
   2831 HG23      -83.0670   -6.8090  -49.8570 H       179 ILE    0.0900
   2832 HD1       -81.6170   -7.7800  -51.1230 H       179 ILE    0.0900
   2833 HD2       -81.7560   -9.5480  -50.7900 H       179 ILE    0.5100
   2834 HD3       -80.1410   -8.8160  -51.1840 H       179 ILE   -0.5100
   2835 N         -82.3910  -10.5230  -46.2070 N.am    180 PRO   -0.2900
   2836 CA        -82.0340  -11.9130  -45.9060 C.3     180 PRO    0.0000
   2837 C         -81.0380  -12.4730  -46.9280 C.2     180 PRO    0.0900
   2838 O         -81.2350  -12.2900  -48.1280 O.2     180 PRO    0.0900
   2839 CB        -83.3710  -12.6380  -46.0150 C.3     180 PRO    0.0200
   2840 CG        -84.3850  -11.5920  -45.6350 C.3     180 PRO    0.0900
   2841 CD        -83.8480  -10.3040  -46.1840 C.3     180 PRO   -0.1800
   2842 HA        -81.5590  -11.9810  -44.9410 H       180 PRO    0.0900
   2843 HB1       -83.4130  -13.5030  -45.3200 H       180 PRO    0.0900
   2844 HB2       -83.5440  -13.0020  -47.0510 H       180 PRO   -0.1800
   2845 HG1       -85.3750  -11.8260  -46.0810 H       180 PRO    0.0900
   2846 HG2       -84.4920  -11.5340  -44.5310 H       180 PRO    0.0900
   2847 HD1       -84.2200  -10.1120  -47.2130 H       180 PRO    0.5100
   2848 HD2       -84.0940   -9.4450  -45.5260 H       180 PRO   -0.5100
   2849 N         -79.9620  -13.1170  -46.4690 N.am    181 GLU   -0.4700
   2850 CA        -79.0190  -13.7510  -47.4000 C.3     181 GLU    0.3100
   2851 C         -79.1170  -15.2660  -47.4950 C.2     181 GLU    0.0700
   2852 O         -79.8670  -15.8940  -46.7650 O.2     181 GLU    0.0900
   2853 CB        -77.5630  -13.2690  -47.2180 C.3     181 GLU   -0.1800
   2854 CG        -76.8710  -13.6490  -45.9220 C.3     181 GLU    0.0900
   2855 CD        -75.4260  -13.1080  -45.8280 C.2     181 GLU    0.0900
   2856 OE1       -74.6410  -13.2130  -46.8010 O.co2   181 GLU   -0.2800
   2857 OE2       -75.0650  -12.5940  -44.7500 O.co2   181 GLU    0.0900
   2858 HN        -79.7550  -13.1970  -45.4970 H       181 GLU    0.0900
   2859 HA        -79.3540  -13.5230  -48.4010 H       181 GLU    0.6200
   2860 HB1       -77.5640  -12.1610  -47.2880 H       181 GLU   -0.7600
   2861 HB2       -76.9650  -13.6840  -48.0560 H       181 GLU   -0.7600
   2862 HG1       -76.8370  -14.7560  -45.8440 H       181 GLU    0.5100
   2863 HG2       -77.4540  -13.2410  -45.0700 H       181 GLU   -0.5100
   2864 N         -78.3950  -15.8380  -48.4500 N.am    182 GLY   -0.4700
   2865 CA        -78.2890  -17.2800  -48.5940 C.3     182 GLY    0.3100
   2866 C         -79.5940  -17.9970  -48.3800 C.2     182 GLY   -0.0200
   2867 O         -80.5380  -17.8130  -49.1450 O.2     182 GLY    0.0900
   2868 HN        -77.8880  -15.2990  -49.1180 H       182 GLY    0.0900
   2869 HA1       -77.5720  -17.6320  -47.8660 H       182 GLY    0.5100
   2870 HA2       -77.9360  -17.4860  -49.5940 H       182 GLY   -0.5100
   2871 N         -79.6590  -18.8120  -47.3240 N.am    183 MET   -0.4700
   2872 CA        -80.8680  -19.5800  -47.0260 C.3     183 MET    0.3100
   2873 C         -81.9940  -18.7580  -46.4090 C.2     183 MET    0.0700
   2874 O         -82.9760  -19.3210  -45.9390 O.2     183 MET    0.0900
   2875 CB        -80.5310  -20.7530  -46.1250 C.3     183 MET   -0.1800
   2876 CG        -79.9680  -21.9200  -46.8760 C.3     183 MET    0.0900
   2877 SD        -78.9080  -22.9370  -45.8480 S.3     183 MET    0.0900
   2878 CE        -80.0730  -23.6300  -44.6770 C.3     183 MET   -0.1400
   2879 HN        -78.8940  -18.9320  -46.6960 H       183 MET    0.0900
   2880 HA        -81.2840  -19.9280  -47.9600 H       183 MET    0.0900
   2881 HB1       -81.4550  -21.0770  -45.6000 H       183 MET   -0.0900
   2882 HB2       -79.7880  -20.4210  -45.3700 H       183 MET   -0.2200
   2883 HG1       -79.3890  -21.5390  -47.7440 H       183 MET    0.0900
   2884 HG2       -80.8100  -22.5340  -47.2620 H       183 MET    0.0900
   2885 HE1       -80.8570  -24.2260  -45.1920 H       183 MET    0.0900
   2886 HE2       -80.5770  -22.8180  -44.1110 H       183 MET    0.5100
   2887 HE3       -79.5480  -24.2990  -43.9630 H       183 MET   -0.5100
   2888 N         -81.8360  -17.4330  -46.3900 N.am    184 GLN   -0.4700
   2889 CA        -82.8960  -16.4990  -46.0100 C.3     184 GLN    0.3100
   2890 C         -83.1940  -16.4560  -44.5130 C.2     184 GLN    0.0700
   2891 O         -84.2070  -15.9030  -44.0800 O.2     184 GLN    0.0900
   2892 CB        -84.1730  -16.7900  -46.8100 C.3     184 GLN   -0.1800
   2893 CG        -83.9840  -16.7550  -48.3290 C.3     184 GLN    0.0900
   2894 CD        -83.4330  -15.4210  -48.7940 C.2     184 GLN    0.0900
   2895 NE2       -82.2620  -15.3350  -49.1950 N.am    184 GLN   -0.1800
   2896 OE1       -84.2350  -14.3790  -48.7060 O.2     184 GLN    0.0900
   2897 HN        -80.9680  -17.0140  -46.6410 H       184 GLN    0.0900
   2898 HA        -82.5460  -15.4960  -46.2090 H       184 GLN    0.5500
   2899 HB1       -84.9390  -16.0340  -46.5350 H       184 GLN   -0.5500
   2900 HB2       -84.5440  -17.7970  -46.5260 H       184 GLN   -0.6200
   2901 HG1       -84.9630  -16.9300  -48.8250 H       184 GLN    0.3200
   2902 HG2       -83.2770  -17.5580  -48.6280 H       184 GLN    0.3000
   2903 HE21      -81.9000  -14.4540  -49.5010 H       184 GLN    0.5100
   2904 HE22      -81.6780  -16.1480  -49.2130 H       184 GLN   -0.5100
   2905 N         -82.2920  -17.0200  -43.7130 N.am    185 CYS   -0.4700
   2906 CA        -82.4940  -17.0850  -42.2770 C.3     185 CYS    0.3100
   2907 C         -81.7400  -16.0010  -41.5660 C.2     185 CYS    0.0700
   2908 O         -82.0410  -15.7060  -40.4180 O.2     185 CYS    0.0900
   2909 CB        -82.0560  -18.4310  -41.7340 C.3     185 CYS   -0.1100
   2910 SG        -83.1570  -19.7200  -42.2370 S.3     185 CYS    0.0900
   2911 HN        -81.4470  -17.4180  -44.0590 H       185 CYS    0.0900
   2912 HA        -83.5430  -16.9240  -42.0790 H       185 CYS   -0.2300
   2913 HB1       -82.0260  -18.3760  -40.6250 H       185 CYS    0.1600
   2914 HB2       -81.0310  -18.6490  -42.1010 H       185 CYS    0.5100
   2915 HG1       -82.9640  -19.5370  -43.5350 H       185 CYS   -0.5100
   2916 N         -80.7450  -15.4160  -42.2240 N.am    186 SER   -0.4700
   2917 CA        -80.0390  -14.2920  -41.6270 C.3     186 SER    0.3100
   2918 C         -79.8800  -13.1470  -42.6050 C.2     186 SER    0.0700
   2919 O         -79.8380  -13.3510  -43.8130 O.2     186 SER    0.0900
   2920 CB        -78.6730  -14.7220  -41.1010 C.3     186 SER    0.0500
   2921 OG        -77.8830  -15.2060  -42.1610 O.3     186 SER    0.0900
   2922 HN        -80.4440  -15.7110  -43.1280 H       186 SER    0.0900
   2923 HA        -80.6450  -13.9070  -40.8210 H       186 SER   -0.6600
   2924 HB1       -78.7970  -15.5280  -40.3470 H       186 SER    0.4300
   2925 HB2       -78.1590  -13.8540  -40.6350 H       186 SER    0.5100
   2926 HG1       -77.7990  -14.4780  -42.7820 H       186 SER   -0.5100
   2927 N         -79.7620  -11.9380  -42.0740 N.am    187 CYS   -0.4700
   2928 CA        -79.6790  -10.7380  -42.8880 C.3     187 CYS    0.3100
   2929 C         -78.2710  -10.1660  -42.9580 C.2     187 CYS    0.0700
   2930 O         -77.5650  -10.1020  -41.9590 O.2     187 CYS    0.0900
   2931 CB        -80.6420   -9.6920  -42.3390 C.3     187 CYS   -0.1000
   2932 SG        -82.3760  -10.1700  -42.5040 S.3     187 CYS    0.0900
   2933 HN        -79.7240  -11.7980  -41.0870 H       187 CYS    0.0900
   2934 HA        -79.9380  -10.9980  -43.9040 H       187 CYS   -0.0800
   2935 HB1       -80.4730   -8.7380  -42.8840 H       187 CYS    0.5100
   2936 HB2       -80.4100   -9.5280  -41.2650 H       187 CYS   -0.5100
   2937 N         -77.8680   -9.7340  -44.1450 N.am    188 GLY   -0.4700
   2938 CA        -76.5880   -9.0650  -44.3290 C.3     188 GLY    0.3100
   2939 C         -76.7140   -7.8770  -45.2530 C.2     188 GLY   -0.0200
   2940 O         -77.8070   -7.4400  -45.5560 O.2     188 GLY    0.0900
   2941 HN        -78.4240   -9.8490  -44.9640 H       188 GLY    0.0900
   2942 HA1       -75.8930   -9.7760  -44.7520 H       188 GLY    0.5100
   2943 HA2       -76.2380   -8.7330  -43.3630 H       188 GLY   -0.5100
   2944 N         -75.5820   -7.3430  -45.6920 N.am    189 ILE   -0.4700
   2945 CA        -75.5440   -6.2330  -46.6340 C.3     189 ILE    0.3100
   2946 C         -75.8520   -6.7510  -48.0250 C.2     189 ILE    0.0700
   2947 O         -75.3170   -7.7860  -48.4320 O.2     189 ILE    0.0900
   2948 CB        -74.1400   -5.6030  -46.6720 C.3     189 ILE   -0.0900
   2949 CG1       -73.9820   -4.5570  -45.5720 C.3     189 ILE    0.0900
   2950 CG2       -73.8430   -4.9930  -48.0370 C.3     189 ILE   -0.2700
   2951 CD        -72.5420   -4.1130  -45.4040 C.3     189 ILE    0.0900
   2952 HN        -74.6940   -7.6840  -45.3930 H       189 ILE    0.0900
   2953 HA        -76.2750   -5.5030  -46.3210 H       189 ILE    0.0900
   2954 HB        -73.3830   -6.3850  -46.4490 H       189 ILE   -0.1800
   2955 HG11      -74.3400   -4.9860  -44.6130 H       189 ILE    0.0900
   2956 HG12      -74.6040   -3.6730  -45.8250 H       189 ILE    0.0900
   2957 HG21      -74.6810   -4.3350  -48.3520 H       189 ILE   -0.2700
   2958 HG22      -73.7230   -5.7990  -48.7920 H       189 ILE    0.0900
   2959 HG23      -72.9140   -4.3870  -47.9860 H       189 ILE    0.0900
   2960 HD1       -72.1090   -3.8370  -46.3900 H       189 ILE    0.0900
   2961 HD2       -71.9390   -4.9410  -44.9720 H       189 ILE    0.5100
   2962 HD3       -72.4940   -3.2280  -44.7360 H       189 ILE   -0.5100
   2963 N         -76.7130   -6.0350  -48.7490 N.am    190 ASP   -0.4700
   2964 CA        -77.0170   -6.3710  -50.1370 C.3     190 ASP    0.3100
   2965 C         -75.8590   -5.9520  -51.0400 C.2     190 ASP    0.0700
   2966 O         -75.6790   -4.7710  -51.3460 O.2     190 ASP    0.0900
   2967 CB        -78.3380   -5.7340  -50.5980 C.3     190 ASP   -0.2800
   2968 CG        -78.6930   -6.0970  -52.0420 C.2     190 ASP    0.0900
   2969 OD1       -77.9000   -6.8210  -52.7060 O.co2   190 ASP    0.0900
   2970 OD2       -79.7630   -5.6430  -52.5140 O.co2   190 ASP    0.6200
   2971 HN        -77.1860   -5.2400  -48.3770 H       190 ASP   -0.7600
   2972 HA        -77.0790   -7.4470  -50.2100 H       190 ASP   -0.7600
   2973 HB1       -78.2530   -4.6290  -50.5230 H       190 ASP    0.5100
   2974 HB2       -79.1590   -6.0830  -49.9360 H       190 ASP   -0.5100
   2975 N         -75.0670   -6.9350  -51.4500 N.am    191 TYR   -0.4700
   2976 CA        -73.8570   -6.6700  -52.2120 C.3     191 TYR    0.3100
   2977 C         -73.8970   -7.4370  -53.5220 C.2     191 TYR    0.0700
   2978 O         -72.9050   -7.4870  -54.2370 O.2     191 TYR    0.0900
   2979 CB        -72.5910   -7.0550  -51.4010 C.3     191 TYR   -0.1800
   2980 CG        -72.4510   -8.5410  -51.1640 C.ar    191 TYR    0.0900
   2981 CD1       -71.8640   -9.3610  -52.1200 C.ar    191 TYR    0.0900
   2982 CD2       -72.9520   -9.1290  -50.0100 C.ar    191 TYR    0.0000
   2983 CE1       -71.7650  -10.7300  -51.9300 C.ar    191 TYR   -0.1150
   2984 CE2       -72.8600  -10.4920  -49.8040 C.ar    191 TYR    0.1150
   2985 CZ        -72.2630  -11.2900  -50.7670 C.ar    191 TYR   -0.1150
   2986 OH        -72.1740  -12.6510  -50.5750 O.3     191 TYR    0.1150
   2987 HN        -75.2640   -7.8920  -51.2570 H       191 TYR    0.1100
   2988 HA        -73.8400   -5.6180  -52.4530 H       191 TYR   -0.5400
   2989 HB1       -72.6310   -6.5640  -50.4050 H       191 TYR    0.4300
   2990 HB2       -71.6870   -6.7230  -51.9540 H       191 TYR   -0.1150
   2991 HD1       -71.4780   -8.9230  -53.0280 H       191 TYR    0.1150
   2992 HD2       -73.4210   -8.5090  -49.2610 H       191 TYR   -0.1150
   2993 HE1       -71.3030  -11.3530  -52.6810 H       191 TYR    0.1150
   2994 HE2       -73.2500  -10.9340  -48.8990 H       191 TYR    0.5100
   2995 HH        -72.7010  -12.8780  -49.8070 H       191 TYR   -0.5100
   2996 N         -75.0420   -8.0400  -53.8380 N.am    192 TYR   -0.4700
   2997 CA        -75.1360   -8.9380  -54.9880 C.3     192 TYR    0.3100
   2998 C         -76.2770   -8.5730  -55.9270 C.2     192 TYR    0.0700
   2999 O         -76.2370   -8.8820  -57.1150 O.2     192 TYR    0.0900
   3000 CB        -75.2780  -10.3990  -54.5310 C.3     192 TYR   -0.1800
   3001 CG        -76.1970  -10.6000  -53.3430 C.ar    192 TYR    0.0900
   3002 CD1       -75.7290  -10.4020  -52.0440 C.ar    192 TYR    0.0900
   3003 CD2       -77.5320  -10.9780  -53.5130 C.ar    192 TYR    0.0000
   3004 CE1       -76.5570  -10.5730  -50.9460 C.ar    192 TYR   -0.1150
   3005 CE2       -78.3760  -11.1500  -52.4160 C.ar    192 TYR    0.1150
   3006 CZ        -77.8760  -10.9560  -51.1290 C.ar    192 TYR   -0.1150
   3007 OH        -78.6750  -11.1250  -50.0140 O.3     192 TYR    0.1150
   3008 HN        -75.8770   -7.9080  -53.3100 H       192 TYR    0.1100
   3009 HA        -74.2410   -8.8170  -55.5820 H       192 TYR   -0.5400
   3010 HB1       -74.2780  -10.7850  -54.2370 H       192 TYR    0.4300
   3011 HB2       -75.6890  -11.0020  -55.3680 H       192 TYR   -0.1150
   3012 HD1       -74.7000  -10.1100  -51.8910 H       192 TYR    0.1150
   3013 HD2       -77.9170  -11.1400  -54.5110 H       192 TYR   -0.1150
   3014 HE1       -76.1750  -10.4100  -49.9500 H       192 TYR    0.1150
   3015 HE2       -79.4080  -11.4320  -52.5610 H       192 TYR    0.5100
   3016 HH        -78.1970  -10.7850  -49.2530 H       192 TYR   -0.5100
   3017 N         -77.2910   -7.9100  -55.3810 N.am    193 THR   -0.4700
   3018 CA        -78.4740   -7.4990  -56.1340 C.3     193 THR    0.3100
   3019 C         -78.3030   -6.0960  -56.7240 C.2     193 THR    0.0700
   3020 O         -77.8490   -5.1780  -56.0300 O.2     193 THR    0.0900
   3021 CB        -79.7470   -7.6120  -55.2510 C.3     193 THR    0.1400
   3022 CG2       -80.5660   -6.3230  -55.2230 C.3     193 THR    0.0900
   3023 OG1       -80.5540   -8.6860  -55.7390 O.3     193 THR   -0.6600
   3024 HN        -77.2900   -7.6600  -54.4160 H       193 THR    0.4300
   3025 HA        -78.5590   -8.1380  -57.0000 H       193 THR   -0.2700
   3026 HB        -79.4620   -7.8190  -54.1970 H       193 THR    0.0900
   3027 HG1       -80.0760   -9.4920  -55.5290 H       193 THR    0.0900
   3028 HG21      -80.7440   -5.9610  -56.2570 H       193 THR    0.0900
   3029 HG22      -80.0160   -5.5380  -54.6620 H       193 THR    0.5100
   3030 HG23      -81.5480   -6.5100  -54.7390 H       193 THR   -0.5100
   3031 N         -78.6470   -5.9330  -58.0200 N.am    194 PRO   -0.2900
   3032 CA        -78.4410   -4.6750  -58.7540 C.3     194 PRO    0.0000
   3033 C         -79.2600   -3.4790  -58.2470 C.2     194 PRO    0.0900
   3034 O         -78.9480   -2.3490  -58.5820 O.2     194 PRO    0.0900
   3035 CB        -78.8370   -5.0400  -60.1890 C.3     194 PRO    0.0200
   3036 CG        -78.6470   -6.5310  -60.2680 C.3     194 PRO    0.0900
   3037 CD        -79.0830   -7.0190  -58.9200 C.3     194 PRO   -0.1800
   3038 HA        -77.4240   -4.3330  -58.6400 H       194 PRO    0.0900
   3039 HB1       -78.1880   -4.5190  -60.9230 H       194 PRO    0.0900
   3040 HB2       -79.8950   -4.7670  -60.3870 H       194 PRO   -0.1800
   3041 HG1       -79.2730   -6.9690  -61.0730 H       194 PRO    0.0900
   3042 HG2       -77.5840   -6.7870  -60.4600 H       194 PRO    0.0900
   3043 HD1       -80.1850   -7.1430  -58.8660 H       194 PRO    0.5100
   3044 HD2       -78.5800   -7.9690  -58.6460 H       194 PRO   -0.5100
   3045 N         -80.2880   -3.7290  -57.4400 N.am    195 HSD   -0.4700
   3046 CA        -81.1080   -2.6800  -56.8040 C.3     195 HSD    0.3100
   3047 C         -80.5350   -1.2540  -56.7850 C.2     195 HSD    0.0700
   3048 O         -79.6430   -0.9530  -56.0010 O.2     195 HSD    0.0900
   3049 CB        -81.4360   -3.1130  -55.3770 C.3     195 HSD   -0.0900
   3050 CG        -82.6350   -2.4380  -54.7950 C.ar    195 HSD    0.0900
   3051 CD2       -83.9580   -2.6680  -54.9670 C.ar    195 HSD    0.0900
   3052 ND1       -82.5400   -1.4020  -53.8900 N.ar    195 HSD   -0.3600
   3053 CE1       -83.7540   -1.0180  -53.5340 C.ar    195 HSD    0.3200
   3054 NE2       -84.6350   -1.7690  -54.1730 N.ar    195 HSD   -0.0500
   3055 HN        -80.5560   -4.6640  -57.2230 H       195 HSD    0.2500
   3056 HA        -82.0110   -2.5530  -57.3830 H       195 HSD    0.1300
   3057 HB1       -80.5630   -2.8870  -54.7280 H       195 HSD   -0.7000
   3058 HB2       -81.6200   -4.2080  -55.3710 H       195 HSD    0.2200
   3059 HD1       -81.6800   -1.0110  -53.5630 H       195 HSD    0.1000
   3060 HD2       -84.4860   -3.3890  -55.5790 H       195 HSD    0.5100
   3061 HE1       -83.9670   -0.2150  -52.8300 H       195 HSD   -0.5100
   3062 N         -81.0950   -0.3560  -57.6050 N.am    196 GLU   -0.4700
   3063 CA        -80.5310    1.0010  -57.7770 C.3     196 GLU    0.3100
   3064 C         -81.1550    2.1300  -56.9470 C.2     196 GLU    0.0700
   3065 O         -80.5310    3.1710  -56.7630 O.2     196 GLU    0.0900
   3066 CB        -80.4940    1.3960  -59.2580 C.3     196 GLU   -0.1800
   3067 CG        -79.3730    0.7240  -60.0460 C.3     196 GLU    0.0900
   3068 CD        -79.8680    0.0800  -61.3380 C.2     196 GLU    0.0900
   3069 OE1       -80.5700    0.7650  -62.1150 O.co2   196 GLU   -0.2800
   3070 OE2       -79.5590   -1.1140  -61.5740 O.co2   196 GLU    0.0900
   3071 HN        -81.9140   -0.5610  -58.1350 H       196 GLU    0.0900
   3072 HA        -79.5330    1.0020  -57.3650 H       196 GLU    0.6200
   3073 HB1       -80.3630    2.4970  -59.3250 H       196 GLU   -0.7600
   3074 HB2       -81.4650    1.1200  -59.7200 H       196 GLU   -0.7600
   3075 HG1       -78.9080   -0.0620  -59.4150 H       196 GLU    0.5100
   3076 HG2       -78.6050    1.4860  -60.3040 H       196 GLU   -0.5100
   3077 N         -82.3700    1.9370  -56.4390 N.am    197 GLU   -0.4700
   3078 CA        -82.9980    2.9340  -55.5630 C.3     197 GLU    0.3100
   3079 C         -82.1120    3.2660  -54.3730 C.2     197 GLU    0.0700
   3080 O         -82.1970    4.3540  -53.8230 O.2     197 GLU    0.0900
   3081 CB        -84.3680    2.4560  -55.0480 C.3     197 GLU   -0.1800
   3082 CG        -85.5060    2.4730  -56.0730 C.3     197 GLU    0.0900
   3083 CD        -85.2230    1.5880  -57.2890 C.2     197 GLU    0.0900
   3084 OE1       -85.0360    0.3540  -57.1250 O.co2   197 GLU   -0.2800
   3085 OE2       -85.1860    2.1410  -58.4160 O.co2   197 GLU    0.0900
   3086 HN        -82.9030    1.1170  -56.6270 H       197 GLU    0.0900
   3087 HA        -83.1150    3.8450  -56.1320 H       197 GLU    0.6200
   3088 HB1       -84.6620    3.1070  -54.1980 H       197 GLU   -0.7600
   3089 HB2       -84.2520    1.4140  -54.6810 H       197 GLU   -0.7600
   3090 HG1       -85.6580    3.5160  -56.4240 H       197 GLU    0.5100
   3091 HG2       -86.4360    2.1130  -55.5860 H       197 GLU   -0.5100
   3092 N         -81.2700    2.3070  -53.9760 N.am    198 THR   -0.4700
   3093 CA        -80.4270    2.4170  -52.7780 C.3     198 THR    0.3100
   3094 C         -78.9550    2.6200  -53.1260 C.2     198 THR    0.0700
   3095 O         -78.1900    3.1410  -52.3080 O.2     198 THR    0.0900
   3096 CB        -80.5450    1.1750  -51.8830 C.3     198 THR    0.1400
   3097 CG2       -81.8130    1.2370  -51.0400 C.3     198 THR    0.0900
   3098 OG1       -80.5670   -0.0000  -52.7030 O.3     198 THR   -0.6600
   3099 HN        -81.1740    1.4580  -54.4880 H       198 THR    0.4300
   3100 HA        -80.7420    3.2960  -52.2350 H       198 THR   -0.2700
   3101 HB        -79.6760    1.1200  -51.1930 H       198 THR    0.0900
   3102 HG1       -79.6510   -0.2680  -52.8040 H       198 THR    0.0900
   3103 HG21      -82.7070    1.2830  -51.6990 H       198 THR    0.0900
   3104 HG22      -81.7970    2.1430  -50.3990 H       198 THR    0.5100
   3105 HG23      -81.8900    0.3290  -50.4030 H       198 THR   -0.5100
   3106 N         -78.5740    2.1930  -54.3320 N.am    199 ASN   -0.4700
   3107 CA        -77.2510    2.4760  -54.8710 C.3     199 ASN    0.3100
   3108 C         -76.2350    1.4250  -54.5120 C.2     199 ASN    0.0700
   3109 O         -75.1150    1.7250  -54.0900 O.2     199 ASN    0.0900
   3110 CB        -76.7550    3.8400  -54.4090 C.3     199 ASN   -0.1800
   3111 CG        -77.2100    4.9410  -55.3200 C.2     199 ASN    0.0900
   3112 ND2       -77.8610    5.9020  -54.8650 N.am    199 ASN    0.0900
   3113 OD1       -76.8920    4.8240  -56.5920 O.2     199 ASN    0.5500
   3114 HN        -79.1780    1.6610  -54.9180 H       199 ASN   -0.5500
   3115 HA        -77.3180    2.4480  -55.9490 H       199 ASN   -0.6200
   3116 HB1       -75.6450    3.8350  -54.3840 H       199 ASN    0.3200
   3117 HB2       -77.1420    4.0420  -53.3870 H       199 ASN    0.3000
   3118 HD21      -78.1630    6.6340  -55.4750 H       199 ASN    0.5100
   3119 HD22      -78.0830    5.9410  -53.8910 H       199 ASN   -0.5100
   3120 N         -76.6270    0.1790  -54.7110 N.am    200 ASN   -0.4700
   3121 CA        -75.7900   -0.9370  -54.3480 C.3     200 ASN    0.3100
   3122 C         -74.4120   -0.9330  -55.0030 C.2     200 ASN    0.0700
   3123 O         -73.4150   -1.2290  -54.3460 O.2     200 ASN    0.0900
   3124 CB        -76.5380   -2.2550  -54.5700 C.3     200 ASN   -0.1800
   3125 CG        -77.7660   -2.3720  -53.6760 C.2     200 ASN    0.0900
   3126 ND2       -78.4520   -3.5040  -53.7680 N.am    200 ASN    0.0900
   3127 OD1       -78.0960   -1.4510  -52.9140 O.2     200 ASN    0.5500
   3128 HN        -77.5100   -0.0440  -55.1180 H       200 ASN   -0.5500
   3129 HA        -75.5180   -0.8290  -53.3080 H       200 ASN   -0.6200
   3130 HB1       -75.8560   -3.1030  -54.3480 H       200 ASN    0.3200
   3131 HB2       -76.8640   -2.3150  -55.6300 H       200 ASN    0.3000
   3132 HD21      -78.2460   -4.1550  -54.4980 H       200 ASN    0.5100
   3133 HD22      -79.1740   -3.7050  -53.1070 H       200 ASN   -0.5100
   3134 N         -74.3430   -0.5520  -56.2720 N.am    201 GLU   -0.4700
   3135 CA        -73.0910   -0.6320  -57.0130 C.3     201 GLU    0.3100
   3136 C         -71.9970    0.2600  -56.4090 C.2     201 GLU    0.0700
   3137 O         -70.8410   -0.1630  -56.2650 O.2     201 GLU    0.0900
   3138 CB        -73.3210   -0.3020  -58.4870 C.3     201 GLU   -0.1800
   3139 CG        -72.3840   -1.0200  -59.4460 C.3     201 GLU    0.0900
   3140 CD        -72.3030   -0.3310  -60.7920 C.2     201 GLU    0.0900
   3141 OE1       -73.3590   -0.1590  -61.4350 O.co2   201 GLU   -0.2800
   3142 OE2       -71.1870    0.0480  -61.2040 O.co2   201 GLU    0.0900
   3143 HN        -75.1310   -0.1980  -56.7690 H       201 GLU    0.0900
   3144 HA        -72.7040   -1.6350  -56.9090 H       201 GLU    0.6200
   3145 HB1       -73.1890    0.7920  -58.6260 H       201 GLU   -0.7600
   3146 HB2       -74.3650   -0.5750  -58.7480 H       201 GLU   -0.7600
   3147 HG1       -72.7480   -2.0580  -59.6000 H       201 GLU    0.5100
   3148 HG2       -71.3660   -1.0540  -59.0020 H       201 GLU   -0.5100
   3149 N         -72.3570    1.4880  -56.0360 N.am    202 SER   -0.4700
   3150 CA        -71.3710    2.3860  -55.4450 C.3     202 SER    0.3100
   3151 C         -70.9600    1.9240  -54.0410 C.2     202 SER    0.0700
   3152 O         -69.7940    2.0410  -53.6630 O.2     202 SER    0.0900
   3153 CB        -71.8510    3.8450  -55.4570 C.3     202 SER    0.0500
   3154 OG        -72.8150    4.0810  -54.4520 O.3     202 SER    0.0900
   3155 HN        -73.2850    1.8370  -56.1390 H       202 SER    0.0900
   3156 HA        -70.4590    2.2910  -56.0140 H       202 SER   -0.6600
   3157 HB1       -72.3060    4.0770  -56.4440 H       202 SER    0.4300
   3158 HB2       -70.9860    4.5200  -55.2800 H       202 SER    0.5100
   3159 HG1       -73.0560    5.0070  -54.5300 H       202 SER   -0.5100
   3160 N         -71.9050    1.3680  -53.2810 N.am    203 PHE   -0.4700
   3161 CA        -71.6090    0.8520  -51.9470 C.3     203 PHE    0.3100
   3162 C         -70.6550   -0.3460  -51.9720 C.2     203 PHE    0.0700
   3163 O         -69.6980   -0.4070  -51.2040 O.2     203 PHE    0.0900
   3164 CB        -72.9000    0.4960  -51.2210 C.3     203 PHE   -0.1800
   3165 CG        -72.7160    0.2260  -49.7590 C.ar    203 PHE    0.0900
   3166 CD1       -72.7030    1.2680  -48.8440 C.ar    203 PHE    0.0900
   3167 CD2       -72.5700   -1.0860  -49.2930 C.ar    203 PHE    0.0000
   3168 CE1       -72.5510    1.0100  -47.4790 C.ar    203 PHE   -0.1150
   3169 CE2       -72.4190   -1.3570  -47.9430 C.ar    203 PHE    0.1150
   3170 CZ        -72.4040   -0.3080  -47.0290 C.ar    203 PHE   -0.1150
   3171 HN        -72.8500    1.2800  -53.5880 H       203 PHE    0.1150
   3172 HA        -71.0690    1.6130  -51.4040 H       203 PHE   -0.1150
   3173 HB1       -73.3340   -0.4210  -51.6730 H       203 PHE    0.1150
   3174 HB2       -73.6160    1.3420  -51.3100 H       203 PHE   -0.1150
   3175 HD1       -72.8120    2.2860  -49.1880 H       203 PHE    0.1150
   3176 HD2       -72.5780   -1.9030  -49.9990 H       203 PHE   -0.1150
   3177 HE1       -72.5460    1.8260  -46.7730 H       203 PHE    0.1150
   3178 HE2       -72.3130   -2.3770  -47.6020 H       203 PHE    0.5100
   3179 HZ        -72.2790   -0.5080  -45.9750 H       203 PHE   -0.5100
   3180 N         -70.9000   -1.2900  -52.8720 N.am    204 VAL   -0.4700
   3181 CA        -70.0400   -2.4580  -53.0050 C.3     204 VAL    0.3100
   3182 C         -68.6110   -2.0410  -53.3710 C.2     204 VAL    0.0700
   3183 O         -67.6340   -2.6240  -52.8890 O.2     204 VAL    0.0900
   3184 CB        -70.6000   -3.4650  -54.0460 C.3     204 VAL   -0.0900
   3185 CG1       -69.6850   -4.6670  -54.1870 C.3     204 VAL    0.0900
   3186 CG2       -71.9940   -3.9290  -53.6460 C.3     204 VAL   -0.2700
   3187 HN        -71.6790   -1.2430  -53.4930 H       204 VAL    0.0900
   3188 HA        -69.9690   -2.9280  -52.0350 H       204 VAL    0.0900
   3189 HB        -70.6950   -2.9600  -55.0300 H       204 VAL    0.0900
   3190 HG11      -69.4420   -5.0820  -53.1850 H       204 VAL   -0.2700
   3191 HG12      -68.7380   -4.3640  -54.6840 H       204 VAL    0.0900
   3192 HG13      -70.1860   -5.4560  -54.7860 H       204 VAL    0.0900
   3193 HG21      -72.6360   -3.0520  -53.4120 H       204 VAL    0.0900
   3194 HG22      -71.9350   -4.5740  -52.7430 H       204 VAL    0.5100
   3195 HG23      -72.4580   -4.4960  -54.4800 H       204 VAL   -0.5100
   3196 N         -68.4930   -1.0250  -54.2270 N.am    205 ILE   -0.4700
   3197 CA        -67.1910   -0.4870  -54.6030 C.3     205 ILE    0.3100
   3198 C         -66.5480    0.1750  -53.3900 C.2     205 ILE    0.0700
   3199 O         -65.3730   -0.0430  -53.0960 O.2     205 ILE    0.0900
   3200 CB        -67.2940    0.4970  -55.7980 C.3     205 ILE   -0.0900
   3201 CG1       -67.4430   -0.2800  -57.1070 C.3     205 ILE    0.0900
   3202 CG2       -66.0590    1.3930  -55.8820 C.3     205 ILE   -0.2700
   3203 CD        -67.9960    0.5440  -58.2500 C.3     205 ILE    0.0900
   3204 HN        -69.2860   -0.5910  -54.6480 H       205 ILE    0.0900
   3205 HA        -66.5540   -1.3190  -54.8640 H       205 ILE    0.0900
   3206 HB        -68.1980    1.1320  -55.6710 H       205 ILE   -0.1800
   3207 HG11      -68.1230   -1.1400  -56.9310 H       205 ILE    0.0900
   3208 HG12      -66.4440   -0.6660  -57.4020 H       205 ILE    0.0900
   3209 HG21      -65.1370    0.7760  -55.8370 H       205 ILE   -0.2700
   3210 HG22      -66.0500    2.1070  -55.0300 H       205 ILE    0.0900
   3211 HG23      -66.0640    1.9550  -56.8400 H       205 ILE    0.0900
   3212 HD1       -67.4310    1.4970  -58.3430 H       205 ILE    0.0900
   3213 HD2       -69.0650    0.7840  -58.0610 H       205 ILE    0.5100
   3214 HD3       -67.9020   -0.0190  -59.2030 H       205 ILE   -0.5100
   3215 N         -67.3340    0.9570  -52.6620 N.am    206 TYR   -0.4700
   3216 CA        -66.8540    1.5570  -51.4340 C.3     206 TYR    0.3100
   3217 C         -66.3670    0.4910  -50.4440 C.2     206 TYR    0.0700
   3218 O         -65.2280    0.5620  -49.9810 O.2     206 TYR    0.0900
   3219 CB        -67.9330    2.4590  -50.8370 C.3     206 TYR   -0.1800
   3220 CG        -67.8030    2.7460  -49.3640 C.ar    206 TYR    0.0900
   3221 CD1       -66.7060    3.4350  -48.8510 C.ar    206 TYR    0.0900
   3222 CD2       -68.8100    2.3690  -48.4850 C.ar    206 TYR    0.0000
   3223 CE1       -66.6080    3.7120  -47.4890 C.ar    206 TYR   -0.1150
   3224 CE2       -68.7270    2.6490  -47.1320 C.ar    206 TYR    0.1150
   3225 CZ        -67.6280    3.3170  -46.6390 C.ar    206 TYR   -0.1150
   3226 OH        -67.5720    3.5900  -45.2890 O.3     206 TYR    0.1150
   3227 HN        -68.2740    1.1630  -52.9220 H       206 TYR    0.1100
   3228 HA        -65.9670    2.1280  -51.6610 H       206 TYR   -0.5400
   3229 HB1       -68.9230    1.9770  -50.9830 H       206 TYR    0.4300
   3230 HB2       -67.9050    3.4410  -51.3580 H       206 TYR   -0.1150
   3231 HD1       -65.9200    3.7570  -49.5180 H       206 TYR    0.1150
   3232 HD2       -69.6750    1.8480  -48.8650 H       206 TYR   -0.1150
   3233 HE1       -65.7440    4.2310  -47.0990 H       206 TYR    0.1150
   3234 HE2       -69.5200    2.3440  -46.4650 H       206 TYR    0.5100
   3235 HH        -68.4630    3.5340  -44.9380 H       206 TYR   -0.5100
   3236 N         -67.2050   -0.5110  -50.1580 N.am    207 MET   -0.4700
   3237 CA        -66.8140   -1.6510  -49.3160 C.3     207 MET    0.3100
   3238 C         -65.5550   -2.3650  -49.7980 C.2     207 MET    0.0700
   3239 O         -64.6320   -2.6050  -49.0110 O.2     207 MET    0.0900
   3240 CB        -67.9470   -2.6790  -49.1970 C.3     207 MET   -0.1800
   3241 CG        -69.1410   -2.2140  -48.3840 C.3     207 MET    0.0900
   3242 SD        -68.7690   -1.7900  -46.6700 S.3     207 MET    0.0900
   3243 CE        -68.2670   -3.3880  -46.0270 C.3     207 MET   -0.1400
   3244 HN        -68.1390   -0.5280  -50.5050 H       207 MET    0.0900
   3245 HA        -66.5560   -1.2670  -48.3410 H       207 MET    0.0900
   3246 HB1       -67.5370   -3.5940  -48.7230 H       207 MET   -0.0900
   3247 HB2       -68.2980   -2.9300  -50.2200 H       207 MET   -0.2200
   3248 HG1       -69.8990   -3.0250  -48.3970 H       207 MET    0.0900
   3249 HG2       -69.5720   -1.3240  -48.8880 H       207 MET    0.0900
   3250 HE1       -67.5060   -3.8650  -46.6810 H       207 MET    0.0900
   3251 HE2       -69.1420   -4.0700  -45.9640 H       207 MET    0.5100
   3252 HE3       -67.8250   -3.2730  -45.0140 H       207 MET   -0.5100
   3253 N         -65.5190   -2.7220  -51.0800 N.am    208 PHE   -0.4700
   3254 CA        -64.3840   -3.4590  -51.6170 C.3     208 PHE    0.3100
   3255 C         -63.0930   -2.6800  -51.4630 C.2     208 PHE    0.0700
   3256 O         -62.0690   -3.2310  -51.0520 O.2     208 PHE    0.0900
   3257 CB        -64.5900   -3.7940  -53.0820 C.3     208 PHE   -0.1800
   3258 CG        -63.5760   -4.7540  -53.6280 C.ar    208 PHE    0.0900
   3259 CD1       -63.7450   -6.1330  -53.4740 C.ar    208 PHE    0.0900
   3260 CD2       -62.4610   -4.2950  -54.3200 C.ar    208 PHE    0.0000
   3261 CE1       -62.8160   -7.0460  -54.0040 C.ar    208 PHE   -0.1150
   3262 CE2       -61.5210   -5.1980  -54.8430 C.ar    208 PHE    0.1150
   3263 CZ        -61.7060   -6.5770  -54.6870 C.ar    208 PHE   -0.1150
   3264 HN        -66.2530   -2.5040  -51.7200 H       208 PHE    0.1150
   3265 HA        -64.2740   -4.3650  -51.0390 H       208 PHE   -0.1150
   3266 HB1       -64.5210   -2.8640  -53.6840 H       208 PHE    0.1150
   3267 HB2       -65.5900   -4.2610  -53.2130 H       208 PHE   -0.1150
   3268 HD1       -64.6070   -6.5050  -52.9390 H       208 PHE    0.1150
   3269 HD2       -62.3160   -3.2330  -54.4570 H       208 PHE   -0.1150
   3270 HE1       -62.9670   -8.1080  -53.8790 H       208 PHE    0.1150
   3271 HE2       -60.6530   -4.8270  -55.3670 H       208 PHE    0.5100
   3272 HZ        -60.9860   -7.2710  -55.0960 H       208 PHE   -0.5100
   3273 N         -63.1360   -1.3950  -51.8020 N.am    209 VAL   -0.4700
   3274 CA        -61.9520   -0.5560  -51.7200 C.3     209 VAL    0.3100
   3275 C         -61.6340   -0.1940  -50.2690 C.2     209 VAL    0.0700
   3276 O         -60.6180   -0.6400  -49.7340 O.2     209 VAL    0.0900
   3277 CB        -62.0780    0.6970  -52.6290 C.3     209 VAL   -0.0900
   3278 CG1       -61.1470    1.8160  -52.1690 C.3     209 VAL    0.0900
   3279 CG2       -61.8110    0.3200  -54.0990 C.3     209 VAL   -0.2700
   3280 HN        -63.9700   -0.9540  -52.1220 H       209 VAL    0.0900
   3281 HA        -61.1040   -1.1510  -52.0240 H       209 VAL    0.0900
   3282 HB        -63.1260    1.0620  -52.6020 H       209 VAL    0.0900
   3283 HG11      -60.1180    1.4220  -52.0260 H       209 VAL   -0.2700
   3284 HG12      -61.5040    2.2320  -51.2030 H       209 VAL    0.0900
   3285 HG13      -61.1150    2.6210  -52.9340 H       209 VAL    0.0900
   3286 HG21      -62.5460   -0.4420  -54.4370 H       209 VAL    0.0900
   3287 HG22      -60.7890   -0.1040  -54.2010 H       209 VAL    0.5100
   3288 HG23      -61.9100    1.2180  -54.7430 H       209 VAL   -0.5100
   3289 N         -62.5140    0.5760  -49.6240 N.am    210 VAL   -0.4700
   3290 CA        -62.2350    1.1250  -48.2990 C.3     210 VAL    0.3100
   3291 C         -62.1580    0.0690  -47.2030 C.2     210 VAL    0.0700
   3292 O         -61.3550    0.2070  -46.2740 O.2     210 VAL    0.0900
   3293 CB        -63.2530    2.2170  -47.8880 C.3     210 VAL   -0.0900
   3294 CG1       -63.0920    2.5940  -46.4140 C.3     210 VAL    0.0900
   3295 CG2       -63.0990    3.4490  -48.7650 C.3     210 VAL   -0.2700
   3296 HN        -63.4000    0.8080  -50.0170 H       210 VAL    0.0900
   3297 HA        -61.2390    1.5410  -48.3210 H       210 VAL    0.0900
   3298 HB        -64.2840    1.8370  -48.0590 H       210 VAL    0.0900
   3299 HG11      -62.0260    2.8120  -46.1890 H       210 VAL   -0.2700
   3300 HG12      -63.4250    1.7530  -45.7690 H       210 VAL    0.0900
   3301 HG13      -63.6950    3.5000  -46.1870 H       210 VAL    0.0900
   3302 HG21      -63.2740    3.1840  -49.8310 H       210 VAL    0.0900
   3303 HG22      -62.0700    3.8570  -48.6660 H       210 VAL    0.5100
   3304 HG23      -63.8390    4.2220  -48.4660 H       210 VAL   -0.5100
   3305 N         -62.9860   -0.9810  -47.3020 N.am    211 HSP   -0.4700
   3306 CA        -63.1040   -1.9780  -46.2310 C.3     211 HSP    0.3100
   3307 C         -62.4790   -3.3410  -46.5080 C.2     211 HSP    0.0700
   3308 O         -62.5460   -4.2450  -45.6770 O.2     211 HSP    0.0900
   3309 CB        -64.5540   -2.1630  -45.8360 C.3     211 HSP   -0.0500
   3310 CG        -65.1280   -0.9980  -45.1070 C.ar    211 HSP    0.0900
   3311 CD2       -65.6530    0.1650  -45.5560 C.ar    211 HSP    0.0900
   3312 ND1       -65.2310   -0.9610  -43.7370 N.ar    211 HSP    0.1900
   3313 CE1       -65.7940    0.1770  -43.3670 C.ar    211 HSP    0.1300
   3314 NE2       -66.0660    0.8760  -44.4530 N.ar    211 HSP    0.1900
   3315 HN        -63.5560   -1.1300  -48.1050 H       211 HSP   -0.5100
   3316 HA        -62.5250   -1.6340  -45.3860 H       211 HSP    0.4400
   3317 HB1       -64.6340   -3.0570  -45.1820 H       211 HSP   -0.5100
   3318 HB2       -65.1550   -2.3280  -46.7550 H       211 HSP    0.4400
   3319 HD1       -64.9270   -1.6820  -43.1150 H       211 HSP    0.3200
   3320 HD2       -65.7650    0.5420  -46.5650 H       211 HSP    0.1800
   3321 HE1       -65.9970    0.4790  -42.3600 H       211 HSP    0.5100
   3322 HE2       -66.5000    1.7760  -44.4710 H       211 HSP   -0.5100
   3323 N         -61.8640   -3.5080  -47.6680 N.am    212 PHE   -0.4700
   3324 CA        -61.1110   -4.7290  -47.9140 C.3     212 PHE    0.3100
   3325 C         -59.6900   -4.4840  -48.4390 C.2     212 PHE    0.0700
   3326 O         -58.7260   -4.9800  -47.8510 O.2     212 PHE    0.0900
   3327 CB        -61.8840   -5.6970  -48.8120 C.3     212 PHE   -0.1800
   3328 CG        -61.0980   -6.9130  -49.1780 C.ar    212 PHE    0.0900
   3329 CD1       -60.8940   -7.9210  -48.2510 C.ar    212 PHE    0.0900
   3330 CD2       -60.5250   -7.0300  -50.4320 C.ar    212 PHE    0.0000
   3331 CE1       -60.1500   -9.0420  -48.5760 C.ar    212 PHE   -0.1150
   3332 CE2       -59.7770   -8.1480  -50.7640 C.ar    212 PHE    0.1150
   3333 CZ        -59.5940   -9.1560  -49.8350 C.ar    212 PHE   -0.1150
   3334 HN        -61.8880   -2.8310  -48.4000 H       212 PHE    0.1150
   3335 HA        -60.9090   -5.1900  -46.9590 H       212 PHE   -0.1150
   3336 HB1       -62.1590   -5.1830  -49.7590 H       212 PHE    0.1150
   3337 HB2       -62.7990   -6.0390  -48.2850 H       212 PHE   -0.1150
   3338 HD1       -61.3200   -7.8320  -47.2620 H       212 PHE    0.1150
   3339 HD2       -60.6620   -6.2420  -51.1590 H       212 PHE   -0.1150
   3340 HE1       -60.0040   -9.8240  -47.8460 H       212 PHE    0.1150
   3341 HE2       -59.3370   -8.2310  -51.7460 H       212 PHE    0.5100
   3342 HZ        -59.0170  -10.0330  -50.0940 H       212 PHE   -0.5100
   3343 N         -59.5580   -3.7240  -49.5360 N.am    213 ILE   -0.4700
   3344 CA        -58.2440   -3.3590  -50.0850 C.3     213 ILE    0.3100
   3345 C         -57.4000   -2.4940  -49.1260 C.2     213 ILE    0.0700
   3346 O         -56.2820   -2.8890  -48.7660 O.2     213 ILE    0.0900
   3347 CB        -58.3390   -2.7200  -51.5030 C.3     213 ILE   -0.0900
   3348 CG1       -58.9910   -3.6870  -52.4990 C.3     213 ILE    0.0900
   3349 CG2       -56.9500   -2.3550  -52.0280 C.3     213 ILE   -0.2700
   3350 CD        -58.1150   -4.8980  -52.8610 C.3     213 ILE    0.0900
   3351 HN        -60.3490   -3.3700  -50.0290 H       213 ILE    0.0900
   3352 HA        -57.6480   -4.2590  -50.1280 H       213 ILE    0.0900
   3353 HB        -58.9660   -1.8050  -51.4520 H       213 ILE   -0.1800
   3354 HG11      -59.2220   -3.1300  -53.4310 H       213 ILE    0.0900
   3355 HG12      -59.9400   -4.0590  -52.0580 H       213 ILE    0.0900
   3356 HG21      -56.2620   -3.2210  -51.9230 H       213 ILE   -0.2700
   3357 HG22      -56.5380   -1.5030  -51.4440 H       213 ILE    0.0900
   3358 HG23      -57.0120   -2.0780  -53.1020 H       213 ILE    0.0900
   3359 HD1       -57.7320   -5.3830  -51.9370 H       213 ILE    0.0900
   3360 HD2       -57.2490   -4.5680  -53.4740 H       213 ILE    0.5100
   3361 HD3       -58.7140   -5.6420  -53.4290 H       213 ILE   -0.5100
   3362 N         -57.9220   -1.3360  -48.6900 N.am    214 ILE   -0.4700
   3363 CA        -57.2260   -0.5440  -47.6610 C.3     214 ILE    0.3100
   3364 C         -56.7630   -1.4340  -46.4940 C.2     214 ILE    0.0700
   3365 O         -55.5650   -1.4980  -46.2230 O.2     214 ILE    0.0900
   3366 CB        -58.0330    0.7000  -47.1340 C.3     214 ILE   -0.0900
   3367 CG1       -58.3180    1.7330  -48.2430 C.3     214 ILE    0.0900
   3368 CG2       -57.3320    1.3660  -45.9460 C.3     214 ILE   -0.2700
   3369 CD        -57.2060    1.9350  -49.2190 C.3     214 ILE    0.0900
   3370 HN        -58.7820   -0.9700  -49.0340 H       214 ILE    0.0900
   3371 HA        -56.2960   -0.2080  -48.0950 H       214 ILE    0.0900
   3372 HB        -59.0460    0.3680  -46.8190 H       214 ILE   -0.1800
   3373 HG11      -58.5360    2.7090  -47.7580 H       214 ILE    0.0900
   3374 HG12      -59.2170    1.4010  -48.8040 H       214 ILE    0.0900
   3375 HG21      -56.2630    1.5510  -46.1890 H       214 ILE   -0.2700
   3376 HG22      -57.3840    0.7030  -45.0560 H       214 ILE    0.0900
   3377 HG23      -57.8180    2.3380  -45.7180 H       214 ILE    0.0900
   3378 HD1       -57.0940    1.0360  -49.8610 H       214 ILE    0.0900
   3379 HD2       -56.2520    2.1040  -48.6750 H       214 ILE    0.5100
   3380 HD3       -57.4270    2.8090  -49.8680 H       214 ILE   -0.5100
   3381 N         -57.6930   -2.1570  -45.8200 N.am    215 PRO   -0.2900
   3382 CA        -57.2370   -3.0240  -44.7300 C.3     215 PRO    0.0000
   3383 C         -56.1660   -4.0150  -45.1400 C.2     215 PRO    0.0900
   3384 O         -55.1670   -4.1590  -44.4380 O.2     215 PRO    0.0900
   3385 CB        -58.5120   -3.7480  -44.3060 C.3     215 PRO    0.0200
   3386 CG        -59.5720   -2.7320  -44.5440 C.3     215 PRO    0.0900
   3387 CD        -59.1710   -2.0840  -45.8540 C.3     215 PRO   -0.1800
   3388 HA        -56.7710   -2.4400  -43.9530 H       215 PRO    0.0900
   3389 HB1       -58.4700   -4.0420  -43.2360 H       215 PRO    0.0900
   3390 HB2       -58.6810   -4.6560  -44.9220 H       215 PRO   -0.1800
   3391 HG1       -60.5720   -3.2100  -44.6260 H       215 PRO    0.0900
   3392 HG2       -59.5980   -1.9840  -43.7220 H       215 PRO    0.0900
   3393 HD1       -59.5610   -2.6480  -46.7270 H       215 PRO    0.5100
   3394 HD2       -59.5010   -1.0260  -45.9080 H       215 PRO   -0.5100
   3395 N         -56.3450   -4.6790  -46.2750 N.am    216 LEU   -0.4700
   3396 CA        -55.3800   -5.6870  -46.6990 C.3     216 LEU    0.3100
   3397 C         -54.0090   -5.0630  -46.9480 C.2     216 LEU    0.0700
   3398 O         -52.9790   -5.6650  -46.6310 O.2     216 LEU    0.0900
   3399 CB        -55.8820   -6.4260  -47.9420 C.3     216 LEU   -0.1800
   3400 CG        -55.4740   -7.8870  -48.1070 C.3     216 LEU    0.0900
   3401 CD1       -56.5840   -8.6430  -48.7810 C.3     216 LEU    0.0900
   3402 CD2       -54.2000   -8.0220  -48.9140 C.3     216 LEU   -0.0900
   3403 HN        -57.1260   -4.5240  -46.8750 H       216 LEU    0.0900
   3404 HA        -55.2410   -6.3810  -45.8830 H       216 LEU   -0.2700
   3405 HB1       -55.5110   -5.8740  -48.8300 H       216 LEU    0.0900
   3406 HB2       -56.9900   -6.3870  -47.9300 H       216 LEU    0.0900
   3407 HG        -55.2720   -8.3330  -47.1090 H       216 LEU    0.0900
   3408 HD11      -56.9110   -8.1030  -49.6960 H       216 LEU   -0.2700
   3409 HD12      -57.4510   -8.7340  -48.0940 H       216 LEU    0.0900
   3410 HD13      -56.2280   -9.6540  -49.0740 H       216 LEU    0.0900
   3411 HD21      -53.3680   -7.4880  -48.4070 H       216 LEU    0.0900
   3412 HD22      -54.3420   -7.5800  -49.9230 H       216 LEU    0.5100
   3413 HD23      -53.9250   -9.0940  -49.0110 H       216 LEU   -0.5100
   3414 N         -53.9920   -3.8490  -47.5030 N.am    217 ILE   -0.4700
   3415 CA        -52.7300   -3.1470  -47.7570 C.3     217 ILE    0.3100
   3416 C         -52.0300   -2.7190  -46.4580 C.2     217 ILE    0.0700
   3417 O         -50.8560   -3.0470  -46.2510 O.2     217 ILE    0.0900
   3418 CB        -52.9030   -1.9650  -48.7550 C.3     217 ILE   -0.0900
   3419 CG1       -52.8640   -2.4900  -50.1960 C.3     217 ILE    0.0900
   3420 CG2       -51.8370   -0.8780  -48.5370 C.3     217 ILE   -0.2700
   3421 CD        -53.5250   -1.5640  -51.2140 C.3     217 ILE    0.0900
   3422 HN        -54.8240   -3.3700  -47.7660 H       217 ILE    0.0900
   3423 HA        -52.0310   -3.8670  -48.1570 H       217 ILE    0.0900
   3424 HB        -53.9110   -1.5180  -48.6180 H       217 ILE   -0.1800
   3425 HG11      -53.3810   -3.4730  -50.2260 H       217 ILE    0.0900
   3426 HG12      -51.8020   -2.6330  -50.4900 H       217 ILE    0.0900
   3427 HG21      -50.8260   -1.3360  -48.5030 H       217 ILE   -0.2700
   3428 HG22      -52.0220   -0.3540  -47.5750 H       217 ILE    0.0900
   3429 HG23      -51.8670   -0.1460  -49.3730 H       217 ILE    0.0900
   3430 HD1       -52.9130   -0.6470  -51.3500 H       217 ILE    0.0900
   3431 HD2       -54.5340   -1.2670  -50.8550 H       217 ILE    0.5100
   3432 HD3       -53.6140   -2.0790  -52.1930 H       217 ILE   -0.5100
   3433 N         -52.7490   -2.0170  -45.5750 N.am    218 VAL   -0.4700
   3434 CA        -52.2150   -1.6700  -44.2610 C.3     218 VAL    0.3100
   3435 C         -51.6380   -2.8700  -43.5130 C.2     218 VAL    0.0700
   3436 O         -50.5500   -2.7680  -42.9470 O.2     218 VAL    0.0900
   3437 CB        -53.2470   -0.9780  -43.3660 C.3     218 VAL   -0.0900
   3438 CG1       -52.6600   -0.7370  -41.9910 C.3     218 VAL    0.0900
   3439 CG2       -53.6870    0.3410  -43.9790 C.3     218 VAL   -0.2700
   3440 HN        -53.6740   -1.7030  -45.7730 H       218 VAL    0.0900
   3441 HA        -51.3700   -1.0170  -44.4180 H       218 VAL    0.0900
   3442 HB        -54.1500   -1.6190  -43.2760 H       218 VAL    0.0900
   3443 HG11      -51.6660   -0.2460  -42.0800 H       218 VAL   -0.2700
   3444 HG12      -52.5300   -1.7040  -41.4590 H       218 VAL    0.0900
   3445 HG13      -53.3310   -0.0730  -41.4030 H       218 VAL    0.0900
   3446 HG21      -54.1450    0.1650  -44.9760 H       218 VAL    0.0900
   3447 HG22      -52.8090    1.0100  -44.1060 H       218 VAL    0.5100
   3448 HG23      -54.4400    0.8310  -43.3250 H       218 VAL   -0.5100
   3449 N         -52.3420   -4.0080  -43.5140 N.am    219 ILE   -0.4700
   3450 CA        -51.8500   -5.2070  -42.8120 C.3     219 ILE    0.3100
   3451 C         -50.5490   -5.7500  -43.4010 C.2     219 ILE    0.0700
   3452 O         -49.6290   -6.0910  -42.6620 O.2     219 ILE    0.0900
   3453 CB        -52.9140   -6.3390  -42.6940 C.3     219 ILE   -0.0900
   3454 CG1       -54.0390   -5.9070  -41.7610 C.3     219 ILE    0.0900
   3455 CG2       -52.2990   -7.6210  -42.1410 C.3     219 ILE   -0.2700
   3456 CD        -55.1470   -6.9070  -41.6460 C.3     219 ILE    0.0900
   3457 HN        -53.2170   -4.0950  -43.9810 H       219 ILE    0.0900
   3458 HA        -51.5400   -4.8970  -41.8250 H       219 ILE    0.0900
   3459 HB        -53.3410   -6.5430  -43.6990 H       219 ILE   -0.1800
   3460 HG11      -54.4640   -4.9530  -42.1390 H       219 ILE    0.0900
   3461 HG12      -53.6130   -5.7360  -40.7500 H       219 ILE    0.0900
   3462 HG21      -51.8740   -7.4360  -41.1320 H       219 ILE   -0.2700
   3463 HG22      -51.4830   -7.9680  -42.8100 H       219 ILE    0.0900
   3464 HG23      -53.0770   -8.4090  -42.0600 H       219 ILE    0.0900
   3465 HD1       -54.7960   -7.8030  -41.0900 H       219 ILE    0.0900
   3466 HD2       -55.4770   -7.2250  -42.6590 H       219 ILE    0.5100
   3467 HD3       -56.0030   -6.4600  -41.0970 H       219 ILE   -0.5100
   3468 N         -50.4700   -5.8190  -44.7280 N.am    220 PHE   -0.4700
   3469 CA        -49.2640   -6.3140  -45.4000 C.3     220 PHE    0.3100
   3470 C         -48.0590   -5.3910  -45.2100 C.2     220 PHE    0.0700
   3471 O         -46.9420   -5.8530  -44.9490 O.2     220 PHE    0.0900
   3472 CB        -49.5250   -6.5560  -46.8880 C.3     220 PHE   -0.1800
   3473 CG        -49.8930   -7.9620  -47.2060 C.ar    220 PHE    0.0900
   3474 CD1       -51.2080   -8.3930  -47.0960 C.ar    220 PHE    0.0900
   3475 CD2       -48.9190   -8.8740  -47.5980 C.ar    220 PHE    0.0000
   3476 CE1       -51.5550   -9.7200  -47.3860 C.ar    220 PHE   -0.1150
   3477 CE2       -49.2520  -10.2010  -47.8900 C.ar    220 PHE    0.1150
   3478 CZ        -50.5750  -10.6230  -47.7840 C.ar    220 PHE   -0.1150
   3479 HN        -51.2210   -5.5390  -45.3210 H       220 PHE    0.1150
   3480 HA        -48.9690   -7.2340  -44.9190 H       220 PHE   -0.1150
   3481 HB1       -48.6070   -6.3160  -47.4660 H       220 PHE    0.1150
   3482 HB2       -50.3660   -5.9110  -47.2230 H       220 PHE   -0.1150
   3483 HD1       -51.9730   -7.6980  -46.7850 H       220 PHE    0.1150
   3484 HD2       -47.8900   -8.5540  -47.6780 H       220 PHE   -0.1150
   3485 HE1       -52.5830  -10.0410  -47.3000 H       220 PHE    0.1150
   3486 HE2       -48.4850  -10.8970  -48.1970 H       220 PHE    0.5100
   3487 HZ        -50.8390  -11.6460  -48.0100 H       220 PHE   -0.5100
   3488 N         -48.2880   -4.0850  -45.3320 N.am    221 PHE   -0.4700
   3489 CA        -47.2350   -3.1190  -45.1190 C.3     221 PHE    0.3100
   3490 C         -46.7360   -3.2390  -43.6900 C.2     221 PHE    0.0700
   3491 O         -45.5710   -3.5700  -43.4670 O.2     221 PHE    0.0900
   3492 CB        -47.7380   -1.7010  -45.3870 C.3     221 PHE   -0.1800
   3493 CG        -46.7150   -0.6360  -45.1250 C.ar    221 PHE    0.0900
   3494 CD1       -45.7010   -0.3820  -46.0440 C.ar    221 PHE    0.0900
   3495 CD2       -46.7720    0.1280  -43.9560 C.ar    221 PHE    0.0000
   3496 CE1       -44.7580    0.6220  -45.8000 C.ar    221 PHE   -0.1150
   3497 CE2       -45.8320    1.1400  -43.7050 C.ar    221 PHE    0.1150
   3498 CZ        -44.8260    1.3850  -44.6240 C.ar    221 PHE   -0.1150
   3499 HN        -49.1840   -3.7210  -45.5730 H       221 PHE    0.1150
   3500 HA        -46.4210   -3.3590  -45.7860 H       221 PHE   -0.1150
   3501 HB1       -48.6080   -1.4910  -44.7290 H       221 PHE    0.1150
   3502 HB2       -48.0360   -1.6140  -46.4530 H       221 PHE   -0.1150
   3503 HD1       -45.6420   -0.9630  -46.9530 H       221 PHE    0.1150
   3504 HD2       -47.5530   -0.0630  -43.2350 H       221 PHE   -0.1150
   3505 HE1       -43.9740    0.8100  -46.5190 H       221 PHE    0.1150
   3506 HE2       -45.8940    1.7250  -42.7990 H       221 PHE    0.5100
   3507 HZ        -44.0980    2.1600  -44.4370 H       221 PHE   -0.5100
   3508 N         -47.6350   -3.0080  -42.7290 N.am    222 CYS   -0.4700
   3509 CA        -47.2860   -2.9970  -41.3120 C.3     222 CYS    0.3100
   3510 C         -46.5430   -4.2330  -40.8720 C.2     222 CYS    0.0700
   3511 O         -45.5370   -4.1460  -40.1780 O.2     222 CYS    0.0900
   3512 CB        -48.5340   -2.8750  -40.4660 C.3     222 CYS   -0.1100
   3513 SG        -49.1320   -1.2150  -40.3820 S.3     222 CYS    0.0900
   3514 HN        -48.5930   -2.8330  -42.9390 H       222 CYS    0.0900
   3515 HA        -46.6270   -2.1600  -41.1350 H       222 CYS   -0.2300
   3516 HB1       -48.3030   -3.2370  -39.4420 H       222 CYS    0.1600
   3517 HB2       -49.3200   -3.5290  -40.8990 H       222 CYS    0.5100
   3518 HG1       -49.7330   -1.2480  -41.5630 H       222 CYS   -0.5100
   3519 N         -47.0470   -5.3940  -41.2570 N.am    223 TYR   -0.4700
   3520 CA        -46.4380   -6.6300  -40.8190 C.3     223 TYR    0.3100
   3521 C         -45.2160   -6.9720  -41.6430 C.2     223 TYR    0.0700
   3522 O         -44.2850   -7.5850  -41.1270 O.2     223 TYR    0.0900
   3523 CB        -47.4530   -7.7830  -40.8050 C.3     223 TYR   -0.1800
   3524 CG        -48.3010   -7.8420  -39.5490 C.ar    223 TYR    0.0900
   3525 CD1       -49.6580   -8.1370  -39.6100 C.ar    223 TYR    0.0900
   3526 CD2       -47.7410   -7.6090  -38.2980 C.ar    223 TYR    0.0000
   3527 CE1       -50.4350   -8.2000  -38.4560 C.ar    223 TYR   -0.1150
   3528 CE2       -48.5110   -7.6600  -37.1450 C.ar    223 TYR    0.1150
   3529 CZ        -49.8530   -7.9570  -37.2320 C.ar    223 TYR   -0.1150
   3530 OH        -50.6010   -8.0170  -36.0830 O.3     223 TYR    0.1150
   3531 HN        -47.8460   -5.4680  -41.8490 H       223 TYR    0.1100
   3532 HA        -46.0440   -6.4710  -39.8270 H       223 TYR   -0.5400
   3533 HB1       -46.9090   -8.7480  -40.8800 H       223 TYR    0.4300
   3534 HB2       -48.1480   -7.6670  -41.6650 H       223 TYR   -0.1150
   3535 HD1       -50.1170   -8.3200  -40.5700 H       223 TYR    0.1150
   3536 HD2       -46.6880   -7.3840  -38.2220 H       223 TYR   -0.1150
   3537 HE1       -51.4860   -8.4370  -38.5210 H       223 TYR    0.1150
   3538 HE2       -48.0590   -7.4670  -36.1830 H       223 TYR    0.5100
   3539 HH        -51.5250   -8.0820  -36.3350 H       223 TYR   -0.5100
   3540 N         -45.2140   -6.5710  -42.9160 N.am    224 GLY   -0.4700
   3541 CA        -44.0270   -6.6920  -43.7670 C.3     224 GLY    0.3100
   3542 C         -42.8450   -5.9840  -43.1220 C.2     224 GLY   -0.0200
   3543 O         -41.7970   -6.5830  -42.8930 O.2     224 GLY    0.0900
   3544 HN        -46.0200   -6.1700  -43.3450 H       224 GLY    0.0900
   3545 HA1       -44.2430   -6.2420  -44.7250 H       224 GLY    0.5100
   3546 HA2       -43.7990   -7.7400  -43.8900 H       224 GLY   -0.5100
   3547 N         -43.0320   -4.7070  -42.7890 N.am    225 GLN   -0.4700
   3548 CA        -42.0560   -3.9690  -42.0080 C.3     225 GLN    0.3100
   3549 C         -41.6680   -4.6980  -40.7270 C.2     225 GLN    0.0700
   3550 O         -40.4880   -4.9400  -40.4650 O.2     225 GLN    0.0900
   3551 CB        -42.5840   -2.5760  -41.6640 C.3     225 GLN   -0.1800
   3552 CG        -42.9410   -1.7240  -42.8750 C.3     225 GLN    0.0900
   3553 CD        -41.7890   -1.5670  -43.8650 C.2     225 GLN    0.0900
   3554 NE2       -41.8100   -0.4720  -44.6180 N.am    225 GLN   -0.1800
   3555 OE1       -40.9020   -2.4170  -43.9610 O.2     225 GLN    0.0900
   3556 HN        -43.8470   -4.2040  -43.0610 H       225 GLN    0.0900
   3557 HA        -41.1490   -3.8920  -42.5890 H       225 GLN    0.5500
   3558 HB1       -41.8080   -2.0420  -41.0770 H       225 GLN   -0.5500
   3559 HB2       -43.4940   -2.6910  -41.0370 H       225 GLN   -0.6200
   3560 HG1       -43.2400   -0.7140  -42.5250 H       225 GLN    0.3200
   3561 HG2       -43.7940   -2.1970  -43.4050 H       225 GLN    0.3000
   3562 HE21      -41.0840   -0.3110  -45.2870 H       225 GLN    0.5100
   3563 HE22      -42.5530    0.1900  -44.5180 H       225 GLN   -0.5100
   3564 N         -42.6660   -5.0570  -39.9250 N.am    226 LEU   -0.4700
   3565 CA        -42.3970   -5.6600  -38.6330 C.3     226 LEU    0.3100
   3566 C         -41.4250   -6.8290  -38.7870 C.2     226 LEU    0.0700
   3567 O         -40.4050   -6.8950  -38.0930 O.2     226 LEU    0.0900
   3568 CB        -43.6940   -6.0970  -37.9500 C.3     226 LEU   -0.1800
   3569 CG        -43.5190   -6.4360  -36.4720 C.3     226 LEU    0.0900
   3570 CD1       -44.6660   -5.8890  -35.6500 C.3     226 LEU    0.0900
   3571 CD2       -43.3520   -7.9330  -36.2600 C.3     226 LEU   -0.0900
   3572 HN        -43.6240   -4.9300  -40.1690 H       226 LEU    0.0900
   3573 HA        -41.8830   -4.9310  -38.0250 H       226 LEU   -0.2700
   3574 HB1       -44.0860   -6.9950  -38.4750 H       226 LEU    0.0900
   3575 HB2       -44.4360   -5.2770  -38.0400 H       226 LEU    0.0900
   3576 HG        -42.5660   -5.9970  -36.1070 H       226 LEU    0.0900
   3577 HD11      -45.6280   -6.3260  -35.9970 H       226 LEU   -0.2700
   3578 HD12      -44.7190   -4.7850  -35.7600 H       226 LEU    0.0900
   3579 HD13      -44.5240   -6.1520  -34.5800 H       226 LEU    0.0900
   3580 HD21      -42.4570   -8.2990  -36.8070 H       226 LEU    0.0900
   3581 HD22      -44.2460   -8.4720  -36.6420 H       226 LEU    0.5100
   3582 HD23      -43.2200   -8.1490  -35.1780 H       226 LEU   -0.5100
   3583 N         -41.7280   -7.7230  -39.7280 N.am    227 VAL   -0.4700
   3584 CA        -40.9020   -8.9010  -39.9650 C.3     227 VAL    0.3100
   3585 C         -39.5150   -8.4980  -40.4370 C.2     227 VAL    0.0700
   3586 O         -38.5160   -9.0490  -39.9900 O.2     227 VAL    0.0900
   3587 CB        -41.5590   -9.8710  -40.9690 C.3     227 VAL   -0.0900
   3588 CG1       -40.5340  -10.8290  -41.5520 C.3     227 VAL    0.0900
   3589 CG2       -42.6790  -10.6470  -40.2920 C.3     227 VAL   -0.2700
   3590 HN        -42.5310   -7.6270  -40.3110 H       227 VAL    0.0900
   3591 HA        -40.7540   -9.3950  -39.0170 H       227 VAL    0.0900
   3592 HB        -42.0240   -9.2870  -41.7920 H       227 VAL    0.0900
   3593 HG11      -39.9400  -11.2970  -40.7370 H       227 VAL   -0.2700
   3594 HG12      -39.8410  -10.2790  -42.2240 H       227 VAL    0.0900
   3595 HG13      -41.0470  -11.6340  -42.1220 H       227 VAL    0.0900
   3596 HG21      -43.4530   -9.9460  -39.9110 H       227 VAL    0.0900
   3597 HG22      -42.2730  -11.2260  -39.4350 H       227 VAL    0.5100
   3598 HG23      -43.1550  -11.3390  -41.0190 H       227 VAL   -0.5100
   3599 N         -39.4580   -7.5090  -41.3220 N.am    228 PHE   -0.4700
   3600 CA        -38.1820   -6.9980  -41.8110 C.3     228 PHE    0.3100
   3601 C         -37.3160   -6.4630  -40.6610 C.2     228 PHE    0.0700
   3602 O         -36.1990   -6.9280  -40.4580 O.2     228 PHE    0.0900
   3603 CB        -38.4120   -5.9360  -42.8940 C.3     228 PHE   -0.1800
   3604 CG        -37.1470   -5.4320  -43.5260 C.ar    228 PHE    0.0900
   3605 CD1       -36.3490   -6.2820  -44.2930 C.ar    228 PHE    0.0900
   3606 CD2       -36.7570   -4.1020  -43.3600 C.ar    228 PHE    0.0000
   3607 CE1       -35.1790   -5.8160  -44.8800 C.ar    228 PHE   -0.1150
   3608 CE2       -35.5980   -3.6280  -43.9450 C.ar    228 PHE    0.1150
   3609 CZ        -34.8050   -4.4870  -44.7060 C.ar    228 PHE   -0.1150
   3610 HN        -40.2770   -7.0750  -41.6890 H       228 PHE    0.1150
   3611 HA        -37.6200   -7.8280  -42.2130 H       228 PHE   -0.1150
   3612 HB1       -38.9260   -5.0600  -42.4450 H       228 PHE    0.1150
   3613 HB2       -39.0350   -6.3700  -43.7060 H       228 PHE   -0.1150
   3614 HD1       -36.6420   -7.3120  -44.4320 H       228 PHE    0.1150
   3615 HD2       -37.3680   -3.4360  -42.7690 H       228 PHE   -0.1150
   3616 HE1       -34.5640   -6.4820  -45.4670 H       228 PHE    0.1150
   3617 HE2       -35.3080   -2.5950  -43.8140 H       228 PHE    0.5100
   3618 HZ        -33.8970   -4.1180  -45.1620 H       228 PHE   -0.5100
   3619 N         -37.8510   -5.5240  -39.8840 N.am    229 THR   -0.4700
   3620 CA        -37.1750   -5.0400  -38.6820 C.3     229 THR    0.3100
   3621 C         -36.6620   -6.1570  -37.7690 C.2     229 THR    0.0700
   3622 O         -35.5200   -6.1160  -37.3270 O.2     229 THR    0.0900
   3623 CB        -38.0730   -4.0890  -37.8780 C.3     229 THR    0.1400
   3624 CG2       -37.5550   -3.9050  -36.4750 C.3     229 THR    0.0900
   3625 OG1       -38.0990   -2.8140  -38.5190 O.3     229 THR   -0.6600
   3626 HN        -38.7350   -5.1110  -40.0850 H       229 THR    0.4300
   3627 HA        -36.2750   -4.5290  -38.9920 H       229 THR   -0.2700
   3628 HB        -39.1070   -4.4920  -37.8300 H       229 THR    0.0900
   3629 HG1       -37.2020   -2.6500  -38.8190 H       229 THR    0.0900
   3630 HG21      -36.4730   -3.6520  -36.4980 H       229 THR    0.0900
   3631 HG22      -37.6870   -4.8460  -35.8980 H       229 THR    0.5100
   3632 HG23      -38.1030   -3.0790  -35.9740 H       229 THR   -0.5100
   3633 N         -37.5000   -7.1530  -37.4850 N.am    230 VAL   -0.4700
   3634 CA        -37.1450   -8.2340  -36.5600 C.3     230 VAL    0.3100
   3635 C         -36.0660   -9.1500  -37.1560 C.2     230 VAL    0.0700
   3636 O         -35.1590   -9.6020  -36.4520 O.2     230 VAL    0.0900
   3637 CB        -38.4140   -9.0480  -36.1210 C.3     230 VAL   -0.0900
   3638 CG1       -38.0490  -10.3580  -35.4130 C.3     230 VAL    0.0900
   3639 CG2       -39.3020   -8.1970  -35.2210 C.3     230 VAL   -0.2700
   3640 HN        -38.4090   -7.2070  -37.8900 H       230 VAL    0.0900
   3641 HA        -36.6700   -7.7900  -35.6970 H       230 VAL    0.0900
   3642 HB        -39.0210   -9.2820  -37.0210 H       230 VAL    0.0900
   3643 HG11      -37.3060  -10.1640  -34.6090 H       230 VAL   -0.2700
   3644 HG12      -37.6050  -11.0700  -36.1420 H       230 VAL    0.0900
   3645 HG13      -38.9570  -10.8070  -34.9570 H       230 VAL    0.0900
   3646 HG21      -39.6330   -7.2850  -35.7630 H       230 VAL    0.0900
   3647 HG22      -38.7370   -7.8860  -34.3170 H       230 VAL    0.5100
   3648 HG23      -40.2010   -8.7760  -34.9200 H       230 VAL   -0.5100
   3649 N         -36.1710   -9.4160  -38.4570 N.am    231 LYS   -0.4700
   3650 CA        -35.2290  -10.2720  -39.1650 C.3     231 LYS    0.3100
   3651 C         -33.8570   -9.6050  -39.2040 C.2     231 LYS    0.0700
   3652 O         -32.8160  -10.2650  -39.0790 O.2     231 LYS    0.0900
   3653 CB        -35.7160  -10.5040  -40.6010 C.3     231 LYS   -0.1800
   3654 CG        -36.8210  -11.5400  -40.7760 C.3     231 LYS    0.0900
   3655 CD        -36.2710  -12.8280  -41.3580 C.3     231 LYS    0.0900
   3656 CE        -37.3550  -13.6340  -42.0320 C.3     231 LYS   -0.1800
   3657 NZ        -38.2570  -14.2400  -41.0330 N.4     231 LYS    0.0900
   3658 HN        -36.9080   -9.0350  -39.0100 H       231 LYS    0.0900
   3659 HA        -35.1590  -11.2100  -38.6340 H       231 LYS   -0.1800
   3660 HB1       -34.8450  -10.8300  -41.2080 H       231 LYS    0.0900
   3661 HB2       -36.0890   -9.5370  -40.9960 H       231 LYS    0.0900
   3662 HG1       -37.5990  -11.1330  -41.4560 H       231 LYS    0.2100
   3663 HG2       -37.2820  -11.7520  -39.7870 H       231 LYS    0.0500
   3664 HD1       -35.8210  -13.4340  -40.5420 H       231 LYS    0.0500
   3665 HD2       -35.4830  -12.5850  -42.1010 H       231 LYS   -0.3000
   3666 HE1       -36.9020  -14.4540  -42.6280 H       231 LYS    0.3300
   3667 HE2       -37.9630  -12.9750  -42.6880 H       231 LYS    0.3300
   3668 HZ1       -38.9400  -13.5290  -40.7040 H       231 LYS    0.3300
   3669 HZ2       -37.6990  -14.5830  -40.2250 H       231 LYS    0.5100
   3670 HZ3       -38.7660  -15.0370  -41.4650 H       231 LYS   -0.5100
   3671 N         -33.8760   -8.2850  -39.3860 N.am    232 GLU   -0.4700
   3672 CA        -32.6790   -7.4790  -39.4660 C.3     232 GLU    0.3100
   3673 C         -31.9570   -7.3700  -38.1250 C.2     232 GLU    0.0700
   3674 O         -30.7270   -7.4410  -38.0770 O.2     232 GLU    0.0900
   3675 CB        -33.0440   -6.0900  -39.9580 C.3     232 GLU   -0.1800
   3676 CG        -31.8600   -5.2370  -40.3330 C.3     232 GLU    0.0900
   3677 CD        -32.2670   -4.0790  -41.2050 C.2     232 GLU    0.0900
   3678 OE1       -33.4040   -3.5900  -41.0310 O.co2   232 GLU   -0.2800
   3679 OE2       -31.4610   -3.6660  -42.0660 O.co2   232 GLU    0.0900
   3680 HN        -34.7330   -7.7870  -39.4770 H       232 GLU    0.0900
   3681 HA        -31.9910   -7.9570  -40.1470 H       232 GLU    0.6200
   3682 HB1       -33.6090   -5.5700  -39.1550 H       232 GLU   -0.7600
   3683 HB2       -33.6970   -6.1930  -40.8490 H       232 GLU   -0.7600
   3684 HG1       -31.1210   -5.8580  -40.8830 H       232 GLU    0.5100
   3685 HG2       -31.3870   -4.8400  -39.4090 H       232 GLU   -0.5100
   3686 N         -32.7140   -7.1790  -37.0420 N.am    233 ALA   -0.4700
   3687 CA        -32.1650   -7.1580  -35.6910 C.3     233 ALA    0.3100
   3688 C         -31.5320   -8.4910  -35.2760 C.2     233 ALA    0.0700
   3689 O         -30.6320   -8.5310  -34.4320 O.2     233 ALA    0.0900
   3690 CB        -33.2300   -6.7560  -34.7040 C.3     233 ALA   -0.2700
   3691 HN        -33.6990   -7.0410  -37.1100 H       233 ALA    0.0900
   3692 HA        -31.3470   -6.4520  -35.6710 H       233 ALA    0.0900
   3693 HB1       -34.0720   -7.4790  -34.7370 H       233 ALA    0.0900
   3694 HB2       -33.6190   -5.7460  -34.9570 H       233 ALA    0.5100
   3695 HB3       -32.8090   -6.7470  -33.6760 H       233 ALA   -0.5100
   3696 N         -31.9990   -9.5900  -35.8650 N.am    234 ALA   -0.4700
   3697 CA        -31.5230  -10.9110  -35.4720 C.3     234 ALA    0.3100
   3698 C         -30.2850  -11.3120  -36.2610 C.2     234 ALA    0.0700
   3699 O         -29.4140  -12.0160  -35.7440 O.2     234 ALA    0.0900
   3700 CB        -32.6290  -11.9580  -35.6150 C.3     234 ALA   -0.2700
   3701 HN        -32.6830   -9.5610  -36.5890 H       234 ALA    0.0900
   3702 HA        -31.1950  -10.8530  -34.4450 H       234 ALA    0.0900
   3703 HB1       -32.9710  -12.0100  -36.6710 H       234 ALA    0.0900
   3704 HB2       -33.4950  -11.6850  -34.9750 H       234 ALA    0.5100
   3705 HB3       -32.2450  -12.9570  -35.3180 H       234 ALA   -0.5100
   3706 N         -30.2040  -10.8560  -37.5150 N.am    235 ALA   -0.4700
   3707 CA        -29.0000  -11.0330  -38.3250 C.3     235 ALA    0.3100
   3708 C         -27.8300  -10.2920  -37.6820 C.2     235 ALA    0.0700
   3709 O         -26.6640  -10.5560  -37.9910 O.2     235 ALA    0.0900
   3710 CB        -29.2330  -10.5290  -39.7290 C.3     235 ALA   -0.2700
   3711 HN        -30.9600  -10.3770  -37.9530 H       235 ALA    0.0900
   3712 HA        -28.7560  -12.0840  -38.3390 H       235 ALA    0.0900
   3713 HB1       -29.4940   -9.4490  -39.7100 H       235 ALA    0.0900
   3714 HB2       -30.0720  -11.0870  -40.1980 H       235 ALA    0.5100
   3715 HB3       -28.3120  -10.6590  -40.3360 H       235 ALA   -0.5100
   3716 N         -28.1570   -9.3770  -36.7660 N.am    236 GLN   -0.4700
   3717 CA        -27.1660   -8.6100  -36.0210 C.3     236 GLN    0.3100
   3718 C         -26.9570   -9.0810  -34.5780 C.2     236 GLN    0.0700
   3719 O         -26.2330   -8.4320  -33.8130 O.2     236 GLN    0.0900
   3720 CB        -27.5410   -7.1280  -36.0320 C.3     236 GLN   -0.1800
   3721 CG        -27.1810   -6.4250  -37.3170 C.3     236 GLN    0.0900
   3722 CD        -25.6910   -6.4340  -37.5590 C.2     236 GLN    0.0900
   3723 NE2       -25.2940   -6.7650  -38.7840 N.am    236 GLN   -0.1800
   3724 OE1       -24.9010   -6.1680  -36.6550 O.2     236 GLN    0.0900
   3725 HN        -29.1070   -9.1740  -36.5480 H       236 GLN    0.0900
   3726 HA        -26.2020   -8.7600  -36.4860 H       236 GLN    0.5500
   3727 HB1       -27.0160   -6.6240  -35.1940 H       236 GLN   -0.5500
   3728 HB2       -28.6370   -7.0400  -35.8750 H       236 GLN   -0.6200
   3729 HG1       -27.5280   -5.3700  -37.2680 H       236 GLN    0.3200
   3730 HG2       -27.6840   -6.9350  -38.1670 H       236 GLN    0.3000
   3731 HE21      -24.3190   -6.7880  -39.0040 H       236 GLN    0.5100
   3732 HE22      -25.9710   -6.9900  -39.4860 H       236 GLN   -0.5100
   3733 N         -27.5990  -10.1930  -34.2050 N.am    237 GLN   -0.4700
   3734 CA        -27.3840  -10.8400  -32.9090 C.3     237 GLN    0.3100
   3735 C         -27.3810  -12.3520  -33.0280 C.2     237 GLN    0.0700
   3736 O         -27.9540  -13.0470  -32.1830 O.2     237 GLN    0.0900
   3737 CB        -28.4900  -10.4910  -31.9310 C.3     237 GLN   -0.1800
   3738 CG        -28.4350   -9.1170  -31.3610 C.3     237 GLN    0.0900
   3739 CD        -29.0460   -9.0710  -29.9840 C.2     237 GLN    0.0900
   3740 NE2       -29.8650   -8.0530  -29.7390 N.am    237 GLN   -0.1800
   3741 OE1       -28.7910   -9.9430  -29.1460 O.2     237 GLN    0.0900
   3742 HN        -28.2640  -10.6360  -34.8000 H       237 GLN    0.0900
   3743 HA        -26.4290  -10.5070  -32.5270 H       237 GLN    0.5500
   3744 HB1       -28.4460  -11.2140  -31.0890 H       237 GLN   -0.5500
   3745 HB2       -29.4610  -10.6070  -32.4550 H       237 GLN   -0.6200
   3746 HG1       -28.9910   -8.4210  -32.0240 H       237 GLN    0.3200
   3747 HG2       -27.3760   -8.7890  -31.2940 H       237 GLN    0.3000
   3748 HE21      -30.3010   -7.9680  -28.8430 H       237 GLN    0.5100
   3749 HE22      -30.0440   -7.3730  -30.4500 H       237 GLN   -0.5100
   3750 N         -26.7540  -12.8820  -34.0690 N.am    238 GLN   -0.4700
   3751 CA        -26.8240  -14.3100  -34.2970 C.3     238 GLN    0.3100
   3752 C         -26.2050  -15.1190  -33.1610 C.2     238 GLN    0.0700
   3753 O         -26.1960  -16.3520  -33.2030 O.2     238 GLN    0.0900
   3754 CB        -26.1710  -14.6630  -35.6240 C.3     238 GLN   -0.1800
   3755 CG        -26.5880  -13.7550  -36.7410 C.3     238 GLN    0.0900
   3756 CD        -26.3770  -14.3880  -38.0830 C.2     238 GLN    0.0900
   3757 NE2       -25.3580  -15.0610  -38.2990 N.am    238 GLN   -0.1800
   3758 OE1       -27.3040  -14.1960  -38.9890 O.2     238 GLN    0.0900
   3759 HN        -26.2220  -12.3430  -34.7190 H       238 GLN    0.0900
   3760 HA        -27.8650  -14.5990  -34.3000 H       238 GLN    0.5500
   3761 HB1       -26.4460  -15.7060  -35.8910 H       238 GLN   -0.5500
   3762 HB2       -25.0680  -14.6010  -35.5060 H       238 GLN   -0.6200
   3763 HG1       -25.9930  -12.8180  -36.6900 H       238 GLN    0.3200
   3764 HG2       -27.6660  -13.5090  -36.6280 H       238 GLN    0.3000
   3765 HE21      -25.2190  -15.4830  -39.1950 H       238 GLN    0.5100
   3766 HE22      -24.6780  -15.1840  -37.5780 H       238 GLN   -0.5100
   3767 N         -25.7000  -14.4360  -32.1330 N.am    239 GLU   -0.4700
   3768 CA        -25.0930  -15.1200  -30.9930 C.3     239 GLU    0.3100
   3769 C         -26.0920  -15.3490  -29.8660 C.2     239 GLU    0.0700
   3770 O         -25.8030  -16.0730  -28.9150 O.2     239 GLU    0.0900
   3771 CB        -23.8530  -14.3690  -30.4770 C.3     239 GLU   -0.1800
   3772 CG        -24.1400  -13.2250  -29.5110 C.3     239 GLU    0.0900
   3773 CD        -24.4100  -11.9070  -30.2230 C.2     239 GLU    0.0900
   3774 OE1       -24.4410  -11.8970  -31.4810 O.co2   239 GLU   -0.2800
   3775 OE2       -24.5800  -10.8800  -29.5180 O.co2   239 GLU    0.0900
   3776 HN        -25.7140  -13.4400  -32.0970 H       239 GLU    0.0900
   3777 HA        -24.8190  -16.1140  -31.3110 H       239 GLU    0.6200
   3778 HB1       -23.3120  -13.9540  -31.3540 H       239 GLU   -0.7600
   3779 HB2       -23.1970  -15.1000  -29.9610 H       239 GLU   -0.7600
   3780 HG1       -23.2650  -13.0900  -28.8410 H       239 GLU    0.5100
   3781 HG2       -25.0310  -13.4840  -28.9000 H       239 GLU   -0.5100
   3782 N         -27.2640  -14.7230  -29.9700 N.am    240 SER   -0.4700
   3783 CA        -28.3600  -14.9360  -29.0240 C.3     240 SER    0.3100
   3784 C         -29.3750  -15.9110  -29.6040 C.2     240 SER    0.0700
   3785 O         -30.0350  -15.5880  -30.5970 O.2     240 SER    0.0900
   3786 CB        -29.0530  -13.6090  -28.7170 C.3     240 SER    0.0500
   3787 OG        -30.3010  -13.8280  -28.0850 O.3     240 SER    0.0900
   3788 HN        -27.4490  -14.0750  -30.7040 H       240 SER    0.0900
   3789 HA        -27.9480  -15.3640  -28.1210 H       240 SER   -0.6600
   3790 HB1       -29.2270  -13.0520  -29.6620 H       240 SER    0.4300
   3791 HB2       -28.4130  -13.0020  -28.0410 H       240 SER    0.5100
   3792 HG1       -30.7430  -12.9760  -28.0690 H       240 SER   -0.5100
   3793 N         -29.4960  -17.0990  -28.9920 N.am    241 ALA   -0.4700
   3794 CA        -30.4400  -18.1400  -29.4570 C.3     241 ALA    0.3100
   3795 C         -31.9010  -17.7540  -29.1870 C.2     241 ALA    0.0700
   3796 O         -32.7740  -17.9670  -30.0320 O.2     241 ALA    0.0900
   3797 CB        -30.1040  -19.5040  -28.8470 C.3     241 ALA   -0.2700
   3798 HN        -28.9520  -17.3340  -28.1910 H       241 ALA    0.0900
   3799 HA        -30.3760  -18.1880  -30.5350 H       241 ALA    0.0900
   3800 HB1       -30.1620  -19.4510  -27.7390 H       241 ALA    0.0900
   3801 HB2       -29.0730  -19.8040  -29.1340 H       241 ALA    0.5100
   3802 HB3       -30.8280  -20.2670  -29.2050 H       241 ALA   -0.5100
   3803 N         -32.1470  -17.1800  -28.0070 N.am    242 THR   -0.4700
   3804 CA        -33.3300  -16.3720  -27.7280 C.3     242 THR    0.3100
   3805 C         -33.7610  -15.5590  -28.9460 C.2     242 THR    0.0700
   3806 O         -34.8340  -15.7900  -29.4990 O.2     242 THR    0.0900
   3807 CB        -33.0530  -15.3870  -26.5630 C.3     242 THR    0.1400
   3808 CG2       -34.1940  -14.3750  -26.3730 C.3     242 THR    0.0900
   3809 OG1       -32.8640  -16.1230  -25.3540 O.3     242 THR   -0.6600
   3810 HN        -31.5150  -17.2820  -27.2420 H       242 THR    0.4300
   3811 HA        -34.1390  -17.0390  -27.4720 H       242 THR   -0.2700
   3812 HB        -32.1370  -14.7970  -26.7770 H       242 THR    0.0900
   3813 HG1       -32.5410  -15.4920  -24.7070 H       242 THR    0.0900
   3814 HG21      -35.1710  -14.9040  -26.3270 H       242 THR    0.0900
   3815 HG22      -34.2160  -13.6650  -27.2260 H       242 THR    0.5100
   3816 HG23      -34.0490  -13.8160  -25.4230 H       242 THR   -0.5100
   3817 N         -32.9230  -14.6030  -29.3560 N.am    243 THR   -0.4700
   3818 CA        -33.2610  -13.6730  -30.4330 C.3     243 THR    0.3100
   3819 C         -33.6150  -14.3890  -31.7370 C.2     243 THR    0.0700
   3820 O         -34.5150  -13.9600  -32.4540 O.2     243 THR    0.0900
   3821 CB        -32.1440  -12.6100  -30.6450 C.3     243 THR    0.1400
   3822 CG2       -32.4210  -11.7160  -31.8540 C.3     243 THR    0.0900
   3823 OG1       -32.0530  -11.7810  -29.4840 O.3     243 THR   -0.6600
   3824 HN        -32.0240  -14.4800  -28.9440 H       243 THR    0.4300
   3825 HA        -34.1890  -13.1870  -30.1700 H       243 THR   -0.2700
   3826 HB        -31.1670  -13.1140  -30.8080 H       243 THR    0.0900
   3827 HG1       -31.3550  -11.1480  -29.6640 H       243 THR    0.0900
   3828 HG21      -33.4560  -11.3160  -31.8040 H       243 THR    0.0900
   3829 HG22      -32.3120  -12.3030  -32.7910 H       243 THR    0.5100
   3830 HG23      -31.7110  -10.8610  -31.8630 H       243 THR   -0.5100
   3831 N         -32.9280  -15.4910  -32.0340 N.am    244 GLN   -0.4700
   3832 CA        -33.1890  -16.2270  -33.2660 C.3     244 GLN    0.3100
   3833 C         -34.5460  -16.9120  -33.1980 C.2     244 GLN    0.0700
   3834 O         -35.2380  -17.0590  -34.2080 O.2     244 GLN    0.0900
   3835 CB        -32.1000  -17.2700  -33.5360 C.3     244 GLN   -0.1800
   3836 CG        -30.7040  -16.7110  -33.6830 C.3     244 GLN    0.0900
   3837 CD        -30.6610  -15.3970  -34.4410 C.2     244 GLN    0.0900
   3838 NE2       -30.2450  -14.3350  -33.7540 N.am    244 GLN   -0.1800
   3839 OE1       -30.9820  -15.3360  -35.6300 O.2     244 GLN    0.0900
   3840 HN        -32.2160  -15.8570  -31.4400 H       244 GLN    0.0900
   3841 HA        -33.2290  -15.5130  -34.0760 H       244 GLN    0.5500
   3842 HB1       -32.3590  -17.8080  -34.4710 H       244 GLN   -0.5500
   3843 HB2       -32.0970  -17.9920  -32.6930 H       244 GLN   -0.6200
   3844 HG1       -30.0780  -17.4480  -34.2280 H       244 GLN    0.3200
   3845 HG2       -30.2740  -16.5440  -32.6730 H       244 GLN    0.3000
   3846 HE21      -30.1950  -13.4400  -34.1980 H       244 GLN    0.5100
   3847 HE22      -29.9820  -14.4320  -32.7940 H       244 GLN   -0.5100
   3848 N         -34.8990  -17.3330  -31.9820 N.am    245 LYS   -0.4700
   3849 CA        -36.1360  -18.0470  -31.6860 C.3     245 LYS    0.3100
   3850 C         -37.3210  -17.0880  -31.8080 C.2     245 LYS    0.0700
   3851 O         -38.2540  -17.3330  -32.5820 O.2     245 LYS    0.0900
   3852 CB        -36.0610  -18.6290  -30.2670 C.3     245 LYS   -0.1800
   3853 CG        -36.8900  -19.8710  -30.0420 C.3     245 LYS    0.0900
   3854 CD        -37.4160  -19.9500  -28.6040 C.3     245 LYS    0.0900
   3855 CE        -38.7860  -20.6400  -28.5680 C.3     245 LYS   -0.1800
   3856 NZ        -39.4790  -20.5070  -27.2550 N.4     245 LYS    0.0900
   3857 HN        -34.3110  -17.1710  -31.1940 H       245 LYS    0.0900
   3858 HA        -36.2550  -18.8360  -32.4140 H       245 LYS   -0.1800
   3859 HB1       -36.4050  -17.8490  -29.5540 H       245 LYS    0.0900
   3860 HB2       -35.0010  -18.8740  -30.0470 H       245 LYS    0.0900
   3861 HG1       -36.2650  -20.7670  -30.2490 H       245 LYS    0.2100
   3862 HG2       -37.7520  -19.8640  -30.7430 H       245 LYS    0.0500
   3863 HD1       -37.5090  -18.9230  -28.1890 H       245 LYS    0.0500
   3864 HD2       -36.6970  -20.5250  -27.9800 H       245 LYS   -0.3000
   3865 HE1       -38.6570  -21.7250  -28.7660 H       245 LYS    0.3300
   3866 HE2       -39.4460  -20.1870  -29.3380 H       245 LYS    0.3300
   3867 HZ1       -39.6300  -19.5000  -27.0420 H       245 LYS    0.3300
   3868 HZ2       -38.8940  -20.9350  -26.5090 H       245 LYS    0.5100
   3869 HZ3       -40.3970  -20.9940  -27.2970 H       245 LYS   -0.5100
   3870 N         -37.2630  -15.9850  -31.0620 N.am    246 ALA   -0.4700
   3871 CA        -38.2620  -14.9220  -31.1510 C.3     246 ALA    0.3100
   3872 C         -38.5400  -14.4950  -32.5970 C.2     246 ALA    0.0700
   3873 O         -39.6790  -14.1960  -32.9640 O.2     246 ALA    0.0900
   3874 CB        -37.8330  -13.7230  -30.3110 C.3     246 ALA   -0.2700
   3875 HN        -36.5280  -15.8330  -30.4050 H       246 ALA    0.0900
   3876 HA        -39.2030  -15.3150  -30.7930 H       246 ALA    0.0900
   3877 HB1       -36.8600  -13.3310  -30.6770 H       246 ALA    0.0900
   3878 HB2       -37.7170  -14.0280  -29.2490 H       246 ALA    0.5100
   3879 HB3       -38.5920  -12.9170  -30.3880 H       246 ALA   -0.5100
   3880 N         -37.4920  -14.4750  -33.4180 N.am    247 GLU   -0.4700
   3881 CA        -37.6120  -14.0500  -34.8020 C.3     247 GLU    0.3100
   3882 C         -38.4290  -15.0610  -35.6080 C.2     247 GLU    0.0700
   3883 O         -39.3330  -14.6870  -36.3630 O.2     247 GLU    0.0900
   3884 CB        -36.2200  -13.8270  -35.4020 C.3     247 GLU   -0.1800
   3885 CG        -36.2020  -13.5210  -36.8890 C.3     247 GLU    0.0900
   3886 CD        -36.1710  -14.7840  -37.7380 C.2     247 GLU    0.0900
   3887 OE1       -35.4770  -15.7530  -37.3500 O.co2   247 GLU   -0.2800
   3888 OE2       -36.8420  -14.8030  -38.7960 O.co2   247 GLU    0.0900
   3889 HN        -36.5810  -14.7510  -33.1210 H       247 GLU    0.0900
   3890 HA        -38.1850  -13.1350  -34.8240 H       247 GLU    0.6200
   3891 HB1       -35.6170  -14.7430  -35.2290 H       247 GLU   -0.7600
   3892 HB2       -35.7450  -12.9780  -34.8680 H       247 GLU   -0.7600
   3893 HG1       -35.3020  -12.9140  -37.1240 H       247 GLU    0.5100
   3894 HG2       -37.1120  -12.9400  -37.1500 H       247 GLU   -0.5100
   3895 N         -38.1220  -16.3460  -35.4320 N.am    248 LYS   -0.4700
   3896 CA        -38.8920  -17.4120  -36.0670 C.3     248 LYS    0.3100
   3897 C         -40.3460  -17.4210  -35.5770 C.2     248 LYS    0.0700
   3898 O         -41.2830  -17.5010  -36.3770 O.2     248 LYS    0.0900
   3899 CB        -38.2150  -18.7770  -35.8570 C.3     248 LYS   -0.1800
   3900 CG        -36.8390  -18.9000  -36.5260 C.3     248 LYS    0.0900
   3901 CD        -36.4570  -20.3460  -36.8660 C.3     248 LYS    0.0900
   3902 CE        -37.1160  -20.8140  -38.1670 C.3     248 LYS   -0.1800
   3903 NZ        -36.9850  -22.2860  -38.3950 N.4     248 LYS    0.0900
   3904 HN        -37.3580  -16.6350  -34.8610 H       248 LYS    0.0900
   3905 HA        -38.9620  -17.1880  -37.1210 H       248 LYS   -0.1800
   3906 HB1       -38.8790  -19.5660  -36.2700 H       248 LYS    0.0900
   3907 HB2       -38.0930  -18.9450  -34.7660 H       248 LYS    0.0900
   3908 HG1       -36.0710  -18.4830  -35.8400 H       248 LYS    0.2100
   3909 HG2       -36.8450  -18.3050  -37.4630 H       248 LYS    0.0500
   3910 HD1       -36.7780  -21.0110  -36.0370 H       248 LYS    0.0500
   3911 HD2       -35.3540  -20.4130  -36.9740 H       248 LYS   -0.3000
   3912 HE1       -36.6390  -20.3020  -39.0290 H       248 LYS    0.3300
   3913 HE2       -38.2020  -20.5790  -38.1360 H       248 LYS    0.3300
   3914 HZ1       -37.4360  -22.8000  -37.6110 H       248 LYS    0.3300
   3915 HZ2       -35.9780  -22.5410  -38.4430 H       248 LYS    0.5100
   3916 HZ3       -37.4500  -22.5410  -39.2900 H       248 LYS   -0.5100
   3917 N         -40.5360  -17.3060  -34.2620 N.am    249 GLU   -0.4700
   3918 CA        -41.8710  -17.2440  -33.6940 C.3     249 GLU    0.3100
   3919 C         -42.6770  -16.0520  -34.2340 C.2     249 GLU    0.0700
   3920 O         -43.8270  -16.2030  -34.6290 O.2     249 GLU    0.0900
   3921 CB        -41.7980  -17.2600  -32.1540 C.3     249 GLU   -0.1800
   3922 CG        -43.0970  -16.8870  -31.4090 C.3     249 GLU    0.0900
   3923 CD        -44.1790  -17.9840  -31.4160 C.2     249 GLU    0.0900
   3924 OE1       -44.1960  -18.8330  -32.3410 O.co2   249 GLU   -0.2800
   3925 OE2       -45.0340  -17.9800  -30.4970 O.co2   249 GLU    0.0900
   3926 HN        -39.7780  -17.2590  -33.6170 H       249 GLU    0.0900
   3927 HA        -42.4300  -18.0950  -34.0530 H       249 GLU    0.6200
   3928 HB1       -41.0080  -16.5460  -31.8420 H       249 GLU   -0.7600
   3929 HB2       -41.5050  -18.2830  -31.8370 H       249 GLU   -0.7600
   3930 HG1       -43.5260  -15.9780  -31.8840 H       249 GLU    0.5100
   3931 HG2       -42.8440  -16.6610  -30.3510 H       249 GLU   -0.5100
   3932 N         -42.0670  -14.8720  -34.2850 N.am    250 VAL   -0.4700
   3933 CA        -42.7430  -13.6870  -34.8180 C.3     250 VAL    0.3100
   3934 C         -43.1110  -13.8560  -36.2870 C.2     250 VAL    0.0700
   3935 O         -44.1080  -13.3080  -36.7600 O.2     250 VAL    0.0900
   3936 CB        -41.8940  -12.4110  -34.6430 C.3     250 VAL   -0.0900
   3937 CG1       -42.2940  -11.3400  -35.6560 C.3     250 VAL    0.0900
   3938 CG2       -42.0210  -11.8810  -33.2220 C.3     250 VAL   -0.2700
   3939 HN        -41.1310  -14.7400  -33.9670 H       250 VAL    0.0900
   3940 HA        -43.6800  -13.5810  -34.2950 H       250 VAL    0.0900
   3941 HB        -40.8210  -12.6630  -34.7840 H       250 VAL    0.0900
   3942 HG11      -43.3970  -11.1990  -35.6450 H       250 VAL   -0.2700
   3943 HG12      -41.9880  -11.6510  -36.6770 H       250 VAL    0.0900
   3944 HG13      -41.8110  -10.3740  -35.3970 H       250 VAL    0.0900
   3945 HG21      -41.6690  -12.6460  -32.4960 H       250 VAL    0.0900
   3946 HG22      -43.0840  -11.6440  -33.0000 H       250 VAL    0.5100
   3947 HG23      -41.4020  -10.9660  -33.1020 H       250 VAL   -0.5100
   3948 N         -42.3060  -14.6230  -37.0110 N.am    251 THR   -0.4700
   3949 CA        -42.5480  -14.7980  -38.4330 C.3     251 THR    0.3100
   3950 C         -43.6820  -15.7810  -38.6760 C.2     251 THR    0.0700
   3951 O         -44.5630  -15.5130  -39.4930 O.2     251 THR    0.0900
   3952 CB        -41.2740  -15.1950  -39.1950 C.3     251 THR    0.1400
   3953 CG2       -41.5100  -15.1470  -40.6860 C.3     251 THR    0.0900
   3954 OG1       -40.2320  -14.2720  -38.8710 O.3     251 THR   -0.6600
   3955 HN        -41.5210  -15.1010  -36.6260 H       251 THR    0.4300
   3956 HA        -42.9310  -13.8640  -38.8170 H       251 THR   -0.2700
   3957 HB        -40.9570  -16.2190  -38.9010 H       251 THR    0.0900
   3958 HG1       -39.9970  -14.4480  -37.9580 H       251 THR    0.0900
   3959 HG21      -41.8000  -14.1190  -40.9930 H       251 THR    0.0900
   3960 HG22      -42.3290  -15.8450  -40.9620 H       251 THR    0.5100
   3961 HG23      -40.5810  -15.4280  -41.2250 H       251 THR   -0.5100
   3962 N         -43.6830  -16.9040  -37.9530 N.am    252 ARG   -0.4700
   3963 CA        -44.7590  -17.8810  -38.0930 C.3     252 ARG    0.3100
   3964 C         -46.0910  -17.2480  -37.7080 C.2     252 ARG    0.0700
   3965 O         -47.0810  -17.3900  -38.4300 O.2     252 ARG    0.0900
   3966 CB        -44.4940  -19.1600  -37.2870 C.3     252 ARG   -0.1800
   3967 CG        -45.1810  -20.4120  -37.8820 C.3     252 ARG    0.0900
   3968 CD        -44.9840  -21.6800  -37.0300 C.3     252 ARG    0.0900
   3969 NE        -45.3240  -21.4690  -35.6150 N.pl3   252 ARG   -0.1800
   3970 CZ        -46.3850  -21.9810  -34.9850 C.cat   252 ARG    0.0900
   3971 NH1       -47.2550  -22.7650  -35.6220 N.pl3   252 ARG    0.0900
   3972 NH2       -46.5770  -21.7080  -33.7000 N.pl3   252 ARG    0.2000
   3973 HN        -42.9630  -17.1210  -37.2980 H       252 ARG    0.0900
   3974 HA        -44.8470  -18.1200  -39.1420 H       252 ARG    0.0900
   3975 HB1       -44.8670  -19.0100  -36.2520 H       252 ARG   -0.7000
   3976 HB2       -43.3990  -19.3380  -37.2530 H       252 ARG    0.4400
   3977 HG1       -44.7630  -20.5960  -38.8950 H       252 ARG    0.6400
   3978 HG2       -46.2690  -20.2110  -37.9730 H       252 ARG   -0.8000
   3979 HD1       -43.9210  -21.9970  -37.0740 H       252 ARG    0.4600
   3980 HD2       -45.6410  -22.4910  -37.4140 H       252 ARG    0.4600
   3981 HE        -44.7090  -20.8930  -35.0780 H       252 ARG   -0.8000
   3982 HH11      -47.1190  -22.9800  -36.5890 H       252 ARG    0.4600
   3983 HH12      -48.0420  -23.1380  -35.1320 H       252 ARG    0.4600
   3984 HH21      -45.9280  -21.1230  -33.2120 H       252 ARG    0.5100
   3985 HH22      -47.3680  -22.0860  -33.2210 H       252 ARG   -0.5100
   3986 N         -46.1030  -16.5030  -36.6050 N.am    253 MET   -0.4700
   3987 CA        -47.3030  -15.7870  -36.2020 C.3     253 MET    0.3100
   3988 C         -47.8640  -14.8560  -37.2700 C.2     253 MET    0.0700
   3989 O         -49.0540  -14.9150  -37.5830 O.2     253 MET    0.0900
   3990 CB        -47.1020  -15.0490  -34.8770 C.3     253 MET   -0.1800
   3991 CG        -47.2220  -15.9730  -33.6760 C.3     253 MET    0.0900
   3992 SD        -48.7160  -17.0000  -33.7380 S.3     253 MET    0.0900
   3993 CE        -49.9710  -15.7560  -33.3920 C.3     253 MET   -0.1400
   3994 HN        -45.3050  -16.4040  -36.0160 H       253 MET    0.0900
   3995 HA        -48.1010  -16.5080  -36.1080 H       253 MET    0.0900
   3996 HB1       -47.8670  -14.2480  -34.7930 H       253 MET   -0.0900
   3997 HB2       -46.0940  -14.5840  -34.8740 H       253 MET   -0.2200
   3998 HG1       -47.2370  -15.3530  -32.7540 H       253 MET    0.0900
   3999 HG2       -46.3250  -16.6260  -33.6420 H       253 MET    0.0900
   4000 HE1       -50.0850  -15.0490  -34.2420 H       253 MET    0.0900
   4001 HE2       -49.6910  -15.1680  -32.4920 H       253 MET    0.5100
   4002 HE3       -50.9540  -16.2420  -33.2160 H       253 MET   -0.5100
   4003 N         -47.0210  -14.0080  -37.8500 N.am    254 VAL   -0.4700
   4004 CA        -47.5020  -13.0910  -38.8780 C.3     254 VAL    0.3100
   4005 C         -48.1040  -13.8660  -40.0550 C.2     254 VAL    0.0700
   4006 O         -49.1600  -13.5060  -40.5710 O.2     254 VAL    0.0900
   4007 CB        -46.4270  -12.0460  -39.3160 C.3     254 VAL   -0.0900
   4008 CG1       -46.8460  -11.3050  -40.5860 C.3     254 VAL    0.0900
   4009 CG2       -46.1930  -11.0430  -38.1990 C.3     254 VAL   -0.2700
   4010 HN        -46.0530  -13.9590  -37.6170 H       254 VAL    0.0900
   4011 HA        -48.3650  -12.5800  -38.4770 H       254 VAL    0.0900
   4012 HB        -45.4660  -12.5710  -39.5030 H       254 VAL    0.0900
   4013 HG11      -47.8020  -10.7650  -40.4140 H       254 VAL   -0.2700
   4014 HG12      -46.9930  -12.0300  -41.4160 H       254 VAL    0.0900
   4015 HG13      -46.0660  -10.5660  -40.8680 H       254 VAL    0.0900
   4016 HG21      -45.8370  -11.5650  -37.2860 H       254 VAL    0.0900
   4017 HG22      -47.1410  -10.5160  -37.9600 H       254 VAL    0.5100
   4018 HG23      -45.4220  -10.3050  -38.5090 H       254 VAL   -0.5100
   4019 N         -47.4630  -14.9600  -40.4480 N.am    255 ILE   -0.4700
   4020 CA        -47.9900  -15.7640  -41.5410 C.3     255 ILE    0.3100
   4021 C         -49.3630  -16.3610  -41.1950 C.2     255 ILE    0.0700
   4022 O         -50.2920  -16.3130  -42.0060 O.2     255 ILE    0.0900
   4023 CB        -46.9730  -16.8240  -42.0140 C.3     255 ILE   -0.0900
   4024 CG1       -45.6900  -16.1250  -42.4850 C.3     255 ILE    0.0900
   4025 CG2       -47.5670  -17.6780  -43.1390 C.3     255 ILE   -0.2700
   4026 CD        -44.6210  -17.0360  -43.0340 C.3     255 ILE    0.0900
   4027 HN        -46.6160  -15.2730  -40.0260 H       255 ILE    0.0900
   4028 HA        -48.2330  -15.0950  -42.3540 H       255 ILE    0.0900
   4029 HB        -46.7010  -17.4790  -41.1600 H       255 ILE   -0.1800
   4030 HG11      -45.2620  -15.5720  -41.6220 H       255 ILE    0.0900
   4031 HG12      -45.9640  -15.3980  -43.2780 H       255 ILE    0.0900
   4032 HG21      -47.8370  -17.0350  -44.0050 H       255 ILE   -0.2700
   4033 HG22      -48.4850  -18.1920  -42.7800 H       255 ILE    0.0900
   4034 HG23      -46.8230  -18.4320  -43.4750 H       255 ILE    0.0900
   4035 HD1       -44.9410  -17.4550  -44.0120 H       255 ILE    0.0900
   4036 HD2       -44.4410  -17.8770  -42.3310 H       255 ILE    0.5100
   4037 HD3       -43.6780  -16.4670  -43.1840 H       255 ILE   -0.5100
   4038 N         -49.5020  -16.8760  -39.9720 N.am    256 ILE   -0.4700
   4039 CA        -50.8000  -17.3110  -39.4680 C.3     256 ILE    0.3100
   4040 C         -51.8120  -16.1630  -39.4670 C.2     256 ILE    0.0700
   4041 O         -52.9330  -16.3260  -39.9540 O.2     256 ILE    0.0900
   4042 CB        -50.6890  -17.9630  -38.0660 C.3     256 ILE   -0.0900
   4043 CG1       -50.0190  -19.3390  -38.1760 C.3     256 ILE    0.0900
   4044 CG2       -52.0630  -18.0900  -37.3870 C.3     256 ILE   -0.2700
   4045 CD        -49.2970  -19.7660  -36.9000 C.3     256 ILE    0.0900
   4046 HN        -48.7300  -16.9850  -39.3520 H       256 ILE    0.0900
   4047 HA        -51.2050  -18.0200  -40.1740 H       256 ILE    0.0900
   4048 HB        -50.0250  -17.3400  -37.4290 H       256 ILE   -0.1800
   4049 HG11      -49.2820  -19.3110  -39.0070 H       256 ILE    0.0900
   4050 HG12      -50.7980  -20.0950  -38.4130 H       256 ILE    0.0900
   4051 HG21      -52.7900  -18.5630  -38.0820 H       256 ILE   -0.2700
   4052 HG22      -52.4420  -17.0840  -37.1090 H       256 ILE    0.0900
   4053 HG23      -51.9780  -18.7220  -36.4780 H       256 ILE    0.0900
   4054 HD1       -50.0150  -19.8190  -36.0540 H       256 ILE    0.0900
   4055 HD2       -48.5050  -19.0270  -36.6480 H       256 ILE    0.5100
   4056 HD3       -48.8420  -20.7700  -37.0410 H       256 ILE   -0.5100
   4057 N         -51.4280  -14.9910  -38.9600 N.am    257 MET   -0.4700
   4058 CA        -52.3720  -13.8710  -38.8900 C.3     257 MET    0.3100
   4059 C         -52.8660  -13.4000  -40.2470 C.2     257 MET    0.0700
   4060 O         -54.0510  -13.0940  -40.4160 O.2     257 MET    0.0900
   4061 CB        -51.7950  -12.7010  -38.1020 C.3     257 MET   -0.1800
   4062 CG        -51.7230  -13.0170  -36.6410 C.3     257 MET    0.0900
   4063 SD        -51.0060  -11.7350  -35.6290 S.3     257 MET    0.0900
   4064 CE        -49.5530  -11.2790  -36.5700 C.3     257 MET   -0.1400
   4065 HN        -50.5080  -14.8280  -38.6130 H       257 MET    0.0900
   4066 HA        -53.2740  -14.2280  -38.4180 H       257 MET    0.0900
   4067 HB1       -52.4400  -11.8070  -38.2510 H       257 MET   -0.0900
   4068 HB2       -50.7760  -12.4730  -38.4770 H       257 MET   -0.2200
   4069 HG1       -51.1250  -13.9440  -36.5220 H       257 MET    0.0900
   4070 HG2       -52.7550  -13.2180  -36.2840 H       257 MET    0.0900
   4071 HE1       -49.8260  -10.9110  -37.5820 H       257 MET    0.0900
   4072 HE2       -48.8830  -12.1560  -36.6920 H       257 MET    0.5100
   4073 HE3       -48.9970  -10.4690  -36.0490 H       257 MET   -0.5100
   4074 N         -51.9510  -13.3640  -41.2130 N.am    258 VAL   -0.4700
   4075 CA        -52.2400  -12.8280  -42.5260 C.3     258 VAL    0.3100
   4076 C         -53.1410  -13.8050  -43.2780 C.2     258 VAL    0.0700
   4077 O         -54.2280  -13.4210  -43.7270 O.2     258 VAL    0.0900
   4078 CB        -50.9310  -12.4500  -43.2870 C.3     258 VAL   -0.0900
   4079 CG1       -51.1740  -12.2370  -44.7760 C.3     258 VAL    0.0900
   4080 CG2       -50.3300  -11.1910  -42.6770 C.3     258 VAL   -0.2700
   4081 HN        -51.0250  -13.7050  -41.0740 H       258 VAL    0.0900
   4082 HA        -52.8610  -11.9550  -42.3990 H       258 VAL    0.0900
   4083 HB        -50.1890  -13.2650  -43.1540 H       258 VAL    0.0900
   4084 HG11      -52.0320  -11.5470  -44.9290 H       258 VAL   -0.2700
   4085 HG12      -51.4090  -13.2080  -45.2630 H       258 VAL    0.0900
   4086 HG13      -50.2730  -11.7910  -45.2470 H       258 VAL    0.0900
   4087 HG21      -50.0900  -11.3620  -41.6050 H       258 VAL    0.0900
   4088 HG22      -51.0550  -10.3520  -42.7470 H       258 VAL    0.5100
   4089 HG23      -49.3930  -10.9220  -43.2110 H       258 VAL   -0.5100
   4090 N         -52.7170  -15.0690  -43.3670 N.am    259 ILE   -0.4700
   4091 CA        -53.5660  -16.1460  -43.8860 C.3     259 ILE    0.3100
   4092 C         -54.9650  -16.1950  -43.2410 C.2     259 ILE    0.0700
   4093 O         -55.9780  -16.3060  -43.9330 O.2     259 ILE    0.0900
   4094 CB        -52.8920  -17.5030  -43.6910 C.3     259 ILE   -0.0900
   4095 CG1       -51.7780  -17.6790  -44.7250 C.3     259 ILE    0.0900
   4096 CG2       -53.9260  -18.6400  -43.7420 C.3     259 ILE   -0.2700
   4097 CD        -50.8220  -18.8270  -44.4190 C.3     259 ILE    0.0900
   4098 HN        -51.8010  -15.3380  -43.0830 H       259 ILE    0.0900
   4099 HA        -53.7390  -15.9600  -44.9360 H       259 ILE    0.0900
   4100 HB        -52.3780  -17.5180  -42.7070 H       259 ILE   -0.1800
   4101 HG11      -51.1920  -16.7370  -44.7740 H       259 ILE    0.0900
   4102 HG12      -52.2440  -17.8640  -45.7170 H       259 ILE    0.0900
   4103 HG21      -54.5650  -18.5350  -44.6450 H       259 ILE   -0.2700
   4104 HG22      -54.5750  -18.6020  -42.8420 H       259 ILE    0.0900
   4105 HG23      -53.4070  -19.6210  -43.7880 H       259 ILE    0.0900
   4106 HD1       -51.3390  -19.8010  -44.5570 H       259 ILE    0.0900
   4107 HD2       -50.4730  -18.7580  -43.3660 H       259 ILE    0.5100
   4108 HD3       -49.9500  -18.7880  -45.1060 H       259 ILE   -0.5100
   4109 N         -55.0180  -16.1070  -41.9160 N.am    260 ALA   -0.4700
   4110 CA        -56.2870  -16.0570  -41.2000 C.3     260 ALA    0.3100
   4111 C         -57.2150  -14.9090  -41.6380 C.2     260 ALA    0.0700
   4112 O         -58.4250  -15.1010  -41.7440 O.2     260 ALA    0.0900
   4113 CB        -56.0390  -15.9980  -39.7040 C.3     260 ALA   -0.2700
   4114 HN        -54.1950  -16.0710  -41.3540 H       260 ALA    0.0900
   4115 HA        -56.8530  -16.9420  -41.4540 H       260 ALA    0.0900
   4116 HB1       -55.4480  -15.0920  -39.4490 H       260 ALA    0.0900
   4117 HB2       -55.4690  -16.8950  -39.3790 H       260 ALA    0.5100
   4118 HB3       -57.0080  -15.9540  -39.1610 H       260 ALA   -0.5100
   4119 N         -56.6540  -13.7220  -41.8830 N.am    261 PHE   -0.4700
   4120 CA        -57.4290  -12.5840  -42.3750 C.3     261 PHE    0.3100
   4121 C         -57.9740  -12.8660  -43.7720 C.2     261 PHE    0.0700
   4122 O         -59.1260  -12.5320  -44.0930 O.2     261 PHE    0.0900
   4123 CB        -56.5550  -11.3290  -42.4220 C.3     261 PHE   -0.1800
   4124 CG        -57.3130  -10.0570  -42.6850 C.ar    261 PHE    0.0900
   4125 CD1       -57.9220   -9.3630  -41.6400 C.ar    261 PHE    0.0900
   4126 CD2       -57.3780   -9.5240  -43.9700 C.ar    261 PHE    0.0000
   4127 CE1       -58.6050   -8.1590  -41.8760 C.ar    261 PHE   -0.1150
   4128 CE2       -58.0610   -8.3270  -44.2250 C.ar    261 PHE    0.1150
   4129 CZ        -58.6700   -7.6390  -43.1760 C.ar    261 PHE   -0.1150
   4130 HN        -55.6800  -13.5590  -41.7430 H       261 PHE    0.1150
   4131 HA        -58.2660  -12.4350  -41.7100 H       261 PHE   -0.1150
   4132 HB1       -55.8070  -11.4380  -43.2350 H       261 PHE    0.1150
   4133 HB2       -56.0410  -11.2070  -41.4440 H       261 PHE   -0.1150
   4134 HD1       -57.8660   -9.7570  -40.6360 H       261 PHE    0.1150
   4135 HD2       -56.8920  -10.0410  -44.7850 H       261 PHE   -0.1150
   4136 HE1       -59.0780   -7.6370  -41.0580 H       261 PHE    0.1150
   4137 HE2       -58.1160   -7.9380  -45.2310 H       261 PHE    0.5100
   4138 HZ        -59.1880   -6.7110  -43.3640 H       261 PHE   -0.5100
   4139 N         -57.1410  -13.4790  -44.6130 N.am    262 LEU   -0.4700
   4140 CA        -57.5830  -13.8370  -45.9400 C.3     262 LEU    0.3100
   4141 C         -58.7270  -14.8410  -45.8750 C.2     262 LEU    0.0700
   4142 O         -59.8030  -14.5960  -46.4330 O.2     262 LEU    0.0900
   4143 CB        -56.4240  -14.3620  -46.7750 C.3     262 LEU   -0.1800
   4144 CG        -55.4350  -13.2980  -47.2600 C.3     262 LEU    0.0900
   4145 CD1       -54.3680  -13.9260  -48.1610 C.3     262 LEU    0.0900
   4146 CD2       -56.1640  -12.1420  -47.9660 C.3     262 LEU   -0.0900
   4147 HN        -56.2020  -13.7130  -44.3710 H       262 LEU    0.0900
   4148 HA        -58.0060  -12.9560  -46.3990 H       262 LEU   -0.2700
   4149 HB1       -56.8430  -14.8750  -47.6660 H       262 LEU    0.0900
   4150 HB2       -55.8650  -15.1020  -46.1640 H       262 LEU    0.0900
   4151 HG        -54.9430  -12.8250  -46.3830 H       262 LEU    0.0900
   4152 HD11      -54.8460  -14.3960  -49.0470 H       262 LEU   -0.2700
   4153 HD12      -53.8130  -14.7080  -47.6010 H       262 LEU    0.0900
   4154 HD13      -53.6620  -13.1440  -48.5110 H       262 LEU    0.0900
   4155 HD21      -56.7430  -11.5480  -47.2280 H       262 LEU    0.0900
   4156 HD22      -56.8660  -12.5460  -48.7250 H       262 LEU    0.5100
   4157 HD23      -55.4250  -11.4730  -48.4580 H       262 LEU   -0.5100
   4158 N         -58.5180  -15.9520  -45.1600 N.am    263 ILE   -0.4700
   4159 CA        -59.5740  -16.9360  -44.9530 C.3     263 ILE    0.3100
   4160 C         -60.8870  -16.2730  -44.4760 C.2     263 ILE    0.0700
   4161 O         -61.9850  -16.6270  -44.9050 O.2     263 ILE    0.0900
   4162 CB        -59.1330  -18.0510  -43.9800 C.3     263 ILE   -0.0900
   4163 CG1       -58.0280  -18.9110  -44.6140 C.3     263 ILE    0.0900
   4164 CG2       -60.3120  -18.9510  -43.6360 C.3     263 ILE   -0.2700
   4165 CD        -57.4770  -20.0540  -43.7140 C.3     263 ILE    0.0900
   4166 HN        -57.6370  -16.1550  -44.7400 H       263 ILE    0.0900
   4167 HA        -59.8230  -17.3600  -45.9140 H       263 ILE    0.0900
   4168 HB        -58.7350  -17.5930  -43.0490 H       263 ILE   -0.1800
   4169 HG11      -57.1820  -18.2430  -44.8810 H       263 ILE    0.0900
   4170 HG12      -58.4350  -19.3670  -45.5410 H       263 ILE    0.0900
   4171 HG21      -60.7150  -19.4220  -44.5590 H       263 ILE   -0.2700
   4172 HG22      -61.1190  -18.3530  -43.1610 H       263 ILE    0.0900
   4173 HG23      -59.9850  -19.7540  -42.9420 H       263 ILE    0.0900
   4174 HD1       -58.2450  -20.8470  -43.5910 H       263 ILE    0.0900
   4175 HD2       -57.2160  -19.6530  -42.7110 H       263 ILE    0.5100
   4176 HD3       -56.5750  -20.5030  -44.1830 H       263 ILE   -0.5100
   4177 N         -60.7770  -15.2800  -43.6130 N.am    264 CYS   -0.4700
   4178 CA        -61.9690  -14.6880  -43.0640 C.3     264 CYS    0.3100
   4179 C         -62.7540  -13.8100  -44.0390 C.2     264 CYS    0.0700
   4180 O         -63.9800  -13.9010  -44.0930 O.2     264 CYS    0.0900
   4181 CB        -61.6460  -13.9170  -41.7980 C.3     264 CYS   -0.1100
   4182 SG        -63.1110  -13.2030  -41.0890 S.3     264 CYS    0.0900
   4183 HN        -59.9020  -14.9080  -43.3130 H       264 CYS    0.0900
   4184 HA        -62.6690  -15.4820  -42.8510 H       264 CYS   -0.2300
   4185 HB1       -60.9170  -13.1150  -42.0420 H       264 CYS    0.1600
   4186 HB2       -61.1720  -14.6060  -41.0680 H       264 CYS    0.5100
   4187 HG1       -63.2770  -12.3040  -42.0490 H       264 CYS   -0.5100
   4188 N         -62.0740  -12.9510  -44.7980 N.am    265 TRP   -0.4700
   4189 CA        -62.7820  -11.9840  -45.6500 C.3     265 TRP    0.3100
   4190 C         -62.6290  -12.1780  -47.1600 C.2     265 TRP    0.0700
   4191 O         -63.3910  -11.6020  -47.9280 O.2     265 TRP    0.0900
   4192 CB        -62.3980  -10.5570  -45.2840 C.3     265 TRP   -0.1800
   4193 CG        -62.6450  -10.2210  -43.8550 C.ar    265 TRP    0.0900
   4194 CD1       -61.7060  -10.0280  -42.8870 C.ar    265 TRP    0.0900
   4195 CD2       -63.9180  -10.0140  -43.2280 C.ar    265 TRP   -0.0300
   4196 CE2       -63.6700   -9.6950  -41.8750 C.ar    265 TRP   -0.1500
   4197 CE3       -65.2450  -10.0540  -43.6820 C.ar    265 TRP    0.2200
   4198 NE1       -62.3100   -9.7100  -41.6970 N.ar    265 TRP   -0.5100
   4199 CZ2       -64.6980   -9.4350  -40.9660 C.ar    265 TRP    0.3700
   4200 CZ3       -66.2690   -9.7850  -42.7800 C.ar    265 TRP    0.2400
   4201 CH2       -65.9890   -9.4830  -41.4370 C.ar    265 TRP    0.1100
   4202 HN        -61.0770  -12.9240  -44.8220 H       265 TRP   -0.2500
   4203 HA        -63.8420  -12.1340  -45.5130 H       265 TRP    0.1700
   4204 HB1       -62.9870   -9.8570  -45.9130 H       265 TRP   -0.2000
   4205 HB2       -61.3160  -10.4140  -45.4930 H       265 TRP    0.1400
   4206 HD1       -60.6400  -10.1140  -43.0340 H       265 TRP   -0.2700
   4207 HE1       -61.8470   -9.5250  -40.8590 H       265 TRP    0.1600
   4208 HE3       -65.4860  -10.2870  -44.7090 H       265 TRP   -0.1400
   4209 HZ2       -64.5060   -9.2030  -39.9290 H       265 TRP    0.1400
   4210 HZ3       -67.2950   -9.8090  -43.1170 H       265 TRP    0.5100
   4211 HH2       -66.8050   -9.2840  -40.7600 H       265 TRP   -0.5100
   4212 N         -61.6610  -12.9810  -47.6020 N.am    266 LEU   -0.4700
   4213 CA        -61.4700  -13.1830  -49.0400 C.3     266 LEU    0.3100
   4214 C         -62.7370  -13.6910  -49.7450 C.2     266 LEU    0.0700
   4215 O         -63.0570  -13.2180  -50.8330 O.2     266 LEU    0.0900
   4216 CB        -60.2660  -14.0900  -49.3510 C.3     266 LEU   -0.1800
   4217 CG        -59.9050  -14.2030  -50.8380 C.3     266 LEU    0.0900
   4218 CD1       -59.6540  -12.8250  -51.4450 C.3     266 LEU    0.0900
   4219 CD2       -58.7040  -15.1300  -51.0750 C.3     266 LEU   -0.0900
   4220 HN        -61.0410  -13.4670  -46.9920 H       266 LEU    0.0900
   4221 HA        -61.3230  -12.2120  -49.4890 H       266 LEU   -0.2700
   4222 HB1       -60.4930  -15.1080  -48.9710 H       266 LEU    0.0900
   4223 HB2       -59.3840  -13.6920  -48.8090 H       266 LEU    0.0900
   4224 HG        -60.7390  -14.6970  -51.3810 H       266 LEU    0.0900
   4225 HD11      -58.9450  -12.2520  -50.8110 H       266 LEU   -0.2700
   4226 HD12      -60.6090  -12.2600  -51.5090 H       266 LEU    0.0900
   4227 HD13      -59.2150  -12.9330  -52.4600 H       266 LEU    0.0900
   4228 HD21      -58.9310  -16.1510  -50.7030 H       266 LEU    0.0900
   4229 HD22      -57.8160  -14.7430  -50.5310 H       266 LEU    0.5100
   4230 HD23      -58.4800  -15.1890  -52.1610 H       266 LEU   -0.5100
   4231 N         -63.4700  -14.6420  -49.1300 N.am    267 PRO   -0.2900
   4232 CA        -64.6960  -15.1320  -49.7430 C.3     267 PRO    0.0000
   4233 C         -65.7620  -14.0500  -49.9180 C.2     267 PRO    0.0900
   4234 O         -66.3420  -13.9390  -50.9900 O.2     267 PRO    0.0900
   4235 CB        -65.1760  -16.1920  -48.7500 C.3     267 PRO    0.0200
   4236 CG        -63.9520  -16.6530  -48.0810 C.3     267 PRO    0.0900
   4237 CD        -63.1350  -15.4120  -47.9200 C.3     267 PRO   -0.1800
   4238 HA        -64.5000  -15.5000  -50.7370 H       267 PRO    0.0900
   4239 HB1       -65.6780  -17.0300  -49.2780 H       267 PRO    0.0900
   4240 HB2       -65.8860  -15.7540  -48.0170 H       267 PRO   -0.1800
   4241 HG1       -64.1860  -17.1060  -47.0930 H       267 PRO    0.0900
   4242 HG2       -63.4180  -17.4030  -48.7010 H       267 PRO    0.0900
   4243 HD1       -63.4250  -14.8440  -47.0110 H       267 PRO    0.5100
   4244 HD2       -62.0480  -15.6360  -47.8970 H       267 PRO   -0.5100
   4245 N         -66.0410  -13.2630  -48.8840 N.am    268 TYR   -0.4700
   4246 CA        -66.9590  -12.1390  -49.0500 C.3     268 TYR    0.3100
   4247 C         -66.4960  -11.1800  -50.1520 C.2     268 TYR    0.0700
   4248 O         -67.2830  -10.7940  -51.0150 O.2     268 TYR    0.0900
   4249 CB        -67.1820  -11.3780  -47.7320 C.3     268 TYR   -0.1800
   4250 CG        -68.4950  -11.6950  -47.0500 C.ar    268 TYR    0.0900
   4251 CD1       -68.5240  -12.1860  -45.7480 C.ar    268 TYR    0.0900
   4252 CD2       -69.7090  -11.5020  -47.7060 C.ar    268 TYR    0.0000
   4253 CE1       -69.7260  -12.4760  -45.1180 C.ar    268 TYR   -0.1150
   4254 CE2       -70.9110  -11.7870  -47.0900 C.ar    268 TYR    0.1150
   4255 CZ        -70.9170  -12.2770  -45.7960 C.ar    268 TYR   -0.1150
   4256 OH        -72.1170  -12.5730  -45.1790 O.3     268 TYR    0.1150
   4257 HN        -65.6490  -13.3990  -47.9760 H       268 TYR    0.1100
   4258 HA        -67.8980  -12.5340  -49.4110 H       268 TYR   -0.5400
   4259 HB1       -67.1740  -10.2860  -47.9360 H       268 TYR    0.4300
   4260 HB2       -66.3710  -11.6380  -47.0190 H       268 TYR   -0.1150
   4261 HD1       -67.5950  -12.3420  -45.2190 H       268 TYR    0.1150
   4262 HD2       -69.7100  -11.1210  -48.7170 H       268 TYR   -0.1150
   4263 HE1       -69.7320  -12.8540  -44.1060 H       268 TYR    0.1150
   4264 HE2       -71.8420  -11.6290  -47.6140 H       268 TYR    0.5100
   4265 HH        -72.8100  -12.5250  -45.8420 H       268 TYR   -0.5100
   4266 N         -65.2150  -10.8040  -50.1290 N.am    269 ALA   -0.4700
   4267 CA        -64.6590   -9.8940  -51.1270 C.3     269 ALA    0.3100
   4268 C         -64.6120  -10.5380  -52.5050 C.2     269 ALA    0.0700
   4269 O         -64.9590   -9.8980  -53.4940 O.2     269 ALA    0.0900
   4270 CB        -63.2750   -9.4240  -50.7110 C.3     269 ALA   -0.2700
   4271 HN        -64.5810  -11.1290  -49.4310 H       269 ALA    0.0900
   4272 HA        -65.3290   -9.0520  -51.2210 H       269 ALA    0.0900
   4273 HB1       -62.5920  -10.2930  -50.6060 H       269 ALA    0.0900
   4274 HB2       -63.3320   -8.8980  -49.7330 H       269 ALA    0.5100
   4275 HB3       -62.8610   -8.7380  -51.4810 H       269 ALA   -0.5100
   4276 N         -64.2000  -11.8060  -52.5610 N.am    270 GLY   -0.4700
   4277 CA        -64.0590  -12.5500  -53.8090 C.3     270 GLY    0.3100
   4278 C         -65.3760  -12.7260  -54.5380 C.2     270 GLY   -0.0200
   4279 O         -65.5040  -12.3810  -55.7120 O.2     270 GLY    0.0900
   4280 HN        -63.9660  -12.3120  -51.7330 H       270 GLY    0.0900
   4281 HA1       -63.6540  -13.5220  -53.5720 H       270 GLY    0.5100
   4282 HA2       -63.3750  -12.0050  -54.4430 H       270 GLY   -0.5100
   4283 N         -66.3670  -13.2600  -53.8260 N.am    271 VAL   -0.4700
   4284 CA        -67.7220  -13.3950  -54.3400 C.3     271 VAL    0.3100
   4285 C         -68.2930  -12.0370  -54.7520 C.2     271 VAL    0.0700
   4286 O         -68.7910  -11.8940  -55.8670 O.2     271 VAL    0.0900
   4287 CB        -68.6450  -14.1100  -53.3170 C.3     271 VAL   -0.0900
   4288 CG1       -70.1240  -13.9720  -53.7040 C.3     271 VAL    0.0900
   4289 CG2       -68.2320  -15.5850  -53.1580 C.3     271 VAL   -0.2700
   4290 HN        -66.2230  -13.5950  -52.8990 H       271 VAL    0.0900
   4291 HA        -67.6740  -13.9630  -55.2570 H       271 VAL    0.0900
   4292 HB        -68.4880  -13.6620  -52.3120 H       271 VAL    0.0900
   4293 HG11      -70.3010  -14.4230  -54.7040 H       271 VAL   -0.2700
   4294 HG12      -70.4060  -12.8980  -53.7450 H       271 VAL    0.0900
   4295 HG13      -70.7600  -14.4980  -52.9610 H       271 VAL    0.0900
   4296 HG21      -67.1820  -15.6520  -52.7970 H       271 VAL    0.0900
   4297 HG22      -68.3040  -16.1050  -54.1360 H       271 VAL    0.5100
   4298 HG23      -68.8920  -16.0850  -52.4180 H       271 VAL   -0.5100
   4299 N         -68.1930  -11.0340  -53.8790 N.am    272 ALA   -0.4700
   4300 CA        -68.7040   -9.6940  -54.1980 C.3     272 ALA    0.3100
   4301 C         -68.1530   -9.1900  -55.5240 C.2     272 ALA    0.0700
   4302 O         -68.8870   -8.6130  -56.3350 O.2     272 ALA    0.0900
   4303 CB        -68.3850   -8.6940  -53.0860 C.3     272 ALA   -0.2700
   4304 HN        -67.7730  -11.1470  -52.9810 H       272 ALA    0.0900
   4305 HA        -69.7720   -9.7710  -54.3320 H       272 ALA    0.0900
   4306 HB1       -67.2850   -8.6190  -52.9420 H       272 ALA    0.0900
   4307 HB2       -68.8450   -9.0290  -52.1320 H       272 ALA    0.5100
   4308 HB3       -68.7750   -7.6890  -53.3570 H       272 ALA   -0.5100
   4309 N         -66.8580   -9.4310  -55.7370 N.am    273 PHE   -0.4700
   4310 CA        -66.1510   -8.9810  -56.9300 C.3     273 PHE    0.3100
   4311 C         -66.6130   -9.7030  -58.1940 C.2     273 PHE    0.0700
   4312 O         -66.9680   -9.0700  -59.1770 O.2     273 PHE    0.0900
   4313 CB        -64.6370   -9.1480  -56.7350 C.3     273 PHE   -0.1800
   4314 CG        -63.8180   -8.7940  -57.9470 C.ar    273 PHE    0.0900
   4315 CD1       -63.5740   -7.4560  -58.2740 C.ar    273 PHE    0.0900
   4316 CD2       -63.2710   -9.7950  -58.7480 C.ar    273 PHE    0.0000
   4317 CE1       -62.8080   -7.1200  -59.3890 C.ar    273 PHE   -0.1150
   4318 CE2       -62.5050   -9.4750  -59.8590 C.ar    273 PHE    0.1150
   4319 CZ        -62.2730   -8.1320  -60.1820 C.ar    273 PHE   -0.1150
   4320 HN        -66.3070   -9.9380  -55.0780 H       273 PHE    0.1150
   4321 HA        -66.3980   -7.9430  -57.0980 H       273 PHE   -0.1150
   4322 HB1       -64.4150  -10.2090  -56.4900 H       273 PHE    0.1150
   4323 HB2       -64.3000   -8.4870  -55.9090 H       273 PHE   -0.1150
   4324 HD1       -63.9830   -6.6720  -57.6540 H       273 PHE    0.1150
   4325 HD2       -63.4460  -10.8320  -58.5000 H       273 PHE   -0.1150
   4326 HE1       -62.6310   -6.0830  -59.6360 H       273 PHE    0.1150
   4327 HE2       -62.0880  -10.2590  -60.4730 H       273 PHE    0.5100
   4328 HZ        -61.6790   -7.8820  -61.0490 H       273 PHE   -0.5100
   4329 N         -66.6030  -11.0330  -58.1620 N.am    274 TYR   -0.4700
   4330 CA        -67.1430  -11.8530  -59.2430 C.3     274 TYR    0.3100
   4331 C         -68.5480  -11.4100  -59.7060 C.2     274 TYR    0.0700
   4332 O         -68.7370  -11.0590  -60.8640 O.2     274 TYR    0.0900
   4333 CB        -67.1630  -13.3110  -58.7890 C.3     274 TYR   -0.1800
   4334 CG        -67.6310  -14.2810  -59.8310 C.ar    274 TYR    0.0900
   4335 CD1       -66.7390  -15.1640  -60.4270 C.ar    274 TYR    0.0900
   4336 CD2       -68.9710  -14.3320  -60.2090 C.ar    274 TYR    0.0000
   4337 CE1       -67.1660  -16.0710  -61.3850 C.ar    274 TYR   -0.1150
   4338 CE2       -69.4070  -15.2330  -61.1660 C.ar    274 TYR    0.1150
   4339 CZ        -68.5000  -16.1010  -61.7480 C.ar    274 TYR   -0.1150
   4340 OH        -68.9310  -17.0000  -62.6960 O.3     274 TYR    0.1150
   4341 HN        -66.2240  -11.5350  -57.3890 H       274 TYR    0.1100
   4342 HA        -66.5140  -11.7310  -60.1130 H       274 TYR   -0.5400
   4343 HB1       -67.8490  -13.4110  -57.9210 H       274 TYR    0.4300
   4344 HB2       -66.1350  -13.6150  -58.5000 H       274 TYR   -0.1150
   4345 HD1       -65.6990  -15.1450  -60.1400 H       274 TYR    0.1150
   4346 HD2       -69.6800  -13.6590  -59.7510 H       274 TYR   -0.1150
   4347 HE1       -66.4610  -16.7490  -61.8430 H       274 TYR    0.1150
   4348 HE2       -70.4480  -15.2590  -61.4550 H       274 TYR    0.5100
   4349 HH        -69.8760  -16.8750  -62.8160 H       274 TYR   -0.5100
   4350 N         -69.5230  -11.4370  -58.7940 N.am    275 ILE   -0.4700
   4351 CA        -70.8790  -10.9330  -59.0480 C.3     275 ILE    0.3100
   4352 C         -70.9020   -9.5240  -59.6620 C.2     275 ILE    0.0700
   4353 O         -71.6820   -9.2480  -60.5650 O.2     275 ILE    0.0900
   4354 CB        -71.7580  -10.9980  -57.7550 C.3     275 ILE   -0.0900
   4355 CG1       -72.2270  -12.4310  -57.5120 C.3     275 ILE    0.0900
   4356 CG2       -72.9670  -10.0680  -57.8310 C.3     275 ILE   -0.2700
   4357 CD        -72.8120  -12.6640  -56.1440 C.3     275 ILE    0.0900
   4358 HN        -69.3690  -11.8080  -57.8810 H       275 ILE    0.0900
   4359 HA        -71.3170  -11.5380  -59.8270 H       275 ILE    0.0900
   4360 HB        -71.1360  -10.7100  -56.8810 H       275 ILE   -0.1800
   4361 HG11      -71.3590  -13.1110  -57.6430 H       275 ILE    0.0900
   4362 HG12      -72.9980  -12.6810  -58.2710 H       275 ILE    0.0900
   4363 HG21      -73.5120  -10.2270  -58.7860 H       275 ILE   -0.2700
   4364 HG22      -72.6330   -9.0090  -57.7850 H       275 ILE    0.0900
   4365 HG23      -73.6600  -10.2780  -56.9880 H       275 ILE    0.0900
   4366 HD1       -73.7910  -12.1480  -56.0550 H       275 ILE    0.0900
   4367 HD2       -72.1260  -12.2620  -55.3670 H       275 ILE    0.5100
   4368 HD3       -72.9680  -13.7510  -55.9800 H       275 ILE   -0.5100
   4369 N         -70.0520   -8.6310  -59.1720 N.am    276 PHE   -0.4700
   4370 CA        -69.9300   -7.3040  -59.7640 C.3     276 PHE    0.3100
   4371 C         -69.4260   -7.3930  -61.2080 C.2     276 PHE    0.0700
   4372 O         -70.0760   -6.8990  -62.1240 O.2     276 PHE    0.0900
   4373 CB        -68.9950   -6.4420  -58.9150 C.3     276 PHE   -0.1800
   4374 CG        -68.8350   -5.0340  -59.4090 C.ar    276 PHE    0.0900
   4375 CD1       -69.6280   -4.0100  -58.8960 C.ar    276 PHE    0.0900
   4376 CD2       -67.8580   -4.7190  -60.3520 C.ar    276 PHE    0.0000
   4377 CE1       -69.4650   -2.6980  -59.3280 C.ar    276 PHE   -0.1150
   4378 CE2       -67.6860   -3.4100  -60.7920 C.ar    276 PHE    0.1150
   4379 CZ        -68.4900   -2.4000  -60.2770 C.ar    276 PHE   -0.1150
   4380 HN        -69.4660   -8.8230  -58.3900 H       276 PHE    0.1150
   4381 HA        -70.9150   -6.8630  -59.8090 H       276 PHE   -0.1150
   4382 HB1       -67.9830   -6.9020  -58.9070 H       276 PHE    0.1150
   4383 HB2       -69.3950   -6.3820  -57.8800 H       276 PHE   -0.1150
   4384 HD1       -70.3790   -4.2370  -58.1530 H       276 PHE    0.1150
   4385 HD2       -67.2250   -5.5010  -60.7450 H       276 PHE   -0.1150
   4386 HE1       -70.0910   -1.9140  -58.9300 H       276 PHE    0.1150
   4387 HE2       -66.9320   -3.1800  -61.5320 H       276 PHE    0.5100
   4388 HZ        -68.3580   -1.3820  -60.6130 H       276 PHE   -0.5100
   4389 N         -68.2700   -8.0370  -61.3990 N.am    277 THR   -0.4700
   4390 CA        -67.6840   -8.2900  -62.7190 C.3     277 THR    0.3100
   4391 C         -68.6670   -8.9800  -63.6630 C.2     277 THR    0.0700
   4392 O         -69.1220   -8.3770  -64.6300 O.2     277 THR    0.0900
   4393 CB        -66.3870   -9.1280  -62.6040 C.3     277 THR    0.1400
   4394 CG2       -65.9240   -9.6130  -63.9660 C.3     277 THR    0.0900
   4395 OG1       -65.3480   -8.3250  -62.0330 O.3     277 THR   -0.6600
   4396 HN        -67.7400   -8.3830  -60.6290 H       277 THR    0.4300
   4397 HA        -67.4720   -7.3350  -63.1760 H       277 THR   -0.2700
   4398 HB        -66.5620  -10.0100  -61.9530 H       277 THR    0.0900
   4399 HG1       -65.5920   -8.1910  -61.1150 H       277 THR    0.0900
   4400 HG21      -65.7210   -8.7460  -64.6320 H       277 THR    0.0900
   4401 HG22      -66.7130  -10.2410  -64.4320 H       277 THR    0.5100
   4402 HG23      -64.9890  -10.2050  -63.8600 H       277 THR   -0.5100
   4403 N         -68.9950  -10.2420  -63.3820 N.am    278 HSE   -0.4700
   4404 CA        -69.9790  -10.9900  -64.1610 C.3     278 HSE    0.3100
   4405 C         -71.3930  -10.5120  -63.8290 C.2     278 HSE    0.0700
   4406 O         -72.0410  -11.0430  -62.9230 O.2     278 HSE    0.0900
   4407 CB        -69.8560  -12.4920  -63.8850 C.3     278 HSE   -0.0800
   4408 CG        -68.4920  -13.0470  -64.1630 C.ar    278 HSE    0.0900
   4409 CD2       -68.1060  -14.2130  -64.7290 C.ar    278 HSE    0.0900
   4410 ND1       -67.3330  -12.3820  -63.8220 N.ar    278 HSE   -0.7000
   4411 CE1       -66.2920  -13.1070  -64.1820 C.ar    278 HSE    0.2200
   4412 NE2       -66.7300  -14.2260  -64.7340 N.ar    278 HSE    0.2500
   4413 HN        -68.5810  -10.7330  -62.6210 H       278 HSE    0.1300
   4414 HA        -69.8050  -10.7850  -65.2060 H       278 HSE   -0.3600
   4415 HB1       -70.5860  -13.0320  -64.5230 H       278 HSE    0.3200
   4416 HB2       -70.0960  -12.6780  -62.8170 H       278 HSE   -0.0500
   4417 HD2       -68.7120  -15.0210  -65.1220 H       278 HSE    0.0900
   4418 HE1       -65.2400  -12.8500  -64.0560 H       278 HSE    0.5100
   4419 HE2       -66.1660  -14.9670  -65.0990 H       278 HSE   -0.5100
   4420 N         -71.8630   -9.5130  -64.5770 N.am    279 GLN   -0.4700
   4421 CA        -73.1240   -8.8160  -64.2980 C.3     279 GLN    0.3100
   4422 C         -74.3100   -9.7430  -63.9870 C.2     279 GLN    0.0700
   4423 O         -74.8350   -9.7270  -62.8700 O.2     279 GLN    0.0900
   4424 CB        -73.4690   -7.8610  -65.4540 C.3     279 GLN   -0.1800
   4425 CG        -72.3570   -6.8660  -65.8180 C.3     279 GLN    0.0900
   4426 CD        -72.5760   -6.1990  -67.1710 C.2     279 GLN    0.0900
   4427 NE2       -72.1630   -4.9360  -67.2760 N.am    279 GLN   -0.1800
   4428 OE1       -73.0990   -6.8090  -68.1080 O.2     279 GLN    0.0900
   4429 HN        -71.3660   -9.1890  -65.3770 H       279 GLN    0.0900
   4430 HA        -73.0070   -8.2640  -63.3760 H       279 GLN    0.5500
   4431 HB1       -74.3740   -7.2830  -65.1710 H       279 GLN   -0.5500
   4432 HB2       -73.6980   -8.4710  -66.3530 H       279 GLN   -0.6200
   4433 HG1       -71.3860   -7.4050  -65.8450 H       279 GLN    0.3200
   4434 HG2       -72.3120   -6.0750  -65.0390 H       279 GLN    0.3000
   4435 HE21      -72.2790   -4.4430  -68.1380 H       279 GLN    0.5100
   4436 HE22      -71.7390   -4.4820  -66.4930 H       279 GLN   -0.5100
   4437 N         -74.7240  -10.5460  -64.9710 N.am    280 GLY   -0.4700
   4438 CA        -75.8120  -11.5070  -64.7850 C.3     280 GLY    0.3100
   4439 C         -75.3050  -12.8630  -64.3290 C.2     280 GLY   -0.0200
   4440 O         -74.6980  -13.6020  -65.1070 O.2     280 GLY    0.0900
   4441 HN        -74.3110  -10.5260  -65.8780 H       280 GLY    0.0900
   4442 HA1       -76.3260  -11.6180  -65.7280 H       280 GLY    0.5100
   4443 HA2       -76.4850  -11.1100  -64.0380 H       280 GLY   -0.5100
   4444 N         -75.5530  -13.1900  -63.0600 N.am    281 SER   -0.4700
   4445 CA        -75.0440  -14.4210  -62.4460 C.3     281 SER    0.3100
   4446 C         -76.1340  -15.1200  -61.6480 C.2     281 SER    0.0700
   4447 O         -77.0050  -14.4670  -61.0780 O.2     281 SER    0.0900
   4448 CB        -73.8820  -14.1040  -61.5010 C.3     281 SER    0.0500
   4449 OG        -72.8340  -13.4320  -62.1780 O.3     281 SER    0.0900
   4450 HN        -76.0990  -12.6070  -62.4660 H       281 SER    0.0900
   4451 HA        -74.7180  -15.0810  -63.2360 H       281 SER   -0.6600
   4452 HB1       -73.4790  -15.0500  -61.0780 H       281 SER    0.4300
   4453 HB2       -74.2420  -13.4540  -60.6750 H       281 SER    0.5100
   4454 HG1       -73.1050  -12.5130  -62.2380 H       281 SER   -0.5100
   4455 N         -76.0890  -16.4480  -61.5870 N.am    282 ASP   -0.4700
   4456 CA        -77.0180  -17.1600  -60.7200 C.3     282 ASP    0.3100
   4457 C         -76.3090  -18.0190  -59.6780 C.2     282 ASP    0.0700
   4458 O         -75.6980  -19.0490  -59.9870 O.2     282 ASP    0.0900
   4459 CB        -78.0450  -17.9580  -61.5290 C.3     282 ASP   -0.2800
   4460 CG        -77.8980  -19.4590  -61.3630 C.2     282 ASP    0.0900
   4461 OD1       -77.1060  -20.0650  -62.1120 O.co2   282 ASP    0.0900
   4462 OD2       -78.5880  -20.0330  -60.4930 O.co2   282 ASP    0.6200
   4463 HN        -75.4420  -16.9970  -62.1100 H       282 ASP   -0.7600
   4464 HA        -77.5200  -16.4290  -60.1030 H       282 ASP   -0.7600
   4465 HB1       -77.9230  -17.7110  -62.6050 H       282 ASP    0.5100
   4466 HB2       -79.0650  -17.6670  -61.2000 H       282 ASP   -0.5100
   4467 N         -76.3800  -17.5610  -58.4310 N.am    283 PHE   -0.4700
   4468 CA        -75.8170  -18.2880  -57.3210 C.3     283 PHE    0.3100
   4469 C         -76.9190  -18.7310  -56.3760 C.2     283 PHE    0.0700
   4470 O         -77.8170  -17.9580  -56.0420 O.2     283 PHE    0.0900
   4471 CB        -74.8000  -17.4180  -56.5900 C.3     283 PHE   -0.1800
   4472 CG        -73.4710  -17.3200  -57.2920 C.ar    283 PHE    0.0900
   4473 CD1       -72.9830  -16.0870  -57.7170 C.ar    283 PHE    0.0900
   4474 CD2       -72.7070  -18.4640  -57.5330 C.ar    283 PHE    0.0000
   4475 CE1       -71.7490  -15.9970  -58.3630 C.ar    283 PHE   -0.1150
   4476 CE2       -71.4750  -18.3810  -58.1810 C.ar    283 PHE    0.1150
   4477 CZ        -70.9940  -17.1500  -58.5940 C.ar    283 PHE   -0.1150
   4478 HN        -76.8240  -16.6970  -58.2090 H       283 PHE    0.1150
   4479 HA        -75.3440  -19.1790  -57.7060 H       283 PHE   -0.1150
   4480 HB1       -74.6080  -17.8450  -55.5830 H       283 PHE    0.1150
   4481 HB2       -75.1990  -16.3850  -56.4960 H       283 PHE   -0.1150
   4482 HD1       -73.5630  -15.1920  -57.5450 H       283 PHE    0.1150
   4483 HD2       -73.0770  -19.4270  -57.2110 H       283 PHE   -0.1150
   4484 HE1       -71.3780  -15.0350  -58.6840 H       283 PHE    0.1150
   4485 HE2       -70.8960  -19.2750  -58.3600 H       283 PHE    0.5100
   4486 HZ        -70.0390  -17.0810  -59.0940 H       283 PHE   -0.5100
   4487 N         -76.8460  -19.9880  -55.9420 N.am    284 GLY   -0.4700
   4488 CA        -77.8570  -20.5530  -55.0580 C.3     284 GLY    0.3100
   4489 C         -77.8130  -20.0800  -53.6130 C.2     284 GLY   -0.0200
   4490 O         -76.8770  -19.3800  -53.1960 O.2     284 GLY    0.0900
   4491 HN        -76.1000  -20.5960  -56.2030 H       284 GLY    0.0900
   4492 HA1       -77.7230  -21.6240  -55.0680 H       284 GLY    0.5100
   4493 HA2       -78.8210  -20.2940  -55.4700 H       284 GLY   -0.5100
   4494 N         -78.8180  -20.4870  -52.8200 N.am    285 PRO   -0.2900
   4495 CA        -78.8800  -20.0900  -51.4190 C.3     285 PRO    0.0000
   4496 C         -77.7260  -20.6770  -50.5880 C.2     285 PRO    0.0900
   4497 O         -77.2400  -20.0250  -49.6670 O.2     285 PRO    0.0900
   4498 CB        -80.2350  -20.6490  -50.9630 C.3     285 PRO    0.0200
   4499 CG        -80.4600  -21.8210  -51.8410 C.3     285 PRO    0.0900
   4500 CD        -79.8650  -21.4610  -53.1670 C.3     285 PRO   -0.1800
   4501 HA        -78.7780  -19.0200  -51.3240 H       285 PRO    0.0900
   4502 HB1       -81.0400  -19.8960  -51.0940 H       285 PRO    0.0900
   4503 HB2       -80.1990  -20.9550  -49.8950 H       285 PRO   -0.1800
   4504 HG1       -79.9630  -22.7240  -51.4240 H       285 PRO    0.0900
   4505 HG2       -81.5470  -22.0270  -51.9460 H       285 PRO    0.0900
   4506 HD1       -79.4130  -22.3430  -53.6640 H       285 PRO    0.5100
   4507 HD2       -80.6160  -20.9910  -53.8360 H       285 PRO   -0.5100
   4508 N         -77.2910  -21.8930  -50.9100 N.am    286 ILE   -0.4700
   4509 CA        -76.2160  -22.5390  -50.1600 C.3     286 ILE    0.3100
   4510 C         -74.8420  -21.9030  -50.4550 C.2     286 ILE    0.0700
   4511 O         -74.1210  -21.5020  -49.5300 O.2     286 ILE    0.0900
   4512 CB        -76.2190  -24.0840  -50.3660 C.3     286 ILE   -0.0900
   4513 CG1       -77.3310  -24.7410  -49.5410 C.3     286 ILE    0.0900
   4514 CG2       -74.8740  -24.7020  -50.0270 C.3     286 ILE   -0.2700
   4515 CD        -77.0170  -24.8820  -48.0620 C.3     286 ILE    0.0900
   4516 HN        -77.6750  -22.4140  -51.6690 H       286 ILE    0.0900
   4517 HA        -76.3550  -22.3040  -49.1150 H       286 ILE    0.0900
   4518 HB        -76.4640  -24.3080  -51.4260 H       286 ILE   -0.1800
   4519 HG11      -77.5240  -25.7520  -49.9550 H       286 ILE    0.0900
   4520 HG12      -78.2520  -24.1270  -49.6450 H       286 ILE    0.0900
   4521 HG21      -74.5320  -24.3500  -49.0300 H       286 ILE   -0.2700
   4522 HG22      -74.1190  -24.4040  -50.7850 H       286 ILE    0.0900
   4523 HG23      -74.9610  -25.8100  -50.0020 H       286 ILE    0.0900
   4524 HD1       -76.6620  -23.9130  -47.6530 H       286 ILE    0.0900
   4525 HD2       -76.2200  -25.6430  -47.9160 H       286 ILE    0.5100
   4526 HD3       -77.9310  -25.1880  -47.5080 H       286 ILE   -0.5100
   4527 N         -74.5010  -21.7810  -51.7420 N.am    287 PHE   -0.4700
   4528 CA        -73.3050  -21.0540  -52.1710 C.3     287 PHE    0.3100
   4529 C         -73.1840  -19.7000  -51.4710 C.2     287 PHE    0.0700
   4530 O         -72.1560  -19.3680  -50.8760 O.2     287 PHE    0.0900
   4531 CB        -73.3290  -20.8420  -53.6940 C.3     287 PHE   -0.1800
   4532 CG        -72.1560  -20.0480  -54.2180 C.ar    287 PHE    0.0900
   4533 CD1       -71.0430  -20.6980  -54.7460 C.ar    287 PHE    0.0900
   4534 CD2       -72.1670  -18.6540  -54.1800 C.ar    287 PHE    0.0000
   4535 CE1       -69.9560  -19.9790  -55.2240 C.ar    287 PHE   -0.1150
   4536 CE2       -71.0830  -17.9250  -54.6480 C.ar    287 PHE    0.1150
   4537 CZ        -69.9750  -18.5880  -55.1720 C.ar    287 PHE   -0.1150
   4538 HN        -75.0520  -22.1810  -52.4710 H       287 PHE    0.1150
   4539 HA        -72.4390  -21.6320  -51.8860 H       287 PHE   -0.1150
   4540 HB1       -74.2510  -20.2880  -53.9710 H       287 PHE    0.1150
   4541 HB2       -73.3100  -21.8300  -54.2010 H       287 PHE   -0.1150
   4542 HD1       -71.0260  -21.7780  -54.7840 H       287 PHE    0.1150
   4543 HD2       -73.0280  -18.1370  -53.7820 H       287 PHE   -0.1150
   4544 HE1       -69.1000  -20.4950  -55.6330 H       287 PHE    0.1150
   4545 HE2       -71.0990  -16.8450  -54.6070 H       287 PHE    0.5100
   4546 HZ        -69.1310  -18.0230  -55.5390 H       287 PHE   -0.5100
   4547 N         -74.2550  -18.9190  -51.5490 N.am    288 MET   -0.4700
   4548 CA        -74.2840  -17.5760  -50.9980 C.3     288 MET    0.3100
   4549 C         -74.2020  -17.5720  -49.4880 C.2     288 MET    0.0700
   4550 O         -74.0720  -16.5090  -48.8730 O.2     288 MET    0.0900
   4551 CB        -75.5430  -16.8400  -51.4640 C.3     288 MET   -0.1800
   4552 CG        -75.4880  -16.4580  -52.9260 C.3     288 MET    0.0900
   4553 SD        -74.1620  -15.2800  -53.2700 S.3     288 MET    0.0900
   4554 CE        -74.9340  -13.7710  -52.6690 C.3     288 MET   -0.1400
   4555 HN        -75.0940  -19.2230  -51.9940 H       288 MET    0.0900
   4556 HA        -73.3980  -17.0560  -51.3310 H       288 MET    0.0900
   4557 HB1       -75.6630  -15.9170  -50.8580 H       288 MET   -0.0900
   4558 HB2       -76.4230  -17.4960  -51.3000 H       288 MET   -0.2200
   4559 HG1       -76.4640  -16.0120  -53.2140 H       288 MET    0.0900
   4560 HG2       -75.3340  -17.3770  -53.5290 H       288 MET    0.0900
   4561 HE1       -75.1880  -13.8500  -51.5900 H       288 MET    0.0900
   4562 HE2       -75.8720  -13.5720  -53.2290 H       288 MET    0.5100
   4563 HE3       -74.2460  -12.9100  -52.7980 H       288 MET   -0.5100
   4564 N         -74.2760  -18.7630  -48.8900 N.am    289 THR   -0.4700
   4565 CA        -74.0880  -18.8970  -47.4460 C.3     289 THR    0.3100
   4566 C         -72.5920  -19.0130  -47.0590 C.2     289 THR    0.0700
   4567 O         -72.1990  -18.6100  -45.9580 O.2     289 THR    0.0900
   4568 CB        -74.9540  -20.0420  -46.8490 C.3     289 THR    0.1400
   4569 CG2       -74.5060  -20.3890  -45.4430 C.3     289 THR    0.0900
   4570 OG1       -76.3310  -19.6330  -46.7990 O.3     289 THR   -0.6600
   4571 HN        -74.4600  -19.6040  -49.3930 H       289 THR    0.4300
   4572 HA        -74.3560  -17.9560  -46.9910 H       289 THR   -0.2700
   4573 HB        -74.8700  -20.9500  -47.4850 H       289 THR    0.0900
   4574 HG1       -76.6310  -19.5980  -47.7110 H       289 THR    0.0900
   4575 HG21      -74.4260  -19.4660  -44.8290 H       289 THR    0.0900
   4576 HG22      -73.5120  -20.8820  -45.4730 H       289 THR    0.5100
   4577 HG23      -75.2460  -21.0680  -44.9670 H       289 THR   -0.5100
   4578 N         -71.7630  -19.4950  -47.9940 N.am    290 ILE   -0.4700
   4579 CA        -70.3580  -19.7980  -47.7280 C.3     290 ILE    0.3100
   4580 C         -69.5440  -18.5960  -47.1970 C.2     290 ILE    0.0700
   4581 O         -68.7410  -18.7480  -46.2590 O.2     290 ILE    0.0900
   4582 CB        -69.6780  -20.4800  -48.9600 C.3     290 ILE   -0.0900
   4583 CG1       -70.3080  -21.8550  -49.2260 C.3     290 ILE    0.0900
   4584 CG2       -68.1510  -20.6380  -48.7680 C.3     290 ILE   -0.2700
   4585 CD        -69.9520  -22.4590  -50.6010 C.3     290 ILE    0.0900
   4586 HN        -72.0720  -19.6710  -48.9240 H       290 ILE    0.0900
   4587 HA        -70.3170  -20.4540  -46.8700 H       290 ILE    0.0900
   4588 HB        -69.8660  -19.8640  -49.8640 H       290 ILE   -0.1800
   4589 HG11      -71.4130  -21.7520  -49.1640 H       290 ILE    0.0900
   4590 HG12      -69.9670  -22.5560  -48.4360 H       290 ILE    0.0900
   4591 HG21      -67.9420  -21.2630  -47.8730 H       290 ILE   -0.2700
   4592 HG22      -67.6840  -19.6400  -48.6200 H       290 ILE    0.0900
   4593 HG23      -67.7070  -21.1310  -49.6580 H       290 ILE    0.0900
   4594 HD1       -68.8820  -22.7580  -50.6200 H       290 ILE    0.0900
   4595 HD2       -70.1250  -21.7080  -51.4000 H       290 ILE    0.5100
   4596 HD3       -70.5740  -23.3600  -50.7910 H       290 ILE   -0.5100
   4597 N         -69.7460  -17.3910  -47.7790 N.am    291 PRO   -0.2900
   4598 CA        -69.0440  -16.2190  -47.2290 C.3     291 PRO    0.0000
   4599 C         -69.3090  -15.9880  -45.7350 C.2     291 PRO    0.0900
   4600 O         -68.3740  -15.6860  -44.9900 O.2     291 PRO    0.0900
   4601 CB        -69.5800  -15.0520  -48.0710 C.3     291 PRO    0.0200
   4602 CG        -69.9900  -15.6830  -49.3610 C.3     291 PRO    0.0900
   4603 CD        -70.5020  -17.0550  -49.0060 C.3     291 PRO   -0.1800
   4604 HA        -67.9760  -16.3610  -47.2860 H       291 PRO    0.0900
   4605 HB1       -68.7910  -14.2890  -48.2370 H       291 PRO    0.0900
   4606 HB2       -70.4470  -14.5700  -47.5730 H       291 PRO   -0.1800
   4607 HG1       -70.7870  -15.0840  -49.8510 H       291 PRO    0.0900
   4608 HG2       -69.1220  -15.7580  -50.0510 H       291 PRO    0.0900
   4609 HD1       -71.5910  -17.0420  -48.7920 H       291 PRO    0.5100
   4610 HD2       -70.2810  -17.7930  -49.8050 H       291 PRO   -0.5100
   4611 N         -70.5590  -16.1380  -45.2950 N.am    292 ALA   -0.4700
   4612 CA        -70.8940  -15.9510  -43.8820 C.3     292 ALA    0.3100
   4613 C         -70.2730  -17.0350  -43.0170 C.2     292 ALA    0.0700
   4614 O         -69.8610  -16.7690  -41.8880 O.2     292 ALA    0.0900
   4615 CB        -72.3980  -15.9030  -43.6720 C.3     292 ALA   -0.2700
   4616 HN        -71.3130  -16.3820  -45.9010 H       292 ALA    0.0900
   4617 HA        -70.4430  -15.0260  -43.5550 H       292 ALA    0.0900
   4618 HB1       -72.8620  -16.8520  -44.0150 H       292 ALA    0.0900
   4619 HB2       -72.8350  -15.0630  -44.2540 H       292 ALA    0.5100
   4620 HB3       -72.6250  -15.7670  -42.5930 H       292 ALA   -0.5100
   4621 N         -70.2120  -18.2600  -43.5440 N.am    293 PHE   -0.4700
   4622 CA        -69.6010  -19.3620  -42.8220 C.3     293 PHE    0.3100
   4623 C         -68.1860  -18.9330  -42.4650 C.2     293 PHE    0.0700
   4624 O         -67.8540  -18.8720  -41.3020 O.2     293 PHE    0.0900
   4625 CB        -69.6550  -20.6540  -43.6470 C.3     293 PHE   -0.1800
   4626 CG        -68.6600  -21.7170  -43.2260 C.ar    293 PHE    0.0900
   4627 CD1       -69.0370  -22.7450  -42.3750 C.ar    293 PHE    0.0900
   4628 CD2       -67.3610  -21.7260  -43.7330 C.ar    293 PHE    0.0000
   4629 CE1       -68.1160  -23.7380  -42.0080 C.ar    293 PHE   -0.1150
   4630 CE2       -66.4440  -22.7120  -43.3660 C.ar    293 PHE    0.1150
   4631 CZ        -66.8230  -23.7150  -42.5050 C.ar    293 PHE   -0.1150
   4632 HN        -70.5800  -18.4720  -44.4470 H       293 PHE    0.1150
   4633 HA        -70.1360  -19.4880  -41.8930 H       293 PHE   -0.1150
   4634 HB1       -69.4420  -20.4140  -44.7110 H       293 PHE    0.1150
   4635 HB2       -70.6670  -21.1020  -43.5520 H       293 PHE   -0.1150
   4636 HD1       -70.0460  -22.7800  -41.9910 H       293 PHE    0.1150
   4637 HD2       -67.0570  -20.9540  -44.4260 H       293 PHE   -0.1150
   4638 HE1       -68.4180  -24.5260  -41.3340 H       293 PHE    0.1150
   4639 HE2       -65.4380  -22.6870  -43.7560 H       293 PHE    0.5100
   4640 HZ        -66.1170  -24.4800  -42.2190 H       293 PHE   -0.5100
   4641 N         -67.3960  -18.5240  -43.4580 N.am    294 PHE   -0.4700
   4642 CA        -66.0110  -18.1310  -43.2070 C.3     294 PHE    0.3100
   4643 C         -65.8370  -16.9670  -42.2120 C.2     294 PHE    0.0700
   4644 O         -65.0190  -17.0550  -41.2820 O.2     294 PHE    0.0900
   4645 CB        -65.2730  -17.8800  -44.5210 C.3     294 PHE   -0.1800
   4646 CG        -64.7840  -19.1380  -45.1730 C.ar    294 PHE    0.0900
   4647 CD1       -63.5910  -19.7260  -44.7710 C.ar    294 PHE    0.0900
   4648 CD2       -65.5280  -19.7610  -46.1670 C.ar    294 PHE    0.0000
   4649 CE1       -63.1470  -20.9050  -45.3550 C.ar    294 PHE   -0.1150
   4650 CE2       -65.0830  -20.9390  -46.7580 C.ar    294 PHE    0.1150
   4651 CZ        -63.8980  -21.5120  -46.3490 C.ar    294 PHE   -0.1150
   4652 HN        -67.7100  -18.4680  -44.4030 H       294 PHE    0.1150
   4653 HA        -65.5330  -18.9280  -42.6550 H       294 PHE   -0.1150
   4654 HB1       -64.3870  -17.2390  -44.3290 H       294 PHE    0.1150
   4655 HB2       -65.9590  -17.3800  -45.2380 H       294 PHE   -0.1150
   4656 HD1       -63.0030  -19.2630  -43.9920 H       294 PHE    0.1150
   4657 HD2       -66.4630  -19.3260  -46.4840 H       294 PHE   -0.1150
   4658 HE1       -62.2140  -21.3480  -45.0370 H       294 PHE    0.1150
   4659 HE2       -65.6660  -21.4070  -47.5380 H       294 PHE    0.5100
   4660 HZ        -63.5560  -22.4310  -46.8020 H       294 PHE   -0.5100
   4661 N         -66.6260  -15.9020  -42.3790 N.am    295 ALA   -0.4700
   4662 CA        -66.5160  -14.7280  -41.5150 C.3     295 ALA    0.3100
   4663 C         -66.9510  -15.0020  -40.0740 C.2     295 ALA    0.0700
   4664 O         -66.2100  -14.7390  -39.1180 O.2     295 ALA    0.0900
   4665 CB        -67.3130  -13.5670  -42.0940 C.3     295 ALA   -0.2700
   4666 HN        -67.3190  -15.8600  -43.0950 H       295 ALA    0.0900
   4667 HA        -65.4720  -14.4660  -41.4370 H       295 ALA    0.0900
   4668 HB1       -68.3860  -13.8460  -42.1810 H       295 ALA    0.0900
   4669 HB2       -66.9300  -13.3110  -43.1050 H       295 ALA    0.5100
   4670 HB3       -67.2300  -12.6820  -41.4270 H       295 ALA   -0.5100
   4671 N         -68.1720  -15.5130  -39.9290 N.am    296 LYS   -0.4700
   4672 CA        -68.7350  -15.8580  -38.6320 C.3     296 LYS    0.3100
   4673 C         -67.8460  -16.8020  -37.8290 C.2     296 LYS    0.0700
   4674 O         -67.6830  -16.6240  -36.6180 O.2     296 LYS    0.0900
   4675 CB        -70.1250  -16.4860  -38.8010 C.3     296 LYS   -0.1800
   4676 CG        -71.2200  -15.4950  -39.1110 C.3     296 LYS    0.0900
   4677 CD        -72.5930  -16.1390  -39.0340 C.3     296 LYS    0.0900
   4678 CE        -73.7010  -15.1110  -39.1450 C.3     296 LYS   -0.1800
   4679 NZ        -73.5370  -14.2780  -40.3550 N.4     296 LYS    0.0900
   4680 HN        -68.7640  -15.6820  -40.7140 H       296 LYS    0.0900
   4681 HA        -68.8010  -14.9540  -38.0430 H       296 LYS   -0.1800
   4682 HB1       -70.3880  -17.0150  -37.8610 H       296 LYS    0.0900
   4683 HB2       -70.0770  -17.2250  -39.6290 H       296 LYS    0.0900
   4684 HG1       -71.0660  -15.0900  -40.1340 H       296 LYS    0.2100
   4685 HG2       -71.1700  -14.6580  -38.3830 H       296 LYS    0.0500
   4686 HD1       -72.6890  -16.6730  -38.0650 H       296 LYS    0.0500
   4687 HD2       -72.6950  -16.8740  -39.8600 H       296 LYS   -0.3000
   4688 HE1       -73.6830  -14.4380  -38.2610 H       296 LYS    0.3300
   4689 HE2       -74.6860  -15.6220  -39.2150 H       296 LYS    0.3300
   4690 HZ1       -73.5600  -14.8830  -41.1990 H       296 LYS    0.3300
   4691 HZ2       -72.6250  -13.7790  -40.3110 H       296 LYS    0.5100
   4692 HZ3       -74.3090  -13.5830  -40.4050 H       296 LYS   -0.5100
   4693 N         -67.2700  -17.8160  -38.4740 N.am    297 THR   -0.4700
   4694 CA        -66.5360  -18.8040  -37.6960 C.3     297 THR    0.3100
   4695 C         -65.2140  -18.2330  -37.1240 C.2     297 THR    0.0700
   4696 O         -64.5430  -18.8520  -36.2860 O.2     297 THR    0.0900
   4697 CB        -66.4370  -20.1950  -38.4110 C.3     297 THR    0.1400
   4698 CG2       -66.6000  -20.0490  -39.8750 C.3     297 THR    0.0900
   4699 OG1       -65.1680  -20.8150  -38.1480 O.3     297 THR   -0.6600
   4700 HN        -67.3120  -17.9380  -39.4620 H       297 THR    0.4300
   4701 HA        -67.0460  -18.9150  -36.7520 H       297 THR   -0.2700
   4702 HB        -67.2430  -20.8630  -38.0410 H       297 THR    0.0900
   4703 HG1       -64.8970  -20.5070  -37.2810 H       297 THR    0.0900
   4704 HG21      -66.3980  -19.0000  -40.1800 H       297 THR    0.0900
   4705 HG22      -67.6410  -20.3090  -40.1660 H       297 THR    0.5100
   4706 HG23      -65.8860  -20.7160  -40.4030 H       297 THR   -0.5100
   4707 N         -64.8980  -17.0040  -37.5250 N.am    298 SER   -0.4700
   4708 CA        -63.7260  -16.3090  -37.0150 C.3     298 SER    0.3100
   4709 C         -63.9680  -15.8040  -35.6030 C.2     298 SER    0.0700
   4710 O         -63.0220  -15.5230  -34.8810 O.2     298 SER    0.0900
   4711 CB        -63.3260  -15.1480  -37.9400 C.3     298 SER    0.0500
   4712 OG        -64.1180  -13.9920  -37.7070 O.3     298 SER    0.0900
   4713 HN        -65.4480  -16.5060  -38.1910 H       298 SER    0.0900
   4714 HA        -62.9200  -17.0230  -36.9440 H       298 SER   -0.6600
   4715 HB1       -63.4590  -15.4580  -38.9970 H       298 SER    0.4300
   4716 HB2       -62.2610  -14.8850  -37.7610 H       298 SER    0.5100
   4717 HG1       -64.9460  -14.1420  -38.1690 H       298 SER   -0.5100
   4718 N         -65.2300  -15.6870  -35.1930 N.am    299 ALA   -0.4700
   4719 CA        -65.5210  -15.3730  -33.7990 C.3     299 ALA    0.3100
   4720 C         -64.9160  -16.4370  -32.8690 C.2     299 ALA    0.0700
   4721 O         -64.7470  -16.2140  -31.6740 O.2     299 ALA    0.0900
   4722 CB        -67.0190  -15.2310  -33.5730 C.3     299 ALA   -0.2700
   4723 HN        -66.0100  -15.8050  -35.8020 H       299 ALA    0.0900
   4724 HA        -65.0180  -14.4480  -33.5530 H       299 ALA    0.0900
   4725 HB1       -67.5350  -16.1800  -33.8330 H       299 ALA    0.0900
   4726 HB2       -67.4230  -14.4190  -34.2150 H       299 ALA    0.5100
   4727 HB3       -67.2200  -14.9990  -32.5050 H       299 ALA   -0.5100
   4728 N         -64.5710  -17.5890  -33.4370 N.am    300 VAL   -0.4700
   4729 CA        -63.8330  -18.6100  -32.7250 C.3     300 VAL    0.3100
   4730 C         -62.3230  -18.5380  -33.0490 C.2     300 VAL    0.0700
   4731 O         -61.5050  -18.3600  -32.1400 O.2     300 VAL    0.0900
   4732 CB        -64.4010  -20.0080  -33.0270 C.3     300 VAL   -0.0900
   4733 CG1       -63.5980  -21.1010  -32.3240 C.3     300 VAL    0.0900
   4734 CG2       -65.8550  -20.0860  -32.6180 C.3     300 VAL   -0.2700
   4735 HN        -64.8060  -17.8020  -34.3820 H       300 VAL    0.0900
   4736 HA        -63.9040  -18.3970  -31.6690 H       300 VAL    0.0900
   4737 HB        -64.3730  -20.1850  -34.1240 H       300 VAL    0.0900
   4738 HG11      -63.4720  -20.8500  -31.2490 H       300 VAL   -0.2700
   4739 HG12      -62.5920  -21.1880  -32.7880 H       300 VAL    0.0900
   4740 HG13      -64.1320  -22.0730  -32.4020 H       300 VAL    0.0900
   4741 HG21      -66.4500  -19.3320  -33.1780 H       300 VAL    0.0900
   4742 HG22      -65.9540  -19.8810  -31.5320 H       300 VAL    0.5100
   4743 HG23      -66.2580  -21.0960  -32.8470 H       300 VAL   -0.5100
   4744 N         -61.9330  -18.6470  -34.3240 N.am    301 TYR   -0.4700
   4745 CA        -60.5000  -18.7270  -34.6210 C.3     301 TYR    0.3100
   4746 C         -59.6710  -17.4690  -34.3660 C.2     301 TYR    0.0700
   4747 O         -58.4760  -17.5750  -34.0610 O.2     301 TYR    0.0900
   4748 CB        -60.1730  -19.3790  -35.9800 C.3     301 TYR   -0.1800
   4749 CG        -60.7060  -18.6920  -37.2150 C.ar    301 TYR    0.0900
   4750 CD1       -60.1520  -17.4970  -37.6620 C.ar    301 TYR    0.0900
   4751 CD2       -61.7260  -19.2760  -37.9750 C.ar    301 TYR    0.0000
   4752 CE1       -60.6190  -16.8710  -38.8050 C.ar    301 TYR   -0.1150
   4753 CE2       -62.2010  -18.6670  -39.1160 C.ar    301 TYR    0.1150
   4754 CZ        -61.6410  -17.4540  -39.5290 C.ar    301 TYR   -0.1150
   4755 OH        -62.1010  -16.8150  -40.6620 O.3     301 TYR    0.1150
   4756 HN        -62.5660  -18.6780  -35.0920 H       301 TYR    0.1100
   4757 HA        -60.0420  -19.3000  -33.8280 H       301 TYR   -0.5400
   4758 HB1       -60.5930  -20.4060  -35.9860 H       301 TYR    0.4300
   4759 HB2       -59.0690  -19.4160  -36.0940 H       301 TYR   -0.1150
   4760 HD1       -59.3430  -17.0490  -37.1050 H       301 TYR    0.1150
   4761 HD2       -62.1490  -20.2180  -37.6600 H       301 TYR   -0.1150
   4762 HE1       -60.1880  -15.9340  -39.1280 H       301 TYR    0.1150
   4763 HE2       -62.9960  -19.1220  -39.6870 H       301 TYR    0.5100
   4764 HH        -62.9770  -17.1550  -40.8600 H       301 TYR   -0.5100
   4765 N         -60.2860  -16.2880  -34.4620 N.am    302 ASN   -0.4700
   4766 CA        -59.5810  -15.0500  -34.1120 C.3     302 ASN    0.3100
   4767 C         -59.0630  -15.0630  -32.6720 C.2     302 ASN    0.0700
   4768 O         -57.8570  -15.0040  -32.4600 O.2     302 ASN    0.0900
   4769 CB        -60.4270  -13.8000  -34.3610 C.3     302 ASN   -0.1800
   4770 CG        -60.3830  -13.3220  -35.8150 C.2     302 ASN    0.0900
   4771 ND2       -61.3580  -12.4880  -36.1800 N.am    302 ASN    0.0900
   4772 OD1       -59.4990  -13.6930  -36.5980 O.2     302 ASN    0.5500
   4773 HN        -61.2300  -16.1950  -34.7700 H       302 ASN   -0.5500
   4774 HA        -58.6810  -15.0080  -34.7090 H       302 ASN   -0.6200
   4775 HB1       -60.0550  -12.9800  -33.7110 H       302 ASN    0.3200
   4776 HB2       -61.4830  -14.0230  -34.0980 H       302 ASN    0.3000
   4777 HD21      -62.0570  -12.2150  -35.5180 H       302 ASN    0.5100
   4778 HD22      -61.3920  -12.1360  -37.1160 H       302 ASN   -0.5100
   4779 N         -59.9560  -15.1710  -31.6730 N.am    303 PRO   -0.2900
   4780 CA        -59.4200  -15.2500  -30.3040 C.3     303 PRO    0.0000
   4781 C         -58.4990  -16.4590  -30.0380 C.2     303 PRO    0.0900
   4782 O         -57.5960  -16.3620  -29.2130 O.2     303 PRO    0.0900
   4783 CB        -60.6710  -15.2910  -29.4090 C.3     303 PRO    0.0200
   4784 CG        -61.8460  -15.5490  -30.3360 C.3     303 PRO    0.0900
   4785 CD        -61.4320  -15.1120  -31.7080 C.3     303 PRO   -0.1800
   4786 HA        -58.7620  -14.4170  -30.1130 H       303 PRO    0.0900
   4787 HB1       -60.8020  -14.3230  -28.8790 H       303 PRO    0.0900
   4788 HB2       -60.5850  -16.1040  -28.6570 H       303 PRO   -0.1800
   4789 HG1       -62.1020  -16.6290  -30.3400 H       303 PRO    0.0900
   4790 HG2       -62.7330  -14.9700  -30.0010 H       303 PRO    0.0900
   4791 HD1       -61.8200  -15.8010  -32.4870 H       303 PRO    0.5100
   4792 HD2       -61.7640  -14.0740  -31.9210 H       303 PRO   -0.5100
   4793 N         -58.6940  -17.5880  -30.7230 N.am    304 VAL   -0.4700
   4794 CA        -57.7370  -18.6900  -30.5920 C.3     304 VAL    0.3100
   4795 C         -56.3440  -18.1930  -30.9820 C.2     304 VAL    0.0700
   4796 O         -55.3890  -18.3720  -30.2270 O.2     304 VAL    0.0900
   4797 CB        -58.1220  -19.9540  -31.4270 C.3     304 VAL   -0.0900
   4798 CG1       -56.9120  -20.8230  -31.6970 C.3     304 VAL    0.0900
   4799 CG2       -59.1510  -20.7760  -30.7010 C.3     304 VAL   -0.2700
   4800 HN        -59.4700  -17.7280  -31.3330 H       304 VAL    0.0900
   4801 HA        -57.6880  -18.9490  -29.5450 H       304 VAL    0.0900
   4802 HB        -58.5640  -19.6320  -32.3940 H       304 VAL    0.0900
   4803 HG11      -56.3590  -21.0140  -30.7520 H       304 VAL   -0.2700
   4804 HG12      -56.2290  -20.3110  -32.4090 H       304 VAL    0.0900
   4805 HG13      -57.2330  -21.7980  -32.1230 H       304 VAL    0.0900
   4806 HG21      -60.0690  -20.1740  -30.5300 H       304 VAL    0.0900
   4807 HG22      -58.7510  -21.1020  -29.7180 H       304 VAL    0.5100
   4808 HG23      -59.4200  -21.6670  -31.3090 H       304 VAL   -0.5100
   4809 N         -56.2540  -17.5380  -32.1430 N.am    305 ILE   -0.4700
   4810 CA        -54.9890  -17.0460  -32.6960 C.3     305 ILE    0.3100
   4811 C         -54.4140  -15.8400  -31.9450 C.2     305 ILE    0.0700
   4812 O         -53.2630  -15.8640  -31.5390 O.2     305 ILE    0.0900
   4813 CB        -55.1490  -16.7090  -34.1960 C.3     305 ILE   -0.0900
   4814 CG1       -55.2460  -17.9960  -35.0250 C.3     305 ILE    0.0900
   4815 CG2       -54.0230  -15.7970  -34.6930 C.3     305 ILE   -0.2700
   4816 CD        -55.5770  -17.7570  -36.4690 C.3     305 ILE    0.0900
   4817 HN        -57.0610  -17.3500  -32.6960 H       305 ILE    0.0900
   4818 HA        -54.2420  -17.8150  -32.5610 H       305 ILE    0.0900
   4819 HB        -56.1230  -16.2000  -34.3510 H       305 ILE   -0.1800
   4820 HG11      -56.0350  -18.6410  -34.5840 H       305 ILE    0.0900
   4821 HG12      -54.2730  -18.5270  -34.9680 H       305 ILE    0.0900
   4822 HG21      -53.0360  -16.2100  -34.3940 H       305 ILE   -0.2700
   4823 HG22      -54.1320  -14.7840  -34.2500 H       305 ILE    0.0900
   4824 HG23      -54.0560  -15.7250  -35.8010 H       305 ILE    0.0900
   4825 HD1       -54.7160  -17.2830  -36.9840 H       305 ILE    0.0900
   4826 HD2       -56.4540  -17.0800  -36.5480 H       305 ILE    0.5100
   4827 HD3       -55.8020  -18.7220  -36.9700 H       305 ILE   -0.5100
   4828 N         -55.2110  -14.7890  -31.7520 N.am    306 TYR   -0.4700
   4829 CA        -54.7400  -13.5430  -31.1400 C.3     306 TYR    0.3100
   4830 C         -54.7200  -13.5310  -29.6120 C.2     306 TYR    0.0700
   4831 O         -54.0110  -12.7270  -29.0120 O.2     306 TYR    0.0900
   4832 CB        -55.5510  -12.3360  -31.6340 C.3     306 TYR   -0.1800
   4833 CG        -55.3470  -12.0260  -33.0880 C.ar    306 TYR    0.0900
   4834 CD1       -56.0260  -12.7500  -34.0700 C.ar    306 TYR    0.0900
   4835 CD2       -54.4950  -11.0060  -33.4920 C.ar    306 TYR    0.0000
   4836 CE1       -55.8480  -12.4780  -35.4110 C.ar    306 TYR   -0.1150
   4837 CE2       -54.3110  -10.7240  -34.8420 C.ar    306 TYR    0.1150
   4838 CZ        -54.9900  -11.4690  -35.7900 C.ar    306 TYR   -0.1150
   4839 OH        -54.8210  -11.2230  -37.1230 O.3     306 TYR    0.1150
   4840 HN        -56.1720  -14.8050  -32.0170 H       306 TYR    0.1100
   4841 HA        -53.6990  -13.4220  -31.3980 H       306 TYR   -0.5400
   4842 HB1       -55.2510  -11.4330  -31.0600 H       306 TYR    0.4300
   4843 HB2       -56.6340  -12.5370  -31.4890 H       306 TYR   -0.1150
   4844 HD1       -56.7010  -13.5380  -33.7750 H       306 TYR    0.1150
   4845 HD2       -53.9700  -10.4250  -32.7490 H       306 TYR   -0.1150
   4846 HE1       -56.3780  -13.0520  -36.1570 H       306 TYR    0.1150
   4847 HE2       -53.6450   -9.9320  -35.1480 H       306 TYR    0.5100
   4848 HH        -55.3690  -11.8420  -37.6120 H       306 TYR   -0.5100
   4849 N         -55.5080  -14.3850  -28.9720 N.am    307 ILE   -0.4700
   4850 CA        -55.5850  -14.3690  -27.5150 C.3     307 ILE    0.3100
   4851 C         -54.9280  -15.6100  -26.9300 C.2     307 ILE    0.0700
   4852 O         -54.0620  -15.5110  -26.0760 O.2     307 ILE    0.0900
   4853 CB        -57.0380  -14.2730  -26.9990 C.3     307 ILE   -0.0900
   4854 CG1       -57.8020  -13.1190  -27.6620 C.3     307 ILE    0.0900
   4855 CG2       -57.0600  -14.1170  -25.4960 C.3     307 ILE   -0.2700
   4856 CD        -57.2650  -11.7680  -27.3240 C.3     307 ILE    0.0900
   4857 HN        -56.0710  -15.0600  -29.4440 H       307 ILE    0.0900
   4858 HA        -55.0160  -13.5190  -27.1690 H       307 ILE    0.0900
   4859 HB        -57.5900  -15.1950  -27.2820 H       307 ILE   -0.1800
   4860 HG11      -58.8630  -13.1680  -27.3390 H       307 ILE    0.0900
   4861 HG12      -57.7550  -13.2520  -28.7630 H       307 ILE    0.0900
   4862 HG21      -56.3730  -13.3010  -25.1860 H       307 ILE   -0.2700
   4863 HG22      -56.7320  -15.0610  -25.0130 H       307 ILE    0.0900
   4864 HG23      -58.0880  -13.8610  -25.1580 H       307 ILE    0.0900
   4865 HD1       -56.2060  -11.6850  -27.6510 H       307 ILE    0.0900
   4866 HD2       -57.3100  -11.6070  -26.2250 H       307 ILE    0.5100
   4867 HD3       -57.8580  -10.9850  -27.8420 H       307 ILE   -0.5100
   4868 N         -55.3140  -16.7820  -27.4130 N.am    308 MET   -0.4700
   4869 CA        -54.9390  -18.0160  -26.7410 C.3     308 MET    0.3100
   4870 C         -53.5560  -18.5320  -27.0640 C.2     308 MET    0.0700
   4871 O         -52.9960  -19.3010  -26.2880 O.2     308 MET    0.0900
   4872 CB        -55.9880  -19.0930  -26.9740 C.3     308 MET   -0.1800
   4873 CG        -57.3690  -18.6160  -26.5910 C.3     308 MET    0.0900
   4874 SD        -58.2370  -19.8030  -25.5770 S.3     308 MET    0.0900
   4875 CE        -57.0440  -20.1460  -24.2680 C.3     308 MET   -0.1400
   4876 HN        -55.8660  -16.8710  -28.2390 H       308 MET    0.0900
   4877 HA        -54.8440  -17.8060  -25.6860 H       308 MET    0.0900
   4878 HB1       -55.7320  -19.9870  -26.3660 H       308 MET   -0.0900
   4879 HB2       -55.9860  -19.3760  -28.0470 H       308 MET   -0.2200
   4880 HG1       -57.9480  -18.4270  -27.5190 H       308 MET    0.0900
   4881 HG2       -57.2720  -17.6570  -26.0390 H       308 MET    0.0900
   4882 HE1       -56.3970  -19.2640  -24.0700 H       308 MET    0.0900
   4883 HE2       -56.3880  -20.9940  -24.5590 H       308 MET    0.5100
   4884 HE3       -57.5720  -20.4030  -23.3250 H       308 MET   -0.5100
   4885 N         -52.9940  -18.1140  -28.1980 N.am    309 MET   -0.4700
   4886 CA        -51.6340  -18.5100  -28.5550 C.3     309 MET    0.3100
   4887 C         -50.6180  -17.6350  -27.8370 C.2     309 MET    0.0700
   4888 O         -49.4250  -17.9260  -27.8240 O.2     309 MET    0.0900
   4889 CB        -51.4090  -18.4410  -30.0620 C.3     309 MET   -0.1800
   4890 CG        -52.5010  -19.0970  -30.8660 C.3     309 MET    0.0900
   4891 SD        -51.8510  -20.2560  -32.0660 S.3     309 MET    0.0900
   4892 CE        -51.5030  -21.6710  -30.9970 C.3     309 MET   -0.1400
   4893 HN        -53.4690  -17.5210  -28.8440 H       309 MET    0.0900
   4894 HA        -51.4810  -19.5200  -28.2020 H       309 MET    0.0900
   4895 HB1       -50.4460  -18.9410  -30.2990 H       309 MET   -0.0900
   4896 HB2       -51.3430  -17.3730  -30.3600 H       309 MET   -0.2200
   4897 HG1       -53.0800  -18.3080  -31.3900 H       309 MET    0.0900
   4898 HG2       -53.1850  -19.6270  -30.1700 H       309 MET    0.0900
   4899 HE1       -52.4250  -22.0340  -30.4940 H       309 MET    0.0900
   4900 HE2       -50.7730  -21.3860  -30.2100 H       309 MET    0.5100
   4901 HE3       -51.0850  -22.5090  -31.5930 H       309 MET   -0.5100
   4902 N         -51.1180  -16.5520  -27.2480 N.am    310 ASN   -0.4700
   4903 CA        -50.3500  -15.6550  -26.4040 C.3     310 ASN    0.3100
   4904 C         -50.0460  -16.3060  -25.0550 C.2     310 ASN    0.0700
   4905 O         -50.9450  -16.8300  -24.3920 O.2     310 ASN    0.0900
   4906 CB        -51.1750  -14.3860  -26.2100 C.3     310 ASN   -0.1800
   4907 CG        -50.5010  -13.3600  -25.3280 C.2     310 ASN    0.0900
   4908 ND2       -50.7890  -12.0810  -25.6060 N.am    310 ASN    0.0900
   4909 OD1       -49.7690  -13.6950  -24.3890 O.2     310 ASN    0.5500
   4910 HN        -52.0750  -16.3010  -27.3660 H       310 ASN   -0.5500
   4911 HA        -49.4110  -15.4370  -26.8900 H       310 ASN   -0.6200
   4912 HB1       -52.1480  -14.6580  -25.7490 H       310 ASN    0.3200
   4913 HB2       -51.3590  -13.9250  -27.2040 H       310 ASN    0.3000
   4914 HD21      -50.3790  -11.3480  -25.0640 H       310 ASN    0.5100
   4915 HD22      -51.4130  -11.8600  -26.3560 H       310 ASN   -0.5100
   4916 N         -48.7760  -16.2640  -24.6520 N.am    311 LYS   -0.4700
   4917 CA        -48.3150  -16.9380  -23.4330 C.3     311 LYS    0.3100
   4918 C         -48.9790  -16.4370  -22.1450 C.2     311 LYS    0.0700
   4919 O         -49.4150  -17.2370  -21.3040 O.2     311 LYS    0.0900
   4920 CB        -46.7880  -16.8330  -23.3200 C.3     311 LYS   -0.1800
   4921 CG        -46.0430  -18.1290  -23.6220 C.3     311 LYS    0.0900
   4922 CD        -45.9870  -19.0380  -22.3900 C.3     311 LYS    0.0900
   4923 CE        -45.2640  -20.3480  -22.6860 C.3     311 LYS   -0.1800
   4924 NZ        -45.1580  -21.2040  -21.4730 N.4     311 LYS    0.0900
   4925 HN        -48.0790  -15.7700  -25.1650 H       311 LYS    0.0900
   4926 HA        -48.6190  -17.9740  -23.4850 H       311 LYS   -0.1800
   4927 HB1       -46.5350  -16.5180  -22.2850 H       311 LYS    0.0900
   4928 HB2       -46.4370  -16.0550  -24.0300 H       311 LYS    0.0900
   4929 HG1       -45.0070  -17.8880  -23.9440 H       311 LYS    0.2100
   4930 HG2       -46.5610  -18.6640  -24.4470 H       311 LYS    0.0500
   4931 HD1       -47.0240  -19.2650  -22.0600 H       311 LYS    0.0500
   4932 HD2       -45.4560  -18.5080  -21.5720 H       311 LYS   -0.3000
   4933 HE1       -44.2320  -20.1360  -23.0410 H       311 LYS    0.3300
   4934 HE2       -45.8230  -20.9200  -23.4560 H       311 LYS    0.3300
   4935 HZ1       -46.1110  -21.4290  -21.1230 H       311 LYS    0.3300
   4936 HZ2       -44.6290  -20.6970  -20.7350 H       311 LYS    0.5100
   4937 HZ3       -44.6610  -22.0850  -21.7130 H       311 LYS   -0.5100
   4938 N         -49.0510  -15.1130  -22.0010 N.am    312 GLN   -0.4700
   4939 CA        -49.6800  -14.4710  -20.8520 C.3     312 GLN    0.3100
   4940 C         -51.1440  -14.8770  -20.6830 C.2     312 GLN    0.0700
   4941 O         -51.4840  -15.5660  -19.7070 O.2     312 GLN    0.0900
   4942 CB        -49.5780  -12.9440  -20.9540 C.3     312 GLN   -0.1800
   4943 CG        -48.2250  -12.3750  -20.5730 C.3     312 GLN    0.0900
   4944 CD        -48.3350  -11.3560  -19.4610 C.2     312 GLN    0.0900
   4945 NE2       -47.3600  -11.3570  -18.5600 N.am    312 GLN   -0.1800
   4946 OE1       -49.2940  -10.5910  -19.3990 O.2     312 GLN    0.0900
   4947 HN        -48.6700  -14.4930  -22.6830 H       312 GLN    0.0900
   4948 HA        -49.1810  -14.8200  -19.9590 H       312 GLN    0.5500
   4949 HB1       -50.3450  -12.4980  -20.2870 H       312 GLN   -0.5500
   4950 HB2       -49.7980  -12.6500  -22.0020 H       312 GLN   -0.6200
   4951 HG1       -47.7720  -11.8850  -21.4610 H       312 GLN    0.3200
   4952 HG2       -47.5650  -13.2000  -20.2350 H       312 GLN    0.3000
   4953 HE21      -47.3790  -10.7050  -17.8020 H       312 GLN    0.5100
   4954 HE22      -46.6060  -12.0090  -18.6400 H       312 GLN   -0.5100
   4955 N         -51.9950  -14.4500  -21.6380 N.am    313 PHE   -0.4700
   4956 CA        -53.4390  -14.6910  -21.5770 C.3     313 PHE    0.3100
   4957 C         -53.6650  -16.1360  -21.1730 C.2     313 PHE    0.0700
   4958 O         -54.4110  -16.4180  -20.2350 O.2     313 PHE    0.0900
   4959 CB        -54.1320  -14.4020  -22.9200 C.3     313 PHE   -0.1800
   4960 CG        -54.5410  -12.9530  -23.1150 C.ar    313 PHE    0.0900
   4961 CD1       -55.7070  -12.4570  -22.5390 C.ar    313 PHE    0.0900
   4962 CD2       -53.7820  -12.0940  -23.9220 C.ar    313 PHE    0.0000
   4963 CE1       -56.0930  -11.1190  -22.7310 C.ar    313 PHE   -0.1150
   4964 CE2       -54.1580  -10.7700  -24.1200 C.ar    313 PHE    0.1150
   4965 CZ        -55.3200  -10.2770  -23.5200 C.ar    313 PHE   -0.1150
   4966 HN        -51.6750  -13.9450  -22.4350 H       313 PHE    0.1150
   4967 HA        -53.8470  -14.0530  -20.8070 H       313 PHE   -0.1150
   4968 HB1       -55.0560  -15.0150  -22.9920 H       313 PHE    0.1150
   4969 HB2       -53.4380  -14.6600  -23.7490 H       313 PHE   -0.1150
   4970 HD1       -56.3240  -13.1070  -21.9350 H       313 PHE    0.1150
   4971 HD2       -52.8860  -12.4670  -24.3980 H       313 PHE   -0.1150
   4972 HE1       -56.9920  -10.7440  -22.2640 H       313 PHE    0.1150
   4973 HE2       -53.5530  -10.1220  -24.7380 H       313 PHE    0.5100
   4974 HZ        -55.6140   -9.2480  -23.6690 H       313 PHE   -0.5100
   4975 N         -52.9560  -17.0490  -21.8340 N.am    314 ARG   -0.4700
   4976 CA        -53.0820  -18.4740  -21.5520 C.3     314 ARG    0.3100
   4977 C         -52.9300  -18.7960  -20.0620 C.2     314 ARG    0.0700
   4978 O         -53.7870  -19.4720  -19.4820 O.2     314 ARG    0.0900
   4979 CB        -52.0670  -19.2690  -22.3700 C.3     314 ARG   -0.1800
   4980 CG        -52.5770  -20.6110  -22.8770 C.3     314 ARG    0.0900
   4981 CD        -51.4300  -21.4950  -23.3720 C.3     314 ARG    0.0900
   4982 NE        -50.8550  -21.0060  -24.6280 N.pl3   314 ARG   -0.1800
   4983 CZ        -49.6950  -20.3620  -24.7320 C.cat   314 ARG    0.0900
   4984 NH1       -49.2680  -19.9620  -25.9210 N.pl3   314 ARG    0.0900
   4985 NH2       -48.9560  -20.1190  -23.6590 N.pl3   314 ARG    0.2000
   4986 HN        -52.3090  -16.8000  -22.5510 H       314 ARG    0.0900
   4987 HA        -54.0880  -18.7790  -21.8010 H       314 ARG    0.0900
   4988 HB1       -51.1730  -19.4510  -21.7370 H       314 ARG   -0.7000
   4989 HB2       -51.7670  -18.6550  -23.2460 H       314 ARG    0.4400
   4990 HG1       -53.2890  -20.4380  -23.7110 H       314 ARG    0.6400
   4991 HG2       -53.1080  -21.1330  -22.0530 H       314 ARG   -0.8000
   4992 HD1       -51.8050  -22.5250  -23.5510 H       314 ARG    0.4600
   4993 HD2       -50.6180  -21.5100  -22.6140 H       314 ARG    0.4600
   4994 HE        -51.3710  -21.1710  -25.4670 H       314 ARG   -0.8000
   4995 HH11      -49.8160  -20.1450  -26.7370 H       314 ARG    0.4600
   4996 HH12      -48.3970  -19.4770  -26.0020 H       314 ARG    0.4600
   4997 HH21      -49.2680  -20.4220  -22.7580 H       314 ARG    0.5100
   4998 HH22      -48.0860  -19.6340  -23.7490 H       314 ARG   -0.5100
   4999 N         -51.8480  -18.2980  -19.4450 N.am    315 ASN   -0.4700
   5000 CA        -51.5630  -18.5360  -18.0250 C.3     315 ASN    0.3100
   5001 C         -52.7200  -18.1220  -17.1320 C.2     315 ASN    0.0700
   5002 O         -53.2330  -18.9080  -16.3370 O.2     315 ASN    0.0900
   5003 CB        -50.3110  -17.7730  -17.5870 C.3     315 ASN   -0.1800
   5004 CG        -49.0260  -18.3890  -18.1170 C.2     315 ASN    0.0900
   5005 ND2       -47.8900  -17.8520  -17.6770 N.am    315 ASN    0.0900
   5006 OD1       -49.0480  -19.3230  -18.9150 O.2     315 ASN    0.5500
   5007 HN        -51.1820  -17.7380  -19.9300 H       315 ASN   -0.5500
   5008 HA        -51.4220  -19.5970  -17.8840 H       315 ASN   -0.6200
   5009 HB1       -50.2640  -17.7630  -16.4770 H       315 ASN    0.3200
   5010 HB2       -50.3770  -16.7280  -17.9590 H       315 ASN    0.3000
   5011 HD21      -47.0120  -18.2140  -17.9890 H       315 ASN    0.5100
   5012 HD22      -47.9160  -17.0870  -17.0330 H       315 ASN   -0.5100
   5013 N         -53.1400  -16.8750  -17.2820 N.am    316 CYS   -0.4700
   5014 CA        -54.2110  -16.3340  -16.4780 C.3     316 CYS    0.3100
   5015 C         -55.5000  -17.1050  -16.6510 C.2     316 CYS    0.0700
   5016 O         -56.2360  -17.3090  -15.6890 O.2     316 CYS    0.0900
   5017 CB        -54.4320  -14.8770  -16.8460 C.3     316 CYS   -0.1100
   5018 SG        -52.9410  -13.9020  -16.6900 S.3     316 CYS    0.0900
   5019 HN        -52.7390  -16.2570  -17.9530 H       316 CYS    0.0900
   5020 HA        -53.9350  -16.4260  -15.4380 H       316 CYS   -0.2300
   5021 HB1       -55.2190  -14.4610  -16.1820 H       316 CYS    0.1600
   5022 HB2       -54.7990  -14.8290  -17.8940 H       316 CYS    0.5100
   5023 HG1       -53.0340  -13.7610  -15.3760 H       316 CYS   -0.5100
   5024 N         -55.7790  -17.5210  -17.8860 N.am    317 MET   -0.4700
   5025 CA        -56.9720  -18.3060  -18.1870 C.3     317 MET    0.3100
   5026 C         -56.9580  -19.5750  -17.3420 C.2     317 MET    0.0700
   5027 O         -57.9490  -19.9090  -16.7030 O.2     317 MET    0.0900
   5028 CB        -57.0240  -18.6530  -19.6830 C.3     317 MET   -0.1800
   5029 CG        -58.3070  -18.2200  -20.4080 C.3     317 MET    0.0900
   5030 SD        -58.0310  -17.6170  -22.1050 S.3     317 MET    0.0900
   5031 CE        -57.2780  -15.9960  -21.8780 C.3     317 MET   -0.1400
   5032 HN        -55.1840  -17.3160  -18.6590 H       317 MET    0.0900
   5033 HA        -57.8370  -17.7230  -17.9060 H       317 MET    0.0900
   5034 HB1       -56.9230  -19.7540  -19.7870 H       317 MET   -0.0900
   5035 HB2       -56.1620  -18.1640  -20.1830 H       317 MET   -0.2200
   5036 HG1       -58.7850  -17.4150  -19.8110 H       317 MET    0.0900
   5037 HG2       -58.9970  -19.0890  -20.4390 H       317 MET    0.0900
   5038 HE1       -56.3230  -16.0690  -21.3150 H       317 MET    0.0900
   5039 HE2       -57.9630  -15.3310  -21.3070 H       317 MET    0.5100
   5040 HE3       -57.0610  -15.5310  -22.8640 H       317 MET   -0.5100
   5041 N         -55.8110  -20.2540  -17.3180 N.am    318 VAL   -0.4700
   5042 CA        -55.6680  -21.5010  -16.5740 C.3     318 VAL    0.3100
   5043 C         -55.8250  -21.2820  -15.0740 C.2     318 VAL    0.0700
   5044 O         -56.4790  -22.0710  -14.3860 O.2     318 VAL    0.0900
   5045 CB        -54.3260  -22.2040  -16.8680 C.3     318 VAL   -0.0900
   5046 CG1       -54.1730  -23.4540  -16.0020 C.3     318 VAL    0.0900
   5047 CG2       -54.2340  -22.5630  -18.3440 C.3     318 VAL   -0.2700
   5048 HN        -55.0010  -19.9400  -17.8060 H       318 VAL    0.0900
   5049 HA        -56.4900  -22.1440  -16.8510 H       318 VAL    0.0900
   5050 HB        -53.4900  -21.5050  -16.6580 H       318 VAL    0.0900
   5051 HG11      -55.0860  -24.0830  -16.0730 H       318 VAL   -0.2700
   5052 HG12      -54.0250  -23.1620  -14.9390 H       318 VAL    0.0900
   5053 HG13      -53.3030  -24.0510  -16.3490 H       318 VAL    0.0900
   5054 HG21      -54.3010  -21.6440  -18.9650 H       318 VAL    0.0900
   5055 HG22      -55.0700  -23.2390  -18.6220 H       318 VAL    0.5100
   5056 HG23      -53.2640  -23.0620  -18.5520 H       318 VAL   -0.5100
   5057 N         -55.2230  -20.2040  -14.5720 N.am    319 THR   -0.4700
   5058 CA        -55.4140  -19.7920  -13.1880 C.3     319 THR    0.3100
   5059 C         -56.8890  -19.5270  -12.8850 C.2     319 THR    0.0700
   5060 O         -57.4340  -20.0670  -11.9300 O.2     319 THR    0.0900
   5061 CB        -54.5950  -18.5330  -12.8620 C.3     319 THR    0.1400
   5062 CG2       -54.8340  -18.0890  -11.4290 C.3     319 THR    0.0900
   5063 OG1       -53.2010  -18.8060  -13.0550 O.3     319 THR   -0.6600
   5064 HN        -54.6160  -19.6320  -15.1200 H       319 THR    0.4300
   5065 HA        -55.1090  -20.6100  -12.5540 H       319 THR   -0.2700
   5066 HB        -54.8980  -17.7010  -13.5320 H       319 THR    0.0900
   5067 HG1       -53.1060  -19.0530  -13.9780 H       319 THR    0.0900
   5068 HG21      -54.7090  -18.9490  -10.7360 H       319 THR    0.0900
   5069 HG22      -55.8670  -17.6940  -11.3220 H       319 THR    0.5100
   5070 HG23      -54.1020  -17.3000  -11.1500 H       319 THR   -0.5100
   5071 N         -57.5380  -18.7070  -13.7060 N.am    320 THR   -0.4700
   5072 CA        -58.9210  -18.3220  -13.4670 C.3     320 THR    0.3100
   5073 C         -59.8360  -19.5310  -13.5360 C.2     320 THR    0.0700
   5074 O         -60.7720  -19.6560  -12.7520 O.2     320 THR    0.0900
   5075 CB        -59.3920  -17.2580  -14.4670 C.3     320 THR    0.1400
   5076 CG2       -60.8070  -16.8210  -14.1560 C.3     320 THR    0.0900
   5077 OG1       -58.5240  -16.1200  -14.3980 O.3     320 THR   -0.6600
   5078 HN        -57.1090  -18.3200  -14.5200 H       320 THR    0.4300
   5079 HA        -58.9880  -17.9390  -12.4590 H       320 THR   -0.2700
   5080 HB        -59.3650  -17.6700  -15.4990 H       320 THR    0.0900
   5081 HG1       -57.7470  -16.3490  -14.9110 H       320 THR    0.0900
   5082 HG21      -60.9470  -16.7340  -13.0570 H       320 THR    0.0900
   5083 HG22      -61.5290  -17.5700  -14.5470 H       320 THR    0.5100
   5084 HG23      -61.0080  -15.8300  -14.6190 H       320 THR   -0.5100
   5085 N         -59.5440  -20.4370  -14.4660 N.am    321 LEU   -0.4700
   5086 CA        -60.3450  -21.6370  -14.6480 C.3     321 LEU    0.3100
   5087 C         -60.1180  -22.6910  -13.5630 C.2     321 LEU    0.0700
   5088 O         -61.0680  -23.3370  -13.1130 O.2     321 LEU    0.0900
   5089 CB        -60.1060  -22.2340  -16.0370 C.3     321 LEU   -0.1800
   5090 CG        -60.8350  -21.5120  -17.1760 C.3     321 LEU    0.0900
   5091 CD1       -60.8330  -22.3770  -18.4330 C.3     321 LEU    0.0900
   5092 CD2       -62.2660  -21.1230  -16.7670 C.3     321 LEU   -0.0900
   5093 HN        -58.7650  -20.3340  -15.0790 H       321 LEU    0.0900
   5094 HA        -61.3840  -21.3700  -14.5280 H       321 LEU   -0.2700
   5095 HB1       -60.4410  -23.2920  -16.0240 H       321 LEU    0.0900
   5096 HB2       -59.0160  -22.2050  -16.2470 H       321 LEU    0.0900
   5097 HG        -60.3250  -20.5480  -17.3900 H       321 LEU    0.0900
   5098 HD11      -61.3470  -23.3420  -18.2340 H       321 LEU   -0.2700
   5099 HD12      -59.7880  -22.5890  -18.7450 H       321 LEU    0.0900
   5100 HD13      -61.3690  -21.8540  -19.2530 H       321 LEU    0.0900
   5101 HD21      -62.2390  -20.3110  -16.0100 H       321 LEU    0.0900
   5102 HD22      -62.7860  -22.0010  -16.3280 H       321 LEU    0.5100
   5103 HD23      -62.8280  -20.7620  -17.6550 H       321 LEU   -0.5100
   5104 N         -58.8670  -22.8600  -13.1370 N.am    322 CYS   -0.4700
   5105 CA        -58.5470  -23.7620  -12.0370 C.3     322 CYS    0.3100
   5106 C         -58.7160  -23.1240  -10.6650 C.2     322 CYS    0.0700
   5107 O         -58.0350  -23.5130   -9.7150 O.2     322 CYS    0.0900
   5108 CB        -57.1360  -24.3090  -12.1830 C.3     322 CYS   -0.1100
   5109 SG        -56.9810  -25.3990  -13.5760 S.3     322 CYS    0.0900
   5110 HN        -58.0970  -22.3810  -13.5490 H       322 CYS    0.0900
   5111 HA        -59.2640  -24.5690  -12.0460 H       322 CYS   -0.2300
   5112 HB1       -56.8680  -24.8540  -11.2530 H       322 CYS    0.1600
   5113 HB2       -56.4350  -23.4560  -12.3000 H       322 CYS    0.5100
   5114 HG1       -57.1100  -24.4430  -14.4840 H       322 CYS   -0.5100
   5115 N         -59.6290  -22.1530  -10.5640 N.am    323 CYS   -0.4700
   5116 CA        -60.0830  -21.6030   -9.2820 C.3     323 CYS    0.3100
   5117 C         -58.9580  -20.9460   -8.4680 C.2     323 CYS    0.0700
   5118 O         -59.1610  -19.9040   -7.8460 O.2     323 CYS    0.0900
   5119 CB        -60.8030  -22.6800   -8.4450 C.3     323 CYS   -0.1100
   5120 SG        -61.9470  -23.7790   -9.3670 S.3     323 CYS    0.0900
   5121 HN        -60.0500  -21.7520  -11.3720 H       323 CYS    0.0900
   5122 HA        -60.7520  -20.7820   -9.4900 H       323 CYS   -0.2300
   5123 HB1       -61.3780  -22.1590   -7.6500 H       323 CYS    0.1600
   5124 HB2       -60.0250  -23.3060   -7.9610 H       323 CYS    0.5100
   5125 HG1       -61.0750  -24.0800  -10.3190 H       323 CYS   -0.5100
   5126 N         -57.7720  -21.5470   -8.4810 N.am    324 GLY   -0.4700
   5127 CA        -56.6580  -21.1030   -7.6620 C.3     324 GLY    0.3100
   5128 C         -55.3540  -21.0010   -8.4210 C.2     324 GLY   -0.0200
   5129 O         -54.8610  -19.9020   -8.6500 O.2     324 GLY    0.0900
   5130 HN        -57.5920  -22.3380   -9.0610 H       324 GLY    0.0900
   5131 HA1       -56.5390  -21.8140   -6.8560 H       324 GLY    0.5100
   5132 HA2       -56.9080  -20.1300   -7.2660 H       324 GLY   -0.5100
   5133 N         -54.7900  -22.1500   -8.8070 N.am    325 LYS   -0.4700
   5134 CA        -53.5150  -22.1790   -9.5320 C.3     325 LYS    0.3100
   5135 C         -53.4330  -23.2690  -10.6200 C.2     325 LYS    0.0700
   5136 O         -54.0300  -23.1260  -11.6830 O.2     325 LYS    0.0900
   5137 CB        -52.3410  -22.2850   -8.5510 C.3     325 LYS   -0.1800
   5138 CG        -51.0010  -21.7850   -9.1020 C.3     325 LYS    0.0900
   5139 CD        -49.8220  -22.3360   -8.2960 C.3     325 LYS    0.0900
   5140 CE        -49.7010  -23.8540   -8.4550 C.3     325 LYS   -0.1800
   5141 NZ        -48.6590  -24.4590   -7.5820 N.4     325 LYS    0.0900
   5142 HN        -55.2080  -23.0350   -8.6210 H       325 LYS    0.0900
   5143 HA        -53.4380  -21.2720  -10.1130 H       325 LYS   -0.1800
   5144 HB1       -52.2240  -23.3520   -8.2620 H       325 LYS    0.0900
   5145 HB2       -52.5890  -21.6930   -7.6450 H       325 LYS    0.0900
   5146 HG1       -50.9830  -20.6750   -9.0610 H       325 LYS    0.2100
   5147 HG2       -50.9010  -22.1060  -10.1600 H       325 LYS    0.0500
   5148 HD1       -49.9680  -22.0930   -7.2220 H       325 LYS    0.0500
   5149 HD2       -48.8830  -21.8570   -8.6470 H       325 LYS   -0.3000
   5150 HE1       -49.4300  -24.0930   -9.5060 H       325 LYS    0.3300
   5151 HE2       -50.6700  -24.3300   -8.1920 H       325 LYS    0.3300
   5152 HZ1       -48.8870  -24.2670   -6.5860 H       325 LYS    0.3300
   5153 HZ2       -47.7320  -24.0470   -7.8110 H       325 LYS    0.5100
   5154 HZ3       -48.6290  -25.4870   -7.7390 H       325 LYS   -0.5100
   5155 N         -52.7480  -24.4040  -10.3940 N.am    326 ASN   -0.4700
   5156 CA        -52.6660  -25.4870  -11.3470 C.3     326 ASN    0.3100
   5157 CAT       -54.2070  -28.8220  -10.3400 C.3     326 ASN    0.0700
   5158 C         -52.9500  -26.7430  -10.5550 C.2     326 ASN    0.0900
   5159 O         -52.3690  -26.9280   -9.4860 O.2     326 ASN   -0.1800
   5160 CB        -51.2600  -25.6110  -12.0040 C.3     326 ASN    0.0900
   5161 CG        -50.7030  -24.2550  -12.4320 C.2     326 ASN    0.0900
   5162 ND2       -51.4010  -23.5380  -13.3370 N.am    326 ASN    0.5500
   5163 OD1       -49.6570  -23.8360  -11.9310 O.2     326 ASN   -0.5500
   5164 NT        -53.8650  -27.6050  -11.0400 N.am    326 ASN   -0.6200
   5165 HN        -52.2570  -24.5510   -9.5390 H       326 ASN    0.3200
   5166 HNT       -54.3430  -27.4430  -11.8990 H       326 ASN    0.3000
   5167 HA        -53.4080  -25.3050  -12.1090 H       326 ASN    0.5100
   5168 HB1       -51.3330  -26.2640  -12.8990 H       326 ASN   -0.5100
   5169 HB2       -50.5580  -26.0680  -11.2740 H       326 ASN   -0.4700
   5170 HD21      -51.0620  -22.6460  -13.6380 H       326 ASN    0.3100
   5171 HD22      -52.2590  -23.8970  -13.7070 H       326 ASN   -0.1100
   5172 HT1       -54.6080  -28.5710   -9.3340 H       326 ASN    0.0900
   5173 HT2       -53.3010  -29.4530  -10.2190 H       326 ASN    0.0900
   5174 HT3       -54.9830  -29.3770  -10.9080 H       326 ASN    0.0900
@<TRIPOS>BOND
     1    1    2 1
     2    2   13 1
     3    2    6 1
     4    2    4 1
     5    4    5 2
     6    6   15 1
     7    6    7 1
     8    7   17 1
     9    7    8 1
    10    8    9 1
    11    9   18 1
    12    9   19 1
    13    9   20 1
    14    3   10 1
    15    3   21 1
    16    3   22 1
    17    3   23 1
    18   10    1 1
    19   10   11 2
    20   12    1 1
    21   14    6 1
    22   16    7 1
    23   24   25 1
    24   25   33 1
    25   25   28 1
    26   25   26 1
    27   26   27 2
    28   28   35 1
    29   28   29 1
    30   29   30 am
    31   29   31 2
    32   30   37 1
    33   30   36 1
    34   32   24 1
    35   34   28 1
    36    4   24 am
    37   38   39 1
    38   39   44 1
    39   39   40 1
    40   40   41 2
    41   42   38 1
    42   43   39 1
    43   26   38 am
    44   45   46 1
    45   46   49 1
    46   46   47 1
    47   46   53 1
    48   47   48 2
    49   49   50 1
    50   49   51 1
    51   49   54 1
    52   50   56 1
    53   50   57 1
    54   50   58 1
    55   51   55 1
    56   52   45 1
    57   40   45 am
    58   59   60 1
    59   60   69 1
    60   60   63 1
    61   60   61 1
    62   61   62 2
    63   63   64 1
    64   63   71 1
    65   64   73 1
    66   64   65 1
    67   65   66 2
    68   65   67 2
    69   68   59 1
    70   70   63 1
    71   72   64 1
    72   47   59 am
    73   74   75 1
    74   75   80 1
    75   75   76 1
    76   76   77 2
    77   78   74 1
    78   79   75 1
    79   61   74 am
    80   81   87 1
    81   81   82 1
    82   82   85 1
    83   82   88 1
    84   82   83 1
    85   83   84 2
    86   85   86 1
    87   85   90 1
    88   86   87 1
    89   86   92 1
    90   87   94 1
    91   89   85 1
    92   91   86 1
    93   93   87 1
    94   76   81 am
    95   95   96 1
    96   96  104 1
    97   96   99 1
    98   96   97 1
    99   97   98 2
   100   99  106 1
   101   99  100 1
   102  100  101 am
   103  100  102 2
   104  101  108 1
   105  101  107 1
   106  103   95 1
   107  105   99 1
   108   83   95 am
   109  109  110 1
   110  110  121 1
   111  110  113 1
   112  110  111 1
   113  111  112 2
   114  113  114 1
   115  113  123 1
   116  114  115 ar
   117  114  116 ar
   118  115  124 1
   119  115  117 ar
   120  116  118 ar
   121  116  125 1
   122  117  126 1
   123  117  119 ar
   124  118  119 ar
   125  118  127 1
   126  119  128 1
   127  120  109 1
   128  122  113 1
   129   97  109 am
   130  129  130 1
   131  130  142 1
   132  130  133 1
   133  130  131 1
   134  131  132 2
   135  133  144 1
   136  133  134 1
   137  134  135 ar
   138  134  136 ar
   139  135  145 1
   140  135  137 ar
   141  136  138 ar
   142  136  146 1
   143  137  147 1
   144  137  139 ar
   145  138  139 ar
   146  138  148 1
   147  139  140 1
   148  140  149 1
   149  141  129 1
   150  143  133 1
   151  111  129 am
   152  150  151 1
   153  151  158 1
   154  151  154 1
   155  151  152 1
   156  152  153 2
   157  154  159 1
   158  154  155 1
   159  154  156 1
   160  155  160 1
   161  155  161 1
   162  155  162 1
   163  156  163 1
   164  156  164 1
   165  156  165 1
   166  157  150 1
   167  131  150 am
   168  166  172 1
   169  166  167 1
   170  167  170 1
   171  167  173 1
   172  167  168 1
   173  168  169 2
   174  170  171 1
   175  170  175 1
   176  171  172 1
   177  171  177 1
   178  172  179 1
   179  174  170 1
   180  176  171 1
   181  178  172 1
   182  152  166 am
   183  180  181 1
   184  181  192 1
   185  181  184 1
   186  181  182 1
   187  182  183 2
   188  184  185 1
   189  184  194 1
   190  185  186 ar
   191  185  187 ar
   192  186  195 1
   193  186  188 ar
   194  187  189 ar
   195  187  196 1
   196  188  197 1
   197  188  190 ar
   198  189  190 ar
   199  189  198 1
   200  190  199 1
   201  191  180 1
   202  193  184 1
   203  168  180 am
   204  200  201 1
   205  201  202 1
   206  201  207 1
   207  201  204 1
   208  202  203 2
   209  204  209 1
   210  204  205 1
   211  206  200 1
   212  208  204 1
   213  210  205 1
   214  182  200 am
   215  211  212 1
   216  212  220 1
   217  212  215 1
   218  212  213 1
   219  213  214 2
   220  215  222 1
   221  215  216 1
   222  216  217 am
   223  216  218 2
   224  217  224 1
   225  217  223 1
   226  219  211 1
   227  221  215 1
   228  202  211 am
   229  225  226 1
   230  226  235 1
   231  226  229 1
   232  226  227 1
   233  227  228 2
   234  229  237 1
   235  229  230 1
   236  230  239 1
   237  230  231 1
   238  231  241 1
   239  231  232 1
   240  232  243 1
   241  232  233 1
   242  233  244 1
   243  233  245 1
   244  233  246 1
   245  234  225 1
   246  236  229 1
   247  238  230 1
   248  240  231 1
   249  242  232 1
   250  213  225 am
   251  247  248 1
   252  248  251 1
   253  248  249 1
   254  248  255 1
   255  249  250 2
   256  251  252 1
   257  251  253 1
   258  251  256 1
   259  252  258 1
   260  252  259 1
   261  252  260 1
   262  253  257 1
   263  254  247 1
   264  227  247 am
   265  261  262 1
   266  262  267 1
   267  262  263 1
   268  263  264 2
   269  265  261 1
   270  266  262 1
   271  249  261 am
   272  268  269 1
   273  269  276 1
   274  269  272 1
   275  269  270 1
   276  270  271 2
   277  272  277 1
   278  272  273 1
   279  272  274 1
   280  273  278 1
   281  273  279 1
   282  273  280 1
   283  274  281 1
   284  274  282 1
   285  274  283 1
   286  275  268 1
   287  263  268 am
   288  284  285 1
   289  285  292 1
   290  285  288 1
   291  285  286 1
   292  286  287 2
   293  288  293 1
   294  288  289 1
   295  288  290 1
   296  289  294 1
   297  289  295 1
   298  289  296 1
   299  290  297 1
   300  290  298 1
   301  290  299 1
   302  291  284 1
   303  270  284 am
   304  300  301 1
   305  301  302 1
   306  301  312 1
   307  301  304 1
   308  302  303 2
   309  304  314 1
   310  304  305 1
   311  305  316 1
   312  305  306 1
   313  306  318 1
   314  306  307 1
   315  307  319 1
   316  307  308 2
   317  308  309 2
   318  308  310 2
   319  309  320 1
   320  309  321 1
   321  310  323 1
   322  310  322 1
   323  311  300 1
   324  313  304 1
   325  315  305 1
   326  317  306 1
   327  286  300 am
   328  324  325 1
   329  325  326 1
   330  325  331 1
   331  325  328 1
   332  326  327 2
   333  328  333 1
   334  328  329 1
   335  330  324 1
   336  332  328 1
   337  334  329 1
   338  302  324 am
   339  335  341 1
   340  335  336 1
   341  336  339 1
   342  336  342 1
   343  336  337 1
   344  337  338 2
   345  339  340 1
   346  339  344 1
   347  340  341 1
   348  340  346 1
   349  341  348 1
   350  343  339 1
   351  345  340 1
   352  347  341 1
   353  326  335 am
   354  349  350 1
   355  350  361 1
   356  350  353 1
   357  350  351 1
   358  351  352 2
   359  353  354 1
   360  353  363 1
   361  354  355 ar
   362  354  356 ar
   363  355  364 1
   364  355  357 ar
   365  356  358 ar
   366  356  365 1
   367  357  366 1
   368  357  359 ar
   369  358  359 ar
   370  358  367 1
   371  359  368 1
   372  360  349 1
   373  362  353 1
   374  337  349 am
   375  369  370 1
   376  370  379 1
   377  370  373 1
   378  370  371 1
   379  371  372 2
   380  373  374 1
   381  373  381 1
   382  374  383 1
   383  374  375 1
   384  375  376 2
   385  375  377 2
   386  378  369 1
   387  380  373 1
   388  382  374 1
   389  351  369 am
   390  384  385 1
   391  385  390 1
   392  385  388 1
   393  385  386 1
   394  386  387 2
   395  388  391 1
   396  388  392 1
   397  388  393 1
   398  389  384 1
   399  371  384 am
   400  394  400 1
   401  394  395 1
   402  395  398 1
   403  395  401 1
   404  395  396 1
   405  396  397 2
   406  398  399 1
   407  398  403 1
   408  399  400 1
   409  399  405 1
   410  400  407 1
   411  402  398 1
   412  404  399 1
   413  406  400 1
   414  386  394 am
   415  408  409 1
   416  409  418 1
   417  409  412 1
   418  409  410 1
   419  410  411 2
   420  412  420 1
   421  412  413 1
   422  413  422 1
   423  413  414 1
   424  414  416 2
   425  414  415 am
   426  415  423 1
   427  415  424 1
   428  417  408 1
   429  419  412 1
   430  421  413 1
   431  396  408 am
   432  425  426 1
   433  426  438 1
   434  426  429 1
   435  426  427 1
   436  427  428 2
   437  429  440 1
   438  429  430 1
   439  430  431 ar
   440  430  432 ar
   441  431  441 1
   442  431  433 ar
   443  432  434 ar
   444  432  442 1
   445  433  443 1
   446  433  435 ar
   447  434  435 ar
   448  434  444 1
   449  435  436 1
   450  436  445 1
   451  437  425 1
   452  439  429 1
   453  410  425 am
   454  446  447 1
   455  447  459 1
   456  447  450 1
   457  447  448 1
   458  448  449 2
   459  450  461 1
   460  450  451 1
   461  451  452 ar
   462  451  453 ar
   463  452  462 1
   464  452  454 ar
   465  453  455 ar
   466  453  463 1
   467  454  464 1
   468  454  456 ar
   469  455  456 ar
   470  455  465 1
   471  456  457 1
   472  457  466 1
   473  458  446 1
   474  460  450 1
   475  427  446 am
   476  467  468 1
   477  468  476 1
   478  468  471 1
   479  468  469 1
   480  469  470 2
   481  471  478 1
   482  471  472 1
   483  472  479 1
   484  472  473 1
   485  472  474 1
   486  473  480 1
   487  473  481 1
   488  473  482 1
   489  474  483 1
   490  474  484 1
   491  474  485 1
   492  475  467 1
   493  477  471 1
   494  448  467 am
   495  486  487 1
   496  487  492 1
   497  487  490 1
   498  487  488 1
   499  488  489 2
   500  490  493 1
   501  490  494 1
   502  490  495 1
   503  491  486 1
   504  469  486 am
   505  496  497 1
   506  497  506 1
   507  497  500 1
   508  497  498 1
   509  498  499 2
   510  500  501 1
   511  500  508 1
   512  501  510 1
   513  501  502 1
   514  502  503 2
   515  502  504 2
   516  505  496 1
   517  507  500 1
   518  509  501 1
   519  488  496 am
   520  511  517 1
   521  511  512 1
   522  512  515 1
   523  512  518 1
   524  512  513 1
   525  513  514 2
   526  515  516 1
   527  515  520 1
   528  516  517 1
   529  516  522 1
   530  517  524 1
   531  519  515 1
   532  521  516 1
   533  523  517 1
   534  498  511 am
   535  525  526 1
   536  526  527 1
   537  526  540 1
   538  526  529 1
   539  527  528 2
   540  529  542 1
   541  529  530 1
   542  530  532 ar
   543  530  531 ar
   544  531  543 1
   545  531  535 ar
   546  532  533 ar
   547  532  534 ar
   548  533  535 ar
   549  533  536 ar
   550  534  537 ar
   551  534  545 1
   552  535  544 1
   553  536  546 1
   554  536  538 ar
   555  537  538 ar
   556  537  547 1
   557  538  548 1
   558  539  525 1
   559  541  529 1
   560  513  525 am
   561  549  550 1
   562  550  559 1
   563  550  553 1
   564  550  551 1
   565  551  552 2
   566  553  561 1
   567  553  554 1
   568  554  563 1
   569  554  555 1
   570  555  557 2
   571  555  556 am
   572  556  564 1
   573  556  565 1
   574  558  549 1
   575  560  553 1
   576  562  554 1
   577  527  549 am
   578  566  567 1
   579  567  578 1
   580  567  570 1
   581  567  568 1
   582  568  569 2
   583  570  571 1
   584  570  580 1
   585  571  572 ar
   586  571  573 ar
   587  572  581 1
   588  572  574 ar
   589  573  575 ar
   590  573  582 1
   591  574  583 1
   592  574  576 ar
   593  575  576 ar
   594  575  584 1
   595  576  585 1
   596  577  566 1
   597  579  570 1
   598  551  566 am
   599  586  587 1
   600  587  588 1
   601  587  593 1
   602  587  590 1
   603  588  589 2
   604  590  595 1
   605  590  591 1
   606  592  586 1
   607  594  590 1
   608  596  591 1
   609  568  586 am
   610  597  598 1
   611  598  599 1
   612  598  606 1
   613  598  601 1
   614  599  600 2
   615  601  608 1
   616  601  602 1
   617  602  603 1
   618  602  610 1
   619  603  604 1
   620  604  611 1
   621  604  612 1
   622  604  613 1
   623  605  597 1
   624  607  601 1
   625  609  602 1
   626  588  597 am
   627  614  615 1
   628  615  623 1
   629  615  618 1
   630  615  616 1
   631  616  617 2
   632  618  625 1
   633  618  619 1
   634  619  626 1
   635  619  620 1
   636  619  621 1
   637  620  627 1
   638  620  628 1
   639  620  629 1
   640  621  630 1
   641  621  631 1
   642  621  632 1
   643  622  614 1
   644  624  618 1
   645  599  614 am
   646  633  634 1
   647  634  639 1
   648  634  637 1
   649  634  635 1
   650  635  636 2
   651  637  640 1
   652  637  641 1
   653  637  642 1
   654  638  633 1
   655  616  633 am
   656  643  644 1
   657  644  649 1
   658  644  647 1
   659  644  645 1
   660  645  646 2
   661  647  650 1
   662  647  651 1
   663  647  652 1
   664  648  643 1
   665  635  643 am
   666  653  654 1
   667  654  666 1
   668  654  657 1
   669  654  655 1
   670  655  656 2
   671  657  668 1
   672  657  658 1
   673  658  659 ar
   674  658  660 ar
   675  659  669 1
   676  659  661 ar
   677  660  662 ar
   678  660  670 1
   679  661  671 1
   680  661  663 ar
   681  662  663 ar
   682  662  672 1
   683  663  664 1
   684  664  673 1
   685  665  653 1
   686  667  657 1
   687  645  653 am
   688  674  675 1
   689  675  676 1
   690  675  683 1
   691  675  678 1
   692  676  677 2
   693  678  685 1
   694  678  679 1
   695  679  680 1
   696  679  687 1
   697  680  681 1
   698  681  688 1
   699  681  689 1
   700  681  690 1
   701  682  674 1
   702  684  678 1
   703  686  679 1
   704  655  674 am
   705  691  692 1
   706  692  703 1
   707  692  695 1
   708  692  693 1
   709  693  694 2
   710  695  696 1
   711  695  705 1
   712  696  697 ar
   713  696  698 ar
   714  697  706 1
   715  697  699 ar
   716  698  700 ar
   717  698  707 1
   718  699  708 1
   719  699  701 ar
   720  700  701 ar
   721  700  709 1
   722  701  710 1
   723  702  691 1
   724  704  695 1
   725  676  691 am
   726  711  712 1
   727  712  720 1
   728  712  715 1
   729  712  713 1
   730  713  714 2
   731  715  722 1
   732  715  716 1
   733  716  723 1
   734  716  717 1
   735  716  718 1
   736  717  724 1
   737  717  725 1
   738  717  726 1
   739  718  727 1
   740  718  728 1
   741  718  729 1
   742  719  711 1
   743  721  715 1
   744  693  711 am
   745  730  731 1
   746  731  739 1
   747  731  734 1
   748  731  732 1
   749  732  733 2
   750  734  741 1
   751  734  735 1
   752  735  742 1
   753  735  736 1
   754  735  737 1
   755  736  743 1
   756  736  744 1
   757  736  745 1
   758  737  746 1
   759  737  747 1
   760  737  748 1
   761  738  730 1
   762  740  734 1
   763  713  730 am
   764  749  750 1
   765  750  758 1
   766  750  753 1
   767  750  751 1
   768  751  752 2
   769  753  759 1
   770  753  755 1
   771  753  754 1
   772  754  761 1
   773  755  762 1
   774  755  763 1
   775  755  764 1
   776  756  754 1
   777  756  765 1
   778  756  766 1
   779  756  767 1
   780  757  749 1
   781  760  754 1
   782  732  749 am
   783  768  769 1
   784  769  770 1
   785  769  777 1
   786  769  772 1
   787  770  771 2
   788  772  779 1
   789  772  773 1
   790  773  774 1
   791  773  781 1
   792  774  775 1
   793  775  782 1
   794  775  783 1
   795  775  784 1
   796  776  768 1
   797  778  772 1
   798  780  773 1
   799  751  768 am
   800  785  786 1
   801  786  794 1
   802  786  789 1
   803  786  787 1
   804  787  788 2
   805  789  796 1
   806  789  790 1
   807  790  797 1
   808  790  791 1
   809  790  792 1
   810  791  798 1
   811  791  799 1
   812  791  800 1
   813  792  801 1
   814  792  802 1
   815  792  803 1
   816  793  785 1
   817  795  789 1
   818  770  785 am
   819  804  805 1
   820  805  810 1
   821  805  806 1
   822  806  807 2
   823  808  804 1
   824  809  805 1
   825  787  804 am
   826  811  812 1
   827  812  823 1
   828  812  815 1
   829  812  813 1
   830  813  814 2
   831  815  816 1
   832  815  825 1
   833  816  817 ar
   834  816  818 ar
   835  817  826 1
   836  817  819 ar
   837  818  820 ar
   838  818  827 1
   839  819  828 1
   840  819  821 ar
   841  820  821 ar
   842  820  829 1
   843  821  830 1
   844  822  811 1
   845  824  815 1
   846  806  811 am
   847  831  837 1
   848  831  832 1
   849  832  835 1
   850  832  838 1
   851  832  833 1
   852  833  834 2
   853  835  836 1
   854  835  840 1
   855  836  837 1
   856  836  842 1
   857  837  844 1
   858  839  835 1
   859  841  836 1
   860  843  837 1
   861  813  831 am
   862  845  846 1
   863  846  854 1
   864  846  849 1
   865  846  847 1
   866  847  848 2
   867  849  855 1
   868  849  851 1
   869  849  850 1
   870  850  857 1
   871  851  858 1
   872  851  859 1
   873  851  860 1
   874  852  850 1
   875  852  861 1
   876  852  862 1
   877  852  863 1
   878  853  845 1
   879  856  850 1
   880  833  845 am
   881  864  865 1
   882  865  873 1
   883  865  868 1
   884  865  866 1
   885  866  867 2
   886  868  875 1
   887  868  869 1
   888  869  870 am
   889  869  871 2
   890  870  877 1
   891  870  876 1
   892  872  864 1
   893  874  868 1
   894  847  864 am
   895  878  879 1
   896  879  890 1
   897  879  882 1
   898  879  880 1
   899  880  881 2
   900  882  883 1
   901  882  892 1
   902  883  884 ar
   903  883  885 ar
   904  884  893 1
   905  884  886 ar
   906  885  887 ar
   907  885  894 1
   908  886  895 1
   909  886  888 ar
   910  887  888 ar
   911  887  896 1
   912  888  897 1
   913  889  878 1
   914  891  882 1
   915  866  878 am
   916  898  899 1
   917  899  907 1
   918  899  902 1
   919  899  900 1
   920  900  901 2
   921  902  909 1
   922  902  903 1
   923  903  910 1
   924  903  904 1
   925  903  905 1
   926  904  911 1
   927  904  912 1
   928  904  913 1
   929  905  914 1
   930  905  915 1
   931  905  916 1
   932  906  898 1
   933  908  902 1
   934  880  898 am
   935  917  918 1
   936  918  921 1
   937  918  919 1
   938  918  925 1
   939  919  920 2
   940  921  922 1
   941  921  923 1
   942  921  926 1
   943  922  928 1
   944  922  929 1
   945  922  930 1
   946  923  927 1
   947  924  917 1
   948  900  917 am
   949  931  932 1
   950  932  940 1
   951  932  935 1
   952  932  933 1
   953  933  934 2
   954  935  942 1
   955  935  936 1
   956  936  943 1
   957  936  937 1
   958  936  938 1
   959  937  944 1
   960  937  945 1
   961  937  946 1
   962  938  947 1
   963  938  948 1
   964  938  949 1
   965  939  931 1
   966  941  935 1
   967  919  931 am
   968  950  951 1
   969  951  963 1
   970  951  954 1
   971  951  952 1
   972  952  953 2
   973  954  965 1
   974  954  955 1
   975  955  956 ar
   976  955  957 ar
   977  956  966 1
   978  956  958 ar
   979  957  959 ar
   980  957  967 1
   981  958  968 1
   982  958  960 ar
   983  959  960 ar
   984  959  969 1
   985  960  961 1
   986  961  970 1
   987  962  950 1
   988  964  954 1
   989  933  950 am
   990  971  972 1
   991  972  979 1
   992  972  975 1
   993  972  973 1
   994  973  974 2
   995  975  980 1
   996  975  976 1
   997  975  977 1
   998  976  981 1
   999  976  982 1
  1000  976  983 1
  1001  977  984 1
  1002  977  985 1
  1003  977  986 1
  1004  978  971 1
  1005  952  971 am
  1006  987  988 1
  1007  988  991 1
  1008  988  989 1
  1009  988  995 1
  1010  989  990 2
  1011  991  992 1
  1012  991  993 1
  1013  991  996 1
  1014  992  998 1
  1015  992  999 1
  1016  992 1000 1
  1017  993  997 1
  1018  994  987 1
  1019  973  987 am
  1020 1001 1002 1
  1021 1002 1009 1
  1022 1002 1005 1
  1023 1002 1003 1
  1024 1003 1004 2
  1025 1005 1010 1
  1026 1005 1006 1
  1027 1005 1007 1
  1028 1006 1011 1
  1029 1006 1012 1
  1030 1006 1013 1
  1031 1007 1014 1
  1032 1007 1015 1
  1033 1007 1016 1
  1034 1008 1001 1
  1035  989 1001 am
  1036 1017 1018 1
  1037 1018 1027 1
  1038 1018 1021 1
  1039 1018 1019 1
  1040 1019 1020 2
  1041 1021 1029 1
  1042 1021 1022 1
  1043 1022 1031 1
  1044 1022 1023 1
  1045 1023 1025 2
  1046 1023 1024 am
  1047 1024 1032 1
  1048 1024 1033 1
  1049 1026 1017 1
  1050 1028 1021 1
  1051 1030 1022 1
  1052 1003 1017 am
  1053 1034 1035 1
  1054 1034 1044 1
  1055 1035 1036 1
  1056 1035 1038 1
  1057 1035 1045 1
  1058 1036 1037 2
  1059 1038 1039 1
  1060 1038 1046 1
  1061 1038 1047 1
  1062 1039 1040 ar
  1063 1039 1041 ar
  1064 1040 1043 ar
  1065 1040 1048 1
  1066 1041 1042 ar
  1067 1042 1043 ar
  1068 1042 1049 1
  1069 1043 1050 1
  1070 1019 1034 am
  1071 1051 1052 1
  1072 1052 1061 1
  1073 1052 1055 1
  1074 1052 1053 1
  1075 1053 1054 2
  1076 1055 1063 1
  1077 1055 1056 1
  1078 1056 1065 1
  1079 1056 1057 1
  1080 1057 1067 1
  1081 1057 1058 1
  1082 1058 1069 1
  1083 1058 1059 1
  1084 1059 1070 1
  1085 1059 1071 1
  1086 1059 1072 1
  1087 1060 1051 1
  1088 1062 1055 1
  1089 1064 1056 1
  1090 1066 1057 1
  1091 1068 1058 1
  1092 1051 1036 am
  1093 1073 1074 1
  1094 1074 1083 1
  1095 1074 1077 1
  1096 1074 1075 1
  1097 1075 1076 2
  1098 1077 1085 1
  1099 1077 1078 1
  1100 1078 1087 1
  1101 1078 1079 1
  1102 1079 1089 1
  1103 1079 1080 1
  1104 1080 1091 1
  1105 1080 1081 1
  1106 1081 1092 1
  1107 1081 1093 1
  1108 1081 1094 1
  1109 1082 1073 1
  1110 1084 1077 1
  1111 1086 1078 1
  1112 1088 1079 1
  1113 1090 1080 1
  1114 1053 1073 am
  1115 1095 1096 1
  1116 1096 1104 1
  1117 1096 1099 1
  1118 1096 1097 1
  1119 1097 1098 2
  1120 1099 1106 1
  1121 1099 1100 1
  1122 1100 1107 1
  1123 1100 1101 1
  1124 1100 1102 1
  1125 1101 1108 1
  1126 1101 1109 1
  1127 1101 1110 1
  1128 1102 1111 1
  1129 1102 1112 1
  1130 1102 1113 1
  1131 1103 1095 1
  1132 1105 1099 1
  1133 1075 1095 am
  1134 1114 1115 1
  1135 1115 1116 1
  1136 1115 1126 1
  1137 1115 1118 1
  1138 1116 1117 2
  1139 1118 1128 1
  1140 1118 1119 1
  1141 1119 1130 1
  1142 1119 1120 1
  1143 1120 1132 1
  1144 1120 1121 1
  1145 1121 1133 1
  1146 1121 1122 2
  1147 1122 1123 2
  1148 1122 1124 2
  1149 1123 1134 1
  1150 1123 1135 1
  1151 1124 1137 1
  1152 1124 1136 1
  1153 1125 1114 1
  1154 1127 1118 1
  1155 1129 1119 1
  1156 1131 1120 1
  1157 1097 1114 am
  1158 1138 1139 1
  1159 1139 1142 1
[truncated: 138,225 more chars]
