# Supplementary material for: The pocketome of G-protein-coupled receptors reveals previously untargeted allosteric sites
Source: Nat Commun. 2022 May 10;13:2567. doi: 10.1038/s41467-022-29609-6 (PMC9091257; doi:10.1038/s41467-022-29609-6)
Supplement: Supplementary file 4 — Supplementary Data 1 [file 41467_2022_29609_MOESM4_ESM.zip › docking_files/3qak/mols.mol2]

# TRIPOS MOL2 file generated by SEED

@<TRIPOS>MOLECULE
methanamine
 8 7 0 0 0
****
USER_CHARGES
INVALID_CHARGES
Pose:   1 Cluster:   1 Fr_nu: 1370979 TotEn:   -51.84
@<TRIPOS>ATOM
      1 C1        -75.5995  -13.3869  -52.8015 C.3    1 LIG       0.04000
      2 N1        -76.4053  -12.1787  -53.0630 N.4    1 LIG      -0.30000
      3 H1        -74.9564  -13.5534  -53.6676 H      1 LIG       0.09000
      4 H2        -75.0079  -13.2059  -51.9021 H      1 LIG       0.09000
      5 H3        -76.2874  -14.2223  -52.6573 H      1 LIG       0.09000
      6 H4        -77.0347  -11.9704  -52.2768 H      1 LIG       0.33000
      7 H5        -76.9872  -12.2915  -53.9037 H      1 LIG       0.33000
      8 H6        -75.8079  -11.3541  -53.2083 H      1 LIG       0.33000
@<TRIPOS>BOND
      1       1       2 1
      2       1       3 1
      3       1       4 1
      4       1       5 1
      5       2       6 1
      6       2       7 1
      7       2       8 1
@<TRIPOS>ALT_TYPE
CGenFF_4.0_ALT_TYPE_SET
CGenFF_4.0 1 CG334 2 NG3P3 3 HGA3 4 HGA3 5 HGA3 6 HGP2 7 HGP2 8 HGP2
@<TRIPOS>MOLECULE
methanamine
 8 7 0 0 0
****
USER_CHARGES
INVALID_CHARGES
Pose:   2 Cluster:   2 Fr_nu: 1411811 TotEn:   -47.87
@<TRIPOS>ATOM
      1 C1        -75.5483  -12.2470  -52.7414 C.3    1 LIG       0.04000
      2 N1        -74.5358  -12.9720  -53.5330 N.4    1 LIG      -0.30000
      3 H1        -76.4668  -12.8365  -52.7538 H      1 LIG       0.09000
      4 H2        -75.1641  -12.1398  -51.7252 H      1 LIG       0.09000
      5 H3        -75.7016  -11.2720  -53.2080 H      1 LIG       0.09000
      6 H4        -73.6432  -12.4617  -53.5576 H      1 LIG       0.33000
      7 H5        -74.8443  -13.1030  -54.5054 H      1 LIG       0.33000
      8 H6        -74.3489  -13.9037  -53.1392 H      1 LIG       0.33000
@<TRIPOS>BOND
      1       1       2 1
      2       1       3 1
      3       1       4 1
      4       1       5 1
      5       2       6 1
      6       2       7 1
      7       2       8 1
@<TRIPOS>ALT_TYPE
CGenFF_4.0_ALT_TYPE_SET
CGenFF_4.0 1 CG334 2 NG3P3 3 HGA3 4 HGA3 5 HGA3 6 HGP2 7 HGP2 8 HGP2
@<TRIPOS>MOLECULE
methanamine
 8 7 0 0 0
****
USER_CHARGES
INVALID_CHARGES
Pose:   3 Cluster:   3 Fr_nu: 1369906 TotEn:   -47.85
@<TRIPOS>ATOM
      1 C1        -75.5995  -13.3869  -52.8015 C.3    1 LIG       0.04000
      2 N1        -76.4282  -13.3633  -51.5808 N.4    1 LIG      -0.30000
      3 H1        -75.1915  -12.3851  -52.9477 H      1 LIG       0.09000
      4 H2        -74.8025  -14.1174  -52.6502 H      1 LIG       0.09000
      5 H3        -76.2422  -13.6743  -53.6359 H      1 LIG       0.09000
      6 H4        -76.8420  -14.2853  -51.3906 H      1 LIG       0.33000
      7 H5        -77.2005  -12.6891  -51.6656 H      1 LIG       0.33000
      8 H6        -75.8737  -13.0968  -50.7565 H      1 LIG       0.33000
@<TRIPOS>BOND
      1       1       2 1
      2       1       3 1
      3       1       4 1
      4       1       5 1
      5       2       6 1
      6       2       7 1
      7       2       8 1
@<TRIPOS>ALT_TYPE
CGenFF_4.0_ALT_TYPE_SET
CGenFF_4.0 1 CG334 2 NG3P3 3 HGA3 4 HGA3 5 HGA3 6 HGP2 7 HGP2 8 HGP2
@<TRIPOS>MOLECULE
methanamine
 8 7 0 0 0
****
USER_CHARGES
INVALID_CHARGES
Pose:   4 Cluster:   4 Fr_nu: 1370936 TotEn:   -47.08
@<TRIPOS>ATOM
      1 C1        -75.5995  -13.3869  -52.8015 C.3    1 LIG       0.04000
      2 N1        -74.6505  -14.0638  -53.7062 N.4    1 LIG      -0.30000
      3 H1        -75.5608  -13.8948  -51.8361 H      1 LIG       0.09000
      4 H2        -75.2882  -12.3447  -52.7097 H      1 LIG       0.09000
      5 H3        -76.5945  -13.4619  -53.2445 H      1 LIG       0.09000
      6 H4        -74.6430  -13.6267  -54.6370 H      1 LIG       0.33000
      7 H5        -74.8951  -15.0550  -53.8318 H      1 LIG       0.33000
      8 H6        -73.6905  -14.0260  -53.3387 H      1 LIG       0.33000
@<TRIPOS>BOND
      1       1       2 1
      2       1       3 1
      3       1       4 1
      4       1       5 1
      5       2       6 1
      6       2       7 1
      7       2       8 1
@<TRIPOS>ALT_TYPE
CGenFF_4.0_ALT_TYPE_SET
CGenFF_4.0 1 CG334 2 NG3P3 3 HGA3 4 HGA3 5 HGA3 6 HGP2 7 HGP2 8 HGP2
@<TRIPOS>MOLECULE
methanamine
 8 7 0 0 0
****
USER_CHARGES
INVALID_CHARGES
Pose:   5 Cluster:   5 Fr_nu: 864295 TotEn:   -46.48
@<TRIPOS>ATOM
      1 C1        -75.5282  -13.9920  -53.0026 C.3    1 LIG       0.04000
      2 N1        -76.8735  -13.4252  -52.7877 N.4    1 LIG      -0.30000
      3 H1        -74.9537  -13.2747  -53.5917 H      1 LIG       0.09000
      4 H2        -75.0721  -14.1508  -52.0236 H      1 LIG       0.09000
      5 H3        -75.6451  -14.9357  -53.5389 H      1 LIG       0.09000
      6 H4        -77.4641  -14.0604  -52.2352 H      1 LIG       0.33000
      7 H5        -77.3545  -13.2537  -53.6807 H      1 LIG       0.33000
      8 H6        -76.8268  -12.5295  -52.2842 H      1 LIG       0.33000
@<TRIPOS>BOND
      1       1       2 1
      2       1       3 1
      3       1       4 1
      4       1       5 1
      5       2       6 1
      6       2       7 1
      7       2       8 1
@<TRIPOS>ALT_TYPE
CGenFF_4.0_ALT_TYPE_SET
CGenFF_4.0 1 CG334 2 NG3P3 3 HGA3 4 HGA3 5 HGA3 6 HGP2 7 HGP2 8 HGP2
@<TRIPOS>MOLECULE
methanamine
 8 7 0 0 0
****
USER_CHARGES
INVALID_CHARGES
Pose:   6 Cluster:   6 Fr_nu: 452968 TotEn:   -46.20
@<TRIPOS>ATOM
      1 C1        -74.9297  -14.2841  -53.0880 C.3    1 LIG       0.04000
      2 N1        -74.9827  -15.1198  -54.3030 N.4    1 LIG      -0.30000
      3 H1        -74.7977  -13.2470  -53.4015 H      1 LIG       0.09000
      4 H2        -75.8711  -14.4152  -52.5509 H      1 LIG       0.09000
      5 H3        -74.0841  -14.6228  -52.4864 H      1 LIG       0.09000
      6 H4        -75.1068  -16.1136  -54.0694 H      1 LIG       0.33000
      7 H5        -74.1171  -15.0368  -54.8525 H      1 LIG       0.33000
      8 H6        -75.7642  -14.8453  -54.9129 H      1 LIG       0.33000
@<TRIPOS>BOND
      1       1       2 1
      2       1       3 1
      3       1       4 1
      4       1       5 1
      5       2       6 1
      6       2       7 1
      7       2       8 1
@<TRIPOS>ALT_TYPE
CGenFF_4.0_ALT_TYPE_SET
CGenFF_4.0 1 CG334 2 NG3P3 3 HGA3 4 HGA3 5 HGA3 6 HGP2 7 HGP2 8 HGP2
@<TRIPOS>MOLECULE
methanamine
 8 7 0 0 0
****
USER_CHARGES
INVALID_CHARGES
Pose:   7 Cluster:   7 Fr_nu: 450951 TotEn:   -46.16
@<TRIPOS>ATOM
      1 C1        -74.9297  -14.2841  -53.0880 C.3    1 LIG       0.04000
      2 N1        -75.6843  -13.0591  -53.4155 N.4    1 LIG      -0.30000
      3 H1        -73.9137  -14.1621  -53.4677 H      1 LIG       0.09000
      4 H2        -74.9323  -14.3979  -52.0023 H      1 LIG       0.09000
      5 H3        -75.4310  -15.1246  -53.5720 H      1 LIG       0.09000
      6 H4        -76.6550  -13.1158  -53.0806 H      1 LIG       0.33000
      7 H5        -75.7162  -12.8994  -54.4312 H      1 LIG       0.33000
      8 H6        -75.2563  -12.2288  -52.9849 H      1 LIG       0.33000
@<TRIPOS>BOND
      1       1       2 1
      2       1       3 1
      3       1       4 1
      4       1       5 1
      5       2       6 1
      6       2       7 1
      7       2       8 1
@<TRIPOS>ALT_TYPE
CGenFF_4.0_ALT_TYPE_SET
CGenFF_4.0 1 CG334 2 NG3P3 3 HGA3 4 HGA3 5 HGA3 6 HGP2 7 HGP2 8 HGP2
@<TRIPOS>MOLECULE
methanamine
 8 7 0 0 0
****
USER_CHARGES
INVALID_CHARGES
Pose:   8 Cluster:   8 Fr_nu: 814867 TotEn:   -44.67
@<TRIPOS>ATOM
      1 C1        -75.8572  -16.3626  -56.8602 C.3    1 LIG       0.04000
      2 N1        -75.0241  -15.9078  -55.7305 N.4    1 LIG      -0.30000
      3 H1        -76.5630  -15.5644  -57.0973 H      1 LIG       0.09000
      4 H2        -75.1947  -16.5644  -57.7040 H      1 LIG       0.09000
      5 H3        -76.3800  -17.2681  -56.5463 H      1 LIG       0.09000
      6 H4        -74.3358  -16.6227  -55.4605 H      1 LIG       0.33000
      7 H5        -75.5974  -15.7017  -54.9017 H      1 LIG       0.33000
      8 H6        -74.5048  -15.0523  -55.9682 H      1 LIG       0.33000
@<TRIPOS>BOND
      1       1       2 1
      2       1       3 1
      3       1       4 1
      4       1       5 1
      5       2       6 1
      6       2       7 1
      7       2       8 1
@<TRIPOS>ALT_TYPE
CGenFF_4.0_ALT_TYPE_SET
CGenFF_4.0 1 CG334 2 NG3P3 3 HGA3 4 HGA3 5 HGA3 6 HGP2 7 HGP2 8 HGP2
@<TRIPOS>MOLECULE
methanamine
 8 7 0 0 0
****
USER_CHARGES
INVALID_CHARGES
Pose:   9 Cluster:   9 Fr_nu: 1266049 TotEn:   -44.14
@<TRIPOS>ATOM
      1 C1        -75.8885  -12.0343  -52.8424 C.3    1 LIG       0.04000
      2 N1        -76.4774  -11.0208  -53.7387 N.4    1 LIG      -0.30000
      3 H1        -75.8509  -11.6100  -51.8374 H      1 LIG       0.09000
      4 H2        -76.5281  -12.9184  -52.8717 H      1 LIG       0.09000
      5 H3        -74.8860  -12.2626  -53.2096 H      1 LIG       0.09000
      6 H4        -76.5388  -11.3657  -54.7056 H      1 LIG       0.33000
      7 H5        -75.9140  -10.1603  -53.7523 H      1 LIG       0.33000
      8 H6        -77.4278  -10.7639  -53.4407 H      1 LIG       0.33000
@<TRIPOS>BOND
      1       1       2 1
      2       1       3 1
      3       1       4 1
      4       1       5 1
      5       2       6 1
      6       2       7 1
      7       2       8 1
@<TRIPOS>ALT_TYPE
CGenFF_4.0_ALT_TYPE_SET
CGenFF_4.0 1 CG334 2 NG3P3 3 HGA3 4 HGA3 5 HGA3 6 HGP2 7 HGP2 8 HGP2
@<TRIPOS>MOLECULE
methanamine
 8 7 0 0 0
****
USER_CHARGES
INVALID_CHARGES
Pose:  10 Cluster:  10 Fr_nu: 318769 TotEn:   -43.05
@<TRIPOS>ATOM
      1 C1        -75.4567  -16.2420  -56.0925 C.3    1 LIG       0.04000
      2 N1        -75.9963  -15.7966  -54.7934 N.4    1 LIG      -0.30000
      3 H1        -76.1295  -17.0042  -56.4899 H      1 LIG       0.09000
      4 H2        -75.4142  -15.3733  -56.7522 H      1 LIG       0.09000
      5 H3        -74.4599  -16.6513  -55.9175 H      1 LIG       0.09000
      6 H4        -75.4009  -15.0740  -54.3680 H      1 LIG       0.33000
      7 H5        -76.0594  -16.5774  -54.1267 H      1 LIG       0.33000
      8 H6        -76.9397  -15.3997  -54.8955 H      1 LIG       0.33000
@<TRIPOS>BOND
      1       1       2 1
      2       1       3 1
      3       1       4 1
      4       1       5 1
      5       2       6 1
      6       2       7 1
      7       2       8 1
@<TRIPOS>ALT_TYPE
CGenFF_4.0_ALT_TYPE_SET
CGenFF_4.0 1 CG334 2 NG3P3 3 HGA3 4 HGA3 5 HGA3 6 HGP2 7 HGP2 8 HGP2
@<TRIPOS>MOLECULE
methanol
 6 5 0 0 0
****
USER_CHARGES
INVALID_CHARGES
Pose:   1 Cluster:   1 Fr_nu: 10245662 TotEn:   -15.81
@<TRIPOS>ATOM
      1 C1        -46.7192  -10.2923  -28.8370 C.3    1 LIG      -0.04000
      2 O1        -46.4124   -9.5514  -30.0038 O.3    1 LIG      -0.65000
      3 H1        -47.0949   -9.6172  -28.0641 H      1 LIG       0.09000
      4 H2        -45.8211  -10.8047  -28.4829 H      1 LIG       0.09000
      5 H3        -47.4874  -11.0312  -29.0768 H      1 LIG       0.09000
      6 H4        -46.0827  -10.1837  -30.6651 H      1 LIG       0.42000
@<TRIPOS>BOND
      1       1       2 1
      2       1       3 1
      3       1       4 1
      4       1       5 1
      5       2       6 1
@<TRIPOS>ALT_TYPE
CGenFF_4.0_ALT_TYPE_SET
CGenFF_4.0 1 CG331 2 OG311 3 HGA3 4 HGA3 5 HGA3 6 HGP1
@<TRIPOS>MOLECULE
methanol
 6 5 0 0 0
****
USER_CHARGES
INVALID_CHARGES
Pose:   2 Cluster:   2 Fr_nu: 9872139 TotEn:   -15.42
@<TRIPOS>ATOM
      1 C1        -53.8023  -24.0762  -20.5743 C.3    1 LIG      -0.04000
      2 O1        -52.4994  -23.7175  -20.1522 O.3    1 LIG      -0.65000
      3 H1        -54.2032  -24.8444  -19.9085 H      1 LIG       0.09000
      4 H2        -53.7634  -24.4522  -21.5999 H      1 LIG       0.09000
      5 H3        -54.4441  -23.1930  -20.5362 H      1 LIG       0.09000
      6 H4        -52.1779  -23.0354  -20.7664 H      1 LIG       0.42000
@<TRIPOS>BOND
      1       1       2 1
      2       1       3 1
      3       1       4 1
      4       1       5 1
      5       2       6 1
@<TRIPOS>ALT_TYPE
CGenFF_4.0_ALT_TYPE_SET
CGenFF_4.0 1 CG331 2 OG311 3 HGA3 4 HGA3 5 HGA3 6 HGP1
@<TRIPOS>MOLECULE
methanol
 6 5 0 0 0
****
USER_CHARGES
INVALID_CHARGES
Pose:   3 Cluster:   3 Fr_nu: 230719 TotEn:   -15.07
@<TRIPOS>ATOM
      1 C1        -67.9135   -7.2586  -42.8758 C.3    1 LIG      -0.04000
      2 O1        -68.2813   -6.2625  -41.9394 O.3    1 LIG      -0.65000
      3 H1        -67.3944   -6.7942  -43.7179 H      1 LIG       0.09000
      4 H2        -68.8087   -7.7777  -43.2275 H      1 LIG       0.09000
      5 H3        -67.2467   -7.9746  -42.3898 H      1 LIG       0.09000
      6 H4        -68.7385   -6.7125  -41.2085 H      1 LIG       0.42000
@<TRIPOS>BOND
      1       1       2 1
      2       1       3 1
      3       1       4 1
      4       1       5 1
      5       2       6 1
@<TRIPOS>ALT_TYPE
CGenFF_4.0_ALT_TYPE_SET
CGenFF_4.0 1 CG331 2 OG311 3 HGA3 4 HGA3 5 HGA3 6 HGP1
@<TRIPOS>MOLECULE
methanol
 6 5 0 0 0
****
USER_CHARGES
INVALID_CHARGES
Pose:   4 Cluster:   4 Fr_nu: 7971277 TotEn:   -15.04
@<TRIPOS>ATOM
      1 C1        -75.7822  -11.9188  -52.8934 C.3    1 LIG      -0.04000
      2 O1        -75.5635  -11.0203  -51.8214 O.3    1 LIG      -0.65000
      3 H1        -74.8212  -12.2695  -53.2777 H      1 LIG       0.09000
      4 H2        -76.3408  -11.4136  -53.6854 H      1 LIG       0.09000
      5 H3        -76.3599  -12.7719  -52.5300 H      1 LIG       0.09000
      6 H4        -76.4377  -10.7316  -51.5079 H      1 LIG       0.42000
@<TRIPOS>BOND
      1       1       2 1
      2       1       3 1
      3       1       4 1
      4       1       5 1
      5       2       6 1
@<TRIPOS>ALT_TYPE
CGenFF_4.0_ALT_TYPE_SET
CGenFF_4.0 1 CG331 2 OG311 3 HGA3 4 HGA3 5 HGA3 6 HGP1
@<TRIPOS>MOLECULE
methanol
 6 5 0 0 0
****
USER_CHARGES
INVALID_CHARGES
Pose:   5 Cluster:   5 Fr_nu: 1298908 TotEn:   -14.96
@<TRIPOS>ATOM
      1 C1        -71.9308  -10.0026  -43.8030 C.3    1 LIG      -0.04000
      2 O1        -70.8391   -9.1805  -44.1726 O.3    1 LIG      -0.65000
      3 H1        -71.5964  -10.7500  -43.0793 H      1 LIG       0.09000
      4 H2        -72.3343  -10.4952  -44.6913 H      1 LIG       0.09000
      5 H3        -72.7064   -9.3810  -43.3494 H      1 LIG       0.09000
      6 H4        -71.1748   -8.5315  -44.8144 H      1 LIG       0.42000
@<TRIPOS>BOND
      1       1       2 1
      2       1       3 1
      3       1       4 1
      4       1       5 1
      5       2       6 1
@<TRIPOS>ALT_TYPE
CGenFF_4.0_ALT_TYPE_SET
CGenFF_4.0 1 CG331 2 OG311 3 HGA3 4 HGA3 5 HGA3 6 HGP1
@<TRIPOS>MOLECULE
methanol
 6 5 0 0 0
****
USER_CHARGES
INVALID_CHARGES
Pose:   6 Cluster:   6 Fr_nu: 532802 TotEn:   -14.91
@<TRIPOS>ATOM
      1 C1        -77.2414  -15.0561  -43.1493 C.3    1 LIG      -0.04000
      2 O1        -77.3865  -16.1079  -44.0858 O.3    1 LIG      -0.65000
      3 H1        -77.2220  -15.4683  -42.1374 H      1 LIG       0.09000
      4 H2        -78.0748  -14.3567  -43.2533 H      1 LIG       0.09000
      5 H3        -76.3025  -14.5328  -43.3451 H      1 LIG       0.09000
      6 H4        -77.3996  -15.7031  -44.9700 H      1 LIG       0.42000
@<TRIPOS>BOND
      1       1       2 1
      2       1       3 1
      3       1       4 1
      4       1       5 1
      5       2       6 1
@<TRIPOS>ALT_TYPE
CGenFF_4.0_ALT_TYPE_SET
CGenFF_4.0 1 CG331 2 OG311 3 HGA3 4 HGA3 5 HGA3 6 HGP1
@<TRIPOS>MOLECULE
methanol
 6 5 0 0 0
****
USER_CHARGES
INVALID_CHARGES
Pose:   7 Cluster:   7 Fr_nu: 9763455 TotEn:   -14.64
@<TRIPOS>ATOM
      1 C1        -78.0983  -14.9149  -45.8468 C.3    1 LIG      -0.04000
      2 O1        -77.9601  -15.2418  -44.4763 O.3    1 LIG      -0.65000
      3 H1        -77.8788  -15.7951  -46.4561 H      1 LIG       0.09000
      4 H2        -77.4115  -14.1031  -46.0998 H      1 LIG       0.09000
      5 H3        -79.1253  -14.5923  -46.0335 H      1 LIG       0.09000
      6 H4        -78.1624  -14.4372  -43.9689 H      1 LIG       0.42000
@<TRIPOS>BOND
      1       1       2 1
      2       1       3 1
      3       1       4 1
      4       1       5 1
      5       2       6 1
@<TRIPOS>ALT_TYPE
CGenFF_4.0_ALT_TYPE_SET
CGenFF_4.0 1 CG331 2 OG311 3 HGA3 4 HGA3 5 HGA3 6 HGP1
@<TRIPOS>MOLECULE
methanol
 6 5 0 0 0
****
USER_CHARGES
INVALID_CHARGES
Pose:   8 Cluster:   8 Fr_nu:  76062 TotEn:   -14.38
@<TRIPOS>ATOM
      1 C1        -68.6305   -7.1347  -43.0355 C.3    1 LIG      -0.04000
      2 O1        -68.0137   -7.5762  -41.8400 O.3    1 LIG      -0.65000
      3 H1        -67.8926   -7.1147  -43.8412 H      1 LIG       0.09000
      4 H2        -69.0474   -6.1358  -42.8840 H      1 LIG       0.09000
      5 H3        -69.4341   -7.8269  -43.2976 H      1 LIG       0.09000
      6 H4        -68.6989   -7.5805  -41.1499 H      1 LIG       0.42000
@<TRIPOS>BOND
      1       1       2 1
      2       1       3 1
      3       1       4 1
      4       1       5 1
      5       2       6 1
@<TRIPOS>ALT_TYPE
CGenFF_4.0_ALT_TYPE_SET
CGenFF_4.0 1 CG331 2 OG311 3 HGA3 4 HGA3 5 HGA3 6 HGP1
@<TRIPOS>MOLECULE
methanol
 6 5 0 0 0
****
USER_CHARGES
INVALID_CHARGES
Pose:   9 Cluster:   9 Fr_nu: 1298726 TotEn:   -14.21
@<TRIPOS>ATOM
      1 C1        -71.9308  -10.0026  -43.8030 C.3    1 LIG      -0.04000
      2 O1        -71.1012  -10.2235  -42.6772 O.3    1 LIG      -0.65000
      3 H1        -71.3223   -9.6591  -44.6432 H      1 LIG       0.09000
      4 H2        -72.6879   -9.2535  -43.5575 H      1 LIG       0.09000
      5 H3        -72.4226  -10.9404  -44.0717 H      1 LIG       0.09000
      6 H4        -71.6762  -10.5265  -41.9538 H      1 LIG       0.42000
@<TRIPOS>BOND
      1       1       2 1
      2       1       3 1
      3       1       4 1
      4       1       5 1
      5       2       6 1
@<TRIPOS>ALT_TYPE
CGenFF_4.0_ALT_TYPE_SET
CGenFF_4.0 1 CG331 2 OG311 3 HGA3 4 HGA3 5 HGA3 6 HGP1
@<TRIPOS>MOLECULE
methanol
 6 5 0 0 0
****
USER_CHARGES
INVALID_CHARGES
Pose:  10 Cluster:  10 Fr_nu: 1527484 TotEn:   -13.88
@<TRIPOS>ATOM
      1 C1        -52.3710    1.7513  -32.1132 C.3    1 LIG      -0.04000
      2 O1        -53.7174    1.6506  -32.5390 O.3    1 LIG      -0.65000
      3 H1        -52.0898    2.8046  -32.0372 H      1 LIG       0.09000
      4 H2        -51.7222    1.2408  -32.8295 H      1 LIG       0.09000
      5 H3        -52.2717    1.2785  -31.1333 H      1 LIG       0.09000
      6 H4        -53.9293    0.7031  -32.5944 H      1 LIG       0.42000
@<TRIPOS>BOND
      1       1       2 1
      2       1       3 1
      3       1       4 1
      4       1       5 1
      5       2       6 1
@<TRIPOS>ALT_TYPE
CGenFF_4.0_ALT_TYPE_SET
CGenFF_4.0 1 CG331 2 OG311 3 HGA3 4 HGA3 5 HGA3 6 HGP1
@<TRIPOS>MOLECULE
methanol
 6 5 0 0 0
****
USER_CHARGES
INVALID_CHARGES
Pose:  11 Cluster:  11 Fr_nu: 230511 TotEn:   -13.70
@<TRIPOS>ATOM
      1 C1        -68.5115   -7.1441  -42.7076 C.3    1 LIG      -0.04000
      2 O1        -67.2695   -7.0105  -43.3741 O.3    1 LIG      -0.65000
      3 H1        -68.7455   -6.2151  -42.1820 H      1 LIG       0.09000
      4 H2        -68.4577   -7.9733  -41.9976 H      1 LIG       0.09000
      5 H3        -69.2907   -7.3487  -43.4456 H      1 LIG       0.09000
      6 H4        -67.0968   -7.8532  -43.8277 H      1 LIG       0.42000
@<TRIPOS>BOND
      1       1       2 1
      2       1       3 1
      3       1       4 1
      4       1       5 1
      5       2       6 1
@<TRIPOS>ALT_TYPE
CGenFF_4.0_ALT_TYPE_SET
CGenFF_4.0 1 CG331 2 OG311 3 HGA3 4 HGA3 5 HGA3 6 HGP1
@<TRIPOS>MOLECULE
methanol
 6 5 0 0 0
****
USER_CHARGES
INVALID_CHARGES
Pose:  12 Cluster:  12 Fr_nu: 10246473 TotEn:   -13.53
@<TRIPOS>ATOM
      1 C1        -47.0448  -11.5597  -29.1623 C.3    1 LIG      -0.04000
      2 O1        -46.9825  -10.1832  -28.8370 O.3    1 LIG      -0.65000
      3 H1        -46.4366  -11.7531  -30.0493 H      1 LIG       0.09000
      4 H2        -48.0833  -11.8439  -29.3506 H      1 LIG       0.09000
      5 H3        -46.6563  -12.1413  -28.3230 H      1 LIG       0.09000
      6 H4        -47.5336  -10.0513  -28.0466 H      1 LIG       0.42000
@<TRIPOS>BOND
      1       1       2 1
      2       1       3 1
      3       1       4 1
      4       1       5 1
      5       2       6 1
@<TRIPOS>ALT_TYPE
CGenFF_4.0_ALT_TYPE_SET
CGenFF_4.0 1 CG331 2 OG311 3 HGA3 4 HGA3 5 HGA3 6 HGP1
@<TRIPOS>MOLECULE
methanol
 6 5 0 0 0
****
USER_CHARGES
INVALID_CHARGES
Pose:  13 Cluster:  13 Fr_nu: 9840313 TotEn:   -13.47
@<TRIPOS>ATOM
      1 C1        -75.5256  -12.3028  -52.8901 C.3    1 LIG      -0.04000
      2 O1        -75.4116  -12.3500  -51.4797 O.3    1 LIG      -0.65000
      3 H1        -74.6070  -12.6833  -53.3436 H      1 LIG       0.09000
      4 H2        -75.7016  -11.2720  -53.2080 H      1 LIG       0.09000
      5 H3        -76.3675  -12.9264  -53.1997 H      1 LIG       0.09000
      6 H4        -76.2441  -12.0050  -51.1142 H      1 LIG       0.42000
@<TRIPOS>BOND
      1       1       2 1
      2       1       3 1
      3       1       4 1
      4       1       5 1
      5       2       6 1
@<TRIPOS>ALT_TYPE
CGenFF_4.0_ALT_TYPE_SET
CGenFF_4.0 1 CG331 2 OG311 3 HGA3 4 HGA3 5 HGA3 6 HGP1
@<TRIPOS>MOLECULE
methanol
 6 5 0 0 0
****
USER_CHARGES
INVALID_CHARGES
Pose:  14 Cluster:  14 Fr_nu: 232169 TotEn:   -13.17
@<TRIPOS>ATOM
      1 C1        -67.9720   -6.5550  -43.3050 C.3    1 LIG      -0.04000
      2 O1        -66.8511   -6.3363  -44.1417 O.3    1 LIG      -0.65000
      3 H1        -68.2170   -5.6318  -42.7740 H      1 LIG       0.09000
      4 H2        -67.7445   -7.3497  -42.5900 H      1 LIG       0.09000
      5 H3        -68.8227   -6.8547  -43.9215 H      1 LIG       0.09000
      6 H4        -66.6647   -7.1763  -44.5949 H      1 LIG       0.42000
@<TRIPOS>BOND
      1       1       2 1
      2       1       3 1
      3       1       4 1
      4       1       5 1
      5       2       6 1
@<TRIPOS>ALT_TYPE
CGenFF_4.0_ALT_TYPE_SET
CGenFF_4.0 1 CG331 2 OG311 3 HGA3 4 HGA3 5 HGA3 6 HGP1
@<TRIPOS>MOLECULE
methanol
 6 5 0 0 0
****
USER_CHARGES
INVALID_CHARGES
Pose:  15 Cluster:  15 Fr_nu: 376245 TotEn:   -12.54
@<TRIPOS>ATOM
      1 C1        -72.7627  -10.7566  -44.2255 C.3    1 LIG      -0.04000
      2 O1        -71.8978   -9.6467  -44.0689 O.3    1 LIG      -0.65000
      3 H1        -72.3599  -11.6133  -43.6796 H      1 LIG       0.09000
      4 H2        -72.8571  -10.9992  -45.2870 H      1 LIG       0.09000
      5 H3        -73.7458  -10.5007  -43.8234 H      1 LIG       0.09000
      6 H4        -72.2882   -8.9080  -44.5666 H      1 LIG       0.42000
@<TRIPOS>BOND
      1       1       2 1
      2       1       3 1
      3       1       4 1
      4       1       5 1
      5       2       6 1
@<TRIPOS>ALT_TYPE
CGenFF_4.0_ALT_TYPE_SET
CGenFF_4.0 1 CG331 2 OG311 3 HGA3 4 HGA3 5 HGA3 6 HGP1
@<TRIPOS>MOLECULE
methanol
 6 5 0 0 0
****
USER_CHARGES
INVALID_CHARGES
Pose:  16 Cluster:  16 Fr_nu: 114843 TotEn:   -12.53
@<TRIPOS>ATOM
      1 C1        -72.2320  -10.2009  -44.6357 C.3    1 LIG      -0.04000
      2 O1        -70.9774   -9.8026  -45.1568 O.3    1 LIG      -0.65000
      3 H1        -72.1134  -11.1248  -44.0643 H      1 LIG       0.09000
      4 H2        -72.9362  -10.3559  -45.4570 H      1 LIG       0.09000
      5 H3        -72.6097   -9.4145  -43.9780 H      1 LIG       0.09000
      6 H4        -71.1235   -8.9812  -45.6565 H      1 LIG       0.42000
@<TRIPOS>BOND
      1       1       2 1
      2       1       3 1
      3       1       4 1
      4       1       5 1
      5       2       6 1
@<TRIPOS>ALT_TYPE
CGenFF_4.0_ALT_TYPE_SET
CGenFF_4.0 1 CG331 2 OG311 3 HGA3 4 HGA3 5 HGA3 6 HGP1
@<TRIPOS>MOLECULE
methanol
 6 5 0 0 0
****
USER_CHARGES
INVALID_CHARGES
Pose:  17 Cluster:  17 Fr_nu: 388437 TotEn:   -12.47
@<TRIPOS>ATOM
      1 C1        -71.4976  -10.2430  -43.0008 C.3    1 LIG      -0.04000
      2 O1        -71.0130  -11.5463  -42.7344 O.3    1 LIG      -0.65000
      3 H1        -71.3463  -10.0060  -44.0568 H      1 LIG       0.09000
      4 H2        -70.9670   -9.5210  -42.3749 H      1 LIG       0.09000
      5 H3        -72.5650  -10.2067  -42.7709 H      1 LIG       0.09000
      6 H4        -71.1645  -11.7197  -41.7896 H      1 LIG       0.42000
@<TRIPOS>BOND
      1       1       2 1
      2       1       3 1
      3       1       4 1
      4       1       5 1
      5       2       6 1
@<TRIPOS>ALT_TYPE
CGenFF_4.0_ALT_TYPE_SET
CGenFF_4.0 1 CG331 2 OG311 3 HGA3 4 HGA3 5 HGA3 6 HGP1
@<TRIPOS>MOLECULE
methanol
 6 5 0 0 0
****
USER_CHARGES
INVALID_CHARGES
Pose:  18 Cluster:  18 Fr_nu:  78121 TotEn:   -11.80
@<TRIPOS>ATOM
      1 C1        -53.2160    1.3737  -32.7678 C.3    1 LIG      -0.04000
      2 O1        -54.5014    1.5081  -33.3456 O.3    1 LIG      -0.65000
      3 H1        -52.5625    2.1652  -33.1429 H      1 LIG       0.09000
      4 H2        -52.8021    0.3943  -33.0211 H      1 LIG       0.09000
      5 H3        -53.3034    1.4605  -31.6822 H      1 LIG       0.09000
      6 H4        -55.0513    0.7895  -32.9892 H      1 LIG       0.42000
@<TRIPOS>BOND
      1       1       2 1
      2       1       3 1
      3       1       4 1
      4       1       5 1
      5       2       6 1
@<TRIPOS>ALT_TYPE
CGenFF_4.0_ALT_TYPE_SET
CGenFF_4.0 1 CG331 2 OG311 3 HGA3 4 HGA3 5 HGA3 6 HGP1
@<TRIPOS>MOLECULE
methanol
 6 5 0 0 0
****
USER_CHARGES
INVALID_CHARGES
Pose:  19 Cluster:  19 Fr_nu: 1900368 TotEn:   -11.57
@<TRIPOS>ATOM
      1 C1        -73.4184  -24.8377  -44.1957 C.3    1 LIG      -0.04000
      2 O1        -73.3642  -23.4317  -44.0390 O.3    1 LIG      -0.65000
      3 H1        -74.2409  -25.0989  -44.8661 H      1 LIG       0.09000
      4 H2        -73.5658  -25.3085  -43.2204 H      1 LIG       0.09000
      5 H3        -72.4761  -25.1839  -44.6266 H      1 LIG       0.09000
      6 H4        -72.6237  -23.2396  -43.4386 H      1 LIG       0.42000
@<TRIPOS>BOND
      1       1       2 1
      2       1       3 1
      3       1       4 1
      4       1       5 1
      5       2       6 1
@<TRIPOS>ALT_TYPE
CGenFF_4.0_ALT_TYPE_SET
CGenFF_4.0 1 CG331 2 OG311 3 HGA3 4 HGA3 5 HGA3 6 HGP1
@<TRIPOS>MOLECULE
methanol
 6 5 0 0 0
****
USER_CHARGES
INVALID_CHARGES
Pose:  20 Cluster:  20 Fr_nu: 7971165 TotEn:   -11.51
@<TRIPOS>ATOM
      1 C1        -75.7822  -11.9188  -52.8934 C.3    1 LIG      -0.04000
      2 O1        -76.4853  -11.0108  -53.7214 O.3    1 LIG      -0.65000
      3 H1        -74.8869  -12.2689  -53.4132 H      1 LIG       0.09000
      4 H2        -76.4285  -12.7655  -52.6484 H      1 LIG       0.09000
      5 H3        -75.4900  -11.4077  -51.9731 H      1 LIG       0.09000
      6 H4        -77.2715  -10.7232  -53.2266 H      1 LIG       0.42000
@<TRIPOS>BOND
      1       1       2 1
      2       1       3 1
      3       1       4 1
      4       1       5 1
      5       2       6 1
@<TRIPOS>ALT_TYPE
CGenFF_4.0_ALT_TYPE_SET
CGenFF_4.0 1 CG331 2 OG311 3 HGA3 4 HGA3 5 HGA3 6 HGP1
@<TRIPOS>MOLECULE
methanol
 6 5 0 0 0
****
USER_CHARGES
INVALID_CHARGES
Pose:  21 Cluster:  21 Fr_nu: 1371218 TotEn:   -11.32
@<TRIPOS>ATOM
      1 C1        -72.7306  -10.4336  -43.8788 C.3    1 LIG      -0.04000
      2 O1        -71.8016  -11.0741  -43.0237 O.3    1 LIG      -0.65000
      3 H1        -72.2645  -10.2464  -44.8493 H      1 LIG       0.09000
      4 H2        -73.0514   -9.4907  -43.4288 H      1 LIG       0.09000
      5 H3        -73.5976  -11.0847  -44.0131 H      1 LIG       0.09000
      6 H4        -72.2511  -11.2231  -42.1742 H      1 LIG       0.42000
@<TRIPOS>BOND
      1       1       2 1
      2       1       3 1
      3       1       4 1
      4       1       5 1
      5       2       6 1
@<TRIPOS>ALT_TYPE
CGenFF_4.0_ALT_TYPE_SET
CGenFF_4.0 1 CG331 2 OG311 3 HGA3 4 HGA3 5 HGA3 6 HGP1
@<TRIPOS>MOLECULE
methanol
 6 5 0 0 0
****
USER_CHARGES
INVALID_CHARGES
Pose:  22 Cluster:  22 Fr_nu: 1250738 TotEn:   -10.83
@<TRIPOS>ATOM
      1 C1        -56.7515   -3.7234  -19.6159 C.3    1 LIG      -0.04000
      2 O1        -55.8964   -4.3823  -20.5320 O.3    1 LIG      -0.65000
      3 H1        -56.5411   -4.0746  -18.6027 H      1 LIG       0.09000
      4 H2        -57.7930   -3.9294  -19.8754 H      1 LIG       0.09000
      5 H3        -56.5701   -2.6475  -19.6712 H      1 LIG       0.09000
      6 H4        -56.1129   -4.0450  -21.4180 H      1 LIG       0.42000
@<TRIPOS>BOND
      1       1       2 1
      2       1       3 1
      3       1       4 1
      4       1       5 1
      5       2       6 1
@<TRIPOS>ALT_TYPE
CGenFF_4.0_ALT_TYPE_SET
CGenFF_4.0 1 CG331 2 OG311 3 HGA3 4 HGA3 5 HGA3 6 HGP1
@<TRIPOS>MOLECULE
methanol
 6 5 0 0 0
****
USER_CHARGES
INVALID_CHARGES
Pose:  23 Cluster:  23 Fr_nu: 533355 TotEn:   -10.65
@<TRIPOS>ATOM
      1 C1        -76.8019  -14.1471  -43.8255 C.3    1 LIG      -0.04000
      2 O1        -77.1097  -15.2841  -43.0402 O.3    1 LIG      -0.65000
      3 H1        -77.1888  -14.2869  -44.8379 H      1 LIG       0.09000
      4 H2        -75.7185  -14.0056  -43.8545 H      1 LIG       0.09000
      5 H3        -77.2703  -13.2679  -43.3771 H      1 LIG       0.09000
      6 H4        -76.7508  -15.1226  -42.1509 H      1 LIG       0.42000
@<TRIPOS>BOND
      1       1       2 1
      2       1       3 1
      3       1       4 1
      4       1       5 1
      5       2       6 1
@<TRIPOS>ALT_TYPE
CGenFF_4.0_ALT_TYPE_SET
CGenFF_4.0 1 CG331 2 OG311 3 HGA3 4 HGA3 5 HGA3 6 HGP1
@<TRIPOS>MOLECULE
methanol
 6 5 0 0 0
****
USER_CHARGES
INVALID_CHARGES
Pose:  24 Cluster:  24 Fr_nu: 10232247 TotEn:   -10.47
@<TRIPOS>ATOM
      1 C1        -51.5289    8.4005  -31.8647 C.3    1 LIG      -0.04000
      2 O1        -52.6319    9.0306  -31.2396 O.3    1 LIG      -0.65000
      3 H1        -50.8467    8.0174  -31.1018 H      1 LIG       0.09000
      4 H2        -51.0109    9.1203  -32.5036 H      1 LIG       0.09000
      5 H3        -51.8926    7.5704  -32.4749 H      1 LIG       0.09000
      6 H4        -53.2133    9.3568  -31.9476 H      1 LIG       0.42000
@<TRIPOS>BOND
      1       1       2 1
      2       1       3 1
      3       1       4 1
      4       1       5 1
      5       2       6 1
@<TRIPOS>ALT_TYPE
CGenFF_4.0_ALT_TYPE_SET
CGenFF_4.0 1 CG331 2 OG311 3 HGA3 4 HGA3 5 HGA3 6 HGP1
@<TRIPOS>MOLECULE
methanol
 6 5 0 0 0
****
USER_CHARGES
INVALID_CHARGES
Pose:  25 Cluster:  25 Fr_nu: 388375 TotEn:   -10.09
@<TRIPOS>ATOM
      1 C1        -71.4976  -10.2430  -43.0008 C.3    1 LIG      -0.04000
      2 O1        -70.7077   -9.0783  -42.8455 O.3    1 LIG      -0.65000
      3 H1        -71.4201  -10.6022  -44.0300 H      1 LIG       0.09000
      4 H2        -72.5389  -10.0127  -42.7616 H      1 LIG       0.09000
      5 H3        -71.1312  -11.0145  -42.3196 H      1 LIG       0.09000
      6 H4        -70.8023   -8.7903  -41.9215 H      1 LIG       0.42000
@<TRIPOS>BOND
      1       1       2 1
      2       1       3 1
      3       1       4 1
      4       1       5 1
      5       2       6 1
@<TRIPOS>ALT_TYPE
CGenFF_4.0_ALT_TYPE_SET
CGenFF_4.0 1 CG331 2 OG311 3 HGA3 4 HGA3 5 HGA3 6 HGP1
@<TRIPOS>MOLECULE
methanol
 6 5 0 0 0
****
USER_CHARGES
INVALID_CHARGES
Pose:  26 Cluster:  26 Fr_nu: 387543 TotEn:   -10.07
@<TRIPOS>ATOM
      1 C1        -71.4976  -10.2430  -43.0008 C.3    1 LIG      -0.04000
      2 O1        -71.1752  -10.1890  -44.3784 O.3    1 LIG      -0.65000
      3 H1        -70.9609  -11.0717  -42.5325 H      1 LIG       0.09000
      4 H2        -72.5755  -10.3801  -42.8831 H      1 LIG       0.09000
      5 H3        -71.1978   -9.3045  -42.5286 H      1 LIG       0.09000
      6 H4        -71.6697   -9.4428  -44.7583 H      1 LIG       0.42000
@<TRIPOS>BOND
      1       1       2 1
      2       1       3 1
      3       1       4 1
      4       1       5 1
      5       2       6 1
@<TRIPOS>ALT_TYPE
CGenFF_4.0_ALT_TYPE_SET
CGenFF_4.0 1 CG331 2 OG311 3 HGA3 4 HGA3 5 HGA3 6 HGP1
@<TRIPOS>MOLECULE
methanol
 6 5 0 0 0
****
USER_CHARGES
INVALID_CHARGES
Pose:  27 Cluster:  27 Fr_nu: 621557 TotEn:   -10.05
@<TRIPOS>ATOM
      1 C1        -59.5077    2.2102  -37.2111 C.3    1 LIG      -0.04000
      2 O1        -58.9210    1.6875  -36.0334 O.3    1 LIG      -0.65000
      3 H1        -58.8743    1.9750  -38.0700 H      1 LIG       0.09000
      4 H2        -59.6202    3.2930  -37.1136 H      1 LIG       0.09000
      5 H3        -60.4909    1.7547  -37.3508 H      1 LIG       0.09000
      6 H4        -59.5108    1.9161  -35.2948 H      1 LIG       0.42000
@<TRIPOS>BOND
      1       1       2 1
      2       1       3 1
      3       1       4 1
      4       1       5 1
      5       2       6 1
@<TRIPOS>ALT_TYPE
CGenFF_4.0_ALT_TYPE_SET
CGenFF_4.0 1 CG331 2 OG311 3 HGA3 4 HGA3 5 HGA3 6 HGP1
@<TRIPOS>MOLECULE
methanol
 6 5 0 0 0
****
USER_CHARGES
INVALID_CHARGES
Pose:  28 Cluster:  28 Fr_nu: 230709 TotEn:    -9.41
@<TRIPOS>ATOM
      1 C1        -67.9881   -6.9108  -42.8079 C.3    1 LIG      -0.04000
      2 O1        -69.2826   -7.3754  -43.1440 O.3    1 LIG      -0.65000
      3 H1        -67.3944   -6.7942  -43.7179 H      1 LIG       0.09000
      4 H2        -67.5069   -7.6253  -42.1353 H      1 LIG       0.09000
      5 H3        -68.0764   -5.9441  -42.3068 H      1 LIG       0.09000
      6 H4        -69.7783   -7.4664  -42.3123 H      1 LIG       0.42000
@<TRIPOS>BOND
      1       1       2 1
      2       1       3 1
      3       1       4 1
      4       1       5 1
      5       2       6 1
@<TRIPOS>ALT_TYPE
CGenFF_4.0_ALT_TYPE_SET
CGenFF_4.0 1 CG331 2 OG311 3 HGA3 4 HGA3 5 HGA3 6 HGP1
@<TRIPOS>MOLECULE
methanol
 6 5 0 0 0
****
USER_CHARGES
INVALID_CHARGES
Pose:  29 Cluster:  29 Fr_nu: 10147145 TotEn:    -9.35
@<TRIPOS>ATOM
      1 C1        -75.6250  -12.9637  -52.4811 C.3    1 LIG      -0.04000
      2 O1        -76.0525  -11.7007  -52.9570 O.3    1 LIG      -0.65000
      3 H1        -74.7589  -13.2972  -53.0580 H      1 LIG       0.09000
      4 H2        -76.4401  -13.6854  -52.5774 H      1 LIG       0.09000
      5 H3        -75.3454  -12.8711  -51.4290 H      1 LIG       0.09000
      6 H4        -76.8210  -11.4390  -52.4216 H      1 LIG       0.42000
@<TRIPOS>BOND
      1       1       2 1
      2       1       3 1
      3       1       4 1
      4       1       5 1
      5       2       6 1
@<TRIPOS>ALT_TYPE
CGenFF_4.0_ALT_TYPE_SET
CGenFF_4.0 1 CG331 2 OG311 3 HGA3 4 HGA3 5 HGA3 6 HGP1
@<TRIPOS>MOLECULE
methanol
 6 5 0 0 0
****
USER_CHARGES
INVALID_CHARGES
Pose:  30 Cluster:  30 Fr_nu: 268468 TotEn:    -8.64
@<TRIPOS>ATOM
      1 C1        -75.1364  -12.7012  -43.4417 C.3    1 LIG      -0.04000
      2 O1        -75.2021  -11.2883  -43.3801 O.3    1 LIG      -0.65000
      3 H1        -75.4382  -13.0377  -44.4366 H      1 LIG       0.09000
      4 H2        -75.7968  -13.1310  -42.6842 H      1 LIG       0.09000
      5 H3        -74.1088  -13.0180  -43.2486 H      1 LIG       0.09000
      6 H4        -74.9277  -11.0285  -42.4840 H      1 LIG       0.42000
@<TRIPOS>BOND
      1       1       2 1
      2       1       3 1
      3       1       4 1
      4       1       5 1
      5       2       6 1
@<TRIPOS>ALT_TYPE
CGenFF_4.0_ALT_TYPE_SET
CGenFF_4.0 1 CG331 2 OG311 3 HGA3 4 HGA3 5 HGA3 6 HGP1
@<TRIPOS>MOLECULE
methanol
 6 5 0 0 0
****
USER_CHARGES
INVALID_CHARGES
Pose:  31 Cluster:  31 Fr_nu: 300877 TotEn:    -8.27
@<TRIPOS>ATOM
      1 C1        -72.3817  -10.3309  -43.8918 C.3    1 LIG      -0.04000
      2 O1        -72.1804  -10.0915  -45.2726 O.3    1 LIG      -0.65000
      3 H1        -72.2008  -11.3864  -43.6741 H      1 LIG       0.09000
      4 H2        -73.4057  -10.0622  -43.6200 H      1 LIG       0.09000
      5 H3        -71.6819   -9.7180  -43.3190 H      1 LIG       0.09000
      6 H4        -72.3500   -9.1464  -45.4263 H      1 LIG       0.42000
@<TRIPOS>BOND
      1       1       2 1
      2       1       3 1
      3       1       4 1
      4       1       5 1
      5       2       6 1
@<TRIPOS>ALT_TYPE
CGenFF_4.0_ALT_TYPE_SET
CGenFF_4.0 1 CG331 2 OG311 3 HGA3 4 HGA3 5 HGA3 6 HGP1
@<TRIPOS>MOLECULE
methanol
 6 5 0 0 0
****
USER_CHARGES
INVALID_CHARGES
Pose:  32 Cluster:  32 Fr_nu: 268869 TotEn:    -7.06
@<TRIPOS>ATOM
      1 C1        -75.1364  -12.7012  -43.4417 C.3    1 LIG      -0.04000
      2 O1        -76.1960  -13.4966  -42.9426 O.3    1 LIG      -0.65000
      3 H1        -75.4467  -12.2228  -44.3739 H      1 LIG       0.09000
      4 H2        -74.2592  -13.3293  -43.6166 H      1 LIG       0.09000
      5 H3        -74.8909  -11.9330  -42.7047 H      1 LIG       0.09000
      6 H4        -75.8829  -13.9038  -42.1169 H      1 LIG       0.42000
@<TRIPOS>BOND
      1       1       2 1
      2       1       3 1
      3       1       4 1
      4       1       5 1
      5       2       6 1
@<TRIPOS>ALT_TYPE
CGenFF_4.0_ALT_TYPE_SET
CGenFF_4.0 1 CG331 2 OG311 3 HGA3 4 HGA3 5 HGA3 6 HGP1
@<TRIPOS>MOLECULE
methanol
 6 5 0 0 0
****
USER_CHARGES
INVALID_CHARGES
Pose:  33 Cluster:  33 Fr_nu: 487134 TotEn:    -6.15
@<TRIPOS>ATOM
      1 C1        -73.6884  -11.7602  -43.8030 C.3    1 LIG      -0.04000
      2 O1        -74.7672  -12.0850  -42.9457 O.3    1 LIG      -0.65000
      3 H1        -73.7273  -12.3916  -44.6941 H      1 LIG       0.09000
      4 H2        -72.7435  -11.9140  -43.2755 H      1 LIG       0.09000
      5 H3        -73.7722  -10.7117  -44.0982 H      1 LIG       0.09000
      6 H4        -74.6985  -11.5052  -42.1680 H      1 LIG       0.42000
@<TRIPOS>BOND
      1       1       2 1
      2       1       3 1
      3       1       4 1
      4       1       5 1
      5       2       6 1
@<TRIPOS>ALT_TYPE
CGenFF_4.0_ALT_TYPE_SET
CGenFF_4.0 1 CG331 2 OG311 3 HGA3 4 HGA3 5 HGA3 6 HGP1
@<TRIPOS>MOLECULE
methanol
 6 5 0 0 0
****
USER_CHARGES
INVALID_CHARGES
Pose:  34 Cluster:  34 Fr_nu: 518801 TotEn:    -4.11
@<TRIPOS>ATOM
      1 C1        -71.3830   -9.9325  -43.6713 C.3    1 LIG      -0.04000
      2 O1        -72.7360   -9.6863  -44.0079 O.3    1 LIG      -0.65000
      3 H1        -71.2790  -10.9557  -43.3021 H      1 LIG       0.09000
      4 H2        -71.0624   -9.2227  -42.9044 H      1 LIG       0.09000
      5 H3        -70.7658   -9.8051  -44.5638 H      1 LIG       0.09000
      6 H4        -72.7879   -8.7704  -44.3306 H      1 LIG       0.42000
@<TRIPOS>BOND
      1       1       2 1
      2       1       3 1
      3       1       4 1
      4       1       5 1
      5       2       6 1
@<TRIPOS>ALT_TYPE
CGenFF_4.0_ALT_TYPE_SET
CGenFF_4.0 1 CG331 2 OG311 3 HGA3 4 HGA3 5 HGA3 6 HGP1
@<TRIPOS>MOLECULE
furan
 9 9 0 0 0
****
USER_CHARGES
INVALID_CHARGES
Pose:   1 Cluster:   1 Fr_nu: 290863 TotEn:   -10.57
@<TRIPOS>ATOM
      1 C1        -73.5230  -10.7112  -44.2972 C.2    1 LIG      -0.26000
      2 C2        -73.1563  -11.3654  -43.0969 C.2    1 LIG      -0.26000
      3 C3        -72.4741   -9.8801  -44.6151 C.2    1 LIG       0.09300
      4 C4        -71.9093  -10.8877  -42.7670 C.2    1 LIG       0.09300
      5 O1        -71.4863   -9.9819  -43.6875 O.3    1 LIG      -0.29200
      6 H1        -74.4377  -10.8300  -44.8598 H      1 LIG       0.17500
      7 H2        -73.7291  -12.0943  -42.5419 H      1 LIG       0.17500
      8 H3        -72.2858   -9.1901  -45.4248 H      1 LIG       0.13800
      9 H4        -71.2256  -11.0818  -41.9535 H      1 LIG       0.13800
@<TRIPOS>BOND
      1       1       2 1
      2       1       3 2
      3       2       4 2
      4       3       5 1
      5       4       5 1
      6       1       6 1
      7       2       7 1
      8       3       8 1
      9       4       9 1
@<TRIPOS>ALT_TYPE
CGenFF_4.0_ALT_TYPE_SET
CGenFF_4.0 1 CG2R51 2 CG2R51 3 CG2R51 4 CG2R51 5 OG2R50 6 HGR51 7 HGR51 8 HGR52 9 HGR52
@<TRIPOS>MOLECULE
furan
 9 9 0 0 0
****
USER_CHARGES
INVALID_CHARGES
Pose:   2 Cluster:   2 Fr_nu:  96016 TotEn:   -10.55
@<TRIPOS>ATOM
      1 C1        -73.7543  -11.4978  -43.6954 C.2    1 LIG      -0.26000
      2 C2        -74.2046  -11.7231  -45.0181 C.2    1 LIG      -0.26000
      3 C3        -74.3646  -12.4531  -42.9162 C.2    1 LIG       0.09300
      4 C4        -75.0578  -12.8000  -44.9530 C.2    1 LIG       0.09300
      5 O1        -75.1607  -13.2509  -43.6753 O.3    1 LIG      -0.29200
      6 H1        -73.0709  -10.7344  -43.3527 H      1 LIG       0.17500
      7 H2        -73.9401  -11.1698  -45.9077 H      1 LIG       0.17500
      8 H3        -74.3372  -12.6872  -41.8620 H      1 LIG       0.13800
      9 H4        -75.6398  -13.3380  -45.6871 H      1 LIG       0.13800
@<TRIPOS>BOND
      1       1       2 1
      2       1       3 2
      3       2       4 2
      4       3       5 1
      5       4       5 1
      6       1       6 1
      7       2       7 1
      8       3       8 1
      9       4       9 1
@<TRIPOS>ALT_TYPE
CGenFF_4.0_ALT_TYPE_SET
CGenFF_4.0 1 CG2R51 2 CG2R51 3 CG2R51 4 CG2R51 5 OG2R50 6 HGR51 7 HGR51 8 HGR52 9 HGR52
@<TRIPOS>MOLECULE
furan
 9 9 0 0 0
****
USER_CHARGES
INVALID_CHARGES
Pose:   3 Cluster:   3 Fr_nu:   1835 TotEn:   -10.39
@<TRIPOS>ATOM
      1 C1        -74.5998  -11.6283  -45.1798 C.2    1 LIG      -0.26000
      2 C2        -74.8695  -12.2553  -43.9399 C.2    1 LIG      -0.26000
      3 C3        -73.3973  -10.9785  -45.0256 C.2    1 LIG       0.09300
      4 C4        -73.8125  -11.9442  -43.1165 C.2    1 LIG       0.09300
      5 O1        -72.9107  -11.1662  -43.7709 O.3    1 LIG      -0.29200
      6 H1        -75.2063  -11.6471  -46.0737 H      1 LIG       0.17500
      7 H2        -75.7270  -12.8588  -43.6791 H      1 LIG       0.17500
      8 H3        -72.7856  -10.3731  -45.6786 H      1 LIG       0.13800
      9 H4        -73.5659  -12.1859  -42.0930 H      1 LIG       0.13800
@<TRIPOS>BOND
      1       1       2 1
      2       1       3 2
      3       2       4 2
      4       3       5 1
      5       4       5 1
      6       1       6 1
      7       2       7 1
      8       3       8 1
      9       4       9 1
@<TRIPOS>ALT_TYPE
CGenFF_4.0_ALT_TYPE_SET
CGenFF_4.0 1 CG2R51 2 CG2R51 3 CG2R51 4 CG2R51 5 OG2R50 6 HGR51 7 HGR51 8 HGR52 9 HGR52
@<TRIPOS>MOLECULE
furan
 9 9 0 0 0
****
USER_CHARGES
INVALID_CHARGES
Pose:   4 Cluster:   4 Fr_nu: 749388 TotEn:    -9.38
@<TRIPOS>ATOM
      1 C1        -73.9609  -26.1291  -44.1097 C.2    1 LIG      -0.26000
      2 C2        -72.7914  -25.7094  -43.4320 C.2    1 LIG      -0.26000
      3 C3        -73.5914  -26.3326  -45.4190 C.2    1 LIG       0.09300
      4 C4        -71.7906  -25.6865  -44.3753 C.2    1 LIG       0.09300
      5 O1        -72.2700  -26.0652  -45.5892 O.3    1 LIG      -0.29200
      6 H1        -74.9495  -26.2656  -43.6959 H      1 LIG       0.17500
      7 H2        -72.6905  -25.4556  -42.3866 H      1 LIG       0.17500
      8 H3        -74.1216  -26.6516  -46.3045 H      1 LIG       0.13800
      9 H4        -70.7399  -25.4374  -44.3446 H      1 LIG       0.13800
@<TRIPOS>BOND
      1       1       2 1
      2       1       3 2
      3       2       4 2
      4       3       5 1
      5       4       5 1
      6       1       6 1
      7       2       7 1
      8       3       8 1
      9       4       9 1
@<TRIPOS>ALT_TYPE
CGenFF_4.0_ALT_TYPE_SET
CGenFF_4.0 1 CG2R51 2 CG2R51 3 CG2R51 4 CG2R51 5 OG2R50 6 HGR51 7 HGR51 8 HGR52 9 HGR52
@<TRIPOS>MOLECULE
furan
 9 9 0 0 0
****
USER_CHARGES
INVALID_CHARGES
Pose:   5 Cluster:   5 Fr_nu:  51036 TotEn:    -9.20
@<TRIPOS>ATOM
      1 C1        -58.6257    2.6957  -38.3607 C.2    1 LIG      -0.26000
      2 C2        -59.3286    2.6203  -37.1346 C.2    1 LIG      -0.26000
      3 C3        -57.4607    1.9877  -38.1773 C.2    1 LIG       0.09300
      4 C4        -58.5432    1.8715  -36.2894 C.2    1 LIG       0.09300
      5 O1        -57.4028    1.4820  -36.9174 O.3    1 LIG      -0.29200
      6 H1        -58.9298    3.2030  -39.2648 H      1 LIG       0.17500
      7 H2        -60.2879    3.0569  -36.8967 H      1 LIG       0.17500
      8 H3        -56.6158    1.7613  -38.8113 H      1 LIG       0.13800
      9 H4        -58.6483    1.5438  -35.2654 H      1 LIG       0.13800
@<TRIPOS>BOND
      1       1       2 1
      2       1       3 2
      3       2       4 2
      4       3       5 1
      5       4       5 1
      6       1       6 1
      7       2       7 1
      8       3       8 1
      9       4       9 1
@<TRIPOS>ALT_TYPE
CGenFF_4.0_ALT_TYPE_SET
CGenFF_4.0 1 CG2R51 2 CG2R51 3 CG2R51 4 CG2R51 5 OG2R50 6 HGR51 7 HGR51 8 HGR52 9 HGR52
@<TRIPOS>MOLECULE
furan
 9 9 0 0 0
****
USER_CHARGES
INVALID_CHARGES
Pose:   6 Cluster:   6 Fr_nu: 530701 TotEn:    -9.16
@<TRIPOS>ATOM
      1 C1        -71.2904  -17.1643  -59.5155 C.2    1 LIG      -0.26000
      2 C2        -71.7724  -16.8434  -58.2240 C.2    1 LIG      -0.26000
      3 C3        -69.9994  -17.6064  -59.3424 C.2    1 LIG       0.09300
      4 C4        -70.7417  -17.1124  -57.3538 C.2    1 LIG       0.09300
      5 O1        -69.6573  -17.5779  -58.0276 O.3    1 LIG      -0.29200
      6 H1        -71.8178  -17.0831  -60.4549 H      1 LIG       0.17500
      7 H2        -72.7491  -16.4638  -57.9604 H      1 LIG       0.17500
      8 H3        -69.2332  -17.9593  -60.0173 H      1 LIG       0.13800
      9 H4        -70.6270  -17.0306  -56.2827 H      1 LIG       0.13800
@<TRIPOS>BOND
      1       1       2 1
      2       1       3 2
      3       2       4 2
      4       3       5 1
      5       4       5 1
      6       1       6 1
      7       2       7 1
      8       3       8 1
      9       4       9 1
@<TRIPOS>ALT_TYPE
CGenFF_4.0_ALT_TYPE_SET
CGenFF_4.0 1 CG2R51 2 CG2R51 3 CG2R51 4 CG2R51 5 OG2R50 6 HGR51 7 HGR51 8 HGR52 9 HGR52
@<TRIPOS>MOLECULE
furan
 9 9 0 0 0
****
USER_CHARGES
INVALID_CHARGES
Pose:   7 Cluster:   7 Fr_nu:  28748 TotEn:    -9.06
@<TRIPOS>ATOM
      1 C1        -74.9647  -12.4448  -44.4054 C.2    1 LIG      -0.26000
      2 C2        -73.8176  -11.6913  -44.0593 C.2    1 LIG      -0.26000
      3 C3        -74.9816  -12.5054  -45.7794 C.2    1 LIG       0.09300
      4 C4        -73.2154  -11.3452  -45.2466 C.2    1 LIG       0.09300
      5 O1        -73.9187  -11.8377  -46.2999 O.3    1 LIG      -0.29200
      6 H1        -75.6887  -12.8878  -43.7370 H      1 LIG       0.17500
      7 H2        -73.4729  -11.4329  -43.0685 H      1 LIG       0.17500
      8 H3        -75.6454  -12.9614  -46.4995 H      1 LIG       0.13800
      9 H4        -72.3288  -10.7819  -45.4987 H      1 LIG       0.13800
@<TRIPOS>BOND
      1       1       2 1
      2       1       3 2
      3       2       4 2
      4       3       5 1
      5       4       5 1
      6       1       6 1
      7       2       7 1
      8       3       8 1
      9       4       9 1
@<TRIPOS>ALT_TYPE
CGenFF_4.0_ALT_TYPE_SET
CGenFF_4.0 1 CG2R51 2 CG2R51 3 CG2R51 4 CG2R51 5 OG2R50 6 HGR51 7 HGR51 8 HGR52 9 HGR52
@<TRIPOS>MOLECULE
furan
 9 9 0 0 0
****
USER_CHARGES
INVALID_CHARGES
Pose:   8 Cluster:   8 Fr_nu:  50733 TotEn:    -9.00
@<TRIPOS>ATOM
      1 C1        -73.1663  -11.3006  -43.5263 C.2    1 LIG      -0.26000
      2 C2        -72.7480   -9.9770  -43.8023 C.2    1 LIG      -0.26000
      3 C3        -72.0271  -12.0028  -43.2082 C.2    1 LIG       0.09300
      4 C4        -71.3830   -9.9646  -43.6330 C.2    1 LIG       0.09300
      5 O1        -70.9358  -11.1956  -43.2708 O.3    1 LIG      -0.29200
      6 H1        -74.1722  -11.6938  -43.5560 H      1 LIG       0.17500
      7 H2        -73.3644   -9.1370  -44.0885 H      1 LIG       0.17500
      8 H3        -71.8347  -13.0282  -42.9281 H      1 LIG       0.13800
      9 H4        -70.6250   -9.2006  -43.7269 H      1 LIG       0.13800
@<TRIPOS>BOND
      1       1       2 1
      2       1       3 2
      3       2       4 2
      4       3       5 1
      5       4       5 1
      6       1       6 1
      7       2       7 1
      8       3       8 1
      9       4       9 1
@<TRIPOS>ALT_TYPE
CGenFF_4.0_ALT_TYPE_SET
CGenFF_4.0 1 CG2R51 2 CG2R51 3 CG2R51 4 CG2R51 5 OG2R50 6 HGR51 7 HGR51 8 HGR52 9 HGR52
@<TRIPOS>MOLECULE
furan
 9 9 0 0 0
****
USER_CHARGES
INVALID_CHARGES
Pose:   9 Cluster:   9 Fr_nu: 530864 TotEn:    -8.99
@<TRIPOS>ATOM
      1 C1        -72.4983  -16.5013  -60.3055 C.2    1 LIG      -0.26000
      2 C2        -72.9110  -16.5961  -58.9550 C.2    1 LIG      -0.26000
      3 C3        -71.1368  -16.6974  -60.3034 C.2    1 LIG       0.09300
      4 C4        -71.7724  -16.8434  -58.2240 C.2    1 LIG       0.09300
      5 O1        -70.6866  -16.9067  -59.0386 O.3    1 LIG      -0.29200
      6 H1        -73.1157  -16.3131  -61.1719 H      1 LIG       0.17500
      7 H2        -73.9132  -16.4968  -58.5635 H      1 LIG       0.17500
      8 H3        -70.3833  -16.7185  -61.0773 H      1 LIG       0.13800
      9 H4        -71.5771  -16.9919  -57.1720 H      1 LIG       0.13800
@<TRIPOS>BOND
      1       1       2 1
      2       1       3 2
      3       2       4 2
      4       3       5 1
      5       4       5 1
      6       1       6 1
      7       2       7 1
      8       3       8 1
      9       4       9 1
@<TRIPOS>ALT_TYPE
CGenFF_4.0_ALT_TYPE_SET
CGenFF_4.0 1 CG2R51 2 CG2R51 3 CG2R51 4 CG2R51 5 OG2R50 6 HGR51 7 HGR51 8 HGR52 9 HGR52
@<TRIPOS>MOLECULE
furan
 9 9 0 0 0
****
USER_CHARGES
INVALID_CHARGES
Pose:  10 Cluster:  10 Fr_nu: 229752 TotEn:    -8.84
@<TRIPOS>ATOM
      1 C1        -72.2558  -25.9674  -43.2902 C.2    1 LIG      -0.26000
      2 C2        -72.2112  -26.2061  -44.6846 C.2    1 LIG      -0.26000
      3 C3        -73.1009  -24.8967  -43.1128 C.2    1 LIG       0.09300
      4 C4        -73.0322  -25.2643  -45.2598 C.2    1 LIG       0.09300
      5 O1        -73.5784  -24.4623  -44.3085 O.3    1 LIG      -0.29200
      6 H1        -71.7366  -26.5078  -42.5119 H      1 LIG       0.17500
      7 H2        -71.6508  -26.9693  -45.2051 H      1 LIG       0.17500
      8 H3        -73.4481  -24.3539  -42.2457 H      1 LIG       0.13800
      9 H4        -73.3184  -25.0439  -46.2779 H      1 LIG       0.13800
@<TRIPOS>BOND
      1       1       2 1
      2       1       3 2
      3       2       4 2
      4       3       5 1
      5       4       5 1
      6       1       6 1
      7       2       7 1
      8       3       8 1
      9       4       9 1
@<TRIPOS>ALT_TYPE
CGenFF_4.0_ALT_TYPE_SET
CGenFF_4.0 1 CG2R51 2 CG2R51 3 CG2R51 4 CG2R51 5 OG2R50 6 HGR51 7 HGR51 8 HGR52 9 HGR52
@<TRIPOS>MOLECULE
furan
 9 9 0 0 0
****
USER_CHARGES
INVALID_CHARGES
Pose:  11 Cluster:  11 Fr_nu: 801702 TotEn:    -8.78
@<TRIPOS>ATOM
      1 C1        -73.4171  -27.1748  -44.4151 C.2    1 LIG      -0.26000
      2 C2        -72.7010  -26.2817  -43.5828 C.2    1 LIG      -0.26000
      3 C3        -73.9806  -26.4050  -45.4060 C.2    1 LIG       0.09300
      4 C4        -72.8778  -25.0298  -44.1246 C.2    1 LIG       0.09300
      5 O1        -73.6565  -25.0964  -45.2363 O.3    1 LIG      -0.29200
      6 H1        -73.5113  -28.2456  -44.3060 H      1 LIG       0.17500
      7 H2        -72.1276  -26.5206  -42.6988 H      1 LIG       0.17500
      8 H3        -74.6043  -26.6252  -46.2602 H      1 LIG       0.13800
      9 H4        -72.5339  -24.0423  -43.8530 H      1 LIG       0.13800
@<TRIPOS>BOND
      1       1       2 1
      2       1       3 2
      3       2       4 2
      4       3       5 1
      5       4       5 1
      6       1       6 1
      7       2       7 1
      8       3       8 1
      9       4       9 1
@<TRIPOS>ALT_TYPE
CGenFF_4.0_ALT_TYPE_SET
CGenFF_4.0 1 CG2R51 2 CG2R51 3 CG2R51 4 CG2R51 5 OG2R50 6 HGR51 7 HGR51 8 HGR52 9 HGR52
@<TRIPOS>MOLECULE
furan
 9 9 0 0 0
****
USER_CHARGES
INVALID_CHARGES
Pose:  12 Cluster:  12 Fr_nu: 406804 TotEn:    -8.39
@<TRIPOS>ATOM
      1 C1        -64.1188  -19.3943  -16.6686 C.2    1 LIG      -0.26000
      2 C2        -64.9210  -19.3424  -17.8335 C.2    1 LIG      -0.26000
      3 C3        -64.1409  -18.1275  -16.1330 C.2    1 LIG       0.09300
      4 C4        -65.3762  -18.0477  -17.9266 C.2    1 LIG       0.09300
      5 O1        -64.9052  -17.3008  -16.8937 O.3    1 LIG      -0.29200
      6 H1        -63.5903  -20.2479  -16.2696 H      1 LIG       0.17500
      7 H2        -65.1402  -20.1480  -18.5193 H      1 LIG       0.17500
      8 H3        -63.6900  -17.6766  -15.2609 H      1 LIG       0.13800
      9 H4        -66.0093  -17.5267  -18.6299 H      1 LIG       0.13800
@<TRIPOS>BOND
      1       1       2 1
      2       1       3 2
      3       2       4 2
      4       3       5 1
      5       4       5 1
      6       1       6 1
      7       2       7 1
      8       3       8 1
      9       4       9 1
@<TRIPOS>ALT_TYPE
CGenFF_4.0_ALT_TYPE_SET
CGenFF_4.0 1 CG2R51 2 CG2R51 3 CG2R51 4 CG2R51 5 OG2R50 6 HGR51 7 HGR51 8 HGR52 9 HGR52
@<TRIPOS>MOLECULE
furan
 9 9 0 0 0
****
USER_CHARGES
INVALID_CHARGES
Pose:  13 Cluster:  13 Fr_nu: 717564 TotEn:    -8.24
@<TRIPOS>ATOM
      1 C1        -58.9515    2.6781  -37.1467 C.2    1 LIG      -0.26000
      2 C2        -57.5614    2.7205  -37.4097 C.2    1 LIG      -0.26000
      3 C3        -59.5518    2.2998  -38.3251 C.2    1 LIG       0.09300
      4 C4        -57.4114    2.3649  -38.7300 C.2    1 LIG       0.09300
      5 O1        -58.6199    2.1068  -39.2951 O.3    1 LIG      -0.29200
      6 H1        -59.4531    2.8965  -36.2151 H      1 LIG       0.17500
      7 H2        -56.7681    2.9777  -36.7228 H      1 LIG       0.17500
      8 H3        -60.5768    2.1308  -38.6214 H      1 LIG       0.13800
      9 H4        -56.5571    2.2540  -39.3818 H      1 LIG       0.13800
@<TRIPOS>BOND
      1       1       2 1
      2       1       3 2
      3       2       4 2
      4       3       5 1
      5       4       5 1
      6       1       6 1
      7       2       7 1
      8       3       8 1
      9       4       9 1
@<TRIPOS>ALT_TYPE
CGenFF_4.0_ALT_TYPE_SET
CGenFF_4.0 1 CG2R51 2 CG2R51 3 CG2R51 4 CG2R51 5 OG2R50 6 HGR51 7 HGR51 8 HGR52 9 HGR52
@<TRIPOS>MOLECULE
furan
 9 9 0 0 0
****
USER_CHARGES
INVALID_CHARGES
Pose:  14 Cluster:  14 Fr_nu:  26495 TotEn:    -7.93
@<TRIPOS>ATOM
      1 C1        -72.8589  -11.3665  -43.4557 C.2    1 LIG      -0.26000
      2 C2        -71.8048  -10.4419  -43.2629 C.2    1 LIG      -0.26000
      3 C3        -73.2249  -11.2585  -44.7772 C.2    1 LIG       0.09300
      4 C4        -71.6017   -9.8349  -44.4804 C.2    1 LIG       0.09300
      5 O1        -72.4633  -10.3271  -45.4088 O.3    1 LIG      -0.29200
      6 H1        -73.2974  -12.0284  -42.7230 H      1 LIG       0.17500
      7 H2        -71.2610  -10.2430  -42.3508 H      1 LIG       0.17500
      8 H3        -73.9677  -11.7485  -45.3897 H      1 LIG       0.13800
      9 H4        -70.9199   -9.0743  -44.8320 H      1 LIG       0.13800
@<TRIPOS>BOND
      1       1       2 1
      2       1       3 2
      3       2       4 2
      4       3       5 1
      5       4       5 1
      6       1       6 1
      7       2       7 1
      8       3       8 1
      9       4       9 1
@<TRIPOS>ALT_TYPE
CGenFF_4.0_ALT_TYPE_SET
CGenFF_4.0 1 CG2R51 2 CG2R51 3 CG2R51 4 CG2R51 5 OG2R50 6 HGR51 7 HGR51 8 HGR52 9 HGR52
@<TRIPOS>MOLECULE
furan
 9 9 0 0 0
****
USER_CHARGES
INVALID_CHARGES
Pose:  15 Cluster:  15 Fr_nu: 608902 TotEn:    -7.78
@<TRIPOS>ATOM
      1 C1        -57.9028    2.1720  -38.3694 C.2    1 LIG      -0.26000
      2 C2        -57.7176    2.1546  -36.9664 C.2    1 LIG      -0.26000
      3 C3        -59.2501    2.3580  -38.5746 C.2    1 LIG       0.09300
      4 C4        -58.9650    2.3313  -36.4142 C.2    1 LIG       0.09300
      5 O1        -59.9047    2.4562  -37.3879 O.3    1 LIG      -0.29200
      6 H1        -57.1487    2.0622  -39.1353 H      1 LIG       0.17500
      7 H2        -56.7909    2.0291  -36.4253 H      1 LIG       0.17500
      8 H3        -59.8677    2.4397  -39.4573 H      1 LIG       0.13800
      9 H4        -59.3322    2.3886  -35.3999 H      1 LIG       0.13800
@<TRIPOS>BOND
      1       1       2 1
      2       1       3 2
      3       2       4 2
      4       3       5 1
      5       4       5 1
      6       1       6 1
      7       2       7 1
      8       3       8 1
      9       4       9 1
@<TRIPOS>ALT_TYPE
CGenFF_4.0_ALT_TYPE_SET
CGenFF_4.0 1 CG2R51 2 CG2R51 3 CG2R51 4 CG2R51 5 OG2R50 6 HGR51 7 HGR51 8 HGR52 9 HGR52
@<TRIPOS>MOLECULE
furan
 9 9 0 0 0
****
USER_CHARGES
INVALID_CHARGES
Pose:  16 Cluster:  16 Fr_nu:  96004 TotEn:    -7.76
@<TRIPOS>ATOM
      1 C1        -74.4647  -12.1409  -43.6911 C.2    1 LIG      -0.26000
      2 C2        -74.2046  -11.7231  -45.0181 C.2    1 LIG      -0.26000
      3 C3        -75.3890  -13.1553  -43.7843 C.2    1 LIG       0.09300
      4 C4        -74.9883  -12.5120  -45.8276 C.2    1 LIG       0.09300
      5 O1        -75.7133  -13.3877  -45.0833 O.3    1 LIG      -0.29200
      6 H1        -74.0330  -11.7511  -42.7807 H      1 LIG       0.17500
      7 H2        -73.5300  -10.9444  -45.3438 H      1 LIG       0.17500
      8 H3        -75.8884  -13.7807  -43.0587 H      1 LIG       0.13800
      9 H4        -75.1364  -12.5719  -46.8960 H      1 LIG       0.13800
@<TRIPOS>BOND
      1       1       2 1
      2       1       3 2
      3       2       4 2
      4       3       5 1
      5       4       5 1
      6       1       6 1
      7       2       7 1
      8       3       8 1
      9       4       9 1
@<TRIPOS>ALT_TYPE
CGenFF_4.0_ALT_TYPE_SET
CGenFF_4.0 1 CG2R51 2 CG2R51 3 CG2R51 4 CG2R51 5 OG2R50 6 HGR51 7 HGR51 8 HGR52 9 HGR52
@<TRIPOS>MOLECULE
furan
 9 9 0 0 0
****
USER_CHARGES
INVALID_CHARGES
Pose:  17 Cluster:  17 Fr_nu: 1380337 TotEn:    -7.47
@<TRIPOS>ATOM
      1 C1        -76.5392  -17.6273  -28.3404 C.2    1 LIG      -0.26000
      2 C2        -77.7812  -17.2920  -27.7501 C.2    1 LIG      -0.26000
      3 C3        -76.2174  -16.5811  -29.1734 C.2    1 LIG       0.09300
      4 C4        -78.1296  -16.0647  -28.2643 C.2    1 LIG       0.09300
      5 O1        -77.1816  -15.6245  -29.1327 O.3    1 LIG      -0.29200
      6 H1        -75.9524  -18.5200  -28.1793 H      1 LIG       0.17500
      7 H2        -78.3509  -17.8721  -27.0386 H      1 LIG       0.17500
      8 H3        -75.3825  -16.3757  -29.8274 H      1 LIG       0.13800
      9 H4        -78.9741  -15.4065  -28.1207 H      1 LIG       0.13800
@<TRIPOS>BOND
      1       1       2 1
      2       1       3 2
      3       2       4 2
      4       3       5 1
      5       4       5 1
      6       1       6 1
      7       2       7 1
      8       3       8 1
      9       4       9 1
@<TRIPOS>ALT_TYPE
CGenFF_4.0_ALT_TYPE_SET
CGenFF_4.0 1 CG2R51 2 CG2R51 3 CG2R51 4 CG2R51 5 OG2R50 6 HGR51 7 HGR51 8 HGR52 9 HGR52
@<TRIPOS>MOLECULE
furan
 9 9 0 0 0
****
USER_CHARGES
INVALID_CHARGES
Pose:  18 Cluster:  18 Fr_nu:   5867 TotEn:    -7.32
@<TRIPOS>ATOM
      1 C1        -58.7925    3.6287  -38.0706 C.2    1 LIG      -0.26000
      2 C2        -59.0465    3.2629  -36.7271 C.2    1 LIG      -0.26000
      3 C3        -58.5505    2.4555  -38.7467 C.2    1 LIG       0.09300
      4 C4        -58.9417    1.8923  -36.6780 C.2    1 LIG       0.09300
      5 O1        -58.6397    1.3924  -37.9050 O.3    1 LIG      -0.29200
      6 H1        -58.7861    4.6230  -38.4932 H      1 LIG       0.17500
      7 H2        -59.2773    3.9166  -35.8984 H      1 LIG       0.17500
      8 H3        -58.3140    2.2197  -39.7741 H      1 LIG       0.13800
      9 H4        -59.0478    1.1623  -35.8888 H      1 LIG       0.13800
@<TRIPOS>BOND
      1       1       2 1
      2       1       3 2
      3       2       4 2
      4       3       5 1
      5       4       5 1
      6       1       6 1
      7       2       7 1
      8       3       8 1
      9       4       9 1
@<TRIPOS>ALT_TYPE
CGenFF_4.0_ALT_TYPE_SET
CGenFF_4.0 1 CG2R51 2 CG2R51 3 CG2R51 4 CG2R51 5 OG2R50 6 HGR51 7 HGR51 8 HGR52 9 HGR52
@<TRIPOS>MOLECULE
furan
 9 9 0 0 0
****
USER_CHARGES
INVALID_CHARGES
Pose:  19 Cluster:  19 Fr_nu:  94368 TotEn:    -7.25
@<TRIPOS>ATOM
      1 C1        -57.5632    2.1962  -37.8979 C.2    1 LIG      -0.26000
      2 C2        -58.5010    1.6801  -36.9720 C.2    1 LIG      -0.26000
      3 C3        -57.6128    3.5648  -37.7691 C.2    1 LIG       0.09300
      4 C4        -59.0567    2.7700  -36.3433 C.2    1 LIG       0.09300
      5 O1        -58.5206    3.9226  -36.8234 O.3    1 LIG      -0.29200
      6 H1        -56.9307    1.6404  -38.5748 H      1 LIG       0.17500
      7 H2        -58.7415    0.6433  -36.7860 H      1 LIG       0.17500
      8 H3        -57.0931    4.3804  -38.2504 H      1 LIG       0.13800
      9 H4        -59.8054    2.8875  -35.5734 H      1 LIG       0.13800
@<TRIPOS>BOND
      1       1       2 1
      2       1       3 2
      3       2       4 2
      4       3       5 1
      5       4       5 1
      6       1       6 1
      7       2       7 1
      8       3       8 1
      9       4       9 1
@<TRIPOS>ALT_TYPE
CGenFF_4.0_ALT_TYPE_SET
CGenFF_4.0 1 CG2R51 2 CG2R51 3 CG2R51 4 CG2R51 5 OG2R50 6 HGR51 7 HGR51 8 HGR52 9 HGR52
@<TRIPOS>MOLECULE
furan
 9 9 0 0 0
****
USER_CHARGES
INVALID_CHARGES
Pose:  20 Cluster:  20 Fr_nu:  11004 TotEn:    -7.22
@<TRIPOS>ATOM
      1 C1        -73.5011  -11.6342  -46.0362 C.2    1 LIG      -0.26000
      2 C2        -73.0814  -10.8034  -44.9700 C.2    1 LIG      -0.26000
      3 C3        -74.3699  -12.5491  -45.4882 C.2    1 LIG       0.09300
      4 C4        -73.7236  -11.2697  -43.8466 C.2    1 LIG       0.09300
      5 O1        -74.5110  -12.3337  -44.1540 O.3    1 LIG      -0.29200
      6 H1        -73.2069  -11.5741  -47.0740 H      1 LIG       0.17500
      7 H2        -72.3965   -9.9689  -45.0149 H      1 LIG       0.17500
      8 H3        -74.9413  -13.3723  -45.8918 H      1 LIG       0.13800
      9 H4        -73.7268  -10.9699  -42.8087 H      1 LIG       0.13800
@<TRIPOS>BOND
      1       1       2 1
      2       1       3 2
      3       2       4 2
      4       3       5 1
      5       4       5 1
      6       1       6 1
      7       2       7 1
      8       3       8 1
      9       4       9 1
@<TRIPOS>ALT_TYPE
CGenFF_4.0_ALT_TYPE_SET
CGenFF_4.0 1 CG2R51 2 CG2R51 3 CG2R51 4 CG2R51 5 OG2R50 6 HGR51 7 HGR51 8 HGR52 9 HGR52
@<TRIPOS>MOLECULE
furan
 9 9 0 0 0
****
USER_CHARGES
INVALID_CHARGES
Pose:  21 Cluster:  21 Fr_nu: 615851 TotEn:    -7.13
@<TRIPOS>ATOM
      1 C1        -69.9745  -17.5199  -58.6794 C.2    1 LIG      -0.26000
      2 C2        -71.2066  -16.8959  -58.3701 C.2    1 LIG      -0.26000
      3 C3        -69.8848  -17.5288  -60.0520 C.2    1 LIG       0.09300
      4 C4        -71.7819  -16.5678  -59.5756 C.2    1 LIG       0.09300
      5 O1        -70.9825  -16.9502  -60.6058 O.3    1 LIG      -0.29200
      6 H1        -69.2435  -17.9144  -57.9884 H      1 LIG       0.17500
      7 H2        -71.6231  -16.7084  -57.3909 H      1 LIG       0.17500
      8 H3        -69.1436  -17.8892  -60.7504 H      1 LIG       0.13800
      9 H4        -72.7069  -16.0851  -59.8558 H      1 LIG       0.13800
@<TRIPOS>BOND
      1       1       2 1
      2       1       3 2
      3       2       4 2
      4       3       5 1
      5       4       5 1
      6       1       6 1
      7       2       7 1
      8       3       8 1
      9       4       9 1
@<TRIPOS>ALT_TYPE
CGenFF_4.0_ALT_TYPE_SET
CGenFF_4.0 1 CG2R51 2 CG2R51 3 CG2R51 4 CG2R51 5 OG2R50 6 HGR51 7 HGR51 8 HGR52 9 HGR52
@<TRIPOS>MOLECULE
furan
 9 9 0 0 0
****
USER_CHARGES
INVALID_CHARGES
Pose:  22 Cluster:  22 Fr_nu:   6694 TotEn:    -7.06
@<TRIPOS>ATOM
      1 C1        -58.7017    3.3975  -37.9355 C.2    1 LIG      -0.26000
      2 C2        -57.7110    2.4068  -38.1358 C.2    1 LIG      -0.26000
      3 C3        -59.5998    2.8641  -37.0406 C.2    1 LIG       0.09300
      4 C4        -58.0742    1.3387  -37.3489 C.2    1 LIG       0.09300
      5 O1        -59.2245    1.6095  -36.6780 O.3    1 LIG      -0.29200
      6 H1        -58.7548    4.3775  -38.3872 H      1 LIG       0.17500
      7 H2        -56.8408    2.4642  -38.7737 H      1 LIG       0.17500
      8 H3        -60.5085    3.2302  -36.5851 H      1 LIG       0.13800
      9 H4        -57.6437    0.3651  -37.1650 H      1 LIG       0.13800
@<TRIPOS>BOND
      1       1       2 1
      2       1       3 2
      3       2       4 2
      4       3       5 1
      5       4       5 1
      6       1       6 1
      7       2       7 1
      8       3       8 1
      9       4       9 1
@<TRIPOS>ALT_TYPE
CGenFF_4.0_ALT_TYPE_SET
CGenFF_4.0 1 CG2R51 2 CG2R51 3 CG2R51 4 CG2R51 5 OG2R50 6 HGR51 7 HGR51 8 HGR52 9 HGR52
@<TRIPOS>MOLECULE
furan
 9 9 0 0 0
****
USER_CHARGES
INVALID_CHARGES
Pose:  23 Cluster:  23 Fr_nu:   1275 TotEn:    -6.90
@<TRIPOS>ATOM
      1 C1        -73.4824  -11.5123  -44.7984 C.2    1 LIG      -0.26000
      2 C2        -74.0839  -12.7916  -44.8684 C.2    1 LIG      -0.26000
      3 C3        -74.0102  -10.9026  -43.6840 C.2    1 LIG       0.09300
      4 C4        -74.9362  -12.8724  -43.7918 C.2    1 LIG       0.09300
      5 O1        -74.8970  -11.7251  -43.0648 O.3    1 LIG      -0.29200
      6 H1        -72.7556  -11.0875  -45.4756 H      1 LIG       0.17500
      7 H2        -73.9168  -13.5588  -45.6106 H      1 LIG       0.17500
      8 H3        -73.8648   -9.9378  -43.2202 H      1 LIG       0.13800
      9 H4        -75.6044  -13.6370  -43.4233 H      1 LIG       0.13800
@<TRIPOS>BOND
      1       1       2 1
      2       1       3 2
      3       2       4 2
      4       3       5 1
      5       4       5 1
      6       1       6 1
      7       2       7 1
      8       3       8 1
      9       4       9 1
@<TRIPOS>ALT_TYPE
CGenFF_4.0_ALT_TYPE_SET
CGenFF_4.0 1 CG2R51 2 CG2R51 3 CG2R51 4 CG2R51 5 OG2R50 6 HGR51 7 HGR51 8 HGR52 9 HGR52
@<TRIPOS>MOLECULE
furan
 9 9 0 0 0
****
USER_CHARGES
INVALID_CHARGES
Pose:  24 Cluster:  24 Fr_nu: 1211970 TotEn:    -6.87
@<TRIPOS>ATOM
      1 C1        -57.2532    1.8101  -37.3162 C.2    1 LIG      -0.26000
      2 C2        -58.5377    2.4031  -37.2744 C.2    1 LIG      -0.26000
      3 C3        -57.4226    0.5035  -36.9210 C.2    1 LIG       0.09300
      4 C4        -59.4004    1.4165  -36.8568 C.2    1 LIG       0.09300
      5 O1        -58.7286    0.2555  -36.6393 O.3    1 LIG      -0.29200
      6 H1        -56.3206    2.2768  -37.5985 H      1 LIG       0.17500
      7 H2        -58.8016    3.4220  -37.5183 H      1 LIG       0.17500
      8 H3        -56.7504   -0.3329  -36.7960 H      1 LIG       0.13800
      9 H4        -60.4647    1.3821  -36.6745 H      1 LIG       0.13800
@<TRIPOS>BOND
      1       1       2 1
      2       1       3 2
      3       2       4 2
      4       3       5 1
      5       4       5 1
      6       1       6 1
      7       2       7 1
      8       3       8 1
      9       4       9 1
@<TRIPOS>ALT_TYPE
CGenFF_4.0_ALT_TYPE_SET
CGenFF_4.0 1 CG2R51 2 CG2R51 3 CG2R51 4 CG2R51 5 OG2R50 6 HGR51 7 HGR51 8 HGR52 9 HGR52
@<TRIPOS>MOLECULE
furan
 9 9 0 0 0
****
USER_CHARGES
INVALID_CHARGES
Pose:  25 Cluster:  25 Fr_nu:  50737 TotEn:    -6.78
@<TRIPOS>ATOM
      1 C1        -72.0389  -11.2427  -42.9657 C.2    1 LIG      -0.26000
      2 C2        -72.0389  -10.3329  -44.0500 C.2    1 LIG      -0.26000
      3 C3        -73.0512  -12.1389  -43.2191 C.2    1 LIG       0.09300
      4 C4        -73.0510  -10.7381  -44.8887 C.2    1 LIG       0.09300
      5 O1        -73.6729  -11.8384  -44.3894 O.3    1 LIG      -0.29200
      6 H1        -71.3835  -11.2447  -42.1068 H      1 LIG       0.17500
      7 H2        -71.3830   -9.4878  -44.2013 H      1 LIG       0.17500
      8 H3        -73.4348  -13.0016  -42.6940 H      1 LIG       0.13800
      9 H4        -73.4350  -10.3702  -45.8290 H      1 LIG       0.13800
@<TRIPOS>BOND
      1       1       2 1
      2       1       3 2
      3       2       4 2
      4       3       5 1
      5       4       5 1
      6       1       6 1
      7       2       7 1
      8       3       8 1
      9       4       9 1
@<TRIPOS>ALT_TYPE
CGenFF_4.0_ALT_TYPE_SET
CGenFF_4.0 1 CG2R51 2 CG2R51 3 CG2R51 4 CG2R51 5 OG2R50 6 HGR51 7 HGR51 8 HGR52 9 HGR52
@<TRIPOS>MOLECULE
furan
 9 9 0 0 0
****
USER_CHARGES
INVALID_CHARGES
Pose:  26 Cluster:  26 Fr_nu:    737 TotEn:    -6.57
@<TRIPOS>ATOM
      1 C1        -73.2752  -12.1678  -43.8433 C.2    1 LIG      -0.26000
      2 C2        -74.4580  -12.8286  -43.4340 C.2    1 LIG      -0.26000
      3 C3        -73.6141  -11.4317  -44.9549 C.2    1 LIG       0.09300
      4 C4        -75.4353  -12.4491  -44.3244 C.2    1 LIG       0.09300
      5 O1        -74.9290  -11.5976  -45.2546 O.3    1 LIG      -0.29200
      6 H1        -72.2979  -12.2217  -43.3859 H      1 LIG       0.17500
      7 H2        -74.5826  -13.4976  -42.5947 H      1 LIG       0.17500
      8 H3        -73.0646  -10.7725  -45.6110 H      1 LIG       0.13800
      9 H4        -76.4847  -12.6840  -44.4274 H      1 LIG       0.13800
@<TRIPOS>BOND
      1       1       2 1
      2       1       3 2
      3       2       4 2
      4       3       5 1
      5       4       5 1
      6       1       6 1
      7       2       7 1
      8       3       8 1
      9       4       9 1
@<TRIPOS>ALT_TYPE
CGenFF_4.0_ALT_TYPE_SET
CGenFF_4.0 1 CG2R51 2 CG2R51 3 CG2R51 4 CG2R51 5 OG2R50 6 HGR51 7 HGR51 8 HGR52 9 HGR52
@<TRIPOS>MOLECULE
furan
 9 9 0 0 0
****
USER_CHARGES
INVALID_CHARGES
Pose:  27 Cluster:  27 Fr_nu:  10660 TotEn:    -6.30
@<TRIPOS>ATOM
      1 C1        -73.8989  -11.8973  -43.3729 C.2    1 LIG      -0.26000
      2 C2        -72.7821  -11.0280  -43.3572 C.2    1 LIG      -0.26000
      3 C3        -74.3621  -11.9009  -44.6680 C.2    1 LIG       0.09300
      4 C4        -72.6424  -10.5624  -44.6440 C.2    1 LIG       0.09300
      5 O1        -73.6016  -11.0898  -45.4492 O.3    1 LIG      -0.29200
      6 H1        -74.3145  -12.4515  -42.5438 H      1 LIG       0.17500
      7 H2        -72.1571  -10.7729  -42.5137 H      1 LIG       0.17500
      8 H3        -75.1778  -12.4016  -45.1689 H      1 LIG       0.13800
      9 H4        -71.9486   -9.8872  -45.1235 H      1 LIG       0.13800
@<TRIPOS>BOND
      1       1       2 1
      2       1       3 2
      3       2       4 2
      4       3       5 1
      5       4       5 1
      6       1       6 1
      7       2       7 1
      8       3       8 1
      9       4       9 1
@<TRIPOS>ALT_TYPE
CGenFF_4.0_ALT_TYPE_SET
CGenFF_4.0 1 CG2R51 2 CG2R51 3 CG2R51 4 CG2R51 5 OG2R50 6 HGR51 7 HGR51 8 HGR52 9 HGR52
@<TRIPOS>MOLECULE
furan
 9 9 0 0 0
****
USER_CHARGES
INVALID_CHARGES
Pose:  28 Cluster:  28 Fr_nu: 803954 TotEn:    -6.28
@<TRIPOS>ATOM
      1 C1        -73.4152  -11.2853  -44.9511 C.2    1 LIG      -0.26000
      2 C2        -72.6789  -10.1792  -44.4636 C.2    1 LIG      -0.26000
      3 C3        -73.2055  -12.3082  -44.0558 C.2    1 LIG       0.09300
      4 C4        -72.0720  -10.6050  -43.3050 C.2    1 LIG       0.09300
      5 O1        -72.3880  -11.9017  -43.0494 O.3    1 LIG      -0.29200
      6 H1        -74.0222  -11.3313  -45.8437 H      1 LIG       0.17500
      7 H2        -72.6007   -9.1946  -44.9017 H      1 LIG       0.17500
      8 H3        -73.5490  -13.3306  -43.9949 H      1 LIG       0.13800
      9 H4        -71.4195  -10.1321  -42.5855 H      1 LIG       0.13800
@<TRIPOS>BOND
      1       1       2 1
      2       1       3 2
      3       2       4 2
      4       3       5 1
      5       4       5 1
      6       1       6 1
      7       2       7 1
      8       3       8 1
      9       4       9 1
@<TRIPOS>ALT_TYPE
CGenFF_4.0_ALT_TYPE_SET
CGenFF_4.0 1 CG2R51 2 CG2R51 3 CG2R51 4 CG2R51 5 OG2R50 6 HGR51 7 HGR51 8 HGR52 9 HGR52
@<TRIPOS>MOLECULE
furan
 9 9 0 0 0
****
USER_CHARGES
INVALID_CHARGES
Pose:  29 Cluster:  29 Fr_nu: 107261 TotEn:    -5.86
@<TRIPOS>ATOM
      1 C1        -70.2643  -17.4875  -59.3818 C.2    1 LIG      -0.26000
      2 C2        -70.0389  -16.9925  -60.6884 C.2    1 LIG      -0.26000
      3 C3        -71.5771  -17.2023  -59.0865 C.2    1 LIG       0.09300
      4 C4        -71.2300  -16.4402  -61.0985 C.2    1 LIG       0.09300
      5 O1        -72.1728  -16.5641  -60.1277 O.3    1 LIG      -0.29200
      6 H1        -69.5581  -17.9889  -58.7359 H      1 LIG       0.17500
      7 H2        -69.1228  -17.0334  -61.2599 H      1 LIG       0.17500
      8 H3        -72.2051  -17.3789  -58.2254 H      1 LIG       0.13800
      9 H4        -71.5529  -15.9469  -62.0037 H      1 LIG       0.13800
@<TRIPOS>BOND
      1       1       2 1
      2       1       3 2
      3       2       4 2
      4       3       5 1
      5       4       5 1
      6       1       6 1
      7       2       7 1
      8       3       8 1
      9       4       9 1
@<TRIPOS>ALT_TYPE
CGenFF_4.0_ALT_TYPE_SET
CGenFF_4.0 1 CG2R51 2 CG2R51 3 CG2R51 4 CG2R51 5 OG2R50 6 HGR51 7 HGR51 8 HGR52 9 HGR52
@<TRIPOS>MOLECULE
pyrimidine
 10 10 0 0 0
****
USER_CHARGES
INVALID_CHARGES
Pose:   1 Cluster:   1 Fr_nu: 3839992 TotEn:   -18.66
@<TRIPOS>ATOM
      1 C1        -75.0900  -13.4046  -47.6604 C.ar   1 LIG      -0.13100
      2 C2        -75.2058  -13.2434  -46.2948 C.ar   1 LIG       0.28900
      3 C3        -74.1063  -12.6523  -48.2691 C.ar   1 LIG       0.28900
      4 C4        -73.5043  -11.7363  -46.2777 C.ar   1 LIG       0.50700
      5 N1        -74.4267  -12.4148  -45.5691 N.ar   1 LIG      -0.71900
      6 N2        -73.2924  -11.8049  -47.6059 N.ar   1 LIG      -0.71900
      7 H1        -75.7290  -14.0766  -48.2176 H      1 LIG       0.11500
      8 H2        -75.9510  -13.7927  -45.7296 H      1 LIG       0.11400
      9 H3        -73.9407  -12.7116  -49.3394 H      1 LIG       0.11400
     10 H4        -72.8652  -11.0625  -45.7203 H      1 LIG       0.14100
@<TRIPOS>BOND
      1       1       2 ar
      2       1       3 ar
      3       2       5 ar
      4       3       6 ar
      5       4       5 ar
      6       4       6 ar
      7       1       7 1
      8       2       8 1
      9       3       9 1
     10       4      10 1
@<TRIPOS>ALT_TYPE
CGenFF_4.0_ALT_TYPE_SET
CGenFF_4.0 1 CG2R61 2 CG2R61 3 CG2R61 4 CG2R64 5 NG2R62 6 NG2R62 7 HGR61 8 HGR62 9 HGR62 10 HGR62
@<TRIPOS>MOLECULE
pyrimidine
 10 10 0 0 0
****
USER_CHARGES
INVALID_CHARGES
Pose:   2 Cluster:   2 Fr_nu:  31872 TotEn:   -15.58
@<TRIPOS>ATOM
      1 C1        -59.3223    2.1044  -37.0768 C.ar   1 LIG      -0.13100
      2 C2        -59.1786    2.9155  -38.1840 C.ar   1 LIG       0.28900
      3 C3        -58.2087    1.3683  -36.7273 C.ar   1 LIG       0.28900
      4 C4        -57.0254    2.2416  -38.4606 C.ar   1 LIG       0.50700
      5 N1        -58.0402    3.0089  -38.9020 N.ar   1 LIG      -0.71900
      6 N2        -57.0397    1.4125  -37.3994 N.ar   1 LIG      -0.71900
      7 H1        -60.2477    2.0490  -36.5193 H      1 LIG       0.11500
      8 H2        -59.9998    3.5311  -38.5347 H      1 LIG       0.11400
      9 H3        -58.2265    0.7019  -35.8718 H      1 LIG       0.11400
     10 H4        -56.0991    2.2960  -39.0192 H      1 LIG       0.14100
@<TRIPOS>BOND
      1       1       2 ar
      2       1       3 ar
      3       2       5 ar
      4       3       6 ar
      5       4       5 ar
      6       4       6 ar
      7       1       7 1
      8       2       8 1
      9       3       9 1
     10       4      10 1
@<TRIPOS>ALT_TYPE
CGenFF_4.0_ALT_TYPE_SET
CGenFF_4.0 1 CG2R61 2 CG2R61 3 CG2R61 4 CG2R64 5 NG2R62 6 NG2R62 7 HGR61 8 HGR62 9 HGR62 10 HGR62
@<TRIPOS>MOLECULE
pyrimidine
 10 10 0 0 0
****
USER_CHARGES
INVALID_CHARGES
Pose:   3 Cluster:   3 Fr_nu: 1094776 TotEn:   -15.07
@<TRIPOS>ATOM
      1 C1        -72.0647  -25.6732  -42.8899 C.ar   1 LIG      -0.13100
      2 C2        -72.1122  -26.9758  -43.3432 C.ar   1 LIG       0.28900
      3 C3        -72.8130  -24.7634  -43.6084 C.ar   1 LIG       0.28900
      4 C4        -73.5187  -26.3904  -45.0302 C.ar   1 LIG       0.50700
      5 N1        -72.8315  -27.3710  -44.4141 N.ar   1 LIG      -0.71900
      6 N2        -73.5544  -25.0884  -44.6878 N.ar   1 LIG      -0.71900
      7 H1        -71.4788  -25.3842  -42.0277 H      1 LIG       0.11500
      8 H2        -71.5563  -27.7611  -42.8427 H      1 LIG       0.11400
      9 H3        -72.8374  -23.7159  -43.3279 H      1 LIG       0.11400
     10 H4        -74.1046  -26.6793  -45.8943 H      1 LIG       0.14100
@<TRIPOS>BOND
      1       1       2 ar
      2       1       3 ar
      3       2       5 ar
      4       3       6 ar
      5       4       5 ar
      6       4       6 ar
      7       1       7 1
      8       2       8 1
      9       3       9 1
     10       4      10 1
@<TRIPOS>ALT_TYPE
CGenFF_4.0_ALT_TYPE_SET
CGenFF_4.0 1 CG2R61 2 CG2R61 3 CG2R61 4 CG2R64 5 NG2R62 6 NG2R62 7 HGR61 8 HGR62 9 HGR62 10 HGR62
@<TRIPOS>MOLECULE
pyrimidine
 10 10 0 0 0
****
USER_CHARGES
INVALID_CHARGES
Pose:   4 Cluster:   4 Fr_nu: 646982 TotEn:   -14.29
@<TRIPOS>ATOM
      1 C1        -72.5860  -16.3511  -58.9311 C.ar   1 LIG      -0.13100
      2 C2        -72.1167  -16.3244  -60.2286 C.ar   1 LIG       0.28900
      3 C3        -71.7210  -16.8781  -57.9940 C.ar   1 LIG       0.28900
      4 C4        -70.1484  -17.2647  -59.5892 C.ar   1 LIG       0.50700
      5 N1        -70.8985  -16.7745  -60.5944 N.ar   1 LIG      -0.71900
      6 N2        -70.4904  -17.3459  -58.2891 N.ar   1 LIG      -0.71900
      7 H1        -73.5681  -15.9832  -58.6660 H      1 LIG       0.11500
      8 H2        -72.7258  -15.9284  -61.0339 H      1 LIG       0.11400
      9 H3        -72.0024  -16.9413  -56.9484 H      1 LIG       0.11400
     10 H4        -69.1655  -17.6342  -59.8546 H      1 LIG       0.14100
@<TRIPOS>BOND
      1       1       2 ar
      2       1       3 ar
      3       2       5 ar
      4       3       6 ar
      5       4       5 ar
      6       4       6 ar
      7       1       7 1
      8       2       8 1
      9       3       9 1
     10       4      10 1
@<TRIPOS>ALT_TYPE
CGenFF_4.0_ALT_TYPE_SET
CGenFF_4.0 1 CG2R61 2 CG2R61 3 CG2R61 4 CG2R64 5 NG2R62 6 NG2R62 7 HGR61 8 HGR62 9 HGR62 10 HGR62
@<TRIPOS>MOLECULE
pyrimidine
 10 10 0 0 0
****
USER_CHARGES
INVALID_CHARGES
Pose:   5 Cluster:   5 Fr_nu: 846827 TotEn:   -13.83
@<TRIPOS>ATOM
      1 C1        -72.6423  -25.3278  -42.7937 C.ar   1 LIG      -0.13100
      2 C2        -72.0164  -26.5468  -42.6302 C.ar   1 LIG       0.28900
      3 C3        -72.9746  -24.9965  -44.0914 C.ar   1 LIG       0.28900
      4 C4        -72.1063  -26.9494  -44.8656 C.ar   1 LIG       0.50700
      5 N1        -71.7321  -27.3858  -43.6478 N.ar   1 LIG      -0.71900
      6 N2        -72.7204  -25.7864  -45.1553 N.ar   1 LIG      -0.71900
      7 H1        -72.8582  -24.6744  -41.9590 H      1 LIG       0.11500
      8 H2        -71.7173  -26.8927  -41.6467 H      1 LIG       0.11400
      9 H3        -73.4687  -24.0581  -44.3185 H      1 LIG       0.11400
     10 H4        -71.8893  -27.6030  -45.7016 H      1 LIG       0.14100
@<TRIPOS>BOND
      1       1       2 ar
      2       1       3 ar
      3       2       5 ar
      4       3       6 ar
      5       4       5 ar
      6       4       6 ar
      7       1       7 1
      8       2       8 1
      9       3       9 1
     10       4      10 1
@<TRIPOS>ALT_TYPE
CGenFF_4.0_ALT_TYPE_SET
CGenFF_4.0 1 CG2R61 2 CG2R61 3 CG2R61 4 CG2R64 5 NG2R62 6 NG2R62 7 HGR61 8 HGR62 9 HGR62 10 HGR62
@<TRIPOS>MOLECULE
pyrimidine
 10 10 0 0 0
****
USER_CHARGES
INVALID_CHARGES
Pose:   6 Cluster:   6 Fr_nu:  58249 TotEn:   -13.79
@<TRIPOS>ATOM
      1 C1        -74.3512  -12.4834  -43.4373 C.ar   1 LIG      -0.13100
      2 C2        -73.3318  -11.5945  -43.1630 C.ar   1 LIG       0.28900
      3 C3        -74.8090  -12.4836  -44.7390 C.ar   1 LIG       0.28900
      4 C4        -73.3255  -10.8603  -45.3142 C.ar   1 LIG       0.50700
      5 N1        -72.7933  -10.7652  -44.0808 N.ar   1 LIG      -0.71900
      6 N2        -74.3174  -11.6823  -45.7067 N.ar   1 LIG      -0.71900
      7 H1        -74.7645  -13.1373  -42.6811 H      1 LIG       0.11500
      8 H2        -72.9075  -11.5226  -42.1674 H      1 LIG       0.11400
      9 H3        -75.6085  -13.1477  -45.0491 H      1 LIG       0.11400
     10 H4        -72.9125  -10.2049  -46.0712 H      1 LIG       0.14100
@<TRIPOS>BOND
      1       1       2 ar
      2       1       3 ar
      3       2       5 ar
      4       3       6 ar
      5       4       5 ar
      6       4       6 ar
      7       1       7 1
      8       2       8 1
      9       3       9 1
     10       4      10 1
@<TRIPOS>ALT_TYPE
CGenFF_4.0_ALT_TYPE_SET
CGenFF_4.0 1 CG2R61 2 CG2R61 3 CG2R61 4 CG2R64 5 NG2R62 6 NG2R62 7 HGR61 8 HGR62 9 HGR62 10 HGR62
@<TRIPOS>MOLECULE
pyrimidine
 10 10 0 0 0
****
USER_CHARGES
INVALID_CHARGES
Pose:   7 Cluster:   7 Fr_nu: 264874 TotEn:   -13.75
@<TRIPOS>ATOM
      1 C1        -75.1549  -14.1258  -50.8697 C.ar   1 LIG      -0.13100
      2 C2        -75.7706  -13.3228  -49.9313 C.ar   1 LIG       0.28900
      3 C3        -73.9546  -14.6849  -50.4817 C.ar   1 LIG       0.28900
      4 C4        -74.0869  -13.6807  -48.4468 C.ar   1 LIG       0.50700
      5 N1        -75.2628  -13.0778  -48.7056 N.ar   1 LIG      -0.71900
      6 N2        -73.3892  -14.4829  -49.2735 N.ar   1 LIG      -0.71900
      7 H1        -75.5852  -14.3050  -51.8460 H      1 LIG       0.11500
      8 H2        -76.7177  -12.8397  -50.1459 H      1 LIG       0.11400
      9 H3        -73.3971  -15.3299  -51.1522 H      1 LIG       0.11400
     10 H4        -73.6554  -13.5006  -47.4698 H      1 LIG       0.14100
@<TRIPOS>BOND
      1       1       2 ar
      2       1       3 ar
      3       2       5 ar
      4       3       6 ar
      5       4       5 ar
      6       4       6 ar
      7       1       7 1
      8       2       8 1
      9       3       9 1
     10       4      10 1
@<TRIPOS>ALT_TYPE
CGenFF_4.0_ALT_TYPE_SET
CGenFF_4.0 1 CG2R61 2 CG2R61 3 CG2R61 4 CG2R64 5 NG2R62 6 NG2R62 7 HGR61 8 HGR62 9 HGR62 10 HGR62
@<TRIPOS>MOLECULE
pyrimidine
 10 10 0 0 0
****
USER_CHARGES
INVALID_CHARGES
Pose:   8 Cluster:   8 Fr_nu: 443849 TotEn:   -13.34
@<TRIPOS>ATOM
      1 C1        -71.9045  -26.1979  -43.0918 C.ar   1 LIG      -0.13100
      2 C2        -71.3824  -26.5796  -44.3109 C.ar   1 LIG       0.28900
      3 C3        -72.8209  -25.1671  -43.1313 C.ar   1 LIG       0.28900
      4 C4        -72.6251  -25.0122  -45.3906 C.ar   1 LIG       0.50700
      5 N1        -71.7216  -26.0064  -45.4841 N.ar   1 LIG      -0.71900
      6 N2        -73.2056  -24.5490  -44.2672 N.ar   1 LIG      -0.71900
      7 H1        -71.6141  -26.6755  -42.1656 H      1 LIG       0.11500
      8 H2        -70.6548  -27.3811  -44.3796 H      1 LIG       0.11400
      9 H3        -73.2848  -24.7980  -42.2230 H      1 LIG       0.11400
     10 H4        -72.9152  -24.5331  -46.3177 H      1 LIG       0.14100
@<TRIPOS>BOND
      1       1       2 ar
      2       1       3 ar
      3       2       5 ar
      4       3       6 ar
      5       4       5 ar
      6       4       6 ar
      7       1       7 1
      8       2       8 1
      9       3       9 1
     10       4      10 1
@<TRIPOS>ALT_TYPE
CGenFF_4.0_ALT_TYPE_SET
CGenFF_4.0 1 CG2R61 2 CG2R61 3 CG2R61 4 CG2R64 5 NG2R62 6 NG2R62 7 HGR61 8 HGR62 9 HGR62 10 HGR62
@<TRIPOS>MOLECULE
pyrimidine
 10 10 0 0 0
****
USER_CHARGES
INVALID_CHARGES
Pose:   9 Cluster:   9 Fr_nu: 2262705 TotEn:   -13.12
@<TRIPOS>ATOM
      1 C1        -61.9830    1.8696  -44.4567 C.ar   1 LIG      -0.13100
      2 C2        -60.7220    1.6730  -44.9816 C.ar   1 LIG       0.28900
      3 C3        -62.1433    3.0125  -43.7002 C.ar   1 LIG       0.28900
      4 C4        -59.9725    3.5984  -44.0338 C.ar   1 LIG       0.50700
      5 N1        -59.6897    2.5203  -44.7894 N.ar   1 LIG      -0.71900
      6 N2        -61.1560    3.9020  -43.4673 N.ar   1 LIG      -0.71900
      7 H1        -62.7930    1.1731  -44.6269 H      1 LIG       0.11500
      8 H2        -60.5004    0.8025  -45.5894 H      1 LIG       0.11400
      9 H3        -63.0989    3.2514  -43.2461 H      1 LIG       0.11400
     10 H4        -59.1614    4.2954  -43.8623 H      1 LIG       0.14100
@<TRIPOS>BOND
      1       1       2 ar
      2       1       3 ar
      3       2       5 ar
      4       3       6 ar
      5       4       5 ar
      6       4       6 ar
      7       1       7 1
      8       2       8 1
      9       3       9 1
     10       4      10 1
@<TRIPOS>ALT_TYPE
CGenFF_4.0_ALT_TYPE_SET
CGenFF_4.0 1 CG2R61 2 CG2R61 3 CG2R61 4 CG2R64 5 NG2R62 6 NG2R62 7 HGR61 8 HGR62 9 HGR62 10 HGR62
@<TRIPOS>MOLECULE
pyrimidine
 10 10 0 0 0
****
USER_CHARGES
INVALID_CHARGES
Pose:  10 Cluster:  10 Fr_nu: 2332017 TotEn:   -12.77
@<TRIPOS>ATOM
      1 C1        -75.5011  -13.8875  -52.4048 C.ar   1 LIG      -0.13100
      2 C2        -76.1830  -13.8981  -51.2051 C.ar   1 LIG       0.28900
      3 C3        -74.1644  -14.2226  -52.3347 C.ar   1 LIG       0.28900
      4 C4        -74.3049  -14.5192  -50.0854 C.ar   1 LIG       0.50700
      5 N1        -75.6140  -14.2103  -50.0223 N.ar   1 LIG      -0.71900
      6 N2        -73.5314  -14.5449  -51.1877 N.ar   1 LIG      -0.71900
      7 H1        -75.9830  -13.6328  -53.3392 H      1 LIG       0.11500
      8 H2        -77.2375  -13.6481  -51.1608 H      1 LIG       0.11400
      9 H3        -73.5464  -14.2410  -53.2259 H      1 LIG       0.11400
     10 H4        -73.8219  -14.7731  -49.1498 H      1 LIG       0.14100
@<TRIPOS>BOND
      1       1       2 ar
      2       1       3 ar
      3       2       5 ar
      4       3       6 ar
      5       4       5 ar
      6       4       6 ar
      7       1       7 1
      8       2       8 1
      9       3       9 1
     10       4      10 1
@<TRIPOS>ALT_TYPE
CGenFF_4.0_ALT_TYPE_SET
CGenFF_4.0 1 CG2R61 2 CG2R61 3 CG2R61 4 CG2R64 5 NG2R62 6 NG2R62 7 HGR61 8 HGR62 9 HGR62 10 HGR62
@<TRIPOS>MOLECULE
pyrimidine
 10 10 0 0 0
****
USER_CHARGES
INVALID_CHARGES
Pose:  11 Cluster:  11 Fr_nu: 1493711 TotEn:   -12.61
@<TRIPOS>ATOM
      1 C1        -61.4726    2.3659  -44.4569 C.ar   1 LIG      -0.13100
      2 C2        -60.3271    1.6036  -44.5625 C.ar   1 LIG       0.28900
      3 C3        -61.4719    3.3080  -43.4487 C.ar   1 LIG       0.28900
      4 C4        -59.3789    2.6947  -42.8082 C.ar   1 LIG       0.50700
      5 N1        -59.2574    1.7418  -43.7520 N.ar   1 LIG      -0.71900
      6 N2        -60.4386    3.5001  -42.6028 N.ar   1 LIG      -0.71900
      7 H1        -62.3161    2.2334  -45.1210 H      1 LIG       0.11500
      8 H2        -60.2353    0.8375  -45.3248 H      1 LIG       0.11400
      9 H3        -62.3286    3.9535  -43.2879 H      1 LIG       0.11400
     10 H4        -58.5349    2.8268  -42.1424 H      1 LIG       0.14100
@<TRIPOS>BOND
      1       1       2 ar
      2       1       3 ar
      3       2       5 ar
      4       3       6 ar
      5       4       5 ar
      6       4       6 ar
      7       1       7 1
      8       2       8 1
      9       3       9 1
     10       4      10 1
@<TRIPOS>ALT_TYPE
CGenFF_4.0_ALT_TYPE_SET
CGenFF_4.0 1 CG2R61 2 CG2R61 3 CG2R61 4 CG2R64 5 NG2R62 6 NG2R62 7 HGR61 8 HGR62 9 HGR62 10 HGR62
@<TRIPOS>MOLECULE
pyrimidine
 10 10 0 0 0
****
USER_CHARGES
INVALID_CHARGES
Pose:  12 Cluster:  12 Fr_nu: 300504 TotEn:   -12.51
@<TRIPOS>ATOM
      1 C1        -71.9087  -26.2638  -42.9311 C.ar   1 LIG      -0.13100
      2 C2        -71.9237  -25.7589  -44.2153 C.ar   1 LIG       0.28900
      3 C3        -71.6953  -27.6230  -42.8263 C.ar   1 LIG       0.28900
      4 C4        -71.5459  -27.8246  -45.0855 C.ar   1 LIG       0.50700
      5 N1        -71.7450  -26.5135  -45.3194 N.ar   1 LIG      -0.71900
      6 N2        -71.5096  -28.4366  -43.8864 N.ar   1 LIG      -0.71900
      7 H1        -72.0550  -25.6350  -42.0631 H      1 LIG       0.11500
      8 H2        -72.0848  -24.7019  -44.3972 H      1 LIG       0.11400
      9 H3        -71.6675  -28.1103  -41.8577 H      1 LIG       0.11400
     10 H4        -71.4005  -28.4546  -45.9545 H      1 LIG       0.14100
@<TRIPOS>BOND
      1       1       2 ar
      2       1       3 ar
      3       2       5 ar
      4       3       6 ar
      5       4       5 ar
      6       4       6 ar
      7       1       7 1
      8       2       8 1
      9       3       9 1
     10       4      10 1
@<TRIPOS>ALT_TYPE
CGenFF_4.0_ALT_TYPE_SET
CGenFF_4.0 1 CG2R61 2 CG2R61 3 CG2R61 4 CG2R64 5 NG2R62 6 NG2R62 7 HGR61 8 HGR62 9 HGR62 10 HGR62
@<TRIPOS>MOLECULE
pyrimidine
 10 10 0 0 0
****
USER_CHARGES
INVALID_CHARGES
Pose:  13 Cluster:  13 Fr_nu: 803509 TotEn:   -12.45
@<TRIPOS>ATOM
      1 C1        -59.1850    2.8415  -36.9217 C.ar   1 LIG      -0.13100
      2 C2        -59.4744    2.1932  -38.1051 C.ar   1 LIG       0.28900
      3 C3        -58.2346    3.8385  -37.0041 C.ar   1 LIG       0.28900
      4 C4        -57.9776    3.4788  -39.2338 C.ar   1 LIG       0.50700
      5 N1        -58.8875    2.4873  -39.2838 N.ar   1 LIG      -0.71900
      6 N2        -57.6084    4.1846  -38.1479 N.ar   1 LIG      -0.71900
      7 H1        -59.6713    2.5846  -35.9902 H      1 LIG       0.11500
      8 H2        -60.2082    1.3952  -38.1389 H      1 LIG       0.11400
      9 H3        -57.9410    4.4032  -36.1259 H      1 LIG       0.11400
     10 H4        -57.4897    3.7354  -40.1662 H      1 LIG       0.14100
@<TRIPOS>BOND
      1       1       2 ar
      2       1       3 ar
      3       2       5 ar
      4       3       6 ar
      5       4       5 ar
      6       4       6 ar
      7       1       7 1
      8       2       8 1
      9       3       9 1
     10       4      10 1
@<TRIPOS>ALT_TYPE
CGenFF_4.0_ALT_TYPE_SET
CGenFF_4.0 1 CG2R61 2 CG2R61 3 CG2R61 4 CG2R64 5 NG2R62 6 NG2R62 7 HGR61 8 HGR62 9 HGR62 10 HGR62
@<TRIPOS>MOLECULE
pyrimidine
 10 10 0 0 0
****
USER_CHARGES
INVALID_CHARGES
Pose:  14 Cluster:  14 Fr_nu: 553538 TotEn:   -12.26
@<TRIPOS>ATOM
      1 C1        -71.8081  -16.7573  -58.1702 C.ar   1 LIG      -0.13100
      2 C2        -70.9280  -17.0341  -57.1439 C.ar   1 LIG       0.28900
      3 C3        -71.3469  -17.0294  -59.4419 C.ar   1 LIG       0.28900
      4 C4        -69.3581  -17.7603  -58.6187 C.ar   1 LIG       0.50700
      5 N1        -69.6908  -17.5380  -57.3329 N.ar   1 LIG      -0.71900
      6 N2        -70.1229  -17.5330  -59.7037 N.ar   1 LIG      -0.71900
      7 H1        -72.7951  -16.3531  -57.9896 H      1 LIG       0.11500
      8 H2        -71.2019  -16.8527  -56.1102 H      1 LIG       0.11400
      9 H3        -71.9673  -16.8438  -60.3119 H      1 LIG       0.11400
     10 H4        -68.3695  -18.1640  -58.7999 H      1 LIG       0.14100
@<TRIPOS>BOND
      1       1       2 ar
      2       1       3 ar
      3       2       5 ar
      4       3       6 ar
      5       4       5 ar
      6       4       6 ar
      7       1       7 1
      8       2       8 1
      9       3       9 1
     10       4      10 1
@<TRIPOS>ALT_TYPE
CGenFF_4.0_ALT_TYPE_SET
CGenFF_4.0 1 CG2R61 2 CG2R61 3 CG2R61 4 CG2R64 5 NG2R62 6 NG2R62 7 HGR61 8 HGR62 9 HGR62 10 HGR62
@<TRIPOS>MOLECULE
pyrimidine
 10 10 0 0 0
****
USER_CHARGES
INVALID_CHARGES
Pose:  15 Cluster:  15 Fr_nu:   4816 TotEn:   -12.25
@<TRIPOS>ATOM
      1 C1        -59.1255    3.1739  -36.4561 C.ar   1 LIG      -0.13100
      2 C2        -58.2899    3.9706  -37.2119 C.ar   1 LIG       0.28900
      3 C3        -59.0178    1.8162  -36.6780 C.ar   1 LIG       0.28900
      4 C4        -57.4021    2.1491  -38.2419 C.ar   1 LIG       0.50700
      5 N1        -57.4127    3.4899  -38.1173 N.ar   1 LIG      -0.71900
      6 N2        -58.1638    1.2673  -37.5666 N.ar   1 LIG      -0.71900
      7 H1        -59.8199    3.5867  -35.7367 H      1 LIG       0.11500
      8 H2        -58.3033    5.0501  -37.1071 H      1 LIG       0.11400
      9 H3        -59.6343    1.1110  -36.1313 H      1 LIG       0.11400
     10 H4        -56.7077    1.7355  -38.9630 H      1 LIG       0.14100
@<TRIPOS>BOND
      1       1       2 ar
      2       1       3 ar
      3       2       5 ar
      4       3       6 ar
      5       4       5 ar
      6       4       6 ar
      7       1       7 1
      8       2       8 1
      9       3       9 1
     10       4      10 1
@<TRIPOS>ALT_TYPE
CGenFF_4.0_ALT_TYPE_SET
CGenFF_4.0 1 CG2R61 2 CG2R61 3 CG2R61 4 CG2R64 5 NG2R62 6 NG2R62 7 HGR61 8 HGR62 9 HGR62 10 HGR62
@<TRIPOS>MOLECULE
pyrimidine
 10 10 0 0 0
****
USER_CHARGES
INVALID_CHARGES
Pose:  16 Cluster:  16 Fr_nu: 105340 TotEn:   -11.64
@<TRIPOS>ATOM
      1 C1        -71.2822  -16.7118  -59.9025 C.ar   1 LIG      -0.13100
      2 C2        -70.3887  -16.8266  -60.9480 C.ar   1 LIG       0.28900
      3 C3        -70.8572  -17.2262  -58.6947 C.ar   1 LIG       0.28900
      4 C4        -68.8737  -17.8609  -59.6057 C.ar   1 LIG       0.50700
      5 N1        -69.1716  -17.3975  -60.8344 N.ar   1 LIG      -0.71900
      6 N2        -69.6549  -17.8099  -58.5099 N.ar   1 LIG      -0.71900
      7 H1        -72.2526  -16.2490  -60.0221 H      1 LIG       0.11500
      8 H2        -70.6346  -16.4514  -61.9355 H      1 LIG       0.11400
      9 H3        -71.4911  -17.1826  -57.8157 H      1 LIG       0.11400
     10 H4        -67.9026  -18.3254  -59.4860 H      1 LIG       0.14100
@<TRIPOS>BOND
      1       1       2 ar
      2       1       3 ar
      3       2       5 ar
      4       3       6 ar
      5       4       5 ar
      6       4       6 ar
      7       1       7 1
      8       2       8 1
      9       3       9 1
     10       4      10 1
@<TRIPOS>ALT_TYPE
CGenFF_4.0_ALT_TYPE_SET
CGenFF_4.0 1 CG2R61 2 CG2R61 3 CG2R61 4 CG2R64 5 NG2R62 6 NG2R62 7 HGR61 8 HGR62 9 HGR62 10 HGR62
@<TRIPOS>MOLECULE
pyrimidine
 10 10 0 0 0
****
USER_CHARGES
INVALID_CHARGES
Pose:  17 Cluster:  17 Fr_nu: 449131 TotEn:   -11.62
@<TRIPOS>ATOM
      1 C1        -58.8684    3.3126  -37.4550 C.ar   1 LIG      -0.13100
      2 C2        -57.5302    3.2074  -37.1348 C.ar   1 LIG       0.28900
      3 C3        -59.5969    2.1440  -37.3674 C.ar   1 LIG       0.28900
      4 C4        -57.7550    0.9857  -36.7097 C.ar   1 LIG       0.50700
      5 N1        -56.9383    2.0554  -36.7567 N.ar   1 LIG      -0.71900
      6 N2        -59.0704    0.9583  -36.9969 N.ar   1 LIG      -0.71900
      7 H1        -59.3170    4.2500  -37.7554 H      1 LIG       0.11500
      8 H2        -56.8775    4.0727  -37.1747 H      1 LIG       0.11400
      9 H3        -60.6561    2.1282  -37.6004 H      1 LIG       0.11400
     10 H4        -57.3058    0.0468  -36.4101 H      1 LIG       0.14100
@<TRIPOS>BOND
      1       1       2 ar
      2       1       3 ar
      3       2       5 ar
      4       3       6 ar
      5       4       5 ar
      6       4       6 ar
      7       1       7 1
      8       2       8 1
      9       3       9 1
     10       4      10 1
@<TRIPOS>ALT_TYPE
CGenFF_4.0_ALT_TYPE_SET
CGenFF_4.0 1 CG2R61 2 CG2R61 3 CG2R61 4 CG2R64 5 NG2R62 6 NG2R62 7 HGR61 8 HGR62 9 HGR62 10 HGR62
@<TRIPOS>MOLECULE
pyrimidine
 10 10 0 0 0
****
USER_CHARGES
INVALID_CHARGES
Pose:  18 Cluster:  18 Fr_nu: 3924882 TotEn:   -11.56
@<TRIPOS>ATOM
      1 C1        -54.6316    9.2627  -33.4500 C.ar   1 LIG      -0.13100
      2 C2        -55.8457    9.5796  -32.8756 C.ar   1 LIG       0.28900
      3 C3        -53.5546    9.2271  -32.5882 C.ar   1 LIG       0.28900
      4 C4        -54.8818    9.7762  -30.8264 C.ar   1 LIG       0.50700
      5 N1        -56.0076    9.8431  -31.5624 N.ar   1 LIG      -0.71900
      6 N2        -53.6438    9.4796  -31.2658 N.ar   1 LIG      -0.71900
      7 H1        -54.5307    9.0559  -34.5070 H      1 LIG       0.11500
      8 H2        -56.7489    9.6320  -33.4739 H      1 LIG       0.11400
      9 H3        -52.5597    8.9879  -32.9481 H      1 LIG       0.11400
     10 H4        -54.9824    9.9843  -29.7683 H      1 LIG       0.14100
@<TRIPOS>BOND
      1       1       2 ar
      2       1       3 ar
      3       2       5 ar
      4       3       6 ar
      5       4       5 ar
      6       4       6 ar
      7       1       7 1
      8       2       8 1
      9       3       9 1
     10       4      10 1
@<TRIPOS>ALT_TYPE
CGenFF_4.0_ALT_TYPE_SET
CGenFF_4.0 1 CG2R61 2 CG2R61 3 CG2R61 4 CG2R64 5 NG2R62 6 NG2R62 7 HGR61 8 HGR62 9 HGR62 10 HGR62
@<TRIPOS>MOLECULE
pyrimidine
 10 10 0 0 0
****
USER_CHARGES
INVALID_CHARGES
Pose:  19 Cluster:  19 Fr_nu: 105245 TotEn:   -11.46
@<TRIPOS>ATOM
      1 C1        -72.1046  -16.8337  -60.2181 C.ar   1 LIG      -0.13100
      2 C2        -71.3288  -17.5158  -59.3030 C.ar   1 LIG       0.28900
      3 C3        -71.4624  -16.4518  -61.3782 C.ar   1 LIG       0.28900
      4 C4        -69.5146  -17.3823  -60.6660 C.ar   1 LIG       0.50700
      5 N1        -70.0258  -17.8082  -59.4952 N.ar   1 LIG      -0.71900
      6 N2        -70.1636  -16.7103  -61.6360 N.ar   1 LIG      -0.71900
      7 H1        -73.1480  -16.6125  -60.0376 H      1 LIG       0.11500
      8 H2        -71.7464  -17.8561  -58.3616 H      1 LIG       0.11400
      9 H3        -71.9903  -15.9104  -62.1557 H      1 LIG       0.11400
     10 H4        -68.4696  -17.6026  -60.8464 H      1 LIG       0.14100
@<TRIPOS>BOND
      1       1       2 ar
      2       1       3 ar
      3       2       5 ar
      4       3       6 ar
      5       4       5 ar
      6       4       6 ar
      7       1       7 1
      8       2       8 1
      9       3       9 1
     10       4      10 1
@<TRIPOS>ALT_TYPE
CGenFF_4.0_ALT_TYPE_SET
CGenFF_4.0 1 CG2R61 2 CG2R61 3 CG2R61 4 CG2R64 5 NG2R62 6 NG2R62 7 HGR61 8 HGR62 9 HGR62 10 HGR62
@<TRIPOS>MOLECULE
pyrimidine
 10 10 0 0 0
****
USER_CHARGES
INVALID_CHARGES
Pose:  20 Cluster:  20 Fr_nu: 647163 TotEn:   -11.41
@<TRIPOS>ATOM
      1 C1        -73.7327  -16.3834  -59.2934 C.ar   1 LIG      -0.13100
      2 C2        -72.9991  -16.5492  -60.4505 C.ar   1 LIG       0.28900
      3 C3        -73.0397  -16.5713  -58.1151 C.ar   1 LIG       0.28900
      4 C4        -71.1268  -17.0293  -59.2543 C.ar   1 LIG       0.50700
      5 N1        -71.6895  -16.8733  -60.4677 N.ar   1 LIG      -0.71900
      6 N2        -71.7315  -16.8962  -58.0583 N.ar   1 LIG      -0.71900
      7 H1        -74.7826  -16.1233  -59.3092 H      1 LIG       0.11500
      8 H2        -73.4582  -16.4223  -61.4249 H      1 LIG       0.11400
      9 H3        -73.5324  -16.4632  -57.1549 H      1 LIG       0.11400
     10 H4        -70.0758  -17.2908  -59.2383 H      1 LIG       0.14100
@<TRIPOS>BOND
      1       1       2 ar
      2       1       3 ar
      3       2       5 ar
      4       3       6 ar
      5       4       5 ar
      6       4       6 ar
      7       1       7 1
      8       2       8 1
      9       3       9 1
     10       4      10 1
@<TRIPOS>ALT_TYPE
CGenFF_4.0_ALT_TYPE_SET
CGenFF_4.0 1 CG2R61 2 CG2R61 3 CG2R61 4 CG2R64 5 NG2R62 6 NG2R62 7 HGR61 8 HGR62 9 HGR62 10 HGR62
@<TRIPOS>MOLECULE
pyrimidine
 10 10 0 0 0
****
USER_CHARGES
INVALID_CHARGES
Pose:  21 Cluster:  21 Fr_nu:  68258 TotEn:   -11.21
@<TRIPOS>ATOM
      1 C1        -59.6958    1.5742  -37.1189 C.ar   1 LIG      -0.13100
      2 C2        -58.7430    0.6282  -36.8000 C.ar   1 LIG       0.28900
      3 C3        -59.2169    2.8451  -37.3633 C.ar   1 LIG       0.28900
      4 C4        -57.0807    2.1678  -36.9830 C.ar   1 LIG       0.50700
      5 N1        -57.4220    0.8913  -36.7228 N.ar   1 LIG      -0.71900
      6 N2        -57.9109    3.1784  -37.3038 N.ar   1 LIG      -0.71900
      7 H1        -60.7494    1.3352  -37.1736 H      1 LIG       0.11500
      8 H2        -59.0243   -0.3983  -36.5913 H      1 LIG       0.11400
      9 H3        -59.8907    3.6551  -37.6208 H      1 LIG       0.11400
     10 H4        -56.0259    2.4076  -36.9272 H      1 LIG       0.14100
@<TRIPOS>BOND
      1       1       2 ar
      2       1       3 ar
      3       2       5 ar
      4       3       6 ar
      5       4       5 ar
      6       4       6 ar
      7       1       7 1
      8       2       8 1
      9       3       9 1
     10       4      10 1
@<TRIPOS>ALT_TYPE
CGenFF_4.0_ALT_TYPE_SET
CGenFF_4.0 1 CG2R61 2 CG2R61 3 CG2R61 4 CG2R64 5 NG2R62 6 NG2R62 7 HGR61 8 HGR62 9 HGR62 10 HGR62
@<TRIPOS>MOLECULE
pyrimidine
 10 10 0 0 0
****
USER_CHARGES
INVALID_CHARGES
Pose:  22 Cluster:  22 Fr_nu:  62762 TotEn:   -11.10
@<TRIPOS>ATOM
      1 C1        -72.9971  -10.9701  -43.8559 C.ar   1 LIG      -0.13100
      2 C2        -73.6053  -12.1857  -43.6169 C.ar   1 LIG       0.28900
      3 C3        -72.9259  -10.5882  -45.1799 C.ar   1 LIG       0.28900
      4 C4        -73.9782  -12.4926  -45.8381 C.ar   1 LIG       0.50700
      5 N1        -74.1088  -12.9756  -44.5879 N.ar   1 LIG      -0.71900
      6 N2        -73.4077  -11.3277  -46.2004 N.ar   1 LIG      -0.71900
      7 H1        -72.6018  -10.3568  -43.0573 H      1 LIG       0.11500
      8 H2        -73.7074  -12.5693  -42.6076 H      1 LIG       0.11400
      9 H3        -72.4648   -9.6490  -45.4656 H      1 LIG       0.11400
     10 H4        -74.3729  -13.1070  -46.6380 H      1 LIG       0.14100
@<TRIPOS>BOND
      1       1       2 ar
      2       1       3 ar
      3       2       5 ar
      4       3       6 ar
      5       4       5 ar
      6       4       6 ar
      7       1       7 1
      8       2       8 1
      9       3       9 1
     10       4      10 1
@<TRIPOS>ALT_TYPE
CGenFF_4.0_ALT_TYPE_SET
CGenFF_4.0 1 CG2R61 2 CG2R61 3 CG2R61 4 CG2R64 5 NG2R62 6 NG2R62 7 HGR61 8 HGR62 9 HGR62 10 HGR62
@<TRIPOS>MOLECULE
pyrimidine
 10 10 0 0 0
****
USER_CHARGES
INVALID_CHARGES
Pose:  23 Cluster:  23 Fr_nu: 1014041 TotEn:   -10.73
@<TRIPOS>ATOM
      1 C1        -74.7038  -13.6529  -52.2831 C.ar   1 LIG      -0.13100
      2 C2        -73.8474  -14.5872  -51.7371 C.ar   1 LIG       0.28900
      3 C3        -75.2434  -12.7460  -51.3940 C.ar   1 LIG       0.28900
      4 C4        -74.1251  -13.7027  -49.6616 C.ar   1 LIG       0.50700
      5 N1        -73.5347  -14.6413  -50.4257 N.ar   1 LIG      -0.71900
      6 N2        -74.9750  -12.7419  -50.0718 N.ar   1 LIG      -0.71900
      7 H1        -74.9370  -13.6328  -53.3392 H      1 LIG       0.11500
      8 H2        -73.3751  -15.3408  -52.3579 H      1 LIG       0.11400
      9 H3        -75.9277  -11.9747  -51.7304 H      1 LIG       0.11400
     10 H4        -73.8926  -13.7232  -48.6039 H      1 LIG       0.14100
@<TRIPOS>BOND
      1       1       2 ar
      2       1       3 ar
      3       2       5 ar
      4       3       6 ar
      5       4       5 ar
      6       4       6 ar
      7       1       7 1
      8       2       8 1
      9       3       9 1
     10       4      10 1
@<TRIPOS>ALT_TYPE
CGenFF_4.0_ALT_TYPE_SET
CGenFF_4.0 1 CG2R61 2 CG2R61 3 CG2R61 4 CG2R64 5 NG2R62 6 NG2R62 7 HGR61 8 HGR62 9 HGR62 10 HGR62
@<TRIPOS>MOLECULE
pyrimidine
 10 10 0 0 0
****
USER_CHARGES
INVALID_CHARGES
Pose:  24 Cluster:  24 Fr_nu: 234623 TotEn:   -10.69
@<TRIPOS>ATOM
      1 C1        -75.2594  -12.5969  -45.8568 C.ar   1 LIG      -0.13100
      2 C2        -74.4361  -12.2627  -46.9127 C.ar   1 LIG       0.28900
      3 C3        -74.9515  -12.0050  -44.6490 C.ar   1 LIG       0.28900
      4 C4        -73.1933  -10.9048  -45.5792 C.ar   1 LIG       0.50700
      5 N1        -73.3902  -11.4168  -46.8090 N.ar   1 LIG      -0.71900
      6 N2        -73.9218  -11.1510  -44.4736 N.ar   1 LIG      -0.71900
      7 H1        -76.0918  -13.2788  -45.9686 H      1 LIG       0.11500
      8 H2        -74.5999  -12.6787  -47.9009 H      1 LIG       0.11400
      9 H3        -75.5418  -12.2076  -43.7619 H      1 LIG       0.11400
     10 H4        -72.3593  -10.2229  -45.4668 H      1 LIG       0.14100
@<TRIPOS>BOND
      1       1       2 ar
      2       1       3 ar
      3       2       5 ar
      4       3       6 ar
      5       4       5 ar
      6       4       6 ar
      7       1       7 1
      8       2       8 1
      9       3       9 1
     10       4      10 1
@<TRIPOS>ALT_TYPE
CGenFF_4.0_ALT_TYPE_SET
CGenFF_4.0 1 CG2R61 2 CG2R61 3 CG2R61 4 CG2R64 5 NG2R62 6 NG2R62 7 HGR61 8 HGR62 9 HGR62 10 HGR62
@<TRIPOS>MOLECULE
pyrimidine
 10 10 0 0 0
****
USER_CHARGES
INVALID_CHARGES
Pose:  25 Cluster:  25 Fr_nu:   3645 TotEn:   -10.67
@<TRIPOS>ATOM
      1 C1        -74.2956  -11.7756  -45.4982 C.ar   1 LIG      -0.13100
      2 C2        -73.1302  -11.4692  -44.8256 C.ar   1 LIG       0.28900
      3 C3        -75.2744  -12.3925  -44.7462 C.ar   1 LIG       0.28900
      4 C4        -73.9551  -12.3425  -42.8958 C.ar   1 LIG       0.50700
      5 N1        -72.9253  -11.7393  -43.5197 N.ar   1 LIG      -0.71900
      6 N2        -75.1373  -12.6920  -43.4379 N.ar   1 LIG      -0.71900
      7 H1        -74.4327  -11.5474  -46.5467 H      1 LIG       0.11500
      8 H2        -72.3042  -10.9834  -45.3337 H      1 LIG       0.11400
      9 H3        -76.2244  -12.6721  -45.1886 H      1 LIG       0.11400
     10 H4        -73.8176  -12.5721  -41.8463 H      1 LIG       0.14100
@<TRIPOS>BOND
      1       1       2 ar
      2       1       3 ar
      3       2       5 ar
      4       3       6 ar
      5       4       5 ar
      6       4       6 ar
      7       1       7 1
      8       2       8 1
      9       3       9 1
     10       4      10 1
@<TRIPOS>ALT_TYPE
CGenFF_4.0_ALT_TYPE_SET
CGenFF_4.0 1 CG2R61 2 CG2R61 3 CG2R61 4 CG2R64 5 NG2R62 6 NG2R62 7 HGR61 8 HGR62 9 HGR62 10 HGR62
@<TRIPOS>MOLECULE
pyrimidine
 10 10 0 0 0
****
USER_CHARGES
INVALID_CHARGES
Pose:  26 Cluster:  26 Fr_nu:  29718 TotEn:   -10.59
@<TRIPOS>ATOM
      1 C1        -59.2147    3.5302  -36.7509 C.ar   1 LIG      -0.13100
      2 C2        -59.0251    4.3104  -37.8733 C.ar   1 LIG       0.28900
      3 C3        -59.1140    2.1680  -36.9467 C.ar   1 LIG       0.28900
      4 C4        -58.6840    2.4669  -39.1587 C.ar   1 LIG       0.50700
      5 N1        -58.7570    3.8102  -39.0973 N.ar   1 LIG      -0.71900
      6 N2        -58.8490    1.5999  -38.1414 N.ar   1 LIG      -0.71900
      7 H1        -59.4287    3.9585  -35.7809 H      1 LIG       0.11500
      8 H2        -59.0854    5.3919  -37.8173 H      1 LIG       0.11400
      9 H3        -59.2483    1.4746  -36.1236 H      1 LIG       0.11400
     10 H4        -58.4708    2.0378  -40.1300 H      1 LIG       0.14100
@<TRIPOS>BOND
      1       1       2 ar
      2       1       3 ar
      3       2       5 ar
      4       3       6 ar
      5       4       5 ar
      6       4       6 ar
      7       1       7 1
      8       2       8 1
      9       3       9 1
     10       4      10 1
@<TRIPOS>ALT_TYPE
CGenFF_4.0_ALT_TYPE_SET
CGenFF_4.0 1 CG2R61 2 CG2R61 3 CG2R61 4 CG2R64 5 NG2R62 6 NG2R62 7 HGR61 8 HGR62 9 HGR62 10 HGR62
@<TRIPOS>MOLECULE
pyrimidine
 10 10 0 0 0
****
USER_CHARGES
INVALID_CHARGES
Pose:  27 Cluster:  27 Fr_nu: 647003 TotEn:   -10.50
@<TRIPOS>ATOM
      1 C1        -73.0943  -16.7626  -57.9243 C.ar   1 LIG      -0.13100
      2 C2        -73.7307  -16.4769  -59.1151 C.ar   1 LIG       0.28900
      3 C3        -71.7210  -16.8781  -57.9940 C.ar   1 LIG       0.28900
      4 C4        -71.7480  -16.4514  -60.2266 C.ar   1 LIG       0.50700
      5 N1        -73.0862  -16.3142  -60.2891 N.ar   1 LIG      -0.71900
      6 N2        -71.0129  -16.7283  -59.1326 N.ar   1 LIG      -0.71900
      7 H1        -73.6367  -16.8882  -56.9968 H      1 LIG       0.11500
      8 H2        -74.8089  -16.3677  -59.1589 H      1 LIG       0.11400
      9 H3        -71.1344  -17.1018  -57.1096 H      1 LIG       0.11400
     10 H4        -71.2049  -16.3268  -61.1553 H      1 LIG       0.14100
@<TRIPOS>BOND
      1       1       2 ar
      2       1       3 ar
      3       2       5 ar
      4       3       6 ar
      5       4       5 ar
      6       4       6 ar
      7       1       7 1
      8       2       8 1
      9       3       9 1
     10       4      10 1
@<TRIPOS>ALT_TYPE
CGenFF_4.0_ALT_TYPE_SET
CGenFF_4.0 1 CG2R61 2 CG2R61 3 CG2R61 4 CG2R64 5 NG2R62 6 NG2R62 7 HGR61 8 HGR62 9 HGR62 10 HGR62
@<TRIPOS>MOLECULE
pyrimidine
 10 10 0 0 0
****
USER_CHARGES
INVALID_CHARGES
Pose:  28 Cluster:  28 Fr_nu: 553724 TotEn:   -10.50
@<TRIPOS>ATOM
      1 C1        -71.5223  -16.4307  -58.7973 C.ar   1 LIG      -0.13100
      2 C2        -70.3703  -17.1849  -58.8899 C.ar   1 LIG       0.28900
      3 C3        -72.0002  -15.9220  -59.9877 C.ar   1 LIG       0.28900
      4 C4        -70.2912  -16.8792  -61.1410 C.ar   1 LIG       0.50700
      5 N1        -69.7262  -17.4301  -60.0498 N.ar   1 LIG      -0.71900
      6 N2        -71.4076  -16.1271  -61.1823 N.ar   1 LIG      -0.71900
      7 H1        -72.0183  -16.2499  -57.8531 H      1 LIG       0.11500
      8 H2        -69.9200  -17.6258  -58.0072 H      1 LIG       0.11400
      9 H3        -72.8997  -15.3166  -60.0145 H      1 LIG       0.11400
     10 H4        -69.7942  -17.0592  -62.0864 H      1 LIG       0.14100
@<TRIPOS>BOND
      1       1       2 ar
      2       1       3 ar
      3       2       5 ar
      4       3       6 ar
      5       4       5 ar
      6       4       6 ar
      7       1       7 1
      8       2       8 1
      9       3       9 1
     10       4      10 1
@<TRIPOS>ALT_TYPE
CGenFF_4.0_ALT_TYPE_SET
CGenFF_4.0 1 CG2R61 2 CG2R61 3 CG2R61 4 CG2R64 5 NG2R62 6 NG2R62 7 HGR61 8 HGR62 9 HGR62 10 HGR62
@<TRIPOS>MOLECULE
pyrimidine
 10 10 0 0 0
****
USER_CHARGES
INVALID_CHARGES
Pose:  29 Cluster:  29 Fr_nu:  38919 TotEn:    -9.57
@<TRIPOS>ATOM
      1 C1        -67.4077   -2.9310  -27.5315 C.ar   1 LIG      -0.13100
      2 C2        -68.3909   -3.8907  -27.6613 C.ar   1 LIG       0.28900
      3 C3        -67.8421   -1.6219  -27.5720 C.ar   1 LIG       0.28900
      4 C4        -69.9972   -2.2926  -27.8421 C.ar   1 LIG       0.50700
      5 N1        -69.7002   -3.6058  -27.8187 N.ar   1 LIG      -0.71900
      6 N2        -69.1341   -1.2652  -27.7267 N.ar   1 LIG      -0.71900
      7 H1        -66.3644   -3.1882  -27.4066 H      1 LIG       0.11500
      8 H2        -68.1452   -4.9469  -27.6417 H      1 LIG       0.11400
      9 H3        -67.1421   -0.7987  -27.4790 H      1 LIG       0.11400
     10 H4        -71.0416   -2.0348  -27.9684 H      1 LIG       0.14100
@<TRIPOS>BOND
      1       1       2 ar
      2       1       3 ar
      3       2       5 ar
      4       3       6 ar
      5       4       5 ar
      6       4       6 ar
      7       1       7 1
      8       2       8 1
      9       3       9 1
     10       4      10 1
@<TRIPOS>ALT_TYPE
CGenFF_4.0_ALT_TYPE_SET
CGenFF_4.0 1 CG2R61 2 CG2R61 3 CG2R61 4 CG2R64 5 NG2R62 6 NG2R62 7 HGR61 8 HGR62 9 HGR62 10 HGR62
@<TRIPOS>MOLECULE
pyrimidine
 10 10 0 0 0
****
USER_CHARGES
INVALID_CHARGES
Pose:  30 Cluster:  30 Fr_nu: 2730358 TotEn:    -9.12
@<TRIPOS>ATOM
      1 C1        -75.0734  -12.2900  -52.4993 C.ar   1 LIG      -0.13100
      2 C2        -75.3540  -12.3465  -51.1493 C.ar   1 LIG       0.28900
      3 C3        -74.4348  -13.3954  -53.0231 C.ar   1 LIG       0.28900
      4 C4        -74.4198  -14.4126  -50.9904 C.ar   1 LIG       0.50700
      5 N1        -75.0402  -13.3962  -50.3618 N.ar   1 LIG      -0.71900
      6 N2        -74.0918  -14.4782  -52.2949 N.ar   1 LIG      -0.71900
      7 H1        -75.3366  -11.4348  -53.1072 H      1 LIG       0.11500
      8 H2        -75.8539  -11.5244  -50.6487 H      1 LIG       0.11400
      9 H3        -74.1728  -13.4421  -54.0746 H      1 LIG       0.11400
     10 H4        -74.1551  -15.2686  -50.3817 H      1 LIG       0.14100
@<TRIPOS>BOND
      1       1       2 ar
      2       1       3 ar
      3       2       5 ar
      4       3       6 ar
      5       4       5 ar
      6       4       6 ar
      7       1       7 1
      8       2       8 1
      9       3       9 1
     10       4      10 1
@<TRIPOS>ALT_TYPE
CGenFF_4.0_ALT_TYPE_SET
CGenFF_4.0 1 CG2R61 2 CG2R61 3 CG2R61 4 CG2R64 5 NG2R62 6 NG2R62 7 HGR61 8 HGR62 9 HGR62 10 HGR62
@<TRIPOS>MOLECULE
pyrimidine
 10 10 0 0 0
****
USER_CHARGES
INVALID_CHARGES
Pose:  31 Cluster:  31 Fr_nu: 460835 TotEn:    -8.99
@<TRIPOS>ATOM
      1 C1        -71.8672  -25.8634  -43.7586 C.ar   1 LIG      -0.13100
      2 C2        -71.5465  -26.9169  -44.5904 C.ar   1 LIG       0.28900
      3 C3        -73.2026  -25.5182  -43.7202 C.ar   1 LIG       0.28900
      4 C4        -73.7210  -27.1571  -45.2075 C.ar   1 LIG       0.50700
      5 N1        -72.4515  -27.5888  -45.3319 N.ar   1 LIG      -0.71900
      6 N2        -74.1600  -26.1457  -44.4342 N.ar   1 LIG      -0.71900
      7 H1        -71.1203  -25.3421  -43.1750 H      1 LIG       0.11500
      8 H2        -70.5220  -27.2597  -44.6864 H      1 LIG       0.11400
      9 H3        -73.5501  -24.7023  -43.0957 H      1 LIG       0.11400
     10 H4        -74.4688  -27.6783  -45.7926 H      1 LIG       0.14100
@<TRIPOS>BOND
      1       1       2 ar
      2       1       3 ar
      3       2       5 ar
      4       3       6 ar
      5       4       5 ar
      6       4       6 ar
      7       1       7 1
      8       2       8 1
      9       3       9 1
     10       4      10 1
@<TRIPOS>ALT_TYPE
CGenFF_4.0_ALT_TYPE_SET
CGenFF_4.0 1 CG2R61 2 CG2R61 3 CG2R61 4 CG2R64 5 NG2R62 6 NG2R62 7 HGR61 8 HGR62 9 HGR62 10 HGR62
@<TRIPOS>MOLECULE
pyrimidine
 10 10 0 0 0
****
USER_CHARGES
INVALID_CHARGES
Pose:  32 Cluster:  32 Fr_nu: 805139 TotEn:    -8.27
@<TRIPOS>ATOM
      1 C1        -58.8444    1.5447  -36.5004 C.ar   1 LIG      -0.13100
      2 C2        -57.7595    1.1109  -37.2347 C.ar   1 LIG       0.28900
      3 C3        -59.0087    2.9129  -36.4293 C.ar   1 LIG       0.28900
      4 C4        -57.1629    3.2518  -37.7120 C.ar   1 LIG       0.50700
      5 N1        -56.8952    1.9400  -37.8560 N.ar   1 LIG      -0.71900
      6 N2        -58.1839    3.7990  -37.0250 N.ar   1 LIG      -0.71900
      7 H1        -59.5218    0.8570  -36.0121 H      1 LIG       0.11500
      8 H2        -57.5490    0.0529  -37.3468 H      1 LIG       0.11400
      9 H3        -59.8327    3.3477  -35.8740 H      1 LIG       0.11400
     10 H4        -56.4842    3.9406  -38.1998 H      1 LIG       0.14100
@<TRIPOS>BOND
      1       1       2 ar
      2       1       3 ar
      3       2       5 ar
      4       3       6 ar
      5       4       5 ar
      6       4       6 ar
      7       1       7 1
      8       2       8 1
      9       3       9 1
     10       4      10 1
@<TRIPOS>ALT_TYPE
CGenFF_4.0_ALT_TYPE_SET
CGenFF_4.0 1 CG2R61 2 CG2R61 3 CG2R61 4 CG2R64 5 NG2R62 6 NG2R62 7 HGR61 8 HGR62 9 HGR62 10 HGR62
@<TRIPOS>MOLECULE
pyrimidine
 10 10 0 0 0
****
USER_CHARGES
INVALID_CHARGES
Pose:  33 Cluster:  33 Fr_nu:  29098 TotEn:    -8.22
@<TRIPOS>ATOM
      1 C1        -64.2003  -19.2765  -16.4547 C.ar   1 LIG      -0.13100
      2 C2        -64.4808  -19.8570  -15.2345 C.ar   1 LIG       0.28900
      3 C3        -64.9260  -18.1425  -16.7572 C.ar   1 LIG       0.28900
      4 C4        -66.0380  -18.2651  -14.7785 C.ar   1 LIG       0.50700
      5 N1        -65.3968  -19.3760  -14.3686 N.ar   1 LIG      -0.71900
      6 N2        -65.8562  -17.6073  -15.9395 N.ar   1 LIG      -0.71900
      7 H1        -63.4601  -19.6840  -17.1301 H      1 LIG       0.11500
      8 H2        -63.9610  -20.7519  -14.9101 H      1 LIG       0.11400
      9 H3        -64.7754  -17.6173  -17.6942 H      1 LIG       0.11400
     10 H4        -66.7800  -17.8575  -14.1029 H      1 LIG       0.14100
@<TRIPOS>BOND
      1       1       2 ar
      2       1       3 ar
      3       2       5 ar
      4       3       6 ar
      5       4       5 ar
      6       4       6 ar
      7       1       7 1
      8       2       8 1
      9       3       9 1
     10       4      10 1
@<TRIPOS>ALT_TYPE
CGenFF_4.0_ALT_TYPE_SET
CGenFF_4.0 1 CG2R61 2 CG2R61 3 CG2R61 4 CG2R64 5 NG2R62 6 NG2R62 7 HGR61 8 HGR62 9 HGR62 10 HGR62
@<TRIPOS>MOLECULE
pyrimidine
 10 10 0 0 0
****
USER_CHARGES
INVALID_CHARGES
Pose:  34 Cluster:  34 Fr_nu:   1265 TotEn:    -8.16
@<TRIPOS>ATOM
      1 C1        -74.1113  -11.1708  -44.1858 C.ar   1 LIG      -0.13100
      2 C2        -73.6265  -11.1536  -45.4777 C.ar   1 LIG       0.28900
      3 C3        -74.9499  -12.2220  -43.8767 C.ar   1 LIG       0.28900
      4 C4        -74.7575  -13.0601  -45.9809 C.ar   1 LIG       0.50700
      5 N1        -73.9301  -12.0858  -46.4046 N.ar   1 LIG      -0.71900
      6 N2        -75.2956  -13.1879  -44.7529 N.ar   1 LIG      -0.71900
      7 H1        -73.8511  -10.4095  -43.4626 H      1 LIG       0.11500
      8 H2        -72.9605  -10.3660  -45.8130 H      1 LIG       0.11400
      9 H3        -75.3807  -12.3194  -42.8860 H      1 LIG       0.11400
     10 H4        -75.0191  -13.8218  -46.7051 H      1 LIG       0.14100
@<TRIPOS>BOND
      1       1       2 ar
      2       1       3 ar
      3       2       5 ar
      4       3       6 ar
      5       4       5 ar
      6       4       6 ar
      7       1       7 1
      8       2       8 1
      9       3       9 1
     10       4      10 1
@<TRIPOS>ALT_TYPE
CGenFF_4.0_ALT_TYPE_SET
CGenFF_4.0 1 CG2R61 2 CG2R61 3 CG2R61 4 CG2R64 5 NG2R62 6 NG2R62 7 HGR61 8 HGR62 9 HGR62 10 HGR62
@<TRIPOS>MOLECULE
pyrimidine
 10 10 0 0 0
****
USER_CHARGES
INVALID_CHARGES
Pose:  35 Cluster:  35 Fr_nu: 1729093 TotEn:    -8.02
@<TRIPOS>ATOM
      1 C1        -64.0917  -18.0736  -16.7046 C.ar   1 LIG      -0.13100
      2 C2        -64.9350  -17.6724  -17.7207 C.ar   1 LIG       0.28900
      3 C3        -64.7067  -18.4101  -15.5161 C.ar   1 LIG       0.28900
      4 C4        -66.7556  -17.9559  -16.3895 C.ar   1 LIG       0.50700
      5 N1        -66.2767  -17.6017  -17.5972 N.ar   1 LIG      -0.71900
      6 N2        -66.0412  -18.3625  -15.3228 N.ar   1 LIG      -0.71900
      7 H1        -63.0185  -18.1209  -16.8315 H      1 LIG       0.11500
      8 H2        -64.5430  -17.3882  -18.6912 H      1 LIG       0.11400
      9 H3        -64.1259  -18.7365  -14.6603 H      1 LIG       0.11400
     10 H4        -67.8301  -17.9075  -16.2619 H      1 LIG       0.14100
@<TRIPOS>BOND
      1       1       2 ar
      2       1       3 ar
      3       2       5 ar
      4       3       6 ar
      5       4       5 ar
      6       4       6 ar
      7       1       7 1
      8       2       8 1
      9       3       9 1
     10       4      10 1
@<TRIPOS>ALT_TYPE
CGenFF_4.0_ALT_TYPE_SET
CGenFF_4.0 1 CG2R61 2 CG2R61 3 CG2R61 4 CG2R64 5 NG2R62 6 NG2R62 7 HGR61 8 HGR62 9 HGR62 10 HGR62
@<TRIPOS>MOLECULE
pyrimidine
 10 10 0 0 0
****
USER_CHARGES
INVALID_CHARGES
Pose:  36 Cluster:  36 Fr_nu:   9231 TotEn:    -7.40
@<TRIPOS>ATOM
      1 C1        -73.4814  -11.3162  -46.0580 C.ar   1 LIG      -0.13100
      2 C2        -74.4633  -12.2398  -45.7624 C.ar   1 LIG       0.28900
      3 C3        -73.0772  -10.5178  -45.0077 C.ar   1 LIG       0.28900
      4 C4        -74.5361  -11.5450  -43.5994 C.ar   1 LIG       0.50700
      5 N1        -75.0148  -12.3819  -44.5394 N.ar   1 LIG      -0.71900
      6 N2        -73.5850  -10.6053  -43.7608 N.ar   1 LIG      -0.71900
      7 H1        -73.0566  -11.2238  -47.0486 H      1 LIG       0.11500
      8 H2        -74.8449  -12.9111  -46.5241 H      1 LIG       0.11400
      9 H3        -72.3110   -9.7623  -45.1440 H      1 LIG       0.11400
     10 H4        -74.9621  -11.6365  -42.6077 H      1 LIG       0.14100
@<TRIPOS>BOND
      1       1       2 ar
      2       1       3 ar
      3       2       5 ar
      4       3       6 ar
      5       4       5 ar
      6       4       6 ar
      7       1       7 1
      8       2       8 1
      9       3       9 1
     10       4      10 1
@<TRIPOS>ALT_TYPE
CGenFF_4.0_ALT_TYPE_SET
CGenFF_4.0 1 CG2R61 2 CG2R61 3 CG2R61 4 CG2R64 5 NG2R62 6 NG2R62 7 HGR61 8 HGR62 9 HGR62 10 HGR62
@<TRIPOS>MOLECULE
pyrimidine
 10 10 0 0 0
****
USER_CHARGES
INVALID_CHARGES
Pose:  37 Cluster:  37 Fr_nu:  93652 TotEn:    -7.05
@<TRIPOS>ATOM
      1 C1        -73.7573  -11.9496  -43.7151 C.ar   1 LIG      -0.13100
      2 C2        -74.5278  -12.8595  -43.0201 C.ar   1 LIG       0.28900
      3 C3        -74.1050  -11.7593  -45.0368 C.ar   1 LIG       0.28900
      4 C4        -75.7999  -13.2636  -44.8600 C.ar   1 LIG       0.50700
      5 N1        -75.5604  -13.5368  -43.5633 N.ar   1 LIG      -0.71900
      6 N2        -75.1242  -12.4020  -45.6440 N.ar   1 LIG      -0.71900
      7 H1        -72.9343  -11.4203  -43.2539 H      1 LIG       0.11500
      8 H2        -74.3297  -13.0753  -41.9758 H      1 LIG       0.11400
      9 H3        -73.5566  -11.0642  -45.6634 H      1 LIG       0.11400
     10 H4        -76.6232  -13.7943  -45.3223 H      1 LIG       0.14100
@<TRIPOS>BOND
      1       1       2 ar
      2       1       3 ar
      3       2       5 ar
      4       3       6 ar
      5       4       5 ar
      6       4       6 ar
      7       1       7 1
      8       2       8 1
      9       3       9 1
     10       4      10 1
@<TRIPOS>ALT_TYPE
CGenFF_4.0_ALT_TYPE_SET
CGenFF_4.0 1 CG2R61 2 CG2R61 3 CG2R61 4 CG2R64 5 NG2R62 6 NG2R62 7 HGR61 8 HGR62 9 HGR62 10 HGR62
@<TRIPOS>MOLECULE
pyrimidine
 10 10 0 0 0
****
USER_CHARGES
INVALID_CHARGES
Pose:  38 Cluster:  38 Fr_nu:   9187 TotEn:    -5.61
@<TRIPOS>ATOM
      1 C1        -73.1077  -10.7676  -44.8520 C.ar   1 LIG      -0.13100
      2 C2        -73.5915  -11.5433  -45.8858 C.ar   1 LIG       0.28900
      3 C3        -73.5905  -11.0769  -43.5969 C.ar   1 LIG       0.28900
      4 C4        -74.8732  -12.7498  -44.4475 C.ar   1 LIG       0.50700
      5 N1        -74.4782  -12.5463  -45.7187 N.ar   1 LIG      -0.71900
      6 N2        -74.4774  -12.0651  -43.3574 N.ar   1 LIG      -0.71900
      7 H1        -72.3965   -9.9689  -45.0149 H      1 LIG       0.11500
      8 H2        -73.2696  -11.3743  -46.9076 H      1 LIG       0.11400
      9 H3        -73.2683  -10.5215  -42.7227 H      1 LIG       0.11400
     10 H4        -75.5861  -13.5487  -44.2842 H      1 LIG       0.14100
@<TRIPOS>BOND
      1       1       2 ar
      2       1       3 ar
      3       2       5 ar
      4       3       6 ar
      5       4       5 ar
      6       4       6 ar
      7       1       7 1
      8       2       8 1
      9       3       9 1
     10       4      10 1
@<TRIPOS>ALT_TYPE
CGenFF_4.0_ALT_TYPE_SET
CGenFF_4.0 1 CG2R61 2 CG2R61 3 CG2R61 4 CG2R64 5 NG2R62 6 NG2R62 7 HGR61 8 HGR62 9 HGR62 10 HGR62
@<TRIPOS>MOLECULE
pyrimidine
 10 10 0 0 0
****
USER_CHARGES
INVALID_CHARGES
Pose:  39 Cluster:  39 Fr_nu: 849297 TotEn:    -3.77
@<TRIPOS>ATOM
      1 C1        -71.9644  -10.6050  -43.3050 C.ar   1 LIG      -0.13100
      2 C2        -71.9644  -10.1104  -44.5934 C.ar   1 LIG       0.28900
      3 C3        -72.9708  -11.5016  -43.0097 C.ar   1 LIG       0.28900
      4 C4        -73.8028  -11.3398  -45.1188 C.ar   1 LIG       0.50700
      5 N1        -72.8719  -10.4576  -45.5294 N.ar   1 LIG      -0.71900
      6 N2        -73.9103  -11.8927  -43.8955 N.ar   1 LIG      -0.71900
      7 H1        -71.2238  -10.3089  -42.5742 H      1 LIG       0.11500
      8 H2        -71.2120   -9.3999  -44.9180 H      1 LIG       0.11400
      9 H3        -73.0525  -11.9432  -42.0224 H      1 LIG       0.11400
     10 H4        -74.5450  -11.6356  -45.8501 H      1 LIG       0.14100
@<TRIPOS>BOND
      1       1       2 ar
      2       1       3 ar
      3       2       5 ar
      4       3       6 ar
      5       4       5 ar
      6       4       6 ar
      7       1       7 1
      8       2       8 1
      9       3       9 1
     10       4      10 1
@<TRIPOS>ALT_TYPE
CGenFF_4.0_ALT_TYPE_SET
CGenFF_4.0 1 CG2R61 2 CG2R61 3 CG2R61 4 CG2R64 5 NG2R62 6 NG2R62 7 HGR61 8 HGR62 9 HGR62 10 HGR62
@<TRIPOS>MOLECULE
naphtalene
 18 19 0 0 0
****
USER_CHARGES
INVALID_CHARGES
Pose:   1 Cluster:   1 Fr_nu:  62356 TotEn:   -16.01
@<TRIPOS>ATOM
      1 C1        -67.9857  -17.8501  -60.9855 C.ar   1 LIG      -0.11500
      2 C2        -67.7758  -18.1646  -59.6462 C.ar   1 LIG      -0.11500
      3 C3        -72.4781  -16.3149  -59.9205 C.ar   1 LIG      -0.11500
      4 C4        -72.2680  -16.6295  -58.5812 C.ar   1 LIG      -0.11500
      5 C5        -69.2062  -17.3112  -61.3934 C.ar   1 LIG      -0.11700
      6 C6        -68.7853  -17.9414  -58.7096 C.ar   1 LIG      -0.11700
      7 C7        -71.4684  -16.5381  -60.8572 C.ar   1 LIG      -0.11700
      8 C8        -71.0476  -17.1685  -58.1732 C.ar   1 LIG      -0.11700
      9 C9        -70.2337  -17.0799  -60.4643 C.ar   1 LIG       0.00400
     10 C10       -70.0201  -17.3998  -59.1023 C.ar   1 LIG       0.00400
     11 H1        -67.1996  -18.0246  -61.7143 H      1 LIG       0.11500
     12 H2        -66.8251  -18.5839  -59.3296 H      1 LIG       0.11500
     13 H3        -73.4287  -15.8954  -60.2378 H      1 LIG       0.11500
     14 H4        -73.0550  -16.4561  -57.8531 H      1 LIG       0.11500
     15 H5        -69.3484  -17.0733  -62.4456 H      1 LIG       0.11500
     16 H6        -68.5990  -18.1943  -57.6678 H      1 LIG       0.11500
     17 H7        -71.6546  -16.2844  -61.8986 H      1 LIG       0.11500
     18 H8        -70.9055  -17.4071  -57.1211 H      1 LIG       0.11500
@<TRIPOS>BOND
      1       1       2 ar
      2       1       5 ar
      3       2       6 ar
      4       3       4 ar
      5       3       7 ar
      6       4       8 ar
      7       5       9 ar
      8       6      10 ar
      9       7       9 ar
     10       8      10 ar
     11       9      10 ar
     12       1      11 1
     13       2      12 1
     14       3      13 1
     15       4      14 1
     16       5      15 1
     17       6      16 1
     18       7      17 1
     19       8      18 1
@<TRIPOS>ALT_TYPE
CGenFF_4.0_ALT_TYPE_SET
CGenFF_4.0 1 CG2R61 2 CG2R61 3 CG2R61 4 CG2R61 5 CG2R61 6 CG2R61 7 CG2R61 8 CG2R61 9 CG2R61 10 CG2R61 11 HGR61 12 HGR61 13 HGR61 14 HGR61 15 HGR61 16 HGR61 17 HGR61 18 HGR61
@<TRIPOS>MOLECULE
naphtalene
 18 19 0 0 0
****
USER_CHARGES
INVALID_CHARGES
Pose:   2 Cluster:   2 Fr_nu:  41647 TotEn:   -15.90
@<TRIPOS>ATOM
      1 C1        -66.0388  -17.9075  -13.8091 C.ar   1 LIG      -0.11500
      2 C2        -64.7359  -17.8945  -14.2980 C.ar   1 LIG      -0.11500
      3 C3        -67.7468  -17.9887  -18.3642 C.ar   1 LIG      -0.11500
      4 C4        -66.4438  -17.9757  -18.8530 C.ar   1 LIG      -0.11500
      5 C5        -67.1168  -17.9343  -14.6945 C.ar   1 LIG      -0.11700
      6 C6        -64.5058  -17.9081  -15.6739 C.ar   1 LIG      -0.11700
      7 C7        -67.9769  -17.9752  -16.9882 C.ar   1 LIG      -0.11700
      8 C8        -65.3658  -17.9489  -17.9677 C.ar   1 LIG      -0.11700
      9 C9        -66.9038  -17.9482  -16.0826 C.ar   1 LIG       0.00400
     10 C10       -65.5788  -17.9349  -16.5796 C.ar   1 LIG       0.00400
     11 H1        -66.2174  -17.8963  -12.7379 H      1 LIG       0.11500
     12 H2        -63.8974  -17.8739  -13.6079 H      1 LIG       0.11500
     13 H3        -68.5860  -18.0094  -19.0539 H      1 LIG       0.11500
     14 H4        -66.2659  -17.9854  -19.9243 H      1 LIG       0.11500
     15 H5        -68.1268  -17.9436  -14.2899 H      1 LIG       0.11500
     16 H6        -63.4790  -17.8980  -16.0337 H      1 LIG       0.11500
     17 H7        -69.0037  -17.9861  -16.6286 H      1 LIG       0.11500
     18 H8        -64.3557  -17.9387  -18.3721 H      1 LIG       0.11500
@<TRIPOS>BOND
      1       1       2 ar
      2       1       5 ar
      3       2       6 ar
      4       3       4 ar
      5       3       7 ar
      6       4       8 ar
      7       5       9 ar
      8       6      10 ar
      9       7       9 ar
     10       8      10 ar
     11       9      10 ar
     12       1      11 1
     13       2      12 1
     14       3      13 1
     15       4      14 1
     16       5      15 1
     17       6      16 1
     18       7      17 1
     19       8      18 1
@<TRIPOS>ALT_TYPE
CGenFF_4.0_ALT_TYPE_SET
CGenFF_4.0 1 CG2R61 2 CG2R61 3 CG2R61 4 CG2R61 5 CG2R61 6 CG2R61 7 CG2R61 8 CG2R61 9 CG2R61 10 CG2R61 11 HGR61 12 HGR61 13 HGR61 14 HGR61 15 HGR61 16 HGR61 17 HGR61 18 HGR61
@<TRIPOS>MOLECULE
naphtalene
 18 19 0 0 0
****
USER_CHARGES
INVALID_CHARGES
Pose:   3 Cluster:   3 Fr_nu: 165782 TotEn:   -13.68
@<TRIPOS>ATOM
      1 C1        -67.8391   -2.8248  -27.5743 C.ar   1 LIG      -0.11500
      2 C2        -67.5414   -1.4688  -27.4776 C.ar   1 LIG      -0.11500
      3 C3        -72.3478   -1.7300  -29.0393 C.ar   1 LIG      -0.11500
      4 C4        -72.0499   -0.3740  -28.9425 C.ar   1 LIG      -0.11500
      5 C5        -69.1078   -3.2337  -27.9865 C.ar   1 LIG      -0.11700
      6 C6        -68.5109   -0.5164  -27.7926 C.ar   1 LIG      -0.11700
      7 C7        -71.3782   -2.6824  -28.7243 C.ar   1 LIG      -0.11700
      8 C8        -70.7814    0.0350  -28.5302 C.ar   1 LIG      -0.11700
      9 C9        -70.0960   -2.2888  -28.3076 C.ar   1 LIG       0.00400
     10 C10       -69.7931   -0.9099  -28.2092 C.ar   1 LIG       0.00400
     11 H1        -67.0841   -3.5658  -27.3284 H      1 LIG       0.11500
     12 H2        -66.5534   -1.1515  -27.1568 H      1 LIG       0.11500
     13 H3        -73.3358   -2.0480  -29.3602 H      1 LIG       0.11500
     14 H4        -72.8058    0.3665  -29.1872 H      1 LIG       0.11500
     15 H5        -69.3185   -4.2990  -28.0545 H      1 LIG       0.11500
     16 H6        -68.2560    0.5382  -27.7104 H      1 LIG       0.11500
     17 H7        -71.6330   -3.7368  -28.8074 H      1 LIG       0.11500
     18 H8        -70.5707    1.1003  -28.4614 H      1 LIG       0.11500
@<TRIPOS>BOND
      1       1       2 ar
      2       1       5 ar
      3       2       6 ar
      4       3       4 ar
      5       3       7 ar
      6       4       8 ar
      7       5       9 ar
      8       6      10 ar
      9       7       9 ar
     10       8      10 ar
     11       9      10 ar
     12       1      11 1
     13       2      12 1
     14       3      13 1
     15       4      14 1
     16       5      15 1
     17       6      16 1
     18       7      17 1
     19       8      18 1
@<TRIPOS>ALT_TYPE
CGenFF_4.0_ALT_TYPE_SET
CGenFF_4.0 1 CG2R61 2 CG2R61 3 CG2R61 4 CG2R61 5 CG2R61 6 CG2R61 7 CG2R61 8 CG2R61 9 CG2R61 10 CG2R61 11 HGR61 12 HGR61 13 HGR61 14 HGR61 15 HGR61 16 HGR61 17 HGR61 18 HGR61
@<TRIPOS>MOLECULE
naphtalene
 18 19 0 0 0
****
USER_CHARGES
INVALID_CHARGES
Pose:   4 Cluster:   4 Fr_nu:   6098 TotEn:   -12.98
@<TRIPOS>ATOM
      1 C1        -62.7093   -8.0101  -57.6556 C.ar   1 LIG      -0.11500
      2 C2        -62.4747   -9.3114  -57.2217 C.ar   1 LIG      -0.11500
      3 C3        -65.1163   -9.7322  -61.5174 C.ar   1 LIG      -0.11500
      4 C4        -64.8816  -11.0335  -61.0834 C.ar   1 LIG      -0.11500
      5 C5        -63.4245   -7.7844  -58.8321 C.ar   1 LIG      -0.11700
      6 C6        -62.9543  -10.3920  -57.9622 C.ar   1 LIG      -0.11700
      7 C7        -64.6366   -8.6515  -60.7767 C.ar   1 LIG      -0.11700
      8 C8        -64.1663  -11.2593  -59.9070 C.ar   1 LIG      -0.11700
      9 C9        -63.9147   -8.8602  -59.5902 C.ar   1 LIG       0.00400
     10 C10       -63.6761  -10.1835  -59.1488 C.ar   1 LIG       0.00400
     11 H1        -62.3351   -7.1692  -57.0789 H      1 LIG       0.11500
     12 H2        -61.9179   -9.4860  -56.3055 H      1 LIG       0.11500
     13 H3        -65.6732   -9.5568  -62.4336 H      1 LIG       0.11500
     14 H4        -65.2547  -11.8739  -61.6612 H      1 LIG       0.11500
     15 H5        -63.5957   -6.7587  -59.1525 H      1 LIG       0.11500
     16 H6        -62.7596  -11.4007  -57.6039 H      1 LIG       0.11500
     17 H7        -64.8321   -7.6429  -61.1348 H      1 LIG       0.11500
     18 H8        -63.9943  -12.2849  -59.5868 H      1 LIG       0.11500
@<TRIPOS>BOND
      1       1       2 ar
      2       1       5 ar
      3       2       6 ar
      4       3       4 ar
      5       3       7 ar
      6       4       8 ar
      7       5       9 ar
      8       6      10 ar
      9       7       9 ar
     10       8      10 ar
     11       9      10 ar
     12       1      11 1
     13       2      12 1
     14       3      13 1
     15       4      14 1
     16       5      15 1
     17       6      16 1
     18       7      17 1
     19       8      18 1
@<TRIPOS>ALT_TYPE
CGenFF_4.0_ALT_TYPE_SET
CGenFF_4.0 1 CG2R61 2 CG2R61 3 CG2R61 4 CG2R61 5 CG2R61 6 CG2R61 7 CG2R61 8 CG2R61 9 CG2R61 10 CG2R61 11 HGR61 12 HGR61 13 HGR61 14 HGR61 15 HGR61 16 HGR61 17 HGR61 18 HGR61
@<TRIPOS>MOLECULE
naphtalene
 18 19 0 0 0
****
USER_CHARGES
INVALID_CHARGES
Pose:   5 Cluster:   5 Fr_nu:  69578 TotEn:   -12.70
@<TRIPOS>ATOM
      1 C1        -52.2950    2.3215  -32.4125 C.ar   1 LIG      -0.11500
      2 C2        -53.4339    1.5957  -32.7485 C.ar   1 LIG      -0.11500
      3 C3        -53.1332    5.3541  -36.1238 C.ar   1 LIG      -0.11500
      4 C4        -54.2721    4.6281  -36.4597 C.ar   1 LIG      -0.11500
      5 C5        -51.9314    3.4386  -33.1651 C.ar   1 LIG      -0.11700
      6 C6        -54.2136    1.9840  -33.8381 C.ar   1 LIG      -0.11700
      7 C7        -52.3535    4.9657  -35.0340 C.ar   1 LIG      -0.11700
      8 C8        -54.6357    3.5110  -35.7072 C.ar   1 LIG      -0.11700
      9 C9        -52.7045    3.8439  -34.2654 C.ar   1 LIG       0.00400
     10 C10       -53.8626    3.1057  -34.6069 C.ar   1 LIG       0.00400
     11 H1        -51.6880    2.0184  -31.5644 H      1 LIG       0.11500
     12 H2        -53.7162    0.7264  -32.1617 H      1 LIG       0.11500
     13 H3        -52.8503    6.2238  -36.7102 H      1 LIG       0.11500
     14 H4        -54.8778    4.9309  -37.3088 H      1 LIG       0.11500
     15 H5        -51.0368    3.9908  -32.8845 H      1 LIG       0.11500
     16 H6        -55.1000    1.4022  -34.0823 H      1 LIG       0.11500
     17 H7        -51.4676    5.5481  -34.7896 H      1 LIG       0.11500
     18 H8        -55.5299    2.9582  -35.9881 H      1 LIG       0.11500
@<TRIPOS>BOND
      1       1       2 ar
      2       1       5 ar
      3       2       6 ar
      4       3       4 ar
      5       3       7 ar
      6       4       8 ar
      7       5       9 ar
      8       6      10 ar
      9       7       9 ar
     10       8      10 ar
     11       9      10 ar
     12       1      11 1
     13       2      12 1
     14       3      13 1
     15       4      14 1
     16       5      15 1
     17       6      16 1
     18       7      17 1
     19       8      18 1
@<TRIPOS>ALT_TYPE
CGenFF_4.0_ALT_TYPE_SET
CGenFF_4.0 1 CG2R61 2 CG2R61 3 CG2R61 4 CG2R61 5 CG2R61 6 CG2R61 7 CG2R61 8 CG2R61 9 CG2R61 10 CG2R61 11 HGR61 12 HGR61 13 HGR61 14 HGR61 15 HGR61 16 HGR61 17 HGR61 18 HGR61
@<TRIPOS>MOLECULE
naphtalene
 18 19 0 0 0
****
USER_CHARGES
INVALID_CHARGES
Pose:   6 Cluster:   6 Fr_nu: 142521 TotEn:   -12.57
@<TRIPOS>ATOM
      1 C1        -63.3387  -11.3856   -9.5672 C.ar   1 LIG      -0.11500
      2 C2        -62.4837  -12.0830  -10.4154 C.ar   1 LIG      -0.11500
      3 C3        -65.3003   -9.1252  -13.4032 C.ar   1 LIG      -0.11500
      4 C4        -64.4452   -9.8225  -14.2514 C.ar   1 LIG      -0.11500
      5 C5        -64.2548  -10.4745  -10.0937 C.ar   1 LIG      -0.11700
      6 C6        -62.5414  -11.8720  -11.7932 C.ar   1 LIG      -0.11700
      7 C7        -65.2426   -9.3362  -12.0253 C.ar   1 LIG      -0.11700
      8 C8        -63.5290  -10.7336  -13.7250 C.ar   1 LIG      -0.11700
      9 C9        -64.3267  -10.2495  -11.4781 C.ar   1 LIG       0.00400
     10 C10       -63.4572  -10.9586  -12.3406 C.ar   1 LIG       0.00400
     11 H1        -63.2930  -11.5499   -8.4946 H      1 LIG       0.11500
     12 H2        -61.7711  -12.7922  -10.0046 H      1 LIG       0.11500
     13 H3        -66.0134   -8.4157  -13.8135 H      1 LIG       0.11500
     14 H4        -64.4904   -9.6568  -15.3237 H      1 LIG       0.11500
     15 H5        -64.9131   -9.9402   -9.4117 H      1 LIG       0.11500
     16 H6        -61.8639  -12.4285  -12.4375 H      1 LIG       0.11500
     17 H7        -65.9207   -8.7802  -11.3813 H      1 LIG       0.11500
     18 H8        -62.8700  -11.2675  -14.4067 H      1 LIG       0.11500
@<TRIPOS>BOND
      1       1       2 ar
      2       1       5 ar
      3       2       6 ar
      4       3       4 ar
      5       3       7 ar
      6       4       8 ar
      7       5       9 ar
      8       6      10 ar
      9       7       9 ar
     10       8      10 ar
     11       9      10 ar
     12       1      11 1
     13       2      12 1
     14       3      13 1
     15       4      14 1
     16       5      15 1
     17       6      16 1
     18       7      17 1
     19       8      18 1
@<TRIPOS>ALT_TYPE
CGenFF_4.0_ALT_TYPE_SET
CGenFF_4.0 1 CG2R61 2 CG2R61 3 CG2R61 4 CG2R61 5 CG2R61 6 CG2R61 7 CG2R61 8 CG2R61 9 CG2R61 10 CG2R61 11 HGR61 12 HGR61 13 HGR61 14 HGR61 15 HGR61 16 HGR61 17 HGR61 18 HGR61
@<TRIPOS>MOLECULE
naphtalene
 18 19 0 0 0
****
USER_CHARGES
INVALID_CHARGES
Pose:   7 Cluster:   7 Fr_nu:  10297 TotEn:   -12.55
@<TRIPOS>ATOM
      1 C1        -68.7216  -18.2658  -18.4715 C.ar   1 LIG      -0.11500
      2 C2        -67.6967  -17.5489  -19.0817 C.ar   1 LIG      -0.11500
      3 C3        -65.6142  -19.8021  -15.0574 C.ar   1 LIG      -0.11500
      4 C4        -64.5893  -19.0852  -15.6677 C.ar   1 LIG      -0.11500
      5 C5        -68.4647  -19.0070  -17.3178 C.ar   1 LIG      -0.11700
      6 C6        -66.4110  -17.5704  -18.5407 C.ar   1 LIG      -0.11700
      7 C7        -66.9000  -19.7806  -15.5985 C.ar   1 LIG      -0.11700
      8 C8        -64.8460  -18.3441  -16.8215 C.ar   1 LIG      -0.11700
      9 C9        -67.1765  -19.0400  -16.7593 C.ar   1 LIG       0.00400
     10 C10       -66.1343  -18.3110  -17.3800 C.ar   1 LIG       0.00400
     11 H1        -69.7222  -18.2492  -18.8935 H      1 LIG       0.11500
     12 H2        -67.8978  -16.9720  -19.9798 H      1 LIG       0.11500
     13 H3        -65.4137  -20.3792  -14.1591 H      1 LIG       0.11500
     14 H4        -63.5886  -19.1034  -15.2461 H      1 LIG       0.11500
     15 H5        -69.2811  -19.5601  -16.8579 H      1 LIG       0.11500
     16 H6        -65.6251  -17.0021  -19.0340 H      1 LIG       0.11500
     17 H7        -67.6858  -20.3483  -15.1046 H      1 LIG       0.11500
     18 H8        -64.0296  -17.7915  -17.2821 H      1 LIG       0.11500
@<TRIPOS>BOND
      1       1       2 ar
      2       1       5 ar
      3       2       6 ar
      4       3       4 ar
      5       3       7 ar
      6       4       8 ar
      7       5       9 ar
      8       6      10 ar
      9       7       9 ar
     10       8      10 ar
     11       9      10 ar
     12       1      11 1
     13       2      12 1
     14       3      13 1
     15       4      14 1
     16       5      15 1
     17       6      16 1
     18       7      17 1
     19       8      18 1
@<TRIPOS>ALT_TYPE
CGenFF_4.0_ALT_TYPE_SET
CGenFF_4.0 1 CG2R61 2 CG2R61 3 CG2R61 4 CG2R61 5 CG2R61 6 CG2R61 7 CG2R61 8 CG2R61 9 CG2R61 10 CG2R61 11 HGR61 12 HGR61 13 HGR61 14 HGR61 15 HGR61 16 HGR61 17 HGR61 18 HGR61
@<TRIPOS>MOLECULE
naphtalene
 18 19 0 0 0
****
USER_CHARGES
INVALID_CHARGES
Pose:   8 Cluster:   8 Fr_nu:  30205 TotEn:   -12.53
@<TRIPOS>ATOM
      1 C1        -66.9255  -20.6430  -13.5945 C.ar   1 LIG      -0.11500
      2 C2        -66.2480  -19.5985  -12.9725 C.ar   1 LIG      -0.11500
      3 C3        -65.2744  -19.1393  -17.9171 C.ar   1 LIG      -0.11500
      4 C4        -64.5970  -18.0948  -17.2950 C.ar   1 LIG      -0.11500
      5 C5        -66.8557  -20.7940  -14.9797 C.ar   1 LIG      -0.11700
      6 C6        -65.4982  -18.7011  -13.7330 C.ar   1 LIG      -0.11700
      7 C7        -66.0243  -20.0368  -17.1564 C.ar   1 LIG      -0.11700
      8 C8        -64.6668  -17.9437  -15.9098 C.ar   1 LIG      -0.11700
      9 C9        -66.1057  -19.8999  -15.7611 C.ar   1 LIG       0.00400
     10 C10       -65.4168  -18.8378  -15.1284 C.ar   1 LIG       0.00400
     11 H1        -67.5096  -21.3411  -13.0019 H      1 LIG       0.11500
     12 H2        -66.3028  -19.4820  -11.8940 H      1 LIG       0.11500
     13 H3        -65.2199  -19.2564  -18.9958 H      1 LIG       0.11500
     14 H4        -64.0143  -17.3962  -17.8882 H      1 LIG       0.11500
     15 H5        -67.3937  -21.6176  -15.4447 H      1 LIG       0.11500
     16 H6        -64.9763  -17.8923  -13.2257 H      1 LIG       0.11500
     17 H7        -66.5453  -20.8459  -17.6639 H      1 LIG       0.11500
     18 H8        -64.1295  -17.1197  -15.4447 H      1 LIG       0.11500
@<TRIPOS>BOND
      1       1       2 ar
      2       1       5 ar
      3       2       6 ar
      4       3       4 ar
      5       3       7 ar
      6       4       8 ar
      7       5       9 ar
      8       6      10 ar
      9       7       9 ar
     10       8      10 ar
     11       9      10 ar
     12       1      11 1
     13       2      12 1
     14       3      13 1
     15       4      14 1
     16       5      15 1
     17       6      16 1
     18       7      17 1
     19       8      18 1
@<TRIPOS>ALT_TYPE
CGenFF_4.0_ALT_TYPE_SET
CGenFF_4.0 1 CG2R61 2 CG2R61 3 CG2R61 4 CG2R61 5 CG2R61 6 CG2R61 7 CG2R61 8 CG2R61 9 CG2R61 10 CG2R61 11 HGR61 12 HGR61 13 HGR61 14 HGR61 15 HGR61 16 HGR61 17 HGR61 18 HGR61
@<TRIPOS>MOLECULE
naphtalene
 18 19 0 0 0
****
USER_CHARGES
INVALID_CHARGES
Pose:   9 Cluster:   9 Fr_nu: 361870 TotEn:   -12.34
@<TRIPOS>ATOM
      1 C1        -69.2731  -17.6574  -58.0477 C.ar   1 LIG      -0.11500
      2 C2        -67.9946  -18.0728  -57.6875 C.ar   1 LIG      -0.11500
      3 C3        -68.0752  -18.0466  -62.7473 C.ar   1 LIG      -0.11500
      4 C4        -66.7967  -18.4620  -62.3870 C.ar   1 LIG      -0.11500
      5 C5        -69.6175  -17.5455  -59.3951 C.ar   1 LIG      -0.11700
      6 C6        -67.0556  -18.3779  -58.6731 C.ar   1 LIG      -0.11700
      7 C7        -69.0143  -17.7415  -61.7617 C.ar   1 LIG      -0.11700
      8 C8        -66.4522  -18.5739  -61.0397 C.ar   1 LIG      -0.11700
      9 C9        -68.6849  -17.8485  -60.4006 C.ar   1 LIG       0.00400
     10 C10       -67.3848  -18.2709  -60.0342 C.ar   1 LIG       0.00400
     11 H1        -70.0036  -17.4194  -57.2800 H      1 LIG       0.11500
     12 H2        -67.7277  -18.1598  -56.6383 H      1 LIG       0.11500
     13 H3        -68.3429  -17.9595  -63.7966 H      1 LIG       0.11500
     14 H4        -66.0663  -18.6984  -63.1551 H      1 LIG       0.11500
     15 H5        -70.6225  -17.2185  -59.6535 H      1 LIG       0.11500
     16 H6        -66.0623  -18.7012  -58.3686 H      1 LIG       0.11500
     17 H7        -70.0077  -17.4191  -62.0664 H      1 LIG       0.11500
     18 H8        -65.4469  -18.9001  -60.7810 H      1 LIG       0.11500
@<TRIPOS>BOND
      1       1       2 ar
      2       1       5 ar
      3       2       6 ar
      4       3       4 ar
      5       3       7 ar
      6       4       8 ar
      7       5       9 ar
      8       6      10 ar
      9       7       9 ar
     10       8      10 ar
     11       9      10 ar
     12       1      11 1
     13       2      12 1
     14       3      13 1
     15       4      14 1
     16       5      15 1
     17       6      16 1
     18       7      17 1
     19       8      18 1
@<TRIPOS>ALT_TYPE
CGenFF_4.0_ALT_TYPE_SET
CGenFF_4.0 1 CG2R61 2 CG2R61 3 CG2R61 4 CG2R61 5 CG2R61 6 CG2R61 7 CG2R61 8 CG2R61 9 CG2R61 10 CG2R61 11 HGR61 12 HGR61 13 HGR61 14 HGR61 15 HGR61 16 HGR61 17 HGR61 18 HGR61
@<TRIPOS>MOLECULE
naphtalene
 18 19 0 0 0
****
USER_CHARGES
INVALID_CHARGES
Pose:  10 Cluster:  10 Fr_nu: 327855 TotEn:   -12.32
@<TRIPOS>ATOM
      1 C1        -62.5304  -12.1781  -10.8799 C.ar   1 LIG      -0.11500
      2 C2        -63.7312  -12.0494  -10.1883 C.ar   1 LIG      -0.11500
      3 C3        -64.7943  -11.0138  -15.0263 C.ar   1 LIG      -0.11500
      4 C4        -65.9950  -10.8851  -14.3345 C.ar   1 LIG      -0.11500
      5 C5        -62.4896  -11.9537  -12.2564 C.ar   1 LIG      -0.11700
      6 C6        -64.8957  -11.6958  -10.8701 C.ar   1 LIG      -0.11700
      7 C7        -63.6296  -11.3674  -14.3443 C.ar   1 LIG      -0.11700
      8 C8        -66.0358  -11.1095  -12.9581 C.ar   1 LIG      -0.11700
      9 C9        -63.6522  -11.5970  -12.9589 C.ar   1 LIG       0.00400
     10 C10       -64.8732  -11.4662  -12.2555 C.ar   1 LIG       0.00400
     11 H1        -61.6242  -12.4540  -10.3486 H      1 LIG       0.11500
     12 H2        -63.7617  -12.2241   -9.1167 H      1 LIG       0.11500
     13 H3        -64.7629  -10.8391  -16.0980 H      1 LIG       0.11500
     14 H4        -66.9011  -10.6106  -14.8665 H      1 LIG       0.11500
     15 H5        -61.5400  -12.0605  -12.7766 H      1 LIG       0.11500
     16 H6        -65.8231  -11.6003  -10.3091 H      1 LIG       0.11500
     17 H7        -62.7022  -11.4619  -14.9053 H      1 LIG       0.11500
     18 H8        -66.9856  -11.0036  -12.4377 H      1 LIG       0.11500
@<TRIPOS>BOND
      1       1       2 ar
      2       1       5 ar
      3       2       6 ar
      4       3       4 ar
      5       3       7 ar
      6       4       8 ar
      7       5       9 ar
      8       6      10 ar
      9       7       9 ar
     10       8      10 ar
     11       9      10 ar
     12       1      11 1
     13       2      12 1
     14       3      13 1
     15       4      14 1
     16       5      15 1
     17       6      16 1
     18       7      17 1
     19       8      18 1
@<TRIPOS>ALT_TYPE
CGenFF_4.0_ALT_TYPE_SET
CGenFF_4.0 1 CG2R61 2 CG2R61 3 CG2R61 4 CG2R61 5 CG2R61 6 CG2R61 7 CG2R61 8 CG2R61 9 CG2R61 10 CG2R61 11 HGR61 12 HGR61 13 HGR61 14 HGR61 15 HGR61 16 HGR61 17 HGR61 18 HGR61
@<TRIPOS>MOLECULE
naphtalene
 18 19 0 0 0
****
USER_CHARGES
INVALID_CHARGES
Pose:  11 Cluster:  11 Fr_nu:  29996 TotEn:   -11.88
@<TRIPOS>ATOM
      1 C1        -68.7371  -19.8196  -15.4969 C.ar   1 LIG      -0.11500
      2 C2        -68.1352  -19.6157  -14.2588 C.ar   1 LIG      -0.11500
      3 C3        -64.7723  -18.0732  -17.7114 C.ar   1 LIG      -0.11500
      4 C4        -64.1706  -17.8694  -16.4731 C.ar   1 LIG      -0.11500
      5 C5        -68.0550  -19.4884  -16.6681 C.ar   1 LIG      -0.11700
      6 C6        -66.8491  -19.0800  -14.1868 C.ar   1 LIG      -0.11700
      7 C7        -66.0585  -18.6090  -17.7832 C.ar   1 LIG      -0.11700
      8 C8        -64.8526  -18.2004  -15.3019 C.ar   1 LIG      -0.11700
      9 C9        -66.7597  -18.9481  -16.6146 C.ar   1 LIG       0.00400
     10 C10       -66.1478  -18.7408  -15.3554 C.ar   1 LIG       0.00400
     11 H1        -69.7385  -20.2361  -15.5522 H      1 LIG       0.11500
     12 H2        -68.6670  -19.8741  -13.3476 H      1 LIG       0.11500
     13 H3        -64.2409  -17.8151  -18.6231 H      1 LIG       0.11500
     14 H4        -63.1697  -17.4514  -16.4184 H      1 LIG       0.11500
     15 H5        -68.5451  -19.6559  -17.6249 H      1 LIG       0.11500
     16 H6        -66.3979  -18.9296  -13.2083 H      1 LIG       0.11500
     17 H7        -66.5092  -18.7600  -18.7619 H      1 LIG       0.11500
     18 H8        -64.3629  -18.0322  -14.3449 H      1 LIG       0.11500
@<TRIPOS>BOND
      1       1       2 ar
      2       1       5 ar
      3       2       6 ar
      4       3       4 ar
      5       3       7 ar
      6       4       8 ar
      7       5       9 ar
      8       6      10 ar
      9       7       9 ar
     10       8      10 ar
     11       9      10 ar
     12       1      11 1
     13       2      12 1
     14       3      13 1
     15       4      14 1
     16       5      15 1
     17       6      16 1
     18       7      17 1
     19       8      18 1
@<TRIPOS>ALT_TYPE
CGenFF_4.0_ALT_TYPE_SET
CGenFF_4.0 1 CG2R61 2 CG2R61 3 CG2R61 4 CG2R61 5 CG2R61 6 CG2R61 7 CG2R61 8 CG2R61 9 CG2R61 10 CG2R61 11 HGR61 12 HGR61 13 HGR61 14 HGR61 15 HGR61 16 HGR61 17 HGR61 18 HGR61
@<TRIPOS>MOLECULE
naphtalene
 18 19 0 0 0
****
USER_CHARGES
INVALID_CHARGES
Pose:  12 Cluster:  12 Fr_nu:  11947 TotEn:   -11.86
@<TRIPOS>ATOM
      1 C1        -67.5992  -19.9878  -59.8945 C.ar   1 LIG      -0.11500
      2 C2        -68.4030  -18.8712  -59.6844 C.ar   1 LIG      -0.11500
      3 C3        -65.4504  -19.2502  -55.5920 C.ar   1 LIG      -0.11500
      4 C4        -66.2543  -18.1337  -55.3820 C.ar   1 LIG      -0.11500
      5 C5        -66.6624  -20.3651  -58.9320 C.ar   1 LIG      -0.11700
      6 C6        -68.2732  -18.1278  -58.5111 C.ar   1 LIG      -0.11700
      7 C7        -65.5803  -19.9938  -56.7654 C.ar   1 LIG      -0.11700
      8 C8        -67.1911  -17.7563  -56.3445 C.ar   1 LIG      -0.11700
      9 C9        -66.5180  -19.6284  -57.7450 C.ar   1 LIG       0.00400
     10 C10       -67.3354  -18.4930  -57.5314 C.ar   1 LIG       0.00400
     11 H1        -67.7004  -20.5658  -60.8084 H      1 LIG       0.11500
     12 H2        -69.1322  -18.5785  -60.4342 H      1 LIG       0.11500
     13 H3        -64.7210  -19.5437  -54.8423 H      1 LIG       0.11500
     14 H4        -66.1517  -17.5552  -54.4686 H      1 LIG       0.11500
     15 H5        -66.0444  -21.2412  -59.1176 H      1 LIG       0.11500
     16 H6        -68.9123  -17.2590  -58.3676 H      1 LIG       0.11500
     17 H7        -64.9417  -20.8629  -56.9083 H      1 LIG       0.11500
     18 H8        -67.8087  -16.8797  -56.1594 H      1 LIG       0.11500
@<TRIPOS>BOND
      1       1       2 ar
      2       1       5 ar
      3       2       6 ar
      4       3       4 ar
      5       3       7 ar
      6       4       8 ar
      7       5       9 ar
      8       6      10 ar
      9       7       9 ar
     10       8      10 ar
     11       9      10 ar
     12       1      11 1
     13       2      12 1
     14       3      13 1
     15       4      14 1
     16       5      15 1
     17       6      16 1
     18       7      17 1
     19       8      18 1
@<TRIPOS>ALT_TYPE
CGenFF_4.0_ALT_TYPE_SET
CGenFF_4.0 1 CG2R61 2 CG2R61 3 CG2R61 4 CG2R61 5 CG2R61 6 CG2R61 7 CG2R61 8 CG2R61 9 CG2R61 10 CG2R61 11 HGR61 12 HGR61 13 HGR61 14 HGR61 15 HGR61 16 HGR61 17 HGR61 18 HGR61
@<TRIPOS>MOLECULE
naphtalene
 18 19 0 0 0
****
USER_CHARGES
INVALID_CHARGES
Pose:  13 Cluster:  13 Fr_nu: 408054 TotEn:   -11.58
@<TRIPOS>ATOM
      1 C1        -64.8988  -17.9609  -13.5891 C.ar   1 LIG      -0.11500
      2 C2        -66.2405  -18.1661  -13.2816 C.ar   1 LIG      -0.11500
      3 C3        -65.4943  -20.3541  -17.7832 C.ar   1 LIG      -0.11500
      4 C4        -66.8360  -20.5593  -17.4756 C.ar   1 LIG      -0.11500
      5 C5        -64.3731  -18.4519  -14.7846 C.ar   1 LIG      -0.11700
      6 C6        -67.0617  -18.8630  -14.1682 C.ar   1 LIG      -0.11700
      7 C7        -64.6730  -19.6570  -16.8966 C.ar   1 LIG      -0.11700
      8 C8        -67.3617  -20.0683  -16.2802 C.ar   1 LIG      -0.11700
      9 C9        -65.1852  -19.1558  -15.6888 C.ar   1 LIG       0.00400
     10 C10       -66.5496  -19.3644  -15.3760 C.ar   1 LIG       0.00400
     11 H1        -64.2598  -17.4187  -12.8983 H      1 LIG       0.11500
     12 H2        -66.6487  -17.7831  -12.3508 H      1 LIG       0.11500
     13 H3        -65.0853  -20.7367  -18.7141 H      1 LIG       0.11500
     14 H4        -67.4741  -21.1027  -18.1662 H      1 LIG       0.11500
     15 H5        -63.3214  -18.2801  -15.0041 H      1 LIG       0.11500
     16 H6        -68.1077  -19.0112  -13.9076 H      1 LIG       0.11500
     17 H7        -63.6274  -19.5082  -17.1577 H      1 LIG       0.11500
     18 H8        -68.4133  -20.2406  -16.0601 H      1 LIG       0.11500
@<TRIPOS>BOND
      1       1       2 ar
      2       1       5 ar
      3       2       6 ar
      4       3       4 ar
      5       3       7 ar
      6       4       8 ar
      7       5       9 ar
      8       6      10 ar
      9       7       9 ar
     10       8      10 ar
     11       9      10 ar
     12       1      11 1
     13       2      12 1
     14       3      13 1
     15       4      14 1
     16       5      15 1
     17       6      16 1
     18       7      17 1
     19       8      18 1
@<TRIPOS>ALT_TYPE
CGenFF_4.0_ALT_TYPE_SET
CGenFF_4.0 1 CG2R61 2 CG2R61 3 CG2R61 4 CG2R61 5 CG2R61 6 CG2R61 7 CG2R61 8 CG2R61 9 CG2R61 10 CG2R61 11 HGR61 12 HGR61 13 HGR61 14 HGR61 15 HGR61 16 HGR61 17 HGR61 18 HGR61
@<TRIPOS>MOLECULE
naphtalene
 18 19 0 0 0
****
USER_CHARGES
INVALID_CHARGES
Pose:  14 Cluster:  14 Fr_nu:  60264 TotEn:   -11.55
@<TRIPOS>ATOM
      1 C1        -75.0721  -27.6918  -45.9699 C.ar   1 LIG      -0.11500
      2 C2        -75.3554  -26.3361  -45.8333 C.ar   1 LIG      -0.11500
      3 C3        -71.5628  -27.2954  -42.6232 C.ar   1 LIG      -0.11500
      4 C4        -71.8462  -25.9397  -42.4867 C.ar   1 LIG      -0.11500
      5 C5        -74.0588  -28.2739  -45.2077 C.ar   1 LIG      -0.11700
      6 C6        -74.6267  -25.5573  -44.9342 C.ar   1 LIG      -0.11700
      7 C7        -72.2917  -28.0743  -43.5224 C.ar   1 LIG      -0.11700
      8 C8        -72.8594  -25.3575  -43.2489 C.ar   1 LIG      -0.11700
      9 C9        -73.3150  -27.5050  -44.2977 C.ar   1 LIG       0.00400
     10 C10       -73.6032  -26.1264  -44.1589 C.ar   1 LIG       0.00400
     11 H1        -75.6394  -28.2976  -46.6705 H      1 LIG       0.11500
     12 H2        -76.1447  -25.8840  -46.4270 H      1 LIG       0.11500
     13 H3        -70.7736  -27.7483  -42.0296 H      1 LIG       0.11500
     14 H4        -71.2776  -25.3342  -41.7871 H      1 LIG       0.11500
     15 H5        -73.8544  -29.3354  -45.3312 H      1 LIG       0.11500
     16 H6        -74.8656  -24.4997  -44.8434 H      1 LIG       0.11500
     17 H7        -72.0532  -29.1320  -43.6124 H      1 LIG       0.11500
     18 H8        -73.0635  -24.2958  -43.1261 H      1 LIG       0.11500
@<TRIPOS>BOND
      1       1       2 ar
      2       1       5 ar
      3       2       6 ar
      4       3       4 ar
      5       3       7 ar
      6       4       8 ar
      7       5       9 ar
      8       6      10 ar
      9       7       9 ar
     10       8      10 ar
     11       9      10 ar
     12       1      11 1
     13       2      12 1
     14       3      13 1
     15       4      14 1
     16       5      15 1
     17       6      16 1
     18       7      17 1
     19       8      18 1
@<TRIPOS>ALT_TYPE
CGenFF_4.0_ALT_TYPE_SET
CGenFF_4.0 1 CG2R61 2 CG2R61 3 CG2R61 4 CG2R61 5 CG2R61 6 CG2R61 7 CG2R61 8 CG2R61 9 CG2R61 10 CG2R61 11 HGR61 12 HGR61 13 HGR61 14 HGR61 15 HGR61 16 HGR61 17 HGR61 18 HGR61
@<TRIPOS>MOLECULE
naphtalene
 18 19 0 0 0
****
USER_CHARGES
INVALID_CHARGES
Pose:  15 Cluster:  15 Fr_nu:  35296 TotEn:   -11.48
@<TRIPOS>ATOM
      1 C1        -61.4544   -3.0157  -20.8491 C.ar   1 LIG      -0.11500
      2 C2        -60.5770   -2.9918  -21.9291 C.ar   1 LIG      -0.11500
      3 C3        -64.8682   -0.8747  -23.5758 C.ar   1 LIG      -0.11500
      4 C4        -63.9906   -0.8508  -24.6557 C.ar   1 LIG      -0.11500
      5 C5        -62.7423   -2.4963  -20.9839 C.ar   1 LIG      -0.11700
      6 C6        -60.9838   -2.4485  -23.1479 C.ar   1 LIG      -0.11700
      7 C7        -64.4613   -1.4182  -22.3569 C.ar   1 LIG      -0.11700
      8 C8        -62.7028   -1.3702  -24.5210 C.ar   1 LIG      -0.11700
      9 C9        -63.1687   -1.9454  -22.2034 C.ar   1 LIG       0.00400
     10 C10       -62.2763   -1.9211  -23.3015 C.ar   1 LIG       0.00400
     11 H1        -61.1370   -3.4384  -19.9003 H      1 LIG       0.11500
     12 H2        -59.5747   -3.3967  -21.8232 H      1 LIG       0.11500
     13 H3        -65.8709   -0.4700  -23.6811 H      1 LIG       0.11500
     14 H4        -64.3082   -0.4268  -25.6038 H      1 LIG       0.11500
     15 H5        -63.4112   -2.5251  -20.1262 H      1 LIG       0.11500
     16 H6        -60.2814   -2.4407  -23.9788 H      1 LIG       0.11500
     17 H7        -65.1641   -1.4265  -21.5264 H      1 LIG       0.11500
     18 H8        -62.0334   -1.3408  -25.3784 H      1 LIG       0.11500
@<TRIPOS>BOND
      1       1       2 ar
      2       1       5 ar
      3       2       6 ar
      4       3       4 ar
      5       3       7 ar
      6       4       8 ar
      7       5       9 ar
      8       6      10 ar
      9       7       9 ar
     10       8      10 ar
     11       9      10 ar
     12       1      11 1
     13       2      12 1
     14       3      13 1
     15       4      14 1
     16       5      15 1
     17       6      16 1
     18       7      17 1
     19       8      18 1
@<TRIPOS>ALT_TYPE
CGenFF_4.0_ALT_TYPE_SET
CGenFF_4.0 1 CG2R61 2 CG2R61 3 CG2R61 4 CG2R61 5 CG2R61 6 CG2R61 7 CG2R61 8 CG2R61 9 CG2R61 10 CG2R61 11 HGR61 12 HGR61 13 HGR61 14 HGR61 15 HGR61 16 HGR61 17 HGR61 18 HGR61
@<TRIPOS>MOLECULE
naphtalene
 18 19 0 0 0
****
USER_CHARGES
INVALID_CHARGES
Pose:  16 Cluster:  16 Fr_nu: 122436 TotEn:   -11.46
@<TRIPOS>ATOM
      1 C1        -68.7348  -16.9814  -15.7944 C.ar   1 LIG      -0.11500
      2 C2        -68.4407  -16.8754  -17.1506 C.ar   1 LIG      -0.11500
      3 C3        -64.6198  -19.4824  -15.0980 C.ar   1 LIG      -0.11500
      4 C4        -64.3259  -19.3763  -16.4542 C.ar   1 LIG      -0.11500
      5 C5        -67.8609  -17.6555  -14.9409 C.ar   1 LIG      -0.11700
      6 C6        -67.2718  -17.4428  -17.6584 C.ar   1 LIG      -0.11700
      7 C7        -65.7888  -18.9148  -14.5902 C.ar   1 LIG      -0.11700
      8 C8        -65.1997  -18.7024  -17.3079 C.ar   1 LIG      -0.11700
      9 C9        -66.6797  -18.2328  -15.4348 C.ar   1 LIG       0.00400
     10 C10       -66.3808  -18.1250  -16.8139 C.ar   1 LIG       0.00400
     11 H1        -69.6452  -16.5399  -15.3997 H      1 LIG       0.11500
     12 H2        -69.1215  -16.3502  -17.8142 H      1 LIG       0.11500
     13 H3        -63.9392  -20.0074  -14.4337 H      1 LIG       0.11500
     14 H4        -63.4160  -19.8192  -16.8486 H      1 LIG       0.11500
     15 H5        -68.1112  -17.7264  -13.8844 H      1 LIG       0.11500
     16 H6        -67.0618  -17.3473  -18.7217 H      1 LIG       0.11500
     17 H7        -65.9981  -19.0098  -13.5268 H      1 LIG       0.11500
     18 H8        -64.9499  -18.6319  -18.3646 H      1 LIG       0.11500
@<TRIPOS>BOND
      1       1       2 ar
      2       1       5 ar
      3       2       6 ar
      4       3       4 ar
      5       3       7 ar
      6       4       8 ar
      7       5       9 ar
      8       6      10 ar
      9       7       9 ar
     10       8      10 ar
     11       9      10 ar
     12       1      11 1
     13       2      12 1
     14       3      13 1
     15       4      14 1
     16       5      15 1
     17       6      16 1
     18       7      17 1
     19       8      18 1
@<TRIPOS>ALT_TYPE
CGenFF_4.0_ALT_TYPE_SET
CGenFF_4.0 1 CG2R61 2 CG2R61 3 CG2R61 4 CG2R61 5 CG2R61 6 CG2R61 7 CG2R61 8 CG2R61 9 CG2R61 10 CG2R61 11 HGR61 12 HGR61 13 HGR61 14 HGR61 15 HGR61 16 HGR61 17 HGR61 18 HGR61
@<TRIPOS>MOLECULE
naphtalene
 18 19 0 0 0
****
USER_CHARGES
INVALID_CHARGES
Pose:  17 Cluster:  17 Fr_nu:   5776 TotEn:   -10.71
@<TRIPOS>ATOM
      1 C1        -70.0301    0.9734  -28.3835 C.ar   1 LIG      -0.11500
      2 C2        -68.9356    1.8149  -28.2085 C.ar   1 LIG      -0.11500
      3 C3        -67.2504   -2.8681  -27.2932 C.ar   1 LIG      -0.11500
      4 C4        -66.1559   -2.0264  -27.1181 C.ar   1 LIG      -0.11500
      5 C5        -69.8895   -0.4026  -28.2007 C.ar   1 LIG      -0.11700
      6 C6        -67.6964    1.2840  -27.8500 C.ar   1 LIG      -0.11700
      7 C7        -68.4897   -2.3371  -27.6516 C.ar   1 LIG      -0.11700
      8 C8        -66.2965   -0.6504  -27.3010 C.ar   1 LIG      -0.11700
      9 C9        -68.6494   -0.9545  -27.8398 C.ar   1 LIG       0.00400
     10 C10       -67.5365   -0.0986  -27.6619 C.ar   1 LIG       0.00400
     11 H1        -70.9945    1.3872  -28.6632 H      1 LIG       0.11500
     12 H2        -69.0462    2.8860  -28.3508 H      1 LIG       0.11500
     13 H3        -67.1404   -3.9395  -27.1508 H      1 LIG       0.11500
     14 H4        -65.1915   -2.4410  -26.8399 H      1 LIG       0.11500
     15 H5        -70.7585   -1.0416  -28.3433 H      1 LIG       0.11500
     16 H6        -66.8546    1.9606  -27.7180 H      1 LIG       0.11500
     17 H7        -69.3315   -3.0137  -27.7828 H      1 LIG       0.11500
     18 H8        -65.4273   -0.0114  -27.1592 H      1 LIG       0.11500
@<TRIPOS>BOND
      1       1       2 ar
      2       1       5 ar
      3       2       6 ar
      4       3       4 ar
      5       3       7 ar
      6       4       8 ar
      7       5       9 ar
      8       6      10 ar
      9       7       9 ar
     10       8      10 ar
     11       9      10 ar
     12       1      11 1
     13       2      12 1
     14       3      13 1
     15       4      14 1
     16       5      15 1
     17       6      16 1
     18       7      17 1
     19       8      18 1
@<TRIPOS>ALT_TYPE
CGenFF_4.0_ALT_TYPE_SET
CGenFF_4.0 1 CG2R61 2 CG2R61 3 CG2R61 4 CG2R61 5 CG2R61 6 CG2R61 7 CG2R61 8 CG2R61 9 CG2R61 10 CG2R61 11 HGR61 12 HGR61 13 HGR61 14 HGR61 15 HGR61 16 HGR61 17 HGR61 18 HGR61
@<TRIPOS>MOLECULE
naphtalene
 18 19 0 0 0
****
USER_CHARGES
INVALID_CHARGES
Pose:  18 Cluster:  18 Fr_nu:   2627 TotEn:   -10.65
@<TRIPOS>ATOM
      1 C1        -76.9643  -14.3106  -45.1251 C.ar   1 LIG      -0.11500
      2 C2        -76.6931  -14.0870  -43.7785 C.ar   1 LIG      -0.11500
      3 C3        -73.2657  -11.3979  -46.3536 C.ar   1 LIG      -0.11500
      4 C4        -72.9946  -11.1743  -45.0070 C.ar   1 LIG      -0.11500
      5 C5        -76.1823  -13.6999  -46.1059 C.ar   1 LIG      -0.11700
      6 C6        -75.6390  -13.2518  -43.4075 C.ar   1 LIG      -0.11700
      7 C7        -74.3199  -12.2332  -46.7246 C.ar   1 LIG      -0.11700
      8 C8        -73.7765  -11.7850  -44.0261 C.ar   1 LIG      -0.11700
      9 C9        -75.1173  -12.8561  -45.7507 C.ar   1 LIG       0.00400
     10 C10       -74.8416  -12.6287  -44.3813 C.ar   1 LIG       0.00400
     11 H1        -77.7854  -14.9605  -45.4133 H      1 LIG       0.11500
     12 H2        -77.3023  -14.5631  -43.0157 H      1 LIG       0.11500
     13 H3        -72.6567  -10.9221  -47.1170 H      1 LIG       0.11500
     14 H4        -72.1743  -10.5233  -44.7194 H      1 LIG       0.11500
     15 H5        -76.4128  -13.8887  -47.1524 H      1 LIG       0.11500
     16 H6        -75.4447  -13.0917  -42.3490 H      1 LIG       0.11500
     17 H7        -74.5134  -12.3939  -47.7831 H      1 LIG       0.11500
     18 H8        -73.5467  -11.5957  -42.9795 H      1 LIG       0.11500
@<TRIPOS>BOND
      1       1       2 ar
      2       1       5 ar
      3       2       6 ar
      4       3       4 ar
      5       3       7 ar
      6       4       8 ar
      7       5       9 ar
      8       6      10 ar
      9       7       9 ar
     10       8      10 ar
     11       9      10 ar
     12       1      11 1
     13       2      12 1
     14       3      13 1
     15       4      14 1
     16       5      15 1
     17       6      16 1
     18       7      17 1
     19       8      18 1
@<TRIPOS>ALT_TYPE
CGenFF_4.0_ALT_TYPE_SET
CGenFF_4.0 1 CG2R61 2 CG2R61 3 CG2R61 4 CG2R61 5 CG2R61 6 CG2R61 7 CG2R61 8 CG2R61 9 CG2R61 10 CG2R61 11 HGR61 12 HGR61 13 HGR61 14 HGR61 15 HGR61 16 HGR61 17 HGR61 18 HGR61
@<TRIPOS>MOLECULE
naphtalene
 18 19 0 0 0
****
USER_CHARGES
INVALID_CHARGES
Pose:  19 Cluster:  19 Fr_nu: 125591 TotEn:   -10.65
@<TRIPOS>ATOM
      1 C1        -73.6052   -3.3657  -28.7747 C.ar   1 LIG      -0.11500
      2 C2        -73.4789   -2.1489  -29.4383 C.ar   1 LIG      -0.11500
      3 C3        -69.2667   -2.6753  -26.6834 C.ar   1 LIG      -0.11500
      4 C4        -69.1405   -1.4585  -27.3470 C.ar   1 LIG      -0.11500
      5 C5        -72.5916   -3.8051  -27.9225 C.ar   1 LIG      -0.11700
      6 C6        -72.3388   -1.3668  -29.2522 C.ar   1 LIG      -0.11700
      7 C7        -70.4070   -3.4575  -26.8694 C.ar   1 LIG      -0.11700
      8 C8        -70.1540   -1.0191  -28.1992 C.ar   1 LIG      -0.11700
      9 C9        -71.4370   -3.0308  -27.7235 C.ar   1 LIG       0.00400
     10 C10       -71.3086   -1.7934  -28.3983 C.ar   1 LIG       0.00400
     11 H1        -74.4928   -3.9744  -28.9204 H      1 LIG       0.11500
     12 H2        -74.2686   -1.8076  -30.1013 H      1 LIG       0.11500
     13 H3        -68.4773   -3.0172  -26.0200 H      1 LIG       0.11500
     14 H4        -68.2521   -0.8509  -27.2021 H      1 LIG       0.11500
     15 H5        -72.7115   -4.7598  -27.4145 H      1 LIG       0.11500
     16 H6        -72.2615   -0.4188  -29.7807 H      1 LIG       0.11500
     17 H7        -70.4844   -4.4049  -26.3402 H      1 LIG       0.11500
     18 H8        -70.0339   -0.0647  -28.7079 H      1 LIG       0.11500
@<TRIPOS>BOND
      1       1       2 ar
      2       1       5 ar
      3       2       6 ar
      4       3       4 ar
      5       3       7 ar
      6       4       8 ar
      7       5       9 ar
      8       6      10 ar
      9       7       9 ar
     10       8      10 ar
     11       9      10 ar
     12       1      11 1
     13       2      12 1
     14       3      13 1
     15       4      14 1
     16       5      15 1
     17       6      16 1
     18       7      17 1
     19       8      18 1
@<TRIPOS>ALT_TYPE
CGenFF_4.0_ALT_TYPE_SET
CGenFF_4.0 1 CG2R61 2 CG2R61 3 CG2R61 4 CG2R61 5 CG2R61 6 CG2R61 7 CG2R61 8 CG2R61 9 CG2R61 10 CG2R61 11 HGR61 12 HGR61 13 HGR61 14 HGR61 15 HGR61 16 HGR61 17 HGR61 18 HGR61
@<TRIPOS>MOLECULE
naphtalene
 18 19 0 0 0
****
USER_CHARGES
INVALID_CHARGES
Pose:  20 Cluster:  20 Fr_nu: 266581 TotEn:   -10.51
@<TRIPOS>ATOM
      1 C1        -59.4862    2.0183  -37.5926 C.ar   1 LIG      -0.11500
      2 C2        -58.5805    2.2470  -36.5610 C.ar   1 LIG      -0.11500
      3 C3        -56.1058    3.3074  -40.8459 C.ar   1 LIG      -0.11500
      4 C4        -55.2002    3.5361  -39.8142 C.ar   1 LIG      -0.11500
      5 C5        -59.1016    2.2235  -38.9180 C.ar   1 LIG      -0.11700
      6 C6        -57.2869    2.6817  -36.8506 C.ar   1 LIG      -0.11700
      7 C7        -57.3994    2.8726  -40.5562 C.ar   1 LIG      -0.11700
      8 C8        -55.5846    3.3310  -38.4888 C.ar   1 LIG      -0.11700
      9 C9        -57.8036    2.6610  -39.2280 C.ar   1 LIG       0.00400
     10 C10       -56.8827    2.8935  -38.1788 C.ar   1 LIG       0.00400
     11 H1        -60.4933    1.6804  -37.3666 H      1 LIG       0.11500
     12 H2        -58.8808    2.0866  -35.5296 H      1 LIG       0.11500
     13 H3        -55.8060    3.4675  -41.8778 H      1 LIG       0.11500
     14 H4        -54.1937    3.8754  -40.0408 H      1 LIG       0.11500
     15 H5        -59.8264    2.0388  -39.7083 H      1 LIG       0.11500
     16 H6        -56.5953    2.8536  -36.0284 H      1 LIG       0.11500
     17 H7        -58.0905    2.7000  -41.3786 H      1 LIG       0.11500
     18 H8        -54.8603    3.5164  -37.6982 H      1 LIG       0.11500
@<TRIPOS>BOND
      1       1       2 ar
      2       1       5 ar
      3       2       6 ar
      4       3       4 ar
      5       3       7 ar
      6       4       8 ar
      7       5       9 ar
      8       6      10 ar
      9       7       9 ar
     10       8      10 ar
     11       9      10 ar
     12       1      11 1
     13       2      12 1
     14       3      13 1
     15       4      14 1
     16       5      15 1
     17       6      16 1
     18       7      17 1
     19       8      18 1
@<TRIPOS>ALT_TYPE
CGenFF_4.0_ALT_TYPE_SET
CGenFF_4.0 1 CG2R61 2 CG2R61 3 CG2R61 4 CG2R61 5 CG2R61 6 CG2R61 7 CG2R61 8 CG2R61 9 CG2R61 10 CG2R61 11 HGR61 12 HGR61 13 HGR61 14 HGR61 15 HGR61 16 HGR61 17 HGR61 18 HGR61
@<TRIPOS>MOLECULE
naphtalene
 18 19 0 0 0
****
USER_CHARGES
INVALID_CHARGES
Pose:  21 Cluster:  21 Fr_nu: 158005 TotEn:   -10.37
@<TRIPOS>ATOM
      1 C1        -57.8145    3.7999  -43.0080 C.ar   1 LIG      -0.11500
      2 C2        -57.8565    2.4503  -43.3454 C.ar   1 LIG      -0.11500
      3 C3        -62.5927    4.1592  -43.8519 C.ar   1 LIG      -0.11500
      4 C4        -62.6346    2.8097  -44.1893 C.ar   1 LIG      -0.11500
      5 C5        -58.9795    4.5664  -43.0482 C.ar   1 LIG      -0.11700
      6 C6        -59.0634    1.8621  -43.7241 C.ar   1 LIG      -0.11700
      7 C7        -61.3856    4.7474  -43.4731 C.ar   1 LIG      -0.11700
      8 C8        -61.4696    2.0430  -44.1492 C.ar   1 LIG      -0.11700
      9 C9        -60.2033    3.9909  -43.4272 C.ar   1 LIG       0.00400
     10 C10       -60.2458    2.6186  -43.7702 C.ar   1 LIG       0.00400
     11 H1        -56.8744    4.2574  -42.7138 H      1 LIG       0.11500
     12 H2        -56.9490    1.8544  -43.3136 H      1 LIG       0.11500
     13 H3        -63.5000    4.7558  -43.8834 H      1 LIG       0.11500
     14 H4        -63.5746    2.3531  -44.4848 H      1 LIG       0.11500
     15 H5        -58.9231    5.6196  -42.7807 H      1 LIG       0.11500
     16 H6        -59.0730    0.8054  -43.9832 H      1 LIG       0.11500
     17 H7        -61.3764    5.8039  -43.2133 H      1 LIG       0.11500
     18 H8        -61.5256    0.9900  -44.4174 H      1 LIG       0.11500
@<TRIPOS>BOND
      1       1       2 ar
      2       1       5 ar
      3       2       6 ar
      4       3       4 ar
      5       3       7 ar
      6       4       8 ar
      7       5       9 ar
      8       6      10 ar
      9       7       9 ar
     10       8      10 ar
     11       9      10 ar
     12       1      11 1
     13       2      12 1
     14       3      13 1
     15       4      14 1
     16       5      15 1
     17       6      16 1
     18       7      17 1
     19       8      18 1
@<TRIPOS>ALT_TYPE
CGenFF_4.0_ALT_TYPE_SET
CGenFF_4.0 1 CG2R61 2 CG2R61 3 CG2R61 4 CG2R61 5 CG2R61 6 CG2R61 7 CG2R61 8 CG2R61 9 CG2R61 10 CG2R61 11 HGR61 12 HGR61 13 HGR61 14 HGR61 15 HGR61 16 HGR61 17 HGR61 18 HGR61
@<TRIPOS>MOLECULE
naphtalene
 18 19 0 0 0
****
USER_CHARGES
INVALID_CHARGES
Pose:  22 Cluster:  22 Fr_nu: 214691 TotEn:   -10.36
@<TRIPOS>ATOM
      1 C1        -61.6172  -22.4773  -26.4372 C.ar   1 LIG      -0.11500
      2 C2        -62.9021  -21.9858  -26.2265 C.ar   1 LIG      -0.11500
      3 C3        -61.4418  -23.9975  -21.8186 C.ar   1 LIG      -0.11500
      4 C4        -62.7267  -23.5059  -21.6081 C.ar   1 LIG      -0.11500
      5 C5        -60.9288  -23.1014  -25.3964 C.ar   1 LIG      -0.11700
      6 C6        -63.5035  -22.1164  -24.9745 C.ar   1 LIG      -0.11700
      7 C7        -60.8404  -23.8670  -23.0707 C.ar   1 LIG      -0.11700
      8 C8        -63.4152  -22.8818  -22.6487 C.ar   1 LIG      -0.11700
      9 C9        -61.5187  -23.2415  -24.1296 C.ar   1 LIG       0.00400
     10 C10       -62.8253  -22.7416  -23.9155 C.ar   1 LIG       0.00400
     11 H1        -61.1493  -22.3748  -27.4119 H      1 LIG       0.11500
     12 H2        -63.4372  -21.5003  -27.0374 H      1 LIG       0.11500
     13 H3        -60.9060  -24.4833  -21.0080 H      1 LIG       0.11500
     14 H4        -63.1935  -23.6074  -20.6328 H      1 LIG       0.11500
     15 H5        -59.9252  -23.4777  -25.5837 H      1 LIG       0.11500
     16 H6        -64.5088  -21.7252  -24.8326 H      1 LIG       0.11500
     17 H7        -59.8355  -24.2589  -23.2127 H      1 LIG       0.11500
     18 H8        -64.4186  -22.5047  -22.4614 H      1 LIG       0.11500
@<TRIPOS>BOND
      1       1       2 ar
      2       1       5 ar
      3       2       6 ar
      4       3       4 ar
      5       3       7 ar
      6       4       8 ar
      7       5       9 ar
      8       6      10 ar
      9       7       9 ar
     10       8      10 ar
     11       9      10 ar
     12       1      11 1
     13       2      12 1
     14       3      13 1
     15       4      14 1
     16       5      15 1
     17       6      16 1
     18       7      17 1
     19       8      18 1
@<TRIPOS>ALT_TYPE
CGenFF_4.0_ALT_TYPE_SET
CGenFF_4.0 1 CG2R61 2 CG2R61 3 CG2R61 4 CG2R61 5 CG2R61 6 CG2R61 7 CG2R61 8 CG2R61 9 CG2R61 10 CG2R61 11 HGR61 12 HGR61 13 HGR61 14 HGR61 15 HGR61 16 HGR61 17 HGR61 18 HGR61
@<TRIPOS>MOLECULE
naphtalene
 18 19 0 0 0
****
USER_CHARGES
INVALID_CHARGES
Pose:  23 Cluster:  23 Fr_nu: 349338 TotEn:   -10.23
@<TRIPOS>ATOM
      1 C1        -63.6363   -8.6742  -58.7266 C.ar   1 LIG      -0.11500
      2 C2        -63.3280   -9.8762  -58.0964 C.ar   1 LIG      -0.11500
      3 C3        -59.8391   -6.5559  -56.5433 C.ar   1 LIG      -0.11500
      4 C4        -59.5309   -7.7578  -55.9131 C.ar   1 LIG      -0.11500
      5 C5        -62.8484   -7.5451  -58.5010 C.ar   1 LIG      -0.11700
      6 C6        -62.2308   -9.9537  -57.2382 C.ar   1 LIG      -0.11700
      7 C7        -60.9363   -6.4783  -57.4016 C.ar   1 LIG      -0.11700
      8 C8        -60.3187   -8.8870  -56.1386 C.ar   1 LIG      -0.11700
      9 C9        -61.7403   -7.6049  -57.6402 C.ar   1 LIG       0.00400
     10 C10       -61.4269   -8.8272  -56.9994 C.ar   1 LIG       0.00400
     11 H1        -64.4908   -8.6143  -59.3942 H      1 LIG       0.11500
     12 H2        -63.9418  -10.7547  -58.2730 H      1 LIG       0.11500
     13 H3        -59.2255   -5.6768  -56.3672 H      1 LIG       0.11500
     14 H4        -58.6771   -7.8168  -55.2445 H      1 LIG       0.11500
     15 H5        -63.1083   -6.6160  -59.0040 H      1 LIG       0.11500
     16 H6        -62.0081  -10.9037  -56.7567 H      1 LIG       0.11500
     17 H7        -61.1583   -5.5286  -57.8836 H      1 LIG       0.11500
     18 H8        -60.0595   -9.8161  -55.6351 H      1 LIG       0.11500
@<TRIPOS>BOND
      1       1       2 ar
      2       1       5 ar
      3       2       6 ar
      4       3       4 ar
      5       3       7 ar
      6       4       8 ar
      7       5       9 ar
      8       6      10 ar
      9       7       9 ar
     10       8      10 ar
     11       9      10 ar
     12       1      11 1
     13       2      12 1
     14       3      13 1
     15       4      14 1
     16       5      15 1
     17       6      16 1
     18       7      17 1
     19       8      18 1
@<TRIPOS>ALT_TYPE
CGenFF_4.0_ALT_TYPE_SET
CGenFF_4.0 1 CG2R61 2 CG2R61 3 CG2R61 4 CG2R61 5 CG2R61 6 CG2R61 7 CG2R61 8 CG2R61 9 CG2R61 10 CG2R61 11 HGR61 12 HGR61 13 HGR61 14 HGR61 15 HGR61 16 HGR61 17 HGR61 18 HGR61
@<TRIPOS>MOLECULE
naphtalene
 18 19 0 0 0
****
USER_CHARGES
INVALID_CHARGES
Pose:  24 Cluster:  24 Fr_nu:  13211 TotEn:   -10.22
@<TRIPOS>ATOM
      1 C1        -71.0562    1.6352  -28.9553 C.ar   1 LIG      -0.11500
      2 C2        -69.8465    0.9560  -28.8450 C.ar   1 LIG      -0.11500
      3 C3        -73.4483   -2.5982  -28.7855 C.ar   1 LIG      -0.11500
      4 C4        -72.2386   -3.2773  -28.6753 C.ar   1 LIG      -0.11500
      5 C5        -72.2572    0.9252  -28.9685 C.ar   1 LIG      -0.11700
      6 C6        -69.8330   -0.4356  -28.7475 C.ar   1 LIG      -0.11700
      7 C7        -73.4618   -1.2065  -28.8830 C.ar   1 LIG      -0.11700
      8 C8        -71.0375   -2.5675  -28.6621 C.ar   1 LIG      -0.11700
      9 C9        -72.2624   -0.4758  -28.8714 C.ar   1 LIG       0.00400
     10 C10       -71.0322   -1.1664  -28.7593 C.ar   1 LIG       0.00400
     11 H1        -71.0660    2.7185  -29.0317 H      1 LIG       0.11500
     12 H2        -68.9121    1.5096  -28.8346 H      1 LIG       0.11500
     13 H3        -74.3833   -3.1514  -28.7959 H      1 LIG       0.11500
     14 H4        -72.2292   -4.3607  -28.6003 H      1 LIG       0.11500
     15 H5        -73.1909    1.4770  -29.0559 H      1 LIG       0.11500
     16 H6        -68.8758   -0.9458  -28.6616 H      1 LIG       0.11500
     17 H7        -74.4191   -0.6965  -28.9680 H      1 LIG       0.11500
     18 H8        -70.1036   -3.1191  -28.5754 H      1 LIG       0.11500
@<TRIPOS>BOND
      1       1       2 ar
      2       1       5 ar
      3       2       6 ar
      4       3       4 ar
      5       3       7 ar
      6       4       8 ar
      7       5       9 ar
      8       6      10 ar
      9       7       9 ar
     10       8      10 ar
     11       9      10 ar
     12       1      11 1
     13       2      12 1
     14       3      13 1
     15       4      14 1
     16       5      15 1
     17       6      16 1
     18       7      17 1
     19       8      18 1
@<TRIPOS>ALT_TYPE
CGenFF_4.0_ALT_TYPE_SET
CGenFF_4.0 1 CG2R61 2 CG2R61 3 CG2R61 4 CG2R61 5 CG2R61 6 CG2R61 7 CG2R61 8 CG2R61 9 CG2R61 10 CG2R61 11 HGR61 12 HGR61 13 HGR61 14 HGR61 15 HGR61 16 HGR61 17 HGR61 18 HGR61
@<TRIPOS>MOLECULE
naphtalene
 18 19 0 0 0
****
USER_CHARGES
INVALID_CHARGES
Pose:  25 Cluster:  25 Fr_nu:  55953 TotEn:    -9.96
@<TRIPOS>ATOM
      1 C1        -66.1357   -1.6439  -27.0574 C.ar   1 LIG      -0.11500
      2 C2        -66.3222   -2.9631  -27.4597 C.ar   1 LIG      -0.11500
      3 C3        -70.9539   -0.9677  -27.0422 C.ar   1 LIG      -0.11500
      4 C4        -71.1403   -2.2870  -27.4444 C.ar   1 LIG      -0.11500
      5 C5        -67.2381   -0.8139  -26.8518 C.ar   1 LIG      -0.11700
      6 C6        -67.6116   -3.4575  -27.6578 C.ar   1 LIG      -0.11700
      7 C7        -69.6644   -0.4734  -26.8440 C.ar   1 LIG      -0.11700
      8 C8        -70.0379   -3.1170  -27.6502 C.ar   1 LIG      -0.11700
      9 C9        -68.5433   -1.2947  -27.0464 C.ar   1 LIG       0.00400
     10 C10       -68.7328   -2.6362  -27.4555 C.ar   1 LIG       0.00400
     11 H1        -65.1316   -1.2594  -26.9039 H      1 LIG       0.11500
     12 H2        -65.4633   -3.6085  -27.6193 H      1 LIG       0.11500
     13 H3        -71.8126   -0.3217  -26.8822 H      1 LIG       0.11500
     14 H4        -72.1445   -2.6704  -27.5992 H      1 LIG       0.11500
     15 H5        -67.0686    0.2140  -26.5378 H      1 LIG       0.11500
     16 H6        -67.7338   -4.4920  -27.9717 H      1 LIG       0.11500
     17 H7        -69.5424    0.5609  -26.5293 H      1 LIG       0.11500
     18 H8        -70.2071   -4.1448  -27.9649 H      1 LIG       0.11500
@<TRIPOS>BOND
      1       1       2 ar
      2       1       5 ar
      3       2       6 ar
      4       3       4 ar
      5       3       7 ar
      6       4       8 ar
      7       5       9 ar
      8       6      10 ar
      9       7       9 ar
     10       8      10 ar
     11       9      10 ar
     12       1      11 1
     13       2      12 1
     14       3      13 1
     15       4      14 1
     16       5      15 1
     17       6      16 1
     18       7      17 1
     19       8      18 1
@<TRIPOS>ALT_TYPE
CGenFF_4.0_ALT_TYPE_SET
CGenFF_4.0 1 CG2R61 2 CG2R61 3 CG2R61 4 CG2R61 5 CG2R61 6 CG2R61 7 CG2R61 8 CG2R61 9 CG2R61 10 CG2R61 11 HGR61 12 HGR61 13 HGR61 14 HGR61 15 HGR61 16 HGR61 17 HGR61 18 HGR61
@<TRIPOS>MOLECULE
naphtalene
 18 19 0 0 0
****
USER_CHARGES
INVALID_CHARGES
Pose:  26 Cluster:  26 Fr_nu: 225356 TotEn:    -9.95
@<TRIPOS>ATOM
      1 C1        -72.0712  -25.5893  -43.9964 C.ar   1 LIG      -0.11500
      2 C2        -73.4174  -25.2597  -44.1224 C.ar   1 LIG      -0.11500
      3 C3        -73.0495  -30.1335  -45.4340 C.ar   1 LIG      -0.11500
      4 C4        -74.3957  -29.8038  -45.5599 C.ar   1 LIG      -0.11500
      5 C5        -71.6383  -26.8827  -44.2900 C.ar   1 LIG      -0.11700
      6 C6        -74.3360  -26.2221  -44.5424 C.ar   1 LIG      -0.11700
      7 C7        -72.1309  -29.1710  -45.0140 C.ar   1 LIG      -0.11700
      8 C8        -74.8287  -28.5104  -45.2662 C.ar   1 LIG      -0.11700
      9 C9        -72.5490  -27.8642  -44.7141 C.ar   1 LIG       0.00400
     10 C10       -73.9180  -27.5289  -44.8421 C.ar   1 LIG       0.00400
     11 H1        -71.3567  -24.8399  -43.6688 H      1 LIG       0.11500
     12 H2        -73.7534  -24.2525  -43.8938 H      1 LIG       0.11500
     13 H3        -72.7128  -31.1407  -45.6626 H      1 LIG       0.11500
     14 H4        -75.1100  -30.5540  -45.8861 H      1 LIG       0.11500
     15 H5        -70.5813  -27.1181  -44.1841 H      1 LIG       0.11500
     16 H6        -75.3833  -25.9421  -44.6343 H      1 LIG       0.11500
     17 H7        -71.0835  -29.4509  -44.9229 H      1 LIG       0.11500
     18 H8        -75.8858  -28.2750  -45.3714 H      1 LIG       0.11500
@<TRIPOS>BOND
      1       1       2 ar
      2       1       5 ar
      3       2       6 ar
      4       3       4 ar
      5       3       7 ar
      6       4       8 ar
      7       5       9 ar
      8       6      10 ar
      9       7       9 ar
     10       8      10 ar
     11       9      10 ar
     12       1      11 1
     13       2      12 1
     14       3      13 1
     15       4      14 1
     16       5      15 1
     17       6      16 1
     18       7      17 1
     19       8      18 1
@<TRIPOS>ALT_TYPE
CGenFF_4.0_ALT_TYPE_SET
CGenFF_4.0 1 CG2R61 2 CG2R61 3 CG2R61 4 CG2R61 5 CG2R61 6 CG2R61 7 CG2R61 8 CG2R61 9 CG2R61 10 CG2R61 11 HGR61 12 HGR61 13 HGR61 14 HGR61 15 HGR61 16 HGR61 17 HGR61 18 HGR61
@<TRIPOS>MOLECULE
naphtalene
 18 19 0 0 0
****
USER_CHARGES
INVALID_CHARGES
Pose:  27 Cluster:  27 Fr_nu:  62319 TotEn:    -9.77
@<TRIPOS>ATOM
      1 C1        -76.3413  -15.8535  -58.2045 C.ar   1 LIG      -0.11500
      2 C2        -75.6492  -16.0792  -57.0184 C.ar   1 LIG      -0.11500
      3 C3        -72.1944  -16.3027  -60.7093 C.ar   1 LIG      -0.11500
      4 C4        -71.5024  -16.5284  -59.5230 C.ar   1 LIG      -0.11500
      5 C5        -75.6593  -15.8517  -59.4216 C.ar   1 LIG      -0.11700
      6 C6        -74.2727  -16.3040  -57.0446 C.ar   1 LIG      -0.11700
      7 C7        -73.5711  -16.0779  -60.6829 C.ar   1 LIG      -0.11700
      8 C8        -72.1843  -16.5301  -58.3059 C.ar   1 LIG      -0.11700
      9 C9        -74.2736  -16.0762  -59.4669 C.ar   1 LIG       0.00400
     10 C10       -73.5699  -16.3056  -58.2606 C.ar   1 LIG       0.00400
     11 H1        -77.4129  -15.6780  -58.1834 H      1 LIG       0.11500
     12 H2        -76.1812  -16.0806  -56.0714 H      1 LIG       0.11500
     13 H3        -71.6629  -16.3013  -61.6568 H      1 LIG       0.11500
     14 H4        -70.4306  -16.7024  -59.5447 H      1 LIG       0.11500
     15 H5        -76.2206  -15.6726  -60.3364 H      1 LIG       0.11500
     16 H6        -73.7521  -16.4787  -56.1053 H      1 LIG       0.11500
     17 H7        -74.0916  -15.9040  -61.6224 H      1 LIG       0.11500
     18 H8        -71.6231  -16.7084  -57.3909 H      1 LIG       0.11500
@<TRIPOS>BOND
      1       1       2 ar
      2       1       5 ar
      3       2       6 ar
      4       3       4 ar
      5       3       7 ar
      6       4       8 ar
      7       5       9 ar
      8       6      10 ar
      9       7       9 ar
     10       8      10 ar
     11       9      10 ar
     12       1      11 1
     13       2      12 1
     14       3      13 1
     15       4      14 1
     16       5      15 1
     17       6      16 1
     18       7      17 1
     19       8      18 1
@<TRIPOS>ALT_TYPE
CGenFF_4.0_ALT_TYPE_SET
CGenFF_4.0 1 CG2R61 2 CG2R61 3 CG2R61 4 CG2R61 5 CG2R61 6 CG2R61 7 CG2R61 8 CG2R61 9 CG2R61 10 CG2R61 11 HGR61 12 HGR61 13 HGR61 14 HGR61 15 HGR61 16 HGR61 17 HGR61 18 HGR61
@<TRIPOS>MOLECULE
naphtalene
 18 19 0 0 0
****
USER_CHARGES
INVALID_CHARGES
Pose:  28 Cluster:  28 Fr_nu:  60958 TotEn:    -9.53
@<TRIPOS>ATOM
      1 C1        -84.9952  -19.9588  -36.6769 C.ar   1 LIG      -0.11500
      2 C2        -84.5622  -20.9698  -35.8243 C.ar   1 LIG      -0.11500
      3 C3        -82.1004  -16.7886  -34.3871 C.ar   1 LIG      -0.11500
      4 C4        -81.6676  -17.7998  -33.5345 C.ar   1 LIG      -0.11500
      5 C5        -84.4940  -18.6643  -36.5365 C.ar   1 LIG      -0.11700
      6 C6        -83.6265  -20.6906  -34.8280 C.ar   1 LIG      -0.11700
      7 C7        -83.0363  -17.0679  -35.3835 C.ar   1 LIG      -0.11700
      8 C8        -82.1688  -19.0942  -33.6748 C.ar   1 LIG      -0.11700
      9 C9        -83.5515  -18.3651  -35.5392 C.ar   1 LIG       0.00400
     10 C10       -83.1113  -19.3934  -34.6721 C.ar   1 LIG       0.00400
     11 H1        -85.7242  -20.1766  -37.4520 H      1 LIG       0.11500
     12 H2        -84.9529  -21.9773  -35.9346 H      1 LIG       0.11500
     13 H3        -81.7100  -15.7808  -34.2774 H      1 LIG       0.11500
     14 H4        -80.9397  -17.5810  -32.7588 H      1 LIG       0.11500
     15 H5        -84.8470  -17.8895  -37.2140 H      1 LIG       0.11500
     16 H6        -83.3018  -21.4965  -34.1731 H      1 LIG       0.11500
     17 H7        -83.3602  -16.2621  -36.0388 H      1 LIG       0.11500
     18 H8        -81.8165  -19.8691  -32.9969 H      1 LIG       0.11500
@<TRIPOS>BOND
      1       1       2 ar
      2       1       5 ar
      3       2       6 ar
      4       3       4 ar
      5       3       7 ar
      6       4       8 ar
      7       5       9 ar
      8       6      10 ar
      9       7       9 ar
     10       8      10 ar
     11       9      10 ar
     12       1      11 1
     13       2      12 1
     14       3      13 1
     15       4      14 1
     16       5      15 1
     17       6      16 1
     18       7      17 1
     19       8      18 1
@<TRIPOS>ALT_TYPE
CGenFF_4.0_ALT_TYPE_SET
CGenFF_4.0 1 CG2R61 2 CG2R61 3 CG2R61 4 CG2R61 5 CG2R61 6 CG2R61 7 CG2R61 8 CG2R61 9 CG2R61 10 CG2R61 11 HGR61 12 HGR61 13 HGR61 14 HGR61 15 HGR61 16 HGR61 17 HGR61 18 HGR61
@<TRIPOS>MOLECULE
naphtalene
 18 19 0 0 0
****
USER_CHARGES
INVALID_CHARGES
Pose:  29 Cluster:  29 Fr_nu:   4571 TotEn:    -9.09
@<TRIPOS>ATOM
      1 C1        -55.1965    5.1328  -37.0231 C.ar   1 LIG      -0.11500
      2 C2        -56.2566    5.8817  -37.5253 C.ar   1 LIG      -0.11500
      3 C3        -58.1511    1.3029  -36.4986 C.ar   1 LIG      -0.11500
      4 C4        -59.2111    2.0520  -37.0007 C.ar   1 LIG      -0.11500
      5 C5        -55.3978    3.8062  -36.6409 C.ar   1 LIG      -0.11700
      6 C6        -57.5219    5.3072  -37.6472 C.ar   1 LIG      -0.11700
      7 C7        -56.8856    1.8776  -36.3767 C.ar   1 LIG      -0.11700
      8 C8        -59.0099    3.3786  -37.3829 C.ar   1 LIG      -0.11700
      9 C9        -56.6649    3.2115  -36.7566 C.ar   1 LIG       0.00400
     10 C10       -57.7428    3.9733  -37.2672 C.ar   1 LIG       0.00400
     11 H1        -54.2117    5.5808  -36.9280 H      1 LIG       0.11500
     12 H2        -56.0987    6.9143  -37.8228 H      1 LIG       0.11500
     13 H3        -58.3083    0.2700  -36.2009 H      1 LIG       0.11500
     14 H4        -60.1960    1.6039  -37.0943 H      1 LIG       0.11500
     15 H5        -54.5548    3.2398  -36.2506 H      1 LIG       0.11500
     16 H6        -58.3360    5.9111  -38.0427 H      1 LIG       0.11500
     17 H7        -56.0716    1.2733  -35.9820 H      1 LIG       0.11500
     18 H8        -59.8530    3.9455  -37.7726 H      1 LIG       0.11500
@<TRIPOS>BOND
      1       1       2 ar
      2       1       5 ar
      3       2       6 ar
      4       3       4 ar
      5       3       7 ar
      6       4       8 ar
      7       5       9 ar
      8       6      10 ar
      9       7       9 ar
     10       8      10 ar
     11       9      10 ar
     12       1      11 1
     13       2      12 1
     14       3      13 1
     15       4      14 1
     16       5      15 1
     17       6      16 1
     18       7      17 1
     19       8      18 1
@<TRIPOS>ALT_TYPE
CGenFF_4.0_ALT_TYPE_SET
CGenFF_4.0 1 CG2R61 2 CG2R61 3 CG2R61 4 CG2R61 5 CG2R61 6 CG2R61 7 CG2R61 8 CG2R61 9 CG2R61 10 CG2R61 11 HGR61 12 HGR61 13 HGR61 14 HGR61 15 HGR61 16 HGR61 17 HGR61 18 HGR61
@<TRIPOS>MOLECULE
naphtalene
 18 19 0 0 0
****
USER_CHARGES
INVALID_CHARGES
Pose:  30 Cluster:  30 Fr_nu:  19982 TotEn:    -8.06
@<TRIPOS>ATOM
      1 C1        -64.2337   -1.0531  -25.0586 C.ar   1 LIG      -0.11500
      2 C2        -65.0658   -1.6106  -26.0248 C.ar   1 LIG      -0.11500
      3 C3        -65.4850    3.4048  -26.5534 C.ar   1 LIG      -0.11500
      4 C4        -66.3171    2.8472  -27.5196 C.ar   1 LIG      -0.11500
      5 C5        -64.1267    0.3333  -24.9447 C.ar   1 LIG      -0.11700
      6 C6        -65.7941   -0.7840  -26.8808 C.ar   1 LIG      -0.11700
      7 C7        -64.7568    2.5781  -25.6973 C.ar   1 LIG      -0.11700
      8 C8        -66.4242    1.4608  -27.6337 C.ar   1 LIG      -0.11700
      9 C9        -64.8524    1.1806  -25.7979 C.ar   1 LIG       0.00400
     10 C10       -65.6985    0.6136  -26.7805 C.ar   1 LIG       0.00400
     11 H1        -63.6666   -1.6970  -24.3928 H      1 LIG       0.11500
     12 H2        -65.1487   -2.6900  -26.1125 H      1 LIG       0.11500
     13 H3        -65.4018    4.4844  -26.4651 H      1 LIG       0.11500
     14 H4        -66.8829    3.4916  -28.1860 H      1 LIG       0.11500
     15 H5        -63.4698    0.7471  -24.1823 H      1 LIG       0.11500
     16 H6        -66.4388   -1.2416  -27.6284 H      1 LIG       0.11500
     17 H7        -64.1128    3.0359  -24.9494 H      1 LIG       0.11500
     18 H8        -67.0805    1.0468  -28.3965 H      1 LIG       0.11500
@<TRIPOS>BOND
      1       1       2 ar
      2       1       5 ar
      3       2       6 ar
      4       3       4 ar
      5       3       7 ar
      6       4       8 ar
      7       5       9 ar
      8       6      10 ar
      9       7       9 ar
     10       8      10 ar
     11       9      10 ar
     12       1      11 1
     13       2      12 1
     14       3      13 1
     15       4      14 1
     16       5      15 1
     17       6      16 1
     18       7      17 1
     19       8      18 1
@<TRIPOS>ALT_TYPE
CGenFF_4.0_ALT_TYPE_SET
CGenFF_4.0 1 CG2R61 2 CG2R61 3 CG2R61 4 CG2R61 5 CG2R61 6 CG2R61 7 CG2R61 8 CG2R61 9 CG2R61 10 CG2R61 11 HGR61 12 HGR61 13 HGR61 14 HGR61 15 HGR61 16 HGR61 17 HGR61 18 HGR61
# TRIPOS MOL2 file generated by SEED

@<TRIPOS>MOLECULE
pyrazole
 9 9 0 0 0
****
USER_CHARGES
INVALID_CHARGES
Pose:   1 Cluster:   1 Fr_nu: 181594 TotEn:   -21.16
@<TRIPOS>ATOM
      1 C1        -73.0035  -11.1417  -43.4301 C.2    1 LIG      -0.25100
      2 C2        -71.8234  -10.6739  -42.8217 C.2    1 LIG       0.13200
      3 C3        -73.1273  -10.3826  -44.5681 C.2    1 LIG      -0.03800
      4 N1        -71.2390   -9.6937  -43.5157 N.2    1 LIG      -0.57800
      5 N2        -72.0552   -9.5394  -44.5721 N.pl3  1 LIG      -0.05900
      6 H1        -73.6712  -11.9205  -43.0922 H      1 LIG       0.15700
      7 H2        -71.3651  -11.0060  -41.9011 H      1 LIG       0.15600
      8 H3        -73.8661  -10.3653  -45.3563 H      1 LIG       0.15900
      9 H4        -71.8206   -8.8352  -45.2605 H      1 LIG       0.32200
@<TRIPOS>BOND
      1       1       2 1
      2       1       3 2
      3       2       4 2
      4       3       5 1
      5       4       5 1
      6       1       6 1
      7       2       7 1
      8       3       8 1
      9       5       9 1
@<TRIPOS>ALT_TYPE
CGenFF_4.0_ALT_TYPE_SET
CGenFF_4.0 1 CG2R51 2 CG2R52 3 CG2R51 4 NG2R50 5 NG2R51 6 HGR51 7 HGR52 8 HGR52 9 HGP1
@<TRIPOS>MOLECULE
pyrazole
 9 9 0 0 0
****
USER_CHARGES
INVALID_CHARGES
Pose:   2 Cluster:   2 Fr_nu: 375141 TotEn:   -18.32
@<TRIPOS>ATOM
      1 C1        -72.9297  -10.6732  -44.7780 C.2    1 LIG      -0.25100
      2 C2        -71.8150   -9.9293  -44.3469 C.2    1 LIG       0.13200
      3 C3        -73.0745  -11.6558  -43.8293 C.2    1 LIG      -0.03800
      4 N1        -71.2891  -10.3990  -43.2125 N.2    1 LIG      -0.57800
      5 N2        -72.0768  -11.4485  -42.9226 N.pl3  1 LIG      -0.05900
      6 H1        -73.5433  -10.5191  -45.6533 H      1 LIG       0.15700
      7 H2        -71.3636   -9.0648  -44.8123 H      1 LIG       0.15600
      8 H3        -73.7802  -12.4669  -43.7214 H      1 LIG       0.15900
      9 H4        -71.8745  -11.9836  -42.0875 H      1 LIG       0.32200
@<TRIPOS>BOND
      1       1       2 1
      2       1       3 2
      3       2       4 2
      4       3       5 1
      5       4       5 1
      6       1       6 1
      7       2       7 1
      8       3       8 1
      9       5       9 1
@<TRIPOS>ALT_TYPE
CGenFF_4.0_ALT_TYPE_SET
CGenFF_4.0 1 CG2R51 2 CG2R52 3 CG2R51 4 NG2R50 5 NG2R51 6 HGR51 7 HGR52 8 HGR52 9 HGP1
@<TRIPOS>MOLECULE
pyrazole
 9 9 0 0 0
****
USER_CHARGES
INVALID_CHARGES
Pose:   3 Cluster:   3 Fr_nu: 180723 TotEn:   -16.57
@<TRIPOS>ATOM
      1 C1        -79.6648   -4.0035  -56.9403 C.2    1 LIG      -0.25100
      2 C2        -79.5352   -2.6018  -56.9244 C.2    1 LIG       0.13200
      3 C3        -78.4674   -4.4646  -56.4503 C.2    1 LIG      -0.03800
      4 N1        -78.3492   -2.1988  -56.4608 N.2    1 LIG      -0.57800
      5 N2        -77.7225   -3.3542  -56.1807 N.pl3  1 LIG      -0.05900
      6 H1        -80.5079   -4.5973  -57.2612 H      1 LIG       0.15700
      7 H2        -80.2554   -1.8571  -57.2318 H      1 LIG       0.15600
      8 H3        -78.0860   -5.4602  -56.2753 H      1 LIG       0.15900
      9 H4        -76.7823   -3.3115  -55.8080 H      1 LIG       0.32200
@<TRIPOS>BOND
      1       1       2 1
      2       1       3 2
      3       2       4 2
      4       3       5 1
      5       4       5 1
      6       1       6 1
      7       2       7 1
      8       3       8 1
      9       5       9 1
@<TRIPOS>ALT_TYPE
CGenFF_4.0_ALT_TYPE_SET
CGenFF_4.0 1 CG2R51 2 CG2R52 3 CG2R51 4 NG2R50 5 NG2R51 6 HGR51 7 HGR52 8 HGR52 9 HGP1
@<TRIPOS>MOLECULE
pyrazole
 9 9 0 0 0
****
USER_CHARGES
INVALID_CHARGES
Pose:   4 Cluster:   4 Fr_nu: 125886 TotEn:   -16.28
@<TRIPOS>ATOM
      1 C1        -71.3645  -10.8345  -43.4998 C.2    1 LIG      -0.25100
      2 C2        -70.9056   -9.7167  -44.2221 C.2    1 LIG       0.13200
      3 C3        -71.1915  -10.4867  -42.1824 C.2    1 LIG      -0.03800
      4 N1        -70.4737   -8.7324  -43.4293 N.2    1 LIG      -0.57800
      5 N2        -70.6605   -9.2304  -42.1952 N.pl3  1 LIG      -0.05900
      6 H1        -71.7654  -11.7624  -43.8801 H      1 LIG       0.15700
      7 H2        -70.8674   -9.5785  -45.2932 H      1 LIG       0.15600
      8 H3        -71.3917  -11.0090  -41.2580 H      1 LIG       0.15900
      9 H4        -70.4006   -8.6571  -41.4024 H      1 LIG       0.32200
@<TRIPOS>BOND
      1       1       2 1
      2       1       3 2
      3       2       4 2
      4       3       5 1
      5       4       5 1
      6       1       6 1
      7       2       7 1
      8       3       8 1
      9       5       9 1
@<TRIPOS>ALT_TYPE
CGenFF_4.0_ALT_TYPE_SET
CGenFF_4.0 1 CG2R51 2 CG2R52 3 CG2R51 4 NG2R50 5 NG2R51 6 HGR51 7 HGR52 8 HGR52 9 HGP1
@<TRIPOS>MOLECULE
pyrazole
 9 9 0 0 0
****
USER_CHARGES
INVALID_CHARGES
Pose:   5 Cluster:   5 Fr_nu: 765540 TotEn:   -14.96
@<TRIPOS>ATOM
      1 C1        -74.8204  -14.3197  -53.0880 C.2    1 LIG      -0.25100
      2 C2        -74.3990  -13.0227  -53.4374 C.2    1 LIG       0.13200
      3 C3        -75.8864  -14.1190  -52.2456 C.2    1 LIG      -0.03800
      4 N1        -75.1372  -12.0687  -52.8640 N.2    1 LIG      -0.57800
      5 N2        -76.0333  -12.7666  -52.1458 N.pl3  1 LIG      -0.05900
      6 H1        -74.4099  -15.2677  -53.4028 H      1 LIG       0.15700
      7 H2        -73.5843  -12.7329  -54.0856 H      1 LIG       0.15600
      8 H3        -76.5375  -14.8011  -51.7182 H      1 LIG       0.15900
      9 H4        -76.7193  -12.2537  -51.6062 H      1 LIG       0.32200
@<TRIPOS>BOND
      1       1       2 1
      2       1       3 2
      3       2       4 2
      4       3       5 1
      5       4       5 1
      6       1       6 1
      7       2       7 1
      8       3       8 1
      9       5       9 1
@<TRIPOS>ALT_TYPE
CGenFF_4.0_ALT_TYPE_SET
CGenFF_4.0 1 CG2R51 2 CG2R52 3 CG2R51 4 NG2R50 5 NG2R51 6 HGR51 7 HGR52 8 HGR52 9 HGP1
@<TRIPOS>MOLECULE
pyrazole
 9 9 0 0 0
****
USER_CHARGES
INVALID_CHARGES
Pose:   6 Cluster:   6 Fr_nu: 3668683 TotEn:   -14.87
@<TRIPOS>ATOM
      1 C1        -75.2778  -15.0524  -50.0688 C.2    1 LIG      -0.25100
      2 C2        -74.3615  -13.9968  -49.9028 C.2    1 LIG       0.13200
      3 C3        -76.4307  -14.4420  -50.4984 C.2    1 LIG      -0.03800
      4 N1        -74.8868  -12.8060  -50.2027 N.2    1 LIG      -0.57800
      5 N2        -76.1458  -13.1096  -50.5616 N.pl3  1 LIG      -0.05900
      6 H1        -75.1248  -16.1084  -49.9015 H      1 LIG       0.15700
      7 H2        -73.3328  -14.0455  -49.5753 H      1 LIG       0.15600
      8 H3        -77.4068  -14.8266  -50.7568 H      1 LIG       0.15900
      9 H4        -76.7609  -12.3546  -50.8380 H      1 LIG       0.32200
@<TRIPOS>BOND
      1       1       2 1
      2       1       3 2
      3       2       4 2
      4       3       5 1
      5       4       5 1
      6       1       6 1
      7       2       7 1
      8       3       8 1
      9       5       9 1
@<TRIPOS>ALT_TYPE
CGenFF_4.0_ALT_TYPE_SET
CGenFF_4.0 1 CG2R51 2 CG2R52 3 CG2R51 4 NG2R50 5 NG2R51 6 HGR51 7 HGR52 8 HGR52 9 HGP1
@<TRIPOS>MOLECULE
pyrazole
 9 9 0 0 0
****
USER_CHARGES
INVALID_CHARGES
Pose:   7 Cluster:   7 Fr_nu: 460129 TotEn:   -14.84
@<TRIPOS>ATOM
      1 C1        -76.6211  -13.8997  -44.7338 C.2    1 LIG      -0.25100
      2 C2        -77.3156  -15.0483  -45.1582 C.2    1 LIG       0.13200
      3 C3        -76.5287  -14.0384  -43.3705 C.2    1 LIG      -0.03800
      4 N1        -77.6411  -15.8572  -44.1464 N.2    1 LIG      -0.57800
      5 N2        -77.1490  -15.2161  -43.0727 N.pl3  1 LIG      -0.05900
      6 H1        -76.2398  -13.0851  -45.3318 H      1 LIG       0.15700
      7 H2        -77.5985  -15.3295  -46.1625 H      1 LIG       0.15600
      8 H3        -76.0895  -13.4181  -42.6025 H      1 LIG       0.15900
      9 H4        -77.2742  -15.6401  -42.1621 H      1 LIG       0.32200
@<TRIPOS>BOND
      1       1       2 1
      2       1       3 2
      3       2       4 2
      4       3       5 1
      5       4       5 1
      6       1       6 1
      7       2       7 1
      8       3       8 1
      9       5       9 1
@<TRIPOS>ALT_TYPE
CGenFF_4.0_ALT_TYPE_SET
CGenFF_4.0 1 CG2R51 2 CG2R52 3 CG2R51 4 NG2R50 5 NG2R51 6 HGR51 7 HGR52 8 HGR52 9 HGP1
@<TRIPOS>MOLECULE
pyrazole
 9 9 0 0 0
****
USER_CHARGES
INVALID_CHARGES
Pose:   8 Cluster:   8 Fr_nu: 1577065 TotEn:   -14.74
@<TRIPOS>ATOM
      1 C1        -74.9975  -14.2078  -52.9820 C.2    1 LIG      -0.25100
      2 C2        -74.3687  -14.3330  -51.7287 C.2    1 LIG       0.13200
      3 C3        -75.9394  -13.2254  -52.7969 C.2    1 LIG      -0.03800
      4 N1        -74.8688  -13.4969  -50.8150 N.2    1 LIG      -0.57800
      5 N2        -75.8218  -12.8367  -51.4948 N.pl3  1 LIG      -0.05900
      6 H1        -74.7964  -14.7524  -53.8927 H      1 LIG       0.15700
      7 H2        -73.5673  -14.9991  -51.4429 H      1 LIG       0.15600
      8 H3        -76.6678  -12.7795  -53.4588 H      1 LIG       0.15900
      9 H4        -76.3583  -12.1314  -51.0055 H      1 LIG       0.32200
@<TRIPOS>BOND
      1       1       2 1
      2       1       3 2
      3       2       4 2
      4       3       5 1
      5       4       5 1
      6       1       6 1
      7       2       7 1
      8       3       8 1
      9       5       9 1
@<TRIPOS>ALT_TYPE
CGenFF_4.0_ALT_TYPE_SET
CGenFF_4.0 1 CG2R51 2 CG2R52 3 CG2R51 4 NG2R50 5 NG2R51 6 HGR51 7 HGR52 8 HGR52 9 HGP1
@<TRIPOS>MOLECULE
pyrazole
 9 9 0 0 0
****
USER_CHARGES
INVALID_CHARGES
Pose:   9 Cluster:   9 Fr_nu: 879335 TotEn:   -13.69
@<TRIPOS>ATOM
      1 C1        -74.2668  -26.0383  -44.3468 C.2    1 LIG      -0.25100
      2 C2        -73.2187  -26.5524  -45.1336 C.2    1 LIG       0.13200
      3 C3        -73.6475  -25.1896  -43.4622 C.2    1 LIG      -0.03800
      4 N1        -72.0243  -26.0703  -44.7802 N.2    1 LIG      -0.57800
      5 N2        -72.3179  -25.2443  -43.7616 N.pl3  1 LIG      -0.05900
      6 H1        -75.3234  -26.2520  -44.4115 H      1 LIG       0.15700
      7 H2        -73.2755  -27.2586  -45.9496 H      1 LIG       0.15600
      8 H3        -74.0243  -24.5674  -42.6632 H      1 LIG       0.15900
      9 H4        -71.5584  -24.7483  -43.3124 H      1 LIG       0.32200
@<TRIPOS>BOND
      1       1       2 1
      2       1       3 2
      3       2       4 2
      4       3       5 1
      5       4       5 1
      6       1       6 1
      7       2       7 1
      8       3       8 1
      9       5       9 1
@<TRIPOS>ALT_TYPE
CGenFF_4.0_ALT_TYPE_SET
CGenFF_4.0 1 CG2R51 2 CG2R52 3 CG2R51 4 NG2R50 5 NG2R51 6 HGR51 7 HGR52 8 HGR52 9 HGP1
@<TRIPOS>MOLECULE
pyrazole
 9 9 0 0 0
****
USER_CHARGES
INVALID_CHARGES
Pose:  10 Cluster:  10 Fr_nu: 1832625 TotEn:   -13.66
@<TRIPOS>ATOM
      1 C1        -71.4526  -16.9737  -60.0248 C.2    1 LIG      -0.25100
      2 C2        -70.3207  -17.4340  -59.3257 C.2    1 LIG       0.13200
      3 C3        -72.3327  -16.5940  -59.0411 C.2    1 LIG      -0.03800
      4 N1        -70.4657  -17.3547  -58.0003 N.2    1 LIG      -0.57800
      5 N2        -71.6990  -16.8400  -57.8586 N.pl3  1 LIG      -0.05900
      6 H1        -71.6091  -16.9231  -61.0922 H      1 LIG       0.15700
      7 H2        -69.3963  -17.8244  -59.7267 H      1 LIG       0.15600
      8 H3        -73.3312  -16.1825  -59.0752 H      1 LIG       0.15900
      9 H4        -72.0484  -16.6833  -56.9215 H      1 LIG       0.32200
@<TRIPOS>BOND
      1       1       2 1
      2       1       3 2
      3       2       4 2
      4       3       5 1
      5       4       5 1
      6       1       6 1
      7       2       7 1
      8       3       8 1
      9       5       9 1
@<TRIPOS>ALT_TYPE
CGenFF_4.0_ALT_TYPE_SET
CGenFF_4.0 1 CG2R51 2 CG2R52 3 CG2R51 4 NG2R50 5 NG2R51 6 HGR51 7 HGR52 8 HGR52 9 HGP1
@<TRIPOS>MOLECULE
pyrazole
 9 9 0 0 0
****
USER_CHARGES
INVALID_CHARGES
Pose:  11 Cluster:  11 Fr_nu: 2911935 TotEn:   -13.55
@<TRIPOS>ATOM
      1 C1        -57.5754   -3.5383  -18.3706 C.2    1 LIG      -0.25100
      2 C2        -56.2065   -3.2693  -18.5595 C.2    1 LIG       0.13200
      3 C3        -58.0030   -4.0128  -19.5865 C.2    1 LIG      -0.03800
      4 N1        -55.7920   -3.5498  -19.7979 N.2    1 LIG      -0.57800
      5 N2        -56.9068   -4.0001  -20.3981 N.pl3  1 LIG      -0.05900
      6 H1        -58.1695   -3.4076  -17.4783 H      1 LIG       0.15700
      7 H2        -55.4938   -2.8800  -17.8466 H      1 LIG       0.15600
      8 H3        -58.9672   -4.3486  -19.9401 H      1 LIG       0.15900
      9 H4        -56.8484   -4.2817  -21.3687 H      1 LIG       0.32200
@<TRIPOS>BOND
      1       1       2 1
      2       1       3 2
      3       2       4 2
      4       3       5 1
      5       4       5 1
      6       1       6 1
      7       2       7 1
      8       3       8 1
      9       5       9 1
@<TRIPOS>ALT_TYPE
CGenFF_4.0_ALT_TYPE_SET
CGenFF_4.0 1 CG2R51 2 CG2R52 3 CG2R51 4 NG2R50 5 NG2R51 6 HGR51 7 HGR52 8 HGR52 9 HGP1
@<TRIPOS>MOLECULE
pyrazole
 9 9 0 0 0
****
USER_CHARGES
INVALID_CHARGES
Pose:  12 Cluster:  12 Fr_nu: 323225 TotEn:   -13.38
@<TRIPOS>ATOM
      1 C1        -73.2586  -26.6467  -44.1052 C.2    1 LIG      -0.25100
      2 C2        -73.8204  -25.5414  -44.7718 C.2    1 LIG       0.13200
      3 C3        -72.5214  -26.0947  -43.0862 C.2    1 LIG      -0.03800
      4 N1        -73.4704  -24.3754  -44.2225 N.2    1 LIG      -0.57800
      5 N2        -72.6807  -24.7448  -43.1998 N.pl3  1 LIG      -0.05900
      6 H1        -73.3721  -27.6968  -44.3306 H      1 LIG       0.15700
      7 H2        -74.4700  -25.5369  -45.6354 H      1 LIG       0.15600
      8 H3        -71.9098  -26.5308  -42.3096 H      1 LIG       0.15900
      9 H4        -72.2797  -24.0202  -42.6176 H      1 LIG       0.32200
@<TRIPOS>BOND
      1       1       2 1
      2       1       3 2
      3       2       4 2
      4       3       5 1
      5       4       5 1
      6       1       6 1
      7       2       7 1
      8       3       8 1
      9       5       9 1
@<TRIPOS>ALT_TYPE
CGenFF_4.0_ALT_TYPE_SET
CGenFF_4.0 1 CG2R51 2 CG2R52 3 CG2R51 4 NG2R50 5 NG2R51 6 HGR51 7 HGR52 8 HGR52 9 HGP1
@<TRIPOS>MOLECULE
pyrazole
 9 9 0 0 0
****
USER_CHARGES
INVALID_CHARGES
Pose:  13 Cluster:  13 Fr_nu: 362521 TotEn:   -13.17
@<TRIPOS>ATOM
      1 C1        -73.9530  -11.7819  -43.8667 C.2    1 LIG      -0.25100
      2 C2        -72.9576  -11.3591  -42.9654 C.2    1 LIG       0.13200
      3 C3        -73.6663  -11.1147  -45.0325 C.2    1 LIG      -0.03800
      4 N1        -72.1025  -10.4907  -43.5118 N.2    1 LIG      -0.57800
      5 N2        -72.5595  -10.3624  -44.7690 N.pl3  1 LIG      -0.05900
      6 H1        -74.7644  -12.4739  -43.6962 H      1 LIG       0.15700
      7 H2        -72.8200  -11.6472  -41.9330 H      1 LIG       0.15600
      8 H3        -74.1408  -11.1058  -46.0031 H      1 LIG       0.15900
      9 H4        -72.0668   -9.7399  -45.3971 H      1 LIG       0.32200
@<TRIPOS>BOND
      1       1       2 1
      2       1       3 2
      3       2       4 2
      4       3       5 1
      5       4       5 1
      6       1       6 1
      7       2       7 1
      8       3       8 1
      9       5       9 1
@<TRIPOS>ALT_TYPE
CGenFF_4.0_ALT_TYPE_SET
CGenFF_4.0 1 CG2R51 2 CG2R52 3 CG2R51 4 NG2R50 5 NG2R51 6 HGR51 7 HGR52 8 HGR52 9 HGP1
@<TRIPOS>MOLECULE
pyrazole
 9 9 0 0 0
****
USER_CHARGES
INVALID_CHARGES
Pose:  14 Cluster:  14 Fr_nu: 457991 TotEn:   -13.17
@<TRIPOS>ATOM
      1 C1        -58.5806    2.6392  -38.2864 C.2    1 LIG      -0.25100
      2 C2        -57.5744    1.6791  -38.0683 C.2    1 LIG       0.13200
      3 C3        -59.3286    2.6203  -37.1346 C.2    1 LIG      -0.03800
      4 N1        -57.6714    1.0931  -36.8720 N.2    1 LIG      -0.57800
      5 N2        -58.7473    1.6866  -36.3279 N.pl3  1 LIG      -0.05900
      6 H1        -58.7415    3.2591  -39.1560 H      1 LIG       0.15700
      7 H2        -56.7748    1.3816  -38.7315 H      1 LIG       0.15600
      8 H3        -60.2037    3.1728  -36.8243 H      1 LIG       0.15900
      9 H4        -59.0323    1.4037  -35.3986 H      1 LIG       0.32200
@<TRIPOS>BOND
      1       1       2 1
      2       1       3 2
      3       2       4 2
      4       3       5 1
      5       4       5 1
      6       1       6 1
      7       2       7 1
      8       3       8 1
      9       5       9 1
@<TRIPOS>ALT_TYPE
CGenFF_4.0_ALT_TYPE_SET
CGenFF_4.0 1 CG2R51 2 CG2R52 3 CG2R51 4 NG2R50 5 NG2R51 6 HGR51 7 HGR52 8 HGR52 9 HGP1
@<TRIPOS>MOLECULE
pyrazole
 9 9 0 0 0
****
USER_CHARGES
INVALID_CHARGES
Pose:  15 Cluster:  15 Fr_nu: 2173820 TotEn:   -12.95
@<TRIPOS>ATOM
      1 C1        -73.2515  -26.8491  -44.0449 C.2    1 LIG      -0.25100
      2 C2        -73.3030  -26.5172  -45.4120 C.2    1 LIG       0.13200
      3 C3        -72.7914  -25.7094  -43.4320 C.2    1 LIG      -0.03800
      4 N1        -72.9074  -25.2646  -45.6538 N.2    1 LIG      -0.57800
      5 N2        -72.6029  -24.7993  -44.4303 N.pl3  1 LIG      -0.05900
      6 H1        -73.5120  -27.7832  -43.5695 H      1 LIG       0.15700
      7 H2        -73.6119  -27.1360  -46.2424 H      1 LIG       0.15600
      8 H3        -72.5835  -25.4701  -42.3991 H      1 LIG       0.15900
      9 H4        -72.2685  -23.8473  -44.3490 H      1 LIG       0.32200
@<TRIPOS>BOND
      1       1       2 1
      2       1       3 2
      3       2       4 2
      4       3       5 1
      5       4       5 1
      6       1       6 1
      7       2       7 1
      8       3       8 1
      9       5       9 1
@<TRIPOS>ALT_TYPE
CGenFF_4.0_ALT_TYPE_SET
CGenFF_4.0 1 CG2R51 2 CG2R52 3 CG2R51 4 NG2R50 5 NG2R51 6 HGR51 7 HGR52 8 HGR52 9 HGP1
@<TRIPOS>MOLECULE
pyrazole
 9 9 0 0 0
****
USER_CHARGES
INVALID_CHARGES
Pose:  16 Cluster:  16 Fr_nu:  22153 TotEn:   -12.94
@<TRIPOS>ATOM
      1 C1        -77.6163  -16.8548  -27.4324 C.2    1 LIG      -0.25100
      2 C2        -76.9937  -18.0251  -26.9586 C.2    1 LIG       0.13200
      3 C3        -76.8256  -16.4443  -28.4778 C.2    1 LIG      -0.03800
      4 N1        -75.8925  -18.3381  -27.6466 N.2    1 LIG      -0.57800
      5 N2        -75.8169  -17.3584  -28.5635 N.pl3  1 LIG      -0.05900
      6 H1        -78.5131  -16.3755  -27.0683 H      1 LIG       0.15700
      7 H2        -77.2963  -18.6627  -26.1403 H      1 LIG       0.15600
      8 H3        -76.8870  -15.6020  -29.1516 H      1 LIG       0.15900
      9 H4        -75.0458  -17.3740  -29.2192 H      1 LIG       0.32200
@<TRIPOS>BOND
      1       1       2 1
      2       1       3 2
      3       2       4 2
      4       3       5 1
      5       4       5 1
      6       1       6 1
      7       2       7 1
      8       3       8 1
      9       5       9 1
@<TRIPOS>ALT_TYPE
CGenFF_4.0_ALT_TYPE_SET
CGenFF_4.0 1 CG2R51 2 CG2R52 3 CG2R51 4 NG2R50 5 NG2R51 6 HGR51 7 HGR52 8 HGR52 9 HGP1
@<TRIPOS>MOLECULE
pyrazole
 9 9 0 0 0
****
USER_CHARGES
INVALID_CHARGES
Pose:  17 Cluster:  17 Fr_nu: 598803 TotEn:   -12.71
@<TRIPOS>ATOM
      1 C1        -76.0740  -13.6182  -51.6293 C.2    1 LIG      -0.25100
      2 C2        -75.0381  -14.3519  -51.0208 C.2    1 LIG       0.13200
      3 C3        -75.5576  -13.2376  -52.8437 C.2    1 LIG      -0.03800
      4 N1        -73.9462  -14.4340  -51.7856 N.2    1 LIG      -0.57800
      5 N2        -74.2931  -13.7470  -52.8873 N.pl3  1 LIG      -0.05900
      6 H1        -77.0578  -13.3965  -51.2428 H      1 LIG       0.15700
      7 H2        -75.0331  -14.8298  -50.0516 H      1 LIG       0.15600
      8 H3        -75.9659  -12.6613  -53.6614 H      1 LIG       0.15900
      9 H4        -73.6142  -13.6629  -53.6335 H      1 LIG       0.32200
@<TRIPOS>BOND
      1       1       2 1
      2       1       3 2
      3       2       4 2
      4       3       5 1
      5       4       5 1
      6       1       6 1
      7       2       7 1
      8       3       8 1
      9       5       9 1
@<TRIPOS>ALT_TYPE
CGenFF_4.0_ALT_TYPE_SET
CGenFF_4.0 1 CG2R51 2 CG2R52 3 CG2R51 4 NG2R50 5 NG2R51 6 HGR51 7 HGR52 8 HGR52 9 HGP1
@<TRIPOS>MOLECULE
pyrazole
 9 9 0 0 0
****
USER_CHARGES
INVALID_CHARGES
Pose:  18 Cluster:  18 Fr_nu: 338544 TotEn:   -12.14
@<TRIPOS>ATOM
      1 C1        -74.1530  -11.6852  -45.2729 C.2    1 LIG      -0.25100
      2 C2        -74.9274  -12.7943  -44.8828 C.2    1 LIG       0.13200
      3 C3        -73.7138  -11.1404  -44.0911 C.2    1 LIG      -0.03800
      4 N1        -74.9789  -12.9465  -43.5569 N.2    1 LIG      -0.57800
      5 N2        -74.2313  -11.9260  -43.1034 N.pl3  1 LIG      -0.05900
      6 H1        -73.9417  -11.3301  -46.2707 H      1 LIG       0.15700
      7 H2        -75.4567  -13.4977  -45.5095 H      1 LIG       0.15600
      8 H3        -73.0957  -10.2826  -43.8688 H      1 LIG       0.15900
      9 H4        -74.1170  -11.8230  -42.1028 H      1 LIG       0.32200
@<TRIPOS>BOND
      1       1       2 1
      2       1       3 2
      3       2       4 2
      4       3       5 1
      5       4       5 1
      6       1       6 1
      7       2       7 1
      8       3       8 1
      9       5       9 1
@<TRIPOS>ALT_TYPE
CGenFF_4.0_ALT_TYPE_SET
CGenFF_4.0 1 CG2R51 2 CG2R52 3 CG2R51 4 NG2R50 5 NG2R51 6 HGR51 7 HGR52 8 HGR52 9 HGP1
@<TRIPOS>MOLECULE
pyrazole
 9 9 0 0 0
****
USER_CHARGES
INVALID_CHARGES
Pose:  19 Cluster:  19 Fr_nu: 2561302 TotEn:   -11.83
@<TRIPOS>ATOM
      1 C1        -58.1218    3.8305  -37.7972 C.2    1 LIG      -0.25100
      2 C2        -58.6090    2.5927  -38.2578 C.2    1 LIG       0.13200
      3 C3        -58.6628    3.9669  -36.5421 C.2    1 LIG      -0.03800
      4 N1        -59.3986    1.9858  -37.3677 N.2    1 LIG      -0.57800
      5 N2        -59.4117    2.8459  -36.3351 N.pl3  1 LIG      -0.05900
      6 H1        -57.4693    4.5267  -38.3032 H      1 LIG       0.15700
      7 H2        -58.4220    2.1076  -39.2052 H      1 LIG       0.15600
      8 H3        -58.5860    4.7441  -35.7955 H      1 LIG       0.15900
      9 H4        -59.9569    2.6046  -35.5170 H      1 LIG       0.32200
@<TRIPOS>BOND
      1       1       2 1
      2       1       3 2
      3       2       4 2
      4       3       5 1
      5       4       5 1
      6       1       6 1
      7       2       7 1
      8       3       8 1
      9       5       9 1
@<TRIPOS>ALT_TYPE
CGenFF_4.0_ALT_TYPE_SET
CGenFF_4.0 1 CG2R51 2 CG2R52 3 CG2R51 4 NG2R50 5 NG2R51 6 HGR51 7 HGR52 8 HGR52 9 HGP1
@<TRIPOS>MOLECULE
pyrazole
 9 9 0 0 0
****
USER_CHARGES
INVALID_CHARGES
Pose:  20 Cluster:  20 Fr_nu: 480172 TotEn:   -11.50
@<TRIPOS>ATOM
      1 C1        -73.8264  -11.4880  -44.3750 C.2    1 LIG      -0.25100
      2 C2        -73.2763  -11.0522  -45.5953 C.2    1 LIG       0.13200
      3 C3        -74.8090  -12.3760  -44.7390 C.2    1 LIG      -0.03800
      4 N1        -73.8607  -11.6169  -46.6553 N.2    1 LIG      -0.57800
      5 N2        -74.7882  -12.4168  -46.1022 N.pl3  1 LIG      -0.05900
      6 H1        -73.5496  -11.2000  -43.3716 H      1 LIG       0.15700
      7 H2        -72.4742  -10.3462  -45.7565 H      1 LIG       0.15600
      8 H3        -75.5069  -12.9674  -44.1640 H      1 LIG       0.15900
      9 H4        -75.3774  -12.9642  -46.7170 H      1 LIG       0.32200
@<TRIPOS>BOND
      1       1       2 1
      2       1       3 2
      3       2       4 2
      4       3       5 1
      5       4       5 1
      6       1       6 1
      7       2       7 1
      8       3       8 1
      9       5       9 1
@<TRIPOS>ALT_TYPE
CGenFF_4.0_ALT_TYPE_SET
CGenFF_4.0 1 CG2R51 2 CG2R52 3 CG2R51 4 NG2R50 5 NG2R51 6 HGR51 7 HGR52 8 HGR52 9 HGP1
@<TRIPOS>MOLECULE
pyrazole
 9 9 0 0 0
****
USER_CHARGES
INVALID_CHARGES
Pose:  21 Cluster:  21 Fr_nu: 1817170 TotEn:   -11.48
@<TRIPOS>ATOM
      1 C1        -57.7190    2.1265  -36.9689 C.2    1 LIG      -0.25100
      2 C2        -57.9264    2.0985  -38.3611 C.2    1 LIG       0.13200
      3 C3        -58.9730    2.3065  -36.4385 C.2    1 LIG      -0.03800
      4 N1        -59.2111    2.2485  -38.6941 N.2    1 LIG      -0.57800
      5 N2        -59.8224    2.3724  -37.5037 N.pl3  1 LIG      -0.05900
      6 H1        -56.7909    2.0291  -36.4253 H      1 LIG       0.15700
      7 H2        -57.1948    1.9755  -39.1469 H      1 LIG       0.15600
      8 H3        -59.3292    2.3940  -35.4222 H      1 LIG       0.15900
      9 H4        -60.8263    2.5021  -37.4915 H      1 LIG       0.32200
@<TRIPOS>BOND
      1       1       2 1
      2       1       3 2
      3       2       4 2
      4       3       5 1
      5       4       5 1
      6       1       6 1
      7       2       7 1
      8       3       8 1
      9       5       9 1
@<TRIPOS>ALT_TYPE
CGenFF_4.0_ALT_TYPE_SET
CGenFF_4.0 1 CG2R51 2 CG2R52 3 CG2R51 4 NG2R50 5 NG2R51 6 HGR51 7 HGR52 8 HGR52 9 HGP1
@<TRIPOS>MOLECULE
pyrazole
 9 9 0 0 0
****
USER_CHARGES
INVALID_CHARGES
Pose:  22 Cluster:  22 Fr_nu: 876754 TotEn:   -11.45
@<TRIPOS>ATOM
      1 C1        -71.4459  -26.6766  -43.5961 C.2    1 LIG      -0.25100
      2 C2        -72.2859  -26.2604  -44.6463 C.2    1 LIG       0.13200
      3 C3        -72.0071  -26.1273  -42.4693 C.2    1 LIG      -0.03800
      4 N1        -73.3035  -25.5052  -44.2243 N.2    1 LIG      -0.57800
      5 N2        -73.1067  -25.4425  -42.8963 N.pl3  1 LIG      -0.05900
      6 H1        -70.5581  -27.2894  -43.6477 H      1 LIG       0.15700
      7 H2        -72.1987  -26.4755  -45.7017 H      1 LIG       0.15600
      8 H3        -71.7281  -26.1594  -41.4259 H      1 LIG       0.15900
      9 H4        -73.7634  -24.9108  -42.3389 H      1 LIG       0.32200
@<TRIPOS>BOND
      1       1       2 1
      2       1       3 2
      3       2       4 2
      4       3       5 1
      5       4       5 1
      6       1       6 1
      7       2       7 1
      8       3       8 1
      9       5       9 1
@<TRIPOS>ALT_TYPE
CGenFF_4.0_ALT_TYPE_SET
CGenFF_4.0 1 CG2R51 2 CG2R52 3 CG2R51 4 NG2R50 5 NG2R51 6 HGR51 7 HGR52 8 HGR52 9 HGP1
@<TRIPOS>MOLECULE
pyrazole
 9 9 0 0 0
****
USER_CHARGES
INVALID_CHARGES
Pose:  23 Cluster:  23 Fr_nu: 1142990 TotEn:   -10.94
@<TRIPOS>ATOM
      1 C1        -70.3530  -17.3071  -57.4533 C.2    1 LIG      -0.25100
      2 C2        -69.9195  -17.6245  -58.7545 C.2    1 LIG       0.13200
      3 C3        -71.6099  -16.7818  -57.6287 C.2    1 LIG      -0.03800
      4 N1        -70.8273  -17.3260  -59.6876 N.2    1 LIG      -0.57800
      5 N2        -71.8439  -16.8156  -58.9720 N.pl3  1 LIG      -0.05900
      6 H1        -69.8288  -17.4407  -56.5185 H      1 LIG       0.15700
      7 H2        -68.9797  -18.0605  -59.0618 H      1 LIG       0.15600
      8 H3        -72.3413  -16.3937  -56.9346 H      1 LIG       0.15900
      9 H4        -72.6709  -16.5062  -59.4671 H      1 LIG       0.32200
@<TRIPOS>BOND
      1       1       2 1
      2       1       3 2
      3       2       4 2
      4       3       5 1
      5       4       5 1
      6       1       6 1
      7       2       7 1
      8       3       8 1
      9       5       9 1
@<TRIPOS>ALT_TYPE
CGenFF_4.0_ALT_TYPE_SET
CGenFF_4.0 1 CG2R51 2 CG2R52 3 CG2R51 4 NG2R50 5 NG2R51 6 HGR51 7 HGR52 8 HGR52 9 HGP1
@<TRIPOS>MOLECULE
pyrazole
 9 9 0 0 0
****
USER_CHARGES
INVALID_CHARGES
Pose:  24 Cluster:  24 Fr_nu: 489526 TotEn:   -10.84
@<TRIPOS>ATOM
      1 C1        -74.0196  -12.4326  -44.4147 C.2    1 LIG      -0.25100
      2 C2        -73.9611  -12.3956  -45.8208 C.2    1 LIG       0.13200
      3 C3        -73.4814  -11.2331  -44.0171 C.2    1 LIG      -0.03800
      4 N1        -73.4280  -11.2624  -46.2851 N.2    1 LIG      -0.57800
      5 N2        -73.1467  -10.5760  -45.1645 N.pl3  1 LIG      -0.05900
      6 H1        -74.3992  -13.2179  -43.7779 H      1 LIG       0.15700
      7 H2        -74.2842  -13.1475  -46.5265 H      1 LIG       0.15600
      8 H3        -73.3083  -10.7988  -43.0430 H      1 LIG       0.15900
      9 H4        -72.7228   -9.6613  -45.2562 H      1 LIG       0.32200
@<TRIPOS>BOND
      1       1       2 1
      2       1       3 2
      3       2       4 2
      4       3       5 1
      5       4       5 1
      6       1       6 1
      7       2       7 1
      8       3       8 1
      9       5       9 1
@<TRIPOS>ALT_TYPE
CGenFF_4.0_ALT_TYPE_SET
CGenFF_4.0 1 CG2R51 2 CG2R52 3 CG2R51 4 NG2R50 5 NG2R51 6 HGR51 7 HGR52 8 HGR52 9 HGP1
@<TRIPOS>MOLECULE
pyrazole
 9 9 0 0 0
****
USER_CHARGES
INVALID_CHARGES
Pose:  25 Cluster:  25 Fr_nu: 1610553 TotEn:   -10.79
@<TRIPOS>ATOM
      1 C1        -71.7724  -16.8434  -58.2240 C.2    1 LIG      -0.25100
      2 C2        -70.7770  -16.8432  -59.2194 C.2    1 LIG       0.13200
      3 C3        -72.9453  -16.6475  -58.9114 C.2    1 LIG      -0.03800
      4 N1        -71.2740  -16.6617  -60.4457 N.2    1 LIG      -0.57800
      5 N2        -72.5947  -16.5462  -60.2256 N.pl3  1 LIG      -0.05900
      6 H1        -71.6570  -16.9687  -57.1575 H      1 LIG       0.15700
      7 H2        -69.7099  -16.9672  -59.1022 H      1 LIG       0.15600
      8 H3        -73.9742  -16.5704  -58.5908 H      1 LIG       0.15900
      9 H4        -73.2022  -16.3967  -61.0215 H      1 LIG       0.32200
@<TRIPOS>BOND
      1       1       2 1
      2       1       3 2
      3       2       4 2
      4       3       5 1
      5       4       5 1
      6       1       6 1
      7       2       7 1
      8       3       8 1
      9       5       9 1
@<TRIPOS>ALT_TYPE
CGenFF_4.0_ALT_TYPE_SET
CGenFF_4.0 1 CG2R51 2 CG2R52 3 CG2R51 4 NG2R50 5 NG2R51 6 HGR51 7 HGR52 8 HGR52 9 HGP1
@<TRIPOS>MOLECULE
pyrazole
 9 9 0 0 0
****
USER_CHARGES
INVALID_CHARGES
Pose:  26 Cluster:  26 Fr_nu: 560391 TotEn:    -9.26
@<TRIPOS>ATOM
      1 C1        -74.0274  -11.6214  -43.6599 C.2    1 LIG      -0.25100
      2 C2        -74.7834  -12.6822  -43.1261 C.2    1 LIG       0.13200
      3 C3        -74.2046  -11.7231  -45.0181 C.2    1 LIG      -0.03800
      4 N1        -75.3954  -13.4045  -44.0682 N.2    1 LIG      -0.57800
      5 N2        -75.0244  -12.7965  -45.2078 N.pl3  1 LIG      -0.05900
      6 H1        -73.4370  -10.8853  -43.1345 H      1 LIG       0.15700
      7 H2        -74.9134  -12.9594  -42.0897 H      1 LIG       0.15600
      8 H3        -73.8279  -11.1428  -45.8481 H      1 LIG       0.15900
      9 H4        -75.3675  -13.1698  -46.0840 H      1 LIG       0.32200
@<TRIPOS>BOND
      1       1       2 1
      2       1       3 2
      3       2       4 2
      4       3       5 1
      5       4       5 1
      6       1       6 1
      7       2       7 1
      8       3       8 1
      9       5       9 1
@<TRIPOS>ALT_TYPE
CGenFF_4.0_ALT_TYPE_SET
CGenFF_4.0 1 CG2R51 2 CG2R52 3 CG2R51 4 NG2R50 5 NG2R51 6 HGR51 7 HGR52 8 HGR52 9 HGP1
@<TRIPOS>MOLECULE
pyrazole
 9 9 0 0 0
****
USER_CHARGES
INVALID_CHARGES
Pose:  27 Cluster:  27 Fr_nu: 1023753 TotEn:    -7.56
@<TRIPOS>ATOM
      1 C1        -71.6568   -9.8112  -43.5818 C.2    1 LIG      -0.25100
      2 C2        -72.6797   -9.8536  -44.5481 C.2    1 LIG       0.13200
      3 C3        -71.9093  -10.8877  -42.7670 C.2    1 LIG      -0.03800
      4 N1        -73.5194  -10.8761  -44.3655 N.2    1 LIG      -0.57800
      5 N2        -73.0245  -11.4864  -43.2752 N.pl3  1 LIG      -0.05900
      6 H1        -70.8488   -9.1007  -43.4887 H      1 LIG       0.15700
      7 H2        -72.8486   -9.1817  -45.3774 H      1 LIG       0.15600
      8 H3        -71.4086  -11.2715  -41.8899 H      1 LIG       0.15900
      9 H4        -73.5010  -12.3095  -42.9287 H      1 LIG       0.32200
@<TRIPOS>BOND
      1       1       2 1
      2       1       3 2
      3       2       4 2
      4       3       5 1
      5       4       5 1
      6       1       6 1
      7       2       7 1
      8       3       8 1
      9       5       9 1
@<TRIPOS>ALT_TYPE
CGenFF_4.0_ALT_TYPE_SET
CGenFF_4.0 1 CG2R51 2 CG2R52 3 CG2R51 4 NG2R50 5 NG2R51 6 HGR51 7 HGR52 8 HGR52 9 HGP1
@<TRIPOS>MOLECULE
pyrazole
 9 9 0 0 0
****
USER_CHARGES
INVALID_CHARGES
Pose:  28 Cluster:  28 Fr_nu: 124509 TotEn:    -7.49
@<TRIPOS>ATOM
      1 C1        -73.0923  -11.2249  -45.3038 C.2    1 LIG      -0.25100
      2 C2        -74.4180  -11.6944  -45.2422 C.2    1 LIG       0.13200
      3 C3        -72.8286  -10.7733  -44.0337 C.2    1 LIG      -0.03800
      4 N1        -74.9588  -11.5542  -44.0290 N.2    1 LIG      -0.57800
      5 N2        -73.9680  -10.9916  -43.3164 N.pl3  1 LIG      -0.05900
      6 H1        -72.4209  -11.2154  -46.1496 H      1 LIG       0.15700
      7 H2        -75.0128  -12.1324  -46.0309 H      1 LIG       0.15600
      8 H3        -71.9536  -10.3242  -43.5865 H      1 LIG       0.15900
      9 H4        -74.1391  -10.7802  -42.3413 H      1 LIG       0.32200
@<TRIPOS>BOND
      1       1       2 1
      2       1       3 2
      3       2       4 2
      4       3       5 1
      5       4       5 1
      6       1       6 1
      7       2       7 1
      8       3       8 1
      9       5       9 1
@<TRIPOS>ALT_TYPE
CGenFF_4.0_ALT_TYPE_SET
CGenFF_4.0 1 CG2R51 2 CG2R52 3 CG2R51 4 NG2R50 5 NG2R51 6 HGR51 7 HGR52 8 HGR52 9 HGP1
@<TRIPOS>MOLECULE
pyrazole
 9 9 0 0 0
****
USER_CHARGES
INVALID_CHARGES
Pose:  29 Cluster:  29 Fr_nu: 329531 TotEn:    -6.10
@<TRIPOS>ATOM
      1 C1        -73.1470  -10.7374  -44.7617 C.2    1 LIG      -0.25100
      2 C2        -73.9404  -11.8998  -44.7324 C.2    1 LIG       0.13200
      3 C3        -72.4640  -10.7577  -43.5702 C.2    1 LIG      -0.03800
      4 N1        -73.7774  -12.6072  -43.6112 N.2    1 LIG      -0.57800
      5 N2        -72.8736  -11.8874  -42.9250 N.pl3  1 LIG      -0.05900
      6 H1        -73.0785   -9.9893  -45.5377 H      1 LIG       0.15700
      7 H2        -74.6310  -12.2608  -45.4810 H      1 LIG       0.15600
      8 H3        -71.7415  -10.0841  -43.1323 H      1 LIG       0.15900
      9 H4        -72.5805  -12.2259  -42.0170 H      1 LIG       0.32200
@<TRIPOS>BOND
      1       1       2 1
      2       1       3 2
      3       2       4 2
      4       3       5 1
      5       4       5 1
      6       1       6 1
      7       2       7 1
      8       3       8 1
      9       5       9 1
@<TRIPOS>ALT_TYPE
CGenFF_4.0_ALT_TYPE_SET
CGenFF_4.0 1 CG2R51 2 CG2R52 3 CG2R51 4 NG2R50 5 NG2R51 6 HGR51 7 HGR52 8 HGR52 9 HGP1
@<TRIPOS>MOLECULE
pyrazole
 9 9 0 0 0
****
USER_CHARGES
INVALID_CHARGES
Pose:  30 Cluster:  30 Fr_nu: 361490 TotEn:    -5.62
@<TRIPOS>ATOM
      1 C1        -72.6757  -11.0379  -43.2430 C.2    1 LIG      -0.25100
      2 C2        -72.6755  -10.6424  -44.5940 C.2    1 LIG       0.13200
      3 C3        -73.7015  -11.9467  -43.1514 C.2    1 LIG      -0.03800
      4 N1        -73.6256  -11.2502  -45.3094 N.2    1 LIG      -0.57800
      5 N2        -74.2324  -12.0371  -44.4046 N.pl3  1 LIG      -0.05900
      6 H1        -72.0236  -10.7112  -42.4465 H      1 LIG       0.15700
      7 H2        -72.0229   -9.9361  -45.0870 H      1 LIG       0.15600
      8 H3        -74.0941  -12.5225  -42.3257 H      1 LIG       0.15900
      9 H4        -75.0074  -12.6114  -44.7117 H      1 LIG       0.32200
@<TRIPOS>BOND
      1       1       2 1
      2       1       3 2
      3       2       4 2
      4       3       5 1
      5       4       5 1
      6       1       6 1
      7       2       7 1
      8       3       8 1
      9       5       9 1
@<TRIPOS>ALT_TYPE
CGenFF_4.0_ALT_TYPE_SET
CGenFF_4.0 1 CG2R51 2 CG2R52 3 CG2R51 4 NG2R50 5 NG2R51 6 HGR51 7 HGR52 8 HGR52 9 HGP1
@<TRIPOS>MOLECULE
4_lactone
 9 9 0 0 0
****
USER_CHARGES
INVALID_CHARGES
Pose:   1 Cluster:   1 Fr_nu: 6937409 TotEn:   -23.62
@<TRIPOS>ATOM
      1 C1        -46.7619  -10.0750  -30.1556 C.2    1 LIG       0.04000
      2 C2        -46.5720  -11.5971  -30.2840 C.3    1 LIG       0.11000
      3 C3        -46.9484  -11.5866  -28.8055 C.3    1 LIG       0.08100
      4 O1        -46.6806   -9.1015  -30.8697 O.2    1 LIG      -0.32000
      5 O2        -47.0888  -10.1392  -28.8370 O.3    1 LIG      -0.27100
      6 H1        -47.2871  -12.0805  -30.9514 H      1 LIG       0.09000
      7 H2        -45.5487  -11.9006  -30.5110 H      1 LIG       0.09000
      8 H3        -47.8923  -12.0778  -28.5535 H      1 LIG       0.09000
      9 H4        -46.1595  -11.8987  -28.1157 H      1 LIG       0.09000
@<TRIPOS>BOND
      1       1       2 1
      2       1       4 2
      3       1       5 1
      4       2       3 1
      5       3       5 1
      6       2       6 1
      7       2       7 1
      8       3       8 1
      9       3       9 1
@<TRIPOS>ALT_TYPE
CGenFF_4.0_ALT_TYPE_SET
CGenFF_4.0 1 CG2O4 2 CG3C41 3 CG3C41 4 OG2D1 5 OG3C51 6 HGA2 7 HGA2 8 HGA2 9 HGA2
@<TRIPOS>MOLECULE
4_lactone
 9 9 0 0 0
****
USER_CHARGES
INVALID_CHARGES
Pose:   2 Cluster:   2 Fr_nu:  21569 TotEn:   -23.45
@<TRIPOS>ATOM
      1 C1        -71.0699   -9.6074  -43.4892 C.2    1 LIG       0.04000
      2 C2        -72.4210   -9.9812  -44.1248 C.3    1 LIG       0.11000
      3 C3        -72.2779  -11.2291  -43.2587 C.3    1 LIG       0.08100
      4 O1        -70.2775   -8.6947  -43.5476 O.2    1 LIG      -0.32000
      5 O2        -71.0066  -10.7440  -42.7450 O.3    1 LIG      -0.27100
      6 H1        -73.2394   -9.3108  -43.8581 H      1 LIG       0.09000
      7 H2        -72.3760  -10.1442  -45.2029 H      1 LIG       0.09000
      8 H3        -73.0187  -11.3403  -42.4621 H      1 LIG       0.09000
      9 H4        -72.1586  -12.1699  -43.8030 H      1 LIG       0.09000
@<TRIPOS>BOND
      1       1       2 1
      2       1       4 2
      3       1       5 1
      4       2       3 1
      5       3       5 1
      6       2       6 1
      7       2       7 1
      8       3       8 1
      9       3       9 1
@<TRIPOS>ALT_TYPE
CGenFF_4.0_ALT_TYPE_SET
CGenFF_4.0 1 CG2O4 2 CG3C41 3 CG3C41 4 OG2D1 5 OG3C51 6 HGA2 7 HGA2 8 HGA2 9 HGA2
@<TRIPOS>MOLECULE
4_lactone
 9 9 0 0 0
****
USER_CHARGES
INVALID_CHARGES
Pose:   3 Cluster:   3 Fr_nu: 6934829 TotEn:   -23.06
@<TRIPOS>ATOM
      1 C1        -46.7342   -9.7749  -28.9150 C.2    1 LIG       0.04000
      2 C2        -46.8075   -9.8920  -27.3820 C.3    1 LIG       0.11000
      3 C3        -45.5558  -10.7444  -27.5682 C.3    1 LIG       0.08100
      4 O1        -47.3620   -9.2407  -29.8009 O.2    1 LIG      -0.32000
      5 O2        -45.6171  -10.5452  -29.0077 O.3    1 LIG      -0.27100
      6 H1        -46.6631   -8.9472  -26.8557 H      1 LIG       0.09000
      7 H2        -47.6906  -10.4191  -27.0174 H      1 LIG       0.09000
      8 H3        -44.6357  -10.3341  -27.1432 H      1 LIG       0.09000
      9 H4        -45.6607  -11.8003  -27.3039 H      1 LIG       0.09000
@<TRIPOS>BOND
      1       1       2 1
      2       1       4 2
      3       1       5 1
      4       2       3 1
      5       3       5 1
      6       2       6 1
      7       2       7 1
      8       3       8 1
      9       3       9 1
@<TRIPOS>ALT_TYPE
CGenFF_4.0_ALT_TYPE_SET
CGenFF_4.0 1 CG2O4 2 CG3C41 3 CG3C41 4 OG2D1 5 OG3C51 6 HGA2 7 HGA2 8 HGA2 9 HGA2
@<TRIPOS>MOLECULE
4_lactone
 9 9 0 0 0
****
USER_CHARGES
INVALID_CHARGES
Pose:   4 Cluster:   4 Fr_nu: 2968033 TotEn:   -22.39
@<TRIPOS>ATOM
      1 C1        -74.1968  -12.8725  -49.4165 C.2    1 LIG       0.04000
      2 C2        -75.5552  -13.0428  -50.1201 C.3    1 LIG       0.11000
      3 C3        -74.8137  -14.1281  -50.8949 C.3    1 LIG       0.08100
      4 O1        -73.7225  -12.1777  -48.5467 O.2    1 LIG      -0.32000
      5 O2        -73.5980  -13.8522  -50.1454 O.3    1 LIG      -0.27100
      6 H1        -76.3555  -13.3911  -49.4654 H      1 LIG       0.09000
      7 H2        -75.8674  -12.1738  -50.7018 H      1 LIG       0.09000
      8 H3        -75.1648  -15.1506  -50.7314 H      1 LIG       0.09000
      9 H4        -74.6792  -13.9367  -51.9630 H      1 LIG       0.09000
@<TRIPOS>BOND
      1       1       2 1
      2       1       4 2
      3       1       5 1
      4       2       3 1
      5       3       5 1
      6       2       6 1
      7       2       7 1
      8       3       8 1
      9       3       9 1
@<TRIPOS>ALT_TYPE
CGenFF_4.0_ALT_TYPE_SET
CGenFF_4.0 1 CG2O4 2 CG3C41 3 CG3C41 4 OG2D1 5 OG3C51 6 HGA2 7 HGA2 8 HGA2 9 HGA2
@<TRIPOS>MOLECULE
4_lactone
 9 9 0 0 0
****
USER_CHARGES
INVALID_CHARGES
Pose:   5 Cluster:   5 Fr_nu:  20078 TotEn:   -22.24
@<TRIPOS>ATOM
      1 C1        -71.4186  -11.4168  -43.3182 C.2    1 LIG       0.04000
      2 C2        -72.8530  -11.7129  -43.7915 C.3    1 LIG       0.11000
      3 C3        -72.6159  -10.4984  -44.6840 C.3    1 LIG       0.08100
      4 O1        -70.6239  -11.8805  -42.5322 O.2    1 LIG      -0.32000
      5 O2        -71.2761  -10.3424  -44.1398 O.3    1 LIG      -0.27100
      6 H1        -72.9632  -12.6670  -44.3094 H      1 LIG       0.09000
      7 H2        -73.6116  -11.5915  -43.0166 H      1 LIG       0.09000
      8 H3        -72.5937  -10.6975  -45.7589 H      1 LIG       0.09000
      9 H4        -73.2404   -9.6267  -44.4700 H      1 LIG       0.09000
@<TRIPOS>BOND
      1       1       2 1
      2       1       4 2
      3       1       5 1
      4       2       3 1
      5       3       5 1
      6       2       6 1
      7       2       7 1
      8       3       8 1
      9       3       9 1
@<TRIPOS>ALT_TYPE
CGenFF_4.0_ALT_TYPE_SET
CGenFF_4.0 1 CG2O4 2 CG3C41 3 CG3C41 4 OG2D1 5 OG3C51 6 HGA2 7 HGA2 8 HGA2 9 HGA2
@<TRIPOS>MOLECULE
4_lactone
 9 9 0 0 0
****
USER_CHARGES
INVALID_CHARGES
Pose:   6 Cluster:   6 Fr_nu: 5043185 TotEn:   -21.37
@<TRIPOS>ATOM
      1 C1        -77.4785  -15.4188  -45.3030 C.2    1 LIG       0.04000
      2 C2        -77.4859  -14.7048  -46.6666 C.3    1 LIG       0.11000
      3 C3        -77.7377  -16.1124  -47.1988 C.3    1 LIG       0.08100
      4 O1        -77.3374  -15.1196  -44.1390 O.2    1 LIG      -0.32000
      5 O2        -77.7032  -16.6454  -45.8459 O.3    1 LIG      -0.27100
      6 H1        -78.3060  -13.9965  -46.7941 H      1 LIG       0.09000
      7 H2        -76.5288  -14.2581  -46.9406 H      1 LIG       0.09000
      8 H3        -78.7108  -16.2733  -47.6709 H      1 LIG       0.09000
      9 H4        -76.9395  -16.5328  -47.8167 H      1 LIG       0.09000
@<TRIPOS>BOND
      1       1       2 1
      2       1       4 2
      3       1       5 1
      4       2       3 1
      5       3       5 1
      6       2       6 1
      7       2       7 1
      8       3       8 1
      9       3       9 1
@<TRIPOS>ALT_TYPE
CGenFF_4.0_ALT_TYPE_SET
CGenFF_4.0 1 CG2O4 2 CG3C41 3 CG3C41 4 OG2D1 5 OG3C51 6 HGA2 7 HGA2 8 HGA2 9 HGA2
@<TRIPOS>MOLECULE
4_lactone
 9 9 0 0 0
****
USER_CHARGES
INVALID_CHARGES
Pose:   7 Cluster:   7 Fr_nu: 4696126 TotEn:   -20.81
@<TRIPOS>ATOM
      1 C1        -73.7581  -12.6346  -48.4328 C.2    1 LIG       0.04000
      2 C2        -75.1047  -13.2601  -48.8384 C.3    1 LIG       0.11000
      3 C3        -74.2208  -14.1701  -49.6860 C.3    1 LIG       0.08100
      4 O1        -73.3682  -11.7414  -47.7155 O.2    1 LIG      -0.32000
      5 O2        -73.0316  -13.4794  -49.2127 O.3    1 LIG      -0.27100
      6 H1        -75.6355  -13.7457  -48.0180 H      1 LIG       0.09000
      7 H2        -75.7603  -12.5857  -49.3918 H      1 LIG       0.09000
      8 H3        -74.2150  -15.2253  -49.3997 H      1 LIG       0.09000
      9 H4        -74.3403  -14.0688  -50.7682 H      1 LIG       0.09000
@<TRIPOS>BOND
      1       1       2 1
      2       1       4 2
      3       1       5 1
      4       2       3 1
      5       3       5 1
      6       2       6 1
      7       2       7 1
      8       3       8 1
      9       3       9 1
@<TRIPOS>ALT_TYPE
CGenFF_4.0_ALT_TYPE_SET
CGenFF_4.0 1 CG2O4 2 CG3C41 3 CG3C41 4 OG2D1 5 OG3C51 6 HGA2 7 HGA2 8 HGA2 9 HGA2
@<TRIPOS>MOLECULE
4_lactone
 9 9 0 0 0
****
USER_CHARGES
INVALID_CHARGES
Pose:   8 Cluster:   8 Fr_nu: 6905574 TotEn:   -20.66
@<TRIPOS>ATOM
      1 C1        -46.8762   -0.7877  -42.5563 C.2    1 LIG       0.04000
      2 C2        -47.6232    0.4570  -42.0445 C.3    1 LIG       0.11000
      3 C3        -48.7834   -0.1354  -42.8387 C.3    1 LIG       0.08100
      4 O1        -45.7702   -1.2687  -42.4580 O.2    1 LIG      -0.32000
      5 O2        -47.9514   -1.2575  -43.2440 O.3    1 LIG      -0.27100
      6 H1        -47.7551    0.4836  -40.9617 H      1 LIG       0.09000
      7 H2        -47.2246    1.4011  -42.4194 H      1 LIG       0.09000
      8 H3        -49.6431   -0.4636  -42.2481 H      1 LIG       0.09000
      9 H4        -49.1136    0.4515  -43.7001 H      1 LIG       0.09000
@<TRIPOS>BOND
      1       1       2 1
      2       1       4 2
      3       1       5 1
      4       2       3 1
      5       3       5 1
      6       2       6 1
      7       2       7 1
      8       3       8 1
      9       3       9 1
@<TRIPOS>ALT_TYPE
CGenFF_4.0_ALT_TYPE_SET
CGenFF_4.0 1 CG2O4 2 CG3C41 3 CG3C41 4 OG2D1 5 OG3C51 6 HGA2 7 HGA2 8 HGA2 9 HGA2
@<TRIPOS>MOLECULE
4_lactone
 9 9 0 0 0
****
USER_CHARGES
INVALID_CHARGES
Pose:   9 Cluster:   9 Fr_nu: 6902686 TotEn:   -20.59
@<TRIPOS>ATOM
      1 C1        -52.4240  -24.8648  -20.5703 C.2    1 LIG       0.04000
      2 C2        -52.6697  -25.3189  -22.0203 C.3    1 LIG       0.11000
      3 C3        -52.2335  -26.6766  -21.4779 C.3    1 LIG       0.08100
      4 O1        -52.5004  -23.8409  -19.9300 O.2    1 LIG      -0.32000
      5 O2        -52.0439  -26.1028  -20.1548 O.3    1 LIG      -0.27100
      6 H1        -53.7109  -25.2484  -22.3388 H      1 LIG       0.09000
      7 H2        -51.9993  -24.8617  -22.7498 H      1 LIG       0.09000
      8 H3        -53.0021  -27.4542  -21.4737 H      1 LIG       0.09000
      9 H4        -51.2967  -27.0679  -21.8841 H      1 LIG       0.09000
@<TRIPOS>BOND
      1       1       2 1
      2       1       4 2
      3       1       5 1
      4       2       3 1
      5       3       5 1
      6       2       6 1
      7       2       7 1
      8       3       8 1
      9       3       9 1
@<TRIPOS>ALT_TYPE
CGenFF_4.0_ALT_TYPE_SET
CGenFF_4.0 1 CG2O4 2 CG3C41 3 CG3C41 4 OG2D1 5 OG3C51 6 HGA2 7 HGA2 8 HGA2 9 HGA2
@<TRIPOS>MOLECULE
4_lactone
 9 9 0 0 0
****
USER_CHARGES
INVALID_CHARGES
Pose:  10 Cluster:  10 Fr_nu: 1937182 TotEn:   -20.55
@<TRIPOS>ATOM
      1 C1        -74.5986  -13.1087  -50.5422 C.2    1 LIG       0.04000
      2 C2        -75.6350  -12.9538  -51.6696 C.3    1 LIG       0.11000
      3 C3        -74.8023  -14.0433  -52.3387 C.3    1 LIG       0.08100
      4 O1        -74.3804  -12.6208  -49.4565 O.2    1 LIG      -0.32000
      5 O2        -73.9022  -14.0764  -51.1967 O.3    1 LIG      -0.27100
      6 H1        -76.6488  -13.2400  -51.3853 H      1 LIG       0.09000
      7 H2        -75.6196  -11.9779  -52.1576 H      1 LIG       0.09000
      8 H3        -75.3060  -15.0030  -52.4830 H      1 LIG       0.09000
      9 H4        -74.2812  -13.7444  -53.2524 H      1 LIG       0.09000
@<TRIPOS>BOND
      1       1       2 1
      2       1       4 2
      3       1       5 1
      4       2       3 1
      5       3       5 1
      6       2       6 1
      7       2       7 1
      8       3       8 1
      9       3       9 1
@<TRIPOS>ALT_TYPE
CGenFF_4.0_ALT_TYPE_SET
CGenFF_4.0 1 CG2O4 2 CG3C41 3 CG3C41 4 OG2D1 5 OG3C51 6 HGA2 7 HGA2 8 HGA2 9 HGA2
@<TRIPOS>MOLECULE
4_lactone
 9 9 0 0 0
****
USER_CHARGES
INVALID_CHARGES
Pose:  11 Cluster:  11 Fr_nu: 2967981 TotEn:   -20.30
@<TRIPOS>ATOM
      1 C1        -73.9186  -13.4054  -50.1551 C.2    1 LIG       0.04000
      2 C2        -74.7153  -14.2543  -51.1620 C.3    1 LIG       0.11000
      3 C3        -75.6131  -13.0218  -51.2153 C.3    1 LIG       0.08100
      4 O1        -72.9226  -13.5237  -49.4782 O.2    1 LIG      -0.32000
      5 O2        -74.7622  -12.3428  -50.2507 O.3    1 LIG      -0.27100
      6 H1        -74.1715  -14.4841  -52.0796 H      1 LIG       0.09000
      7 H2        -75.1648  -15.1506  -50.7314 H      1 LIG       0.09000
      8 H3        -75.6375  -12.4946  -52.1729 H      1 LIG       0.09000
      9 H4        -76.6269  -13.1599  -50.8295 H      1 LIG       0.09000
@<TRIPOS>BOND
      1       1       2 1
      2       1       4 2
      3       1       5 1
      4       2       3 1
      5       3       5 1
      6       2       6 1
      7       2       7 1
      8       3       8 1
      9       3       9 1
@<TRIPOS>ALT_TYPE
CGenFF_4.0_ALT_TYPE_SET
CGenFF_4.0 1 CG2O4 2 CG3C41 3 CG3C41 4 OG2D1 5 OG3C51 6 HGA2 7 HGA2 8 HGA2 9 HGA2
@<TRIPOS>MOLECULE
4_lactone
 9 9 0 0 0
****
USER_CHARGES
INVALID_CHARGES
Pose:  12 Cluster:  12 Fr_nu: 6882528 TotEn:   -19.97
@<TRIPOS>ATOM
      1 C1        -49.4449  -21.6778  -33.3755 C.2    1 LIG       0.04000
      2 C2        -49.6278  -23.0926  -33.9537 C.3    1 LIG       0.11000
      3 C3        -51.0847  -22.8694  -33.5592 C.3    1 LIG       0.08100
      4 O1        -48.5419  -20.8882  -33.2157 O.2    1 LIG      -0.32000
      5 O2        -50.7586  -21.5469  -33.0490 O.3    1 LIG      -0.27100
      6 H1        -49.4329  -23.1647  -35.0248 H      1 LIG       0.09000
      7 H2        -49.1003  -23.8713  -33.4005 H      1 LIG       0.09000
      8 H3        -51.7970  -22.8179  -34.3871 H      1 LIG       0.09000
      9 H4        -51.4645  -23.5225  -32.7687 H      1 LIG       0.09000
@<TRIPOS>BOND
      1       1       2 1
      2       1       4 2
      3       1       5 1
      4       2       3 1
      5       3       5 1
      6       2       6 1
      7       2       7 1
      8       3       8 1
      9       3       9 1
@<TRIPOS>ALT_TYPE
CGenFF_4.0_ALT_TYPE_SET
CGenFF_4.0 1 CG2O4 2 CG3C41 3 CG3C41 4 OG2D1 5 OG3C51 6 HGA2 7 HGA2 8 HGA2 9 HGA2
@<TRIPOS>MOLECULE
4_lactone
 9 9 0 0 0
****
USER_CHARGES
INVALID_CHARGES
Pose:  13 Cluster:  13 Fr_nu: 4509007 TotEn:   -19.89
@<TRIPOS>ATOM
      1 C1        -77.7889  -15.6315  -46.1986 C.2    1 LIG       0.04000
      2 C2        -78.6544  -14.7637  -47.1297 C.3    1 LIG       0.11000
      3 C3        -77.8873  -15.4953  -48.2270 C.3    1 LIG       0.08100
      4 O1        -77.6452  -15.7951  -45.0083 O.2    1 LIG      -0.32000
      5 O2        -77.1427  -16.2441  -47.2267 O.3    1 LIG      -0.27100
      6 H1        -79.7226  -14.9793  -47.0742 H      1 LIG       0.09000
      7 H2        -78.4604  -13.6930  -47.0482 H      1 LIG       0.09000
      8 H3        -78.4839  -16.1550  -48.8629 H      1 LIG       0.09000
      9 H4        -77.2268  -14.8723  -48.8364 H      1 LIG       0.09000
@<TRIPOS>BOND
      1       1       2 1
      2       1       4 2
      3       1       5 1
      4       2       3 1
      5       3       5 1
      6       2       6 1
      7       2       7 1
      8       3       8 1
      9       3       9 1
@<TRIPOS>ALT_TYPE
CGenFF_4.0_ALT_TYPE_SET
CGenFF_4.0 1 CG2O4 2 CG3C41 3 CG3C41 4 OG2D1 5 OG3C51 6 HGA2 7 HGA2 8 HGA2 9 HGA2
@<TRIPOS>MOLECULE
4_lactone
 9 9 0 0 0
****
USER_CHARGES
INVALID_CHARGES
Pose:  14 Cluster:  14 Fr_nu: 6923213 TotEn:   -19.28
@<TRIPOS>ATOM
      1 C1        -46.1027  -10.0666  -29.3886 C.2    1 LIG       0.04000
      2 C2        -46.7313  -11.3736  -28.8731 C.3    1 LIG       0.11000
      3 C3        -45.6255  -11.2802  -27.8260 C.3    1 LIG       0.08100
      4 O1        -46.2939   -9.2764  -30.2850 O.2    1 LIG      -0.32000
      5 O2        -45.1418  -10.0469  -28.4264 O.3    1 LIG      -0.27100
      6 H1        -47.7496  -11.2605  -28.4979 H      1 LIG       0.09000
      7 H2        -46.6553  -12.2096  -29.5703 H      1 LIG       0.09000
      8 H3        -45.9597  -11.1236  -26.7968 H      1 LIG       0.09000
      9 H4        -44.8701  -12.0698  -27.8662 H      1 LIG       0.09000
@<TRIPOS>BOND
      1       1       2 1
      2       1       4 2
      3       1       5 1
      4       2       3 1
      5       3       5 1
      6       2       6 1
      7       2       7 1
      8       3       8 1
      9       3       9 1
@<TRIPOS>ALT_TYPE
CGenFF_4.0_ALT_TYPE_SET
CGenFF_4.0 1 CG2O4 2 CG3C41 3 CG3C41 4 OG2D1 5 OG3C51 6 HGA2 7 HGA2 8 HGA2 9 HGA2
@<TRIPOS>MOLECULE
4_lactone
 9 9 0 0 0
****
USER_CHARGES
INVALID_CHARGES
Pose:  15 Cluster:  15 Fr_nu: 4599413 TotEn:   -18.85
@<TRIPOS>ATOM
      1 C1        -75.2262  -11.1627  -51.6614 C.2    1 LIG       0.04000
      2 C2        -75.7629  -11.8979  -52.9027 C.3    1 LIG       0.11000
      3 C3        -75.3366  -13.1409  -52.1273 C.3    1 LIG       0.08100
      4 O1        -75.1101  -10.0198  -51.2811 O.2    1 LIG      -0.32000
      5 O2        -74.8692  -12.3118  -51.0275 O.3    1 LIG      -0.27100
      6 H1        -76.8365  -11.7824  -53.0593 H      1 LIG       0.09000
      7 H2        -75.2036  -11.6942  -53.8173 H      1 LIG       0.09000
      8 H3        -76.1468  -13.8055  -51.8152 H      1 LIG       0.09000
      9 H4        -74.5200  -13.7168  -52.5715 H      1 LIG       0.09000
@<TRIPOS>BOND
      1       1       2 1
      2       1       4 2
      3       1       5 1
      4       2       3 1
      5       3       5 1
      6       2       6 1
      7       2       7 1
      8       3       8 1
      9       3       9 1
@<TRIPOS>ALT_TYPE
CGenFF_4.0_ALT_TYPE_SET
CGenFF_4.0 1 CG2O4 2 CG3C41 3 CG3C41 4 OG2D1 5 OG3C51 6 HGA2 7 HGA2 8 HGA2 9 HGA2
@<TRIPOS>MOLECULE
4_lactone
 9 9 0 0 0
****
USER_CHARGES
INVALID_CHARGES
Pose:  16 Cluster:  16 Fr_nu: 6785260 TotEn:   -18.82
@<TRIPOS>ATOM
      1 C1        -45.1548   -8.5024  -26.9513 C.2    1 LIG       0.04000
      2 C2        -45.6981   -8.2427  -25.5347 C.3    1 LIG       0.11000
      3 C3        -47.0284   -8.6390  -26.1680 C.3    1 LIG       0.08100
      4 O1        -44.0885   -8.4552  -27.5214 O.2    1 LIG      -0.32000
      5 O2        -46.3731   -8.8436  -27.4503 O.3    1 LIG      -0.27100
      6 H1        -45.3118   -8.9264  -24.7772 H      1 LIG       0.09000
      7 H2        -45.6177   -7.2039  -25.2104 H      1 LIG       0.09000
      8 H3        -47.4755   -9.5631  -25.7917 H      1 LIG       0.09000
      9 H4        -47.7794   -7.8462  -26.2227 H      1 LIG       0.09000
@<TRIPOS>BOND
      1       1       2 1
      2       1       4 2
      3       1       5 1
      4       2       3 1
      5       3       5 1
      6       2       6 1
      7       2       7 1
      8       3       8 1
      9       3       9 1
@<TRIPOS>ALT_TYPE
CGenFF_4.0_ALT_TYPE_SET
CGenFF_4.0 1 CG2O4 2 CG3C41 3 CG3C41 4 OG2D1 5 OG3C51 6 HGA2 7 HGA2 8 HGA2 9 HGA2
@<TRIPOS>MOLECULE
4_lactone
 9 9 0 0 0
****
USER_CHARGES
INVALID_CHARGES
Pose:  17 Cluster:  17 Fr_nu: 6874531 TotEn:   -18.78
@<TRIPOS>ATOM
      1 C1        -54.0602  -22.2975  -29.7150 C.2    1 LIG       0.04000
      2 C2        -54.3059  -23.6808  -30.3437 C.3    1 LIG       0.11000
      3 C3        -55.1746  -23.8883  -29.1067 C.3    1 LIG       0.08100
      4 O1        -53.4335  -21.2960  -29.9769 O.2    1 LIG      -0.32000
      5 O2        -54.8495  -22.5508  -28.6367 O.3    1 LIG      -0.27100
      6 H1        -54.8375  -23.6493  -31.2960 H      1 LIG       0.09000
      7 H2        -53.4137  -24.3059  -30.4072 H      1 LIG       0.09000
      8 H3        -56.2461  -24.0005  -29.2938 H      1 LIG       0.09000
      9 H4        -54.8265  -24.6550  -28.4091 H      1 LIG       0.09000
@<TRIPOS>BOND
      1       1       2 1
      2       1       4 2
      3       1       5 1
      4       2       3 1
      5       3       5 1
      6       2       6 1
      7       2       7 1
      8       3       8 1
      9       3       9 1
@<TRIPOS>ALT_TYPE
CGenFF_4.0_ALT_TYPE_SET
CGenFF_4.0 1 CG2O4 2 CG3C41 3 CG3C41 4 OG2D1 5 OG3C51 6 HGA2 7 HGA2 8 HGA2 9 HGA2
@<TRIPOS>MOLECULE
4_lactone
 9 9 0 0 0
****
USER_CHARGES
INVALID_CHARGES
Pose:  18 Cluster:  18 Fr_nu: 6926746 TotEn:   -18.30
@<TRIPOS>ATOM
      1 C1        -51.4666  -25.1135  -20.7872 C.2    1 LIG       0.04000
      2 C2        -51.1005  -25.6522  -22.1819 C.3    1 LIG       0.11000
      3 C3        -50.4166  -26.7540  -21.3780 C.3    1 LIG       0.08100
      4 O1        -52.0701  -24.1729  -20.3233 O.2    1 LIG      -0.32000
      5 O2        -50.8352  -26.1260  -20.1346 O.3    1 LIG      -0.27100
      6 H1        -51.9591  -25.9644  -22.7783 H      1 LIG       0.09000
      7 H2        -50.4373  -24.9991  -22.7515 H      1 LIG       0.09000
      8 H3        -50.8432  -27.7548  -21.4878 H      1 LIG       0.09000
      9 H4        -49.3271  -26.7920  -21.4619 H      1 LIG       0.09000
@<TRIPOS>BOND
      1       1       2 1
      2       1       4 2
      3       1       5 1
      4       2       3 1
      5       3       5 1
      6       2       6 1
      7       2       7 1
      8       3       8 1
      9       3       9 1
@<TRIPOS>ALT_TYPE
CGenFF_4.0_ALT_TYPE_SET
CGenFF_4.0 1 CG2O4 2 CG3C41 3 CG3C41 4 OG2D1 5 OG3C51 6 HGA2 7 HGA2 8 HGA2 9 HGA2
@<TRIPOS>MOLECULE
4_lactone
 9 9 0 0 0
****
USER_CHARGES
INVALID_CHARGES
Pose:  19 Cluster:  19 Fr_nu: 353354 TotEn:   -17.85
@<TRIPOS>ATOM
      1 C1        -74.2520  -14.3715  -51.6299 C.2    1 LIG       0.04000
      2 C2        -74.7443  -14.3444  -53.0880 C.3    1 LIG       0.11000
      3 C3        -75.1592  -12.9202  -52.7312 C.3    1 LIG       0.08100
      4 O1        -73.7123  -15.1568  -50.8840 O.2    1 LIG      -0.32000
      5 O2        -74.6487  -13.0947  -51.3805 O.3    1 LIG      -0.27100
      6 H1        -73.9482  -14.4343  -53.8287 H      1 LIG       0.09000
      7 H2        -75.5604  -15.0385  -53.2955 H      1 LIG       0.09000
      8 H3        -74.6293  -12.1252  -53.2629 H      1 LIG       0.09000
      9 H4        -76.2357  -12.7283  -52.7321 H      1 LIG       0.09000
@<TRIPOS>BOND
      1       1       2 1
      2       1       4 2
      3       1       5 1
      4       2       3 1
      5       3       5 1
      6       2       6 1
      7       2       7 1
      8       3       8 1
      9       3       9 1
@<TRIPOS>ALT_TYPE
CGenFF_4.0_ALT_TYPE_SET
CGenFF_4.0 1 CG2O4 2 CG3C41 3 CG3C41 4 OG2D1 5 OG3C51 6 HGA2 7 HGA2 8 HGA2 9 HGA2
@<TRIPOS>MOLECULE
4_lactone
 9 9 0 0 0
****
USER_CHARGES
INVALID_CHARGES
Pose:  20 Cluster:  20 Fr_nu: 1129267 TotEn:   -17.77
@<TRIPOS>ATOM
      1 C1        -70.3294  -17.4511  -58.3380 C.2    1 LIG       0.04000
      2 C2        -71.7253  -16.8855  -58.0203 C.3    1 LIG       0.11000
      3 C3        -71.8746  -16.8915  -59.5387 C.3    1 LIG       0.08100
      4 O1        -69.3508  -17.8111  -57.7240 O.2    1 LIG      -0.32000
      5 O2        -70.5304  -17.4279  -59.6829 O.3    1 LIG      -0.27100
      6 H1        -72.3729  -17.5761  -57.4780 H      1 LIG       0.09000
      7 H2        -71.7104  -15.9015  -57.5488 H      1 LIG       0.09000
      8 H3        -72.6272  -17.5769  -59.9380 H      1 LIG       0.09000
      9 H4        -71.9671  -15.9079  -60.0074 H      1 LIG       0.09000
@<TRIPOS>BOND
      1       1       2 1
      2       1       4 2
      3       1       5 1
      4       2       3 1
      5       3       5 1
      6       2       6 1
      7       2       7 1
      8       3       8 1
      9       3       9 1
@<TRIPOS>ALT_TYPE
CGenFF_4.0_ALT_TYPE_SET
CGenFF_4.0 1 CG2O4 2 CG3C41 3 CG3C41 4 OG2D1 5 OG3C51 6 HGA2 7 HGA2 8 HGA2 9 HGA2
@<TRIPOS>MOLECULE
4_lactone
 9 9 0 0 0
****
USER_CHARGES
INVALID_CHARGES
Pose:  21 Cluster:  21 Fr_nu: 6923269 TotEn:   -17.61
@<TRIPOS>ATOM
      1 C1        -45.8814   -9.8912  -27.7673 C.2    1 LIG       0.04000
      2 C2        -46.1253  -11.3822  -27.4729 C.3    1 LIG       0.11000
      3 C3        -46.7313  -11.3736  -28.8731 C.3    1 LIG       0.08100
      4 O1        -45.3984   -8.9366  -27.2019 O.2    1 LIG      -0.32000
      5 O2        -46.4372   -9.9554  -29.0070 O.3    1 LIG      -0.27100
      6 H1        -45.2124  -11.9683  -27.3555 H      1 LIG       0.09000
      7 H2        -46.8235  -11.5661  -26.6548 H      1 LIG       0.09000
      8 H3        -46.2012  -11.9678  -29.6224 H      1 LIG       0.09000
      9 H4        -47.8063  -11.5673  -28.9229 H      1 LIG       0.09000
@<TRIPOS>BOND
      1       1       2 1
      2       1       4 2
      3       1       5 1
      4       2       3 1
      5       3       5 1
      6       2       6 1
      7       2       7 1
      8       3       8 1
      9       3       9 1
@<TRIPOS>ALT_TYPE
CGenFF_4.0_ALT_TYPE_SET
CGenFF_4.0 1 CG2O4 2 CG3C41 3 CG3C41 4 OG2D1 5 OG3C51 6 HGA2 7 HGA2 8 HGA2 9 HGA2
@<TRIPOS>MOLECULE
4_lactone
 9 9 0 0 0
****
USER_CHARGES
INVALID_CHARGES
Pose:  22 Cluster:  22 Fr_nu:  20027 TotEn:   -16.96
@<TRIPOS>ATOM
      1 C1        -71.7881  -10.3340  -43.3967 C.2    1 LIG       0.04000
      2 C2        -72.6159  -10.4984  -44.6840 C.3    1 LIG       0.11000
      3 C3        -73.4310  -11.4578  -43.8220 C.3    1 LIG       0.08100
      4 O1        -70.8160   -9.7117  -43.0334 O.2    1 LIG      -0.32000
      5 O2        -72.5577  -11.2024  -42.6872 O.3    1 LIG      -0.27100
      6 H1        -73.1322   -9.5908  -45.0005 H      1 LIG       0.09000
      7 H2        -72.0676  -10.9526  -45.5110 H      1 LIG       0.09000
      8 H3        -74.4601  -11.1514  -43.6157 H      1 LIG       0.09000
      9 H4        -73.3987  -12.5078  -44.1254 H      1 LIG       0.09000
@<TRIPOS>BOND
      1       1       2 1
      2       1       4 2
      3       1       5 1
      4       2       3 1
      5       3       5 1
      6       2       6 1
      7       2       7 1
      8       3       8 1
      9       3       9 1
@<TRIPOS>ALT_TYPE
CGenFF_4.0_ALT_TYPE_SET
CGenFF_4.0 1 CG2O4 2 CG3C41 3 CG3C41 4 OG2D1 5 OG3C51 6 HGA2 7 HGA2 8 HGA2 9 HGA2
@<TRIPOS>MOLECULE
4_lactone
 9 9 0 0 0
****
USER_CHARGES
INVALID_CHARGES
Pose:  23 Cluster:  23 Fr_nu:   8731 TotEn:   -16.53
@<TRIPOS>ATOM
      1 C1        -73.9741  -14.6687  -50.7369 C.2    1 LIG       0.04000
      2 C2        -74.4276  -14.5256  -52.2008 C.3    1 LIG       0.11000
      3 C3        -75.5751  -13.7357  -51.5787 C.3    1 LIG       0.08100
      4 O1        -73.0642  -15.1869  -50.1304 O.2    1 LIG      -0.32000
      5 O2        -75.0247  -13.9550  -50.2503 O.3    1 LIG      -0.27100
      6 H1        -73.7415  -13.9517  -52.8257 H      1 LIG       0.09000
      7 H2        -74.7033  -15.4686  -52.6757 H      1 LIG       0.09000
      8 H3        -75.6092  -12.6722  -51.8304 H      1 LIG       0.09000
      9 H4        -76.5669  -14.1844  -51.6817 H      1 LIG       0.09000
@<TRIPOS>BOND
      1       1       2 1
      2       1       4 2
      3       1       5 1
      4       2       3 1
      5       3       5 1
      6       2       6 1
      7       2       7 1
      8       3       8 1
      9       3       9 1
@<TRIPOS>ALT_TYPE
CGenFF_4.0_ALT_TYPE_SET
CGenFF_4.0 1 CG2O4 2 CG3C41 3 CG3C41 4 OG2D1 5 OG3C51 6 HGA2 7 HGA2 8 HGA2 9 HGA2
@<TRIPOS>MOLECULE
4_lactone
 9 9 0 0 0
****
USER_CHARGES
INVALID_CHARGES
Pose:  24 Cluster:  24 Fr_nu: 6892601 TotEn:   -16.27
@<TRIPOS>ATOM
      1 C1        -52.1041    8.7348  -31.6379 C.2    1 LIG       0.04000
      2 C2        -52.5331    8.8820  -33.1088 C.3    1 LIG       0.11000
      3 C3        -53.2483   10.1248  -32.5873 C.3    1 LIG       0.08100
      4 O1        -51.4432    7.9700  -30.9727 O.2    1 LIG      -0.32000
      5 O2        -52.7666    9.8546  -31.2418 O.3    1 LIG      -0.27100
      6 H1        -51.7069    9.0650  -33.7977 H      1 LIG       0.09000
      7 H2        -53.1785    8.0783  -33.4670 H      1 LIG       0.09000
      8 H3        -52.8742   11.0802  -32.9653 H      1 LIG       0.09000
      9 H4        -54.3403   10.0960  -32.6365 H      1 LIG       0.09000
@<TRIPOS>BOND
      1       1       2 1
      2       1       4 2
      3       1       5 1
      4       2       3 1
      5       3       5 1
      6       2       6 1
      7       2       7 1
      8       3       8 1
      9       3       9 1
@<TRIPOS>ALT_TYPE
CGenFF_4.0_ALT_TYPE_SET
CGenFF_4.0 1 CG2O4 2 CG3C41 3 CG3C41 4 OG2D1 5 OG3C51 6 HGA2 7 HGA2 8 HGA2 9 HGA2
@<TRIPOS>MOLECULE
4_lactone
 9 9 0 0 0
****
USER_CHARGES
INVALID_CHARGES
Pose:  25 Cluster:  25 Fr_nu: 6810292 TotEn:   -16.12
@<TRIPOS>ATOM
      1 C1        -50.9537    8.0160  -31.9067 C.2    1 LIG       0.04000
      2 C2        -50.8126    6.9309  -32.9892 C.3    1 LIG       0.11000
      3 C3        -49.9973    8.0048  -33.7033 C.3    1 LIG       0.08100
      4 O1        -51.4844    8.1355  -30.8258 O.2    1 LIG      -0.32000
      5 O2        -50.2175    8.9259  -32.5994 O.3    1 LIG      -0.27100
      6 H1        -50.2559    6.0497  -32.6668 H      1 LIG       0.09000
      7 H2        -51.7537    6.6535  -33.4670 H      1 LIG       0.09000
      8 H3        -48.9352    7.7824  -33.8371 H      1 LIG       0.09000
      9 H4        -50.4284    8.3831  -34.6342 H      1 LIG       0.09000
@<TRIPOS>BOND
      1       1       2 1
      2       1       4 2
      3       1       5 1
      4       2       3 1
      5       3       5 1
      6       2       6 1
      7       2       7 1
      8       3       8 1
      9       3       9 1
@<TRIPOS>ALT_TYPE
CGenFF_4.0_ALT_TYPE_SET
CGenFF_4.0 1 CG2O4 2 CG3C41 3 CG3C41 4 OG2D1 5 OG3C51 6 HGA2 7 HGA2 8 HGA2 9 HGA2
@<TRIPOS>MOLECULE
4_lactone
 9 9 0 0 0
****
USER_CHARGES
INVALID_CHARGES
Pose:  26 Cluster:  26 Fr_nu: 100125 TotEn:   -15.99
@<TRIPOS>ATOM
      1 C1        -57.8899    1.0651  -36.7956 C.2    1 LIG       0.04000
      2 C2        -57.8015    2.6000  -36.8688 C.3    1 LIG       0.11000
      3 C3        -59.3174    2.5138  -36.7191 C.3    1 LIG       0.08100
      4 O1        -57.1298    0.1241  -36.8298 O.2    1 LIG      -0.32000
      5 O2        -59.2438    1.0621  -36.6663 O.3    1 LIG      -0.27100
      6 H1        -57.2682    3.0559  -36.0332 H      1 LIG       0.09000
      7 H2        -57.4400    2.9801  -37.8257 H      1 LIG       0.09000
      8 H3        -59.7266    2.9307  -35.7948 H      1 LIG       0.09000
      9 H4        -59.8967    2.8556  -37.5813 H      1 LIG       0.09000
@<TRIPOS>BOND
      1       1       2 1
      2       1       4 2
      3       1       5 1
      4       2       3 1
      5       3       5 1
      6       2       6 1
      7       2       7 1
      8       3       8 1
      9       3       9 1
@<TRIPOS>ALT_TYPE
CGenFF_4.0_ALT_TYPE_SET
CGenFF_4.0 1 CG2O4 2 CG3C41 3 CG3C41 4 OG2D1 5 OG3C51 6 HGA2 7 HGA2 8 HGA2 9 HGA2
@<TRIPOS>MOLECULE
4_lactone
 9 9 0 0 0
****
USER_CHARGES
INVALID_CHARGES
Pose:  27 Cluster:  27 Fr_nu: 738519 TotEn:   -15.90
@<TRIPOS>ATOM
      1 C1        -72.5191  -25.6426  -44.4950 C.2    1 LIG       0.04000
      2 C2        -73.2333  -25.1237  -43.2341 C.3    1 LIG       0.11000
      3 C3        -72.1457  -25.9139  -42.5127 C.3    1 LIG       0.08100
      4 O1        -72.6462  -25.5511  -45.6949 O.2    1 LIG      -0.32000
      5 O2        -71.5800  -26.3264  -43.7877 O.3    1 LIG      -0.27100
      6 H1        -73.1913  -24.0402  -43.1124 H      1 LIG       0.09000
      7 H2        -74.2512  -25.4980  -43.1131 H      1 LIG       0.09000
      8 H3        -71.4362  -25.3200  -41.9301 H      1 LIG       0.09000
      9 H4        -72.4934  -26.7721  -41.9311 H      1 LIG       0.09000
@<TRIPOS>BOND
      1       1       2 1
      2       1       4 2
      3       1       5 1
      4       2       3 1
      5       3       5 1
      6       2       6 1
      7       2       7 1
      8       3       8 1
      9       3       9 1
@<TRIPOS>ALT_TYPE
CGenFF_4.0_ALT_TYPE_SET
CGenFF_4.0 1 CG2O4 2 CG3C41 3 CG3C41 4 OG2D1 5 OG3C51 6 HGA2 7 HGA2 8 HGA2 9 HGA2
@<TRIPOS>MOLECULE
4_lactone
 9 9 0 0 0
****
USER_CHARGES
INVALID_CHARGES
Pose:  28 Cluster:  28 Fr_nu:  65784 TotEn:   -15.36
@<TRIPOS>ATOM
      1 C1        -58.2561    1.0080  -37.0080 C.2    1 LIG       0.04000
      2 C2        -59.3138    2.1250  -37.0606 C.3    1 LIG       0.11000
      3 C3        -58.1093    3.0018  -37.3897 C.3    1 LIG       0.08100
      4 O1        -58.2247   -0.1830  -36.7962 O.2    1 LIG      -0.32000
      5 O2        -57.2281    1.8478  -37.3043 O.3    1 LIG      -0.27100
      6 H1        -60.0466    2.0073  -37.8603 H      1 LIG       0.09000
      7 H2        -59.7986    2.3246  -36.1035 H      1 LIG       0.09000
      8 H3        -58.1026    3.4409  -38.3911 H      1 LIG       0.09000
      9 H4        -57.8565    3.7567  -36.6401 H      1 LIG       0.09000
@<TRIPOS>BOND
      1       1       2 1
      2       1       4 2
      3       1       5 1
      4       2       3 1
      5       3       5 1
      6       2       6 1
      7       2       7 1
      8       3       8 1
      9       3       9 1
@<TRIPOS>ALT_TYPE
CGenFF_4.0_ALT_TYPE_SET
CGenFF_4.0 1 CG2O4 2 CG3C41 3 CG3C41 4 OG2D1 5 OG3C51 6 HGA2 7 HGA2 8 HGA2 9 HGA2
@<TRIPOS>MOLECULE
4_lactone
 9 9 0 0 0
****
USER_CHARGES
INVALID_CHARGES
Pose:  29 Cluster:  29 Fr_nu: 6588707 TotEn:   -15.09
@<TRIPOS>ATOM
      1 C1        -45.6003   -0.1975  -44.1723 C.2    1 LIG       0.04000
      2 C2        -46.9599    0.5242  -44.1634 C.3    1 LIG       0.11000
      3 C3        -47.2450   -0.4117  -42.9926 C.3    1 LIG       0.08100
      4 O1        -44.5723   -0.1577  -44.8094 O.2    1 LIG      -0.32000
      5 O2        -45.9220   -1.0017  -43.1238 O.3    1 LIG      -0.27100
      6 H1        -46.8993    1.5855  -43.9176 H      1 LIG       0.09000
      7 H2        -47.5583    0.3576  -45.0606 H      1 LIG       0.09000
      8 H3        -47.3762    0.0719  -42.0208 H      1 LIG       0.09000
      9 H4        -48.0330   -1.1509  -43.1608 H      1 LIG       0.09000
@<TRIPOS>BOND
      1       1       2 1
      2       1       4 2
      3       1       5 1
      4       2       3 1
      5       3       5 1
      6       2       6 1
      7       2       7 1
      8       3       8 1
      9       3       9 1
@<TRIPOS>ALT_TYPE
CGenFF_4.0_ALT_TYPE_SET
CGenFF_4.0 1 CG2O4 2 CG3C41 3 CG3C41 4 OG2D1 5 OG3C51 6 HGA2 7 HGA2 8 HGA2 9 HGA2
@<TRIPOS>MOLECULE
4_lactone
 9 9 0 0 0
****
USER_CHARGES
INVALID_CHARGES
Pose:  30 Cluster:  30 Fr_nu: 370522 TotEn:   -15.03
@<TRIPOS>ATOM
      1 C1        -71.5352  -17.0062  -59.3750 C.2    1 LIG       0.04000
      2 C2        -72.8442  -16.3698  -58.8743 C.3    1 LIG       0.11000
      3 C3        -73.0574  -16.0779  -60.3566 C.3    1 LIG       0.08100
      4 O1        -70.5779  -17.5723  -58.8981 O.2    1 LIG      -0.32000
      5 O2        -71.7890  -16.7128  -60.6785 O.3    1 LIG      -0.27100
      6 H1        -73.5416  -17.0793  -58.4262 H      1 LIG       0.09000
      7 H2        -72.6992  -15.4975  -58.2350 H      1 LIG       0.09000
      8 H3        -73.8982  -16.5964  -60.8254 H      1 LIG       0.09000
      9 H4        -73.0589  -15.0201  -60.6335 H      1 LIG       0.09000
@<TRIPOS>BOND
      1       1       2 1
      2       1       4 2
      3       1       5 1
      4       2       3 1
      5       3       5 1
      6       2       6 1
      7       2       7 1
      8       3       8 1
      9       3       9 1
@<TRIPOS>ALT_TYPE
CGenFF_4.0_ALT_TYPE_SET
CGenFF_4.0 1 CG2O4 2 CG3C41 3 CG3C41 4 OG2D1 5 OG3C51 6 HGA2 7 HGA2 8 HGA2 9 HGA2
@<TRIPOS>MOLECULE
4_lactone
 9 9 0 0 0
****
USER_CHARGES
INVALID_CHARGES
Pose:  31 Cluster:  31 Fr_nu:  60944 TotEn:   -14.89
@<TRIPOS>ATOM
      1 C1        -70.9272  -16.9291  -60.7439 C.2    1 LIG       0.04000
      2 C2        -72.1722  -16.0245  -60.7701 C.3    1 LIG       0.11000
      3 C3        -72.4899  -16.7301  -59.4552 C.3    1 LIG       0.08100
      4 O1        -69.9553  -17.1312  -61.4360 O.2    1 LIG      -0.32000
      5 O2        -71.2726  -17.5183  -59.5677 O.3    1 LIG      -0.27100
      6 H1        -71.9504  -14.9589  -60.6943 H      1 LIG       0.09000
      7 H2        -72.8550  -16.2305  -61.5961 H      1 LIG       0.09000
      8 H3        -72.4795  -16.0973  -58.5635 H      1 LIG       0.09000
      9 H4        -73.3810  -17.3638  -59.4632 H      1 LIG       0.09000
@<TRIPOS>BOND
      1       1       2 1
      2       1       4 2
      3       1       5 1
      4       2       3 1
      5       3       5 1
      6       2       6 1
      7       2       7 1
      8       3       8 1
      9       3       9 1
@<TRIPOS>ALT_TYPE
CGenFF_4.0_ALT_TYPE_SET
CGenFF_4.0 1 CG2O4 2 CG3C41 3 CG3C41 4 OG2D1 5 OG3C51 6 HGA2 7 HGA2 8 HGA2 9 HGA2
@<TRIPOS>MOLECULE
4_lactone
 9 9 0 0 0
****
USER_CHARGES
INVALID_CHARGES
Pose:  32 Cluster:  32 Fr_nu: 1096104 TotEn:   -14.83
@<TRIPOS>ATOM
      1 C1        -71.7497  -26.4083  -44.5847 C.2    1 LIG       0.04000
      2 C2        -71.7606  -26.3982  -43.0456 C.3    1 LIG       0.11000
      3 C3        -72.8772  -25.3768  -43.2404 C.3    1 LIG       0.08100
      4 O1        -71.1404  -26.9648  -45.4699 O.2    1 LIG      -0.32000
      5 O2        -72.7496  -25.4919  -44.6847 O.3    1 LIG      -0.27100
      6 H1        -72.0593  -27.3465  -42.5960 H      1 LIG       0.09000
      7 H2        -70.8421  -26.0172  -42.5962 H      1 LIG       0.09000
      8 H3        -73.8679  -25.6869  -42.8972 H      1 LIG       0.09000
      9 H4        -72.6541  -24.3630  -42.8969 H      1 LIG       0.09000
@<TRIPOS>BOND
      1       1       2 1
      2       1       4 2
      3       1       5 1
      4       2       3 1
      5       3       5 1
      6       2       6 1
      7       2       7 1
      8       3       8 1
      9       3       9 1
@<TRIPOS>ALT_TYPE
CGenFF_4.0_ALT_TYPE_SET
CGenFF_4.0 1 CG2O4 2 CG3C41 3 CG3C41 4 OG2D1 5 OG3C51 6 HGA2 7 HGA2 8 HGA2 9 HGA2
@<TRIPOS>MOLECULE
4_lactone
 9 9 0 0 0
****
USER_CHARGES
INVALID_CHARGES
Pose:  33 Cluster:  33 Fr_nu: 6863460 TotEn:   -14.71
@<TRIPOS>ATOM
      1 C1        -40.2805  -17.9193  -42.7503 C.2    1 LIG       0.04000
      2 C2        -41.2612  -18.2047  -43.9018 C.3    1 LIG       0.11000
      3 C3        -42.3138  -17.9731  -42.8219 C.3    1 LIG       0.08100
      4 O1        -39.0822  -17.8612  -42.5915 O.2    1 LIG      -0.32000
      5 O2        -41.2709  -17.7268  -41.8384 O.3    1 LIG      -0.27100
      6 H1        -41.2343  -17.4651  -44.7035 H      1 LIG       0.09000
      7 H2        -41.2015  -19.2205  -44.2962 H      1 LIG       0.09000
      8 H3        -42.9511  -17.0957  -42.9621 H      1 LIG       0.09000
      9 H4        -42.9177  -18.8453  -42.5572 H      1 LIG       0.09000
@<TRIPOS>BOND
      1       1       2 1
      2       1       4 2
      3       1       5 1
      4       2       3 1
      5       3       5 1
      6       2       6 1
      7       2       7 1
      8       3       8 1
      9       3       9 1
@<TRIPOS>ALT_TYPE
CGenFF_4.0_ALT_TYPE_SET
CGenFF_4.0 1 CG2O4 2 CG3C41 3 CG3C41 4 OG2D1 5 OG3C51 6 HGA2 7 HGA2 8 HGA2 9 HGA2
@<TRIPOS>MOLECULE
4_lactone
 9 9 0 0 0
****
USER_CHARGES
INVALID_CHARGES
Pose:  34 Cluster:  34 Fr_nu:  98073 TotEn:   -14.47
@<TRIPOS>ATOM
      1 C1        -72.3164  -10.3771  -44.3199 C.2    1 LIG       0.04000
      2 C2        -73.5234  -11.1013  -43.6971 C.3    1 LIG       0.11000
      3 C3        -73.8152  -11.4784  -45.1465 C.3    1 LIG       0.08100
      4 O1        -71.3830   -9.7075  -43.9394 O.2    1 LIG      -0.32000
      5 O2        -72.6369  -10.7490  -45.5882 O.3    1 LIG      -0.27100
      6 H1        -73.2552  -11.9280  -43.0374 H      1 LIG       0.09000
      7 H2        -74.2475  -10.4352  -43.2252 H      1 LIG       0.09000
      8 H3        -73.7421  -12.5435  -45.3827 H      1 LIG       0.09000
      9 H4        -74.7310  -11.0557  -45.5686 H      1 LIG       0.09000
@<TRIPOS>BOND
      1       1       2 1
      2       1       4 2
      3       1       5 1
      4       2       3 1
      5       3       5 1
      6       2       6 1
      7       2       7 1
      8       3       8 1
      9       3       9 1
@<TRIPOS>ALT_TYPE
CGenFF_4.0_ALT_TYPE_SET
CGenFF_4.0 1 CG2O4 2 CG3C41 3 CG3C41 4 OG2D1 5 OG3C51 6 HGA2 7 HGA2 8 HGA2 9 HGA2
@<TRIPOS>MOLECULE
4_lactone
 9 9 0 0 0
****
USER_CHARGES
INVALID_CHARGES
Pose:  35 Cluster:  35 Fr_nu: 3005497 TotEn:   -13.87
@<TRIPOS>ATOM
      1 C1        -57.7241    2.1880  -36.8760 C.2    1 LIG       0.04000
      2 C2        -59.2373    2.4640  -36.8205 C.3    1 LIG       0.11000
      3 C3        -58.8408    3.7701  -37.5022 C.3    1 LIG       0.08100
      4 O1        -56.9643    1.3068  -36.5437 O.2    1 LIG      -0.32000
      5 O2        -57.4420    3.3720  -37.4829 O.3    1 LIG      -0.27100
      6 H1        -59.8374    1.7792  -37.4217 H      1 LIG       0.09000
      7 H2        -59.6360    2.5586  -35.8091 H      1 LIG       0.09000
      8 H3        -59.2084    3.9020  -38.5235 H      1 LIG       0.09000
      9 H4        -59.0083    4.6778  -36.9160 H      1 LIG       0.09000
@<TRIPOS>BOND
      1       1       2 1
      2       1       4 2
      3       1       5 1
      4       2       3 1
      5       3       5 1
      6       2       6 1
      7       2       7 1
      8       3       8 1
      9       3       9 1
@<TRIPOS>ALT_TYPE
CGenFF_4.0_ALT_TYPE_SET
CGenFF_4.0 1 CG2O4 2 CG3C41 3 CG3C41 4 OG2D1 5 OG3C51 6 HGA2 7 HGA2 8 HGA2 9 HGA2
@<TRIPOS>MOLECULE
4_lactone
 9 9 0 0 0
****
USER_CHARGES
INVALID_CHARGES
Pose:  36 Cluster:  36 Fr_nu:   1189 TotEn:   -13.26
@<TRIPOS>ATOM
      1 C1        -58.6939    1.7048  -37.1921 C.2    1 LIG       0.04000
      2 C2        -59.0050    3.1436  -36.7424 C.3    1 LIG       0.11000
      3 C3        -58.8780    3.4441  -38.2328 C.3    1 LIG       0.08100
      4 O1        -58.5616    0.6173  -36.6780 O.2    1 LIG      -0.32000
      5 O2        -58.5941    2.0439  -38.5054 O.3    1 LIG      -0.27100
      6 H1        -60.0013    3.2717  -36.3165 H      1 LIG       0.09000
      7 H2        -58.2395    3.5854  -36.1023 H      1 LIG       0.09000
      8 H3        -59.7948    3.7737  -38.7293 H      1 LIG       0.09000
      9 H4        -58.0392    4.0864  -38.5147 H      1 LIG       0.09000
@<TRIPOS>BOND
      1       1       2 1
      2       1       4 2
      3       1       5 1
      4       2       3 1
      5       3       5 1
      6       2       6 1
      7       2       7 1
      8       3       8 1
      9       3       9 1
@<TRIPOS>ALT_TYPE
CGenFF_4.0_ALT_TYPE_SET
CGenFF_4.0 1 CG2O4 2 CG3C41 3 CG3C41 4 OG2D1 5 OG3C51 6 HGA2 7 HGA2 8 HGA2 9 HGA2
@<TRIPOS>MOLECULE
4_lactone
 9 9 0 0 0
****
USER_CHARGES
INVALID_CHARGES
Pose:  37 Cluster:  37 Fr_nu: 801796 TotEn:   -12.71
@<TRIPOS>ATOM
      1 C1        -59.2282    2.1645  -38.4714 C.2    1 LIG       0.04000
      2 C2        -58.7935    3.3267  -37.5606 C.3    1 LIG       0.11000
      3 C3        -59.3678    2.4401  -36.4597 C.3    1 LIG       0.08100
      4 O1        -59.1989    1.8950  -39.6507 O.2    1 LIG      -0.32000
      5 O2        -59.7227    1.4270  -37.4412 O.3    1 LIG      -0.27100
      6 H1        -57.7147    3.4861  -37.5260 H      1 LIG       0.09000
      7 H2        -59.3274    4.2604  -37.7447 H      1 LIG       0.09000
      8 H3        -58.6453    2.0607  -35.7319 H      1 LIG       0.09000
      9 H4        -60.2520    2.8333  -35.9506 H      1 LIG       0.09000
@<TRIPOS>BOND
      1       1       2 1
      2       1       4 2
      3       1       5 1
      4       2       3 1
      5       3       5 1
      6       2       6 1
      7       2       7 1
      8       3       8 1
      9       3       9 1
@<TRIPOS>ALT_TYPE
CGenFF_4.0_ALT_TYPE_SET
CGenFF_4.0 1 CG2O4 2 CG3C41 3 CG3C41 4 OG2D1 5 OG3C51 6 HGA2 7 HGA2 8 HGA2 9 HGA2
@<TRIPOS>MOLECULE
4_lactone
 9 9 0 0 0
****
USER_CHARGES
INVALID_CHARGES
Pose:  38 Cluster:  38 Fr_nu: 140307 TotEn:   -12.58
@<TRIPOS>ATOM
      1 C1        -58.3715    1.9398  -38.3548 C.2    1 LIG       0.04000
      2 C2        -59.5496    2.2461  -37.4128 C.3    1 LIG       0.11000
      3 C3        -58.7869    1.3340  -36.4567 C.3    1 LIG       0.08100
      4 O1        -58.0250    2.2338  -39.4763 O.2    1 LIG      -0.32000
      5 O2        -57.7458    1.1366  -37.4531 O.3    1 LIG      -0.27100
      6 H1        -59.6202    3.2930  -37.1136 H      1 LIG       0.09000
      7 H2        -60.5108    1.8676  -37.7643 H      1 LIG       0.09000
      8 H3        -58.3962    1.8135  -35.5550 H      1 LIG       0.09000
      9 H4        -59.2846    0.3937  -36.2040 H      1 LIG       0.09000
@<TRIPOS>BOND
      1       1       2 1
      2       1       4 2
      3       1       5 1
      4       2       3 1
      5       3       5 1
      6       2       6 1
      7       2       7 1
      8       3       8 1
      9       3       9 1
@<TRIPOS>ALT_TYPE
CGenFF_4.0_ALT_TYPE_SET
CGenFF_4.0 1 CG2O4 2 CG3C41 3 CG3C41 4 OG2D1 5 OG3C51 6 HGA2 7 HGA2 8 HGA2 9 HGA2
@<TRIPOS>MOLECULE
4_lactone
 9 9 0 0 0
****
USER_CHARGES
INVALID_CHARGES
Pose:  39 Cluster:  39 Fr_nu: 3121561 TotEn:   -12.45
@<TRIPOS>ATOM
      1 C1        -49.3283  -13.3843  -43.9171 C.2    1 LIG       0.04000
      2 C2        -49.1904  -14.0431  -45.3013 C.3    1 LIG       0.11000
      3 C3        -49.6231  -15.2969  -44.5473 C.3    1 LIG       0.08100
      4 O1        -49.1832  -12.2848  -43.4328 O.2    1 LIG      -0.32000
      5 O2        -49.7081  -14.5397  -43.3084 O.3    1 LIG      -0.27100
      6 H1        -49.8967  -13.6700  -46.0446 H      1 LIG       0.09000
      7 H2        -48.1711  -14.0516  -45.6909 H      1 LIG       0.09000
      8 H3        -50.5936  -15.7109  -44.8342 H      1 LIG       0.09000
      9 H4        -48.8736  -16.0905  -44.4826 H      1 LIG       0.09000
@<TRIPOS>BOND
      1       1       2 1
      2       1       4 2
      3       1       5 1
      4       2       3 1
      5       3       5 1
      6       2       6 1
      7       2       7 1
      8       3       8 1
      9       3       9 1
@<TRIPOS>ALT_TYPE
CGenFF_4.0_ALT_TYPE_SET
CGenFF_4.0 1 CG2O4 2 CG3C41 3 CG3C41 4 OG2D1 5 OG3C51 6 HGA2 7 HGA2 8 HGA2 9 HGA2
@<TRIPOS>MOLECULE
4_lactone
 9 9 0 0 0
****
USER_CHARGES
INVALID_CHARGES
Pose:  40 Cluster:  40 Fr_nu: 6935193 TotEn:   -12.35
@<TRIPOS>ATOM
      1 C1        -45.2217   -9.6157  -27.6489 C.2    1 LIG       0.04000
      2 C2        -46.5526  -10.1690  -27.1089 C.3    1 LIG       0.11000
      3 C3        -46.1239  -11.4283  -27.8560 C.3    1 LIG       0.08100
      4 O1        -44.5968   -8.5808  -27.5941 O.2    1 LIG      -0.32000
      5 O2        -44.9026  -10.7702  -28.2931 O.3    1 LIG      -0.27100
      6 H1        -46.5917  -10.2534  -26.0217 H      1 LIG       0.09000
      7 H2        -47.4367   -9.6629  -27.5001 H      1 LIG       0.09000
      8 H3        -45.9108  -12.3001  -27.2315 H      1 LIG       0.09000
      9 H4        -46.7536  -11.7109  -28.7041 H      1 LIG       0.09000
@<TRIPOS>BOND
      1       1       2 1
      2       1       4 2
      3       1       5 1
      4       2       3 1
      5       3       5 1
      6       2       6 1
      7       2       7 1
      8       3       8 1
      9       3       9 1
@<TRIPOS>ALT_TYPE
CGenFF_4.0_ALT_TYPE_SET
CGenFF_4.0 1 CG2O4 2 CG3C41 3 CG3C41 4 OG2D1 5 OG3C51 6 HGA2 7 HGA2 8 HGA2 9 HGA2
@<TRIPOS>MOLECULE
4_lactone
 9 9 0 0 0
****
USER_CHARGES
INVALID_CHARGES
Pose:  41 Cluster:  41 Fr_nu: 553140 TotEn:   -11.83
@<TRIPOS>ATOM
      1 C1        -72.9569  -25.4443  -43.9127 C.2    1 LIG       0.04000
      2 C2        -72.2492  -25.7551  -42.5817 C.3    1 LIG       0.11000
      3 C3        -72.0066  -27.1120  -43.2358 C.3    1 LIG       0.08100
      4 O1        -73.5434  -24.5132  -44.4162 O.2    1 LIG      -0.32000
      5 O2        -72.7064  -26.6753  -44.4338 O.3    1 LIG      -0.27100
      6 H1        -71.3588  -25.1515  -42.3989 H      1 LIG       0.09000
      7 H2        -72.9121  -25.7580  -41.7149 H      1 LIG       0.09000
      8 H3        -70.9618  -27.3567  -43.4458 H      1 LIG       0.09000
      9 H4        -72.5098  -27.9601  -42.7633 H      1 LIG       0.09000
@<TRIPOS>BOND
      1       1       2 1
      2       1       4 2
      3       1       5 1
      4       2       3 1
      5       3       5 1
      6       2       6 1
      7       2       7 1
      8       3       8 1
      9       3       9 1
@<TRIPOS>ALT_TYPE
CGenFF_4.0_ALT_TYPE_SET
CGenFF_4.0 1 CG2O4 2 CG3C41 3 CG3C41 4 OG2D1 5 OG3C51 6 HGA2 7 HGA2 8 HGA2 9 HGA2
@<TRIPOS>MOLECULE
4_lactone
 9 9 0 0 0
****
USER_CHARGES
INVALID_CHARGES
Pose:  42 Cluster:  42 Fr_nu: 1461454 TotEn:   -11.36
@<TRIPOS>ATOM
      1 C1        -72.7945  -10.9677  -43.5750 C.2    1 LIG       0.04000
      2 C2        -73.6513  -12.2346  -43.4023 C.3    1 LIG       0.11000
      3 C3        -74.7116  -11.3949  -44.1083 C.3    1 LIG       0.08100
      4 O1        -71.6720  -10.6050  -43.3050 O.2    1 LIG      -0.32000
      5 O2        -73.7862  -10.2763  -44.1980 O.3    1 LIG      -0.27100
      6 H1        -73.2848  -13.0994  -43.9577 H      1 LIG       0.09000
      7 H2        -73.8633  -12.4906  -42.3629 H      1 LIG       0.09000
      8 H3        -75.0141  -11.7482  -45.0979 H      1 LIG       0.09000
      9 H4        -75.5900  -11.1424  -43.5081 H      1 LIG       0.09000
@<TRIPOS>BOND
      1       1       2 1
      2       1       4 2
      3       1       5 1
      4       2       3 1
      5       3       5 1
      6       2       6 1
      7       2       7 1
      8       3       8 1
      9       3       9 1
@<TRIPOS>ALT_TYPE
CGenFF_4.0_ALT_TYPE_SET
CGenFF_4.0 1 CG2O4 2 CG3C41 3 CG3C41 4 OG2D1 5 OG3C51 6 HGA2 7 HGA2 8 HGA2 9 HGA2
@<TRIPOS>MOLECULE
4_lactone
 9 9 0 0 0
****
USER_CHARGES
INVALID_CHARGES
Pose:  43 Cluster:  43 Fr_nu: 1363745 TotEn:   -10.97
@<TRIPOS>ATOM
      1 C1        -73.4603  -24.5460  -44.2147 C.2    1 LIG       0.04000
      2 C2        -72.7649  -25.6454  -43.3920 C.3    1 LIG       0.11000
      3 C3        -73.1126  -26.5146  -44.5968 C.3    1 LIG       0.08100
      4 O1        -73.7209  -23.3704  -44.0943 O.2    1 LIG      -0.32000
      5 O2        -73.7392  -25.3782  -45.2536 O.3    1 LIG      -0.27100
      6 H1        -71.7008  -25.4711  -43.2250 H      1 LIG       0.09000
      7 H2        -73.2771  -25.8968  -42.4618 H      1 LIG       0.09000
      8 H3        -72.2614  -26.8924  -45.1697 H      1 LIG       0.09000
      9 H4        -73.8318  -27.3163  -44.4081 H      1 LIG       0.09000
@<TRIPOS>BOND
      1       1       2 1
      2       1       4 2
      3       1       5 1
      4       2       3 1
      5       3       5 1
      6       2       6 1
      7       2       7 1
      8       3       8 1
      9       3       9 1
@<TRIPOS>ALT_TYPE
CGenFF_4.0_ALT_TYPE_SET
CGenFF_4.0 1 CG2O4 2 CG3C41 3 CG3C41 4 OG2D1 5 OG3C51 6 HGA2 7 HGA2 8 HGA2 9 HGA2
@<TRIPOS>MOLECULE
4_lactone
 9 9 0 0 0
****
USER_CHARGES
INVALID_CHARGES
Pose:  44 Cluster:  44 Fr_nu:  97947 TotEn:   -10.86
@<TRIPOS>ATOM
      1 C1        -71.5617  -11.4228  -43.4530 C.2    1 LIG       0.04000
      2 C2        -71.3830   -9.9132  -43.6943 C.3    1 LIG       0.11000
      3 C3        -72.8157  -10.0097  -44.2099 C.3    1 LIG       0.08100
      4 O1        -70.9043  -12.3421  -43.0205 O.2    1 LIG      -0.32000
      5 O2        -72.8361  -11.4364  -43.9278 O.3    1 LIG      -0.27100
      6 H1        -71.2460   -9.3295  -42.7827 H      1 LIG       0.09000
      7 H2        -70.6256   -9.6681  -44.4407 H      1 LIG       0.09000
      8 H3        -73.5669   -9.4722  -43.6248 H      1 LIG       0.09000
      9 H4        -72.9475   -9.8092  -45.2768 H      1 LIG       0.09000
@<TRIPOS>BOND
      1       1       2 1
      2       1       4 2
      3       1       5 1
      4       2       3 1
      5       3       5 1
      6       2       6 1
      7       2       7 1
      8       3       8 1
      9       3       9 1
@<TRIPOS>ALT_TYPE
CGenFF_4.0_ALT_TYPE_SET
CGenFF_4.0 1 CG2O4 2 CG3C41 3 CG3C41 4 OG2D1 5 OG3C51 6 HGA2 7 HGA2 8 HGA2 9 HGA2
@<TRIPOS>MOLECULE
4_lactone
 9 9 0 0 0
****
USER_CHARGES
INVALID_CHARGES
Pose:  45 Cluster:  45 Fr_nu:  51857 TotEn:   -10.60
@<TRIPOS>ATOM
      1 C1        -73.7223  -11.6994  -46.5419 C.2    1 LIG       0.04000
      2 C2        -74.7198  -12.5142  -45.6992 C.3    1 LIG       0.11000
      3 C3        -74.0893  -11.7474  -44.5406 C.3    1 LIG       0.08100
      4 O1        -73.4199  -11.5889  -47.7084 O.2    1 LIG      -0.32000
      5 O2        -73.2050  -11.0528  -45.4630 O.3    1 LIG      -0.27100
      6 H1        -75.7669  -12.2860  -45.9042 H      1 LIG       0.09000
      7 H2        -74.5379  -13.5901  -45.7110 H      1 LIG       0.09000
      8 H3        -74.7513  -11.0528  -44.0164 H      1 LIG       0.09000
      9 H4        -73.5273  -12.3532  -43.8245 H      1 LIG       0.09000
@<TRIPOS>BOND
      1       1       2 1
      2       1       4 2
      3       1       5 1
      4       2       3 1
      5       3       5 1
      6       2       6 1
      7       2       7 1
      8       3       8 1
      9       3       9 1
@<TRIPOS>ALT_TYPE
CGenFF_4.0_ALT_TYPE_SET
CGenFF_4.0 1 CG2O4 2 CG3C41 3 CG3C41 4 OG2D1 5 OG3C51 6 HGA2 7 HGA2 8 HGA2 9 HGA2
@<TRIPOS>MOLECULE
4_lactone
 9 9 0 0 0
****
USER_CHARGES
INVALID_CHARGES
Pose:  46 Cluster:  46 Fr_nu: 2009909 TotEn:   -10.17
@<TRIPOS>ATOM
      1 C1        -79.7952  -31.3038  -38.5045 C.2    1 LIG       0.04000
      2 C2        -79.1840  -30.8084  -37.1815 C.3    1 LIG       0.11000
      3 C3        -79.4227  -32.2496  -36.7412 C.3    1 LIG       0.08100
      4 O1        -80.0603  -30.8457  -39.5926 O.2    1 LIG      -0.32000
      5 O2        -79.9806  -32.5706  -38.0455 O.3    1 LIG      -0.27100
      6 H1        -78.1392  -30.5040  -37.2599 H      1 LIG       0.09000
      7 H2        -79.7813  -30.0512  -36.6710 H      1 LIG       0.09000
      8 H3        -78.5239  -32.8359  -36.5317 H      1 LIG       0.09000
      9 H4        -80.1601  -32.3835  -35.9449 H      1 LIG       0.09000
@<TRIPOS>BOND
      1       1       2 1
      2       1       4 2
      3       1       5 1
      4       2       3 1
      5       3       5 1
      6       2       6 1
      7       2       7 1
      8       3       8 1
      9       3       9 1
@<TRIPOS>ALT_TYPE
CGenFF_4.0_ALT_TYPE_SET
CGenFF_4.0 1 CG2O4 2 CG3C41 3 CG3C41 4 OG2D1 5 OG3C51 6 HGA2 7 HGA2 8 HGA2 9 HGA2
@<TRIPOS>MOLECULE
4_lactone
 9 9 0 0 0
****
USER_CHARGES
INVALID_CHARGES
Pose:  47 Cluster:  47 Fr_nu: 3887370 TotEn:    -9.67
@<TRIPOS>ATOM
      1 C1        -65.3453  -21.6858  -48.8711 C.2    1 LIG       0.04000
      2 C2        -63.9827  -22.3147  -48.5292 C.3    1 LIG       0.11000
      3 C3        -63.7054  -22.0784  -50.0108 C.3    1 LIG       0.08100
      4 O1        -66.3716  -21.4092  -48.2927 O.2    1 LIG      -0.32000
      5 O2        -65.0314  -21.5057  -50.1821 O.3    1 LIG      -0.27100
      6 H1        -63.3816  -21.7253  -47.8350 H      1 LIG       0.09000
      7 H2        -64.0397  -23.3590  -48.2178 H      1 LIG       0.09000
      8 H3        -62.9201  -21.3516  -50.2357 H      1 LIG       0.09000
      9 H4        -63.5759  -22.9799  -50.6160 H      1 LIG       0.09000
@<TRIPOS>BOND
      1       1       2 1
      2       1       4 2
      3       1       5 1
      4       2       3 1
      5       3       5 1
      6       2       6 1
      7       2       7 1
      8       3       8 1
      9       3       9 1
@<TRIPOS>ALT_TYPE
CGenFF_4.0_ALT_TYPE_SET
CGenFF_4.0 1 CG2O4 2 CG3C41 3 CG3C41 4 OG2D1 5 OG3C51 6 HGA2 7 HGA2 8 HGA2 9 HGA2
@<TRIPOS>MOLECULE
4_lactone
 9 9 0 0 0
****
USER_CHARGES
INVALID_CHARGES
Pose:  48 Cluster:  48 Fr_nu:  20009 TotEn:    -9.13
@<TRIPOS>ATOM
      1 C1        -73.1660  -11.3095  -45.8709 C.2    1 LIG       0.04000
      2 C2        -72.6159  -10.4984  -44.6840 C.3    1 LIG       0.11000
      3 C3        -73.4537  -11.4738  -43.8627 C.3    1 LIG       0.08100
      4 O1        -73.0688  -11.3051  -47.0771 O.2    1 LIG      -0.32000
      5 O2        -73.8908  -12.1433  -45.0778 O.3    1 LIG      -0.27100
      6 H1        -71.5353  -10.5761  -44.5539 H      1 LIG       0.09000
      7 H2        -72.9446   -9.4580  -44.6651 H      1 LIG       0.09000
      8 H3        -72.8919  -12.1482  -43.2107 H      1 LIG       0.09000
      9 H4        -74.2955  -11.0330  -43.3218 H      1 LIG       0.09000
@<TRIPOS>BOND
      1       1       2 1
      2       1       4 2
      3       1       5 1
      4       2       3 1
      5       3       5 1
      6       2       6 1
      7       2       7 1
      8       3       8 1
      9       3       9 1
@<TRIPOS>ALT_TYPE
CGenFF_4.0_ALT_TYPE_SET
CGenFF_4.0 1 CG2O4 2 CG3C41 3 CG3C41 4 OG2D1 5 OG3C51 6 HGA2 7 HGA2 8 HGA2 9 HGA2
@<TRIPOS>MOLECULE
4_lactone
 9 9 0 0 0
****
USER_CHARGES
INVALID_CHARGES
Pose:  49 Cluster:  49 Fr_nu:  51822 TotEn:    -8.95
@<TRIPOS>ATOM
      1 C1        -71.4157  -10.5825  -44.3358 C.2    1 LIG       0.04000
      2 C2        -71.7087  -11.3396  -43.0280 C.3    1 LIG       0.11000
      3 C3        -73.1333  -11.3645  -43.5737 C.3    1 LIG       0.08100
      4 O1        -70.4595  -10.0815  -44.8826 O.2    1 LIG      -0.32000
      5 O2        -72.7063  -10.6405  -44.7608 O.3    1 LIG      -0.27100
      6 H1        -71.2130  -12.3087  -42.9536 H      1 LIG       0.09000
      7 H2        -71.5566  -10.7451  -42.1257 H      1 LIG       0.09000
      8 H3        -73.5273  -12.3532  -43.8245 H      1 LIG       0.09000
      9 H4        -73.8687  -10.7951  -42.9987 H      1 LIG       0.09000
@<TRIPOS>BOND
      1       1       2 1
      2       1       4 2
      3       1       5 1
      4       2       3 1
      5       3       5 1
      6       2       6 1
      7       2       7 1
      8       3       8 1
      9       3       9 1
@<TRIPOS>ALT_TYPE
CGenFF_4.0_ALT_TYPE_SET
CGenFF_4.0 1 CG2O4 2 CG3C41 3 CG3C41 4 OG2D1 5 OG3C51 6 HGA2 7 HGA2 8 HGA2 9 HGA2
@<TRIPOS>MOLECULE
4_lactone
 9 9 0 0 0
****
USER_CHARGES
INVALID_CHARGES
Pose:  50 Cluster:  50 Fr_nu:  19694 TotEn:    -6.71
@<TRIPOS>ATOM
      1 C1        -76.5814  -14.2191  -43.7190 C.2    1 LIG       0.04000
      2 C2        -75.3654  -13.3547  -43.3401 C.3    1 LIG       0.11000
      3 C3        -75.2773  -13.1387  -44.8479 C.3    1 LIG       0.08100
      4 O1        -77.4107  -14.8921  -43.1502 O.2    1 LIG      -0.32000
      5 O2        -76.4428  -13.9846  -45.0515 O.3    1 LIG      -0.27100
      6 H1        -75.6133  -12.4719  -42.7488 H      1 LIG       0.09000
      7 H2        -74.5431  -13.9149  -42.8922 H      1 LIG       0.09000
      8 H3        -75.4564  -12.1161  -45.1912 H      1 LIG       0.09000
      9 H4        -74.3897  -13.5542  -45.3328 H      1 LIG       0.09000
@<TRIPOS>BOND
      1       1       2 1
      2       1       4 2
      3       1       5 1
      4       2       3 1
      5       3       5 1
      6       2       6 1
      7       2       7 1
      8       3       8 1
      9       3       9 1
@<TRIPOS>ALT_TYPE
CGenFF_4.0_ALT_TYPE_SET
CGenFF_4.0 1 CG2O4 2 CG3C41 3 CG3C41 4 OG2D1 5 OG3C51 6 HGA2 7 HGA2 8 HGA2 9 HGA2
@<TRIPOS>MOLECULE
4_lactone
 9 9 0 0 0
****
USER_CHARGES
INVALID_CHARGES
Pose:  51 Cluster:  51 Fr_nu: 117820 TotEn:    -6.49
@<TRIPOS>ATOM
      1 C1        -74.0720  -11.7590  -45.1490 C.2    1 LIG       0.04000
      2 C2        -73.8092  -11.2643  -43.7153 C.3    1 LIG       0.11000
      3 C3        -74.6450  -12.4828  -43.3351 C.3    1 LIG       0.08100
      4 O1        -73.7911  -11.4202  -46.2762 O.2    1 LIG      -0.32000
      5 O2        -74.8090  -12.8260  -44.7390 O.3    1 LIG      -0.27100
      6 H1        -72.7601  -11.2980  -43.4176 H      1 LIG       0.09000
      7 H2        -74.2551  -10.2941  -43.4903 H      1 LIG       0.09000
      8 H3        -74.1163  -13.2677  -42.7873 H      1 LIG       0.09000
      9 H4        -75.6056  -12.2662  -42.8597 H      1 LIG       0.09000
@<TRIPOS>BOND
      1       1       2 1
      2       1       4 2
      3       1       5 1
      4       2       3 1
      5       3       5 1
      6       2       6 1
      7       2       7 1
      8       3       8 1
      9       3       9 1
@<TRIPOS>ALT_TYPE
CGenFF_4.0_ALT_TYPE_SET
CGenFF_4.0 1 CG2O4 2 CG3C41 3 CG3C41 4 OG2D1 5 OG3C51 6 HGA2 7 HGA2 8 HGA2 9 HGA2
@<TRIPOS>MOLECULE
4_lactone
 9 9 0 0 0
****
USER_CHARGES
INVALID_CHARGES
Pose:  52 Cluster:  52 Fr_nu:  20632 TotEn:    -6.09
@<TRIPOS>ATOM
      1 C1        -73.9719  -11.5091  -44.9102 C.2    1 LIG       0.04000
      2 C2        -73.1377  -10.3506  -44.3347 C.3    1 LIG       0.11000
      3 C3        -72.6448  -11.4245  -43.3694 C.3    1 LIG       0.08100
      4 O1        -74.7747  -11.6754  -45.8003 O.2    1 LIG      -0.32000
      5 O2        -73.4909  -12.4147  -44.0168 O.3    1 LIG      -0.27100
      6 H1        -72.3905   -9.9543  -45.0240 H      1 LIG       0.09000
      7 H2        -73.7329   -9.5508  -43.8910 H      1 LIG       0.09000
      8 H3        -71.5858  -11.6842  -43.4504 H      1 LIG       0.09000
      9 H4        -72.9237  -11.2810  -42.3219 H      1 LIG       0.09000
@<TRIPOS>BOND
      1       1       2 1
      2       1       4 2
      3       1       5 1
      4       2       3 1
      5       3       5 1
      6       2       6 1
      7       2       7 1
      8       3       8 1
      9       3       9 1
@<TRIPOS>ALT_TYPE
CGenFF_4.0_ALT_TYPE_SET
CGenFF_4.0 1 CG2O4 2 CG3C41 3 CG3C41 4 OG2D1 5 OG3C51 6 HGA2 7 HGA2 8 HGA2 9 HGA2
@<TRIPOS>MOLECULE
4_lactone
 9 9 0 0 0
****
USER_CHARGES
INVALID_CHARGES
Pose:  53 Cluster:  53 Fr_nu:  19763 TotEn:    -6.00
@<TRIPOS>ATOM
      1 C1        -75.7597  -13.4181  -44.0332 C.2    1 LIG       0.04000
      2 C2        -74.7575  -12.4864  -43.3284 C.3    1 LIG       0.11000
      3 C3        -74.2783  -12.2221  -44.7526 C.3    1 LIG       0.08100
      4 O1        -76.6623  -14.1603  -43.7190 O.2    1 LIG      -0.32000
      5 O2        -75.2811  -13.1371  -45.2749 O.3    1 LIG      -0.27100
      6 H1        -75.2191  -11.6391  -42.8191 H      1 LIG       0.09000
      7 H2        -74.0501  -13.0036  -42.6781 H      1 LIG       0.09000
      8 H3        -74.4298  -11.2042  -45.1221 H      1 LIG       0.09000
      9 H4        -73.2650  -12.5641  -44.9804 H      1 LIG       0.09000
@<TRIPOS>BOND
      1       1       2 1
      2       1       4 2
      3       1       5 1
      4       2       3 1
      5       3       5 1
      6       2       6 1
      7       2       7 1
      8       3       8 1
      9       3       9 1
@<TRIPOS>ALT_TYPE
CGenFF_4.0_ALT_TYPE_SET
CGenFF_4.0 1 CG2O4 2 CG3C41 3 CG3C41 4 OG2D1 5 OG3C51 6 HGA2 7 HGA2 8 HGA2 9 HGA2
@<TRIPOS>MOLECULE
4_lactone
 9 9 0 0 0
****
USER_CHARGES
INVALID_CHARGES
Pose:  54 Cluster:  54 Fr_nu:   3787 TotEn:    -5.54
@<TRIPOS>ATOM
      1 C1        -74.2779  -12.0529  -43.6533 C.2    1 LIG       0.04000
      2 C2        -72.8733  -11.5726  -43.2463 C.3    1 LIG       0.11000
      3 C3        -73.2010  -10.4059  -44.1733 C.3    1 LIG       0.08100
      4 O1        -75.0046  -12.9909  -43.4160 O.2    1 LIG      -0.32000
      5 O2        -74.5030  -10.9850  -44.4649 O.3    1 LIG      -0.27100
      6 H1        -72.7766  -11.3242  -42.1882 H      1 LIG       0.09000
      7 H2        -72.0656  -12.2282  -43.5759 H      1 LIG       0.09000
      8 H3        -73.2932   -9.4291  -43.6908 H      1 LIG       0.09000
      9 H4        -72.5841  -10.3307  -45.0730 H      1 LIG       0.09000
@<TRIPOS>BOND
      1       1       2 1
      2       1       4 2
      3       1       5 1
      4       2       3 1
      5       3       5 1
      6       2       6 1
      7       2       7 1
      8       3       8 1
      9       3       9 1
@<TRIPOS>ALT_TYPE
CGenFF_4.0_ALT_TYPE_SET
CGenFF_4.0 1 CG2O4 2 CG3C41 3 CG3C41 4 OG2D1 5 OG3C51 6 HGA2 7 HGA2 8 HGA2 9 HGA2
@<TRIPOS>MOLECULE
4_lactone
 9 9 0 0 0
****
USER_CHARGES
INVALID_CHARGES
Pose:  55 Cluster:  55 Fr_nu:  12679 TotEn:    -5.51
@<TRIPOS>ATOM
      1 C1        -75.1896  -12.7497  -43.6956 C.2    1 LIG       0.04000
      2 C2        -74.3959  -12.0777  -44.8303 C.3    1 LIG       0.11000
      3 C3        -73.4444  -11.7025  -43.6982 C.3    1 LIG       0.08100
      4 O1        -76.2133  -13.3837  -43.5756 O.2    1 LIG      -0.32000
      5 O2        -74.2993  -12.3800  -42.7362 O.3    1 LIG      -0.27100
      6 H1        -73.9999  -12.7748  -45.5705 H      1 LIG       0.09000
      7 H2        -74.9177  -11.2462  -45.3069 H      1 LIG       0.09000
      8 H3        -72.4507  -12.1565  -43.7445 H      1 LIG       0.09000
      9 H4        -73.3659  -10.6333  -43.4829 H      1 LIG       0.09000
@<TRIPOS>BOND
      1       1       2 1
      2       1       4 2
      3       1       5 1
      4       2       3 1
      5       3       5 1
      6       2       6 1
      7       2       7 1
      8       3       8 1
      9       3       9 1
@<TRIPOS>ALT_TYPE
CGenFF_4.0_ALT_TYPE_SET
CGenFF_4.0 1 CG2O4 2 CG3C41 3 CG3C41 4 OG2D1 5 OG3C51 6 HGA2 7 HGA2 8 HGA2 9 HGA2
@<TRIPOS>MOLECULE
pyridine
 11 11 0 0 0
****
USER_CHARGES
INVALID_CHARGES
Pose:   1 Cluster:   1 Fr_nu:  42351 TotEn:   -16.76
@<TRIPOS>ATOM
      1 C1        -76.3551  -13.6686  -44.8189 C.ar   1 LIG      -0.11300
      2 C2        -76.9658  -14.4767  -45.7714 C.ar   1 LIG      -0.11700
      3 C3        -76.4770  -13.9804  -43.4694 C.ar   1 LIG      -0.11700
      4 C4        -77.6815  -15.5764  -45.3262 C.ar   1 LIG       0.17700
      5 C5        -77.2148  -15.1022  -43.1272 C.ar   1 LIG       0.17700
      6 N1        -77.8223  -15.9112  -44.0240 N.ar   1 LIG      -0.60000
      7 H1        -75.7858  -12.7970  -45.1278 H      1 LIG       0.11500
      8 H2        -76.8840  -14.2531  -46.8287 H      1 LIG       0.11500
      9 H3        -76.0099  -13.3644  -42.7095 H      1 LIG       0.11500
     10 H4        -78.1766  -16.2377  -46.0295 H      1 LIG       0.12400
     11 H5        -77.3411  -15.3887  -42.0883 H      1 LIG       0.12400
@<TRIPOS>BOND
      1       1       2 ar
      2       1       3 ar
      3       2       4 ar
      4       3       5 ar
      5       4       6 ar
      6       5       6 ar
      7       1       7 1
      8       2       8 1
      9       3       9 1
     10       4      10 1
     11       5      11 1
@<TRIPOS>ALT_TYPE
CGenFF_4.0_ALT_TYPE_SET
CGenFF_4.0 1 CG2R61 2 CG2R61 3 CG2R61 4 CG2R61 5 CG2R61 6 NG2R60 7 HGR61 8 HGR61 9 HGR61 10 HGR62 11 HGR62
@<TRIPOS>MOLECULE
pyridine
 11 11 0 0 0
****
USER_CHARGES
INVALID_CHARGES
Pose:   2 Cluster:   2 Fr_nu:  42238 TotEn:   -14.46
@<TRIPOS>ATOM
      1 C1        -73.8927  -11.7216  -44.2353 C.ar   1 LIG      -0.11300
      2 C2        -73.2508  -11.9670  -43.0266 C.ar   1 LIG      -0.11700
      3 C3        -73.4736  -10.6656  -45.0368 C.ar   1 LIG      -0.11700
      4 C4        -72.2035  -11.1338  -42.6676 C.ar   1 LIG       0.17700
      5 C5        -72.4165   -9.8906  -44.5878 C.ar   1 LIG       0.17700
      6 N1        -71.7683  -10.0982  -43.4196 N.ar   1 LIG      -0.60000
      7 H1        -74.7184  -12.3518  -44.5517 H      1 LIG       0.11500
      8 H2        -73.5602  -12.7846  -42.3859 H      1 LIG       0.11500
      9 H3        -73.9595  -10.4554  -45.9828 H      1 LIG       0.11500
     10 H4        -71.6707  -11.2833  -41.7343 H      1 LIG       0.12400
     11 H5        -72.0516   -9.0543  -45.1751 H      1 LIG       0.12400
@<TRIPOS>BOND
      1       1       2 ar
      2       1       3 ar
      3       2       4 ar
      4       3       5 ar
      5       4       6 ar
      6       5       6 ar
      7       1       7 1
      8       2       8 1
      9       3       9 1
     10       4      10 1
     11       5      11 1
@<TRIPOS>ALT_TYPE
CGenFF_4.0_ALT_TYPE_SET
CGenFF_4.0 1 CG2R61 2 CG2R61 3 CG2R61 4 CG2R61 5 CG2R61 6 NG2R60 7 HGR61 8 HGR61 9 HGR61 10 HGR62 11 HGR62
@<TRIPOS>MOLECULE
pyridine
 11 11 0 0 0
****
USER_CHARGES
INVALID_CHARGES
Pose:   3 Cluster:   3 Fr_nu: 397430 TotEn:   -13.94
@<TRIPOS>ATOM
      1 C1        -58.7578    3.3299  -37.6147 C.ar   1 LIG      -0.11300
      2 C2        -59.1627    2.4064  -36.6575 C.ar   1 LIG      -0.11700
      3 C3        -57.6334    3.0710  -38.3906 C.ar   1 LIG      -0.11700
      4 C4        -58.4150    1.2485  -36.5162 C.ar   1 LIG       0.17700
      5 C5        -56.9539    1.8835  -38.1716 C.ar   1 LIG       0.17700
      6 N1        -57.3170    0.9623  -37.2511 N.ar   1 LIG      -0.60000
      7 H1        -59.3170    4.2500  -37.7554 H      1 LIG       0.11500
      8 H2        -60.0361    2.5870  -36.0417 H      1 LIG       0.11500
      9 H3        -57.2990    3.7768  -39.1424 H      1 LIG       0.11500
     10 H4        -58.6894    0.4971  -35.7832 H      1 LIG       0.12400
     11 H5        -56.0701    1.6340  -38.7496 H      1 LIG       0.12400
@<TRIPOS>BOND
      1       1       2 ar
      2       1       3 ar
      3       2       4 ar
      4       3       5 ar
      5       4       6 ar
      6       5       6 ar
      7       1       7 1
      8       2       8 1
      9       3       9 1
     10       4      10 1
     11       5      11 1
@<TRIPOS>ALT_TYPE
CGenFF_4.0_ALT_TYPE_SET
CGenFF_4.0 1 CG2R61 2 CG2R61 3 CG2R61 4 CG2R61 5 CG2R61 6 NG2R60 7 HGR61 8 HGR61 9 HGR61 10 HGR62 11 HGR62
@<TRIPOS>MOLECULE
pyridine
 11 11 0 0 0
****
USER_CHARGES
INVALID_CHARGES
Pose:   4 Cluster:   4 Fr_nu: 490367 TotEn:   -13.35
@<TRIPOS>ATOM
      1 C1        -72.4903  -16.4045  -59.3293 C.ar   1 LIG      -0.11300
      2 C2        -71.8487  -16.4891  -60.5599 C.ar   1 LIG      -0.11700
      3 C3        -71.8081  -16.7573  -58.1702 C.ar   1 LIG      -0.11700
      4 C4        -70.5349  -16.9289  -60.5775 C.ar   1 LIG       0.17700
      5 C5        -70.4962  -17.1854  -58.2948 C.ar   1 LIG       0.17700
      6 N1        -69.8397  -17.2806  -59.4728 N.ar   1 LIG      -0.60000
      7 H1        -73.5202  -16.0649  -59.2736 H      1 LIG       0.11500
      8 H2        -72.3607  -16.2190  -61.4762 H      1 LIG       0.11500
      9 H3        -72.2884  -16.6998  -57.2001 H      1 LIG       0.11500
     10 H4        -69.9906  -17.0127  -61.5123 H      1 LIG       0.12400
     11 H5        -69.9201  -17.4730  -57.4215 H      1 LIG       0.12400
@<TRIPOS>BOND
      1       1       2 ar
      2       1       3 ar
      3       2       4 ar
      4       3       5 ar
      5       4       6 ar
      6       5       6 ar
      7       1       7 1
      8       2       8 1
      9       3       9 1
     10       4      10 1
     11       5      11 1
@<TRIPOS>ALT_TYPE
CGenFF_4.0_ALT_TYPE_SET
CGenFF_4.0 1 CG2R61 2 CG2R61 3 CG2R61 4 CG2R61 5 CG2R61 6 NG2R60 7 HGR61 8 HGR61 9 HGR61 10 HGR62 11 HGR62
@<TRIPOS>MOLECULE
pyridine
 11 11 0 0 0
****
USER_CHARGES
INVALID_CHARGES
Pose:   5 Cluster:   5 Fr_nu: 3148640 TotEn:   -13.15
@<TRIPOS>ATOM
      1 C1        -54.0844    8.9317  -33.7321 C.ar   1 LIG      -0.11300
      2 C2        -52.7092    8.7474  -33.6416 C.ar   1 LIG      -0.11700
      3 C3        -54.8174    9.2271  -32.5882 C.ar   1 LIG      -0.11700
      4 C4        -52.1195    8.8681  -32.3936 C.ar   1 LIG       0.17700
      5 C5        -54.1334    9.3261  -31.3873 C.ar   1 LIG       0.17700
      6 N1        -52.7985    9.1537  -31.2601 N.ar   1 LIG      -0.60000
      7 H1        -54.5840    8.8447  -34.6924 H      1 LIG       0.11500
      8 H2        -52.1177    8.5169  -34.5200 H      1 LIG       0.11500
      9 H3        -55.8904    9.3743  -32.6349 H      1 LIG       0.11500
     10 H4        -51.0500    8.7332  -32.2702 H      1 LIG       0.12400
     11 H5        -54.6587    9.5537  -30.4656 H      1 LIG       0.12400
@<TRIPOS>BOND
      1       1       2 ar
      2       1       3 ar
      3       2       4 ar
      4       3       5 ar
      5       4       6 ar
      6       5       6 ar
      7       1       7 1
      8       2       8 1
      9       3       9 1
     10       4      10 1
     11       5      11 1
@<TRIPOS>ALT_TYPE
CGenFF_4.0_ALT_TYPE_SET
CGenFF_4.0 1 CG2R61 2 CG2R61 3 CG2R61 4 CG2R61 5 CG2R61 6 NG2R60 7 HGR61 8 HGR61 9 HGR61 10 HGR62 11 HGR62
@<TRIPOS>MOLECULE
pyridine
 11 11 0 0 0
****
USER_CHARGES
INVALID_CHARGES
Pose:   6 Cluster:   6 Fr_nu: 1005127 TotEn:   -12.54
@<TRIPOS>ATOM
      1 C1        -75.1934  -14.3092  -52.8900 C.ar   1 LIG      -0.11300
      2 C2        -75.7541  -13.1236  -52.4283 C.ar   1 LIG      -0.11700
      3 C3        -74.2894  -15.0013  -52.0918 C.ar   1 LIG      -0.11700
      4 C4        -75.3808  -12.6760  -51.1712 C.ar   1 LIG       0.17700
      5 C5        -73.9815  -14.4696  -50.8500 C.ar   1 LIG       0.17700
      6 N1        -74.5058  -13.3207  -50.3673 N.ar   1 LIG      -0.60000
      7 H1        -75.4600  -14.6928  -53.8703 H      1 LIG       0.11500
      8 H2        -76.4611  -12.5676  -53.0330 H      1 LIG       0.11500
      9 H3        -73.8395  -15.9273  -52.4314 H      1 LIG       0.11500
     10 H4        -75.7897  -11.7564  -50.7659 H      1 LIG       0.12400
     11 H5        -73.2814  -14.9701  -50.1891 H      1 LIG       0.12400
@<TRIPOS>BOND
      1       1       2 ar
      2       1       3 ar
      3       2       4 ar
      4       3       5 ar
      5       4       6 ar
      6       5       6 ar
      7       1       7 1
      8       2       8 1
      9       3       9 1
     10       4      10 1
     11       5      11 1
@<TRIPOS>ALT_TYPE
CGenFF_4.0_ALT_TYPE_SET
CGenFF_4.0 1 CG2R61 2 CG2R61 3 CG2R61 4 CG2R61 5 CG2R61 6 NG2R60 7 HGR61 8 HGR61 9 HGR61 10 HGR62 11 HGR62
@<TRIPOS>MOLECULE
pyridine
 11 11 0 0 0
****
USER_CHARGES
INVALID_CHARGES
Pose:   7 Cluster:   7 Fr_nu: 170968 TotEn:   -12.45
@<TRIPOS>ATOM
      1 C1        -74.1824  -16.0057  -59.2935 C.ar   1 LIG      -0.11300
      2 C2        -73.5408  -16.1882  -60.5134 C.ar   1 LIG      -0.11700
      3 C3        -73.5337  -16.3545  -58.1142 C.ar   1 LIG      -0.11700
      4 C4        -72.2610  -16.7189  -60.5001 C.ar   1 LIG       0.17700
      5 C5        -72.2543  -16.8780  -58.2082 C.ar   1 LIG       0.17700
      6 N1        -71.5988  -17.0698  -59.3750 N.ar   1 LIG      -0.60000
      7 H1        -75.1863  -15.5931  -59.2619 H      1 LIG       0.11500
      8 H2        -74.0269  -15.9232  -61.4451 H      1 LIG       0.11500
      9 H3        -74.0147  -16.2215  -57.1518 H      1 LIG       0.11500
     10 H4        -71.7181  -16.8810  -61.4255 H      1 LIG       0.12400
     11 H5        -71.7051  -17.1668  -57.3181 H      1 LIG       0.12400
@<TRIPOS>BOND
      1       1       2 ar
      2       1       3 ar
      3       2       4 ar
      4       3       5 ar
      5       4       6 ar
      6       5       6 ar
      7       1       7 1
      8       2       8 1
      9       3       9 1
     10       4      10 1
     11       5      11 1
@<TRIPOS>ALT_TYPE
CGenFF_4.0_ALT_TYPE_SET
CGenFF_4.0 1 CG2R61 2 CG2R61 3 CG2R61 4 CG2R61 5 CG2R61 6 NG2R60 7 HGR61 8 HGR61 9 HGR61 10 HGR62 11 HGR62
@<TRIPOS>MOLECULE
pyridine
 11 11 0 0 0
****
USER_CHARGES
INVALID_CHARGES
Pose:   8 Cluster:   8 Fr_nu: 2933040 TotEn:   -12.16
@<TRIPOS>ATOM
      1 C1        -83.1106  -27.2539  -47.8862 C.ar   1 LIG      -0.11300
      2 C2        -84.1370  -27.2430  -46.9484 C.ar   1 LIG      -0.11700
      3 C3        -82.1634  -26.2360  -47.8839 C.ar   1 LIG      -0.11700
      4 C4        -84.1716  -26.2000  -46.0369 C.ar   1 LIG       0.17700
      5 C5        -82.2865  -25.2380  -46.9307 C.ar   1 LIG       0.17700
      6 N1        -83.2697  -25.1936  -46.0038 N.ar   1 LIG      -0.60000
      7 H1        -83.0493  -28.0538  -48.6180 H      1 LIG       0.11500
      8 H2        -84.8861  -28.0261  -46.9313 H      1 LIG       0.11500
      9 H3        -81.3549  -26.2238  -48.6059 H      1 LIG       0.11500
     10 H4        -84.9524  -26.1459  -45.2854 H      1 LIG       0.12400
     11 H5        -81.5741  -24.4207  -46.8865 H      1 LIG       0.12400
@<TRIPOS>BOND
      1       1       2 ar
      2       1       3 ar
      3       2       4 ar
      4       3       5 ar
      5       4       6 ar
      6       5       6 ar
      7       1       7 1
      8       2       8 1
      9       3       9 1
     10       4      10 1
     11       5      11 1
@<TRIPOS>ALT_TYPE
CGenFF_4.0_ALT_TYPE_SET
CGenFF_4.0 1 CG2R61 2 CG2R61 3 CG2R61 4 CG2R61 5 CG2R61 6 NG2R60 7 HGR61 8 HGR61 9 HGR61 10 HGR62 11 HGR62
@<TRIPOS>MOLECULE
pyridine
 11 11 0 0 0
****
USER_CHARGES
INVALID_CHARGES
Pose:   9 Cluster:   9 Fr_nu: 305412 TotEn:   -11.93
@<TRIPOS>ATOM
      1 C1        -70.6740  -16.8163  -60.6135 C.ar   1 LIG      -0.11300
      2 C2        -69.5592  -17.5468  -61.0095 C.ar   1 LIG      -0.11700
      3 C3        -71.1286  -16.9078  -59.3027 C.ar   1 LIG      -0.11700
      4 C4        -68.9394  -18.3478  -60.0639 C.ar   1 LIG       0.17700
      5 C5        -70.4387  -17.7376  -58.4336 C.ar   1 LIG       0.17700
      6 N1        -69.3519  -18.4626  -58.7817 N.ar   1 LIG      -0.60000
      7 H1        -71.1880  -16.1775  -61.3254 H      1 LIG       0.11500
      8 H2        -69.1870  -17.4907  -62.0258 H      1 LIG       0.11500
      9 H3        -71.9959  -16.3479  -58.9720 H      1 LIG       0.11500
     10 H4        -68.0664  -18.9376  -60.3231 H      1 LIG       0.12400
     11 H5        -70.7529  -17.8449  -57.4006 H      1 LIG       0.12400
@<TRIPOS>BOND
      1       1       2 ar
      2       1       3 ar
      3       2       4 ar
      4       3       5 ar
      5       4       6 ar
      6       5       6 ar
      7       1       7 1
      8       2       8 1
      9       3       9 1
     10       4      10 1
     11       5      11 1
@<TRIPOS>ALT_TYPE
CGenFF_4.0_ALT_TYPE_SET
CGenFF_4.0 1 CG2R61 2 CG2R61 3 CG2R61 4 CG2R61 5 CG2R61 6 NG2R60 7 HGR61 8 HGR61 9 HGR61 10 HGR62 11 HGR62
@<TRIPOS>MOLECULE
pyridine
 11 11 0 0 0
****
USER_CHARGES
INVALID_CHARGES
Pose:  10 Cluster:  10 Fr_nu:  51437 TotEn:   -11.62
@<TRIPOS>ATOM
      1 C1        -74.2297  -11.6663  -43.7748 C.ar   1 LIG      -0.11300
      2 C2        -73.2307  -10.7707  -44.1397 C.ar   1 LIG      -0.11700
      3 C3        -74.8090  -12.4836  -44.7390 C.ar   1 LIG      -0.11700
      4 C4        -72.8497  -10.7312  -45.4713 C.ar   1 LIG       0.17700
      5 C5        -74.3576  -12.3673  -46.0438 C.ar   1 LIG       0.17700
      6 N1        -73.3894  -11.5092  -46.4362 N.ar   1 LIG      -0.60000
      7 H1        -74.5566  -11.7267  -42.7411 H      1 LIG       0.11500
      8 H2        -72.7648  -10.1242  -43.4051 H      1 LIG       0.11500
      9 H3        -75.5897  -13.1888  -44.4775 H      1 LIG       0.11500
     10 H4        -72.0751  -10.0496  -45.8066 H      1 LIG       0.12400
     11 H5        -74.7772  -12.9814  -46.8339 H      1 LIG       0.12400
@<TRIPOS>BOND
      1       1       2 ar
      2       1       3 ar
      3       2       4 ar
      4       3       5 ar
      5       4       6 ar
      6       5       6 ar
      7       1       7 1
      8       2       8 1
      9       3       9 1
     10       4      10 1
     11       5      11 1
@<TRIPOS>ALT_TYPE
CGenFF_4.0_ALT_TYPE_SET
CGenFF_4.0 1 CG2R61 2 CG2R61 3 CG2R61 4 CG2R61 5 CG2R61 6 NG2R60 7 HGR61 8 HGR61 9 HGR61 10 HGR62 11 HGR62
@<TRIPOS>MOLECULE
pyridine
 11 11 0 0 0
****
USER_CHARGES
INVALID_CHARGES
Pose:  11 Cluster:  11 Fr_nu: 2331484 TotEn:   -11.61
@<TRIPOS>ATOM
      1 C1        -81.5651  -21.9169  -47.4087 C.ar   1 LIG      -0.11300
      2 C2        -80.4984  -22.2868  -46.5972 C.ar   1 LIG      -0.11700
      3 C3        -82.5046  -21.0054  -46.9398 C.ar   1 LIG      -0.11700
      4 C4        -80.4170  -21.7211  -45.3350 C.ar   1 LIG       0.17700
      5 C5        -82.3335  -20.4972  -45.6622 C.ar   1 LIG       0.17700
      6 N1        -81.3103  -20.8327  -44.8448 N.ar   1 LIG      -0.60000
      7 H1        -81.6645  -22.3387  -48.4043 H      1 LIG       0.11500
      8 H2        -79.7541  -22.9953  -46.9419 H      1 LIG       0.11500
      9 H3        -83.3445  -20.7029  -47.5547 H      1 LIG       0.11500
     10 H4        -79.6040  -21.9774  -44.6638 H      1 LIG       0.12400
     11 H5        -83.0387  -19.7836  -45.2488 H      1 LIG       0.12400
@<TRIPOS>BOND
      1       1       2 ar
      2       1       3 ar
      3       2       4 ar
      4       3       5 ar
      5       4       6 ar
      6       5       6 ar
      7       1       7 1
      8       2       8 1
      9       3       9 1
     10       4      10 1
     11       5      11 1
@<TRIPOS>ALT_TYPE
CGenFF_4.0_ALT_TYPE_SET
CGenFF_4.0 1 CG2R61 2 CG2R61 3 CG2R61 4 CG2R61 5 CG2R61 6 NG2R60 7 HGR61 8 HGR61 9 HGR61 10 HGR62 11 HGR62
@<TRIPOS>MOLECULE
pyridine
 11 11 0 0 0
****
USER_CHARGES
INVALID_CHARGES
Pose:  12 Cluster:  12 Fr_nu: 445896 TotEn:   -11.39
@<TRIPOS>ATOM
      1 C1        -66.4123  -17.8320  -18.4548 C.ar   1 LIG      -0.11300
      2 C2        -65.0455  -17.5833  -18.3982 C.ar   1 LIG      -0.11700
      3 C3        -67.0834  -18.2589  -17.3144 C.ar   1 LIG      -0.11700
      4 C4        -64.4009  -17.7753  -17.1867 C.ar   1 LIG       0.17700
      5 C5        -66.3477  -18.4209  -16.1515 C.ar   1 LIG       0.17700
      6 N1        -65.0190  -18.1893  -16.0579 N.ar   1 LIG      -0.60000
      7 H1        -66.9533  -17.6940  -19.3861 H      1 LIG       0.11500
      8 H2        -64.5019  -17.2496  -19.2744 H      1 LIG       0.11500
      9 H3        -68.1486  -18.4593  -17.3353 H      1 LIG       0.11500
     10 H4        -63.3353  -17.5954  -17.0908 H      1 LIG       0.12400
     11 H5        -66.8234  -18.7528  -15.2345 H      1 LIG       0.12400
@<TRIPOS>BOND
      1       1       2 ar
      2       1       3 ar
      3       2       4 ar
      4       3       5 ar
      5       4       6 ar
      6       5       6 ar
      7       1       7 1
      8       2       8 1
      9       3       9 1
     10       4      10 1
     11       5      11 1
@<TRIPOS>ALT_TYPE
CGenFF_4.0_ALT_TYPE_SET
CGenFF_4.0 1 CG2R61 2 CG2R61 3 CG2R61 4 CG2R61 5 CG2R61 6 NG2R60 7 HGR61 8 HGR61 9 HGR61 10 HGR62 11 HGR62
@<TRIPOS>MOLECULE
pyridine
 11 11 0 0 0
****
USER_CHARGES
INVALID_CHARGES
Pose:  13 Cluster:  13 Fr_nu: 973376 TotEn:   -11.30
@<TRIPOS>ATOM
      1 C1        -72.1770  -27.0186  -43.2226 C.ar   1 LIG      -0.11300
      2 C2        -72.9354  -27.3954  -44.3253 C.ar   1 LIG      -0.11700
      3 C3        -72.0647  -25.6732  -42.8899 C.ar   1 LIG      -0.11700
      4 C4        -73.5568  -26.3962  -45.0571 C.ar   1 LIG       0.17700
      5 C5        -72.7248  -24.7512  -43.6861 C.ar   1 LIG       0.17700
      6 N1        -73.4707  -25.0792  -44.7649 N.ar   1 LIG      -0.60000
      7 H1        -71.6738  -27.7720  -42.6240 H      1 LIG       0.11500
      8 H2        -73.0372  -28.4380  -44.6031 H      1 LIG       0.11500
      9 H3        -71.4784  -25.3564  -42.0349 H      1 LIG       0.11500
     10 H4        -74.1593  -26.6384  -45.9263 H      1 LIG       0.12400
     11 H5        -72.6687  -23.6893  -43.4701 H      1 LIG       0.12400
@<TRIPOS>BOND
      1       1       2 ar
      2       1       3 ar
      3       2       4 ar
      4       3       5 ar
      5       4       6 ar
      6       5       6 ar
      7       1       7 1
      8       2       8 1
      9       3       9 1
     10       4      10 1
     11       5      11 1
@<TRIPOS>ALT_TYPE
CGenFF_4.0_ALT_TYPE_SET
CGenFF_4.0 1 CG2R61 2 CG2R61 3 CG2R61 4 CG2R61 5 CG2R61 6 NG2R60 7 HGR61 8 HGR61 9 HGR61 10 HGR62 11 HGR62
@<TRIPOS>MOLECULE
pyridine
 11 11 0 0 0
****
USER_CHARGES
INVALID_CHARGES
Pose:  14 Cluster:  14 Fr_nu: 3101491 TotEn:   -11.20
@<TRIPOS>ATOM
      1 C1        -76.0248  -13.9198  -51.2480 C.ar   1 LIG      -0.11300
      2 C2        -75.0416  -14.6729  -51.8799 C.ar   1 LIG      -0.11700
      3 C3        -75.8218  -13.4733  -49.9469 C.ar   1 LIG      -0.11700
      4 C4        -73.8826  -14.9503  -51.1731 C.ar   1 LIG       0.17700
      5 C5        -74.6280  -13.8046  -49.3265 C.ar   1 LIG       0.17700
      6 N1        -73.6496  -14.5342  -49.9082 N.ar   1 LIG      -0.60000
      7 H1        -76.9478  -13.6818  -51.7682 H      1 LIG       0.11500
      8 H2        -75.1780  -15.0312  -52.8936 H      1 LIG       0.11500
      9 H3        -76.5746  -12.8852  -49.4344 H      1 LIG       0.11500
     10 H4        -73.0858  -15.5344  -51.6216 H      1 LIG       0.12400
     11 H5        -74.4207  -13.4815  -48.3116 H      1 LIG       0.12400
@<TRIPOS>BOND
      1       1       2 ar
      2       1       3 ar
      3       2       4 ar
      4       3       5 ar
      5       4       6 ar
      6       5       6 ar
      7       1       7 1
      8       2       8 1
      9       3       9 1
     10       4      10 1
     11       5      11 1
@<TRIPOS>ALT_TYPE
CGenFF_4.0_ALT_TYPE_SET
CGenFF_4.0 1 CG2R61 2 CG2R61 3 CG2R61 4 CG2R61 5 CG2R61 6 NG2R60 7 HGR61 8 HGR61 9 HGR61 10 HGR62 11 HGR62
@<TRIPOS>MOLECULE
pyridine
 11 11 0 0 0
****
USER_CHARGES
INVALID_CHARGES
Pose:  15 Cluster:  15 Fr_nu: 145052 TotEn:   -11.15
@<TRIPOS>ATOM
      1 C1        -59.5045    1.9027  -37.7664 C.ar   1 LIG      -0.11300
      2 C2        -58.9724    2.1450  -39.0279 C.ar   1 LIG      -0.11700
      3 C3        -58.6572    1.7969  -36.6691 C.ar   1 LIG      -0.11700
      4 C4        -57.5971    2.2725  -39.1381 C.ar   1 LIG       0.17700
      5 C5        -57.2960    1.9397  -36.8849 C.ar   1 LIG       0.17700
      6 N1        -56.7421    2.1757  -38.0954 N.ar   1 LIG      -0.60000
      7 H1        -60.5776    1.7959  -37.6388 H      1 LIG       0.11500
      8 H2        -59.6137    2.2316  -39.8972 H      1 LIG       0.11500
      9 H3        -59.0498    1.6078  -35.6765 H      1 LIG       0.11500
     10 H4        -57.1329    2.4616  -40.1003 H      1 LIG       0.12400
     11 H5        -56.5920    1.8650  -36.0626 H      1 LIG       0.12400
@<TRIPOS>BOND
      1       1       2 ar
      2       1       3 ar
      3       2       4 ar
      4       3       5 ar
      5       4       6 ar
      6       5       6 ar
      7       1       7 1
      8       2       8 1
      9       3       9 1
     10       4      10 1
     11       5      11 1
@<TRIPOS>ALT_TYPE
CGenFF_4.0_ALT_TYPE_SET
CGenFF_4.0 1 CG2R61 2 CG2R61 3 CG2R61 4 CG2R61 5 CG2R61 6 NG2R60 7 HGR61 8 HGR61 9 HGR61 10 HGR62 11 HGR62
@<TRIPOS>MOLECULE
pyridine
 11 11 0 0 0
****
USER_CHARGES
INVALID_CHARGES
Pose:  16 Cluster:  16 Fr_nu: 1178004 TotEn:   -11.14
@<TRIPOS>ATOM
      1 C1        -57.6020    3.5466  -37.1447 C.ar   1 LIG      -0.11300
      2 C2        -58.9432    3.2220  -36.9750 C.ar   1 LIG      -0.11700
      3 C3        -56.9915    3.3345  -38.3758 C.ar   1 LIG      -0.11700
      4 C4        -59.6245    2.6921  -38.0589 C.ar   1 LIG       0.17700
      5 C5        -57.7600    2.7994  -39.3970 C.ar   1 LIG       0.17700
      6 N1        -59.0654    2.4716  -39.2699 N.ar   1 LIG      -0.60000
      7 H1        -57.0333    3.9634  -36.3189 H      1 LIG       0.11500
      8 H2        -59.4398    3.3790  -36.0245 H      1 LIG       0.11500
      9 H3        -55.9470    3.5796  -38.5309 H      1 LIG       0.11500
     10 H4        -60.6722    2.4222  -37.9775 H      1 LIG       0.12400
     11 H5        -57.3314    2.6138  -40.3764 H      1 LIG       0.12400
@<TRIPOS>BOND
      1       1       2 ar
      2       1       3 ar
      3       2       4 ar
      4       3       5 ar
      5       4       6 ar
      6       5       6 ar
      7       1       7 1
      8       2       8 1
      9       3       9 1
     10       4      10 1
     11       5      11 1
@<TRIPOS>ALT_TYPE
CGenFF_4.0_ALT_TYPE_SET
CGenFF_4.0 1 CG2R61 2 CG2R61 3 CG2R61 4 CG2R61 5 CG2R61 6 NG2R60 7 HGR61 8 HGR61 9 HGR61 10 HGR62 11 HGR62
@<TRIPOS>MOLECULE
pyridine
 11 11 0 0 0
****
USER_CHARGES
INVALID_CHARGES
Pose:  17 Cluster:  17 Fr_nu:   7887 TotEn:   -11.13
@<TRIPOS>ATOM
      1 C1        -73.0248  -10.7836  -44.6674 C.ar   1 LIG      -0.11300
      2 C2        -73.0809  -11.0930  -43.3131 C.ar   1 LIG      -0.11700
      3 C3        -73.7757  -11.5220  -45.5752 C.ar   1 LIG      -0.11700
      4 C4        -73.8967  -12.1419  -42.9207 C.ar   1 LIG       0.17700
      5 C5        -74.5602  -12.5519  -45.0817 C.ar   1 LIG       0.17700
      6 N1        -74.6404  -12.8820  -43.7731 N.ar   1 LIG      -0.60000
      7 H1        -72.3965   -9.9689  -45.0149 H      1 LIG       0.11500
      8 H2        -72.5045  -10.5308  -42.5876 H      1 LIG       0.11500
      9 H3        -73.7471  -11.2990  -46.6357 H      1 LIG       0.11500
     10 H4        -73.9747  -12.4229  -41.8757 H      1 LIG       0.12400
     11 H5        -75.1644  -13.1588  -45.7480 H      1 LIG       0.12400
@<TRIPOS>BOND
      1       1       2 ar
      2       1       3 ar
      3       2       4 ar
      4       3       5 ar
      5       4       6 ar
      6       5       6 ar
      7       1       7 1
      8       2       8 1
      9       3       9 1
     10       4      10 1
     11       5      11 1
@<TRIPOS>ALT_TYPE
CGenFF_4.0_ALT_TYPE_SET
CGenFF_4.0 1 CG2R61 2 CG2R61 3 CG2R61 4 CG2R61 5 CG2R61 6 NG2R60 7 HGR61 8 HGR61 9 HGR61 10 HGR62 11 HGR62
@<TRIPOS>MOLECULE
pyridine
 11 11 0 0 0
****
USER_CHARGES
INVALID_CHARGES
Pose:  18 Cluster:  18 Fr_nu: 305256 TotEn:   -11.13
@<TRIPOS>ATOM
      1 C1        -70.9527  -17.1020  -60.0641 C.ar   1 LIG      -0.11300
      2 C2        -69.6466  -17.5369  -59.8687 C.ar   1 LIG      -0.11700
      3 C3        -71.7999  -16.9510  -58.9720 C.ar   1 LIG      -0.11700
      4 C4        -69.2396  -17.8056  -58.5718 C.ar   1 LIG       0.17700
      5 C5        -71.2966  -17.2461  -57.7153 C.ar   1 LIG       0.17700
      6 N1        -70.0338  -17.6710  -57.4862 N.ar   1 LIG      -0.60000
      7 H1        -71.3098  -16.8817  -61.0656 H      1 LIG       0.11500
      8 H2        -68.9686  -17.6614  -60.7050 H      1 LIG       0.11500
      9 H3        -72.8221  -16.6138  -59.1006 H      1 LIG       0.11500
     10 H4        -68.2306  -18.1478  -58.3668 H      1 LIG       0.12400
     11 H5        -71.9168  -17.1457  -56.8305 H      1 LIG       0.12400
@<TRIPOS>BOND
      1       1       2 ar
      2       1       3 ar
      3       2       4 ar
      4       3       5 ar
      5       4       6 ar
      6       5       6 ar
      7       1       7 1
      8       2       8 1
      9       3       9 1
     10       4      10 1
     11       5      11 1
@<TRIPOS>ALT_TYPE
CGenFF_4.0_ALT_TYPE_SET
CGenFF_4.0 1 CG2R61 2 CG2R61 3 CG2R61 4 CG2R61 5 CG2R61 6 NG2R60 7 HGR61 8 HGR61 9 HGR61 10 HGR62 11 HGR62
@<TRIPOS>MOLECULE
pyridine
 11 11 0 0 0
****
USER_CHARGES
INVALID_CHARGES
Pose:  19 Cluster:  19 Fr_nu: 582031 TotEn:   -11.06
@<TRIPOS>ATOM
      1 C1        -74.8963  -12.3262  -45.0401 C.ar   1 LIG      -0.11300
      2 C2        -74.0075  -11.2830  -45.2744 C.ar   1 LIG      -0.11700
      3 C3        -75.1901  -13.2242  -46.0602 C.ar   1 LIG      -0.11700
      4 C4        -73.4438  -11.1822  -46.5361 C.ar   1 LIG       0.17700
      5 C5        -74.5737  -13.0364  -47.2868 C.ar   1 LIG       0.17700
      6 N1        -73.7050  -12.0350  -47.5520 N.ar   1 LIG      -0.60000
      7 H1        -75.3597  -12.4388  -44.0645 H      1 LIG       0.11500
      8 H2        -73.7635  -10.5715  -44.4942 H      1 LIG       0.11500
      9 H3        -75.8804  -14.0446  -45.9004 H      1 LIG       0.11500
     10 H4        -72.7448  -10.3859  -46.7693 H      1 LIG       0.12400
     11 H5        -74.7693  -13.7086  -48.1159 H      1 LIG       0.12400
@<TRIPOS>BOND
      1       1       2 ar
      2       1       3 ar
      3       2       4 ar
      4       3       5 ar
      5       4       6 ar
      6       5       6 ar
      7       1       7 1
      8       2       8 1
      9       3       9 1
     10       4      10 1
     11       5      11 1
@<TRIPOS>ALT_TYPE
CGenFF_4.0_ALT_TYPE_SET
CGenFF_4.0 1 CG2R61 2 CG2R61 3 CG2R61 4 CG2R61 5 CG2R61 6 NG2R60 7 HGR61 8 HGR61 9 HGR61 10 HGR62 11 HGR62
@<TRIPOS>MOLECULE
pyridine
 11 11 0 0 0
****
USER_CHARGES
INVALID_CHARGES
Pose:  20 Cluster:  20 Fr_nu: 553899 TotEn:   -11.02
@<TRIPOS>ATOM
      1 C1        -72.8594  -25.3575  -43.2489 C.ar   1 LIG      -0.11300
      2 C2        -72.8725  -26.0371  -44.4618 C.ar   1 LIG      -0.11700
      3 C3        -72.2177  -25.9190  -42.1507 C.ar   1 LIG      -0.11700
      4 C4        -72.2345  -27.2655  -44.5239 C.ar   1 LIG       0.17700
      5 C5        -71.6092  -27.1528  -42.3161 C.ar   1 LIG       0.17700
      6 N1        -71.6010  -27.8430  -43.4786 N.ar   1 LIG      -0.60000
      7 H1        -73.3490  -24.3924  -43.1595 H      1 LIG       0.11500
      8 H2        -73.3662  -25.6186  -45.3311 H      1 LIG       0.11500
      9 H3        -72.1952  -25.4074  -41.1952 H      1 LIG       0.11500
     10 H4        -72.2169  -27.8353  -45.4470 H      1 LIG       0.12400
     11 H5        -71.0958  -27.6345  -41.4904 H      1 LIG       0.12400
@<TRIPOS>BOND
      1       1       2 ar
      2       1       3 ar
      3       2       4 ar
      4       3       5 ar
      5       4       6 ar
      6       5       6 ar
      7       1       7 1
      8       2       8 1
      9       3       9 1
     10       4      10 1
     11       5      11 1
@<TRIPOS>ALT_TYPE
CGenFF_4.0_ALT_TYPE_SET
CGenFF_4.0 1 CG2R61 2 CG2R61 3 CG2R61 4 CG2R61 5 CG2R61 6 NG2R60 7 HGR61 8 HGR61 9 HGR61 10 HGR62 11 HGR62
@<TRIPOS>MOLECULE
pyridine
 11 11 0 0 0
****
USER_CHARGES
INVALID_CHARGES
Pose:  21 Cluster:  21 Fr_nu:  82856 TotEn:   -10.93
@<TRIPOS>ATOM
      1 C1        -74.1050  -11.7593  -45.0368 C.ar   1 LIG      -0.11300
      2 C2        -75.0786  -12.5437  -45.6451 C.ar   1 LIG      -0.11700
      3 C3        -73.9703  -11.7771  -43.6531 C.ar   1 LIG      -0.11700
      4 C4        -75.8860  -13.3222  -44.8315 C.ar   1 LIG       0.17700
      5 C5        -74.8274  -12.5897  -42.9286 C.ar   1 LIG       0.17700
      6 N1        -75.7851  -13.3655  -43.4841 N.ar   1 LIG      -0.60000
      7 H1        -73.4529  -11.1347  -45.6400 H      1 LIG       0.11500
      8 H2        -75.2015  -12.5459  -46.7219 H      1 LIG       0.11500
      9 H3        -73.2187  -11.1735  -43.1573 H      1 LIG       0.11500
     10 H4        -76.6605  -13.9513  -45.2575 H      1 LIG       0.12400
     11 H5        -74.7643  -12.6392  -41.8465 H      1 LIG       0.12400
@<TRIPOS>BOND
      1       1       2 ar
      2       1       3 ar
      3       2       4 ar
      4       3       5 ar
      5       4       6 ar
      6       5       6 ar
      7       1       7 1
      8       2       8 1
      9       3       9 1
     10       4      10 1
     11       5      11 1
@<TRIPOS>ALT_TYPE
CGenFF_4.0_ALT_TYPE_SET
CGenFF_4.0 1 CG2R61 2 CG2R61 3 CG2R61 4 CG2R61 5 CG2R61 6 NG2R60 7 HGR61 8 HGR61 9 HGR61 10 HGR62 11 HGR62
@<TRIPOS>MOLECULE
pyridine
 11 11 0 0 0
****
USER_CHARGES
INVALID_CHARGES
Pose:  22 Cluster:  22 Fr_nu:   4782 TotEn:   -10.62
@<TRIPOS>ATOM
      1 C1        -59.2218    3.9971  -37.6045 C.ar   1 LIG      -0.11300
      2 C2        -58.7253    3.5006  -38.8045 C.ar   1 LIG      -0.11700
      3 C3        -59.3737    3.1454  -36.5159 C.ar   1 LIG      -0.11700
      4 C4        -58.3981    2.1555  -38.8641 C.ar   1 LIG       0.17700
      5 C5        -59.0178    1.8162  -36.6780 C.ar   1 LIG       0.17700
      6 N1        -58.5321    1.2975  -37.8281 N.ar   1 LIG      -0.60000
      7 H1        -59.4905    5.0456  -37.5179 H      1 LIG       0.11500
      8 H2        -58.5982    4.1460  -39.6659 H      1 LIG       0.11500
      9 H3        -59.7593    3.5104  -35.5708 H      1 LIG       0.11500
     10 H4        -58.0073    1.7197  -39.7776 H      1 LIG       0.12400
     11 H5        -59.1177    1.1103  -35.8600 H      1 LIG       0.12400
@<TRIPOS>BOND
      1       1       2 ar
      2       1       3 ar
      3       2       4 ar
      4       3       5 ar
      5       4       6 ar
      6       5       6 ar
      7       1       7 1
      8       2       8 1
      9       3       9 1
     10       4      10 1
     11       5      11 1
@<TRIPOS>ALT_TYPE
CGenFF_4.0_ALT_TYPE_SET
CGenFF_4.0 1 CG2R61 2 CG2R61 3 CG2R61 4 CG2R61 5 CG2R61 6 NG2R60 7 HGR61 8 HGR61 9 HGR61 10 HGR62 11 HGR62
@<TRIPOS>MOLECULE
pyridine
 11 11 0 0 0
****
USER_CHARGES
INVALID_CHARGES
Pose:  23 Cluster:  23 Fr_nu: 749034 TotEn:   -10.55
@<TRIPOS>ATOM
      1 C1        -72.6975  -25.6281  -42.8841 C.ar   1 LIG      -0.11300
      2 C2        -72.1390  -26.9014  -42.8841 C.ar   1 LIG      -0.11700
      3 C3        -72.9746  -24.9965  -44.0914 C.ar   1 LIG      -0.11700
      4 C4        -71.8784  -27.4953  -44.1085 C.ar   1 LIG       0.17700
      5 C5        -72.6764  -25.6756  -45.2617 C.ar   1 LIG       0.17700
      6 N1        -72.1335  -26.9131  -45.3016 N.ar   1 LIG      -0.60000
      7 H1        -72.9159  -25.1287  -41.9449 H      1 LIG       0.11500
      8 H2        -71.9150  -27.4129  -41.9552 H      1 LIG       0.11500
      9 H3        -73.4094  -24.0038  -44.1155 H      1 LIG       0.11500
     10 H4        -71.4428  -28.4875  -44.1621 H      1 LIG       0.12400
     11 H5        -72.8723  -25.2268  -46.2300 H      1 LIG       0.12400
@<TRIPOS>BOND
      1       1       2 ar
      2       1       3 ar
      3       2       4 ar
      4       3       5 ar
      5       4       6 ar
      6       5       6 ar
      7       1       7 1
      8       2       8 1
      9       3       9 1
     10       4      10 1
     11       5      11 1
@<TRIPOS>ALT_TYPE
CGenFF_4.0_ALT_TYPE_SET
CGenFF_4.0 1 CG2R61 2 CG2R61 3 CG2R61 4 CG2R61 5 CG2R61 6 NG2R60 7 HGR61 8 HGR61 9 HGR61 10 HGR62 11 HGR62
@<TRIPOS>MOLECULE
pyridine
 11 11 0 0 0
****
USER_CHARGES
INVALID_CHARGES
Pose:  24 Cluster:  24 Fr_nu:  17235 TotEn:   -10.30
@<TRIPOS>ATOM
      1 C1        -74.1121  -12.6948  -45.5238 C.ar   1 LIG      -0.11300
      2 C2        -74.0002  -12.7788  -44.1405 C.ar   1 LIG      -0.11700
      3 C3        -73.5734  -11.6023  -46.1943 C.ar   1 LIG      -0.11700
      4 C4        -73.3455  -11.7522  -43.4793 C.ar   1 LIG       0.17700
      5 C5        -72.9381  -10.6282  -45.4411 C.ar   1 LIG       0.17700
      6 N1        -72.8098  -10.6752  -44.0961 N.ar   1 LIG      -0.60000
      7 H1        -74.6187  -13.4791  -46.0784 H      1 LIG       0.11500
      8 H2        -74.4121  -13.6213  -43.5971 H      1 LIG       0.11500
      9 H3        -73.6492  -11.5156  -47.2722 H      1 LIG       0.11500
     10 H4        -73.2323  -11.7708  -42.4004 H      1 LIG       0.12400
     11 H5        -72.5017   -9.7554  -45.9156 H      1 LIG       0.12400
@<TRIPOS>BOND
      1       1       2 ar
      2       1       3 ar
      3       2       4 ar
      4       3       5 ar
      5       4       6 ar
      6       5       6 ar
      7       1       7 1
      8       2       8 1
      9       3       9 1
     10       4      10 1
     11       5      11 1
@<TRIPOS>ALT_TYPE
CGenFF_4.0_ALT_TYPE_SET
CGenFF_4.0 1 CG2R61 2 CG2R61 3 CG2R61 4 CG2R61 5 CG2R61 6 NG2R60 7 HGR61 8 HGR61 9 HGR61 10 HGR62 11 HGR62
@<TRIPOS>MOLECULE
pyridine
 11 11 0 0 0
****
USER_CHARGES
INVALID_CHARGES
Pose:  25 Cluster:  25 Fr_nu:  45667 TotEn:   -10.05
@<TRIPOS>ATOM
      1 C1        -66.7341   -0.9395  -27.0046 C.ar   1 LIG      -0.11300
      2 C2        -68.0621   -0.6982  -27.3384 C.ar   1 LIG      -0.11700
      3 C3        -66.2235   -2.2295  -27.0955 C.ar   1 LIG      -0.11700
      4 C4        -68.8318   -1.7727  -27.7542 C.ar   1 LIG       0.17700
      5 C5        -67.0755   -3.2355  -27.5219 C.ar   1 LIG       0.17700
      6 N1        -68.3711   -3.0397  -27.8549 N.ar   1 LIG      -0.60000
      7 H1        -66.0985   -0.1237  -26.6735 H      1 LIG       0.11500
      8 H2        -68.4814    0.2992  -27.2754 H      1 LIG       0.11500
      9 H3        -65.1915   -2.4410  -26.8399 H      1 LIG       0.11500
     10 H4        -69.8735   -1.6368  -28.0255 H      1 LIG       0.12400
     11 H5        -66.7268   -4.2593  -27.6094 H      1 LIG       0.12400
@<TRIPOS>BOND
      1       1       2 ar
      2       1       3 ar
      3       2       4 ar
      4       3       5 ar
      5       4       6 ar
      6       5       6 ar
      7       1       7 1
      8       2       8 1
      9       3       9 1
     10       4      10 1
     11       5      11 1
@<TRIPOS>ALT_TYPE
CGenFF_4.0_ALT_TYPE_SET
CGenFF_4.0 1 CG2R61 2 CG2R61 3 CG2R61 4 CG2R61 5 CG2R61 6 NG2R60 7 HGR61 8 HGR61 9 HGR61 10 HGR62 11 HGR62
@<TRIPOS>MOLECULE
pyridine
 11 11 0 0 0
****
USER_CHARGES
INVALID_CHARGES
Pose:  26 Cluster:  26 Fr_nu: 371928 TotEn:    -9.99
@<TRIPOS>ATOM
      1 C1        -65.3063  -17.5892  -17.1477 C.ar   1 LIG      -0.11300
      2 C2        -66.4986  -17.8932  -16.5003 C.ar   1 LIG      -0.11700
      3 C3        -64.1164  -17.5709  -16.4287 C.ar   1 LIG      -0.11700
      4 C4        -66.4478  -18.1694  -15.1435 C.ar   1 LIG       0.17700
      5 C5        -64.1722  -17.8612  -15.0751 C.ar   1 LIG       0.17700
      6 N1        -65.3113  -18.1612  -14.4116 N.ar   1 LIG      -0.60000
      7 H1        -65.3046  -17.3662  -18.2104 H      1 LIG       0.11500
      8 H2        -67.4379  -17.9137  -17.0406 H      1 LIG       0.11500
      9 H3        -63.1751  -17.3360  -16.9125 H      1 LIG       0.11500
     10 H4        -67.3505  -18.4120  -14.5927 H      1 LIG       0.12400
     11 H5        -63.2723  -17.8597  -14.4687 H      1 LIG       0.12400
@<TRIPOS>BOND
      1       1       2 ar
      2       1       3 ar
      3       2       4 ar
      4       3       5 ar
      5       4       6 ar
      6       5       6 ar
      7       1       7 1
      8       2       8 1
      9       3       9 1
     10       4      10 1
     11       5      11 1
@<TRIPOS>ALT_TYPE
CGenFF_4.0_ALT_TYPE_SET
CGenFF_4.0 1 CG2R61 2 CG2R61 3 CG2R61 4 CG2R61 5 CG2R61 6 NG2R60 7 HGR61 8 HGR61 9 HGR61 10 HGR62 11 HGR62
@<TRIPOS>MOLECULE
pyridine
 11 11 0 0 0
****
USER_CHARGES
INVALID_CHARGES
Pose:  27 Cluster:  27 Fr_nu: 456858 TotEn:    -9.86
@<TRIPOS>ATOM
      1 C1        -74.1754   -3.1989  -29.1646 C.ar   1 LIG      -0.11300
      2 C2        -73.9820   -1.9133  -29.6575 C.ar   1 LIG      -0.11700
      3 C3        -73.1297   -3.8579  -28.5280 C.ar   1 LIG      -0.11700
      4 C4        -72.7340   -1.3352  -29.4898 C.ar   1 LIG       0.17700
      5 C5        -71.9197   -3.1930  -28.4110 C.ar   1 LIG       0.17700
      6 N1        -71.6941   -1.9441  -28.8771 N.ar   1 LIG      -0.60000
      7 H1        -75.1391   -3.6866  -29.2771 H      1 LIG       0.11500
      8 H2        -74.7829   -1.3804  -30.1569 H      1 LIG       0.11500
      9 H3        -73.2574   -4.8607  -28.1364 H      1 LIG       0.11500
     10 H4        -72.5325   -0.3343  -29.8568 H      1 LIG       0.12400
     11 H5        -71.0719   -3.6632  -27.9236 H      1 LIG       0.12400
@<TRIPOS>BOND
      1       1       2 ar
      2       1       3 ar
      3       2       4 ar
      4       3       5 ar
      5       4       6 ar
      6       5       6 ar
      7       1       7 1
      8       2       8 1
      9       3       9 1
     10       4      10 1
     11       5      11 1
@<TRIPOS>ALT_TYPE
CGenFF_4.0_ALT_TYPE_SET
CGenFF_4.0 1 CG2R61 2 CG2R61 3 CG2R61 4 CG2R61 5 CG2R61 6 NG2R60 7 HGR61 8 HGR61 9 HGR61 10 HGR62 11 HGR62
@<TRIPOS>MOLECULE
pyridine
 11 11 0 0 0
****
USER_CHARGES
INVALID_CHARGES
Pose:  28 Cluster:  28 Fr_nu: 3656323 TotEn:    -9.70
@<TRIPOS>ATOM
      1 C1        -74.3254  -14.8099  -51.4148 C.ar   1 LIG      -0.11300
      2 C2        -73.6493  -15.0095  -50.2163 C.ar   1 LIG      -0.11700
      3 C3        -75.3039  -13.8257  -51.4990 C.ar   1 LIG      -0.11700
      4 C4        -73.9863  -14.2048  -49.1398 C.ar   1 LIG       0.17700
      5 C5        -75.5670  -13.0742  -50.3650 C.ar   1 LIG       0.17700
      6 N1        -74.9311  -13.2390  -49.1834 N.ar   1 LIG      -0.60000
      7 H1        -74.0906  -15.4207  -52.2813 H      1 LIG       0.11500
      8 H2        -72.8828  -15.7704  -50.1277 H      1 LIG       0.11500
      9 H3        -75.8441  -13.6528  -52.4228 H      1 LIG       0.11500
     10 H4        -73.4882  -14.3213  -48.1830 H      1 LIG       0.12400
     11 H5        -76.3215  -12.2945  -50.3777 H      1 LIG       0.12400
@<TRIPOS>BOND
      1       1       2 ar
      2       1       3 ar
      3       2       4 ar
      4       3       5 ar
      5       4       6 ar
      6       5       6 ar
      7       1       7 1
      8       2       8 1
      9       3       9 1
     10       4      10 1
     11       5      11 1
@<TRIPOS>ALT_TYPE
CGenFF_4.0_ALT_TYPE_SET
CGenFF_4.0 1 CG2R61 2 CG2R61 3 CG2R61 4 CG2R61 5 CG2R61 6 NG2R60 7 HGR61 8 HGR61 9 HGR61 10 HGR62 11 HGR62
@<TRIPOS>MOLECULE
pyridine
 11 11 0 0 0
****
USER_CHARGES
INVALID_CHARGES
Pose:  29 Cluster:  29 Fr_nu:   1414 TotEn:    -9.69
@<TRIPOS>ATOM
      1 C1        -73.6284  -10.8143  -45.2652 C.ar   1 LIG      -0.11300
      2 C2        -73.7538  -11.7524  -46.2836 C.ar   1 LIG      -0.11700
      3 C3        -74.2347  -11.0460  -44.0355 C.ar   1 LIG      -0.11700
      4 C4        -74.4903  -12.8970  -46.0241 C.ar   1 LIG       0.17700
      5 C5        -74.9499  -12.2220  -43.8767 C.ar   1 LIG       0.17700
      6 N1        -75.0939  -13.1569  -44.8427 N.ar   1 LIG      -0.60000
      7 H1        -73.0598   -9.9039  -45.4296 H      1 LIG       0.11500
      8 H2        -73.2895  -11.5930  -47.2499 H      1 LIG       0.11500
      9 H3        -74.1508  -10.3284  -43.2274 H      1 LIG       0.11500
     10 H4        -74.6181  -13.6590  -46.7858 H      1 LIG       0.12400
     11 H5        -75.4426  -12.4504  -42.9372 H      1 LIG       0.12400
@<TRIPOS>BOND
      1       1       2 ar
      2       1       3 ar
      3       2       4 ar
      4       3       5 ar
      5       4       6 ar
      6       5       6 ar
      7       1       7 1
      8       2       8 1
      9       3       9 1
     10       4      10 1
     11       5      11 1
@<TRIPOS>ALT_TYPE
CGenFF_4.0_ALT_TYPE_SET
CGenFF_4.0 1 CG2R61 2 CG2R61 3 CG2R61 4 CG2R61 5 CG2R61 6 NG2R60 7 HGR61 8 HGR61 9 HGR61 10 HGR62 11 HGR62
@<TRIPOS>MOLECULE
pyridine
 11 11 0 0 0
****
USER_CHARGES
INVALID_CHARGES
Pose:  30 Cluster:  30 Fr_nu: 541712 TotEn:    -9.55
@<TRIPOS>ATOM
      1 C1        -72.6777  -27.2177  -44.6976 C.ar   1 LIG      -0.11300
      2 C2        -72.2400  -25.9070  -44.5435 C.ar   1 LIG      -0.11700
      3 C3        -73.9952  -27.4661  -45.0658 C.ar   1 LIG      -0.11700
      4 C4        -73.1520  -24.8882  -44.7676 C.ar   1 LIG       0.17700
      5 C5        -74.8287  -26.3776  -45.2662 C.ar   1 LIG       0.17700
      6 N1        -74.4397  -25.0904  -45.1262 N.ar   1 LIG      -0.60000
      7 H1        -71.9934  -28.0441  -44.5303 H      1 LIG       0.11500
      8 H2        -71.2175  -25.6897  -44.2575 H      1 LIG       0.11500
      9 H3        -74.3584  -28.4798  -45.1912 H      1 LIG       0.11500
     10 H4        -72.8599  -23.8488  -44.6602 H      1 LIG       0.12400
     11 H5        -75.8656  -26.5170  -45.5538 H      1 LIG       0.12400
@<TRIPOS>BOND
      1       1       2 ar
      2       1       3 ar
      3       2       4 ar
      4       3       5 ar
      5       4       6 ar
      6       5       6 ar
      7       1       7 1
      8       2       8 1
      9       3       9 1
     10       4      10 1
     11       5      11 1
@<TRIPOS>ALT_TYPE
CGenFF_4.0_ALT_TYPE_SET
CGenFF_4.0 1 CG2R61 2 CG2R61 3 CG2R61 4 CG2R61 5 CG2R61 6 NG2R60 7 HGR61 8 HGR61 9 HGR61 10 HGR62 11 HGR62
@<TRIPOS>MOLECULE
pyridine
 11 11 0 0 0
****
USER_CHARGES
INVALID_CHARGES
Pose:  31 Cluster:  31 Fr_nu: 1871152 TotEn:    -9.39
@<TRIPOS>ATOM
      1 C1        -83.5409  -18.7268  -35.3077 C.ar   1 LIG      -0.11300
      2 C2        -82.5510  -19.2469  -34.4814 C.ar   1 LIG      -0.11700
      3 C3        -83.6660  -17.3495  -35.4515 C.ar   1 LIG      -0.11700
      4 C4        -81.7182  -18.3543  -33.8261 C.ar   1 LIG       0.17700
      5 C5        -82.7835  -16.5419  -34.7525 C.ar   1 LIG       0.17700
      6 N1        -81.8093  -17.0104  -33.9406 N.ar   1 LIG      -0.60000
      7 H1        -84.2141  -19.3936  -35.8381 H      1 LIG       0.11500
      8 H2        -82.4347  -20.3169  -34.3546 H      1 LIG       0.11500
      9 H3        -84.4307  -16.9218  -36.0898 H      1 LIG       0.11500
     10 H4        -80.9306  -18.7099  -33.1700 H      1 LIG       0.12400
     11 H5        -82.8392  -15.4609  -34.8294 H      1 LIG       0.12400
@<TRIPOS>BOND
      1       1       2 ar
      2       1       3 ar
      3       2       4 ar
      4       3       5 ar
      5       4       6 ar
      6       5       6 ar
      7       1       7 1
      8       2       8 1
      9       3       9 1
     10       4      10 1
     11       5      11 1
@<TRIPOS>ALT_TYPE
CGenFF_4.0_ALT_TYPE_SET
CGenFF_4.0 1 CG2R61 2 CG2R61 3 CG2R61 4 CG2R61 5 CG2R61 6 NG2R60 7 HGR61 8 HGR61 9 HGR61 10 HGR62 11 HGR62
@<TRIPOS>MOLECULE
pyridine
 11 11 0 0 0
****
USER_CHARGES
INVALID_CHARGES
Pose:  32 Cluster:  32 Fr_nu: 1401454 TotEn:    -9.39
@<TRIPOS>ATOM
      1 C1        -73.5089  -25.0281  -43.9584 C.ar   1 LIG      -0.11300
      2 C2        -72.3902  -25.6141  -43.3769 C.ar   1 LIG      -0.11700
      3 C3        -74.3448  -25.7901  -44.7671 C.ar   1 LIG      -0.11700
      4 C4        -72.1532  -26.9550  -43.6332 C.ar   1 LIG       0.17700
      5 C5        -74.0202  -27.1230  -44.9614 C.ar   1 LIG       0.17700
      6 N1        -72.9422  -27.7273  -44.4133 N.ar   1 LIG      -0.60000
      7 H1        -73.7286  -23.9793  -43.7824 H      1 LIG       0.11500
      8 H2        -71.7249  -25.0396  -42.7428 H      1 LIG       0.11500
      9 H3        -75.2221  -25.3542  -45.2313 H      1 LIG       0.11500
     10 H4        -71.2936  -27.4584  -43.2033 H      1 LIG       0.12400
     11 H5        -74.6391  -27.7607  -45.5841 H      1 LIG       0.12400
@<TRIPOS>BOND
      1       1       2 ar
      2       1       3 ar
      3       2       4 ar
      4       3       5 ar
      5       4       6 ar
      6       5       6 ar
      7       1       7 1
      8       2       8 1
      9       3       9 1
     10       4      10 1
     11       5      11 1
@<TRIPOS>ALT_TYPE
CGenFF_4.0_ALT_TYPE_SET
CGenFF_4.0 1 CG2R61 2 CG2R61 3 CG2R61 4 CG2R61 5 CG2R61 6 NG2R60 7 HGR61 8 HGR61 9 HGR61 10 HGR62 11 HGR62
@<TRIPOS>MOLECULE
pyridine
 11 11 0 0 0
****
USER_CHARGES
INVALID_CHARGES
Pose:  33 Cluster:  33 Fr_nu: 1084801 TotEn:    -9.36
@<TRIPOS>ATOM
      1 C1        -64.9929  -18.7987  -17.2924 C.ar   1 LIG      -0.11300
      2 C2        -65.8427  -19.7673  -16.7703 C.ar   1 LIG      -0.11700
      3 C3        -64.1988  -18.0439  -16.4363 C.ar   1 LIG      -0.11700
      4 C4        -65.8615  -19.9408  -15.3957 C.ar   1 LIG       0.17700
      5 C5        -64.2913  -18.2943  -15.0767 C.ar   1 LIG       0.17700
      6 N1        -65.1050  -19.2267  -14.5324 N.ar   1 LIG      -0.60000
      7 H1        -64.9499  -18.6319  -18.3646 H      1 LIG       0.11500
      8 H2        -66.4704  -20.3676  -17.4186 H      1 LIG       0.11500
      9 H3        -63.5293  -17.2830  -16.8210 H      1 LIG       0.11500
     10 H4        -66.5076  -20.6833  -14.9392 H      1 LIG       0.12400
     11 H5        -63.6938  -17.7326  -14.3661 H      1 LIG       0.12400
@<TRIPOS>BOND
      1       1       2 ar
      2       1       3 ar
      3       2       4 ar
      4       3       5 ar
      5       4       6 ar
      6       5       6 ar
      7       1       7 1
      8       2       8 1
      9       3       9 1
     10       4      10 1
     11       5      11 1
@<TRIPOS>ALT_TYPE
CGenFF_4.0_ALT_TYPE_SET
CGenFF_4.0 1 CG2R61 2 CG2R61 3 CG2R61 4 CG2R61 5 CG2R61 6 NG2R60 7 HGR61 8 HGR61 9 HGR61 10 HGR62 11 HGR62
@<TRIPOS>MOLECULE
pyridine
 11 11 0 0 0
****
USER_CHARGES
INVALID_CHARGES
Pose:  34 Cluster:  34 Fr_nu: 370753 TotEn:    -9.32
@<TRIPOS>ATOM
      1 C1        -64.1683  -19.9010  -17.3264 C.ar   1 LIG      -0.11300
      2 C2        -64.0626  -19.3774  -16.0427 C.ar   1 LIG      -0.11700
      3 C3        -64.8306  -19.1793  -18.3132 C.ar   1 LIG      -0.11700
      4 C4        -64.6320  -18.1380  -15.7989 C.ar   1 LIG       0.17700
      5 C5        -65.3658  -17.9489  -17.9677 C.ar   1 LIG       0.17700
      6 N1        -65.2832  -17.4076  -16.7316 N.ar   1 LIG      -0.60000
      7 H1        -63.7358  -20.8699  -17.5572 H      1 LIG       0.11500
      8 H2        -63.5506  -19.9220  -15.2580 H      1 LIG       0.11500
      9 H3        -64.9256  -19.5681  -19.3207 H      1 LIG       0.11500
     10 H4        -64.5770  -17.6865  -14.8139 H      1 LIG       0.12400
     11 H5        -65.8929  -17.3465  -18.7004 H      1 LIG       0.12400
@<TRIPOS>BOND
      1       1       2 ar
      2       1       3 ar
      3       2       4 ar
      4       3       5 ar
      5       4       6 ar
      6       5       6 ar
      7       1       7 1
      8       2       8 1
      9       3       9 1
     10       4      10 1
     11       5      11 1
@<TRIPOS>ALT_TYPE
CGenFF_4.0_ALT_TYPE_SET
CGenFF_4.0 1 CG2R61 2 CG2R61 3 CG2R61 4 CG2R61 5 CG2R61 6 NG2R60 7 HGR61 8 HGR61 9 HGR61 10 HGR62 11 HGR62
@<TRIPOS>MOLECULE
pyridine
 11 11 0 0 0
****
USER_CHARGES
INVALID_CHARGES
Pose:  35 Cluster:  35 Fr_nu: 2281358 TotEn:    -9.31
@<TRIPOS>ATOM
      1 C1        -76.4836  -17.8588  -27.1976 C.ar   1 LIG      -0.11300
      2 C2        -76.0040  -17.6513  -28.4860 C.ar   1 LIG      -0.11700
      3 C3        -77.3555  -16.9367  -26.6294 C.ar   1 LIG      -0.11700
      4 C4        -76.4232  -16.5150  -29.1590 C.ar   1 LIG       0.17700
      5 C5        -77.7141  -15.8323  -27.3853 C.ar   1 LIG       0.17700
      6 N1        -77.2689  -15.5968  -28.6400 N.ar   1 LIG      -0.60000
      7 H1        -76.1778  -18.7371  -26.6370 H      1 LIG       0.11500
      8 H2        -75.3238  -18.3567  -28.9490 H      1 LIG       0.11500
      9 H3        -77.7416  -17.0777  -25.6263 H      1 LIG       0.11500
     10 H4        -76.0774  -16.3076  -30.1662 H      1 LIG       0.12400
     11 H5        -78.3909  -15.0829  -26.9881 H      1 LIG       0.12400
@<TRIPOS>BOND
      1       1       2 ar
      2       1       3 ar
      3       2       4 ar
      4       3       5 ar
      5       4       6 ar
      6       5       6 ar
      7       1       7 1
      8       2       8 1
      9       3       9 1
     10       4      10 1
     11       5      11 1
@<TRIPOS>ALT_TYPE
CGenFF_4.0_ALT_TYPE_SET
CGenFF_4.0 1 CG2R61 2 CG2R61 3 CG2R61 4 CG2R61 5 CG2R61 6 NG2R60 7 HGR61 8 HGR61 9 HGR61 10 HGR62 11 HGR62
@<TRIPOS>MOLECULE
pyridine
 11 11 0 0 0
****
USER_CHARGES
INVALID_CHARGES
Pose:  36 Cluster:  36 Fr_nu: 490521 TotEn:    -9.27
@<TRIPOS>ATOM
      1 C1        -70.2997  -17.2876  -58.6476 C.ar   1 LIG      -0.11300
      2 C2        -69.5620  -17.5651  -59.7929 C.ar   1 LIG      -0.11700
      3 C3        -71.4283  -16.4800  -58.7330 C.ar   1 LIG      -0.11700
      4 C4        -69.9913  -17.0150  -60.9900 C.ar   1 LIG       0.17700
      5 C5        -71.7739  -15.9783  -59.9774 C.ar   1 LIG       0.17700
      6 N1        -71.0821  -16.2259  -61.1122 N.ar   1 LIG      -0.60000
      7 H1        -69.9953  -17.6994  -57.6900 H      1 LIG       0.11500
      8 H2        -68.6791  -18.1923  -59.7502 H      1 LIG       0.11500
      9 H3        -72.0183  -16.2499  -57.8531 H      1 LIG       0.11500
     10 H4        -69.4500  -17.2013  -61.9117 H      1 LIG       0.12400
     11 H5        -72.6450  -15.3426  -60.0980 H      1 LIG       0.12400
@<TRIPOS>BOND
      1       1       2 ar
      2       1       3 ar
      3       2       4 ar
      4       3       5 ar
      5       4       6 ar
      6       5       6 ar
      7       1       7 1
      8       2       8 1
      9       3       9 1
     10       4      10 1
     11       5      11 1
@<TRIPOS>ALT_TYPE
CGenFF_4.0_ALT_TYPE_SET
CGenFF_4.0 1 CG2R61 2 CG2R61 3 CG2R61 4 CG2R61 5 CG2R61 6 NG2R60 7 HGR61 8 HGR61 9 HGR61 10 HGR62 11 HGR62
@<TRIPOS>MOLECULE
pyridine
 11 11 0 0 0
****
USER_CHARGES
INVALID_CHARGES
Pose:  37 Cluster:  37 Fr_nu:  27443 TotEn:    -8.82
@<TRIPOS>ATOM
      1 C1        -59.2721    3.4499  -37.4237 C.ar   1 LIG      -0.11300
      2 C2        -58.0563    4.1239  -37.3975 C.ar   1 LIG      -0.11700
      3 C3        -59.3223    2.1044  -37.0768 C.ar   1 LIG      -0.11700
      4 C4        -56.9285    3.4129  -37.0204 C.ar   1 LIG       0.17700
      5 C5        -58.1378    1.4836  -36.7143 C.ar   1 LIG       0.17700
      6 N1        -56.9379    2.1054  -36.6770 N.ar   1 LIG      -0.60000
      7 H1        -60.1787    3.9720  -37.7145 H      1 LIG       0.11500
      8 H2        -57.9935    5.1727  -37.6636 H      1 LIG       0.11500
      9 H3        -60.2589    1.5586  -37.0905 H      1 LIG       0.11500
     10 H4        -55.9563    3.8932  -36.9844 H      1 LIG       0.12400
     11 H5        -58.1225    0.4350  -36.4356 H      1 LIG       0.12400
@<TRIPOS>BOND
      1       1       2 ar
      2       1       3 ar
      3       2       4 ar
      4       3       5 ar
      5       4       6 ar
      6       5       6 ar
      7       1       7 1
      8       2       8 1
      9       3       9 1
     10       4      10 1
     11       5      11 1
@<TRIPOS>ALT_TYPE
CGenFF_4.0_ALT_TYPE_SET
CGenFF_4.0 1 CG2R61 2 CG2R61 3 CG2R61 4 CG2R61 5 CG2R61 6 NG2R60 7 HGR61 8 HGR61 9 HGR61 10 HGR62 11 HGR62
@<TRIPOS>MOLECULE
pyridine
 11 11 0 0 0
****
USER_CHARGES
INVALID_CHARGES
Pose:  38 Cluster:  38 Fr_nu:  98989 TotEn:    -8.32
@<TRIPOS>ATOM
      1 C1        -64.1144  -18.4096  -16.8614 C.ar   1 LIG      -0.11300
      2 C2        -64.9644  -18.1334  -17.9265 C.ar   1 LIG      -0.11700
      3 C3        -64.5724  -18.2608  -15.5570 C.ar   1 LIG      -0.11700
      4 C4        -66.2529  -17.7147  -17.6362 C.ar   1 LIG       0.17700
      5 C5        -65.8783  -17.8361  -15.3728 C.ar   1 LIG       0.17700
      6 N1        -66.7335  -17.5583  -16.3824 N.ar   1 LIG      -0.60000
      7 H1        -63.0967  -18.7395  -17.0475 H      1 LIG       0.11500
      8 H2        -64.6291  -18.2427  -18.9513 H      1 LIG       0.11500
      9 H3        -63.9272  -18.4698  -14.7113 H      1 LIG       0.11500
     10 H4        -66.9543  -17.4864  -18.4319 H      1 LIG       0.12400
     11 H5        -66.2842  -17.7034  -14.3753 H      1 LIG       0.12400
@<TRIPOS>BOND
      1       1       2 ar
      2       1       3 ar
      3       2       4 ar
      4       3       5 ar
      5       4       6 ar
      6       5       6 ar
      7       1       7 1
      8       2       8 1
      9       3       9 1
     10       4      10 1
     11       5      11 1
@<TRIPOS>ALT_TYPE
CGenFF_4.0_ALT_TYPE_SET
CGenFF_4.0 1 CG2R61 2 CG2R61 3 CG2R61 4 CG2R61 5 CG2R61 6 NG2R60 7 HGR61 8 HGR61 9 HGR61 10 HGR62 11 HGR62
@<TRIPOS>MOLECULE
pyridine
 11 11 0 0 0
****
USER_CHARGES
INVALID_CHARGES
Pose:  39 Cluster:  39 Fr_nu: 1606421 TotEn:    -8.01
@<TRIPOS>ATOM
      1 C1        -65.7233    4.2369  -52.8335 C.ar   1 LIG      -0.11300
      2 C2        -65.0026    3.2376  -53.4779 C.ar   1 LIG      -0.11700
      3 C3        -67.0930    4.3458  -53.0462 C.ar   1 LIG      -0.11700
      4 C4        -65.6930    2.3793  -54.3184 C.ar   1 LIG       0.17700
      5 C5        -67.6898    3.4380  -53.9062 C.ar   1 LIG       0.17700
      6 N1        -67.0227    2.4540  -54.5501 N.ar   1 LIG      -0.60000
      7 H1        -65.2183    4.9299  -52.1673 H      1 LIG       0.11500
      8 H2        -63.9344    3.1336  -53.3269 H      1 LIG       0.11500
      9 H3        -67.6749    5.1173  -52.5549 H      1 LIG       0.11500
     10 H4        -65.1762    1.5835  -54.8446 H      1 LIG       0.12400
     11 H5        -68.7553    3.4803  -54.1068 H      1 LIG       0.12400
@<TRIPOS>BOND
      1       1       2 ar
      2       1       3 ar
      3       2       4 ar
      4       3       5 ar
      5       4       6 ar
      6       5       6 ar
      7       1       7 1
      8       2       8 1
      9       3       9 1
     10       4      10 1
     11       5      11 1
@<TRIPOS>ALT_TYPE
CGenFF_4.0_ALT_TYPE_SET
CGenFF_4.0 1 CG2R61 2 CG2R61 3 CG2R61 4 CG2R61 5 CG2R61 6 NG2R60 7 HGR61 8 HGR61 9 HGR61 10 HGR62 11 HGR62
@<TRIPOS>MOLECULE
pyridine
 11 11 0 0 0
****
USER_CHARGES
INVALID_CHARGES
Pose:  40 Cluster:  40 Fr_nu:  22348 TotEn:    -6.52
@<TRIPOS>ATOM
      1 C1        -72.8386  -11.2001  -43.1826 C.ar   1 LIG      -0.11300
      2 C2        -71.8706  -10.3527  -43.7097 C.ar   1 LIG      -0.11700
      3 C3        -73.7765  -11.7850  -44.0261 C.ar   1 LIG      -0.11700
      4 C4        -71.8833  -10.1241  -45.0763 C.ar   1 LIG       0.17700
      5 C5        -73.7041  -11.4921  -45.3784 C.ar   1 LIG       0.17700
      6 N1        -72.7783  -10.6739  -45.9272 N.ar   1 LIG      -0.60000
      7 H1        -72.8625  -11.4039  -42.1162 H      1 LIG       0.11500
      8 H2        -71.1294   -9.8860  -43.0713 H      1 LIG       0.11500
      9 H3        -74.5405  -12.4484  -43.6372 H      1 LIG       0.11500
     10 H4        -71.1494   -9.4707  -45.5362 H      1 LIG       0.12400
     11 H5        -74.4127  -11.9219  -46.0789 H      1 LIG       0.12400
@<TRIPOS>BOND
      1       1       2 ar
      2       1       3 ar
      3       2       4 ar
      4       3       5 ar
      5       4       6 ar
      6       5       6 ar
      7       1       7 1
      8       2       8 1
      9       3       9 1
     10       4      10 1
     11       5      11 1
@<TRIPOS>ALT_TYPE
CGenFF_4.0_ALT_TYPE_SET
CGenFF_4.0 1 CG2R61 2 CG2R61 3 CG2R61 4 CG2R61 5 CG2R61 6 NG2R60 7 HGR61 8 HGR61 9 HGR61 10 HGR62 11 HGR62
@<TRIPOS>MOLECULE
cyclopropane
 9 9 0 0 0
****
USER_CHARGES
INVALID_CHARGES
Pose:   1 Cluster:   1 Fr_nu:  25243 TotEn:    -8.63
@<TRIPOS>ATOM
      1 C1        -71.5332  -10.9970  -42.9817 C.3    1 LIG      -0.18000
      2 C2        -72.5675  -10.4669  -43.9310 C.3    1 LIG      -0.18000
      3 C3        -71.1962   -9.8581  -43.8988 C.3    1 LIG      -0.18000
      4 H1        -71.6547  -10.7780  -41.9283 H      1 LIG       0.09000
      5 H2        -71.0982  -11.9644  -43.1978 H      1 LIG       0.09000
      6 H3        -72.8286  -11.0776  -44.7862 H      1 LIG       0.09000
      7 H4        -73.3855   -9.8908  -43.5171 H      1 LIG       0.09000
      8 H5        -71.0911   -8.8727  -43.4629 H      1 LIG       0.09000
      9 H6        -70.5346  -10.0598  -44.7319 H      1 LIG       0.09000
@<TRIPOS>BOND
      1       1       2 1
      2       1       3 1
      3       2       3 1
      4       1       4 1
      5       1       5 1
      6       2       6 1
      7       2       7 1
      8       3       8 1
      9       3       9 1
@<TRIPOS>ALT_TYPE
CGenFF_4.0_ALT_TYPE_SET
CGenFF_4.0 1 CG3C31 2 CG3C31 3 CG3C31 4 HGA2 5 HGA2 6 HGA2 7 HGA2 8 HGA2 9 HGA2
@<TRIPOS>MOLECULE
cyclopropane
 9 9 0 0 0
****
USER_CHARGES
INVALID_CHARGES
Pose:   2 Cluster:   2 Fr_nu:   4308 TotEn:    -7.63
@<TRIPOS>ATOM
      1 C1        -74.4409  -12.3772  -44.7388 C.3    1 LIG      -0.18000
      2 C2        -74.2906  -11.4980  -43.5321 C.3    1 LIG      -0.18000
      3 C3        -75.1325  -12.7380  -43.4570 C.3    1 LIG      -0.18000
      4 H1        -75.0505  -12.0134  -45.5564 H      1 LIG       0.09000
      5 H2        -73.5889  -12.9743  -45.0377 H      1 LIG       0.09000
      6 H3        -73.3373  -11.5033  -43.0187 H      1 LIG       0.09000
      7 H4        -74.7990  -10.5420  -43.5368 H      1 LIG       0.09000
      8 H5        -76.2074  -12.6167  -43.4115 H      1 LIG       0.09000
      9 H6        -74.7454  -13.5777  -42.8936 H      1 LIG       0.09000
@<TRIPOS>BOND
      1       1       2 1
      2       1       3 1
      3       2       3 1
      4       1       4 1
      5       1       5 1
      6       2       6 1
      7       2       7 1
      8       3       8 1
      9       3       9 1
@<TRIPOS>ALT_TYPE
CGenFF_4.0_ALT_TYPE_SET
CGenFF_4.0 1 CG3C31 2 CG3C31 3 CG3C31 4 HGA2 5 HGA2 6 HGA2 7 HGA2 8 HGA2 9 HGA2
@<TRIPOS>MOLECULE
cyclopropane
 9 9 0 0 0
****
USER_CHARGES
INVALID_CHARGES
Pose:   3 Cluster:   3 Fr_nu: 762539 TotEn:    -7.28
@<TRIPOS>ATOM
      1 C1        -57.7610    1.8424  -37.2146 C.3    1 LIG      -0.18000
      2 C2        -59.2009    1.9345  -37.6269 C.3    1 LIG      -0.18000
      3 C3        -58.7639    0.8747  -36.6585 C.3    1 LIG      -0.18000
      4 H1        -57.0500    1.4706  -37.9418 H      1 LIG       0.09000
      5 H2        -57.3758    2.6065  -36.5516 H      1 LIG       0.09000
      6 H3        -59.7850    2.7607  -37.2412 H      1 LIG       0.09000
      7 H4        -59.4599    1.6248  -38.6315 H      1 LIG       0.09000
      8 H5        -58.7283   -0.1482  -37.0115 H      1 LIG       0.09000
      9 H6        -59.0534    0.9881  -35.6213 H      1 LIG       0.09000
@<TRIPOS>BOND
      1       1       2 1
      2       1       3 1
      3       2       3 1
      4       1       4 1
      5       1       5 1
      6       2       6 1
      7       2       7 1
      8       3       8 1
      9       3       9 1
@<TRIPOS>ALT_TYPE
CGenFF_4.0_ALT_TYPE_SET
CGenFF_4.0 1 CG3C31 2 CG3C31 3 CG3C31 4 HGA2 5 HGA2 6 HGA2 7 HGA2 8 HGA2 9 HGA2
@<TRIPOS>MOLECULE
cyclopropane
 9 9 0 0 0
****
USER_CHARGES
INVALID_CHARGES
Pose:   4 Cluster:   4 Fr_nu:   9996 TotEn:    -6.79
@<TRIPOS>ATOM
      1 C1        -72.7719  -10.1450  -44.1954 C.3    1 LIG      -0.18000
      2 C2        -72.6756  -11.4179  -43.4065 C.3    1 LIG      -0.18000
      3 C3        -74.0049  -10.9576  -43.9291 C.3    1 LIG      -0.18000
      4 H1        -72.6585   -9.2098  -43.6614 H      1 LIG       0.09000
      5 H2        -72.3760  -10.1442  -45.2029 H      1 LIG       0.09000
      6 H3        -72.2148  -12.2740  -43.8831 H      1 LIG       0.09000
      7 H4        -72.4974  -11.3402  -42.3414 H      1 LIG       0.09000
      8 H5        -74.7212  -10.5698  -43.2159 H      1 LIG       0.09000
      9 H6        -74.4382  -11.5037  -44.7577 H      1 LIG       0.09000
@<TRIPOS>BOND
      1       1       2 1
      2       1       3 1
      3       2       3 1
      4       1       4 1
      5       1       5 1
      6       2       6 1
      7       2       7 1
      8       3       8 1
      9       3       9 1
@<TRIPOS>ALT_TYPE
CGenFF_4.0_ALT_TYPE_SET
CGenFF_4.0 1 CG3C31 2 CG3C31 3 CG3C31 4 HGA2 5 HGA2 6 HGA2 7 HGA2 8 HGA2 9 HGA2
@<TRIPOS>MOLECULE
cyclopropane
 9 9 0 0 0
****
USER_CHARGES
INVALID_CHARGES
Pose:   5 Cluster:   5 Fr_nu:  10874 TotEn:    -6.53
@<TRIPOS>ATOM
      1 C1        -74.0663  -12.2266  -45.9031 C.3    1 LIG      -0.18000
      2 C2        -73.4718  -11.2500  -44.9311 C.3    1 LIG      -0.18000
      3 C3        -74.6195  -12.1215  -44.5123 C.3    1 LIG      -0.18000
      4 H1        -74.6635  -11.8312  -46.7152 H      1 LIG       0.09000
      5 H2        -73.4883  -13.1076  -46.1510 H      1 LIG       0.09000
      6 H3        -72.4935  -11.4738  -44.5246 H      1 LIG       0.09000
      7 H4        -73.6686  -10.1970  -45.0884 H      1 LIG       0.09000
      8 H5        -75.5886  -11.6552  -44.3880 H      1 LIG       0.09000
      9 H6        -74.4132  -12.9320  -43.8245 H      1 LIG       0.09000
@<TRIPOS>BOND
      1       1       2 1
      2       1       3 1
      3       2       3 1
      4       1       4 1
      5       1       5 1
      6       2       6 1
      7       2       7 1
      8       3       8 1
      9       3       9 1
@<TRIPOS>ALT_TYPE
CGenFF_4.0_ALT_TYPE_SET
CGenFF_4.0 1 CG3C31 2 CG3C31 3 CG3C31 4 HGA2 5 HGA2 6 HGA2 7 HGA2 8 HGA2 9 HGA2
@<TRIPOS>MOLECULE
cyclopropane
 9 9 0 0 0
****
USER_CHARGES
INVALID_CHARGES
Pose:   6 Cluster:   6 Fr_nu: 336290 TotEn:    -6.46
@<TRIPOS>ATOM
      1 C1        -71.7037  -16.9194  -59.5107 C.3    1 LIG      -0.18000
      2 C2        -70.5593  -17.4974  -58.7308 C.3    1 LIG      -0.18000
      3 C3        -71.7238  -16.8828  -58.0108 C.3    1 LIG      -0.18000
      4 H1        -71.5374  -15.9875  -60.0363 H      1 LIG       0.09000
      5 H2        -72.3750  -17.6082  -60.0076 H      1 LIG       0.09000
      6 H3        -70.4603  -18.5753  -58.7027 H      1 LIG       0.09000
      7 H4        -69.6223  -16.9548  -58.7310 H      1 LIG       0.09000
      8 H5        -71.5707  -15.9266  -57.5267 H      1 LIG       0.09000
      9 H6        -72.4085  -17.5473  -57.4988 H      1 LIG       0.09000
@<TRIPOS>BOND
      1       1       2 1
      2       1       3 1
      3       2       3 1
      4       1       4 1
      5       1       5 1
      6       2       6 1
      7       2       7 1
      8       3       8 1
      9       3       9 1
@<TRIPOS>ALT_TYPE
CGenFF_4.0_ALT_TYPE_SET
CGenFF_4.0 1 CG3C31 2 CG3C31 3 CG3C31 4 HGA2 5 HGA2 6 HGA2 7 HGA2 8 HGA2 9 HGA2
@<TRIPOS>MOLECULE
cyclopropane
 9 9 0 0 0
****
USER_CHARGES
INVALID_CHARGES
Pose:   7 Cluster:   7 Fr_nu:  70399 TotEn:    -6.25
@<TRIPOS>ATOM
      1 C1        -64.5279  -18.1003  -15.3873 C.3    1 LIG      -0.18000
      2 C2        -64.2954  -19.1105  -16.4723 C.3    1 LIG      -0.18000
      3 C3        -64.4719  -17.6616  -16.8212 C.3    1 LIG      -0.18000
      4 H1        -65.4930  -18.0991  -14.8964 H      1 LIG       0.09000
      5 H2        -63.6925  -17.8442  -14.7484 H      1 LIG       0.09000
      6 H3        -63.3032  -19.5344  -16.5637 H      1 LIG       0.09000
      7 H4        -65.1037  -19.7897  -16.7123 H      1 LIG       0.09000
      8 H5        -65.3990  -17.3656  -17.2955 H      1 LIG       0.09000
      9 H6        -63.5984  -17.1107  -17.1467 H      1 LIG       0.09000
@<TRIPOS>BOND
      1       1       2 1
      2       1       3 1
      3       2       3 1
      4       1       4 1
      5       1       5 1
      6       2       6 1
      7       2       7 1
      8       3       8 1
      9       3       9 1
@<TRIPOS>ALT_TYPE
CGenFF_4.0_ALT_TYPE_SET
CGenFF_4.0 1 CG3C31 2 CG3C31 3 CG3C31 4 HGA2 5 HGA2 6 HGA2 7 HGA2 8 HGA2 9 HGA2
@<TRIPOS>MOLECULE
cyclopropane
 9 9 0 0 0
****
USER_CHARGES
INVALID_CHARGES
Pose:   8 Cluster:   8 Fr_nu: 439606 TotEn:    -6.21
@<TRIPOS>ATOM
      1 C1        -72.4616  -25.5459  -44.8433 C.3    1 LIG      -0.18000
      2 C2        -73.0415  -24.9417  -43.5981 C.3    1 LIG      -0.18000
      3 C3        -73.9406  -25.6082  -44.5978 C.3    1 LIG      -0.18000
      4 H1        -72.1055  -24.8728  -45.6131 H      1 LIG       0.09000
      5 H2        -71.8945  -26.4625  -44.7428 H      1 LIG       0.09000
      6 H3        -72.8647  -25.4516  -42.6594 H      1 LIG       0.09000
      7 H4        -73.0761  -23.8617  -43.5292 H      1 LIG       0.09000
      8 H5        -74.5799  -24.9769  -45.2019 H      1 LIG       0.09000
      9 H6        -74.3682  -26.5668  -44.3320 H      1 LIG       0.09000
@<TRIPOS>BOND
      1       1       2 1
      2       1       3 1
      3       2       3 1
      4       1       4 1
      5       1       5 1
      6       2       6 1
      7       2       7 1
      8       3       8 1
      9       3       9 1
@<TRIPOS>ALT_TYPE
CGenFF_4.0_ALT_TYPE_SET
CGenFF_4.0 1 CG3C31 2 CG3C31 3 CG3C31 4 HGA2 5 HGA2 6 HGA2 7 HGA2 8 HGA2 9 HGA2
@<TRIPOS>MOLECULE
pyrrole
 10 10 0 0 0
****
USER_CHARGES
INVALID_CHARGES
Pose:   1 Cluster:   1 Fr_nu: 514594 TotEn:   -15.00
@<TRIPOS>ATOM
      1 C1        -74.5916  -14.4770  -51.7565 C.2    1 LIG      -0.25700
      2 C2        -74.9325  -14.7903  -50.4176 C.2    1 LIG      -0.25700
      3 C3        -75.3193  -13.3643  -52.1167 C.2    1 LIG      -0.04700
      4 C4        -75.8583  -13.8596  -50.0004 C.2    1 LIG      -0.04700
      5 N1        -76.0860  -12.9980  -51.0415 N.pl3  1 LIG      -0.36000
      6 H1        -73.8915  -15.0047  -52.3888 H      1 LIG       0.15400
      7 H2        -74.5470  -15.6052  -49.8213 H      1 LIG       0.15400
      8 H3        -75.3606  -12.8026  -53.0392 H      1 LIG       0.14000
      9 H4        -76.3723  -13.7334  -49.0579 H      1 LIG       0.14000
     10 H5        -76.7215  -12.2124  -51.0196 H      1 LIG       0.38000
@<TRIPOS>BOND
      1       1       2 1
      2       1       3 2
      3       2       4 2
      4       3       5 1
      5       4       5 1
      6       1       6 1
      7       2       7 1
      8       3       8 1
      9       4       9 1
     10       5      10 1
@<TRIPOS>ALT_TYPE
CGenFF_4.0_ALT_TYPE_SET
CGenFF_4.0 1 CG2R51 2 CG2R51 3 CG2R51 4 CG2R51 5 NG2R51 6 HGR51 7 HGR51 8 HGR52 9 HGR52 10 HGP1
@<TRIPOS>MOLECULE
pyrrole
 10 10 0 0 0
****
USER_CHARGES
INVALID_CHARGES
Pose:   2 Cluster:   2 Fr_nu: 193680 TotEn:   -13.50
@<TRIPOS>ATOM
      1 C1        -60.7578    2.7718  -43.3994 C.2    1 LIG      -0.25700
      2 C2        -59.7433    2.0245  -44.0470 C.2    1 LIG      -0.25700
      3 C3        -61.8444    2.8095  -44.2452 C.2    1 LIG      -0.04700
      4 C4        -60.2408    1.6284  -45.2689 C.2    1 LIG      -0.04700
      5 N1        -61.5186    2.1115  -45.3786 N.pl3  1 LIG      -0.36000
      6 H1        -60.7023    3.2318  -42.4228 H      1 LIG       0.15400
      7 H2        -58.7571    1.7991  -43.6664 H      1 LIG       0.15400
      8 H3        -62.8169    3.2698  -44.1425 H      1 LIG       0.14000
      9 H4        -59.8012    1.0463  -46.0667 H      1 LIG       0.14000
     10 H5        -62.1275    1.9736  -46.1733 H      1 LIG       0.38000
@<TRIPOS>BOND
      1       1       2 1
      2       1       3 2
      3       2       4 2
      4       3       5 1
      5       4       5 1
      6       1       6 1
      7       2       7 1
      8       3       8 1
      9       4       9 1
     10       5      10 1
@<TRIPOS>ALT_TYPE
CGenFF_4.0_ALT_TYPE_SET
CGenFF_4.0 1 CG2R51 2 CG2R51 3 CG2R51 4 CG2R51 5 NG2R51 6 HGR51 7 HGR51 8 HGR52 9 HGR52 10 HGP1
@<TRIPOS>MOLECULE
pyrrole
 10 10 0 0 0
****
USER_CHARGES
INVALID_CHARGES
Pose:   3 Cluster:   3 Fr_nu: 1104048 TotEn:   -13.20
@<TRIPOS>ATOM
      1 C1        -58.8789    2.8306  -38.3665 C.2    1 LIG      -0.25700
      2 C2        -57.6939    2.1893  -37.9288 C.2    1 LIG      -0.25700
      3 C3        -59.7694    2.8113  -37.3158 C.2    1 LIG      -0.04700
      4 C4        -57.8964    1.7975  -36.6238 C.2    1 LIG      -0.04700
      5 N1        -59.1614    2.1806  -36.2619 N.pl3  1 LIG      -0.36000
      6 H1        -59.0626    3.2601  -39.3413 H      1 LIG       0.15400
      7 H2        -56.7909    2.0291  -38.5007 H      1 LIG       0.15400
      8 H3        -60.7783    3.1880  -37.2243 H      1 LIG       0.14000
      9 H4        -57.2543    1.2834  -35.9225 H      1 LIG       0.14000
     10 H5        -59.5816    2.0226  -35.3564 H      1 LIG       0.38000
@<TRIPOS>BOND
      1       1       2 1
      2       1       3 2
      3       2       4 2
      4       3       5 1
      5       4       5 1
      6       1       6 1
      7       2       7 1
      8       3       8 1
      9       4       9 1
     10       5      10 1
@<TRIPOS>ALT_TYPE
CGenFF_4.0_ALT_TYPE_SET
CGenFF_4.0 1 CG2R51 2 CG2R51 3 CG2R51 4 CG2R51 5 NG2R51 6 HGR51 7 HGR51 8 HGR52 9 HGR52 10 HGP1
@<TRIPOS>MOLECULE
pyrrole
 10 10 0 0 0
****
USER_CHARGES
INVALID_CHARGES
Pose:   4 Cluster:   4 Fr_nu: 2579265 TotEn:   -13.00
@<TRIPOS>ATOM
      1 C1        -78.3819   -9.2591  -57.3096 C.2    1 LIG      -0.25700
      2 C2        -79.1138   -8.0700  -57.0703 C.2    1 LIG      -0.25700
      3 C3        -78.4098  -10.0000  -56.1487 C.2    1 LIG      -0.04700
      4 C4        -79.5667   -8.1204  -55.7704 C.2    1 LIG      -0.04700
      5 N1        -79.1325   -9.2979  -55.2198 N.pl3  1 LIG      -0.36000
      6 H1        -77.8887   -9.5443  -58.2283 H      1 LIG       0.15400
      7 H2        -79.2919   -7.2637  -57.7677 H      1 LIG       0.15400
      8 H3        -77.9808  -10.9607  -55.9010 H      1 LIG       0.14000
      9 H4        -80.1586   -7.4261  -55.1907 H      1 LIG       0.14000
     10 H5        -79.3174   -9.6021  -54.2740 H      1 LIG       0.38000
@<TRIPOS>BOND
      1       1       2 1
      2       1       3 2
      3       2       4 2
      4       3       5 1
      5       4       5 1
      6       1       6 1
      7       2       7 1
      8       3       8 1
      9       4       9 1
     10       5      10 1
@<TRIPOS>ALT_TYPE
CGenFF_4.0_ALT_TYPE_SET
CGenFF_4.0 1 CG2R51 2 CG2R51 3 CG2R51 4 CG2R51 5 NG2R51 6 HGR51 7 HGR51 8 HGR52 9 HGR52 10 HGP1
@<TRIPOS>MOLECULE
pyrrole
 10 10 0 0 0
****
USER_CHARGES
INVALID_CHARGES
Pose:   5 Cluster:   5 Fr_nu: 3657397 TotEn:   -12.54
@<TRIPOS>ATOM
      1 C1        -65.6859  -18.1648  -17.7693 C.2    1 LIG      -0.25700
      2 C2        -67.0190  -18.2100  -17.2920 C.2    1 LIG      -0.25700
      3 C3        -65.7316  -17.7347  -19.0771 C.2    1 LIG      -0.04700
      4 C4        -67.8388  -17.8062  -18.3226 C.2    1 LIG      -0.04700
      5 N1        -67.0454  -17.5200  -19.4028 N.pl3  1 LIG      -0.36000
      6 H1        -64.7904  -18.4178  -17.2194 H      1 LIG       0.15400
      7 H2        -67.3476  -18.5049  -16.3054 H      1 LIG       0.15400
      8 H3        -64.9494  -17.5633  -19.8031 H      1 LIG       0.14000
      9 H4        -68.9124  -17.6958  -18.3827 H      1 LIG       0.14000
     10 H5        -67.3780  -17.1993  -20.3016 H      1 LIG       0.38000
@<TRIPOS>BOND
      1       1       2 1
      2       1       3 2
      3       2       4 2
      4       3       5 1
      5       4       5 1
      6       1       6 1
      7       2       7 1
      8       3       8 1
      9       4       9 1
     10       5      10 1
@<TRIPOS>ALT_TYPE
CGenFF_4.0_ALT_TYPE_SET
CGenFF_4.0 1 CG2R51 2 CG2R51 3 CG2R51 4 CG2R51 5 NG2R51 6 HGR51 7 HGR51 8 HGR52 9 HGR52 10 HGP1
@<TRIPOS>MOLECULE
pyrrole
 10 10 0 0 0
****
USER_CHARGES
INVALID_CHARGES
Pose:   6 Cluster:   6 Fr_nu: 320081 TotEn:   -12.39
@<TRIPOS>ATOM
      1 C1        -72.8223  -26.9416  -43.9048 C.2    1 LIG      -0.25700
      2 C2        -73.1364  -26.0338  -44.9460 C.2    1 LIG      -0.25700
      3 C3        -72.3509  -26.2021  -42.8425 C.2    1 LIG      -0.04700
      4 C4        -72.8474  -24.7671  -44.4883 C.2    1 LIG      -0.04700
      5 N1        -72.3704  -24.8816  -43.2087 N.pl3  1 LIG      -0.36000
      6 H1        -72.9286  -28.0171  -43.9269 H      1 LIG       0.15400
      7 H2        -73.5298  -26.2749  -45.9234 H      1 LIG       0.15400
      8 H3        -72.0039  -26.4965  -41.8621 H      1 LIG       0.14000
      9 H4        -72.9399  -23.7976  -44.9573 H      1 LIG       0.14000
     10 H5        -72.0782  -24.1105  -42.6244 H      1 LIG       0.38000
@<TRIPOS>BOND
      1       1       2 1
      2       1       3 2
      3       2       4 2
      4       3       5 1
      5       4       5 1
      6       1       6 1
      7       2       7 1
      8       3       8 1
      9       4       9 1
     10       5      10 1
@<TRIPOS>ALT_TYPE
CGenFF_4.0_ALT_TYPE_SET
CGenFF_4.0 1 CG2R51 2 CG2R51 3 CG2R51 4 CG2R51 5 NG2R51 6 HGR51 7 HGR51 8 HGR52 9 HGR52 10 HGP1
@<TRIPOS>MOLECULE
pyrrole
 10 10 0 0 0
****
USER_CHARGES
INVALID_CHARGES
Pose:   7 Cluster:   7 Fr_nu: 902395 TotEn:   -12.21
@<TRIPOS>ATOM
      1 C1        -70.6385  -17.1505  -59.8863 C.2    1 LIG      -0.25700
      2 C2        -69.9461  -17.5864  -58.7298 C.2    1 LIG      -0.25700
      3 C3        -71.8157  -16.5709  -59.4670 C.2    1 LIG      -0.04700
      4 C4        -70.7212  -17.2600  -57.6389 C.2    1 LIG      -0.04700
      5 N1        -71.8553  -16.6434  -58.0990 N.pl3  1 LIG      -0.36000
      6 H1        -70.3141  -17.2481  -60.9128 H      1 LIG       0.15400
      7 H2        -68.9875  -18.0845  -58.6939 H      1 LIG       0.15400
      8 H3        -72.6264  -16.1155  -60.0179 H      1 LIG       0.14000
      9 H4        -70.5663  -17.4097  -56.5796 H      1 LIG       0.14000
     10 H5        -72.6057  -16.2950  -57.5185 H      1 LIG       0.38000
@<TRIPOS>BOND
      1       1       2 1
      2       1       3 2
      3       2       4 2
      4       3       5 1
      5       4       5 1
      6       1       6 1
      7       2       7 1
      8       3       8 1
      9       4       9 1
     10       5      10 1
@<TRIPOS>ALT_TYPE
CGenFF_4.0_ALT_TYPE_SET
CGenFF_4.0 1 CG2R51 2 CG2R51 3 CG2R51 4 CG2R51 5 NG2R51 6 HGR51 7 HGR51 8 HGR52 9 HGR52 10 HGP1
@<TRIPOS>MOLECULE
pyrrole
 10 10 0 0 0
****
USER_CHARGES
INVALID_CHARGES
Pose:   8 Cluster:   8 Fr_nu: 576728 TotEn:   -12.08
@<TRIPOS>ATOM
      1 C1        -73.5183  -26.6180  -45.0436 C.2    1 LIG      -0.25700
      2 C2        -72.2112  -26.2061  -44.6846 C.2    1 LIG      -0.25700
      3 C3        -74.3866  -26.0859  -44.1161 C.2    1 LIG      -0.04700
      4 C4        -72.3206  -25.4348  -43.5485 C.2    1 LIG      -0.04700
      5 N1        -73.6474  -25.3688  -43.2119 N.pl3  1 LIG      -0.36000
      6 H1        -73.7961  -27.2348  -45.8866 H      1 LIG       0.15400
      7 H2        -71.2897  -26.4449  -45.1964 H      1 LIG       0.15400
      8 H3        -75.4609  -26.1536  -44.0185 H      1 LIG       0.14000
      9 H4        -71.5749  -24.9275  -42.9526 H      1 LIG       0.14000
     10 H5        -74.0233  -24.8677  -42.4188 H      1 LIG       0.38000
@<TRIPOS>BOND
      1       1       2 1
      2       1       3 2
      3       2       4 2
      4       3       5 1
      5       4       5 1
      6       1       6 1
      7       2       7 1
      8       3       8 1
      9       4       9 1
     10       5      10 1
@<TRIPOS>ALT_TYPE
CGenFF_4.0_ALT_TYPE_SET
CGenFF_4.0 1 CG2R51 2 CG2R51 3 CG2R51 4 CG2R51 5 NG2R51 6 HGR51 7 HGR51 8 HGR52 9 HGR52 10 HGP1
@<TRIPOS>MOLECULE
pyrrole
 10 10 0 0 0
****
USER_CHARGES
INVALID_CHARGES
Pose:   9 Cluster:   9 Fr_nu: 610629 TotEn:   -12.04
@<TRIPOS>ATOM
      1 C1        -74.0661  -14.3069  -49.0598 C.2    1 LIG      -0.25700
      2 C2        -73.9239  -14.5904  -50.4406 C.2    1 LIG      -0.25700
      3 C3        -75.0382  -13.3388  -48.9366 C.2    1 LIG      -0.04700
      4 C4        -74.8134  -13.7869  -51.1191 C.2    1 LIG      -0.04700
      5 N1        -75.4852  -13.0302  -50.1948 N.pl3  1 LIG      -0.36000
      6 H1        -73.5196  -14.7595  -48.2444 H      1 LIG       0.15400
      7 H2        -73.2473  -15.3017  -50.8929 H      1 LIG       0.15400
      8 H3        -75.4501  -12.8430  -48.0690 H      1 LIG       0.14000
      9 H4        -75.0286  -13.6877  -52.1738 H      1 LIG       0.14000
     10 H5        -76.2009  -12.3492  -50.4082 H      1 LIG       0.38000
@<TRIPOS>BOND
      1       1       2 1
      2       1       3 2
      3       2       4 2
      4       3       5 1
      5       4       5 1
      6       1       6 1
      7       2       7 1
      8       3       8 1
      9       4       9 1
     10       5      10 1
@<TRIPOS>ALT_TYPE
CGenFF_4.0_ALT_TYPE_SET
CGenFF_4.0 1 CG2R51 2 CG2R51 3 CG2R51 4 CG2R51 5 NG2R51 6 HGR51 7 HGR51 8 HGR52 9 HGR52 10 HGP1
@<TRIPOS>MOLECULE
pyrrole
 10 10 0 0 0
****
USER_CHARGES
INVALID_CHARGES
Pose:  10 Cluster:  10 Fr_nu: 326229 TotEn:   -11.33
@<TRIPOS>ATOM
      1 C1        -71.3673   -9.2509  -43.8027 C.2    1 LIG      -0.25700
      2 C2        -72.4435   -9.9304  -44.4250 C.2    1 LIG      -0.25700
      3 C3        -71.0887   -9.9116  -42.6266 C.2    1 LIG      -0.04700
      4 C4        -72.7898  -10.9856  -43.6102 C.2    1 LIG      -0.04700
      5 N1        -71.9597  -10.9642  -42.5199 N.pl3  1 LIG      -0.36000
      6 H1        -70.8515   -8.3757  -44.1720 H      1 LIG       0.15400
      7 H2        -72.9161   -9.6792  -45.3640 H      1 LIG       0.15400
      8 H3        -70.3513   -9.7271  -41.8582 H      1 LIG       0.14000
      9 H4        -73.5494  -11.7482  -43.7097 H      1 LIG       0.14000
     10 H5        -71.9856  -11.6238  -41.7546 H      1 LIG       0.38000
@<TRIPOS>BOND
      1       1       2 1
      2       1       3 2
      3       2       4 2
      4       3       5 1
      5       4       5 1
      6       1       6 1
      7       2       7 1
      8       3       8 1
      9       4       9 1
     10       5      10 1
@<TRIPOS>ALT_TYPE
CGenFF_4.0_ALT_TYPE_SET
CGenFF_4.0 1 CG2R51 2 CG2R51 3 CG2R51 4 CG2R51 5 NG2R51 6 HGR51 7 HGR51 8 HGR52 9 HGR52 10 HGP1
@<TRIPOS>MOLECULE
pyrrole
 10 10 0 0 0
****
USER_CHARGES
INVALID_CHARGES
Pose:  11 Cluster:  11 Fr_nu: 993212 TotEn:   -11.20
@<TRIPOS>ATOM
      1 C1        -71.9264  -16.8227  -60.3385 C.2    1 LIG      -0.25700
      2 C2        -71.0627  -17.1652  -59.2690 C.2    1 LIG      -0.25700
      3 C3        -73.1028  -16.3654  -59.7868 C.2    1 LIG      -0.04700
      4 C4        -71.7377  -16.9069  -58.0964 C.2    1 LIG      -0.04700
      5 N1        -72.9768  -16.4214  -58.4233 N.pl3  1 LIG      -0.36000
      6 H1        -71.7136  -16.9004  -61.3954 H      1 LIG       0.15400
      7 H2        -70.0584  -17.5579  -59.3434 H      1 LIG       0.15400
      8 H3        -74.0158  -16.0071  -60.2411 H      1 LIG       0.14000
      9 H4        -71.4468  -17.0236  -57.0618 H      1 LIG       0.14000
     10 H5        -73.6885  -16.1462  -57.7606 H      1 LIG       0.38000
@<TRIPOS>BOND
      1       1       2 1
      2       1       3 2
      3       2       4 2
      4       3       5 1
      5       4       5 1
      6       1       6 1
      7       2       7 1
      8       3       8 1
      9       4       9 1
     10       5      10 1
@<TRIPOS>ALT_TYPE
CGenFF_4.0_ALT_TYPE_SET
CGenFF_4.0 1 CG2R51 2 CG2R51 3 CG2R51 4 CG2R51 5 NG2R51 6 HGR51 7 HGR51 8 HGR52 9 HGR52 10 HGP1
@<TRIPOS>MOLECULE
pyrrole
 10 10 0 0 0
****
USER_CHARGES
INVALID_CHARGES
Pose:  12 Cluster:  12 Fr_nu: 332357 TotEn:   -11.18
@<TRIPOS>ATOM
      1 C1        -73.2365  -11.5712  -44.4901 C.2    1 LIG      -0.25700
      2 C2        -73.8219  -12.1889  -43.3575 C.2    1 LIG      -0.25700
      3 C3        -74.0109  -11.8959  -45.5820 C.2    1 LIG      -0.04700
      4 C4        -74.9362  -12.8724  -43.7918 C.2    1 LIG      -0.04700
      5 N1        -75.0410  -12.6875  -45.1457 N.pl3  1 LIG      -0.36000
      6 H1        -72.3477  -10.9563  -44.5075 H      1 LIG       0.15400
      7 H2        -73.4709  -12.1424  -42.3363 H      1 LIG       0.15400
      8 H3        -73.9209  -11.6360  -46.6273 H      1 LIG       0.14000
      9 H4        -75.6622  -13.4707  -43.2594 H      1 LIG       0.14000
     10 H5        -75.7670  -13.0749  -45.7324 H      1 LIG       0.38000
@<TRIPOS>BOND
      1       1       2 1
      2       1       3 2
      3       2       4 2
      4       3       5 1
      5       4       5 1
      6       1       6 1
      7       2       7 1
      8       3       8 1
      9       4       9 1
     10       5      10 1
@<TRIPOS>ALT_TYPE
CGenFF_4.0_ALT_TYPE_SET
CGenFF_4.0 1 CG2R51 2 CG2R51 3 CG2R51 4 CG2R51 5 NG2R51 6 HGR51 7 HGR51 8 HGR52 9 HGR52 10 HGP1
@<TRIPOS>MOLECULE
pyrrole
 10 10 0 0 0
****
USER_CHARGES
INVALID_CHARGES
Pose:  13 Cluster:  13 Fr_nu: 1356768 TotEn:   -11.07
@<TRIPOS>ATOM
      1 C1        -75.4697  -13.4610  -50.7674 C.2    1 LIG      -0.25700
      2 C2        -74.4571  -14.4515  -50.7979 C.2    1 LIG      -0.25700
      3 C3        -75.6948  -13.0626  -52.0666 C.2    1 LIG      -0.04700
      4 C4        -74.0943  -14.6280  -52.1149 C.2    1 LIG      -0.04700
      5 N1        -74.8529  -13.7785  -52.8771 N.pl3  1 LIG      -0.36000
      6 H1        -75.9794  -13.0803  -49.8935 H      1 LIG       0.15400
      7 H2        -74.0367  -14.9790  -49.9534 H      1 LIG       0.15400
      8 H3        -76.3761  -12.3355  -52.4855 H      1 LIG       0.14000
      9 H4        -73.3672  -15.2817  -52.5761 H      1 LIG       0.14000
     10 H5        -74.8001  -13.6933  -53.8827 H      1 LIG       0.38000
@<TRIPOS>BOND
      1       1       2 1
      2       1       3 2
      3       2       4 2
      4       3       5 1
      5       4       5 1
      6       1       6 1
      7       2       7 1
      8       3       8 1
      9       4       9 1
     10       5      10 1
@<TRIPOS>ALT_TYPE
CGenFF_4.0_ALT_TYPE_SET
CGenFF_4.0 1 CG2R51 2 CG2R51 3 CG2R51 4 CG2R51 5 NG2R51 6 HGR51 7 HGR51 8 HGR52 9 HGR52 10 HGP1
@<TRIPOS>MOLECULE
pyrrole
 10 10 0 0 0
****
USER_CHARGES
INVALID_CHARGES
Pose:  14 Cluster:  14 Fr_nu: 525681 TotEn:   -11.07
@<TRIPOS>ATOM
      1 C1        -74.5747  -14.2719  -51.6936 C.2    1 LIG      -0.25700
      2 C2        -74.8204  -14.3197  -53.0880 C.2    1 LIG      -0.25700
      3 C3        -75.5776  -13.5182  -51.1247 C.2    1 LIG      -0.04700
      4 C4        -75.9659  -13.5936  -53.3288 C.2    1 LIG      -0.04700
      5 N1        -76.4173  -13.1109  -52.1283 N.pl3  1 LIG      -0.36000
      6 H1        -73.7562  -14.7368  -51.1622 H      1 LIG       0.15400
      7 H2        -74.2280  -14.8268  -53.8365 H      1 LIG       0.15400
      8 H3        -75.7678  -13.2355  -50.0990 H      1 LIG       0.14000
      9 H4        -76.4990  -13.3795  -54.2445 H      1 LIG       0.14000
     10 H5        -77.2431  -12.5421  -52.0021 H      1 LIG       0.38000
@<TRIPOS>BOND
      1       1       2 1
      2       1       3 2
      3       2       4 2
      4       3       5 1
      5       4       5 1
      6       1       6 1
      7       2       7 1
      8       3       8 1
      9       4       9 1
     10       5      10 1
@<TRIPOS>ALT_TYPE
CGenFF_4.0_ALT_TYPE_SET
CGenFF_4.0 1 CG2R51 2 CG2R51 3 CG2R51 4 CG2R51 5 NG2R51 6 HGR51 7 HGR51 8 HGR52 9 HGR52 10 HGP1
@<TRIPOS>MOLECULE
pyrrole
 10 10 0 0 0
****
USER_CHARGES
INVALID_CHARGES
Pose:  15 Cluster:  15 Fr_nu: 407742 TotEn:   -10.67
@<TRIPOS>ATOM
      1 C1        -57.4594    1.8415  -37.8683 C.2    1 LIG      -0.25700
      2 C2        -58.2733    0.9892  -37.0820 C.2    1 LIG      -0.25700
      3 C3        -58.1214    3.0430  -37.9924 C.2    1 LIG      -0.04700
      4 C4        -59.4081    1.6958  -36.7497 C.2    1 LIG      -0.04700
      5 N1        -59.3050    2.9428  -37.3088 N.pl3  1 LIG      -0.36000
      6 H1        -56.4955    1.6051  -38.2967 H      1 LIG       0.15400
      7 H2        -58.0580   -0.0288  -36.7894 H      1 LIG       0.15400
      8 H3        -57.8575    3.9572  -38.5051 H      1 LIG       0.14000
      9 H4        -60.2761    1.4236  -36.1659 H      1 LIG       0.14000
     10 H5        -59.9955    3.6764  -37.2287 H      1 LIG       0.38000
@<TRIPOS>BOND
      1       1       2 1
      2       1       3 2
      3       2       4 2
      4       3       5 1
      5       4       5 1
      6       1       6 1
      7       2       7 1
      8       3       8 1
      9       4       9 1
     10       5      10 1
@<TRIPOS>ALT_TYPE
CGenFF_4.0_ALT_TYPE_SET
CGenFF_4.0 1 CG2R51 2 CG2R51 3 CG2R51 4 CG2R51 5 NG2R51 6 HGR51 7 HGR51 8 HGR52 9 HGR52 10 HGP1
@<TRIPOS>MOLECULE
pyrrole
 10 10 0 0 0
****
USER_CHARGES
INVALID_CHARGES
Pose:  16 Cluster:  16 Fr_nu: 694398 TotEn:   -10.43
@<TRIPOS>ATOM
      1 C1        -69.8587  -17.2459  -60.1520 C.2    1 LIG      -0.25700
      2 C2        -70.4471  -17.4370  -58.8775 C.2    1 LIG      -0.25700
      3 C3        -70.8366  -16.7511  -60.9865 C.2    1 LIG      -0.04700
      4 C4        -71.7667  -17.0534  -58.9720 C.2    1 LIG      -0.04700
      5 N1        -71.9922  -16.6385  -60.2585 N.pl3  1 LIG      -0.36000
      6 H1        -68.8338  -17.4465  -60.4307 H      1 LIG       0.15400
      7 H2        -69.9637  -17.8136  -57.9871 H      1 LIG       0.15400
      8 H3        -70.8138  -16.4707  -62.0301 H      1 LIG       0.14000
      9 H4        -72.5621  -17.0373  -58.2402 H      1 LIG       0.14000
     10 H5        -72.8753  -16.3007  -60.6156 H      1 LIG       0.38000
@<TRIPOS>BOND
      1       1       2 1
      2       1       3 2
      3       2       4 2
      4       3       5 1
      5       4       5 1
      6       1       6 1
      7       2       7 1
      8       3       8 1
      9       4       9 1
     10       5      10 1
@<TRIPOS>ALT_TYPE
CGenFF_4.0_ALT_TYPE_SET
CGenFF_4.0 1 CG2R51 2 CG2R51 3 CG2R51 4 CG2R51 5 NG2R51 6 HGR51 7 HGR51 8 HGR52 9 HGR52 10 HGP1
@<TRIPOS>MOLECULE
pyrrole
 10 10 0 0 0
****
USER_CHARGES
INVALID_CHARGES
Pose:  17 Cluster:  17 Fr_nu: 581071 TotEn:   -10.12
@<TRIPOS>ATOM
      1 C1        -73.9043  -11.4314  -45.4236 C.2    1 LIG      -0.25700
      2 C2        -74.7806  -12.5256  -45.2187 C.2    1 LIG      -0.25700
      3 C3        -73.6996  -10.8335  -44.1997 C.2    1 LIG      -0.04700
      4 C4        -75.0847  -12.5630  -43.8758 C.2    1 LIG      -0.04700
      5 N1        -74.4223  -11.5296  -43.2663 N.pl3  1 LIG      -0.36000
      6 H1        -73.4697  -11.1143  -46.3611 H      1 LIG       0.15400
      7 H2        -75.1510  -13.2120  -45.9669 H      1 LIG       0.15400
      8 H3        -73.1068   -9.9772  -43.9104 H      1 LIG       0.14000
      9 H4        -75.7103  -13.2318  -43.3014 H      1 LIG       0.14000
     10 H5        -74.4604  -11.3142  -42.2796 H      1 LIG       0.38000
@<TRIPOS>BOND
      1       1       2 1
      2       1       3 2
      3       2       4 2
      4       3       5 1
      5       4       5 1
      6       1       6 1
      7       2       7 1
      8       3       8 1
      9       4       9 1
     10       5      10 1
@<TRIPOS>ALT_TYPE
CGenFF_4.0_ALT_TYPE_SET
CGenFF_4.0 1 CG2R51 2 CG2R51 3 CG2R51 4 CG2R51 5 NG2R51 6 HGR51 7 HGR51 8 HGR52 9 HGR52 10 HGP1
@<TRIPOS>MOLECULE
pyrrole
 10 10 0 0 0
****
USER_CHARGES
INVALID_CHARGES
Pose:  18 Cluster:  18 Fr_nu: 1513694 TotEn:    -9.72
@<TRIPOS>ATOM
      1 C1        -77.6531  -15.9417  -27.9763 C.2    1 LIG      -0.25700
      2 C2        -77.5015  -17.0953  -27.1680 C.2    1 LIG      -0.25700
      3 C3        -76.6239  -15.9426  -28.8917 C.2    1 LIG      -0.04700
      4 C4        -76.3840  -17.7659  -27.6140 C.2    1 LIG      -0.04700
      5 N1        -75.8586  -17.0560  -28.6619 N.pl3  1 LIG      -0.36000
      6 H1        -78.4285  -15.1925  -27.8995 H      1 LIG       0.15400
      7 H2        -78.1359  -17.4048  -26.3495 H      1 LIG       0.15400
      8 H3        -76.3679  -15.2524  -29.6831 H      1 LIG       0.14000
      9 H4        -75.9186  -18.6830  -27.2811 H      1 LIG       0.14000
     10 H5        -75.0335  -17.3141  -29.1853 H      1 LIG       0.38000
@<TRIPOS>BOND
      1       1       2 1
      2       1       3 2
      3       2       4 2
      4       3       5 1
      5       4       5 1
      6       1       6 1
      7       2       7 1
      8       3       8 1
      9       4       9 1
     10       5      10 1
@<TRIPOS>ALT_TYPE
CGenFF_4.0_ALT_TYPE_SET
CGenFF_4.0 1 CG2R51 2 CG2R51 3 CG2R51 4 CG2R51 5 NG2R51 6 HGR51 7 HGR51 8 HGR52 9 HGR52 10 HGP1
@<TRIPOS>MOLECULE
pyrrole
 10 10 0 0 0
****
USER_CHARGES
INVALID_CHARGES
Pose:  19 Cluster:  19 Fr_nu: 105542 TotEn:    -9.39
@<TRIPOS>ATOM
      1 C1        -75.1273  -12.8963  -45.1328 C.2    1 LIG      -0.25700
      2 C2        -73.9499  -12.2551  -44.6748 C.2    1 LIG      -0.25700
      3 C3        -75.7442  -13.4560  -44.0357 C.2    1 LIG      -0.04700
      4 C4        -73.8832  -12.4426  -43.3118 C.2    1 LIG      -0.04700
      5 N1        -74.9789  -13.1741  -42.9344 N.pl3  1 LIG      -0.36000
      6 H1        -75.4864  -12.9443  -46.1512 H      1 LIG       0.15400
      7 H2        -73.2281  -11.7158  -45.2717 H      1 LIG       0.15400
      8 H3        -76.6561  -14.0284  -43.9406 H      1 LIG       0.14000
      9 H4        -73.1566  -12.1203  -42.5792 H      1 LIG       0.14000
     10 H5        -75.1905  -13.4612  -41.9888 H      1 LIG       0.38000
@<TRIPOS>BOND
      1       1       2 1
      2       1       3 2
      3       2       4 2
      4       3       5 1
      5       4       5 1
      6       1       6 1
      7       2       7 1
      8       3       8 1
      9       4       9 1
     10       5      10 1
@<TRIPOS>ALT_TYPE
CGenFF_4.0_ALT_TYPE_SET
CGenFF_4.0 1 CG2R51 2 CG2R51 3 CG2R51 4 CG2R51 5 NG2R51 6 HGR51 7 HGR51 8 HGR52 9 HGR52 10 HGP1
@<TRIPOS>MOLECULE
pyrrole
 10 10 0 0 0
****
USER_CHARGES
INVALID_CHARGES
Pose:  20 Cluster:  20 Fr_nu: 539687 TotEn:    -9.19
@<TRIPOS>ATOM
      1 C1        -71.8179  -26.4270  -44.5353 C.2    1 LIG      -0.25700
      2 C2        -72.9355  -25.5858  -44.3107 C.2    1 LIG      -0.25700
      3 C3        -71.3594  -26.8396  -43.3036 C.2    1 LIG      -0.04700
      4 C4        -73.1259  -25.5099  -42.9486 C.2    1 LIG      -0.04700
      5 N1        -72.1620  -26.2757  -42.3465 N.pl3  1 LIG      -0.36000
      6 H1        -71.3940  -26.7023  -45.4907 H      1 LIG       0.15400
      7 H2        -73.5367  -25.0884  -45.0586 H      1 LIG       0.15400
      8 H3        -70.5361  -27.4814  -43.0234 H      1 LIG       0.14000
      9 H4        -73.8601  -24.9820  -42.3563 H      1 LIG       0.14000
     10 H5        -72.0590  -26.4052  -41.3495 H      1 LIG       0.38000
@<TRIPOS>BOND
      1       1       2 1
      2       1       3 2
      3       2       4 2
      4       3       5 1
      5       4       5 1
      6       1       6 1
      7       2       7 1
      8       3       8 1
      9       4       9 1
     10       5      10 1
@<TRIPOS>ALT_TYPE
CGenFF_4.0_ALT_TYPE_SET
CGenFF_4.0 1 CG2R51 2 CG2R51 3 CG2R51 4 CG2R51 5 NG2R51 6 HGR51 7 HGR51 8 HGR52 9 HGR52 10 HGP1
@<TRIPOS>MOLECULE
pyrrole
 10 10 0 0 0
****
USER_CHARGES
INVALID_CHARGES
Pose:  21 Cluster:  21 Fr_nu: 1196236 TotEn:    -8.61
@<TRIPOS>ATOM
      1 C1        -72.0720  -10.1438  -44.6445 C.2    1 LIG      -0.25700
      2 C2        -72.0720  -10.6050  -43.3050 C.2    1 LIG      -0.25700
      3 C3        -73.1355  -10.7404  -45.2851 C.2    1 LIG      -0.04700
      4 C4        -73.1355  -11.4696  -43.1678 C.2    1 LIG      -0.04700
      5 N1        -73.7747  -11.5444  -44.3777 N.pl3  1 LIG      -0.36000
      6 H1        -71.3731   -9.4517  -45.0930 H      1 LIG       0.15400
      7 H2        -71.3737  -10.3379  -42.5244 H      1 LIG       0.15400
      8 H3        -73.4932  -10.6656  -46.3023 H      1 LIG       0.14000
      9 H4        -73.4940  -12.0351  -42.3192 H      1 LIG       0.14000
     10 H5        -74.5923  -12.1060  -44.5712 H      1 LIG       0.38000
@<TRIPOS>BOND
      1       1       2 1
      2       1       3 2
      3       2       4 2
      4       3       5 1
      5       4       5 1
      6       1       6 1
      7       2       7 1
      8       3       8 1
      9       4       9 1
     10       5      10 1
@<TRIPOS>ALT_TYPE
CGenFF_4.0_ALT_TYPE_SET
CGenFF_4.0 1 CG2R51 2 CG2R51 3 CG2R51 4 CG2R51 5 NG2R51 6 HGR51 7 HGR51 8 HGR52 9 HGR52 10 HGP1
@<TRIPOS>MOLECULE
pyrrole
 10 10 0 0 0
****
USER_CHARGES
INVALID_CHARGES
Pose:  22 Cluster:  22 Fr_nu: 347856 TotEn:    -8.57
@<TRIPOS>ATOM
      1 C1        -72.9183  -11.7591  -43.5547 C.2    1 LIG      -0.25700
      2 C2        -71.6796  -11.0717  -43.5661 C.2    1 LIG      -0.25700
      3 C3        -73.8239  -10.9866  -44.2479 C.2    1 LIG      -0.04700
      4 C4        -71.8659   -9.9000  -44.2660 C.2    1 LIG      -0.04700
      5 N1        -73.1731   -9.8588  -44.6755 N.pl3  1 LIG      -0.36000
      6 H1        -73.1271  -12.7134  -43.0919 H      1 LIG       0.15400
      7 H2        -70.7522  -11.3935  -43.1138 H      1 LIG       0.15400
      8 H3        -74.8700  -11.1377  -44.4740 H      1 LIG       0.14000
      9 H4        -71.1865   -9.0953  -44.5095 H      1 LIG       0.14000
     10 H5        -73.5929   -9.1116  -45.2110 H      1 LIG       0.38000
@<TRIPOS>BOND
      1       1       2 1
      2       1       3 2
      3       2       4 2
      4       3       5 1
      5       4       5 1
      6       1       6 1
      7       2       7 1
      8       3       8 1
      9       4       9 1
     10       5      10 1
@<TRIPOS>ALT_TYPE
CGenFF_4.0_ALT_TYPE_SET
CGenFF_4.0 1 CG2R51 2 CG2R51 3 CG2R51 4 CG2R51 5 NG2R51 6 HGR51 7 HGR51 8 HGR52 9 HGR52 10 HGP1
@<TRIPOS>MOLECULE
pyrrole
 10 10 0 0 0
****
USER_CHARGES
INVALID_CHARGES
Pose:  23 Cluster:  23 Fr_nu: 2382157 TotEn:    -8.48
@<TRIPOS>ATOM
      1 C1        -61.1790  -20.4845  -41.5448 C.2    1 LIG      -0.25700
      2 C2        -60.8113  -21.8294  -41.2933 C.2    1 LIG      -0.25700
      3 C3        -62.2136  -20.1742  -40.6899 C.2    1 LIG      -0.04700
      4 C4        -61.6326  -22.3000  -40.2926 C.2    1 LIG      -0.04700
      5 N1        -62.4810  -21.2854  -39.9337 N.pl3  1 LIG      -0.36000
      6 H1        -60.7373  -19.8153  -42.2696 H      1 LIG       0.15400
      7 H2        -60.0338  -22.3950  -41.7870 H      1 LIG       0.15400
      8 H3        -62.7822  -19.2652  -40.5530 H      1 LIG       0.14000
      9 H4        -61.6873  -23.2629  -39.8044 H      1 LIG       0.14000
     10 H5        -63.1943  -21.3469  -39.2204 H      1 LIG       0.38000
@<TRIPOS>BOND
      1       1       2 1
      2       1       3 2
      3       2       4 2
      4       3       5 1
      5       4       5 1
      6       1       6 1
      7       2       7 1
      8       3       8 1
      9       4       9 1
     10       5      10 1
@<TRIPOS>ALT_TYPE
CGenFF_4.0_ALT_TYPE_SET
CGenFF_4.0 1 CG2R51 2 CG2R51 3 CG2R51 4 CG2R51 5 NG2R51 6 HGR51 7 HGR51 8 HGR52 9 HGR52 10 HGP1
@<TRIPOS>MOLECULE
pyrrole
 10 10 0 0 0
****
USER_CHARGES
INVALID_CHARGES
Pose:  24 Cluster:  24 Fr_nu: 386486 TotEn:    -7.72
@<TRIPOS>ATOM
      1 C1        -74.7413  -12.4751  -44.7703 C.2    1 LIG      -0.25700
      2 C2        -74.1695  -12.1369  -43.5190 C.2    1 LIG      -0.25700
      3 C3        -74.2269  -11.6053  -45.7063 C.2    1 LIG      -0.04700
      4 C4        -73.3231  -11.0705  -43.7284 C.2    1 LIG      -0.04700
      5 N1        -73.3661  -10.7558  -45.0615 N.pl3  1 LIG      -0.36000
      6 H1        -75.4504  -13.2668  -44.9674 H      1 LIG       0.15400
      7 H2        -74.3537  -12.6165  -42.5680 H      1 LIG       0.15400
      8 H3        -74.3963  -11.5146  -46.7699 H      1 LIG       0.14000
      9 H4        -72.6949  -10.5107  -43.0499 H      1 LIG       0.14000
     10 H5        -72.8430  -10.0116  -45.5019 H      1 LIG       0.38000
@<TRIPOS>BOND
      1       1       2 1
      2       1       3 2
      3       2       4 2
      4       3       5 1
      5       4       5 1
      6       1       6 1
      7       2       7 1
      8       3       8 1
      9       4       9 1
     10       5      10 1
@<TRIPOS>ALT_TYPE
CGenFF_4.0_ALT_TYPE_SET
CGenFF_4.0 1 CG2R51 2 CG2R51 3 CG2R51 4 CG2R51 5 NG2R51 6 HGR51 7 HGR51 8 HGR52 9 HGR52 10 HGP1
@<TRIPOS>MOLECULE
pyrrole
 10 10 0 0 0
****
USER_CHARGES
INVALID_CHARGES
Pose:  25 Cluster:  25 Fr_nu: 358792 TotEn:    -7.13
@<TRIPOS>ATOM
      1 C1        -72.8978  -11.4020  -44.3945 C.2    1 LIG      -0.25700
      2 C2        -72.0355  -11.4979  -43.2745 C.2    1 LIG      -0.25700
      3 C3        -72.8775  -10.0914  -44.8183 C.2    1 LIG      -0.04700
      4 C4        -71.5147  -10.2430  -43.0478 C.2    1 LIG      -0.04700
      5 N1        -72.0336   -9.3961  -43.9921 N.pl3  1 LIG      -0.36000
      6 H1        -73.4705  -12.2013  -44.8434 H      1 LIG       0.15400
      7 H2        -71.8173  -12.3836  -42.6948 H      1 LIG       0.15400
      8 H3        -73.3869   -9.5929  -45.6307 H      1 LIG       0.14000
      9 H4        -70.8220   -9.8790  -42.3021 H      1 LIG       0.14000
     10 H5        -71.8255   -8.4100  -44.0680 H      1 LIG       0.38000
@<TRIPOS>BOND
      1       1       2 1
      2       1       3 2
      3       2       4 2
      4       3       5 1
      5       4       5 1
      6       1       6 1
      7       2       7 1
      8       3       8 1
      9       4       9 1
     10       5      10 1
@<TRIPOS>ALT_TYPE
CGenFF_4.0_ALT_TYPE_SET
CGenFF_4.0 1 CG2R51 2 CG2R51 3 CG2R51 4 CG2R51 5 NG2R51 6 HGR51 7 HGR51 8 HGR52 9 HGR52 10 HGP1
@<TRIPOS>MOLECULE
pyrrole
 10 10 0 0 0
****
USER_CHARGES
INVALID_CHARGES
Pose:  26 Cluster:  26 Fr_nu: 326089 TotEn:    -6.47
@<TRIPOS>ATOM
      1 C1        -73.9463  -11.7174  -44.8621 C.2    1 LIG      -0.25700
      2 C2        -73.0206  -10.6495  -44.7630 C.2    1 LIG      -0.25700
      3 C3        -73.8344  -12.4669  -43.7119 C.2    1 LIG      -0.04700
      4 C4        -72.3710  -10.7791  -43.5553 C.2    1 LIG      -0.04700
      5 N1        -72.8736  -11.8874  -42.9250 N.pl3  1 LIG      -0.36000
      6 H1        -74.6212  -11.9176  -45.6823 H      1 LIG       0.15400
      7 H2        -72.8447   -9.8707  -45.4915 H      1 LIG       0.15400
      8 H3        -74.3503  -13.3584  -43.3842 H      1 LIG       0.14000
      9 H4        -71.5996  -10.1823  -43.0892 H      1 LIG       0.14000
     10 H5        -72.5810  -12.2253  -42.0185 H      1 LIG       0.38000
@<TRIPOS>BOND
      1       1       2 1
      2       1       3 2
      3       2       4 2
      4       3       5 1
      5       4       5 1
      6       1       6 1
      7       2       7 1
      8       3       8 1
      9       4       9 1
     10       5      10 1
@<TRIPOS>ALT_TYPE
CGenFF_4.0_ALT_TYPE_SET
CGenFF_4.0 1 CG2R51 2 CG2R51 3 CG2R51 4 CG2R51 5 NG2R51 6 HGR51 7 HGR51 8 HGR52 9 HGR52 10 HGP1
@<TRIPOS>MOLECULE
pyrrole
 10 10 0 0 0
****
USER_CHARGES
INVALID_CHARGES
Pose:  27 Cluster:  27 Fr_nu: 342160 TotEn:    -5.73
@<TRIPOS>ATOM
      1 C1        -74.5142  -11.7892  -44.8904 C.2    1 LIG      -0.25700
      2 C2        -73.3977  -11.2450  -45.5718 C.2    1 LIG      -0.25700
      3 C3        -74.4072  -11.4225  -43.5669 C.2    1 LIG      -0.04700
      4 C4        -72.6424  -10.5624  -44.6440 C.2    1 LIG      -0.04700
      5 N1        -73.2654  -10.6772  -43.4288 N.pl3  1 LIG      -0.36000
      6 H1        -75.3097  -12.3832  -45.3180 H      1 LIG       0.15400
      7 H2        -73.1674  -11.3398  -46.6236 H      1 LIG       0.15400
      8 H3        -75.0390  -11.6251  -42.7137 H      1 LIG       0.14000
      9 H4        -71.7208  -10.0056  -44.7405 H      1 LIG       0.14000
     10 H5        -72.9341  -10.2738  -42.5635 H      1 LIG       0.38000
@<TRIPOS>BOND
      1       1       2 1
      2       1       3 2
      3       2       4 2
      4       3       5 1
      5       4       5 1
      6       1       6 1
      7       2       7 1
      8       3       8 1
      9       4       9 1
     10       5      10 1
@<TRIPOS>ALT_TYPE
CGenFF_4.0_ALT_TYPE_SET
CGenFF_4.0 1 CG2R51 2 CG2R51 3 CG2R51 4 CG2R51 5 NG2R51 6 HGR51 7 HGR51 8 HGR52 9 HGR52 10 HGP1
# TRIPOS MOL2 file generated by SEED

@<TRIPOS>MOLECULE
morpholine
 16 16 0 0 0
****
USER_CHARGES
INVALID_CHARGES
Pose:   1 Cluster:   1 Fr_nu: 992254 TotEn:   -53.24
@<TRIPOS>ATOM
      1 C1        -77.0429  -14.1722  -52.9711 C.3    1 LIG       0.20900
      2 C2        -75.2962  -12.5243  -52.3353 C.3    1 LIG       0.20900
      3 C3        -76.8641  -14.7990  -51.6000 C.3    1 LIG      -0.03300
      4 C4        -75.2036  -13.2314  -50.9951 C.3    1 LIG      -0.03300
      5 N1        -76.6742  -12.7270  -52.8771 N.4    1 LIG      -0.45600
      6 O1        -75.5246  -14.6172  -51.1353 O.3    1 LIG      -0.27400
      7 H1        -76.3746  -14.6183  -53.7148 H      1 LIG       0.09000
      8 H2        -78.0782  -14.2248  -53.3186 H      1 LIG       0.09000
      9 H3        -75.1328  -11.4469  -52.2481 H      1 LIG       0.09000
     10 H4        -74.6053  -12.9498  -53.0699 H      1 LIG       0.09000
     11 H5        -77.5673  -14.3834  -50.8685 H      1 LIG       0.09000
     12 H6        -77.0496  -15.8761  -51.6590 H      1 LIG       0.09000
     13 H7        -74.1803  -13.1665  -50.6121 H      1 LIG       0.09000
     14 H8        -75.8652  -12.7742  -50.2495 H      1 LIG       0.09000
     15 H9        -76.7466  -12.2918  -53.8069 H      1 LIG       0.32900
     16 H10       -77.3554  -12.2342  -52.2826 H      1 LIG       0.32900
@<TRIPOS>BOND
      1       1       3 1
      2       1       5 1
      3       2       4 1
      4       2       5 1
      5       3       6 1
      6       4       6 1
      7       1       7 1
      8       1       8 1
      9       2       9 1
     10       2      10 1
     11       3      11 1
     12       3      12 1
     13       4      13 1
     14       4      14 1
     15       5      15 1
     16       5      16 1
@<TRIPOS>ALT_TYPE
CGenFF_4.0_ALT_TYPE_SET
CGenFF_4.0 1 CG324 2 CG324 3 CG321 4 CG321 5 NG3P2 6 OG3C61 7 HGA2 8 HGA2 9 HGA2 10 HGA2 11 HGA2 12 HGA2 13 HGA2 14 HGA2 15 HGP2 16 HGP2
@<TRIPOS>MOLECULE
morpholine
 16 16 0 0 0
****
USER_CHARGES
INVALID_CHARGES
Pose:   2 Cluster:   2 Fr_nu: 834170 TotEn:   -52.45
@<TRIPOS>ATOM
      1 C1        -75.9323  -13.2968  -52.7840 C.3    1 LIG       0.20900
      2 C2        -76.1904  -13.6343  -50.3365 C.3    1 LIG       0.20900
      3 C3        -74.8853  -14.3959  -52.7633 C.3    1 LIG      -0.03300
      4 C4        -75.1313  -14.7174  -50.4360 C.3    1 LIG      -0.03300
      5 N1        -76.8838  -13.5352  -51.6566 N.4    1 LIG      -0.45600
      6 O1        -74.2194  -14.4319  -51.4990 O.3    1 LIG      -0.27400
      7 H1        -75.4908  -12.3087  -52.6177 H      1 LIG       0.09000
      8 H2        -76.5138  -13.2962  -53.7098 H      1 LIG       0.09000
      9 H3        -76.9489  -13.8637  -49.5835 H      1 LIG       0.09000
     10 H4        -75.7515  -12.6513  -50.1388 H      1 LIG       0.09000
     11 H5        -75.3232  -15.3782  -52.9771 H      1 LIG       0.09000
     12 H6        -74.1284  -14.1999  -53.5294 H      1 LIG       0.09000
     13 H7        -74.5538  -14.7572  -49.5071 H      1 LIG       0.09000
     14 H8        -75.5777  -15.7072  -50.5903 H      1 LIG       0.09000
     15 H9        -77.5780  -12.7760  -51.6253 H      1 LIG       0.32900
     16 H10       -77.4186  -14.3975  -51.8318 H      1 LIG       0.32900
@<TRIPOS>BOND
      1       1       3 1
      2       1       5 1
      3       2       4 1
      4       2       5 1
      5       3       6 1
      6       4       6 1
      7       1       7 1
      8       1       8 1
      9       2       9 1
     10       2      10 1
     11       3      11 1
     12       3      12 1
     13       4      13 1
     14       4      14 1
     15       5      15 1
     16       5      16 1
@<TRIPOS>ALT_TYPE
CGenFF_4.0_ALT_TYPE_SET
CGenFF_4.0 1 CG324 2 CG324 3 CG321 4 CG321 5 NG3P2 6 OG3C61 7 HGA2 8 HGA2 9 HGA2 10 HGA2 11 HGA2 12 HGA2 13 HGA2 14 HGA2 15 HGP2 16 HGP2
@<TRIPOS>MOLECULE
morpholine
 16 16 0 0 0
****
USER_CHARGES
INVALID_CHARGES
Pose:   3 Cluster:   3 Fr_nu: 604053 TotEn:   -52.42
@<TRIPOS>ATOM
      1 C1        -74.1260  -14.2556  -53.2419 C.3    1 LIG       0.20900
      2 C2        -76.4786  -13.5674  -52.8384 C.3    1 LIG       0.20900
      3 C3        -74.0019  -14.4882  -51.7468 C.3    1 LIG      -0.03300
      4 C4        -76.2393  -13.8345  -51.3632 C.3    1 LIG      -0.03300
      5 N1        -75.5579  -14.4410  -53.6275 N.4    1 LIG      -0.45600
      6 O1        -74.8685  -13.6078  -51.0277 O.3    1 LIG      -0.27400
      7 H1        -73.8569  -13.2314  -53.5199 H      1 LIG       0.09000
      8 H2        -73.5348  -14.9689  -53.8224 H      1 LIG       0.09000
      9 H3        -77.5006  -13.8075  -53.1431 H      1 LIG       0.09000
     10 H4        -76.2394  -12.5345  -53.1102 H      1 LIG       0.09000
     11 H5        -74.2263  -15.5271  -51.4773 H      1 LIG       0.09000
     12 H6        -72.9772  -14.2790  -51.4240 H      1 LIG       0.09000
     13 H7        -76.8445  -13.1504  -50.7601 H      1 LIG       0.09000
     14 H8        -76.5215  -14.8573  -51.0860 H      1 LIG       0.09000
     15 H9        -75.6726  -14.2451  -54.6313 H      1 LIG       0.32900
     16 H10       -75.8250  -15.4275  -53.5017 H      1 LIG       0.32900
@<TRIPOS>BOND
      1       1       3 1
      2       1       5 1
      3       2       4 1
      4       2       5 1
      5       3       6 1
      6       4       6 1
      7       1       7 1
      8       1       8 1
      9       2       9 1
     10       2      10 1
     11       3      11 1
     12       3      12 1
     13       4      13 1
     14       4      14 1
     15       5      15 1
     16       5      16 1
@<TRIPOS>ALT_TYPE
CGenFF_4.0_ALT_TYPE_SET
CGenFF_4.0 1 CG324 2 CG324 3 CG321 4 CG321 5 NG3P2 6 OG3C61 7 HGA2 8 HGA2 9 HGA2 10 HGA2 11 HGA2 12 HGA2 13 HGA2 14 HGA2 15 HGP2 16 HGP2
@<TRIPOS>MOLECULE
morpholine
 16 16 0 0 0
****
USER_CHARGES
INVALID_CHARGES
Pose:   4 Cluster:   4 Fr_nu: 987896 TotEn:   -50.05
@<TRIPOS>ATOM
      1 C1        -75.5731  -14.4680  -53.5111 C.3    1 LIG       0.20900
      2 C2        -76.0211  -12.0434  -53.2080 C.3    1 LIG       0.20900
      3 C3        -74.9105  -14.4539  -52.1453 C.3    1 LIG      -0.03300
      4 C4        -75.3372  -12.1485  -51.8567 C.3    1 LIG      -0.03300
      5 N1        -76.5974  -13.3803  -53.5460 N.4    1 LIG      -0.45600
      6 O1        -74.3391  -13.1714  -51.8772 O.3    1 LIG      -0.27400
      7 H1        -74.8600  -14.2525  -54.3136 H      1 LIG       0.09000
      8 H2        -76.0888  -15.4109  -53.7115 H      1 LIG       0.09000
      9 H3        -76.8435  -11.3234  -53.2019 H      1 LIG       0.09000
     10 H4        -75.3132  -11.7970  -54.0056 H      1 LIG       0.09000
     11 H5        -75.6166  -14.7164  -51.3485 H      1 LIG       0.09000
     12 H6        -74.0992  -15.1883  -52.1205 H      1 LIG       0.09000
     13 H7        -74.8374  -11.2039  -51.6202 H      1 LIG       0.09000
     14 H8        -76.0560  -12.3521  -51.0538 H      1 LIG       0.09000
     15 H9        -77.0294  -13.3436  -54.4794 H      1 LIG       0.32900
     16 H10       -77.3608  -13.6030  -52.8919 H      1 LIG       0.32900
@<TRIPOS>BOND
      1       1       3 1
      2       1       5 1
      3       2       4 1
      4       2       5 1
      5       3       6 1
      6       4       6 1
      7       1       7 1
      8       1       8 1
      9       2       9 1
     10       2      10 1
     11       3      11 1
     12       3      12 1
     13       4      13 1
     14       4      14 1
     15       5      15 1
     16       5      16 1
@<TRIPOS>ALT_TYPE
CGenFF_4.0_ALT_TYPE_SET
CGenFF_4.0 1 CG324 2 CG324 3 CG321 4 CG321 5 NG3P2 6 OG3C61 7 HGA2 8 HGA2 9 HGA2 10 HGA2 11 HGA2 12 HGA2 13 HGA2 14 HGA2 15 HGP2 16 HGP2
@<TRIPOS>MOLECULE
morpholine
 16 16 0 0 0
****
USER_CHARGES
INVALID_CHARGES
Pose:   5 Cluster:   5 Fr_nu: 954350 TotEn:   -48.82
@<TRIPOS>ATOM
      1 C1        -77.5652  -14.3640  -53.8773 C.3    1 LIG       0.20900
      2 C2        -75.5661  -13.3688  -52.7891 C.3    1 LIG       0.20900
      3 C3        -77.9412  -14.9377  -52.5229 C.3    1 LIG      -0.03300
      4 C4        -76.0405  -13.9906  -51.4880 C.3    1 LIG      -0.03300
      5 N1        -76.7603  -13.1249  -53.6539 N.4    1 LIG      -0.45600
      6 O1        -76.7709  -15.1926  -51.7428 O.3    1 LIG      -0.27400
      7 H1        -76.9323  -15.0496  -54.4501 H      1 LIG       0.09000
      8 H2        -78.4426  -14.0838  -54.4663 H      1 LIG       0.09000
      9 H3        -75.0716  -12.4065  -52.6330 H      1 LIG       0.09000
     10 H4        -74.9078  -14.0422  -53.3471 H      1 LIG       0.09000
     11 H5        -78.6133  -14.2697  -51.9712 H      1 LIG       0.09000
     12 H6        -78.4625  -15.8908  -52.6570 H      1 LIG       0.09000
     13 H7        -75.1783  -14.2533  -50.8671 H      1 LIG       0.09000
     14 H8        -76.6640  -13.2968  -50.9113 H      1 LIG       0.09000
     15 H9        -76.4574  -12.7427  -54.5603 H      1 LIG       0.32900
[truncated: 4,084,227 more chars]
