# Supplementary material for: The pocketome of G-protein-coupled receptors reveals previously untargeted allosteric sites
Source: Nat Commun. 2022 May 10;13:2567. doi: 10.1038/s41467-022-29609-6 (PMC9091257; doi:10.1038/s41467-022-29609-6)
Supplement: Supplementary file 4 — Supplementary Data 1 [file 41467_2022_29609_MOESM4_ESM.zip › docking_files/3qak/rec.mol2]

@<TRIPOS>MOLECULE
3qak_align.pdb
4537 4592 284 0 0
PROTEIN
NO_CHARGES


@<TRIPOS>ATOM
      1 N         -80.7650  -35.3020  -43.1820 N.4       1 ILE   -0.2700
      2 CA        -80.8270  -34.0630  -42.4230 C.3       1 ILE    0.0900
      3 CAY       -81.4890  -36.9510  -44.7700 C.3       1 ILE    0.0900
      4 C         -80.9000  -32.8200  -43.3060 C.2       1 ILE    0.0900
      5 O         -80.2340  -32.7050  -44.3330 O.2       1 ILE    0.5100
      6 CB        -79.7090  -33.9420  -41.3850 C.3       1 ILE   -0.5100
      7 CG1       -78.2950  -34.0170  -42.0170 C.3       1 ILE   -0.4700
      8 CG2       -79.9420  -35.0400  -40.3210 C.3       1 ILE    0.3100
      9 CD        -77.1590  -33.8980  -40.9950 C.3       1 ILE    0.0700
     10 CY        -81.7550  -35.7270  -43.9790 C.2       1 ILE    0.0900
     11 OY        -82.8320  -35.1490  -44.0450 O.2       1 ILE   -0.0900
     12 HN        -79.9260  -35.8280  -43.0740 H         1 ILE    0.0900
     13 HA        -81.7870  -34.0340  -41.9310 H         1 ILE   -0.2700
     14 HB        -79.7370  -32.9370  -40.9100 H         1 ILE    0.0900
     15 HG11      -78.1940  -33.1940  -42.7560 H         1 ILE    0.0900
     16 HG12      -78.1950  -34.9880  -42.5460 H         1 ILE    0.0900
     17 HG21      -79.7380  -36.0420  -40.7550 H         1 ILE   -0.1800
     18 HG22      -80.9970  -35.0110  -39.9740 H         1 ILE    0.0900
     19 HG23      -79.2590  -34.8820  -39.4590 H         1 ILE    0.0900
     20 HD1       -77.1170  -34.8120  -40.3630 H         1 ILE   -0.2700
     21 HD2       -77.3320  -33.0200  -40.3370 H         1 ILE    0.0900
     22 HD3       -76.1870  -33.7860  -41.5200 H         1 ILE    0.0900
     23 HY1       -82.3870  -37.2040  -45.3740 H         1 ILE    0.0900
     24 HY2       -81.2640  -37.7980  -44.0870 H         1 ILE    0.5100
     25 HY3       -80.6320  -36.7770  -45.4540 H         1 ILE   -0.5100
     26 N         -81.7560  -31.8450  -42.9280 N.am      2 MET   -0.4700
     27 CA        -81.9730  -30.6190  -43.6980 C.3       2 MET    0.3100
     28 C         -80.7000  -29.7820  -43.7110 C.2       2 MET    0.0700
     29 O         -80.0390  -29.6490  -42.6850 O.2       2 MET    0.0900
     30 CB        -83.0920  -29.7540  -43.0970 C.3       2 MET   -0.1800
     31 CG        -84.4360  -30.4440  -42.8820 C.3       2 MET    0.0900
     32 SD        -85.8470  -29.2930  -42.8600 S.3       2 MET    0.0900
     33 CE        -85.1990  -27.8520  -41.9940 C.3       2 MET   -0.1400
     34 HN        -82.2880  -31.9220  -42.0900 H         2 MET    0.0900
     35 HA        -82.2300  -30.9060  -44.7070 H         2 MET    0.0900
     36 HB1       -83.2570  -28.8920  -43.7760 H         2 MET   -0.0900
     37 HB2       -82.7400  -29.3770  -42.1130 H         2 MET   -0.2200
     38 HG1       -84.3960  -30.9900  -41.9160 H         2 MET    0.0900
     39 HG2       -84.5820  -31.1850  -43.6960 H         2 MET    0.0900
     40 HE1       -84.4460  -27.3150  -42.6110 H         2 MET    0.0900
     41 HE2       -84.7090  -28.1620  -41.0470 H         2 MET    0.5100
     42 HE3       -86.0210  -27.1420  -41.7620 H         2 MET   -0.5100
     43 N         -80.3690  -29.2050  -44.8640 N.am      3 GLY   -0.4700
     44 CA        -79.2650  -28.2600  -44.9580 C.3       3 GLY    0.3100
     45 C         -79.3870  -27.0870  -43.9940 C.2       3 GLY   -0.0200
     46 O         -78.4770  -26.8230  -43.2170 O.2       3 GLY    0.0900
     47 HN        -80.8600  -29.3940  -45.7110 H         3 GLY    0.0900
     48 HA1       -79.2440  -27.8810  -45.9690 H         3 GLY    0.5100
     49 HA2       -78.3530  -28.7970  -44.7420 H         3 GLY   -0.5100
     50 N         -80.5110  -26.3740  -44.0260 N.am      4 SER   -0.4700
     51 CA        -80.7030  -25.2040  -43.1340 C.3       4 SER    0.3100
     52 C         -80.4790  -25.5600  -41.6540 C.2       4 SER    0.0700
     53 O         -79.9010  -24.7940  -40.8730 O.2       4 SER    0.0900
     54 CB        -82.1110  -24.5960  -43.3010 C.3       4 SER    0.0500
     55 OG        -83.0550  -25.2230  -42.4430 O.3       4 SER    0.0900
     56 HN        -81.2650  -26.5910  -44.6420 H         4 SER    0.0900
     57 HA        -79.9500  -24.4720  -43.3830 H         4 SER   -0.6600
     58 HB1       -82.4480  -24.7280  -44.3510 H         4 SER    0.4300
     59 HB2       -82.0770  -23.5140  -43.0550 H         4 SER    0.5100
     60 HG1       -83.0410  -24.7220  -41.6240 H         4 SER   -0.5100
     61 N         -80.9360  -26.7420  -41.2760 N.am      5 SER   -0.4700
     62 CA        -80.8330  -27.1780  -39.9040 C.3       5 SER    0.3100
     63 C         -79.3700  -27.3480  -39.4810 C.2       5 SER    0.0700
     64 O         -78.9960  -27.0560  -38.3450 O.2       5 SER    0.0900
     65 CB        -81.6270  -28.4690  -39.7220 C.3       5 SER    0.0500
     66 OG        -82.1300  -28.5240  -38.4150 O.3       5 SER    0.0900
     67 HN        -81.3670  -27.3780  -41.9130 H         5 SER    0.0900
     68 HA        -81.2260  -26.3990  -39.2680 H         5 SER   -0.6600
     69 HB1       -80.9670  -29.3480  -39.8940 H         5 SER    0.4300
     70 HB2       -82.4750  -28.4990  -40.4400 H         5 SER    0.5100
     71 HG1       -81.3710  -28.6620  -37.8440 H         5 SER   -0.5100
     72 N         -78.5370  -27.7940  -40.4150 N.am      6 VAL   -0.4700
     73 CA        -77.1160  -27.9350  -40.1720 C.3       6 VAL    0.3100
     74 C         -76.4320  -26.5830  -40.0820 C.2       6 VAL    0.0700
     75 O         -75.4640  -26.4480  -39.3620 O.2       6 VAL    0.0900
     76 CB        -76.4590  -28.7980  -41.2630 C.3       6 VAL   -0.0900
     77 CG1       -74.9950  -28.4670  -41.4120 C.3       6 VAL    0.0900
     78 CG2       -76.6400  -30.2690  -40.9440 C.3       6 VAL   -0.2700
     79 HN        -78.8520  -28.0510  -41.3250 H         6 VAL    0.0900
     80 HA        -76.9870  -28.3940  -39.2040 H         6 VAL    0.0900
     81 HB        -76.9740  -28.6180  -42.2310 H         6 VAL    0.0900
     82 HG11      -74.4990  -28.4760  -40.4180 H         6 VAL   -0.2700
     83 HG12      -74.8810  -27.4550  -41.8560 H         6 VAL    0.0900
     84 HG13      -74.5010  -29.2190  -42.0620 H         6 VAL    0.0900
     85 HG21      -77.7220  -30.5190  -40.8930 H         6 VAL    0.0900
     86 HG22      -76.1760  -30.5040  -39.9620 H         6 VAL    0.5100
     87 HG23      -76.1710  -30.8890  -41.7370 H         6 VAL   -0.5100
     88 N         -76.9270  -25.5830  -40.8040 N.am      7 TYR   -0.4700
     89 CA        -76.3710  -24.2340  -40.7510 C.3       7 TYR    0.3100
     90 C         -76.6480  -23.5750  -39.4040 C.2       7 TYR    0.0700
     91 O         -75.7390  -23.1090  -38.7380 O.2       7 TYR    0.0900
     92 CB        -76.9420  -23.3720  -41.8950 C.3       7 TYR   -0.1800
     93 CG        -76.5910  -21.8840  -41.8620 C.ar      7 TYR    0.0900
     94 CD1       -75.2740  -21.4500  -41.9330 C.ar      7 TYR    0.0900
     95 CD2       -77.5910  -20.9130  -41.7880 C.ar      7 TYR    0.0000
     96 CE1       -74.9540  -20.0820  -41.9280 C.ar      7 TYR   -0.1150
     97 CE2       -77.2920  -19.5470  -41.7720 C.ar      7 TYR    0.1150
     98 CZ        -75.9730  -19.1350  -41.8480 C.ar      7 TYR   -0.1150
     99 OH        -75.6670  -17.7830  -41.8450 O.3       7 TYR    0.1150
    100 HN        -77.7020  -25.7100  -41.4180 H         7 TYR    0.1100
    101 HA        -75.2970  -24.3090  -40.8380 H         7 TYR   -0.5400
    102 HB1       -78.0500  -23.4370  -41.8690 H         7 TYR    0.4300
    103 HB2       -76.5590  -23.7660  -42.8600 H         7 TYR   -0.1150
    104 HD1       -74.4800  -22.1780  -41.9930 H         7 TYR    0.1150
    105 HD2       -78.6240  -21.2240  -41.7400 H         7 TYR   -0.1150
    106 HE1       -73.9230  -19.7660  -41.9860 H         7 TYR    0.1150
    107 HE2       -78.0860  -18.8180  -41.7020 H         7 TYR    0.5100
    108 HH        -75.1070  -17.6070  -41.0840 H         7 TYR   -0.5100
    109 N         -77.9060  -23.5320  -38.9930 N.am      8 ILE   -0.4700
    110 CA        -78.2610  -22.9440  -37.6990 C.3       8 ILE    0.3100
    111 C         -77.4670  -23.6030  -36.5580 C.2       8 ILE    0.0700
    112 O         -77.0660  -22.9310  -35.6060 O.2       8 ILE    0.0900
    113 CB        -79.7780  -23.0820  -37.4100 C.3       8 ILE   -0.0900
    114 CG1       -80.6020  -22.3870  -38.5000 C.3       8 ILE    0.0900
    115 CG2       -80.1270  -22.4800  -36.0620 C.3       8 ILE   -0.2700
    116 CD        -82.1140  -22.4210  -38.2840 C.3       8 ILE    0.0900
    117 HN        -78.6600  -23.8930  -39.5370 H         8 ILE    0.0900
    118 HA        -77.9790  -21.9020  -37.7210 H         8 ILE    0.0900
    119 HB        -80.0560  -24.1570  -37.4150 H         8 ILE   -0.1800
    120 HG11      -80.3790  -22.8780  -39.4710 H         8 ILE    0.0900
    121 HG12      -80.2830  -21.3250  -38.5530 H         8 ILE    0.0900
    122 HG21      -79.8620  -21.4010  -36.0450 H         8 ILE   -0.2700
    123 HG22      -79.5600  -22.9970  -35.2580 H         8 ILE    0.0900
    124 HG23      -81.2170  -22.5810  -35.8740 H         8 ILE    0.0900
    125 HD1       -82.3920  -21.7680  -37.4290 H         8 ILE    0.0900
    126 HD2       -82.4400  -23.4580  -38.0580 H         8 ILE    0.5100
    127 HD3       -82.6340  -22.0540  -39.1940 H         8 ILE   -0.5100
    128 N         -77.2290  -24.9150  -36.6670 N.am      9 THR   -0.4700
    129 CA        -76.6030  -25.6790  -35.6000 C.3       9 THR    0.3100
    130 C         -75.1430  -25.2950  -35.4540 C.2       9 THR    0.0700
    131 O         -74.6800  -25.0040  -34.3610 O.2       9 THR    0.0900
    132 CB        -76.7580  -27.2120  -35.8350 C.3       9 THR    0.1400
    133 CG2       -75.7600  -28.0370  -35.0080 C.3       9 THR    0.0900
    134 OG1       -78.0830  -27.6200  -35.4830 O.3       9 THR   -0.6600
    135 HN        -77.4700  -25.4280  -37.4880 H         9 THR    0.4300
    136 HA        -77.0730  -25.3960  -34.6690 H         9 THR   -0.2700
    137 HB        -76.5790  -27.4490  -36.9070 H         9 THR    0.0900
    138 HG1       -78.6620  -27.2470  -36.1510 H         9 THR    0.0900
    139 HG21      -75.7890  -27.7160  -33.9440 H         9 THR    0.0900
    140 HG22      -74.7300  -27.8850  -35.3960 H         9 THR    0.5100
    141 HG23      -76.0250  -29.1150  -35.0600 H         9 THR   -0.5100
    142 N         -74.4180  -25.2880  -36.5670 N.am     10 VAL   -0.4700
    143 CA        -73.0040  -24.8830  -36.5800 C.3      10 VAL    0.3100
    144 C         -72.8220  -23.4200  -36.1650 C.2      10 VAL    0.0700
    145 O         -71.9080  -23.0740  -35.4130 O.2      10 VAL    0.0900
    146 CB        -72.3680  -25.1510  -37.9680 C.3      10 VAL   -0.0900
    147 CG1       -71.1020  -24.3210  -38.1950 C.3      10 VAL    0.0900
    148 CG2       -72.0640  -26.6440  -38.0930 C.3      10 VAL   -0.2700
    149 HN        -74.8010  -25.5550  -37.4470 H        10 VAL    0.0900
    150 HA        -72.4880  -25.4470  -35.8170 H        10 VAL    0.0900
    151 HB        -73.1080  -24.9010  -38.7580 H        10 VAL    0.0900
    152 HG11      -70.4160  -24.4280  -37.3280 H        10 VAL   -0.2700
    153 HG12      -71.3680  -23.2480  -38.3070 H        10 VAL    0.0900
    154 HG13      -70.5770  -24.6740  -39.1080 H        10 VAL    0.0900
    155 HG21      -73.0010  -27.2340  -37.9940 H        10 VAL    0.0900
    156 HG22      -71.3630  -26.9550  -37.2900 H        10 VAL    0.5100
    157 HG23      -71.6130  -26.8570  -39.0860 H        10 VAL   -0.5100
    158 N         -73.7190  -22.5690  -36.6300 N.am     11 GLU   -0.4700
    159 CA        -73.6260  -21.1570  -36.3270 C.3      11 GLU    0.3100
    160 C         -73.8140  -20.8530  -34.8300 C.2      11 GLU    0.0700
    161 O         -73.0770  -20.0500  -34.2630 O.2      11 GLU    0.0900
    162 CB        -74.6380  -20.3870  -37.1570 C.3      11 GLU   -0.1800
    163 CG        -74.3690  -18.9220  -37.2010 C.3      11 GLU    0.0900
    164 CD        -73.6940  -18.4910  -38.4680 C.2      11 GLU    0.0900
    165 OE1       -72.6820  -19.1040  -38.8420 O.co2    11 GLU   -0.2800
    166 OE2       -74.1740  -17.5190  -39.0830 O.co2    11 GLU    0.0900
    167 HN        -74.4860  -22.8550  -37.1980 H        11 GLU    0.0900
    168 HA        -72.6230  -20.8280  -36.5510 H        11 GLU    0.6200
    169 HB1       -75.6480  -20.5510  -36.7280 H        11 GLU   -0.7600
    170 HB2       -74.6200  -20.7830  -38.1950 H        11 GLU   -0.7600
    171 HG1       -73.7170  -18.6500  -36.3450 H        11 GLU    0.5100
    172 HG2       -75.3330  -18.3760  -37.1140 H        11 GLU   -0.5100
    173 N         -74.7760  -21.4960  -34.1760 N.am     12 LEU   -0.4700
    174 CA        -74.8970  -21.3490  -32.7280 C.3      12 LEU    0.3100
    175 C         -73.7390  -22.0260  -31.9790 C.2      12 LEU    0.0700
    176 O         -73.3120  -21.5360  -30.9360 O.2      12 LEU    0.0900
    177 CB        -76.2420  -21.8780  -32.2340 C.3      12 LEU   -0.1800
    178 CG        -77.4690  -21.0850  -32.6980 C.3      12 LEU    0.0900
    179 CD1       -78.7650  -21.8640  -32.4280 C.3      12 LEU    0.0900
    180 CD2       -77.5350  -19.7310  -32.0340 C.3      12 LEU   -0.0900
    181 HN        -75.4380  -22.0890  -34.6280 H        12 LEU    0.0900
    182 HA        -74.7990  -20.3000  -32.4910 H        12 LEU   -0.2700
    183 HB1       -76.2280  -21.8750  -31.1240 H        12 LEU    0.0900
    184 HB2       -76.3530  -22.9250  -32.5890 H        12 LEU    0.0900
    185 HG        -77.3840  -20.8840  -33.7870 H        12 LEU    0.0900
    186 HD11      -78.8690  -22.0650  -31.3400 H        12 LEU   -0.2700
    187 HD12      -78.7430  -22.8350  -32.9670 H        12 LEU    0.0900
    188 HD13      -79.6410  -21.2700  -32.7640 H        12 LEU    0.0900
    189 HD21      -76.6270  -19.1400  -32.2810 H        12 LEU    0.0900
    190 HD22      -77.5890  -19.8530  -30.9310 H        12 LEU    0.5100
    191 HD23      -78.4270  -19.1760  -32.3940 H        12 LEU   -0.5100
    192 N         -73.2120  -23.1390  -32.4870 N.am     13 ALA   -0.4700
    193 CA        -72.0380  -23.7520  -31.8500 C.3      13 ALA    0.3100
    194 C         -70.8480  -22.7760  -31.8620 C.2      13 ALA    0.0700
    195 O         -70.0940  -22.6740  -30.8940 O.2      13 ALA    0.0900
    196 CB        -71.6740  -25.0640  -32.5320 C.3      13 ALA   -0.2700
    197 HN        -73.5770  -23.5930  -33.2960 H        13 ALA    0.0900
    198 HA        -72.2760  -23.9240  -30.8100 H        13 ALA    0.0900
    199 HB1       -71.4380  -24.8840  -33.6040 H        13 ALA    0.0900
    200 HB2       -72.5280  -25.7720  -32.4700 H        13 ALA    0.5100
    201 HB3       -70.7820  -25.5090  -32.0430 H        13 ALA   -0.5100
    202 N         -70.6990  -22.0460  -32.9640 N.am     14 ILE   -0.4700
    203 CA        -69.7430  -20.9360  -33.0500 C.3      14 ILE    0.3100
    204 C         -70.0710  -19.8020  -32.0750 C.2      14 ILE    0.0700
    205 O         -69.1720  -19.2280  -31.4470 O.2      14 ILE    0.0900
    206 CB        -69.7280  -20.3360  -34.4640 C.3      14 ILE   -0.0900
    207 CG1       -68.9700  -21.2410  -35.4230 C.3      14 ILE    0.0900
    208 CG2       -69.0820  -18.9730  -34.4640 C.3      14 ILE   -0.2700
    209 CD        -69.0920  -20.7410  -36.8540 C.3      14 ILE    0.0900
    210 HN        -71.2330  -22.2220  -33.7880 H        14 ILE    0.0900
    211 HA        -68.7650  -21.3170  -32.7940 H        14 ILE    0.0900
    212 HB        -70.7710  -20.2470  -34.8350 H        14 ILE   -0.1800
    213 HG11      -69.3820  -22.2700  -35.3590 H        14 ILE    0.0900
    214 HG12      -67.8980  -21.2650  -35.1340 H        14 ILE    0.0900
    215 HG21      -68.1050  -19.0140  -33.9390 H        14 ILE   -0.2700
    216 HG22      -69.7370  -18.2440  -33.9400 H        14 ILE    0.0900
    217 HG23      -68.9100  -18.6370  -35.5090 H        14 ILE    0.0900
    218 HD1       -68.5190  -19.7980  -36.9790 H        14 ILE    0.0900
    219 HD2       -70.1580  -20.5430  -37.0960 H        14 ILE    0.5100
    220 HD3       -68.6840  -21.5000  -37.5560 H        14 ILE   -0.5100
    221 N         -71.3570  -19.4580  -31.9720 N.am     15 ALA   -0.4700
    222 CA        -71.7810  -18.3660  -31.1180 C.3      15 ALA    0.3100
    223 C         -71.2520  -18.6170  -29.7170 C.2      15 ALA    0.0700
    224 O         -70.6240  -17.7400  -29.1110 O.2      15 ALA    0.0900
    225 CB        -73.3030  -18.2390  -31.1070 C.3      15 ALA   -0.2700
    226 HN        -72.0770  -19.9320  -32.4740 H        15 ALA    0.0900
    227 HA        -71.3340  -17.4580  -31.4930 H        15 ALA    0.0900
    228 HB1       -73.7610  -19.1790  -30.7280 H        15 ALA    0.0900
    229 HB2       -73.6750  -18.0530  -32.1360 H        15 ALA    0.5100
    230 HB3       -73.6080  -17.4030  -30.4420 H        15 ALA   -0.5100
    231 N         -71.4610  -19.8360  -29.2180 N.am     16 VAL   -0.4700
    232 CA        -71.0910  -20.1620  -27.8520 C.3      16 VAL    0.3100
    233 C         -69.5870  -20.1330  -27.6550 C.2      16 VAL    0.0700
    234 O         -69.0920  -19.5650  -26.6820 O.2      16 VAL    0.0900
    235 CB        -71.6340  -21.5310  -27.4490 C.3      16 VAL   -0.0900
    236 CG1       -71.0450  -21.9700  -26.1200 C.3      16 VAL    0.0900
    237 CG2       -73.1450  -21.4720  -27.3810 C.3      16 VAL   -0.2700
    238 HN        -71.8770  -20.5680  -29.7530 H        16 VAL    0.0900
    239 HA        -71.4910  -19.3960  -27.2060 H        16 VAL    0.0900
    240 HB        -71.3730  -22.2750  -28.2310 H        16 VAL    0.0900
    241 HG11      -71.1490  -21.1580  -25.3690 H        16 VAL   -0.2700
    242 HG12      -69.9660  -22.2040  -26.2430 H        16 VAL    0.0900
    243 HG13      -71.5830  -22.8680  -25.7470 H        16 VAL    0.0900
    244 HG21      -73.5620  -21.1920  -28.3730 H        16 VAL    0.0900
    245 HG22      -73.4610  -20.7110  -26.6370 H        16 VAL    0.5100
    246 HG23      -73.5500  -22.4660  -27.0950 H        16 VAL   -0.5100
    247 N         -68.8530  -20.7440  -28.5780 N.am     17 LEU   -0.4700
    248 CA        -67.4090  -20.8080  -28.4430 C.3      17 LEU    0.3100
    249 C         -66.8810  -19.3990  -28.3330 C.2      17 LEU    0.0700
    250 O         -66.1290  -19.1110  -27.3990 O.2      17 LEU    0.0900
    251 CB        -66.7610  -21.5540  -29.6050 C.3      17 LEU   -0.1800
    252 CG        -66.9970  -23.0710  -29.5710 C.3      17 LEU    0.0900
    253 CD1       -66.5790  -23.7000  -30.9080 C.3      17 LEU    0.0900
    254 CD2       -66.2820  -23.7460  -28.3780 C.3      17 LEU   -0.0900
    255 HN        -69.2490  -21.1760  -29.3850 H        17 LEU    0.0900
    256 HA        -67.1880  -21.3090  -27.5120 H        17 LEU   -0.2700
    257 HB1       -65.6660  -21.3670  -29.5780 H        17 LEU    0.0900
    258 HB2       -67.1710  -21.1530  -30.5550 H        17 LEU    0.0900
    259 HG        -68.0750  -23.2730  -29.3880 H        17 LEU    0.0900
    260 HD11      -65.5010  -23.5100  -31.0990 H        17 LEU   -0.2700
    261 HD12      -67.1700  -23.2550  -31.7370 H        17 LEU    0.0900
    262 HD13      -66.7450  -24.7980  -30.8780 H        17 LEU    0.0900
    263 HD21      -66.6540  -23.3230  -27.4210 H        17 LEU    0.0900
    264 HD22      -65.1870  -23.5680  -28.4430 H        17 LEU    0.5100
    265 HD23      -66.4830  -24.8380  -28.3850 H        17 LEU   -0.5100
    266 N         -67.3280  -18.5240  -29.2480 N.am     18 ALA   -0.4700
    267 CA        -67.0230  -17.0850  -29.2380 C.3      18 ALA    0.3100
    268 C         -67.1880  -16.4630  -27.8700 C.2      18 ALA    0.0700
    269 O         -66.2690  -15.8160  -27.3590 O.2      18 ALA    0.0900
    270 CB        -67.9100  -16.3630  -30.2040 C.3      18 ALA   -0.2700
    271 HN        -67.9070  -18.8240  -30.0010 H        18 ALA    0.0900
    272 HA        -65.9860  -16.9590  -29.5100 H        18 ALA    0.0900
    273 HB1       -68.9550  -16.3520  -29.8290 H        18 ALA    0.0900
    274 HB2       -67.8910  -16.8760  -31.1900 H        18 ALA    0.5100
    275 HB3       -67.5630  -15.3140  -30.3230 H        18 ALA   -0.5100
    276 N         -68.3610  -16.6740  -27.2660 N.am     19 ILE   -0.4700
    277 CA        -68.6480  -16.1300  -25.9370 C.3      19 ILE    0.3100
    278 C         -67.6850  -16.7060  -24.9280 C.2      19 ILE    0.0700
    279 O         -67.0300  -15.9640  -24.2060 O.2      19 ILE    0.0900
    280 CB        -70.0720  -16.4710  -25.4470 C.3      19 ILE   -0.0900
    281 CG1       -71.1370  -15.8280  -26.3400 C.3      19 ILE    0.0900
    282 CG2       -70.2690  -16.0100  -23.9980 C.3      19 ILE   -0.2700
    283 CD        -72.4360  -16.6390  -26.4350 C.3      19 ILE    0.0900
    284 HN        -69.0890  -17.2080  -27.6890 H        19 ILE    0.0900
    285 HA        -68.5270  -15.0570  -25.9920 H        19 ILE    0.0900
    286 HB        -70.2280  -17.5690  -25.5090 H        19 ILE   -0.1800
    287 HG11      -70.7190  -15.7130  -27.3620 H        19 ILE    0.0900
    288 HG12      -71.3790  -14.8230  -25.9350 H        19 ILE    0.0900
    289 HG21      -69.9500  -14.9520  -23.8870 H        19 ILE   -0.2700
    290 HG22      -69.6590  -16.6380  -23.3150 H        19 ILE    0.0900
    291 HG23      -71.3410  -16.0880  -23.7200 H        19 ILE    0.0900
    292 HD1       -72.7900  -16.9110  -25.4180 H        19 ILE    0.0900
    293 HD2       -72.2570  -17.5730  -27.0090 H        19 ILE    0.5100
    294 HD3       -73.2230  -16.0370  -26.9360 H        19 ILE   -0.5100
    295 N         -67.5930  -18.0360  -24.8760 N.am     20 LEU   -0.4700
    296 CA        -66.7950  -18.6840  -23.8350 C.3      20 LEU    0.3100
    297 C         -65.3280  -18.3230  -23.9490 C.2      20 LEU    0.0700
    298 O         -64.7010  -17.9320  -22.9710 O.2      20 LEU    0.0900
    299 CB        -66.9680  -20.2090  -23.8630 C.3      20 LEU   -0.1800
    300 CG        -68.3600  -20.7010  -23.4420 C.3      20 LEU    0.0900
    301 CD1       -68.3990  -22.2160  -23.3520 C.3      20 LEU    0.0900
    302 CD2       -68.8000  -20.0890  -22.1160 C.3      20 LEU   -0.0900
    303 HN        -68.0520  -18.6340  -25.5300 H        20 LEU    0.0900
    304 HA        -67.1150  -18.2920  -22.8800 H        20 LEU   -0.2700
    305 HB1       -66.2170  -20.6590  -23.1790 H        20 LEU    0.0900
    306 HB2       -66.7700  -20.5640  -24.8970 H        20 LEU    0.0900
    307 HG        -69.1100  -20.3590  -24.1870 H        20 LEU    0.0900
    308 HD11      -67.6600  -22.5740  -22.6030 H        20 LEU   -0.2700
    309 HD12      -68.1460  -22.6600  -24.3390 H        20 LEU    0.0900
    310 HD13      -69.4110  -22.5510  -23.0400 H        20 LEU    0.0900
    311 HD21      -69.0130  -19.0060  -22.2460 H        20 LEU    0.0900
    312 HD22      -67.9930  -20.2040  -21.3600 H        20 LEU    0.5100
    313 HD23      -69.7240  -20.5910  -21.7560 H        20 LEU   -0.5100
    314 N         -64.7930  -18.4310  -25.1590 N.am     21 GLY   -0.4700
    315 CA        -63.3900  -18.2290  -25.3690 C.3      21 GLY    0.3100
    316 C         -62.9990  -16.8080  -25.0420 C.2      21 GLY   -0.0200
    317 O         -62.0080  -16.5740  -24.3570 O.2      21 GLY    0.0900
    318 HN        -65.3360  -18.6540  -25.9650 H        21 GLY    0.0900
    319 HA1       -63.1670  -18.4350  -26.4050 H        21 GLY    0.5100
    320 HA2       -62.8480  -18.9080  -24.7290 H        21 GLY   -0.5100
    321 N         -63.7900  -15.8470  -25.5210 N.am     22 ASN   -0.4700
    322 CA        -63.4030  -14.4430  -25.4080 C.3      22 ASN    0.3100
    323 C         -63.6450  -13.8940  -24.0290 C.2      22 ASN    0.0700
    324 O         -62.8720  -13.0600  -23.5730 O.2      22 ASN    0.0900
    325 CB        -64.0890  -13.5830  -26.4710 C.3      22 ASN   -0.1800
    326 CG        -63.5490  -13.8580  -27.8650 C.2      22 ASN    0.0900
    327 ND2       -64.4360  -14.2820  -28.7680 N.am     22 ASN    0.0900
    328 OD1       -62.3450  -13.7030  -28.1250 O.2      22 ASN    0.5500
    329 HN        -64.6610  -16.0370  -25.9660 H        22 ASN   -0.5500
    330 HA        -62.3300  -14.3860  -25.5210 H        22 ASN   -0.6200
    331 HB1       -63.9260  -12.5100  -26.2330 H        22 ASN    0.3200
    332 HB2       -65.1800  -13.7960  -26.4640 H        22 ASN    0.3000
    333 HD21      -64.1800  -14.3380  -29.7330 H        22 ASN    0.5100
    334 HD22      -65.3570  -14.5440  -28.4790 H        22 ASN   -0.5100
    335 N         -64.6830  -14.3560  -23.3370 N.am     23 VAL   -0.4700
    336 CA        -64.7770  -14.0450  -21.9260 C.3      23 VAL    0.3100
    337 C         -63.4540  -14.4590  -21.2770 C.2      23 VAL    0.0700
    338 O         -62.8640  -13.7020  -20.5120 O.2      23 VAL    0.0900
    339 CB        -65.9490  -14.7610  -21.1920 C.3      23 VAL   -0.0900
    340 CG1       -65.9240  -14.4120  -19.7290 C.3      23 VAL    0.0900
    341 CG2       -67.2960  -14.3620  -21.7620 C.3      23 VAL   -0.2700
    342 HN        -65.4080  -14.9120  -23.7370 H        23 VAL    0.0900
    343 HA        -64.9020  -12.9760  -21.8440 H        23 VAL    0.0900
    344 HB        -65.8480  -15.8610  -21.3150 H        23 VAL    0.0900
    345 HG11      -65.8500  -13.3110  -19.6000 H        23 VAL   -0.2700
    346 HG12      -65.0440  -14.8870  -19.2430 H        23 VAL    0.0900
    347 HG13      -66.8560  -14.7650  -19.2400 H        23 VAL    0.0900
    348 HG21      -67.1960  -14.1130  -22.8400 H        23 VAL    0.0900
    349 HG22      -67.6830  -13.4690  -21.2270 H        23 VAL    0.5100
    350 HG23      -68.0150  -15.2020  -21.6580 H        23 VAL   -0.5100
    351 N         -62.9720  -15.6520  -21.6190 N.am     24 LEU   -0.4700
    352 CA        -61.7740  -16.1820  -21.0160 C.3      24 LEU    0.3100
    353 C         -60.6310  -15.1900  -21.1320 C.2      24 LEU    0.0700
    354 O         -59.9250  -14.9270  -20.1610 O.2      24 LEU    0.0900
    355 CB        -61.3670  -17.4920  -21.6820 C.3      24 LEU   -0.1800
    356 CG        -60.6530  -18.4420  -20.7220 C.3      24 LEU    0.0900
    357 CD1       -61.6640  -19.1060  -19.7770 C.3      24 LEU    0.0900
    358 CD2       -59.8720  -19.4840  -21.5110 C.3      24 LEU   -0.0900
    359 HN        -63.4130  -16.2280  -22.3030 H        24 LEU    0.0900
    360 HA        -61.9700  -16.3400  -19.9670 H        24 LEU   -0.2700
    361 HB1       -60.6900  -17.2670  -22.5330 H        24 LEU    0.0900
    362 HB2       -62.2770  -17.9940  -22.0710 H        24 LEU    0.0900
    363 HG        -59.9080  -17.8740  -20.1250 H        24 LEU    0.0900
    364 HD11      -62.4100  -19.6840  -20.3620 H        24 LEU   -0.2700
    365 HD12      -62.1990  -18.3290  -19.1900 H        24 LEU    0.0900
    366 HD13      -61.1370  -19.8000  -19.0870 H        24 LEU    0.0900
    367 HD21      -59.1170  -18.9860  -22.1560 H        24 LEU    0.0900
    368 HD22      -60.5640  -20.0650  -22.1580 H        24 LEU    0.5100
    369 HD23      -59.3470  -20.1710  -20.8140 H        24 LEU   -0.5100
    370 N         -60.4540  -14.6340  -22.3240 N.am     25 VAL   -0.4700
    371 CA        -59.3910  -13.6710  -22.5810 C.3      25 VAL    0.3100
    372 C         -59.5400  -12.4280  -21.7120 C.2      25 VAL    0.0700
    373 O         -58.5640  -11.9440  -21.1690 O.2      25 VAL    0.0900
    374 CB        -59.3610  -13.2560  -24.0610 C.3      25 VAL   -0.0900
    375 CG1       -58.5230  -12.0020  -24.2630 C.3      25 VAL    0.0900
    376 CG2       -58.8510  -14.4020  -24.9150 C.3      25 VAL   -0.2700
    377 HN        -61.0420  -14.8500  -23.0980 H        25 VAL    0.0900
    378 HA        -58.4540  -14.1310  -22.3030 H        25 VAL    0.0900
    379 HB        -60.3970  -13.0620  -24.4080 H        25 VAL    0.0900
    380 HG11      -57.5340  -12.1200  -23.7690 H        25 VAL   -0.2700
    381 HG12      -59.0400  -11.1260  -23.8170 H        25 VAL    0.0900
    382 HG13      -58.3590  -11.8270  -25.3470 H        25 VAL    0.0900
    383 HG21      -59.5160  -15.2860  -24.8050 H        25 VAL    0.0900
    384 HG22      -57.8260  -14.6860  -24.5950 H        25 VAL    0.5100
    385 HG23      -58.8370  -14.1000  -25.9850 H        25 VAL   -0.5100
    386 N         -60.7490  -11.9010  -21.5720 N.am     26 CYS   -0.4700
    387 CA        -60.9510  -10.7390  -20.7080 C.3      26 CYS    0.3100
    388 C         -60.7870  -11.0630  -19.2270 C.2      26 CYS    0.0700
    389 O         -60.5020  -10.1810  -18.4170 O.2      26 CYS    0.0900
    390 CB        -62.3460  -10.1580  -20.9150 C.3      26 CYS   -0.1100
    391 SG        -62.5710   -9.4500  -22.5330 S.3      26 CYS    0.0900
    392 HN        -61.5540  -12.2640  -22.0350 H        26 CYS    0.0900
    393 HA        -60.1990  -10.0040  -20.9530 H        26 CYS   -0.2300
    394 HB1       -62.5180   -9.3780  -20.1450 H        26 CYS    0.1600
    395 HB2       -63.0880  -10.9700  -20.7620 H        26 CYS    0.5100
    396 HG1       -62.5540  -10.6110  -23.1710 H        26 CYS   -0.5100
    397 N         -60.9930  -12.3260  -18.8720 N.am     27 TRP   -0.4700
    398 CA        -60.8430  -12.7630  -17.4940 C.3      27 TRP    0.3100
    399 C         -59.3640  -12.7570  -17.1180 C.2      27 TRP    0.0700
    400 O         -58.9680  -12.1950  -16.1030 O.2      27 TRP    0.0900
    401 CB        -61.4440  -14.1600  -17.3160 C.3      27 TRP   -0.1800
    402 CG        -61.9630  -14.4130  -15.9570 C.ar     27 TRP    0.0900
    403 CD1       -61.2290  -14.6510  -14.8460 C.ar     27 TRP    0.0900
    404 CD2       -63.3410  -14.4710  -15.5570 C.ar     27 TRP   -0.0300
    405 CE2       -63.3610  -14.7440  -14.1730 C.ar     27 TRP   -0.1500
    406 CE3       -64.5610  -14.3180  -16.2350 C.ar     27 TRP    0.2200
    407 NE1       -62.0570  -14.8520  -13.7660 N.ar     27 TRP   -0.5100
    408 CZ2       -64.5530  -14.8590  -13.4430 C.ar     27 TRP    0.3700
    409 CZ3       -65.7520  -14.4370  -15.5150 C.ar     27 TRP    0.2400
    410 CH2       -65.7380  -14.7040  -14.1300 C.ar     27 TRP    0.1100
    411 HN        -61.2590  -13.0260  -19.5300 H        27 TRP   -0.2500
    412 HA        -61.3490  -12.0520  -16.8580 H        27 TRP    0.1700
    413 HB1       -60.6600  -14.9160  -17.5360 H        27 TRP   -0.2000
    414 HB2       -62.2800  -14.2830  -18.0370 H        27 TRP    0.1400
    415 HD1       -60.1500  -14.6770  -14.8110 H        27 TRP   -0.2700
    416 HE1       -61.7620  -15.0420  -12.8540 H        27 TRP    0.1600
    417 HE3       -64.5970  -14.1100  -17.2950 H        27 TRP   -0.1400
    418 HZ2       -64.5630  -15.0600  -12.3830 H        27 TRP    0.1400
    419 HZ3       -66.6970  -14.3240  -16.0250 H        27 TRP    0.5100
    420 HH2       -66.6740  -14.7890  -13.5980 H        27 TRP   -0.5100
    421 N         -58.5520  -13.3710  -17.9710 N.am     28 ALA   -0.4700
    422 CA        -57.1140  -13.3740  -17.8220 C.3      28 ALA    0.3100
    423 C         -56.5890  -11.9720  -17.6220 C.2      28 ALA    0.0700
    424 O         -55.8410  -11.7150  -16.6670 O.2      28 ALA    0.0900
    425 CB        -56.4700  -13.9860  -19.0440 C.3      28 ALA   -0.2700
    426 HN        -58.9030  -13.8660  -18.7620 H        28 ALA    0.0900
    427 HA        -56.8680  -13.9440  -16.9390 H        28 ALA    0.0900
    428 HB1       -56.7360  -13.4010  -19.9500 H        28 ALA    0.0900
    429 HB2       -56.8260  -15.0300  -19.1780 H        28 ALA    0.5100
    430 HB3       -55.3640  -13.9800  -18.9310 H        28 ALA   -0.5100
    431 N         -56.9800  -11.0550  -18.5020 N.am     29 VAL   -0.4700
    432 CA        -56.4820   -9.6940  -18.4100 C.3      29 VAL    0.3100
    433 C         -56.9850   -8.9970  -17.1500 C.2      29 VAL    0.0700
    434 O         -56.3660   -8.0440  -16.6860 O.2      29 VAL    0.0900
    435 CB        -56.8370   -8.8480  -19.6470 C.3      29 VAL   -0.0900
    436 CG1       -56.4440   -7.3810  -19.4220 C.3      29 VAL    0.0900
    437 CG2       -56.1490   -9.4130  -20.9140 C.3      29 VAL   -0.2700
    438 HN        -57.6150  -11.2540  -19.2440 H        29 VAL    0.0900
    439 HA        -55.4090   -9.7470  -18.2970 H        29 VAL    0.0900
    440 HB        -57.9290   -8.9130  -19.8380 H        29 VAL    0.0900
    441 HG11      -55.3950   -7.3170  -19.0620 H        29 VAL   -0.2700
    442 HG12      -57.1100   -6.9240  -18.6580 H        29 VAL    0.0900
    443 HG13      -56.5270   -6.8170  -20.3750 H        29 VAL    0.0900
    444 HG21      -56.4810  -10.4580  -21.0950 H        29 VAL    0.0900
    445 HG22      -55.0460   -9.4080  -20.7790 H        29 VAL    0.5100
    446 HG23      -56.4200   -8.7980  -21.7980 H        29 VAL   -0.5100
    447 N         -58.0900   -9.4760  -16.5800 N.am     30 TRP   -0.4700
    448 CA        -58.6030   -8.9190  -15.3380 C.3      30 TRP    0.3100
    449 C         -57.7900   -9.3480  -14.1100 C.2      30 TRP    0.0700
    450 O         -57.5770   -8.5450  -13.1940 O.2      30 TRP    0.0900
    451 CB        -60.0740   -9.3020  -15.1500 C.3      30 TRP   -0.1800
    452 CG        -60.8080   -8.4090  -14.1740 C.ar     30 TRP    0.0900
    453 CD1       -61.6400   -7.3620  -14.4810 C.ar     30 TRP    0.0900
    454 CD2       -60.7810   -8.4900  -12.7340 C.ar     30 TRP   -0.0300
    455 CE2       -61.6140   -7.4580  -12.2420 C.ar     30 TRP   -0.1500
    456 CE3       -60.1320   -9.3330  -11.8150 C.ar     30 TRP    0.2200
    457 NE1       -62.1240   -6.7860  -13.3260 N.ar     30 TRP   -0.5100
    458 CZ2       -61.8160   -7.2430  -10.8700 C.ar     30 TRP    0.3700
    459 CZ3       -60.3260   -9.1140  -10.4450 C.ar     30 TRP    0.2400
    460 CH2       -61.1620   -8.0780   -9.9880 C.ar     30 TRP    0.1100
    461 HN        -58.6090  -10.2300  -16.9750 H        30 TRP   -0.2500
    462 HA        -58.4960   -7.8450  -15.3820 H        30 TRP    0.1700
    463 HB1       -60.1270  -10.3460  -14.7770 H        30 TRP   -0.2000
    464 HB2       -60.5880   -9.2390  -16.1340 H        30 TRP    0.1400
    465 HD1       -61.8800   -7.0360  -15.4820 H        30 TRP   -0.2700
    466 HE1       -62.7310   -6.0240  -13.2860 H        30 TRP    0.1600
    467 HE3       -59.4930  -10.1390  -12.1410 H        30 TRP   -0.1400
    468 HZ2       -62.4570   -6.4570  -10.4990 H        30 TRP    0.1400
    469 HZ3       -59.8260   -9.7480   -9.7290 H        30 TRP    0.5100
    470 HH2       -61.2940   -7.9350   -8.9270 H        30 TRP   -0.5100
    471 N         -57.3470  -10.6030  -14.0680 N.am     31 LEU   -0.4700
    472 CA        -56.5980  -11.0910  -12.9050 C.3      31 LEU    0.3100
    473 C         -55.1640  -10.6110  -12.9070 C.2      31 LEU    0.0700
    474 O         -54.7360   -9.9000  -12.0100 O.2      31 LEU    0.0900
    475 CB        -56.5860  -12.6200  -12.8470 C.3      31 LEU   -0.1800
    476 CG        -57.9180  -13.3090  -12.5460 C.3      31 LEU    0.0900
    477 CD1       -57.6610  -14.7880  -12.2840 C.3      31 LEU    0.0900
    478 CD2       -58.6420  -12.6680  -11.3610 C.3      31 LEU   -0.0900
    479 HN        -57.5000  -11.2530  -14.8080 H        31 LEU    0.0900
    480 HA        -57.0660  -10.6890  -12.0190 H        31 LEU   -0.2700
    481 HB1       -55.8650  -12.9230  -12.0600 H        31 LEU    0.0900
    482 HB2       -56.2280  -12.9930  -13.8290 H        31 LEU    0.0900
    483 HG        -58.6050  -13.1950  -13.4120 H        31 LEU    0.0900
    484 HD11      -56.9780  -14.9090  -11.4170 H        31 LEU   -0.2700
    485 HD12      -57.1890  -15.2540  -13.1750 H        31 LEU    0.0900
    486 HD13      -58.6180  -15.3040  -12.0560 H        31 LEU    0.0900
    487 HD21      -59.4360  -11.9810  -11.7250 H        31 LEU    0.0900
    488 HD22      -57.9210  -12.0830  -10.7490 H        31 LEU    0.5100
    489 HD23      -59.1130  -13.4550  -10.7340 H        31 LEU   -0.5100
    490 N         -54.4230  -11.0070  -13.9330 N.am     32 ASN   -0.4700
    491 CA        -52.9840  -10.8180  -13.9790 C.3      32 ASN    0.3100
    492 C         -52.6170   -9.3770  -14.2860 C.2      32 ASN    0.0700
    493 O         -52.8490   -8.8870  -15.3820 O.2      32 ASN    0.0900
    494 CB        -52.4140  -11.7630  -15.0320 C.3      32 ASN   -0.1800
    495 CG        -50.9290  -11.9100  -14.9580 C.2      32 ASN    0.0900
    496 ND2       -50.3920  -12.7520  -15.8190 N.am     32 ASN    0.0900
    497 OD1       -50.2640  -11.2870  -14.1460 O.2      32 ASN    0.5500
    498 HN        -54.8270  -11.4560  -14.7270 H        32 ASN   -0.5500
    499 HA        -52.5740  -11.0370  -13.0030 H        32 ASN   -0.6200
    500 HB1       -52.6750  -11.3760  -16.0400 H        32 ASN    0.3200
    501 HB2       -52.8710  -12.7670  -14.8970 H        32 ASN    0.3000
    502 HD21      -49.3980  -12.7890  -15.9290 H        32 ASN    0.5100
    503 HD22      -50.9770  -13.3530  -16.3640 H        32 ASN   -0.5100
    504 N         -52.0620   -8.6950  -13.2930 N.am     33 SER   -0.4700
    505 CA        -51.5450   -7.3390  -13.4640 C.3      33 SER    0.3100
    506 C         -50.5480   -7.2190  -14.6060 C.2      33 SER    0.0700
    507 O         -50.5500   -6.2300  -15.3250 O.2      33 SER    0.0900
    508 CB        -50.8460   -6.8620  -12.1870 C.3      33 SER    0.0500
    509 OG        -49.9810   -5.7640  -12.4740 O.3      33 SER    0.0900
    510 HN        -51.9720   -9.0800  -12.3780 H        33 SER    0.0900
    511 HA        -52.3750   -6.6910  -13.7020 H        33 SER   -0.6600
    512 HB1       -50.2440   -7.6910  -11.7580 H        33 SER    0.4300
    513 HB2       -51.6070   -6.5350  -11.4450 H        33 SER    0.5100
    514 HG1       -49.2520   -6.1290  -12.9810 H        33 SER   -0.5100
    515 N         -49.6900   -8.2210  -14.7560 N.am     34 ASN   -0.4700
    516 CA        -48.6910   -8.2220  -15.8070 C.3      34 ASN    0.3100
    517 C         -49.2780   -8.2990  -17.2130 C.2      34 ASN    0.0700
    518 O         -48.5980   -7.9800  -18.1880 O.2      34 ASN    0.0900
    519 CB        -47.6990   -9.3570  -15.5830 C.3      34 ASN   -0.1800
    520 CG        -46.8530   -9.1570  -14.3350 C.2      34 ASN    0.0900
    521 ND2       -46.2120  -10.2330  -13.8890 N.am     34 ASN    0.0900
    522 OD1       -46.7730   -8.0520  -13.7740 O.2      34 ASN    0.5500
    523 HN        -49.6930   -9.0160  -14.1530 H        34 ASN   -0.5500
    524 HA        -48.1830   -7.2690  -15.7910 H        34 ASN   -0.6200
    525 HB1       -47.0220   -9.4260  -16.4620 H        34 ASN    0.3200
    526 HB2       -48.2590  -10.3110  -15.4790 H        34 ASN    0.3000
    527 HD21      -46.3050  -11.1060  -14.3700 H        34 ASN    0.5100
    528 HD22      -45.6380  -10.1710  -13.0730 H        34 ASN   -0.5100
    529 N         -50.5400   -8.7010  -17.3340 N.am     35 LEU   -0.4700
    530 CA        -51.2150   -8.6080  -18.6190 C.3      35 LEU    0.3100
    531 C         -51.8680   -7.2470  -18.8720 C.2      35 LEU    0.0700
    532 O         -52.3610   -7.0060  -19.9620 O.2      35 LEU    0.0900
    533 CB        -52.2480   -9.7360  -18.7720 C.3      35 LEU   -0.1800
    534 CG        -51.6680  -11.1400  -18.9970 C.3      35 LEU    0.0900
    535 CD1       -52.7990  -12.1580  -19.1180 C.3      35 LEU    0.0900
    536 CD2       -50.7360  -11.2000  -20.2210 C.3      35 LEU   -0.0900
    537 HN        -51.0650   -9.0720  -16.5730 H        35 LEU    0.0900
    538 HA        -50.4670   -8.6780  -19.3950 H        35 LEU   -0.2700
    539 HB1       -52.9000   -9.4900  -19.6360 H        35 LEU    0.0900
    540 HB2       -52.8660   -9.7620  -17.8510 H        35 LEU    0.0900
    541 HG        -51.0130  -11.4120  -18.1420 H        35 LEU    0.0900
    542 HD11      -53.4570  -11.8990  -19.9750 H        35 LEU   -0.2700
    543 HD12      -53.4090  -12.1570  -18.1890 H        35 LEU    0.0900
    544 HD13      -52.3790  -13.1720  -19.2880 H        35 LEU    0.0900
    545 HD21      -49.7980  -10.6430  -20.0150 H        35 LEU    0.0900
    546 HD22      -51.2360  -10.7380  -21.1000 H        35 LEU    0.5100
    547 HD23      -50.4800  -12.2560  -20.4500 H        35 LEU   -0.5100
    548 N         -51.8550   -6.3390  -17.8980 N.am     36 GLN   -0.4700
    549 CA        -52.5850   -5.0730  -18.0360 C.3      36 GLN    0.3100
    550 C         -51.7580   -3.9430  -18.6500 C.2      36 GLN    0.0700
    551 O         -51.7690   -2.8160  -18.1610 O.2      36 GLN    0.0900
    552 CB        -53.1650   -4.6540  -16.6910 C.3      36 GLN   -0.1800
    553 CG        -54.0830   -5.7120  -16.1160 C.3      36 GLN    0.0900
    554 CD        -54.7080   -5.3240  -14.7940 C.2      36 GLN    0.0900
    555 NE2       -55.4100   -6.2790  -14.1800 N.am     36 GLN   -0.1800
    556 OE1       -54.5630   -4.1920  -14.3160 O.2      36 GLN    0.0900
    557 HN        -51.3580   -6.4760  -17.0460 H        36 GLN    0.0900
    558 HA        -53.3730   -5.2140  -18.7600 H        36 GLN    0.5500
    559 HB1       -53.7390   -3.7120  -16.8220 H        36 GLN   -0.5500
    560 HB2       -52.3330   -4.4730  -15.9780 H        36 GLN   -0.6200
    561 HG1       -53.5000   -6.6440  -15.9650 H        36 GLN    0.3200
    562 HG2       -54.9000   -5.9060  -16.8440 H        36 GLN    0.3000
    563 HE21      -55.4940   -7.1840  -14.5980 H        36 GLN    0.5100
    564 HE22      -55.8490   -6.0910  -13.3020 H        36 GLN   -0.5100
    565 N         -51.0510   -4.2590  -19.7370 N.am     37 ASN   -0.4700
    566 CA        -50.4040   -3.2610  -20.5770 C.3      37 ASN    0.3100
    567 C         -51.3800   -2.7320  -21.6590 C.2      37 ASN    0.0700
    568 O         -52.5600   -3.1010  -21.6840 O.2      37 ASN    0.0900
    569 CB        -49.1150   -3.8380  -21.1960 C.3      37 ASN   -0.1800
    570 CG        -49.3480   -5.1340  -21.9520 C.2      37 ASN    0.0900
    571 ND2       -48.4550   -6.0860  -21.7600 N.am     37 ASN    0.0900
    572 OD1       -50.3070   -5.2790  -22.6990 O.2      37 ASN    0.5500
    573 HN        -50.9330   -5.2060  -20.0250 H        37 ASN   -0.5500
    574 HA        -50.1750   -2.4020  -19.9640 H        37 ASN   -0.6200
    575 HB1       -48.3830   -4.0330  -20.3840 H        37 ASN    0.3200
    576 HB2       -48.6900   -3.0920  -21.9000 H        37 ASN    0.3000
    577 HD21      -48.5510   -6.9640  -22.2290 H        37 ASN    0.5100
    578 HD22      -47.6820   -5.9300  -21.1450 H        37 ASN   -0.5100
    579 N         -50.8900   -1.8620  -22.5450 N.am     38 VAL   -0.4700
    580 CA        -51.7550   -1.1460  -23.4830 C.3      38 VAL    0.3100
    581 C         -52.1390   -2.0110  -24.6680 C.2      38 VAL    0.0700
    582 O         -53.2380   -1.8790  -25.1830 O.2      38 VAL    0.0900
    583 CB        -51.0900    0.1820  -23.9640 C.3      38 VAL   -0.0900
    584 CG1       -51.7290    0.7000  -25.2650 C.3      38 VAL    0.0900
    585 CG2       -51.1400    1.2420  -22.8480 C.3      38 VAL   -0.2700
    586 HN        -49.9150   -1.6620  -22.6070 H        38 VAL    0.0900
    587 HA        -52.6880   -0.9350  -22.9800 H        38 VAL    0.0900
    588 HB        -50.0080    0.0020  -24.1380 H        38 VAL    0.0900
    589 HG11      -52.8310    0.5570  -25.2330 H        38 VAL   -0.2700
    590 HG12      -51.3240    0.1410  -26.1350 H        38 VAL    0.0900
    591 HG13      -51.5160    1.7840  -25.3850 H        38 VAL    0.0900
    592 HG21      -50.5970    0.8770  -21.9500 H        38 VAL    0.0900
    593 HG22      -52.1960    1.4460  -22.5660 H        38 VAL    0.5100
    594 HG23      -50.6590    2.1800  -23.1960 H        38 VAL   -0.5100
    595 N         -51.2510   -2.9000  -25.1070 N.am     39 THR   -0.4700
    596 CA        -51.6190   -3.8390  -26.1680 C.3      39 THR    0.3100
    597 C         -52.8730   -4.5960  -25.7530 C.2      39 THR    0.0700
    598 O         -53.8130   -4.7620  -26.5290 O.2      39 THR    0.0900
    599 CB        -50.5140   -4.8890  -26.4920 C.3      39 THR    0.1400
    600 CG2       -50.9920   -5.8370  -27.6140 C.3      39 THR    0.0900
    601 OG1       -49.3050   -4.2430  -26.9200 O.3      39 THR   -0.6600
    602 HN        -50.3240   -2.9650  -24.7460 H        39 THR    0.4300
    603 HA        -51.8320   -3.2550  -27.0510 H        39 THR   -0.2700
    604 HB        -50.2930   -5.4890  -25.5830 H        39 THR    0.0900
    605 HG1       -49.5360   -3.7450  -27.7070 H        39 THR    0.0900
    606 HG21      -51.3850   -5.2480  -28.4690 H        39 THR    0.0900
    607 HG22      -51.8030   -6.4940  -27.2330 H        39 THR    0.5100
    608 HG23      -50.1430   -6.4580  -27.9710 H        39 THR   -0.5100
    609 N         -52.9070   -5.0520  -24.5110 N.am     40 ASN   -0.4700
    610 CA        -54.0140   -5.8770  -24.1000 C.3      40 ASN    0.3100
    611 C         -55.3040   -5.1000  -23.9560 C.2      40 ASN    0.0700
    612 O         -56.3760   -5.6820  -24.0160 O.2      40 ASN    0.0900
    613 CB        -53.6510   -6.6780  -22.8630 C.3      40 ASN   -0.1800
    614 CG        -52.6440   -7.7560  -23.1730 C.2      40 ASN    0.0900
    615 ND2       -51.7000   -7.9810  -22.2710 N.am     40 ASN    0.0900
    616 OD1       -52.7020   -8.3720  -24.2240 O.2      40 ASN    0.5500
    617 HN        -52.2010   -4.8560  -23.8350 H        40 ASN   -0.5500
    618 HA        -54.2600   -6.5390  -24.9160 H        40 ASN   -0.6200
    619 HB1       -54.5690   -7.1530  -22.4530 H        40 ASN    0.3200
    620 HB2       -53.2220   -5.9960  -22.0990 H        40 ASN    0.3000
    621 HD21      -51.7610   -7.5540  -21.3680 H        40 ASN    0.5100
    622 HD22      -50.9270   -8.5750  -22.4930 H        40 ASN   -0.5100
    623 N         -55.2090   -3.7800  -23.8380 N.am     41 TYR   -0.4700
    624 CA        -56.3740   -2.9340  -24.0020 C.3      41 TYR    0.3100
    625 C         -57.0000   -3.1160  -25.4120 C.2      41 TYR    0.0700
    626 O         -58.2280   -3.1680  -25.5640 O.2      41 TYR    0.0900
    627 CB        -56.0370   -1.4610  -23.7180 C.3      41 TYR   -0.1800
    628 CG        -57.2220   -0.5790  -23.9820 C.ar     41 TYR    0.0900
    629 CD1       -57.4570   -0.0720  -25.2610 C.ar     41 TYR    0.0900
    630 CD2       -58.1540   -0.3050  -22.9840 C.ar     41 TYR    0.0000
    631 CE1       -58.5780    0.7050  -25.5280 C.ar     41 TYR   -0.1150
    632 CE2       -59.2760    0.4730  -23.2450 C.ar     41 TYR    0.1150
    633 CZ        -59.4790    0.9720  -24.5210 C.ar     41 TYR   -0.1150
    634 OH        -60.5820    1.7480  -24.8050 O.3      41 TYR    0.1150
    635 HN        -54.3480   -3.3210  -23.6350 H        41 TYR    0.1100
    636 HA        -57.1350   -3.2790  -23.3180 H        41 TYR   -0.5400
    637 HB1       -55.2090   -1.1280  -24.3780 H        41 TYR    0.4300
    638 HB2       -55.7490   -1.3370  -22.6520 H        41 TYR   -0.1150
    639 HD1       -56.7580   -0.2880  -26.0540 H        41 TYR    0.1150
    640 HD2       -58.0030   -0.7020  -21.9920 H        41 TYR   -0.1150
    641 HE1       -58.7400    1.0970  -26.5220 H        41 TYR    0.1150
    642 HE2       -59.9830    0.6860  -22.4590 H        41 TYR    0.5100
    643 HH        -60.7180    1.7350  -25.7540 H        41 TYR   -0.5100
    644 N         -56.1780   -3.2410  -26.4500 N.am     42 PHE   -0.4700
    645 CA        -56.7400   -3.4970  -27.7700 C.3      42 PHE    0.3100
    646 C         -57.2900   -4.9130  -27.8450 C.2      42 PHE    0.0700
    647 O         -58.3390   -5.1600  -28.4490 O.2      42 PHE    0.0900
    648 CB        -55.7110   -3.2630  -28.8730 C.3      42 PHE   -0.1800
    649 CG        -55.2950   -1.8290  -29.0040 C.ar     42 PHE    0.0900
    650 CD1       -53.9590   -1.4600  -28.8960 C.ar     42 PHE    0.0900
    651 CD2       -56.2420   -0.8370  -29.2340 C.ar     42 PHE    0.0000
    652 CE1       -53.5660   -0.1170  -29.0120 C.ar     42 PHE   -0.1150
    653 CE2       -55.8540    0.5100  -29.3620 C.ar     42 PHE    0.1150
    654 CZ        -54.5170    0.8700  -29.2420 C.ar     42 PHE   -0.1150
    655 HN        -55.1870   -3.1680  -26.3770 H        42 PHE    0.1150
    656 HA        -57.5840   -2.8370  -27.9040 H        42 PHE   -0.1150
    657 HB1       -56.1400   -3.5730  -29.8490 H        42 PHE    0.1150
    658 HB2       -54.7970   -3.8530  -28.6530 H        42 PHE   -0.1150
    659 HD1       -53.2110   -2.2200  -28.7210 H        42 PHE    0.1150
    660 HD2       -57.2850   -1.1020  -29.3160 H        42 PHE   -0.1150
    661 HE1       -52.5240    0.1490  -28.9220 H        42 PHE    0.1150
    662 HE2       -56.6010    1.2670  -29.5540 H        42 PHE    0.5100
    663 HZ        -54.2210    1.9050  -29.3270 H        42 PHE   -0.5100
    664 N         -56.5930   -5.8470  -27.2030 N.am     43 VAL   -0.4700
    665 CA        -57.0190   -7.2520  -27.2190 C.3      43 VAL    0.3100
    666 C         -58.4070   -7.4140  -26.5830 C.2      43 VAL    0.0700
    667 O         -59.2920   -8.0110  -27.1890 O.2      43 VAL    0.0900
    668 CB        -56.0070   -8.1660  -26.5000 C.3      43 VAL   -0.0900
    669 CG1       -56.5890   -9.5500  -26.3390 C.3      43 VAL    0.0900
    670 CG2       -54.7130   -8.2270  -27.2660 C.3      43 VAL   -0.2700
    671 HN        -55.7640   -5.6390  -26.6900 H        43 VAL    0.0900
    672 HA        -57.1200   -7.5520  -28.2520 H        43 VAL    0.0900
    673 HB        -55.7700   -7.7440  -25.5000 H        43 VAL    0.0900
    674 HG11      -56.9880   -9.9120  -27.3100 H        43 VAL   -0.2700
    675 HG12      -57.4180   -9.5270  -25.6000 H        43 VAL    0.0900
    676 HG13      -55.8000  -10.2540  -25.9950 H        43 VAL    0.0900
    677 HG21      -54.2720   -7.2110  -27.3520 H        43 VAL    0.0900
    678 HG22      -54.8960   -8.6230  -28.2870 H        43 VAL    0.5100
    679 HG23      -53.9900   -8.8830  -26.7340 H        43 VAL   -0.5100
    680 N         -58.5850   -6.8750  -25.3720 N.am     44 VAL   -0.4700
    681 CA        -59.8830   -6.9080  -24.6920 C.3      44 VAL    0.3100
    682 C         -60.9530   -6.2430  -25.5350 C.2      44 VAL    0.0700
    683 O         -62.0800   -6.7100  -25.6190 O.2      44 VAL    0.0900
    684 CB        -59.8910   -6.1680  -23.3430 C.3      44 VAL   -0.0900
    685 CG1       -61.3310   -5.9970  -22.8570 C.3      44 VAL    0.0900
    686 CG2       -59.0780   -6.9170  -22.3080 C.3      44 VAL   -0.2700
    687 HN        -57.8430   -6.4270  -24.8780 H        44 VAL    0.0900
    688 HA        -60.1380   -7.9470  -24.5380 H        44 VAL    0.0900
    689 HB        -59.4180   -5.1700  -23.4630 H        44 VAL    0.0900
    690 HG11      -61.9160   -6.9180  -23.0680 H        44 VAL   -0.2700
    691 HG12      -61.8100   -5.1450  -23.3840 H        44 VAL    0.0900
    692 HG13      -61.3420   -5.8130  -21.7620 H        44 VAL    0.0900
    693 HG21      -58.0250   -7.0150  -22.6480 H        44 VAL    0.0900
    694 HG22      -59.5000   -7.9340  -22.1600 H        44 VAL    0.5100
    695 HG23      -59.0900   -6.3640  -21.3450 H        44 VAL   -0.5100
    696 N         -60.6060   -5.1290  -26.1530 N.am     45 SER   -0.4700
    697 CA        -61.5770   -4.4050  -26.9390 C.3      45 SER    0.3100
    698 C         -62.0920   -5.3030  -28.0420 C.2      45 SER    0.0700
    699 O         -63.2880   -5.3340  -28.2670 O.2      45 SER    0.0900
    700 CB        -60.9750   -3.1280  -27.5120 C.3      45 SER    0.0500
    701 OG        -61.9760   -2.1420  -27.6540 O.3      45 SER    0.0900
    702 HN        -59.6860   -4.7470  -26.1080 H        45 SER    0.0900
    703 HA        -62.4140   -4.1690  -26.2990 H        45 SER   -0.6600
    704 HB1       -60.5320   -3.3350  -28.5100 H        45 SER    0.4300
    705 HB2       -60.1870   -2.7440  -26.8300 H        45 SER    0.5100
    706 HG1       -62.5430   -2.4410  -28.3690 H        45 SER   -0.5100
    707 N         -61.2030   -6.0520  -28.6960 N.am     46 LEU   -0.4700
    708 CA        -61.5920   -7.0600  -29.6970 C.3      46 LEU    0.3100
    709 C         -62.3570   -8.2070  -29.0600 C.2      46 LEU    0.0700
    710 O         -63.4250   -8.5730  -29.5150 O.2      46 LEU    0.0900
    711 CB        -60.3570   -7.6240  -30.4300 C.3      46 LEU   -0.1800
    712 CG        -60.6110   -8.5790  -31.5920 C.3      46 LEU    0.0900
    713 CD1       -61.3680   -7.8660  -32.6910 C.3      46 LEU    0.0900
    714 CD2       -59.3240   -9.1480  -32.1110 C.3      46 LEU   -0.0900
    715 HN        -60.2230   -5.9610  -28.5340 H        46 LEU    0.0900
    716 HA        -62.2610   -6.5870  -30.4020 H        46 LEU   -0.2700
    717 HB1       -59.7390   -8.1620  -29.6810 H        46 LEU    0.0900
    718 HB2       -59.7780   -6.7620  -30.8230 H        46 LEU    0.0900
    719 HG        -61.2060   -9.4480  -31.2350 H        46 LEU    0.0900
    720 HD11      -60.7790   -7.0000  -33.0610 H        46 LEU   -0.2700
    721 HD12      -62.3400   -7.4940  -32.3020 H        46 LEU    0.0900
    722 HD13      -61.5470   -8.5610  -33.5400 H        46 LEU    0.0900
    723 HD21      -58.7170   -9.5490  -31.2700 H        46 LEU    0.0900
    724 HD22      -58.7390   -8.3540  -32.6230 H        46 LEU    0.5100
    725 HD23      -59.5340   -9.9740  -32.8220 H        46 LEU   -0.5100
    726 N         -61.7910   -8.7850  -28.0050 N.am     47 ALA   -0.4700
    727 CA        -62.5360   -9.6570  -27.1040 C.3      47 ALA    0.3100
    728 C         -63.9900   -9.2330  -27.0200 C.2      47 ALA    0.0700
    729 O         -64.8800  -10.0630  -27.2090 O.2      47 ALA    0.0900
    730 CB        -61.9330   -9.6490  -25.7380 C.3      47 ALA   -0.2700
    731 HN        -60.8290   -8.6470  -27.7830 H        47 ALA    0.0900
    732 HA        -62.5170  -10.6550  -27.5170 H        47 ALA    0.0900
    733 HB1       -62.3940   -8.8470  -25.1220 H        47 ALA    0.0900
    734 HB2       -60.8410   -9.4590  -25.8080 H        47 ALA    0.5100
    735 HB3       -62.1120  -10.6260  -25.2400 H        47 ALA   -0.5100
    736 N         -64.2430   -7.9490  -26.7600 N.am     48 ALA   -0.4700
    737 CA        -65.6220   -7.4840  -26.5080 C.3      48 ALA    0.3100
    738 C         -66.4570   -7.4150  -27.7950 C.2      48 ALA    0.0700
    739 O         -67.6190   -7.8580  -27.8280 O.2      48 ALA    0.0900
    740 CB        -65.6370   -6.1170  -25.7650 C.3      48 ALA   -0.2700
    741 HN        -63.5260   -7.2570  -26.7260 H        48 ALA    0.0900
    742 HA        -66.1210   -8.2350  -25.9140 H        48 ALA    0.0900
    743 HB1       -65.1180   -5.3470  -26.3740 H        48 ALA    0.0900
    744 HB2       -65.1120   -6.2120  -24.7910 H        48 ALA    0.5100
    745 HB3       -66.6850   -5.7910  -25.5960 H        48 ALA   -0.5100
    746 N         -65.8560   -6.8570  -28.8520 N.am     49 ALA   -0.4700
    747 CA        -66.4870   -6.8290  -30.1540 C.3      49 ALA    0.3100
    748 C         -66.9700   -8.2500  -30.4990 C.2      49 ALA    0.0700
    749 O         -68.1730   -8.4770  -30.6980 O.2      49 ALA    0.0900
    750 CB        -65.5210   -6.3110  -31.1760 C.3      49 ALA   -0.2700
    751 HN        -64.9530   -6.4380  -28.7900 H        49 ALA    0.0900
    752 HA        -67.3560   -6.1900  -30.0960 H        49 ALA    0.0900
    753 HB1       -64.6250   -6.9670  -31.2220 H        49 ALA    0.0900
    754 HB2       -65.1940   -5.2850  -30.9020 H        49 ALA    0.5100
    755 HB3       -66.0010   -6.2950  -32.1780 H        49 ALA   -0.5100
    756 N         -66.0430   -9.2050  -30.4930 N.am     50 ASP   -0.4700
    757 CA        -66.3660  -10.6170  -30.7010 C.3      50 ASP    0.3100
    758 C         -67.4460  -11.2150  -29.7700 C.2      50 ASP    0.0700
    759 O         -68.2090  -12.1030  -30.1910 O.2      50 ASP    0.0900
    760 CB        -65.1010  -11.4630  -30.5810 C.3      50 ASP   -0.2800
    761 CG        -64.1890  -11.3530  -31.8090 C.2      50 ASP    0.0900
    762 OD1       -64.5080  -10.6320  -32.7810 O.co2    50 ASP    0.0900
    763 OD2       -63.1400  -12.0320  -31.8060 O.co2    50 ASP    0.6200
    764 HN        -65.0790   -9.0000  -30.3450 H        50 ASP   -0.7600
    765 HA        -66.8000  -10.7240  -31.6840 H        50 ASP   -0.7600
    766 HB1       -65.3890  -12.5270  -30.4530 H        50 ASP    0.5100
    767 HB2       -64.5290  -11.1300  -29.6890 H        50 ASP   -0.5100
    768 N         -67.5030  -10.8570  -28.4680 N.am     51 ILE   -0.4700
    769 CA        -68.5730  -11.3050  -27.5720 C.3      51 ILE    0.3100
    770 C         -69.9360  -10.8180  -28.0510 C.2      51 ILE    0.0700
    771 O         -70.9180  -11.5600  -28.0990 O.2      51 ILE    0.0900
    772 CB        -68.3140  -10.9380  -26.1050 C.3      51 ILE   -0.0900
    773 CG1       -67.1220  -11.7560  -25.5520 C.3      51 ILE    0.0900
    774 CG2       -69.5700  -11.1610  -25.2250 C.3      51 ILE   -0.2700
    775 CD        -66.4960  -11.1510  -24.2890 C.3      51 ILE    0.0900
    776 HN        -66.8130  -10.2680  -28.0560 H        51 ILE    0.0900
    777 HA        -68.6520  -12.3780  -27.6720 H        51 ILE    0.0900
    778 HB        -68.0160   -9.8690  -26.0470 H        51 ILE   -0.1800
    779 HG11      -66.3400  -11.8190  -26.3390 H        51 ILE    0.0900
    780 HG12      -67.4760  -12.7830  -25.3150 H        51 ILE    0.0900
    781 HG21      -69.9820  -12.1780  -25.4010 H        51 ILE   -0.2700
    782 HG22      -70.3480  -10.4120  -25.4820 H        51 ILE    0.0900
    783 HG23      -69.3000  -11.0680  -24.1520 H        51 ILE    0.0900
    784 HD1       -67.2540  -11.0920  -23.4790 H        51 ILE    0.0900
    785 HD2       -66.1250  -10.1260  -24.5040 H        51 ILE    0.5100
    786 HD3       -65.6540  -11.7880  -23.9410 H        51 ILE   -0.5100
    787 N         -70.0070   -9.5470  -28.4950 N.am     52 ALA   -0.4700
    788 CA        -71.1640   -8.9890  -29.1580 C.3      52 ALA    0.3100
    789 C         -71.5050   -9.6900  -30.4730 C.2      52 ALA    0.0700
    790 O         -72.6810   -9.8720  -30.7960 O.2      52 ALA    0.0900
    791 CB        -70.9950   -7.4700  -29.3650 C.3      52 ALA   -0.2700
    792 HN        -69.2420   -8.9190  -28.3810 H        52 ALA    0.0900
    793 HA        -72.0300   -9.1900  -28.5450 H        52 ALA    0.0900
    794 HB1       -70.2120   -7.2740  -30.1290 H        52 ALA    0.0900
    795 HB2       -70.6860   -6.9900  -28.4110 H        52 ALA    0.5100
    796 HB3       -71.9510   -7.0270  -29.7140 H        52 ALA   -0.5100
    797 N         -70.4960  -10.1230  -31.2740 N.am     53 VAL   -0.4700
    798 CA        -70.7390  -10.8400  -32.5150 C.3      53 VAL    0.3100
    799 C         -71.4510  -12.1550  -32.2320 C.2      53 VAL    0.0700
    800 O         -72.4120  -12.4980  -32.9190 O.2      53 VAL    0.0900
    801 CB        -69.4680  -11.1040  -33.3470 C.3      53 VAL   -0.0900
    802 CG1       -69.7020  -12.2090  -34.3810 C.3      53 VAL    0.0900
    803 CG2       -69.0700   -9.8560  -34.0600 C.3      53 VAL   -0.2700
    804 HN        -69.5390   -9.9680  -31.0430 H        53 VAL    0.0900
    805 HA        -71.4330  -10.2490  -33.0930 H        53 VAL    0.0900
    806 HB        -68.6430  -11.4080  -32.6690 H        53 VAL    0.0900
    807 HG11      -70.6280  -12.0020  -34.9580 H        53 VAL   -0.2700
    808 HG12      -69.8150  -13.1890  -33.8690 H        53 VAL    0.0900
    809 HG13      -68.8470  -12.2540  -35.0880 H        53 VAL    0.0900
    810 HG21      -68.8640   -9.0480  -33.3270 H        53 VAL    0.0900
    811 HG22      -69.8910   -9.5260  -34.7310 H        53 VAL    0.5100
    812 HG23      -68.1510  -10.0380  -34.6560 H        53 VAL   -0.5100
    813 N         -70.9730  -12.8840  -31.2200 N.am     54 GLY   -0.4700
    814 CA        -71.6020  -14.1270  -30.7750 C.3      54 GLY    0.3100
    815 C         -73.0160  -13.9630  -30.2410 C.2      54 GLY   -0.0200
    816 O         -73.8940  -14.7560  -30.5690 O.2      54 GLY    0.0900
    817 HN        -70.1580  -12.6100  -30.7190 H        54 GLY    0.0900
    818 HA1       -70.9830  -14.5390  -29.9920 H        54 GLY    0.5100
    819 HA2       -71.6280  -14.7970  -31.6210 H        54 GLY   -0.5100
    820 N         -73.2590  -12.9330  -29.4320 N.am     55 VAL   -0.4700
    821 CA        -74.5730  -12.7910  -28.7670 C.3      55 VAL    0.3100
    822 C         -75.6510  -12.1360  -29.6410 C.2      55 VAL    0.0700
    823 O         -76.8390  -12.4840  -29.5400 O.2      55 VAL    0.0900
    824 CB        -74.4810  -12.0020  -27.4350 C.3      55 VAL   -0.0900
    825 CG1       -75.8610  -11.5850  -26.9720 C.3      55 VAL    0.0900
    826 CG2       -73.8320  -12.8390  -26.3640 C.3      55 VAL   -0.2700
    827 HN        -72.5820  -12.2270  -29.2400 H        55 VAL    0.0900
    828 HA        -74.9530  -13.7840  -28.5810 H        55 VAL    0.0900
    829 HB        -73.8540  -11.0970  -27.5840 H        55 VAL    0.0900
    830 HG11      -76.5480  -12.4590  -26.9850 H        55 VAL   -0.2700
    831 HG12      -76.2670  -10.8050  -27.6500 H        55 VAL    0.0900
    832 HG13      -75.8090  -11.1900  -25.9360 H        55 VAL    0.0900
    833 HG21      -72.8050  -13.1260  -26.6760 H        55 VAL    0.0900
    834 HG22      -74.4240  -13.7630  -26.1970 H        55 VAL    0.5100
    835 HG23      -73.7660  -12.2590  -25.4190 H        55 VAL   -0.5100
    836 N         -75.2430  -11.1850  -30.4850 N.am     56 LEU   -0.4700
    837 CA        -76.1800  -10.4470  -31.3100 C.3      56 LEU    0.3100
    838 C         -76.0360  -10.8250  -32.7690 C.2      56 LEU    0.0700
    839 O         -76.9380  -11.4270  -33.3520 O.2      56 LEU    0.0900
    840 CB        -75.9910   -8.9370  -31.1230 C.3      56 LEU   -0.1800
    841 CG        -76.4270   -8.3910  -29.7540 C.3      56 LEU    0.0900
    842 CD1       -76.0340   -6.9280  -29.6050 C.3      56 LEU    0.0900
    843 CD2       -77.9400   -8.5670  -29.4980 C.3      56 LEU   -0.0900
    844 HN        -74.2820  -10.9400  -30.5840 H        56 LEU    0.0900
    845 HA        -77.1810  -10.7390  -31.0230 H        56 LEU   -0.2700
    846 HB1       -76.5780   -8.4150  -31.9070 H        56 LEU    0.0900
    847 HB2       -74.9140   -8.7030  -31.2620 H        56 LEU    0.0900
    848 HG        -75.9410   -8.9860  -28.9510 H        56 LEU    0.0900
    849 HD11      -76.5200   -6.3200  -30.3970 H        56 LEU   -0.2700
    850 HD12      -74.9330   -6.8200  -29.7010 H        56 LEU    0.0900
    851 HD13      -76.3620   -6.5480  -28.6140 H        56 LEU    0.0900
    852 HD21      -78.2100   -9.6440  -29.5310 H        56 LEU    0.0900
    853 HD22      -78.5200   -8.0310  -30.2810 H        56 LEU    0.5100
    854 HD23      -78.2030   -8.1650  -28.4970 H        56 LEU   -0.5100
    855 N         -74.8890  -10.4780  -33.3550 N.am     57 ALA   -0.4700
    856 CA        -74.6850  -10.5590  -34.8020 C.3      57 ALA    0.3100
    857 C         -75.0790  -11.9090  -35.3570 C.2      57 ALA    0.0700
    858 O         -75.8090  -11.9800  -36.3290 O.2      57 ALA    0.0900
    859 CB        -73.2390  -10.2560  -35.1520 C.3      57 ALA   -0.2700
    860 HN        -74.1120  -10.1440  -32.8280 H        57 ALA    0.0900
    861 HA        -75.3440   -9.8450  -35.2730 H        57 ALA    0.0900
    862 HB1       -72.5810  -11.0830  -34.8100 H        57 ALA    0.0900
    863 HB2       -72.9170   -9.3160  -34.6520 H        57 ALA    0.5100
    864 HB3       -73.1300  -10.1480  -36.2530 H        57 ALA   -0.5100
    865 N         -74.6270  -12.9870  -34.7290 N.am     58 ILE   -0.4700
    866 CA        -74.8990  -14.2960  -35.2720 C.3      58 ILE    0.3100
    867 C         -76.3910  -14.6100  -35.2970 C.2      58 ILE    0.0700
    868 O         -76.8960  -15.0330  -36.3430 O.2      58 ILE    0.0900
    869 CB        -74.0610  -15.3940  -34.5890 C.3      58 ILE   -0.0900
    870 CG1       -72.6450  -15.3520  -35.1790 C.3      58 ILE    0.0900
    871 CG2       -74.7090  -16.7590  -34.7940 C.3      58 ILE   -0.2700
    872 CD        -71.6800  -16.4320  -34.6830 C.3      58 ILE    0.0900
    873 HN        -74.0980  -12.9450  -33.8850 H        58 ILE    0.0900
    874 HA        -74.6750  -14.2650  -36.3280 H        58 ILE    0.0900
    875 HB        -73.9880  -15.1790  -33.5010 H        58 ILE   -0.1800
    876 HG11      -72.2030  -14.3620  -34.9390 H        58 ILE    0.0900
    877 HG12      -72.7310  -15.4500  -36.2820 H        58 ILE    0.0900
    878 HG21      -74.9460  -16.9120  -35.8690 H        58 ILE   -0.2700
    879 HG22      -75.6530  -16.8210  -34.2110 H        58 ILE    0.0900
    880 HG23      -74.0130  -17.5610  -34.4670 H        58 ILE    0.0900
    881 HD1       -71.9820  -17.4250  -35.0780 H        58 ILE    0.0900
    882 HD2       -71.6960  -16.4720  -33.5730 H        58 ILE    0.5100
    883 HD3       -70.6490  -16.2090  -35.0340 H        58 ILE   -0.5100
    884 N         -77.1020  -14.4030  -34.1670 N.am     59 PRO   -0.2900
    885 CA        -78.5740  -14.5500  -34.1810 C.3      59 PRO    0.0000
    886 C         -79.3020  -13.6690  -35.2010 C.2      59 PRO    0.0900
    887 O         -80.2810  -14.1150  -35.8000 O.2      59 PRO    0.0900
    888 CB        -78.9910  -14.1660  -32.7550 C.3      59 PRO    0.0200
    889 CG        -77.8190  -14.5690  -31.9190 C.3      59 PRO    0.0900
    890 CD        -76.5670  -14.4150  -32.7930 C.3      59 PRO   -0.1800
    891 HA        -78.8460  -15.5510  -34.4730 H        59 PRO    0.0900
    892 HB1       -79.9070  -14.7130  -32.4460 H        59 PRO    0.0900
    893 HB2       -79.1800  -13.0750  -32.6750 H        59 PRO   -0.1800
    894 HG1       -77.7440  -13.9180  -31.0230 H        59 PRO    0.0900
    895 HG2       -77.9290  -15.6240  -31.5880 H        59 PRO    0.0900
    896 HD1       -76.0390  -13.4610  -32.5830 H        59 PRO    0.5100
    897 HD2       -75.8720  -15.2700  -32.6640 H        59 PRO   -0.5100
    898 N         -78.8480  -12.4380  -35.4060 N.am     60 PHE   -0.4700
    899 CA        -79.4030  -11.6350  -36.4670 C.3      60 PHE    0.3100
    900 C         -79.0310  -12.1910  -37.8340 C.2      60 PHE    0.0700
    901 O         -79.8410  -12.1720  -38.7520 O.2      60 PHE    0.0900
    902 CB        -78.9510  -10.1900  -36.3650 C.3      60 PHE   -0.1800
    903 CG        -79.4830   -9.4510  -35.1630 C.ar     60 PHE    0.0900
    904 CD1       -80.4570   -9.9930  -34.3390 C.ar     60 PHE    0.0900
    905 CD2       -79.0180   -8.1770  -34.8900 C.ar     60 PHE    0.0000
    906 CE1       -80.9350   -9.2840  -33.2450 C.ar     60 PHE   -0.1150
    907 CE2       -79.4890   -7.4590  -33.8040 C.ar     60 PHE    0.1150
    908 CZ        -80.4490   -8.0080  -32.9790 C.ar     60 PHE   -0.1150
    909 HN        -78.1270  -12.0250  -34.8540 H        60 PHE    0.1150
    910 HA        -80.4790  -11.6950  -36.3990 H        60 PHE   -0.1150
    911 HB1       -79.2980   -9.6370  -37.2650 H        60 PHE    0.1150
    912 HB2       -77.8430  -10.1590  -36.3010 H        60 PHE   -0.1150
    913 HD1       -80.8480  -10.9780  -34.5500 H        60 PHE    0.1150
    914 HD2       -78.2730   -7.7340  -35.5350 H        60 PHE   -0.1150
    915 HE1       -81.6840   -9.7230  -32.6030 H        60 PHE    0.1150
    916 HE2       -79.1060   -6.4690  -33.6020 H        60 PHE    0.5100
    917 HZ        -80.8210   -7.4510  -32.1310 H        60 PHE   -0.5100
    918 N         -77.8160  -12.7110  -37.9710 N.am     61 ALA   -0.4700
    919 CA        -77.3760  -13.2580  -39.2480 C.3      61 ALA    0.3100
    920 C         -78.1810  -14.4860  -39.5920 C.2      61 ALA    0.0700
    921 O         -78.4570  -14.7420  -40.7750 O.2      61 ALA    0.0900
    922 CB        -75.8890  -13.5760  -39.2390 C.3      61 ALA   -0.2700
    923 HN        -77.1620  -12.7500  -37.2210 H        61 ALA    0.0900
    924 HA        -77.5950  -12.5280  -40.0120 H        61 ALA    0.0900
    925 HB1       -75.6630  -14.3230  -38.4480 H        61 ALA    0.0900
    926 HB2       -75.3050  -12.6540  -39.0310 H        61 ALA    0.5100
    927 HB3       -75.5860  -13.9980  -40.2210 H        61 ALA   -0.5100
    928 N         -78.5820  -15.2570  -38.5780 N.am     62 ILE   -0.4700
    929 CA        -79.4600  -16.3910  -38.8390 C.3      62 ILE    0.3100
    930 C         -80.8180  -15.9200  -39.3290 C.2      62 ILE    0.0700
    931 O         -81.3330  -16.4120  -40.3260 O.2      62 ILE    0.0900
    932 CB        -79.6650  -17.2680  -37.6190 C.3      62 ILE   -0.0900
    933 CG1       -78.4020  -18.1080  -37.3580 C.3      62 ILE    0.0900
    934 CG2       -80.8910  -18.1630  -37.8250 C.3      62 ILE   -0.2700
    935 CD        -78.2580  -18.5750  -35.8920 C.3      62 ILE    0.0900
    936 HN        -78.3100  -15.0990  -37.6310 H        62 ILE    0.0900
    937 HA        -79.0140  -16.9690  -39.6340 H        62 ILE    0.0900
    938 HB        -79.8170  -16.6300  -36.7230 H        62 ILE   -0.1800
    939 HG11      -77.5120  -17.4990  -37.6220 H        62 ILE    0.0900
    940 HG12      -78.4330  -19.0040  -38.0110 H        62 ILE    0.0900
    941 HG21      -80.8280  -18.6770  -38.8080 H        62 ILE   -0.2700
    942 HG22      -81.8160  -17.5490  -37.8040 H        62 ILE    0.0900
    943 HG23      -80.9360  -18.9330  -37.0240 H        62 ILE    0.0900
    944 HD1       -79.1300  -19.2010  -35.6040 H        62 ILE    0.0900
    945 HD2       -78.2160  -17.6930  -35.2170 H        62 ILE    0.5100
    946 HD3       -77.3340  -19.1790  -35.7760 H        62 ILE   -0.5100
    947 N         -81.3900  -14.9480  -38.6350 N.am     63 THR   -0.4700
    948 CA        -82.7000  -14.4130  -38.9900 C.3      63 THR    0.3100
    949 C         -82.7430  -13.9920  -40.4330 C.2      63 THR    0.0700
    950 O         -83.6190  -14.3820  -41.1770 O.2      63 THR    0.0900
    951 CB        -83.0360  -13.1900  -38.1250 C.3      63 THR    0.1400
    952 CG2       -84.3150  -12.5580  -38.5780 C.3      63 THR    0.0900
    953 OG1       -83.1900  -13.6030  -36.7690 O.3      63 THR   -0.6600
    954 HN        -80.9520  -14.5380  -37.8380 H        63 THR    0.4300
    955 HA        -83.4320  -15.1920  -38.8390 H        63 THR   -0.2700
    956 HB        -82.2160  -12.4440  -38.1870 H        63 THR    0.0900
    957 HG1       -82.3110  -13.8410  -36.4640 H        63 THR    0.0900
    958 HG21      -85.1100  -13.3290  -38.6710 H        63 THR    0.0900
    959 HG22      -84.1700  -12.0770  -39.5690 H        63 THR    0.5100
    960 HG23      -84.6430  -11.7980  -37.8380 H        63 THR   -0.5100
    961 N         -81.7670  -13.1760  -40.8040 N.am     64 ILE   -0.4700
    962 CA        -81.5560  -12.7060  -42.1720 C.3      64 ILE    0.3100
    963 C         -81.5800  -13.7810  -43.2460 C.2      64 ILE    0.0700
    964 O         -81.5530  -13.4460  -44.4140 O.2      64 ILE    0.0900
    965 CB        -80.1500  -12.0850  -42.2880 C.3      64 ILE   -0.0900
    966 CG1       -80.0940  -10.6900  -41.7210 C.3      64 ILE    0.0900
    967 CG2       -79.6880  -11.9620  -43.7190 C.3      64 ILE   -0.2700
    968 CD        -78.6420  -10.1680  -41.7870 C.3      64 ILE    0.0900
    969 HN        -81.1080  -12.8340  -40.1390 H        64 ILE    0.0900
    970 HA        -82.3160  -11.9730  -42.4020 H        64 ILE    0.0900
    971 HB        -79.4290  -12.7220  -41.7320 H        64 ILE   -0.1800
    972 HG11      -80.4390  -10.7020  -40.6660 H        64 ILE    0.0900
    973 HG12      -80.7590  -10.0220  -42.3090 H        64 ILE    0.0900
    974 HG21      -80.4730  -11.4720  -44.3330 H        64 ILE   -0.2700
    975 HG22      -79.4870  -12.9700  -44.1390 H        64 ILE    0.0900
    976 HG23      -78.7640  -11.3460  -43.7670 H        64 ILE    0.0900
    977 HD1       -78.4120   -9.8090  -42.8120 H        64 ILE    0.0900
    978 HD2       -77.9340  -10.9860  -41.5300 H        64 ILE    0.5100
    979 HD3       -78.5110   -9.3240  -41.0770 H        64 ILE   -0.5100
    980 N         -81.5490  -15.0620  -42.8820 N.am     65 SER   -0.4700
    981 CA        -81.4620  -16.1310  -43.8700 C.3      65 SER    0.3100
    982 C         -82.7290  -16.9360  -44.0160 C.2      65 SER    0.0700
    983 O         -82.7460  -17.8850  -44.7770 O.2      65 SER    0.0900
    984 CB        -80.3480  -17.0980  -43.4950 C.3      65 SER    0.0500
    985 OG        -80.7500  -17.9580  -42.4350 O.3      65 SER    0.0900
    986 HN        -81.5840  -15.3450  -41.9270 H        65 SER    0.0900
    987 HA        -81.2660  -15.6850  -44.8330 H        65 SER   -0.6600
    988 HB1       -79.4540  -16.5250  -43.1670 H        65 SER    0.4300
    989 HB2       -80.0850  -17.7210  -44.3760 H        65 SER    0.5100
    990 HG1       -80.9590  -17.3850  -41.6940 H        65 SER   -0.5100
    991 N         -83.7910  -16.5730  -43.3060 N.am     66 THR   -0.4700
    992 CA        -84.9920  -17.3980  -43.2330 C.3      66 THR    0.3100
    993 C         -86.0990  -16.9360  -44.1980 C.2      66 THR    0.0700
    994 O         -86.9620  -17.7180  -44.6040 O.2      66 THR    0.0900
    995 CB        -85.5150  -17.4230  -41.7970 C.3      66 THR    0.1400
    996 CG2       -84.4490  -18.0080  -40.8660 C.3      66 THR    0.0900
    997 OG1       -85.8530  -16.0860  -41.3840 O.3      66 THR   -0.6600
    998 HN        -83.8150  -15.7220  -42.7890 H        66 THR    0.4300
    999 HA        -84.7390  -18.3950  -43.5620 H        66 THR   -0.2700
   1000 HB        -86.4220  -18.0600  -41.7360 H        66 THR    0.0900
   1001 HG1       -85.0190  -15.6170  -41.2950 H        66 THR    0.0900
   1002 HG21      -83.5270  -17.3880  -40.9040 H        66 THR    0.0900
   1003 HG22      -84.1950  -19.0420  -41.1840 H        66 THR    0.5100
   1004 HG23      -84.8250  -18.0190  -39.8210 H        66 THR   -0.5100
   1005 N         -86.0750  -15.6580  -44.5650 N.am     67 GLY   -0.4700
   1006 CA        -86.9430  -15.1580  -45.6310 C.3      67 GLY    0.3100
   1007 C         -88.4070  -15.0060  -45.2640 C.2      67 GLY   -0.0200
   1008 O         -89.2610  -15.0390  -46.1440 O.2      67 GLY    0.0900
   1009 HN        -85.4730  -14.9900  -44.1360 H        67 GLY    0.0900
   1010 HA1       -86.8700  -15.8530  -46.4550 H        67 GLY    0.5100
   1011 HA2       -86.5630  -14.1910  -45.9240 H        67 GLY   -0.5100
   1012 N         -88.7170  -14.8340  -43.9760 N.am     68 PHE   -0.4700
   1013 CA        -90.0770  -14.4620  -43.5550 C.3      68 PHE    0.3100
   1014 C         -90.4300  -13.0540  -44.0590 C.2      68 PHE    0.0700
   1015 O         -89.5400  -12.2750  -44.4210 O.2      68 PHE    0.0900
   1016 CB        -90.2220  -14.5630  -42.0220 C.3      68 PHE   -0.1800
   1017 CG        -89.4850  -13.4910  -41.2610 C.ar     68 PHE    0.0900
   1018 CD1       -88.1070  -13.5320  -41.1210 C.ar     68 PHE    0.0900
   1019 CD2       -90.1660  -12.4550  -40.6650 C.ar     68 PHE    0.0000
   1020 CE1       -87.4270  -12.5390  -40.4250 C.ar     68 PHE   -0.1150
   1021 CE2       -89.4920  -11.4630  -39.9580 C.ar     68 PHE    0.1150
   1022 CZ        -88.1250  -11.5020  -39.8480 C.ar     68 PHE   -0.1150
   1023 HN        -88.0450  -14.9500  -43.2470 H        68 PHE    0.1150
   1024 HA        -90.7720  -15.1310  -44.0420 H        68 PHE   -0.1150
   1025 HB1       -89.8200  -15.5410  -41.6810 H        68 PHE    0.1150
   1026 HB2       -91.2960  -14.4760  -41.7510 H        68 PHE   -0.1150
   1027 HD1       -87.5530  -14.3480  -41.5600 H        68 PHE    0.1150
   1028 HD2       -91.2410  -12.4110  -40.7480 H        68 PHE   -0.1150
   1029 HE1       -86.3510  -12.5810  -40.3370 H        68 PHE    0.1150
   1030 HE2       -90.0470  -10.6610  -39.4950 H        68 PHE    0.5100
   1031 HZ        -87.6000  -10.7250  -39.3110 H        68 PHE   -0.5100
   1032 N         -91.7230  -12.7230  -44.1050 N.am     69 CYS   -0.4700
   1033 CA        -92.1610  -11.3980  -44.5730 C.3      69 CYS    0.3100
   1034 C         -92.0450  -10.3620  -43.4630 C.2      69 CYS    0.0700
   1035 O         -92.7560  -10.4290  -42.4600 O.2      69 CYS    0.0900
   1036 CB        -93.5950  -11.4230  -45.0760 C.3      69 CYS   -0.1000
   1037 SG        -93.9150  -12.5650  -46.4320 S.3      69 CYS    0.0900
   1038 HN        -92.4440  -13.3530  -43.8270 H        69 CYS    0.0900
   1039 HA        -91.4950  -11.0930  -45.3680 H        69 CYS   -0.0800
   1040 HB1       -93.8580  -10.3970  -45.4090 H        69 CYS    0.5100
   1041 HB2       -94.2510  -11.6950  -44.2230 H        69 CYS   -0.5100
   1042 N         -91.1530   -9.3960  -43.6520 N.am     70 ALA   -0.4700
   1043 CA        -90.9470   -8.3370  -42.6890 C.3      70 ALA    0.3100
   1044 C         -91.0820   -6.9940  -43.3780 C.2      70 ALA    0.0700
   1045 O         -90.8870   -6.9110  -44.5830 O.2      70 ALA    0.0900
   1046 CB        -89.5520   -8.4600  -42.0760 C.3      70 ALA   -0.2700
   1047 HN        -90.5850   -9.3570  -44.4690 H        70 ALA    0.0900
   1048 HA        -91.7050   -8.4210  -41.9250 H        70 ALA    0.0900
   1049 HB1       -88.7780   -8.3840  -42.8690 H        70 ALA    0.0900
   1050 HB2       -89.4460   -9.4440  -41.5710 H        70 ALA    0.5100
   1051 HB3       -89.3880   -7.6430  -41.3400 H        70 ALA   -0.5100
   1052 N         -91.4030   -5.9480  -42.6060 N.am     71 ALA   -0.4700
   1053 CA        -91.2320   -4.5570  -43.0390 C.3      71 ALA    0.3100
   1054 C         -89.8430   -4.4220  -43.6120 C.2      71 ALA    0.0700
   1055 O         -88.8850   -4.8290  -42.9640 O.2      71 ALA    0.0900
   1056 CB        -91.3890   -3.6070  -41.8500 C.3      71 ALA   -0.2700
   1057 HN        -91.7760   -6.0700  -41.6910 H        71 ALA    0.0900
   1058 HA        -91.9780   -4.3460  -43.7910 H        71 ALA    0.0900
   1059 HB1       -90.6250   -3.8350  -41.0750 H        71 ALA    0.0900
   1060 HB2       -92.3970   -3.7270  -41.4000 H        71 ALA    0.5100
   1061 HB3       -91.2510   -2.5560  -42.1840 H        71 ALA   -0.5100
   1062 N         -89.7000   -3.8600  -44.8130 N.am     72 CYS   -0.4700
   1063 CA        -88.3640   -3.7840  -45.4200 C.3      72 CYS    0.3100
   1064 C         -87.3290   -3.2050  -44.4590 C.2      72 CYS    0.0700
   1065 O         -86.2760   -3.8100  -44.2550 O.2      72 CYS    0.0900
   1066 CB        -88.3150   -2.9810  -46.7350 C.3      72 CYS   -0.1000
   1067 SG        -86.5910   -3.0880  -47.4460 S.3      72 CYS    0.0900
   1068 HN        -90.4610   -3.4830  -45.3350 H        72 CYS    0.0900
   1069 HA        -88.0390   -4.7970  -45.6050 H        72 CYS   -0.0800
   1070 HB1       -88.5810   -1.9220  -46.5340 H        72 CYS    0.5100
   1071 HB2       -89.0530   -3.3990  -47.4520 H        72 CYS   -0.5100
   1072 N         -87.6330   -2.0420  -43.8760 N.am     73 HSE   -0.4700
   1073 CA        -86.6910   -1.3360  -42.9920 C.3      73 HSE    0.3100
   1074 C         -86.3970   -2.0710  -41.6890 C.2      73 HSE    0.0700
   1075 O         -85.3220   -1.9350  -41.1420 O.2      73 HSE    0.0900
   1076 CB        -87.1880    0.0810  -42.6840 C.3      73 HSE   -0.0800
   1077 CG        -87.0240    1.0300  -43.8290 C.ar     73 HSE    0.0900
   1078 CD2       -87.9980    1.2270  -44.7770 C.ar     73 HSE    0.0900
   1079 ND1       -85.9840    1.8330  -44.1760 N.ar     73 HSE   -0.7000
   1080 CE1       -86.3490    2.4870  -45.3220 C.ar     73 HSE    0.2200
   1081 NE2       -87.5670    2.1100  -45.6700 N.ar     73 HSE    0.2500
   1082 HN        -88.5150   -1.6000  -44.0140 H        73 HSE    0.1300
   1083 HA        -85.7330   -1.2960  -43.4890 H        73 HSE   -0.3600
   1084 HB1       -86.6220    0.4790  -41.8160 H        73 HSE    0.3200
   1085 HB2       -88.2680    0.0320  -42.4240 H        73 HSE   -0.0500
   1086 HD2       -88.9760    0.7690  -44.8410 H        73 HSE    0.0900
   1087 HE1       -85.7500    3.2080  -45.8780 H        73 HSE    0.5100
   1088 HE2       -88.0860    2.4260  -46.4650 H        73 HSE   -0.5100
   1089 N         -87.3520   -2.8440  -41.1820 N.am     74 GLY   -0.4700
   1090 CA        -87.0920   -3.7200  -40.0460 C.3      74 GLY    0.3100
   1091 C         -86.0250   -4.7380  -40.4110 C.2      74 GLY   -0.0200
   1092 O         -85.0610   -4.9340  -39.6820 O.2      74 GLY    0.0900
   1093 HN        -88.2790   -2.8590  -41.5500 H        74 GLY    0.0900
   1094 HA1       -88.0090   -4.2290  -39.7860 H        74 GLY    0.5100
   1095 HA2       -86.7530   -3.1170  -39.2160 H        74 GLY   -0.5100
   1096 N         -86.1840   -5.3710  -41.5710 N.am     75 CYS   -0.4700
   1097 CA        -85.1980   -6.3300  -42.0580 C.3      75 CYS    0.3100
   1098 C         -83.8910   -5.6400  -42.4990 C.2      75 CYS    0.0700
   1099 O         -82.8170   -6.2250  -42.3930 O.2      75 CYS    0.0900
   1100 CB        -85.8110   -7.1700  -43.1760 C.3      75 CYS   -0.1000
   1101 SG        -84.7910   -8.5430  -43.7340 S.3      75 CYS    0.0900
   1102 HN        -86.9770   -5.2190  -42.1540 H        75 CYS    0.0900
   1103 HA        -84.8970   -6.9580  -41.2330 H        75 CYS   -0.0800
   1104 HB1       -86.0100   -6.5010  -44.0390 H        75 CYS    0.5100
   1105 HB2       -86.7790   -7.5720  -42.8120 H        75 CYS   -0.5100
   1106 N         -83.9730   -4.3830  -42.9500 N.am     76 LEU   -0.4700
   1107 CA        -82.7760   -3.5910  -43.2250 C.3      76 LEU    0.3100
   1108 C         -81.9750   -3.3190  -41.9560 C.2      76 LEU    0.0700
   1109 O         -80.7480   -3.3320  -41.9680 O.2      76 LEU    0.0900
   1110 CB        -83.1270   -2.2620  -43.8790 C.3      76 LEU   -0.1800
   1111 CG        -82.2070   -1.7490  -45.0080 C.3      76 LEU    0.0900
   1112 CD1       -82.2090   -0.2110  -45.0150 C.3      76 LEU    0.0900
   1113 CD2       -80.7840   -2.2740  -44.9560 C.3      76 LEU   -0.0900
   1114 HN        -84.8470   -3.9340  -43.1190 H        76 LEU    0.0900
   1115 HA        -82.1390   -4.1690  -43.8780 H        76 LEU   -0.2700
   1116 HB1       -83.1360   -1.4910  -43.0810 H        76 LEU    0.0900
   1117 HB2       -84.1490   -2.3580  -44.3010 H        76 LEU    0.0900
   1118 HG        -82.5710   -2.1270  -45.9870 H        76 LEU    0.0900
   1119 HD11      -81.8410    0.1760  -44.0410 H        76 LEU   -0.2700
   1120 HD12      -83.2430    0.1650  -45.1780 H        76 LEU    0.0900
   1121 HD13      -81.5430    0.1650  -45.8210 H        76 LEU    0.0900
   1122 HD21      -80.7830   -3.3820  -45.0300 H        76 LEU    0.0900
   1123 HD22      -80.3080   -1.9830  -43.9950 H        76 LEU    0.5100
   1124 HD23      -80.1960   -1.8620  -45.8040 H        76 LEU   -0.5100
   1125 N         -82.6870   -3.0870  -40.8590 N.am     77 PHE   -0.4700
   1126 CA        -82.0890   -2.7590  -39.5780 C.3      77 PHE    0.3100
   1127 C         -81.3270   -3.9260  -38.9850 C.2      77 PHE    0.0700
   1128 O         -80.2080   -3.7760  -38.5230 O.2      77 PHE    0.0900
   1129 CB        -83.1940   -2.3510  -38.6160 C.3      77 PHE   -0.1800
   1130 CG        -82.7070   -1.9760  -37.2500 C.ar     77 PHE    0.0900
   1131 CD1       -82.2890   -0.6680  -36.9870 C.ar     77 PHE    0.0900
   1132 CD2       -82.6810   -2.9290  -36.2280 C.ar     77 PHE    0.0000
   1133 CE1       -81.8390   -0.3120  -35.7260 C.ar     77 PHE   -0.1150
   1134 CE2       -82.2420   -2.6000  -34.9710 C.ar     77 PHE    0.1150
   1135 CZ        -81.8150   -1.2810  -34.7050 C.ar     77 PHE   -0.1150
   1136 HN        -83.6830   -3.1290  -40.8680 H        77 PHE    0.1150
   1137 HA        -81.3880   -1.9500  -39.7220 H        77 PHE   -0.1150
   1138 HB1       -83.9000   -3.1990  -38.4910 H        77 PHE    0.1150
   1139 HB2       -83.7270   -1.4670  -39.0280 H        77 PHE   -0.1150
   1140 HD1       -82.3170    0.0720  -37.7740 H        77 PHE    0.1150
   1141 HD2       -83.0120   -3.9370  -36.4310 H        77 PHE   -0.1150
   1142 HE1       -81.5100    0.6980  -35.5270 H        77 PHE    0.1150
   1143 HE2       -82.2220   -3.3460  -34.1900 H        77 PHE    0.5100
   1144 HZ        -81.4690   -1.0150  -33.7170 H        77 PHE   -0.5100
   1145 N         -81.9540   -5.0960  -38.9850 N.am     78 ILE   -0.4700
   1146 CA        -81.3180   -6.3370  -38.5570 C.3      78 ILE    0.3100
   1147 C         -80.0370   -6.5400  -39.3700 C.2      78 ILE    0.0700
   1148 O         -78.9550   -6.7140  -38.8080 O.2      78 ILE    0.0900
   1149 CB        -82.2840   -7.5220  -38.7540 C.3      78 ILE   -0.0900
   1150 CG1       -83.4920   -7.3790  -37.8290 C.3      78 ILE    0.0900
   1151 CG2       -81.6030   -8.8470  -38.4840 C.3      78 ILE   -0.2700
   1152 CD        -84.7220   -8.1870  -38.2920 C.3      78 ILE    0.0900
   1153 HN        -82.9020   -5.1790  -39.2830 H        78 ILE    0.0900
   1154 HA        -81.0510   -6.2360  -37.5160 H        78 ILE    0.0900
   1155 HB        -82.6620   -7.5130  -39.7980 H        78 ILE   -0.1800
   1156 HG11      -83.7730   -6.3060  -37.7760 H        78 ILE    0.0900
   1157 HG12      -83.2040   -7.7250  -36.8130 H        78 ILE    0.0900
   1158 HG21      -81.2290   -8.8780  -37.4390 H        78 ILE   -0.2700
   1159 HG22      -80.7420   -8.9760  -39.1740 H        78 ILE    0.0900
   1160 HG23      -82.3260   -9.6790  -38.6280 H        78 ILE    0.0900
   1161 HD1       -84.4720   -9.2680  -38.3380 H        78 ILE    0.0900
   1162 HD2       -85.0350   -7.8520  -39.3040 H        78 ILE    0.5100
   1163 HD3       -85.5590   -8.0450  -37.5760 H        78 ILE   -0.5100
   1164 N         -80.1670   -6.4700  -40.6960 N.am     79 ALA   -0.4700
   1165 CA        -79.0360   -6.6200  -41.6110 C.3      79 ALA    0.3100
   1166 C         -77.8930   -5.6500  -41.3000 C.2      79 ALA    0.0700
   1167 O         -76.7230   -6.0340  -41.2380 O.2      79 ALA    0.0900
   1168 CB        -79.4980   -6.4290  -43.0380 C.3      79 ALA   -0.2700
   1169 HN        -81.0510   -6.3090  -41.1270 H        79 ALA    0.0900
   1170 HA        -78.6220   -7.6090  -41.4760 H        79 ALA    0.0900
   1171 HB1       -79.9330   -5.4150  -43.1660 H        79 ALA    0.0900
   1172 HB2       -80.2760   -7.1820  -43.2870 H        79 ALA    0.5100
   1173 HB3       -78.6370   -6.5360  -43.7310 H        79 ALA   -0.5100
   1174 N         -78.2440   -4.3840  -41.0840 N.am     80 CYS   -0.4700
   1175 CA        -77.2570   -3.3470  -40.7550 C.3      80 CYS    0.3100
   1176 C         -76.4280   -3.6260  -39.5060 C.2      80 CYS    0.0700
   1177 O         -75.2050   -3.4690  -39.5120 O.2      80 CYS    0.0900
   1178 CB        -77.9550   -2.0030  -40.6090 C.3      80 CYS   -0.1100
   1179 SG        -78.2830   -1.2620  -42.2070 S.3      80 CYS    0.0900
   1180 HN        -79.1930   -4.0840  -41.1350 H        80 CYS    0.0900
   1181 HA        -76.5270   -3.3110  -41.5510 H        80 CYS   -0.2300
   1182 HB1       -77.3100   -1.3280  -40.0070 H        80 CYS    0.1600
   1183 HB2       -78.9090   -2.1510  -40.0600 H        80 CYS    0.5100
   1184 HG1       -79.3630   -1.9900  -42.4510 H        80 CYS   -0.5100
   1185 N         -77.1010   -4.0430  -38.4410 N.am     81 PHE   -0.4700
   1186 CA        -76.4230   -4.3850  -37.2090 C.3      81 PHE    0.3100
   1187 C         -75.3940   -5.4840  -37.3800 C.2      81 PHE    0.0700
   1188 O         -74.2990   -5.3550  -36.8500 O.2      81 PHE    0.0900
   1189 CB        -77.4220   -4.7420  -36.1050 C.3      81 PHE   -0.1800
   1190 CG        -77.2990   -3.8540  -34.9080 C.ar     81 PHE    0.0900
   1191 CD1       -77.2630   -2.4520  -35.0730 C.ar     81 PHE    0.0900
   1192 CD2       -77.1930   -4.3920  -33.6220 C.ar     81 PHE    0.0000
   1193 CE1       -77.1260   -1.6130  -33.9900 C.ar     81 PHE   -0.1150
   1194 CE2       -77.0650   -3.5590  -32.5200 C.ar     81 PHE    0.1150
   1195 CZ        -77.0240   -2.1600  -32.7040 C.ar     81 PHE   -0.1150
   1196 HN        -78.0930   -4.1400  -38.4410 H        81 PHE    0.1150
   1197 HA        -75.8280   -3.5340  -36.9110 H        81 PHE   -0.1150
   1198 HB1       -77.2440   -5.7850  -35.7670 H        81 PHE    0.1150
   1199 HB2       -78.4570   -4.6380  -36.4940 H        81 PHE   -0.1150
   1200 HD1       -77.3430   -2.0320  -36.0640 H        81 PHE    0.1150
   1201 HD2       -77.2110   -5.4630  -33.4860 H        81 PHE   -0.1150
   1202 HE1       -77.0960   -0.5420  -34.1300 H        81 PHE    0.1150
   1203 HE2       -76.9970   -3.9780  -31.5270 H        81 PHE    0.5100
   1204 HZ        -76.9150   -1.5090  -31.8500 H        81 PHE   -0.5100
   1205 N         -75.7190   -6.5540  -38.1140 N.am     82 VAL   -0.4700
   1206 CA        -74.7150   -7.5950  -38.3920 C.3      82 VAL    0.3100
   1207 C         -73.5080   -7.0020  -39.0970 C.2      82 VAL    0.0700
   1208 O         -72.3620   -7.3800  -38.8080 O.2      82 VAL    0.0900
   1209 CB        -75.2330   -8.8430  -39.1870 C.3      82 VAL   -0.0900
   1210 CG1       -76.4440   -8.5480  -39.9730 C.3      82 VAL    0.0900
   1211 CG2       -74.1400   -9.4030  -40.1150 C.3      82 VAL   -0.2700
   1212 HN        -76.6290   -6.6930  -38.4970 H        82 VAL    0.0900
   1213 HA        -74.3330   -7.9200  -37.4370 H        82 VAL    0.0900
   1214 HB        -75.4600   -9.6580  -38.4680 H        82 VAL    0.0900
   1215 HG11      -76.1650   -8.1990  -40.9900 H        82 VAL   -0.2700
   1216 HG12      -77.0340   -7.7490  -39.4730 H        82 VAL    0.0900
   1217 HG13      -77.0640   -9.4650  -40.0700 H        82 VAL    0.0900
   1218 HG21      -73.1940   -9.5440  -39.5490 H        82 VAL    0.0900
   1219 HG22      -73.9530   -8.6950  -40.9490 H        82 VAL    0.5100
   1220 HG23      -74.4580  -10.3860  -40.5230 H        82 VAL   -0.5100
   1221 N         -73.7460   -6.0610  -40.0040 N.am     83 LEU   -0.4700
   1222 CA        -72.6370   -5.3600  -40.6380 C.3      83 LEU    0.3100
   1223 C         -71.8430   -4.5140  -39.6330 C.2      83 LEU    0.0700
   1224 O         -70.6180   -4.5320  -39.6440 O.2      83 LEU    0.0900
   1225 CB        -73.1240   -4.5050  -41.8120 C.3      83 LEU   -0.1800
   1226 CG        -73.6870   -5.2910  -43.0040 C.3      83 LEU    0.0900
   1227 CD1       -74.3800   -4.3460  -43.9990 C.3      83 LEU    0.0900
   1228 CD2       -72.5900   -6.1300  -43.6900 C.3      83 LEU   -0.0900
   1229 HN        -74.6660   -5.8000  -40.2850 H        83 LEU    0.0900
   1230 HA        -71.9300   -6.1000  -40.9840 H        83 LEU   -0.2700
   1231 HB1       -72.2700   -3.8940  -42.1720 H        83 LEU    0.0900
   1232 HB2       -73.9200   -3.8270  -41.4380 H        83 LEU    0.0900
   1233 HG        -74.4190   -6.0400  -42.6370 H        83 LEU    0.0900
   1234 HD11      -73.6550   -3.5950  -44.3810 H        83 LEU   -0.2700
   1235 HD12      -75.2120   -3.8110  -43.4950 H        83 LEU    0.0900
   1236 HD13      -74.7760   -4.9270  -44.8590 H        83 LEU    0.0900
   1237 HD21      -72.1580   -6.8550  -42.9680 H        83 LEU    0.0900
   1238 HD22      -71.7770   -5.4650  -44.0540 H        83 LEU    0.5100
   1239 HD23      -73.0230   -6.6940  -44.5430 H        83 LEU   -0.5100
   1240 N         -72.5250   -3.7940  -38.7510 N.am     84 VAL   -0.4700
   1241 CA        -71.8320   -2.9290  -37.7980 C.3      84 VAL    0.3100
   1242 C         -70.9140   -3.7420  -36.9140 C.2      84 VAL    0.0700
   1243 O         -69.7430   -3.4000  -36.7530 O.2      84 VAL    0.0900
   1244 CB        -72.8120   -2.1320  -36.8800 C.3      84 VAL   -0.0900
   1245 CG1       -72.1970   -1.8760  -35.5090 C.3      84 VAL    0.0900
   1246 CG2       -73.2170   -0.8190  -37.5330 C.3      84 VAL   -0.2700
   1247 HN        -73.5200   -3.8100  -38.6980 H        84 VAL    0.0900
   1248 HA        -71.2240   -2.2410  -38.3670 H        84 VAL    0.0900
   1249 HB        -73.7500   -2.7150  -36.7560 H        84 VAL    0.0900
   1250 HG11      -71.1780   -1.4470  -35.6230 H        84 VAL   -0.2700
   1251 HG12      -72.1190   -2.8300  -34.9450 H        84 VAL    0.0900
   1252 HG13      -72.8240   -1.1550  -34.9420 H        84 VAL    0.0900
   1253 HG21      -73.8770   -1.0140  -38.4060 H        84 VAL    0.0900
   1254 HG22      -72.3130   -0.2780  -37.8860 H        84 VAL    0.5100
   1255 HG23      -73.7700   -0.1880  -36.8050 H        84 VAL   -0.5100
   1256 N         -71.4690   -4.8060  -36.3310 N.am     85 LEU   -0.4700
   1257 CA        -70.7660   -5.6170  -35.3400 C.3      85 LEU    0.3100
   1258 C         -69.6110   -6.4010  -35.9500 C.2      85 LEU    0.0700
   1259 O         -68.5890   -6.5930  -35.2930 O.2      85 LEU    0.0900
   1260 CB        -71.7190   -6.5840  -34.6070 C.3      85 LEU   -0.1800
   1261 CG        -72.7080   -5.9710  -33.6120 C.3      85 LEU    0.0900
   1262 CD1       -73.2050   -7.0140  -32.6310 C.3      85 LEU    0.0900
   1263 CD2       -72.1150   -4.7860  -32.8460 C.3      85 LEU   -0.0900
   1264 HN        -72.3970   -5.0980  -36.5500 H        85 LEU    0.0900
   1265 HA        -70.3060   -4.9440  -34.6310 H        85 LEU   -0.2700
   1266 HB1       -71.0940   -7.3140  -34.0520 H        85 LEU    0.0900
   1267 HB2       -72.3070   -7.1240  -35.3780 H        85 LEU    0.0900
   1268 HG        -73.5740   -5.5510  -34.1680 H        85 LEU    0.0900
   1269 HD11      -72.3510   -7.4380  -32.0600 H        85 LEU   -0.2700
   1270 HD12      -73.7100   -7.8380  -33.1780 H        85 LEU    0.0900
   1271 HD13      -73.9170   -6.5510  -31.9140 H        85 LEU    0.0900
   1272 HD21      -71.8130   -3.9850  -33.5560 H        85 LEU    0.0900
   1273 HD22      -71.2180   -5.1140  -32.2790 H        85 LEU    0.5100
   1274 HD23      -72.8700   -4.3710  -32.1450 H        85 LEU   -0.5100
   1275 N         -69.7570   -6.8780  -37.1820 N.am     86 THR   -0.4700
   1276 CA        -68.6490   -7.5750  -37.8340 C.3      86 THR    0.3100
   1277 C         -67.5820   -6.5720  -38.2450 C.2      86 THR    0.0700
   1278 O         -66.3910   -6.8280  -38.1520 O.2      86 THR    0.0900
   1279 CB        -69.1060   -8.4000  -39.0570 C.3      86 THR    0.1400
   1280 CG2       -69.8830   -9.6570  -38.5940 C.3      86 THR    0.0900
   1281 OG1       -69.9160   -7.5880  -39.9240 O.3      86 THR   -0.6600
   1282 HN        -70.6010   -6.7830  -37.7030 H        86 THR    0.4300
   1283 HA        -68.1990   -8.2270  -37.1000 H        86 THR   -0.2700
   1284 HB        -68.2200   -8.7560  -39.6230 H        86 THR    0.0900
   1285 HG1       -70.7930   -7.5740  -39.5310 H        86 THR    0.0900
   1286 HG21      -70.7790   -9.3570  -38.0090 H        86 THR    0.0900
   1287 HG22      -69.2340  -10.2870  -37.9500 H        86 THR    0.5100
   1288 HG23      -70.2150  -10.2430  -39.4770 H        86 THR   -0.5100
   1289 N         -68.0250   -5.4060  -38.6770 N.am     87 GLN   -0.4700
   1290 CA        -67.1250   -4.3110  -38.9340 C.3      87 GLN    0.3100
   1291 C         -66.2070   -4.0050  -37.7460 C.2      87 GLN    0.0700
   1292 O         -65.0050   -3.8190  -37.9170 O.2      87 GLN    0.0900
   1293 CB        -67.9410   -3.0640  -39.2370 C.3      87 GLN   -0.1800
   1294 CG        -67.2800   -2.1570  -40.2250 C.3      87 GLN    0.0900
   1295 CD        -67.5270   -2.6090  -41.6360 C.2      87 GLN    0.0900
   1296 NE2       -68.7990   -2.9360  -41.9510 N.am     87 GLN   -0.1800
   1297 OE1       -66.5970   -2.6760  -42.4400 O.2      87 GLN    0.0900
   1298 HN        -68.9920   -5.2320  -38.8440 H        87 GLN    0.0900
   1299 HA        -66.4990   -4.5720  -39.7740 H        87 GLN    0.5500
   1300 HB1       -68.1010   -2.5060  -38.2910 H        87 GLN   -0.5500
   1301 HB2       -68.9270   -3.3750  -39.6430 H        87 GLN   -0.6200
   1302 HG1       -66.1850   -2.1450  -40.0390 H        87 GLN    0.3200
   1303 HG2       -67.6810   -1.1280  -40.1030 H        87 GLN    0.3000
   1304 HE21      -69.4870   -3.0160  -41.2290 H        87 GLN    0.5100
   1305 HE22      -69.0520   -3.0990  -42.9040 H        87 GLN   -0.5100
   1306 N         -66.7920   -3.9310  -36.5490 N.am     88 SER   -0.4700
   1307 CA        -66.0600   -3.6020  -35.3320 C.3      88 SER    0.3100
   1308 C         -64.9020   -4.5370  -35.0480 C.2      88 SER    0.0700
   1309 O         -63.8370   -4.0820  -34.6260 O.2      88 SER    0.0900
   1310 CB        -66.9920   -3.6180  -34.1320 C.3      88 SER    0.0500
   1311 OG        -67.5600   -2.3370  -33.9320 O.3      88 SER    0.0900
   1312 HN        -67.7670   -4.1000  -36.4320 H        88 SER    0.0900
   1313 HA        -65.6250   -2.6220  -35.4570 H        88 SER   -0.6600
   1314 HB1       -66.4250   -3.9040  -33.2210 H        88 SER    0.4300
   1315 HB2       -67.8110   -4.3500  -34.3020 H        88 SER    0.5100
   1316 HG1       -68.0040   -2.3740  -33.0800 H        88 SER   -0.5100
   1317 N         -65.1170   -5.8420  -35.2590 N.am     89 SER   -0.4700
   1318 CA        -64.0410   -6.8290  -35.1790 C.3      89 SER    0.3100
   1319 C         -62.8870   -6.4600  -36.0870 C.2      89 SER    0.0700
   1320 O         -61.7590   -6.3110  -35.6340 O.2      89 SER    0.0900
   1321 CB        -64.5250   -8.2090  -35.5880 C.3      89 SER    0.0500
   1322 OG        -65.6130   -8.5890  -34.7780 O.3      89 SER    0.0900
   1323 HN        -66.0210   -6.1990  -35.4800 H        89 SER    0.0900
   1324 HA        -63.6830   -6.8470  -34.1600 H        89 SER   -0.6600
   1325 HB1       -63.7050   -8.9490  -35.4640 H        89 SER    0.4300
   1326 HB2       -64.8520   -8.1960  -36.6500 H        89 SER    0.5100
   1327 HG1       -65.2530   -9.1770  -34.1100 H        89 SER   -0.5100
   1328 N         -63.1690   -6.2950  -37.3660 N.am     90 ILE   -0.4700
   1329 CA        -62.1200   -6.0990  -38.3240 C.3      90 ILE    0.3100
   1330 C         -61.2240   -4.9560  -37.8700 C.2      90 ILE    0.0700
   1331 O         -60.0250   -5.1470  -37.6890 O.2      90 ILE    0.0900
   1332 CB        -62.6960   -5.8630  -39.7360 C.3      90 ILE   -0.0900
   1333 CG1       -63.3340   -7.1700  -40.2500 C.3      90 ILE    0.0900
   1334 CG2       -61.5940   -5.3840  -40.6810 C.3      90 ILE   -0.2700
   1335 CD        -64.3510   -7.0090  -41.3900 C.3      90 ILE    0.0900
   1336 HN        -64.1030   -6.2970  -37.7160 H        90 ILE    0.0900
   1337 HA        -61.4960   -6.9800  -38.3190 H        90 ILE    0.0900
   1338 HB        -63.4980   -5.0980  -39.6850 H        90 ILE   -0.1800
   1339 HG11      -63.8490   -7.6600  -39.3970 H        90 ILE    0.0900
   1340 HG12      -62.5190   -7.8330  -40.6080 H        90 ILE    0.0900
   1341 HG21      -60.7110   -6.0550  -40.6090 H        90 ILE   -0.2700
   1342 HG22      -61.2810   -4.3540  -40.4060 H        90 ILE    0.0900
   1343 HG23      -61.9630   -5.3960  -41.7290 H        90 ILE    0.0900
   1344 HD1       -63.8650   -6.5390  -42.2720 H        90 ILE    0.0900
   1345 HD2       -65.1900   -6.3600  -41.0600 H        90 ILE    0.5100
   1346 HD3       -64.7440   -8.0040  -41.6900 H        90 ILE   -0.5100
   1347 N         -61.8140   -3.7900  -37.6280 N.am     91 PHE   -0.4700
   1348 CA        -61.0450   -2.6030  -37.2710 C.3      91 PHE    0.3100
   1349 C         -60.3170   -2.7830  -35.9650 C.2      91 PHE    0.0700
   1350 O         -59.1690   -2.4140  -35.8220 O.2      91 PHE    0.0900
   1351 CB        -61.9520   -1.3840  -37.1500 C.3      91 PHE   -0.1800
   1352 CG        -62.4700   -0.8760  -38.4660 C.ar     91 PHE    0.0900
   1353 CD1       -63.8280   -0.6080  -38.6350 C.ar     91 PHE    0.0900
   1354 CD2       -61.6090   -0.6630  -39.5350 C.ar     91 PHE    0.0000
   1355 CE1       -64.3130   -0.1300  -39.8640 C.ar     91 PHE   -0.1150
   1356 CE2       -62.0780   -0.1820  -40.7520 C.ar     91 PHE    0.1150
   1357 CZ        -63.4270    0.0870  -40.9230 C.ar     91 PHE   -0.1150
   1358 HN        -62.8030   -3.6740  -37.6790 H        91 PHE    0.1150
   1359 HA        -60.3040   -2.4420  -38.0400 H        91 PHE   -0.1150
   1360 HB1       -61.3870   -0.5530  -36.6780 H        91 PHE    0.1150
   1361 HB2       -62.8360   -1.6460  -36.5290 H        91 PHE   -0.1150
   1362 HD1       -64.5120   -0.7700  -37.8150 H        91 PHE    0.1150
   1363 HD2       -60.5560   -0.8740  -39.4190 H        91 PHE   -0.1150
   1364 HE1       -65.3680    0.0690  -39.9890 H        91 PHE    0.1150
   1365 HE2       -61.3880   -0.0170  -41.5670 H        91 PHE    0.5100
   1366 HZ        -63.7930    0.4610  -41.8680 H        91 PHE   -0.5100
   1367 N         -60.9900   -3.3730  -34.9990 N.am     92 SER   -0.4700
   1368 CA        -60.3700   -3.6230  -33.7290 C.3      92 SER    0.3100
   1369 C         -59.1900   -4.5660  -33.8790 C.2      92 SER    0.0700
   1370 O         -58.1740   -4.3760  -33.2210 O.2      92 SER    0.0900
   1371 CB        -61.4010   -4.1490  -32.7430 C.3      92 SER    0.0500
   1372 OG        -62.3330   -3.1180  -32.4670 O.3      92 SER    0.0900
   1373 HN        -61.9370   -3.6660  -35.1030 H        92 SER    0.0900
   1374 HA        -59.9440   -2.6970  -33.3710 H        92 SER   -0.6600
   1375 HB1       -60.9050   -4.4550  -31.7970 H        92 SER    0.4300
   1376 HB2       -61.9380   -5.0190  -33.1780 H        92 SER    0.5100
   1377 HG1       -62.9450   -3.1100  -33.2060 H        92 SER   -0.5100
   1378 N         -59.3010   -5.5650  -34.7570 N.am     93 LEU   -0.4700
   1379 CA        -58.1540   -6.4270  -35.0830 C.3      93 LEU    0.3100
   1380 C         -57.0090   -5.6550  -35.7060 C.2      93 LEU    0.0700
   1381 O         -55.8560   -6.0250  -35.5380 O.2      93 LEU    0.0900
   1382 CB        -58.5370   -7.5220  -36.0610 C.3      93 LEU   -0.1800
   1383 CG        -57.4210   -8.4970  -36.4160 C.3      93 LEU    0.0900
   1384 CD1       -56.9470   -9.2330  -35.1580 C.3      93 LEU    0.0900
   1385 CD2       -57.9020   -9.4640  -37.4540 C.3      93 LEU   -0.0900
   1386 HN        -60.1560   -5.7690  -35.2260 H        93 LEU    0.0900
   1387 HA        -57.7950   -6.8610  -34.1620 H        93 LEU   -0.2700
   1388 HB1       -58.8870   -7.0410  -36.9990 H        93 LEU    0.0900
   1389 HB2       -59.3760   -8.1010  -35.6200 H        93 LEU    0.0900
   1390 HG        -56.5700   -7.9400  -36.8630 H        93 LEU    0.0900
   1391 HD11      -57.8170   -9.6500  -34.6090 H        93 LEU   -0.2700
   1392 HD12      -56.4090   -8.5290  -34.4890 H        93 LEU    0.0900
   1393 HD13      -56.2730  -10.0690  -35.4410 H        93 LEU    0.0900
   1394 HD21      -58.0380   -8.9440  -38.4260 H        93 LEU    0.0900
   1395 HD22      -58.8760   -9.8970  -37.1430 H        93 LEU    0.5100
   1396 HD23      -57.1570  -10.2760  -37.5870 H        93 LEU   -0.5100
   1397 N         -57.3370   -4.6070  -36.4490 N.am     94 LEU   -0.4700
   1398 CA        -56.3580   -3.8260  -37.1630 C.3      94 LEU    0.3100
   1399 C         -55.5740   -2.9410  -36.1860 C.2      94 LEU    0.0700
   1400 O         -54.3530   -2.7680  -36.3320 O.2      94 LEU    0.0900
   1401 CB        -57.0500   -2.9970  -38.2620 C.3      94 LEU   -0.1800
   1402 CG        -56.1810   -1.9940  -39.0170 C.3      94 LEU    0.0900
   1403 CD1       -55.0640   -2.7480  -39.7540 C.3      94 LEU    0.0900
   1404 CD2       -57.0000   -1.1090  -39.9680 C.3      94 LEU   -0.0900
   1405 HN        -58.2830   -4.3100  -36.5480 H        94 LEU    0.0900
   1406 HA        -55.6370   -4.5020  -37.5970 H        94 LEU   -0.2700
   1407 HB1       -57.8810   -2.4340  -37.7870 H        94 LEU    0.0900
   1408 HB2       -57.4720   -3.7050  -39.0050 H        94 LEU    0.0900
   1409 HG        -55.7340   -1.2710  -38.3000 H        94 LEU    0.0900
   1410 HD11      -55.5030   -3.4710  -40.4760 H        94 LEU   -0.2700
   1411 HD12      -54.4420   -3.3100  -39.0250 H        94 LEU    0.0900
   1412 HD13      -54.4280   -2.0300  -40.3140 H        94 LEU    0.0900
   1413 HD21      -57.7600   -0.5330  -39.3970 H        94 LEU    0.0900
   1414 HD22      -57.5250   -1.7420  -40.7160 H        94 LEU    0.5100
   1415 HD23      -56.3300   -0.3920  -40.4890 H        94 LEU   -0.5100
   1416 N         -56.2620   -2.3890  -35.1770 N.am     95 ALA   -0.4700
   1417 CA        -55.5820   -1.6100  -34.1310 C.3      95 ALA    0.3100
   1418 C         -54.5520   -2.4700  -33.4170 C.2      95 ALA    0.0700
   1419 O         -53.4370   -2.0230  -33.1720 O.2      95 ALA    0.0900
   1420 CB        -56.5640   -1.0650  -33.1390 C.3      95 ALA   -0.2700
   1421 HN        -57.2500   -2.4800  -35.0920 H        95 ALA    0.0900
   1422 HA        -55.0500   -0.8030  -34.6110 H        95 ALA    0.0900
   1423 HB1       -57.1170   -1.8970  -32.6520 H        95 ALA    0.0900
   1424 HB2       -57.2960   -0.4070  -33.6550 H        95 ALA    0.5100
   1425 HB3       -56.0280   -0.4870  -32.3560 H        95 ALA   -0.5100
   1426 N         -54.9160   -3.7160  -33.1130 N.am     96 ILE   -0.4700
   1427 CA        -53.9800   -4.6610  -32.5120 C.3      96 ILE    0.3100
   1428 C         -52.7360   -4.7850  -33.4010 C.2      96 ILE    0.0700
   1429 O         -51.6080   -4.6340  -32.9410 O.2      96 ILE    0.0900
   1430 CB        -54.6040   -6.0370  -32.3350 C.3      96 ILE   -0.0900
   1431 CG1       -55.7630   -5.9840  -31.3410 C.3      96 ILE    0.0900
   1432 CG2       -53.5920   -7.0120  -31.8090 C.3      96 ILE   -0.2700
   1433 CD        -56.6440   -7.2510  -31.3560 C.3      96 ILE    0.0900
   1434 HN        -55.8390   -4.0560  -33.2810 H        96 ILE    0.0900
   1435 HA        -53.6810   -4.2640  -31.5530 H        96 ILE    0.0900
   1436 HB        -54.9870   -6.3960  -33.3140 H        96 ILE   -0.1800
   1437 HG11      -56.4000   -5.1090  -31.5870 H        96 ILE    0.0900
   1438 HG12      -55.3500   -5.8530  -30.3200 H        96 ILE    0.0900
   1439 HG21      -53.0750   -6.5860  -30.9220 H        96 ILE   -0.2700
   1440 HG22      -52.8330   -7.2270  -32.5910 H        96 ILE    0.0900
   1441 HG23      -54.0950   -7.9550  -31.5080 H        96 ILE    0.0900
   1442 HD1       -56.0850   -8.1090  -30.9270 H        96 ILE    0.0900
   1443 HD2       -56.9290   -7.5000  -32.4000 H        96 ILE    0.5100
   1444 HD3       -57.5580   -7.0830  -30.7470 H        96 ILE   -0.5100
   1445 N         -52.9580   -5.0220  -34.6910 N.am     97 ALA   -0.4700
   1446 CA        -51.8820   -5.1290  -35.6500 C.3      97 ALA    0.3100
   1447 C         -50.9680   -3.8890  -35.6560 C.2      97 ALA    0.0700
   1448 O         -49.7470   -4.0240  -35.5770 O.2      97 ALA    0.0900
   1449 CB        -52.4660   -5.3720  -37.0270 C.3      97 ALA   -0.2700
   1450 HN        -53.8790   -5.1350  -35.0550 H        97 ALA    0.0900
   1451 HA        -51.2440   -5.9490  -35.3570 H        97 ALA    0.0900
   1452 HB1       -52.9830   -4.4580  -37.3900 H        97 ALA    0.0900
   1453 HB2       -53.2040   -6.2030  -36.9840 H        97 ALA    0.5100
   1454 HB3       -51.6550   -5.6290  -37.7420 H        97 ALA   -0.5100
   1455 N         -51.5520   -2.6860  -35.7270 N.am     98 ILE   -0.4700
   1456 CA        -50.7790   -1.4430  -35.7630 C.3      98 ILE    0.3100
   1457 C         -50.0680   -1.1940  -34.4440 C.2      98 ILE    0.0700
   1458 O         -48.9260   -0.7230  -34.4360 O.2      98 ILE    0.0900
   1459 CB        -51.6570   -0.2320  -36.1660 C.3      98 ILE   -0.0900
   1460 CG1       -51.9750   -0.3080  -37.6650 C.3      98 ILE    0.0900
   1461 CG2       -50.9580    1.1130  -35.8870 C.3      98 ILE   -0.2700
   1462 CD        -53.0980    0.6250  -38.1260 C.3      98 ILE    0.0900
   1463 HN        -52.5430   -2.5830  -35.7590 H        98 ILE    0.0900
   1464 HA        -49.9780   -1.5740  -36.4770 H        98 ILE    0.0900
   1465 HB        -52.6080   -0.2710  -35.5930 H        98 ILE   -0.1800
   1466 HG11      -52.2680   -1.3520  -37.9070 H        98 ILE    0.0900
   1467 HG12      -51.0540   -0.0520  -38.2300 H        98 ILE    0.0900
   1468 HG21      -49.9320    1.1060  -36.3130 H        98 ILE   -0.2700
   1469 HG22      -50.8870    1.2810  -34.7910 H        98 ILE    0.0900
   1470 HG23      -51.5310    1.9400  -36.3560 H        98 ILE    0.0900
   1471 HD1       -52.7580    1.6820  -38.0810 H        98 ILE    0.0900
   1472 HD2       -53.9820    0.5090  -37.4630 H        98 ILE    0.5100
   1473 HD3       -53.3820    0.3870  -39.1730 H        98 ILE   -0.5100
   1474 N         -50.7090   -1.5330  -33.3230 N.am     99 ASP   -0.4700
   1475 CA        -50.0290   -1.5070  -32.0190 C.3      99 ASP    0.3100
   1476 C         -48.7120   -2.2940  -32.0250 C.2      99 ASP    0.0700
   1477 O         -47.7000   -1.8090  -31.5320 O.2      99 ASP    0.0900
   1478 CB        -50.9450   -2.0560  -30.9210 C.3      99 ASP   -0.2800
   1479 CG        -50.2010   -2.3590  -29.6210 C.2      99 ASP    0.0900
   1480 OD1       -49.8570   -1.4250  -28.8770 O.co2    99 ASP    0.0900
   1481 OD2       -49.9580   -3.5450  -29.3300 O.co2    99 ASP    0.6200
   1482 HN        -51.6650   -1.8170  -33.3200 H        99 ASP   -0.7600
   1483 HA        -49.7580   -0.4840  -31.8040 H        99 ASP   -0.7600
   1484 HB1       -51.4170   -2.9940  -31.2830 H        99 ASP    0.5100
   1485 HB2       -51.7370   -1.3080  -30.7060 H        99 ASP   -0.5100
   1486 N         -48.7360   -3.5050  -32.5890 N.am    100 ARG   -0.4700
   1487 CA        -47.5630   -4.3810  -32.6370 C.3     100 ARG    0.3100
   1488 C         -46.4790   -3.8320  -33.5340 C.2     100 ARG    0.0700
   1489 O         -45.3080   -3.8470  -33.1800 O.2     100 ARG    0.0900
   1490 CB        -47.9350   -5.7840  -33.1180 C.3     100 ARG   -0.1800
   1491 CG        -48.7370   -6.6040  -32.1130 C.3     100 ARG    0.0900
   1492 CD        -47.8720   -7.2010  -31.0160 C.3     100 ARG    0.0900
   1493 NE        -47.5660   -6.2410  -29.9540 N.pl3   100 ARG   -0.1800
   1494 CZ        -46.5790   -6.3930  -29.0710 C.cat   100 ARG    0.0900
   1495 NH1       -45.7730   -7.4630  -29.1060 N.pl3   100 ARG    0.0900
   1496 NH2       -46.3840   -5.4640  -28.1420 N.pl3   100 ARG    0.2000
   1497 HN        -49.5640   -3.8700  -33.0080 H       100 ARG    0.0900
   1498 HA        -47.1430   -4.4280  -31.6430 H       100 ARG    0.0900
   1499 HB1       -46.9980   -6.3340  -33.3500 H       100 ARG   -0.7000
   1500 HB2       -48.5350   -5.6870  -34.0480 H       100 ARG    0.4400
   1501 HG1       -49.2500   -7.4280  -32.6510 H       100 ARG    0.6400
   1502 HG2       -49.5030   -5.9470  -31.6460 H       100 ARG   -0.8000
   1503 HD1       -46.9060   -7.5400  -31.4480 H       100 ARG    0.4600
   1504 HD2       -48.4030   -8.0570  -30.5490 H       100 ARG    0.4600
   1505 HE        -48.1320   -5.4200  -29.8870 H       100 ARG   -0.8000
   1506 HH11      -45.9050   -8.1660  -29.8030 H       100 ARG    0.4600
   1507 HH12      -45.0380   -7.5570  -28.4330 H       100 ARG    0.4600
   1508 HH21      -47.0600   -4.7380  -28.0130 H       100 ARG    0.5100
   1509 HH22      -45.5630   -5.4900  -27.5740 H       100 ARG   -0.5100
   1510 N         -46.8650   -3.3600  -34.7090 N.am    101 TYR   -0.4700
   1511 CA        -45.9210   -2.7050  -35.6020 C.3     101 TYR    0.3100
   1512 C         -45.0920   -1.6340  -34.8700 C.2     101 TYR    0.0700
   1513 O         -43.8660   -1.6510  -34.9280 O.2     101 TYR    0.0900
   1514 CB        -46.6810   -2.0720  -36.7700 C.3     101 TYR   -0.1800
   1515 CG        -45.8240   -1.3540  -37.7900 C.ar    101 TYR    0.0900
   1516 CD1       -45.2090   -2.0570  -38.8160 C.ar    101 TYR    0.0900
   1517 CD2       -45.6710    0.0240  -37.7560 C.ar    101 TYR    0.0000
   1518 CE1       -44.4380   -1.4130  -39.7620 C.ar    101 TYR   -0.1150
   1519 CE2       -44.9030    0.6830  -38.7060 C.ar    101 TYR    0.1150
   1520 CZ        -44.2860   -0.0470  -39.7030 C.ar    101 TYR   -0.1150
   1521 OH        -43.5230    0.5730  -40.6590 O.3     101 TYR    0.1150
   1522 HN        -47.8060   -3.4310  -35.0310 H       101 TYR    0.1100
   1523 HA        -45.2210   -3.4450  -35.9610 H       101 TYR   -0.5400
   1524 HB1       -47.3950   -1.3230  -36.3670 H       101 TYR    0.4300
   1525 HB2       -47.2290   -2.8690  -37.3150 H       101 TYR   -0.1150
   1526 HD1       -45.3360   -3.1280  -38.8760 H       101 TYR    0.1150
   1527 HD2       -46.1580    0.5950  -36.9780 H       101 TYR   -0.1150
   1528 HE1       -43.9550   -1.9790  -40.5450 H       101 TYR    0.1150
   1529 HE2       -44.7890    1.7570  -38.6660 H       101 TYR    0.5100
   1530 HH        -43.6490    1.5210  -40.5690 H       101 TYR   -0.5100
   1531 N         -45.7580   -0.7190  -34.1710 N.am    102 ILE   -0.4700
   1532 CA        -45.0530    0.3570  -33.4720 C.3     102 ILE    0.3100
   1533 C         -44.1930   -0.1820  -32.3290 C.2     102 ILE    0.0700
   1534 O         -43.0910    0.3120  -32.0930 O.2     102 ILE    0.0900
   1535 CB        -46.0300    1.4230  -32.9200 C.3     102 ILE   -0.0900
   1536 CG1       -46.7110    2.1950  -34.0600 C.3     102 ILE    0.0900
   1537 CG2       -45.3040    2.3860  -32.0200 C.3     102 ILE   -0.2700
   1538 CD        -48.0750    2.7620  -33.6780 C.3     102 ILE    0.0900
   1539 HN        -46.7520   -0.7240  -34.0920 H       102 ILE    0.0900
   1540 HA        -44.3680    0.8100  -34.1730 H       102 ILE    0.0900
   1541 HB        -46.8380    0.9210  -32.3470 H       102 ILE   -0.1800
   1542 HG11      -46.8420    1.5090  -34.9230 H       102 ILE    0.0900
   1543 HG12      -46.0500    3.0340  -34.3640 H       102 ILE    0.0900
   1544 HG21      -44.4970    2.9020  -32.5830 H       102 ILE   -0.2700
   1545 HG22      -44.8480    1.8370  -31.1680 H       102 ILE    0.0900
   1546 HG23      -46.0130    3.1510  -31.6340 H       102 ILE    0.0900
   1547 HD1       -47.9710    3.4650  -32.8240 H       102 ILE    0.0900
   1548 HD2       -48.7560    1.9370  -33.3770 H       102 ILE    0.5100
   1549 HD3       -48.5110    3.3110  -34.5400 H       102 ILE   -0.5100
   1550 N         -44.6800   -1.2030  -31.6290 N.am    103 ALA   -0.4700
   1551 CA        -43.9660   -1.7350  -30.4680 C.3     103 ALA    0.3100
   1552 C         -42.6800   -2.4600  -30.8340 C.2     103 ALA    0.0700
   1553 O         -41.7550   -2.5250  -30.0360 O.2     103 ALA    0.0900
   1554 CB        -44.8750   -2.6660  -29.6670 C.3     103 ALA   -0.2700
   1555 HN        -45.5410   -1.6470  -31.8620 H       103 ALA    0.0900
   1556 HA        -43.6480   -0.9030  -29.8580 H       103 ALA    0.0900
   1557 HB1       -45.2070   -3.5160  -30.3020 H       103 ALA    0.0900
   1558 HB2       -45.7730   -2.1110  -29.3190 H       103 ALA    0.5100
   1559 HB3       -44.3240   -3.0720  -28.7910 H       103 ALA   -0.5100
   1560 N         -42.6380   -3.0110  -32.0430 N.am    104 ILE   -0.4700
   1561 CA        -41.5070   -3.8020  -32.5250 C.3     104 ILE    0.3100
   1562 C         -40.5420   -2.9900  -33.3740 C.2     104 ILE    0.0700
   1563 O         -39.3260   -3.1350  -33.2310 O.2     104 ILE    0.0900
   1564 CB        -41.9850   -5.0130  -33.3510 C.3     104 ILE   -0.0900
   1565 CG1       -42.4020   -6.1590  -32.4150 C.3     104 ILE    0.0900
   1566 CG2       -40.8850   -5.4870  -34.2810 C.3     104 ILE   -0.2700
   1567 CD        -43.3010   -7.2020  -33.0620 C.3     104 ILE    0.0900
   1568 HN        -43.3910   -2.9050  -32.6880 H       104 ILE    0.0900
   1569 HA        -40.9470   -4.1360  -31.6650 H       104 ILE    0.0900
   1570 HB        -42.8750   -4.7230  -33.9500 H       104 ILE   -0.1800
   1571 HG11      -42.9410   -5.7230  -31.5470 H       104 ILE    0.0900
   1572 HG12      -41.4840   -6.6650  -32.0510 H       104 ILE    0.0900
   1573 HG21      -39.9380   -5.6160  -33.7160 H       104 ILE   -0.2700
   1574 HG22      -40.7200   -4.7380  -35.0840 H       104 ILE    0.0900
   1575 HG23      -41.1650   -6.4630  -34.7310 H       104 ILE    0.0900
   1576 HD1       -42.7830   -7.6700  -33.9250 H       104 ILE    0.0900
   1577 HD2       -44.2350   -6.7230  -33.4260 H       104 ILE    0.5100
   1578 HD3       -43.5510   -7.9950  -32.3260 H       104 ILE   -0.5100
   1579 N         -41.0710   -2.1230  -34.2380 N.am    105 ARG   -0.4700
   1580 CA        -40.2210   -1.3650  -35.1630 C.3     105 ARG    0.3100
   1581 C         -39.8140    0.0660  -34.7510 C.2     105 ARG    0.0700
   1582 O         -38.8360    0.6080  -35.2910 O.2     105 ARG    0.0900
   1583 CB        -40.8720   -1.3200  -36.5450 C.3     105 ARG   -0.1800
   1584 CG        -40.7320   -2.6150  -37.3120 C.3     105 ARG    0.0900
   1585 CD        -41.0260   -2.4140  -38.7730 C.3     105 ARG    0.0900
   1586 NE        -40.0200   -1.5710  -39.4320 N.pl3   105 ARG   -0.1800
   1587 CZ        -39.0670   -2.0050  -40.2430 C.cat   105 ARG    0.0900
   1588 NH1       -38.9270   -3.2920  -40.5280 N.pl3   105 ARG    0.0900
   1589 NH2       -38.2470   -1.1260  -40.7850 N.pl3   105 ARG    0.2000
   1590 HN        -42.0510   -1.9530  -34.2940 H       105 ARG    0.0900
   1591 HA        -39.2580   -1.8510  -35.2140 H       105 ARG    0.0900
   1592 HB1       -40.3990   -0.5040  -37.1340 H       105 ARG   -0.7000
   1593 HB2       -41.9520   -1.0950  -36.4220 H       105 ARG    0.4400
   1594 HG1       -41.4370   -3.3650  -36.8960 H       105 ARG    0.6400
   1595 HG2       -39.6940   -2.9970  -37.1980 H       105 ARG   -0.8000
   1596 HD1       -42.0110   -1.9130  -38.8880 H       105 ARG    0.4600
   1597 HD2       -41.0330   -3.3960  -39.2910 H       105 ARG    0.4600
   1598 HE        -40.0570   -0.5890  -39.2530 H       105 ARG   -0.8000
   1599 HH11      -39.5500   -3.9630  -40.1270 H       105 ARG    0.4600
   1600 HH12      -38.1980   -3.5910  -41.1450 H       105 ARG    0.4600
   1601 HH21      -38.2510   -0.1770  -40.4700 H       105 ARG    0.5100
   1602 HH22      -37.6200   -1.4080  -41.5110 H       105 ARG   -0.5100
   1603 N         -40.5540    0.6930  -33.8340 N.am    106 ILE   -0.4700
   1604 CA        -40.2080    2.0500  -33.3840 C.3     106 ILE    0.3100
   1605 C         -40.2950    2.1290  -31.8500 C.2     106 ILE    0.0700
   1606 O         -40.9360    3.0400  -31.3060 O.2     106 ILE    0.0900
   1607 CB        -41.0980    3.1440  -34.0500 C.3     106 ILE   -0.0900
   1608 CG1       -41.6770    2.6900  -35.3910 C.3     106 ILE    0.0900
   1609 CG2       -40.3000    4.4160  -34.2740 C.3     106 ILE   -0.2700
   1610 CD        -42.8230    3.6020  -35.8890 C.3     106 ILE    0.0900
   1611 HN        -41.3600    0.2780  -33.4200 H       106 ILE    0.0900
   1612 HA        -39.1710    2.2200  -33.6300 H       106 ILE    0.0900
   1613 HB        -41.9650    3.3650  -33.3910 H       106 ILE   -0.1800
   1614 HG11      -42.0650    1.6550  -35.2800 H       106 ILE    0.0900
   1615 HG12      -40.8650    2.6890  -36.1500 H       106 ILE    0.0900
   1616 HG21      -39.4340    4.2120  -34.9380 H       106 ILE   -0.2700
   1617 HG22      -39.9200    4.8000  -33.3040 H       106 ILE    0.0900
   1618 HG23      -40.9420    5.1850  -34.7550 H       106 ILE    0.0900
   1619 HD1       -42.4190    4.5920  -36.1920 H       106 ILE    0.0900
   1620 HD2       -43.5630    3.7560  -35.0750 H       106 ILE    0.5100
   1621 HD3       -43.3210    3.1380  -36.7660 H       106 ILE   -0.5100
   1622 N         -39.6150    1.1910  -31.1410 N.am    107 PRO   -0.2900
   1623 CA        -39.9160    0.9720  -29.7240 C.3     107 PRO    0.0000
   1624 C         -39.5830    2.1380  -28.8090 C.2     107 PRO    0.0900
   1625 O         -40.0880    2.1620  -27.6970 O.2     107 PRO    0.0900
   1626 CB        -39.0720   -0.2610  -29.3640 C.3     107 PRO    0.0200
   1627 CG        -37.9390   -0.2450  -30.3110 C.3     107 PRO    0.0900
   1628 CD        -38.4690    0.3660  -31.5870 C.3     107 PRO   -0.1800
   1629 HA        -40.9780    0.8490  -29.5800 H       107 PRO    0.0900
   1630 HB1       -39.6680   -1.1910  -29.4790 H       107 PRO    0.0900
   1631 HB2       -38.7090   -0.1960  -28.3170 H       107 PRO   -0.1800
   1632 HG1       -37.1030    0.3630  -29.9080 H       107 PRO    0.0900
   1633 HG2       -37.5740   -1.2780  -30.4980 H       107 PRO    0.0900
   1634 HD1       -37.7080    1.0090  -32.0750 H       107 PRO    0.5100
   1635 HD2       -38.8180   -0.4140  -32.2950 H       107 PRO   -0.5100
   1636 N         -38.7630    3.0930  -29.2540 N.am    108 LEU   -0.4700
   1637 CA        -38.4010    4.2550  -28.4210 C.3     108 LEU    0.3100
   1638 C         -39.4250    5.3990  -28.4840 C.2     108 LEU    0.0700
   1639 O         -39.2490    6.4330  -27.8340 O.2     108 LEU    0.0900
   1640 CB        -36.9960    4.7780  -28.7750 C.3     108 LEU   -0.1800
   1641 CG        -35.8270    4.1170  -28.0300 C.3     108 LEU    0.0900
   1642 CD1       -34.4790    4.5110  -28.6320 C.3     108 LEU    0.0900
   1643 CD2       -35.8680    4.4730  -26.5540 C.3     108 LEU   -0.0900
   1644 HN        -38.3610    3.0640  -30.1650 H       108 LEU    0.0900
   1645 HA        -38.4330    3.9450  -27.3860 H       108 LEU   -0.2700
   1646 HB1       -36.9700    5.8660  -28.5550 H       108 LEU    0.0900
   1647 HB2       -36.8380    4.6260  -29.8630 H       108 LEU    0.0900
   1648 HG        -35.9400    3.0130  -28.0860 H       108 LEU    0.0900
   1649 HD11      -34.3430    5.6130  -28.5750 H       108 LEU   -0.2700
   1650 HD12      -34.4370    4.2020  -29.6990 H       108 LEU    0.0900
   1651 HD13      -33.6560    4.0230  -28.0680 H       108 LEU    0.0900
   1652 HD21      -36.8210    4.1220  -26.1030 H       108 LEU    0.0900
   1653 HD22      -35.8010    5.5750  -26.4290 H       108 LEU    0.5100
   1654 HD23      -35.0240    3.9850  -26.0230 H       108 LEU   -0.5100
   1655 N         -40.4900    5.2270  -29.2660 N.am    109 ARG   -0.4700
   1656 CA        -41.5670    6.2160  -29.2920 C.3     109 ARG    0.3100
   1657 C         -42.9480    5.6340  -28.9210 C.2     109 ARG    0.0700
   1658 O         -43.9310    6.3600  -28.8730 O.2     109 ARG    0.0900
   1659 CB        -41.5690    6.9750  -30.6470 C.3     109 ARG   -0.1800
   1660 CG        -40.9100    8.3980  -30.5540 C.3     109 ARG    0.0900
   1661 CD        -40.7400    9.1260  -31.9040 C.3     109 ARG    0.0900
   1662 NE        -39.7020    8.5020  -32.7420 N.pl3   109 ARG   -0.1800
   1663 CZ        -38.3770    8.7100  -32.6470 C.cat   109 ARG    0.0900
   1664 NH1       -37.8550    9.5420  -31.7470 N.pl3   109 ARG    0.0900
   1665 NH2       -37.5570    8.0660  -33.4690 N.pl3   109 ARG    0.2000
   1666 HN        -40.6010    4.4320  -29.8560 H       109 ARG    0.0900
   1667 HA        -41.4110    6.9060  -28.4750 H       109 ARG    0.0900
   1668 HB1       -42.6200    7.0910  -30.9890 H       109 ARG   -0.7000
   1669 HB2       -41.0130    6.3720  -31.3950 H       109 ARG    0.4400
   1670 HG1       -39.9050    8.2850  -30.0920 H       109 ARG    0.6400
   1671 HG2       -41.5400    9.0300  -29.8940 H       109 ARG   -0.8000
   1672 HD1       -40.4410   10.1810  -31.7260 H       109 ARG    0.4600
   1673 HD2       -41.6960    9.0900  -32.4700 H       109 ARG    0.4600
   1674 HE        -40.0110    7.8660  -33.4470 H       109 ARG   -0.8000
   1675 HH11      -38.4530   10.0340  -31.1150 H       109 ARG    0.4600
   1676 HH12      -36.8640    9.6730  -31.7030 H       109 ARG    0.4600
   1677 HH21      -37.9260    7.4340  -34.1500 H       109 ARG    0.5100
   1678 HH22      -36.5700    8.2140  -33.4060 H       109 ARG   -0.5100
   1679 N         -42.9940    4.3490  -28.5830 N.am    110 TYR   -0.4700
   1680 CA        -44.2440    3.6250  -28.3420 C.3     110 TYR    0.3100
   1681 C         -45.0400    4.1710  -27.1500 C.2     110 TYR    0.0700
   1682 O         -46.2430    4.4080  -27.2710 O.2     110 TYR    0.0900
   1683 CB        -43.9230    2.1270  -28.1680 C.3     110 TYR   -0.1800
   1684 CG        -45.0630    1.2160  -27.7570 C.ar    110 TYR    0.0900
   1685 CD1       -46.1090    0.9500  -28.6220 C.ar    110 TYR    0.0900
   1686 CD2       -45.0640    0.5780  -26.5160 C.ar    110 TYR    0.0000
   1687 CE1       -47.1540    0.0990  -28.2590 C.ar    110 TYR   -0.1150
   1688 CE2       -46.0990   -0.2800  -26.1450 C.ar    110 TYR    0.1150
   1689 CZ        -47.1400   -0.5170  -27.0260 C.ar    110 TYR   -0.1150
   1690 OH        -48.1660   -1.3610  -26.6740 O.3     110 TYR    0.1150
   1691 HN        -42.1610    3.8110  -28.4760 H       110 TYR    0.1100
   1692 HA        -44.9000    3.7800  -29.1860 H       110 TYR   -0.5400
   1693 HB1       -43.1440    2.0260  -27.3820 H       110 TYR    0.4300
   1694 HB2       -43.5430    1.7360  -29.1350 H       110 TYR   -0.1150
   1695 HD1       -46.1170    1.4110  -29.5990 H       110 TYR    0.1150
   1696 HD2       -44.2490    0.7550  -25.8290 H       110 TYR   -0.1150
   1697 HE1       -47.9720   -0.0770  -28.9420 H       110 TYR    0.1150
   1698 HE2       -46.0870   -0.7580  -25.1760 H       110 TYR    0.5100
   1699 HH        -48.7870   -1.3930  -27.4050 H       110 TYR   -0.5100
   1700 N         -44.3740    4.3900  -26.0120 N.am    111 ASN   -0.4700
   1701 CA        -45.0510    4.9120  -24.8160 C.3     111 ASN    0.3100
   1702 C         -45.6410    6.2880  -25.0230 C.2     111 ASN    0.0700
   1703 O         -46.8030    6.5140  -24.7210 O.2     111 ASN    0.0900
   1704 CB        -44.1080    4.9730  -23.6180 C.3     111 ASN   -0.1800
   1705 CG        -43.7320    3.6070  -23.1180 C.2     111 ASN    0.0900
   1706 ND2       -42.9190    3.5670  -22.0650 N.am    111 ASN    0.0900
   1707 OD1       -44.1520    2.5960  -23.6690 O.2     111 ASN    0.5500
   1708 HN        -43.3970    4.2090  -25.9220 H       111 ASN   -0.5500
   1709 HA        -45.8860    4.2630  -24.5990 H       111 ASN   -0.6200
   1710 HB1       -44.6060    5.5270  -22.7940 H       111 ASN    0.3200
   1711 HB2       -43.1820    5.5110  -23.9130 H       111 ASN    0.3000
   1712 HD21      -42.6330    2.6850  -21.6870 H       111 ASN    0.5100
   1713 HD22      -42.5930    4.4170  -21.6510 H       111 ASN   -0.5100
   1714 N         -44.8410    7.2110  -25.5420 N.am    112 GLY   -0.4700
   1715 CA        -45.3010    8.5730  -25.7780 C.3     112 GLY    0.3100
   1716 C         -46.0290    8.7070  -27.1020 C.2     112 GLY   -0.0200
   1717 O         -45.8200    9.6770  -27.8260 O.2     112 GLY    0.0900
   1718 HN        -43.8960    7.0150  -25.7930 H       112 GLY    0.0900
   1719 HA1       -44.4380    9.2220  -25.7800 H       112 GLY    0.5100
   1720 HA2       -45.9700    8.8440  -24.9750 H       112 GLY   -0.5100
   1721 N         -46.8940    7.7400  -27.4200 N.am    113 LEU   -0.4700
   1722 CA        -47.5770    7.6980  -28.7220 C.3     113 LEU    0.3100
   1723 C         -48.8290    6.8170  -28.6560 C.2     113 LEU    0.0700
   1724 O         -49.9200    7.2340  -29.0670 O.2     113 LEU    0.0900
   1725 CB        -46.6200    7.1920  -29.8080 C.3     113 LEU   -0.1800
   1726 CG        -46.9410    7.5860  -31.2450 C.3     113 LEU    0.0900
   1727 CD1       -47.1140    9.1080  -31.3650 C.3     113 LEU    0.0900
   1728 CD2       -45.8380    7.0870  -32.1620 C.3     113 LEU   -0.0900
   1729 HN        -47.1130    7.0000  -26.7890 H       113 LEU    0.0900
   1730 HA        -47.9180    8.6970  -28.9550 H       113 LEU   -0.2700
   1731 HB1       -46.6070    6.0840  -29.7570 H       113 LEU    0.0900
   1732 HB2       -45.6060    7.5770  -29.5710 H       113 LEU    0.0900
   1733 HG        -47.8790    7.0840  -31.5620 H       113 LEU    0.0900
   1734 HD11      -46.2540    9.6280  -30.8920 H       113 LEU   -0.2700
   1735 HD12      -48.0460    9.4240  -30.8500 H       113 LEU    0.0900
   1736 HD13      -47.1600    9.3990  -32.4360 H       113 LEU    0.0900
   1737 HD21      -45.7580    5.9810  -32.0960 H       113 LEU    0.0900
   1738 HD22      -44.8650    7.5320  -31.8610 H       113 LEU    0.5100
   1739 HD23      -46.0660    7.3640  -33.2140 H       113 LEU   -0.5100
   1740 N         -48.6570    5.5990  -28.1440 N.am    114 VAL   -0.4700
   1741 CA        -49.7790    4.7750  -27.7170 C.3     114 VAL    0.3100
   1742 C         -49.8170    4.7550  -26.1860 C.2     114 VAL    0.0700
   1743 O         -49.2900    3.8550  -25.5410 O.2     114 VAL    0.0900
   1744 CB        -49.6810    3.3370  -28.2820 C.3     114 VAL   -0.0900
   1745 CG1       -50.9430    2.5680  -27.9830 C.3     114 VAL    0.0900
   1746 CG2       -49.4410    3.3670  -29.7860 C.3     114 VAL   -0.2700
   1747 HN        -47.7530    5.1980  -28.0300 H       114 VAL    0.0900
   1748 HA        -50.6850    5.2480  -28.0620 H       114 VAL    0.0900
   1749 HB        -48.8150    2.8170  -27.8200 H       114 VAL    0.0900
   1750 HG11      -51.7380    2.8400  -28.7110 H       114 VAL   -0.2700
   1751 HG12      -51.3020    2.8110  -26.9600 H       114 VAL    0.0900
   1752 HG13      -50.7490    1.4770  -28.0610 H       114 VAL    0.0900
   1753 HG21      -48.4160    3.7370  -30.0020 H       114 VAL    0.0900
   1754 HG22      -50.1730    4.0470  -30.2720 H       114 VAL    0.5100
   1755 HG23      -49.5460    2.3440  -30.2060 H       114 VAL   -0.5100
   1756 N         -50.4140    5.7910  -25.6060 N.am    115 THR   -0.4700
   1757 CA        -50.7450    5.7990  -24.1890 C.3     115 THR    0.3100
   1758 C         -52.1650    5.2590  -24.0250 C.2     115 THR    0.0700
   1759 O         -52.8470    4.9730  -25.0100 O.2     115 THR    0.0900
   1760 CB        -50.6620    7.2150  -23.6030 C.3     115 THR    0.1400
   1761 CG2       -49.2410    7.7110  -23.6140 C.3     115 THR    0.0900
   1762 OG1       -51.4750    8.0990  -24.3800 O.3     115 THR   -0.6600
   1763 HN        -50.6610    6.6100  -26.1170 H       115 THR    0.4300
   1764 HA        -50.0490    5.1460  -23.6830 H       115 THR   -0.2700
   1765 HB        -51.0290    7.2120  -22.5540 H       115 THR    0.0900
   1766 HG1       -51.2660    8.9860  -24.0770 H       115 THR    0.0900
   1767 HG21      -48.8540    7.7370  -24.6560 H       115 THR    0.0900
   1768 HG22      -48.5980    7.0340  -23.0130 H       115 THR    0.5100
   1769 HG23      -49.1960    8.7400  -23.1950 H       115 THR   -0.5100
   1770 N         -52.6070    5.1110  -22.7790 N.am    116 GLY   -0.4700
   1771 CA        -53.9560    4.6490  -22.4780 C.3     116 GLY    0.3100
   1772 C         -55.0530    5.5730  -22.9760 C.2     116 GLY   -0.0200
   1773 O         -56.1040    5.0960  -23.4170 O.2     116 GLY    0.0900
   1774 HN        -52.0310    5.3120  -21.9910 H       116 GLY    0.0900
   1775 HA1       -54.0390    4.5600  -21.4050 H       116 GLY    0.5100
   1776 HA2       -54.0800    3.6820  -22.9420 H       116 GLY   -0.5100
   1777 N         -54.8240    6.8920  -22.9010 N.am    117 THR   -0.4700
   1778 CA        -55.7850    7.8800  -23.4200 C.3     117 THR    0.3100
   1779 C         -56.0600    7.6350  -24.8880 C.2     117 THR    0.0700
   1780 O         -57.2130    7.4780  -25.2990 O.2     117 THR    0.0900
   1781 CB        -55.2590    9.3320  -23.3330 C.3     117 THR    0.1400
   1782 CG2       -56.3850   10.3350  -23.6110 C.3     117 THR    0.0900
   1783 OG1       -54.6930    9.5690  -22.0420 O.3     117 THR   -0.6600
   1784 HN        -53.9950    7.2610  -22.4900 H       117 THR    0.4300
   1785 HA        -56.6910    7.7840  -22.8420 H       117 THR   -0.2700
   1786 HB        -54.4770    9.4960  -24.1050 H       117 THR    0.0900
   1787 HG1       -54.5340   10.5140  -21.9930 H       117 THR    0.0900
   1788 HG21      -57.1990   10.2100  -22.8650 H       117 THR    0.0900
   1789 HG22      -56.8030   10.1640  -24.6250 H       117 THR    0.5100
   1790 HG23      -55.9930   11.3730  -23.5370 H       117 THR   -0.5100
   1791 N         -54.9740    7.6020  -25.6650 N.am    118 ARG   -0.4700
   1792 CA        -55.0470    7.5030  -27.1210 C.3     118 ARG    0.3100
   1793 C         -55.6410    6.2020  -27.5830 C.2     118 ARG    0.0700
   1794 O         -56.3370    6.1660  -28.5980 O.2     118 ARG    0.0900
   1795 CB        -53.6610    7.6510  -27.7430 C.3     118 ARG   -0.1800
   1796 CG        -53.0590    8.9910  -27.4610 C.3     118 ARG    0.0900
   1797 CD        -52.4470    9.6090  -28.6970 C.3     118 ARG    0.0900
   1798 NE        -52.5750   11.0650  -28.6200 N.pl3   118 ARG   -0.1800
   1799 CZ        -51.6420   11.9340  -29.0010 C.cat   118 ARG    0.0900
   1800 NH1       -51.8790   13.2410  -28.8680 N.pl3   118 ARG    0.0900
   1801 NH2       -50.4770   11.5230  -29.5030 N.pl3   118 ARG    0.2000
   1802 HN        -54.0550    7.6450  -25.2820 H       118 ARG    0.0900
   1803 HA        -55.7030    8.2820  -27.4780 H       118 ARG    0.0900
   1804 HB1       -53.7420    7.5160  -28.8420 H       118 ARG   -0.7000
   1805 HB2       -52.9950    6.8630  -27.3310 H       118 ARG    0.4400
   1806 HG1       -52.2710    8.8780  -26.6870 H       118 ARG    0.6400
   1807 HG2       -53.8500    9.6670  -27.0740 H       118 ARG   -0.8000
   1808 HD1       -52.9780    9.2590  -29.6080 H       118 ARG    0.4600
   1809 HD2       -51.3680    9.3540  -28.7620 H       118 ARG    0.4600
   1810 HE        -53.4280   11.4350  -28.2550 H       118 ARG   -0.8000
   1811 HH11      -52.7480   13.5550  -28.4880 H       118 ARG    0.4600
   1812 HH12      -51.1870   13.9060  -29.1500 H       118 ARG    0.4600
   1813 HH21      -50.2920   10.5440  -29.5980 H       118 ARG    0.5100
   1814 HH22      -49.7880   12.1920  -29.7830 H       118 ARG   -0.5100
   1815 N         -55.3400    5.1360  -26.8390 N.am    119 ALA   -0.4700
   1816 CA        -55.8730    3.8170  -27.1320 C.3     119 ALA    0.3100
   1817 C         -57.3830    3.8640  -27.0400 C.2     119 ALA    0.0700
   1818 O         -58.0770    3.4750  -27.9840 O.2     119 ALA    0.0900
   1819 CB        -55.3050    2.7630  -26.1730 C.3     119 ALA   -0.2700
   1820 HN        -54.7350    5.1980  -26.0480 H       119 ALA    0.0900
   1821 HA        -55.6130    3.5720  -28.1510 H       119 ALA    0.0900
   1822 HB1       -55.5680    3.0210  -25.1240 H       119 ALA    0.0900
   1823 HB2       -54.1990    2.7280  -26.2630 H       119 ALA    0.5100
   1824 HB3       -55.7320    1.7660  -26.4110 H       119 ALA   -0.5100
   1825 N         -57.8880    4.3810  -25.9220 N.am    120 LYS   -0.4700
   1826 CA        -59.3340    4.4990  -25.7320 C.3     120 LYS    0.3100
   1827 C         -59.9740    5.3680  -26.8100 C.2     120 LYS    0.0700
   1828 O         -61.0850    5.0900  -27.2370 O.2     120 LYS    0.0900
   1829 CB        -59.6800    5.0240  -24.3270 C.3     120 LYS   -0.1800
   1830 CG        -59.3700    4.0220  -23.1930 C.3     120 LYS    0.0900
   1831 CD        -58.8930    4.7100  -21.8920 C.3     120 LYS    0.0900
   1832 CE        -57.8530    3.8610  -21.1220 C.3     120 LYS   -0.1800
   1833 NZ        -57.0160    4.6870  -20.2010 N.4     120 LYS    0.0900
   1834 HN        -57.3140    4.7070  -25.1750 H       120 LYS    0.0900
   1835 HA        -59.7670    3.5210  -25.8790 H       120 LYS   -0.1800
   1836 HB1       -60.7640    5.2650  -24.2980 H       120 LYS    0.0900
   1837 HB2       -59.1000    5.9530  -24.1450 H       120 LYS    0.0900
   1838 HG1       -58.5790    3.3250  -23.5390 H       120 LYS    0.2100
   1839 HG2       -60.2900    3.4400  -22.9710 H       120 LYS    0.0500
   1840 HD1       -59.7710    4.8850  -21.2350 H       120 LYS    0.0500
   1841 HD2       -58.4370    5.6900  -22.1500 H       120 LYS   -0.3000
   1842 HE1       -57.1690    3.3660  -21.8440 H       120 LYS    0.3300
   1843 HE2       -58.3770    3.0980  -20.5080 H       120 LYS    0.3300
   1844 HZ1       -57.6280    5.1550  -19.5030 H       120 LYS    0.3300
   1845 HZ2       -56.5020    5.4050  -20.7490 H       120 LYS    0.5100
   1846 HZ3       -56.3360    4.0740  -19.7090 H       120 LYS   -0.5100
   1847 N         -59.2580    6.4000  -27.2580 N.am    121 GLY   -0.4700
   1848 CA        -59.7080    7.2460  -28.3500 C.3     121 GLY    0.3100
   1849 C         -59.8140    6.4570  -29.6320 C.2     121 GLY   -0.0200
   1850 O         -60.8560    6.4650  -30.2940 O.2     121 GLY    0.0900
   1851 HN        -58.3770    6.6390  -26.8600 H       121 GLY    0.0900
   1852 HA1       -58.9940    8.0460  -28.4760 H       121 GLY    0.5100
   1853 HA2       -60.6760    7.6480  -28.0930 H       121 GLY   -0.5100
   1854 N         -58.7360    5.7530  -29.9750 N.am    122 ILE   -0.4700
   1855 CA        -58.7000    4.9290  -31.1780 C.3     122 ILE    0.3100
   1856 C         -59.8100    3.8960  -31.1740 C.2     122 ILE    0.0700
   1857 O         -60.3870    3.6200  -32.2210 O.2     122 ILE    0.0900
   1858 CB        -57.3280    4.2400  -31.3730 C.3     122 ILE   -0.0900
   1859 CG1       -56.2900    5.2640  -31.8260 C.3     122 ILE    0.0900
   1860 CG2       -57.4080    3.1330  -32.4140 C.3     122 ILE   -0.2700
   1861 CD        -54.8770    4.8540  -31.5860 C.3     122 ILE    0.0900
   1862 HN        -57.9050    5.7590  -29.4250 H       122 ILE    0.0900
   1863 HA        -58.9130    5.5700  -32.0200 H       122 ILE    0.0900
   1864 HB        -56.9960    3.8060  -30.4050 H       122 ILE   -0.1800
   1865 HG11      -56.4760    6.2140  -31.2820 H       122 ILE    0.0900
   1866 HG12      -56.4230    5.4400  -32.9140 H       122 ILE    0.0900
   1867 HG21      -57.8980    3.5110  -33.3370 H       122 ILE   -0.2700
   1868 HG22      -58.0060    2.2830  -32.0190 H       122 ILE    0.0900
   1869 HG23      -56.3860    2.7820  -32.6740 H       122 ILE    0.0900
   1870 HD1       -54.6540    3.9130  -32.1330 H       122 ILE    0.0900
   1871 HD2       -54.7120    4.6810  -30.5010 H       122 ILE    0.5100
   1872 HD3       -54.1860    5.6460  -31.9470 H       122 ILE   -0.5100
   1873 N         -60.1390    3.3340  -30.0110 N.am    123 ILE   -0.4700
   1874 CA        -61.2860    2.4250  -29.9390 C.3     123 ILE    0.3100
   1875 C         -62.5740    3.1490  -30.2640 C.2     123 ILE    0.0700
   1876 O         -63.4220    2.6080  -30.9740 O.2     123 ILE    0.0900
   1877 CB        -61.3970    1.6970  -28.5870 C.3     123 ILE   -0.0900
   1878 CG1       -60.2680    0.6850  -28.4770 C.3     123 ILE    0.0900
   1879 CG2       -62.7360    0.9530  -28.4520 C.3     123 ILE   -0.2700
   1880 CD        -60.2160   -0.3040  -29.6560 C.3     123 ILE    0.0900
   1881 HN        -59.6360    3.4980  -29.1660 H       123 ILE    0.0900
   1882 HA        -61.1760    1.7030  -30.7340 H       123 ILE    0.0900
   1883 HB        -61.3110    2.4410  -27.7670 H       123 ILE   -0.1800
   1884 HG11      -60.3990    0.1080  -27.5380 H       123 ILE    0.0900
   1885 HG12      -59.3030    1.2330  -28.4320 H       123 ILE    0.0900
   1886 HG21      -62.9190    0.3290  -29.3520 H       123 ILE   -0.2700
   1887 HG22      -63.5670    1.6840  -28.3520 H       123 ILE    0.0900
   1888 HG23      -62.7120    0.2910  -27.5600 H       123 ILE    0.0900
   1889 HD1       -59.8920    0.2210  -30.5800 H       123 ILE    0.0900
   1890 HD2       -61.2230   -0.7390  -29.8290 H       123 ILE    0.5100
   1891 HD3       -59.4900   -1.1150  -29.4350 H       123 ILE   -0.5100
   1892 N         -62.7270    4.3760  -29.7790 N.am    124 ALA   -0.4700
   1893 CA        -63.8880    5.1720  -30.1690 C.3     124 ALA    0.3100
   1894 C         -63.9280    5.3120  -31.6840 C.2     124 ALA    0.0700
   1895 O         -64.9610    5.0700  -32.2960 O.2     124 ALA    0.0900
   1896 CB        -63.8730    6.5260  -29.5190 C.3     124 ALA   -0.2700
   1897 HN        -62.0790    4.7970  -29.1490 H       124 ALA    0.0900
   1898 HA        -64.7740    4.6280  -29.8760 H       124 ALA    0.0900
   1899 HB1       -63.0610    7.1490  -29.9510 H       124 ALA    0.0900
   1900 HB2       -63.6960    6.4210  -28.4270 H       124 ALA    0.5100
   1901 HB3       -64.8440    7.0400  -29.6920 H       124 ALA   -0.5100
   1902 N         -62.7950    5.6560  -32.2940 N.am    125 ILE   -0.4700
   1903 CA        -62.7470    5.8380  -33.7480 C.3     125 ILE    0.3100
   1904 C         -63.1970    4.5780  -34.4980 C.2     125 ILE    0.0700
   1905 O         -63.9880    4.6600  -35.4330 O.2     125 ILE    0.0900
   1906 CB        -61.3520    6.2670  -34.2340 C.3     125 ILE   -0.0900
   1907 CG1       -61.0420    7.6830  -33.7390 C.3     125 ILE    0.0900
   1908 CG2       -61.2610    6.1940  -35.7580 C.3     125 ILE   -0.2700
   1909 CD        -59.5290    7.9790  -33.6170 C.3     125 ILE    0.0900
   1910 HN        -61.9430    5.8030  -31.7970 H       125 ILE    0.0900
   1911 HA        -63.4760    6.5910  -34.0080 H       125 ILE    0.0900
   1912 HB        -60.5870    5.5960  -33.7890 H       125 ILE   -0.1800
   1913 HG11      -61.5100    7.8190  -32.7410 H       125 ILE    0.0900
   1914 HG12      -61.4890    8.4120  -34.4480 H       125 ILE    0.0900
   1915 HG21      -62.1240    6.7210  -36.2180 H       125 ILE   -0.2700
   1916 HG22      -61.2770    5.1330  -36.0880 H       125 ILE    0.0900
   1917 HG23      -60.3240    6.6800  -36.1050 H       125 ILE    0.0900
   1918 HD1       -59.0080    7.6940  -34.5560 H       125 ILE    0.0900
   1919 HD2       -59.0960    7.3930  -32.7780 H       125 ILE    0.5100
   1920 HD3       -59.3690    9.0640  -33.4380 H       125 ILE   -0.5100
   1921 N         -62.7190    3.4150  -34.0740 N.am    126 CYS   -0.4700
   1922 CA        -63.1610    2.1550  -34.6630 C.3     126 CYS    0.3100
   1923 C         -64.6680    1.9600  -34.6040 C.2     126 CYS    0.0700
   1924 O         -65.2760    1.5930  -35.6000 O.2     126 CYS    0.0900
   1925 CB        -62.4830    0.9790  -33.9710 C.3     126 CYS   -0.1100
   1926 SG        -60.7180    0.9820  -34.2740 S.3     126 CYS    0.0900
   1927 HN        -62.0450    3.3500  -33.3430 H       126 CYS    0.0900
   1928 HA        -62.9110    2.1680  -35.7130 H       126 CYS   -0.2300
   1929 HB1       -62.9290    0.0340  -34.3480 H       126 CYS    0.1600
   1930 HB2       -62.6780    1.0430  -32.8790 H       126 CYS    0.5100
   1931 HG1       -60.4740    2.0520  -33.5310 H       126 CYS   -0.5100
   1932 N         -65.2740    2.2100  -33.4450 N.am    127 TRP   -0.4700
   1933 CA        -66.7070    1.9660  -33.2790 C.3     127 TRP    0.3100
   1934 C         -67.5470    2.9660  -34.0450 C.2     127 TRP    0.0700
   1935 O         -68.4470    2.5800  -34.7830 O.2     127 TRP    0.0900
   1936 CB        -67.0880    1.8940  -31.8020 C.3     127 TRP   -0.1800
   1937 CG        -66.8170    0.5230  -31.2970 C.ar    127 TRP    0.0900
   1938 CD1       -65.6670    0.0670  -30.7350 C.ar    127 TRP    0.0900
   1939 CD2       -67.6900   -0.6010  -31.3920 C.ar    127 TRP   -0.0300
   1940 CE2       -67.0090   -1.7040  -30.8500 C.ar    127 TRP   -0.1500
   1941 CE3       -68.9920   -0.7800  -31.8850 C.ar    127 TRP    0.2200
   1942 NE1       -65.7750   -1.2680  -30.4530 N.ar    127 TRP   -0.5100
   1943 CZ2       -67.5870   -2.9710  -30.7730 C.ar    127 TRP    0.3700
   1944 CZ3       -69.5680   -2.0340  -31.8060 C.ar    127 TRP    0.2400
   1945 CH2       -68.8660   -3.1170  -31.2570 C.ar    127 TRP    0.1100
   1946 HN        -64.7870    2.5680  -32.6520 H       127 TRP   -0.2500
   1947 HA        -66.9440    1.0340  -33.7700 H       127 TRP    0.1700
   1948 HB1       -68.1680    2.1250  -31.6800 H       127 TRP   -0.2000
   1949 HB2       -66.4900    2.6270  -31.2210 H       127 TRP    0.1400
   1950 HD1       -64.7940    0.6730  -30.5390 H       127 TRP   -0.2700
   1951 HE1       -65.0850   -1.8180  -30.0380 H       127 TRP    0.1600
   1952 HE3       -69.5500    0.0350  -32.3200 H       127 TRP   -0.1400
   1953 HZ2       -67.0650   -3.8180  -30.3510 H       127 TRP    0.1400
   1954 HZ3       -70.5730   -2.1820  -32.1730 H       127 TRP    0.5100
   1955 HH2       -69.3390   -4.0860  -31.2140 H       127 TRP   -0.5100
   1956 N         -67.2150    4.2460  -33.9330 N.am    128 VAL   -0.4700
   1957 CA        -67.8760    5.2590  -34.7470 C.3     128 VAL    0.3100
   1958 C         -67.7760    4.9170  -36.2390 C.2     128 VAL    0.0700
   1959 O         -68.7920    4.9330  -36.9300 O.2     128 VAL    0.0900
   1960 CB        -67.3480    6.7050  -34.4380 C.3     128 VAL   -0.0900
   1961 CG1       -67.1140    7.5040  -35.7180 C.3     128 VAL    0.0900
   1962 CG2       -68.3160    7.4410  -33.4950 C.3     128 VAL   -0.2700
   1963 HN        -66.5130    4.5660  -33.3010 H       128 VAL    0.0900
   1964 HA        -68.9340    5.2030  -34.5440 H       128 VAL    0.0900
   1965 HB        -66.3920    6.6290  -33.8780 H       128 VAL    0.0900
   1966 HG11      -68.0100    7.4480  -36.3730 H       128 VAL   -0.2700
   1967 HG12      -66.2450    7.0890  -36.2700 H       128 VAL    0.0900
   1968 HG13      -66.9240    8.5700  -35.4690 H       128 VAL    0.0900
   1969 HG21      -68.4130    6.8850  -32.5380 H       128 VAL    0.0900
   1970 HG22      -69.3200    7.5130  -33.9660 H       128 VAL    0.5100
   1971 HG23      -67.9300    8.4590  -33.2770 H       128 VAL   -0.5100
   1972 N         -66.5810    4.5790  -36.7340 N.am    129 LEU   -0.4700
   1973 CA        -66.4490    4.2000  -38.1480 C.3     129 LEU    0.3100
   1974 C         -67.3320    3.0190  -38.5190 C.2     129 LEU    0.0700
   1975 O         -67.8520    2.9620  -39.6330 O.2     129 LEU    0.0900
   1976 CB        -65.0110    3.8570  -38.5280 C.3     129 LEU   -0.1800
   1977 CG        -64.1940    5.0490  -39.0110 C.3     129 LEU    0.0900
   1978 CD1       -62.6860    4.7770  -38.9350 C.3     129 LEU    0.0900
   1979 CD2       -64.6210    5.4090  -40.4250 C.3     129 LEU   -0.0900
   1980 HN        -65.7490    4.5700  -36.1850 H       129 LEU    0.0900
   1981 HA        -66.7980    5.0300  -38.7430 H       129 LEU   -0.2700
   1982 HB1       -65.0330    3.0960  -39.3350 H       129 LEU    0.0900
   1983 HB2       -64.5070    3.4240  -37.6380 H       129 LEU    0.0900
   1984 HG        -64.4350    5.9310  -38.3820 H       129 LEU    0.0900
   1985 HD11      -62.4230    3.9020  -39.5680 H       129 LEU   -0.2700
   1986 HD12      -62.3940    4.5560  -37.8860 H       129 LEU    0.0900
   1987 HD13      -62.1220    5.6620  -39.3010 H       129 LEU    0.0900
   1988 HD21      -65.6990    5.6730  -40.4430 H       129 LEU    0.0900
   1989 HD22      -64.4560    4.5440  -41.1020 H       129 LEU    0.5100
   1990 HD23      -64.0360    6.2820  -40.7860 H       129 LEU   -0.5100
   1991 N         -67.5040    2.0750  -37.5940 N.am    130 SER   -0.4700
   1992 CA        -68.3000    0.8900  -37.8650 C.3     130 SER    0.3100
   1993 C         -69.7560    1.2710  -38.0760 C.2     130 SER    0.0700
   1994 O         -70.4150    0.7830  -39.0010 O.2     130 SER    0.0900
   1995 CB        -68.1910   -0.1100  -36.7170 C.3     130 SER    0.0500
   1996 OG        -66.8470   -0.5160  -36.4950 O.3     130 SER    0.0900
   1997 HN        -67.1000    2.1400  -36.6850 H       130 SER    0.0900
   1998 HA        -67.9390    0.4480  -38.7820 H       130 SER   -0.6600
   1999 HB1       -68.7940   -1.0110  -36.9550 H       130 SER    0.4300
   2000 HB2       -68.5740    0.3560  -35.7840 H       130 SER    0.5100
   2001 HG1       -66.3960    0.2480  -36.1300 H       130 SER   -0.5100
   2002 N         -70.2580    2.1440  -37.2060 N.am    131 PHE   -0.4700
   2003 CA        -71.6220    2.6510  -37.3270 C.3     131 PHE    0.3100
   2004 C         -71.8040    3.4250  -38.6240 C.2     131 PHE    0.0700
   2005 O         -72.7620    3.1910  -39.3620 O.2     131 PHE    0.0900
   2006 CB        -71.9930    3.5340  -36.1290 C.3     131 PHE   -0.1800
   2007 CG        -72.4410    2.7580  -34.9330 C.ar    131 PHE    0.0900
   2008 CD1       -71.5220    2.1950  -34.0660 C.ar    131 PHE    0.0900
   2009 CD2       -73.7880    2.5660  -34.6820 C.ar    131 PHE    0.0000
   2010 CE1       -71.9340    1.4610  -32.9630 C.ar    131 PHE   -0.1150
   2011 CE2       -74.2090    1.8310  -33.5730 C.ar    131 PHE    0.1150
   2012 CZ        -73.2780    1.2760  -32.7170 C.ar    131 PHE   -0.1150
   2013 HN        -69.7270    2.4900  -36.4350 H       131 PHE    0.1150
   2014 HA        -72.2870    1.8040  -37.3850 H       131 PHE   -0.1150
   2015 HB1       -72.8270    4.2110  -36.4160 H       131 PHE    0.1150
   2016 HB2       -71.1060    4.1300  -35.8230 H       131 PHE   -0.1150
   2017 HD1       -70.4660    2.3290  -34.2520 H       131 PHE    0.1150
   2018 HD2       -74.5210    2.9920  -35.3500 H       131 PHE   -0.1150
   2019 HE1       -71.2000    1.0340  -32.2950 H       131 PHE    0.1150
   2020 HE2       -75.2640    1.6960  -33.3850 H       131 PHE    0.5100
   2021 HZ        -73.5990    0.7020  -31.8620 H       131 PHE   -0.5100
   2022 N         -70.8770    4.3320  -38.9160 N.am    132 ALA   -0.4700
   2023 CA        -70.9490    5.1270  -40.1370 C.3     132 ALA    0.3100
   2024 C         -71.2030    4.2440  -41.3510 C.2     132 ALA    0.0700
   2025 O         -72.1000    4.5020  -42.1490 O.2     132 ALA    0.0900
   2026 CB        -69.6620    5.9060  -40.3300 C.3     132 ALA   -0.2700
   2027 HN        -70.0970    4.5070  -38.3200 H       132 ALA    0.0900
   2028 HA        -71.7890    5.8010  -40.0520 H       132 ALA    0.0900
   2029 HB1       -68.8010    5.2080  -40.4070 H       132 ALA    0.0900
   2030 HB2       -69.4950    6.5800  -39.4620 H       132 ALA    0.5100
   2031 HB3       -69.7180    6.5040  -41.2630 H       132 ALA   -0.5100
   2032 N         -70.4110    3.1820  -41.4560 N.am    133 ILE   -0.4700
   2033 CA        -70.3980    2.3180  -42.6220 C.3     133 ILE    0.3100
   2034 C         -71.5960    1.3840  -42.6140 C.2     133 ILE    0.0700
   2035 O         -72.3110    1.2700  -43.5990 O.2     133 ILE    0.0900
   2036 CB        -69.0980    1.4870  -42.6430 C.3     133 ILE   -0.0900
   2037 CG1       -67.8860    2.4030  -42.8390 C.3     133 ILE    0.0900
   2038 CG2       -69.1430    0.4330  -43.7360 C.3     133 ILE   -0.2700
   2039 CD        -66.5930    1.7990  -42.3450 C.3     133 ILE    0.0900
   2040 HN        -69.7810    2.9290  -40.7270 H       133 ILE    0.0900
   2041 HA        -70.4650    2.9380  -43.5040 H       133 ILE    0.0900
   2042 HB        -68.9660    0.9880  -41.6590 H       133 ILE   -0.1800
   2043 HG11      -68.0680    3.3520  -42.2920 H       133 ILE    0.0900
   2044 HG12      -67.7820    2.6270  -43.9220 H       133 ILE    0.0900
   2045 HG21      -69.2650    0.9170  -44.7280 H       133 ILE   -0.2700
   2046 HG22      -70.0030   -0.2510  -43.5670 H       133 ILE    0.0900
   2047 HG23      -68.1970   -0.1500  -43.7400 H       133 ILE    0.0900
   2048 HD1       -66.5530    0.7190  -42.6010 H       133 ILE    0.0900
   2049 HD2       -66.5220    1.9050  -41.2420 H       133 ILE    0.5100
   2050 HD3       -65.7290    2.3090  -42.8250 H       133 ILE   -0.5100
   2051 N         -71.7960    0.7100  -41.4880 N.am    134 GLY   -0.4700
   2052 CA        -72.8910   -0.2410  -41.3310 C.3     134 GLY    0.3100
   2053 C         -74.2780    0.3670  -41.3680 C.2     134 GLY   -0.0200
   2054 O         -75.2200   -0.2840  -41.8070 O.2     134 GLY    0.0900
   2055 HN        -71.2040    0.8240  -40.6950 H       134 GLY    0.0900
   2056 HA1       -72.7560   -0.7300  -40.3780 H       134 GLY    0.5100
   2057 HA2       -72.8100   -0.9590  -42.1330 H       134 GLY   -0.5100
   2058 N         -74.4270    1.6110  -40.9130 N.am    135 LEU   -0.4700
   2059 CA        -75.7120    2.2870  -41.0140 C.3     135 LEU    0.3100
   2060 C         -75.9530    3.0140  -42.3240 C.2     135 LEU    0.0700
   2061 O         -77.0530    3.5240  -42.5460 O.2     135 LEU    0.0900
   2062 CB        -75.8990    3.2560  -39.8570 C.3     135 LEU   -0.1800
   2063 CG        -76.0190    2.5440  -38.5130 C.3     135 LEU    0.0900
   2064 CD1       -76.5650    3.5210  -37.4760 C.3     135 LEU    0.0900
   2065 CD2       -76.9020    1.2910  -38.6120 C.3     135 LEU   -0.0900
   2066 HN        -73.6830    2.1220  -40.4920 H       135 LEU    0.0900
   2067 HA        -76.4880    1.5360  -41.0030 H       135 LEU   -0.2700
   2068 HB1       -76.8210    3.8510  -40.0330 H       135 LEU    0.0900
   2069 HB2       -75.0280    3.9440  -39.8210 H       135 LEU    0.0900
   2070 HG        -75.0220    2.1760  -38.1930 H       135 LEU    0.0900
   2071 HD11      -77.5650    3.8900  -37.7880 H       135 LEU   -0.2700
   2072 HD12      -75.8810    4.3910  -37.3790 H       135 LEU    0.0900
   2073 HD13      -76.6650    3.0130  -36.4930 H       135 LEU    0.0900
   2074 HD21      -76.3830    0.5040  -39.1990 H       135 LEU    0.0900
   2075 HD22      -77.8570    1.5400  -39.1220 H       135 LEU    0.5100
   2076 HD23      -77.1130    0.8950  -37.5960 H       135 LEU   -0.5100
   2077 N         -74.9610    3.0550  -43.2110 N.am    136 THR   -0.4700
   2078 CA        -75.1420    3.7340  -44.4850 C.3     136 THR    0.3100
   2079 C         -76.4310    3.3080  -45.1740 C.2     136 THR    0.0700
   2080 O         -77.2450    4.1600  -45.5280 O.2     136 THR    0.0900
   2081 CB        -73.9730    3.5220  -45.4320 C.3     136 THR    0.1400
   2082 CG2       -74.1170    4.4280  -46.6610 C.3     136 THR    0.0900
   2083 OG1       -72.7590    3.8270  -44.7440 O.3     136 THR   -0.6600
   2084 HN        -74.0720    2.6340  -43.0480 H       136 THR    0.4300
   2085 HA        -75.2610    4.7870  -44.2780 H       136 THR   -0.2700
   2086 HB        -73.9440    2.4660  -45.7720 H       136 THR    0.0900
   2087 HG1       -73.0150    4.0860  -43.8570 H       136 THR    0.0900
   2088 HG21      -74.3180    5.4740  -46.3440 H       136 THR    0.0900
   2089 HG22      -74.9630    4.0800  -47.2900 H       136 THR    0.5100
   2090 HG23      -73.1780    4.4120  -47.2550 H       136 THR   -0.5100
   2091 N         -76.6560    1.9940  -45.3310 N.am    137 PRO   -0.2900
   2092 CA        -77.9090    1.5630  -45.9560 C.3     137 PRO    0.0000
   2093 C         -79.1570    2.2900  -45.4610 C.2     137 PRO    0.0900
   2094 O         -80.0660    2.5660  -46.2510 O.2     137 PRO    0.0900
   2095 CB        -77.9930    0.0820  -45.5840 C.3     137 PRO    0.0200
   2096 CG        -76.5890   -0.3530  -45.4340 C.3     137 PRO    0.0900
   2097 CD        -75.7970    0.8430  -44.9810 C.3     137 PRO   -0.1800
   2098 HA        -77.8880    1.7620  -47.0160 H       137 PRO    0.0900
   2099 HB1       -78.5020   -0.4960  -46.3840 H       137 PRO    0.0900
   2100 HB2       -78.5520   -0.0530  -44.6340 H       137 PRO   -0.1800
   2101 HG1       -76.5180   -1.1670  -44.6810 H       137 PRO    0.0900
   2102 HG2       -76.1980   -0.7270  -46.4040 H       137 PRO    0.0900
   2103 HD1       -75.6210    0.8230  -43.8850 H       137 PRO    0.5100
   2104 HD2       -74.8290    0.9170  -45.5190 H       137 PRO   -0.5100
   2105 N         -79.2010    2.6000  -44.1670 N.am    138 MET   -0.4700
   2106 CA        -80.4010    3.1820  -43.5680 C.3     138 MET    0.3100
   2107 C         -80.6130    4.6280  -43.9720 C.2     138 MET    0.0700
   2108 O         -81.7450    5.1110  -44.0060 O.2     138 MET    0.0900
   2109 CB        -80.3620    3.0750  -42.0460 C.3     138 MET   -0.1800
   2110 CG        -80.3290    1.6490  -41.5650 C.3     138 MET    0.0900
   2111 SD        -81.6380    1.3140  -40.3810 S.3     138 MET    0.0900
   2112 CE        -83.1250    1.4880  -41.3850 C.3     138 MET   -0.1400
   2113 HN        -78.4280    2.4500  -43.5550 H       138 MET    0.0900
   2114 HA        -81.2570    2.6540  -43.9580 H       138 MET    0.0900
   2115 HB1       -81.2630    3.5720  -41.6290 H       138 MET   -0.0900
   2116 HB2       -79.4570    3.5990  -41.6730 H       138 MET   -0.2200
   2117 HG1       -79.3430    1.4530  -41.0960 H       138 MET    0.0900
   2118 HG2       -80.4380    0.9750  -42.4410 H       138 MET    0.0900
   2119 HE1       -83.1300    0.7650  -42.2280 H       138 MET    0.0900
   2120 HE2       -83.1830    2.5130  -41.8100 H       138 MET    0.5100
   2121 HE3       -84.0290    1.3010  -40.7670 H       138 MET   -0.5100
   2122 N         -79.5300    5.3200  -44.2960 N.am    139 LEU   -0.4700
   2123 CA        -79.6250    6.6940  -44.7360 C.3     139 LEU    0.3100
   2124 C         -80.1030    6.8090  -46.1860 C.2     139 LEU    0.0700
   2125 O         -80.2320    7.9190  -46.6990 O.2     139 LEU    0.0900
   2126 CB        -78.2740    7.4060  -44.5490 C.3     139 LEU   -0.1800
   2127 CG        -77.7500    7.4150  -43.0990 C.3     139 LEU    0.0900
   2128 CD1       -76.3900    8.0900  -43.0020 C.3     139 LEU    0.0900
   2129 CD2       -78.7620    8.0730  -42.1430 C.3     139 LEU   -0.0900
   2130 HN        -78.6130    4.9300  -44.2520 H       139 LEU    0.0900
   2131 HA        -80.3920    7.1830  -44.1540 H       139 LEU   -0.2700
   2132 HB1       -78.3840    8.4590  -44.8860 H       139 LEU    0.0900
   2133 HB2       -77.5220    6.9000  -45.1890 H       139 LEU    0.0900
   2134 HG        -77.6620    6.3690  -42.7380 H       139 LEU    0.0900
   2135 HD11      -76.4600    9.1440  -43.3500 H       139 LEU   -0.2700
   2136 HD12      -75.6550    7.5540  -43.6400 H       139 LEU    0.0900
   2137 HD13      -76.0410    8.0880  -41.9470 H       139 LEU    0.0900
   2138 HD21      -79.7230    7.5160  -42.1610 H       139 LEU    0.0900
   2139 HD22      -78.9550    9.1210  -42.4580 H       139 LEU    0.5100
   2140 HD23      -78.3660    8.0610  -41.1060 H       139 LEU   -0.5100
   2141 N         -80.3630    5.6840  -46.8590 N.am    140 GLY   -0.4700
   2142 CA        -81.0120    5.7170  -48.1710 C.3     140 GLY    0.3100
   2143 C         -80.4770    4.7560  -49.2120 C.2     140 GLY   -0.0200
   2144 O         -81.2480    4.2690  -50.0350 O.2     140 GLY    0.0900
   2145 HN        -80.1290    4.7830  -46.5040 H       140 GLY    0.0900
   2146 HA1       -80.9010    6.7210  -48.5510 H       140 GLY    0.5100
   2147 HA2       -82.0560    5.4910  -48.0100 H       140 GLY   -0.5100
   2148 N         -79.1640    4.4920  -49.2030 N.am    141 TRP   -0.4700
   2149 CA        -78.5440    3.5360  -50.1380 C.3     141 TRP    0.3100
   2150 C         -79.0060    2.1060  -49.8500 C.2     141 TRP    0.0700
   2151 O         -78.2600    1.3010  -49.2820 O.2     141 TRP    0.0900
   2152 CB        -77.0080    3.6000  -50.0460 C.3     141 TRP   -0.1800
   2153 CG        -76.2700    2.9040  -51.1690 C.ar    141 TRP    0.0900
   2154 CD1       -76.8080    2.1140  -52.1500 C.ar    141 TRP    0.0900
   2155 CD2       -74.8590    2.9310  -51.4140 C.ar    141 TRP   -0.0300
   2156 CE2       -74.6170    2.1450  -52.5630 C.ar    141 TRP   -0.1500
   2157 CE3       -73.7750    3.5570  -50.7840 C.ar    141 TRP    0.2200
   2158 NE1       -75.8230    1.6630  -52.9920 N.ar    141 TRP   -0.5100
   2159 CZ2       -73.3380    1.9640  -53.0930 C.ar    141 TRP    0.3700
   2160 CZ3       -72.4970    3.3790  -51.3180 C.ar    141 TRP    0.2400
   2161 CH2       -72.2930    2.5890  -52.4580 C.ar    141 TRP    0.1100
   2162 HN        -78.5440    4.9330  -48.5590 H       141 TRP   -0.2500
   2163 HA        -78.8710    3.7870  -51.1370 H       141 TRP    0.1700
   2164 HB1       -76.6940    3.1290  -49.0890 H       141 TRP   -0.2000
   2165 HB2       -76.7000    4.6670  -50.0450 H       141 TRP    0.1400
   2166 HD1       -77.8570    1.8800  -52.2470 H       141 TRP   -0.2700
   2167 HE1       -75.9610    1.0910  -53.7710 H       141 TRP    0.1600
   2168 HE3       -73.9060    4.1680  -49.9030 H       141 TRP   -0.1400
   2169 HZ2       -73.1590    1.3600  -53.9700 H       141 TRP    0.1400
   2170 HZ3       -71.6530    3.8570  -50.8460 H       141 TRP    0.5100
   2171 HH2       -71.2920    2.4670  -52.8450 H       141 TRP   -0.5100
   2172 N         -80.2300    1.7770  -50.2440 N.am    142 ASN   -0.4700
   2173 CA        -80.7860    0.4760  -49.9180 C.3     142 ASN    0.3100
   2174 C         -81.7450   -0.0480  -50.9660 C.2     142 ASN    0.0700
   2175 O         -82.1910    0.6860  -51.8400 O.2     142 ASN    0.0900
   2176 CB        -81.4660    0.5240  -48.5570 C.3     142 ASN   -0.1800
   2177 CG        -82.6980    1.3970  -48.5500 C.2     142 ASN    0.0900
   2178 ND2       -82.6850    2.4330  -47.7150 N.am    142 ASN    0.0900
   2179 OD1       -83.6590    1.1390  -49.2680 O.2     142 ASN    0.5500
   2180 HN        -80.8110    2.3940  -50.7700 H       142 ASN   -0.5500
   2181 HA        -79.9800   -0.2430  -49.9120 H       142 ASN   -0.6200
   2182 HB1       -80.7490    0.9220  -47.8090 H       142 ASN    0.3200
   2183 HB2       -81.7630   -0.5060  -48.2660 H       142 ASN    0.3000
   2184 HD21      -81.8870    2.5980  -47.1360 H       142 ASN    0.5100
   2185 HD22      -83.4730    3.0460  -47.6670 H       142 ASN   -0.5100
   2186 N         -82.0810   -1.3300  -50.8380 N.am    143 ASN   -0.4700
   2187 CA        -82.8860   -2.0530  -51.8230 C.3     143 ASN    0.3100
   2188 C         -84.4010   -1.9790  -51.6650 C.2     143 ASN    0.0700
   2189 O         -85.0940   -2.9130  -52.0550 O.2     143 ASN    0.0900
   2190 CB        -82.4890   -3.5410  -51.8190 C.3     143 ASN   -0.1800
   2191 CG        -81.6150   -3.9140  -52.9830 C.2     143 ASN    0.0900
   2192 ND2       -81.4410   -5.2170  -53.1680 N.am    143 ASN    0.0900
   2193 OD1       -81.1040   -3.0640  -53.7160 O.2     143 ASN    0.5500
   2194 HN        -81.7920   -1.8650  -50.0490 H       143 ASN   -0.5500
   2195 HA        -82.7090   -1.6160  -52.7940 H       143 ASN   -0.6200
   2196 HB1       -83.4110   -4.1600  -51.8590 H       143 ASN    0.3200
   2197 HB2       -81.9400   -3.7650  -50.8800 H       143 ASN    0.3000
   2198 HD21      -81.8790   -5.8720  -52.5530 H       143 ASN    0.5100
   2199 HD22      -80.8710   -5.5430  -53.9230 H       143 ASN   -0.5100
   2200 N         -84.9440   -0.8930  -51.1260 N.am    144 CYS   -0.4700
   2201 CA        -86.4040   -0.7850  -51.0680 C.3     144 CYS    0.3100
   2202 C         -86.9920    0.6080  -51.0270 C.2     144 CYS    0.0700
   2203 O         -87.8900    0.8780  -50.2320 O.2     144 CYS    0.0900
   2204 CB        -86.9460   -1.5890  -49.8980 C.3     144 CYS   -0.1000
   2205 SG        -86.1660   -1.2910  -48.2920 S.3     144 CYS    0.0900
   2206 HN        -84.4110   -0.1370  -50.7530 H       144 CYS    0.0900
   2207 HA        -86.8050   -1.1590  -51.9980 H       144 CYS   -0.0800
   2208 HB1       -86.8320   -2.6640  -50.1480 H       144 CYS    0.5100
   2209 HB2       -88.0290   -1.3610  -49.8070 H       144 CYS   -0.5100
   2210 N         -86.4980    1.4780  -51.9100 N.am    145 GLY   -0.4700
   2211 CA        -87.2210    2.6830  -52.3020 C.3     145 GLY    0.3100
   2212 C         -88.3700    2.3040  -53.2290 C.2     145 GLY   -0.0200
   2213 O         -89.4050    2.9840  -53.2470 O.2     145 GLY    0.0900
   2214 HN        -85.6100    1.3440  -52.3420 H       145 GLY    0.0900
   2215 HA1       -86.5400    3.3450  -52.8130 H       145 GLY    0.5100
   2216 HA2       -87.6080    3.1590  -51.4130 H       145 GLY   -0.5100
   2217 N         -88.2210    1.2140  -53.9960 N.am    146 GLN   -0.4700
   2218 CA        -89.2970    0.6250  -54.7510 C.3     146 GLN    0.3100
   2219 CAT       -89.3760   -3.1110  -55.5290 C.3     146 GLN    0.0700
   2220 C         -88.8280   -0.7950  -55.0030 C.2     146 GLN    0.0900
   2221 O         -87.6360   -1.0740  -54.8710 O.2     146 GLN   -0.1800
   2222 CB        -89.5570    1.3920  -56.0810 C.3     146 GLN    0.0900
   2223 CG        -90.8150    0.9730  -56.8830 C.3     146 GLN    0.0900
   2224 CD        -91.9930    0.5880  -55.9860 C.2     146 GLN   -0.1800
   2225 NE2       -92.5960    1.5770  -55.2910 N.am    146 GLN    0.0900
   2226 OE1       -92.3330   -0.5900  -55.8790 O.2     146 GLN    0.0900
   2227 NT        -89.7430   -1.7310  -55.3250 N.pl3   146 GLN    0.5500
   2228 HN        -87.3410    0.7550  -54.0790 H       146 GLN   -0.5500
   2229 HNT       -90.7080   -1.5120  -55.4350 H       146 GLN   -0.6200
   2230 HA        -90.1820    0.6450  -54.1330 H       146 GLN    0.3200
   2231 HB1       -88.6720    1.2450  -56.7360 H       146 GLN    0.3000
   2232 HB2       -89.6510    2.4710  -55.8390 H       146 GLN    0.5100
   2233 HG1       -90.5600    0.1020  -57.5230 H       146 GLN   -0.5100
   2234 HG2       -91.1270    1.8200  -57.5300 H       146 GLN   -0.4700
   2235 HE21      -93.3700    1.3670  -54.6940 H       146 GLN    0.3100
   2236 HE22      -92.2700    2.5180  -55.3750 H       146 GLN   -0.1100
   2237 HT1       -88.9200   -3.5160  -54.6000 H       146 GLN    0.0900
   2238 HT2       -88.6350   -3.1850  -56.3550 H       146 GLN    0.0900
   2239 HT3       -90.2800   -3.7070  -55.7760 H       146 GLN    0.0900
   2240 N         -95.3000  -11.4970  -53.2160 N.am    147 GLY   -0.2700
   2241 CA        -95.9350  -12.5170  -52.3730 C.3     147 GLY    0.0900
   2242 CAY       -95.0560   -9.4130  -54.3900 C.3     147 GLY    0.0900
   2243 C         -95.8520  -12.3060  -50.8800 C.2     147 GLY    0.0900
   2244 O         -96.2740  -13.1550  -50.1050 O.2     147 GLY    0.5100
   2245 CY        -95.7590  -10.2440  -53.3870 C.2     147 GLY   -0.5100
   2246 OY        -96.6860   -9.7920  -52.7280 O.2     147 GLY   -0.4700
   2247 HN        -94.4710  -11.8000  -53.6780 H       147 GLY    0.3100
   2248 HA1       -95.4590  -13.4580  -52.6050 H       147 GLY   -0.0200
   2249 HA2       -96.9790  -12.5480  -52.6490 H       147 GLY    0.0900
   2250 HY1       -95.5050   -8.3970  -54.4110 H       147 GLY    0.0900
   2251 HY2       -95.1570   -9.8730  -55.3960 H       147 GLY    0.5100
   2252 HY3       -93.9820   -9.3260  -54.1180 H       147 GLY   -0.5100
   2253 N         -95.3160  -11.1540  -50.4550 N.am    148 CYS   -0.4700
   2254 CA        -95.3340  -10.6770  -49.0810 C.3     148 CYS    0.3100
   2255 C         -96.2260   -9.4520  -48.8470 C.2     148 CYS    0.0700
   2256 O         -96.3550   -9.0010  -47.7100 O.2     148 CYS    0.0900
   2257 CB        -93.8950  -10.3520  -48.6320 C.3     148 CYS   -0.1000
   2258 SG        -92.9030  -11.7870  -48.0640 S.3     148 CYS    0.0900
   2259 HN        -94.8590  -10.5440  -51.0960 H       148 CYS    0.0900
   2260 HA        -95.7610  -11.4490  -48.4590 H       148 CYS   -0.0800
   2261 HB1       -93.9560   -9.6160  -47.8040 H       148 CYS    0.5100
   2262 HB2       -93.3710   -9.8780  -49.4880 H       148 CYS   -0.5100
   2263 N         -96.8350   -8.8890  -49.8800 N.am    149 GLY   -0.4700
   2264 CA        -97.6250   -7.6720  -49.6710 C.3     149 GLY    0.3100
   2265 C         -96.8010   -6.3970  -49.5000 C.2     149 GLY   -0.0200
   2266 O         -95.5710   -6.4420  -49.3810 O.2     149 GLY    0.0900
   2267 HN        -96.7890   -9.2510  -50.8080 H       149 GLY    0.0900
   2268 HA1       -98.2170   -7.8210  -48.7800 H       149 GLY    0.5100
   2269 HA2       -98.2680   -7.5520  -50.5300 H       149 GLY   -0.5100
   2270 N         -97.4910   -5.2490  -49.4900 N.am    150 GLU   -0.4700
   2271 CA        -96.8440   -3.9390  -49.7160 C.3     150 GLU    0.3100
   2272 C         -96.0060   -3.4810  -48.5400 C.2     150 GLU    0.0700
   2273 O         -96.4800   -3.4040  -47.4160 O.2     150 GLU    0.0900
   2274 CB        -97.8770   -2.8470  -50.0610 C.3     150 GLU   -0.1800
   2275 CG        -98.0670   -1.7170  -48.9850 C.3     150 GLU    0.0900
   2276 CD        -97.0770   -0.5280  -49.1220 C.2     150 GLU    0.0900
   2277 OE1       -96.3920   -0.1660  -48.1330 O.co2   150 GLU   -0.2800
   2278 OE2       -96.9970    0.0550  -50.2200 O.co2   150 GLU    0.0900
   2279 HN        -98.4730   -5.2270  -49.3290 H       150 GLU    0.0900
   2280 HA        -96.1410   -4.0540  -50.5260 H       150 GLU    0.6200
   2281 HB1       -98.8590   -3.3400  -50.2160 H       150 GLU   -0.7600
   2282 HB2       -97.5610   -2.3650  -51.0110 H       150 GLU   -0.7600
   2283 HG1       -97.9320   -2.1630  -47.9780 H       150 GLU    0.5100
   2284 HG2       -99.0990   -1.3170  -49.0740 H       150 GLU   -0.5100
   2285 N         -94.7520   -3.1630  -48.8050 N.am    151 GLY   -0.4700
   2286 CA        -93.8710   -2.6420  -47.7720 C.3     151 GLY    0.3100
   2287 C         -93.0160   -3.7060  -47.1520 C.2     151 GLY   -0.0200
   2288 O         -91.9830   -3.4090  -46.5340 O.2     151 GLY    0.0900
   2289 HN        -94.3560   -3.2640  -49.7150 H       151 GLY    0.0900
   2290 HA1       -94.4860   -2.1920  -47.0070 H       151 GLY    0.5100
   2291 HA2       -93.2340   -1.8960  -48.2240 H       151 GLY   -0.5100
   2292 N         -93.4400   -4.9550  -47.3320 N.am    152 GLN   -0.4700
   2293 CA        -92.7350   -6.0980  -46.7860 C.3     152 GLN    0.3100
   2294 C         -91.9290   -6.7980  -47.8500 C.2     152 GLN    0.0700
   2295 O         -92.2850   -6.7760  -49.0120 O.2     152 GLN    0.0900
   2296 CB        -93.7230   -7.0980  -46.1880 C.3     152 GLN   -0.1800
   2297 CG        -94.8670   -6.4590  -45.4680 C.3     152 GLN    0.0900
   2298 CD        -95.3690   -7.3100  -44.3440 C.2     152 GLN    0.0900
   2299 NE2       -95.8460   -6.6660  -43.2890 N.am    152 GLN   -0.1800
   2300 OE1       -95.3310   -8.5320  -44.4080 O.2     152 GLN    0.0900
   2301 HN        -94.2630   -5.1610  -47.8530 H       152 GLN    0.0900
   2302 HA        -92.0560   -5.7410  -46.0270 H       152 GLN    0.5500
   2303 HB1       -93.1770   -7.7490  -45.4740 H       152 GLN   -0.5500
   2304 HB2       -94.1290   -7.7250  -47.0090 H       152 GLN   -0.6200
   2305 HG1       -95.6990   -6.2910  -46.1850 H       152 GLN    0.3200
   2306 HG2       -94.5380   -5.4820  -45.0550 H       152 GLN    0.3000
   2307 HE21      -96.1950   -7.1790  -42.5050 H       152 GLN    0.5100
   2308 HE22      -95.8560   -5.6650  -43.2750 H       152 GLN   -0.5100
   2309 N         -90.8510   -7.4440  -47.4340 N.am    153 VAL   -0.4700
   2310 CA        -90.0760   -8.3090  -48.3150 C.3     153 VAL    0.3100
   2311 C         -89.7600   -9.5970  -47.5950 C.2     153 VAL    0.0700
   2312 O         -90.0570   -9.7450  -46.4120 O.2     153 VAL    0.0900
   2313 CB        -88.7460   -7.6620  -48.7840 C.3     153 VAL   -0.0900
   2314 CG1       -89.0050   -6.6400  -49.8660 C.3     153 VAL    0.0900
   2315 CG2       -88.0120   -7.0480  -47.6160 C.3     153 VAL   -0.2700
   2316 HN        -90.5200   -7.3670  -46.4970 H       153 VAL    0.0900
   2317 HA        -90.6940   -8.5340  -49.1720 H       153 VAL    0.0900
   2318 HB        -88.0710   -8.4530  -49.1770 H       153 VAL    0.0900
   2319 HG11      -89.6720   -5.8390  -49.4820 H       153 VAL   -0.2700
   2320 HG12      -89.4970   -7.1250  -50.7350 H       153 VAL    0.0900
   2321 HG13      -88.0460   -6.1800  -50.1880 H       153 VAL    0.0900
   2322 HG21      -87.7790   -7.8260  -46.8580 H       153 VAL    0.0900
   2323 HG22      -88.6430   -6.2680  -47.1400 H       153 VAL    0.5100
   2324 HG23      -87.0580   -6.5960  -47.9650 H       153 VAL   -0.5100
   2325 N         -89.1770  -10.5320  -48.3360 N.am    154 ALA   -0.4700
   2326 CA        -88.6740  -11.7700  -47.7880 C.3     154 ALA    0.3100
   2327 C         -87.3450  -11.4320  -47.1390 C.2     154 ALA    0.0700
   2328 O         -86.4200  -10.9710  -47.8030 O.2     154 ALA    0.0900
   2329 CB        -88.4900  -12.8130  -48.9000 C.3     154 ALA   -0.2700
   2330 HN        -89.0610  -10.4200  -49.3190 H       154 ALA    0.0900
   2331 HA        -89.3810  -12.1240  -47.0530 H       154 ALA    0.0900
   2332 HB1       -87.7680  -12.4410  -49.6580 H       154 ALA    0.0900
   2333 HB2       -89.4620  -13.0070  -49.4010 H       154 ALA    0.5100
   2334 HB3       -88.0950  -13.7590  -48.4690 H       154 ALA   -0.5100
   2335 N         -87.2500  -11.6490  -45.8320 N.am    155 CYS   -0.4700
   2336 CA        -86.0900  -11.1950  -45.0840 C.3     155 CYS    0.3100
   2337 C         -84.8730  -12.0520  -45.3900 C.2     155 CYS    0.0700
   2338 O         -84.6650  -13.1100  -44.7830 O.2     155 CYS    0.0900
   2339 CB        -86.3950  -11.2000  -43.5950 C.3     155 CYS   -0.1000
   2340 SG        -85.2780  -10.2350  -42.6160 S.3     155 CYS    0.0900
   2341 HN        -87.9580  -12.1240  -45.3140 H       155 CYS    0.0900
   2342 HA        -85.8450  -10.1970  -45.4160 H       155 CYS   -0.0800
   2343 HB1       -86.3650  -12.2510  -43.2410 H       155 CYS    0.5100
   2344 HB2       -87.4230  -10.8080  -43.4530 H       155 CYS   -0.5100
   2345 N         -84.1020  -11.5850  -46.3730 N.am    156 LEU   -0.4700
   2346 CA        -82.8680  -12.2230  -46.8230 C.3     156 LEU    0.3100
   2347 C         -81.8650  -11.1110  -47.0770 C.2     156 LEU    0.0700
   2348 O         -82.1910  -10.1330  -47.7290 O.2     156 LEU    0.0900
   2349 CB        -83.0720  -12.9920  -48.1270 C.3     156 LEU   -0.1800
   2350 CG        -83.9250  -14.2670  -48.1920 C.3     156 LEU    0.0900
   2351 CD1       -84.1030  -14.6930  -49.6650 C.3     156 LEU    0.0900
   2352 CD2       -83.3210  -15.4000  -47.3590 C.3     156 LEU   -0.0900
   2353 HN        -84.3450  -10.7520  -46.8610 H       156 LEU    0.0900
   2354 HA        -82.5420  -12.8970  -46.0440 H       156 LEU   -0.2700
   2355 HB1       -82.0620  -13.2740  -48.4830 H       156 LEU    0.0900
   2356 HB2       -83.5260  -12.2770  -48.8420 H       156 LEU    0.0900
   2357 HG        -84.9200  -14.0750  -47.7360 H       156 LEU    0.0900
   2358 HD11      -83.1130  -14.8940  -50.1260 H       156 LEU   -0.2700
   2359 HD12      -84.6030  -13.8820  -50.2350 H       156 LEU    0.0900
   2360 HD13      -84.7140  -15.6200  -49.7180 H       156 LEU    0.0900
   2361 HD21      -83.2450  -15.0940  -46.2940 H       156 LEU    0.0900
   2362 HD22      -82.3020  -15.6420  -47.7320 H       156 LEU    0.5100
   2363 HD23      -83.9660  -16.3030  -47.4240 H       156 LEU   -0.5100
   2364 N         -80.6470  -11.2580  -46.5770 N.am    157 PHE   -0.4700
   2365 CA        -79.6210  -10.2420  -46.6930 C.3     157 PHE    0.3100
   2366 C         -79.6450   -9.4930  -48.0380 C.2     157 PHE    0.0700
   2367 O         -79.6730   -8.2600  -48.0880 O.2     157 PHE    0.0900
   2368 CB        -78.2520  -10.8970  -46.4970 C.3     157 PHE   -0.1800
   2369 CG        -77.1170   -9.9280  -46.5040 C.ar    157 PHE    0.0900
   2370 CD1       -76.7460   -9.2740  -45.3330 C.ar    157 PHE    0.0900
   2371 CD2       -76.4260   -9.6560  -47.6820 C.ar    157 PHE    0.0000
   2372 CE1       -75.6980   -8.3690  -45.3330 C.ar    157 PHE   -0.1150
   2373 CE2       -75.3810   -8.7560  -47.6940 C.ar    157 PHE    0.1150
   2374 CZ        -75.0140   -8.1040  -46.5260 C.ar    157 PHE   -0.1150
   2375 HN        -80.3790  -12.0850  -46.0910 H       157 PHE    0.1150
   2376 HA        -79.7960   -9.4880  -45.9390 H       157 PHE   -0.1150
   2377 HB1       -78.0710  -11.6200  -47.3200 H       157 PHE    0.1150
   2378 HB2       -78.2330  -11.4180  -45.5170 H       157 PHE   -0.1150
   2379 HD1       -77.2810   -9.4750  -44.4160 H       157 PHE    0.1150
   2380 HD2       -76.7130  -10.1550  -48.5950 H       157 PHE   -0.1150
   2381 HE1       -75.4110   -7.8720  -44.4190 H       157 PHE    0.1150
   2382 HE2       -74.8490   -8.5600  -48.6140 H       157 PHE    0.5100
   2383 HZ        -74.2010   -7.3930  -46.5350 H       157 PHE   -0.5100
   2384 N         -79.6530  -10.2410  -49.1330 N.am    158 GLU   -0.4700
   2385 CA        -79.5780   -9.6370  -50.4710 C.3     158 GLU    0.3100
   2386 C         -80.8450   -8.9090  -50.9260 C.2     158 GLU    0.0700
   2387 O         -80.8190   -8.2240  -51.9380 O.2     158 GLU    0.0900
   2388 CB        -79.1480  -10.6790  -51.5290 C.3     158 GLU   -0.1800
   2389 CG        -80.1750  -11.7800  -51.8810 C.3     158 GLU    0.0900
   2390 CD        -80.2340  -12.9710  -50.8940 C.2     158 GLU    0.0900
   2391 OE1       -79.5390  -12.9560  -49.8390 O.co2   158 GLU   -0.2800
   2392 OE2       -81.0020  -13.9310  -51.1800 O.co2   158 GLU    0.0900
   2393 HN        -79.7100  -11.2360  -49.0980 H       158 GLU    0.0900
   2394 HA        -78.8630   -8.8290  -50.4320 H       158 GLU    0.6200
   2395 HB1       -78.2310  -11.1800  -51.1560 H       158 GLU   -0.7600
   2396 HB2       -78.9070  -10.1320  -52.4630 H       158 GLU   -0.7600
   2397 HG1       -79.9230  -12.1830  -52.8830 H       158 GLU    0.5100
   2398 HG2       -81.1840  -11.3170  -51.9140 H       158 GLU   -0.5100
   2399 N         -81.9500   -9.0660  -50.1930 N.am    159 ASP   -0.4700
   2400 CA        -83.2040   -8.3630  -50.4890 C.3     159 ASP    0.3100
   2401 C         -83.2530   -6.9220  -49.9630 C.2     159 ASP    0.0700
   2402 O         -84.0900   -6.1370  -50.3840 O.2     159 ASP    0.0900
   2403 CB        -84.4090   -9.1440  -49.9410 C.3     159 ASP   -0.2800
   2404 CG        -84.6780  -10.4440  -50.7210 C.2     159 ASP    0.0900
   2405 OD1       -83.9560  -10.6980  -51.7240 O.co2   159 ASP    0.0900
   2406 OD2       -85.6070  -11.2120  -50.3310 O.co2   159 ASP    0.6200
   2407 HN        -81.9710   -9.6740  -49.4030 H       159 ASP   -0.7600
   2408 HA        -83.2830   -8.2570  -51.5600 H       159 ASP   -0.7600
   2409 HB1       -85.3130   -8.5020  -50.0030 H       159 ASP    0.5100
   2410 HB2       -84.2180   -9.4030  -48.8770 H       159 ASP   -0.5100
   2411 N         -82.3570   -6.5670  -49.0530 N.am    160 VAL   -0.4700
   2412 CA        -82.3890   -5.2520  -48.4350 C.3     160 VAL    0.3100
   2413 C         -81.0500   -4.5240  -48.4960 C.2     160 VAL    0.0700
   2414 O         -81.0210   -3.3040  -48.4410 O.2     160 VAL    0.0900
   2415 CB        -82.8940   -5.3630  -46.9770 C.3     160 VAL   -0.0900
   2416 CG1       -84.2670   -6.0610  -46.9720 C.3     160 VAL    0.0900
   2417 CG2       -81.8980   -6.1210  -46.0880 C.3     160 VAL   -0.2700
   2418 HN        -81.6280   -7.1780  -48.7550 H       160 VAL    0.0900
   2419 HA        -83.0470   -4.6230  -49.0160 H       160 VAL    0.0900
   2420 HB        -82.9870   -4.3470  -46.5350 H       160 VAL    0.0900
   2421 HG11      -84.1510   -7.1330  -47.2380 H       160 VAL   -0.2700
   2422 HG12      -84.9390   -5.5810  -47.7150 H       160 VAL    0.0900
   2423 HG13      -84.7210   -5.9940  -45.9600 H       160 VAL    0.0900
   2424 HG21      -80.9850   -5.5080  -45.9280 H       160 VAL    0.0900
   2425 HG22      -81.6040   -7.0740  -46.5780 H       160 VAL    0.5100
   2426 HG23      -82.3600   -6.3340  -45.1010 H       160 VAL   -0.5100
   2427 N         -79.9440   -5.2500  -48.6170 N.am    161 VAL   -0.4700
   2428 CA        -78.6430   -4.6190  -48.7420 C.3     161 VAL    0.3100
   2429 C         -78.1740   -4.6930  -50.1850 C.2     161 VAL    0.0700
   2430 O         -77.9590   -5.7830  -50.6980 O.2     161 VAL    0.0900
   2431 CB        -77.6050   -5.3090  -47.8510 C.3     161 VAL   -0.0900
   2432 CG1       -76.2030   -4.7300  -48.1160 C.3     161 VAL    0.0900
   2433 CG2       -78.0050   -5.1700  -46.3870 C.3     161 VAL   -0.2700
   2434 HN        -79.9570   -6.2470  -48.6270 H       161 VAL    0.0900
   2435 HA        -78.7480   -3.5830  -48.4560 H       161 VAL    0.0900
   2436 HB        -77.6010   -6.3990  -48.0660 H       161 VAL    0.0900
   2437 HG11      -76.2340   -3.6210  -48.0730 H       161 VAL   -0.2700
   2438 HG12      -75.8520   -5.0360  -49.1230 H       161 VAL    0.0900
   2439 HG13      -75.4910   -5.0950  -47.3440 H       161 VAL    0.0900
   2440 HG21      -78.9020   -5.7900  -46.1760 H       161 VAL    0.0900
   2441 HG22      -78.2450   -4.1090  -46.1610 H       161 VAL    0.5100
   2442 HG23      -77.1750   -5.5140  -45.7330 H       161 VAL   -0.5100
   2443 N         -77.9990   -3.5380  -50.8490 N.am    162 PRO   -0.2900
   2444 CA        -77.5550   -3.5220  -52.2490 C.3     162 PRO    0.0000
   2445 C         -76.2190   -4.2040  -52.4700 C.2     162 PRO    0.0900
   2446 O         -75.3400   -4.0870  -51.6420 O.2     162 PRO    0.0900
   2447 CB        -77.4390   -2.0270  -52.5620 C.3     162 PRO    0.0200
   2448 CG        -78.3690   -1.3670  -51.6410 C.3     162 PRO    0.0900
   2449 CD        -78.3480   -2.1880  -50.3760 C.3     162 PRO   -0.1800
   2450 HA        -78.2510   -4.0610  -52.8710 H       162 PRO    0.0900
   2451 HB1       -77.7230   -1.8250  -53.6170 H       162 PRO    0.0900
   2452 HB2       -76.4010   -1.6700  -52.3950 H       162 PRO   -0.1800
   2453 HG1       -78.0400   -0.3260  -51.4340 H       162 PRO    0.0900
   2454 HG2       -79.3920   -1.3410  -52.0710 H       162 PRO    0.0900
   2455 HD1       -77.5770   -1.8220  -49.6640 H       162 PRO    0.5100
   2456 HD2       -79.3430   -2.2020  -49.8820 H       162 PRO   -0.5100
   2457 N         -76.0670   -4.9040  -53.5880 N.am    163 MET   -0.4700
   2458 CA        -74.8170   -5.5770  -53.9070 C.3     163 MET    0.3100
   2459 C         -73.7330   -4.6150  -54.3170 C.2     163 MET    0.0700
   2460 O         -72.5590   -4.9110  -54.1150 O.2     163 MET    0.0900
   2461 CB        -75.0020   -6.6230  -54.9980 C.3     163 MET   -0.1800
   2462 CG        -75.6340   -7.9230  -54.4990 C.3     163 MET    0.0900
   2463 SD        -74.6760   -8.7960  -53.2080 S.3     163 MET    0.0900
   2464 CE        -73.1670   -9.0780  -54.1480 C.3     163 MET   -0.1400
   2465 HN        -76.8000   -5.0000  -54.2560 H       163 MET    0.0900
   2466 HA        -74.4540   -6.0440  -53.0030 H       163 MET    0.0900
   2467 HB1       -74.0080   -6.8580  -55.4340 H       163 MET   -0.0900
   2468 HB2       -75.6510   -6.1960  -55.7910 H       163 MET   -0.2200
   2469 HG1       -75.7590   -8.5990  -55.3700 H       163 MET    0.0900
   2470 HG2       -76.6390   -7.6810  -54.0960 H       163 MET    0.0900
   2471 HE1       -72.4520   -8.2360  -54.0260 H       163 MET    0.0900
   2472 HE2       -73.4010   -9.1750  -55.2300 H       163 MET    0.5100
   2473 HE3       -72.6650  -10.0060  -53.8000 H       163 MET   -0.5100
   2474 N         -74.0870   -3.4630  -54.8860 N.am    164 ASN   -0.4700
   2475 CA        -73.0540   -2.4680  -55.2010 C.3     164 ASN    0.3100
   2476 C         -72.4600   -1.8570  -53.9350 C.2     164 ASN    0.0700
   2477 O         -71.2700   -1.5330  -53.9080 O.2     164 ASN    0.0900
   2478 CB        -73.5470   -1.3870  -56.1710 C.3     164 ASN   -0.1800
   2479 CG        -74.7020   -0.5860  -55.6260 C.2     164 ASN    0.0900
   2480 ND2       -74.8650    0.6370  -56.1300 N.am    164 ASN    0.0900
   2481 OD1       -75.4470   -1.0550  -54.7740 O.2     164 ASN    0.5500
   2482 HN        -75.0290   -3.2320  -55.1130 H       164 ASN   -0.5500
   2483 HA        -72.2180   -2.9950  -55.6360 H       164 ASN   -0.6200
   2484 HB1       -73.8710   -1.8730  -57.1160 H       164 ASN    0.3200
   2485 HB2       -72.7090   -0.6910  -56.3880 H       164 ASN    0.3000
   2486 HD21      -75.6140    1.2150  -55.8070 H       164 ASN    0.5100
   2487 HD22      -74.2380    0.9770  -56.8310 H       164 ASN   -0.5100
   2488 N         -73.2720   -1.7260  -52.8800 N.am    165 TYR   -0.4700
   2489 CA        -72.7690   -1.2920  -51.5690 C.3     165 TYR    0.3100
   2490 C         -71.7270   -2.2630  -51.0630 C.2     165 TYR    0.0700
   2491 O         -70.6620   -1.8660  -50.5990 O.2     165 TYR    0.0900
   2492 CB        -73.9040   -1.1860  -50.5210 C.3     165 TYR   -0.1800
   2493 CG        -73.4070   -1.1140  -49.0830 C.ar    165 TYR    0.0900
   2494 CD1       -73.1130   -2.2780  -48.3730 C.ar    165 TYR    0.0900
   2495 CD2       -73.2060    0.1120  -48.4470 C.ar    165 TYR    0.0000
   2496 CE1       -72.6370   -2.2350  -47.0810 C.ar    165 TYR   -0.1150
   2497 CE2       -72.7300    0.1690  -47.1350 C.ar    165 TYR    0.1150
   2498 CZ        -72.4460   -1.0170  -46.4590 C.ar    165 TYR   -0.1150
   2499 OH        -71.9690   -1.0010  -45.1600 O.3     165 TYR    0.1150
   2500 HN        -74.2490   -1.9160  -52.9340 H       165 TYR    0.1100
   2501 HA        -72.2960   -0.3300  -51.7010 H       165 TYR   -0.5400
   2502 HB1       -74.5590   -2.0800  -50.5980 H       165 TYR    0.4300
   2503 HB2       -74.4940   -0.2630  -50.7120 H       165 TYR   -0.1150
   2504 HD1       -73.2620   -3.2360  -48.8480 H       165 TYR    0.1150
   2505 HD2       -73.4210    1.0290  -48.9750 H       165 TYR   -0.1150
   2506 HE1       -72.4150   -3.1520  -46.5550 H       165 TYR    0.1150
   2507 HE2       -72.5840    1.1230  -46.6480 H       165 TYR    0.5100
   2508 HH        -72.0430   -0.1030  -44.8280 H       165 TYR   -0.5100
   2509 N         -72.0510   -3.5460  -51.1460 N.am    166 MET   -0.4700
   2510 CA        -71.2280   -4.5740  -50.5370 C.3     166 MET    0.3100
   2511 C         -69.9070   -4.7770  -51.2410 C.2     166 MET    0.0700
   2512 O         -68.9150   -5.1280  -50.6050 O.2     166 MET    0.0900
   2513 CB        -71.9750   -5.8950  -50.5080 C.3     166 MET   -0.1800
   2514 CG        -73.0790   -5.9220  -49.4910 C.3     166 MET    0.0900
   2515 SD        -72.4550   -5.7750  -47.8120 S.3     166 MET    0.0900
   2516 CE        -71.6770   -7.3720  -47.6050 C.3     166 MET   -0.1400
   2517 HN        -72.8660   -3.8600  -51.6270 H       166 MET    0.0900
   2518 HA        -70.9820   -4.2580  -49.5340 H       166 MET    0.0900
   2519 HB1       -71.2550   -6.7080  -50.2720 H       166 MET   -0.0900
   2520 HB2       -72.4110   -6.0810  -51.5120 H       166 MET   -0.2200
   2521 HG1       -73.6370   -6.8770  -49.5980 H       166 MET    0.0900
   2522 HG2       -73.7780   -5.0850  -49.7030 H       166 MET    0.0900
   2523 HE1       -70.7620   -7.4600  -48.2290 H       166 MET    0.0900
   2524 HE2       -72.3760   -8.1810  -47.9050 H       166 MET    0.5100
   2525 HE3       -71.3830   -7.5220  -46.5440 H       166 MET   -0.5100
   2526 N         -69.8980   -4.5750  -52.5540 N.am    167 VAL   -0.4700
   2527 CA        -68.6760   -4.6870  -53.3280 C.3     167 VAL    0.3100
   2528 C         -67.9060   -3.3700  -53.2930 C.2     167 VAL    0.0700
   2529 O         -66.8080   -3.3230  -52.7490 O.2     167 VAL    0.0900
   2530 CB        -68.9730   -5.0990  -54.7730 C.3     167 VAL   -0.0900
   2531 CG1       -67.7100   -5.0790  -55.6170 C.3     167 VAL    0.0900
   2532 CG2       -69.6260   -6.4830  -54.7890 C.3     167 VAL   -0.2700
   2533 HN        -70.7230   -4.3400  -53.0630 H       167 VAL    0.0900
   2534 HA        -68.0470   -5.4230  -52.8520 H       167 VAL    0.0900
   2535 HB        -69.7150   -4.3970  -55.2090 H       167 VAL    0.0900
   2536 HG11      -66.9000   -5.6420  -55.1050 H       167 VAL   -0.2700
   2537 HG12      -67.3720   -4.0320  -55.7690 H       167 VAL    0.0900
   2538 HG13      -67.9050   -5.5560  -56.6010 H       167 VAL    0.0900
   2539 HG21      -70.5770   -6.4640  -54.2140 H       167 VAL    0.0900
   2540 HG22      -68.9450   -7.2280  -54.3240 H       167 VAL    0.5100
   2541 HG23      -69.8500   -6.7840  -55.8340 H       167 VAL   -0.5100
   2542 N         -68.4800   -2.2940  -53.8360 N.am    168 TYR   -0.4700
   2543 CA        -67.7360   -1.0350  -53.9960 C.3     168 TYR    0.3100
   2544 C         -67.3090   -0.3690  -52.7020 C.2     168 TYR    0.0700
   2545 O         -66.1640    0.0560  -52.5840 O.2     168 TYR    0.0900
   2546 CB        -68.5190   -0.0120  -54.8080 C.3     168 TYR   -0.1800
   2547 CG        -68.6340   -0.3320  -56.2780 C.ar    168 TYR    0.0900
   2548 CD1       -69.8730   -0.5810  -56.8590 C.ar    168 TYR    0.0900
   2549 CD2       -67.5150   -0.3600  -57.0950 C.ar    168 TYR    0.0000
   2550 CE1       -69.9930   -0.8590  -58.2070 C.ar    168 TYR   -0.1150
   2551 CE2       -67.6240   -0.6380  -58.4570 C.ar    168 TYR    0.1150
   2552 CZ        -68.8650   -0.8870  -59.0010 C.ar    168 TYR   -0.1150
   2553 OH        -68.9890   -1.1620  -60.3430 O.3     168 TYR    0.1150
   2554 HN        -69.4250   -2.2950  -54.1530 H       168 TYR    0.1100
   2555 HA        -66.8040   -1.2640  -54.4910 H       168 TYR   -0.5400
   2556 HB1       -68.0160    0.9760  -54.7290 H       168 TYR    0.4300
   2557 HB2       -69.5530    0.0530  -54.4080 H       168 TYR   -0.1150
   2558 HD1       -70.7600   -0.5550  -56.2430 H       168 TYR    0.1150
   2559 HD2       -66.5430   -0.1620  -56.6710 H       168 TYR   -0.1150
   2560 HE1       -70.9650   -1.0530  -58.6370 H       168 TYR    0.1150
   2561 HE2       -66.7420   -0.6600  -59.0800 H       168 TYR    0.5100
   2562 HH        -68.1430   -0.9870  -60.7620 H       168 TYR   -0.5100
   2563 N         -68.2200   -0.2610  -51.7350 N.am    169 PHE   -0.4700
   2564 CA        -67.9030    0.4360  -50.4990 C.3     169 PHE    0.3100
   2565 C         -67.4060   -0.5070  -49.4450 C.2     169 PHE    0.0700
   2566 O         -66.3510   -0.2950  -48.8720 O.2     169 PHE    0.0900
   2567 CB        -69.1110    1.1980  -49.9600 C.3     169 PHE   -0.1800
   2568 CG        -68.7800    2.1730  -48.8590 C.ar    169 PHE    0.0900
   2569 CD1       -67.6250    2.9650  -48.9100 C.ar    169 PHE    0.0900
   2570 CD2       -69.6300    2.3280  -47.7810 C.ar    169 PHE    0.0000
   2571 CE1       -67.3200    3.8770  -47.8880 C.ar    169 PHE   -0.1150
   2572 CE2       -69.3380    3.2450  -46.7560 C.ar    169 PHE    0.1150
   2573 CZ        -68.1820    4.0170  -46.8120 C.ar    169 PHE   -0.1150
   2574 HN        -69.1370   -0.6450  -51.8120 H       169 PHE    0.1150
   2575 HA        -67.0930    1.1220  -50.7040 H       169 PHE   -0.1150
   2576 HB1       -69.8440    0.4730  -49.5460 H       169 PHE    0.1150
   2577 HB2       -69.5740    1.7790  -50.7850 H       169 PHE   -0.1150
   2578 HD1       -66.9560    2.8720  -49.7530 H       169 PHE    0.1150
   2579 HD2       -70.5320    1.7360  -47.7250 H       169 PHE   -0.1150
   2580 HE1       -66.4180    4.4690  -47.9400 H       169 PHE    0.1150
   2581 HE2       -70.0150    3.3510  -45.9200 H       169 PHE    0.5100
   2582 HZ        -67.9580    4.7190  -46.0220 H       169 PHE   -0.5100
   2583 N         -68.1570   -1.5620  -49.1800 N.am    170 ASN   -0.4700
   2584 CA        -67.8810   -2.3980  -48.0170 C.3     170 ASN    0.3100
   2585 C         -66.6750   -3.3270  -48.2100 C.2     170 ASN    0.0700
   2586 O         -65.7500   -3.2950  -47.4240 O.2     170 ASN    0.0900
   2587 CB        -69.1460   -3.1740  -47.6530 C.3     170 ASN   -0.1800
   2588 CG        -69.0140   -3.9420  -46.3610 C.2     170 ASN    0.0900
   2589 ND2       -69.5080   -3.4900  -45.3010 N.am    170 ASN    0.0900
   2590 OD1       -68.3760   -5.0940  -46.4200 O.2     170 ASN    0.5500
   2591 HN        -68.9310   -1.8280  -49.7490 H       170 ASN   -0.5500
   2592 HA        -67.5760   -1.7600  -47.2010 H       170 ASN   -0.6200
   2593 HB1       -69.3730   -3.8950  -48.4670 H       170 ASN    0.3200
   2594 HB2       -69.9900   -2.4600  -47.5510 H       170 ASN    0.3000
   2595 HD21      -69.4170   -4.0030  -44.4470 H       170 ASN    0.5100
   2596 HD22      -69.9940   -2.6150  -45.3080 H       170 ASN   -0.5100
   2597 N         -66.6770   -4.1500  -49.2520 N.am    171 PHE   -0.4700
   2598 CA        -65.5500   -5.0370  -49.5400 C.3     171 PHE    0.3100
   2599 C         -64.2570   -4.2700  -49.7720 C.2     171 PHE    0.0700
   2600 O         -63.2620   -4.4710  -49.0720 O.2     171 PHE    0.0900
   2601 CB        -65.8460   -5.8740  -50.7930 C.3     171 PHE   -0.1800
   2602 CG        -64.6770   -6.6940  -51.2830 C.ar    171 PHE    0.0900
   2603 CD1       -63.9990   -7.5530  -50.4260 C.ar    171 PHE    0.0900
   2604 CD2       -64.2750   -6.6280  -52.6030 C.ar    171 PHE    0.0000
   2605 CE1       -62.9270   -8.3230  -50.8770 C.ar    171 PHE   -0.1150
   2606 CE2       -63.1970   -7.3930  -53.0660 C.ar    171 PHE    0.1150
   2607 CZ        -62.5220   -8.2390  -52.2010 C.ar    171 PHE   -0.1150
   2608 HN        -67.4460   -4.2000  -49.8840 H       171 PHE    0.1150
   2609 HA        -65.3980   -5.6790  -48.6840 H       171 PHE   -0.1150
   2610 HB1       -66.1380   -5.1960  -51.6230 H       171 PHE    0.1150
   2611 HB2       -66.6720   -6.5830  -50.5710 H       171 PHE   -0.1150
   2612 HD1       -64.3090   -7.6250  -49.3940 H       171 PHE    0.1150
   2613 HD2       -64.7990   -5.9760  -53.2870 H       171 PHE   -0.1150
   2614 HE1       -62.4120   -8.9830  -50.1940 H       171 PHE    0.1150
   2615 HE2       -62.8900   -7.3230  -54.0990 H       171 PHE    0.5100
   2616 HZ        -61.6890   -8.8290  -52.5540 H       171 PHE   -0.5100
   2617 N         -64.2650   -3.4050  -50.7820 N.am    172 PHE   -0.4700
   2618 CA        -63.0510   -2.7110  -51.1750 C.3     172 PHE    0.3100
   2619 C         -62.5130   -1.8720  -50.0200 C.2     172 PHE    0.0700
   2620 O         -61.3010   -1.7960  -49.8370 O.2     172 PHE    0.0900
   2621 CB        -63.2560   -1.8360  -52.4290 C.3     172 PHE   -0.1800
   2622 CG        -63.4280   -2.6160  -53.7420 C.ar    172 PHE    0.0900
   2623 CD1       -62.8040   -3.8500  -53.9590 C.ar    172 PHE    0.0900
   2624 CD2       -64.1790   -2.0710  -54.7830 C.ar    172 PHE    0.0000
   2625 CE1       -62.9550   -4.5410  -55.1780 C.ar    172 PHE   -0.1150
   2626 CE2       -64.3330   -2.7510  -55.9940 C.ar    172 PHE    0.1150
   2627 CZ        -63.7150   -3.9870  -56.1920 C.ar    172 PHE   -0.1150
   2628 HN        -65.0880   -3.1960  -51.3050 H       172 PHE    0.1150
   2629 HA        -62.2960   -3.4590  -51.3680 H       172 PHE   -0.1150
   2630 HB1       -62.3720   -1.1770  -52.5580 H       172 PHE    0.1150
   2631 HB2       -64.1730   -1.2230  -52.2950 H       172 PHE   -0.1150
   2632 HD1       -62.1950   -4.2820  -53.1770 H       172 PHE    0.1150
   2633 HD2       -64.6500   -1.1080  -54.6510 H       172 PHE   -0.1150
   2634 HE1       -62.4790   -5.4990  -55.3200 H       172 PHE    0.1150
   2635 HE2       -64.9340   -2.3180  -56.7810 H       172 PHE    0.5100
   2636 HZ        -63.8290   -4.5080  -57.1320 H       172 PHE   -0.5100
   2637 N         -63.3870   -1.2760  -49.2080 N.am    173 ALA   -0.4700
   2638 CA        -62.9240   -0.3380  -48.1810 C.3     173 ALA    0.3100
   2639 C         -62.8330   -0.9090  -46.7840 C.2     173 ALA    0.0700
   2640 O         -62.0500   -0.4410  -45.9740 O.2     173 ALA    0.0900
   2641 CB        -63.7980    0.8780  -48.1580 C.3     173 ALA   -0.2700
   2642 HN        -64.3700   -1.4360  -49.2610 H       173 ALA    0.0900
   2643 HA        -61.9040   -0.0660  -48.4100 H       173 ALA    0.0900
   2644 HB1       -64.7320    0.6660  -47.5960 H       173 ALA    0.0900
   2645 HB2       -64.0660    1.1710  -49.1950 H       173 ALA    0.5100
   2646 HB3       -63.2660    1.7160  -47.6590 H       173 ALA   -0.5100
   2647 N         -63.6340   -1.9110  -46.4800 N.am    174 CYS   -0.4700
   2648 CA        -63.7060   -2.4090  -45.1150 C.3     174 CYS    0.3100
   2649 C         -63.1950   -3.8520  -44.9390 C.2     174 CYS    0.0700
   2650 O         -63.2540   -4.4140  -43.8380 O.2     174 CYS    0.0900
   2651 CB        -65.1420   -2.2500  -44.5970 C.3     174 CYS   -0.1100
   2652 SG        -65.8400   -0.5280  -44.7800 S.3     174 CYS    0.0900
   2653 HN        -64.2130   -2.3640  -47.1540 H       174 CYS    0.0900
   2654 HA        -63.0160   -1.8410  -44.5080 H       174 CYS   -0.2300
   2655 HB1       -65.1530   -2.5340  -43.5240 H       174 CYS    0.1600
   2656 HB2       -65.7890   -2.9630  -45.1530 H       174 CYS    0.5100
   2657 HG1       -65.9330   -0.5810  -46.1010 H       174 CYS   -0.5100
   2658 N         -62.6700   -4.4540  -46.0030 N.am    175 VAL   -0.4700
   2659 CA        -62.0510   -5.7690  -45.8910 C.3     175 VAL    0.3100
   2660 C         -60.7160   -5.7940  -46.6100 C.2     175 VAL    0.0700
   2661 O         -59.6900   -6.1210  -46.0060 O.2     175 VAL    0.0900
   2662 CB        -62.9880   -6.8900  -46.4060 C.3     175 VAL   -0.0900
   2663 CG1       -62.2310   -8.2190  -46.5990 C.3     175 VAL    0.0900
   2664 CG2       -64.1530   -7.0790  -45.4390 C.3     175 VAL   -0.2700
   2665 HN        -62.6760   -4.0400  -46.9100 H       175 VAL    0.0900
   2666 HA        -61.8140   -5.9340  -44.8500 H       175 VAL    0.0900
   2667 HB        -63.4260   -6.5790  -47.3780 H       175 VAL    0.0900
   2668 HG11      -61.6460   -8.4600  -45.6850 H       175 VAL   -0.2700
   2669 HG12      -61.5310   -8.1340  -47.4560 H       175 VAL    0.0900
   2670 HG13      -62.9540   -9.0420  -46.7850 H       175 VAL    0.0900
   2671 HG21      -64.7340   -6.1350  -45.3520 H       175 VAL    0.0900
   2672 HG22      -63.7700   -7.3530  -44.4340 H       175 VAL    0.5100
   2673 HG23      -64.8290   -7.8780  -45.8120 H       175 VAL   -0.5100
   2674 N         -60.7220   -5.4360  -47.8930 N.am    176 LEU   -0.4700
   2675 CA        -59.4890   -5.4160  -48.6790 C.3     176 LEU    0.3100
   2676 C         -58.4190   -4.4810  -48.0990 C.2     176 LEU    0.0700
   2677 O         -57.2740   -4.8790  -47.9620 O.2     176 LEU    0.0900
   2678 CB        -59.7690   -5.0540  -50.1420 C.3     176 LEU   -0.1800
   2679 CG        -58.8240   -5.7970  -51.0910 C.3     176 LEU    0.0900
   2680 CD1       -59.2090   -7.2730  -51.1640 C.3     176 LEU    0.0900
   2681 CD2       -58.7910   -5.1670  -52.4860 C.3     176 LEU   -0.0900
   2682 HN        -61.5560   -5.1680  -48.3690 H       176 LEU    0.0900
   2683 HA        -59.0400   -6.3960  -48.6180 H       176 LEU   -0.2700
   2684 HB1       -59.6360   -3.9600  -50.2780 H       176 LEU    0.0900
   2685 HB2       -60.8180   -5.3220  -50.3900 H       176 LEU    0.0900
   2686 HG        -57.7800   -5.7030  -50.7230 H       176 LEU    0.0900
   2687 HD11      -60.2490   -7.3780  -51.5380 H       176 LEU   -0.2700
   2688 HD12      -59.1480   -7.7300  -50.1530 H       176 LEU    0.0900
   2689 HD13      -58.5260   -7.8080  -51.8590 H       176 LEU    0.0900
   2690 HD21      -58.4460   -4.1120  -52.4210 H       176 LEU    0.0900
   2691 HD22      -59.8090   -5.1800  -52.9310 H       176 LEU    0.5100
   2692 HD23      -58.0910   -5.7300  -53.1390 H       176 LEU   -0.5100
   2693 N         -58.7800   -3.2540  -47.7370 N.am    177 VAL   -0.4700
   2694 CA        -57.7860   -2.3010  -47.2280 C.3     177 VAL    0.3100
   2695 C         -57.2650   -2.7250  -45.8610 C.2     177 VAL    0.0700
   2696 O         -56.0620   -2.8160  -45.6690 O.2     177 VAL    0.0900
   2697 CB        -58.3150   -0.8400  -47.2160 C.3     177 VAL   -0.0900
   2698 CG1       -57.4340    0.0500  -46.3620 C.3     177 VAL    0.0900
   2699 CG2       -58.3920   -0.3050  -48.6240 C.3     177 VAL   -0.2700
   2700 HN        -59.7220   -2.9310  -47.7940 H       177 VAL    0.0900
   2701 HA        -56.9140   -2.3700  -47.8610 H       177 VAL    0.0900
   2702 HB        -59.3490   -0.8290  -46.8110 H       177 VAL    0.0900
   2703 HG11      -56.3670   -0.0820  -46.6460 H       177 VAL   -0.2700
   2704 HG12      -57.5510   -0.2180  -45.2900 H       177 VAL    0.0900
   2705 HG13      -57.7110    1.1150  -46.5130 H       177 VAL    0.0900
   2706 HG21      -59.0790   -0.9300  -49.2340 H       177 VAL    0.0900
   2707 HG22      -57.3840   -0.3250  -49.0920 H       177 VAL    0.5100
   2708 HG23      -58.7770    0.7380  -48.6120 H       177 VAL   -0.5100
   2709 N         -58.1590   -2.9980  -44.8990 N.am    178 PRO   -0.2900
   2710 CA        -57.6690   -3.5720  -43.6440 C.3     178 PRO    0.0000
   2711 C         -56.7510   -4.7720  -43.8370 C.2     178 PRO    0.0900
   2712 O         -55.6810   -4.8170  -43.2160 O.2     178 PRO    0.0900
   2713 CB        -58.9530   -3.9990  -42.9310 C.3     178 PRO    0.0200
   2714 CG        -59.9730   -3.0400  -43.4080 C.3     178 PRO    0.0900
   2715 CD        -59.5890   -2.6380  -44.8080 C.3     178 PRO   -0.1800
   2716 HA        -57.0720   -2.8520  -43.1080 H       178 PRO    0.0900
   2717 HB1       -58.8330   -3.9350  -41.8280 H       178 PRO    0.0900
   2718 HB2       -59.2290   -5.0400  -43.2030 H       178 PRO   -0.1800
   2719 HG1       -60.9770   -3.5150  -43.4070 H       178 PRO    0.0900
   2720 HG2       -60.0000   -2.1480  -42.7460 H       178 PRO    0.0900
   2721 HD1       -60.1710   -3.2020  -45.5660 H       178 PRO    0.5100
   2722 HD2       -59.7160   -1.5460  -44.9660 H       178 PRO   -0.5100
   2723 N         -57.1590   -5.7290  -44.6840 N.am    179 LEU   -0.4700
   2724 CA        -56.3310   -6.9190  -44.9360 C.3     179 LEU    0.3100
   2725 C         -54.9900   -6.4890  -45.4660 C.2     179 LEU    0.0700
   2726 O         -53.9700   -6.9630  -44.9980 O.2     179 LEU    0.0900
   2727 CB        -56.9600   -7.9200  -45.9280 C.3     179 LEU   -0.1800
   2728 CG        -55.9520   -8.9660  -46.4670 C.3     179 LEU    0.0900
   2729 CD1       -55.5700   -9.9680  -45.3950 C.3     179 LEU    0.0900
   2730 CD2       -56.4430   -9.6960  -47.7130 C.3     179 LEU   -0.0900
   2731 HN        -58.0270   -5.6800  -45.1710 H       179 LEU    0.0900
   2732 HA        -56.1730   -7.4050  -43.9860 H       179 LEU   -0.2700
   2733 HB1       -57.3770   -7.3540  -46.7880 H       179 LEU    0.0900
   2734 HB2       -57.7870   -8.4560  -45.4150 H       179 LEU    0.0900
   2735 HG        -55.0380   -8.4440  -46.8200 H       179 LEU    0.0900
   2736 HD11      -56.4330  -10.6300  -45.1660 H       179 LEU   -0.2700
   2737 HD12      -55.2770   -9.4340  -44.4650 H       179 LEU    0.0900
   2738 HD13      -54.7250  -10.5960  -45.7480 H       179 LEU    0.0900
   2739 HD21      -56.6300   -8.9690  -48.5320 H       179 LEU    0.0900
   2740 HD22      -57.3920  -10.2290  -47.4890 H       179 LEU    0.5100
   2741 HD23      -55.6760  -10.4240  -48.0520 H       179 LEU   -0.5100
   2742 N         -54.9840   -5.6000  -46.4480 N.am    180 LEU   -0.4700
   2743 CA        -53.7270   -5.2060  -47.0870 C.3     180 LEU    0.3100
   2744 C         -52.7850   -4.5400  -46.0970 C.2     180 LEU    0.0700
   2745 O         -51.6160   -4.8850  -46.0570 O.2     180 LEU    0.0900
   2746 CB        -53.9710   -4.3190  -48.3100 C.3     180 LEU   -0.1800
   2747 CG        -54.4390   -5.1150  -49.5360 C.3     180 LEU    0.0900
   2748 CD1       -54.8200   -4.1860  -50.6980 C.3     180 LEU    0.0900
   2749 CD2       -53.3860   -6.1560  -49.9880 C.3     180 LEU   -0.0900
   2750 HN        -55.8150   -5.1690  -46.7910 H       180 LEU    0.0900
   2751 HA        -53.2090   -6.1070  -47.3790 H       180 LEU   -0.2700
   2752 HB1       -53.0260   -3.7930  -48.5650 H       180 LEU    0.0900
   2753 HB2       -54.7450   -3.5650  -48.0570 H       180 LEU    0.0900
   2754 HG        -55.3230   -5.7280  -49.2570 H       180 LEU    0.0900
   2755 HD11      -53.9430   -3.5730  -50.9990 H       180 LEU   -0.2700
   2756 HD12      -55.6390   -3.5050  -50.3850 H       180 LEU    0.0900
   2757 HD13      -55.1470   -4.7890  -51.5730 H       180 LEU    0.0900
   2758 HD21      -53.3180   -6.9780  -49.2440 H       180 LEU    0.0900
   2759 HD22      -52.3890   -5.6720  -50.0740 H       180 LEU    0.5100
   2760 HD23      -53.6780   -6.5870  -50.9680 H       180 LEU   -0.5100
   2761 N         -53.2980   -3.6290  -45.2640 N.am    181 LEU   -0.4700
   2762 CA        -52.5050   -3.0540  -44.1700 C.3     181 LEU    0.3100
   2763 C         -51.9560   -4.1320  -43.2300 C.2     181 LEU    0.0700
   2764 O         -50.7680   -4.1150  -42.8940 O.2     181 LEU    0.0900
   2765 CB        -53.2940   -2.0010  -43.3870 C.3     181 LEU   -0.1800
   2766 CG        -53.2960   -0.5990  -44.0050 C.3     181 LEU    0.0900
   2767 CD1       -52.9130   -0.6220  -45.4840 C.3     181 LEU    0.0900
   2768 CD2       -54.6520    0.0720  -43.8060 C.3     181 LEU   -0.0900
   2769 HN        -54.2360   -3.3010  -45.3480 H       181 LEU    0.0900
   2770 HA        -51.6220   -2.6070  -44.6040 H       181 LEU   -0.2700
   2771 HB1       -52.8600   -1.9300  -42.3670 H       181 LEU    0.0900
   2772 HB2       -54.3470   -2.3460  -43.3070 H       181 LEU    0.0900
   2773 HG        -52.5730    0.0380  -43.4550 H       181 LEU    0.0900
   2774 HD11      -53.6330   -1.2460  -46.0560 H       181 LEU   -0.2700
   2775 HD12      -51.8960   -1.0530  -45.6050 H       181 LEU    0.0900
   2776 HD13      -52.9330    0.4100  -45.8960 H       181 LEU    0.0900
   2777 HD21      -54.8780    0.1620  -42.7230 H       181 LEU    0.0900
   2778 HD22      -55.4490   -0.5360  -44.2850 H       181 LEU    0.5100
   2779 HD23      -54.6400    1.0890  -44.2510 H       181 LEU   -0.5100
   2780 N         -52.7820   -5.0920  -42.8350 N.am    182 MET   -0.4700
   2781 CA        -52.2800   -6.1620  -41.9860 C.3     182 MET    0.3100
   2782 C         -51.1440   -6.9240  -42.6630 C.2     182 MET    0.0700
   2783 O         -50.2180   -7.3790  -41.9980 O.2     182 MET    0.0900
   2784 CB        -53.4070   -7.1170  -41.5480 C.3     182 MET   -0.1800
   2785 CG        -54.3270   -6.5240  -40.4830 C.3     182 MET    0.0900
   2786 SD        -55.6040   -7.6230  -39.7770 S.3     182 MET    0.0900
   2787 CE        -56.5880   -8.0570  -41.2140 C.3     182 MET   -0.1400
   2788 HN        -53.7440   -5.1260  -43.0920 H       182 MET    0.0900
   2789 HA        -51.8230   -5.7070  -41.1190 H       182 MET    0.0900
   2790 HB1       -52.9490   -8.0440  -41.1430 H       182 MET   -0.0900
   2791 HB2       -54.0170   -7.3770  -42.4390 H       182 MET   -0.2200
   2792 HG1       -54.8350   -5.6490  -40.9380 H       182 MET    0.0900
   2793 HG2       -53.6830   -6.1640  -39.6550 H       182 MET    0.0900
   2794 HE1       -56.0260   -8.7250  -41.9020 H       182 MET    0.0900
   2795 HE2       -56.8680   -7.1420  -41.7790 H       182 MET    0.5100
   2796 HE3       -57.5120   -8.5880  -40.9010 H       182 MET   -0.5100
   2797 N         -51.2080   -7.0490  -43.9860 N.am    183 LEU   -0.4700
   2798 CA        -50.1740   -7.7680  -44.7460 C.3     183 LEU    0.3100
   2799 C         -48.8600   -7.0220  -44.6980 C.2     183 LEU    0.0700
   2800 O         -47.8100   -7.6080  -44.4570 O.2     183 LEU    0.0900
   2801 CB        -50.5930   -7.9680  -46.2140 C.3     183 LEU   -0.1800
   2802 CG        -49.7480   -8.9660  -47.0170 C.3     183 LEU    0.0900
   2803 CD1       -49.8170  -10.3690  -46.3930 C.3     183 LEU    0.0900
   2804 CD2       -50.2050   -8.9960  -48.4590 C.3     183 LEU   -0.0900
   2805 HN        -51.9550   -6.6600  -44.5190 H       183 LEU    0.0900
   2806 HA        -50.0190   -8.7250  -44.2700 H       183 LEU   -0.2700
   2807 HB1       -50.5380   -6.9830  -46.7240 H       183 LEU    0.0900
   2808 HB2       -51.6450   -8.3220  -46.2250 H       183 LEU    0.0900
   2809 HG        -48.6910   -8.6230  -47.0310 H       183 LEU    0.0900
   2810 HD11      -50.8680  -10.7290  -46.3800 H       183 LEU   -0.2700
   2811 HD12      -49.4400  -10.3380  -45.3480 H       183 LEU    0.0900
   2812 HD13      -49.2060  -11.0790  -46.9900 H       183 LEU    0.0900
   2813 HD21      -50.0980   -7.9880  -48.9150 H       183 LEU    0.0900
   2814 HD22      -51.2740   -9.2970  -48.5110 H       183 LEU    0.5100
   2815 HD23      -49.5860   -9.7140  -49.0390 H       183 LEU   -0.5100
   2816 N         -48.9250   -5.7120  -44.9200 N.am    184 GLY   -0.4700
   2817 CA        -47.7420   -4.8580  -44.8570 C.3     184 GLY    0.3100
   2818 C         -47.1460   -4.8590  -43.4580 C.2     184 GLY   -0.0200
   2819 O         -45.9340   -4.8540  -43.3040 O.2     184 GLY    0.0900
   2820 HN        -49.7830   -5.2540  -45.1380 H       184 GLY    0.0900
   2821 HA1       -48.0330   -3.8530  -45.1240 H       184 GLY    0.5100
   2822 HA2       -47.0130   -5.2340  -45.5600 H       184 GLY   -0.5100
   2823 N         -47.9910   -4.8650  -42.4250 N.am    185 VAL   -0.4700
   2824 CA        -47.4880   -4.9190  -41.0600 C.3     185 VAL    0.3100
   2825 C         -46.7440   -6.2220  -40.8330 C.2     185 VAL    0.0700
   2826 O         -45.6180   -6.2330  -40.3380 O.2     185 VAL    0.0900
   2827 CB        -48.6100   -4.7400  -40.0170 C.3     185 VAL   -0.0900
   2828 CG1       -48.2350   -5.4010  -38.6900 C.3     185 VAL    0.0900
   2829 CG2       -48.9080   -3.2480  -39.8280 C.3     185 VAL   -0.2700
   2830 HN        -48.9820   -4.8330  -42.5370 H       185 VAL    0.0900
   2831 HA        -46.7550   -4.1360  -40.9510 H       185 VAL    0.0900
   2832 HB        -49.5460   -5.1970  -40.4030 H       185 VAL    0.0900
   2833 HG11      -47.2190   -5.0790  -38.3770 H       185 VAL   -0.2700
   2834 HG12      -48.2380   -6.5060  -38.8040 H       185 VAL    0.0900
   2835 HG13      -48.9590   -5.1060  -37.9010 H       185 VAL    0.0900
   2836 HG21      -49.2330   -2.7990  -40.7910 H       185 VAL    0.0900
   2837 HG22      -47.9930   -2.7220  -39.4820 H       185 VAL    0.5100
   2838 HG23      -49.7200   -3.1160  -39.0820 H       185 VAL   -0.5100
   2839 N         -47.3710   -7.3310  -41.1990 N.am    186 TYR   -0.4700
   2840 CA        -46.7200   -8.6140  -41.0480 C.3     186 TYR    0.3100
   2841 C         -45.3870   -8.5850  -41.7430 C.2     186 TYR    0.0700
   2842 O         -44.3670   -8.8330  -41.1220 O.2     186 TYR    0.0900
   2843 CB        -47.5730   -9.7360  -41.6060 C.3     186 TYR   -0.1800
   2844 CG        -46.7890  -10.9780  -41.8460 C.ar    186 TYR    0.0900
   2845 CD1       -46.6550  -11.5010  -43.1310 C.ar    186 TYR    0.0900
   2846 CD2       -46.1360  -11.6240  -40.8000 C.ar    186 TYR    0.0000
   2847 CE1       -45.9080  -12.6410  -43.3620 C.ar    186 TYR   -0.1150
   2848 CE2       -45.3880  -12.7710  -41.0330 C.ar    186 TYR    0.1150
   2849 CZ        -45.2790  -13.2630  -42.3120 C.ar    186 TYR   -0.1150
   2850 OH        -44.5390  -14.3940  -42.5410 O.3     186 TYR    0.1150
   2851 HN        -48.2910   -7.3330  -41.5820 H       186 TYR    0.1100
   2852 HA        -46.5400   -8.7730  -39.9950 H       186 TYR   -0.5400
   2853 HB1       -48.0100   -9.4210  -42.5780 H       186 TYR    0.4300
   2854 HB2       -48.3820   -9.9820  -40.8850 H       186 TYR   -0.1150
   2855 HD1       -47.1440  -11.0090  -43.9580 H       186 TYR    0.1150
   2856 HD2       -46.2120  -11.2300  -39.7980 H       186 TYR   -0.1150
   2857 HE1       -45.8200  -13.0380  -44.3620 H       186 TYR    0.1150
   2858 HE2       -44.8940  -13.2740  -40.2140 H       186 TYR    0.5100
   2859 HH        -44.4480  -14.5030  -43.4900 H       186 TYR   -0.5100
   2860 N         -45.3770   -8.2320  -43.0200 N.am    187 LEU   -0.4700
   2861 CA        -44.1220   -8.2750  -43.7740 C.3     187 LEU    0.3100
   2862 C         -43.0430   -7.3940  -43.1590 C.2     187 LEU    0.0700
   2863 O         -41.8880   -7.7950  -43.0880 O.2     187 LEU    0.0900
   2864 CB        -44.3170   -7.9070  -45.2640 C.3     187 LEU   -0.1800
   2865 CG        -45.2160   -8.8650  -46.0700 C.3     187 LEU    0.0900
   2866 CD1       -45.5360   -8.3150  -47.4640 C.3     187 LEU    0.0900
   2867 CD2       -44.6240  -10.2710  -46.1480 C.3     187 LEU   -0.0900
   2868 HN        -46.1910   -7.9320  -43.5090 H       187 LEU    0.0900
   2869 HA        -43.7260   -9.2760  -43.6920 H       187 LEU   -0.2700
   2870 HB1       -43.3170   -7.8850  -45.7480 H       187 LEU    0.0900
   2871 HB2       -44.7640   -6.8920  -45.3130 H       187 LEU    0.0900
   2872 HG        -46.1660   -9.0200  -45.5160 H       187 LEU    0.0900
   2873 HD11      -44.5970   -8.1630  -48.0390 H       187 LEU   -0.2700
   2874 HD12      -46.0580   -7.3380  -47.3740 H       187 LEU    0.0900
   2875 HD13      -46.1780   -9.0330  -48.0160 H       187 LEU    0.0900
   2876 HD21      -44.5040  -10.6920  -45.1260 H       187 LEU    0.0900
   2877 HD22      -43.6260  -10.2340  -46.6360 H       187 LEU    0.5100
   2878 HD23      -45.3000  -10.9340  -46.7280 H       187 LEU   -0.5100
   2879 N         -43.4090   -6.2050  -42.6960 N.am    188 ARG   -0.4700
   2880 CA        -42.4270   -5.2900  -42.1370 C.3     188 ARG    0.3100
   2881 C         -41.9110   -5.7580  -40.7960 C.2     188 ARG    0.0700
   2882 O         -40.7500   -5.5590  -40.4830 O.2     188 ARG    0.0900
   2883 CB        -42.9740   -3.8700  -42.0560 C.3     188 ARG   -0.1800
   2884 CG        -43.0760   -3.1890  -43.4480 C.3     188 ARG    0.0900
   2885 CD        -43.3280   -1.6780  -43.3650 C.3     188 ARG    0.0900
   2886 NE        -42.0990   -0.9310  -43.0520 N.pl3   188 ARG   -0.1800
   2887 CZ        -41.8910    0.3630  -43.3320 C.cat   188 ARG    0.0900
   2888 NH1       -42.8250    1.1040  -43.9430 N.pl3   188 ARG    0.0900
   2889 NH2       -40.7320    0.9250  -42.9890 N.pl3   188 ARG    0.2000
   2890 HN        -44.3560   -5.8920  -42.7080 H       188 ARG    0.0900
   2891 HA        -41.5530   -5.3160  -42.7710 H       188 ARG    0.0900
   2892 HB1       -42.3040   -3.2640  -41.4100 H       188 ARG   -0.7000
   2893 HB2       -43.9850   -3.9000  -41.5970 H       188 ARG    0.4400
   2894 HG1       -43.9110   -3.6570  -44.0130 H       188 ARG    0.6400
   2895 HG2       -42.1280   -3.3630  -44.0000 H       188 ARG   -0.8000
   2896 HD1       -44.0660   -1.4660  -42.5620 H       188 ARG    0.4600
   2897 HD2       -43.7080   -1.3070  -44.3410 H       188 ARG    0.4600
   2898 HE        -41.3620   -1.4270  -42.5950 H       188 ARG   -0.8000
   2899 HH11      -43.7000    0.6940  -44.2000 H       188 ARG    0.4600
   2900 HH12      -42.6470    2.0670  -44.1420 H       188 ARG    0.4600
   2901 HH21      -40.0300    0.3820  -42.5280 H       188 ARG    0.5100
   2902 HH22      -40.5650    1.8900  -43.1920 H       188 ARG   -0.5100
   2903 N         -42.7470   -6.4160  -40.0010 N.am    189 ILE   -0.4700
   2904 CA        -42.2610   -7.0450  -38.7700 C.3     189 ILE    0.3100
   2905 C         -41.3010   -8.1760  -39.1100 C.2     189 ILE    0.0700
   2906 O         -40.2190   -8.2640  -38.5460 O.2     189 ILE    0.0900
   2907 CB        -43.4100   -7.5630  -37.8990 C.3     189 ILE   -0.0900
   2908 CG1       -44.0790   -6.3880  -37.1930 C.3     189 ILE    0.0900
   2909 CG2       -42.9020   -8.5780  -36.8700 C.3     189 ILE   -0.2700
   2910 CD        -45.1530   -6.8140  -36.1840 C.3     189 ILE    0.0900
   2911 HN        -43.7200   -6.5080  -40.2000 H       189 ILE    0.0900
   2912 HA        -41.6900   -6.3070  -38.2270 H       189 ILE    0.0900
   2913 HB        -44.1710   -8.0460  -38.5460 H       189 ILE   -0.1800
   2914 HG11      -44.5520   -5.7360  -37.9590 H       189 ILE    0.0900
   2915 HG12      -43.3000   -5.8050  -36.6570 H       189 ILE    0.0900
   2916 HG21      -42.2860   -8.0660  -36.0990 H       189 ILE   -0.2700
   2917 HG22      -42.2750   -9.3440  -37.3730 H       189 ILE    0.0900
   2918 HG23      -43.7620   -9.0690  -36.3670 H       189 ILE    0.0900
   2919 HD1       -45.1140   -7.9130  -36.0270 H       189 ILE    0.0900
   2920 HD2       -46.1600   -6.5450  -36.5670 H       189 ILE    0.5100
   2921 HD3       -44.9770   -6.3100  -35.2100 H       189 ILE   -0.5100
   2922 N         -41.6920   -9.0240  -40.0500 N.am    190 PHE   -0.4700
   2923 CA        -40.8320  -10.0920  -40.5280 C.3     190 PHE    0.3100
   2924 C         -39.4300   -9.6120  -40.9230 C.2     190 PHE    0.0700
   2925 O         -38.4260  -10.2340  -40.5680 O.2     190 PHE    0.0900
   2926 CB        -41.5000  -10.7430  -41.7320 C.3     190 PHE   -0.1800
   2927 CG        -40.7610  -11.9340  -42.2800 C.ar    190 PHE    0.0900
   2928 CD1       -40.9320  -13.1910  -41.7130 C.ar    190 PHE    0.0900
   2929 CD2       -39.9210  -11.7980  -43.3860 C.ar    190 PHE    0.0000
   2930 CE1       -40.2760  -14.2810  -42.2210 C.ar    190 PHE   -0.1150
   2931 CE2       -39.2500  -12.8890  -43.8940 C.ar    190 PHE    0.1150
   2932 CZ        -39.4280  -14.1330  -43.3170 C.ar    190 PHE   -0.1150
   2933 HN        -42.5930   -8.9660  -40.4720 H       190 PHE    0.1150
   2934 HA        -40.6950  -10.8080  -39.7310 H       190 PHE   -0.1150
   2935 HB1       -41.5740   -9.9990  -42.5530 H       190 PHE    0.1150
   2936 HB2       -42.5120  -11.0940  -41.4420 H       190 PHE   -0.1150
   2937 HD1       -41.5890  -13.3090  -40.8640 H       190 PHE    0.1150
   2938 HD2       -39.7950  -10.8290  -43.8460 H       190 PHE   -0.1150
   2939 HE1       -40.4150  -15.2530  -41.7730 H       190 PHE    0.1150
   2940 HE2       -38.5880  -12.7730  -44.7400 H       190 PHE    0.5100
   2941 HZ        -38.9090  -14.9920  -43.7170 H       190 PHE   -0.5100
   2942 N         -39.3450   -8.5080  -41.6600 N.am    191 LEU   -0.4700
   2943 CA        -38.0410   -8.0580  -42.1360 C.3     191 LEU    0.3100
   2944 C         -37.1770   -7.5650  -40.9780 C.2     191 LEU    0.0700
   2945 O         -35.9470   -7.6390  -41.0220 O.2     191 LEU    0.0900
   2946 CB        -38.1840   -6.9890  -43.2400 C.3     191 LEU   -0.1800
   2947 CG        -38.7070   -7.4640  -44.6220 C.3     191 LEU    0.0900
   2948 CD1       -38.7500   -6.2960  -45.5930 C.3     191 LEU    0.0900
   2949 CD2       -37.9090   -8.6260  -45.2490 C.3     191 LEU   -0.0900
   2950 HN        -40.1360   -7.9570  -41.9110 H       191 LEU    0.0900
   2951 HA        -37.5120   -8.9180  -42.5170 H       191 LEU   -0.2700
   2952 HB1       -37.1840   -6.5330  -43.3980 H       191 LEU    0.0900
   2953 HB2       -38.8810   -6.2110  -42.8660 H       191 LEU    0.0900
   2954 HG        -39.7270   -7.8870  -44.5060 H       191 LEU    0.0900
   2955 HD11      -37.7320   -5.8690  -45.7220 H       191 LEU   -0.2700
   2956 HD12      -39.4200   -5.5020  -45.2000 H       191 LEU    0.0900
   2957 HD13      -39.1180   -6.6400  -46.5830 H       191 LEU    0.0900
   2958 HD21      -37.9370   -9.5130  -44.5790 H       191 LEU    0.0900
   2959 HD22      -36.8500   -8.3230  -45.3920 H       191 LEU    0.5100
   2960 HD23      -38.3540   -8.9060  -46.2270 H       191 LEU   -0.5100
   2961 N         -37.8480   -7.0670  -39.9390 N.am    192 ALA   -0.4700
   2962 CA        -37.2040   -6.6070  -38.7160 C.3     192 ALA    0.3100
   2963 C         -36.6830   -7.8050  -37.9540 C.2     192 ALA    0.0700
   2964 O         -35.5250   -7.8420  -37.5430 O.2     192 ALA    0.0900
   2965 CB        -38.1980   -5.8520  -37.8670 C.3     192 ALA   -0.2700
   2966 HN        -38.8410   -6.9870  -39.9530 H       192 ALA    0.0900
   2967 HA        -36.3770   -5.9670  -38.9900 H       192 ALA    0.0900
   2968 HB1       -39.0500   -6.5130  -37.5990 H       192 ALA    0.0900
   2969 HB2       -38.5890   -4.9780  -38.4290 H       192 ALA    0.5100
   2970 HB3       -37.7100   -5.5060  -36.9300 H       192 ALA   -0.5100
   2971 N         -37.5570   -8.7940  -37.7870 N.am    193 ALA   -0.4700
   2972 CA        -37.2310  -10.0430  -37.1190 C.3     193 ALA    0.3100
   2973 C         -35.9850  -10.6850  -37.7030 C.2     193 ALA    0.0700
   2974 O         -35.0450  -10.9610  -36.9870 O.2     193 ALA    0.0900
   2975 CB        -38.4260  -11.0110  -37.2210 C.3     193 ALA   -0.2700
   2976 HN        -38.4930   -8.7190  -38.1190 H       193 ALA    0.0900
   2977 HA        -37.0070   -9.8270  -36.0850 H       193 ALA    0.0900
   2978 HB1       -38.6580  -11.2190  -38.2880 H       193 ALA    0.0900
   2979 HB2       -39.3210  -10.5580  -36.7450 H       193 ALA    0.5100
   2980 HB3       -38.1790  -11.9700  -36.7180 H       193 ALA   -0.5100
   2981 N         -35.9710  -10.8880  -39.0120 N.am    194 ARG   -0.4700
   2982 CA        -34.9100  -11.6350  -39.6820 C.3     194 ARG    0.3100
   2983 C         -33.8110  -10.7420  -40.2590 C.2     194 ARG    0.0700
   2984 O         -33.2060  -11.0930  -41.2520 O.2     194 ARG    0.0900
   2985 CB        -35.5080  -12.4840  -40.8110 C.3     194 ARG   -0.1800
   2986 CG        -36.7590  -13.2660  -40.3930 C.3     194 ARG    0.0900
   2987 CD        -36.4040  -14.4710  -39.5510 C.3     194 ARG    0.0900
   2988 NE        -35.7080  -15.4320  -40.4020 N.pl3   194 ARG   -0.1800
   2989 CZ        -36.3090  -16.2610  -41.2610 C.cat   194 ARG    0.0900
   2990 NH1       -37.6340  -16.2900  -41.3650 N.pl3   194 ARG    0.0900
   2991 NH2       -35.5780  -17.0820  -42.0150 N.pl3   194 ARG    0.2000
   2992 HN        -36.6910  -10.5360  -39.6040 H       194 ARG    0.0900
   2993 HA        -34.4240  -12.2640  -38.9520 H       194 ARG    0.0900
   2994 HB1       -34.7390  -13.2060  -41.1570 H       194 ARG   -0.7000
   2995 HB2       -35.7770  -11.8130  -41.6550 H       194 ARG    0.4400
   2996 HG1       -37.2970  -13.6050  -41.3050 H       194 ARG    0.6400
   2997 HG2       -37.4280  -12.5980  -39.8090 H       194 ARG   -0.8000
   2998 HD1       -37.3220  -14.9490  -39.1490 H       194 ARG    0.4600
   2999 HD2       -35.7300  -14.1800  -38.7190 H       194 ARG    0.4600
   3000 HE        -34.7120  -15.4740  -40.3380 H       194 ARG   -0.8000
   3001 HH11      -38.1940  -15.6880  -40.7960 H       194 ARG    0.4600
   3002 HH12      -38.0710  -16.9160  -42.0120 H       194 ARG    0.4600
   3003 HH21      -34.5820  -17.0770  -41.9380 H       194 ARG    0.5100
   3004 HH22      -36.0270  -17.7010  -42.6580 H       194 ARG   -0.5100
   3005 N         -33.5520   -9.5990  -39.6310 N.am    195 ARG   -0.4700
   3006 CA        -32.6440   -8.6010  -40.1700 C.3     195 ARG    0.3100
   3007 C         -31.2190   -9.0880  -40.0540 C.2     195 ARG    0.0700
   3008 O         -30.8820   -9.8050  -39.1300 O.2     195 ARG    0.0900
   3009 CB        -32.7940   -7.2620  -39.4190 C.3     195 ARG   -0.1800
   3010 CG        -32.1920   -7.2470  -37.9960 C.3     195 ARG    0.0900
   3011 CD        -32.2010   -5.8790  -37.3480 C.3     195 ARG    0.0900
   3012 NE        -33.5370   -5.5930  -36.8430 N.pl3   195 ARG   -0.1800
   3013 CZ        -33.8910   -5.4660  -35.5650 C.cat   195 ARG    0.0900
   3014 NH1       -35.1580   -5.2130  -35.2730 N.pl3   195 ARG    0.0900
   3015 NH2       -33.0130   -5.5560  -34.5810 N.pl3   195 ARG    0.2000
   3016 HN        -33.9740   -9.3750  -38.7560 H       195 ARG    0.0900
   3017 HA        -32.8730   -8.4700  -41.2160 H       195 ARG    0.0900
   3018 HB1       -33.8760   -7.0270  -39.3410 H       195 ARG   -0.7000
   3019 HB2       -32.2950   -6.4700  -40.0150 H       195 ARG    0.4400
   3020 HG1       -31.1430   -7.6040  -38.0530 H       195 ARG    0.6400
   3021 HG2       -32.7750   -7.9440  -37.3590 H       195 ARG   -0.8000
   3022 HD1       -31.9350   -5.0980  -38.0930 H       195 ARG    0.4600
   3023 HD2       -31.4900   -5.8510  -36.4950 H       195 ARG    0.4600
   3024 HE        -34.2600   -5.4830  -37.5230 H       195 ARG   -0.8000
   3025 HH11      -35.4720   -5.2620  -34.3250 H       195 ARG    0.4600
   3026 HH12      -35.8000   -4.9740  -36.0010 H       195 ARG    0.4600
   3027 HH21      -32.0480   -5.7250  -34.7860 H       195 ARG    0.5100
   3028 HH22      -33.3120   -5.4550  -33.6320 H       195 ARG   -0.5100
   3029 N         -30.3870   -8.6840  -40.9990 N.am    196 GLN   -0.4700
   3030 CA        -28.9530   -8.9450  -40.9860 C.3     196 GLN    0.3100
   3031 C         -28.3040   -8.1370  -39.8740 C.2     196 GLN    0.0700
   3032 O         -28.6620   -6.9900  -39.6700 O.2     196 GLN    0.0900
   3033 CB        -28.3810   -8.5410  -42.3400 C.3     196 GLN   -0.1800
   3034 CG        -26.8740   -8.6350  -42.4660 C.3     196 GLN    0.0900
   3035 CD        -26.4150   -8.7690  -43.9340 C.2     196 GLN    0.0900
   3036 NE2       -25.2360   -9.3920  -44.1500 N.am    196 GLN   -0.1800
   3037 OE1       -27.1260   -8.3390  -44.8550 O.2     196 GLN    0.0900
   3038 HN        -30.7150   -8.1670  -41.7860 H       196 GLN    0.0900
   3039 HA        -28.7950   -9.9970  -40.7990 H       196 GLN    0.5500
   3040 HB1       -28.6780   -7.4900  -42.5400 H       196 GLN   -0.5500
   3041 HB2       -28.8320   -9.1960  -43.1150 H       196 GLN   -0.6200
   3042 HG1       -26.5180   -9.5220  -41.9010 H       196 GLN    0.3200
   3043 HG2       -26.4160   -7.7200  -42.0340 H       196 GLN    0.3000
   3044 HE21      -24.8940   -9.5050  -45.0820 H       196 GLN    0.5100
   3045 HE22      -24.7050   -9.7400  -43.3770 H       196 GLN   -0.5100
   3046 N         -27.3720   -8.7380  -39.1320 N.am    197 LEU   -0.4700
   3047 CA        -26.7210   -8.0640  -38.0010 C.3     197 LEU    0.3100
   3048 CAT       -23.3130   -6.5020  -37.5390 C.3     197 LEU    0.0700
   3049 C         -25.3040   -7.6010  -38.3130 C.2     197 LEU    0.0900
   3050 O         -24.5930   -8.1600  -39.1330 O.2     197 LEU   -0.1800
   3051 CB        -26.6820   -8.9550  -36.7580 C.3     197 LEU    0.0900
   3052 CG        -27.9950   -9.1840  -36.0190 C.3     197 LEU    0.0900
   3053 CD1       -27.9000  -10.4280  -35.1290 C.3     197 LEU   -0.0900
   3054 CD2       -28.3990   -7.9720  -35.2050 C.3     197 LEU    0.0900
   3055 NT        -24.6470   -6.9710  -37.3240 N.pl3   197 LEU   -0.2700
   3056 HN        -27.0750   -9.6720  -39.3130 H       197 LEU    0.0900
   3057 HNT       -25.0450   -6.8060  -36.4240 H       197 LEU    0.0900
   3058 HA        -27.2740   -7.1610  -37.7920 H       197 LEU    0.0900
   3059 HB1       -25.9690   -8.4990  -36.0410 H       197 LEU   -0.2700
   3060 HB2       -26.2950   -9.9480  -37.0700 H       197 LEU    0.0900
   3061 HG        -28.8130   -9.3220  -36.7580 H       197 LEU    0.0900
   3062 HD11      -27.2200  -10.2320  -34.2720 H       197 LEU    0.0900
   3063 HD12      -27.4980  -11.2820  -35.7130 H       197 LEU    0.5100
   3064 HD13      -28.9050  -10.6860  -34.7310 H       197 LEU   -0.5100
   3065 HD21      -28.5280   -7.0910  -35.8690 H       197 LEU   -0.4700
   3066 HD22      -27.6110   -7.7400  -34.4570 H       197 LEU    0.3100
   3067 HD23      -29.3610   -8.1690  -34.6850 H       197 LEU   -0.1100
   3068 HT1       -23.2730   -5.9150  -38.4800 H       197 LEU    0.0900
   3069 HT2       -22.6200   -7.3670  -37.6240 H       197 LEU    0.0900
   3070 HT3       -23.0030   -5.8500  -36.6940 H       197 LEU    0.0900
   3071 N         -28.7300  -11.7970  -31.6850 N.am    198 ARG   -0.2700
   3072 CA        -29.7160  -12.6770  -32.3510 C.3     198 ARG    0.0900
   3073 CAY       -28.0610   -9.7920  -30.5240 C.3     198 ARG    0.0900
   3074 C         -30.8540  -13.0990  -31.4550 C.2     198 ARG    0.0900
   3075 O         -31.9850  -13.1680  -31.9030 O.2     198 ARG    0.5100
   3076 CB        -29.0490  -13.9710  -32.8220 C.3     198 ARG   -0.5100
   3077 CG        -28.7490  -14.0240  -34.2880 C.3     198 ARG   -0.4700
   3078 CD        -29.9370  -14.4900  -35.1060 C.3     198 ARG    0.3100
   3079 NE        -30.4770  -13.4450  -35.9690 N.pl3   198 ARG    0.0700
   3080 CZ        -29.8180  -12.8760  -36.9750 C.cat   198 ARG    0.0900
   3081 NH1       -30.4280  -11.9440  -37.6970 N.pl3   198 ARG   -0.1800
   3082 NH2       -28.5540  -13.2180  -37.2630 N.pl3   198 ARG    0.0900
   3083 CY        -29.1160  -10.6130  -31.1780 C.2     198 ARG    0.0900
   3084 OY        -30.2790  -10.2170  -31.2430 O.2     198 ARG   -0.1800
   3085 HN        -27.7890  -12.1270  -31.6370 H       198 ARG    0.0900
   3086 HA        -30.1280  -12.1400  -33.1920 H       198 ARG    0.0900
   3087 HB1       -29.7200  -14.8200  -32.5730 H       198 ARG    0.2000
   3088 HB2       -28.0950  -14.0930  -32.2670 H       198 ARG    0.0900
   3089 HG1       -27.9020  -14.7230  -34.4550 H       198 ARG    0.0900
   3090 HG2       -28.4520  -13.0110  -34.6300 H       198 ARG   -0.7000
   3091 HD1       -30.7520  -14.8130  -34.4240 H       198 ARG    0.4400
   3092 HD2       -29.6280  -15.3340  -35.7590 H       198 ARG    0.6400
   3093 HE        -31.4100  -13.1360  -35.7910 H       198 ARG   -0.8000
   3094 HH11      -31.3670  -11.6790  -37.4800 H       198 ARG    0.4600
   3095 HH12      -29.9470  -11.5050  -38.4560 H       198 ARG    0.4600
   3096 HH21      -28.0880  -13.9130  -36.7170 H       198 ARG   -0.8000
   3097 HH22      -28.0780  -12.7770  -38.0240 H       198 ARG    0.4600
   3098 HY1       -28.5060   -8.8450  -30.1490 H       198 ARG    0.4600
   3099 HY2       -27.2650   -9.5480  -31.2600 H       198 ARG    0.5100
   3100 HY3       -27.6280  -10.3500  -29.6660 H       198 ARG   -0.5100
   3101 N         -30.5290  -13.4310  -30.2060 N.am    199 SER   -0.4700
   3102 CA        -31.4990  -13.9150  -29.2280 C.3     199 SER    0.3100
   3103 C         -32.5020  -12.8450  -28.8810 C.2     199 SER    0.0700
   3104 O         -33.6650  -13.1570  -28.6420 O.2     199 SER    0.0900
   3105 CB        -30.7960  -14.3470  -27.9440 C.3     199 SER    0.0500
   3106 OG        -29.7170  -15.1930  -28.2530 O.3     199 SER    0.0900
   3107 HN        -29.5900  -13.3640  -29.8790 H       199 SER    0.0900
   3108 HA        -32.0290  -14.7480  -29.6650 H       199 SER   -0.6600
   3109 HB1       -31.5070  -14.8950  -27.2910 H       199 SER    0.4300
   3110 HB2       -30.4110  -13.4540  -27.4060 H       199 SER    0.5100
   3111 HG1       -29.4170  -15.5560  -27.4170 H       199 SER   -0.5100
   3112 N         -32.0330  -11.5950  -28.8330 N.am    200 THR   -0.4700
   3113 CA        -32.8880  -10.4120  -28.6730 C.3     200 THR    0.3100
   3114 C         -34.0050  -10.3030  -29.7010 C.2     200 THR    0.0700
   3115 O         -35.0120   -9.6410  -29.4510 O.2     200 THR    0.0900
   3116 CB        -32.0450   -9.1390  -28.7290 C.3     200 THR    0.1400
   3117 CG2       -32.8750   -7.8970  -29.0910 C.3     200 THR    0.0900
   3118 OG1       -31.4370   -8.9530  -27.4520 O.3     200 THR   -0.6600
   3119 HN        -31.0580  -11.4080  -28.9050 H       200 THR    0.4300
   3120 HA        -33.3920  -10.4870  -27.7210 H       200 THR   -0.2700
   3121 HB        -31.2530   -9.2370  -29.5030 H       200 THR    0.0900
   3122 HG1       -31.0500   -8.0750  -27.4690 H       200 THR    0.0900
   3123 HG21      -33.7760   -7.8400  -28.4430 H       200 THR    0.0900
   3124 HG22      -33.2020   -7.9580  -30.1500 H       200 THR    0.5100
   3125 HG23      -32.2680   -6.9800  -28.9370 H       200 THR   -0.5100
   3126 N         -33.8310  -10.9580  -30.8480 N.am    201 LEU   -0.4700
   3127 CA        -34.8270  -10.9570  -31.9060 C.3     201 LEU    0.3100
   3128 C         -35.8240  -12.0980  -31.8170 C.2     201 LEU    0.0700
   3129 O         -36.8910  -12.0120  -32.4090 O.2     201 LEU    0.0900
   3130 CB        -34.1580  -11.0210  -33.2780 C.3     201 LEU   -0.1800
   3131 CG        -33.0260  -10.0380  -33.5450 C.3     201 LEU    0.0900
   3132 CD1       -32.6610  -10.0590  -35.0400 C.3     201 LEU    0.0900
   3133 CD2       -33.4190   -8.6530  -33.0740 C.3     201 LEU   -0.0900
   3134 HN        -33.0020  -11.4800  -31.0320 H       201 LEU    0.0900
   3135 HA        -35.4100  -10.0540  -31.8160 H       201 LEU   -0.2700
   3136 HB1       -34.9410  -10.8450  -34.0440 H       201 LEU    0.0900
   3137 HB2       -33.7490  -12.0450  -33.4060 H       201 LEU    0.0900
   3138 HG        -32.1370  -10.3200  -32.9410 H       201 LEU    0.0900
   3139 HD11      -33.4770   -9.6020  -35.6380 H       201 LEU   -0.2700
   3140 HD12      -32.5160  -11.1070  -35.3790 H       201 LEU    0.0900
   3141 HD13      -31.7290   -9.4780  -35.2100 H       201 LEU    0.0900
   3142 HD21      -33.6350   -8.6670  -31.9840 H       201 LEU    0.0900
   3143 HD22      -34.3320   -8.3170  -33.6110 H       201 LEU    0.5100
   3144 HD23      -32.5890   -7.9390  -33.2630 H       201 LEU   -0.5100
   3145 N         -35.5130  -13.1730  -31.1030 N.am    202 GLN   -0.4700
   3146 CA        -36.4580  -14.3030  -31.0380 C.3     202 GLN    0.3100
   3147 C         -37.8570  -13.8770  -30.5870 C.2     202 GLN    0.0700
   3148 O         -38.8460  -14.4210  -31.0640 O.2     202 GLN    0.0900
   3149 CB        -35.9260  -15.4830  -30.1950 C.3     202 GLN   -0.1800
   3150 CG        -35.4490  -16.6990  -31.0390 C.3     202 GLN    0.0900
   3151 CD        -36.6110  -17.6300  -31.4600 C.2     202 GLN    0.0900
   3152 NE2       -36.3110  -18.9330  -31.5920 N.am    202 GLN   -0.1800
   3153 OE1       -37.7530  -17.1890  -31.6490 O.2     202 GLN    0.0900
   3154 HN        -34.6590  -13.2620  -30.5960 H       202 GLN    0.0900
   3155 HA        -36.6420  -14.6310  -32.0500 H       202 GLN    0.5500
   3156 HB1       -36.7350  -15.8230  -29.5140 H       202 GLN   -0.5500
   3157 HB2       -35.0700  -15.1220  -29.5850 H       202 GLN   -0.6200
   3158 HG1       -34.7240  -17.2910  -30.4410 H       202 GLN    0.3200
   3159 HG2       -34.9470  -16.3260  -31.9560 H       202 GLN    0.3000
   3160 HE21      -37.0220  -19.5840  -31.8620 H       202 GLN    0.5100
   3161 HE22      -35.3800  -19.2520  -31.4200 H       202 GLN   -0.5100
   3162 N         -37.9460  -12.8640  -29.7220 N.am    203 LYS   -0.4700
   3163 CA        -39.2560  -12.3570  -29.3030 C.3     203 LYS    0.3100
   3164 C         -40.0400  -11.7000  -30.4530 C.2     203 LYS    0.0700
   3165 O         -41.2700  -11.5840  -30.3870 O.2     203 LYS    0.0900
   3166 CB        -39.1240  -11.4140  -28.0890 C.3     203 LYS   -0.1800
   3167 CG        -39.2610   -9.9060  -28.3550 C.3     203 LYS    0.0900
   3168 CD        -40.7180   -9.3840  -28.1460 C.3     203 LYS    0.0900
   3169 CE        -41.1550   -9.3730  -26.6570 C.3     203 LYS   -0.1800
   3170 NZ        -40.1090   -8.8020  -25.7330 N.4     203 LYS    0.0900
   3171 HN        -37.1460  -12.4180  -29.3300 H       203 LYS    0.0900
   3172 HA        -39.8760  -13.2040  -29.0510 H       203 LYS   -0.1800
   3173 HB1       -38.1260  -11.5850  -27.6370 H       203 LYS    0.0900
   3174 HB2       -39.9080  -11.6980  -27.3570 H       203 LYS    0.0900
   3175 HG1       -38.9540   -9.6980  -29.4010 H       203 LYS    0.2100
   3176 HG2       -38.5840   -9.3590  -27.6650 H       203 LYS    0.0500
   3177 HD1       -41.4150  -10.0360  -28.7150 H       203 LYS    0.0500
   3178 HD2       -40.7870   -8.3500  -28.5440 H       203 LYS   -0.3000
   3179 HE1       -41.3580  -10.4140  -26.3250 H       203 LYS    0.3300
   3180 HE2       -42.0680   -8.7510  -26.5470 H       203 LYS    0.3300
   3181 HZ1       -39.9030   -7.8210  -26.0060 H       203 LYS    0.3300
   3182 HZ2       -39.2400   -9.3700  -25.7990 H       203 LYS    0.5100
   3183 HZ3       -40.4620   -8.8240  -24.7550 H       203 LYS   -0.5100
   3184 N         -39.3500  -11.2700  -31.5110 N.am    204 GLU   -0.4700
   3185 CA        -40.0510  -10.7110  -32.6650 C.3     204 GLU    0.3100
   3186 C         -40.1950  -11.6480  -33.8460 C.2     204 GLU    0.0700
   3187 O         -41.0310  -11.4250  -34.7120 O.2     204 GLU    0.0900
   3188 CB        -39.4820   -9.3590  -33.0770 C.3     204 GLU   -0.1800
   3189 CG        -38.0250   -9.2810  -33.3650 C.3     204 GLU    0.0900
   3190 CD        -37.6810   -7.9460  -34.0120 C.2     204 GLU    0.0900
   3191 OE1       -36.9790   -7.1230  -33.3770 O.co2   204 GLU   -0.2800
   3192 OE2       -38.1470   -7.7180  -35.1540 O.co2   204 GLU    0.0900
   3193 HN        -38.3560  -11.3100  -31.5620 H       204 GLU    0.0900
   3194 HA        -41.0920  -10.6060  -32.3970 H       204 GLU    0.6200
   3195 HB1       -39.7000   -8.6420  -32.2600 H       204 GLU   -0.7600
   3196 HB2       -40.0200   -9.0370  -33.9930 H       204 GLU   -0.7600
   3197 HG1       -37.7370  -10.1040  -34.0540 H       204 GLU    0.5100
   3198 HG2       -37.4540   -9.3840  -32.4170 H       204 GLU   -0.5100
   3199 N         -39.4270  -12.7220  -33.8770 N.am    205 VAL   -0.4700
   3200 CA        -39.7660  -13.8450  -34.7420 C.3     205 VAL    0.3100
   3201 C         -41.0870  -14.4530  -34.2520 C.2     205 VAL    0.0700
   3202 O         -41.8880  -14.9470  -35.0430 O.2     205 VAL    0.0900
   3203 CB        -38.6620  -14.9090  -34.7490 C.3     205 VAL   -0.0900
   3204 CG1       -39.0840  -16.1220  -35.5810 C.3     205 VAL    0.0900
   3205 CG2       -37.3880  -14.3110  -35.2720 C.3     205 VAL   -0.2700
   3206 HN        -38.6010  -12.8120  -33.3250 H       205 VAL    0.0900
   3207 HA        -39.9140  -13.4600  -35.7400 H       205 VAL    0.0900
   3208 HB        -38.4560  -15.2310  -33.7060 H       205 VAL    0.0900
   3209 HG11      -39.4560  -15.7920  -36.5750 H       205 VAL   -0.2700
   3210 HG12      -39.8970  -16.6720  -35.0620 H       205 VAL    0.0900
   3211 HG13      -38.2140  -16.7970  -35.7340 H       205 VAL    0.0900
   3212 HG21      -37.0720  -13.4630  -34.6280 H       205 VAL    0.0900
   3213 HG22      -37.5440  -13.9320  -36.3050 H       205 VAL    0.5100
   3214 HG23      -36.5840  -15.0760  -35.2720 H       205 VAL   -0.5100
   3215 N         -41.2920  -14.4070  -32.9370 N.am    206 HSE   -0.4700
   3216 CA        -42.5230  -14.8630  -32.3170 C.3     206 HSE    0.3100
   3217 C         -43.6540  -13.9990  -32.8110 C.2     206 HSE    0.0700
   3218 O         -44.6040  -14.5030  -33.3880 O.2     206 HSE    0.0900
   3219 CB        -42.4190  -14.7780  -30.7880 C.3     206 HSE   -0.0800
   3220 CG        -43.5210  -15.4890  -30.0580 C.ar    206 HSE    0.0900
   3221 CD2       -44.5370  -14.8190  -29.4130 C.ar    206 HSE    0.0900
   3222 ND1       -43.7550  -16.8170  -29.8710 N.ar    206 HSE   -0.7000
   3223 CE1       -44.9000  -16.9190  -29.1190 C.ar    206 HSE    0.2200
   3224 NE2       -45.3590  -15.7030  -28.8570 N.ar    206 HSE    0.2500
   3225 HN        -40.6000  -14.0530  -32.3130 H       206 HSE    0.1300
   3226 HA        -42.6950  -15.8820  -32.6250 H       206 HSE   -0.3600
   3227 HB1       -42.4410  -13.7080  -30.4910 H       206 HSE    0.3200
   3228 HB2       -41.4520  -15.2240  -30.4740 H       206 HSE   -0.0500
   3229 HD2       -44.6950  -13.7520  -29.3350 H       206 HSE    0.0900
   3230 HE1       -45.3760  -17.8380  -28.7800 H       206 HSE    0.5100
   3231 HE2       -46.1800  -15.4740  -28.3330 H       206 HSE   -0.5100
   3232 N         -43.5300  -12.6880  -32.6050 N.am    207 ALA   -0.4700
   3233 CA        -44.5470  -11.7250  -33.0390 C.3     207 ALA    0.3100
   3234 C         -44.9110  -11.8580  -34.5050 C.2     207 ALA    0.0700
   3235 O         -46.0620  -11.7810  -34.8420 O.2     207 ALA    0.0900
   3236 CB        -44.0820  -10.3130  -32.7700 C.3     207 ALA   -0.2700
   3237 HN        -42.7350  -12.3010  -32.1450 H       207 ALA    0.0900
   3238 HA        -45.4580  -11.9310  -32.4970 H       207 ALA    0.0900
   3239 HB1       -43.1400  -10.1100  -33.3220 H       207 ALA    0.0900
   3240 HB2       -43.8920  -10.1790  -31.6830 H       207 ALA    0.5100
   3241 HB3       -44.8540   -9.5900  -33.1070 H       207 ALA   -0.5100
   3242 N         -43.9320  -12.0650  -35.3780 N.am    208 ALA   -0.4700
   3243 CA        -44.1810  -12.1920  -36.8110 C.3     208 ALA    0.3100
   3244 C         -44.9610  -13.4410  -37.1910 C.2     208 ALA    0.0700
   3245 O         -45.8000  -13.3960  -38.0740 O.2     208 ALA    0.0900
   3246 CB        -42.8650  -12.1600  -37.5690 C.3     208 ALA   -0.2700
   3247 HN        -42.9790  -12.1430  -35.0930 H       208 ALA    0.0900
   3248 HA        -44.8140  -11.3720  -37.1190 H       208 ALA    0.0900
   3249 HB1       -42.2920  -13.0920  -37.3780 H       208 ALA    0.0900
   3250 HB2       -42.2550  -11.2940  -37.2350 H       208 ALA    0.5100
   3251 HB3       -43.0580  -12.0820  -38.6610 H       208 ALA   -0.5100
   3252 N         -44.6640  -14.5690  -36.5460 N.am    209 LYS   -0.4700
   3253 CA        -45.4120  -15.8070  -36.7630 C.3     209 LYS    0.3100
   3254 C         -46.8900  -15.6120  -36.3680 C.2     209 LYS    0.0700
   3255 O         -47.8050  -16.0460  -37.0790 O.2     209 LYS    0.0900
   3256 CB        -44.7700  -16.9570  -35.9700 C.3     209 LYS   -0.1800
   3257 CG        -45.5270  -18.3200  -35.9970 C.3     209 LYS    0.0900
   3258 CD        -45.0830  -19.2700  -37.1340 C.3     209 LYS    0.0900
   3259 CE        -45.6080  -18.8600  -38.5360 C.3     209 LYS   -0.1800
   3260 NZ        -44.5960  -18.1250  -39.3620 N.4     209 LYS    0.0900
   3261 HN        -43.9190  -14.6190  -35.8870 H       209 LYS    0.0900
   3262 HA        -45.4010  -16.0270  -37.8210 H       209 LYS   -0.1800
   3263 HB1       -44.6860  -16.6350  -34.9120 H       209 LYS    0.0900
   3264 HB2       -43.7520  -17.1260  -36.3780 H       209 LYS    0.0900
   3265 HG1       -46.6130  -18.1160  -36.1160 H       209 LYS    0.2100
   3266 HG2       -45.3610  -18.8330  -35.0260 H       209 LYS    0.0500
   3267 HD1       -45.4530  -20.2920  -36.9030 H       209 LYS    0.0500
   3268 HD2       -43.9730  -19.2880  -37.1640 H       209 LYS   -0.3000
   3269 HE1       -46.4870  -18.1910  -38.4180 H       209 LYS    0.3300
   3270 HE2       -45.8950  -19.7720  -39.1020 H       209 LYS    0.3300
   3271 HZ1       -43.8410  -18.7800  -39.6490 H       209 LYS    0.3300
   3272 HZ2       -44.1890  -17.3510  -38.8000 H       209 LYS    0.5100
   3273 HZ3       -45.0570  -17.7350  -40.2080 H       209 LYS   -0.5100
   3274 N         -47.1150  -14.9450  -35.2380 N.am    210 SER   -0.4700
   3275 CA        -48.4560  -14.6040  -34.8130 C.3     210 SER    0.3100
   3276 C         -49.1970  -13.7760  -35.8610 C.2     210 SER    0.0700
   3277 O         -50.2710  -14.1720  -36.3170 O.2     210 SER    0.0900
   3278 CB        -48.4310  -13.8420  -33.4880 C.3     210 SER    0.0500
   3279 OG        -48.1690  -14.7120  -32.4110 O.3     210 SER    0.0900
   3280 HN        -46.3750  -14.6510  -34.6380 H       210 SER    0.0900
   3281 HA        -49.0160  -15.5210  -34.7060 H       210 SER   -0.6600
   3282 HB1       -49.4140  -13.3540  -33.3190 H       210 SER    0.4300
   3283 HB2       -47.6340  -13.0670  -33.5190 H       210 SER    0.5100
   3284 HG1       -48.3240  -14.2020  -31.6140 H       210 SER   -0.5100
   3285 N         -48.6460  -12.6280  -36.2420 N.am    211 LEU   -0.4700
   3286 CA        -49.2660  -11.8560  -37.3050 C.3     211 LEU    0.3100
   3287 C         -49.5670  -12.7260  -38.5330 C.2     211 LEU    0.0700
   3288 O         -50.6700  -12.6350  -39.0690 O.2     211 LEU    0.0900
   3289 CB        -48.4080  -10.6520  -37.6920 C.3     211 LEU   -0.1800
   3290 CG        -48.6690   -9.3160  -36.9820 C.3     211 LEU    0.0900
   3291 CD1       -49.6220   -9.4150  -35.8180 C.3     211 LEU    0.0900
   3292 CD2       -47.3480   -8.7050  -36.5200 C.3     211 LEU   -0.0900
   3293 HN        -47.8160  -12.2590  -35.8330 H       211 LEU    0.0900
   3294 HA        -50.2320  -11.5260  -36.9530 H       211 LEU   -0.2700
   3295 HB1       -48.5510  -10.4810  -38.7800 H       211 LEU    0.0900
   3296 HB2       -47.3490  -10.9250  -37.5050 H       211 LEU    0.0900
   3297 HG        -49.0880   -8.6010  -37.7210 H       211 LEU    0.0900
   3298 HD11      -49.3130  -10.2400  -35.1420 H       211 LEU   -0.2700
   3299 HD12      -50.6480   -9.6240  -36.1880 H       211 LEU    0.0900
   3300 HD13      -49.6170   -8.4650  -35.2430 H       211 LEU    0.0900
   3301 HD21      -46.6840   -8.5260  -37.3930 H       211 LEU    0.0900
   3302 HD22      -46.8350   -9.4000  -35.8220 H       211 LEU    0.5100
   3303 HD23      -47.5360   -7.7350  -36.0120 H       211 LEU   -0.5100
   3304 N         -48.6290  -13.5880  -38.9400 N.am    212 ALA   -0.4700
   3305 CA        -48.8380  -14.5010  -40.0880 C.3     212 ALA    0.3100
   3306 C         -50.1020  -15.3330  -39.9550 C.2     212 ALA    0.0700
   3307 O         -50.8770  -15.4660  -40.9150 O.2     212 ALA    0.0900
   3308 CB        -47.6550  -15.4260  -40.2790 C.3     212 ALA   -0.2700
   3309 HN        -47.7430  -13.6550  -38.4880 H       212 ALA    0.0900
   3310 HA        -48.9830  -13.8950  -40.9700 H       212 ALA    0.0900
   3311 HB1       -47.6110  -16.1650  -39.4510 H       212 ALA    0.0900
   3312 HB2       -46.7120  -14.8380  -40.2820 H       212 ALA    0.5100
   3313 HB3       -47.7570  -15.9760  -41.2400 H       212 ALA   -0.5100
   3314 N         -50.2910  -15.8910  -38.7580 N.am    213 ILE   -0.4700
   3315 CA        -51.4620  -16.7110  -38.4200 C.3     213 ILE    0.3100
   3316 C         -52.7560  -15.9160  -38.5460 C.2     213 ILE    0.0700
   3317 O         -53.7210  -16.3740  -39.1540 O.2     213 ILE    0.0900
   3318 CB        -51.3140  -17.3130  -36.9880 C.3     213 ILE   -0.0900
   3319 CG1       -50.5330  -18.6410  -37.0600 C.3     213 ILE    0.0900
   3320 CG2       -52.6760  -17.5080  -36.3090 C.3     213 ILE   -0.2700
   3321 CD        -49.6840  -18.9380  -35.8490 C.3     213 ILE    0.0900
   3322 HN        -49.6300  -15.7710  -38.0220 H       213 ILE    0.0900
   3323 HA        -51.5400  -17.5000  -39.1530 H       213 ILE    0.0900
   3324 HB        -50.6960  -16.6290  -36.3690 H       213 ILE   -0.1800
   3325 HG11      -49.8710  -18.6080  -37.9510 H       213 ILE    0.0900
   3326 HG12      -51.2640  -19.4680  -37.1850 H       213 ILE    0.0900
   3327 HG21      -53.4190  -17.8830  -37.0450 H       213 ILE   -0.2700
   3328 HG22      -53.0380  -16.5400  -35.9020 H       213 ILE    0.0900
   3329 HG23      -52.5860  -18.2490  -35.4860 H       213 ILE    0.0900
   3330 HD1       -50.3210  -18.9960  -34.9400 H       213 ILE    0.0900
   3331 HD2       -48.9340  -18.1310  -35.7050 H       213 ILE    0.5100
   3332 HD3       -49.1640  -19.9110  -35.9790 H       213 ILE   -0.5100
   3333 N         -52.7460  -14.7010  -38.0060 N.am    214 ILE   -0.4700
   3334 CA        -53.9090  -13.8060  -38.0110 C.3     214 ILE    0.3100
   3335 C         -54.2840  -13.3970  -39.4160 C.2     214 ILE    0.0700
   3336 O         -55.4290  -13.5370  -39.8410 O.2     214 ILE    0.0900
   3337 CB        -53.6160  -12.5080  -37.2450 C.3     214 ILE   -0.0900
   3338 CG1       -53.3230  -12.8050  -35.7700 C.3     214 ILE    0.0900
   3339 CG2       -54.7840  -11.5500  -37.3820 C.3     214 ILE   -0.2700
   3340 CD        -54.4420  -13.5440  -35.0550 C.3     214 ILE    0.0900
   3341 HN        -51.9300  -14.3370  -37.5650 H       214 ILE    0.0900
   3342 HA        -54.7340  -14.3300  -37.5530 H       214 ILE    0.0900
   3343 HB        -52.6980  -12.0350  -37.6540 H       214 ILE   -0.1800
   3344 HG11      -53.1450  -11.8420  -35.2450 H       214 ILE    0.0900
   3345 HG12      -52.4000  -13.4210  -35.7110 H       214 ILE    0.0900
   3346 HG21      -55.7350  -12.0690  -37.1380 H       214 ILE   -0.2700
   3347 HG22      -54.8430  -11.1710  -38.4240 H       214 ILE    0.0900
   3348 HG23      -54.6560  -10.6970  -36.6810 H       214 ILE    0.0900
   3349 HD1       -54.6290  -14.5210  -35.5480 H       214 ILE    0.0900
   3350 HD2       -55.3750  -12.9430  -35.0910 H       214 ILE    0.5100
   3351 HD3       -54.1560  -13.7300  -33.9970 H       214 ILE   -0.5100
   3352 N         -53.3080  -12.8680  -40.1350 N.am    215 VAL   -0.4700
   3353 CA        -53.5370  -12.4560  -41.5030 C.3     215 VAL    0.3100
   3354 C         -53.9910  -13.6080  -42.3810 C.2     215 VAL    0.0700
   3355 O         -54.8990  -13.4320  -43.1740 O.2     215 VAL    0.0900
   3356 CB        -52.2930  -11.8160  -42.1260 C.3     215 VAL   -0.0900
   3357 CG1       -52.4810  -11.6580  -43.6300 C.3     215 VAL    0.0900
   3358 CG2       -52.0340  -10.4970  -41.4570 C.3     215 VAL   -0.2700
   3359 HN        -52.3880  -12.7330  -39.7760 H       215 VAL    0.0900
   3360 HA        -54.3540  -11.7500  -41.5000 H       215 VAL    0.0900
   3361 HB        -51.4080  -12.4580  -41.9300 H       215 VAL    0.0900
   3362 HG11      -53.4530  -11.1650  -43.8450 H       215 VAL   -0.2700
   3363 HG12      -52.4720  -12.6550  -44.1200 H       215 VAL    0.0900
   3364 HG13      -51.6660  -11.0290  -44.0490 H       215 VAL    0.0900
   3365 HG21      -51.6890  -10.6590  -40.4130 H       215 VAL    0.0900
   3366 HG22      -52.9670   -9.8950  -41.4330 H       215 VAL    0.5100
   3367 HG23      -51.2450   -9.9410  -42.0090 H       215 VAL   -0.5100
   3368 N         -53.3650  -14.7740  -42.2680 N.am    216 GLY   -0.4700
   3369 CA        -53.7610  -15.9290  -43.0950 C.3     216 GLY    0.3100
   3370 C         -55.2000  -16.3740  -42.8260 C.2     216 GLY   -0.0200
   3371 O         -55.9670  -16.5790  -43.7600 O.2     216 GLY    0.0900
   3372 HN        -52.6120  -14.9200  -41.6310 H       216 GLY    0.0900
   3373 HA1       -53.0900  -16.7450  -42.8710 H       216 GLY    0.5100
   3374 HA2       -53.6670  -15.6430  -44.1330 H       216 GLY   -0.5100
   3375 N         -55.5620  -16.5260  -41.5440 N.am    217 LEU   -0.4700
   3376 CA        -56.9370  -16.7700  -41.1660 C.3     217 LEU    0.3100
   3377 C         -57.8520  -15.7370  -41.7980 C.2     217 LEU    0.0700
   3378 O         -58.7510  -16.0650  -42.5770 O.2     217 LEU    0.0900
   3379 CB        -57.1070  -16.6590  -39.6560 C.3     217 LEU   -0.1800
   3380 CG        -56.5450  -17.8120  -38.8550 C.3     217 LEU    0.0900
   3381 CD1       -56.7180  -17.4930  -37.3870 C.3     217 LEU    0.0900
   3382 CD2       -57.2530  -19.1010  -39.2510 C.3     217 LEU   -0.0900
   3383 HN        -54.9030  -16.4780  -40.7980 H       217 LEU    0.0900
   3384 HA        -57.2060  -17.7590  -41.5020 H       217 LEU   -0.2700
   3385 HB1       -58.1920  -16.5810  -39.4350 H       217 LEU    0.0900
   3386 HB2       -56.6030  -15.7280  -39.3190 H       217 LEU    0.0900
   3387 HG        -55.4680  -17.9490  -39.0890 H       217 LEU    0.0900
   3388 HD11      -57.7950  -17.3580  -37.1490 H       217 LEU   -0.2700
   3389 HD12      -56.1790  -16.5550  -37.1370 H       217 LEU    0.0900
   3390 HD13      -56.3210  -18.3270  -36.7690 H       217 LEU    0.0900
   3391 HD21      -56.9570  -19.4000  -40.2800 H       217 LEU    0.0900
   3392 HD22      -58.3540  -18.9520  -39.2290 H       217 LEU    0.5100
   3393 HD23      -56.9730  -19.9170  -38.5510 H       217 LEU   -0.5100
   3394 N         -57.6070  -14.4760  -41.4550 N.am    218 PHE   -0.4700
   3395 CA        -58.4000  -13.3780  -41.9510 C.3     218 PHE    0.3100
   3396 C         -58.6690  -13.4870  -43.4390 C.2     218 PHE    0.0700
   3397 O         -59.7950  -13.3140  -43.8640 O.2     218 PHE    0.0900
   3398 CB        -57.7010  -12.0560  -41.6620 C.3     218 PHE   -0.1800
   3399 CG        -58.5820  -10.8640  -41.8490 C.ar    218 PHE    0.0900
   3400 CD1       -59.4360  -10.4580  -40.8280 C.ar    218 PHE    0.0900
   3401 CD2       -58.5700  -10.1510  -43.0480 C.ar    218 PHE    0.0000
   3402 CE1       -60.2570   -9.3540  -40.9900 C.ar    218 PHE   -0.1150
   3403 CE2       -59.3940   -9.0440  -43.2190 C.ar    218 PHE    0.1150
   3404 CZ        -60.2400   -8.6470  -42.1910 C.ar    218 PHE   -0.1150
   3405 HN        -56.8630  -14.2320  -40.8380 H       218 PHE    0.1150
   3406 HA        -59.3630  -13.4110  -41.4650 H       218 PHE   -0.1150
   3407 HB1       -56.8360  -11.9390  -42.3480 H       218 PHE    0.1150
   3408 HB2       -57.3540  -12.0480  -40.6060 H       218 PHE   -0.1150
   3409 HD1       -59.4590  -11.0100  -39.8990 H       218 PHE    0.1150
   3410 HD2       -57.9140  -10.4600  -43.8500 H       218 PHE   -0.1150
   3411 HE1       -60.9090   -9.0420  -40.1870 H       218 PHE    0.1150
   3412 HE2       -59.3770   -8.4940  -44.1490 H       218 PHE    0.5100
   3413 HZ        -60.8850   -7.7890  -42.3220 H       218 PHE   -0.5100
   3414 N         -57.6480  -13.7630  -44.2420 N.am    219 ALA   -0.4700
   3415 CA        -57.8570  -13.8760  -45.6620 C.3     219 ALA    0.3100
   3416 C         -58.7630  -15.0720  -45.9140 C.2     219 ALA    0.0700
   3417 O         -59.7560  -14.9730  -46.6190 O.2     219 ALA    0.0900
   3418 CB        -56.5240  -14.0140  -46.4080 C.3     219 ALA   -0.2700
   3419 HN        -56.7190  -13.9010  -43.9100 H       219 ALA    0.0900
   3420 HA        -58.3790  -12.9890  -45.9920 H       219 ALA    0.0900
   3421 HB1       -55.9860  -14.9230  -46.0620 H       219 ALA    0.0900
   3422 HB2       -55.8860  -13.1270  -46.2110 H       219 ALA    0.5100
   3423 HB3       -56.7100  -14.1070  -47.5000 H       219 ALA   -0.5100
   3424 N         -58.4340  -16.1960  -45.2990 N.am    220 LEU   -0.4700
   3425 CA        -59.1980  -17.4180  -45.4590 C.3     220 LEU    0.3100
   3426 C         -60.6730  -17.2240  -45.1850 C.2     220 LEU    0.0700
   3427 O         -61.5200  -17.7400  -45.9030 O.2     220 LEU    0.0900
   3428 CB        -58.7030  -18.4700  -44.4720 C.3     220 LEU   -0.1800
   3429 CG        -58.3680  -19.8240  -45.0570 C.3     220 LEU    0.0900
   3430 CD1       -57.1980  -19.6400  -46.0480 C.3     220 LEU    0.0900
   3431 CD2       -58.0360  -20.7680  -43.8970 C.3     220 LEU   -0.0900
   3432 HN        -57.6420  -16.2540  -44.6960 H       220 LEU    0.0900
   3433 HA        -59.0750  -17.7630  -46.4740 H       220 LEU   -0.2700
   3434 HB1       -59.4920  -18.6160  -43.7050 H       220 LEU    0.0900
   3435 HB2       -57.7900  -18.0750  -43.9810 H       220 LEU    0.0900
   3436 HG        -59.2530  -20.2390  -45.5860 H       220 LEU    0.0900
   3437 HD11      -56.3790  -19.0640  -45.5690 H       220 LEU   -0.2700
   3438 HD12      -57.5460  -19.0830  -46.9450 H       220 LEU    0.0900
   3439 HD13      -56.8030  -20.6330  -46.3540 H       220 LEU    0.0900
   3440 HD21      -58.9090  -20.8560  -43.2150 H       220 LEU    0.0900
   3441 HD22      -57.1740  -20.3720  -43.3210 H       220 LEU    0.5100
   3442 HD23      -57.7910  -21.7780  -44.2900 H       220 LEU   -0.5100
   3443 N         -60.9810  -16.5030  -44.1180 N.am    221 CYS   -0.4700
   3444 CA        -62.3400  -16.4620  -43.6340 C.3     221 CYS    0.3100
   3445 C         -63.2070  -15.3870  -44.2820 C.2     221 CYS    0.0700
   3446 O         -64.4030  -15.6230  -44.4610 O.2     221 CYS    0.0900
   3447 CB        -62.3250  -16.2940  -42.1200 C.3     221 CYS   -0.1100
   3448 SG        -61.3320  -17.5620  -41.2910 S.3     221 CYS    0.0900
   3449 HN        -60.3080  -15.9700  -43.6140 H       221 CYS    0.0900
   3450 HA        -62.8300  -17.3840  -43.9110 H       221 CYS   -0.2300
   3451 HB1       -63.3710  -16.3410  -41.7490 H       221 CYS    0.1600
   3452 HB2       -61.9170  -15.2900  -41.8800 H       221 CYS    0.5100
   3453 HG1       -60.2020  -17.2450  -41.9070 H       221 CYS   -0.5100
   3454 N         -62.6320  -14.2340  -44.6430 N.am    222 TRP   -0.4700
   3455 CA        -63.4070  -13.1250  -45.2430 C.3     222 TRP    0.3100
   3456 C         -63.4620  -13.0840  -46.7750 C.2     222 TRP    0.0700
   3457 O         -64.3440  -12.4460  -47.3560 O.2     222 TRP    0.0900
   3458 CB        -62.9150  -11.7690  -44.7290 C.3     222 TRP   -0.1800
   3459 CG        -63.3570  -11.5210  -43.3360 C.ar    222 TRP    0.0900
   3460 CD1       -62.5940  -11.5680  -42.2230 C.ar    222 TRP    0.0900
   3461 CD2       -64.6860  -11.2290  -42.9000 C.ar    222 TRP   -0.0300
   3462 CE2       -64.6470  -11.1070  -41.5030 C.ar    222 TRP   -0.1500
   3463 CE3       -65.9000  -11.0560  -43.5610 C.ar    222 TRP    0.2200
   3464 NE1       -63.3570  -11.3170  -41.1140 N.ar    222 TRP   -0.5100
   3465 CZ2       -65.7730  -10.8180  -40.7430 C.ar    222 TRP    0.3700
   3466 CZ3       -67.0250  -10.7580  -42.8080 C.ar    222 TRP    0.2400
   3467 CH2       -66.9540  -10.6510  -41.4100 C.ar    222 TRP    0.1100
   3468 HN        -61.6560  -14.0700  -44.5250 H       222 TRP   -0.2500
   3469 HA        -64.4460  -13.2680  -44.9830 H       222 TRP    0.1700
   3470 HB1       -63.3150  -10.9640  -45.3800 H       222 TRP   -0.2000
   3471 HB2       -61.8050  -11.7460  -44.7620 H       222 TRP    0.1400
   3472 HD1       -61.5330  -11.7730  -42.2100 H       222 TRP   -0.2700
   3473 HE1       -63.0300  -11.2930  -40.1950 H       222 TRP    0.1600
   3474 HE3       -65.9810  -11.1490  -44.6340 H       222 TRP   -0.1400
   3475 HZ2       -65.7370  -10.7280  -39.6680 H       222 TRP    0.1400
   3476 HZ3       -67.9720  -10.6050  -43.3050 H       222 TRP    0.5100
   3477 HH2       -67.8500  -10.4300  -40.8500 H       222 TRP   -0.5100
   3478 N         -62.5420  -13.7590  -47.4430 N.am    223 LEU   -0.4700
   3479 CA        -62.4470  -13.6080  -48.8740 C.3     223 LEU    0.3100
   3480 C         -63.4510  -14.4620  -49.6020 C.2     223 LEU    0.0700
   3481 O         -64.1400  -13.9800  -50.5100 O.2     223 LEU    0.0900
   3482 CB        -61.0160  -13.8800  -49.3660 C.3     223 LEU   -0.1800
   3483 CG        -60.0600  -12.7070  -49.1270 C.3     223 LEU    0.0900
   3484 CD1       -58.6710  -13.0550  -49.5950 C.3     223 LEU    0.0900
   3485 CD2       -60.5380  -11.4510  -49.8440 C.3     223 LEU   -0.0900
   3486 HN        -61.8970  -14.3820  -47.0070 H       223 LEU    0.0900
   3487 HA        -62.7420  -12.5990  -49.1210 H       223 LEU   -0.2700
   3488 HB1       -61.0490  -14.0940  -50.4560 H       223 LEU    0.0900
   3489 HB2       -60.6220  -14.7720  -48.8360 H       223 LEU    0.0900
   3490 HG        -60.0350  -12.4670  -48.0420 H       223 LEU    0.0900
   3491 HD11      -58.6810  -13.2890  -50.6820 H       223 LEU   -0.2700
   3492 HD12      -58.2970  -13.9450  -49.0440 H       223 LEU    0.0900
   3493 HD13      -57.9870  -12.1950  -49.4240 H       223 LEU    0.0900
   3494 HD21      -61.4540  -11.0570  -49.3550 H       223 LEU    0.0900
   3495 HD22      -60.7740  -11.6870  -50.9030 H       223 LEU    0.5100
   3496 HD23      -59.7490  -10.6680  -49.8030 H       223 LEU   -0.5100
   3497 N         -63.5640  -15.7350  -49.2330 N.am    224 PRO   -0.2900
   3498 CA        -64.5630  -16.4890  -49.9900 C.3     224 PRO    0.0000
   3499 C         -65.9030  -15.7370  -50.0790 C.2     224 PRO    0.0900
   3500 O         -66.4730  -15.5990  -51.1660 O.2     224 PRO    0.0900
   3501 CB        -64.6770  -17.7930  -49.2070 C.3     224 PRO    0.0200
   3502 CG        -63.3000  -17.9710  -48.6360 C.3     224 PRO    0.0900
   3503 CD        -62.8290  -16.5820  -48.2810 C.3     224 PRO   -0.1800
   3504 HA        -64.2500  -16.6040  -51.0160 H       224 PRO    0.0900
   3505 HB1       -64.9470  -18.6400  -49.8750 H       224 PRO    0.0900
   3506 HB2       -65.4380  -17.7140  -48.4030 H       224 PRO   -0.1800
   3507 HG1       -63.3320  -18.6170  -47.7320 H       224 PRO    0.0900
   3508 HG2       -62.6230  -18.4360  -49.3840 H       224 PRO    0.0900
   3509 HD1       -63.0980  -16.3100  -47.2390 H       224 PRO    0.5100
   3510 HD2       -61.7350  -16.4680  -48.4320 H       224 PRO   -0.5100
   3511 N         -66.3620  -15.2000  -48.9530 N.am    225 LEU   -0.4700
   3512 CA        -67.6490  -14.5480  -48.9140 C.3     225 LEU    0.3100
   3513 C         -67.7330  -13.3380  -49.8170 C.2     225 LEU    0.0700
   3514 O         -68.6720  -13.2140  -50.5890 O.2     225 LEU    0.0900
   3515 CB        -67.9930  -14.1360  -47.4930 C.3     225 LEU   -0.1800
   3516 CG        -69.4100  -13.6150  -47.2910 C.3     225 LEU    0.0900
   3517 CD1       -70.3890  -14.5950  -47.8580 C.3     225 LEU    0.0900
   3518 CD2       -69.6580  -13.3900  -45.8320 C.3     225 LEU   -0.0900
   3519 HN        -65.8480  -15.2210  -48.0990 H       225 LEU    0.0900
   3520 HA        -68.3860  -15.2390  -49.2940 H       225 LEU   -0.2700
   3521 HB1       -67.2840  -13.3390  -47.1830 H       225 LEU    0.0900
   3522 HB2       -67.8520  -15.0190  -46.8340 H       225 LEU    0.0900
   3523 HG        -69.5230  -12.6360  -47.8030 H       225 LEU    0.0900
   3524 HD11      -70.1700  -15.6170  -47.4810 H       225 LEU   -0.2700
   3525 HD12      -70.3170  -14.6030  -48.9670 H       225 LEU    0.0900
   3526 HD13      -71.4210  -14.3190  -47.5520 H       225 LEU    0.0900
   3527 HD21      -68.9360  -12.6450  -45.4330 H       225 LEU    0.0900
   3528 HD22      -69.5290  -14.3420  -45.2750 H       225 LEU    0.5100
   3529 HD23      -70.6880  -13.0030  -45.6780 H       225 LEU   -0.5100
   3530 N         -66.7590  -12.4470  -49.7350 N.am    226 HSE   -0.4700
   3531 CA        -66.7810  -11.2380  -50.5510 C.3     226 HSE    0.3100
   3532 C         -66.4200  -11.4900  -52.0090 C.2     226 HSE    0.0700
   3533 O         -66.9800  -10.8700  -52.9180 O.2     226 HSE    0.0900
   3534 CB        -65.9140  -10.1650  -49.9150 C.3     226 HSE   -0.0800
   3535 CG        -66.5560   -9.5660  -48.7060 C.ar    226 HSE    0.0900
   3536 CD2       -66.7210  -10.0550  -47.4540 C.ar    226 HSE    0.0900
   3537 ND1       -67.2070   -8.3510  -48.7380 N.ar    226 HSE   -0.7000
   3538 CE1       -67.7160   -8.1010  -47.5410 C.ar    226 HSE    0.2200
   3539 NE2       -67.4410   -9.1210  -46.7440 N.ar    226 HSE    0.2500
   3540 HN        -65.9800  -12.5590  -49.1240 H       226 HSE    0.1300
   3541 HA        -67.8030  -10.9010  -50.6280 H       226 HSE   -0.3600
   3542 HB1       -65.7300   -9.3580  -50.6560 H       226 HSE    0.3200
   3543 HB2       -64.9410  -10.6120  -49.6150 H       226 HSE   -0.0500
   3544 HD2       -66.3800  -10.9910  -47.0310 H       226 HSE    0.0900
   3545 HE1       -68.2700   -7.2140  -47.2380 H       226 HSE    0.5100
   3546 HE2       -67.7050   -9.2120  -45.7840 H       226 HSE   -0.5100
   3547 N         -65.5200  -12.4330  -52.2460 N.am    227 ILE   -0.4700
   3548 CA        -65.2960  -12.8850  -53.6050 C.3     227 ILE    0.3100
   3549 C         -66.6020  -13.4420  -54.1680 C.2     227 ILE    0.0700
   3550 O         -66.9430  -13.1430  -55.3070 O.2     227 ILE    0.0900
   3551 CB        -64.1800  -13.9170  -53.7080 C.3     227 ILE   -0.0900
   3552 CG1       -62.8300  -13.2990  -53.2960 C.3     227 ILE    0.0900
   3553 CG2       -64.0880  -14.4330  -55.1450 C.3     227 ILE   -0.2700
   3554 CD        -61.9300  -12.8600  -54.4820 C.3     227 ILE    0.0900
   3555 HN        -64.9740  -12.8600  -51.5290 H       227 ILE    0.0900
   3556 HA        -65.0470  -12.0170  -54.1980 H       227 ILE    0.0900
   3557 HB        -64.3910  -14.7630  -53.0210 H       227 ILE   -0.1800
   3558 HG11      -62.2730  -14.0490  -52.6950 H       227 ILE    0.0900
   3559 HG12      -63.0320  -12.4090  -52.6640 H       227 ILE    0.0900
   3560 HG21      -64.0520  -13.5800  -55.8570 H       227 ILE   -0.2700
   3561 HG22      -64.9790  -15.0550  -55.3820 H       227 ILE    0.0900
   3562 HG23      -63.1660  -15.0400  -55.2720 H       227 ILE    0.0900
   3563 HD1       -62.5130  -12.2360  -55.1930 H       227 ILE    0.0900
   3564 HD2       -61.5540  -13.7550  -55.0240 H       227 ILE    0.5100
   3565 HD3       -61.0730  -12.2630  -54.1060 H       227 ILE   -0.5100
   3566 N         -67.3640  -14.2130  -53.3830 N.am    228 ILE   -0.4700
   3567 CA        -68.6560  -14.7290  -53.8700 C.3     228 ILE    0.3100
   3568 C         -69.5900  -13.6080  -54.2960 C.2     228 ILE    0.0700
   3569 O         -70.2190  -13.7090  -55.3360 O.2     228 ILE    0.0900
   3570 CB        -69.3860  -15.6230  -52.8430 C.3     228 ILE   -0.0900
   3571 CG1       -68.9120  -17.0690  -52.9610 C.3     228 ILE    0.0900
   3572 CG2       -70.8830  -15.5990  -53.0880 C.3     228 ILE   -0.2700
   3573 CD        -69.4790  -17.9890  -51.8950 C.3     228 ILE    0.0900
   3574 HN        -67.0980  -14.4680  -52.4570 H       228 ILE    0.0900
   3575 HA        -68.4580  -15.2950  -54.7670 H       228 ILE    0.0900
   3576 HB        -69.1750  -15.2550  -51.8160 H       228 ILE   -0.1800
   3577 HG11      -67.8030  -17.0840  -52.8870 H       228 ILE    0.0900
   3578 HG12      -69.2100  -17.4580  -53.9580 H       228 ILE    0.0900
   3579 HG21      -71.0980  -15.7990  -54.1590 H       228 ILE   -0.2700
   3580 HG22      -71.2940  -14.6000  -52.8240 H       228 ILE    0.0900
   3581 HG23      -71.3800  -16.3810  -52.4740 H       228 ILE    0.0900
   3582 HD1       -70.5650  -18.1490  -52.0680 H       228 ILE    0.0900
   3583 HD2       -69.3420  -17.5340  -50.8910 H       228 ILE    0.5100
   3584 HD3       -68.9650  -18.9730  -51.9320 H       228 ILE   -0.5100
   3585 N         -69.6700  -12.5460  -53.4940 N.am    229 ASN   -0.4700
   3586 CA        -70.4590  -11.3560  -53.8220 C.3     229 ASN    0.3100
   3587 C         -70.0400  -10.6880  -55.1360 C.2     229 ASN    0.0700
   3588 O         -70.8820  -10.4030  -55.9700 O.2     229 ASN    0.0900
   3589 CB        -70.3640  -10.3130  -52.7010 C.3     229 ASN   -0.1800
   3590 CG        -71.1190  -10.7170  -51.4500 C.2     229 ASN    0.0900
   3591 ND2       -70.6990  -10.1740  -50.3110 N.am    229 ASN    0.0900
   3592 OD1       -72.0740  -11.4790  -51.4990 O.2     229 ASN    0.5500
   3593 HN        -69.1890  -12.5140  -52.6210 H       229 ASN   -0.5500
   3594 HA        -71.4840  -11.6630  -53.9610 H       229 ASN   -0.6200
   3595 HB1       -70.7820   -9.3510  -53.0680 H       229 ASN    0.3200
   3596 HB2       -69.2960  -10.1680  -52.4340 H       229 ASN    0.3000
   3597 HD21      -71.1570  -10.4010  -49.4520 H       229 ASN    0.5100
   3598 HD22      -69.9260   -9.5400  -50.3140 H       229 ASN   -0.5100
   3599 N         -68.7420  -10.4500  -55.3260 N.am    230 CYS   -0.4700
   3600 CA        -68.2580   -9.7970  -56.5370 C.3     230 CYS    0.3100
   3601 C         -68.6780  -10.5570  -57.7870 C.2     230 CYS    0.0700
   3602 O         -69.2220   -9.9570  -58.7190 O.2     230 CYS    0.0900
   3603 CB        -66.7380   -9.6380  -56.5290 C.3     230 CYS   -0.1100
   3604 SG        -66.0990   -8.6500  -55.1770 S.3     230 CYS    0.0900
   3605 HN        -68.0490  -10.7040  -54.6550 H       230 CYS    0.0900
   3606 HA        -68.7300   -8.8290  -56.6000 H       230 CYS   -0.2300
   3607 HB1       -66.4380   -9.1700  -57.4900 H       230 CYS    0.1600
   3608 HB2       -66.2890  -10.6520  -56.4780 H       230 CYS    0.5100
   3609 HG1       -66.3750   -9.5450  -54.2390 H       230 CYS   -0.5100
   3610 N         -68.4470  -11.8710  -57.8160 N.am    231 PHE   -0.4700
   3611 CA        -68.9160  -12.6750  -58.9600 C.3     231 PHE    0.3100
   3612 C         -70.4150  -12.5150  -59.1960 C.2     231 PHE    0.0700
   3613 O         -70.8320  -12.2660  -60.3200 O.2     231 PHE    0.0900
   3614 CB        -68.5510  -14.1630  -58.8310 C.3     231 PHE   -0.1800
   3615 CG        -67.2010  -14.5050  -59.4030 C.ar    231 PHE    0.0900
   3616 CD1       -66.1550  -14.8840  -58.5680 C.ar    231 PHE    0.0900
   3617 CD2       -66.9770  -14.4350  -60.7800 C.ar    231 PHE    0.0000
   3618 CE1       -64.9090  -15.1970  -59.0870 C.ar    231 PHE   -0.1150
   3619 CE2       -65.7260  -14.7340  -61.3210 C.ar    231 PHE    0.1150
   3620 CZ        -64.6870  -15.1220  -60.4720 C.ar    231 PHE   -0.1150
   3621 HN        -67.9640  -12.3540  -57.0900 H       231 PHE    0.1150
   3622 HA        -68.4660  -12.2640  -59.8520 H       231 PHE   -0.1150
   3623 HB1       -69.3020  -14.7730  -59.3750 H       231 PHE    0.1150
   3624 HB2       -68.5340  -14.4450  -57.7560 H       231 PHE   -0.1150
   3625 HD1       -66.3170  -14.9350  -57.5010 H       231 PHE    0.1150
   3626 HD2       -67.7850  -14.1440  -61.4360 H       231 PHE   -0.1150
   3627 HE1       -64.1090  -15.4980  -58.4260 H       231 PHE    0.1150
   3628 HE2       -65.5630  -14.6650  -62.3870 H       231 PHE    0.5100
   3629 HZ        -63.7160  -15.3650  -60.8790 H       231 PHE   -0.5100
   3630 N         -71.2190  -12.6240  -58.1440 N.am    232 THR   -0.4700
   3631 CA        -72.6610  -12.3900  -58.2730 C.3     232 THR    0.3100
   3632 C         -73.0030  -11.0140  -58.8450 C.2     232 THR    0.0700
   3633 O         -73.9280  -10.8980  -59.6320 O.2     232 THR    0.0900
   3634 CB        -73.4050  -12.5140  -56.9280 C.3     232 THR    0.1400
   3635 CG2       -74.9300  -12.4510  -57.1490 C.3     232 THR    0.0900
   3636 OG1       -73.0550  -13.7470  -56.2890 O.3     232 THR   -0.6600
   3637 HN        -70.8860  -12.8640  -57.2350 H       232 THR    0.4300
   3638 HA        -73.0460  -13.1160  -58.9720 H       232 THR   -0.2700
   3639 HB        -73.1230  -11.6710  -56.2610 H       232 THR    0.0900
   3640 HG1       -72.1410  -13.6520  -56.0120 H       232 THR    0.0900
   3641 HG21      -75.2290  -13.1630  -57.9490 H       232 THR    0.0900
   3642 HG22      -75.2250  -11.4260  -57.4590 H       232 THR    0.5100
   3643 HG23      -75.4600  -12.7270  -56.2130 H       232 THR   -0.5100
   3644 N         -72.2700   -9.9790  -58.4450 N.am    233 PHE   -0.4700
   3645 CA        -72.5730   -8.6060  -58.8430 C.3     233 PHE    0.3100
   3646 C         -72.0250   -8.2350  -60.2200 C.2     233 PHE    0.0700
   3647 O         -72.6520   -7.4760  -60.9530 O.2     233 PHE    0.0900
   3648 CB        -72.0310   -7.6260  -57.8060 C.3     233 PHE   -0.1800
   3649 CG        -72.1680   -6.1950  -58.2030 C.ar    233 PHE    0.0900
   3650 CD1       -71.0980   -5.5110  -58.7720 C.ar    233 PHE    0.0900
   3651 CD2       -73.3690   -5.5270  -58.0210 C.ar    233 PHE    0.0000
   3652 CE1       -71.2230   -4.1780  -59.1460 C.ar    233 PHE   -0.1150
   3653 CE2       -73.5050   -4.1920  -58.3880 C.ar    233 PHE    0.1150
   3654 CZ        -72.4300   -3.5160  -58.9500 C.ar    233 PHE   -0.1150
   3655 HN        -71.4770  -10.0940  -57.8510 H       233 PHE    0.1150
   3656 HA        -73.6450   -8.5090  -58.9300 H       233 PHE   -0.1150
   3657 HB1       -70.9490   -7.8220  -57.6480 H       233 PHE    0.1150
   3658 HB2       -72.5860   -7.7580  -56.8530 H       233 PHE   -0.1150
   3659 HD1       -70.1590   -6.0240  -58.9260 H       233 PHE    0.1150
   3660 HD2       -74.2100   -6.0500  -57.5900 H       233 PHE   -0.1150
   3661 HE1       -70.3850   -3.6570  -59.5870 H       233 PHE    0.1150
   3662 HE2       -74.4450   -3.6820  -58.2360 H       233 PHE    0.5100
   3663 HZ        -72.5310   -2.4790  -59.2330 H       233 PHE   -0.5100
   3664 N         -70.8480   -8.7390  -60.5660 N.am    234 PHE   -0.4700
   3665 CA        -70.2640   -8.4390  -61.8650 C.3     234 PHE    0.3100
   3666 C         -70.7450   -9.4090  -62.9360 C.2     234 PHE    0.0700
   3667 O         -71.1300   -9.0000  -64.0350 O.2     234 PHE    0.0900
   3668 CB        -68.7440   -8.4710  -61.7850 C.3     234 PHE   -0.1800
   3669 CG        -68.1630   -7.3430  -60.9880 C.ar    234 PHE    0.0900
   3670 CD1       -67.4270   -7.5910  -59.8450 C.ar    234 PHE    0.0900
   3671 CD2       -68.3500   -6.0270  -61.3900 C.ar    234 PHE    0.0000
   3672 CE1       -66.8820   -6.5550  -59.1140 C.ar    234 PHE   -0.1150
   3673 CE2       -67.8100   -4.9800  -60.6630 C.ar    234 PHE    0.1150
   3674 CZ        -67.0740   -5.2440  -59.5230 C.ar    234 PHE   -0.1150
   3675 HN        -70.3200   -9.3340  -59.9650 H       234 PHE    0.1150
   3676 HA        -70.6040   -7.4590  -62.1680 H       234 PHE   -0.1150
   3677 HB1       -68.3220   -8.4030  -62.8110 H       234 PHE    0.1150
   3678 HB2       -68.4210   -9.4180  -61.3020 H       234 PHE   -0.1150
   3679 HD1       -67.2770   -8.6100  -59.5200 H       234 PHE    0.1150
   3680 HD2       -68.9230   -5.8180  -62.2820 H       234 PHE   -0.1150
   3681 HE1       -66.3040   -6.7650  -58.2260 H       234 PHE    0.1150
   3682 HE2       -67.9640   -3.9610  -60.9840 H       234 PHE    0.5100
   3683 HZ        -66.6510   -4.4320  -58.9520 H       234 PHE   -0.5100
   3684 N         -70.7340  -10.6990  -62.6150 N.am    235 CYS   -0.4700
   3685 CA        -71.1090  -11.7410  -63.5590 C.3     235 CYS    0.3100
   3686 C         -72.3520  -12.4640  -63.0400 C.2     235 CYS    0.0700
   3687 O         -72.2550  -13.5780  -62.5100 O.2     235 CYS    0.0900
   3688 CB        -69.9400  -12.7150  -63.7360 C.3     235 CYS   -0.1000
   3689 SG        -70.2230  -13.9790  -64.9900 S.3     235 CYS    0.0900
   3690 HN        -70.4660  -11.0110  -61.7070 H       235 CYS    0.0900
   3691 HA        -71.3590  -11.2730  -64.5000 H       235 CYS   -0.0800
   3692 HB1       -69.7520  -13.2120  -62.7610 H       235 CYS    0.5100
   3693 HB2       -69.0380  -12.1290  -64.0130 H       235 CYS   -0.5100
   3694 N         -73.5340  -11.8330  -63.1780 N.am    236 PRO   -0.2900
   3695 CA        -74.7580  -12.4550  -62.6670 C.3     236 PRO    0.0000
   3696 C         -75.2330  -13.6280  -63.5320 C.2     236 PRO    0.0900
   3697 O         -75.9540  -14.5030  -63.0520 O.2     236 PRO    0.0900
   3698 CB        -75.7710  -11.3050  -62.6990 C.3     236 PRO    0.0200
   3699 CG        -75.3300  -10.4740  -63.8690 C.3     236 PRO    0.0900
   3700 CD        -73.8200  -10.5660  -63.8870 C.3     236 PRO   -0.1800
   3701 HA        -74.5860  -12.8800  -61.6910 H       236 PRO    0.0900
   3702 HB1       -75.7360  -10.7170  -61.7560 H       236 PRO    0.0900
   3703 HB2       -76.8030  -11.6870  -62.8460 H       236 PRO   -0.1800
   3704 HG1       -75.7570  -10.8740  -64.8140 H       236 PRO    0.0900
   3705 HG2       -75.6560   -9.4190  -63.7450 H       236 PRO    0.0900
   3706 HD1       -73.4280  -10.6160  -64.9250 H       236 PRO    0.5100
   3707 HD2       -73.3560   -9.7160  -63.3460 H       236 PRO   -0.5100
   3708 N         -74.8310  -13.6440  -64.8010 N.am    237 ASP   -0.4700
   3709 CA        -75.2600  -14.6940  -65.7190 C.3     237 ASP    0.3100
   3710 C         -74.5690  -16.0280  -65.4370 C.2     237 ASP    0.0700
   3711 O         -75.1710  -17.0850  -65.6430 O.2     237 ASP    0.0900
   3712 CB        -75.0120  -14.2800  -67.1860 C.3     237 ASP   -0.2800
   3713 CG        -76.1170  -13.3780  -67.7530 C.2     237 ASP    0.0900
   3714 OD1       -77.0870  -13.0490  -67.0230 O.co2   237 ASP    0.0900
   3715 OD2       -76.0140  -13.0070  -68.9460 O.co2   237 ASP    0.6200
   3716 HN        -74.2280  -12.9460  -65.1780 H       237 ASP   -0.7600
   3717 HA        -76.3110  -14.8720  -65.5540 H       237 ASP   -0.7600
   3718 HB1       -74.9520  -15.1950  -67.8120 H       237 ASP    0.5100
   3719 HB2       -74.0480  -13.7310  -67.2460 H       237 ASP   -0.5100
   3720 N         -73.3190  -15.9900  -64.9660 N.am    238 CYS   -0.4700
   3721 CA        -72.4850  -17.2020  -64.9740 C.3     238 CYS    0.3100
   3722 C         -72.7230  -18.1390  -63.7870 C.2     238 CYS    0.0700
   3723 O         -73.4150  -17.7940  -62.8230 O.2     238 CYS    0.0900
   3724 CB        -70.9820  -16.8750  -65.1540 C.3     238 CYS   -0.1000
   3725 SG        -70.2310  -15.7400  -63.9660 S.3     238 CYS    0.0900
   3726 HN        -72.9050  -15.1620  -64.5980 H       238 CYS    0.0900
   3727 HA        -72.8260  -17.8280  -65.7850 H       238 CYS   -0.0800
   3728 HB1       -70.8570  -16.4440  -66.1680 H       238 CYS    0.5100
   3729 HB2       -70.4290  -17.8360  -65.1080 H       238 CYS   -0.5100
   3730 N         -72.1440  -19.3390  -63.9110 N.am    239 SER   -0.4700
   3731 CA        -72.3610  -20.4590  -63.0030 C.3     239 SER    0.3100
   3732 C         -72.1700  -20.0810  -61.5490 C.2     239 SER    0.0700
   3733 O         -71.2870  -19.2990  -61.2130 O.2     239 SER    0.0900
   3734 CB        -71.4140  -21.6080  -63.3610 C.3     239 SER    0.0500
   3735 OG        -70.0640  -21.1680  -63.3680 O.3     239 SER    0.0900
   3736 HN        -71.5140  -19.5250  -64.6590 H       239 SER    0.0900
   3737 HA        -73.3900  -20.7740  -63.0930 H       239 SER   -0.6600
   3738 HB1       -71.6660  -21.9980  -64.3700 H       239 SER    0.4300
   3739 HB2       -71.5180  -22.4230  -62.6130 H       239 SER    0.5100
   3740 HG1       -69.9330  -20.7060  -62.5360 H       239 SER   -0.5100
   3741 N         -72.9880  -20.6610  -60.6820 N.am    240 HSD   -0.4700
   3742 CA        -72.9970  -20.2890  -59.2780 C.3     240 HSD    0.3100
   3743 C         -72.1980  -21.2830  -58.4560 C.2     240 HSD    0.0700
   3744 O         -72.1460  -22.4700  -58.7630 O.2     240 HSD    0.0900
   3745 CB        -74.4310  -20.2560  -58.7270 C.3     240 HSD   -0.0900
   3746 CG        -75.4840  -19.9680  -59.7560 C.ar    240 HSD    0.0900
   3747 CD2       -76.8080  -20.2470  -59.7720 C.ar    240 HSD    0.0900
   3748 ND1       -75.2230  -19.2860  -60.9280 N.ar    240 HSD   -0.3600
   3749 CE1       -76.3400  -19.1770  -61.6280 C.ar    240 HSD    0.3200
   3750 NE2       -77.3190  -19.7470  -60.9480 N.ar    240 HSD   -0.0500
   3751 HN        -73.6300  -21.3750  -60.9530 H       240 HSD    0.2500
   3752 HA        -72.5400  -19.3140  -59.1890 H       240 HSD    0.1300
   3753 HB1       -74.4900  -19.4710  -57.9440 H       240 HSD   -0.7000
   3754 HB2       -74.6560  -21.2440  -58.2720 H       240 HSD    0.2200
   3755 HD1       -74.3250  -18.9360  -61.1940 H       240 HSD    0.1000
   3756 HD2       -77.4410  -20.7560  -59.0550 H       240 HSD    0.5100
   3757 HE1       -76.4130  -18.6930  -62.6010 H       240 HSD   -0.5100
   3758 N         -71.5750  -20.7970  -57.3900 N.am    241 ALA   -0.4700
   3759 CA        -71.1480  -21.6790  -56.3210 C.3     241 ALA    0.3100
   3760 C         -72.4170  -22.3510  -55.7400 C.2     241 ALA    0.0700
   3761 O         -73.4710  -21.7120  -55.6600 O.2     241 ALA    0.0900
   3762 CB        -70.4170  -20.8830  -55.2650 C.3     241 ALA   -0.2700
   3763 HN        -71.3770  -19.8260  -57.2780 H       241 ALA    0.0900
   3764 HA        -70.5010  -22.4340  -56.7420 H       241 ALA    0.0900
   3765 HB1       -71.0850  -20.1010  -54.8440 H       241 ALA    0.0900
   3766 HB2       -69.5290  -20.3870  -55.7120 H       241 ALA    0.5100
   3767 HB3       -70.0940  -21.5540  -54.4400 H       241 ALA   -0.5100
   3768 N         -72.3350  -23.6370  -55.3610 N.am    242 PRO   -0.2900
   3769 CA        -73.4910  -24.3260  -54.7720 C.3     242 PRO    0.0000
   3770 C         -73.8470  -23.8100  -53.3720 C.2     242 PRO    0.0900
   3771 O         -73.0130  -23.1820  -52.7120 O.2     242 PRO    0.0900
   3772 CB        -73.0310  -25.7810  -54.7070 C.3     242 PRO    0.0200
   3773 CG        -71.5650  -25.6940  -54.5870 C.3     242 PRO    0.0900
   3774 CD        -71.1550  -24.5120  -55.4220 C.3     242 PRO   -0.1800
   3775 HA        -74.3730  -24.1570  -55.3670 H       242 PRO    0.0900
   3776 HB1       -73.3210  -26.3290  -55.6290 H       242 PRO    0.0900
   3777 HB2       -73.4720  -26.2970  -53.8280 H       242 PRO   -0.1800
   3778 HG1       -71.2700  -25.5430  -53.5260 H       242 PRO    0.0900
   3779 HG2       -71.0880  -26.6230  -54.9640 H       242 PRO    0.0900
   3780 HD1       -70.2710  -23.9960  -54.9920 H       242 PRO    0.5100
   3781 HD2       -70.9490  -24.8060  -56.4730 H       242 PRO   -0.5100
   3782 N         -75.0740  -24.0930  -52.9230 N.am    243 LEU   -0.4700
   3783 CA        -75.5950  -23.5270  -51.6760 C.3     243 LEU    0.3100
   3784 C         -74.6970  -23.8030  -50.4800 C.2     243 LEU    0.0700
   3785 O         -74.3800  -22.8890  -49.7130 O.2     243 LEU    0.0900
   3786 CB        -77.0090  -24.0490  -51.3440 C.3     243 LEU   -0.1800
   3787 CG        -78.2380  -23.1320  -51.4950 C.3     243 LEU    0.0900
   3788 CD1       -79.4190  -23.7450  -50.7320 C.3     243 LEU    0.0900
   3789 CD2       -78.0000  -21.6960  -51.0260 C.3     243 LEU   -0.0900
   3790 HN        -75.6900  -24.7020  -53.4170 H       243 LEU    0.0900
   3791 HA        -75.6170  -22.4530  -51.7880 H       243 LEU   -0.2700
   3792 HB1       -76.9860  -24.3800  -50.2860 H       243 LEU    0.0900
   3793 HB2       -77.1850  -24.9280  -51.9960 H       243 LEU    0.0900
   3794 HG        -78.5000  -23.0290  -52.5700 H       243 LEU    0.0900
   3795 HD11      -79.1660  -23.8460  -49.6560 H       243 LEU   -0.2700
   3796 HD12      -79.6510  -24.7520  -51.1390 H       243 LEU    0.0900
   3797 HD13      -80.3110  -23.0900  -50.8270 H       243 LEU    0.0900
   3798 HD21      -77.3100  -21.1750  -51.7240 H       243 LEU    0.0900
   3799 HD22      -77.5420  -21.7000  -50.0130 H       243 LEU    0.5100
   3800 HD23      -78.9620  -21.1410  -50.9990 H       243 LEU   -0.5100
   3801 N         -74.2980  -25.0610  -50.2980 N.am    244 TRP   -0.4700
   3802 CA        -73.4940  -25.4070  -49.1310 C.3     244 TRP    0.3100
   3803 C         -72.1890  -24.6150  -49.1050 C.2     244 TRP    0.0700
   3804 O         -71.7280  -24.2210  -48.0400 O.2     244 TRP    0.0900
   3805 CB        -73.2350  -26.9210  -49.0290 C.3     244 TRP   -0.1800
   3806 CG        -72.3840  -27.4930  -50.1020 C.ar    244 TRP    0.0900
   3807 CD1       -72.8140  -28.1060  -51.2330 C.ar    244 TRP    0.0900
   3808 CD2       -70.9510  -27.5090  -50.1510 C.ar    244 TRP   -0.0300
   3809 CE2       -70.5850  -28.1410  -51.3510 C.ar    244 TRP   -0.1500
   3810 CE3       -69.9480  -27.0380  -49.3060 C.ar    244 TRP    0.2200
   3811 NE1       -71.7400  -28.5040  -51.9900 N.ar    244 TRP   -0.5100
   3812 CZ2       -69.2500  -28.3310  -51.7210 C.ar    244 TRP    0.3700
   3813 CZ3       -68.6240  -27.2190  -49.6730 C.ar    244 TRP    0.2400
   3814 CH2       -68.2840  -27.8640  -50.8660 C.ar    244 TRP    0.1100
   3815 HN        -74.5220  -25.8000  -50.9290 H       244 TRP   -0.2500
   3816 HA        -74.0260  -25.0650  -48.2560 H       244 TRP    0.1700
   3817 HB1       -74.2130  -27.4440  -49.0560 H       244 TRP   -0.2000
   3818 HB2       -72.7380  -27.1230  -48.0570 H       244 TRP    0.1400
   3819 HD1       -73.8500  -28.2580  -51.4990 H       244 TRP   -0.2700
   3820 HE1       -71.7930  -28.9710  -52.8450 H       244 TRP    0.1600
   3821 HE3       -70.1800  -26.5390  -48.3760 H       244 TRP   -0.1400
   3822 HZ2       -68.9710  -28.8230  -52.6410 H       244 TRP    0.1400
   3823 HZ3       -67.8390  -26.8550  -49.0260 H       244 TRP    0.5100
   3824 HH2       -67.2420  -27.9980  -51.1190 H       244 TRP   -0.5100
   3825 N         -71.6050  -24.3520  -50.2740 N.am    245 LEU   -0.4700
   3826 CA        -70.3780  -23.5860  -50.3140 C.3     245 LEU    0.3100
   3827 C         -70.6450  -22.1310  -49.9050 C.2     245 LEU    0.0700
   3828 O         -69.9560  -21.5760  -49.0430 O.2     245 LEU    0.0900
   3829 CB        -69.7290  -23.6590  -51.6920 C.3     245 LEU   -0.1800
   3830 CG        -68.2410  -23.2850  -51.7300 C.3     245 LEU    0.0900
   3831 CD1       -67.4380  -23.9620  -50.6110 C.3     245 LEU    0.0900
   3832 CD2       -67.6190  -23.6240  -53.0920 C.3     245 LEU   -0.0900
   3833 HN        -71.9740  -24.6610  -51.1460 H       245 LEU    0.0900
   3834 HA        -69.7110  -23.9870  -49.5660 H       245 LEU   -0.2700
   3835 HB1       -70.2760  -22.9710  -52.3700 H       245 LEU    0.0900
   3836 HB2       -69.8350  -24.6970  -52.0710 H       245 LEU    0.0900
   3837 HG        -68.1450  -22.1830  -51.6260 H       245 LEU    0.0900
   3838 HD11      -67.6520  -25.0520  -50.5930 H       245 LEU   -0.2700
   3839 HD12      -67.7190  -23.5280  -49.6280 H       245 LEU    0.0900
   3840 HD13      -66.3500  -23.8180  -50.7860 H       245 LEU    0.0900
   3841 HD21      -68.1410  -23.0650  -53.9000 H       245 LEU    0.0900
   3842 HD22      -67.7190  -24.7120  -53.2930 H       245 LEU    0.5100
   3843 HD23      -66.5460  -23.3390  -53.0990 H       245 LEU   -0.5100
   3844 N         -71.6700  -21.5200  -50.4940 N.am    246 MET   -0.4700
   3845 CA        -71.9700  -20.1260  -50.2000 C.3     246 MET    0.3100
   3846 C         -72.2620  -19.9550  -48.7170 C.2     246 MET    0.0700
   3847 O         -71.7650  -19.0310  -48.0920 O.2     246 MET    0.0900
   3848 CB        -73.1390  -19.6170  -51.0500 C.3     246 MET   -0.1800
   3849 CG        -72.9600  -19.8270  -52.5800 C.3     246 MET    0.0900
   3850 SD        -74.0570  -18.8510  -53.6580 S.3     246 MET    0.0900
   3851 CE        -75.3060  -18.3530  -52.4830 C.3     246 MET   -0.1400
   3852 HN        -72.2650  -21.9770  -51.1490 H       246 MET    0.0900
   3853 HA        -71.0830  -19.5460  -50.4020 H       246 MET    0.0900
   3854 HB1       -73.2640  -18.5300  -50.8590 H       246 MET   -0.0900
   3855 HB2       -74.0610  -20.1470  -50.7310 H       246 MET   -0.2200
   3856 HG1       -73.1250  -20.9040  -52.7910 H       246 MET    0.0900
   3857 HG2       -71.9070  -19.5780  -52.8300 H       246 MET    0.0900
   3858 HE1       -74.9060  -17.6130  -51.7570 H       246 MET    0.0900
   3859 HE2       -75.6690  -19.2340  -51.9120 H       246 MET    0.5100
   3860 HE3       -76.1650  -17.8840  -53.0110 H       246 MET   -0.5100
   3861 N         -73.0480  -20.8580  -48.1430 N.am    247 TYR   -0.4700
   3862 CA        -73.3430  -20.8100  -46.7060 C.3     247 TYR    0.3100
   3863 C         -72.1030  -21.1170  -45.8390 C.2     247 TYR    0.0700
   3864 O         -71.8930  -20.4610  -44.8120 O.2     247 TYR    0.0900
   3865 CB        -74.5520  -21.7050  -46.3490 C.3     247 TYR   -0.1800
   3866 CG        -75.8880  -20.9810  -46.4940 C.ar    247 TYR    0.0900
   3867 CD1       -76.5310  -20.4820  -45.3790 C.ar    247 TYR    0.0900
   3868 CD2       -76.4970  -20.7730  -47.7470 C.ar    247 TYR    0.0000
   3869 CE1       -77.7080  -19.8010  -45.4790 C.ar    247 TYR   -0.1150
   3870 CE2       -77.7070  -20.0810  -47.8510 C.ar    247 TYR    0.1150
   3871 CZ        -78.2980  -19.5940  -46.6910 C.ar    247 TYR   -0.1150
   3872 OH        -79.4890  -18.8820  -46.6740 O.3     247 TYR    0.1150
   3873 HN        -73.4690  -21.6020  -48.6570 H       247 TYR    0.1100
   3874 HA        -73.5510  -19.7820  -46.4460 H       247 TYR   -0.5400
   3875 HB1       -74.4670  -22.0380  -45.2930 H       247 TYR    0.4300
   3876 HB2       -74.5740  -22.5840  -47.0280 H       247 TYR   -0.1150
   3877 HD1       -76.0910  -20.6360  -44.4050 H       247 TYR    0.1150
   3878 HD2       -76.0220  -21.1530  -48.6390 H       247 TYR   -0.1150
   3879 HE1       -78.1800  -19.4180  -44.5850 H       247 TYR    0.1150
   3880 HE2       -78.1730  -19.9270  -48.8130 H       247 TYR    0.5100
   3881 HH        -79.7190  -18.6680  -47.5810 H       247 TYR   -0.5100
   3882 N         -71.2540  -22.0670  -46.2400 N.am    248 LEU   -0.4700
   3883 CA        -70.0060  -22.2680  -45.5080 C.3     248 LEU    0.3100
   3884 C         -69.2280  -20.9530  -45.4220 C.2     248 LEU    0.0700
   3885 O         -68.7640  -20.5830  -44.3550 O.2     248 LEU    0.0900
   3886 CB        -69.1260  -23.3640  -46.1300 C.3     248 LEU   -0.1800
   3887 CG        -67.7110  -23.4770  -45.5220 C.3     248 LEU    0.0900
   3888 CD1       -67.8120  -24.0360  -44.1150 C.3     248 LEU    0.0900
   3889 CD2       -66.7270  -24.3020  -46.3810 C.3     248 LEU   -0.0900
   3890 HN        -71.4260  -22.6590  -47.0240 H       248 LEU    0.0900
   3891 HA        -70.2620  -22.5360  -44.4950 H       248 LEU   -0.2700
   3892 HB1       -69.0220  -23.1530  -47.2160 H       248 LEU    0.0900
   3893 HB2       -69.6400  -24.3380  -46.0010 H       248 LEU    0.0900
   3894 HG        -67.2360  -22.4730  -45.4920 H       248 LEU    0.0900
   3895 HD11      -68.2820  -25.0420  -44.1360 H       248 LEU   -0.2700
   3896 HD12      -68.4360  -23.3660  -43.4860 H       248 LEU    0.0900
   3897 HD13      -66.7980  -24.1280  -43.6710 H       248 LEU    0.0900
   3898 HD21      -66.6130  -23.8360  -47.3830 H       248 LEU    0.0900
   3899 HD22      -67.1160  -25.3350  -46.5120 H       248 LEU    0.5100
   3900 HD23      -65.7320  -24.3360  -45.8890 H       248 LEU   -0.5100
   3901 N         -69.1110  -20.2370  -46.5390 N.am    249 ALA   -0.4700
   3902 CA        -68.5040  -18.9080  -46.5690 C.3     249 ALA    0.3100
   3903 C         -68.9840  -17.9790  -45.4740 C.2     249 ALA    0.0700
   3904 O         -68.1910  -17.2070  -44.9400 O.2     249 ALA    0.0900
   3905 CB        -68.7510  -18.2420  -47.9120 C.3     249 ALA   -0.2700
   3906 HN        -69.4360  -20.5810  -47.4160 H       249 ALA    0.0900
   3907 HA        -67.4450  -19.0190  -46.3930 H       249 ALA    0.0900
   3908 HB1       -69.7760  -17.8160  -47.9450 H       249 ALA    0.0900
   3909 HB2       -68.6520  -18.9890  -48.7290 H       249 ALA    0.5100
   3910 HB3       -68.0200  -17.4200  -48.0680 H       249 ALA   -0.5100
   3911 N         -70.2780  -18.0190  -45.1470 N.am    250 ILE   -0.4700
   3912 CA        -70.7880  -17.1730  -44.0730 C.3     250 ILE    0.3100
   3913 C         -70.2780  -17.6890  -42.7460 C.2     250 ILE    0.0700
   3914 O         -69.8110  -16.9230  -41.9060 O.2     250 ILE    0.0900
   3915 CB        -72.3140  -17.0890  -44.0470 C.3     250 ILE   -0.0900
   3916 CG1       -72.8270  -16.4470  -45.3340 C.3     250 ILE    0.0900
   3917 CG2       -72.7870  -16.2610  -42.8240 C.3     250 ILE   -0.2700
   3918 CD        -74.3330  -16.4980  -45.4760 C.3     250 ILE    0.0900
   3919 HN        -70.9360  -18.6100  -45.6080 H       250 ILE    0.0900
   3920 HA        -70.3720  -16.1870  -44.2130 H       250 ILE    0.0900
   3921 HB        -72.7390  -18.1140  -43.9850 H       250 ILE   -0.1800
   3922 HG11      -72.3710  -16.9760  -46.1990 H       250 ILE    0.0900
   3923 HG12      -72.5040  -15.3850  -45.3530 H       250 ILE    0.0900
   3924 HG21      -72.2360  -15.2970  -42.7800 H       250 ILE   -0.2700
   3925 HG22      -72.5910  -16.8250  -41.8870 H       250 ILE    0.0900
   3926 HG23      -73.8730  -16.0450  -42.9110 H       250 ILE    0.0900
   3927 HD1       -74.8090  -15.8160  -44.7390 H       250 ILE    0.0900
   3928 HD2       -74.6950  -17.5310  -45.2890 H       250 ILE    0.5100
   3929 HD3       -74.6280  -16.1780  -46.4980 H       250 ILE   -0.5100
   3930 N         -70.3530  -19.0000  -42.5650 N.am    251 VAL   -0.4700
   3931 CA        -69.8880  -19.6120  -41.3340 C.3     251 VAL    0.3100
   3932 C         -68.4420  -19.2070  -41.0970 C.2     251 VAL    0.0700
   3933 O         -68.0850  -18.8260  -39.9810 O.2     251 VAL    0.0900
   3934 CB        -70.0070  -21.1520  -41.3890 C.3     251 VAL   -0.0900
   3935 CG1       -69.3750  -21.7750  -40.1730 C.3     251 VAL    0.0900
   3936 CG2       -71.4550  -21.5610  -41.4860 C.3     251 VAL   -0.2700
   3937 HN        -70.7260  -19.6160  -43.2540 H       251 VAL    0.0900
   3938 HA        -70.4850  -19.2230  -40.5240 H       251 VAL    0.0900
   3939 HB        -69.4970  -21.5290  -42.3020 H       251 VAL    0.0900
   3940 HG11      -69.8820  -21.4120  -39.2530 H       251 VAL   -0.2700
   3941 HG12      -68.3010  -21.4960  -40.1200 H       251 VAL    0.0900
   3942 HG13      -69.4720  -22.8800  -40.2200 H       251 VAL    0.0900
   3943 HG21      -71.9120  -21.1360  -42.4040 H       251 VAL    0.0900
   3944 HG22      -72.0140  -21.1840  -40.6030 H       251 VAL    0.5100
   3945 HG23      -71.5320  -22.6690  -41.5320 H       251 VAL   -0.5100
   3946 N         -67.6220  -19.2730  -42.1440 N.am    252 LEU   -0.4700
   3947 CA        -66.2090  -18.9000  -42.0580 C.3     252 LEU    0.3100
   3948 C         -66.0230  -17.4460  -41.6320 C.2     252 LEU    0.0700
   3949 O         -65.2420  -17.1600  -40.7310 O.2     252 LEU    0.0900
   3950 CB        -65.4830  -19.1580  -43.3900 C.3     252 LEU   -0.1800
   3951 CG        -64.4500  -20.3040  -43.4660 C.3     252 LEU    0.0900
   3952 CD1       -64.7230  -21.4340  -42.4940 C.3     252 LEU    0.0900
   3953 CD2       -64.3630  -20.8410  -44.8710 C.3     252 LEU   -0.0900
   3954 HN        -67.9370  -19.5820  -43.0390 H       252 LEU    0.0900
   3955 HA        -65.7590  -19.4860  -41.2700 H       252 LEU   -0.2700
   3956 HB1       -64.9540  -18.2220  -43.6610 H       252 LEU    0.0900
   3957 HB2       -66.2610  -19.3670  -44.1520 H       252 LEU    0.0900
   3958 HG        -63.4430  -19.8860  -43.2510 H       252 LEU    0.0900
   3959 HD11      -65.7810  -21.7620  -42.5760 H       252 LEU   -0.2700
   3960 HD12      -64.5370  -21.0910  -41.4530 H       252 LEU    0.0900
   3961 HD13      -64.0650  -22.3000  -42.7250 H       252 LEU    0.0900
   3962 HD21      -64.0530  -20.0350  -45.5700 H       252 LEU    0.0900
   3963 HD22      -65.3560  -21.2230  -45.1910 H       252 LEU    0.5100
   3964 HD23      -63.6130  -21.6590  -44.9180 H       252 LEU   -0.5100
   3965 N         -66.7660  -16.5370  -42.2550 N.am    253 SER   -0.4700
   3966 CA        -66.7340  -15.1220  -41.8840 C.3     253 SER    0.3100
   3967 C         -66.9420  -14.9250  -40.3900 C.2     253 SER    0.0700
   3968 O         -66.3020  -14.0720  -39.7850 O.2     253 SER    0.0900
   3969 CB        -67.8030  -14.3200  -42.6500 C.3     253 SER    0.0500
   3970 OG        -69.1160  -14.6170  -42.2110 O.3     253 SER    0.0900
   3971 HN        -67.3770  -16.7790  -43.0030 H       253 SER    0.0900
   3972 HA        -65.7500  -14.7420  -42.1110 H       253 SER   -0.6600
   3973 HB1       -67.7340  -14.5580  -43.7320 H       253 SER    0.4300
   3974 HB2       -67.6220  -13.2340  -42.4990 H       253 SER    0.5100
   3975 HG1       -69.1860  -15.5750  -42.2160 H       253 SER   -0.5100
   3976 N         -67.8340  -15.7160  -39.7920 N.am    254 HSP   -0.4700
   3977 CA        -68.1220  -15.5740  -38.3690 C.3     254 HSP    0.3100
   3978 C         -67.1410  -16.3200  -37.4680 C.2     254 HSP    0.0700
   3979 O         -67.0390  -16.0370  -36.2750 O.2     254 HSP    0.0900
   3980 CB        -69.5440  -16.0100  -38.0800 C.3     254 HSP   -0.0500
   3981 CG        -70.5590  -15.2300  -38.8420 C.ar    254 HSP    0.0900
   3982 CD2       -70.5820  -13.9260  -39.2140 C.ar    254 HSP    0.0900
   3983 ND1       -71.7120  -15.7960  -39.3440 N.ar    254 HSP    0.1900
   3984 CE1       -72.4060  -14.8680  -39.9840 C.ar    254 HSP    0.1300
   3985 NE2       -71.7410  -13.7250  -39.9220 N.ar    254 HSP    0.1900
   3986 HN        -68.3330  -16.4270  -40.2800 H       254 HSP   -0.5100
   3987 HA        -67.9830  -14.5380  -38.0980 H       254 HSP    0.4400
   3988 HB1       -69.7460  -15.8830  -36.9950 H       254 HSP   -0.5100
   3989 HB2       -69.6520  -17.0840  -38.3480 H       254 HSP    0.4400
   3990 HD1       -71.9800  -16.7550  -39.2410 H       254 HSP    0.3200
   3991 HD2       -69.8690  -13.1320  -39.0310 H       254 HSP    0.1800
   3992 HE1       -73.3480  -15.0160  -40.4700 H       254 HSP    0.5100
   3993 HE2       -72.0340  -12.8570  -40.3240 H       254 HSP   -0.5100
   3994 N         -66.3990  -17.2690  -38.0230 N.am    255 THR   -0.4700
   3995 CA        -65.4310  -17.9730  -37.2060 C.3     255 THR    0.3100
   3996 C         -64.2660  -17.0560  -36.8920 C.2     255 THR    0.0700
   3997 O         -63.7750  -17.0350  -35.7740 O.2     255 THR    0.0900
   3998 CB        -64.9660  -19.2590  -37.8630 C.3     255 THR    0.1400
   3999 CG2       -64.0450  -20.0240  -36.9270 C.3     255 THR    0.0900
   4000 OG1       -66.1120  -20.0560  -38.1660 O.3     255 THR   -0.6600
   4001 HN        -66.4700  -17.5320  -38.9820 H       255 THR    0.4300
   4002 HA        -65.8980  -18.1910  -36.2570 H       255 THR   -0.2700
   4003 HB        -64.4180  -19.0320  -38.8020 H       255 THR    0.0900
   4004 HG1       -66.7220  -19.4770  -38.6280 H       255 THR    0.0900
   4005 HG21      -64.5140  -20.1190  -35.9250 H       255 THR    0.0900
   4006 HG22      -63.0820  -19.4820  -36.8180 H       255 THR    0.5100
   4007 HG23      -63.8580  -21.0420  -37.3300 H       255 THR   -0.5100
   4008 N         -63.8260  -16.2800  -37.8750 N.am    256 ASN   -0.4700
   4009 CA        -62.7110  -15.3570  -37.6610 C.3     256 ASN    0.3100
   4010 C         -63.1430  -14.2420  -36.7140 C.2     256 ASN    0.0700
   4011 O         -62.4420  -13.9200  -35.7510 O.2     256 ASN    0.0900
   4012 CB        -62.1890  -14.8200  -39.0080 C.3     256 ASN   -0.1800
   4013 CG        -61.2240  -13.6480  -38.8540 C.2     256 ASN    0.0900
   4014 ND2       -59.9750  -13.8660  -39.2630 N.am    256 ASN    0.0900
   4015 OD1       -61.5960  -12.5550  -38.4010 O.2     256 ASN    0.5500
   4016 HN        -64.2280  -16.2890  -38.7860 H       256 ASN   -0.5500
   4017 HA        -61.9290  -15.8900  -37.1420 H       256 ASN   -0.6200
   4018 HB1       -63.0530  -14.4850  -39.6200 H       256 ASN    0.3200
   4019 HB2       -61.6620  -15.6400  -39.5410 H       256 ASN    0.3000
   4020 HD21      -59.2920  -13.1390  -39.1890 H       256 ASN    0.5100
   4021 HD22      -59.7210  -14.7560  -39.6420 H       256 ASN   -0.5100
   4022 N         -64.3240  -13.6850  -36.9590 N.am    257 SER   -0.4700
   4023 CA        -64.9110  -12.6970  -36.0420 C.3     257 SER    0.3100
   4024 C         -65.1290  -13.1990  -34.5990 C.2     257 SER    0.0700
   4025 O         -65.8800  -12.5750  -33.8560 O.2     257 SER    0.0900
   4026 CB        -66.2800  -12.1850  -36.5620 C.3     257 SER    0.0500
   4027 OG        -66.2870  -11.9430  -37.9590 O.3     257 SER    0.0900
   4028 HN        -64.8610  -13.9090  -37.7690 H       257 SER    0.0900
   4029 HA        -64.2170  -11.8750  -35.9530 H       257 SER   -0.6600
   4030 HB1       -66.5320  -11.2350  -36.0450 H       257 SER    0.4300
   4031 HB2       -67.0590  -12.9450  -36.3390 H       257 SER    0.5100
   4032 HG1       -66.2380  -12.8050  -38.3770 H       257 SER   -0.5100
   4033 N         -64.5370  -14.3190  -34.1910 N.am    258 VAL   -0.4700
   4034 CA        -64.6900  -14.7290  -32.7990 C.3     258 VAL    0.3100
   4035 C         -63.4390  -15.2970  -32.2140 C.2     258 VAL    0.0700
   4036 O         -63.0900  -14.9460  -31.0900 O.2     258 VAL    0.0900
   4037 CB        -65.8150  -15.7520  -32.5890 C.3     258 VAL   -0.0900
   4038 CG1       -67.1410  -15.2280  -33.1530 C.3     258 VAL    0.0900
   4039 CG2       -65.4470  -17.1170  -33.1680 C.3     258 VAL   -0.2700
   4040 HN        -63.9890  -14.9010  -34.7860 H       258 VAL    0.0900
   4041 HA        -64.8940  -13.8410  -32.2210 H       258 VAL    0.0900
   4042 HB        -65.9310  -15.9510  -31.5020 H       258 VAL    0.0900
   4043 HG11      -67.0420  -15.0330  -34.2410 H       258 VAL   -0.2700
   4044 HG12      -67.4180  -14.2790  -32.6460 H       258 VAL    0.0900
   4045 HG13      -67.9420  -15.9820  -32.9990 H       258 VAL    0.0900
   4046 HG21      -64.7800  -17.6630  -32.4660 H       258 VAL    0.0900
   4047 HG22      -64.9140  -16.9870  -34.1340 H       258 VAL    0.5100
   4048 HG23      -66.3650  -17.7210  -33.3270 H       258 VAL   -0.5100
   4049 N         -62.7480  -16.1490  -32.9780 N.am    259 VAL   -0.4700
   4050 CA        -61.5520  -16.8440  -32.4940 C.3     259 VAL    0.3100
   4051 C         -60.2290  -16.0890  -32.7320 C.2     259 VAL    0.0700
   4052 O         -59.1360  -16.6830  -32.6890 O.2     259 VAL    0.0900
   4053 CB        -61.4530  -18.2080  -33.1390 C.3     259 VAL   -0.0900
   4054 CG1       -62.8050  -18.9460  -32.9810 C.3     259 VAL    0.0900
   4055 CG2       -61.0120  -18.0690  -34.6120 C.3     259 VAL   -0.2700
   4056 HN        -63.0160  -16.3500  -33.9160 H       259 VAL    0.0900
   4057 HA        -61.6270  -16.9370  -31.4200 H       259 VAL    0.0900
   4058 HB        -60.6460  -18.7950  -32.6520 H       259 VAL    0.0900
   4059 HG11      -63.5270  -18.5870  -33.7450 H       259 VAL   -0.2700
   4060 HG12      -63.2260  -18.7490  -31.9720 H       259 VAL    0.0900
   4061 HG13      -62.6570  -20.0380  -33.1190 H       259 VAL    0.0900
   4062 HG21      -59.9120  -17.9200  -34.6690 H       259 VAL    0.0900
   4063 HG22      -61.5140  -17.1930  -35.0760 H       259 VAL    0.5100
   4064 HG23      -61.2740  -18.9900  -35.1740 H       259 VAL   -0.5100
   4065 N         -60.3010  -14.7800  -32.9430 N.am    260 ASN   -0.4700
   4066 CA        -59.0940  -14.0680  -33.2380 C.3     260 ASN    0.3100
   4067 C         -58.2960  -13.6530  -32.0190 C.2     260 ASN    0.0700
   4068 O         -57.1350  -14.0130  -31.9080 O.2     260 ASN    0.0900
   4069 CB        -59.3430  -12.9080  -34.1810 C.3     260 ASN   -0.1800
   4070 CG        -58.4890  -13.0200  -35.4300 C.2     260 ASN    0.0900
   4071 ND2       -58.8590  -12.2940  -36.4810 N.am    260 ASN    0.0900
   4072 OD1       -57.5210  -13.7820  -35.4550 O.2     260 ASN    0.5500
   4073 HN        -61.1500  -14.2600  -32.9070 H       260 ASN   -0.5500
   4074 HA        -58.4000  -14.7660  -33.6850 H       260 ASN   -0.6200
   4075 HB1       -59.0980  -11.9550  -33.6640 H       260 ASN    0.3200
   4076 HB2       -60.4130  -12.8970  -34.4760 H       260 ASN    0.3000
   4077 HD21      -59.7430  -11.8250  -36.4790 H       260 ASN    0.5100
   4078 HD22      -58.2540  -12.2160  -37.2730 H       260 ASN   -0.5100
   4079 N         -58.8820  -12.9180  -31.0770 N.am    261 PRO   -0.2900
   4080 CA        -58.0640  -12.7540  -29.8810 C.3     261 PRO    0.0000
   4081 C         -57.4200  -14.0760  -29.4150 C.2     261 PRO    0.0900
   4082 O         -56.1960  -14.1590  -29.2690 O.2     261 PRO    0.0900
   4083 CB        -59.0720  -12.2600  -28.8350 C.3     261 PRO    0.0200
   4084 CG        -60.1170  -11.5810  -29.6230 C.3     261 PRO    0.0900
   4085 CD        -60.2390  -12.3770  -30.8990 C.3     261 PRO   -0.1800
   4086 HA        -57.2470  -12.0780  -30.0740 H       261 PRO    0.0900
   4087 HB1       -58.5930  -11.5550  -28.1240 H       261 PRO    0.0900
   4088 HB2       -59.4990  -13.1120  -28.2640 H       261 PRO   -0.1800
   4089 HG1       -61.0820  -11.5750  -29.0720 H       261 PRO    0.0900
   4090 HG2       -59.8220  -10.5320  -29.8430 H       261 PRO    0.0900
   4091 HD1       -60.9720  -13.2050  -30.7970 H       261 PRO    0.5100
   4092 HD2       -60.5110  -11.7330  -31.7610 H       261 PRO   -0.5100
   4093 N         -58.2470  -15.1060  -29.2330 N.am    262 PHE   -0.4700
   4094 CA        -57.8120  -16.3410  -28.5850 C.3     262 PHE    0.3100
   4095 C         -56.4970  -16.8930  -29.1110 C.2     262 PHE    0.0700
   4096 O         -55.6250  -17.2260  -28.3200 O.2     262 PHE    0.0900
   4097 CB        -58.8780  -17.4280  -28.6910 C.3     262 PHE   -0.1800
   4098 CG        -58.6320  -18.5780  -27.7880 C.ar    262 PHE    0.0900
   4099 CD1       -57.9590  -19.7000  -28.2410 C.ar    262 PHE    0.0900
   4100 CD2       -59.0490  -18.5270  -26.4600 C.ar    262 PHE    0.0000
   4101 CE1       -57.7120  -20.7700  -27.3860 C.ar    262 PHE   -0.1150
   4102 CE2       -58.8140  -19.5860  -25.5950 C.ar    262 PHE    0.1150
   4103 CZ        -58.1400  -20.7100  -26.0510 C.ar    262 PHE   -0.1150
   4104 HN        -59.1980  -15.0790  -29.5300 H       262 PHE    0.1150
   4105 HA        -57.6100  -16.1180  -27.5480 H       262 PHE   -0.1150
   4106 HB1       -58.9010  -17.8200  -29.7290 H       262 PHE    0.1150
   4107 HB2       -59.8680  -17.0000  -28.4220 H       262 PHE   -0.1150
   4108 HD1       -57.6240  -19.7470  -29.2660 H       262 PHE    0.1150
   4109 HD2       -59.5640  -17.6490  -26.0990 H       262 PHE   -0.1150
   4110 HE1       -57.1920  -21.6440  -27.7490 H       262 PHE    0.1150
   4111 HE2       -59.1540  -19.5350  -24.5700 H       262 PHE    0.5100
   4112 HZ        -57.9450  -21.5360  -25.3820 H       262 PHE   -0.5100
   4113 N         -56.3450  -17.0080  -30.4300 N.am    263 ILE   -0.4700
   4114 CA        -55.0810  -17.5290  -30.9970 C.3     263 ILE    0.3100
   4115 C         -53.8980  -16.6170  -30.6470 C.2     263 ILE    0.0700
   4116 O         -52.8900  -17.0750  -30.1050 O.2     263 ILE    0.0900
   4117 CB        -55.1540  -17.7260  -32.5340 C.3     263 ILE   -0.0900
   4118 CG1       -55.9180  -19.0260  -32.8900 C.3     263 ILE    0.0900
   4119 CG2       -53.7540  -17.7350  -33.1440 C.3     263 ILE   -0.2700
   4120 CD        -55.2080  -20.3560  -32.5250 C.3     263 ILE    0.0900
   4121 HN        -57.0580  -16.7550  -31.0800 H       263 ILE    0.0900
   4122 HA        -54.8740  -18.4730  -30.5160 H       263 ILE    0.0900
   4123 HB        -55.7440  -16.8980  -32.9830 H       263 ILE   -0.1800
   4124 HG11      -56.1020  -19.0260  -33.9850 H       263 ILE    0.0900
   4125 HG12      -56.8940  -19.0030  -32.3610 H       263 ILE    0.0900
   4126 HG21      -53.0550  -18.2960  -32.4870 H       263 ILE   -0.2700
   4127 HG22      -53.3800  -16.6950  -33.2520 H       263 ILE    0.0900
   4128 HG23      -53.7780  -18.2300  -34.1390 H       263 ILE    0.0900
   4129 HD1       -55.0260  -20.4030  -31.4300 H       263 ILE    0.0900
   4130 HD2       -54.2300  -20.4190  -33.0490 H       263 ILE    0.5100
   4131 HD3       -55.8450  -21.2170  -32.8160 H       263 ILE   -0.5100
   4132 N         -54.0240  -15.3250  -30.9340 N.am    264 TYR   -0.4700
   4133 CA        -53.0180  -14.3490  -30.5130 C.3     264 TYR    0.3100
   4134 C         -52.7090  -14.5080  -29.0270 C.2     264 TYR    0.0700
   4135 O         -51.5420  -14.6820  -28.6340 O.2     264 TYR    0.0900
   4136 CB        -53.4800  -12.9130  -30.8130 C.3     264 TYR   -0.1800
   4137 CG        -52.5220  -11.8670  -30.3080 C.ar    264 TYR    0.0900
   4138 CD1       -52.6770  -11.3170  -29.0390 C.ar    264 TYR    0.0900
   4139 CD2       -51.4420  -11.4340  -31.0900 C.ar    264 TYR    0.0000
   4140 CE1       -51.7870  -10.3640  -28.5530 C.ar    264 TYR   -0.1150
   4141 CE2       -50.5530  -10.4670  -30.6160 C.ar    264 TYR    0.1150
   4142 CZ        -50.7280   -9.9430  -29.3390 C.ar    264 TYR   -0.1150
   4143 OH        -49.8680   -8.9880  -28.8370 O.3     264 TYR    0.1150
   4144 HN        -54.8010  -14.9650  -31.4440 H       264 TYR    0.1100
   4145 HA        -52.1030  -14.5650  -31.0450 H       264 TYR   -0.5400
   4146 HB1       -54.4600  -12.7300  -30.3220 H       264 TYR    0.4300
   4147 HB2       -53.5720  -12.7760  -31.9120 H       264 TYR   -0.1150
   4148 HD1       -53.5040  -11.6350  -28.4210 H       264 TYR    0.1150
   4149 HD2       -51.2960  -11.8550  -32.0740 H       264 TYR   -0.1150
   4150 HE1       -51.9220   -9.9530  -27.5640 H       264 TYR    0.1150
   4151 HE2       -49.7360  -10.1290  -31.2360 H       264 TYR    0.5100
   4152 HH        -50.2500   -8.6390  -28.0280 H       264 TYR   -0.5100
   4153 N         -53.7560  -14.4620  -28.2090 N.am    265 ALA   -0.4700
   4154 CA        -53.5930  -14.5710  -26.7670 C.3     265 ALA    0.3100
   4155 C         -53.0680  -15.9450  -26.3260 C.2     265 ALA    0.0700
   4156 O         -52.3020  -16.0390  -25.3710 O.2     265 ALA    0.0900
   4157 CB        -54.8960  -14.2520  -26.0740 C.3     265 ALA   -0.2700
   4158 HN        -54.6890  -14.3550  -28.5420 H       265 ALA    0.0900
   4159 HA        -52.8230  -13.8770  -26.4630 H       265 ALA    0.0900
   4160 HB1       -55.6860  -14.9630  -26.4000 H       265 ALA    0.0900
   4161 HB2       -55.2190  -13.2210  -26.3310 H       265 ALA    0.5100
   4162 HB3       -54.7710  -14.3420  -24.9730 H       265 ALA   -0.5100
   4163 N         -53.4780  -17.0170  -27.0060 N.am    266 TYR   -0.4700
   4164 CA        -53.0290  -18.3520  -26.6330 C.3     266 TYR    0.3100
   4165 C         -51.5270  -18.5240  -26.8360 C.2     266 TYR    0.0700
   4166 O         -50.8740  -19.1850  -26.0450 O.2     266 TYR    0.0900
   4167 CB        -53.7680  -19.4360  -27.4070 C.3     266 TYR   -0.1800
   4168 CG        -53.5540  -20.7850  -26.7980 C.ar    266 TYR    0.0900
   4169 CD1       -52.5600  -21.6370  -27.2650 C.ar    266 TYR    0.0900
   4170 CD2       -54.3250  -21.1990  -25.7210 C.ar    266 TYR    0.0000
   4171 CE1       -52.3490  -22.8760  -26.6820 C.ar    266 TYR   -0.1150
   4172 CE2       -54.1290  -22.4390  -25.1330 C.ar    266 TYR    0.1150
   4173 CZ        -53.1380  -23.2730  -25.6180 C.ar    266 TYR   -0.1150
   4174 OH        -52.9530  -24.5020  -25.0180 O.3     266 TYR    0.1150
   4175 HN        -54.0990  -16.9550  -27.7840 H       266 TYR    0.1100
   4176 HA        -53.1990  -18.4730  -25.5740 H       266 TYR   -0.5400
   4177 HB1       -53.3960  -19.4730  -28.4530 H       266 TYR    0.4300
   4178 HB2       -54.8600  -19.2280  -27.3980 H       266 TYR   -0.1150
   4179 HD1       -51.9430  -21.3270  -28.0950 H       266 TYR    0.1150
   4180 HD2       -55.0910  -20.5440  -25.3350 H       266 TYR   -0.1150
   4181 HE1       -51.5740  -23.5280  -27.0560 H       266 TYR    0.1150
   4182 HE2       -54.7450  -22.7520  -24.3020 H       266 TYR    0.5100
   4183 HH        -52.4790  -25.0640  -25.6350 H       266 TYR   -0.5100
   4184 N         -50.9720  -17.9260  -27.8880 N.am    267 ARG   -0.4700
   4185 CA        -49.5330  -18.0250  -28.1510 C.3     267 ARG    0.3100
   4186 C         -48.6200  -17.2680  -27.1810 C.2     267 ARG    0.0700
   4187 O         -47.4030  -17.3840  -27.2810 O.2     267 ARG    0.0900
   4188 CB        -49.2220  -17.5540  -29.5700 C.3     267 ARG   -0.1800
   4189 CG        -49.6520  -18.5250  -30.6330 C.3     267 ARG    0.0900
   4190 CD        -49.5620  -17.8780  -31.9860 C.3     267 ARG    0.0900
   4191 NE        -48.2800  -17.2000  -32.1440 N.pl3   267 ARG   -0.1800
   4192 CZ        -47.1340  -17.7800  -32.4730 C.cat   267 ARG    0.0900
   4193 NH1       -47.0520  -19.0850  -32.7080 N.pl3   267 ARG    0.0900
   4194 NH2       -46.0500  -17.0390  -32.5670 N.pl3   267 ARG    0.2000
   4195 HN        -51.5040  -17.3890  -28.5380 H       267 ARG    0.0900
   4196 HA        -49.2380  -19.0560  -28.0220 H       267 ARG    0.0900
   4197 HB1       -48.1260  -17.3960  -29.6570 H       267 ARG   -0.7000
   4198 HB2       -49.7390  -16.5870  -29.7440 H       267 ARG    0.4400
   4199 HG1       -50.6990  -18.8440  -30.4420 H       267 ARG    0.6400
   4200 HG2       -48.9940  -19.4200  -30.6050 H       267 ARG   -0.8000
   4201 HD1       -50.3690  -17.1230  -32.1000 H       267 ARG    0.4600
   4202 HD2       -49.6450  -18.6490  -32.7820 H       267 ARG    0.4600
   4203 HE        -48.2640  -16.2130  -31.9920 H       267 ARG   -0.8000
   4204 HH11      -47.8680  -19.6580  -32.6390 H       267 ARG    0.4600
   4205 HH12      -46.1730  -19.4940  -32.9540 H       267 ARG    0.4600
   4206 HH21      -45.1530  -17.4740  -32.6650 H       267 ARG    0.5100
   4207 HH22      -46.1220  -16.0430  -32.5390 H       267 ARG   -0.5100
   4208 N         -49.1840  -16.4840  -26.2620 N.am    268 ILE   -0.4700
   4209 CA        -48.3970  -15.7630  -25.2640 C.3     268 ILE    0.3100
   4210 C         -48.3650  -16.5880  -23.9930 C.2     268 ILE    0.0700
   4211 O         -49.3940  -17.0900  -23.5310 O.2     268 ILE    0.0900
   4212 CB        -48.9840  -14.3840  -24.9550 C.3     268 ILE   -0.0900
   4213 CG1       -49.1360  -13.5760  -26.2490 C.3     268 ILE    0.0900
   4214 CG2       -48.1250  -13.6440  -23.9420 C.3     268 ILE   -0.2700
   4215 CD        -49.5490  -12.1450  -26.0320 C.3     268 ILE    0.0900
   4216 HN        -50.1710  -16.3550  -26.2140 H       268 ILE    0.0900
   4217 HA        -47.3940  -15.6590  -25.6500 H       268 ILE    0.0900
   4218 HB        -50.0100  -14.5060  -24.5470 H       268 ILE   -0.1800
   4219 HG11      -49.9010  -14.0710  -26.8840 H       268 ILE    0.0900
   4220 HG12      -48.1630  -13.5840  -26.7840 H       268 ILE    0.0900
   4221 HG21      -47.0970  -13.5060  -24.3400 H       268 ILE   -0.2700
   4222 HG22      -48.0650  -14.2270  -22.9980 H       268 ILE    0.0900
   4223 HG23      -48.5620  -12.6430  -23.7360 H       268 ILE    0.0900
   4224 HD1       -48.7160  -11.5730  -25.5700 H       268 ILE    0.0900
   4225 HD2       -50.4270  -12.1030  -25.3520 H       268 ILE    0.5100
   4226 HD3       -49.8060  -11.6740  -27.0050 H       268 ILE   -0.5100
   4227 N         -47.1680  -16.7350  -23.4320 N.am    269 ARG   -0.4700
   4228 CA        -46.9630  -17.5810  -22.2750 C.3     269 ARG    0.3100
   4229 C         -47.7250  -17.0730  -21.0530 C.2     269 ARG    0.0700
   4230 O         -48.3260  -17.8660  -20.3240 O.2     269 ARG    0.0900
   4231 CB        -45.4600  -17.6960  -21.9930 C.3     269 ARG   -0.1800
   4232 CG        -45.0790  -18.5640  -20.8000 C.3     269 ARG    0.0900
   4233 CD        -43.6740  -19.1240  -20.9750 C.3     269 ARG    0.0900
   4234 NE        -42.8860  -19.1200  -19.7340 N.pl3   269 ARG   -0.1800
   4235 CZ        -42.2950  -18.0420  -19.2080 C.cat   269 ARG    0.0900
   4236 NH1       -42.4240  -16.8390  -19.7850 N.pl3   269 ARG    0.0900
   4237 NH2       -41.5870  -18.1570  -18.0850 N.pl3   269 ARG    0.2000
   4238 HN        -46.3590  -16.2690  -23.7820 H       269 ARG    0.0900
   4239 HA        -47.3860  -18.5530  -22.4840 H       269 ARG    0.0900
   4240 HB1       -45.0650  -16.6740  -21.8140 H       269 ARG   -0.7000
   4241 HB2       -44.9720  -18.1190  -22.8950 H       269 ARG    0.4400
   4242 HG1       -45.8010  -19.4040  -20.7080 H       269 ARG    0.6400
   4243 HG2       -45.1190  -17.9540  -19.8720 H       269 ARG   -0.8000
   4244 HD1       -43.1230  -18.5090  -21.7180 H       269 ARG    0.4600
   4245 HD2       -43.7380  -20.1770  -21.3220 H       269 ARG    0.4600
   4246 HE        -42.7840  -19.9880  -19.2480 H       269 ARG   -0.8000
   4247 HH11      -42.9670  -16.7400  -20.6200 H       269 ARG    0.4600
   4248 HH12      -41.9780  -16.0400  -19.3820 H       269 ARG    0.4600
   4249 HH21      -41.5000  -19.0480  -17.6380 H       269 ARG    0.5100
   4250 HH22      -41.1450  -17.3540  -17.6880 H       269 ARG   -0.5100
   4251 N         -47.7180  -15.7540  -20.8440 N.am    270 GLU   -0.4700
   4252 CA        -48.3580  -15.1440  -19.6760 C.3     270 GLU    0.3100
   4253 C         -49.8750  -15.3460  -19.7100 C.2     270 GLU    0.0700
   4254 O         -50.5200  -15.5230  -18.6690 O.2     270 GLU    0.0900
   4255 CB        -47.9910  -13.6520  -19.5940 C.3     270 GLU   -0.1800
   4256 CG        -48.4050  -12.9100  -18.3150 C.3     270 GLU    0.0900
   4257 CD        -47.5250  -13.2190  -17.0890 C.2     270 GLU    0.0900
   4258 OE1       -47.1860  -12.2790  -16.3230 O.co2   270 GLU   -0.2800
   4259 OE2       -47.1760  -14.4030  -16.8740 O.co2   270 GLU    0.0900
   4260 HN        -47.2750  -15.1240  -21.4770 H       270 GLU    0.0900
   4261 HA        -48.0170  -15.6660  -18.7950 H       270 GLU    0.6200
   4262 HB1       -48.4690  -13.1380  -20.4530 H       270 GLU   -0.7600
   4263 HB2       -46.8880  -13.5690  -19.6910 H       270 GLU   -0.7600
   4264 HG1       -49.4510  -13.1920  -18.0660 H       270 GLU    0.5100
   4265 HG2       -48.3570  -11.8180  -18.5070 H       270 GLU   -0.5100
   4266 N         -50.4480  -15.3490  -20.9120 N.am    271 PHE   -0.4700
   4267 CA        -51.8700  -15.6570  -21.0720 C.3     271 PHE    0.3100
   4268 C         -52.1470  -17.1330  -20.7840 C.2     271 PHE    0.0700
   4269 O         -52.9850  -17.4970  -19.9540 O.2     271 PHE    0.0900
   4270 CB        -52.3110  -15.3570  -22.5120 C.3     271 PHE   -0.1800
   4271 CG        -52.8600  -13.9770  -22.7170 C.ar    271 PHE    0.0900
   4272 CD1       -54.1050  -13.6250  -22.1830 C.ar    271 PHE    0.0900
   4273 CD2       -52.1680  -13.0510  -23.4740 C.ar    271 PHE    0.0000
   4274 CE1       -54.6330  -12.3650  -22.3840 C.ar    271 PHE   -0.1150
   4275 CE2       -52.6890  -11.7940  -23.6860 C.ar    271 PHE    0.1150
   4276 CZ        -53.9290  -11.4460  -23.1390 C.ar    271 PHE   -0.1150
   4277 HN        -49.9400  -15.1450  -21.7450 H       271 PHE    0.1150
   4278 HA        -52.4290  -15.0530  -20.3720 H       271 PHE   -0.1150
   4279 HB1       -53.1100  -16.0710  -22.8040 H       271 PHE    0.1150
   4280 HB2       -51.4380  -15.4630  -23.1890 H       271 PHE   -0.1150
   4281 HD1       -54.6610  -14.3490  -21.6050 H       271 PHE    0.1150
   4282 HD2       -51.2110  -13.3150  -23.9030 H       271 PHE   -0.1150
   4283 HE1       -55.5880  -12.1000  -21.9540 H       271 PHE    0.1150
   4284 HE2       -52.1390  -11.0750  -24.2750 H       271 PHE    0.5100
   4285 HZ        -54.3360  -10.4600  -23.3090 H       271 PHE   -0.5100
   4286 N         -51.4050  -17.9660  -21.5070 N.am    272 ARG   -0.4700
   4287 CA        -51.5410  -19.4060  -21.4690 C.3     272 ARG    0.3100
   4288 C         -51.4750  -19.9140  -20.0330 C.2     272 ARG    0.0700
   4289 O         -52.2290  -20.8030  -19.6440 O.2     272 ARG    0.0900
   4290 CB        -50.4220  -20.0220  -22.3170 C.3     272 ARG   -0.1800
   4291 CG        -50.7070  -21.4120  -22.8370 C.3     272 ARG    0.0900
   4292 CD        -49.8640  -21.7140  -24.0740 C.3     272 ARG    0.0900
   4293 NE        -48.4320  -21.5620  -23.8140 N.pl3   272 ARG   -0.1800
   4294 CZ        -47.6180  -20.7130  -24.4320 C.cat   272 ARG    0.0900
   4295 NH1       -46.3380  -20.6820  -24.1020 N.pl3   272 ARG    0.0900
   4296 NH2       -48.0470  -19.8980  -25.3830 N.pl3   272 ARG    0.2000
   4297 HN        -50.7030  -17.6250  -22.1260 H       272 ARG    0.0900
   4298 HA        -52.5120  -19.6710  -21.8610 H       272 ARG    0.0900
   4299 HB1       -49.5010  -20.0660  -21.6980 H       272 ARG   -0.7000
   4300 HB2       -50.2390  -19.3560  -23.1860 H       272 ARG    0.4400
   4301 HG1       -51.7840  -21.4900  -23.1000 H       272 ARG    0.6400
   4302 HG2       -50.4750  -22.1540  -22.0450 H       272 ARG   -0.8000
   4303 HD1       -50.1350  -21.0130  -24.8920 H       272 ARG    0.4600
   4304 HD2       -50.0390  -22.7630  -24.3970 H       272 ARG    0.4600
   4305 HE        -48.0320  -22.1480  -23.1130 H       272 ARG   -0.8000
   4306 HH11      -45.9900  -21.2940  -23.3920 H       272 ARG    0.4600
   4307 HH12      -45.7170  -20.0460  -24.5610 H       272 ARG    0.4600
   4308 HH21      -49.0270  -19.8010  -25.5540 H       272 ARG    0.5100
   4309 HH22      -47.3900  -19.3810  -25.9310 H       272 ARG   -0.5100
   4310 N         -50.5710  -19.3190  -19.2540 N.am    273 GLN   -0.4700
   4311 CA        -50.4400  -19.6030  -17.8350 C.3     273 GLN    0.3100
   4312 C         -51.6780  -19.2040  -17.0430 C.2     273 GLN    0.0700
   4313 O         -52.1630  -19.9660  -16.2020 O.2     273 GLN    0.0900
   4314 CB        -49.2180  -18.8810  -17.2630 C.3     273 GLN   -0.1800
   4315 CG        -47.8890  -19.5450  -17.5950 C.3     273 GLN    0.0900
   4316 CD        -46.7430  -19.0050  -16.7650 C.2     273 GLN    0.0900
   4317 NE2       -46.6350  -17.7820  -16.5590 N.am    273 GLN   -0.1800
   4318 OE1       -45.8930  -19.8860  -16.2830 O.2     273 GLN    0.0900
   4319 HN        -49.9370  -18.6420  -19.6170 H       273 GLN    0.0900
   4320 HA        -50.3370  -20.6710  -17.7140 H       273 GLN    0.5500
   4321 HB1       -49.3220  -18.8370  -16.1590 H       273 GLN   -0.5500
   4322 HB2       -49.2030  -17.8470  -17.6660 H       273 GLN   -0.6200
   4323 HG1       -47.6580  -19.3750  -18.6680 H       273 GLN    0.3200
   4324 HG2       -47.9760  -20.6370  -17.4090 H       273 GLN    0.3000
   4325 HE21      -45.8750  -17.4340  -16.0100 H       273 GLN    0.5100
   4326 HE22      -47.3070  -17.1500  -16.9420 H       273 GLN   -0.5100
   4327 N         -52.1900  -18.0050  -17.3010 N.am    274 THR   -0.4700
   4328 CA        -53.3870  -17.5490  -16.6120 C.3     274 THR    0.3100
   4329 C         -54.5880  -18.4020  -16.9840 C.2     274 THR    0.0700
   4330 O         -55.4340  -18.6750  -16.1410 O.2     274 THR    0.0900
   4331 CB        -53.6890  -16.0930  -16.9430 C.3     274 THR    0.1400
   4332 CG2       -54.6250  -15.5000  -15.9250 C.3     274 THR    0.0900
   4333 OG1       -52.4710  -15.3490  -16.9520 O.3     274 THR   -0.6600
   4334 HN        -51.7870  -17.3780  -17.9630 H       274 THR    0.4300
   4335 HA        -53.2250  -17.6640  -15.5520 H       274 THR   -0.2700
   4336 HB        -54.1650  -16.0220  -17.9440 H       274 THR    0.0900
   4337 HG1       -52.0600  -15.5230  -17.8010 H       274 THR    0.0900
   4338 HG21      -54.1680  -15.5440  -14.9140 H       274 THR    0.0900
   4339 HG22      -55.5780  -16.0720  -15.9090 H       274 THR    0.5100
   4340 HG23      -54.8310  -14.4370  -16.1740 H       274 THR   -0.5100
   4341 N         -54.6760  -18.8250  -18.2480 N.am    275 PHE   -0.4700
   4342 CA        -55.7870  -19.6790  -18.6690 C.3     275 PHE    0.3100
   4343 C         -55.8170  -20.9070  -17.7870 C.2     275 PHE    0.0700
   4344 O         -56.8550  -21.2280  -17.2110 O.2     275 PHE    0.0900
   4345 CB        -55.6850  -20.1150  -20.1400 C.3     275 PHE   -0.1800
   4346 CG        -55.9280  -19.0060  -21.1450 C.ar    275 PHE    0.0900
   4347 CD1       -56.6820  -17.8790  -20.8300 C.ar    275 PHE    0.0900
   4348 CD2       -55.4220  -19.1160  -22.4260 C.ar    275 PHE    0.0000
   4349 CE1       -56.8950  -16.8790  -21.7650 C.ar    275 PHE   -0.1150
   4350 CE2       -55.6280  -18.1150  -23.3550 C.ar    275 PHE    0.1150
   4351 CZ        -56.3700  -16.9970  -23.0220 C.ar    275 PHE   -0.1150
   4352 HN        -54.0060  -18.5850  -18.9470 H       275 PHE    0.1150
   4353 HA        -56.6990  -19.1220  -18.5160 H       275 PHE   -0.1150
   4354 HB1       -56.4410  -20.9040  -20.3380 H       275 PHE    0.1150
   4355 HB2       -54.6630  -20.5080  -20.3320 H       275 PHE   -0.1150
   4356 HD1       -57.1070  -17.7830  -19.8420 H       275 PHE    0.1150
   4357 HD2       -54.8590  -19.9950  -22.7030 H       275 PHE   -0.1150
   4358 HE1       -57.4750  -16.0080  -21.5010 H       275 PHE    0.1150
   4359 HE2       -55.2080  -18.2070  -24.3460 H       275 PHE    0.5100
   4360 HZ        -56.5340  -16.2180  -23.7520 H       275 PHE   -0.5100
   4361 N         -54.6570  -21.5670  -17.6670 N.am    276 ARG   -0.4700
   4362 CA        -54.5100  -22.7770  -16.8510 C.3     276 ARG    0.3100
   4363 C         -54.9740  -22.5400  -15.4200 C.2     276 ARG    0.0700
   4364 O         -55.6500  -23.3850  -14.8320 O.2     276 ARG    0.0900
   4365 CB        -53.0430  -23.2500  -16.8370 C.3     276 ARG   -0.1800
   4366 CG        -52.8430  -24.7260  -16.4120 C.3     276 ARG    0.0900
   4367 CD        -51.4230  -25.1210  -15.8980 C.3     276 ARG    0.0900
   4368 NE        -50.3420  -24.1630  -16.1700 N.pl3   276 ARG   -0.1800
   4369 CZ        -49.9020  -23.7930  -17.3800 C.cat   276 ARG    0.0900
   4370 NH1       -50.4620  -24.2580  -18.5040 N.pl3   276 ARG    0.0900
   4371 NH2       -48.8990  -22.9170  -17.4760 N.pl3   276 ARG    0.2000
   4372 HN        -53.8330  -21.2600  -18.1350 H       276 ARG    0.0900
   4373 HA        -55.1460  -23.5440  -17.2700 H       276 ARG    0.0900
   4374 HB1       -52.4760  -22.6050  -16.1320 H       276 ARG   -0.7000
   4375 HB2       -52.6250  -23.1220  -17.8580 H       276 ARG    0.4400
   4376 HG1       -53.0750  -25.3640  -17.2900 H       276 ARG    0.6400
   4377 HG2       -53.5700  -24.9460  -15.6030 H       276 ARG   -0.8000
   4378 HD1       -51.1270  -26.0780  -16.3780 H       276 ARG    0.4600
   4379 HD2       -51.4680  -25.2440  -14.7950 H       276 ARG    0.4600
   4380 HE        -49.8930  -23.7500  -15.3800 H       276 ARG   -0.8000
   4381 HH11      -51.2280  -24.8980  -18.4520 H       276 ARG    0.4600
   4382 HH12      -50.1130  -23.9660  -19.3940 H       276 ARG    0.4600
   4383 HH21      -48.4830  -22.5420  -16.6480 H       276 ARG    0.5100
   4384 HH22      -48.5650  -22.6360  -18.3750 H       276 ARG   -0.5100
   4385 N         -54.6150  -21.3820  -14.8680 N.am    277 LYS   -0.4700
   4386 CA        -54.9160  -21.0490  -13.4770 C.3     277 LYS    0.3100
   4387 C         -56.4110  -20.8830  -13.2030 C.2     277 LYS    0.0700
   4388 O         -56.8560  -21.1530  -12.0910 O.2     277 LYS    0.0900
   4389 CB        -54.1530  -19.7850  -13.0500 C.3     277 LYS   -0.1800
   4390 CG        -54.0430  -19.5870  -11.5320 C.3     277 LYS    0.0900
   4391 CD        -53.2040  -18.3530  -11.1970 C.3     277 LYS    0.0900
   4392 CE        -51.7120  -18.5400  -11.5400 C.3     277 LYS   -0.1800
   4393 NZ        -51.1980  -17.4330  -12.3970 N.4     277 LYS    0.0900
   4394 HN        -54.1210  -20.6870  -15.3840 H       277 LYS    0.0900
   4395 HA        -54.6270  -21.8880  -12.8620 H       277 LYS   -0.1800
   4396 HB1       -54.6720  -18.9030  -13.4800 H       277 LYS    0.0900
   4397 HB2       -53.1270  -19.8390  -13.4700 H       277 LYS    0.0900
   4398 HG1       -53.5690  -20.4840  -11.0800 H       277 LYS    0.2100
   4399 HG2       -55.0600  -19.4640  -11.1050 H       277 LYS    0.0500
   4400 HD1       -53.2980  -18.1400  -10.1120 H       277 LYS    0.0500
   4401 HD2       -53.5960  -17.4860  -11.7700 H       277 LYS   -0.3000
   4402 HE1       -51.5710  -19.4920  -12.0950 H       277 LYS    0.3300
   4403 HE2       -51.1110  -18.5500  -10.6050 H       277 LYS    0.3300
   4404 HZ1       -51.3070  -16.5280  -11.8970 H       277 LYS    0.3300
   4405 HZ2       -51.7370  -17.4060  -13.2870 H       277 LYS    0.5100
   4406 HZ3       -50.1920  -17.5950  -12.6060 H       277 LYS   -0.5100
   4407 N         -57.1820  -20.4490  -14.2010 N.am    278 ILE   -0.4700
   4408 CA        -58.6460  -20.3520  -14.0690 C.3     278 ILE    0.3100
   4409 C         -59.2870  -21.7120  -14.3060 C.2     278 ILE    0.0700
   4410 O         -60.0860  -22.1800  -13.4930 O.2     278 ILE    0.0900
   4411 CB        -59.2770  -19.3540  -15.0780 C.3     278 ILE   -0.0900
   4412 CG1       -58.6020  -17.9790  -14.9970 C.3     278 ILE    0.0900
   4413 CG2       -60.7860  -19.2090  -14.8170 C.3     278 ILE   -0.2700
   4414 CD        -58.6130  -17.2180  -16.3080 C.3     278 ILE    0.0900
   4415 HN        -56.8020  -20.1710  -15.0800 H       278 ILE    0.0900
   4416 HA        -58.8600  -20.0370  -13.0600 H       278 ILE    0.0900
   4417 HB        -59.1160  -19.7230  -16.1130 H       278 ILE   -0.1800
   4418 HG11      -57.5470  -18.1220  -14.6800 H       278 ILE    0.0900
   4419 HG12      -59.1290  -17.3700  -14.2310 H       278 ILE    0.0900
   4420 HG21      -60.9610  -18.8330  -13.7860 H       278 ILE   -0.2700
   4421 HG22      -61.2840  -20.1960  -14.9230 H       278 ILE    0.0900
   4422 HG23      -61.2270  -18.4880  -15.5370 H       278 ILE    0.0900
   4423 HD1       -59.6600  -17.0460  -16.6410 H       278 ILE    0.0900
   4424 HD2       -58.0840  -17.8040  -17.0890 H       278 ILE    0.5100
   4425 HD3       -58.1170  -16.2330  -16.1770 H       278 ILE   -0.5100
   4426 N         -58.9290  -22.3360  -15.4290 N.am    279 ILE   -0.4700
   4427 CA        -59.4830  -23.6250  -15.8440 C.3     279 ILE    0.3100
   4428 C         -59.4190  -24.6510  -14.7150 C.2     279 ILE    0.0700
   4429 O         -60.4240  -25.3020  -14.4160 O.2     279 ILE    0.0900
   4430 CB        -58.7640  -24.1830  -17.0970 C.3     279 ILE   -0.0900
   4431 CG1       -59.1600  -23.3840  -18.3380 C.3     279 ILE    0.0900
   4432 CG2       -59.1150  -25.6390  -17.3260 C.3     279 ILE   -0.2700
   4433 CD        -58.3100  -23.6880  -19.5660 C.3     279 ILE    0.0900
   4434 HN        -58.2540  -21.9430  -16.0480 H       279 ILE    0.0900
   4435 HA        -60.5320  -23.4800  -16.0540 H       279 ILE    0.0900
   4436 HB        -57.6650  -24.0890  -16.9590 H       279 ILE   -0.1800
   4437 HG11      -59.0670  -22.3020  -18.1060 H       279 ILE    0.0900
   4438 HG12      -60.2200  -23.6110  -18.5790 H       279 ILE    0.0900
   4439 HG21      -60.2110  -25.7480  -17.4750 H       279 ILE   -0.2700
   4440 HG22      -58.8150  -26.2440  -16.4440 H       279 ILE    0.0900
   4441 HG23      -58.5940  -26.0150  -18.2330 H       279 ILE    0.0900
   4442 HD1       -58.5320  -24.7100  -19.9420 H       279 ILE    0.0900
   4443 HD2       -57.2310  -23.6350  -19.3030 H       279 ILE    0.5100
   4444 HD3       -58.5350  -22.9580  -20.3730 H       279 ILE   -0.5100
   4445 N         -58.2530  -24.7770  -14.0750 N.am    280 ARG   -0.4700
   4446 CA        -58.0910  -25.6660  -12.9090 C.3     280 ARG    0.3100
   4447 C         -58.4180  -24.9390  -11.5870 C.2     280 ARG    0.0700
   4448 O         -57.6700  -25.0300  -10.6120 O.2     280 ARG    0.0900
   4449 CB        -56.6740  -26.2860  -12.8740 C.3     280 ARG   -0.1800
   4450 CG        -56.4150  -27.3780  -13.9450 C.3     280 ARG    0.0900
   4451 CD        -56.0090  -26.7830  -15.3150 C.3     280 ARG    0.0900
   4452 NE        -55.6060  -27.7920  -16.3160 N.pl3   280 ARG   -0.1800
   4453 CZ        -54.4230  -28.4200  -16.3600 C.cat   280 ARG    0.0900
   4454 NH1       -54.1850  -29.3040  -17.3300 N.pl3   280 ARG    0.0900
   4455 NH2       -53.4760  -28.1930  -15.4450 N.pl3   280 ARG    0.2000
   4456 HN        -57.4380  -24.2770  -14.3580 H       280 ARG    0.0900
   4457 HA        -58.8370  -26.4430  -12.9780 H       280 ARG    0.0900
   4458 HB1       -56.5180  -26.7380  -11.8720 H       280 ARG   -0.7000
   4459 HB2       -55.9340  -25.4720  -13.0220 H       280 ARG    0.4400
   4460 HG1       -57.3400  -27.9800  -14.0750 H       280 ARG    0.6400
   4461 HG2       -55.6010  -28.0440  -13.5890 H       280 ARG   -0.8000
   4462 HD1       -55.1460  -26.1000  -15.1740 H       280 ARG    0.4600
   4463 HD2       -56.8720  -26.2270  -15.7400 H       280 ARG    0.4600
   4464 HE        -56.2720  -28.0240  -17.0230 H       280 ARG   -0.8000
   4465 HH11      -54.8860  -29.4910  -18.0170 H       280 ARG    0.4600
   4466 HH12      -53.3060  -29.7780  -17.3700 H       280 ARG    0.4600
   4467 HH21      -53.6410  -27.5400  -14.7050 H       280 ARG    0.5100
   4468 HH22      -52.6020  -28.6750  -15.4990 H       280 ARG   -0.5100
   4469 N         -59.5450  -24.2220  -11.5690 N.am    281 SER   -0.4700
   4470 CA        -60.0000  -23.4890  -10.3870 C.3     281 SER    0.3100
   4471 C         -61.4900  -23.1040  -10.4610 C.2     281 SER    0.0700
   4472 O         -62.3390  -23.8140   -9.9010 O.2     281 SER    0.0900
   4473 CB        -59.1360  -22.2470  -10.1610 C.3     281 SER    0.0500
   4474 OG        -57.8500  -22.6210   -9.7050 O.3     281 SER    0.0900
   4475 HN        -60.1340  -24.1530  -12.3700 H       281 SER    0.0900
   4476 HA        -59.9360  -24.1510   -9.5380 H       281 SER   -0.6600
   4477 HB1       -59.6110  -21.5940   -9.3970 H       281 SER    0.4300
   4478 HB2       -59.0290  -21.6860  -11.1130 H       281 SER    0.5100
   4479 HG1       -57.6740  -23.4840  -10.0870 H       281 SER   -0.5100
   4480 N         -61.8120  -21.9940  -11.1420 N.am    282 HSE   -0.4700
   4481 CA        -63.1980  -21.4910  -11.1790 C.3     282 HSE    0.3100
   4482 C         -64.1350  -22.4260  -11.9560 C.2     282 HSE    0.0700
   4483 O         -65.2850  -22.6440  -11.5440 O.2     282 HSE    0.0900
   4484 CB        -63.2810  -20.0450  -11.7210 C.3     282 HSE   -0.0800
   4485 CG        -63.3770  -18.9960  -10.6450 C.ar    282 HSE    0.0900
   4486 CD2       -62.2750  -18.3910  -10.0920 C.ar    282 HSE    0.0900
   4487 ND1       -64.4610  -18.4520  -10.0290 N.ar    282 HSE   -0.7000
   4488 CE1       -63.9910  -17.5390   -9.1220 C.ar    282 HSE    0.2200
   4489 NE2       -62.6700  -17.5140   -9.1740 N.ar    282 HSE    0.2500
   4490 HN        -61.1350  -21.4650  -11.6490 H       282 HSE    0.1300
   4491 HA        -63.5880  -21.5300  -10.1720 H       282 HSE   -0.3600
   4492 HB1       -64.1760  -19.9590  -12.3700 H       282 HSE    0.3200
   4493 HB2       -62.3710  -19.8390  -12.3240 H       282 HSE   -0.0500
   4494 HD2       -61.2300  -18.5560  -10.3230 H       282 HSE    0.0900
   4495 HE1       -64.5890  -16.9210   -8.4530 H       282 HSE    0.5100
   4496 HE2       -62.0610  -16.9410   -8.6250 H       282 HSE   -0.5100
   4497 N         -63.6400  -22.9780  -13.0720 N.am    283 VAL   -0.4700
   4498 CA        -64.3380  -24.0610  -13.7750 C.3     283 VAL    0.3100
   4499 C         -64.5340  -25.2680  -12.8320 C.2     283 VAL    0.0700
   4500 O         -65.6670  -25.5980  -12.4650 O.2     283 VAL    0.0900
   4501 CB        -63.5750  -24.4930  -15.0560 C.3     283 VAL   -0.0900
   4502 CG1       -64.0710  -25.8420  -15.5630 C.3     283 VAL    0.0900
   4503 CG2       -63.6970  -23.4280  -16.1450 C.3     283 VAL   -0.2700
   4504 HN        -62.7770  -22.6780  -13.4730 H       283 VAL    0.0900
   4505 HA        -65.3250  -23.7050  -14.0340 H       283 VAL    0.0900
   4506 HB        -62.4900  -24.5660  -14.8280 H       283 VAL    0.0900
   4507 HG11      -65.1790  -25.8390  -15.6340 H       283 VAL   -0.2700
   4508 HG12      -63.7630  -26.6460  -14.8620 H       283 VAL    0.0900
   4509 HG13      -63.6510  -26.0440  -16.5730 H       283 VAL    0.0900
   4510 HG21      -63.2710  -22.4660  -15.7880 H       283 VAL    0.0900
   4511 HG22      -64.7670  -23.2690  -16.4000 H       283 VAL    0.5100
   4512 HG23      -63.1400  -23.7480  -17.0520 H       283 VAL   -0.5100
   4513 N         -63.4480  -25.7810  -12.2120 N.am    284 LEU   -0.4700
   4514 CA        -63.4770  -26.8660  -11.2300 C.3     284 LEU    0.3100
   4515 CAT       -65.3800  -24.9840   -8.4610 C.3     284 LEU    0.0700
   4516 C         -64.0100  -26.4830   -9.8320 C.2     284 LEU    0.0900
   4517 O         -63.6950  -27.1260   -8.8300 O.2     284 LEU   -0.1800
   4518 CB        -62.0500  -27.4910  -11.1130 C.3     284 LEU    0.0900
   4519 CG        -61.7590  -28.6850  -12.0560 C.3     284 LEU    0.0900
   4520 CD1       -61.9840  -28.3820  -13.5430 C.3     284 LEU   -0.0900
   4521 CD2       -60.3300  -29.2040  -11.8320 C.3     284 LEU    0.0900
   4522 NT        -64.8730  -25.4530   -9.7260 N.am    284 LEU   -0.2700
   4523 HN        -62.5390  -25.4240  -12.4060 H       284 LEU    0.0900
   4524 HNT       -65.2000  -24.9630  -10.5290 H       284 LEU    0.0900
   4525 HA        -64.1920  -27.6050  -11.5610 H       284 LEU    0.0900
   4526 HB1       -61.9120  -27.8370  -10.0670 H       284 LEU   -0.2700
   4527 HB2       -61.3070  -26.6950  -11.3300 H       284 LEU    0.0900
   4528 HG        -62.4210  -29.5290  -11.7660 H       284 LEU    0.0900
   4529 HD11      -61.4620  -27.4420  -13.8240 H       284 LEU    0.0900
   4530 HD12      -63.0700  -28.2570  -13.7440 H       284 LEU    0.5100
   4531 HD13      -61.5820  -29.2110  -14.1630 H       284 LEU   -0.5100
   4532 HD21      -60.2050  -29.5400  -10.7800 H       284 LEU   -0.4700
   4533 HD22      -59.5980  -28.3930  -12.0340 H       284 LEU    0.3100
   4534 HD23      -60.1300  -30.0650  -12.5050 H       284 LEU   -0.1100
   4535 HT1       -64.5340  -24.6540   -7.8210 H       284 LEU    0.0900
   4536 HT2       -65.9220  -25.8060   -7.9460 H       284 LEU    0.0900
   4537 HT3       -66.0630  -24.1240   -8.6260 H       284 LEU    0.0900
@<TRIPOS>BOND
     1    1    2 1
     2    2   13 1
     3    2    6 1
     4    2    4 1
     5    4    5 2
     6    6   14 1
     7    6    8 1
     8    6    7 1
     9    7   16 1
    10    8   18 1
    11    8   17 1
    12    8   19 1
    13    3   10 1
    14    3   23 1
    15    3   24 1
    16    3   25 1
    17    9    7 1
    18    9   20 1
    19    9   21 1
    20    9   22 1
    21   10    1 1
    22   10   11 2
    23   12    1 1
    24   15    7 1
    25   26   27 1
    26   27   35 1
    27   27   30 1
    28   27   28 1
    29   28   29 2
    30   30   37 1
    31   30   31 1
    32   31   39 1
    33   31   32 1
    34   32   33 1
    35   33   41 1
    36   33   42 1
    37   33   40 1
    38   34   26 1
    39   36   30 1
    40   38   31 1
    41    4   26 am
    42   43   44 1
    43   44   45 1
    44   44   49 1
    45   45   46 2
    46   47   43 1
    47   48   44 1
    48   28   43 am
    49   50   51 1
    50   51   54 1
    51   51   57 1
    52   51   52 1
    53   52   53 2
    54   54   59 1
    55   54   55 1
    56   56   50 1
    57   58   54 1
    58   60   55 1
    59   45   50 am
    60   61   62 1
    61   62   65 1
    62   62   68 1
    63   62   63 1
    64   63   64 2
    65   65   70 1
    66   65   66 1
    67   67   61 1
    68   69   65 1
    69   71   66 1
    70   52   61 am
    71   72   73 1
    72   73   74 1
    73   73   80 1
    74   73   76 1
    75   74   75 2
    76   76   78 1
    77   76   81 1
    78   76   77 1
    79   77   84 1
    80   77   82 1
    81   77   83 1
    82   78   85 1
    83   78   86 1
    84   78   87 1
    85   79   72 1
    86   63   72 am
    87   88   89 1
    88   89   90 1
    89   89  101 1
    90   89   92 1
    91   90   91 2
    92   92  103 1
    93   92   93 1
    94   93   95 ar
    95   93   94 ar
    96   94  104 1
    97   94   96 ar
    98   95  105 1
    99   95   97 ar
   100   96  106 1
   101   96   98 ar
   102   97  107 1
   103   97   98 ar
   104   98   99 1
   105   99  108 1
   106  100   88 1
   107  102   92 1
   108   74   88 am
   109  109  110 1
   110  110  118 1
   111  110  113 1
   112  110  111 1
   113  111  112 2
   114  113  119 1
   115  113  115 1
   116  113  114 1
   117  114  121 1
   118  115  122 1
   119  115  123 1
   120  115  124 1
   121  116  114 1
   122  116  125 1
   123  116  126 1
   124  116  127 1
   125  117  109 1
   126  120  114 1
   127   90  109 am
   128  128  129 1
   129  129  136 1
   130  129  132 1
   131  129  130 1
   132  130  131 2
   133  132  137 1
   134  132  133 1
   135  132  134 1
   136  133  139 1
   137  133  140 1
   138  133  141 1
   139  134  138 1
   140  135  128 1
   141  111  128 am
   142  142  143 1
   143  143  144 1
   144  143  150 1
   145  143  146 1
   146  144  145 2
   147  146  148 1
   148  146  151 1
   149  146  147 1
   150  147  154 1
   151  147  152 1
   152  147  153 1
   153  148  155 1
   154  148  156 1
   155  148  157 1
   156  149  142 1
   157  130  142 am
   158  158  159 1
   159  159  168 1
   160  159  162 1
   161  159  160 1
   162  160  161 2
   163  162  170 1
   164  162  163 1
   165  163  172 1
   166  163  164 1
   167  164  165 2
   168  164  166 2
   169  167  158 1
   170  169  162 1
   171  171  163 1
   172  144  158 am
   173  173  174 1
   174  174  175 1
   175  174  182 1
   176  174  177 1
   177  175  176 2
   178  177  184 1
   179  177  178 1
   180  178  180 1
   181  178  185 1
   182  178  179 1
   183  179  187 1
   184  179  188 1
   185  179  186 1
   186  180  189 1
   187  180  190 1
   188  180  191 1
   189  181  173 1
   190  183  177 1
   191  160  173 am
   192  192  193 1
   193  193  198 1
   194  193  196 1
   195  193  194 1
   196  194  195 2
   197  196  199 1
   198  196  200 1
   199  196  201 1
   200  197  192 1
   201  175  192 am
   202  202  203 1
   203  203  211 1
   204  203  206 1
   205  203  204 1
   206  204  205 2
   207  206  212 1
   208  206  208 1
   209  206  207 1
   210  207  214 1
   211  208  215 1
   212  208  216 1
   213  208  217 1
   214  209  207 1
   215  209  218 1
   216  209  219 1
   217  209  220 1
   218  210  202 1
   219  213  207 1
   220  194  202 am
   221  221  222 1
   222  222  227 1
   223  222  225 1
   224  222  223 1
   225  223  224 2
   226  225  228 1
   227  225  229 1
   228  225  230 1
   229  226  221 1
   230  204  221 am
   231  231  232 1
   232  232  233 1
   233  232  239 1
   234  232  235 1
   235  233  234 2
   236  235  237 1
   237  235  240 1
   238  235  236 1
   239  236  243 1
   240  236  241 1
   241  236  242 1
   242  237  244 1
   243  237  245 1
   244  237  246 1
   245  238  231 1
   246  223  231 am
   247  247  248 1
   248  248  249 1
   249  248  256 1
   250  248  251 1
   251  249  250 2
   252  251  258 1
   253  251  252 1
   254  252  254 1
   255  252  259 1
   256  252  253 1
   257  253  261 1
   258  253  262 1
   259  253  260 1
   260  254  263 1
   261  254  264 1
   262  254  265 1
   263  255  247 1
   264  257  251 1
   265  233  247 am
   266  266  267 1
   267  267  272 1
   268  267  270 1
   269  267  268 1
   270  268  269 2
   271  270  273 1
   272  270  274 1
   273  270  275 1
   274  271  266 1
   275  249  266 am
   276  276  277 1
   277  277  285 1
   278  277  280 1
   279  277  278 1
   280  278  279 2
   281  280  286 1
   282  280  282 1
   283  280  281 1
   284  281  288 1
   285  282  289 1
   286  282  290 1
   287  282  291 1
   288  283  281 1
   289  283  292 1
   290  283  293 1
   291  283  294 1
   292  284  276 1
   293  287  281 1
   294  268  276 am
   295  295  296 1
   296  296  297 1
   297  296  304 1
   298  296  299 1
   299  297  298 2
   300  299  306 1
   301  299  300 1
   302  300  302 1
   303  300  307 1
   304  300  301 1
   305  301  309 1
   306  301  310 1
   307  301  308 1
   308  302  311 1
   309  302  312 1
   310  302  313 1
   311  303  295 1
   312  305  299 1
   313  278  295 am
   314  314  315 1
   315  315  316 1
   316  315  320 1
   317  316  317 2
   318  318  314 1
   319  319  315 1
   320  297  314 am
   321  321  322 1
   322  322  330 1
   323  322  325 1
   324  322  323 1
   325  323  324 2
   326  325  332 1
   327  325  326 1
   328  326  328 2
   329  326  327 am
   330  327  333 1
   331  327  334 1
   332  329  321 1
   333  331  325 1
   334  316  321 am
   335  335  336 1
   336  336  337 1
   337  336  343 1
   338  336  339 1
   339  337  338 2
   340  339  341 1
   341  339  344 1
   342  339  340 1
   343  340  347 1
   344  340  345 1
   345  340  346 1
   346  341  348 1
   347  341  349 1
   348  341  350 1
   349  342  335 1
   350  323  335 am
   351  351  352 1
   352  352  353 1
   353  352  360 1
   354  352  355 1
   355  353  354 2
   356  355  362 1
   357  355  356 1
   358  356  358 1
   359  356  363 1
   360  356  357 1
   361  357  365 1
   362  357  366 1
   363  357  364 1
   364  358  367 1
   365  358  368 1
   366  358  369 1
   367  359  351 1
   368  361  355 1
   369  337  351 am
   370  370  371 1
   371  371  372 1
   372  371  378 1
   373  371  374 1
   374  372  373 2
   375  374  376 1
   376  374  379 1
   377  374  375 1
   378  375  382 1
   379  375  380 1
   380  375  381 1
   381  376  383 1
   382  376  384 1
   383  376  385 1
   384  377  370 1
   385  353  370 am
   386  386  387 1
   387  387  393 1
   388  387  390 1
   389  387  388 1
   390  388  389 2
   391  390  395 1
   392  390  391 1
   393  392  386 1
   394  394  390 1
   395  396  391 1
   396  372  386 am
   397  397  398 1
   398  398  399 1
   399  398  412 1
   400  398  401 1
   401  399  400 2
   402  401  414 1
   403  401  402 1
   404  402  404 ar
   405  402  403 ar
   406  403  415 1
   407  403  407 ar
   408  404  405 ar
   409  404  406 ar
   410  405  407 ar
   411  405  408 ar
   412  406  409 ar
   413  406  417 1
   414  407  416 1
   415  408  418 1
   416  408  410 ar
   417  409  410 ar
   418  409  419 1
   419  410  420 1
   420  411  397 1
   421  413  401 1
   422  388  397 am
   423  421  422 1
   424  422  427 1
   425  422  425 1
   426  422  423 1
   427  423  424 2
   428  425  428 1
   429  425  429 1
   430  425  430 1
   431  426  421 1
   432  399  421 am
   433  431  432 1
   434  432  433 1
   435  432  439 1
   436  432  435 1
   437  433  434 2
   438  435  437 1
   439  435  440 1
   440  435  436 1
   441  436  443 1
   442  436  441 1
   443  436  442 1
   444  437  444 1
   445  437  445 1
   446  437  446 1
   447  438  431 1
   448  423  431 am
   449  447  448 1
   450  448  449 1
   451  448  462 1
   452  448  451 1
   453  449  450 2
   454  451  464 1
   455  451  452 1
   456  452  454 ar
   457  452  453 ar
   458  453  465 1
   459  453  457 ar
   460  454  455 ar
   461  454  456 ar
   462  455  457 ar
   463  455  458 ar
   464  456  459 ar
   465  456  467 1
   466  457  466 1
   467  458  468 1
   468  458  460 ar
   469  459  460 ar
   470  459  469 1
   471  460  470 1
   472  461  447 1
   473  463  451 1
   474  433  447 am
   475  471  472 1
   476  472  473 1
   477  472  480 1
   478  472  475 1
   479  473  474 2
   480  475  482 1
   481  475  476 1
   482  476  478 1
   483  476  483 1
   484  476  477 1
   485  477  485 1
   486  477  486 1
   487  477  484 1
   488  478  487 1
   489  478  488 1
   490  478  489 1
   491  479  471 1
   492  481  475 1
   493  449  471 am
   494  490  491 1
   495  491  499 1
   496  491  494 1
   497  491  492 1
   498  492  493 2
   499  494  501 1
   500  494  495 1
   501  495  497 2
   502  495  496 am
   503  496  502 1
   504  496  503 1
   505  498  490 1
   506  500  494 1
   507  473  490 am
   508  504  505 1
   509  505  508 1
   510  505  511 1
   511  505  506 1
   512  506  507 2
   513  508  513 1
   514  508  509 1
   515  510  504 1
   516  512  508 1
   517  514  509 1
   518  492  504 am
   519  515  516 1
   520  516  524 1
   521  516  519 1
   522  516  517 1
   523  517  518 2
   524  519  526 1
   525  519  520 1
   526  520  522 2
   527  520  521 am
   528  521  527 1
   529  521  528 1
   530  523  515 1
   531  525  519 1
   532  506  515 am
   533  529  530 1
   534  530  531 1
   535  530  538 1
   536  530  533 1
   537  531  532 2
   538  533  540 1
   539  533  534 1
   540  534  536 1
   541  534  541 1
   542  534  535 1
   543  535  543 1
   544  535  544 1
   545  535  542 1
   546  536  545 1
   547  536  546 1
   548  536  547 1
   549  537  529 1
   550  539  533 1
   551  517  529 am
   552  548  549 1
   553  549  558 1
   554  549  552 1
   555  549  550 1
   556  550  551 2
   557  552  560 1
   558  552  553 1
   559  553  562 1
   560  553  554 1
   561  554  556 2
   562  554  555 am
   563  555  563 1
   564  555  564 1
   565  557  548 1
   566  559  552 1
   567  561  553 1
   568  531  548 am
   569  565  566 1
   570  566  574 1
   571  566  569 1
   572  566  567 1
   573  567  568 2
   574  569  576 1
   575  569  570 1
   576  570  572 2
   577  570  571 am
   578  571  577 1
   579  571  578 1
   580  573  565 1
   581  575  569 1
   582  550  565 am
   583  579  580 1
   584  580  581 1
   585  580  587 1
   586  580  583 1
   587  581  582 2
   588  583  585 1
   589  583  588 1
   590  583  584 1
   591  584  591 1
   592  584  589 1
   593  584  590 1
   594  585  592 1
   595  585  593 1
   596  585  594 1
   597  586  579 1
   598  567  579 am
   599  595  596 1
   600  596  603 1
   601  596  599 1
   602  596  597 1
   603  597  598 2
   604  599  604 1
   605  599  600 1
   606  599  601 1
   607  600  606 1
   608  600  607 1
   609  600  608 1
   610  601  605 1
   611  602  595 1
   612  581  595 am
   613  609  610 1
   614  610  618 1
   615  610  613 1
   616  610  611 1
   617  611  612 2
   618  613  620 1
   619  613  614 1
   620  614  616 2
   621  614  615 am
   622  615  621 1
   623  615  622 1
   624  617  609 1
   625  619  613 1
   626  597  609 am
   627  623  624 1
   628  624  625 1
   629  624  636 1
   630  624  627 1
   631  625  626 2
   632  627  638 1
   633  627  628 1
   634  628  630 ar
   635  628  629 ar
   636  629  639 1
   637  629  631 ar
   638  630  640 1
   639  630  632 ar
   640  631  641 1
   641  631  633 ar
   642  632  642 1
   643  632  633 ar
   644  633  634 1
   645  634  643 1
   646  635  623 1
   647  637  627 1
   648  611  623 am
   649  644  645 1
   650  645  656 1
   651  645  648 1
   652  645  646 1
   653  646  647 2
   654  648  658 1
   655  648  649 1
   656  649  650 ar
   657  649  651 ar
   658  650  659 1
   659  650  652 ar
   660  651  653 ar
   661  651  660 1
   662  652  661 1
   663  652  654 ar
   664  653  654 ar
   665  653  662 1
   666  654  663 1
   667  655  644 1
   668  657  648 1
   669  625  644 am
   670  664  665 1
   671  665  666 1
   672  665  672 1
   673  665  668 1
   674  666  667 2
   675  668  670 1
   676  668  673 1
   677  668  669 1
   678  669  676 1
   679  669  674 1
   680  669  675 1
   681  670  677 1
   682  670  678 1
   683  670  679 1
   684  671  664 1
   685  646  664 am
   686  680  681 1
   687  681  682 1
   688  681  688 1
   689  681  684 1
   690  682  683 2
   691  684  686 1
   692  684  689 1
   693  684  685 1
   694  685  692 1
   695  685  690 1
   696  685  691 1
   697  686  693 1
   698  686  694 1
   699  686  695 1
   700  687  680 1
   701  666  680 am
   702  696  697 1
   703  697  700 1
   704  697  703 1
   705  697  698 1
   706  698  699 2
   707  700  705 1
   708  700  701 1
   709  702  696 1
   710  704  700 1
   711  706  701 1
   712  682  696 am
   713  707  708 1
   714  708  709 1
   715  708  716 1
   716  708  711 1
   717  709  710 2
   718  711  718 1
   719  711  712 1
   720  712  714 1
   721  712  719 1
   722  712  713 1
   723  713  721 1
   724  713  722 1
   725  713  720 1
   726  714  723 1
   727  714  724 1
   728  714  725 1
   729  715  707 1
   730  717  711 1
   731  698  707 am
   732  726  727 1
   733  727  732 1
   734  727  730 1
   735  727  728 1
   736  728  729 2
   737  730  733 1
   738  730  734 1
   739  730  735 1
   740  731  726 1
   741  709  726 am
   742  736  737 1
   743  737  742 1
   744  737  740 1
   745  737  738 1
   746  738  739 2
   747  740  743 1
   748  740  744 1
   749  740  745 1
   750  741  736 1
   751  728  736 am
   752  746  747 1
   753  747  752 1
   754  747  750 1
   755  747  748 1
   756  748  749 2
   757  750  753 1
   758  750  754 1
   759  750  755 1
   760  751  746 1
   761  738  746 am
   762  756  757 1
   763  757  765 1
   764  757  760 1
   765  757  758 1
   766  758  759 2
   767  760  767 1
   768  760  761 1
   769  761  762 2
   770  761  763 2
   771  764  756 1
   772  766  760 1
   773  748  756 am
   774  768  769 1
   775  769  777 1
   776  769  772 1
   777  769  770 1
   778  770  771 2
   779  772  778 1
   780  772  774 1
   781  772  773 1
   782  773  780 1
   783  774  781 1
   784  774  782 1
   785  774  783 1
   786  775  773 1
   787  775  784 1
   788  775  785 1
   789  775  786 1
   790  776  768 1
   791  779  773 1
   792  758  768 am
   793  787  788 1
   794  788  793 1
   795  788  791 1
   796  788  789 1
   797  789  790 2
   798  791  794 1
   799  791  795 1
   800  791  796 1
   801  792  787 1
   802  770  787 am
   803  797  798 1
   804  798  799 1
   805  798  805 1
   806  798  801 1
   807  799  800 2
   808  801  803 1
   809  801  806 1
   810  801  802 1
   811  802  809 1
   812  802  807 1
   813  802  808 1
   814  803  810 1
   815  803  811 1
   816  803  812 1
   817  804  797 1
   818  789  797 am
   819  813  814 1
   820  814  815 1
   821  814  819 1
   822  815  816 2
   823  817  813 1
   824  818  814 1
   825  799  813 am
   826  820  821 1
   827  821  822 1
   828  821  828 1
   829  821  824 1
   830  822  823 2
   831  824  826 1
   832  824  829 1
   833  824  825 1
   834  825  832 1
   835  825  830 1
   836  825  831 1
   837  826  833 1
   838  826  834 1
   839  826  835 1
   840  827  820 1
   841  815  820 am
   842  836  837 1
   843  837  838 1
   844  837  845 1
   845  837  840 1
   846  838  839 2
   847  840  847 1
   848  840  841 1
   849  841  843 1
   850  841  848 1
   851  841  842 1
   852  842  850 1
   853  842  851 1
   854  842  849 1
   855  843  852 1
   856  843  853 1
   857  843  854 1
   858  844  836 1
   859  846  840 1
   860  822  836 am
   861  855  856 1
   862  856  861 1
   863  856  859 1
   864  856  857 1
   865  857  858 2
   866  859  862 1
   867  859  863 1
   868  859  864 1
   869  860  855 1
   870  838  855 am
   871  865  866 1
   872  866  874 1
   873  866  869 1
   874  866  867 1
   875  867  868 2
   876  869  875 1
   877  869  871 1
   878  869  870 1
   879  870  877 1
   880  871  878 1
   881  871  879 1
   882  871  880 1
   883  872  870 1
   884  872  881 1
   885  872  882 1
   886  872  883 1
   887  873  865 1
   888  876  870 1
   889  857  865 am
   890  884  890 1
   891  884  885 1
   892  885  886 1
   893  885  891 1
   894  885  888 1
   895  886  887 2
   896  888  889 1
   897  888  893 1
   898  889  890 1
   899  889  895 1
   900  890  897 1
   901  892  888 1
   902  894  889 1
   903  896  890 1
   904  867  884 am
   905  898  899 1
   906  899  910 1
   907  899  902 1
   908  899  900 1
   909  900  901 2
   910  902  912 1
   911  902  903 1
   912  903  904 ar
   913  903  905 ar
   914  904  913 1
   915  904  906 ar
   916  905  907 ar
   917  905  914 1
   918  906  915 1
   919  906  908 ar
   920  907  908 ar
   921  907  916 1
   922  908  917 1
   923  909  898 1
   924  911  902 1
   925  886  898 am
   926  918  919 1
   927  919  924 1
   928  919  922 1
   929  919  920 1
   930  920  921 2
   931  922  925 1
   932  922  926 1
   933  922  927 1
   934  923  918 1
   935  900  918 am
   936  928  929 1
   937  929  937 1
   938  929  932 1
   939  929  930 1
   940  930  931 2
   941  932  938 1
   942  932  934 1
   943  932  933 1
   944  933  940 1
   945  934  941 1
   946  934  942 1
   947  934  943 1
   948  935  933 1
   949  935  944 1
   950  935  945 1
   951  935  946 1
   952  936  928 1
   953  939  933 1
   954  920  928 am
   955  947  948 1
   956  948  955 1
   957  948  951 1
   958  948  949 1
   959  949  950 2
   960  951  956 1
   961  951  952 1
   962  951  953 1
   963  952  958 1
   964  952  959 1
   965  952  960 1
   966  953  957 1
   967  954  947 1
   968  930  947 am
   969  961  962 1
   970  962  970 1
   971  962  965 1
   972  962  963 1
   973  963  964 2
   974  965  971 1
   975  965  967 1
   976  965  966 1
   977  966  973 1
   978  967  974 1
   979  967  975 1
   980  967  976 1
   981  968  966 1
   982  968  977 1
   983  968  978 1
   984  968  979 1
   985  969  961 1
   986  972  966 1
   987  949  961 am
   988  980  981 1
   989  981  984 1
   990  981  987 1
   991  981  982 1
   992  982  983 2
   993  984  989 1
   994  984  985 1
   995  986  980 1
   996  988  984 1
   997  990  985 1
   998  963  980 am
   999  991  992 1
  1000  992  999 1
  1001  992  995 1
  1002  992  993 1
  1003  993  994 2
  1004  995 1000 1
  1005  995  996 1
  1006  995  997 1
  1007  996 1002 1
  1008  996 1003 1
  1009  996 1004 1
  1010  997 1001 1
  1011  998  991 1
  1012  982  991 am
  1013 1005 1006 1
  1014 1006 1007 1
  1015 1006 1011 1
  1016 1007 1008 2
  1017 1009 1005 1
  1018 1010 1006 1
  1019  993 1005 am
  1020 1012 1013 1
  1021 1013 1024 1
  1022 1013 1016 1
  1023 1013 1014 1
  1024 1014 1015 2
  1025 1016 1026 1
  1026 1016 1017 1
  1027 1017 1018 ar
  1028 1017 1019 ar
  1029 1018 1027 1
  1030 1018 1020 ar
  1031 1019 1021 ar
  1032 1019 1028 1
  1033 1020 1029 1
  1034 1020 1022 ar
  1035 1021 1022 ar
  1036 1021 1030 1
  1037 1022 1031 1
  1038 1023 1012 1
  1039 1025 1016 1
  1040 1007 1012 am
  1041 1032 1033 1
  1042 1033 1039 1
  1043 1033 1036 1
  1044 1033 1034 1
  1045 1034 1035 2
  1046 1036 1041 1
  1047 1036 1037 1
  1048 1038 1032 1
  1049 1040 1036 1
  1050 1014 1032 am
  1051 1042 1043 1
  1052 1043 1048 1
  1053 1043 1046 1
  1054 1043 1044 1
  1055 1044 1045 2
  1056 1046 1049 1
  1057 1046 1050 1
  1058 1046 1051 1
  1059 1047 1042 1
  1060 1034 1042 am
  1061 1052 1053 1
  1062 1053 1058 1
  1063 1053 1056 1
  1064 1053 1054 1
  1065 1054 1055 2
  1066 1056 1059 1
  1067 1056 1060 1
  1068 1056 1061 1
  1069 1057 1052 1
  1070 1044 1052 am
  1071 1062 1063 1
  1072 1063 1069 1
  1073 1063 1066 1
  1074 1063 1064 1
  1075 1064 1065 2
  1076 1066 1071 1
  1077 1066 1067 1
  1078 1068 1062 1
  1079 1070 1066 1
  1080 1054 1062 am
  1081 1072 1073 1
  1082 1072 1082 1
  1083 1073 1074 1
  1084 1073 1076 1
  1085 1073 1083 1
  1086 1074 1075 2
  1087 1076 1077 1
  1088 1076 1084 1
  1089 1076 1085 1
  1090 1077 1078 ar
  1091 1077 1079 ar
  1092 1078 1081 ar
  1093 1078 1086 1
  1094 1079 1080 ar
  1095 1080 1081 ar
  1096 1080 1087 1
  1097 1081 1088 1
  1098 1064 1072 am
  1099 1089 1090 1
  1100 1090 1091 1
  1101 1090 1095 1
  1102 1091 1092 2
  1103 1093 1089 1
  1104 1094 1090 1
  1105 1089 1074 am
  1106 1096 1097 1
  1107 1097 1103 1
  1108 1097 1100 1
  1109 1097 1098 1
  1110 1098 1099 2
  1111 1100 1105 1
  1112 1100 1101 1
  1113 1102 1096 1
  1114 1104 1100 1
  1115 1091 1096 am
  1116 1106 1107 1
  1117 1107 1108 1
  1118 1107 1115 1
  1119 1107 1110 1
  1120 1108 1109 2
  1121 1110 1117 1
  1122 1110 1111 1
  1123 1111 1113 1
  1124 1111 1118 1
  1125 1111 1112 1
  1126 1112 1120 1
  1127 1112 1121 1
  1128 1112 1119 1
  1129 1113 1122 1
  1130 1113 1123 1
  1131 1113 1124 1
  1132 1114 1106 1
  1133 1116 1110 1
  1134 1098 1106 am
  1135 1125 1126 1
  1136 1126 1137 1
  1137 1126 1129 1
  1138 1126 1127 1
  1139 1127 1128 2
  1140 1129 1139 1
  1141 1129 1130 1
  1142 1130 1131 ar
  1143 1130 1132 ar
  1144 1131 1140 1
  1145 1131 1133 ar
  1146 1132 1134 ar
  1147 1132 1141 1
  1148 1133 1142 1
  1149 1133 1135 ar
  1150 1134 1135 ar
  1151 1134 1143 1
  1152 1135 1144 1
  1153 1136 1125 1
  1154 1138 1129 1
  1155 1108 1125 am
  1156 1145 1146 1
  1157 1146 1154 1
  1158 1146 1149 1
  1159 1146 1147 1
  1160 1147 1148 2
  1161 1149 1155 1
  1162 1149 1151 1
  1163 1149 1150 1
  1164 1150 1157 1
  1165 1151 1158 1
  1166 1151 1159 1
  1167 1151 1160 1
  1168 1152 1150 1
  1169 1152 1161 1
  1170 1152 1162 1
  1171 1152 1163 1
  1172 1153 1145 1
  1173 1156 1150 1
  1174 1127 1145 am
  1175 1164 1165 1
  1176 1165 1170 1
  1177 1165 1168 1
  1178 1165 1166 1
  1179 1166 1167 2
  1180 1168 1171 1
  1181 1168 1172 1
  1182 1168 1173 1
  1183 1169 1164 1
  1184 1147 1164 am
  1185 1174 1175 1
  1186 1175 1181 1
  1187 1175 1178 1
  1188 1175 1176 1
  1189 1176 1177 2
  1190 1178 1183 1
  1191 1178 1179 1
  1192 1180 1174 1
  1193 1182 1178 1
  1194 1184 1179 1
  1195 1166 1174 am
  1196 1185 1186 1
  1197 1186 1197 1
  1198 1186 1189 1
  1199 1186 1187 1
  1200 1187 1188 2
  1201 1189 1199 1
  1202 1189 1190 1
  1203 1190 1191 ar
  1204 1190 1192 ar
  1205 1191 1200 1
  1206 1191 1193 ar
  1207 1192 1194 ar
  1208 1192 1201 1
  1209 1193 1202 1
  1210 1193 1195 ar
  1211 1194 1195 ar
  1212 1194 1203 1
  1213 1195 1204 1
  1214 1196 1185 1
  1215 1198 1189 1
  1216 1176 1185 am
  1217 1205 1206 1
  1218 1206 1207 1
  1219 1206 1213 1
  1220 1206 1209 1
  1221 1207 1208 2
  1222 1209 1211 1
  1223 1209 1214 1
  1224 1209 1210 1
  1225 1210 1217 1
  1226 1210 1215 1
  1227 1210 1216 1
  1228 1211 1218 1
  1229 1211 1219 1
  1230 1211 1220 1
  1231 1212 1205 1
  1232 1187 1205 am
  1233 1221 1222 1
  1234 1222 1223 1
  1235 1222 1230 1
  1236 1222 1225 1
  1237 1223 1224 2
  1238 1225 1232 1
  1239 1225 1226 1
  1240 1226 1228 1
  1241 1226 1233 1
  1242 1226 1227 1
  1243 1227 1235 1
  1244 1227 1236 1
  1245 1227 1234 1
  1246 1228 1237 1
  1247 1228 1238 1
  1248 1228 1239 1
  1249 1229 1221 1
  1250 1231 1225 1
  1251 1207 1221 am
  1252 1240 1241 1
  1253 1241 1242 1
  1254 1241 1248 1
  1255 1241 1244 1
  1256 1242 1243 2
  1257 1244 1246 1
  1258 1244 1249 1
  1259 1244 1245 1
  1260 1245 1252 1
  1261 1245 1250 1
  1262 1245 1251 1
  1263 1246 1253 1
  1264 1246 1254 1
  1265 1246 1255 1
  1266 1247 1240 1
  1267 1223 1240 am
  1268 1256 1257 1
  1269 1257 1258 1
  1270 1257 1265 1
  1271 1257 1260 1
  1272 1258 1259 2
  1273 1260 1267 1
  1274 1260 1261 1
  1275 1261 1263 1
  1276 1261 1268 1
  1277 1261 1262 1
  1278 1262 1270 1
  1279 1262 1271 1
  1280 1262 1269 1
  1281 1263 1272 1
  1282 1263 1273 1
  1283 1263 1274 1
  1284 1264 1256 1
  1285 1266 1260 1
  1286 1242 1256 am
  1287 1275 1276 1
  1288 1276 1283 1
  1289 1276 1279 1
  1290 1276 1277 1
  1291 1277 1278 2
  1292 1279 1284 1
  1293 1279 1280 1
  1294 1279 1281 1
  1295 1280 1286 1
  1296 1280 1287 1
  1297 1280 1288 1
  1298 1281 1285 1
  1299 1282 1275 1
  1300 1258 1275 am
  1301 1289 1290 1
  1302 1290 1299 1
  1303 1290 1293 1
  1304 1290 1291 1
  1305 1291 1292 2
  1306 1293 1301 1
  1307 1293 1294 1
  1308 1294 1303 1
  1309 1294 1295 1
  1310 1295 1297 2
  1311 1295 1296 am
  1312 1296 1304 1
  1313 1296 1305 1
  1314 1298 1289 1
  1315 1300 1293 1
  1316 1302 1294 1
  1317 1277 1289 am
  1318 1306 1307 1
  1319 1307 1310 1
  1320 1307 1313 1
  1321 1307 1308 1
  1322 1308 1309 2
  1323 1310 1315 1
  1324 1310 1311 1
  1325 1312 1306 1
  1326 1314 1310 1
  1327 1316 1311 1
  1328 1291 1306 am
  1329 1317 1318 1
  1330 1318 1321 1
  1331 1318 1324 1
  1332 1318 1319 1
  1333 1319 1320 2
  1334 1321 1326 1
  1335 1321 1322 1
  1336 1323 1317 1
  1337 1325 1321 1
  1338 1327 1322 1
  1339 1308 1317 am
  1340 1328 1329 1
  1341 1329 1337 1
  1342 1329 1332 1
  1343 1329 1330 1
  1344 1330 1331 2
  1345 1332 1338 1
  1346 1332 1334 1
  1347 1332 1333 1
  1348 1333 1340 1
  1349 1334 1341 1
  1350 1334 1342 1
  1351 1334 1343 1
  1352 1335 1333 1
  1353 1335 1344 1
  1354 1335 1345 1
  1355 1335 1346 1
  1356 1336 1328 1
  1357 1339 1333 1
  1358 1319 1328 am
  1359 1347 1348 1
  1360 1348 1359 1
  1361 1348 1351 1
  1362 1348 1349 1
  1363 1349 1350 2
  1364 1351 1361 1
  1365 1351 1352 1
  1366 1352 1353 ar
  1367 1352 1354 ar
  1368 1353 1362 1
  1369 1353 1355 ar
  1370 1354 1356 ar
  1371 1354 1363 1
  1372 1355 1364 1
  1373 1355 1357 ar
  1374 1356 1357 ar
  1375 1356 1365 1
  1376 1357 1366 1
  1377 1358 1347 1
  1378 1360 1351 1
  1379 1330 1347 am
  1380 1367 1368 1
  1381 1368 1371 1
  1382 1368 1374 1
  1383 1368 1369 1
  1384 1369 1370 2
  1385 1371 1376 1
  1386 1371 1372 1
  1387 1373 1367 1
  1388 1375 1371 1
  1389 1377 1372 1
  1390 1349 1367 am
  1391 1378 1379 1
  1392 1379 1380 1
  1393 1379 1387 1
  1394 1379 1382 1
  1395 1380 1381 2
  1396 1382 1389 1
  1397 1382 1383 1
  1398 1383 1385 1
  1399 1383 1390 1
  1400 1383 1384 1
  1401 1384 1392 1
  1402 1384 1393 1
  1403 1384 1391 1
  1404 1385 1394 1
  1405 1385 1395 1
  1406 1385 1396 1
  1407 1386 1378 1
  1408 1388 1382 1
  1409 1369 1378 am
  1410 1397 1398 1
  1411 1398 1399 1
  1412 1398 1406 1
  1413 1398 1401 1
  1414 1399 1400 2
  1415 1401 1408 1
  1416 1401 1402 1
  1417 1402 1404 1
  1418 1402 1409 1
  1419 1402 1403 1
  1420 1403 1411 1
  1421 1403 1412 1
  1422 1403 1410 1
  1423 1404 1413 1
  1424 1404 1414 1
  1425 1404 1415 1
  1426 1405 1397 1
  1427 1407 1401 1
  1428 1380 1397 am
  1429 1416 1417 1
  1430 1417 1422 1
  1431 1417 1420 1
  1432 1417 1418 1
  1433 1418 1419 2
  1434 1420 1423 1
  1435 1420 1424 1
  1436 1420 1425 1
  1437 1421 1416 1
  1438 1399 1416 am
  1439 1426 1427 1
  1440 1427 1435 1
  1441 1427 1430 1
  1442 1427 1428 1
  1443 1428 1429 2
  1444 1430 1436 1
  1445 1430 1432 1
  1446 1430 1431 1
  1447 1431 1438 1
  1448 1432 1439 1
  1449 1432 1440 1
  1450 1432 1441 1
  1451 1433 1431 1
  1452 1433 1442 1
  1453 1433 1443 1
  1454 1433 1444 1
  1455 1434 1426 1
  1456 1437 1431 1
  1457 1418 1426 am
  1458 1445 1446 1
  1459 1446 1451 1
  1460 1446 1449 1
  1461 1446 1447 1
  1462 1447 1448 2
  1463 1449 1452 1
  1464 1449 1453 1
  1465 1449 1454 1
  1466 1450 1445 1
  1467 1428 1445 am
  1468 1455 1456 1
  1469 1456 1464 1
  1470 1456 1459 1
  1471 1456 1457 1
  1472 1457 1458 2
  1473 1459 1465 1
  1474 1459 1461 1
  1475 1459 1460 1
  1476 1460 1467 1
  1477 1461 1468 1
  1478 1461 1469 1
  1479 1461 1470 1
  1480 1462 1460 1
  1481 1462 1471 1
  1482 1462 1472 1
  1483 1462 1473 1
  1484 1463 1455 1
  1485 1466 1460 1
  1486 1447 1455 am
  1487 1474 1475 1
  1488 1475 1483 1
  1489 1475 1478 1
  1490 1475 1476 1
  1491 1476 1477 2
  1492 1478 1485 1
  1493 1478 1479 1
  1494 1479 1480 2
  1495 1479 1481 2
  1496 1482 1474 1
  1497 1484 1478 1
  1498 1457 1474 am
  1499 1486 1487 1
  1500 1487 1488 1
  1501 1487 1498 1
  1502 1487 1490 1
  1503 1488 1489 2
  1504 1490 1500 1
  1505 1490 1491 1
  1506 1491 1502 1
  1507 1491 1492 1
  1508 1492 1504 1
  1509 1492 1493 1
  1510 1493 1505 1
  1511 1493 1494 2
  1512 1494 1495 2
  1513 1494 1496 2
  1514 1495 1506 1
  1515 1495 1507 1
  1516 1496 1509 1
  1517 1496 1508 1
  1518 1497 1486 1
  1519 1499 1490 1
  1520 1501 1491 1
  1521 1503 1492 1
  1522 1476 1486 am
  1523 1510 1511 1
  1524 1511 1512 1
  1525 1511 1523 1
  1526 1511 1514 1
  1527 1512 1513 2
  1528 1514 1525 1
  1529 1514 1515 1
  1530 1515 1517 ar
  1531 1515 1516 ar
  1532 1516 1526 1
  1533 1516 1518 ar
  1534 1517 1527 1
  1535 1517 1519 ar
  1536 1518 1528 1
  1537 1518 1520 ar
  1538 1519 1529 1
  1539 1519 1520 ar
  1540 1520 1521 1
  1541 1521 1530 1
  1542 1522 1510 1
  1543 1524 1514 1
  1544 1488 1510 am
  1545 1531 1532 1
  1546 1532 1540 1
  1547 1532 1535 1
  1548 1532 1533 1
  1549 1533 1534 2
  1550 1535 1541 1
  1551 1535 1537 1
  1552 1535 1536 1
  1553 1536 1543 1
  1554 1537 1544 1
  1555 1537 1545 1
  1556 1537 1546 1
  1557 1538 1536 1
  1558 1538 1547 1
  1559 1538 1548 1
  1560 1538 1549 1
  1561 1539 1531 1
  1562 1542 1536 1
  1563 1512 1531 am
  1564 1550 1551 1
  1565 1551 1556 1
  1566 1551 1554 1
  1567 1551 1552 1
  1568 1552 1553 2
  1569 1554 1557 1
  1570 1554 1558 1
  1571 1554 1559 1
  1572 1555 1550 1
  1573 1533 1550 am
  1574 1560 1561 1
  1575 1561 1569 1
  1576 1561 1564 1
  1577 1561 1562 1
  1578 1562 1563 2
  1579 1564 1570 1
  1580 1564 1566 1
  1581 1564 1565 1
  1582 1565 1572 1
  1583 1566 1573 1
  1584 1566 1574 1
  1585 1566 1575 1
  1586 1567 1565 1
  1587 1567 1576 1
  1588 1567 1577 1
  1589 1567 1578 1
  1590 1568 1560 1
  1591 1571 1565 1
  1592 1552 1560 am
  1593 1579 1580 1
  1594 1580 1581 1
  1595 1580 1591 1
  1596 1580 1583 1
  1597 1581 1582 2
  1598 1583 1593 1
  1599 1583 1584 1
  1600 1584 1595 1
  1601 1584 1585 1
  1602 1585 1597 1
  1603 1585 1586 1
  1604 1586 1598 1
  1605 1586 1587 2
  1606 1587 1588 2
  1607 1587 1589 2
  1608 1588 1599 1
  1609 1588 1600 1
  1610 1589 1602 1
  1611 1589 1601 1
  1612 1590 1579 1
  1613 1592 1583 1
  1614 1594 1584 1
  1615 1596 1585 1
  1616 1562 1579 am
  1617 1603 1604 1
  1618 1604 1612 1
  1619 1604 1607 1
  1620 1604 1605 1
  1621 1605 1606 2
  1622 1607 1613 1
  1623 1607 1609 1
  1624 1607 1608 1
  1625 1608 1615 1
  1626 1609 1616 1
  1627 1609 1617 1
  1628 1609 1618 1
  1629 1610 1608 1
  1630 1610 1619 1
  1631 1610 1620 1
  1632 1610 1621 1
  1633 1611 1603 1
  1634 1614 1608 1
  1635 1581 1603 am
  1636 1622 1628 1
  1637 1622 1623 1
  1638 1623 1624 1
  1639 1623 1629 1
  1640 1623 1626 1
  1641 1624 1625 2
  1642 1626 1627 1
  1643 1626 1631 1
  1644 1627 1628 1
  1645 1627 1633 1
  1646 1628 1635 1
  1647 1630 1626 1
  1648 1632 1627 1
  1649 1634 1628 1
  1650 1605 1622 am
  1651 1636 1637 1
  1652 1637 1638 1
  1653 1637 1645 1
  1654 1637 1640 1
  1655 1638 1639 2
  1656 1640 1647 1
  1657 1640 1641 1
  1658 1641 1643 1
  1659 1641 1648 1
  1660 1641 1642 1
  1661 1642 1650 1
  1662 1642 1651 1
  1663 1642 1649 1
  1664 1643 1652 1
  1665 1643 1653 1
  1666 1643 1654 1
  1667 1644 1636 1
  1668 1646 1640 1
  1669 1624 1636 am
  1670 1655 1656 1
  1671 1656 1657 1
  1672 1656 1667 1
  1673 1656 1659 1
  1674 1657 1658 2
  1675 1659 1669 1
  1676 1659 1660 1
  1677 1660 1671 1
  1678 1660 1661 1
  1679 1661 1673 1
  1680 1661 1662 1
  1681 1662 1674 1
  1682 1662 1663 2
  1683 1663 1664 2
  1684 1663 1665 2
  1685 1664 1675 1
  1686 1664 1676 1
  1687 1665 1678 1
  1688 1665 1677 1
  1689 1666 1655 1
  1690 1668 1659 1
  1691 1670 1660 1
  1692 1672 1661 1
  1693 1638 1655 am
  1694 1679 1680 1
  1695 1680 1681 1
  1696 1680 1692 1
  1697 1680 1683 1
  1698 1681 1682 2
  1699 1683 1694 1
  1700 1683 1684 1
  1701 1684 1686 ar
  1702 1684 1685 ar
  1703 1685 1695 1
  1704 1685 1687 ar
  1705 1686 1696 1
  1706 1686 1688 ar
  1707 1687 1697 1
  1708 1687 1689 ar
  1709 1688 1698 1
  1710 1688 1689 ar
  1711 1689 1690 1
  1712 1690 1699 1
  1713 1691 1679 1
  1714 1693 1683 1
  1715 1657 1679 am
  1716 1700 1701 1
  1717 1701 1709 1
  1718 1701 1704 1
  1719 1701 1702 1
  1720 1702 1703 2
  1721 1704 1711 1
  1722 1704 1705 1
  1723 1705 1707 2
  1724 1705 1706 am
  1725 1706 1712 1
  1726 1706 1713 1
  1727 1708 1700 1
  1728 1710 1704 1
  1729 1681 1700 am
  1730 1714 1715 1
  1731 1715 1716 1
  1732 1715 1720 1
  1733 1716 1717 2
  1734 1718 1714 1
  1735 1719 1715 1
  1736 1702 1714 am
  1737 1721 1722 1
  1738 1722 1723 1
  1739 1722 1730 1
  1740 1722 1725 1
  1741 1723 1724 2
  1742 1725 1732 1
  1743 1725 1726 1
  1744 1726 1728 1
  1745 1726 1733 1
  1746 1726 1727 1
  1747 1727 1735 1
  1748 1727 1736 1
  1749 1727 1734 1
  1750 1728 1737 1
  1751 1728 1738 1
  1752 1728 1739 1
  1753 1729 1721 1
  1754 1731 1725 1
  1755 1716 1721 am
  1756 1740 1741 1
  1757 1741 1742 1
  1758 1741 1748 1
  1759 1741 1744 1
  1760 1742 1743 2
  1761 1744 1746 1
  1762 1744 1749 1
  1763 1744 1745 1
  1764 1745 1752 1
  1765 1745 1750 1
  1766 1745 1751 1
  1767 1746 1753 1
  1768 1746 1754 1
  1769 1746 1755 1
  1770 1747 1740 1
  1771 1723 1740 am
  1772 1756 1757 1
  1773 1757 1764 1
  1774 1757 1760 1
  1775 1757 1758 1
  1776 1758 1759 2
  1777 1760 1765 1
  1778 1760 1761 1
  1779 1760 1762 1
  1780 1761 1767 1
  1781 1761 1768 1
  1782 1761 1769 1
  1783 1762 1766 1
  1784 1763 1756 1
  1785 1742 1756 am
  1786 1770 1771 1
  1787 1771 1772 1
  1788 1771 1776 1
  1789 1772 1773 2
  1790 1774 1770 1
  1791 1775 1771 1
  1792 1758 1770 am
  1793 1777 1778 1
  1794 1778 1785 1
  1795 1778 1781 1
  1796 1778 1779 1
  1797 1779 1780 2
  1798 1781 1786 1
  1799 1781 1782 1
  1800 1781 1783 1
  1801 1782 1788 1
  1802 1782 1789 1
  1803 1782 1790 1
  1804 1783 1787 1
  1805 1784 1777 1
  1806 1772 1777 am
  1807 1791 1792 1
  1808 1792 1793 1
  1809 1792 1803 1
  1810 1792 1795 1
  1811 1793 1794 2
  1812 1795 1805 1
  1813 1795 1796 1
  1814 1796 1807 1
  1815 1796 1797 1
  1816 1797 1809 1
  1817 1797 1798 1
  1818 1798 1810 1
  1819 1798 1799 2
  1820 1799 1800 2
  1821 1799 1801 2
  1822 1800 1811 1
  1823 1800 1812 1
  1824 1801 1814 1
  1825 1801 1813 1
  1826 1802 1791 1
  1827 1804 1795 1
  1828 1806 1796 1
  1829 1808 1797 1
  1830 1779 1791 am
  1831 1815 1816 1
  1832 1816 1821 1
  1833 1816 1819 1
  1834 1816 1817 1
  1835 1817 1818 2
  1836 1819 1822 1
  1837 1819 1823 1
  1838 1819 1824 1
  1839 1820 1815 1
  1840 1793 1815 am
  1841 1825 1826 1
  1842 1826 1835 1
  1843 1826 1829 1
  1844 1826 1827 1
  1845 1827 1828 2
  1846 1829 1837 1
  1847 1829 1830 1
  1848 1830 1839 1
  1849 1830 1831 1
  1850 1831 1841 1
  1851 1831 1832 1
  1852 1832 1843 1
  1853 1832 1833 1
  1854 1833 1844 1
  1855 1833 1845 1
  1856 1833 1846 1
  1857 1834 1825 1
  1858 1836 1829 1
  1859 1838 1830 1
  1860 1840 1831 1
  1861 1842 1832 1
  1862 1817 1825 am
  1863 1847 1848 1
  1864 1848 1849 1
  1865 1848 1853 1
  1866 1849 1850 2
  1867 1851 1847 1
  1868 1852 1848 1
  1869 1827 1847 am
  1870 1854 1855 1
  1871 1855 1863 1
  1872 1855 1858 1
  1873 1855 1856 1
  1874 1856 1857 2
  1875 1858 1864 1
  1876 1858 1860 1
  1877 1858 1859 1
  1878 1859 1866 1
  1879 1860 1867 1
  1880 1860 1868 1
  1881 1860 1869 1
  1882 1861 1859 1
  1883 1861 1870 1
  1884 1861 1871 1
  1885 1861 1872 1
  1886 1862 1854 1
  1887 1865 1859 1
  1888 1849 1854 am
  1889 1873 1874 1
  1890 1874 1882 1
  1891 1874 1877 1
  1892 1874 1875 1
  1893 1875 1876 2
  1894 1877 1883 1
  1895 1877 1879 1
  1896 1877 1878 1
  1897 1878 1885 1
  1898 1879 1886 1
  1899 1879 1887 1
  1900 1879 1888 1
  1901 1880 1878 1
  1902 1880 1889 1
  1903 1880 1890 1
  1904 1880 1891 1
  1905 1881 1873 1
  1906 1884 1878 1
  1907 1856 1873 am
  1908 1892 1893 1
  1909 1893 1898 1
  1910 1893 1896 1
  1911 1893 1894 1
  1912 1894 1895 2
  1913 1896 1899 1
  1914 1896 1900 1
  1915 1896 1901 1
  1916 1897 1892 1
  1917 1875 1892 am
  1918 1902 1903 1
  1919 1903 1911 1
  1920 1903 1906 1
  1921 1903 1904 1
  1922 1904 1905 2
  1923 1906 1912 1
  1924 1906 1908 1
  1925 1906 1907 1
  1926 1907 1914 1
  1927 1908 1915 1
  1928 1908 1916 1
  1929 1908 1917 1
  1930 1909 1907 1
  1931 1909 1918 1
  1932 1909 1919 1
  1933 1909 1920 1
  1934 1910 1902 1
  1935 1913 1907 1
  1936 1894 1902 am
  1937 1921 1922 1
  1938 1922 1928 1
  1939 1922 1925 1
  1940 1922 1923 1
  1941 1923 1924 2
  1942 1925 1930 1
  1943 1925 1926 1
  1944 1927 1921 1
  1945 1929 1925 1
  1946 1931 1926 1
  1947 1904 1921 am
  1948 1932 1933 1
  1949 1933 1934 1
  1950 1933 1947 1
  1951 1933 1936 1
  1952 1934 1935 2
  1953 1936 1949 1
  1954 1936 1937 1
  1955 1937 1939 ar
  1956 1937 1938 ar
  1957 1938 1950 1
  1958 1938 1942 ar
  1959 1939 1940 ar
  1960 1939 1941 ar
  1961 1940 1942 ar
  1962 1940 1943 ar
  1963 1941 1944 ar
  1964 1941 1952 1
  1965 1942 1951 1
  1966 1943 1953 1
  1967 1943 1945 ar
  1968 1944 1945 ar
  1969 1944 1954 1
  1970 1945 1955 1
  1971 1946 1932 1
  1972 1948 1936 1
  1973 1923 1932 am
  1974 1956 1957 1
  1975 1957 1958 1
  1976 1957 1964 1
  1977 1957 1960 1
  1978 1958 1959 2
  1979 1960 1962 1
  1980 1960 1965 1
  1981 1960 1961 1
  1982 1961 1968 1
  1983 1961 1966 1
  1984 1961 1967 1
  1985 1962 1969 1
  1986 1962 1970 1
  1987 1962 1971 1
  1988 1963 1956 1
  1989 1934 1956 am
  1990 1972 1973 1
  1991 1973 1974 1
  1992 1973 1981 1
  1993 1973 1976 1
  1994 1974 1975 2
  1995 1976 1983 1
  1996 1976 1977 1
  1997 1977 1979 1
  1998 1977 1984 1
  1999 1977 1978 1
  2000 1978 1986 1
  2001 1978 1987 1
  2002 1978 1985 1
  2003 1979 1988 1
  2004 1979 1989 1
  2005 1979 1990 1
  2006 1980 1972 1
  2007 1982 1976 1
  2008 1958 1972 am
  2009 1991 1992 1
  2010 1992 1995 1
  2011 1992 1998 1
  2012 1992 1993 1
  2013 1993 1994 2
  2014 1995 2000 1
  2015 1995 1996 1
  2016 1997 1991 1
  2017 1999 1995 1
  2018 2001 1996 1
  2019 1974 1991 am
  2020 2002 2003 1
  2021 2003 2014 1
  2022 2003 2006 1
  2023 2003 2004 1
  2024 2004 2005 2
  2025 2006 2016 1
  2026 2006 2007 1
  2027 2007 2008 ar
  2028 2007 2009 ar
  2029 2008 2017 1
  2030 2008 2010 ar
  2031 2009 2011 ar
  2032 2009 2018 1
  2033 2010 2019 1
  2034 2010 2012 ar
  2035 2011 2012 ar
  2036 2011 2020 1
  2037 2012 2021 1
  2038 2013 2002 1
  2039 2015 2006 1
  2040 1993 2002 am
  2041 2022 2023 1
  2042 2023 2028 1
  2043 2023 2026 1
  2044 2023 2024 1
  2045 2024 2025 2
  2046 2026 2029 1
  2047 2026 2030 1
  2048 2026 2031 1
  2049 2027 2022 1
  2050 2004 2022 am
  2051 2032 2033 1
  2052 2033 2041 1
  2053 2033 2036 1
  2054 2033 2034 1
  2055 2034 2035 2
  2056 2036 2042 1
  2057 2036 2038 1
  2058 2036 2037 1
  2059 2037 2044 1
  2060 2038 2045 1
  2061 2038 2046 1
  2062 2038 2047 1
  2063 2039 2037 1
  2064 2039 2048 1
  2065 2039 2049 1
  2066 2039 2050 1
  2067 2040 2032 1
  2068 2043 2037 1
  2069 2024 2032 am
  2070 2051 2052 1
  2071 2052 2053 1
  2072 2052 2057 1
  2073 2053 2054 2
  2074 2055 2051 1
  2075 2056 2052 1
  2076 2034 2051 am
  2077 2058 2059 1
  2078 2059 2060 1
  2079 2059 2067 1
  2080 2059 2062 1
  2081 2060 2061 2
  2082 2062 2069 1
  2083 2062 2063 1
  2084 2063 2065 1
  2085 2063 2070 1
  2086 2063 2064 1
  2087 2064 2072 1
  2088 2064 2073 1
  2089 2064 2071 1
  2090 2065 2074 1
  2091 2065 2075 1
  2092 2065 2076 1
  2093 2066 2058 1
  2094 2068 2062 1
  2095 2053 2058 am
  2096 2077 2078 1
  2097 2078 2085 1
  2098 2078 2081 1
  2099 2078 2079 1
  2100 2079 2080 2
  2101 2081 2086 1
  2102 2081 2082 1
  2103 2081 2083 1
  2104 2082 2088 1
  2105 2082 2089 1
  2106 2082 2090 1
  2107 2083 2087 1
  2108 2084 2077 1
  2109 2060 2077 am
  2110 2091 2097 1
  2111 2091 2092 1
  2112 2092 2093 1
  2113 2092 2098 1
  2114 2092 2095 1
  2115 2093 2094 2
  2116 2095 2096 1
  2117 2095 2100 1
  2118 2096 2097 1
  2119 2096 2102 1
  2120 2097 2104 1
  2121 2099 2095 1
  2122 2101 2096 1
  2123 2103 2097 1
  2124 2079 2091 am
  2125 2105 2106 1
  2126 2106 2114 1
  2127 2106 2109 1
  2128 2106 2107 1
  2129 2107 2108 2
  2130 2109 2116 1
  2131 2109 2110 1
  2132 2110 2118 1
  2133 2110 2111 1
  2134 2111 2112 1
  2135 2112 2120 1
  2136 2112 2121 1
  2137 2112 2119 1
  2138 2113 2105 1
  2139 2115 2109 1
  2140 2117 2110 1
  2141 2093 2105 am
  2142 2122 2123 1
  2143 2123 2124 1
  2144 2123 2131 1
  2145 2123 2126 1
  2146 2124 2125 2
  2147 2126 2133 1
  2148 2126 2127 1
  2149 2127 2129 1
  2150 2127 2134 1
  2151 2127 2128 1
  2152 2128 2136 1
  2153 2128 2137 1
  2154 2128 2135 1
  2155 2129 2138 1
  2156 2129 2139 1
  2157 2129 2140 1
  2158 2130 2122 1
  2159 2132 2126 1
  2160 2107 2122 am
  2161 2141 2142 1
  2162 2142 2143 1
  2163 2142 2147 1
  2164 2143 2144 2
  2165 2145 2141 1
  2166 2146 2142 1
  2167 2124 2141 am
  2168 2148 2149 1
  2169 2149 2150 1
  2170 2149 2163 1
  2171 2149 2152 1
  2172 2150 2151 2
  2173 2152 2165 1
  2174 2152 2153 1
  2175 2153 2155 ar
  2176 2153 2154 ar
  2177 2154 2166 1
  2178 2154 2158 ar
  2179 2155 2156 ar
  2180 2155 2157 ar
  2181 2156 2158 ar
  2182 2156 2159 ar
  2183 2157 2160 ar
  2184 2157 2168 1
  2185 2158 2167 1
  2186 2159 2169 1
  2187 2159 2161 ar
  2188 2160 2161 ar
  2189 2160 2170 1
  2190 2161 2171 1
  2191 2162 2148 1
  2192 2164 2152 1
  2193 2143 2148 am
  2194 2172 2173 1
  2195 2173 2181 1
  2196 2173 2176 1
  2197 2173 2174 1
  2198 2174 2175 2
  2199 2176 2183 1
  2200 2176 2177 1
  2201 2177 2179 2
  2202 2177 2178 am
  2203 2178 2184 1
  2204 2178 2185 1
  2205 2180 2172 1
  2206 2182 2176 1
  2207 2150 2172 am
  2208 2186 2187 1
  2209 2187 2195 1
  2210 2187 2190 1
  2211 2187 2188 1
  2212 2188 2189 2
  2213 2190 2197 1
  2214 2190 2191 1
  2215 2191 2193 2
  2216 2191 2192 am
  2217 2192 2198 1
  2218 2192 2199 1
  2219 2194 2186 1
  2220 2196 2190 1
  2221 2174 2186 am
  2222 2200 2201 1
  2223 2201 2207 1
  2224 2201 2204 1
  2225 2201 2202 1
  2226 2202 2203 2
  2227 2204 2209 1
  2228 2204 2205 1
  2229 2206 2200 1
  2230 2208 2204 1
  2231 2188 2200 am
  2232 2210 2211 1
  2233 2211 2212 1
  2234 2211 2216 1
  2235 2212 2213 2
  2236 2214 2210 1
  2237 2215 2211 1
  2238 2202 2210 am
  2239 2217 2218 1
  2240 2218 2230 1
  2241 2218 2222 1
  2242 2218 2220 1
  2243 2220 2221 2
  2244 2222 2232 1
  2245 2222 2223 1
  2246 2223 2234 1
  2247 2223 2224 1
  2248 2224 2226 2
  2249 2224 2225 am
  2250 2225 2235 1
  2251 2225 2236 1
  2252 2219 2227 1
  2253 2219 2237 1
  2254 2219 2238 1
  2255 2219 2239 1
  2256 2227 2220 2
  2257 2227 2229 1
  2258 2228 2217 1
  2259 2231 2222 1
  2260 2233 2223 1
  2261 2212 2217 am
  2262 2240 2241 1
  2263 2241 2243 1
  2264 2241 2249 1
  2265 2243 2244 2
  2266 2242 2245 1
  2267 2242 2250 1
  2268 2242 2251 1
  2269 2242 2252 1
  2270 2245 2240 am
  2271 2245 2246 2
  2272 2247 2240 1
  2273 2248 2241 1
  2274 2220 2240 1
  2275 2253 2254 1
  2276 2254 2260 1
  2277 2254 2257 1
  2278 2254 2255 1
  2279 2255 2256 2
  2280 2257 2262 1
  2281 2257 2258 1
  2282 2259 2253 1
  2283 2261 2257 1
  2284 2243 2253 am
  2285 2263 2264 1
  2286 2264 2265 1
  2287 2264 2269 1
  2288 2265 2266 2
  2289 2267 2263 1
  2290 2268 2264 1
  2291 2255 2263 am
  2292 2270 2271 1
  2293 2271 2280 1
  2294 2271 2274 1
  2295 2271 2272 1
  2296 2272 2273 2
  2297 2274 2282 1
  2298 2274 2275 1
  2299 2275 2284 1
  2300 2275 2276 1
  2301 2276 2277 2
  2302 2276 2278 2
  2303 2279 2270 1
  2304 2281 2274 1
  2305 2283 2275 1
  2306 2265 2270 am
  2307 2285 2286 1
  2308 2286 2287 1
  2309 2286 2291 1
  2310 2287 2288 2
  2311 2289 2285 1
  2312 2290 2286 1
  2313 2272 2285 am
  2314 2292 2293 1
  2315 2293 2302 1
  2316 2293 2296 1
  2317 2293 2294 1
  2318 2294 2295 2
  2319 2296 2304 1
  2320 2296 2297 1
  2321 2297 2306 1
  2322 2297 2298 1
  2323 2298 2300 2
  2324 2298 2299 am
  2325 2299 2307 1
  2326 2299 2308 1
  2327 2301 2292 1
  2328 2303 2296 1
  2329 2305 2297 1
  2330 2287 2292 am
  2331 2309 2310 1
  2332 2310 2311 1
  2333 2310 2317 1
  2334 2310 2313 1
  2335 2311 2312 2
  2336 2313 2315 1
  2337 2313 2318 1
  2338 2313 2314 1
  2339 2314 2321 1
  2340 2314 2319 1
  2341 2314 2320 1
  2342 2315 2322 1
  2343 2315 2323 1
  2344 2315 2324 1
  2345 2316 2309 1
  2346 2294 2309 am
  2347 2325 2326 1
  2348 2326 2331 1
  2349 2326 2329 1
  2350 2326 2327 1
  2351 2327 2328 2
  2352 2329 2332 1
  2353 2329 2333 1
  2354 2329 2334 1
  2355 2330 2325 1
  2356 2311 2325 am
  2357 2335 2336 1
  2358 2336 2342 1
  2359 2336 2339 1
  2360 2336 2337 1
  2361 2337 2338 2
  2362 2339 2344 1
  2363 2339 2340 1
  2364 2341 2335 1
  2365 2343 2339 1
  2366 2327 2335 am
  2367 2345 2346 1
  2368 2346 2347 1
  2369 2346 2354 1
  2370 2346 2349 1
  2371 2347 2348 2
  2372 2349 2356 1
  2373 2349 2350 1
  2374 2350 2352 1
  2375 2350 2357 1
  2376 2350 2351 1
  2377 2351 2359 1
  2378 2351 2360 1
  2379 2351 2358 1
  2380 2352 2361 1
  2381 2352 2362 1
  2382 2352 2363 1
  2383 2353 2345 1
  2384 2355 2349 1
  2385 2337 2345 am
  2386 2364 2365 1
  2387 2365 2376 1
  2388 2365 2368 1
  2389 2365 2366 1
  2390 2366 2367 2
  2391 2368 2378 1
  2392 2368 2369 1
  2393 2369 2370 ar
  2394 2369 2371 ar
  2395 2370 2379 1
  2396 2370 2372 ar
  2397 2371 2373 ar
  2398 2371 2380 1
  2399 2372 2381 1
  2400 2372 2374 ar
  2401 2373 2374 ar
  2402 2373 2382 1
  2403 2374 2383 1
  2404 2375 2364 1
  2405 2377 2368 1
  2406 2347 2364 am
  2407 2384 2385 1
  2408 2385 2394 1
  2409 2385 2388 1
  2410 2385 2386 1
  2411 2386 2387 2
  2412 2388 2396 1
  2413 2388 2389 1
  2414 2389 2398 1
  2415 2389 2390 1
  2416 2390 2391 2
  2417 2390 2392 2
  2418 2393 2384 1
  2419 2395 2388 1
  2420 2397 2389 1
  2421 2366 2384 am
  2422 2399 2400 1
  2423 2400 2408 1
  2424 2400 2403 1
  2425 2400 2401 1
  2426 2401 2402 2
  2427 2403 2410 1
  2428 2403 2404 1
  2429 2404 2405 2
  2430 2404 2406 2
  2431 2407 2399 1
  2432 2409 2403 1
  2433 2386 2399 am
  2434 2411 2412 1
  2435 2412 2413 1
  2436 2412 2419 1
  2437 2412 2415 1
  2438 2413 2414 2
  2439 2415 2417 1
  2440 2415 2420 1
  2441 2415 2416 1
  2442 2416 2423 1
  2443 2416 2421 1
  2444 2416 2422 1
  2445 2417 2424 1
  2446 2417 2425 1
  2447 2417 2426 1
  2448 2418 2411 1
  2449 2401 2411 am
  2450 2427 2428 1
  2451 2428 2429 1
  2452 2428 2435 1
  2453 2428 2431 1
  2454 2429 2430 2
  2455 2431 2433 1
  2456 2431 2436 1
  2457 2431 2432 1
  2458 2432 2439 1
  2459 2432 2437 1
  2460 2432 2438 1
  2461 2433 2440 1
  2462 2433 2441 1
  2463 2433 2442 1
  2464 2434 2427 1
  2465 2413 2427 am
  2466 2443 2449 1
  2467 2443 2444 1
  2468 2444 2445 1
  2469 2444 2450 1
  2470 2444 2447 1
  2471 2445 2446 2
  2472 2447 2448 1
  2473 2447 2452 1
  2474 2448 2449 1
  2475 2448 2454 1
  2476 2449 2456 1
  2477 2451 2447 1
  2478 2453 2448 1
  2479 2455 2449 1
  2480 2429 2443 am
  2481 2457 2458 1
  2482 2458 2466 1
  2483 2458 2461 1
  2484 2458 2459 1
  2485 2459 2460 2
  2486 2461 2468 1
  2487 2461 2462 1
  2488 2462 2470 1
  2489 2462 2463 1
  2490 2463 2464 1
  2491 2464 2472 1
  2492 2464 2473 1
  2493 2464 2471 1
  2494 2465 2457 1
  2495 2467 2461 1
  2496 2469 2462 1
  2497 2445 2457 am
  2498 2474 2475 1
  2499 2475 2483 1
  2500 2475 2478 1
  2501 2475 2476 1
  2502 2476 2477 2
  2503 2478 2485 1
  2504 2478 2479 1
  2505 2479 2481 2
  2506 2479 2480 am
  2507 2480 2486 1
  2508 2480 2487 1
  2509 2482 2474 1
  2510 2484 2478 1
  2511 2459 2474 am
  2512 2488 2489 1
  2513 2489 2490 1
  2514 2489 2501 1
  2515 2489 2492 1
  2516 2490 2491 2
  2517 2492 2503 1
  2518 2492 2493 1
  2519 2493 2495 ar
  2520 2493 2494 ar
  2521 2494 2504 1
  2522 2494 2496 ar
  2523 2495 2505 1
  2524 2495 2497 ar
  2525 2496 2506 1
  2526 2496 2498 ar
  2527 2497 2507 1
  2528 2497 2498 ar
  2529 2498 2499 1
  2530 2499 2508 1
  2531 2500 2488 1
  2532 2502 2492 1
  2533 2476 2488 am
  2534 2509 2510 1
  2535 2510 2518 1
  2536 2510 2513 1
  2537 2510 2511 1
  2538 2511 2512 2
  2539 2513 2520 1
  2540 2513 2514 1
  2541 2514 2522 1
  2542 2514 2515 1
  2543 2515 2516 1
  2544 2516 2524 1
  2545 2516 2525 1
  2546 2516 2523 1
  2547 2517 2509 1
  2548 2519 2513 1
  2549 2521 2514 1
  2550 2490 2509 am
  2551 2526 2527 1
  2552 2527 2528 1
  2553 2527 2534 1
  2554 2527 2530 1
  2555 2528 2529 2
  2556 2530 2532 1
  2557 2530 2535 1
  2558 2530 2531 1
  2559 2531 2538 1
  2560 2531 2536 1
  2561 2531 2537 1
  2562 2532 2539 1
  2563 2532 2540 1
  2564 2532 2541 1
  2565 2533 2526 1
  2566 2511 2526 am
  2567 2542 2543 1
  2568 2543 2544 1
  2569 2543 2555 1
  2570 2543 2546 1
  2571 2544 2545 2
  2572 2546 2557 1
  2573 2546 2547 1
  2574 2547 2549 ar
  2575 2547 2548 ar
  2576 2548 2558 1
  2577 2548 2550 ar
  2578 2549 2559 1
  2579 2549 2551 ar
  2580 2550 2560 1
  2581 2550 2552 ar
  2582 2551 2561 1
  2583 2551 2552 ar
  2584 2552 2553 1
  2585 2553 2562 1
  2586 2554 2542 1
  2587 2556 2546 1
  2588 2528 2542 am
  2589 2563 2564 1
  2590 2564 2575 1
  2591 2564 2567 1
  2592 2564 2565 1
  2593 2565 2566 2
  2594 2567 2577 1
  2595 2567 2568 1
  2596 2568 2569 ar
  2597 2568 2570 ar
  2598 2569 2578 1
  2599 2569 2571 ar
  2600 2570 2572 ar
  2601 2570 2579 1
  2602 2571 2580 1
  2603 2571 2573 ar
  2604 2572 2573 ar
  2605 2572 2581 1
  2606 2573 2582 1
  2607 2574 2563 1
  2608 2576 2567 1
  2609 2544 2563 am
  2610 2583 2584 1
  2611 2584 2592 1
  2612 2584 2587 1
  2613 2584 2585 1
  2614 2585 2586 2
  2615 2587 2594 1
  2616 2587 2588 1
  2617 2588 2590 2
  2618 2588 2589 am
  2619 2589 2595 1
  2620 2589 2596 1
  2621 2591 2583 1
  2622 2593 2587 1
  2623 2565 2583 am
  2624 2597 2598 1
  2625 2598 2609 1
  2626 2598 2601 1
  2627 2598 2599 1
  2628 2599 2600 2
  2629 2601 2611 1
  2630 2601 2602 1
  2631 2602 2603 ar
  2632 2602 2604 ar
  2633 2603 2612 1
  2634 2603 2605 ar
  2635 2604 2606 ar
  2636 2604 2613 1
  2637 2605 2614 1
  2638 2605 2607 ar
  2639 2606 2607 ar
  2640 2606 2615 1
  2641 2607 2616 1
  2642 2608 2597 1
  2643 2610 2601 1
  2644 2585 2597 am
  2645 2617 2618 1
  2646 2618 2629 1
  2647 2618 2621 1
  2648 2618 2619 1
  2649 2619 2620 2
  2650 2621 2631 1
  2651 2621 2622 1
  2652 2622 2623 ar
  2653 2622 2624 ar
  2654 2623 2632 1
  2655 2623 2625 ar
  2656 2624 2626 ar
  2657 2624 2633 1
  2658 2625 2634 1
  2659 2625 2627 ar
  2660 2626 2627 ar
  2661 2626 2635 1
  2662 2627 2636 1
  2663 2628 2617 1
  2664 2630 2621 1
  2665 2599 2617 am
  2666 2637 2638 1
  2667 2638 2643 1
  2668 2638 2641 1
  2669 2638 2639 1
  2670 2639 2640 2
  2671 2641 2644 1
  2672 2641 2645 1
  2673 2641 2646 1
  2674 2642 2637 1
  2675 2619 2637 am
  2676 2647 2648 1
  2677 2648 2654 1
  2678 2648 2651 1
  2679 2648 2649 1
  2680 2649 2650 2
  2681 2651 2656 1
  2682 2651 2652 1
  2683 2653 2647 1
  2684 2655 2651 1
  2685 2657 2652 1
  2686 2639 2647 am
  2687 2658 2659 1
  2688 2659 2660 1
  2689 2659 2666 1
  2690 2659 2662 1
  2691 2660 2661 2
  2692 2662 2664 1
  2693 2662 2667 1
  2694 2662 2663 1
  2695 2663 2670 1
  2696 2663 2668 1
  2697 2663 2669 1
  2698 2664 2671 1
  2699 2664 2672 1
  2700 2664 2673 1
  2701 2665 2658 1
  2702 2649 2658 am
  2703 2674 2675 1
  2704 2675 2676 1
  2705 2675 2683 1
  2706 2675 2678 1
  2707 2676 2677 2
  2708 2678 2685 1
  2709 2678 2679 1
  2710 2679 2681 1
  2711 2679 2686 1
  2712 2679 2680 1
  2713 2680 2688 1
  2714 2680 2689 1
  2715 2680 2687 1
  2716 2681 2690 1
  2717 2681 2691 1
  2718 2681 2692 1
  2719 2682 2674 1
  2720 2684 2678 1
  2721 2660 2674 am
  2722 2693 2694 1
  2723 2694 2695 1
  2724 2694 2701 1
  2725 2694 2697 1
  2726 2695 2696 2
  2727 2697 2699 1
  2728 2697 2702 1
  2729 2697 2698 1
  2730 2698 2705 1
  2731 2698 2703 1
  2732 2698 2704 1
  2733 2699 2706 1
  2734 2699 2707 1
  2735 2699 2708 1
  2736 2700 2693 1
  2737 2676 2693 am
  2738 2709 2715 1
  2739 2709 2710 1
  2740 2710 2711 1
  2741 2710 2716 1
  2742 2710 2713 1
  2743 2711 2712 2
  2744 2713 2714 1
  2745 2713 2718 1
  2746 2714 2715 1
  2747 2714 2720 1
  2748 2715 2722 1
  2749 2717 2713 1
  2750 2719 2714 1
  2751 2721 2715 1
  2752 2695 2709 am
  2753 2723 2724 1
  2754 2724 2725 1
  2755 2724 2732 1
  2756 2724 2727 1
  2757 2725 2726 2
  2758 2727 2734 1
  2759 2727 2728 1
  2760 2728 2730 1
  2761 2728 2735 1
  2762 2728 2729 1
  2763 2729 2737 1
  2764 2729 2738 1
  2765 2729 2736 1
  2766 2730 2739 1
  2767 2730 2740 1
  2768 2730 2741 1
  2769 2731 2723 1
  2770 2733 2727 1
  2771 2711 2723 am
  2772 2742 2743 1
  2773 2743 2744 1
  2774 2743 2751 1
  2775 2743 2746 1
  2776 2744 2745 2
  2777 2746 2753 1
  2778 2746 2747 1
  2779 2747 2749 1
  2780 2747 2754 1
  2781 2747 2748 1
  2782 2748 2756 1
  2783 2748 2757 1
  2784 2748 2755 1
  2785 2749 2758 1
  2786 2749 2759 1
  2787 2749 2760 1
  2788 2750 2742 1
  2789 2752 2746 1
  2790 2725 2742 am
  2791 2761 2762 1
  2792 2762 2763 1
  2793 2762 2770 1
  2794 2762 2765 1
  2795 2763 2764 2
  2796 2765 2772 1
  2797 2765 2766 1
  2798 2766 2768 1
  2799 2766 2773 1
  2800 2766 2767 1
  2801 2767 2775 1
  2802 2767 2776 1
  2803 2767 2774 1
  2804 2768 2777 1
  2805 2768 2778 1
  2806 2768 2779 1
  2807 2769 2761 1
  2808 2771 2765 1
  2809 2744 2761 am
  2810 2780 2781 1
  2811 2781 2789 1
  2812 2781 2784 1
  2813 2781 2782 1
  2814 2782 2783 2
  2815 2784 2791 1
  2816 2784 2785 1
  2817 2785 2793 1
  2818 2785 2786 1
  2819 2786 2787 1
  2820 2787 2795 1
  2821 2787 2796 1
  2822 2787 2794 1
  2823 2788 2780 1
  2824 2790 2784 1
  2825 2792 2785 1
  2826 2763 2780 am
  2827 2797 2798 1
  2828 2798 2799 1
  2829 2798 2806 1
  2830 2798 2801 1
  2831 2799 2800 2
  2832 2801 2808 1
  2833 2801 2802 1
  2834 2802 2804 1
  2835 2802 2809 1
  2836 2802 2803 1
  2837 2803 2811 1
  2838 2803 2812 1
  2839 2803 2810 1
  2840 2804 2813 1
  2841 2804 2814 1
  2842 2804 2815 1
  2843 2805 2797 1
  2844 2807 2801 1
  2845 2782 2797 am
  2846 2816 2817 1
  2847 2817 2818 1
  2848 2817 2822 1
  2849 2818 2819 2
  2850 2820 2816 1
  2851 2821 2817 1
  2852 2799 2816 am
  2853 2823 2824 1
  2854 2824 2825 1
  2855 2824 2831 1
  2856 2824 2827 1
  2857 2825 2826 2
  2858 2827 2829 1
  2859 2827 2832 1
  2860 2827 2828 1
  2861 2828 2835 1
  2862 2828 2833 1
  2863 2828 2834 1
  2864 2829 2836 1
  2865 2829 2837 1
  2866 2829 2838 1
  2867 2830 2823 1
  2868 2818 2823 am
  2869 2839 2840 1
  2870 2840 2841 1
  2871 2840 2852 1
  2872 2840 2843 1
  2873 2841 2842 2
  2874 2843 2854 1
  2875 2843 2844 1
  2876 2844 2846 ar
  2877 2844 2845 ar
  2878 2845 2855 1
  2879 2845 2847 ar
  2880 2846 2856 1
  2881 2846 2848 ar
  2882 2847 2857 1
  2883 2847 2849 ar
  2884 2848 2858 1
  2885 2848 2849 ar
  2886 2849 2850 1
  2887 2850 2859 1
  2888 2851 2839 1
  2889 2853 2843 1
  2890 2825 2839 am
  2891 2860 2861 1
  2892 2861 2862 1
  2893 2861 2869 1
  2894 2861 2864 1
  2895 2862 2863 2
  2896 2864 2871 1
  2897 2864 2865 1
  2898 2865 2867 1
  2899 2865 2872 1
  2900 2865 2866 1
  2901 2866 2874 1
  2902 2866 2875 1
  2903 2866 2873 1
  2904 2867 2876 1
  2905 2867 2877 1
  2906 2867 2878 1
  2907 2868 2860 1
  2908 2870 2864 1
  2909 2841 2860 am
  2910 2879 2880 1
  2911 2880 2881 1
  2912 2880 2891 1
  2913 2880 2883 1
  2914 2881 2882 2
  2915 2883 2893 1
  2916 2883 2884 1
  2917 2884 2895 1
  2918 2884 2885 1
  2919 2885 2897 1
  2920 2885 2886 1
  2921 2886 2898 1
  2922 2886 2887 2
  2923 2887 2888 2
  2924 2887 2889 2
  2925 2888 2899 1
  2926 2888 2900 1
  2927 2889 2902 1
  2928 2889 2901 1
  2929 2890 2879 1
  2930 2892 2883 1
  2931 2894 2884 1
  2932 2896 2885 1
  2933 2862 2879 am
  2934 2903 2904 1
  2935 2904 2912 1
  2936 2904 2907 1
  2937 2904 2905 1
  2938 2905 2906 2
  2939 2907 2913 1
  2940 2907 2909 1
  2941 2907 2908 1
  2942 2908 2915 1
  2943 2909 2916 1
  2944 2909 2917 1
  2945 2909 2918 1
  2946 2910 2908 1
  2947 2910 2919 1
  2948 2910 2920 1
  2949 2910 2921 1
  2950 2911 2903 1
  2951 2914 2908 1
  2952 2881 2903 am
  2953 2922 2923 1
  2954 2923 2934 1
  2955 2923 2926 1
  2956 2923 2924 1
  2957 2924 2925 2
  2958 2926 2936 1
  2959 2926 2927 1
  2960 2927 2928 ar
  2961 2927 2929 ar
  2962 2928 2937 1
  2963 2928 2930 ar
  2964 2929 2931 ar
  2965 2929 2938 1
  2966 2930 2939 1
  2967 2930 2932 ar
  2968 2931 2932 ar
  2969 2931 2940 1
  2970 2932 2941 1
  2971 2933 2922 1
  2972 2935 2926 1
  2973 2905 2922 am
  2974 2942 2943 1
  2975 2943 2944 1
  2976 2943 2951 1
  2977 2943 2946 1
  2978 2944 2945 2
  2979 2946 2953 1
  2980 2946 2947 1
  2981 2947 2949 1
  2982 2947 2954 1
  2983 2947 2948 1
  2984 2948 2956 1
  2985 2948 2957 1
  2986 2948 2955 1
  2987 2949 2958 1
  2988 2949 2959 1
  2989 2949 2960 1
  2990 2950 2942 1
  2991 2952 2946 1
  2992 2924 2942 am
  2993 2961 2962 1
  2994 2962 2967 1
  2995 2962 2965 1
  2996 2962 2963 1
  2997 2963 2964 2
  2998 2965 2968 1
  2999 2965 2969 1
  3000 2965 2970 1
  3001 2966 2961 1
  3002 2944 2961 am
  3003 2971 2972 1
  3004 2972 2977 1
  3005 2972 2975 1
  3006 2972 2973 1
  3007 2973 2974 2
  3008 2975 2978 1
  3009 2975 2979 1
  3010 2975 2980 1
  3011 2976 2971 1
  3012 2963 2971 am
  3013 2981 2982 1
  3014 2982 2983 1
  3015 2982 2993 1
  3016 2982 2985 1
  3017 2983 2984 2
  3018 2985 2995 1
  3019 2985 2986 1
  3020 2986 2997 1
  3021 2986 2987 1
  3022 2987 2999 1
  3023 2987 2988 1
  3024 2988 3000 1
  3025 2988 2989 2
  3026 2989 2990 2
  3027 2989 2991 2
  3028 2990 3001 1
  3029 2990 3002 1
  3030 2991 3004 1
  3031 2991 3003 1
  3032 2992 2981 1
  3033 2994 2985 1
  3034 2996 2986 1
  3035 2998 2987 1
  3036 2973 2981 am
  3037 3005 3006 1
  3038 3006 3007 1
  3039 3006 3017 1
  3040 3006 3009 1
  3041 3007 3008 2
  3042 3009 3019 1
  3043 3009 3010 1
  3044 3010 3021 1
  3045 3010 3011 1
  3046 3011 3023 1
  3047 3011 3012 1
  3048 3012 3024 1
  3049 3012 3013 2
  3050 3013 3014 2
  3051 3013 3015 2
  3052 3014 3025 1
  3053 3014 3026 1
  3054 3015 3028 1
  3055 3015 3027 1
  3056 3016 3005 1
  3057 3018 3009 1
  3058 3020 3010 1
  3059 3022 3011 1
  3060 2983 3005 am
  3061 3029 3030 1
  3062 3030 3039 1
  3063 3030 3033 1
  3064 3030 3031 1
  3065 3031 3032 2
  3066 3033 3041 1
  3067 3033 3034 1
  3068 3034 3043 1
  3069 3034 3035 1
  3070 3035 3037 2
  3071 3035 3036 am
  3072 3036 3044 1
  3073 3036 3045 1
  3074 3038 3029 1
  3075 3040 3033 1
  3076 3042 3034 1
  3077 3007 3029 am
  3078 3046 3047 1
  3079 3047 3049 1
  3080 3047 3058 1
  3081 3047 3051 1
  3082 3049 3050 2
  3083 3051 3060 1
  3084 3051 3052 1
  3085 3052 3054 1
  3086 3052 3061 1
  3087 3052 3053 1
  3088 3053 3063 1
  3089 3053 3064 1
  3090 3053 3062 1
  3091 3054 3065 1
  3092 3054 3066 1
  3093 3054 3067 1
  3094 3048 3055 1
  3095 3048 3068 1
  3096 3048 3069 1
  3097 3048 3070 1
  3098 3055 3049 2
  3099 3055 3057 1
  3100 3056 3046 1
  3101 3059 3051 1
  3102 3031 3046 am
  3103 3071 3072 1
  3104 3072 3074 1
  3105 3072 3086 1
  3106 3072 3076 1
  3107 3074 3075 2
  3108 3076 3088 1
  3109 3076 3077 1
  3110 3077 3090 1
  3111 3077 3078 1
  3112 3078 3092 1
  3113 3078 3079 1
  3114 3079 3093 1
  3115 3079 3080 2
  3116 3080 3081 2
  3117 3080 3082 2
  3118 3081 3094 1
  3119 3081 3095 1
  3120 3082 3097 1
  3121 3082 3096 1
  3122 3073 3083 1
  3123 3073 3098 1
  3124 3073 3099 1
  3125 3073 3100 1
  3126 3083 3071 am
  3127 3083 3084 2
  3128 3085 3071 1
  3129 3087 3076 1
  3130 3089 3077 1
  3131 3091 3078 1
  3132 3049 3071 1
  3133 3101 3102 1
  3134 3102 3105 1
  3135 3102 3108 1
  3136 3102 3103 1
  3137 3103 3104 2
  3138 3105 3110 1
  3139 3105 3106 1
  3140 3107 3101 1
  3141 3109 3105 1
  3142 3111 3106 1
  3143 3074 3101 am
  3144 3112 3113 1
  3145 3113 3120 1
  3146 3113 3116 1
  3147 3113 3114 1
  3148 3114 3115 2
  3149 3116 3121 1
  3150 3116 3117 1
  3151 3116 3118 1
  3152 3117 3123 1
  3153 3117 3124 1
  3154 3117 3125 1
  3155 3118 3122 1
  3156 3119 3112 1
  3157 3103 3112 am
  3158 3126 3127 1
  3159 3127 3128 1
  3160 3127 3135 1
  3161 3127 3130 1
  3162 3128 3129 2
  3163 3130 3137 1
  3164 3130 3131 1
  3165 3131 3133 1
  3166 3131 3138 1
  3167 3131 3132 1
  3168 3132 3140 1
  3169 3132 3141 1
  3170 3132 3139 1
  3171 3133 3142 1
  3172 3133 3143 1
  3173 3133 3144 1
  3174 3134 3126 1
  3175 3136 3130 1
  3176 3114 3126 am
  3177 3145 3146 1
  3178 3146 3155 1
  3179 3146 3149 1
  3180 3146 3147 1
  3181 3147 3148 2
  3182 3149 3157 1
  3183 3149 3150 1
  3184 3150 3159 1
  3185 3150 3151 1
  3186 3151 3153 2
  3187 3151 3152 am
  3188 3152 3160 1
  3189 3152 3161 1
  3190 3154 3145 1
  3191 3156 3149 1
  3192 3158 3150 1
  3193 3128 3145 am
  3194 3162 3163 1
  3195 3163 3172 1
  3196 3163 3166 1
  3197 3163 3164 1
  3198 3164 3165 2
  3199 3166 3174 1
  3200 3166 3167 1
  3201 3167 3176 1
  3202 3167 3168 1
  3203 3168 3178 1
  3204 3168 3169 1
  3205 3169 3180 1
  3206 3169 3170 1
  3207 3170 3181 1
  3208 3170 3182 1
  3209 3170 3183 1
  3210 3171 3162 1
  3211 3173 3166 1
  3212 3175 3167 1
  3213 3177 3168 1
  3214 3179 3169 1
  3215 3147 3162 am
  3216 3184 3185 1
  3217 3185 3194 1
  3218 3185 3188 1
  3219 3185 3186 1
  3220 3186 3187 2
  3221 3188 3196 1
  3222 3188 3189 1
  3223 3189 3198 1
  3224 3189 3190 1
  3225 3190 3191 2
  3226 3190 3192 2
  3227 3193 3184 1
  3228 3195 3188 1
  3229 3197 3189 1
  3230 3164 3184 am
  3231 3199 3200 1
  3232 3200 3201 1
  3233 3200 3207 1
  3234 3200 3203 1
  3235 3201 3202 2
  3236 3203 3205 1
  3237 3203 3208 1
  3238 3203 3204 1
  3239 3204 3211 1
  3240 3204 3209 1
  3241 3204 3210 1
  3242 3205 3212 1
  3243 3205 3213 1
  3244 3205 3214 1
  3245 3206 3199 1
  3246 3186 3199 am
  3247 3215 3216 1
  3248 3215 3225 1
  3249 3216 3217 1
  3250 3216 3219 1
  3251 3216 3226 1
  3252 3217 3218 2
  3253 3219 3220 1
  3254 3219 3227 1
  3255 3219 3228 1
  3256 3220 3221 ar
  3257 3220 3222 ar
  3258 3221 3224 ar
  3259 3221 3229 1
  3260 3222 3223 ar
  3261 3223 3224 ar
  3262 3223 3230 1
  3263 3224 3231 1
  3264 3201 3215 am
  3265 3232 3233 1
  3266 3233 3238 1
  3267 3233 3236 1
  3268 3233 3234 1
  3269 3234 3235 2
  3270 3236 3239 1
  3271 3236 3240 1
  3272 3236 3241 1
  3273 3237 3232 1
  3274 3232 3217 am
  3275 3242 3243 1
  3276 3243 3248 1
  3277 3243 3246 1
  3278 3243 3244 1
  3279 3244 3245 2
  3280 3246 3249 1
  3281 3246 3250 1
  3282 3246 3251 1
  3283 3247 3242 1
  3284 3234 3242 am
  3285 3252 3253 1
  3286 3253 3262 1
  3287 3253 3256 1
  3288 3253 3254 1
  3289 3254 3255 2
  3290 3256 3264 1
  3291 3256 3257 1
  3292 3257 3266 1
  3293 3257 3258 1
  3294 3258 3268 1
  3295 3258 3259 1
  3296 3259 3270 1
  3297 3259 3260 1
  3298 3260 3271 1
  3299 3260 3272 1
  3300 3260 3273 1
  3301 3261 3252 1
  3302 3263 3256 1
  3303 3265 3257 1
  3304 3267 3258 1
  3305 3269 3259 1
  3306 3244 3252 am
  3307 3274 3275 1
  3308 3275 3278 1
  3309 3275 3281 1
  3310 3275 3276 1
  3311 3276 3277 2
  3312 3278 3283 1
  3313 3278 3279 1
  3314 3280 3274 1
  3315 3282 3278 1
  3316 3284 3279 1
  3317 3254 3274 am
  3318 3285 3286 1
  3319 3286 3287 1
  3320 3286 3294 1
  3321 3286 3289 1
  3322 3287 3288 2
  3323 3289 3296 1
  3324 3289 3290 1
  3325 3290 3292 1
  3326 3290 3297 1
  3327 3290 3291 1
  3328 3291 3299 1
  3329 3291 3300 1
  3330 3291 3298 1
  3331 3292 3301 1
  3332 3292 3302 1
  3333 3292 3303 1
  3334 3293 3285 1
  3335 3295 3289 1
  3336 3276 3285 am
  3337 3304 3305 1
  3338 3305 3310 1
  3339 3305 3308 1
  3340 3305 3306 1
  3341 3306 3307 2
  3342 3308 3311 1
  3343 3308 3312 1
  3344 3308 3313 1
  3345 3309 3304 1
  3346 3287 3304 am
  3347 3314 3315 1
  3348 3315 3323 1
  3349 3315 3318 1
  3350 3315 3316 1
  3351 3316 3317 2
  3352 3318 3324 1
  3353 3318 3320 1
  3354 3318 3319 1
  3355 3319 3326 1
  3356 3320 3327 1
  3357 3320 3328 1
  3358 3320 3329 1
  3359 3321 3319 1
  3360 3321 3330 1
  3361 3321 3331 1
  3362 3321 3332 1
  3363 3322 3314 1
  3364 3325 3319 1
  3365 3306 3314 am
  3366 3333 3334 1
  3367 3334 3342 1
  3368 3334 3337 1
  3369 3334 3335 1
  3370 3335 3336 2
  3371 3337 3343 1
  3372 3337 3339 1
  3373 3337 3338 1
  3374 3338 3345 1
  3375 3339 3346 1
  3376 3339 3347 1
  3377 3339 3348 1
  3378 3340 3338 1
  3379 3340 3349 1
  3380 3340 3350 1
  3381 3340 3351 1
  3382 3341 3333 1
  3383 3344 3338 1
  3384 3316 3333 am
  3385 3352 3353 1
  3386 3353 3354 1
  3387 3353 3360 1
  3388 3353 3356 1
  3389 3354 3355 2
  3390 3356 3358 1
  3391 3356 3361 1
  3392 3356 3357 1
  3393 3357 3364 1
  3394 3357 3362 1
  3395 3357 3363 1
  3396 3358 3365 1
  3397 3358 3366 1
  3398 3358 3367 1
  3399 3359 3352 1
  3400 3335 3352 am
  3401 3368 3369 1
  3402 3369 3370 1
  3403 3369 3374 1
  3404 3370 3371 2
  3405 3372 3368 1
  3406 3373 3369 1
  3407 3354 3368 am
  3408 3375 3376 1
  3409 3376 3377 1
  3410 3376 3384 1
  3411 3376 3379 1
  3412 3377 3378 2
  3413 3379 3386 1
  3414 3379 3380 1
  3415 3380 3382 1
  3416 3380 3387 1
  3417 3380 3381 1
  3418 3381 3389 1
  3419 3381 3390 1
  3420 3381 3388 1
  3421 3382 3391 1
  3422 3382 3392 1
  3423 3382 3393 1
  3424 3383 3375 1
  3425 3385 3379 1
  3426 3370 3375 am
  3427 3394 3395 1
  3428 3395 3406 1
  3429 3395 3398 1
  3430 3395 3396 1
  3431 3396 3397 2
  3432 3398 3408 1
  3433 3398 3399 1
  3434 3399 3400 ar
  3435 3399 3401 ar
  3436 3400 3409 1
  3437 3400 3402 ar
  3438 3401 3403 ar
  3439 3401 3410 1
  3440 3402 3411 1
  3441 3402 3404 ar
  3442 3403 3404 ar
  3443 3403 3412 1
  3444 3404 3413 1
  3445 3405 3394 1
  3446 3407 3398 1
  3447 3377 3394 am
  3448 3414 3415 1
  3449 3415 3420 1
  3450 3415 3418 1
  3451 3415 3416 1
  3452 3416 3417 2
  3453 3418 3421 1
  3454 3418 3422 1
  3455 3418 3423 1
  3456 3419 3414 1
  3457 3396 3414 am
  3458 3424 3425 1
  3459 3425 3426 1
  3460 3425 3433 1
  3461 3425 3428 1
  3462 3426 3427 2
  3463 3428 3435 1
  3464 3428 3429 1
  3465 3429 3431 1
  3466 3429 3436 1
  3467 3429 3430 1
  3468 3430 3438 1
  3469 3430 3439 1
  3470 3430 3437 1
  3471 3431 3440 1
  3472 3431 3441 1
  3473 3431 3442 1
  3474 3432 3424 1
  3475 3434 3428 1
  3476 3416 3424 am
  3477 3443 3444 1
  3478 3444 3450 1
  3479 3444 3447 1
  3480 3444 3445 1
  3481 3445 3446 2
  3482 3447 3452 1
  3483 3447 3448 1
  3484 3449 3443 1
  3485 3451 3447 1
  3486 3453 3448 1
  3487 3426 3443 am
  3488 3454 3455 1
  3489 3455 3456 1
  3490 3455 3469 1
  3491 3455 3458 1
  3492 3456 3457 2
  3493 3458 3471 1
  3494 3458 3459 1
  3495 3459 3461 ar
  3496 3459 3460 ar
  3497 3460 3472 1
  3498 3460 3464 ar
  3499 3461 3462 ar
  3500 3461 3463 ar
  3501 3462 3464 ar
  3502 3462 3465 ar
  3503 3463 3466 ar
  3504 3463 3474 1
  3505 3464 3473 1
  3506 3465 3475 1
  3507 3465 3467 ar
  3508 3466 3467 ar
  3509 3466 3476 1
  3510 3467 3477 1
  3511 3468 3454 1
  3512 3470 3458 1
  3513 3445 3454 am
  3514 3478 3479 1
  3515 3479 3480 1
  3516 3479 3487 1
  3517 3479 3482 1
  3518 3480 3481 2
  3519 3482 3489 1
  3520 3482 3483 1
  3521 3483 3485 1
  3522 3483 3490 1
  3523 3483 3484 1
  3524 3484 3492 1
  3525 3484 3493 1
  3526 3484 3491 1
  3527 3485 3494 1
  3528 3485 3495 1
  3529 3485 3496 1
  3530 3486 3478 1
  3531 3488 3482 1
  3532 3456 3478 am
  3533 3497 3503 1
  3534 3497 3498 1
  3535 3498 3499 1
  3536 3498 3504 1
  3537 3498 3501 1
  3538 3499 3500 2
  3539 3501 3502 1
  3540 3501 3506 1
  3541 3502 3503 1
  3542 3502 3508 1
  3543 3503 3510 1
  3544 3505 3501 1
  3545 3507 3502 1
  3546 3509 3503 1
  3547 3480 3497 am
  3548 3511 3512 1
  3549 3512 3513 1
  3550 3512 3520 1
  3551 3512 3515 1
  3552 3513 3514 2
  3553 3515 3522 1
  3554 3515 3516 1
  3555 3516 3518 1
  3556 3516 3523 1
  3557 3516 3517 1
  3558 3517 3525 1
  3559 3517 3526 1
  3560 3517 3524 1
  3561 3518 3527 1
  3562 3518 3528 1
  3563 3518 3529 1
  3564 3519 3511 1
  3565 3521 3515 1
  3566 3499 3511 am
  3567 3530 3531 1
  3568 3530 3540 1
  3569 3531 3532 1
  3570 3531 3534 1
  3571 3531 3541 1
  3572 3532 3533 2
  3573 3534 3535 1
  3574 3534 3542 1
  3575 3534 3543 1
  3576 3535 3536 ar
  3577 3535 3537 ar
  3578 3536 3539 ar
  3579 3536 3544 1
  3580 3537 3538 ar
  3581 3538 3539 ar
  3582 3538 3545 1
  3583 3539 3546 1
  3584 3513 3530 am
  3585 3547 3548 1
  3586 3548 3556 1
  3587 3548 3551 1
  3588 3548 3549 1
  3589 3549 3550 2
  3590 3551 3557 1
  3591 3551 3553 1
  3592 3551 3552 1
  3593 3552 3559 1
[truncated: 71,510 more chars]
