# Supplementary material for: The pocketome of G-protein-coupled receptors reveals previously untargeted allosteric sites
Source: Nat Commun. 2022 May 10;13:2567. doi: 10.1038/s41467-022-29609-6 (PMC9091257; doi:10.1038/s41467-022-29609-6)
Supplement: Supplementary file 4 — Supplementary Data 1 [file 41467_2022_29609_MOESM4_ESM.zip › docking_files/3rey/mols.mol2]

# TRIPOS MOL2 file generated by SEED

@<TRIPOS>MOLECULE
methanamine
 8 7 0 0 0
****
USER_CHARGES
INVALID_CHARGES
Pose:   1 Cluster:   1 Fr_nu: 1310116 TotEn:   -57.46
@<TRIPOS>ATOM
      1 C1        -76.0805  -12.0934  -53.3291 C.3    1 LIG       0.04000
      2 N1        -77.3503  -12.8101  -53.5555 N.4    1 LIG      -0.30000
      3 H1        -75.9841  -11.9154  -52.2565 H      1 LIG       0.09000
      4 H2        -75.2699  -12.7254  -53.6967 H      1 LIG       0.09000
      5 H3        -76.1254  -11.1522  -53.8804 H      1 LIG       0.09000
      6 H4        -77.4970  -13.0067  -54.5542 H      1 LIG       0.33000
      7 H5        -78.1547  -12.2595  -53.2271 H      1 LIG       0.33000
      8 H6        -77.3669  -13.7098  -53.0572 H      1 LIG       0.33000
@<TRIPOS>BOND
      1       1       2 1
      2       1       3 1
      3       1       4 1
      4       1       5 1
      5       2       6 1
      6       2       7 1
      7       2       8 1
@<TRIPOS>ALT_TYPE
CGenFF_4.0_ALT_TYPE_SET
CGenFF_4.0 1 CG334 2 NG3P3 3 HGA3 4 HGA3 5 HGA3 6 HGP2 7 HGP2 8 HGP2
@<TRIPOS>MOLECULE
methanamine
 8 7 0 0 0
****
USER_CHARGES
INVALID_CHARGES
Pose:   2 Cluster:   2 Fr_nu: 1606036 TotEn:   -56.51
@<TRIPOS>ATOM
      1 C1        -76.3150  -12.8178  -53.4335 C.3    1 LIG       0.04000
      2 N1        -77.1978  -13.5893  -52.5375 N.4    1 LIG      -0.30000
      3 H1        -75.7466  -12.1166  -52.8197 H      1 LIG       0.09000
      4 H2        -75.6529  -13.5233  -53.9390 H      1 LIG       0.09000
      5 H3        -76.9463  -12.2892  -54.1503 H      1 LIG       0.09000
      6 H4        -77.7618  -14.2706  -53.0624 H      1 LIG       0.33000
      7 H5        -77.8482  -12.9736  -52.0316 H      1 LIG       0.33000
      8 H6        -76.6561  -14.1111  -51.8359 H      1 LIG       0.33000
@<TRIPOS>BOND
      1       1       2 1
      2       1       3 1
      3       1       4 1
      4       1       5 1
      5       2       6 1
      6       2       7 1
      7       2       8 1
@<TRIPOS>ALT_TYPE
CGenFF_4.0_ALT_TYPE_SET
CGenFF_4.0 1 CG334 2 NG3P3 3 HGA3 4 HGA3 5 HGA3 6 HGP2 7 HGP2 8 HGP2
@<TRIPOS>MOLECULE
methanamine
 8 7 0 0 0
****
USER_CHARGES
INVALID_CHARGES
Pose:   3 Cluster:   3 Fr_nu: 335888 TotEn:   -55.55
@<TRIPOS>ATOM
      1 C1        -76.7202  -16.2966  -55.0601 C.3    1 LIG       0.04000
      2 N1        -75.3958  -15.6708  -55.2380 N.4    1 LIG      -0.30000
      3 H1        -77.3547  -15.9766  -55.8887 H      1 LIG       0.09000
      4 H2        -76.5819  -17.3794  -55.0670 H      1 LIG       0.09000
      5 H3        -77.1236  -15.9584  -54.1037 H      1 LIG       0.09000
      6 H4        -74.7508  -15.9372  -54.4826 H      1 LIG       0.33000
      7 H5        -75.4638  -14.6445  -55.2393 H      1 LIG       0.33000
      8 H6        -74.9641  -15.9536  -56.1277 H      1 LIG       0.33000
@<TRIPOS>BOND
      1       1       2 1
      2       1       3 1
      3       1       4 1
      4       1       5 1
      5       2       6 1
      6       2       7 1
      7       2       8 1
@<TRIPOS>ALT_TYPE
CGenFF_4.0_ALT_TYPE_SET
CGenFF_4.0 1 CG334 2 NG3P3 3 HGA3 4 HGA3 5 HGA3 6 HGP2 7 HGP2 8 HGP2
@<TRIPOS>MOLECULE
methanamine
 8 7 0 0 0
****
USER_CHARGES
INVALID_CHARGES
Pose:   4 Cluster:   4 Fr_nu: 1690831 TotEn:   -55.26
@<TRIPOS>ATOM
      1 C1        -76.7500  -13.2530  -53.3291 C.3    1 LIG       0.04000
      2 N1        -78.0428  -13.4184  -54.0209 N.4    1 LIG      -0.30000
      3 H1        -76.9036  -13.4861  -52.2739 H      1 LIG       0.09000
      4 H2        -76.0369  -13.9432  -53.7839 H      1 LIG       0.09000
      5 H3        -76.4315  -12.2170  -53.4597 H      1 LIG       0.09000
      6 H4        -77.9602  -13.2111  -55.0248 H      1 LIG       0.33000
      7 H5        -78.7582  -12.7893  -53.6329 H      1 LIG       0.33000
      8 H6        -78.3954  -14.3806  -53.9315 H      1 LIG       0.33000
@<TRIPOS>BOND
      1       1       2 1
      2       1       3 1
      3       1       4 1
      4       1       5 1
      5       2       6 1
      6       2       7 1
      7       2       8 1
@<TRIPOS>ALT_TYPE
CGenFF_4.0_ALT_TYPE_SET
CGenFF_4.0 1 CG334 2 NG3P3 3 HGA3 4 HGA3 5 HGA3 6 HGP2 7 HGP2 8 HGP2
@<TRIPOS>MOLECULE
methanamine
 8 7 0 0 0
****
USER_CHARGES
INVALID_CHARGES
Pose:   5 Cluster:   5 Fr_nu: 1400121 TotEn:   -55.24
@<TRIPOS>ATOM
      1 C1        -76.9982  -13.8016  -54.0084 C.3    1 LIG       0.04000
      2 N1        -78.0402  -14.2013  -53.0432 N.4    1 LIG      -0.30000
      3 H1        -77.4420  -13.0841  -54.7010 H      1 LIG       0.09000
      4 H2        -76.1782  -13.3499  -53.4470 H      1 LIG       0.09000
      5 H3        -76.6668  -14.6998  -54.5331 H      1 LIG       0.09000
      6 H4        -77.6787  -14.8808  -52.3610 H      1 LIG       0.33000
      7 H5        -78.8428  -14.6362  -53.5173 H      1 LIG       0.33000
      8 H6        -78.3934  -13.3917  -52.5162 H      1 LIG       0.33000
@<TRIPOS>BOND
      1       1       2 1
      2       1       3 1
      3       1       4 1
      4       1       5 1
      5       2       6 1
      6       2       7 1
      7       2       8 1
@<TRIPOS>ALT_TYPE
CGenFF_4.0_ALT_TYPE_SET
CGenFF_4.0 1 CG334 2 NG3P3 3 HGA3 4 HGA3 5 HGA3 6 HGP2 7 HGP2 8 HGP2
@<TRIPOS>MOLECULE
methanamine
 8 7 0 0 0
****
USER_CHARGES
INVALID_CHARGES
Pose:   6 Cluster:   6 Fr_nu: 1508288 TotEn:   -54.89
@<TRIPOS>ATOM
      1 C1        -78.6121  -15.6065  -51.5994 C.3    1 LIG       0.04000
      2 N1        -77.8869  -14.4733  -52.2054 N.4    1 LIG      -0.30000
      3 H1        -78.1167  -16.5267  -51.9142 H      1 LIG       0.09000
      4 H2        -78.5698  -15.4889  -50.5150 H      1 LIG       0.09000
      5 H3        -79.6428  -15.5734  -51.9579 H      1 LIG       0.09000
      6 H4        -78.3104  -13.5736  -51.9429 H      1 LIG       0.33000
      7 H5        -77.8937  -14.5306  -53.2324 H      1 LIG       0.33000
      8 H6        -76.9040  -14.4526  -51.9029 H      1 LIG       0.33000
@<TRIPOS>BOND
      1       1       2 1
      2       1       3 1
      3       1       4 1
      4       1       5 1
      5       2       6 1
      6       2       7 1
      7       2       8 1
@<TRIPOS>ALT_TYPE
CGenFF_4.0_ALT_TYPE_SET
CGenFF_4.0 1 CG334 2 NG3P3 3 HGA3 4 HGA3 5 HGA3 6 HGP2 7 HGP2 8 HGP2
@<TRIPOS>MOLECULE
methanamine
 8 7 0 0 0
****
USER_CHARGES
INVALID_CHARGES
Pose:   7 Cluster:   7 Fr_nu: 1884691 TotEn:   -49.56
@<TRIPOS>ATOM
      1 C1        -76.3697  -13.4605  -52.1310 C.3    1 LIG       0.04000
      2 N1        -76.7713  -12.2246  -52.8301 N.4    1 LIG      -0.30000
      3 H1        -77.0280  -14.2635  -52.4675 H      1 LIG       0.09000
      4 H2        -75.3304  -13.6694  -52.3918 H      1 LIG       0.09000
      5 H3        -76.4782  -13.2878  -51.0585 H      1 LIG       0.09000
      6 H4        -76.1829  -11.4284  -52.5517 H      1 LIG       0.33000
      7 H5        -77.7473  -11.9763  -52.6207 H      1 LIG       0.33000
      8 H6        -76.6900  -12.3278  -53.8503 H      1 LIG       0.33000
@<TRIPOS>BOND
      1       1       2 1
      2       1       3 1
      3       1       4 1
      4       1       5 1
      5       2       6 1
      6       2       7 1
      7       2       8 1
@<TRIPOS>ALT_TYPE
CGenFF_4.0_ALT_TYPE_SET
CGenFF_4.0 1 CG334 2 NG3P3 3 HGA3 4 HGA3 5 HGA3 6 HGP2 7 HGP2 8 HGP2
@<TRIPOS>MOLECULE
methanamine
 8 7 0 0 0
****
USER_CHARGES
INVALID_CHARGES
Pose:   8 Cluster:   8 Fr_nu: 1207881 TotEn:   -34.10
@<TRIPOS>ATOM
      1 C1        -82.3043  -26.8823  -33.2940 C.3    1 LIG       0.04000
      2 N1        -82.2217  -28.3420  -33.4935 N.4    1 LIG      -0.30000
      3 H1        -82.2430  -26.6878  -32.2217 H      1 LIG       0.09000
      4 H2        -81.4673  -26.4246  -33.8246 H      1 LIG       0.09000
      5 H3        -83.2593  -26.5433  -33.7002 H      1 LIG       0.09000
      6 H4        -82.2745  -28.5877  -34.4908 H      1 LIG       0.33000
      7 H5        -82.9898  -28.8296  -33.0136 H      1 LIG       0.33000
      8 H6        -81.3381  -28.7209  -33.1277 H      1 LIG       0.33000
@<TRIPOS>BOND
      1       1       2 1
      2       1       3 1
      3       1       4 1
      4       1       5 1
      5       2       6 1
      6       2       7 1
      7       2       8 1
@<TRIPOS>ALT_TYPE
CGenFF_4.0_ALT_TYPE_SET
CGenFF_4.0 1 CG334 2 NG3P3 3 HGA3 4 HGA3 5 HGA3 6 HGP2 7 HGP2 8 HGP2
@<TRIPOS>MOLECULE
methanamine
 8 7 0 0 0
****
USER_CHARGES
INVALID_CHARGES
Pose:   9 Cluster:   9 Fr_nu: 1836883 TotEn:   -32.01
@<TRIPOS>ATOM
      1 C1        -81.9667  -26.7931  -33.2382 C.3    1 LIG       0.04000
      2 N1        -83.2327  -27.3121  -33.7907 N.4    1 LIG      -0.30000
      3 H1        -81.7384  -25.8561  -33.7495 H      1 LIG       0.09000
      4 H2        -82.1103  -26.6316  -32.1682 H      1 LIG       0.09000
      5 H3        -81.1913  -27.5393  -33.4220 H      1 LIG       0.09000
      6 H4        -83.5007  -28.1991  -33.3447 H      1 LIG       0.33000
      7 H5        -83.1570  -27.4846  -34.8019 H      1 LIG       0.33000
      8 H6        -84.0046  -26.6477  -33.6469 H      1 LIG       0.33000
@<TRIPOS>BOND
      1       1       2 1
      2       1       3 1
      3       1       4 1
      4       1       5 1
      5       2       6 1
      6       2       7 1
      7       2       8 1
@<TRIPOS>ALT_TYPE
CGenFF_4.0_ALT_TYPE_SET
CGenFF_4.0 1 CG334 2 NG3P3 3 HGA3 4 HGA3 5 HGA3 6 HGP2 7 HGP2 8 HGP2
@<TRIPOS>MOLECULE
methanamine
 8 7 0 0 0
****
USER_CHARGES
INVALID_CHARGES
Pose:  10 Cluster:  10 Fr_nu: 1853277 TotEn:   -30.53
@<TRIPOS>ATOM
      1 C1        -80.6065  -31.7340  -35.8760 C.3    1 LIG       0.04000
      2 N1        -81.1887  -30.9355  -34.7803 N.4    1 LIG      -0.30000
      3 H1        -79.8057  -32.3448  -35.4551 H      1 LIG       0.09000
      4 H2        -81.3993  -32.3585  -36.2922 H      1 LIG       0.09000
      5 H3        -80.2189  -31.0407  -36.6249 H      1 LIG       0.09000
      6 H4        -81.9532  -30.3362  -35.1182 H      1 LIG       0.33000
      7 H5        -80.4841  -30.3236  -34.3476 H      1 LIG       0.33000
      8 H6        -81.5720  -31.5381  -34.0400 H      1 LIG       0.33000
@<TRIPOS>BOND
      1       1       2 1
      2       1       3 1
      3       1       4 1
      4       1       5 1
      5       2       6 1
      6       2       7 1
      7       2       8 1
@<TRIPOS>ALT_TYPE
CGenFF_4.0_ALT_TYPE_SET
CGenFF_4.0 1 CG334 2 NG3P3 3 HGA3 4 HGA3 5 HGA3 6 HGP2 7 HGP2 8 HGP2
@<TRIPOS>MOLECULE
methanamine
 8 7 0 0 0
****
USER_CHARGES
INVALID_CHARGES
Pose:  11 Cluster:  11 Fr_nu: 143544 TotEn:   -27.24
@<TRIPOS>ATOM
      1 C1        -51.9970    2.2181  -32.8503 C.3    1 LIG       0.04000
      2 N1        -51.9341    0.7608  -33.0732 N.4    1 LIG      -0.30000
      3 H1        -52.5383    2.6610  -33.6883 H      1 LIG       0.09000
      4 H2        -52.5221    2.3898  -31.9088 H      1 LIG       0.09000
      5 H3        -50.9728    2.5931  -32.8027 H      1 LIG       0.09000
      6 H4        -51.4324    0.2862  -32.3111 H      1 LIG       0.33000
      7 H5        -51.4469    0.5369  -33.9509 H      1 LIG       0.33000
      8 H6        -52.8752    0.3490  -33.1277 H      1 LIG       0.33000
@<TRIPOS>BOND
      1       1       2 1
      2       1       3 1
      3       1       4 1
      4       1       5 1
      5       2       6 1
      6       2       7 1
      7       2       8 1
@<TRIPOS>ALT_TYPE
CGenFF_4.0_ALT_TYPE_SET
CGenFF_4.0 1 CG334 2 NG3P3 3 HGA3 4 HGA3 5 HGA3 6 HGP2 7 HGP2 8 HGP2
@<TRIPOS>MOLECULE
methanol
 6 5 0 0 0
****
USER_CHARGES
INVALID_CHARGES
Pose:   1 Cluster:   1 Fr_nu: 484520 TotEn:   -15.98
@<TRIPOS>ATOM
      1 C1        -66.1715  -10.7978  -36.9690 C.3    1 LIG      -0.04000
      2 O1        -65.0677  -11.6843  -36.9861 O.3    1 LIG      -0.65000
      3 H1        -66.1104  -10.1222  -37.8257 H      1 LIG       0.09000
      4 H2        -66.1653  -10.2246  -36.0384 H      1 LIG       0.09000
      5 H3        -67.0948  -11.3785  -37.0309 H      1 LIG       0.09000
      6 H4        -65.1571  -12.2664  -36.2122 H      1 LIG       0.42000
@<TRIPOS>BOND
      1       1       2 1
      2       1       3 1
      3       1       4 1
      4       1       5 1
      5       2       6 1
@<TRIPOS>ALT_TYPE
CGenFF_4.0_ALT_TYPE_SET
CGenFF_4.0 1 CG331 2 OG311 3 HGA3 4 HGA3 5 HGA3 6 HGP1
@<TRIPOS>MOLECULE
methanol
 6 5 0 0 0
****
USER_CHARGES
INVALID_CHARGES
Pose:   2 Cluster:   2 Fr_nu:  65534 TotEn:   -15.05
@<TRIPOS>ATOM
      1 C1        -77.8193  -16.0090  -43.5896 C.3    1 LIG      -0.04000
      2 O1        -77.7429  -16.7983  -42.4167 O.3    1 LIG      -0.65000
      3 H1        -78.3254  -16.5730  -44.3769 H      1 LIG       0.09000
      4 H2        -76.8114  -15.7362  -43.9125 H      1 LIG       0.09000
      5 H3        -78.3879  -15.1020  -43.3713 H      1 LIG       0.09000
      6 H4        -77.2884  -16.2647  -41.7426 H      1 LIG       0.42000
@<TRIPOS>BOND
      1       1       2 1
      2       1       3 1
      3       1       4 1
      4       1       5 1
      5       2       6 1
@<TRIPOS>ALT_TYPE
CGenFF_4.0_ALT_TYPE_SET
CGenFF_4.0 1 CG331 2 OG311 3 HGA3 4 HGA3 5 HGA3 6 HGP1
@<TRIPOS>MOLECULE
methanol
 6 5 0 0 0
****
USER_CHARGES
INVALID_CHARGES
Pose:   3 Cluster:   3 Fr_nu: 10532413 TotEn:   -14.24
@<TRIPOS>ATOM
      1 C1        -50.4170    5.7980  -31.1608 C.3    1 LIG      -0.04000
      2 O1        -50.8730    5.9885  -29.8341 O.3    1 LIG      -0.65000
      3 H1        -49.3544    6.0461  -31.2208 H      1 LIG       0.09000
      4 H2        -50.9897    6.4356  -31.8391 H      1 LIG       0.09000
      5 H3        -50.5607    4.7514  -31.4393 H      1 LIG       0.09000
      6 H4        -51.8179    5.7588  -29.8212 H      1 LIG       0.42000
@<TRIPOS>BOND
      1       1       2 1
      2       1       3 1
      3       1       4 1
      4       1       5 1
      5       2       6 1
@<TRIPOS>ALT_TYPE
CGenFF_4.0_ALT_TYPE_SET
CGenFF_4.0 1 CG331 2 OG311 3 HGA3 4 HGA3 5 HGA3 6 HGP1
@<TRIPOS>MOLECULE
methanol
 6 5 0 0 0
****
USER_CHARGES
INVALID_CHARGES
Pose:   4 Cluster:   4 Fr_nu: 10372217 TotEn:   -14.12
@<TRIPOS>ATOM
      1 C1        -51.7068    1.8699  -32.8972 C.3    1 LIG      -0.04000
      2 O1        -53.0163    2.0173  -33.4148 O.3    1 LIG      -0.65000
      3 H1        -51.1218    2.7646  -33.1236 H      1 LIG       0.09000
      4 H2        -51.2348    0.9906  -33.3428 H      1 LIG       0.09000
      5 H3        -51.7653    1.7400  -31.8140 H      1 LIG       0.09000
      6 H4        -53.5036    1.2051  -33.1945 H      1 LIG       0.42000
@<TRIPOS>BOND
      1       1       2 1
      2       1       3 1
      3       1       4 1
      4       1       5 1
      5       2       6 1
@<TRIPOS>ALT_TYPE
CGenFF_4.0_ALT_TYPE_SET
CGenFF_4.0 1 CG331 2 OG311 3 HGA3 4 HGA3 5 HGA3 6 HGP1
@<TRIPOS>MOLECULE
methanol
 6 5 0 0 0
****
USER_CHARGES
INVALID_CHARGES
Pose:   5 Cluster:   5 Fr_nu: 221406 TotEn:   -13.47
@<TRIPOS>ATOM
      1 C1        -51.4290   -9.9140  -29.9650 C.3    1 LIG      -0.04000
      2 O1        -50.8187  -11.1431  -30.3135 O.3    1 LIG      -0.65000
      3 H1        -51.7749   -9.4086  -30.8700 H      1 LIG       0.09000
      4 H2        -50.7081   -9.2851  -29.4366 H      1 LIG       0.09000
      5 H3        -52.2826  -10.1133  -29.3129 H      1 LIG       0.09000
      6 H4        -50.5254  -11.5610  -29.4859 H      1 LIG       0.42000
@<TRIPOS>BOND
      1       1       2 1
      2       1       3 1
      3       1       4 1
      4       1       5 1
      5       2       6 1
@<TRIPOS>ALT_TYPE
CGenFF_4.0_ALT_TYPE_SET
CGenFF_4.0 1 CG331 2 OG311 3 HGA3 4 HGA3 5 HGA3 6 HGP1
@<TRIPOS>MOLECULE
methanol
 6 5 0 0 0
****
USER_CHARGES
INVALID_CHARGES
Pose:   6 Cluster:   6 Fr_nu: 10592130 TotEn:   -13.28
@<TRIPOS>ATOM
      1 C1        -40.4818   -4.9371  -48.1183 C.3    1 LIG      -0.04000
      2 O1        -41.0568   -3.9282  -47.3083 O.3    1 LIG      -0.65000
      3 H1        -40.7146   -5.9190  -47.6988 H      1 LIG       0.09000
      4 H2        -39.3989   -4.7961  -48.1638 H      1 LIG       0.09000
      5 H3        -40.8993   -4.8654  -49.1253 H      1 LIG       0.09000
      6 H4        -40.8287   -3.0734  -47.7121 H      1 LIG       0.42000
@<TRIPOS>BOND
      1       1       2 1
      2       1       3 1
      3       1       4 1
      4       1       5 1
      5       2       6 1
@<TRIPOS>ALT_TYPE
CGenFF_4.0_ALT_TYPE_SET
CGenFF_4.0 1 CG331 2 OG311 3 HGA3 4 HGA3 5 HGA3 6 HGP1
@<TRIPOS>MOLECULE
methanol
 6 5 0 0 0
****
USER_CHARGES
INVALID_CHARGES
Pose:   7 Cluster:   7 Fr_nu: 5481657 TotEn:   -13.24
@<TRIPOS>ATOM
      1 C1        -76.0523  -12.1423  -53.4842 C.3    1 LIG      -0.04000
      2 O1        -76.4070  -11.3504  -52.3654 O.3    1 LIG      -0.65000
      3 H1        -74.9892  -12.0121  -53.7012 H      1 LIG       0.09000
      4 H2        -76.6508  -11.8427  -54.3482 H      1 LIG       0.09000
      5 H3        -76.2489  -13.1919  -53.2535 H      1 LIG       0.09000
      6 H4        -77.3555  -11.4924  -52.2043 H      1 LIG       0.42000
@<TRIPOS>BOND
      1       1       2 1
      2       1       3 1
      3       1       4 1
      4       1       5 1
      5       2       6 1
@<TRIPOS>ALT_TYPE
CGenFF_4.0_ALT_TYPE_SET
CGenFF_4.0 1 CG331 2 OG311 3 HGA3 4 HGA3 5 HGA3 6 HGP1
@<TRIPOS>MOLECULE
methanol
 6 5 0 0 0
****
USER_CHARGES
INVALID_CHARGES
Pose:   8 Cluster:   8 Fr_nu:  55289 TotEn:   -12.92
@<TRIPOS>ATOM
      1 C1        -66.1082  -10.4928  -37.1531 C.3    1 LIG      -0.04000
      2 O1        -67.4833  -10.8228  -37.2197 O.3    1 LIG      -0.65000
      3 H1        -65.8020  -10.0142  -38.0866 H      1 LIG       0.09000
      4 H2        -65.5223  -11.4005  -36.9874 H      1 LIG       0.09000
      5 H3        -65.9483   -9.8015  -36.3224 H      1 LIG       0.09000
      6 H4        -67.7170  -11.2447  -36.3752 H      1 LIG       0.42000
@<TRIPOS>BOND
      1       1       2 1
      2       1       3 1
      3       1       4 1
      4       1       5 1
      5       2       6 1
@<TRIPOS>ALT_TYPE
CGenFF_4.0_ALT_TYPE_SET
CGenFF_4.0 1 CG331 2 OG311 3 HGA3 4 HGA3 5 HGA3 6 HGP1
@<TRIPOS>MOLECULE
methanol
 6 5 0 0 0
****
USER_CHARGES
INVALID_CHARGES
Pose:   9 Cluster:   9 Fr_nu: 484598 TotEn:   -12.58
@<TRIPOS>ATOM
      1 C1        -65.1635  -11.3617  -37.2945 C.3    1 LIG      -0.04000
      2 O1        -66.2596  -10.5267  -36.9690 O.3    1 LIG      -0.65000
      3 H1        -64.6440  -10.9585  -38.1673 H      1 LIG       0.09000
      4 H2        -65.5238  -12.3716  -37.5060 H      1 LIG       0.09000
      5 H3        -64.4758  -11.3925  -36.4461 H      1 LIG       0.09000
      6 H4        -66.6944  -10.9166  -36.1914 H      1 LIG       0.42000
@<TRIPOS>BOND
      1       1       2 1
      2       1       3 1
      3       1       4 1
      4       1       5 1
      5       2       6 1
@<TRIPOS>ALT_TYPE
CGenFF_4.0_ALT_TYPE_SET
CGenFF_4.0 1 CG331 2 OG311 3 HGA3 4 HGA3 5 HGA3 6 HGP1
@<TRIPOS>MOLECULE
methanol
 6 5 0 0 0
****
USER_CHARGES
INVALID_CHARGES
Pose:  10 Cluster:  10 Fr_nu: 5481522 TotEn:   -11.96
@<TRIPOS>ATOM
      1 C1        -76.0523  -12.1423  -53.4842 C.3    1 LIG      -0.04000
      2 O1        -76.7757  -10.9854  -53.8621 O.3    1 LIG      -0.65000
      3 H1        -74.9919  -11.9984  -53.7057 H      1 LIG       0.09000
      4 H2        -76.4355  -13.0076  -54.0309 H      1 LIG       0.09000
      5 H3        -76.1790  -12.3061  -52.4115 H      1 LIG       0.09000
      6 H4        -77.7103  -11.1512  -53.6505 H      1 LIG       0.42000
@<TRIPOS>BOND
      1       1       2 1
      2       1       3 1
      3       1       4 1
      4       1       5 1
      5       2       6 1
@<TRIPOS>ALT_TYPE
CGenFF_4.0_ALT_TYPE_SET
CGenFF_4.0 1 CG331 2 OG311 3 HGA3 4 HGA3 5 HGA3 6 HGP1
@<TRIPOS>MOLECULE
methanol
 6 5 0 0 0
****
USER_CHARGES
INVALID_CHARGES
Pose:  11 Cluster:  11 Fr_nu: 228624 TotEn:   -11.63
@<TRIPOS>ATOM
      1 C1        -51.3104  -10.2197  -29.6435 C.3    1 LIG      -0.04000
      2 O1        -49.9104  -10.3516  -29.8079 O.3    1 LIG      -0.65000
      3 H1        -51.6771   -9.4061  -30.2742 H      1 LIG       0.09000
      4 H2        -51.5371  -10.0123  -28.5946 H      1 LIG       0.09000
      5 H3        -51.7928  -11.1538  -29.9407 H      1 LIG       0.09000
      6 H4        -49.6229  -11.0818  -29.2335 H      1 LIG       0.42000
@<TRIPOS>BOND
      1       1       2 1
      2       1       3 1
      3       1       4 1
      4       1       5 1
      5       2       6 1
@<TRIPOS>ALT_TYPE
CGenFF_4.0_ALT_TYPE_SET
CGenFF_4.0 1 CG331 2 OG311 3 HGA3 4 HGA3 5 HGA3 6 HGP1
@<TRIPOS>MOLECULE
methanol
 6 5 0 0 0
****
USER_CHARGES
INVALID_CHARGES
Pose:  12 Cluster:  12 Fr_nu: 10371580 TotEn:   -11.59
@<TRIPOS>ATOM
      1 C1        -51.6053    2.2638  -33.3253 C.3    1 LIG      -0.04000
      2 O1        -51.3972    1.7400  -32.0265 O.3    1 LIG      -0.65000
      3 H1        -52.0169    3.2733  -33.2502 H      1 LIG       0.09000
      4 H2        -52.2953    1.6174  -33.8736 H      1 LIG       0.09000
      5 H3        -50.6483    2.3011  -33.8510 H      1 LIG       0.09000
      6 H4        -51.0323    0.8451  -32.1346 H      1 LIG       0.42000
@<TRIPOS>BOND
      1       1       2 1
      2       1       3 1
      3       1       4 1
      4       1       5 1
      5       2       6 1
@<TRIPOS>ALT_TYPE
CGenFF_4.0_ALT_TYPE_SET
CGenFF_4.0 1 CG331 2 OG311 3 HGA3 4 HGA3 5 HGA3 6 HGP1
@<TRIPOS>MOLECULE
methanol
 6 5 0 0 0
****
USER_CHARGES
INVALID_CHARGES
Pose:  13 Cluster:  13 Fr_nu: 10501303 TotEn:   -11.41
@<TRIPOS>ATOM
      1 C1        -51.6324    1.7282  -32.7885 C.3    1 LIG      -0.04000
      2 O1        -51.5185    2.9554  -33.4852 O.3    1 LIG      -0.65000
      3 H1        -52.6865    1.5144  -32.5954 H      1 LIG       0.09000
      4 H2        -51.0838    1.7913  -31.8453 H      1 LIG       0.09000
      5 H3        -51.2077    0.9303  -33.4022 H      1 LIG       0.09000
      6 H4        -50.5706    3.1102  -33.6378 H      1 LIG       0.42000
@<TRIPOS>BOND
      1       1       2 1
      2       1       3 1
      3       1       4 1
      4       1       5 1
      5       2       6 1
@<TRIPOS>ALT_TYPE
CGenFF_4.0_ALT_TYPE_SET
CGenFF_4.0 1 CG331 2 OG311 3 HGA3 4 HGA3 5 HGA3 6 HGP1
@<TRIPOS>MOLECULE
methanol
 6 5 0 0 0
****
USER_CHARGES
INVALID_CHARGES
Pose:  14 Cluster:  14 Fr_nu: 8807641 TotEn:   -11.18
@<TRIPOS>ATOM
      1 C1        -76.6936  -13.2530  -53.4842 C.3    1 LIG      -0.04000
      2 O1        -76.6846  -12.6143  -52.2207 O.3    1 LIG      -0.65000
      3 H1        -75.6699  -13.5009  -53.7753 H      1 LIG       0.09000
      4 H2        -77.1439  -12.5887  -54.2261 H      1 LIG       0.09000
      5 H3        -77.2824  -14.1706  -53.4144 H      1 LIG       0.09000
      6 H4        -77.6088  -12.4103  -51.9972 H      1 LIG       0.42000
@<TRIPOS>BOND
      1       1       2 1
      2       1       3 1
      3       1       4 1
      4       1       5 1
      5       2       6 1
@<TRIPOS>ALT_TYPE
CGenFF_4.0_ALT_TYPE_SET
CGenFF_4.0 1 CG331 2 OG311 3 HGA3 4 HGA3 5 HGA3 6 HGP1
@<TRIPOS>MOLECULE
methanol
 6 5 0 0 0
****
USER_CHARGES
INVALID_CHARGES
Pose:  15 Cluster:  15 Fr_nu: 121882 TotEn:   -10.95
@<TRIPOS>ATOM
      1 C1        -63.8020   -8.9701  -59.6201 C.3    1 LIG      -0.04000
      2 O1        -64.1373   -9.0639  -58.2478 O.3    1 LIG      -0.65000
      3 H1        -64.0219   -9.9191  -60.1154 H      1 LIG       0.09000
      4 H2        -62.7401   -8.7318  -59.7211 H      1 LIG       0.09000
      5 H3        -64.3968   -8.1764  -60.0780 H      1 LIG       0.09000
      6 H4        -63.9283   -8.2045  -57.8434 H      1 LIG       0.42000
@<TRIPOS>BOND
      1       1       2 1
      2       1       3 1
      3       1       4 1
      4       1       5 1
      5       2       6 1
@<TRIPOS>ALT_TYPE
CGenFF_4.0_ALT_TYPE_SET
CGenFF_4.0 1 CG331 2 OG311 3 HGA3 4 HGA3 5 HGA3 6 HGP1
@<TRIPOS>MOLECULE
methanol
 6 5 0 0 0
****
USER_CHARGES
INVALID_CHARGES
Pose:  16 Cluster:  16 Fr_nu: 10594387 TotEn:   -10.89
@<TRIPOS>ATOM
      1 C1        -40.5825   -4.2642  -47.5955 C.3    1 LIG      -0.04000
      2 O1        -40.7024   -4.0216  -46.2059 O.3    1 LIG      -0.65000
      3 H1        -41.0359   -3.4394  -48.1507 H      1 LIG       0.09000
      4 H2        -41.0811   -5.2039  -47.8466 H      1 LIG       0.09000
      5 H3        -39.5234   -4.3356  -47.8539 H      1 LIG       0.09000
      6 H4        -40.2895   -4.7737  -45.7480 H      1 LIG       0.42000
@<TRIPOS>BOND
      1       1       2 1
      2       1       3 1
      3       1       4 1
      4       1       5 1
      5       2       6 1
@<TRIPOS>ALT_TYPE
CGenFF_4.0_ALT_TYPE_SET
CGenFF_4.0 1 CG331 2 OG311 3 HGA3 4 HGA3 5 HGA3 6 HGP1
@<TRIPOS>MOLECULE
methanol
 6 5 0 0 0
****
USER_CHARGES
INVALID_CHARGES
Pose:  17 Cluster:  17 Fr_nu: 230275 TotEn:   -10.53
@<TRIPOS>ATOM
      1 C1        -51.2020   -9.7572  -29.4947 C.3    1 LIG      -0.04000
      2 O1        -50.0851   -9.1249  -30.0923 O.3    1 LIG      -0.65000
      3 H1        -51.6718  -10.4284  -30.2179 H      1 LIG       0.09000
      4 H2        -51.9181   -8.9996  -29.1662 H      1 LIG       0.09000
      5 H3        -50.8637  -10.3347  -28.6313 H      1 LIG       0.09000
      6 H4        -49.6958   -8.5387  -29.4211 H      1 LIG       0.42000
@<TRIPOS>BOND
      1       1       2 1
      2       1       3 1
      3       1       4 1
      4       1       5 1
      5       2       6 1
@<TRIPOS>ALT_TYPE
CGenFF_4.0_ALT_TYPE_SET
CGenFF_4.0 1 CG331 2 OG311 3 HGA3 4 HGA3 5 HGA3 6 HGP1
@<TRIPOS>MOLECULE
methanol
 6 5 0 0 0
****
USER_CHARGES
INVALID_CHARGES
Pose:  18 Cluster:  18 Fr_nu: 10542713 TotEn:   -10.40
@<TRIPOS>ATOM
      1 C1        -53.4687    9.4349  -32.4632 C.3    1 LIG      -0.04000
      2 O1        -52.8084    9.1058  -31.2548 O.3    1 LIG      -0.65000
      3 H1        -52.9061   10.2118  -32.9868 H      1 LIG       0.09000
      4 H2        -54.4794    9.7880  -32.2428 H      1 LIG       0.09000
      5 H3        -53.5253    8.5431  -33.0916 H      1 LIG       0.09000
      6 H4        -53.3368    8.4150  -30.8197 H      1 LIG       0.42000
@<TRIPOS>BOND
      1       1       2 1
      2       1       3 1
      3       1       4 1
      4       1       5 1
      5       2       6 1
@<TRIPOS>ALT_TYPE
CGenFF_4.0_ALT_TYPE_SET
CGenFF_4.0 1 CG331 2 OG311 3 HGA3 4 HGA3 5 HGA3 6 HGP1
@<TRIPOS>MOLECULE
methanol
 6 5 0 0 0
****
USER_CHARGES
INVALID_CHARGES
Pose:  19 Cluster:  19 Fr_nu: 6589029 TotEn:   -10.26
@<TRIPOS>ATOM
      1 C1        -57.6664   -3.0285  -18.4091 C.3    1 LIG      -0.04000
      2 O1        -56.8696   -4.1931  -18.5246 O.3    1 LIG      -0.65000
      3 H1        -58.7206   -3.2951  -18.5180 H      1 LIG       0.09000
      4 H2        -57.3793   -2.3113  -19.1823 H      1 LIG       0.09000
      5 H3        -57.5053   -2.5838  -17.4243 H      1 LIG       0.09000
      6 H4        -55.9429   -3.9163  -18.4229 H      1 LIG       0.42000
@<TRIPOS>BOND
      1       1       2 1
      2       1       3 1
      3       1       4 1
      4       1       5 1
      5       2       6 1
@<TRIPOS>ALT_TYPE
CGenFF_4.0_ALT_TYPE_SET
CGenFF_4.0 1 CG331 2 OG311 3 HGA3 4 HGA3 5 HGA3 6 HGP1
@<TRIPOS>MOLECULE
methanol
 6 5 0 0 0
****
USER_CHARGES
INVALID_CHARGES
Pose:  20 Cluster:  20 Fr_nu: 8684160 TotEn:   -10.15
@<TRIPOS>ATOM
      1 C1        -80.9497  -23.7250  -43.9724 C.3    1 LIG      -0.04000
      2 O1        -80.9200  -25.1294  -44.1495 O.3    1 LIG      -0.65000
      3 H1        -81.5690  -23.4793  -43.1062 H      1 LIG       0.09000
      4 H2        -81.3561  -23.2522  -44.8701 H      1 LIG       0.09000
      5 H3        -79.9317  -23.3665  -43.8031 H      1 LIG       0.09000
      6 H4        -80.3621  -25.3076  -44.9258 H      1 LIG       0.42000
@<TRIPOS>BOND
      1       1       2 1
      2       1       3 1
      3       1       4 1
      4       1       5 1
      5       2       6 1
@<TRIPOS>ALT_TYPE
CGenFF_4.0_ALT_TYPE_SET
CGenFF_4.0 1 CG331 2 OG311 3 HGA3 4 HGA3 5 HGA3 6 HGP1
@<TRIPOS>MOLECULE
methanol
 6 5 0 0 0
****
USER_CHARGES
INVALID_CHARGES
Pose:  21 Cluster:  21 Fr_nu: 228977 TotEn:    -9.48
@<TRIPOS>ATOM
      1 C1        -51.3104  -10.2197  -29.6435 C.3    1 LIG      -0.04000
      2 O1        -52.1104   -9.0946  -29.9574 O.3    1 LIG      -0.65000
      3 H1        -50.5199  -10.3255  -30.3905 H      1 LIG       0.09000
      4 H2        -51.9333  -11.1177  -29.6271 H      1 LIG       0.09000
      5 H3        -50.8607  -10.0725  -28.6588 H      1 LIG       0.09000
      6 H4        -52.7991   -9.0342  -29.2735 H      1 LIG       0.42000
@<TRIPOS>BOND
      1       1       2 1
      2       1       3 1
      3       1       4 1
      4       1       5 1
      5       2       6 1
@<TRIPOS>ALT_TYPE
CGenFF_4.0_ALT_TYPE_SET
CGenFF_4.0 1 CG331 2 OG311 3 HGA3 4 HGA3 5 HGA3 6 HGP1
@<TRIPOS>MOLECULE
methanol
 6 5 0 0 0
****
USER_CHARGES
INVALID_CHARGES
Pose:  22 Cluster:  22 Fr_nu: 499382 TotEn:    -9.46
@<TRIPOS>ATOM
      1 C1        -59.8736  -20.8198  -25.1048 C.3    1 LIG      -0.04000
      2 O1        -59.3481  -19.5090  -25.0044 O.3    1 LIG      -0.65000
      3 H1        -59.4701  -21.4377  -24.2989 H      1 LIG       0.09000
      4 H2        -59.6064  -21.2472  -26.0746 H      1 LIG       0.09000
      5 H3        -60.9616  -20.7744  -25.0161 H      1 LIG       0.09000
      6 H4        -59.7286  -18.9921  -25.7350 H      1 LIG       0.42000
@<TRIPOS>BOND
      1       1       2 1
      2       1       3 1
      3       1       4 1
      4       1       5 1
      5       2       6 1
@<TRIPOS>ALT_TYPE
CGenFF_4.0_ALT_TYPE_SET
CGenFF_4.0 1 CG331 2 OG311 3 HGA3 4 HGA3 5 HGA3 6 HGP1
@<TRIPOS>MOLECULE
methanol
 6 5 0 0 0
****
USER_CHARGES
INVALID_CHARGES
Pose:  23 Cluster:  23 Fr_nu: 519414 TotEn:    -9.35
@<TRIPOS>ATOM
      1 C1        -57.3129   -3.3752  -20.4690 C.3    1 LIG      -0.04000
      2 O1        -56.5374   -3.5832  -21.6351 O.3    1 LIG      -0.65000
      3 H1        -56.6645   -3.0459  -19.6533 H      1 LIG       0.09000
      4 H2        -57.8172   -4.3053  -20.1949 H      1 LIG       0.09000
      5 H3        -58.0598   -2.6041  -20.6717 H      1 LIG       0.09000
      6 H4        -57.1466   -3.8741  -22.3351 H      1 LIG       0.42000
@<TRIPOS>BOND
      1       1       2 1
      2       1       3 1
      3       1       4 1
      4       1       5 1
      5       2       6 1
@<TRIPOS>ALT_TYPE
CGenFF_4.0_ALT_TYPE_SET
CGenFF_4.0 1 CG331 2 OG311 3 HGA3 4 HGA3 5 HGA3 6 HGP1
@<TRIPOS>MOLECULE
methanol
 6 5 0 0 0
****
USER_CHARGES
INVALID_CHARGES
Pose:  24 Cluster:  24 Fr_nu: 10482336 TotEn:    -9.22
@<TRIPOS>ATOM
      1 C1        -51.6210    2.0338  -32.5678 C.3    1 LIG      -0.04000
      2 O1        -51.7700    2.5425  -31.2550 O.3    1 LIG      -0.65000
      3 H1        -50.7303    2.4680  -33.0287 H      1 LIG       0.09000
      4 H2        -52.5069    2.2812  -33.1582 H      1 LIG       0.09000
      5 H3        -51.5102    0.9481  -32.5179 H      1 LIG       0.09000
      6 H4        -52.5694    2.1349  -30.8799 H      1 LIG       0.42000
@<TRIPOS>BOND
      1       1       2 1
      2       1       3 1
      3       1       4 1
      4       1       5 1
      5       2       6 1
@<TRIPOS>ALT_TYPE
CGenFF_4.0_ALT_TYPE_SET
CGenFF_4.0 1 CG331 2 OG311 3 HGA3 4 HGA3 5 HGA3 6 HGP1
@<TRIPOS>MOLECULE
methanol
 6 5 0 0 0
****
USER_CHARGES
INVALID_CHARGES
Pose:  25 Cluster:  25 Fr_nu: 219340 TotEn:    -8.94
@<TRIPOS>ATOM
      1 C1        -52.4075   -9.9507  -43.1872 C.3    1 LIG      -0.04000
      2 O1        -53.7723   -9.6342  -42.9832 O.3    1 LIG      -0.65000
      3 H1        -52.2306  -10.1368  -44.2494 H      1 LIG       0.09000
      4 H2        -52.1467  -10.8368  -42.6028 H      1 LIG       0.09000
      5 H3        -51.7943   -9.1077  -42.8603 H      1 LIG       0.09000
      6 H4        -53.8895   -9.4762  -42.0308 H      1 LIG       0.42000
@<TRIPOS>BOND
      1       1       2 1
      2       1       3 1
      3       1       4 1
      4       1       5 1
      5       2       6 1
@<TRIPOS>ALT_TYPE
CGenFF_4.0_ALT_TYPE_SET
CGenFF_4.0 1 CG331 2 OG311 3 HGA3 4 HGA3 5 HGA3 6 HGP1
@<TRIPOS>MOLECULE
methanol
 6 5 0 0 0
****
USER_CHARGES
INVALID_CHARGES
Pose:  26 Cluster:  26 Fr_nu: 155790 TotEn:    -8.84
@<TRIPOS>ATOM
      1 C1        -51.1606  -11.5642  -42.2855 C.3    1 LIG      -0.04000
      2 O1        -50.2601  -12.6391  -42.0906 O.3    1 LIG      -0.65000
      3 H1        -51.8101  -11.7818  -43.1369 H      1 LIG       0.09000
      4 H2        -50.5982  -10.6450  -42.4683 H      1 LIG       0.09000
      5 H3        -51.7700  -11.4435  -41.3868 H      1 LIG       0.09000
      6 H4        -49.7018  -12.4093  -41.3282 H      1 LIG       0.42000
@<TRIPOS>BOND
      1       1       2 1
      2       1       3 1
      3       1       4 1
      4       1       5 1
      5       2       6 1
@<TRIPOS>ALT_TYPE
CGenFF_4.0_ALT_TYPE_SET
CGenFF_4.0 1 CG331 2 OG311 3 HGA3 4 HGA3 5 HGA3 6 HGP1
@<TRIPOS>MOLECULE
methanol
 6 5 0 0 0
****
USER_CHARGES
INVALID_CHARGES
Pose:  27 Cluster:  27 Fr_nu: 659614 TotEn:    -8.82
@<TRIPOS>ATOM
      1 C1        -53.3296  -10.1852  -43.4075 C.3    1 LIG      -0.04000
      2 O1        -53.5464  -11.0526  -44.5052 O.3    1 LIG      -0.65000
      3 H1        -53.0677   -9.1899  -43.7748 H      1 LIG       0.09000
      4 H2        -52.5226  -10.5792  -42.7844 H      1 LIG       0.09000
      5 H3        -54.2465  -10.1234  -42.8167 H      1 LIG       0.09000
      6 H4        -53.7759  -11.9240  -44.1396 H      1 LIG       0.42000
@<TRIPOS>BOND
      1       1       2 1
      2       1       3 1
      3       1       4 1
      4       1       5 1
      5       2       6 1
@<TRIPOS>ALT_TYPE
CGenFF_4.0_ALT_TYPE_SET
CGenFF_4.0 1 CG331 2 OG311 3 HGA3 4 HGA3 5 HGA3 6 HGP1
@<TRIPOS>MOLECULE
methanol
 6 5 0 0 0
****
USER_CHARGES
INVALID_CHARGES
Pose:  28 Cluster:  28 Fr_nu: 4083950 TotEn:    -8.60
@<TRIPOS>ATOM
      1 C1        -78.7811    1.9955  -53.9948 C.3    1 LIG      -0.04000
      2 O1        -79.2552    0.8818  -53.2603 O.3    1 LIG      -0.65000
      3 H1        -78.6490    1.7127  -55.0420 H      1 LIG       0.09000
      4 H2        -77.8300    2.3321  -53.5745 H      1 LIG       0.09000
      5 H3        -79.5134    2.8035  -53.9275 H      1 LIG       0.09000
      6 H4        -79.3596    1.1716  -52.3379 H      1 LIG       0.42000
@<TRIPOS>BOND
      1       1       2 1
      2       1       3 1
      3       1       4 1
      4       1       5 1
      5       2       6 1
@<TRIPOS>ALT_TYPE
CGenFF_4.0_ALT_TYPE_SET
CGenFF_4.0 1 CG331 2 OG311 3 HGA3 4 HGA3 5 HGA3 6 HGP1
@<TRIPOS>MOLECULE
methanol
 6 5 0 0 0
****
USER_CHARGES
INVALID_CHARGES
Pose:  29 Cluster:  29 Fr_nu: 208583 TotEn:    -8.32
@<TRIPOS>ATOM
      1 C1        -52.2259  -10.3376  -42.7957 C.3    1 LIG      -0.04000
      2 O1        -51.4824  -10.8527  -41.7065 O.3    1 LIG      -0.65000
      3 H1        -51.8499   -9.3456  -43.0579 H      1 LIG       0.09000
      4 H2        -53.2821  -10.2777  -42.5211 H      1 LIG       0.09000
      5 H3        -52.1114  -11.0062  -43.6521 H      1 LIG       0.09000
      6 H4        -51.8449  -11.7319  -41.5036 H      1 LIG       0.42000
@<TRIPOS>BOND
      1       1       2 1
      2       1       3 1
      3       1       4 1
      4       1       5 1
      5       2       6 1
@<TRIPOS>ALT_TYPE
CGenFF_4.0_ALT_TYPE_SET
CGenFF_4.0 1 CG331 2 OG311 3 HGA3 4 HGA3 5 HGA3 6 HGP1
@<TRIPOS>MOLECULE
methanol
 6 5 0 0 0
****
USER_CHARGES
INVALID_CHARGES
Pose:  30 Cluster:  30 Fr_nu: 356984 TotEn:    -7.41
@<TRIPOS>ATOM
      1 C1        -73.4490  -10.7238  -45.7540 C.3    1 LIG      -0.04000
      2 O1        -73.0691  -11.2390  -47.0168 O.3    1 LIG      -0.65000
      3 H1        -74.2392   -9.9806  -45.8856 H      1 LIG       0.09000
      4 H2        -72.5819  -10.2673  -45.2699 H      1 LIG       0.09000
      5 H3        -73.8214  -11.5423  -45.1336 H      1 LIG       0.09000
      6 H4        -72.3676  -11.8937  -46.8588 H      1 LIG       0.42000
@<TRIPOS>BOND
      1       1       2 1
      2       1       3 1
      3       1       4 1
      4       1       5 1
      5       2       6 1
@<TRIPOS>ALT_TYPE
CGenFF_4.0_ALT_TYPE_SET
CGenFF_4.0 1 CG331 2 OG311 3 HGA3 4 HGA3 5 HGA3 6 HGP1
@<TRIPOS>MOLECULE
methanol
 6 5 0 0 0
****
USER_CHARGES
INVALID_CHARGES
Pose:  31 Cluster:  31 Fr_nu: 222922 TotEn:    -7.22
@<TRIPOS>ATOM
      1 C1        -51.0011   -9.8909  -29.7329 C.3    1 LIG      -0.04000
      2 O1        -50.7876   -9.9029  -28.3333 O.3    1 LIG      -0.65000
      3 H1        -51.0562   -8.8578  -30.0849 H      1 LIG       0.09000
      4 H2        -51.9311  -10.4161  -29.9650 H      1 LIG       0.09000
      5 H3        -50.1667  -10.3968  -30.2242 H      1 LIG       0.09000
      6 H4        -50.7446  -10.8350  -28.0591 H      1 LIG       0.42000
@<TRIPOS>BOND
      1       1       2 1
      2       1       3 1
      3       1       4 1
      4       1       5 1
      5       2       6 1
@<TRIPOS>ALT_TYPE
CGenFF_4.0_ALT_TYPE_SET
CGenFF_4.0 1 CG331 2 OG311 3 HGA3 4 HGA3 5 HGA3 6 HGP1
@<TRIPOS>MOLECULE
methanol
 6 5 0 0 0
****
USER_CHARGES
INVALID_CHARGES
Pose:  32 Cluster:  32 Fr_nu: 215382 TotEn:    -7.17
@<TRIPOS>ATOM
      1 C1        -53.2638   -9.8922  -43.3658 C.3    1 LIG      -0.04000
      2 O1        -52.2135  -10.4570  -42.6027 O.3    1 LIG      -0.65000
      3 H1        -52.8572   -9.1395  -44.0457 H      1 LIG       0.09000
      4 H2        -53.9972   -9.4356  -42.6962 H      1 LIG       0.09000
      5 H3        -53.7458  -10.6821  -43.9466 H      1 LIG       0.09000
      6 H4        -52.6131  -11.1188  -42.0127 H      1 LIG       0.42000
@<TRIPOS>BOND
      1       1       2 1
      2       1       3 1
      3       1       4 1
      4       1       5 1
      5       2       6 1
@<TRIPOS>ALT_TYPE
CGenFF_4.0_ALT_TYPE_SET
CGenFF_4.0 1 CG331 2 OG311 3 HGA3 4 HGA3 5 HGA3 6 HGP1
@<TRIPOS>MOLECULE
methanol
 6 5 0 0 0
****
USER_CHARGES
INVALID_CHARGES
Pose:  33 Cluster:  33 Fr_nu: 231838 TotEn:    -7.02
@<TRIPOS>ATOM
      1 C1        -53.2859  -10.4570  -43.2770 C.3    1 LIG      -0.04000
      2 O1        -53.3999   -9.3723  -44.1796 O.3    1 LIG      -0.65000
      3 H1        -53.0815  -11.3751  -43.8333 H      1 LIG       0.09000
      4 H2        -54.2152  -10.5606  -42.7111 H      1 LIG       0.09000
      5 H3        -52.4616  -10.2605  -42.5874 H      1 LIG       0.09000
      6 H4        -53.5809   -8.5774  -43.6494 H      1 LIG       0.42000
@<TRIPOS>BOND
      1       1       2 1
      2       1       3 1
      3       1       4 1
      4       1       5 1
      5       2       6 1
@<TRIPOS>ALT_TYPE
CGenFF_4.0_ALT_TYPE_SET
CGenFF_4.0 1 CG331 2 OG311 3 HGA3 4 HGA3 5 HGA3 6 HGP1
@<TRIPOS>MOLECULE
methanol
 6 5 0 0 0
****
USER_CHARGES
INVALID_CHARGES
Pose:  34 Cluster:  34 Fr_nu: 209072 TotEn:    -6.47
@<TRIPOS>ATOM
      1 C1        -51.5371  -10.7714  -42.4882 C.3    1 LIG      -0.04000
      2 O1        -52.3610   -9.6226  -42.4106 O.3    1 LIG      -0.65000
      3 H1        -50.7072  -10.5799  -43.1729 H      1 LIG       0.09000
      4 H2        -52.1269  -11.6207  -42.8422 H      1 LIG       0.09000
      5 H3        -51.1423  -10.9935  -41.4940 H      1 LIG       0.09000
      6 H4        -53.0844   -9.8311  -41.7951 H      1 LIG       0.42000
@<TRIPOS>BOND
      1       1       2 1
      2       1       3 1
      3       1       4 1
      4       1       5 1
      5       2       6 1
@<TRIPOS>ALT_TYPE
CGenFF_4.0_ALT_TYPE_SET
CGenFF_4.0 1 CG331 2 OG311 3 HGA3 4 HGA3 5 HGA3 6 HGP1
@<TRIPOS>MOLECULE
methanol
 6 5 0 0 0
****
USER_CHARGES
INVALID_CHARGES
Pose:  35 Cluster:  35 Fr_nu:  40973 TotEn:    -6.44
@<TRIPOS>ATOM
      1 C1        -51.6682   -9.9474  -29.8547 C.3    1 LIG      -0.04000
      2 O1        -52.1014  -10.2484  -28.5409 O.3    1 LIG      -0.65000
      3 H1        -50.7638  -10.5178  -30.0806 H      1 LIG       0.09000
      4 H2        -51.4661   -8.8764  -29.9364 H      1 LIG       0.09000
      5 H3        -52.4555  -10.2226  -30.5604 H      1 LIG       0.09000
      6 H4        -52.9041   -9.7242  -28.3777 H      1 LIG       0.42000
@<TRIPOS>BOND
      1       1       2 1
      2       1       3 1
      3       1       4 1
      4       1       5 1
      5       2       6 1
@<TRIPOS>ALT_TYPE
CGenFF_4.0_ALT_TYPE_SET
CGenFF_4.0 1 CG331 2 OG311 3 HGA3 4 HGA3 5 HGA3 6 HGP1
@<TRIPOS>MOLECULE
methanol
 6 5 0 0 0
****
USER_CHARGES
INVALID_CHARGES
Pose:  36 Cluster:  36 Fr_nu: 222237 TotEn:    -6.12
@<TRIPOS>ATOM
      1 C1        -50.3319   -9.9037  -29.4424 C.3    1 LIG      -0.04000
      2 O1        -51.6306  -10.1156  -29.9650 O.3    1 LIG      -0.65000
      3 H1        -49.6083  -10.4907  -30.0135 H      1 LIG       0.09000
      4 H2        -50.3086  -10.2001  -28.3907 H      1 LIG       0.09000
      5 H3        -50.0839   -8.8430  -29.5256 H      1 LIG       0.09000
      6 H4        -52.2433   -9.5793  -29.4333 H      1 LIG       0.42000
@<TRIPOS>BOND
      1       1       2 1
      2       1       3 1
      3       1       4 1
      4       1       5 1
      5       2       6 1
@<TRIPOS>ALT_TYPE
CGenFF_4.0_ALT_TYPE_SET
CGenFF_4.0 1 CG331 2 OG311 3 HGA3 4 HGA3 5 HGA3 6 HGP1
@<TRIPOS>MOLECULE
methanol
 6 5 0 0 0
****
USER_CHARGES
INVALID_CHARGES
Pose:  37 Cluster:  37 Fr_nu: 210945 TotEn:    -5.64
@<TRIPOS>ATOM
      1 C1        -52.1745  -10.6812  -43.1967 C.3    1 LIG      -0.04000
      2 O1        -53.5062  -10.5354  -43.6545 O.3    1 LIG      -0.65000
      3 H1        -51.6331   -9.7435  -43.3439 H      1 LIG       0.09000
      4 H2        -51.6847  -11.4876  -43.7485 H      1 LIG       0.09000
      5 H3        -52.1894  -10.9274  -42.1324 H      1 LIG       0.09000
      6 H4        -53.9535  -11.3864  -43.5075 H      1 LIG       0.42000
@<TRIPOS>BOND
      1       1       2 1
      2       1       3 1
      3       1       4 1
      4       1       5 1
      5       2       6 1
@<TRIPOS>ALT_TYPE
CGenFF_4.0_ALT_TYPE_SET
CGenFF_4.0 1 CG331 2 OG311 3 HGA3 4 HGA3 5 HGA3 6 HGP1
@<TRIPOS>MOLECULE
methanol
 6 5 0 0 0
****
USER_CHARGES
INVALID_CHARGES
Pose:  38 Cluster:  38 Fr_nu: 212315 TotEn:    -5.17
@<TRIPOS>ATOM
      1 C1        -76.6780   -9.7090  -39.9171 C.3    1 LIG      -0.04000
      2 O1        -77.4534  -10.6029  -40.6944 O.3    1 LIG      -0.65000
      3 H1        -77.2585   -9.3796  -39.0519 H      1 LIG       0.09000
      4 H2        -76.3924   -8.8480  -40.5268 H      1 LIG       0.09000
      5 H3        -75.7780  -10.2248  -39.5742 H      1 LIG       0.09000
      6 H4        -76.9054  -10.8723  -41.4513 H      1 LIG       0.42000
@<TRIPOS>BOND
      1       1       2 1
      2       1       3 1
      3       1       4 1
      4       1       5 1
      5       2       6 1
@<TRIPOS>ALT_TYPE
CGenFF_4.0_ALT_TYPE_SET
CGenFF_4.0 1 CG331 2 OG311 3 HGA3 4 HGA3 5 HGA3 6 HGP1
@<TRIPOS>MOLECULE
furan
 9 9 0 0 0
****
USER_CHARGES
INVALID_CHARGES
Pose:   1 Cluster:   1 Fr_nu: 369556 TotEn:   -11.84
@<TRIPOS>ATOM
      1 C1        -74.9893  -10.5157  -44.3016 C.2    1 LIG      -0.26000
      2 C2        -75.0039  -11.8167  -43.7444 C.2    1 LIG      -0.26000
      3 C3        -76.1842   -9.9345  -43.9460 C.2    1 LIG       0.09300
      4 C4        -76.2066  -11.9377  -43.0880 C.2    1 LIG       0.09300
      5 O1        -76.9319  -10.7946  -43.2061 O.3    1 LIG      -0.29200
      6 H1        -74.2061  -10.0590  -44.8892 H      1 LIG       0.17500
      7 H2        -74.2340  -12.5717  -43.8125 H      1 LIG       0.17500
      8 H3        -76.6290   -8.9673  -44.1297 H      1 LIG       0.13800
      9 H4        -76.6714  -12.7297  -42.5191 H      1 LIG       0.13800
@<TRIPOS>BOND
      1       1       2 1
      2       1       3 2
      3       2       4 2
      4       3       5 1
      5       4       5 1
      6       1       6 1
      7       2       7 1
      8       3       8 1
      9       4       9 1
@<TRIPOS>ALT_TYPE
CGenFF_4.0_ALT_TYPE_SET
CGenFF_4.0 1 CG2R51 2 CG2R51 3 CG2R51 4 CG2R51 5 OG2R50 6 HGR51 7 HGR51 8 HGR52 9 HGR52
@<TRIPOS>MOLECULE
furan
 9 9 0 0 0
****
USER_CHARGES
INVALID_CHARGES
Pose:   2 Cluster:   2 Fr_nu: 786317 TotEn:   -11.76
@<TRIPOS>ATOM
      1 C1        -75.7311  -10.2929  -44.2161 C.2    1 LIG      -0.26000
      2 C2        -75.7060  -11.7035  -44.1028 C.2    1 LIG      -0.26000
      3 C3        -74.4452   -9.9113  -44.5207 C.2    1 LIG       0.09300
      4 C4        -74.4066  -12.0833  -44.3463 C.2    1 LIG       0.09300
      5 O1        -73.6317  -10.9966  -44.6020 O.3    1 LIG      -0.29200
      6 H1        -76.5800   -9.6365  -44.0909 H      1 LIG       0.17500
      7 H2        -76.5319  -12.3611  -43.8726 H      1 LIG       0.17500
      8 H3        -73.9716   -8.9574  -44.7023 H      1 LIG       0.13800
      9 H4        -73.8991  -13.0365  -44.3740 H      1 LIG       0.13800
@<TRIPOS>BOND
      1       1       2 1
      2       1       3 2
      3       2       4 2
      4       3       5 1
      5       4       5 1
      6       1       6 1
      7       2       7 1
      8       3       8 1
      9       4       9 1
@<TRIPOS>ALT_TYPE
CGenFF_4.0_ALT_TYPE_SET
CGenFF_4.0 1 CG2R51 2 CG2R51 3 CG2R51 4 CG2R51 5 OG2R50 6 HGR51 7 HGR51 8 HGR52 9 HGR52
@<TRIPOS>MOLECULE
furan
 9 9 0 0 0
****
USER_CHARGES
INVALID_CHARGES
Pose:   3 Cluster:   3 Fr_nu: 707076 TotEn:   -11.32
@<TRIPOS>ATOM
      1 C1        -76.6871  -10.7570  -43.7233 C.2    1 LIG      -0.26000
      2 C2        -76.5895  -11.9937  -43.0419 C.2    1 LIG      -0.26000
      3 C3        -75.4086  -10.4353  -44.1160 C.2    1 LIG       0.09300
      4 C4        -75.2584  -12.3397  -43.0670 C.2    1 LIG       0.09300
      5 O1        -74.5319  -11.3950  -43.7200 O.3    1 LIG      -0.29200
      6 H1        -77.5776  -10.1729  -43.9049 H      1 LIG       0.17500
      7 H2        -77.3893  -12.5619  -42.5894 H      1 LIG       0.17500
      8 H3        -74.9794   -9.6044  -44.6568 H      1 LIG       0.13800
      9 H4        -74.6973  -13.1805  -42.6859 H      1 LIG       0.13800
@<TRIPOS>BOND
      1       1       2 1
      2       1       3 2
      3       2       4 2
      4       3       5 1
      5       4       5 1
      6       1       6 1
      7       2       7 1
      8       3       8 1
      9       4       9 1
@<TRIPOS>ALT_TYPE
CGenFF_4.0_ALT_TYPE_SET
CGenFF_4.0 1 CG2R51 2 CG2R51 3 CG2R51 4 CG2R51 5 OG2R50 6 HGR51 7 HGR51 8 HGR52 9 HGR52
@<TRIPOS>MOLECULE
furan
 9 9 0 0 0
****
USER_CHARGES
INVALID_CHARGES
Pose:   4 Cluster:   4 Fr_nu: 407463 TotEn:   -10.46
@<TRIPOS>ATOM
      1 C1        -75.2648  -11.6618  -44.6471 C.2    1 LIG      -0.26000
      2 C2        -74.1997  -10.7579  -44.8744 C.2    1 LIG      -0.26000
      3 C3        -76.2291  -10.9530  -43.9690 C.2    1 LIG       0.09300
      4 C4        -74.5891   -9.5612  -44.3193 C.2    1 LIG       0.09300
      5 O1        -75.8251   -9.6717  -43.7654 O.3    1 LIG      -0.29200
      6 H1        -75.3222  -12.7001  -44.9402 H      1 LIG       0.17500
      7 H2        -73.2651  -10.9541  -45.3799 H      1 LIG       0.17500
      8 H3        -77.2065  -11.2020  -43.5822 H      1 LIG       0.13800
      9 H4        -74.1261   -8.5884  -44.2392 H      1 LIG       0.13800
@<TRIPOS>BOND
      1       1       2 1
      2       1       3 2
      3       2       4 2
      4       3       5 1
      5       4       5 1
      6       1       6 1
      7       2       7 1
      8       3       8 1
      9       4       9 1
@<TRIPOS>ALT_TYPE
CGenFF_4.0_ALT_TYPE_SET
CGenFF_4.0 1 CG2R51 2 CG2R51 3 CG2R51 4 CG2R51 5 OG2R50 6 HGR51 7 HGR51 8 HGR52 9 HGR52
@<TRIPOS>MOLECULE
furan
 9 9 0 0 0
****
USER_CHARGES
INVALID_CHARGES
Pose:   5 Cluster:   5 Fr_nu:  90557 TotEn:   -10.26
@<TRIPOS>ATOM
      1 C1        -58.6620   -3.5783  -18.6261 C.2    1 LIG      -0.26000
      2 C2        -59.1193   -3.8435  -19.9390 C.2    1 LIG      -0.26000
      3 C3        -57.2953   -3.4511  -18.7162 C.2    1 LIG       0.09300
      4 C4        -57.9996   -3.8593  -20.7378 C.2    1 LIG       0.09300
      5 O1        -56.8836   -3.6209  -20.0000 O.3    1 LIG      -0.29200
      6 H1        -59.2542   -3.4913  -17.7267 H      1 LIG       0.17500
      7 H2        -60.1378   -4.0029  -20.2627 H      1 LIG       0.17500
      8 H3        -56.5142   -3.2497  -17.9976 H      1 LIG       0.13800
      9 H4        -57.8370   -4.0172  -21.7940 H      1 LIG       0.13800
@<TRIPOS>BOND
      1       1       2 1
      2       1       3 2
      3       2       4 2
      4       3       5 1
      5       4       5 1
      6       1       6 1
      7       2       7 1
      8       3       8 1
      9       4       9 1
@<TRIPOS>ALT_TYPE
CGenFF_4.0_ALT_TYPE_SET
CGenFF_4.0 1 CG2R51 2 CG2R51 3 CG2R51 4 CG2R51 5 OG2R50 6 HGR51 7 HGR51 8 HGR52 9 HGR52
@<TRIPOS>MOLECULE
furan
 9 9 0 0 0
****
USER_CHARGES
INVALID_CHARGES
Pose:   6 Cluster:   6 Fr_nu:  37319 TotEn:    -9.85
@<TRIPOS>ATOM
      1 C1        -73.8332  -11.8763  -44.1037 C.2    1 LIG      -0.26000
      2 C2        -74.4207  -10.6664  -44.5442 C.2    1 LIG      -0.26000
      3 C3        -74.7120  -12.4190  -43.1952 C.2    1 LIG       0.09300
      4 C4        -75.6166  -10.5560  -43.8738 C.2    1 LIG       0.09300
      5 O1        -75.8017  -11.6204  -43.0495 O.3    1 LIG      -0.29200
      6 H1        -72.8873  -12.2996  -44.4095 H      1 LIG       0.17500
      7 H2        -74.0223   -9.9629  -45.2610 H      1 LIG       0.17500
      8 H3        -74.7092  -13.3195  -42.5985 H      1 LIG       0.13800
      9 H4        -76.4076   -9.8203  -43.8722 H      1 LIG       0.13800
@<TRIPOS>BOND
      1       1       2 1
      2       1       3 2
      3       2       4 2
      4       3       5 1
      5       4       5 1
      6       1       6 1
      7       2       7 1
      8       3       8 1
      9       4       9 1
@<TRIPOS>ALT_TYPE
CGenFF_4.0_ALT_TYPE_SET
CGenFF_4.0 1 CG2R51 2 CG2R51 3 CG2R51 4 CG2R51 5 OG2R50 6 HGR51 7 HGR51 8 HGR52 9 HGR52
@<TRIPOS>MOLECULE
furan
 9 9 0 0 0
****
USER_CHARGES
INVALID_CHARGES
Pose:   7 Cluster:   7 Fr_nu: 535885 TotEn:    -9.79
@<TRIPOS>ATOM
      1 C1        -76.7070  -11.0954  -42.8045 C.2    1 LIG      -0.26000
      2 C2        -75.7264  -12.0383  -43.1953 C.2    1 LIG      -0.26000
      3 C3        -76.6222  -10.0602  -43.7063 C.2    1 LIG       0.09300
      4 C4        -75.1124  -11.5121  -44.3080 C.2    1 LIG       0.09300
      5 O1        -75.6528  -10.3064  -44.6260 O.3    1 LIG      -0.29200
      6 H1        -77.3897  -11.1618  -41.9698 H      1 LIG       0.17500
      7 H2        -75.4961  -12.9833  -42.7248 H      1 LIG       0.17500
      8 H3        -77.1531   -9.1269  -43.8251 H      1 LIG       0.13800
      9 H4        -74.3171  -11.8533  -44.9546 H      1 LIG       0.13800
@<TRIPOS>BOND
      1       1       2 1
      2       1       3 2
      3       2       4 2
      4       3       5 1
      5       4       5 1
      6       1       6 1
      7       2       7 1
      8       3       8 1
      9       4       9 1
@<TRIPOS>ALT_TYPE
CGenFF_4.0_ALT_TYPE_SET
CGenFF_4.0 1 CG2R51 2 CG2R51 3 CG2R51 4 CG2R51 5 OG2R50 6 HGR51 7 HGR51 8 HGR52 9 HGR52
@<TRIPOS>MOLECULE
furan
 9 9 0 0 0
****
USER_CHARGES
INVALID_CHARGES
Pose:   8 Cluster:   8 Fr_nu:  38309 TotEn:    -9.74
@<TRIPOS>ATOM
      1 C1        -75.6725  -11.5654  -45.0909 C.2    1 LIG      -0.26000
      2 C2        -75.3026  -10.3858  -44.4017 C.2    1 LIG      -0.26000
      3 C3        -74.6946  -11.7791  -46.0343 C.2    1 LIG       0.09300
      4 C4        -74.1250   -9.9629  -44.9730 C.2    1 LIG       0.09300
      5 O1        -73.7476  -10.8069  -45.9690 O.3    1 LIG      -0.29200
      6 H1        -76.5432  -12.1822  -44.9215 H      1 LIG       0.17500
      7 H2        -75.8284   -9.9042  -43.5899 H      1 LIG       0.17500
      8 H3        -74.5350  -12.5374  -46.7870 H      1 LIG       0.13800
      9 H4        -73.4657   -9.1260  -44.7944 H      1 LIG       0.13800
@<TRIPOS>BOND
      1       1       2 1
      2       1       3 2
      3       2       4 2
      4       3       5 1
      5       4       5 1
      6       1       6 1
      7       2       7 1
      8       3       8 1
      9       4       9 1
@<TRIPOS>ALT_TYPE
CGenFF_4.0_ALT_TYPE_SET
CGenFF_4.0 1 CG2R51 2 CG2R51 3 CG2R51 4 CG2R51 5 OG2R50 6 HGR51 7 HGR51 8 HGR52 9 HGR52
@<TRIPOS>MOLECULE
furan
 9 9 0 0 0
****
USER_CHARGES
INVALID_CHARGES
Pose:   9 Cluster:   9 Fr_nu: 1609213 TotEn:    -9.22
@<TRIPOS>ATOM
      1 C1        -61.0977  -21.4691  -24.9882 C.2    1 LIG      -0.26000
      2 C2        -60.4750  -22.4281  -24.1540 C.2    1 LIG      -0.26000
      3 C3        -60.1526  -20.4983  -25.2258 C.2    1 LIG       0.09300
      4 C4        -59.1937  -21.9750  -23.9415 C.2    1 LIG       0.09300
      5 O1        -58.9892  -20.7993  -24.5915 O.3    1 LIG      -0.29200
      6 H1        -62.1090  -21.4834  -25.3681 H      1 LIG       0.17500
      7 H2        -60.9061  -23.3360  -23.7575 H      1 LIG       0.17500
      8 H3        -60.1507  -19.5803  -25.7953 H      1 LIG       0.13800
      9 H4        -58.3502  -22.3533  -23.3826 H      1 LIG       0.13800
@<TRIPOS>BOND
      1       1       2 1
      2       1       3 2
      3       2       4 2
      4       3       5 1
      5       4       5 1
      6       1       6 1
      7       2       7 1
      8       3       8 1
      9       4       9 1
@<TRIPOS>ALT_TYPE
CGenFF_4.0_ALT_TYPE_SET
CGenFF_4.0 1 CG2R51 2 CG2R51 3 CG2R51 4 CG2R51 5 OG2R50 6 HGR51 7 HGR51 8 HGR52 9 HGR52
@<TRIPOS>MOLECULE
furan
 9 9 0 0 0
****
USER_CHARGES
INVALID_CHARGES
Pose:  10 Cluster:  10 Fr_nu: 840036 TotEn:    -9.21
@<TRIPOS>ATOM
      1 C1        -68.2326   -2.2294  -28.5670 C.2    1 LIG      -0.26000
      2 C2        -69.1225   -3.2774  -28.9030 C.2    1 LIG      -0.26000
      3 C3        -68.9014   -1.0585  -28.8387 C.2    1 LIG       0.09300
      4 C4        -70.2717   -2.6723  -29.3560 C.2    1 LIG       0.09300
      5 O1        -70.1450   -1.3198  -29.3199 O.3    1 LIG      -0.29200
      6 H1        -67.2291   -2.3164  -28.1761 H      1 LIG       0.17500
      7 H2        -68.9481   -4.3408  -28.8246 H      1 LIG       0.17500
      8 H3        -68.6453   -0.0129  -28.7482 H      1 LIG       0.13800
      9 H4        -71.2183   -3.0438  -29.7205 H      1 LIG       0.13800
@<TRIPOS>BOND
      1       1       2 1
      2       1       3 2
      3       2       4 2
      4       3       5 1
      5       4       5 1
      6       1       6 1
      7       2       7 1
      8       3       8 1
      9       4       9 1
@<TRIPOS>ALT_TYPE
CGenFF_4.0_ALT_TYPE_SET
CGenFF_4.0 1 CG2R51 2 CG2R51 3 CG2R51 4 CG2R51 5 OG2R50 6 HGR51 7 HGR51 8 HGR52 9 HGR52
@<TRIPOS>MOLECULE
furan
 9 9 0 0 0
****
USER_CHARGES
INVALID_CHARGES
Pose:  11 Cluster:  11 Fr_nu: 426684 TotEn:    -8.80
@<TRIPOS>ATOM
      1 C1        -75.0543  -10.1855  -44.1716 C.2    1 LIG      -0.26000
      2 C2        -76.4141  -10.5778  -44.1662 C.2    1 LIG      -0.26000
      3 C3        -74.3260  -11.3345  -44.3756 C.2    1 LIG       0.09300
      4 C4        -76.4200  -11.9385  -44.3673 C.2    1 LIG       0.09300
      5 O1        -75.1510  -12.4075  -44.4960 O.3    1 LIG      -0.29200
      6 H1        -74.6549   -9.1899  -44.0425 H      1 LIG       0.17500
      7 H2        -77.2815   -9.9476  -44.0327 H      1 LIG       0.17500
      8 H3        -73.2697  -11.5455  -44.4571 H      1 LIG       0.13800
      9 H4        -77.2022  -12.6800  -44.4408 H      1 LIG       0.13800
@<TRIPOS>BOND
      1       1       2 1
      2       1       3 2
      3       2       4 2
      4       3       5 1
      5       4       5 1
      6       1       6 1
      7       2       7 1
      8       3       8 1
      9       4       9 1
@<TRIPOS>ALT_TYPE
CGenFF_4.0_ALT_TYPE_SET
CGenFF_4.0 1 CG2R51 2 CG2R51 3 CG2R51 4 CG2R51 5 OG2R50 6 HGR51 7 HGR51 8 HGR52 9 HGR52
@<TRIPOS>MOLECULE
furan
 9 9 0 0 0
****
USER_CHARGES
INVALID_CHARGES
Pose:  12 Cluster:  12 Fr_nu:   2293 TotEn:    -8.40
@<TRIPOS>ATOM
      1 C1        -76.1215  -11.8342  -42.5026 C.2    1 LIG      -0.26000
      2 C2        -76.5168  -11.0389  -43.6047 C.2    1 LIG      -0.26000
      3 C3        -75.7820  -13.0626  -43.0203 C.2    1 LIG       0.09300
      4 C4        -76.3905  -11.8379  -44.7172 C.2    1 LIG       0.09300
      5 O1        -75.9430  -13.0730  -44.3695 O.3    1 LIG      -0.29200
      6 H1        -76.0887  -11.5482  -41.4613 H      1 LIG       0.17500
      7 H2        -76.8516  -10.0118  -43.5899 H      1 LIG       0.17500
      8 H3        -75.4254  -13.9847  -42.5849 H      1 LIG       0.13800
      9 H4        -76.5691  -11.6849  -45.7716 H      1 LIG       0.13800
@<TRIPOS>BOND
      1       1       2 1
      2       1       3 2
      3       2       4 2
      4       3       5 1
      5       4       5 1
      6       1       6 1
      7       2       7 1
      8       3       8 1
      9       4       9 1
@<TRIPOS>ALT_TYPE
CGenFF_4.0_ALT_TYPE_SET
CGenFF_4.0 1 CG2R51 2 CG2R51 3 CG2R51 4 CG2R51 5 OG2R50 6 HGR51 7 HGR51 8 HGR52 9 HGR52
@<TRIPOS>MOLECULE
furan
 9 9 0 0 0
****
USER_CHARGES
INVALID_CHARGES
Pose:  13 Cluster:  13 Fr_nu: 647791 TotEn:    -8.24
@<TRIPOS>ATOM
      1 C1        -58.0507   -4.1894  -18.2834 C.2    1 LIG      -0.26000
      2 C2        -57.3876   -3.6631  -19.4177 C.2    1 LIG      -0.26000
      3 C3        -59.2886   -4.5996  -18.7209 C.2    1 LIG       0.09300
      4 C4        -58.2674   -3.7893  -20.4674 C.2    1 LIG       0.09300
      5 O1        -59.4286   -4.3594  -20.0510 O.3    1 LIG      -0.29200
      6 H1        -57.6738   -4.2604  -17.2734 H      1 LIG       0.17500
      7 H2        -56.3926   -3.2443  -19.4642 H      1 LIG       0.17500
      8 H3        -60.1385   -5.0582  -18.2367 H      1 LIG       0.13800
      9 H4        -58.2209   -3.5355  -21.5164 H      1 LIG       0.13800
@<TRIPOS>BOND
      1       1       2 1
      2       1       3 2
      3       2       4 2
      4       3       5 1
      5       4       5 1
      6       1       6 1
      7       2       7 1
      8       3       8 1
      9       4       9 1
@<TRIPOS>ALT_TYPE
CGenFF_4.0_ALT_TYPE_SET
CGenFF_4.0 1 CG2R51 2 CG2R51 3 CG2R51 4 CG2R51 5 OG2R50 6 HGR51 7 HGR51 8 HGR52 9 HGR52
@<TRIPOS>MOLECULE
furan
 9 9 0 0 0
****
USER_CHARGES
INVALID_CHARGES
Pose:  14 Cluster:  14 Fr_nu:  14973 TotEn:    -8.21
@<TRIPOS>ATOM
      1 C1        -75.2954  -12.4176  -44.0685 C.2    1 LIG      -0.26000
      2 C2        -75.8153  -11.1144  -44.2543 C.2    1 LIG      -0.26000
      3 C3        -75.8768  -12.9004  -42.9192 C.2    1 LIG       0.09300
      4 C4        -76.6774  -10.8938  -43.2054 C.2    1 LIG       0.09300
      5 O1        -76.7206  -11.9778  -42.3871 O.3    1 LIG      -0.29200
      6 H1        -74.5854  -12.9394  -44.6936 H      1 LIG       0.17500
      7 H2        -75.5900  -10.4225  -45.0530 H      1 LIG       0.17500
      8 H3        -75.8001  -13.8316  -42.3768 H      1 LIG       0.13800
      9 H4        -77.3030  -10.0627  -42.9141 H      1 LIG       0.13800
@<TRIPOS>BOND
      1       1       2 1
      2       1       3 2
      3       2       4 2
      4       3       5 1
      5       4       5 1
      6       1       6 1
      7       2       7 1
      8       3       8 1
      9       4       9 1
@<TRIPOS>ALT_TYPE
CGenFF_4.0_ALT_TYPE_SET
CGenFF_4.0 1 CG2R51 2 CG2R51 3 CG2R51 4 CG2R51 5 OG2R50 6 HGR51 7 HGR51 8 HGR52 9 HGR52
@<TRIPOS>MOLECULE
furan
 9 9 0 0 0
****
USER_CHARGES
INVALID_CHARGES
Pose:  15 Cluster:  15 Fr_nu: 193444 TotEn:    -8.12
@<TRIPOS>ATOM
      1 C1        -76.5557  -11.3644  -43.9287 C.2    1 LIG      -0.26000
      2 C2        -76.5557  -12.2742  -42.8445 C.2    1 LIG      -0.26000
      3 C3        -76.6709  -10.1105  -43.3752 C.2    1 LIG       0.09300
      4 C4        -76.6708  -11.5114  -41.7057 C.2    1 LIG       0.09300
      5 O1        -76.7414  -10.1914  -42.0206 O.3    1 LIG      -0.29200
      6 H1        -76.4817  -11.5940  -44.9819 H      1 LIG       0.17500
      7 H2        -76.4810  -13.3512  -42.8877 H      1 LIG       0.17500
      8 H3        -76.7136   -9.1126  -43.7868 H      1 LIG       0.13800
      9 H4        -76.7142  -11.7437  -40.6516 H      1 LIG       0.13800
@<TRIPOS>BOND
      1       1       2 1
      2       1       3 2
      3       2       4 2
      4       3       5 1
      5       4       5 1
      6       1       6 1
      7       2       7 1
      8       3       8 1
      9       4       9 1
@<TRIPOS>ALT_TYPE
CGenFF_4.0_ALT_TYPE_SET
CGenFF_4.0 1 CG2R51 2 CG2R51 3 CG2R51 4 CG2R51 5 OG2R50 6 HGR51 7 HGR51 8 HGR52 9 HGR52
@<TRIPOS>MOLECULE
furan
 9 9 0 0 0
****
USER_CHARGES
INVALID_CHARGES
Pose:  16 Cluster:  16 Fr_nu: 370620 TotEn:    -7.73
@<TRIPOS>ATOM
      1 C1        -74.7191  -12.1902  -43.5642 C.2    1 LIG      -0.26000
      2 C2        -76.0856  -11.8504  -43.7077 C.2    1 LIG      -0.26000
      3 C3        -74.0568  -11.5488  -44.5851 C.2    1 LIG       0.09300
      4 C4        -76.1608  -11.0255  -44.8059 C.2    1 LIG       0.09300
      5 O1        -74.9284  -10.8367  -45.3463 O.3    1 LIG      -0.29200
      6 H1        -74.2729  -12.8237  -42.8113 H      1 LIG       0.17500
      7 H2        -76.9121  -12.1669  -43.0880 H      1 LIG       0.17500
      8 H3        -73.0215  -11.4994  -44.8897 H      1 LIG       0.13800
      9 H4        -76.9732  -10.5174  -45.3048 H      1 LIG       0.13800
@<TRIPOS>BOND
      1       1       2 1
      2       1       3 2
      3       2       4 2
      4       3       5 1
      5       4       5 1
      6       1       6 1
      7       2       7 1
      8       3       8 1
      9       4       9 1
@<TRIPOS>ALT_TYPE
CGenFF_4.0_ALT_TYPE_SET
CGenFF_4.0 1 CG2R51 2 CG2R51 3 CG2R51 4 CG2R51 5 OG2R50 6 HGR51 7 HGR51 8 HGR52 9 HGR52
@<TRIPOS>MOLECULE
furan
 9 9 0 0 0
****
USER_CHARGES
INVALID_CHARGES
Pose:  17 Cluster:  17 Fr_nu: 769157 TotEn:    -7.70
@<TRIPOS>ATOM
      1 C1        -59.3420  -20.4566  -24.7047 C.2    1 LIG      -0.26000
      2 C2        -58.7777  -21.4788  -23.9048 C.2    1 LIG      -0.26000
      3 C3        -60.5333  -20.9555  -25.1778 C.2    1 LIG       0.09300
      4 C4        -59.6645  -22.5295  -23.9459 C.2    1 LIG       0.09300
      5 O1        -60.7374  -22.2185  -24.7198 O.3    1 LIG      -0.29200
      6 H1        -58.9315  -19.4787  -24.9111 H      1 LIG       0.17500
      7 H2        -57.8418  -21.4529  -23.3655 H      1 LIG       0.17500
      8 H3        -61.3097  -20.5583  -25.8153 H      1 LIG       0.13800
      9 H4        -59.6776  -23.5145  -23.5025 H      1 LIG       0.13800
@<TRIPOS>BOND
      1       1       2 1
      2       1       3 2
      3       2       4 2
      4       3       5 1
      5       4       5 1
      6       1       6 1
      7       2       7 1
      8       3       8 1
      9       4       9 1
@<TRIPOS>ALT_TYPE
CGenFF_4.0_ALT_TYPE_SET
CGenFF_4.0 1 CG2R51 2 CG2R51 3 CG2R51 4 CG2R51 5 OG2R50 6 HGR51 7 HGR51 8 HGR52 9 HGR52
@<TRIPOS>MOLECULE
furan
 9 9 0 0 0
****
USER_CHARGES
INVALID_CHARGES
Pose:  18 Cluster:  18 Fr_nu: 405978 TotEn:    -7.55
@<TRIPOS>ATOM
      1 C1        -59.2599  -21.9666  -24.2134 C.2    1 LIG      -0.26000
      2 C2        -60.1286  -21.7144  -25.3020 C.2    1 LIG      -0.26000
      3 C3        -60.0463  -22.4792  -23.2080 C.2    1 LIG       0.09300
      4 C4        -61.3839  -22.0909  -24.8841 C.2    1 LIG       0.09300
      5 O1        -61.3422  -22.5583  -23.6088 O.3    1 LIG      -0.29200
      6 H1        -58.1941  -21.7957  -24.1673 H      1 LIG       0.17500
      7 H2        -59.8719  -21.3091  -26.2701 H      1 LIG       0.17500
      8 H3        -59.8464  -22.8194  -22.2023 H      1 LIG       0.13800
      9 H4        -62.3585  -22.0893  -25.3500 H      1 LIG       0.13800
@<TRIPOS>BOND
      1       1       2 1
      2       1       3 2
      3       2       4 2
      4       3       5 1
      5       4       5 1
      6       1       6 1
      7       2       7 1
      8       3       8 1
      9       4       9 1
@<TRIPOS>ALT_TYPE
CGenFF_4.0_ALT_TYPE_SET
CGenFF_4.0 1 CG2R51 2 CG2R51 3 CG2R51 4 CG2R51 5 OG2R50 6 HGR51 7 HGR51 8 HGR52 9 HGR52
@<TRIPOS>MOLECULE
furan
 9 9 0 0 0
****
USER_CHARGES
INVALID_CHARGES
Pose:  19 Cluster:  19 Fr_nu: 533120 TotEn:    -7.48
@<TRIPOS>ATOM
      1 C1        -74.4672  -12.0065  -44.1797 C.2    1 LIG      -0.26000
      2 C2        -75.3815  -12.7848  -43.4303 C.2    1 LIG      -0.26000
      3 C3        -75.2033  -10.9908  -44.7443 C.2    1 LIG       0.09300
      4 C4        -76.6110  -12.1892  -43.5903 C.2    1 LIG       0.09300
      5 O1        -76.5109  -11.0949  -44.3898 O.3    1 LIG      -0.29200
      6 H1        -73.4049  -12.1661  -44.2944 H      1 LIG       0.17500
      7 H2        -75.1706  -13.6691  -42.8465 H      1 LIG       0.17500
      8 H3        -74.9582  -10.1582  -45.3875 H      1 LIG       0.13800
      9 H4        -77.6020  -12.4094  -43.2209 H      1 LIG       0.13800
@<TRIPOS>BOND
      1       1       2 1
      2       1       3 2
      3       2       4 2
      4       3       5 1
      5       4       5 1
      6       1       6 1
      7       2       7 1
      8       3       8 1
      9       4       9 1
@<TRIPOS>ALT_TYPE
CGenFF_4.0_ALT_TYPE_SET
CGenFF_4.0 1 CG2R51 2 CG2R51 3 CG2R51 4 CG2R51 5 OG2R50 6 HGR51 7 HGR51 8 HGR52 9 HGR52
@<TRIPOS>MOLECULE
pyrimidine
 10 10 0 0 0
****
USER_CHARGES
INVALID_CHARGES
Pose:   1 Cluster:   1 Fr_nu: 269708 TotEn:   -16.45
@<TRIPOS>ATOM
      1 C1        -76.1126  -13.1000  -43.4604 C.ar   1 LIG      -0.13100
      2 C2        -75.7055  -12.5916  -44.6770 C.ar   1 LIG       0.28900
      3 C3        -76.6748  -12.1884  -42.5904 C.ar   1 LIG       0.28900
      4 C4        -76.3963  -10.5061  -44.0934 C.ar   1 LIG       0.50700
      5 N1        -75.8327  -11.2951  -45.0279 N.ar   1 LIG      -0.71900
      6 N2        -76.8325  -10.8791  -42.8751 N.ar   1 LIG      -0.71900
      7 H1        -75.9983  -14.1450  -43.2053 H      1 LIG       0.11500
      8 H2        -75.2520  -13.2322  -45.4256 H      1 LIG       0.11400
      9 H3        -77.0240  -12.4948  -41.6102 H      1 LIG       0.11400
     10 H4        -76.5098   -9.4595  -44.3482 H      1 LIG       0.14100
@<TRIPOS>BOND
      1       1       2 ar
      2       1       3 ar
      3       2       5 ar
      4       3       6 ar
      5       4       5 ar
      6       4       6 ar
      7       1       7 1
      8       2       8 1
      9       3       9 1
     10       4      10 1
@<TRIPOS>ALT_TYPE
CGenFF_4.0_ALT_TYPE_SET
CGenFF_4.0 1 CG2R61 2 CG2R61 3 CG2R61 4 CG2R64 5 NG2R62 6 NG2R62 7 HGR61 8 HGR62 9 HGR62 10 HGR62
@<TRIPOS>MOLECULE
pyrimidine
 10 10 0 0 0
****
USER_CHARGES
INVALID_CHARGES
Pose:   2 Cluster:   2 Fr_nu: 762440 TotEn:   -16.36
@<TRIPOS>ATOM
      1 C1        -74.8348  -12.7476  -44.5329 C.ar   1 LIG      -0.13100
      2 C2        -73.8114  -12.2787  -43.7345 C.ar   1 LIG       0.28900
      3 C3        -75.0352  -12.0596  -45.7121 C.ar   1 LIG       0.28900
      4 C4        -73.3315  -10.6345  -45.2289 C.ar   1 LIG       0.50700
      5 N1        -73.0370  -11.2208  -44.0529 N.ar   1 LIG      -0.71900
      6 N2        -74.2996  -10.9946  -46.0930 N.ar   1 LIG      -0.71900
      7 H1        -75.4406  -13.5988  -44.2524 H      1 LIG       0.11500
      8 H2        -73.5793  -12.7553  -42.7883 H      1 LIG       0.11400
      9 H3        -75.8169  -12.3541  -46.4039 H      1 LIG       0.11400
     10 H4        -72.7258   -9.7815  -45.5093 H      1 LIG       0.14100
@<TRIPOS>BOND
      1       1       2 ar
      2       1       3 ar
      3       2       5 ar
      4       3       6 ar
      5       4       5 ar
      6       4       6 ar
      7       1       7 1
      8       2       8 1
      9       3       9 1
     10       4      10 1
@<TRIPOS>ALT_TYPE
CGenFF_4.0_ALT_TYPE_SET
CGenFF_4.0 1 CG2R61 2 CG2R61 3 CG2R61 4 CG2R64 5 NG2R62 6 NG2R62 7 HGR61 8 HGR62 9 HGR62 10 HGR62
@<TRIPOS>MOLECULE
pyrimidine
 10 10 0 0 0
****
USER_CHARGES
INVALID_CHARGES
Pose:   3 Cluster:   3 Fr_nu: 400898 TotEn:   -15.97
@<TRIPOS>ATOM
      1 C1        -75.1444  -12.6950  -43.2414 C.ar   1 LIG      -0.13100
      2 C2        -74.1360  -12.0630  -43.9402 C.ar   1 LIG       0.28900
      3 C3        -76.3090  -11.9709  -43.0880 C.ar   1 LIG       0.28900
      4 C4        -75.4301  -10.2181  -44.2378 C.ar   1 LIG       0.50700
      5 N1        -74.2453  -10.8204  -44.4542 N.ar   1 LIG      -0.71900
      6 N2        -76.4869  -10.7253  -43.5748 N.ar   1 LIG      -0.71900
      7 H1        -75.0293  -13.6929  -42.8399 H      1 LIG       0.11500
      8 H2        -73.1839  -12.5535  -44.1111 H      1 LIG       0.11400
      9 H3        -77.1566  -12.3847  -42.5526 H      1 LIG       0.11400
     10 H4        -75.5452   -9.2185  -44.6388 H      1 LIG       0.14100
@<TRIPOS>BOND
      1       1       2 ar
      2       1       3 ar
      3       2       5 ar
      4       3       6 ar
      5       4       5 ar
      6       4       6 ar
      7       1       7 1
      8       2       8 1
      9       3       9 1
     10       4      10 1
@<TRIPOS>ALT_TYPE
CGenFF_4.0_ALT_TYPE_SET
CGenFF_4.0 1 CG2R61 2 CG2R61 3 CG2R61 4 CG2R64 5 NG2R62 6 NG2R62 7 HGR61 8 HGR62 9 HGR62 10 HGR62
@<TRIPOS>MOLECULE
pyrimidine
 10 10 0 0 0
****
USER_CHARGES
INVALID_CHARGES
Pose:   4 Cluster:   4 Fr_nu: 205644 TotEn:   -15.18
@<TRIPOS>ATOM
      1 C1        -75.8812  -12.6170  -43.4086 C.ar   1 LIG      -0.13100
      2 C2        -76.4398  -11.6676  -44.2400 C.ar   1 LIG       0.28900
      3 C3        -74.5077  -12.5688  -43.2853 C.ar   1 LIG       0.28900
      4 C4        -74.3924  -10.7947  -44.7017 C.ar   1 LIG       0.50700
      5 N1        -75.7224  -10.7380  -44.9045 N.ar   1 LIG      -0.71900
      6 N2        -73.7292  -11.6679  -43.9198 N.ar   1 LIG      -0.71900
      7 H1        -76.4810  -13.3512  -42.8877 H      1 LIG       0.11500
      8 H2        -77.5118  -11.6273  -44.3994 H      1 LIG       0.11400
      9 H3        -73.9792  -13.2751  -42.6543 H      1 LIG       0.11400
     10 H4        -73.7915  -10.0603  -45.2240 H      1 LIG       0.14100
@<TRIPOS>BOND
      1       1       2 ar
      2       1       3 ar
      3       2       5 ar
      4       3       6 ar
      5       4       5 ar
      6       4       6 ar
      7       1       7 1
      8       2       8 1
      9       3       9 1
     10       4      10 1
@<TRIPOS>ALT_TYPE
CGenFF_4.0_ALT_TYPE_SET
CGenFF_4.0 1 CG2R61 2 CG2R61 3 CG2R61 4 CG2R64 5 NG2R62 6 NG2R62 7 HGR61 8 HGR62 9 HGR62 10 HGR62
@<TRIPOS>MOLECULE
pyrimidine
 10 10 0 0 0
****
USER_CHARGES
INVALID_CHARGES
Pose:   5 Cluster:   5 Fr_nu: 2560700 TotEn:   -13.98
@<TRIPOS>ATOM
      1 C1        -61.7369  -21.6550  -24.9973 C.ar   1 LIG      -0.13100
      2 C2        -60.5887  -20.8920  -25.0603 C.ar   1 LIG       0.28900
      3 C3        -61.6483  -22.8057  -24.2411 C.ar   1 LIG       0.28900
      4 C4        -59.4779  -22.3634  -23.7306 C.ar   1 LIG       0.50700
      5 N1        -59.4373  -21.2176  -24.4369 N.ar   1 LIG      -0.71900
      6 N2        -60.5305  -23.1920  -23.5919 N.ar   1 LIG      -0.71900
      7 H1        -62.6470  -21.3696  -25.5078 H      1 LIG       0.11500
      8 H2        -60.5623  -19.9701  -25.6311 H      1 LIG       0.11400
      9 H3        -62.4994  -23.4694  -24.1335 H      1 LIG       0.11400
     10 H4        -58.5665  -22.6499  -23.2203 H      1 LIG       0.14100
@<TRIPOS>BOND
      1       1       2 ar
      2       1       3 ar
      3       2       5 ar
      4       3       6 ar
      5       4       5 ar
      6       4       6 ar
      7       1       7 1
      8       2       8 1
      9       3       9 1
     10       4      10 1
@<TRIPOS>ALT_TYPE
CGenFF_4.0_ALT_TYPE_SET
CGenFF_4.0 1 CG2R61 2 CG2R61 3 CG2R61 4 CG2R64 5 NG2R62 6 NG2R62 7 HGR61 8 HGR62 9 HGR62 10 HGR62
@<TRIPOS>MOLECULE
pyrimidine
 10 10 0 0 0
****
USER_CHARGES
INVALID_CHARGES
Pose:   6 Cluster:   6 Fr_nu: 762451 TotEn:   -13.91
@<TRIPOS>ATOM
      1 C1        -75.1587  -12.5636  -44.3906 C.ar   1 LIG      -0.13100
      2 C2        -75.8466  -11.5283  -43.7912 C.ar   1 LIG       0.28900
      3 C3        -74.0880  -12.1923  -45.1779 C.ar   1 LIG       0.28900
      4 C4        -74.4592   -9.9941  -44.7338 C.ar   1 LIG       0.50700
      5 N1        -75.5230  -10.2271  -43.9417 N.ar   1 LIG      -0.71900
      6 N2        -73.7088  -10.9122  -45.3724 N.ar   1 LIG      -0.71900
      7 H1        -75.4406  -13.5988  -44.2524 H      1 LIG       0.11500
      8 H2        -76.7028  -11.7225  -43.1544 H      1 LIG       0.11400
      9 H3        -73.4877  -12.9363  -45.6901 H      1 LIG       0.11400
     10 H4        -74.1775   -8.9576  -44.8731 H      1 LIG       0.14100
@<TRIPOS>BOND
      1       1       2 ar
      2       1       3 ar
      3       2       5 ar
      4       3       6 ar
      5       4       5 ar
      6       4       6 ar
      7       1       7 1
      8       2       8 1
      9       3       9 1
     10       4      10 1
@<TRIPOS>ALT_TYPE
CGenFF_4.0_ALT_TYPE_SET
CGenFF_4.0 1 CG2R61 2 CG2R61 3 CG2R61 4 CG2R64 5 NG2R62 6 NG2R62 7 HGR61 8 HGR62 9 HGR62 10 HGR62
@<TRIPOS>MOLECULE
pyrimidine
 10 10 0 0 0
****
USER_CHARGES
INVALID_CHARGES
Pose:   7 Cluster:   7 Fr_nu: 442184 TotEn:   -13.10
@<TRIPOS>ATOM
      1 C1        -60.3728  -21.5371  -25.6501 C.ar   1 LIG      -0.13100
      2 C2        -59.1233  -21.7466  -25.1030 C.ar   1 LIG       0.28900
      3 C3        -61.4368  -21.9991  -24.9028 C.ar   1 LIG       0.28900
      4 C4        -60.0343  -22.7635  -23.2856 C.ar   1 LIG       0.50700
      5 N1        -58.9168  -22.3586  -23.9185 N.ar   1 LIG      -0.71900
      6 N2        -61.3035  -22.6192  -23.7120 N.ar   1 LIG      -0.71900
      7 H1        -60.5092  -21.0432  -26.6028 H      1 LIG       0.11500
      8 H2        -58.2269  -21.4183  -25.6179 H      1 LIG       0.11400
      9 H3        -62.4569  -21.8804  -25.2518 H      1 LIG       0.11400
     10 H4        -59.8979  -23.2591  -22.3322 H      1 LIG       0.14100
@<TRIPOS>BOND
      1       1       2 ar
      2       1       3 ar
      3       2       5 ar
      4       3       6 ar
      5       4       5 ar
      6       4       6 ar
      7       1       7 1
      8       2       8 1
      9       3       9 1
     10       4      10 1
@<TRIPOS>ALT_TYPE
CGenFF_4.0_ALT_TYPE_SET
CGenFF_4.0 1 CG2R61 2 CG2R61 3 CG2R61 4 CG2R64 5 NG2R62 6 NG2R62 7 HGR61 8 HGR62 9 HGR62 10 HGR62
@<TRIPOS>MOLECULE
pyrimidine
 10 10 0 0 0
****
USER_CHARGES
INVALID_CHARGES
Pose:   8 Cluster:   8 Fr_nu: 1042510 TotEn:   -12.92
@<TRIPOS>ATOM
      1 C1        -67.3501   -2.5323  -28.2678 C.ar   1 LIG      -0.13100
      2 C2        -68.3866   -3.4018  -28.5398 C.ar   1 LIG       0.28900
      3 C3        -67.6725   -1.1909  -28.2981 C.ar   1 LIG       0.28900
      4 C4        -69.8324   -1.6702  -28.8196 C.ar   1 LIG       0.50700
      5 N1        -69.6447   -3.0037  -28.8208 N.ar   1 LIG      -0.71900
      6 N2        -68.9080   -0.7228  -28.5715 N.ar   1 LIG      -0.71900
      7 H1        -66.3500   -2.8795  -28.0456 H      1 LIG       0.11500
      8 H2        -68.2290   -4.4749  -28.5394 H      1 LIG       0.11400
      9 H3        -66.9234   -0.4325  -28.0979 H      1 LIG       0.11400
     10 H4        -70.8335   -1.3222  -29.0431 H      1 LIG       0.14100
@<TRIPOS>BOND
      1       1       2 ar
      2       1       3 ar
      3       2       5 ar
      4       3       6 ar
      5       4       5 ar
      6       4       6 ar
      7       1       7 1
      8       2       8 1
      9       3       9 1
     10       4      10 1
@<TRIPOS>ALT_TYPE
CGenFF_4.0_ALT_TYPE_SET
CGenFF_4.0 1 CG2R61 2 CG2R61 3 CG2R61 4 CG2R64 5 NG2R62 6 NG2R62 7 HGR61 8 HGR62 9 HGR62 10 HGR62
@<TRIPOS>MOLECULE
pyrimidine
 10 10 0 0 0
****
USER_CHARGES
INVALID_CHARGES
Pose:   9 Cluster:   9 Fr_nu: 302751 TotEn:   -12.61
@<TRIPOS>ATOM
      1 C1        -60.8425    1.9884  -44.6622 C.ar   1 LIG      -0.13100
      2 C2        -60.6344    1.9336  -43.2990 C.ar   1 LIG       0.28900
      3 C3        -59.7120    1.8669  -45.4441 C.ar   1 LIG       0.28900
      4 C4        -58.3973    1.6662  -43.6007 C.ar   1 LIG       0.50700
      5 N1        -59.4207    1.7728  -42.7320 N.ar   1 LIG      -0.71900
      6 N2        -58.4692    1.7041  -44.9450 N.ar   1 LIG      -0.71900
      7 H1        -61.8276    2.1183  -45.0899 H      1 LIG       0.11500
      8 H2        -61.4629    2.0203  -42.6045 H      1 LIG       0.11400
      9 H3        -59.7763    1.8987  -46.5264 H      1 LIG       0.11400
     10 H4        -57.4107    1.5372  -43.1727 H      1 LIG       0.14100
@<TRIPOS>BOND
      1       1       2 ar
      2       1       3 ar
      3       2       5 ar
      4       3       6 ar
      5       4       5 ar
      6       4       6 ar
      7       1       7 1
      8       2       8 1
      9       3       9 1
     10       4      10 1
@<TRIPOS>ALT_TYPE
CGenFF_4.0_ALT_TYPE_SET
CGenFF_4.0 1 CG2R61 2 CG2R61 3 CG2R61 4 CG2R64 5 NG2R62 6 NG2R62 7 HGR61 8 HGR62 9 HGR62 10 HGR62
@<TRIPOS>MOLECULE
pyrimidine
 10 10 0 0 0
****
USER_CHARGES
INVALID_CHARGES
Pose:  10 Cluster:  10 Fr_nu: 3553550 TotEn:   -12.00
@<TRIPOS>ATOM
      1 C1        -51.7608    2.0999  -32.0300 C.ar   1 LIG      -0.13100
      2 C2        -51.4823    3.1700  -31.2042 C.ar   1 LIG       0.28900
      3 C3        -51.6926    2.3570  -33.3839 C.ar   1 LIG       0.28900
      4 C4        -51.1272    4.5240  -32.9952 C.ar   1 LIG       0.50700
      5 N1        -51.1607    4.4004  -31.6547 N.ar   1 LIG      -0.71900
      6 N2        -51.3778    3.5617  -33.9034 N.ar   1 LIG      -0.71900
      7 H1        -52.0162    1.1233  -31.6411 H      1 LIG       0.11500
      8 H2        -51.5112    3.0641  -30.1252 H      1 LIG       0.11400
      9 H3        -51.8959    1.5779  -34.1106 H      1 LIG       0.11400
     10 H4        -50.8726    5.5021  -33.3848 H      1 LIG       0.14100
@<TRIPOS>BOND
      1       1       2 ar
      2       1       3 ar
      3       2       5 ar
      4       3       6 ar
      5       4       5 ar
      6       4       6 ar
      7       1       7 1
      8       2       8 1
      9       3       9 1
     10       4      10 1
@<TRIPOS>ALT_TYPE
CGenFF_4.0_ALT_TYPE_SET
CGenFF_4.0 1 CG2R61 2 CG2R61 3 CG2R61 4 CG2R64 5 NG2R62 6 NG2R62 7 HGR61 8 HGR62 9 HGR62 10 HGR62
@<TRIPOS>MOLECULE
pyrimidine
 10 10 0 0 0
****
USER_CHARGES
INVALID_CHARGES
Pose:  11 Cluster:  11 Fr_nu:  85145 TotEn:   -11.50
@<TRIPOS>ATOM
      1 C1        -59.1997    4.4169  -37.0657 C.ar   1 LIG      -0.13100
      2 C2        -58.2940    3.4041  -36.8241 C.ar   1 LIG       0.28900
      3 C3        -59.2060    4.9180  -38.3513 C.ar   1 LIG       0.28900
      4 C4        -57.5571    3.4822  -38.9730 C.ar   1 LIG       0.50700
      5 N1        -57.4546    2.9107  -37.7580 N.ar   1 LIG      -0.71900
      6 N2        -58.3954    4.4727  -39.3336 N.ar   1 LIG      -0.71900
      7 H1        -59.8614    4.7936  -36.2973 H      1 LIG       0.11500
      8 H2        -58.2162    2.9479  -35.8432 H      1 LIG       0.11400
      9 H3        -59.8832    5.7162  -38.6356 H      1 LIG       0.11400
     10 H4        -56.8939    3.1059  -39.7422 H      1 LIG       0.14100
@<TRIPOS>BOND
      1       1       2 ar
      2       1       3 ar
      3       2       5 ar
      4       3       6 ar
      5       4       5 ar
      6       4       6 ar
      7       1       7 1
      8       2       8 1
      9       3       9 1
     10       4      10 1
@<TRIPOS>ALT_TYPE
CGenFF_4.0_ALT_TYPE_SET
CGenFF_4.0 1 CG2R61 2 CG2R61 3 CG2R61 4 CG2R64 5 NG2R62 6 NG2R62 7 HGR61 8 HGR62 9 HGR62 10 HGR62
@<TRIPOS>MOLECULE
pyrimidine
 10 10 0 0 0
****
USER_CHARGES
INVALID_CHARGES
Pose:  12 Cluster:  12 Fr_nu: 205870 TotEn:   -11.07
@<TRIPOS>ATOM
      1 C1        -76.0205  -12.0830  -44.2232 C.ar   1 LIG      -0.13100
      2 C2        -75.9307  -10.7219  -44.4325 C.ar   1 LIG       0.28900
      3 C3        -76.3851  -12.4685  -42.9495 C.ar   1 LIG       0.28900
      4 C4        -76.5230  -10.3010  -42.2787 C.ar   1 LIG       0.50700
      5 N1        -76.1760   -9.7993  -43.4792 N.ar   1 LIG      -0.71900
      6 N2        -76.6446  -11.6011  -41.9491 N.ar   1 LIG      -0.71900
      7 H1        -75.8179  -12.8010  -45.0066 H      1 LIG       0.11500
      8 H2        -75.6505  -10.3240  -45.4018 H      1 LIG       0.11400
      9 H3        -76.4810  -13.5172  -42.6899 H      1 LIG       0.11400
     10 H4        -76.7248   -9.5823  -41.4939 H      1 LIG       0.14100
@<TRIPOS>BOND
      1       1       2 ar
      2       1       3 ar
      3       2       5 ar
      4       3       6 ar
      5       4       5 ar
      6       4       6 ar
      7       1       7 1
      8       2       8 1
      9       3       9 1
     10       4      10 1
@<TRIPOS>ALT_TYPE
CGenFF_4.0_ALT_TYPE_SET
CGenFF_4.0 1 CG2R61 2 CG2R61 3 CG2R61 4 CG2R64 5 NG2R62 6 NG2R62 7 HGR61 8 HGR62 9 HGR62 10 HGR62
@<TRIPOS>MOLECULE
pyrimidine
 10 10 0 0 0
****
USER_CHARGES
INVALID_CHARGES
Pose:  13 Cluster:  13 Fr_nu: 826246 TotEn:   -10.84
@<TRIPOS>ATOM
      1 C1        -76.7194  -13.4117  -44.0097 C.ar   1 LIG      -0.13100
      2 C2        -75.6560  -13.2070  -43.1542 C.ar   1 LIG       0.28900
      3 C3        -77.0751  -12.3303  -44.7895 C.ar   1 LIG       0.28900
      4 C4        -75.4268  -11.0623  -43.8717 C.ar   1 LIG       0.50700
      5 N1        -74.9844  -12.0407  -43.0591 N.ar   1 LIG      -0.71900
      6 N2        -76.4485  -11.1363  -44.7460 N.ar   1 LIG      -0.71900
      7 H1        -77.2402  -14.3582  -44.0653 H      1 LIG       0.11500
      8 H2        -75.3045  -13.9991  -42.5021 H      1 LIG       0.11400
      9 H3        -77.8993  -12.3959  -45.4915 H      1 LIG       0.11400
     10 H4        -74.9062  -10.1142  -43.8155 H      1 LIG       0.14100
@<TRIPOS>BOND
      1       1       2 ar
      2       1       3 ar
      3       2       5 ar
      4       3       6 ar
      5       4       5 ar
      6       4       6 ar
      7       1       7 1
      8       2       8 1
      9       3       9 1
     10       4      10 1
@<TRIPOS>ALT_TYPE
CGenFF_4.0_ALT_TYPE_SET
CGenFF_4.0 1 CG2R61 2 CG2R61 3 CG2R61 4 CG2R64 5 NG2R62 6 NG2R62 7 HGR61 8 HGR62 9 HGR62 10 HGR62
@<TRIPOS>MOLECULE
pyrimidine
 10 10 0 0 0
****
USER_CHARGES
INVALID_CHARGES
Pose:  14 Cluster:  14 Fr_nu: 3307666 TotEn:    -9.87
@<TRIPOS>ATOM
      1 C1        -79.4170  -24.9501  -45.8340 C.ar   1 LIG      -0.13100
      2 C2        -79.6010  -23.5825  -45.8167 C.ar   1 LIG       0.28900
      3 C3        -80.0858  -25.6549  -44.8542 C.ar   1 LIG       0.28900
      4 C4        -80.9752  -23.7397  -44.0128 C.ar   1 LIG       0.50700
      5 N1        -80.3761  -22.9418  -44.9172 N.ar   1 LIG      -0.71900
      6 N2        -80.8760  -25.0799  -43.9241 N.ar   1 LIG      -0.71900
      7 H1        -78.7891  -25.4377  -46.5676 H      1 LIG       0.11500
      8 H2        -79.1155  -22.9452  -46.5478 H      1 LIG       0.11400
      9 H3        -80.0016  -26.7342  -44.7876 H      1 LIG       0.11400
     10 H4        -81.6030  -23.2516  -43.2775 H      1 LIG       0.14100
@<TRIPOS>BOND
      1       1       2 ar
      2       1       3 ar
      3       2       5 ar
      4       3       6 ar
      5       4       5 ar
      6       4       6 ar
      7       1       7 1
      8       2       8 1
      9       3       9 1
     10       4      10 1
@<TRIPOS>ALT_TYPE
CGenFF_4.0_ALT_TYPE_SET
CGenFF_4.0 1 CG2R61 2 CG2R61 3 CG2R61 4 CG2R64 5 NG2R62 6 NG2R62 7 HGR61 8 HGR62 9 HGR62 10 HGR62
@<TRIPOS>MOLECULE
pyrimidine
 10 10 0 0 0
****
USER_CHARGES
INVALID_CHARGES
Pose:  15 Cluster:  15 Fr_nu: 3040599 TotEn:    -9.60
@<TRIPOS>ATOM
      1 C1        -80.2556  -25.9473  -47.0942 C.ar   1 LIG      -0.13100
      2 C2        -80.6742  -26.3650  -45.8473 C.ar   1 LIG       0.28900
      3 C3        -80.0528  -24.5894  -47.2320 C.ar   1 LIG       0.28900
      4 C4        -80.6494  -24.2297  -45.0683 C.ar   1 LIG       0.50700
      5 N1        -80.8818  -25.5302  -44.8079 N.ar   1 LIG      -0.71900
      6 N2        -80.2409  -23.6984  -46.2365 N.ar   1 LIG      -0.71900
      7 H1        -80.0970  -26.6392  -47.9104 H      1 LIG       0.11500
      8 H2        -80.8599  -27.4140  -45.6438 H      1 LIG       0.11400
      9 H3        -79.7241  -24.1674  -48.1755 H      1 LIG       0.11400
     10 H4        -80.8092  -23.5365  -44.2515 H      1 LIG       0.14100
@<TRIPOS>BOND
      1       1       2 ar
      2       1       3 ar
      3       2       5 ar
      4       3       6 ar
      5       4       5 ar
      6       4       6 ar
      7       1       7 1
      8       2       8 1
      9       3       9 1
     10       4      10 1
@<TRIPOS>ALT_TYPE
CGenFF_4.0_ALT_TYPE_SET
CGenFF_4.0 1 CG2R61 2 CG2R61 3 CG2R61 4 CG2R64 5 NG2R62 6 NG2R62 7 HGR61 8 HGR62 9 HGR62 10 HGR62
@<TRIPOS>MOLECULE
pyrimidine
 10 10 0 0 0
****
USER_CHARGES
INVALID_CHARGES
Pose:  16 Cluster:  16 Fr_nu:  34537 TotEn:    -9.59
@<TRIPOS>ATOM
      1 C1        -74.5431  -10.2991  -44.6439 C.ar   1 LIG      -0.13100
      2 C2        -73.5916  -11.2954  -44.5639 C.ar   1 LIG       0.28900
      3 C3        -75.6473  -10.4615  -43.8326 C.ar   1 LIG       0.28900
      4 C4        -74.8222  -12.4155  -43.0154 C.ar   1 LIG       0.50700
      5 N1        -73.6993  -12.3716  -43.7574 N.ar   1 LIG      -0.71900
      6 N2        -75.8203  -11.5114  -43.0031 N.ar   1 LIG      -0.71900
      7 H1        -74.4307   -9.4464  -45.3001 H      1 LIG       0.11500
      8 H2        -72.6893  -11.2544  -45.1643 H      1 LIG       0.11400
      9 H3        -76.4482   -9.7300  -43.8274 H      1 LIG       0.11400
     10 H4        -74.9355  -13.2697  -42.3591 H      1 LIG       0.14100
@<TRIPOS>BOND
      1       1       2 ar
      2       1       3 ar
      3       2       5 ar
      4       3       6 ar
      5       4       5 ar
      6       4       6 ar
      7       1       7 1
      8       2       8 1
      9       3       9 1
     10       4      10 1
@<TRIPOS>ALT_TYPE
CGenFF_4.0_ALT_TYPE_SET
CGenFF_4.0 1 CG2R61 2 CG2R61 3 CG2R61 4 CG2R64 5 NG2R62 6 NG2R62 7 HGR61 8 HGR62 9 HGR62 10 HGR62
@<TRIPOS>MOLECULE
pyrimidine
 10 10 0 0 0
****
USER_CHARGES
INVALID_CHARGES
Pose:  17 Cluster:  17 Fr_nu: 463276 TotEn:    -8.99
@<TRIPOS>ATOM
      1 C1        -73.8435  -12.4249  -43.7885 C.ar   1 LIG      -0.13100
      2 C2        -74.8489  -12.5837  -42.8566 C.ar   1 LIG       0.28900
      3 C3        -74.2487  -12.0000  -45.0372 C.ar   1 LIG       0.28900
      4 C4        -76.4200  -11.9385  -44.3673 C.ar   1 LIG       0.50700
      5 N1        -76.1525  -12.3486  -43.1129 N.ar   1 LIG      -0.71900
      6 N2        -75.5333  -11.7466  -45.3627 N.ar   1 LIG      -0.71900
      7 H1        -72.8055  -12.6209  -43.5554 H      1 LIG       0.11500
      8 H2        -74.6270  -12.9145  -41.8478 H      1 LIG       0.11400
      9 H3        -73.5299  -11.8476  -45.8350 H      1 LIG       0.11400
     10 H4        -77.4593  -11.7433  -44.6013 H      1 LIG       0.14100
@<TRIPOS>BOND
      1       1       2 ar
      2       1       3 ar
      3       2       5 ar
      4       3       6 ar
      5       4       5 ar
      6       4       6 ar
      7       1       7 1
      8       2       8 1
      9       3       9 1
     10       4      10 1
@<TRIPOS>ALT_TYPE
CGenFF_4.0_ALT_TYPE_SET
CGenFF_4.0 1 CG2R61 2 CG2R61 3 CG2R61 4 CG2R64 5 NG2R62 6 NG2R62 7 HGR61 8 HGR62 9 HGR62 10 HGR62
@<TRIPOS>MOLECULE
pyrimidine
 10 10 0 0 0
****
USER_CHARGES
INVALID_CHARGES
Pose:  18 Cluster:  18 Fr_nu: 4367668 TotEn:    -8.53
@<TRIPOS>ATOM
      1 C1        -39.2610   -4.8173  -48.3039 C.ar   1 LIG      -0.13100
      2 C2        -38.1818   -4.0638  -47.8891 C.ar   1 LIG       0.28900
      3 C3        -40.3862   -4.7368  -47.5092 C.ar   1 LIG       0.28900
      4 C4        -39.3453   -3.2937  -46.0945 C.ar   1 LIG       0.50700
      5 N1        -38.1894   -3.2879  -46.7853 N.ar   1 LIG      -0.71900
      6 N2        -40.4635   -3.9823  -46.3933 N.ar   1 LIG      -0.71900
      7 H1        -39.2270   -5.4312  -49.1939 H      1 LIG       0.11500
      8 H2        -37.2534   -4.0635  -48.4497 H      1 LIG       0.11400
      9 H3        -41.2836   -5.2941  -47.7547 H      1 LIG       0.11400
     10 H4        -39.3792   -2.6799  -45.2027 H      1 LIG       0.14100
@<TRIPOS>BOND
      1       1       2 ar
      2       1       3 ar
      3       2       5 ar
      4       3       6 ar
      5       4       5 ar
      6       4       6 ar
      7       1       7 1
      8       2       8 1
      9       3       9 1
     10       4      10 1
@<TRIPOS>ALT_TYPE
CGenFF_4.0_ALT_TYPE_SET
CGenFF_4.0 1 CG2R61 2 CG2R61 3 CG2R61 4 CG2R64 5 NG2R62 6 NG2R62 7 HGR61 8 HGR62 9 HGR62 10 HGR62
@<TRIPOS>MOLECULE
pyrimidine
 10 10 0 0 0
****
USER_CHARGES
INVALID_CHARGES
Pose:  19 Cluster:  19 Fr_nu: 463171 TotEn:    -8.39
@<TRIPOS>ATOM
      1 C1        -74.3830  -10.2472  -44.8142 C.ar   1 LIG      -0.13100
      2 C2        -75.5542   -9.8429  -44.2065 C.ar   1 LIG       0.28900
      3 C3        -74.3269  -11.5774  -45.1770 C.ar   1 LIG       0.28900
      4 C4        -76.4200  -11.9385  -44.3673 C.ar   1 LIG       0.50700
      5 N1        -76.5967  -10.6651  -43.9668 N.ar   1 LIG      -0.71900
      6 N2        -75.3305  -12.4545  -44.9678 N.ar   1 LIG      -0.71900
      7 H1        -73.5622   -9.5659  -44.9941 H      1 LIG       0.11500
      8 H2        -75.6904   -8.8158  -43.8860 H      1 LIG       0.11400
      9 H3        -73.4465  -11.9872  -45.6600 H      1 LIG       0.11400
     10 H4        -77.2412  -12.6212  -44.1863 H      1 LIG       0.14100
@<TRIPOS>BOND
      1       1       2 ar
      2       1       3 ar
      3       2       5 ar
      4       3       6 ar
      5       4       5 ar
      6       4       6 ar
      7       1       7 1
      8       2       8 1
      9       3       9 1
     10       4      10 1
@<TRIPOS>ALT_TYPE
CGenFF_4.0_ALT_TYPE_SET
CGenFF_4.0 1 CG2R61 2 CG2R61 3 CG2R61 4 CG2R64 5 NG2R62 6 NG2R62 7 HGR61 8 HGR62 9 HGR62 10 HGR62
@<TRIPOS>MOLECULE
pyrimidine
 10 10 0 0 0
****
USER_CHARGES
INVALID_CHARGES
Pose:  20 Cluster:  20 Fr_nu:   1380 TotEn:    -8.26
@<TRIPOS>ATOM
      1 C1        -76.9129  -10.5945  -43.8326 C.ar   1 LIG      -0.13100
      2 C2        -76.7888  -11.1340  -42.5685 C.ar   1 LIG       0.28900
      3 C3        -76.0395  -11.0873  -44.7804 C.ar   1 LIG       0.28900
      4 C4        -75.0911  -12.4805  -43.2552 C.ar   1 LIG       0.50700
      5 N1        -75.8856  -12.0821  -42.2436 N.ar   1 LIG      -0.71900
      6 N2        -75.1125  -12.0338  -44.5255 N.ar   1 LIG      -0.71900
      7 H1        -77.6468   -9.8345  -44.0652 H      1 LIG       0.11500
      8 H2        -77.4317  -10.8088  -41.7578 H      1 LIG       0.11400
      9 H3        -76.0613  -10.7233  -45.8019 H      1 LIG       0.11400
     10 H4        -74.3554  -13.2406  -43.0222 H      1 LIG       0.14100
@<TRIPOS>BOND
      1       1       2 ar
      2       1       3 ar
      3       2       5 ar
      4       3       6 ar
      5       4       5 ar
      6       4       6 ar
      7       1       7 1
      8       2       8 1
      9       3       9 1
     10       4      10 1
@<TRIPOS>ALT_TYPE
CGenFF_4.0_ALT_TYPE_SET
CGenFF_4.0 1 CG2R61 2 CG2R61 3 CG2R61 4 CG2R64 5 NG2R62 6 NG2R62 7 HGR61 8 HGR62 9 HGR62 10 HGR62
@<TRIPOS>MOLECULE
pyrimidine
 10 10 0 0 0
****
USER_CHARGES
INVALID_CHARGES
Pose:  21 Cluster:  21 Fr_nu: 762227 TotEn:    -8.03
@<TRIPOS>ATOM
      1 C1        -76.2475  -10.7142  -44.4634 C.ar   1 LIG      -0.13100
      2 C2        -74.9518  -10.4221  -44.8378 C.ar   1 LIG       0.28900
      3 C3        -76.4694  -12.0088  -44.0408 C.ar   1 LIG       0.28900
      4 C4        -74.2861  -12.5456  -44.3750 C.ar   1 LIG       0.50700
      5 N1        -73.9426  -11.3170  -44.8059 N.ar   1 LIG      -0.71900
      6 N2        -75.5083  -12.9540  -43.9839 N.ar   1 LIG      -0.71900
      7 H1        -77.0378   -9.9764  -44.4992 H      1 LIG       0.11500
      8 H2        -74.6815   -9.4305  -45.1842 H      1 LIG       0.11400
      9 H3        -77.4562  -12.3320  -43.7275 H      1 LIG       0.11400
     10 H4        -73.4952  -13.2849  -44.3401 H      1 LIG       0.14100
@<TRIPOS>BOND
      1       1       2 ar
      2       1       3 ar
      3       2       5 ar
      4       3       6 ar
      5       4       5 ar
      6       4       6 ar
      7       1       7 1
      8       2       8 1
      9       3       9 1
     10       4      10 1
@<TRIPOS>ALT_TYPE
CGenFF_4.0_ALT_TYPE_SET
CGenFF_4.0 1 CG2R61 2 CG2R61 3 CG2R61 4 CG2R64 5 NG2R62 6 NG2R62 7 HGR61 8 HGR62 9 HGR62 10 HGR62
@<TRIPOS>MOLECULE
pyrimidine
 10 10 0 0 0
****
USER_CHARGES
INVALID_CHARGES
Pose:  22 Cluster:  22 Fr_nu: 769241 TotEn:    -6.58
@<TRIPOS>ATOM
      1 C1        -74.0713  -10.7121  -44.3646 C.ar   1 LIG      -0.13100
      2 C2        -75.0132   -9.7962  -43.9421 C.ar   1 LIG       0.28900
      3 C3        -74.2339  -11.9977  -43.8905 C.ar   1 LIG       0.28900
      4 C4        -76.0890  -11.3878  -42.7270 C.ar   1 LIG       0.50700
      5 N1        -76.0390  -10.1009  -43.1204 N.ar   1 LIG      -0.71900
      6 N2        -75.2349  -12.3720  -43.0670 N.ar   1 LIG      -0.71900
      7 H1        -73.2583  -10.4398  -45.0243 H      1 LIG       0.11500
      8 H2        -74.9674   -8.7610  -44.2624 H      1 LIG       0.11400
      9 H3        -73.5424  -12.7860  -44.1675 H      1 LIG       0.11400
     10 H4        -76.9023  -11.6604  -42.0656 H      1 LIG       0.14100
@<TRIPOS>BOND
      1       1       2 ar
      2       1       3 ar
      3       2       5 ar
      4       3       6 ar
      5       4       5 ar
      6       4       6 ar
      7       1       7 1
      8       2       8 1
      9       3       9 1
     10       4      10 1
@<TRIPOS>ALT_TYPE
CGenFF_4.0_ALT_TYPE_SET
CGenFF_4.0 1 CG2R61 2 CG2R61 3 CG2R61 4 CG2R64 5 NG2R62 6 NG2R62 7 HGR61 8 HGR62 9 HGR62 10 HGR62
@<TRIPOS>MOLECULE
naphtalene
 18 19 0 0 0
****
USER_CHARGES
INVALID_CHARGES
Pose:   1 Cluster:   1 Fr_nu: 406764 TotEn:   -15.44
@<TRIPOS>ATOM
      1 C1        -64.9244   -0.2944  -27.0183 C.ar   1 LIG      -0.11500
      2 C2        -64.8189    0.9311  -26.3672 C.ar   1 LIG      -0.11500
      3 C3        -61.1269   -1.9697  -24.4796 C.ar   1 LIG      -0.11500
      4 C4        -61.0215   -0.7442  -23.8287 C.ar   1 LIG      -0.11500
      5 C5        -64.0347   -1.3254  -26.7149 C.ar   1 LIG      -0.11700
      6 C6        -63.8235    1.1304  -25.4103 C.ar   1 LIG      -0.11700
      7 C7        -62.1225   -2.1690  -25.4365 C.ar   1 LIG      -0.11700
      8 C8        -61.9111    0.2869  -24.1320 C.ar   1 LIG      -0.11700
      9 C9        -63.0265   -1.1424  -25.7544 C.ar   1 LIG       0.00400
     10 C10       -62.9193    0.1039  -25.0925 C.ar   1 LIG       0.00400
     11 H1        -65.6993   -0.4488  -27.7635 H      1 LIG       0.11500
     12 H2        -65.5122    1.7330  -26.6039 H      1 LIG       0.11500
     13 H3        -60.4339   -2.7722  -24.2432 H      1 LIG       0.11500
     14 H4        -60.2456   -0.5899  -23.0846 H      1 LIG       0.11500
     15 H5        -64.1356   -2.2748  -27.2366 H      1 LIG       0.11500
     16 H6        -63.7599    2.0963  -24.9135 H      1 LIG       0.11500
     17 H7        -62.1864   -3.1352  -25.9326 H      1 LIG       0.11500
     18 H8        -61.8099    1.2368  -23.6109 H      1 LIG       0.11500
@<TRIPOS>BOND
      1       1       2 ar
      2       1       5 ar
      3       2       6 ar
      4       3       4 ar
      5       3       7 ar
      6       4       8 ar
      7       5       9 ar
      8       6      10 ar
      9       7       9 ar
     10       8      10 ar
     11       9      10 ar
     12       1      11 1
     13       2      12 1
     14       3      13 1
     15       4      14 1
     16       5      15 1
     17       6      16 1
     18       7      17 1
     19       8      18 1
@<TRIPOS>ALT_TYPE
CGenFF_4.0_ALT_TYPE_SET
CGenFF_4.0 1 CG2R61 2 CG2R61 3 CG2R61 4 CG2R61 5 CG2R61 6 CG2R61 7 CG2R61 8 CG2R61 9 CG2R61 10 CG2R61 11 HGR61 12 HGR61 13 HGR61 14 HGR61 15 HGR61 16 HGR61 17 HGR61 18 HGR61
@<TRIPOS>MOLECULE
naphtalene
 18 19 0 0 0
****
USER_CHARGES
INVALID_CHARGES
Pose:   2 Cluster:   2 Fr_nu: 357249 TotEn:   -13.26
@<TRIPOS>ATOM
      1 C1        -67.2356  -18.5172  -56.7495 C.ar   1 LIG      -0.11500
      2 C2        -66.2619  -19.4486  -56.4012 C.ar   1 LIG      -0.11500
      3 C3        -70.1489  -22.1193  -58.2363 C.ar   1 LIG      -0.11500
      4 C4        -69.1751  -23.0506  -57.8880 C.ar   1 LIG      -0.11500
      5 C5        -68.4475  -18.9439  -57.2934 C.ar   1 LIG      -0.11700
      6 C6        -66.4962  -20.8101  -56.5954 C.ar   1 LIG      -0.11700
      7 C7        -69.9146  -20.7577  -58.0421 C.ar   1 LIG      -0.11700
      8 C8        -67.9632  -22.6240  -57.3442 C.ar   1 LIG      -0.11700
      9 C9        -68.7005  -20.3104  -57.4959 C.ar   1 LIG       0.00400
     10 C10       -67.7102  -21.2575  -57.1417 C.ar   1 LIG       0.00400
     11 H1        -67.0524  -17.4574  -56.5987 H      1 LIG       0.11500
     12 H2        -65.3189  -19.1154  -55.9777 H      1 LIG       0.11500
     13 H3        -71.0924  -22.4519  -58.6599 H      1 LIG       0.11500
     14 H4        -69.3583  -24.1101  -58.0404 H      1 LIG       0.11500
     15 H5        -69.1941  -18.1981  -57.5587 H      1 LIG       0.11500
     16 H6        -65.7211  -21.5205  -56.3154 H      1 LIG       0.11500
     17 H7        -70.6901  -20.0476  -58.3214 H      1 LIG       0.11500
     18 H8        -67.2162  -23.3696  -57.0795 H      1 LIG       0.11500
@<TRIPOS>BOND
      1       1       2 ar
      2       1       5 ar
      3       2       6 ar
      4       3       4 ar
      5       3       7 ar
      6       4       8 ar
      7       5       9 ar
      8       6      10 ar
      9       7       9 ar
     10       8      10 ar
     11       9      10 ar
     12       1      11 1
     13       2      12 1
     14       3      13 1
     15       4      14 1
     16       5      15 1
     17       6      16 1
     18       7      17 1
     19       8      18 1
@<TRIPOS>ALT_TYPE
CGenFF_4.0_ALT_TYPE_SET
CGenFF_4.0 1 CG2R61 2 CG2R61 3 CG2R61 4 CG2R61 5 CG2R61 6 CG2R61 7 CG2R61 8 CG2R61 9 CG2R61 10 CG2R61 11 HGR61 12 HGR61 13 HGR61 14 HGR61 15 HGR61 16 HGR61 17 HGR61 18 HGR61
@<TRIPOS>MOLECULE
naphtalene
 18 19 0 0 0
****
USER_CHARGES
INVALID_CHARGES
Pose:   3 Cluster:   3 Fr_nu: 183311 TotEn:   -13.18
@<TRIPOS>ATOM
      1 C1        -60.9890  -12.2075  -56.4278 C.ar   1 LIG      -0.11500
      2 C2        -60.8535  -10.8322  -56.2628 C.ar   1 LIG      -0.11500
      3 C3        -64.1481  -11.4612  -60.0521 C.ar   1 LIG      -0.11500
      4 C4        -64.0126  -10.0860  -59.8870 C.ar   1 LIG      -0.11500
      5 C5        -61.8412  -12.7125  -57.4103 C.ar   1 LIG      -0.11700
      6 C6        -61.5695   -9.9567  -57.0795 C.ar   1 LIG      -0.11700
      7 C7        -63.4320  -12.3368  -59.2353 C.ar   1 LIG      -0.11700
      8 C8        -63.1605   -9.5809  -58.9046 C.ar   1 LIG      -0.11700
      9 C9        -62.5697  -11.8459  -58.2413 C.ar   1 LIG       0.00400
     10 C10       -62.4319  -10.4475  -58.0735 C.ar   1 LIG       0.00400
     11 H1        -60.4317  -12.8886  -55.7913 H      1 LIG       0.11500
     12 H2        -60.1896  -10.4401  -55.4978 H      1 LIG       0.11500
     13 H3        -64.8119  -11.8541  -60.8171 H      1 LIG       0.11500
     14 H4        -64.5712   -9.4054  -60.5228 H      1 LIG       0.11500
     15 H5        -61.9318  -13.7911  -57.5211 H      1 LIG       0.11500
     16 H6        -61.4478   -8.8855  -56.9332 H      1 LIG       0.11500
     17 H7        -63.5532  -13.4079  -59.3824 H      1 LIG       0.11500
     18 H8        -63.0702   -8.5022  -58.7930 H      1 LIG       0.11500
@<TRIPOS>BOND
      1       1       2 ar
      2       1       5 ar
      3       2       6 ar
      4       3       4 ar
      5       3       7 ar
      6       4       8 ar
      7       5       9 ar
      8       6      10 ar
      9       7       9 ar
     10       8      10 ar
     11       9      10 ar
     12       1      11 1
     13       2      12 1
     14       3      13 1
     15       4      14 1
     16       5      15 1
     17       6      16 1
     18       7      17 1
     19       8      18 1
@<TRIPOS>ALT_TYPE
CGenFF_4.0_ALT_TYPE_SET
CGenFF_4.0 1 CG2R61 2 CG2R61 3 CG2R61 4 CG2R61 5 CG2R61 6 CG2R61 7 CG2R61 8 CG2R61 9 CG2R61 10 CG2R61 11 HGR61 12 HGR61 13 HGR61 14 HGR61 15 HGR61 16 HGR61 17 HGR61 18 HGR61
@<TRIPOS>MOLECULE
naphtalene
 18 19 0 0 0
****
USER_CHARGES
INVALID_CHARGES
Pose:   4 Cluster:   4 Fr_nu: 129847 TotEn:   -13.04
@<TRIPOS>ATOM
      1 C1        -75.8716  -10.3632  -43.3085 C.ar   1 LIG      -0.11500
      2 C2        -76.7783  -11.4090  -43.4531 C.ar   1 LIG      -0.11500
      3 C3        -73.5681  -11.8026  -47.3452 C.ar   1 LIG      -0.11500
      4 C4        -74.4749  -12.8484  -47.4897 C.ar   1 LIG      -0.11500
      5 C5        -74.8447  -10.1955  -44.2379 C.ar   1 LIG      -0.11700
      6 C6        -76.6618  -12.2912  -44.5275 C.ar   1 LIG      -0.11700
      7 C7        -73.6847  -10.9203  -46.2707 C.ar   1 LIG      -0.11700
      8 C8        -75.5018  -13.0161  -46.5603 C.ar   1 LIG      -0.11700
      9 C9        -74.7122  -11.0741  -45.3256 C.ar   1 LIG       0.00400
     10 C10       -75.6343  -12.1376  -45.4726 C.ar   1 LIG       0.00400
     11 H1        -75.9625   -9.6771  -42.4715 H      1 LIG       0.11500
     12 H2        -77.5776  -11.5385  -42.7291 H      1 LIG       0.11500
     13 H3        -72.7686  -11.6724  -48.0691 H      1 LIG       0.11500
     14 H4        -74.3827  -13.5350  -48.3260 H      1 LIG       0.11500
     15 H5        -74.1470   -9.3713  -44.1048 H      1 LIG       0.11500
     16 H6        -77.3821  -13.1013  -44.6211 H      1 LIG       0.11500
     17 H7        -72.9649  -10.1098  -46.1777 H      1 LIG       0.11500
     18 H8        -76.1992  -13.8408  -46.6928 H      1 LIG       0.11500
@<TRIPOS>BOND
      1       1       2 ar
      2       1       5 ar
      3       2       6 ar
      4       3       4 ar
      5       3       7 ar
      6       4       8 ar
      7       5       9 ar
      8       6      10 ar
      9       7       9 ar
     10       8      10 ar
     11       9      10 ar
     12       1      11 1
     13       2      12 1
     14       3      13 1
     15       4      14 1
     16       5      15 1
     17       6      16 1
     18       7      17 1
     19       8      18 1
@<TRIPOS>ALT_TYPE
CGenFF_4.0_ALT_TYPE_SET
CGenFF_4.0 1 CG2R61 2 CG2R61 3 CG2R61 4 CG2R61 5 CG2R61 6 CG2R61 7 CG2R61 8 CG2R61 9 CG2R61 10 CG2R61 11 HGR61 12 HGR61 13 HGR61 14 HGR61 15 HGR61 16 HGR61 17 HGR61 18 HGR61
@<TRIPOS>MOLECULE
naphtalene
 18 19 0 0 0
****
USER_CHARGES
INVALID_CHARGES
Pose:   5 Cluster:   5 Fr_nu:  91296 TotEn:   -12.97
@<TRIPOS>ATOM
      1 C1        -69.9633   -2.2033  -28.8251 C.ar   1 LIG      -0.11500
      2 C2        -70.0119   -0.8302  -29.0468 C.ar   1 LIG      -0.11500
      3 C3        -65.4683   -1.7522  -27.0184 C.ar   1 LIG      -0.11500
      4 C4        -65.5170   -0.3791  -27.2401 C.ar   1 LIG      -0.11500
      5 C5        -68.8231   -2.7805  -28.2653 C.ar   1 LIG      -0.11700
      6 C6        -68.9208   -0.0290  -28.7096 C.ar   1 LIG      -0.11700
      7 C7        -66.5597   -2.5534  -27.3555 C.ar   1 LIG      -0.11700
      8 C8        -66.6571    0.1982  -27.8000 C.ar   1 LIG      -0.11700
      9 C9        -67.7154   -1.9893  -27.9199 C.ar   1 LIG       0.00400
     10 C10       -67.7649   -0.5930  -28.1454 C.ar   1 LIG       0.00400
     11 H1        -70.8129   -2.8265  -29.0883 H      1 LIG       0.11500
     12 H2        -70.9001   -0.3818  -29.4824 H      1 LIG       0.11500
     13 H3        -64.5803   -2.2013  -26.5826 H      1 LIG       0.11500
     14 H4        -64.6666    0.2435  -26.9781 H      1 LIG       0.11500
     15 H5        -68.8071   -3.8560  -28.1014 H      1 LIG       0.11500
     16 H6        -68.9809    1.0421  -28.8913 H      1 LIG       0.11500
     17 H7        -66.4996   -3.6242  -27.1731 H      1 LIG       0.11500
     18 H8        -66.6731    1.2737  -27.9647 H      1 LIG       0.11500
@<TRIPOS>BOND
      1       1       2 ar
      2       1       5 ar
      3       2       6 ar
      4       3       4 ar
      5       3       7 ar
      6       4       8 ar
      7       5       9 ar
      8       6      10 ar
      9       7       9 ar
     10       8      10 ar
     11       9      10 ar
     12       1      11 1
     13       2      12 1
     14       3      13 1
     15       4      14 1
     16       5      15 1
     17       6      16 1
     18       7      17 1
     19       8      18 1
@<TRIPOS>ALT_TYPE
CGenFF_4.0_ALT_TYPE_SET
CGenFF_4.0 1 CG2R61 2 CG2R61 3 CG2R61 4 CG2R61 5 CG2R61 6 CG2R61 7 CG2R61 8 CG2R61 9 CG2R61 10 CG2R61 11 HGR61 12 HGR61 13 HGR61 14 HGR61 15 HGR61 16 HGR61 17 HGR61 18 HGR61
@<TRIPOS>MOLECULE
naphtalene
 18 19 0 0 0
****
USER_CHARGES
INVALID_CHARGES
Pose:   6 Cluster:   6 Fr_nu: 189379 TotEn:   -12.15
@<TRIPOS>ATOM
      1 C1        -65.1393   -9.9418  -17.7374 C.ar   1 LIG      -0.11500
      2 C2        -64.0994   -9.0388  -17.5376 C.ar   1 LIG      -0.11500
      3 C3        -66.2983   -7.6880  -21.8907 C.ar   1 LIG      -0.11500
      4 C4        -65.2583   -6.7850  -21.6908 C.ar   1 LIG      -0.11500
      5 C5        -65.9490   -9.8356  -18.8686 C.ar   1 LIG      -0.11700
      6 C6        -63.8650   -8.0262  -18.4681 C.ar   1 LIG      -0.11700
      7 C7        -66.5326   -8.7007  -20.9601 C.ar   1 LIG      -0.11700
      8 C8        -64.4486   -6.8911  -20.5596 C.ar   1 LIG      -0.11700
      9 C9        -65.7276   -8.8224  -19.8157 C.ar   1 LIG       0.00400
     10 C10       -64.6700   -7.9042  -19.6125 C.ar   1 LIG       0.00400
     11 H1        -65.3217  -10.7296  -17.0123 H      1 LIG       0.11500
     12 H2        -63.4695   -9.1225  -16.6568 H      1 LIG       0.11500
     13 H3        -66.9286   -7.6049  -22.7716 H      1 LIG       0.11500
     14 H4        -65.0773   -5.9966  -22.4155 H      1 LIG       0.11500
     15 H5        -66.7564  -10.5522  -19.0041 H      1 LIG       0.11500
     16 H6        -63.0462   -7.3317  -18.2920 H      1 LIG       0.11500
     17 H7        -67.3509   -9.3955  -21.1368 H      1 LIG       0.11500
     18 H8        -63.6416   -6.1740  -20.4235 H      1 LIG       0.11500
@<TRIPOS>BOND
      1       1       2 ar
      2       1       5 ar
      3       2       6 ar
      4       3       4 ar
      5       3       7 ar
      6       4       8 ar
      7       5       9 ar
      8       6      10 ar
      9       7       9 ar
     10       8      10 ar
     11       9      10 ar
     12       1      11 1
     13       2      12 1
     14       3      13 1
     15       4      14 1
     16       5      15 1
     17       6      16 1
     18       7      17 1
     19       8      18 1
@<TRIPOS>ALT_TYPE
CGenFF_4.0_ALT_TYPE_SET
CGenFF_4.0 1 CG2R61 2 CG2R61 3 CG2R61 4 CG2R61 5 CG2R61 6 CG2R61 7 CG2R61 8 CG2R61 9 CG2R61 10 CG2R61 11 HGR61 12 HGR61 13 HGR61 14 HGR61 15 HGR61 16 HGR61 17 HGR61 18 HGR61
@<TRIPOS>MOLECULE
naphtalene
 18 19 0 0 0
****
USER_CHARGES
INVALID_CHARGES
Pose:   7 Cluster:   7 Fr_nu: 286127 TotEn:   -11.64
@<TRIPOS>ATOM
      1 C1        -64.4283   -1.9096  -26.1626 C.ar   1 LIG      -0.11500
      2 C2        -64.2611   -0.6223  -26.6642 C.ar   1 LIG      -0.11500
      3 C3        -61.6467   -0.7789  -22.3342 C.ar   1 LIG      -0.11500
      4 C4        -61.4796    0.5085  -22.8359 C.ar   1 LIG      -0.11500
      5 C5        -63.8217   -2.2751  -24.9605 C.ar   1 LIG      -0.11700
      6 C6        -63.4869    0.3046  -25.9658 C.ar   1 LIG      -0.11700
      7 C7        -62.4211   -1.7057  -23.0326 C.ar   1 LIG      -0.11700
      8 C8        -62.0861    0.8740  -24.0380 C.ar   1 LIG      -0.11700
      9 C9        -63.0389   -1.3551  -24.2442 C.ar   1 LIG       0.00400
     10 C10       -62.8689   -0.0460  -24.7543 C.ar   1 LIG       0.00400
     11 H1        -65.0307   -2.6309  -26.7070 H      1 LIG       0.11500
     12 H2        -64.7340   -0.3387  -27.6000 H      1 LIG       0.11500
     13 H3        -61.1741   -1.0631  -21.3982 H      1 LIG       0.11500
     14 H4        -60.8759    1.2289  -22.2918 H      1 LIG       0.11500
     15 H5        -63.9657   -3.2870  -24.5875 H      1 LIG       0.11500
     16 H6        -63.3703    1.3054  -26.3763 H      1 LIG       0.11500
     17 H7        -62.5382   -2.7062  -22.6216 H      1 LIG       0.11500
     18 H8        -61.9416    1.8857  -24.4116 H      1 LIG       0.11500
@<TRIPOS>BOND
      1       1       2 ar
      2       1       5 ar
      3       2       6 ar
      4       3       4 ar
      5       3       7 ar
      6       4       8 ar
      7       5       9 ar
      8       6      10 ar
      9       7       9 ar
     10       8      10 ar
     11       9      10 ar
     12       1      11 1
     13       2      12 1
     14       3      13 1
     15       4      14 1
     16       5      15 1
     17       6      16 1
     18       7      17 1
     19       8      18 1
@<TRIPOS>ALT_TYPE
CGenFF_4.0_ALT_TYPE_SET
CGenFF_4.0 1 CG2R61 2 CG2R61 3 CG2R61 4 CG2R61 5 CG2R61 6 CG2R61 7 CG2R61 8 CG2R61 9 CG2R61 10 CG2R61 11 HGR61 12 HGR61 13 HGR61 14 HGR61 15 HGR61 16 HGR61 17 HGR61 18 HGR61
@<TRIPOS>MOLECULE
naphtalene
 18 19 0 0 0
****
USER_CHARGES
INVALID_CHARGES
Pose:   8 Cluster:   8 Fr_nu: 131994 TotEn:   -11.57
@<TRIPOS>ATOM
      1 C1        -63.7844   -0.7665  -25.0548 C.ar   1 LIG      -0.11500
      2 C2        -63.0931   -1.8364  -25.6154 C.ar   1 LIG      -0.11500
      3 C3        -60.4862   -0.5054  -21.4873 C.ar   1 LIG      -0.11500
      4 C4        -59.7950   -1.5753  -22.0481 C.ar   1 LIG      -0.11500
      5 C5        -63.3126   -0.1646  -23.8878 C.ar   1 LIG      -0.11700
      6 C6        -61.9276   -2.3086  -25.0115 C.ar   1 LIG      -0.11700
      7 C7        -61.6518   -0.0331  -22.0914 C.ar   1 LIG      -0.11700
      8 C8        -60.2667   -2.1773  -23.2150 C.ar   1 LIG      -0.11700
      9 C9        -62.1411   -0.6269  -23.2663 C.ar   1 LIG       0.00400
     10 C10       -61.4383   -1.7150  -23.8365 C.ar   1 LIG       0.00400
     11 H1        -64.6920   -0.3996  -25.5251 H      1 LIG       0.11500
     12 H2        -63.4611   -2.3040  -26.5241 H      1 LIG       0.11500
     13 H3        -60.1186   -0.0371  -20.5786 H      1 LIG       0.11500
     14 H4        -58.8883   -1.9427  -21.5766 H      1 LIG       0.11500
     15 H5        -63.8694    0.6701  -23.4669 H      1 LIG       0.11500
     16 H6        -61.4032   -3.1458  -25.4674 H      1 LIG       0.11500
     17 H7        -62.1756    0.8045  -21.6358 H      1 LIG       0.11500
     18 H8        -59.7105   -3.0125  -23.6357 H      1 LIG       0.11500
@<TRIPOS>BOND
      1       1       2 ar
      2       1       5 ar
      3       2       6 ar
      4       3       4 ar
      5       3       7 ar
      6       4       8 ar
      7       5       9 ar
      8       6      10 ar
      9       7       9 ar
     10       8      10 ar
     11       9      10 ar
     12       1      11 1
     13       2      12 1
     14       3      13 1
     15       4      14 1
     16       5      15 1
     17       6      16 1
     18       7      17 1
     19       8      18 1
@<TRIPOS>ALT_TYPE
CGenFF_4.0_ALT_TYPE_SET
CGenFF_4.0 1 CG2R61 2 CG2R61 3 CG2R61 4 CG2R61 5 CG2R61 6 CG2R61 7 CG2R61 8 CG2R61 9 CG2R61 10 CG2R61 11 HGR61 12 HGR61 13 HGR61 14 HGR61 15 HGR61 16 HGR61 17 HGR61 18 HGR61
@<TRIPOS>MOLECULE
naphtalene
 18 19 0 0 0
****
USER_CHARGES
INVALID_CHARGES
Pose:   9 Cluster:   9 Fr_nu: 124723 TotEn:   -11.52
@<TRIPOS>ATOM
      1 C1        -80.0171  -18.3377  -31.1976 C.ar   1 LIG      -0.11500
      2 C2        -78.7481  -18.8973  -31.0817 C.ar   1 LIG      -0.11500
      3 C3        -78.8963  -15.0844  -27.7577 C.ar   1 LIG      -0.11500
      4 C4        -77.6274  -15.6441  -27.6418 C.ar   1 LIG      -0.11500
      5 C5        -80.3758  -17.2492  -30.4018 C.ar   1 LIG      -0.11700
      6 C6        -77.8330  -18.3707  -30.1698 C.ar   1 LIG      -0.11700
      7 C7        -79.8114  -15.6110  -28.6697 C.ar   1 LIG      -0.11700
      8 C8        -77.2686  -16.7325  -28.4375 C.ar   1 LIG      -0.11700
      9 C9        -79.4674  -16.7063  -29.4785 C.ar   1 LIG       0.00400
     10 C10       -78.1770  -17.2755  -29.3608 C.ar   1 LIG       0.00400
     11 H1        -80.7292  -18.7484  -31.9073 H      1 LIG       0.11500
     12 H2        -78.4697  -19.7444  -31.7018 H      1 LIG       0.11500
     13 H3        -79.1753  -14.2370  -27.1378 H      1 LIG       0.11500
     14 H4        -76.9161  -15.2339  -26.9310 H      1 LIG       0.11500
     15 H5        -81.3733  -16.8281  -30.5091 H      1 LIG       0.11500
     16 H6        -76.8464  -18.8237  -30.0964 H      1 LIG       0.11500
     17 H7        -80.7976  -15.1574  -28.7435 H      1 LIG       0.11500
     18 H8        -76.2713  -17.1543  -28.3299 H      1 LIG       0.11500
@<TRIPOS>BOND
      1       1       2 ar
      2       1       5 ar
      3       2       6 ar
      4       3       4 ar
      5       3       7 ar
      6       4       8 ar
      7       5       9 ar
      8       6      10 ar
      9       7       9 ar
     10       8      10 ar
     11       9      10 ar
     12       1      11 1
     13       2      12 1
     14       3      13 1
     15       4      14 1
     16       5      15 1
     17       6      16 1
     18       7      17 1
     19       8      18 1
@<TRIPOS>ALT_TYPE
CGenFF_4.0_ALT_TYPE_SET
CGenFF_4.0 1 CG2R61 2 CG2R61 3 CG2R61 4 CG2R61 5 CG2R61 6 CG2R61 7 CG2R61 8 CG2R61 9 CG2R61 10 CG2R61 11 HGR61 12 HGR61 13 HGR61 14 HGR61 15 HGR61 16 HGR61 17 HGR61 18 HGR61
@<TRIPOS>MOLECULE
naphtalene
 18 19 0 0 0
****
USER_CHARGES
INVALID_CHARGES
Pose:  10 Cluster:  10 Fr_nu: 349964 TotEn:   -11.50
@<TRIPOS>ATOM
      1 C1        -57.9915    3.5799  -47.2030 C.ar   1 LIG      -0.11500
      2 C2        -56.9230    3.9174  -46.3776 C.ar   1 LIG      -0.11500
      3 C3        -60.1954    1.3946  -43.4560 C.ar   1 LIG      -0.11500
      4 C4        -59.1268    1.7321  -42.6307 C.ar   1 LIG      -0.11500
      5 C5        -59.0749    2.8680  -46.6872 C.ar   1 LIG      -0.11700
      6 C6        -56.9337    3.5445  -45.0334 C.ar   1 LIG      -0.11700
      7 C7        -60.1847    1.7676  -44.8004 C.ar   1 LIG      -0.11700
      8 C8        -58.0434    2.4439  -43.1465 C.ar   1 LIG      -0.11700
      9 C9        -59.1024    2.4844  -45.3364 C.ar   1 LIG       0.00400
     10 C10       -58.0158    2.8276  -44.4972 C.ar   1 LIG       0.00400
     11 H1        -57.9824    3.8700  -48.2496 H      1 LIG       0.11500
     12 H2        -56.0802    4.4718  -46.7801 H      1 LIG       0.11500
     13 H3        -61.0387    0.8402  -43.0540 H      1 LIG       0.11500
     14 H4        -59.1358    1.4405  -41.5846 H      1 LIG       0.11500
     15 H5        -59.8990    2.6146  -47.3509 H      1 LIG       0.11500
     16 H6        -56.0880    3.8194  -44.4064 H      1 LIG       0.11500
     17 H7        -61.0308    1.4933  -45.4269 H      1 LIG       0.11500
     18 H8        -57.2188    2.6968  -42.4831 H      1 LIG       0.11500
@<TRIPOS>BOND
      1       1       2 ar
      2       1       5 ar
      3       2       6 ar
      4       3       4 ar
      5       3       7 ar
      6       4       8 ar
      7       5       9 ar
      8       6      10 ar
      9       7       9 ar
     10       8      10 ar
     11       9      10 ar
     12       1      11 1
     13       2      12 1
     14       3      13 1
     15       4      14 1
     16       5      15 1
     17       6      16 1
     18       7      17 1
     19       8      18 1
@<TRIPOS>ALT_TYPE
CGenFF_4.0_ALT_TYPE_SET
CGenFF_4.0 1 CG2R61 2 CG2R61 3 CG2R61 4 CG2R61 5 CG2R61 6 CG2R61 7 CG2R61 8 CG2R61 9 CG2R61 10 CG2R61 11 HGR61 12 HGR61 13 HGR61 14 HGR61 15 HGR61 16 HGR61 17 HGR61 18 HGR61
@<TRIPOS>MOLECULE
naphtalene
 18 19 0 0 0
****
USER_CHARGES
INVALID_CHARGES
Pose:  11 Cluster:  11 Fr_nu: 345030 TotEn:   -11.38
@<TRIPOS>ATOM
      1 C1        -67.2172    1.7225  -28.2735 C.ar   1 LIG      -0.11500
      2 C2        -68.3624    2.5101  -28.2024 C.ar   1 LIG      -0.11500
      3 C3        -69.9790   -2.2388  -28.8683 C.ar   1 LIG      -0.11500
      4 C4        -71.1241   -1.4510  -28.7973 C.ar   1 LIG      -0.11500
      5 C5        -67.3280    0.3438  -28.4568 C.ar   1 LIG      -0.11700
      6 C6        -69.6226    1.9224  -28.3145 C.ar   1 LIG      -0.11700
      7 C7        -68.7187   -1.6509  -28.7564 C.ar   1 LIG      -0.11700
      8 C8        -71.0135   -0.0724  -28.6139 C.ar   1 LIG      -0.11700
      9 C9        -68.5885   -0.2648  -28.5715 C.ar   1 LIG       0.00400
     10 C10       -69.7530    0.5363  -28.4992 C.ar   1 LIG       0.00400
     11 H1        -66.2364    2.1806  -28.1857 H      1 LIG       0.11500
     12 H2        -68.2751    3.5833  -28.0600 H      1 LIG       0.11500
     13 H3        -70.0657   -3.3122  -29.0110 H      1 LIG       0.11500
     14 H4        -72.1047   -1.9098  -28.8837 H      1 LIG       0.11500
     15 H5        -66.4193   -0.2524  -28.5090 H      1 LIG       0.11500
     16 H6        -70.5042    2.5575  -28.2565 H      1 LIG       0.11500
     17 H7        -67.8373   -2.2860  -28.8151 H      1 LIG       0.11500
     18 H8        -71.9221    0.5240  -28.5609 H      1 LIG       0.11500
@<TRIPOS>BOND
      1       1       2 ar
      2       1       5 ar
      3       2       6 ar
      4       3       4 ar
      5       3       7 ar
      6       4       8 ar
      7       5       9 ar
      8       6      10 ar
      9       7       9 ar
     10       8      10 ar
     11       9      10 ar
     12       1      11 1
     13       2      12 1
     14       3      13 1
     15       4      14 1
     16       5      15 1
     17       6      16 1
     18       7      17 1
     19       8      18 1
@<TRIPOS>ALT_TYPE
CGenFF_4.0_ALT_TYPE_SET
CGenFF_4.0 1 CG2R61 2 CG2R61 3 CG2R61 4 CG2R61 5 CG2R61 6 CG2R61 7 CG2R61 8 CG2R61 9 CG2R61 10 CG2R61 11 HGR61 12 HGR61 13 HGR61 14 HGR61 15 HGR61 16 HGR61 17 HGR61 18 HGR61
@<TRIPOS>MOLECULE
naphtalene
 18 19 0 0 0
****
USER_CHARGES
INVALID_CHARGES
Pose:  12 Cluster:  12 Fr_nu: 458609 TotEn:   -11.12
@<TRIPOS>ATOM
      1 C1        -56.5344    2.1818  -37.5281 C.ar   1 LIG      -0.11500
      2 C2        -57.5789    2.4642  -36.6529 C.ar   1 LIG      -0.11500
      3 C3        -58.0381    5.7508  -40.4734 C.ar   1 LIG      -0.11500
      4 C4        -59.0826    6.0330  -39.5980 C.ar   1 LIG      -0.11500
      5 C5        -56.3834    2.9260  -38.6986 C.ar   1 LIG      -0.11700
      6 C6        -58.4763    3.4917  -36.9444 C.ar   1 LIG      -0.11700
      7 C7        -57.1406    4.7232  -40.1817 C.ar   1 LIG      -0.11700
      8 C8        -59.2337    5.2888  -38.4276 C.ar   1 LIG      -0.11700
      9 C9        -57.2775    3.9639  -39.0082 C.ar   1 LIG       0.00400
     10 C10       -58.3396    4.2509  -38.1180 C.ar   1 LIG       0.00400
     11 H1        -55.8363    1.3814  -37.3009 H      1 LIG       0.11500
     12 H2        -57.6954    1.8844  -35.7418 H      1 LIG       0.11500
     13 H3        -57.9210    6.3304  -41.3847 H      1 LIG       0.11500
     14 H4        -59.7812    6.8326  -39.8265 H      1 LIG       0.11500
     15 H5        -55.5598    2.6875  -39.3685 H      1 LIG       0.11500
     16 H6        -59.2851    3.6953  -36.2456 H      1 LIG       0.11500
     17 H7        -56.3315    4.5203  -40.8802 H      1 LIG       0.11500
     18 H8        -60.0577    5.5267  -37.7579 H      1 LIG       0.11500
@<TRIPOS>BOND
      1       1       2 ar
      2       1       5 ar
      3       2       6 ar
      4       3       4 ar
      5       3       7 ar
      6       4       8 ar
      7       5       9 ar
      8       6      10 ar
      9       7       9 ar
     10       8      10 ar
     11       9      10 ar
     12       1      11 1
     13       2      12 1
     14       3      13 1
     15       4      14 1
     16       5      15 1
     17       6      16 1
     18       7      17 1
     19       8      18 1
@<TRIPOS>ALT_TYPE
CGenFF_4.0_ALT_TYPE_SET
CGenFF_4.0 1 CG2R61 2 CG2R61 3 CG2R61 4 CG2R61 5 CG2R61 6 CG2R61 7 CG2R61 8 CG2R61 9 CG2R61 10 CG2R61 11 HGR61 12 HGR61 13 HGR61 14 HGR61 15 HGR61 16 HGR61 17 HGR61 18 HGR61
@<TRIPOS>MOLECULE
naphtalene
 18 19 0 0 0
****
USER_CHARGES
INVALID_CHARGES
Pose:  13 Cluster:  13 Fr_nu:  12845 TotEn:   -11.08
@<TRIPOS>ATOM
      1 C1        -58.1177    3.0254  -42.2206 C.ar   1 LIG      -0.11500
      2 C2        -57.3282    2.3648  -43.1570 C.ar   1 LIG      -0.11500
      3 C3        -61.8557    2.9718  -45.3347 C.ar   1 LIG      -0.11500
      4 C4        -61.0660    2.3112  -46.2711 C.ar   1 LIG      -0.11500
      5 C5        -59.4419    3.3437  -42.5236 C.ar   1 LIG      -0.11700
      6 C6        -57.8596    2.0198  -44.3999 C.ar   1 LIG      -0.11700
      7 C7        -61.3242    3.3167  -44.0917 C.ar   1 LIG      -0.11700
      8 C8        -59.7418    1.9929  -45.9683 C.ar   1 LIG      -0.11700
      9 C9        -59.9934    3.0042  -43.7698 C.ar   1 LIG       0.00400
     10 C10       -59.1904    2.3324  -44.7220 C.ar   1 LIG       0.00400
     11 H1        -57.7033    3.2942  -41.2533 H      1 LIG       0.11500
     12 H2        -56.2975    2.1172  -42.9201 H      1 LIG       0.11500
     13 H3        -62.8867    3.2196  -45.5711 H      1 LIG       0.11500
     14 H4        -61.4805    2.0439  -47.2387 H      1 LIG       0.11500
     15 H5        -60.0405    3.8608  -41.7764 H      1 LIG       0.11500
     16 H6        -57.2243    1.5032  -45.1165 H      1 LIG       0.11500
     17 H7        -61.9598    3.8326  -43.3750 H      1 LIG       0.11500
     18 H8        -59.1428    1.4765  -46.7156 H      1 LIG       0.11500
@<TRIPOS>BOND
      1       1       2 ar
      2       1       5 ar
      3       2       6 ar
      4       3       4 ar
      5       3       7 ar
      6       4       8 ar
      7       5       9 ar
      8       6      10 ar
      9       7       9 ar
     10       8      10 ar
     11       9      10 ar
     12       1      11 1
     13       2      12 1
     14       3      13 1
     15       4      14 1
     16       5      15 1
     17       6      16 1
     18       7      17 1
     19       8      18 1
@<TRIPOS>ALT_TYPE
CGenFF_4.0_ALT_TYPE_SET
CGenFF_4.0 1 CG2R61 2 CG2R61 3 CG2R61 4 CG2R61 5 CG2R61 6 CG2R61 7 CG2R61 8 CG2R61 9 CG2R61 10 CG2R61 11 HGR61 12 HGR61 13 HGR61 14 HGR61 15 HGR61 16 HGR61 17 HGR61 18 HGR61
@<TRIPOS>MOLECULE
naphtalene
 18 19 0 0 0
****
USER_CHARGES
INVALID_CHARGES
Pose:  14 Cluster:  14 Fr_nu:   6228 TotEn:   -11.04
@<TRIPOS>ATOM
      1 C1        -63.2719  -24.0190  -23.0841 C.ar   1 LIG      -0.11500
      2 C2        -63.7815  -23.0315  -23.9220 C.ar   1 LIG      -0.11500
      3 C3        -58.7632  -22.3799  -23.8950 C.ar   1 LIG      -0.11500
      4 C4        -59.2729  -21.3924  -24.7329 C.ar   1 LIG      -0.11500
      5 C5        -61.8969  -24.1078  -22.8649 C.ar   1 LIG      -0.11700
      6 C6        -62.9184  -22.1290  -24.5437 C.ar   1 LIG      -0.11700
      7 C7        -59.6265  -23.2824  -23.2731 C.ar   1 LIG      -0.11700
      8 C8        -60.6479  -21.3036  -24.9522 C.ar   1 LIG      -0.11700
      9 C9        -61.0133  -23.2077  -23.4825 C.ar   1 LIG       0.00400
     10 C10       -61.5316  -22.2036  -24.3346 C.ar   1 LIG       0.00400
     11 H1        -63.9444  -24.7217  -22.6008 H      1 LIG       0.11500
     12 H2        -64.8521  -22.9631  -24.0918 H      1 LIG       0.11500
     13 H3        -57.6925  -22.4487  -23.7246 H      1 LIG       0.11500
     14 H4        -58.5999  -20.6909  -25.2170 H      1 LIG       0.11500
     15 H5        -61.5208  -24.8880  -22.2063 H      1 LIG       0.11500
     16 H6        -63.3387  -21.3648  -25.1942 H      1 LIG       0.11500
     17 H7        -59.2060  -24.0459  -22.6221 H      1 LIG       0.11500
     18 H8        -61.0242  -20.5239  -25.6114 H      1 LIG       0.11500
@<TRIPOS>BOND
      1       1       2 ar
      2       1       5 ar
      3       2       6 ar
      4       3       4 ar
      5       3       7 ar
      6       4       8 ar
      7       5       9 ar
      8       6      10 ar
      9       7       9 ar
     10       8      10 ar
     11       9      10 ar
     12       1      11 1
     13       2      12 1
     14       3      13 1
     15       4      14 1
     16       5      15 1
     17       6      16 1
     18       7      17 1
     19       8      18 1
@<TRIPOS>ALT_TYPE
CGenFF_4.0_ALT_TYPE_SET
CGenFF_4.0 1 CG2R61 2 CG2R61 3 CG2R61 4 CG2R61 5 CG2R61 6 CG2R61 7 CG2R61 8 CG2R61 9 CG2R61 10 CG2R61 11 HGR61 12 HGR61 13 HGR61 14 HGR61 15 HGR61 16 HGR61 17 HGR61 18 HGR61
@<TRIPOS>MOLECULE
naphtalene
 18 19 0 0 0
****
USER_CHARGES
INVALID_CHARGES
Pose:  15 Cluster:  15 Fr_nu: 248546 TotEn:   -10.95
@<TRIPOS>ATOM
      1 C1        -59.6375    1.6183  -43.1332 C.ar   1 LIG      -0.11500
      2 C2        -58.6177    1.5229  -44.0754 C.ar   1 LIG      -0.11500
      3 C3        -62.6420    3.3251  -46.5585 C.ar   1 LIG      -0.11500
      4 C4        -61.6221    3.2296  -47.5006 C.ar   1 LIG      -0.11500
      5 C5        -60.8952    2.0899  -43.5106 C.ar   1 LIG      -0.11700
      6 C6        -58.8515    1.8986  -45.3984 C.ar   1 LIG      -0.11700
      7 C7        -62.4082    2.9493  -45.2354 C.ar   1 LIG      -0.11700
      8 C8        -60.3644    2.7582  -47.1234 C.ar   1 LIG      -0.11700
      9 C9        -61.1484    2.4725  -44.8380 C.ar   1 LIG       0.00400
     10 C10       -60.1112    2.3755  -45.7960 C.ar   1 LIG       0.00400
     11 H1        -59.4548    1.3262  -42.1032 H      1 LIG       0.11500
     12 H2        -57.6390    1.1555  -43.7806 H      1 LIG       0.11500
     13 H3        -63.6212    3.6924  -46.8527 H      1 LIG       0.11500
     14 H4        -61.8050    3.5232  -48.5301 H      1 LIG       0.11500
     15 H5        -61.6774    2.1564  -42.7572 H      1 LIG       0.11500
     16 H6        -58.0398    1.8152  -46.1182 H      1 LIG       0.11500
     17 H7        -63.2202    3.0320  -44.5160 H      1 LIG       0.11500
     18 H8        -59.5817    2.6922  -47.8764 H      1 LIG       0.11500
@<TRIPOS>BOND
      1       1       2 ar
      2       1       5 ar
      3       2       6 ar
      4       3       4 ar
      5       3       7 ar
      6       4       8 ar
      7       5       9 ar
      8       6      10 ar
      9       7       9 ar
     10       8      10 ar
     11       9      10 ar
     12       1      11 1
     13       2      12 1
     14       3      13 1
     15       4      14 1
     16       5      15 1
     17       6      16 1
     18       7      17 1
     19       8      18 1
@<TRIPOS>ALT_TYPE
CGenFF_4.0_ALT_TYPE_SET
CGenFF_4.0 1 CG2R61 2 CG2R61 3 CG2R61 4 CG2R61 5 CG2R61 6 CG2R61 7 CG2R61 8 CG2R61 9 CG2R61 10 CG2R61 11 HGR61 12 HGR61 13 HGR61 14 HGR61 15 HGR61 16 HGR61 17 HGR61 18 HGR61
@<TRIPOS>MOLECULE
naphtalene
 18 19 0 0 0
****
USER_CHARGES
INVALID_CHARGES
Pose:  16 Cluster:  16 Fr_nu:  80378 TotEn:   -10.93
@<TRIPOS>ATOM
      1 C1        -55.7835  -11.5527  -50.3393 C.ar   1 LIG      -0.11500
      2 C2        -55.8640  -10.2533  -49.8474 C.ar   1 LIG      -0.11500
      3 C3        -53.7314  -13.0025  -46.1728 C.ar   1 LIG      -0.11500
      4 C4        -53.8120  -11.7031  -45.6810 C.ar   1 LIG      -0.11500
      5 C5        -55.2337  -12.5648  -49.5520 C.ar   1 LIG      -0.11700
      6 C6        -55.3952   -9.9609  -48.5664 C.ar   1 LIG      -0.11700
      7 C7        -54.2004  -13.2949  -47.4539 C.ar   1 LIG      -0.11700
      8 C8        -54.3618  -10.6909  -46.4683 C.ar   1 LIG      -0.11700
      9 C9        -54.7568  -12.2885  -48.2602 C.ar   1 LIG       0.00400
     10 C10       -54.8387  -10.9672  -47.7601 C.ar   1 LIG       0.00400
     11 H1        -56.1481  -11.7796  -51.3369 H      1 LIG       0.11500
     12 H2        -56.2925   -9.4662  -50.4611 H      1 LIG       0.11500
     13 H3        -53.3032  -13.7903  -45.5595 H      1 LIG       0.11500
     14 H4        -53.4459  -11.4765  -44.6840 H      1 LIG       0.11500
     15 H5        -55.1804  -13.5732  -49.9571 H      1 LIG       0.11500
     16 H6        -55.4687   -8.9383  -48.2021 H      1 LIG       0.11500
     17 H7        -54.1276  -14.3176  -47.8177 H      1 LIG       0.11500
     18 H8        -54.4144   -9.6822  -46.0636 H      1 LIG       0.11500
@<TRIPOS>BOND
      1       1       2 ar
      2       1       5 ar
      3       2       6 ar
      4       3       4 ar
      5       3       7 ar
      6       4       8 ar
      7       5       9 ar
      8       6      10 ar
      9       7       9 ar
     10       8      10 ar
     11       9      10 ar
     12       1      11 1
     13       2      12 1
     14       3      13 1
     15       4      14 1
     16       5      15 1
     17       6      16 1
     18       7      17 1
     19       8      18 1
@<TRIPOS>ALT_TYPE
CGenFF_4.0_ALT_TYPE_SET
CGenFF_4.0 1 CG2R61 2 CG2R61 3 CG2R61 4 CG2R61 5 CG2R61 6 CG2R61 7 CG2R61 8 CG2R61 9 CG2R61 10 CG2R61 11 HGR61 12 HGR61 13 HGR61 14 HGR61 15 HGR61 16 HGR61 17 HGR61 18 HGR61
@<TRIPOS>MOLECULE
naphtalene
 18 19 0 0 0
****
USER_CHARGES
INVALID_CHARGES
Pose:  17 Cluster:  17 Fr_nu:    563 TotEn:   -10.70
@<TRIPOS>ATOM
      1 C1        -67.9948  -21.4790  -59.7893 C.ar   1 LIG      -0.11500
      2 C2        -69.1393  -20.7661  -59.4448 C.ar   1 LIG      -0.11500
      3 C3        -65.6706  -19.6029  -55.9485 C.ar   1 LIG      -0.11500
      4 C4        -66.8152  -18.8901  -55.6042 C.ar   1 LIG      -0.11500
      5 C5        -66.8434  -21.3711  -59.0088 C.ar   1 LIG      -0.11700
      6 C6        -69.1370  -19.9427  -58.3187 C.ar   1 LIG      -0.11700
      7 C7        -65.6730  -20.4264  -57.0747 C.ar   1 LIG      -0.11700
      8 C8        -67.9667  -18.9978  -56.3846 C.ar   1 LIG      -0.11700
      9 C9        -66.8230  -20.5469  -57.8718 C.ar   1 LIG       0.00400
     10 C10       -67.9870  -19.8220  -57.5216 C.ar   1 LIG       0.00400
     11 H1        -67.9970  -22.1195  -60.6664 H      1 LIG       0.11500
     12 H2        -70.0352  -20.8510  -60.0530 H      1 LIG       0.11500
     13 H3        -64.7743  -19.5186  -55.3406 H      1 LIG       0.11500
     14 H4        -66.8120  -18.2487  -54.7278 H      1 LIG       0.11500
     15 H5        -65.9601  -21.9372  -59.2972 H      1 LIG       0.11500
     16 H6        -70.0431  -19.3951  -58.0679 H      1 LIG       0.11500
     17 H7        -64.7671  -20.9746  -57.3248 H      1 LIG       0.11500
     18 H8        -68.8499  -18.4312  -56.0968 H      1 LIG       0.11500
@<TRIPOS>BOND
      1       1       2 ar
      2       1       5 ar
      3       2       6 ar
      4       3       4 ar
      5       3       7 ar
      6       4       8 ar
      7       5       9 ar
      8       6      10 ar
      9       7       9 ar
     10       8      10 ar
     11       9      10 ar
     12       1      11 1
     13       2      12 1
     14       3      13 1
     15       4      14 1
     16       5      15 1
     17       6      16 1
     18       7      17 1
     19       8      18 1
@<TRIPOS>ALT_TYPE
CGenFF_4.0_ALT_TYPE_SET
CGenFF_4.0 1 CG2R61 2 CG2R61 3 CG2R61 4 CG2R61 5 CG2R61 6 CG2R61 7 CG2R61 8 CG2R61 9 CG2R61 10 CG2R61 11 HGR61 12 HGR61 13 HGR61 14 HGR61 15 HGR61 16 HGR61 17 HGR61 18 HGR61
@<TRIPOS>MOLECULE
naphtalene
 18 19 0 0 0
****
USER_CHARGES
INVALID_CHARGES
Pose:  18 Cluster:  18 Fr_nu: 115784 TotEn:   -10.62
@<TRIPOS>ATOM
      1 C1        -66.5136   -1.3728  -27.3864 C.ar   1 LIG      -0.11500
      2 C2        -65.8887   -2.3836  -26.6620 C.ar   1 LIG      -0.11500
      3 C3        -63.0805    1.7679  -25.9642 C.ar   1 LIG      -0.11500
      4 C4        -62.4557    0.7570  -25.2399 C.ar   1 LIG      -0.11500
      5 C5        -65.9750   -0.0858  -27.3969 C.ar   1 LIG      -0.11700
      6 C6        -64.7231   -2.1116  -25.9456 C.ar   1 LIG      -0.11700
      7 C7        -64.2462    1.4958  -26.6808 C.ar   1 LIG      -0.11700
      8 C8        -62.9943   -0.5300  -25.2293 C.ar   1 LIG      -0.11700
      9 C9        -64.8023    0.2061  -26.6813 C.ar   1 LIG       0.00400
     10 C10       -64.1670   -0.8219  -25.9448 C.ar   1 LIG       0.00400
     11 H1        -67.4213   -1.5851  -27.9435 H      1 LIG       0.11500
     12 H2        -66.3087   -3.3853  -26.6547 H      1 LIG       0.11500
     13 H3        -62.6608    2.7700  -25.9721 H      1 LIG       0.11500
     14 H4        -61.5488    0.9702  -24.6818 H      1 LIG       0.11500
     15 H5        -66.4805    0.6890  -27.9697 H      1 LIG       0.11500
     16 H6        -64.2512   -2.9171  -25.3868 H      1 LIG       0.11500
     17 H7        -64.7174    2.3012  -27.2401 H      1 LIG       0.11500
     18 H8        -62.4893   -1.3048  -24.6559 H      1 LIG       0.11500
@<TRIPOS>BOND
      1       1       2 ar
      2       1       5 ar
      3       2       6 ar
      4       3       4 ar
      5       3       7 ar
      6       4       8 ar
      7       5       9 ar
      8       6      10 ar
      9       7       9 ar
     10       8      10 ar
     11       9      10 ar
     12       1      11 1
     13       2      12 1
     14       3      13 1
     15       4      14 1
     16       5      15 1
     17       6      16 1
     18       7      17 1
     19       8      18 1
@<TRIPOS>ALT_TYPE
CGenFF_4.0_ALT_TYPE_SET
CGenFF_4.0 1 CG2R61 2 CG2R61 3 CG2R61 4 CG2R61 5 CG2R61 6 CG2R61 7 CG2R61 8 CG2R61 9 CG2R61 10 CG2R61 11 HGR61 12 HGR61 13 HGR61 14 HGR61 15 HGR61 16 HGR61 17 HGR61 18 HGR61
@<TRIPOS>MOLECULE
naphtalene
 18 19 0 0 0
****
USER_CHARGES
INVALID_CHARGES
Pose:  19 Cluster:  19 Fr_nu:  95436 TotEn:   -10.54
@<TRIPOS>ATOM
      1 C1        -77.3289  -14.5373  -45.5234 C.ar   1 LIG      -0.11500
      2 C2        -77.2484  -14.4650  -44.1359 C.ar   1 LIG      -0.11500
      3 C3        -73.6780  -11.3434  -45.9013 C.ar   1 LIG      -0.11500
      4 C4        -73.5976  -11.2712  -44.5138 C.ar   1 LIG      -0.11500
      5 C5        -76.4631  -13.7807  -46.3136 C.ar   1 LIG      -0.11700
      6 C6        -76.3019  -13.6361  -43.5333 C.ar   1 LIG      -0.11700
      7 C7        -74.6246  -12.1724  -46.5040 C.ar   1 LIG      -0.11700
      8 C8        -74.4635  -12.0276  -43.7235 C.ar   1 LIG      -0.11700
      9 C9        -75.5041  -12.9409  -45.7240 C.ar   1 LIG       0.00400
     10 C10       -75.4224  -12.8675  -44.3131 C.ar   1 LIG       0.00400
     11 H1        -78.0664  -15.1823  -45.9920 H      1 LIG       0.11500
     12 H2        -77.9228  -15.0546  -43.5217 H      1 LIG       0.11500
     13 H3        -73.0037  -10.7540  -46.5163 H      1 LIG       0.11500
     14 H4        -72.8610  -10.6249  -44.0457 H      1 LIG       0.11500
     15 H5        -76.5443  -13.8526  -47.3963 H      1 LIG       0.11500
     16 H6        -76.2565  -13.5956  -42.4469 H      1 LIG       0.11500
     17 H7        -74.6693  -12.2133  -47.5902 H      1 LIG       0.11500
     18 H8        -74.3830  -11.9554  -42.6407 H      1 LIG       0.11500
@<TRIPOS>BOND
      1       1       2 ar
      2       1       5 ar
      3       2       6 ar
      4       3       4 ar
      5       3       7 ar
      6       4       8 ar
      7       5       9 ar
      8       6      10 ar
      9       7       9 ar
     10       8      10 ar
     11       9      10 ar
     12       1      11 1
     13       2      12 1
     14       3      13 1
     15       4      14 1
     16       5      15 1
     17       6      16 1
     18       7      17 1
     19       8      18 1
@<TRIPOS>ALT_TYPE
CGenFF_4.0_ALT_TYPE_SET
CGenFF_4.0 1 CG2R61 2 CG2R61 3 CG2R61 4 CG2R61 5 CG2R61 6 CG2R61 7 CG2R61 8 CG2R61 9 CG2R61 10 CG2R61 11 HGR61 12 HGR61 13 HGR61 14 HGR61 15 HGR61 16 HGR61 17 HGR61 18 HGR61
@<TRIPOS>MOLECULE
naphtalene
 18 19 0 0 0
****
USER_CHARGES
INVALID_CHARGES
Pose:  20 Cluster:  20 Fr_nu:   3988 TotEn:   -10.31
@<TRIPOS>ATOM
      1 C1        -54.4584  -12.3942  -47.1115 C.ar   1 LIG      -0.11500
      2 C2        -53.6998  -13.5595  -47.0528 C.ar   1 LIG      -0.11500
      3 C3        -52.1717  -10.7070  -43.1622 C.ar   1 LIG      -0.11500
      4 C4        -51.4131  -11.8724  -43.1036 C.ar   1 LIG      -0.11500
      5 C5        -54.2715  -11.3905  -46.1606 C.ar   1 LIG      -0.11700
      6 C6        -52.7515  -13.7257  -46.0432 C.ar   1 LIG      -0.11700
      7 C7        -53.1200  -10.5409  -44.1720 C.ar   1 LIG      -0.11700
      8 C8        -51.6000  -12.8762  -44.0544 C.ar   1 LIG      -0.11700
      9 C9        -53.3214  -11.5408  -45.1373 C.ar   1 LIG       0.00400
     10 C10       -52.5501  -12.7259  -45.0777 C.ar   1 LIG       0.00400
     11 H1        -55.1970  -12.2657  -47.8974 H      1 LIG       0.11500
     12 H2        -53.8459  -14.3402  -47.7937 H      1 LIG       0.11500
     13 H3        -52.0259   -9.9257  -42.4216 H      1 LIG       0.11500
     14 H4        -50.6758  -12.0010  -42.3167 H      1 LIG       0.11500
     15 H5        -54.8760  -10.4882  -46.2257 H      1 LIG       0.11500
     16 H6        -52.1694  -14.6446  -46.0170 H      1 LIG       0.11500
     17 H7        -53.7014   -9.6216  -44.1985 H      1 LIG       0.11500
     18 H8        -50.9961  -13.7790  -43.9891 H      1 LIG       0.11500
@<TRIPOS>BOND
      1       1       2 ar
      2       1       5 ar
      3       2       6 ar
      4       3       4 ar
      5       3       7 ar
      6       4       8 ar
      7       5       9 ar
      8       6      10 ar
      9       7       9 ar
     10       8      10 ar
     11       9      10 ar
     12       1      11 1
     13       2      12 1
     14       3      13 1
     15       4      14 1
     16       5      15 1
     17       6      16 1
     18       7      17 1
     19       8      18 1
@<TRIPOS>ALT_TYPE
CGenFF_4.0_ALT_TYPE_SET
CGenFF_4.0 1 CG2R61 2 CG2R61 3 CG2R61 4 CG2R61 5 CG2R61 6 CG2R61 7 CG2R61 8 CG2R61 9 CG2R61 10 CG2R61 11 HGR61 12 HGR61 13 HGR61 14 HGR61 15 HGR61 16 HGR61 17 HGR61 18 HGR61
@<TRIPOS>MOLECULE
naphtalene
 18 19 0 0 0
****
USER_CHARGES
INVALID_CHARGES
Pose:  21 Cluster:  21 Fr_nu: 249224 TotEn:   -10.23
@<TRIPOS>ATOM
      1 C1        -66.2799  -19.2497  -55.3611 C.ar   1 LIG      -0.11500
      2 C2        -64.9465  -18.9218  -55.5879 C.ar   1 LIG      -0.11500
      3 C3        -65.0661  -21.2248  -51.0834 C.ar   1 LIG      -0.11500
      4 C4        -63.7328  -20.8968  -51.3103 C.ar   1 LIG      -0.11500
      5 C5        -66.6478  -19.9046  -54.1854 C.ar   1 LIG      -0.11700
      6 C6        -63.9760  -19.2473  -54.6401 C.ar   1 LIG      -0.11700
      7 C7        -66.0367  -20.8992  -52.0313 C.ar   1 LIG      -0.11700
      8 C8        -63.3647  -20.2420  -52.4860 C.ar   1 LIG      -0.11700
      9 C9        -65.6842  -20.2401  -53.2203 C.ar   1 LIG       0.00400
     10 C10       -64.3284  -19.9065  -53.4511 C.ar   1 LIG       0.00400
     11 H1        -67.0349  -18.9965  -56.0996 H      1 LIG       0.11500
     12 H2        -64.6612  -18.4117  -56.5034 H      1 LIG       0.11500
     13 H3        -65.3522  -21.7349  -50.1678 H      1 LIG       0.11500
     14 H4        -62.9780  -21.1515  -50.5721 H      1 LIG       0.11500
     15 H5        -67.6960  -20.1516  -54.0293 H      1 LIG       0.11500
     16 H6        -62.9399  -18.9808  -54.8380 H      1 LIG       0.11500
     17 H7        -67.0729  -21.1650  -51.8328 H      1 LIG       0.11500
     18 H8        -62.3165  -19.9956  -52.6426 H      1 LIG       0.11500
@<TRIPOS>BOND
      1       1       2 ar
      2       1       5 ar
      3       2       6 ar
      4       3       4 ar
      5       3       7 ar
      6       4       8 ar
      7       5       9 ar
      8       6      10 ar
      9       7       9 ar
     10       8      10 ar
     11       9      10 ar
     12       1      11 1
     13       2      12 1
     14       3      13 1
     15       4      14 1
     16       5      15 1
     17       6      16 1
     18       7      17 1
     19       8      18 1
@<TRIPOS>ALT_TYPE
CGenFF_4.0_ALT_TYPE_SET
CGenFF_4.0 1 CG2R61 2 CG2R61 3 CG2R61 4 CG2R61 5 CG2R61 6 CG2R61 7 CG2R61 8 CG2R61 9 CG2R61 10 CG2R61 11 HGR61 12 HGR61 13 HGR61 14 HGR61 15 HGR61 16 HGR61 17 HGR61 18 HGR61
@<TRIPOS>MOLECULE
naphtalene
 18 19 0 0 0
****
USER_CHARGES
INVALID_CHARGES
Pose:  22 Cluster:  22 Fr_nu:  18903 TotEn:   -10.15
@<TRIPOS>ATOM
      1 C1        -64.1399   -8.0146  -16.7318 C.ar   1 LIG      -0.11500
      2 C2        -63.9340   -8.7913  -17.8681 C.ar   1 LIG      -0.11500
      3 C3        -66.6991  -11.6322  -14.7229 C.ar   1 LIG      -0.11500
      4 C4        -66.4933  -12.4088  -15.8593 C.ar   1 LIG      -0.11500
      5 C5        -64.8785   -8.5228  -15.6628 C.ar   1 LIG      -0.11700
      6 C6        -64.4659  -10.0790  -17.9399 C.ar   1 LIG      -0.11700
      7 C7        -66.1672  -10.3444  -14.6511 C.ar   1 LIG      -0.11700
      8 C8        -65.7547  -11.9008  -16.9284 C.ar   1 LIG      -0.11700
      9 C9        -65.4213   -9.8169  -15.7178 C.ar   1 LIG       0.00400
     10 C10       -65.2119  -10.6066  -16.8734 C.ar   1 LIG       0.00400
     11 H1        -63.7261   -7.0120  -16.6767 H      1 LIG       0.11500
     12 H2        -63.3587   -8.3949  -18.6997 H      1 LIG       0.11500
     13 H3        -67.2744  -12.0282  -13.8908 H      1 LIG       0.11500
     14 H4        -66.9085  -13.4109  -15.9144 H      1 LIG       0.11500
     15 H5        -65.0271   -7.8977  -14.7847 H      1 LIG       0.11500
     16 H6        -64.2920  -10.6686  -18.8376 H      1 LIG       0.11500
     17 H7        -66.3404   -9.7553  -13.7530 H      1 LIG       0.11500
     18 H8        -65.6066  -12.5254  -17.8069 H      1 LIG       0.11500
@<TRIPOS>BOND
      1       1       2 ar
      2       1       5 ar
      3       2       6 ar
      4       3       4 ar
      5       3       7 ar
      6       4       8 ar
      7       5       9 ar
      8       6      10 ar
      9       7       9 ar
     10       8      10 ar
     11       9      10 ar
     12       1      11 1
     13       2      12 1
     14       3      13 1
     15       4      14 1
     16       5      15 1
     17       6      16 1
     18       7      17 1
     19       8      18 1
@<TRIPOS>ALT_TYPE
CGenFF_4.0_ALT_TYPE_SET
CGenFF_4.0 1 CG2R61 2 CG2R61 3 CG2R61 4 CG2R61 5 CG2R61 6 CG2R61 7 CG2R61 8 CG2R61 9 CG2R61 10 CG2R61 11 HGR61 12 HGR61 13 HGR61 14 HGR61 15 HGR61 16 HGR61 17 HGR61 18 HGR61
@<TRIPOS>MOLECULE
naphtalene
 18 19 0 0 0
****
USER_CHARGES
INVALID_CHARGES
Pose:  23 Cluster:  23 Fr_nu: 193775 TotEn:    -9.82
@<TRIPOS>ATOM
      1 C1        -65.8873   -9.5335  -15.0799 C.ar   1 LIG      -0.11500
      2 C2        -65.9451   -8.2739  -14.4911 C.ar   1 LIG      -0.11500
      3 C3        -63.3674   -7.6764  -18.8047 C.ar   1 LIG      -0.11500
      4 C4        -63.4253   -6.4168  -18.2157 C.ar   1 LIG      -0.11500
      5 C5        -65.2328   -9.7048  -16.3000 C.ar   1 LIG      -0.11700
      6 C6        -65.3487   -7.1807  -15.1199 C.ar   1 LIG      -0.11700
      7 C7        -63.9638   -8.7697  -18.1757 C.ar   1 LIG      -0.11700
      8 C8        -64.0798   -6.2454  -16.9956 C.ar   1 LIG      -0.11700
      9 C9        -64.6269   -8.6156  -16.9473 C.ar   1 LIG       0.00400
     10 C10       -64.6857   -7.3346  -16.3484 C.ar   1 LIG       0.00400
     11 H1        -66.3523  -10.3841  -14.5901 H      1 LIG       0.11500
     12 H2        -66.4547   -8.1417  -13.5410 H      1 LIG       0.11500
     13 H3        -62.8577   -7.8094  -19.7548 H      1 LIG       0.11500
     14 H4        -62.9614   -5.5664  -18.7066 H      1 LIG       0.11500
     15 H5        -65.2004  -10.6985  -16.7422 H      1 LIG       0.11500
     16 H6        -65.4057   -6.2053  -14.6412 H      1 LIG       0.11500
     17 H7        -63.9059   -9.7451  -18.6541 H      1 LIG       0.11500
     18 H8        -64.1130   -5.2516  -16.5537 H      1 LIG       0.11500
@<TRIPOS>BOND
      1       1       2 ar
      2       1       5 ar
      3       2       6 ar
      4       3       4 ar
      5       3       7 ar
      6       4       8 ar
      7       5       9 ar
      8       6      10 ar
      9       7       9 ar
     10       8      10 ar
     11       9      10 ar
     12       1      11 1
     13       2      12 1
     14       3      13 1
     15       4      14 1
     16       5      15 1
     17       6      16 1
     18       7      17 1
     19       8      18 1
@<TRIPOS>ALT_TYPE
CGenFF_4.0_ALT_TYPE_SET
CGenFF_4.0 1 CG2R61 2 CG2R61 3 CG2R61 4 CG2R61 5 CG2R61 6 CG2R61 7 CG2R61 8 CG2R61 9 CG2R61 10 CG2R61 11 HGR61 12 HGR61 13 HGR61 14 HGR61 15 HGR61 16 HGR61 17 HGR61 18 HGR61
@<TRIPOS>MOLECULE
naphtalene
 18 19 0 0 0
****
USER_CHARGES
INVALID_CHARGES
Pose:  24 Cluster:  24 Fr_nu: 228360 TotEn:    -9.61
@<TRIPOS>ATOM
      1 C1        -60.2897   -2.6725  -22.1800 C.ar   1 LIG      -0.11500
      2 C2        -61.2960   -3.0643  -21.3021 C.ar   1 LIG      -0.11500
      3 C3        -63.5647   -2.2753  -25.7563 C.ar   1 LIG      -0.11500
      4 C4        -64.5709   -2.6672  -24.8783 C.ar   1 LIG      -0.11500
      5 C5        -60.5976   -2.3772  -23.5083 C.ar   1 LIG      -0.11700
      6 C6        -62.6139   -3.1624  -21.7490 C.ar   1 LIG      -0.11700
      7 C7        -62.2467   -2.1772  -25.3092 C.ar   1 LIG      -0.11700
      8 C8        -64.2631   -2.9625  -23.5499 C.ar   1 LIG      -0.11700
      9 C9        -61.9188   -2.4706  -23.9755 C.ar   1 LIG       0.00400
     10 C10       -62.9420   -2.8691  -23.0827 C.ar   1 LIG       0.00400
     11 H1        -59.2638   -2.5968  -21.8316 H      1 LIG       0.11500
     12 H2        -61.0553   -3.2937  -20.2681 H      1 LIG       0.11500
     13 H3        -63.8048   -2.0456  -26.7906 H      1 LIG       0.11500
     14 H4        -65.5964   -2.7440  -25.2276 H      1 LIG       0.11500
     15 H5        -59.7949   -2.0733  -24.1770 H      1 LIG       0.11500
     16 H6        -63.3845   -3.4701  -21.0452 H      1 LIG       0.11500
     17 H7        -61.4764   -1.8687  -26.0129 H      1 LIG       0.11500
     18 H8        -65.0656   -3.2672  -22.8812 H      1 LIG       0.11500
@<TRIPOS>BOND
      1       1       2 ar
      2       1       5 ar
      3       2       6 ar
      4       3       4 ar
      5       3       7 ar
      6       4       8 ar
      7       5       9 ar
      8       6      10 ar
      9       7       9 ar
     10       8      10 ar
     11       9      10 ar
     12       1      11 1
     13       2      12 1
     14       3      13 1
     15       4      14 1
     16       5      15 1
     17       6      16 1
     18       7      17 1
     19       8      18 1
@<TRIPOS>ALT_TYPE
CGenFF_4.0_ALT_TYPE_SET
CGenFF_4.0 1 CG2R61 2 CG2R61 3 CG2R61 4 CG2R61 5 CG2R61 6 CG2R61 7 CG2R61 8 CG2R61 9 CG2R61 10 CG2R61 11 HGR61 12 HGR61 13 HGR61 14 HGR61 15 HGR61 16 HGR61 17 HGR61 18 HGR61
@<TRIPOS>MOLECULE
naphtalene
 18 19 0 0 0
****
USER_CHARGES
INVALID_CHARGES
Pose:  25 Cluster:  25 Fr_nu: 193375 TotEn:    -8.30
@<TRIPOS>ATOM
      1 C1        -67.2841  -24.9388  -39.1184 C.ar   1 LIG      -0.11500
      2 C2        -66.9560  -24.2259  -40.2677 C.ar   1 LIG      -0.11500
      3 C3        -70.6442  -27.4181  -41.6155 C.ar   1 LIG      -0.11500
      4 C4        -70.3161  -26.7051  -42.7648 C.ar   1 LIG      -0.11500
      5 C5        -68.2828  -25.9121  -39.1613 C.ar   1 LIG      -0.11700
      6 C6        -67.6253  -24.4834  -41.4644 C.ar   1 LIG      -0.11700
      7 C7        -69.9748  -27.1606  -40.4188 C.ar   1 LIG      -0.11700
      8 C8        -69.3174  -25.7318  -42.7219 C.ar   1 LIG      -0.11700
      9 C9        -68.9669  -26.1844  -40.3573 C.ar   1 LIG       0.00400
     10 C10       -68.6333  -25.4594  -41.5260 C.ar   1 LIG       0.00400
     11 H1        -66.7631  -24.7375  -38.1869 H      1 LIG       0.11500
     12 H2        -66.1782  -23.4687  -40.2332 H      1 LIG       0.11500
     13 H3        -71.4220  -28.1757  -41.6493 H      1 LIG       0.11500
     14 H4        -70.8384  -26.9058  -43.6956 H      1 LIG       0.11500
     15 H5        -68.5230  -26.4568  -38.2506 H      1 LIG       0.11500
     16 H6        -67.3521  -23.9144  -42.3506 H      1 LIG       0.11500
     17 H7        -70.2476  -27.7302  -39.5329 H      1 LIG       0.11500
     18 H8        -69.0776  -25.1864  -43.6324 H      1 LIG       0.11500
@<TRIPOS>BOND
      1       1       2 ar
      2       1       5 ar
      3       2       6 ar
      4       3       4 ar
      5       3       7 ar
      6       4       8 ar
      7       5       9 ar
      8       6      10 ar
      9       7       9 ar
     10       8      10 ar
     11       9      10 ar
     12       1      11 1
     13       2      12 1
     14       3      13 1
     15       4      14 1
     16       5      15 1
     17       6      16 1
     18       7      17 1
     19       8      18 1
@<TRIPOS>ALT_TYPE
CGenFF_4.0_ALT_TYPE_SET
CGenFF_4.0 1 CG2R61 2 CG2R61 3 CG2R61 4 CG2R61 5 CG2R61 6 CG2R61 7 CG2R61 8 CG2R61 9 CG2R61 10 CG2R61 11 HGR61 12 HGR61 13 HGR61 14 HGR61 15 HGR61 16 HGR61 17 HGR61 18 HGR61
# TRIPOS MOL2 file generated by SEED

@<TRIPOS>MOLECULE
pyrazole
 9 9 0 0 0
****
USER_CHARGES
INVALID_CHARGES
Pose:   1 Cluster:   1 Fr_nu: 10320077 TotEn:   -19.90
@<TRIPOS>ATOM
      1 C1        -52.1890    3.0714  -33.5688 C.2    1 LIG      -0.25100
      2 C2        -51.5795    3.7753  -32.5130 C.2    1 LIG       0.13200
      3 C3        -52.0052    1.7480  -33.2504 C.2    1 LIG      -0.03800
      4 N1        -51.0483    2.9661  -31.5926 N.2    1 LIG      -0.57800
      5 N2        -51.3236    1.7400  -32.0690 N.pl3  1 LIG      -0.05900
      6 H1        -52.6921    3.4671  -34.4387 H      1 LIG       0.15700
      7 H2        -51.4997    4.8442  -32.3760 H      1 LIG       0.15600
      8 H3        -52.2895    0.8321  -33.7480 H      1 LIG       0.15900
      9 H4        -51.0137    0.9376  -31.5354 H      1 LIG       0.32200
@<TRIPOS>BOND
      1       1       2 1
      2       1       3 2
      3       2       4 2
      4       3       5 1
      5       4       5 1
      6       1       6 1
      7       2       7 1
      8       3       8 1
      9       5       9 1
@<TRIPOS>ALT_TYPE
CGenFF_4.0_ALT_TYPE_SET
CGenFF_4.0 1 CG2R51 2 CG2R52 3 CG2R51 4 NG2R50 5 NG2R51 6 HGR51 7 HGR52 8 HGR52 9 HGP1
@<TRIPOS>MOLECULE
pyrazole
 9 9 0 0 0
****
USER_CHARGES
INVALID_CHARGES
Pose:   2 Cluster:   2 Fr_nu: 9883716 TotEn:   -19.03
@<TRIPOS>ATOM
      1 C1        -52.9641  -25.9983  -25.5316 C.2    1 LIG      -0.25100
      2 C2        -52.2607  -25.8904  -24.3169 C.2    1 LIG       0.13200
      3 C3        -53.5849  -24.7819  -25.6780 C.2    1 LIG      -0.03800
      4 N1        -52.4191  -24.6996  -23.7333 N.2    1 LIG      -0.57800
      5 N2        -53.2291  -24.0478  -24.5849 N.pl3  1 LIG      -0.05900
      6 H1        -53.0140  -26.8393  -26.2073 H      1 LIG       0.15700
      7 H2        -51.6396  -26.6302  -23.8324 H      1 LIG       0.15600
      8 H3        -54.2349  -24.3824  -26.4430 H      1 LIG       0.15900
      9 H4        -53.5028  -23.1004  -24.3560 H      1 LIG       0.32200
@<TRIPOS>BOND
      1       1       2 1
      2       1       3 2
      3       2       4 2
      4       3       5 1
      5       4       5 1
      6       1       6 1
      7       2       7 1
      8       3       8 1
      9       5       9 1
@<TRIPOS>ALT_TYPE
CGenFF_4.0_ALT_TYPE_SET
CGenFF_4.0 1 CG2R51 2 CG2R52 3 CG2R51 4 NG2R50 5 NG2R51 6 HGR51 7 HGR52 8 HGR52 9 HGP1
@<TRIPOS>MOLECULE
pyrazole
 9 9 0 0 0
****
USER_CHARGES
INVALID_CHARGES
Pose:   3 Cluster:   3 Fr_nu: 10320019 TotEn:   -16.70
@<TRIPOS>ATOM
      1 C1        -50.8775    3.0682  -32.4580 C.2    1 LIG      -0.25100
      2 C2        -51.8262    3.4001  -33.4437 C.2    1 LIG       0.13200
      3 C3        -51.1071    1.7400  -32.1940 C.2    1 LIG      -0.03800
      4 N1        -52.6006    2.3662  -33.7831 N.2    1 LIG      -0.57800
      5 N2        -52.1389    1.3714  -33.0064 N.pl3  1 LIG      -0.05900
      6 H1        -50.1311    3.7020  -32.0025 H      1 LIG       0.15700
      7 H2        -51.9858    4.3526  -33.9286 H      1 LIG       0.15600
      8 H3        -50.6414    1.0404  -31.5150 H      1 LIG       0.15900
      9 H4        -52.5775    0.4621  -33.0807 H      1 LIG       0.32200
@<TRIPOS>BOND
      1       1       2 1
      2       1       3 2
      3       2       4 2
      4       3       5 1
      5       4       5 1
      6       1       6 1
      7       2       7 1
      8       3       8 1
      9       5       9 1
@<TRIPOS>ALT_TYPE
CGenFF_4.0_ALT_TYPE_SET
CGenFF_4.0 1 CG2R51 2 CG2R52 3 CG2R51 4 NG2R50 5 NG2R51 6 HGR51 7 HGR52 8 HGR52 9 HGP1
@<TRIPOS>MOLECULE
pyrazole
 9 9 0 0 0
****
USER_CHARGES
INVALID_CHARGES
Pose:   4 Cluster:   4 Fr_nu: 179195 TotEn:   -16.08
@<TRIPOS>ATOM
      1 C1        -78.8252   -3.5911  -58.2663 C.2    1 LIG      -0.25100
      2 C2        -78.6591   -2.2340  -57.9313 C.2    1 LIG       0.13200
      3 C3        -77.7774   -4.2282  -57.6476 C.2    1 LIG      -0.03800
      4 N1        -77.5902   -2.0204  -57.1595 N.2    1 LIG      -0.57800
      5 N2        -77.0750   -3.2519  -57.0042 N.pl3  1 LIG      -0.05900
      6 H1        -79.5964   -4.0450  -58.8709 H      1 LIG       0.15700
      7 H2        -79.2722   -1.3915  -58.2178 H      1 LIG       0.15600
      8 H3        -77.4739   -5.2645  -57.6099 H      1 LIG       0.15900
      9 H4        -76.2373   -3.3542  -56.4453 H      1 LIG       0.32200
@<TRIPOS>BOND
      1       1       2 1
      2       1       3 2
      3       2       4 2
      4       3       5 1
      5       4       5 1
      6       1       6 1
      7       2       7 1
      8       3       8 1
      9       5       9 1
@<TRIPOS>ALT_TYPE
CGenFF_4.0_ALT_TYPE_SET
CGenFF_4.0 1 CG2R51 2 CG2R52 3 CG2R51 4 NG2R50 5 NG2R51 6 HGR51 7 HGR52 8 HGR52 9 HGP1
@<TRIPOS>MOLECULE
pyrazole
 9 9 0 0 0
****
USER_CHARGES
INVALID_CHARGES
Pose:   5 Cluster:   5 Fr_nu: 8625928 TotEn:   -15.29
@<TRIPOS>ATOM
      1 C1        -51.2709    3.6291  -31.8020 C.2    1 LIG      -0.25100
      2 C2        -51.4704    4.2881  -33.0299 C.2    1 LIG       0.13200
      3 C3        -51.1102    2.3084  -32.1432 C.2    1 LIG      -0.03800
      4 N1        -51.4395    3.4548  -34.0733 N.2    1 LIG      -0.57800
      5 N2        -51.2187    2.2586  -33.5020 N.pl3  1 LIG      -0.05900
      6 H1        -51.2461    4.0516  -30.8084 H      1 LIG       0.15700
      7 H2        -51.6375    5.3408  -33.2080 H      1 LIG       0.15600
      8 H3        -50.9349    1.4194  -31.5548 H      1 LIG       0.15900
      9 H4        -51.1546    1.4454  -34.1015 H      1 LIG       0.32200
@<TRIPOS>BOND
      1       1       2 1
      2       1       3 2
      3       2       4 2
      4       3       5 1
      5       4       5 1
      6       1       6 1
      7       2       7 1
      8       3       8 1
      9       5       9 1
@<TRIPOS>ALT_TYPE
CGenFF_4.0_ALT_TYPE_SET
CGenFF_4.0 1 CG2R51 2 CG2R52 3 CG2R51 4 NG2R50 5 NG2R51 6 HGR51 7 HGR52 8 HGR52 9 HGP1
@<TRIPOS>MOLECULE
pyrazole
 9 9 0 0 0
****
USER_CHARGES
INVALID_CHARGES
Pose:   6 Cluster:   6 Fr_nu: 10620486 TotEn:   -14.61
@<TRIPOS>ATOM
      1 C1        -41.1696   -4.8039  -48.4672 C.2    1 LIG      -0.25100
      2 C2        -41.0369   -4.7538  -47.0666 C.2    1 LIG       0.13200
      3 C3        -40.5966   -3.6362  -48.9083 C.2    1 LIG      -0.03800
      4 N1        -40.4273   -3.6424  -46.6458 N.2    1 LIG      -0.57800
      5 N2        -40.1717   -2.9833  -47.7887 N.pl3  1 LIG      -0.05900
      6 H1        -41.6171   -5.5779  -49.0730 H      1 LIG       0.15700
      7 H2        -41.3595   -5.4807  -46.3349 H      1 LIG       0.15600
      8 H3        -40.4581   -3.2194  -49.8954 H      1 LIG       0.15900
      9 H4        -39.7037   -2.0875  -47.7311 H      1 LIG       0.32200
@<TRIPOS>BOND
      1       1       2 1
      2       1       3 2
      3       2       4 2
      4       3       5 1
      5       4       5 1
      6       1       6 1
      7       2       7 1
      8       3       8 1
      9       5       9 1
@<TRIPOS>ALT_TYPE
CGenFF_4.0_ALT_TYPE_SET
CGenFF_4.0 1 CG2R51 2 CG2R52 3 CG2R51 4 NG2R50 5 NG2R51 6 HGR51 7 HGR52 8 HGR52 9 HGP1
@<TRIPOS>MOLECULE
pyrazole
 9 9 0 0 0
****
USER_CHARGES
INVALID_CHARGES
Pose:   7 Cluster:   7 Fr_nu: 753401 TotEn:   -14.57
@<TRIPOS>ATOM
      1 C1        -76.6081  -12.2798  -42.8397 C.2    1 LIG      -0.25100
      2 C2        -76.3466  -11.4136  -41.7612 C.2    1 LIG       0.13200
      3 C3        -77.0675  -11.4560  -43.8381 C.2    1 LIG      -0.03800
      4 N1        -76.6171  -10.1374  -42.0476 N.2    1 LIG      -0.57800
      5 N2        -77.0533  -10.1955  -43.3174 N.pl3  1 LIG      -0.05900
      6 H1        -76.4810  -13.3512  -42.8877 H      1 LIG       0.15700
      7 H2        -75.9706  -11.6592  -40.7783 H      1 LIG       0.15600
      8 H3        -77.3978  -11.6491  -44.8485 H      1 LIG       0.15900
      9 H4        -77.3286   -9.3327  -43.7697 H      1 LIG       0.32200
@<TRIPOS>BOND
      1       1       2 1
      2       1       3 2
      3       2       4 2
      4       3       5 1
      5       4       5 1
      6       1       6 1
      7       2       7 1
      8       3       8 1
      9       5       9 1
@<TRIPOS>ALT_TYPE
CGenFF_4.0_ALT_TYPE_SET
CGenFF_4.0 1 CG2R51 2 CG2R52 3 CG2R51 4 NG2R50 5 NG2R51 6 HGR51 7 HGR52 8 HGR52 9 HGP1
@<TRIPOS>MOLECULE
pyrazole
 9 9 0 0 0
****
USER_CHARGES
INVALID_CHARGES
Pose:   8 Cluster:   8 Fr_nu: 1127792 TotEn:   -14.56
@<TRIPOS>ATOM
      1 C1        -55.4814  -10.0839  -50.6436 C.2    1 LIG      -0.25100
      2 C2        -54.5623  -10.1562  -49.5797 C.2    1 LIG       0.13200
      3 C3        -56.7085  -10.2480  -50.0490 C.2    1 LIG      -0.03800
      4 N1        -55.1550  -10.3508  -48.3987 N.2    1 LIG      -0.57800
      5 N2        -56.4596  -10.4022  -48.7168 N.pl3  1 LIG      -0.05900
      6 H1        -55.2830   -9.9332  -51.6945 H      1 LIG       0.15700
      7 H2        -53.4853  -10.0756  -49.6158 H      1 LIG       0.15600
      8 H3        -57.7135  -10.2707  -50.4450 H      1 LIG       0.15900
      9 H4        -57.1294  -10.5477  -47.9718 H      1 LIG       0.32200
@<TRIPOS>BOND
      1       1       2 1
      2       1       3 2
      3       2       4 2
      4       3       5 1
      5       4       5 1
      6       1       6 1
      7       2       7 1
      8       3       8 1
      9       5       9 1
@<TRIPOS>ALT_TYPE
CGenFF_4.0_ALT_TYPE_SET
CGenFF_4.0 1 CG2R51 2 CG2R52 3 CG2R51 4 NG2R50 5 NG2R51 6 HGR51 7 HGR52 8 HGR52 9 HGP1
@<TRIPOS>MOLECULE
pyrazole
 9 9 0 0 0
****
USER_CHARGES
INVALID_CHARGES
Pose:   9 Cluster:   9 Fr_nu: 121709 TotEn:   -14.39
@<TRIPOS>ATOM
      1 C1        -61.3417    2.8628  -45.0731 C.2    1 LIG      -0.25100
      2 C2        -60.4647    1.9202  -44.5037 C.2    1 LIG       0.13200
      3 C3        -62.2853    3.0854  -44.1002 C.2    1 LIG      -0.03800
      4 N1        -60.8194    1.5684  -43.2650 N.2    1 LIG      -0.57800
      5 N2        -61.9298    2.2937  -43.0480 N.pl3  1 LIG      -0.05900
      6 H1        -61.2965    3.3181  -46.0514 H      1 LIG       0.15700
      7 H2        -59.5821    1.4746  -44.9398 H      1 LIG       0.15600
      8 H3        -63.1593    3.7196  -44.0636 H      1 LIG       0.15900
      9 H4        -62.3983    2.1978  -42.1557 H      1 LIG       0.32200
@<TRIPOS>BOND
      1       1       2 1
      2       1       3 2
      3       2       4 2
      4       3       5 1
      5       4       5 1
      6       1       6 1
      7       2       7 1
      8       3       8 1
      9       5       9 1
@<TRIPOS>ALT_TYPE
CGenFF_4.0_ALT_TYPE_SET
CGenFF_4.0 1 CG2R51 2 CG2R52 3 CG2R51 4 NG2R50 5 NG2R51 6 HGR51 7 HGR52 8 HGR52 9 HGP1
@<TRIPOS>MOLECULE
pyrazole
 9 9 0 0 0
****
USER_CHARGES
INVALID_CHARGES
Pose:  10 Cluster:  10 Fr_nu:  80719 TotEn:   -14.15
@<TRIPOS>ATOM
      1 C1        -58.2101   -2.8836  -19.0116 C.2    1 LIG      -0.25100
      2 C2        -56.8975   -3.0177  -19.5024 C.2    1 LIG       0.13200
      3 C3        -58.9939   -3.5040  -19.9536 C.2    1 LIG      -0.03800
      4 N1        -56.8462   -3.6720  -20.6656 N.2    1 LIG      -0.57800
      5 N2        -58.1363   -3.9548  -20.9137 N.pl3  1 LIG      -0.05900
      6 H1        -58.5425   -2.4051  -18.1023 H      1 LIG       0.15700
      7 H2        -55.9762   -2.6653  -19.0610 H      1 LIG       0.15600
      8 H3        -60.0605   -3.6598  -20.0268 H      1 LIG       0.15900
      9 H4        -58.3621   -4.4589  -21.7621 H      1 LIG       0.32200
@<TRIPOS>BOND
      1       1       2 1
      2       1       3 2
      3       2       4 2
      4       3       5 1
      5       4       5 1
      6       1       6 1
      7       2       7 1
      8       3       8 1
      9       5       9 1
@<TRIPOS>ALT_TYPE
CGenFF_4.0_ALT_TYPE_SET
CGenFF_4.0 1 CG2R51 2 CG2R52 3 CG2R51 4 NG2R50 5 NG2R51 6 HGR51 7 HGR52 8 HGR52 9 HGP1
@<TRIPOS>MOLECULE
pyrazole
 9 9 0 0 0
****
USER_CHARGES
INVALID_CHARGES
Pose:  11 Cluster:  11 Fr_nu: 155661 TotEn:   -13.81
@<TRIPOS>ATOM
      1 C1        -70.7777   -2.5523  -27.6171 C.2    1 LIG      -0.25100
      2 C2        -69.5967   -2.5004  -28.3815 C.2    1 LIG       0.13200
      3 C3        -71.7803   -2.2789  -28.5151 C.2    1 LIG      -0.03800
      4 N1        -69.8262   -2.2166  -29.6663 N.2    1 LIG      -0.57800
      5 N2        -71.1629   -2.0878  -29.7163 N.pl3  1 LIG      -0.05900
      6 H1        -70.8878   -2.7595  -26.5629 H      1 LIG       0.15700
      7 H2        -68.5783   -2.6571  -28.0558 H      1 LIG       0.15600
      8 H3        -72.8529   -2.2026  -28.4097 H      1 LIG       0.15900
      9 H4        -71.5902   -1.8655  -30.6067 H      1 LIG       0.32200
@<TRIPOS>BOND
      1       1       2 1
      2       1       3 2
      3       2       4 2
      4       3       5 1
      5       4       5 1
      6       1       6 1
      7       2       7 1
      8       3       8 1
      9       5       9 1
@<TRIPOS>ALT_TYPE
CGenFF_4.0_ALT_TYPE_SET
CGenFF_4.0 1 CG2R51 2 CG2R52 3 CG2R51 4 NG2R50 5 NG2R51 6 HGR51 7 HGR52 8 HGR52 9 HGP1
@<TRIPOS>MOLECULE
pyrazole
 9 9 0 0 0
****
USER_CHARGES
INVALID_CHARGES
Pose:  12 Cluster:  12 Fr_nu: 1687635 TotEn:   -13.78
@<TRIPOS>ATOM
      1 C1        -62.4707   -1.6560  -23.4396 C.2    1 LIG      -0.25100
      2 C2        -62.3480   -1.6560  -24.8420 C.2    1 LIG       0.13200
      3 C3        -61.2955   -2.2085  -22.9922 C.2    1 LIG      -0.03800
      4 N1        -61.1865   -2.1677  -25.2580 N.2    1 LIG      -0.57800
      5 N2        -60.5685   -2.4943  -24.1102 N.pl3  1 LIG      -0.05900
      6 H1        -63.2948   -1.3043  -22.8367 H      1 LIG       0.15700
      7 H2        -63.0568   -1.3049  -25.5783 H      1 LIG       0.15600
      8 H3        -60.9206   -2.4213  -22.0014 H      1 LIG       0.15900
      9 H4        -59.6482   -2.9126  -24.1635 H      1 LIG       0.32200
@<TRIPOS>BOND
      1       1       2 1
      2       1       3 2
      3       2       4 2
      4       3       5 1
      5       4       5 1
      6       1       6 1
      7       2       7 1
      8       3       8 1
      9       5       9 1
@<TRIPOS>ALT_TYPE
CGenFF_4.0_ALT_TYPE_SET
CGenFF_4.0 1 CG2R51 2 CG2R52 3 CG2R51 4 NG2R50 5 NG2R51 6 HGR51 7 HGR52 8 HGR52 9 HGP1
@<TRIPOS>MOLECULE
pyrazole
 9 9 0 0 0
****
USER_CHARGES
INVALID_CHARGES
Pose:  13 Cluster:  13 Fr_nu: 4313896 TotEn:   -13.57
@<TRIPOS>ATOM
      1 C1        -60.4750  -22.4281  -24.1540 C.2    1 LIG      -0.25100
      2 C2        -59.2570  -21.7226  -24.1289 C.2    1 LIG       0.13200
      3 C3        -61.3243  -21.6214  -24.8713 C.2    1 LIG      -0.03800
      4 N1        -59.3225  -20.5575  -24.7786 N.2    1 LIG      -0.57800
      5 N2        -60.5918  -20.5246  -25.2190 N.pl3  1 LIG      -0.05900
      6 H1        -60.7057  -23.3873  -23.7147 H      1 LIG       0.15700
      7 H2        -58.3245  -22.0087  -23.6637 H      1 LIG       0.15600
      8 H3        -62.3610  -21.7255  -25.1571 H      1 LIG       0.15900
      9 H4        -60.8937  -19.7186  -25.7518 H      1 LIG       0.32200
@<TRIPOS>BOND
      1       1       2 1
      2       1       3 2
      3       2       4 2
      4       3       5 1
      5       4       5 1
      6       1       6 1
      7       2       7 1
      8       3       8 1
      9       5       9 1
@<TRIPOS>ALT_TYPE
CGenFF_4.0_ALT_TYPE_SET
CGenFF_4.0 1 CG2R51 2 CG2R52 3 CG2R51 4 NG2R50 5 NG2R51 6 HGR51 7 HGR52 8 HGR52 9 HGP1
@<TRIPOS>MOLECULE
pyrazole
 9 9 0 0 0
****
USER_CHARGES
INVALID_CHARGES
Pose:  14 Cluster:  14 Fr_nu: 3379126 TotEn:   -13.42
@<TRIPOS>ATOM
      1 C1        -80.1988    1.7862  -55.5483 C.2    1 LIG      -0.25100
      2 C2        -78.8768    2.0435  -55.1388 C.2    1 LIG       0.13200
      3 C3        -80.8994    1.6413  -54.3759 C.2    1 LIG      -0.03800
      4 N1        -78.7429    2.0618  -53.8100 N.2    1 LIG      -0.57800
      5 N2        -79.9898    1.8143  -53.3743 N.pl3  1 LIG      -0.05900
      6 H1        -80.5901    1.7162  -56.5525 H      1 LIG       0.15700
      7 H2        -78.0051    2.2179  -55.7532 H      1 LIG       0.15600
      8 H3        -81.9392    1.4331  -54.1687 H      1 LIG       0.15900
      9 H4        -80.1498    1.7751  -52.3755 H      1 LIG       0.32200
@<TRIPOS>BOND
      1       1       2 1
      2       1       3 2
      3       2       4 2
      4       3       5 1
      5       4       5 1
      6       1       6 1
      7       2       7 1
      8       3       8 1
      9       5       9 1
@<TRIPOS>ALT_TYPE
CGenFF_4.0_ALT_TYPE_SET
CGenFF_4.0 1 CG2R51 2 CG2R52 3 CG2R51 4 NG2R50 5 NG2R51 6 HGR51 7 HGR52 8 HGR52 9 HGP1
@<TRIPOS>MOLECULE
pyrazole
 9 9 0 0 0
****
USER_CHARGES
INVALID_CHARGES
Pose:  15 Cluster:  15 Fr_nu: 5733512 TotEn:   -13.33
@<TRIPOS>ATOM
      1 C1        -80.0194  -23.9281  -45.6056 C.2    1 LIG      -0.25100
      2 C2        -80.5557  -24.0560  -44.3104 C.2    1 LIG       0.13200
      3 C3        -79.6860  -25.2104  -45.9674 C.2    1 LIG      -0.03800
      4 N1        -80.5647  -25.3199  -43.8784 N.2    1 LIG      -0.57800
      5 N2        -80.0299  -25.9979  -44.9081 N.pl3  1 LIG      -0.05900
      6 H1        -79.8926  -23.0323  -46.1955 H      1 LIG       0.15700
      7 H2        -80.9400  -23.2809  -43.6629 H      1 LIG       0.15600
      8 H3        -79.2429  -25.6239  -46.8619 H      1 LIG       0.15900
      9 H4        -79.9263  -27.0010  -44.8195 H      1 LIG       0.32200
@<TRIPOS>BOND
      1       1       2 1
      2       1       3 2
      3       2       4 2
      4       3       5 1
      5       4       5 1
      6       1       6 1
      7       2       7 1
      8       3       8 1
      9       5       9 1
@<TRIPOS>ALT_TYPE
CGenFF_4.0_ALT_TYPE_SET
CGenFF_4.0 1 CG2R51 2 CG2R52 3 CG2R51 4 NG2R50 5 NG2R51 6 HGR51 7 HGR52 8 HGR52 9 HGP1
@<TRIPOS>MOLECULE
pyrazole
 9 9 0 0 0
****
USER_CHARGES
INVALID_CHARGES
Pose:  16 Cluster:  16 Fr_nu: 1161052 TotEn:   -13.13
@<TRIPOS>ATOM
      1 C1        -75.0636  -10.8800  -44.3436 C.2    1 LIG      -0.25100
      2 C2        -76.1612  -10.1081  -43.9179 C.2    1 LIG       0.13200
      3 C3        -75.2771  -12.1170  -43.7862 C.2    1 LIG      -0.03800
      4 N1        -77.0091  -10.7970  -43.1495 N.2    1 LIG      -0.57800
      5 N2        -76.4444  -12.0149  -43.0880 N.pl3  1 LIG      -0.05900
      6 H1        -74.2339  -10.5825  -44.9676 H      1 LIG       0.15700
      7 H2        -76.3783   -9.0720  -44.1351 H      1 LIG       0.15600
      8 H3        -74.7151  -13.0392  -43.8207 H      1 LIG       0.15900
      9 H4        -76.9105  -12.7328  -42.5475 H      1 LIG       0.32200
@<TRIPOS>BOND
      1       1       2 1
      2       1       3 2
      3       2       4 2
      4       3       5 1
      5       4       5 1
      6       1       6 1
      7       2       7 1
      8       3       8 1
      9       5       9 1
@<TRIPOS>ALT_TYPE
CGenFF_4.0_ALT_TYPE_SET
CGenFF_4.0 1 CG2R51 2 CG2R52 3 CG2R51 4 NG2R50 5 NG2R51 6 HGR51 7 HGR52 8 HGR52 9 HGP1
@<TRIPOS>MOLECULE
pyrazole
 9 9 0 0 0
****
USER_CHARGES
INVALID_CHARGES
Pose:  17 Cluster:  17 Fr_nu: 6106011 TotEn:   -13.12
@<TRIPOS>ATOM
      1 C1        -78.0306   -1.6856  -58.4457 C.2    1 LIG      -0.25100
      2 C2        -76.7503   -1.3150  -58.8989 C.2    1 LIG       0.13200
      3 C3        -77.8098   -2.7887  -57.6577 C.2    1 LIG      -0.03800
      4 N1        -75.7876   -2.1173  -58.4371 N.2    1 LIG      -0.57800
      5 N2        -76.4631   -3.0031  -57.6854 N.pl3  1 LIG      -0.05900
      6 H1        -78.9808   -1.2187  -58.6592 H      1 LIG       0.15700
      7 H2        -76.4788   -0.4939  -59.5469 H      1 LIG       0.15600
      8 H3        -78.4748   -3.4273  -57.0944 H      1 LIG       0.15900
      9 H4        -75.9399   -3.7331  -57.2183 H      1 LIG       0.32200
@<TRIPOS>BOND
      1       1       2 1
      2       1       3 2
      3       2       4 2
      4       3       5 1
      5       4       5 1
      6       1       6 1
      7       2       7 1
      8       3       8 1
      9       5       9 1
@<TRIPOS>ALT_TYPE
CGenFF_4.0_ALT_TYPE_SET
CGenFF_4.0 1 CG2R51 2 CG2R52 3 CG2R51 4 NG2R50 5 NG2R51 6 HGR51 7 HGR52 8 HGR52 9 HGP1
@<TRIPOS>MOLECULE
pyrazole
 9 9 0 0 0
****
USER_CHARGES
INVALID_CHARGES
Pose:  18 Cluster:  18 Fr_nu: 190046 TotEn:   -13.11
@<TRIPOS>ATOM
      1 C1        -63.6985  -10.0085  -60.9081 C.2    1 LIG      -0.25100
      2 C2        -64.0540  -10.7658  -59.7759 C.2    1 LIG       0.13200
      3 C3        -63.4889   -8.7413  -60.4217 C.2    1 LIG      -0.03800
      4 N1        -64.0701  -10.0403  -58.6546 N.2    1 LIG      -0.57800
      5 N2        -63.7220   -8.8138  -59.0797 N.pl3  1 LIG      -0.05900
      6 H1        -63.6063  -10.3349  -61.9335 H      1 LIG       0.15700
      7 H2        -64.3025  -11.8160  -59.7211 H      1 LIG       0.15600
      8 H3        -63.2036   -7.8150  -60.8990 H      1 LIG       0.15900
      9 H4        -63.6644   -8.0683  -58.3974 H      1 LIG       0.32200
@<TRIPOS>BOND
      1       1       2 1
      2       1       3 2
      3       2       4 2
      4       3       5 1
      5       4       5 1
      6       1       6 1
      7       2       7 1
      8       3       8 1
      9       5       9 1
@<TRIPOS>ALT_TYPE
CGenFF_4.0_ALT_TYPE_SET
CGenFF_4.0 1 CG2R51 2 CG2R52 3 CG2R51 4 NG2R50 5 NG2R51 6 HGR51 7 HGR52 8 HGR52 9 HGP1
@<TRIPOS>MOLECULE
pyrazole
 9 9 0 0 0
****
USER_CHARGES
INVALID_CHARGES
Pose:  19 Cluster:  19 Fr_nu: 8409651 TotEn:   -12.96
@<TRIPOS>ATOM
      1 C1        -51.0335    3.3639  -33.1545 C.2    1 LIG      -0.25100
      2 C2        -50.5009    4.4844  -32.4892 C.2    1 LIG       0.13200
      3 C3        -51.7000    2.6682  -32.1755 C.2    1 LIG      -0.03800
      4 N1        -50.8030    4.5036  -31.1884 N.2    1 LIG      -0.57800
      5 N2        -51.5329    3.3866  -31.0282 N.pl3  1 LIG      -0.05900
      6 H1        -50.9475    3.0974  -34.1975 H      1 LIG       0.15700
      7 H2        -49.9046    5.2876  -32.8981 H      1 LIG       0.15600
      8 H3        -52.2634    1.7464  -32.1912 H      1 LIG       0.15900
      9 H4        -51.8861    3.1731  -30.1038 H      1 LIG       0.32200
@<TRIPOS>BOND
      1       1       2 1
      2       1       3 2
      3       2       4 2
      4       3       5 1
      5       4       5 1
      6       1       6 1
      7       2       7 1
      8       3       8 1
      9       5       9 1
@<TRIPOS>ALT_TYPE
CGenFF_4.0_ALT_TYPE_SET
CGenFF_4.0 1 CG2R51 2 CG2R52 3 CG2R51 4 NG2R50 5 NG2R51 6 HGR51 7 HGR52 8 HGR52 9 HGP1
@<TRIPOS>MOLECULE
pyrazole
 9 9 0 0 0
****
USER_CHARGES
INVALID_CHARGES
Pose:  20 Cluster:  20 Fr_nu: 4797413 TotEn:   -12.85
@<TRIPOS>ATOM
      1 C1        -70.5309   -2.7257  -27.6091 C.2    1 LIG      -0.25100
      2 C2        -70.3350   -2.5587  -28.9931 C.2    1 LIG       0.13200
      3 C3        -69.5983   -3.6645  -27.2412 C.2    1 LIG      -0.03800
      4 N1        -69.3549   -3.3294  -29.4719 N.2    1 LIG      -0.57800
      5 N2        -68.9264   -3.9898  -28.3828 N.pl3  1 LIG      -0.05900
      6 H1        -71.2470   -2.2343  -26.9672 H      1 LIG       0.15700
      7 H2        -70.8660   -1.9078  -29.6730 H      1 LIG       0.15600
      8 H3        -69.3592   -4.1218  -26.2919 H      1 LIG       0.15900
      9 H4        -68.1692   -4.6529  -28.4911 H      1 LIG       0.32200
@<TRIPOS>BOND
      1       1       2 1
      2       1       3 2
      3       2       4 2
      4       3       5 1
      5       4       5 1
      6       1       6 1
      7       2       7 1
      8       3       8 1
      9       5       9 1
@<TRIPOS>ALT_TYPE
CGenFF_4.0_ALT_TYPE_SET
CGenFF_4.0 1 CG2R51 2 CG2R52 3 CG2R51 4 NG2R50 5 NG2R51 6 HGR51 7 HGR52 8 HGR52 9 HGP1
@<TRIPOS>MOLECULE
pyrazole
 9 9 0 0 0
****
USER_CHARGES
INVALID_CHARGES
Pose:  21 Cluster:  21 Fr_nu: 394672 TotEn:   -12.62
@<TRIPOS>ATOM
      1 C1        -61.4486  -22.6227  -24.1341 C.2    1 LIG      -0.25100
      2 C2        -60.0536  -22.7977  -24.2057 C.2    1 LIG       0.13200
      3 C3        -61.7211  -21.6520  -25.0669 C.2    1 LIG      -0.03800
      4 N1        -59.4799  -22.0023  -25.1124 N.2    1 LIG      -0.57800
      5 N2        -60.5196  -21.3180  -25.6193 N.pl3  1 LIG      -0.05900
      6 H1        -62.1580  -23.1292  -23.4965 H      1 LIG       0.15700
      7 H2        -59.4309  -23.4715  -23.6346 H      1 LIG       0.15600
      8 H3        -62.6406  -21.1779  -25.3786 H      1 LIG       0.15900
      9 H4        -60.3363  -20.6332  -26.3419 H      1 LIG       0.32200
@<TRIPOS>BOND
      1       1       2 1
      2       1       3 2
      3       2       4 2
      4       3       5 1
      5       4       5 1
      6       1       6 1
      7       2       7 1
      8       3       8 1
      9       5       9 1
@<TRIPOS>ALT_TYPE
CGenFF_4.0_ALT_TYPE_SET
CGenFF_4.0 1 CG2R51 2 CG2R52 3 CG2R51 4 NG2R50 5 NG2R51 6 HGR51 7 HGR52 8 HGR52 9 HGP1
@<TRIPOS>MOLECULE
pyrazole
 9 9 0 0 0
****
USER_CHARGES
INVALID_CHARGES
Pose:  22 Cluster:  22 Fr_nu: 471191 TotEn:   -12.53
@<TRIPOS>ATOM
      1 C1        -58.5976   -3.8516  -20.4978 C.2    1 LIG      -0.25100
      2 C2        -58.7927   -4.3724  -19.2046 C.2    1 LIG       0.13200
      3 C3        -57.3283   -3.3276  -20.4690 C.2    1 LIG      -0.03800
      4 N1        -57.7323   -4.1956  -18.4120 N.2    1 LIG      -0.57800
      5 N2        -56.8585   -3.5579  -19.2094 N.pl3  1 LIG      -0.05900
      6 H1        -59.2805   -3.8557  -21.3345 H      1 LIG       0.15700
      7 H2        -59.6637   -4.8730  -18.8064 H      1 LIG       0.15600
      8 H3        -56.7315   -2.8211  -21.2137 H      1 LIG       0.15900
      9 H4        -55.9557   -3.3062  -18.8268 H      1 LIG       0.32200
@<TRIPOS>BOND
      1       1       2 1
      2       1       3 2
      3       2       4 2
      4       3       5 1
      5       4       5 1
      6       1       6 1
      7       2       7 1
      8       3       8 1
      9       5       9 1
@<TRIPOS>ALT_TYPE
CGenFF_4.0_ALT_TYPE_SET
CGenFF_4.0 1 CG2R51 2 CG2R52 3 CG2R51 4 NG2R50 5 NG2R51 6 HGR51 7 HGR52 8 HGR52 9 HGP1
@<TRIPOS>MOLECULE
pyrazole
 9 9 0 0 0
****
USER_CHARGES
INVALID_CHARGES
Pose:  23 Cluster:  23 Fr_nu: 10004332 TotEn:   -12.27
@<TRIPOS>ATOM
      1 C1        -79.7241  -26.4248  -46.0350 C.2    1 LIG      -0.25100
      2 C2        -79.7765  -26.1657  -44.6523 C.2    1 LIG       0.13200
      3 C3        -80.7440  -25.6723  -46.5642 C.2    1 LIG      -0.03800
      4 N1        -80.7523  -25.3149  -44.3237 N.2    1 LIG      -0.57800
      5 N2        -81.3225  -25.0327  -45.5075 N.pl3  1 LIG      -0.05900
      6 H1        -79.0425  -27.0665  -46.5736 H      1 LIG       0.15700
      7 H2        -79.1446  -26.5618  -43.8703 H      1 LIG       0.15600
      8 H3        -81.1036  -25.5391  -47.5743 H      1 LIG       0.15900
      9 H4        -82.1076  -24.3939  -45.5213 H      1 LIG       0.32200
@<TRIPOS>BOND
      1       1       2 1
      2       1       3 2
      3       2       4 2
      4       3       5 1
      5       4       5 1
      6       1       6 1
      7       2       7 1
      8       3       8 1
      9       5       9 1
@<TRIPOS>ALT_TYPE
CGenFF_4.0_ALT_TYPE_SET
CGenFF_4.0 1 CG2R51 2 CG2R52 3 CG2R51 4 NG2R50 5 NG2R51 6 HGR51 7 HGR52 8 HGR52 9 HGP1
@<TRIPOS>MOLECULE
pyrazole
 9 9 0 0 0
****
USER_CHARGES
INVALID_CHARGES
Pose:  24 Cluster:  24 Fr_nu: 189555 TotEn:   -11.94
@<TRIPOS>ATOM
      1 C1        -63.6384  -11.2052  -59.3436 C.2    1 LIG      -0.25100
      2 C2        -62.8792  -11.4129  -58.1765 C.2    1 LIG       0.13200
      3 C3        -63.9787   -9.8753  -59.2998 C.2    1 LIG      -0.03800
      4 N1        -62.7446  -10.3037  -57.4447 N.2    1 LIG      -0.57800
      5 N2        -63.4238   -9.3861  -58.1538 N.pl3  1 LIG      -0.05900
      6 H1        -63.9020  -11.9189  -60.1102 H      1 LIG       0.15700
      7 H2        -62.4187  -12.3264  -57.8283 H      1 LIG       0.15600
      8 H3        -64.5546   -9.2477  -59.9645 H      1 LIG       0.15900
      9 H4        -63.4703   -8.4408  -57.7947 H      1 LIG       0.32200
@<TRIPOS>BOND
      1       1       2 1
      2       1       3 2
      3       2       4 2
      4       3       5 1
      5       4       5 1
      6       1       6 1
      7       2       7 1
      8       3       8 1
      9       5       9 1
@<TRIPOS>ALT_TYPE
CGenFF_4.0_ALT_TYPE_SET
CGenFF_4.0 1 CG2R51 2 CG2R52 3 CG2R51 4 NG2R50 5 NG2R51 6 HGR51 7 HGR52 8 HGR52 9 HGP1
@<TRIPOS>MOLECULE
pyrazole
 9 9 0 0 0
****
USER_CHARGES
INVALID_CHARGES
Pose:  25 Cluster:  25 Fr_nu: 9231917 TotEn:   -11.93
@<TRIPOS>ATOM
      1 C1        -70.2488   -2.8712  -28.0100 C.2    1 LIG      -0.25100
      2 C2        -70.3534   -2.1084  -29.1885 C.2    1 LIG       0.13200
      3 C3        -68.9251   -2.7761  -27.6559 C.2    1 LIG      -0.03800
      4 N1        -69.1892   -1.5683  -29.5583 N.2    1 LIG      -0.57800
      5 N2        -68.3403   -1.9922  -28.6066 N.pl3  1 LIG      -0.05900
      6 H1        -71.0238   -3.4138  -27.4891 H      1 LIG       0.15700
      7 H2        -71.2295   -1.9239  -29.7937 H      1 LIG       0.15600
      8 H3        -68.3590   -3.1881  -26.8330 H      1 LIG       0.15900
      9 H4        -67.3703   -1.7091  -28.6686 H      1 LIG       0.32200
@<TRIPOS>BOND
      1       1       2 1
      2       1       3 2
      3       2       4 2
      4       3       5 1
      5       4       5 1
      6       1       6 1
      7       2       7 1
      8       3       8 1
      9       5       9 1
@<TRIPOS>ALT_TYPE
CGenFF_4.0_ALT_TYPE_SET
CGenFF_4.0 1 CG2R51 2 CG2R52 3 CG2R51 4 NG2R50 5 NG2R51 6 HGR51 7 HGR52 8 HGR52 9 HGP1
@<TRIPOS>MOLECULE
pyrazole
 9 9 0 0 0
****
USER_CHARGES
INVALID_CHARGES
Pose:  26 Cluster:  26 Fr_nu: 120916 TotEn:   -11.76
@<TRIPOS>ATOM
      1 C1        -75.2321  -11.2084  -45.2394 C.2    1 LIG      -0.25100
      2 C2        -74.2142  -11.4787  -46.1735 C.2    1 LIG       0.13200
      3 C3        -74.8583  -10.0215  -44.6580 C.2    1 LIG      -0.03800
      4 N1        -73.2651  -10.5390  -46.1882 N.2    1 LIG      -0.57800
      5 N2        -73.6850   -9.6666  -45.2563 N.pl3  1 LIG      -0.05900
      6 H1        -76.1140  -11.7914  -45.0184 H      1 LIG       0.15700
      7 H2        -74.1241  -12.3215  -46.8439 H      1 LIG       0.15600
      8 H3        -75.3100   -9.4125  -43.8883 H      1 LIG       0.15900
      9 H4        -73.1185   -8.8471  -45.0768 H      1 LIG       0.32200
@<TRIPOS>BOND
      1       1       2 1
      2       1       3 2
      3       2       4 2
      4       3       5 1
      5       4       5 1
      6       1       6 1
      7       2       7 1
      8       3       8 1
      9       5       9 1
@<TRIPOS>ALT_TYPE
CGenFF_4.0_ALT_TYPE_SET
CGenFF_4.0 1 CG2R51 2 CG2R52 3 CG2R51 4 NG2R50 5 NG2R51 6 HGR51 7 HGR52 8 HGR52 9 HGP1
@<TRIPOS>MOLECULE
pyrazole
 9 9 0 0 0
****
USER_CHARGES
INVALID_CHARGES
Pose:  27 Cluster:  27 Fr_nu: 8990128 TotEn:   -11.72
@<TRIPOS>ATOM
      1 C1        -53.8521    9.3511  -33.4941 C.2    1 LIG      -0.25100
      2 C2        -52.6072    9.2379  -32.8467 C.2    1 LIG       0.13200
      3 C3        -54.7598    9.4834  -32.4719 C.2    1 LIG      -0.03800
      4 N1        -52.7108    9.2937  -31.5163 N.2    1 LIG      -0.57800
      5 N2        -54.0317    9.4435  -31.3192 N.pl3  1 LIG      -0.05900
      6 H1        -54.0628    9.3392  -34.5533 H      1 LIG       0.15700
      7 H2        -51.6286    9.1166  -33.2890 H      1 LIG       0.15600
      8 H3        -55.8342    9.5975  -32.4609 H      1 LIG       0.15900
      9 H4        -54.3699    9.5103  -30.3674 H      1 LIG       0.32200
@<TRIPOS>BOND
      1       1       2 1
      2       1       3 2
      3       2       4 2
      4       3       5 1
      5       4       5 1
      6       1       6 1
      7       2       7 1
      8       3       8 1
      9       5       9 1
@<TRIPOS>ALT_TYPE
CGenFF_4.0_ALT_TYPE_SET
CGenFF_4.0 1 CG2R51 2 CG2R52 3 CG2R51 4 NG2R50 5 NG2R51 6 HGR51 7 HGR52 8 HGR52 9 HGP1
@<TRIPOS>MOLECULE
pyrazole
 9 9 0 0 0
****
USER_CHARGES
INVALID_CHARGES
Pose:  28 Cluster:  28 Fr_nu: 319116 TotEn:   -11.38
@<TRIPOS>ATOM
      1 C1        -75.4717  -12.2068  -43.4020 C.2    1 LIG      -0.25100
      2 C2        -76.7613  -11.6710  -43.2239 C.2    1 LIG       0.13200
      3 C3        -74.7962  -11.2461  -44.1142 C.2    1 LIG      -0.03800
      4 N1        -76.8991  -10.4637  -43.7781 N.2    1 LIG      -0.57800
      5 N2        -75.6874  -10.2326  -44.3113 N.pl3  1 LIG      -0.05900
      6 H1        -75.0849  -13.1559  -43.0615 H      1 LIG       0.15700
      7 H2        -77.6066  -12.1104  -42.7138 H      1 LIG       0.15600
      8 H3        -73.7852  -11.1945  -44.4919 H      1 LIG       0.15900
      9 H4        -75.5375   -9.3591  -44.8005 H      1 LIG       0.32200
@<TRIPOS>BOND
      1       1       2 1
      2       1       3 2
      3       2       4 2
      4       3       5 1
      5       4       5 1
      6       1       6 1
      7       2       7 1
      8       3       8 1
      9       5       9 1
@<TRIPOS>ALT_TYPE
CGenFF_4.0_ALT_TYPE_SET
CGenFF_4.0 1 CG2R51 2 CG2R52 3 CG2R51 4 NG2R50 5 NG2R51 6 HGR51 7 HGR52 8 HGR52 9 HGP1
@<TRIPOS>MOLECULE
pyrazole
 9 9 0 0 0
****
USER_CHARGES
INVALID_CHARGES
Pose:  29 Cluster:  29 Fr_nu: 3842284 TotEn:   -11.30
@<TRIPOS>ATOM
      1 C1        -78.7397  -19.2893  -29.7139 C.2    1 LIG      -0.25100
      2 C2        -79.7132  -18.6393  -30.4958 C.2    1 LIG       0.13200
      3 C3        -77.5814  -19.1754  -30.4431 C.2    1 LIG      -0.03800
      4 N1        -79.2167  -18.1486  -31.6345 N.2    1 LIG      -0.57800
      5 N2        -77.9184  -18.4903  -31.5734 N.pl3  1 LIG      -0.05900
      6 H1        -78.8597  -19.7724  -28.7554 H      1 LIG       0.15700
      7 H2        -80.7641  -18.5032  -30.2837 H      1 LIG       0.15600
      8 H3        -76.5711  -19.5144  -30.2648 H      1 LIG       0.15900
      9 H4        -77.3160  -18.2245  -32.3423 H      1 LIG       0.32200
@<TRIPOS>BOND
      1       1       2 1
      2       1       3 2
      3       2       4 2
      4       3       5 1
      5       4       5 1
      6       1       6 1
      7       2       7 1
      8       3       8 1
      9       5       9 1
@<TRIPOS>ALT_TYPE
CGenFF_4.0_ALT_TYPE_SET
CGenFF_4.0 1 CG2R51 2 CG2R52 3 CG2R51 4 NG2R50 5 NG2R51 6 HGR51 7 HGR52 8 HGR52 9 HGP1
@<TRIPOS>MOLECULE
pyrazole
 9 9 0 0 0
****
USER_CHARGES
INVALID_CHARGES
Pose:  30 Cluster:  30 Fr_nu: 5565530 TotEn:   -11.18
@<TRIPOS>ATOM
      1 C1        -59.1776    6.0330  -38.3187 C.2    1 LIG      -0.25100
      2 C2        -59.0432    4.6942  -38.7324 C.2    1 LIG       0.13200
      3 C3        -59.6013    5.9486  -37.0149 C.2    1 LIG      -0.03800
      4 N1        -59.3559    3.8230  -37.7695 N.2    1 LIG      -0.57800
      5 N2        -59.6909    4.6161  -36.7376 N.pl3  1 LIG      -0.05900
      6 H1        -58.9928    6.9337  -38.8852 H      1 LIG       0.15700
      7 H2        -58.7309    4.3169  -39.6957 H      1 LIG       0.15600
      8 H3        -59.8437    6.6995  -36.2769 H      1 LIG       0.15900
      9 H4        -59.9746    4.1793  -35.8696 H      1 LIG       0.32200
@<TRIPOS>BOND
      1       1       2 1
      2       1       3 2
      3       2       4 2
      4       3       5 1
      5       4       5 1
      6       1       6 1
      7       2       7 1
      8       3       8 1
      9       5       9 1
@<TRIPOS>ALT_TYPE
CGenFF_4.0_ALT_TYPE_SET
CGenFF_4.0 1 CG2R51 2 CG2R52 3 CG2R51 4 NG2R50 5 NG2R51 6 HGR51 7 HGR52 8 HGR52 9 HGP1
@<TRIPOS>MOLECULE
pyrazole
 9 9 0 0 0
****
USER_CHARGES
INVALID_CHARGES
Pose:  31 Cluster:  31 Fr_nu: 441934 TotEn:   -11.10
@<TRIPOS>ATOM
      1 C1        -74.5494  -11.8083  -44.5796 C.2    1 LIG      -0.25100
      2 C2        -75.4975  -11.1041  -43.8135 C.2    1 LIG       0.13200
      3 C3        -73.7963  -10.8285  -45.1791 C.2    1 LIG      -0.03800
      4 N1        -75.3613   -9.7793  -43.9150 N.2    1 LIG      -0.57800
      5 N2        -74.3186   -9.6431  -44.7519 N.pl3  1 LIG      -0.05900
      6 H1        -74.4277  -12.8764  -44.6828 H      1 LIG       0.15700
      7 H2        -76.2825  -11.5010  -43.1858 H      1 LIG       0.15600
      8 H3        -72.9564  -10.8671  -45.8576 H      1 LIG       0.15900
      9 H4        -74.0156   -8.7075  -44.9920 H      1 LIG       0.32200
@<TRIPOS>BOND
      1       1       2 1
      2       1       3 2
      3       2       4 2
      4       3       5 1
      5       4       5 1
      6       1       6 1
      7       2       7 1
      8       3       8 1
      9       5       9 1
@<TRIPOS>ALT_TYPE
CGenFF_4.0_ALT_TYPE_SET
CGenFF_4.0 1 CG2R51 2 CG2R52 3 CG2R51 4 NG2R50 5 NG2R51 6 HGR51 7 HGR52 8 HGR52 9 HGP1
@<TRIPOS>MOLECULE
pyrazole
 9 9 0 0 0
****
USER_CHARGES
INVALID_CHARGES
Pose:  32 Cluster:  32 Fr_nu: 2382458 TotEn:   -11.10
@<TRIPOS>ATOM
      1 C1        -68.2482   -1.1497  -27.9677 C.2    1 LIG      -0.25100
      2 C2        -69.1244   -1.7677  -28.8800 C.2    1 LIG       0.13200
      3 C3        -67.4453   -2.1694  -27.5183 C.2    1 LIG      -0.03800
      4 N1        -68.8993   -3.0783  -29.0040 N.2    1 LIG      -0.57800
      5 N2        -67.8725   -3.2924  -28.1639 N.pl3  1 LIG      -0.05900
      6 H1        -68.2037   -0.1106  -27.6767 H      1 LIG       0.15700
      7 H2        -69.9180   -1.3176  -29.4592 H      1 LIG       0.15600
      8 H3        -66.6285   -2.1969  -26.8116 H      1 LIG       0.15900
      9 H4        -67.5118   -4.2343  -28.0778 H      1 LIG       0.32200
@<TRIPOS>BOND
      1       1       2 1
      2       1       3 2
      3       2       4 2
      4       3       5 1
      5       4       5 1
      6       1       6 1
      7       2       7 1
      8       3       8 1
      9       5       9 1
@<TRIPOS>ALT_TYPE
CGenFF_4.0_ALT_TYPE_SET
CGenFF_4.0 1 CG2R51 2 CG2R52 3 CG2R51 4 NG2R50 5 NG2R51 6 HGR51 7 HGR52 8 HGR52 9 HGP1
@<TRIPOS>MOLECULE
pyrazole
 9 9 0 0 0
****
USER_CHARGES
INVALID_CHARGES
Pose:  33 Cluster:  33 Fr_nu: 112810 TotEn:   -11.09
@<TRIPOS>ATOM
      1 C1        -77.7117  -14.4233  -45.3524 C.2    1 LIG      -0.25100
      2 C2        -78.2419  -15.7024  -45.0985 C.2    1 LIG       0.13200
      3 C3        -77.1225  -14.0545  -44.1678 C.2    1 LIG      -0.03800
      4 N1        -78.0099  -16.1184  -43.8507 N.2    1 LIG      -0.57800
      5 N2        -77.3273  -15.0949  -43.3099 N.pl3  1 LIG      -0.05900
      6 H1        -77.7500  -13.8487  -46.2661 H      1 LIG       0.15700
      7 H2        -78.7881  -16.3487  -45.7707 H      1 LIG       0.15600
      8 H3        -76.5901  -13.1647  -43.8641 H      1 LIG       0.15900
      9 H4        -77.0319  -15.1724  -42.3447 H      1 LIG       0.32200
@<TRIPOS>BOND
      1       1       2 1
      2       1       3 2
      3       2       4 2
      4       3       5 1
      5       4       5 1
      6       1       6 1
      7       2       7 1
      8       3       8 1
      9       5       9 1
@<TRIPOS>ALT_TYPE
CGenFF_4.0_ALT_TYPE_SET
CGenFF_4.0 1 CG2R51 2 CG2R52 3 CG2R51 4 NG2R50 5 NG2R51 6 HGR51 7 HGR52 8 HGR52 9 HGP1
@<TRIPOS>MOLECULE
pyrazole
 9 9 0 0 0
****
USER_CHARGES
INVALID_CHARGES
Pose:  34 Cluster:  34 Fr_nu:  81027 TotEn:   -11.08
@<TRIPOS>ATOM
      1 C1        -60.5134   -0.8030  -22.2006 C.2    1 LIG      -0.25100
      2 C2        -60.8376   -0.9588  -23.5617 C.2    1 LIG       0.13200
      3 C3        -59.8871   -1.9770  -21.8603 C.2    1 LIG      -0.03800
      4 N1        -60.4491   -2.1387  -24.0525 N.2    1 LIG      -0.57800
      5 N2        -59.8742   -2.7350  -22.9943 N.pl3  1 LIG      -0.05900
      6 H1        -60.7058    0.0418  -21.5560 H      1 LIG       0.15700
      7 H2        -61.3412   -0.2619  -24.2163 H      1 LIG       0.15600
      8 H3        -59.4610   -2.3343  -20.9339 H      1 LIG       0.15900
      9 H4        -59.4933   -3.6649  -23.1163 H      1 LIG       0.32200
@<TRIPOS>BOND
      1       1       2 1
      2       1       3 2
      3       2       4 2
      4       3       5 1
      5       4       5 1
      6       1       6 1
      7       2       7 1
      8       3       8 1
      9       5       9 1
@<TRIPOS>ALT_TYPE
CGenFF_4.0_ALT_TYPE_SET
CGenFF_4.0 1 CG2R51 2 CG2R52 3 CG2R51 4 NG2R50 5 NG2R51 6 HGR51 7 HGR52 8 HGR52 9 HGP1
@<TRIPOS>MOLECULE
pyrazole
 9 9 0 0 0
****
USER_CHARGES
INVALID_CHARGES
Pose:  35 Cluster:  35 Fr_nu: 6806482 TotEn:   -11.04
@<TRIPOS>ATOM
      1 C1        -78.1588  -16.4576  -53.8931 C.2    1 LIG      -0.25100
      2 C2        -77.7108  -17.5003  -54.7260 C.2    1 LIG       0.13200
      3 C3        -77.3817  -15.3805  -54.2432 C.2    1 LIG      -0.03800
      4 N1        -76.7257  -17.1200  -55.5438 N.2    1 LIG      -0.57800
      5 N2        -76.5482  -15.8262  -55.2266 N.pl3  1 LIG      -0.05900
      6 H1        -78.9365  -16.4821  -53.1441 H      1 LIG       0.15700
      7 H2        -78.0608  -18.5217  -54.7708 H      1 LIG       0.15600
      8 H3        -77.3460  -14.3609  -53.8877 H      1 LIG       0.15900
      9 H4        -75.8359  -15.3044  -55.7218 H      1 LIG       0.32200
@<TRIPOS>BOND
      1       1       2 1
      2       1       3 2
      3       2       4 2
      4       3       5 1
      5       4       5 1
      6       1       6 1
      7       2       7 1
      8       3       8 1
      9       5       9 1
@<TRIPOS>ALT_TYPE
CGenFF_4.0_ALT_TYPE_SET
CGenFF_4.0 1 CG2R51 2 CG2R52 3 CG2R51 4 NG2R50 5 NG2R51 6 HGR51 7 HGR52 8 HGR52 9 HGP1
@<TRIPOS>MOLECULE
pyrazole
 9 9 0 0 0
****
USER_CHARGES
INVALID_CHARGES
Pose:  36 Cluster:  36 Fr_nu: 443451 TotEn:   -10.79
@<TRIPOS>ATOM
      1 C1        -75.3472  -11.4553  -43.9461 C.2    1 LIG      -0.25100
      2 C2        -74.9113  -10.4031  -44.7735 C.2    1 LIG       0.13200
      3 C3        -74.3388  -12.3855  -44.0136 C.2    1 LIG      -0.03800
      4 N1        -73.7189  -10.6416  -45.3260 N.2    1 LIG      -0.57800
      5 N2        -73.3968  -11.8543  -44.8448 N.pl3  1 LIG      -0.05900
      6 H1        -76.2634  -11.5297  -43.3791 H      1 LIG       0.15700
      7 H2        -75.4132   -9.4726  -44.9974 H      1 LIG       0.15600
      8 H3        -74.2107  -13.3564  -43.5574 H      1 LIG       0.15900
      9 H4        -72.5152  -12.2637  -45.1276 H      1 LIG       0.32200
@<TRIPOS>BOND
      1       1       2 1
      2       1       3 2
      3       2       4 2
      4       3       5 1
      5       4       5 1
      6       1       6 1
      7       2       7 1
      8       3       8 1
      9       5       9 1
@<TRIPOS>ALT_TYPE
CGenFF_4.0_ALT_TYPE_SET
CGenFF_4.0 1 CG2R51 2 CG2R52 3 CG2R51 4 NG2R50 5 NG2R51 6 HGR51 7 HGR52 8 HGR52 9 HGP1
@<TRIPOS>MOLECULE
pyrazole
 9 9 0 0 0
****
USER_CHARGES
INVALID_CHARGES
Pose:  37 Cluster:  37 Fr_nu: 512041 TotEn:   -10.36
@<TRIPOS>ATOM
      1 C1        -59.4438  -21.0616  -25.1125 C.2    1 LIG      -0.25100
      2 C2        -58.8262  -22.2470  -24.6708 C.2    1 LIG       0.13200
      3 C3        -60.7885  -21.3372  -25.0664 C.2    1 LIG      -0.03800
      4 N1        -59.7064  -23.2044  -24.3662 N.2    1 LIG      -0.57800
      5 N2        -60.8908  -22.6209  -24.6169 N.pl3  1 LIG      -0.05900
      6 H1        -58.9799  -20.1363  -25.4207 H      1 LIG       0.15700
      7 H2        -57.7714  -22.4535  -24.5586 H      1 LIG       0.15600
      8 H3        -61.6620  -20.7496  -25.3096 H      1 LIG       0.15900
      9 H4        -61.7333  -23.1597  -24.4604 H      1 LIG       0.32200
@<TRIPOS>BOND
      1       1       2 1
      2       1       3 2
      3       2       4 2
      4       3       5 1
      5       4       5 1
      6       1       6 1
      7       2       7 1
      8       3       8 1
      9       5       9 1
@<TRIPOS>ALT_TYPE
CGenFF_4.0_ALT_TYPE_SET
CGenFF_4.0 1 CG2R51 2 CG2R52 3 CG2R51 4 NG2R50 5 NG2R51 6 HGR51 7 HGR52 8 HGR52 9 HGP1
@<TRIPOS>MOLECULE
pyrazole
 9 9 0 0 0
****
USER_CHARGES
INVALID_CHARGES
Pose:  38 Cluster:  38 Fr_nu: 1550390 TotEn:   -10.35
@<TRIPOS>ATOM
      1 C1        -76.2051  -11.8202  -43.9574 C.2    1 LIG      -0.25100
      2 C2        -75.3255  -10.8638  -44.4988 C.2    1 LIG       0.13200
      3 C3        -75.3815  -12.7848  -43.4303 C.2    1 LIG      -0.03800
      4 N1        -74.0414  -11.1908  -44.3310 N.2    1 LIG      -0.57800
      5 N2        -74.1081  -12.3636  -43.6781 N.pl3  1 LIG      -0.05900
      6 H1        -77.2851  -11.8121  -43.9492 H      1 LIG       0.15700
      7 H2        -75.5665   -9.9422  -45.0091 H      1 LIG       0.15600
      8 H3        -75.5823  -13.7130  -42.9151 H      1 LIG       0.15900
      9 H4        -73.2415  -12.8257  -43.4327 H      1 LIG       0.32200
@<TRIPOS>BOND
      1       1       2 1
      2       1       3 2
      3       2       4 2
      4       3       5 1
      5       4       5 1
      6       1       6 1
      7       2       7 1
      8       3       8 1
      9       5       9 1
@<TRIPOS>ALT_TYPE
CGenFF_4.0_ALT_TYPE_SET
CGenFF_4.0 1 CG2R51 2 CG2R52 3 CG2R51 4 NG2R50 5 NG2R51 6 HGR51 7 HGR52 8 HGR52 9 HGP1
@<TRIPOS>MOLECULE
pyrazole
 9 9 0 0 0
****
USER_CHARGES
INVALID_CHARGES
Pose:  39 Cluster:  39 Fr_nu: 401026 TotEn:   -10.34
@<TRIPOS>ATOM
      1 C1        -74.4885  -10.8051  -44.7762 C.2    1 LIG      -0.25100
      2 C2        -75.5881  -10.6439  -43.9120 C.2    1 LIG       0.13200
      3 C3        -73.9235  -11.9972  -44.3942 C.2    1 LIG      -0.03800
      4 N1        -75.7159  -11.6530  -43.0465 N.2    1 LIG      -0.57800
      5 N2        -74.6894  -12.4599  -43.3648 N.pl3  1 LIG      -0.05900
      6 H1        -74.1523  -10.1498  -45.5661 H      1 LIG       0.15700
      7 H2        -76.3013   -9.8328  -43.8766 H      1 LIG       0.15600
      8 H3        -73.0635  -12.5445  -44.7525 H      1 LIG       0.15900
      9 H4        -74.5685  -13.3138  -42.8346 H      1 LIG       0.32200
@<TRIPOS>BOND
      1       1       2 1
      2       1       3 2
      3       2       4 2
      4       3       5 1
      5       4       5 1
      6       1       6 1
      7       2       7 1
      8       3       8 1
      9       5       9 1
@<TRIPOS>ALT_TYPE
CGenFF_4.0_ALT_TYPE_SET
CGenFF_4.0 1 CG2R51 2 CG2R52 3 CG2R51 4 NG2R50 5 NG2R51 6 HGR51 7 HGR52 8 HGR52 9 HGP1
@<TRIPOS>MOLECULE
pyrazole
 9 9 0 0 0
****
USER_CHARGES
INVALID_CHARGES
Pose:  40 Cluster:  40 Fr_nu: 2119688 TotEn:   -10.30
@<TRIPOS>ATOM
      1 C1        -60.3554  -21.9630  -24.9891 C.2    1 LIG      -0.25100
      2 C2        -59.8684  -20.6440  -25.0587 C.2    1 LIG       0.13200
      3 C3        -59.6645  -22.5295  -23.9459 C.2    1 LIG      -0.03800
      4 N1        -58.9400  -20.3876  -24.1334 N.2    1 LIG      -0.57800
      5 N2        -58.8382  -21.5532  -23.4723 N.pl3  1 LIG      -0.05900
      6 H1        -61.1030  -22.4373  -25.6076 H      1 LIG       0.15700
      7 H2        -60.1509  -19.8590  -25.7456 H      1 LIG       0.15600
      8 H3        -59.6844  -23.5176  -23.5093 H      1 LIG       0.15900
      9 H4        -58.1800  -21.6135  -22.7055 H      1 LIG       0.32200
@<TRIPOS>BOND
      1       1       2 1
      2       1       3 2
      3       2       4 2
      4       3       5 1
      5       4       5 1
      6       1       6 1
      7       2       7 1
      8       3       8 1
      9       5       9 1
@<TRIPOS>ALT_TYPE
CGenFF_4.0_ALT_TYPE_SET
CGenFF_4.0 1 CG2R51 2 CG2R52 3 CG2R51 4 NG2R50 5 NG2R51 6 HGR51 7 HGR52 8 HGR52 9 HGP1
@<TRIPOS>MOLECULE
pyrazole
 9 9 0 0 0
****
USER_CHARGES
INVALID_CHARGES
Pose:  41 Cluster:  41 Fr_nu: 347999 TotEn:   -10.12
@<TRIPOS>ATOM
      1 C1        -76.4738  -11.6700  -44.4524 C.2    1 LIG      -0.25100
      2 C2        -76.6156  -10.9625  -43.2437 C.2    1 LIG       0.13200
      3 C3        -76.3996  -12.9877  -44.0723 C.2    1 LIG      -0.03800
      4 N1        -76.6310  -11.7643  -42.1756 N.2    1 LIG      -0.57800
      5 N2        -76.4980  -12.9894  -42.7118 N.pl3  1 LIG      -0.05900
      6 H1        -76.4320  -11.2803  -45.4588 H      1 LIG       0.15700
      7 H2        -76.7078   -9.8959  -43.0965 H      1 LIG       0.15600
      8 H3        -76.2859  -13.9035  -44.6342 H      1 LIG       0.15900
      9 H4        -76.4799  -13.7864  -42.0880 H      1 LIG       0.32200
@<TRIPOS>BOND
      1       1       2 1
      2       1       3 2
      3       2       4 2
      4       3       5 1
      5       4       5 1
      6       1       6 1
      7       2       7 1
      8       3       8 1
      9       5       9 1
@<TRIPOS>ALT_TYPE
CGenFF_4.0_ALT_TYPE_SET
CGenFF_4.0 1 CG2R51 2 CG2R52 3 CG2R51 4 NG2R50 5 NG2R51 6 HGR51 7 HGR52 8 HGR52 9 HGP1
@<TRIPOS>MOLECULE
4_lactone
 9 9 0 0 0
****
USER_CHARGES
INVALID_CHARGES
Pose:   1 Cluster:   1 Fr_nu: 7396036 TotEn:   -24.02
@<TRIPOS>ATOM
      1 C1        -48.3975  -20.9939  -35.8288 C.2    1 LIG       0.04000
      2 C2        -48.7070  -21.5429  -37.2331 C.3    1 LIG       0.11000
      3 C3        -50.1121  -21.7072  -36.6617 C.3    1 LIG       0.08100
      4 O1        -47.4410  -20.5527  -35.2332 O.2    1 LIG      -0.32000
      5 O2        -49.6710  -21.1688  -35.3846 O.3    1 LIG      -0.27100
      6 H1        -48.6036  -20.8069  -38.0319 H      1 LIG       0.09000
      7 H2        -48.1819  -22.4684  -37.4750 H      1 LIG       0.09000
      8 H3        -50.8849  -21.0822  -37.1175 H      1 LIG       0.09000
      9 H4        -50.4637  -22.7380  -36.5633 H      1 LIG       0.09000
@<TRIPOS>BOND
      1       1       2 1
      2       1       4 2
      3       1       5 1
      4       2       3 1
      5       3       5 1
      6       2       6 1
      7       2       7 1
      8       3       8 1
      9       3       9 1
@<TRIPOS>ALT_TYPE
CGenFF_4.0_ALT_TYPE_SET
CGenFF_4.0 1 CG2O4 2 CG3C41 3 CG3C41 4 OG2D1 5 OG3C51 6 HGA2 7 HGA2 8 HGA2 9 HGA2
@<TRIPOS>MOLECULE
4_lactone
 9 9 0 0 0
****
USER_CHARGES
INVALID_CHARGES
Pose:   2 Cluster:   2 Fr_nu: 7438655 TotEn:   -24.00
@<TRIPOS>ATOM
      1 C1        -52.0725  -24.7190  -23.9706 C.2    1 LIG       0.04000
      2 C2        -53.4206  -25.2099  -24.5284 C.3    1 LIG       0.11000
      3 C3        -52.8407  -24.7295  -25.8554 C.3    1 LIG       0.08100
      4 O1        -51.5182  -24.6617  -22.8965 O.2    1 LIG      -0.32000
      5 O2        -51.6188  -24.3113  -25.1862 O.3    1 LIG      -0.27100
      6 H1        -53.5736  -26.2866  -24.4405 H      1 LIG       0.09000
      7 H2        -54.2841  -24.6543  -24.1591 H      1 LIG       0.09000
      8 H3        -52.6474  -25.5087  -26.5977 H      1 LIG       0.09000
      9 H4        -53.3562  -23.8825  -26.3163 H      1 LIG       0.09000
@<TRIPOS>BOND
      1       1       2 1
      2       1       4 2
      3       1       5 1
      4       2       3 1
      5       3       5 1
      6       2       6 1
      7       2       7 1
      8       3       8 1
      9       3       9 1
@<TRIPOS>ALT_TYPE
CGenFF_4.0_ALT_TYPE_SET
CGenFF_4.0 1 CG2O4 2 CG3C41 3 CG3C41 4 OG2D1 5 OG3C51 6 HGA2 7 HGA2 8 HGA2 9 HGA2
@<TRIPOS>MOLECULE
4_lactone
 9 9 0 0 0
****
USER_CHARGES
INVALID_CHARGES
Pose:   3 Cluster:   3 Fr_nu: 4757943 TotEn:   -23.46
@<TRIPOS>ATOM
      1 C1        -51.3184    3.6839  -31.8539 C.2    1 LIG       0.04000
      2 C2        -51.3583    2.1568  -31.6655 C.3    1 LIG       0.11000
      3 C3        -51.9700    2.1820  -33.0630 C.3    1 LIG       0.08100
      4 O1        -50.9636    4.6528  -31.2216 O.2    1 LIG      -0.32000
      5 O2        -51.8694    3.6326  -33.0962 O.3    1 LIG      -0.27100
      6 H1        -50.3745    1.6917  -31.5874 H      1 LIG       0.09000
      7 H2        -52.0199    1.8242  -30.8639 H      1 LIG       0.09000
      8 H3        -51.3704    1.7181  -33.8509 H      1 LIG       0.09000
      9 H4        -53.0097    1.8498  -33.1288 H      1 LIG       0.09000
@<TRIPOS>BOND
      1       1       2 1
      2       1       4 2
      3       1       5 1
      4       2       3 1
      5       3       5 1
      6       2       6 1
      7       2       7 1
      8       3       8 1
      9       3       9 1
@<TRIPOS>ALT_TYPE
CGenFF_4.0_ALT_TYPE_SET
CGenFF_4.0 1 CG2O4 2 CG3C41 3 CG3C41 4 OG2D1 5 OG3C51 6 HGA2 7 HGA2 8 HGA2 9 HGA2
@<TRIPOS>MOLECULE
4_lactone
 9 9 0 0 0
****
USER_CHARGES
INVALID_CHARGES
Pose:   4 Cluster:   4 Fr_nu: 7449647 TotEn:   -20.99
@<TRIPOS>ATOM
      1 C1        -52.1610  -24.5842  -22.4838 C.2    1 LIG       0.04000
      2 C2        -53.3378  -24.9831  -23.3921 C.3    1 LIG       0.11000
      3 C3        -54.1754  -24.5399  -22.1962 C.3    1 LIG       0.08100
      4 O1        -50.9525  -24.5670  -22.5437 O.2    1 LIG      -0.32000
      5 O2        -52.9682  -24.2077  -21.4560 O.3    1 LIG      -0.27100
      6 H1        -53.4343  -24.3716  -24.2906 H      1 LIG       0.09000
      7 H2        -53.3760  -26.0474  -23.6298 H      1 LIG       0.09000
      8 H3        -54.8040  -23.6601  -22.3582 H      1 LIG       0.09000
      9 H4        -54.7455  -25.3306  -21.7009 H      1 LIG       0.09000
@<TRIPOS>BOND
      1       1       2 1
      2       1       4 2
      3       1       5 1
      4       2       3 1
      5       3       5 1
      6       2       6 1
      7       2       7 1
      8       3       8 1
      9       3       9 1
@<TRIPOS>ALT_TYPE
CGenFF_4.0_ALT_TYPE_SET
CGenFF_4.0 1 CG2O4 2 CG3C41 3 CG3C41 4 OG2D1 5 OG3C51 6 HGA2 7 HGA2 8 HGA2 9 HGA2
@<TRIPOS>MOLECULE
4_lactone
 9 9 0 0 0
****
USER_CHARGES
INVALID_CHARGES
Pose:   5 Cluster:   5 Fr_nu: 5644602 TotEn:   -20.68
@<TRIPOS>ATOM
      1 C1        -50.7827    4.8669  -30.9572 C.2    1 LIG       0.04000
      2 C2        -50.6675    4.5450  -32.4580 C.3    1 LIG       0.11000
      3 C3        -51.1463    3.1660  -32.0141 C.3    1 LIG       0.08100
      4 O1        -50.5981    5.8170  -30.2309 O.2    1 LIG      -0.32000
      5 O2        -51.2049    3.6156  -30.6321 O.3    1 LIG      -0.27100
      6 H1        -51.3589    5.1063  -33.0884 H      1 LIG       0.09000
      7 H2        -49.6487    4.5913  -32.8464 H      1 LIG       0.09000
      8 H3        -52.1309    2.8653  -32.3824 H      1 LIG       0.09000
      9 H4        -50.4262    2.3531  -32.1419 H      1 LIG       0.09000
@<TRIPOS>BOND
      1       1       2 1
      2       1       4 2
      3       1       5 1
      4       2       3 1
      5       3       5 1
      6       2       6 1
      7       2       7 1
      8       3       8 1
      9       3       9 1
@<TRIPOS>ALT_TYPE
CGenFF_4.0_ALT_TYPE_SET
CGenFF_4.0 1 CG2O4 2 CG3C41 3 CG3C41 4 OG2D1 5 OG3C51 6 HGA2 7 HGA2 8 HGA2 9 HGA2
@<TRIPOS>MOLECULE
4_lactone
 9 9 0 0 0
****
USER_CHARGES
INVALID_CHARGES
Pose:   6 Cluster:   6 Fr_nu: 7431963 TotEn:   -20.35
@<TRIPOS>ATOM
      1 C1        -50.7625  -21.0960  -35.1944 C.2    1 LIG       0.04000
      2 C2        -51.4825  -21.9342  -36.2660 C.3    1 LIG       0.11000
      3 C3        -52.7350  -21.4709  -35.5281 C.3    1 LIG       0.08100
      4 O1        -49.6243  -20.8070  -34.9023 O.2    1 LIG      -0.32000
      5 O2        -51.9194  -20.7225  -34.5845 O.3    1 LIG      -0.27100
      6 H1        -51.3639  -21.5550  -37.2822 H      1 LIG       0.09000
      7 H2        -51.2687  -23.0030  -36.2132 H      1 LIG       0.09000
      8 H3        -53.4022  -20.8146  -36.0934 H      1 LIG       0.09000
      9 H4        -53.3066  -22.2581  -35.0289 H      1 LIG       0.09000
@<TRIPOS>BOND
      1       1       2 1
      2       1       4 2
      3       1       5 1
      4       2       3 1
      5       3       5 1
      6       2       6 1
      7       2       7 1
      8       3       8 1
      9       3       9 1
@<TRIPOS>ALT_TYPE
CGenFF_4.0_ALT_TYPE_SET
CGenFF_4.0 1 CG2O4 2 CG3C41 3 CG3C41 4 OG2D1 5 OG3C51 6 HGA2 7 HGA2 8 HGA2 9 HGA2
@<TRIPOS>MOLECULE
4_lactone
 9 9 0 0 0
****
USER_CHARGES
INVALID_CHARGES
Pose:   7 Cluster:   7 Fr_nu: 7449440 TotEn:   -20.03
@<TRIPOS>ATOM
      1 C1        -53.6125  -25.0330  -20.2249 C.2    1 LIG       0.04000
      2 C2        -54.5615  -25.6036  -21.2940 C.3    1 LIG       0.11000
      3 C3        -55.0172  -24.1518  -21.4051 C.3    1 LIG       0.08100
      4 O1        -52.7569  -25.4484  -19.4768 O.2    1 LIG      -0.32000
      5 O2        -54.0675  -23.7601  -20.3754 O.3    1 LIG      -0.27100
      6 H1        -54.0532  -26.0089  -22.1703 H      1 LIG       0.09000
      7 H2        -55.3014  -26.3046  -20.9042 H      1 LIG       0.09000
      8 H3        -54.8040  -23.6601  -22.3582 H      1 LIG       0.09000
      9 H4        -56.0477  -23.9560  -21.0966 H      1 LIG       0.09000
@<TRIPOS>BOND
      1       1       2 1
      2       1       4 2
      3       1       5 1
      4       2       3 1
      5       3       5 1
      6       2       6 1
      7       2       7 1
      8       3       8 1
      9       3       9 1
@<TRIPOS>ALT_TYPE
CGenFF_4.0_ALT_TYPE_SET
CGenFF_4.0 1 CG2O4 2 CG3C41 3 CG3C41 4 OG2D1 5 OG3C51 6 HGA2 7 HGA2 8 HGA2 9 HGA2
@<TRIPOS>MOLECULE
4_lactone
 9 9 0 0 0
****
USER_CHARGES
INVALID_CHARGES
Pose:   8 Cluster:   8 Fr_nu: 7436007 TotEn:   -20.01
@<TRIPOS>ATOM
      1 C1        -41.1233   -4.5107  -47.6219 C.2    1 LIG       0.04000
      2 C2        -40.3701   -5.5925  -48.4165 C.3    1 LIG       0.11000
      3 C3        -41.0759   -4.9523  -49.6081 C.3    1 LIG       0.08100
      4 O1        -41.2280   -4.1601  -46.4684 O.2    1 LIG      -0.32000
      5 O2        -41.7200   -3.9903  -48.7277 O.3    1 LIG      -0.27100
      6 H1        -39.2844   -5.4857  -48.3957 H      1 LIG       0.09000
      7 H2        -40.6736   -6.6130  -48.1774 H      1 LIG       0.09000
      8 H3        -40.4248   -4.4601  -50.3357 H      1 LIG       0.09000
      9 H4        -41.8086   -5.5842  -50.1175 H      1 LIG       0.09000
@<TRIPOS>BOND
      1       1       2 1
      2       1       4 2
      3       1       5 1
      4       2       3 1
      5       3       5 1
      6       2       6 1
      7       2       7 1
      8       3       8 1
      9       3       9 1
@<TRIPOS>ALT_TYPE
CGenFF_4.0_ALT_TYPE_SET
CGenFF_4.0 1 CG2O4 2 CG3C41 3 CG3C41 4 OG2D1 5 OG3C51 6 HGA2 7 HGA2 8 HGA2 9 HGA2
@<TRIPOS>MOLECULE
4_lactone
 9 9 0 0 0
****
USER_CHARGES
INVALID_CHARGES
Pose:   9 Cluster:   9 Fr_nu: 6949534 TotEn:   -19.90
@<TRIPOS>ATOM
      1 C1        -50.1139    6.0210  -31.5935 C.2    1 LIG       0.04000
      2 C2        -50.5462    5.3941  -32.9312 C.3    1 LIG       0.11000
      3 C3        -49.2654    6.0461  -33.4433 C.3    1 LIG       0.08100
      4 O1        -50.5265    6.0733  -30.4571 O.2    1 LIG      -0.32000
      5 O2        -48.9881    6.5758  -32.1173 O.3    1 LIG      -0.27100
      6 H1        -50.5544    4.3030  -32.9298 H      1 LIG       0.09000
      7 H2        -51.4773    5.7980  -33.3320 H      1 LIG       0.09000
      8 H3        -48.4830    5.3577  -33.7742 H      1 LIG       0.09000
      9 H4        -49.4037    6.8470  -34.1749 H      1 LIG       0.09000
@<TRIPOS>BOND
      1       1       2 1
      2       1       4 2
      3       1       5 1
      4       2       3 1
      5       3       5 1
      6       2       6 1
      7       2       7 1
      8       3       8 1
      9       3       9 1
@<TRIPOS>ALT_TYPE
CGenFF_4.0_ALT_TYPE_SET
CGenFF_4.0 1 CG2O4 2 CG3C41 3 CG3C41 4 OG2D1 5 OG3C51 6 HGA2 7 HGA2 8 HGA2 9 HGA2
@<TRIPOS>MOLECULE
4_lactone
 9 9 0 0 0
****
USER_CHARGES
INVALID_CHARGES
Pose:  10 Cluster:  10 Fr_nu: 6777887 TotEn:   -19.73
@<TRIPOS>ATOM
      1 C1        -52.8315  -24.7084  -24.3497 C.2    1 LIG       0.04000
      2 C2        -53.5359  -24.7329  -25.7180 C.3    1 LIG       0.11000
      3 C3        -54.6912  -25.3164  -24.9101 C.3    1 LIG       0.08100
      4 O1        -51.7554  -24.3788  -23.9049 O.2    1 LIG      -0.32000
      5 O2        -53.9001  -25.2335  -23.6924 O.3    1 LIG      -0.27100
      6 H1        -53.7096  -23.7450  -26.1474 H      1 LIG       0.09000
      7 H2        -53.0764  -25.4063  -26.4434 H      1 LIG       0.09000
      8 H3        -55.5890  -24.6952  -24.8508 H      1 LIG       0.09000
      9 H4        -54.9573  -26.3503  -25.1467 H      1 LIG       0.09000
@<TRIPOS>BOND
      1       1       2 1
      2       1       4 2
      3       1       5 1
      4       2       3 1
      5       3       5 1
      6       2       6 1
      7       2       7 1
      8       3       8 1
      9       3       9 1
@<TRIPOS>ALT_TYPE
CGenFF_4.0_ALT_TYPE_SET
CGenFF_4.0 1 CG2O4 2 CG3C41 3 CG3C41 4 OG2D1 5 OG3C51 6 HGA2 7 HGA2 8 HGA2 9 HGA2
@<TRIPOS>MOLECULE
4_lactone
 9 9 0 0 0
****
USER_CHARGES
INVALID_CHARGES
Pose:  11 Cluster:  11 Fr_nu: 7331411 TotEn:   -19.18
@<TRIPOS>ATOM
      1 C1        -49.7396  -21.2770  -35.8649 C.2    1 LIG       0.04000
      2 C2        -50.3583  -21.7527  -37.1916 C.3    1 LIG       0.11000
      3 C3        -51.6590  -21.6970  -36.3960 C.3    1 LIG       0.08100
      4 O1        -48.6405  -21.0017  -35.4400 O.2    1 LIG      -0.32000
      5 O2        -50.9347  -21.2513  -35.2160 O.3    1 LIG      -0.27100
      6 H1        -50.2708  -21.0332  -38.0072 H      1 LIG       0.09000
      7 H2        -50.0345  -22.7473  -37.5026 H      1 LIG       0.09000
      8 H3        -52.3860  -20.9510  -36.7284 H      1 LIG       0.09000
      9 H4        -52.1497  -22.6593  -36.2265 H      1 LIG       0.09000
@<TRIPOS>BOND
      1       1       2 1
      2       1       4 2
      3       1       5 1
      4       2       3 1
      5       3       5 1
      6       2       6 1
      7       2       7 1
      8       3       8 1
      9       3       9 1
@<TRIPOS>ALT_TYPE
CGenFF_4.0_ALT_TYPE_SET
CGenFF_4.0 1 CG2O4 2 CG3C41 3 CG3C41 4 OG2D1 5 OG3C51 6 HGA2 7 HGA2 8 HGA2 9 HGA2
@<TRIPOS>MOLECULE
4_lactone
 9 9 0 0 0
****
USER_CHARGES
INVALID_CHARGES
Pose:  12 Cluster:  12 Fr_nu: 7409315 TotEn:   -19.16
@<TRIPOS>ATOM
      1 C1        -55.4575  -24.3620  -20.9863 C.2    1 LIG       0.04000
      2 C2        -56.3280  -24.0310  -22.2118 C.3    1 LIG       0.11000
      3 C3        -57.1245  -25.2469  -21.7480 C.3    1 LIG       0.08100
      4 O1        -54.4678  -23.9200  -20.4483 O.2    1 LIG      -0.32000
      5 O2        -56.2125  -25.4359  -20.6309 O.3    1 LIG      -0.27100
      6 H1        -56.8451  -23.0725  -22.1451 H      1 LIG       0.09000
      7 H2        -55.8115  -24.1383  -23.1670 H      1 LIG       0.09000
      8 H3        -58.1433  -25.0438  -21.4068 H      1 LIG       0.09000
      9 H4        -57.1129  -26.1049  -22.4258 H      1 LIG       0.09000
@<TRIPOS>BOND
      1       1       2 1
      2       1       4 2
      3       1       5 1
      4       2       3 1
      5       3       5 1
      6       2       6 1
      7       2       7 1
      8       3       8 1
      9       3       9 1
@<TRIPOS>ALT_TYPE
CGenFF_4.0_ALT_TYPE_SET
CGenFF_4.0 1 CG2O4 2 CG3C41 3 CG3C41 4 OG2D1 5 OG3C51 6 HGA2 7 HGA2 8 HGA2 9 HGA2
@<TRIPOS>MOLECULE
4_lactone
 9 9 0 0 0
****
USER_CHARGES
INVALID_CHARGES
Pose:  13 Cluster:  13 Fr_nu: 7435860 TotEn:   -18.97
@<TRIPOS>ATOM
      1 C1        -41.1218   -5.2601  -48.0308 C.2    1 LIG       0.04000
      2 C2        -40.8914   -5.5236  -49.5297 C.3    1 LIG       0.11000
      3 C3        -40.3384   -6.8534  -49.0259 C.3    1 LIG       0.08100
      4 O1        -41.5674   -4.3736  -47.3380 O.2    1 LIG      -0.32000
      5 O2        -40.6142   -6.4636  -47.6520 O.3    1 LIG      -0.27100
      6 H1        -41.8086   -5.5842  -50.1175 H      1 LIG       0.09000
      7 H2        -40.1659   -4.8532  -49.9933 H      1 LIG       0.09000
      8 H3        -40.9061   -7.7422  -49.3145 H      1 LIG       0.09000
      9 H4        -39.2694   -7.0127  -49.1914 H      1 LIG       0.09000
@<TRIPOS>BOND
      1       1       2 1
      2       1       4 2
      3       1       5 1
      4       2       3 1
      5       3       5 1
      6       2       6 1
      7       2       7 1
      8       3       8 1
      9       3       9 1
@<TRIPOS>ALT_TYPE
CGenFF_4.0_ALT_TYPE_SET
CGenFF_4.0 1 CG2O4 2 CG3C41 3 CG3C41 4 OG2D1 5 OG3C51 6 HGA2 7 HGA2 8 HGA2 9 HGA2
@<TRIPOS>MOLECULE
4_lactone
 9 9 0 0 0
****
USER_CHARGES
INVALID_CHARGES
Pose:  14 Cluster:  14 Fr_nu: 7335905 TotEn:   -18.90
@<TRIPOS>ATOM
      1 C1        -51.1445    4.1891  -32.4755 C.2    1 LIG       0.04000
      2 C2        -51.4524    3.4066  -33.7647 C.3    1 LIG       0.11000
      3 C3        -51.2643    2.1937  -32.8583 C.3    1 LIG       0.08100
      4 O1        -51.0472    5.3462  -32.1348 O.2    1 LIG      -0.32000
      5 O2        -50.9897    3.0647  -31.7263 O.3    1 LIG      -0.27100
      6 H1        -52.4625    3.5592  -34.1480 H      1 LIG       0.09000
      7 H2        -50.7060    3.5319  -34.5507 H      1 LIG       0.09000
      8 H3        -52.1566    1.5844  -32.6911 H      1 LIG       0.09000
      9 H4        -50.4063    1.5579  -33.0934 H      1 LIG       0.09000
@<TRIPOS>BOND
      1       1       2 1
      2       1       4 2
      3       1       5 1
      4       2       3 1
      5       3       5 1
      6       2       6 1
      7       2       7 1
      8       3       8 1
      9       3       9 1
@<TRIPOS>ALT_TYPE
CGenFF_4.0_ALT_TYPE_SET
CGenFF_4.0 1 CG2O4 2 CG3C41 3 CG3C41 4 OG2D1 5 OG3C51 6 HGA2 7 HGA2 8 HGA2 9 HGA2
@<TRIPOS>MOLECULE
4_lactone
 9 9 0 0 0
****
USER_CHARGES
INVALID_CHARGES
Pose:  15 Cluster:  15 Fr_nu: 7212004 TotEn:   -18.77
@<TRIPOS>ATOM
      1 C1        -54.3590  -24.2700  -20.8922 C.2    1 LIG       0.04000
      2 C2        -55.2982  -24.3446  -22.1094 C.3    1 LIG       0.11000
      3 C3        -56.0983  -25.2791  -21.2069 C.3    1 LIG       0.08100
      4 O1        -53.3233  -23.7188  -20.5958 O.2    1 LIG      -0.32000
      5 O2        -55.1206  -25.1117  -20.1431 O.3    1 LIG      -0.27100
      6 H1        -55.7810  -23.3983  -22.3582 H      1 LIG       0.09000
      7 H2        -54.8492  -24.8054  -22.9907 H      1 LIG       0.09000
      8 H3        -57.0858  -24.9178  -20.9074 H      1 LIG       0.09000
      9 H4        -56.1568  -26.3194  -21.5387 H      1 LIG       0.09000
@<TRIPOS>BOND
      1       1       2 1
      2       1       4 2
      3       1       5 1
      4       2       3 1
      5       3       5 1
      6       2       6 1
      7       2       7 1
      8       3       8 1
      9       3       9 1
@<TRIPOS>ALT_TYPE
CGenFF_4.0_ALT_TYPE_SET
CGenFF_4.0 1 CG2O4 2 CG3C41 3 CG3C41 4 OG2D1 5 OG3C51 6 HGA2 7 HGA2 8 HGA2 9 HGA2
@<TRIPOS>MOLECULE
4_lactone
 9 9 0 0 0
****
USER_CHARGES
INVALID_CHARGES
Pose:  16 Cluster:  16 Fr_nu: 7441523 TotEn:   -18.76
@<TRIPOS>ATOM
      1 C1        -40.9176   -4.4205  -48.3431 C.2    1 LIG       0.04000
      2 C2        -40.1253   -3.8088  -49.5124 C.3    1 LIG       0.11000
      3 C3        -40.6403   -5.0325  -50.2643 C.3    1 LIG       0.08100
      4 O1        -41.1493   -4.1548  -47.1855 O.2    1 LIG      -0.32000
      5 O2        -41.3396   -5.4877  -49.0730 O.3    1 LIG      -0.27100
      6 H1        -40.5085   -2.8464  -49.8551 H      1 LIG       0.09000
      7 H2        -39.0471   -3.7716  -49.3485 H      1 LIG       0.09000
      8 H3        -41.3331   -4.8273  -51.0849 H      1 LIG       0.09000
      9 H4        -39.8762   -5.7482  -50.5798 H      1 LIG       0.09000
@<TRIPOS>BOND
      1       1       2 1
      2       1       4 2
      3       1       5 1
      4       2       3 1
      5       3       5 1
      6       2       6 1
      7       2       7 1
      8       3       8 1
      9       3       9 1
@<TRIPOS>ALT_TYPE
CGenFF_4.0_ALT_TYPE_SET
CGenFF_4.0 1 CG2O4 2 CG3C41 3 CG3C41 4 OG2D1 5 OG3C51 6 HGA2 7 HGA2 8 HGA2 9 HGA2
@<TRIPOS>MOLECULE
4_lactone
 9 9 0 0 0
****
USER_CHARGES
INVALID_CHARGES
Pose:  17 Cluster:  17 Fr_nu: 2341237 TotEn:   -17.86
@<TRIPOS>ATOM
      1 C1        -51.0976  -20.8998  -34.8603 C.2    1 LIG       0.04000
      2 C2        -52.1068  -21.9553  -34.3739 C.3    1 LIG       0.11000
      3 C3        -52.4674  -22.0301  -35.8545 C.3    1 LIG       0.08100
      4 O1        -50.2545  -20.1800  -34.3751 O.2    1 LIG      -0.32000
      5 O2        -51.4703  -21.0170  -36.1630 O.3    1 LIG      -0.27100
      6 H1        -51.6468  -22.8506  -33.9527 H      1 LIG       0.09000
      7 H2        -52.8824  -21.5600  -33.7160 H      1 LIG       0.09000
      8 H3        -52.2440  -22.9793  -36.3491 H      1 LIG       0.09000
      9 H4        -53.4753  -21.6933  -36.1120 H      1 LIG       0.09000
@<TRIPOS>BOND
      1       1       2 1
      2       1       4 2
      3       1       5 1
      4       2       3 1
      5       3       5 1
      6       2       6 1
      7       2       7 1
      8       3       8 1
      9       3       9 1
@<TRIPOS>ALT_TYPE
CGenFF_4.0_ALT_TYPE_SET
CGenFF_4.0 1 CG2O4 2 CG3C41 3 CG3C41 4 OG2D1 5 OG3C51 6 HGA2 7 HGA2 8 HGA2 9 HGA2
@<TRIPOS>MOLECULE
4_lactone
 9 9 0 0 0
****
USER_CHARGES
INVALID_CHARGES
Pose:  18 Cluster:  18 Fr_nu: 5319690 TotEn:   -17.75
@<TRIPOS>ATOM
      1 C1        -50.6368    5.3202  -32.4261 C.2    1 LIG       0.04000
      2 C2        -51.1336    4.5651  -33.6720 C.3    1 LIG       0.11000
      3 C3        -51.1121    3.3647  -32.7305 C.3    1 LIG       0.08100
      4 O1        -50.3282    6.4528  -32.1322 O.2    1 LIG      -0.32000
      5 O2        -50.6404    4.2080  -31.6433 O.3    1 LIG      -0.27100
      6 H1        -52.1199    4.8777  -34.0185 H      1 LIG       0.09000
      7 H2        -50.4145    4.5377  -34.4923 H      1 LIG       0.09000
      8 H3        -52.0862    2.9226  -32.5043 H      1 LIG       0.09000
      9 H4        -50.3868    2.5846  -32.9775 H      1 LIG       0.09000
@<TRIPOS>BOND
      1       1       2 1
      2       1       4 2
      3       1       5 1
      4       2       3 1
      5       3       5 1
      6       2       6 1
      7       2       7 1
      8       3       8 1
      9       3       9 1
@<TRIPOS>ALT_TYPE
CGenFF_4.0_ALT_TYPE_SET
CGenFF_4.0 1 CG2O4 2 CG3C41 3 CG3C41 4 OG2D1 5 OG3C51 6 HGA2 7 HGA2 8 HGA2 9 HGA2
@<TRIPOS>MOLECULE
4_lactone
 9 9 0 0 0
****
USER_CHARGES
INVALID_CHARGES
Pose:  19 Cluster:  19 Fr_nu: 7211327 TotEn:   -17.54
@<TRIPOS>ATOM
      1 C1        -54.5327  -24.3109  -20.5314 C.2    1 LIG       0.04000
      2 C2        -55.8037  -25.0395  -21.0035 C.3    1 LIG       0.11000
      3 C3        -55.9996  -23.7768  -21.8373 C.3    1 LIG       0.08100
      4 O1        -53.6099  -24.5225  -19.7778 O.2    1 LIG      -0.32000
      5 O2        -54.7704  -23.2145  -21.3003 O.3    1 LIG      -0.27100
      6 H1        -55.6100  -25.9537  -21.5667 H      1 LIG       0.09000
      7 H2        -56.5399  -25.2067  -20.2155 H      1 LIG       0.09000
      8 H3        -55.9418  -23.9111  -22.9209 H      1 LIG       0.09000
      9 H4        -56.8686  -23.1677  -21.5738 H      1 LIG       0.09000
@<TRIPOS>BOND
      1       1       2 1
      2       1       4 2
      3       1       5 1
      4       2       3 1
      5       3       5 1
      6       2       6 1
      7       2       7 1
      8       3       8 1
      9       3       9 1
@<TRIPOS>ALT_TYPE
CGenFF_4.0_ALT_TYPE_SET
CGenFF_4.0 1 CG2O4 2 CG3C41 3 CG3C41 4 OG2D1 5 OG3C51 6 HGA2 7 HGA2 8 HGA2 9 HGA2
@<TRIPOS>MOLECULE
4_lactone
 9 9 0 0 0
****
USER_CHARGES
INVALID_CHARGES
Pose:  20 Cluster:  20 Fr_nu: 7333687 TotEn:   -17.49
@<TRIPOS>ATOM
      1 C1        -46.2783  -21.4353  -30.7161 C.2    1 LIG       0.04000
      2 C2        -45.2091  -22.5421  -30.6835 C.3    1 LIG       0.11000
      3 C3        -46.0180  -23.0378  -29.4886 C.3    1 LIG       0.08100
      4 O1        -46.5298  -20.4558  -31.3807 O.2    1 LIG      -0.32000
      5 O2        -46.9505  -21.9323  -29.6433 O.3    1 LIG      -0.27100
      6 H1        -45.2132  -23.1914  -31.5604 H      1 LIG       0.09000
      7 H2        -44.2032  -22.1831  -30.4596 H      1 LIG       0.09000
      8 H3        -46.5128  -24.0040  -29.6195 H      1 LIG       0.09000
      9 H4        -45.5055  -22.9990  -28.5234 H      1 LIG       0.09000
@<TRIPOS>BOND
      1       1       2 1
      2       1       4 2
      3       1       5 1
      4       2       3 1
      5       3       5 1
      6       2       6 1
      7       2       7 1
      8       3       8 1
      9       3       9 1
@<TRIPOS>ALT_TYPE
CGenFF_4.0_ALT_TYPE_SET
CGenFF_4.0 1 CG2O4 2 CG3C41 3 CG3C41 4 OG2D1 5 OG3C51 6 HGA2 7 HGA2 8 HGA2 9 HGA2
@<TRIPOS>MOLECULE
4_lactone
 9 9 0 0 0
****
USER_CHARGES
INVALID_CHARGES
Pose:  21 Cluster:  21 Fr_nu: 7448331 TotEn:   -17.14
@<TRIPOS>ATOM
      1 C1        -53.3521  -24.3364  -20.4312 C.2    1 LIG       0.04000
      2 C2        -54.8411  -24.7261  -20.4477 C.3    1 LIG       0.11000
      3 C3        -54.8040  -24.0972  -21.8373 C.3    1 LIG       0.08100
      4 O1        -52.4144  -24.4241  -19.6713 O.2    1 LIG      -0.32000
      5 O2        -53.3913  -23.7908  -21.6763 O.3    1 LIG      -0.27100
      6 H1        -55.0204  -25.8020  -20.4194 H      1 LIG       0.09000
      7 H2        -55.4467  -24.2027  -19.7060 H      1 LIG       0.09000
      8 H3        -54.9754  -24.7823  -22.6720 H      1 LIG       0.09000
      9 H4        -55.4006  -23.1891  -21.9601 H      1 LIG       0.09000
@<TRIPOS>BOND
      1       1       2 1
      2       1       4 2
      3       1       5 1
      4       2       3 1
      5       3       5 1
      6       2       6 1
      7       2       7 1
      8       3       8 1
      9       3       9 1
@<TRIPOS>ALT_TYPE
CGenFF_4.0_ALT_TYPE_SET
CGenFF_4.0 1 CG2O4 2 CG3C41 3 CG3C41 4 OG2D1 5 OG3C51 6 HGA2 7 HGA2 8 HGA2 9 HGA2
@<TRIPOS>MOLECULE
4_lactone
 9 9 0 0 0
****
USER_CHARGES
INVALID_CHARGES
Pose:  22 Cluster:  22 Fr_nu: 7441125 TotEn:   -17.06
@<TRIPOS>ATOM
      1 C1        -40.4706   -4.2909  -47.4289 C.2    1 LIG       0.04000
      2 C2        -40.0232   -4.2041  -48.8990 C.3    1 LIG       0.11000
      3 C3        -40.9877   -5.3734  -49.0730 C.3    1 LIG       0.08100
      4 O1        -40.2381   -3.7169  -46.3892 O.2    1 LIG      -0.32000
      5 O2        -41.3121   -5.3350  -47.6557 O.3    1 LIG      -0.27100
      6 H1        -40.3086   -3.2764  -49.3976 H      1 LIG       0.09000
      7 H2        -38.9678   -4.4319  -49.0575 H      1 LIG       0.09000
      8 H3        -41.8660   -5.1747  -49.6932 H      1 LIG       0.09000
      9 H4        -40.5290   -6.3253  -49.3545 H      1 LIG       0.09000
@<TRIPOS>BOND
      1       1       2 1
      2       1       4 2
      3       1       5 1
      4       2       3 1
      5       3       5 1
      6       2       6 1
      7       2       7 1
      8       3       8 1
      9       3       9 1
@<TRIPOS>ALT_TYPE
CGenFF_4.0_ALT_TYPE_SET
CGenFF_4.0 1 CG2O4 2 CG3C41 3 CG3C41 4 OG2D1 5 OG3C51 6 HGA2 7 HGA2 8 HGA2 9 HGA2
@<TRIPOS>MOLECULE
4_lactone
 9 9 0 0 0
****
USER_CHARGES
INVALID_CHARGES
Pose:  23 Cluster:  23 Fr_nu: 7438732 TotEn:   -16.93
@<TRIPOS>ATOM
      1 C1        -52.4175  -24.9397  -22.9908 C.2    1 LIG       0.04000
      2 C2        -53.6533  -25.4477  -23.7549 C.3    1 LIG       0.11000
      3 C3        -52.6061  -26.0138  -24.7093 C.3    1 LIG       0.08100
      4 O1        -52.1868  -24.3073  -21.9852 O.2    1 LIG      -0.32000
      5 O2        -51.5392  -25.4705  -23.8834 O.3    1 LIG      -0.27100
      6 H1        -54.2434  -26.1847  -23.2080 H      1 LIG       0.09000
      7 H2        -54.2841  -24.6543  -24.1591 H      1 LIG       0.09000
      8 H3        -52.5568  -27.1047  -24.7653 H      1 LIG       0.09000
      9 H4        -52.5985  -25.5792  -25.7126 H      1 LIG       0.09000
@<TRIPOS>BOND
      1       1       2 1
      2       1       4 2
      3       1       5 1
      4       2       3 1
      5       3       5 1
      6       2       6 1
      7       2       7 1
      8       3       8 1
      9       3       9 1
@<TRIPOS>ALT_TYPE
CGenFF_4.0_ALT_TYPE_SET
CGenFF_4.0 1 CG2O4 2 CG3C41 3 CG3C41 4 OG2D1 5 OG3C51 6 HGA2 7 HGA2 8 HGA2 9 HGA2
@<TRIPOS>MOLECULE
4_lactone
 9 9 0 0 0
****
USER_CHARGES
INVALID_CHARGES
Pose:  24 Cluster:  24 Fr_nu: 5028544 TotEn:   -16.92
@<TRIPOS>ATOM
      1 C1        -51.9806  -21.0975  -34.9613 C.2    1 LIG       0.04000
      2 C2        -52.9828  -21.6441  -35.9938 C.3    1 LIG       0.11000
      3 C3        -53.6997  -22.1669  -34.7525 C.3    1 LIG       0.08100
      4 O1        -50.9492  -20.4646  -34.9661 O.2    1 LIG      -0.32000
      5 O2        -52.6707  -21.5933  -33.8994 O.3    1 LIG      -0.27100
      6 H1        -53.5102  -20.8713  -36.5551 H      1 LIG       0.09000
      7 H2        -52.5680  -22.4044  -36.6577 H      1 LIG       0.09000
      8 H3        -54.6807  -21.7277  -34.5519 H      1 LIG       0.09000
      9 H4        -53.7415  -23.2552  -34.6553 H      1 LIG       0.09000
@<TRIPOS>BOND
      1       1       2 1
      2       1       4 2
      3       1       5 1
      4       2       3 1
      5       3       5 1
      6       2       6 1
      7       2       7 1
      8       3       8 1
      9       3       9 1
@<TRIPOS>ALT_TYPE
CGenFF_4.0_ALT_TYPE_SET
CGenFF_4.0 1 CG2O4 2 CG3C41 3 CG3C41 4 OG2D1 5 OG3C51 6 HGA2 7 HGA2 8 HGA2 9 HGA2
@<TRIPOS>MOLECULE
4_lactone
 9 9 0 0 0
****
USER_CHARGES
INVALID_CHARGES
Pose:  25 Cluster:  25 Fr_nu: 7446957 TotEn:   -16.82
@<TRIPOS>ATOM
      1 C1        -41.2338   -4.7744  -49.0657 C.2    1 LIG       0.04000
      2 C2        -40.7757   -4.7914  -50.5350 C.3    1 LIG       0.11000
      3 C3        -42.1702   -4.2261  -50.7876 C.3    1 LIG       0.08100
      4 O1        -40.7772   -5.0686  -47.9844 O.2    1 LIG      -0.32000
      5 O2        -42.4613   -4.2699  -49.3632 O.3    1 LIG      -0.27100
      6 H1        -39.9452   -4.1174  -50.7506 H      1 LIG       0.09000
      7 H2        -40.5897   -5.7907  -50.9319 H      1 LIG       0.09000
      8 H3        -42.2040   -3.2041  -51.1748 H      1 LIG       0.09000
      9 H4        -42.8452   -4.8722  -51.3557 H      1 LIG       0.09000
@<TRIPOS>BOND
      1       1       2 1
      2       1       4 2
      3       1       5 1
      4       2       3 1
      5       3       5 1
      6       2       6 1
      7       2       7 1
      8       3       8 1
      9       3       9 1
@<TRIPOS>ALT_TYPE
CGenFF_4.0_ALT_TYPE_SET
CGenFF_4.0 1 CG2O4 2 CG3C41 3 CG3C41 4 OG2D1 5 OG3C51 6 HGA2 7 HGA2 8 HGA2 9 HGA2
@<TRIPOS>MOLECULE
4_lactone
 9 9 0 0 0
****
USER_CHARGES
INVALID_CHARGES
Pose:  26 Cluster:  26 Fr_nu: 3322160 TotEn:   -16.49
@<TRIPOS>ATOM
      1 C1        -46.5582  -21.3729  -29.9471 C.2    1 LIG       0.04000
      2 C2        -46.4064  -22.7067  -29.1940 C.3    1 LIG       0.11000
      3 C3        -46.1523  -21.7945  -27.9977 C.3    1 LIG       0.08100
      4 O1        -46.7922  -21.0066  -31.0764 O.2    1 LIG      -0.32000
      5 O2        -46.3221  -20.6203  -28.8392 O.3    1 LIG      -0.27100
      6 H1        -47.3207  -23.3006  -29.1510 H      1 LIG       0.09000
      7 H2        -45.5567  -23.3084  -29.5208 H      1 LIG       0.09000
      8 H3        -46.9034  -21.8338  -27.2041 H      1 LIG       0.09000
      9 H4        -45.1457  -21.8425  -27.5734 H      1 LIG       0.09000
@<TRIPOS>BOND
      1       1       2 1
      2       1       4 2
      3       1       5 1
      4       2       3 1
      5       3       5 1
      6       2       6 1
      7       2       7 1
      8       3       8 1
      9       3       9 1
@<TRIPOS>ALT_TYPE
CGenFF_4.0_ALT_TYPE_SET
CGenFF_4.0 1 CG2O4 2 CG3C41 3 CG3C41 4 OG2D1 5 OG3C51 6 HGA2 7 HGA2 8 HGA2 9 HGA2
@<TRIPOS>MOLECULE
4_lactone
 9 9 0 0 0
****
USER_CHARGES
INVALID_CHARGES
Pose:  27 Cluster:  27 Fr_nu: 5021667 TotEn:   -16.24
@<TRIPOS>ATOM
      1 C1        -51.7587  -21.0051  -35.8764 C.2    1 LIG       0.04000
      2 C2        -51.8321  -21.7181  -37.2385 C.3    1 LIG       0.11000
      3 C3        -53.3191  -21.3969  -37.1230 C.3    1 LIG       0.08100
      4 O1        -50.9102  -20.7200  -35.0621 O.2    1 LIG      -0.32000
      5 O2        -53.0946  -20.7529  -35.8383 O.3    1 LIG      -0.27100
      6 H1        -51.2974  -21.2050  -38.0393 H      1 LIG       0.09000
      7 H2        -51.5711  -22.7770  -37.2014 H      1 LIG       0.09000
      8 H3        -53.7108  -20.6940  -37.8634 H      1 LIG       0.09000
      9 H4        -53.9824  -22.2611  -37.0287 H      1 LIG       0.09000
@<TRIPOS>BOND
      1       1       2 1
      2       1       4 2
      3       1       5 1
      4       2       3 1
      5       3       5 1
      6       2       6 1
      7       2       7 1
      8       3       8 1
      9       3       9 1
@<TRIPOS>ALT_TYPE
CGenFF_4.0_ALT_TYPE_SET
CGenFF_4.0 1 CG2O4 2 CG3C41 3 CG3C41 4 OG2D1 5 OG3C51 6 HGA2 7 HGA2 8 HGA2 9 HGA2
@<TRIPOS>MOLECULE
4_lactone
 9 9 0 0 0
****
USER_CHARGES
INVALID_CHARGES
Pose:  28 Cluster:  28 Fr_nu: 7173684 TotEn:   -16.08
@<TRIPOS>ATOM
      1 C1        -51.0942    3.4633  -33.0430 C.2    1 LIG       0.04000
      2 C2        -51.4835    1.9883  -32.8386 C.3    1 LIG       0.11000
      3 C3        -52.6335    2.3502  -33.7737 C.3    1 LIG       0.08100
      4 O1        -50.2242    4.2173  -32.6701 O.2    1 LIG      -0.32000
      5 O2        -52.1439    3.7165  -33.8699 O.3    1 LIG      -0.27100
      6 H1        -50.7572    1.2768  -33.2344 H      1 LIG       0.09000
      7 H2        -51.7653    1.7400  -31.8140 H      1 LIG       0.09000
      8 H3        -52.6283    1.8506  -34.7463 H      1 LIG       0.09000
      9 H4        -53.6322    2.3117  -33.3300 H      1 LIG       0.09000
@<TRIPOS>BOND
      1       1       2 1
      2       1       4 2
      3       1       5 1
      4       2       3 1
      5       3       5 1
      6       2       6 1
      7       2       7 1
      8       3       8 1
      9       3       9 1
@<TRIPOS>ALT_TYPE
CGenFF_4.0_ALT_TYPE_SET
CGenFF_4.0 1 CG2O4 2 CG3C41 3 CG3C41 4 OG2D1 5 OG3C51 6 HGA2 7 HGA2 8 HGA2 9 HGA2
@<TRIPOS>MOLECULE
4_lactone
 9 9 0 0 0
****
USER_CHARGES
INVALID_CHARGES
Pose:  29 Cluster:  29 Fr_nu: 4307275 TotEn:   -15.69
@<TRIPOS>ATOM
      1 C1        -52.5710    3.7286  -34.1137 C.2    1 LIG       0.04000
      2 C2        -51.3664    3.0306  -33.4572 C.3    1 LIG       0.11000
      3 C3        -52.3708    1.9038  -33.2347 C.3    1 LIG       0.08100
      4 O1        -52.8048    4.7851  -34.6554 O.2    1 LIG      -0.32000
      5 O2        -53.4127    2.6858  -33.8816 O.3    1 LIG      -0.27100
      6 H1        -50.5503    2.8084  -34.1464 H      1 LIG       0.09000
      7 H2        -51.0016    3.5259  -32.5559 H      1 LIG       0.09000
      8 H3        -52.1687    0.9755  -33.7760 H      1 LIG       0.09000
      9 H4        -52.6175    1.6913  -32.1909 H      1 LIG       0.09000
@<TRIPOS>BOND
      1       1       2 1
      2       1       4 2
      3       1       5 1
      4       2       3 1
      5       3       5 1
      6       2       6 1
      7       2       7 1
      8       3       8 1
      9       3       9 1
@<TRIPOS>ALT_TYPE
CGenFF_4.0_ALT_TYPE_SET
CGenFF_4.0 1 CG2O4 2 CG3C41 3 CG3C41 4 OG2D1 5 OG3C51 6 HGA2 7 HGA2 8 HGA2 9 HGA2
@<TRIPOS>MOLECULE
4_lactone
 9 9 0 0 0
****
USER_CHARGES
INVALID_CHARGES
Pose:  30 Cluster:  30 Fr_nu: 7455553 TotEn:   -15.42
@<TRIPOS>ATOM
      1 C1        -52.4275  -24.9521  -21.5805 C.2    1 LIG       0.04000
      2 C2        -53.2840  -25.8134  -22.5258 C.3    1 LIG       0.11000
      3 C3        -52.6309  -24.9560  -23.6056 C.3    1 LIG       0.08100
      4 O1        -52.2289  -24.8598  -20.3903 O.2    1 LIG      -0.32000
      5 O2        -51.8847  -24.2249  -22.5935 O.3    1 LIG      -0.27100
      6 H1        -53.0140  -26.8706  -22.5327 H      1 LIG       0.09000
      7 H2        -54.3595  -25.6788  -22.3990 H      1 LIG       0.09000
      8 H3        -51.9656  -25.4855  -24.2929 H      1 LIG       0.09000
      9 H4        -53.3071  -24.2987  -24.1591 H      1 LIG       0.09000
@<TRIPOS>BOND
      1       1       2 1
      2       1       4 2
      3       1       5 1
      4       2       3 1
      5       3       5 1
      6       2       6 1
      7       2       7 1
      8       3       8 1
      9       3       9 1
@<TRIPOS>ALT_TYPE
CGenFF_4.0_ALT_TYPE_SET
CGenFF_4.0 1 CG2O4 2 CG3C41 3 CG3C41 4 OG2D1 5 OG3C51 6 HGA2 7 HGA2 8 HGA2 9 HGA2
@<TRIPOS>MOLECULE
4_lactone
 9 9 0 0 0
****
USER_CHARGES
INVALID_CHARGES
Pose:  31 Cluster:  31 Fr_nu: 2108191 TotEn:   -15.37
@<TRIPOS>ATOM
      1 C1        -60.1678    1.1023  -43.1889 C.2    1 LIG       0.04000
      2 C2        -61.1026    2.3246  -43.2257 C.3    1 LIG       0.11000
      3 C3        -60.5719    2.4607  -44.6498 C.3    1 LIG       0.08100
      4 O1        -59.8521    0.2430  -42.3976 O.2    1 LIG      -0.32000
      5 O2        -59.7368    1.2841  -44.4660 O.3    1 LIG      -0.27100
      6 H1        -62.1617    2.0784  -43.1365 H      1 LIG       0.09000
      7 H2        -60.8205    3.1219  -42.5361 H      1 LIG       0.09000
      8 H3        -61.3072    2.3130  -45.4454 H      1 LIG       0.09000
      9 H4        -59.9711    3.3530  -44.8459 H      1 LIG       0.09000
@<TRIPOS>BOND
      1       1       2 1
      2       1       4 2
      3       1       5 1
      4       2       3 1
      5       3       5 1
      6       2       6 1
      7       2       7 1
      8       3       8 1
      9       3       9 1
@<TRIPOS>ALT_TYPE
CGenFF_4.0_ALT_TYPE_SET
CGenFF_4.0 1 CG2O4 2 CG3C41 3 CG3C41 4 OG2D1 5 OG3C51 6 HGA2 7 HGA2 8 HGA2 9 HGA2
@<TRIPOS>MOLECULE
4_lactone
 9 9 0 0 0
****
USER_CHARGES
INVALID_CHARGES
Pose:  32 Cluster:  32 Fr_nu:  31894 TotEn:   -15.23
@<TRIPOS>ATOM
      1 C1        -76.6260  -10.8934  -41.8160 C.2    1 LIG       0.04000
      2 C2        -76.0390  -11.9946  -42.7171 C.3    1 LIG       0.11000
      3 C3        -76.8525  -11.2910  -43.7992 C.3    1 LIG       0.08100
      4 O1        -76.5657  -10.5645  -40.6530 O.2    1 LIG      -0.32000
      5 O2        -77.3273  -10.3171  -42.8288 O.3    1 LIG      -0.27100
      6 H1        -74.9551  -11.9454  -42.8321 H      1 LIG       0.09000
      7 H2        -76.3658  -13.0031  -42.4581 H      1 LIG       0.09000
      8 H3        -76.2720  -10.8169  -44.5953 H      1 LIG       0.09000
      9 H4        -77.6770  -11.8717  -44.2219 H      1 LIG       0.09000
@<TRIPOS>BOND
      1       1       2 1
      2       1       4 2
      3       1       5 1
      4       2       3 1
      5       3       5 1
      6       2       6 1
      7       2       7 1
      8       3       8 1
      9       3       9 1
@<TRIPOS>ALT_TYPE
CGenFF_4.0_ALT_TYPE_SET
CGenFF_4.0 1 CG2O4 2 CG3C41 3 CG3C41 4 OG2D1 5 OG3C51 6 HGA2 7 HGA2 8 HGA2 9 HGA2
@<TRIPOS>MOLECULE
4_lactone
 9 9 0 0 0
****
USER_CHARGES
INVALID_CHARGES
Pose:  33 Cluster:  33 Fr_nu:   9199 TotEn:   -15.01
@<TRIPOS>ATOM
      1 C1        -54.4407  -10.0284  -47.4137 C.2    1 LIG       0.04000
      2 C2        -55.3378  -10.6286  -48.5110 C.3    1 LIG       0.11000
      3 C3        -54.9844   -9.3420  -49.2510 C.3    1 LIG       0.08100
      4 O1        -54.0545  -10.3353  -46.3087 O.2    1 LIG      -0.32000
      5 O2        -54.1685   -8.9043  -48.1293 O.3    1 LIG      -0.27100
      6 H1        -54.9497  -11.5492  -48.9496 H      1 LIG       0.09000
      7 H2        -56.3841  -10.7370  -48.2208 H      1 LIG       0.09000
      8 H3        -54.3881   -9.4664  -50.1590 H      1 LIG       0.09000
      9 H4        -55.8181   -8.6581  -49.4324 H      1 LIG       0.09000
@<TRIPOS>BOND
      1       1       2 1
      2       1       4 2
      3       1       5 1
      4       2       3 1
      5       3       5 1
      6       2       6 1
      7       2       7 1
      8       3       8 1
      9       3       9 1
@<TRIPOS>ALT_TYPE
CGenFF_4.0_ALT_TYPE_SET
CGenFF_4.0 1 CG2O4 2 CG3C41 3 CG3C41 4 OG2D1 5 OG3C51 6 HGA2 7 HGA2 8 HGA2 9 HGA2
@<TRIPOS>MOLECULE
4_lactone
 9 9 0 0 0
****
USER_CHARGES
INVALID_CHARGES
Pose:  34 Cluster:  34 Fr_nu: 362256 TotEn:   -14.23
@<TRIPOS>ATOM
      1 C1        -76.8675  -11.6463  -42.6315 C.2    1 LIG       0.04000
      2 C2        -76.4810  -12.9258  -43.3947 C.3    1 LIG       0.11000
      3 C3        -76.8659  -12.0967  -44.6163 C.3    1 LIG       0.08100
      4 O1        -76.9093  -11.2702  -41.4820 O.2    1 LIG      -0.32000
      5 O2        -77.1947  -10.9659  -43.7627 O.3    1 LIG      -0.27100
      6 H1        -75.4254  -13.1903  -43.3152 H      1 LIG       0.09000
      7 H2        -77.1224  -13.7825  -43.1814 H      1 LIG       0.09000
      8 H3        -76.0495  -11.8590  -45.3037 H      1 LIG       0.09000
      9 H4        -77.7403  -12.4500  -45.1696 H      1 LIG       0.09000
@<TRIPOS>BOND
      1       1       2 1
      2       1       4 2
      3       1       5 1
      4       2       3 1
      5       3       5 1
      6       2       6 1
      7       2       7 1
      8       3       8 1
      9       3       9 1
@<TRIPOS>ALT_TYPE
CGenFF_4.0_ALT_TYPE_SET
CGenFF_4.0 1 CG2O4 2 CG3C41 3 CG3C41 4 OG2D1 5 OG3C51 6 HGA2 7 HGA2 8 HGA2 9 HGA2
@<TRIPOS>MOLECULE
4_lactone
 9 9 0 0 0
****
USER_CHARGES
INVALID_CHARGES
Pose:  35 Cluster:  35 Fr_nu: 2274910 TotEn:   -14.20
@<TRIPOS>ATOM
      1 C1        -79.2033    0.6808  -54.8277 C.2    1 LIG       0.04000
      2 C2        -79.4173    1.4842  -53.5324 C.3    1 LIG       0.11000
      3 C3        -80.6583    1.9874  -54.2636 C.3    1 LIG       0.08100
      4 O1        -78.3964   -0.1068  -55.2672 O.2    1 LIG      -0.32000
      5 O2        -80.3247    1.1713  -55.4205 O.3    1 LIG      -0.27100
      6 H1        -79.6038    0.8679  -52.6516 H      1 LIG       0.09000
      7 H2        -78.6453    2.2308  -53.3388 H      1 LIG       0.09000
      8 H3        -81.6168    1.6946  -53.8266 H      1 LIG       0.09000
      9 H4        -80.6607    3.0526  -54.5106 H      1 LIG       0.09000
@<TRIPOS>BOND
      1       1       2 1
      2       1       4 2
      3       1       5 1
      4       2       3 1
      5       3       5 1
      6       2       6 1
      7       2       7 1
      8       3       8 1
      9       3       9 1
@<TRIPOS>ALT_TYPE
CGenFF_4.0_ALT_TYPE_SET
CGenFF_4.0 1 CG2O4 2 CG3C41 3 CG3C41 4 OG2D1 5 OG3C51 6 HGA2 7 HGA2 8 HGA2 9 HGA2
@<TRIPOS>MOLECULE
4_lactone
 9 9 0 0 0
****
USER_CHARGES
INVALID_CHARGES
Pose:  36 Cluster:  36 Fr_nu: 649738 TotEn:   -13.78
@<TRIPOS>ATOM
      1 C1        -62.8813   -1.7621  -25.8932 C.2    1 LIG       0.04000
      2 C2        -64.3850   -2.0447  -26.0607 C.3    1 LIG       0.11000
      3 C3        -64.4601   -0.5361  -26.2764 C.3    1 LIG       0.08100
      4 O1        -61.8736   -2.3933  -25.6686 O.2    1 LIG      -0.32000
      5 O2        -63.0215   -0.4242  -26.0933 O.3    1 LIG      -0.27100
      6 H1        -64.6288   -2.6599  -26.9283 H      1 LIG       0.09000
      7 H2        -64.8709   -2.4198  -25.1585 H      1 LIG       0.09000
      8 H3        -64.7655   -0.2152  -27.2760 H      1 LIG       0.09000
      9 H4        -65.0070    0.0229  -25.5121 H      1 LIG       0.09000
@<TRIPOS>BOND
      1       1       2 1
      2       1       4 2
      3       1       5 1
      4       2       3 1
      5       3       5 1
      6       2       6 1
      7       2       7 1
      8       3       8 1
      9       3       9 1
@<TRIPOS>ALT_TYPE
CGenFF_4.0_ALT_TYPE_SET
CGenFF_4.0 1 CG2O4 2 CG3C41 3 CG3C41 4 OG2D1 5 OG3C51 6 HGA2 7 HGA2 8 HGA2 9 HGA2
@<TRIPOS>MOLECULE
4_lactone
 9 9 0 0 0
****
USER_CHARGES
INVALID_CHARGES
Pose:  37 Cluster:  37 Fr_nu: 4001085 TotEn:   -13.77
@<TRIPOS>ATOM
      1 C1        -77.8562   -1.6455  -57.1591 C.2    1 LIG       0.04000
      2 C2        -77.6400   -3.1695  -57.1628 C.3    1 LIG       0.11000
      3 C3        -76.4987   -2.8233  -58.1144 C.3    1 LIG       0.08100
      4 O1        -78.6108   -0.8518  -56.6444 O.2    1 LIG      -0.32000
      5 O2        -76.8241   -1.4093  -58.0127 O.3    1 LIG      -0.27100
      6 H1        -77.3430   -3.5797  -56.1964 H      1 LIG       0.09000
      7 H2        -78.4654   -3.7353  -57.5979 H      1 LIG       0.09000
      8 H3        -75.4920   -3.0331  -57.7429 H      1 LIG       0.09000
      9 H4        -76.6115   -3.1888  -59.1388 H      1 LIG       0.09000
@<TRIPOS>BOND
      1       1       2 1
      2       1       4 2
      3       1       5 1
      4       2       3 1
      5       3       5 1
      6       2       6 1
      7       2       7 1
      8       3       8 1
      9       3       9 1
@<TRIPOS>ALT_TYPE
CGenFF_4.0_ALT_TYPE_SET
CGenFF_4.0 1 CG2O4 2 CG3C41 3 CG3C41 4 OG2D1 5 OG3C51 6 HGA2 7 HGA2 8 HGA2 9 HGA2
@<TRIPOS>MOLECULE
4_lactone
 9 9 0 0 0
****
USER_CHARGES
INVALID_CHARGES
Pose:  38 Cluster:  38 Fr_nu: 1441469 TotEn:   -13.68
@<TRIPOS>ATOM
      1 C1        -76.3603  -11.2042  -43.4322 C.2    1 LIG       0.04000
      2 C2        -76.1074  -12.7195  -43.3370 C.3    1 LIG       0.11000
      3 C3        -76.4859  -12.6925  -44.8148 C.3    1 LIG       0.08100
      4 O1        -76.3196  -10.2440  -42.6968 O.2    1 LIG      -0.32000
      5 O2        -76.6883  -11.2536  -44.7512 O.3    1 LIG      -0.27100
      6 H1        -75.0721  -12.9855  -43.1180 H      1 LIG       0.09000
      7 H2        -76.8007  -13.2462  -42.6791 H      1 LIG       0.09000
      8 H3        -75.6873  -12.9568  -45.5132 H      1 LIG       0.09000
      9 H4        -77.4095  -13.2170  -45.0747 H      1 LIG       0.09000
@<TRIPOS>BOND
      1       1       2 1
      2       1       4 2
      3       1       5 1
      4       2       3 1
      5       3       5 1
      6       2       6 1
      7       2       7 1
      8       3       8 1
      9       3       9 1
@<TRIPOS>ALT_TYPE
CGenFF_4.0_ALT_TYPE_SET
CGenFF_4.0 1 CG2O4 2 CG3C41 3 CG3C41 4 OG2D1 5 OG3C51 6 HGA2 7 HGA2 8 HGA2 9 HGA2
@<TRIPOS>MOLECULE
4_lactone
 9 9 0 0 0
****
USER_CHARGES
INVALID_CHARGES
Pose:  39 Cluster:  39 Fr_nu: 3706687 TotEn:   -13.63
@<TRIPOS>ATOM
      1 C1        -54.8536   -9.7927  -48.3397 C.2    1 LIG       0.04000
      2 C2        -56.0238   -9.1792  -49.1294 C.3    1 LIG       0.11000
      3 C3        -55.5842  -10.1723  -50.2011 C.3    1 LIG       0.08100
      4 O1        -54.3374   -9.6516  -47.2544 O.2    1 LIG      -0.32000
      5 O2        -54.5157  -10.6518  -49.3385 O.3    1 LIG      -0.27100
      6 H1        -57.0043   -9.3626  -48.6873 H      1 LIG       0.09000
      7 H2        -55.8901   -8.1247  -49.3763 H      1 LIG       0.09000
      8 H3        -56.3002  -10.9650  -50.4346 H      1 LIG       0.09000
      9 H4        -55.1905   -9.7305  -51.1205 H      1 LIG       0.09000
@<TRIPOS>BOND
      1       1       2 1
      2       1       4 2
      3       1       5 1
      4       2       3 1
      5       3       5 1
      6       2       6 1
      7       2       7 1
      8       3       8 1
      9       3       9 1
@<TRIPOS>ALT_TYPE
CGenFF_4.0_ALT_TYPE_SET
CGenFF_4.0 1 CG2O4 2 CG3C41 3 CG3C41 4 OG2D1 5 OG3C51 6 HGA2 7 HGA2 8 HGA2 9 HGA2
@<TRIPOS>MOLECULE
4_lactone
 9 9 0 0 0
****
USER_CHARGES
INVALID_CHARGES
Pose:  40 Cluster:  40 Fr_nu: 1394936 TotEn:   -13.18
@<TRIPOS>ATOM
      1 C1        -59.2773  -19.7441  -24.7855 C.2    1 LIG       0.04000
      2 C2        -60.4078  -20.6987  -25.2095 C.3    1 LIG       0.11000
      3 C3        -59.6083  -21.7148  -24.3993 C.3    1 LIG       0.08100
      4 O1        -58.9806  -18.5825  -24.9498 O.2    1 LIG      -0.32000
      5 O2        -58.6152  -20.7009  -24.0812 O.3    1 LIG      -0.27100
      6 H1        -61.3871  -20.4365  -24.8062 H      1 LIG       0.09000
      7 H2        -60.4566  -20.8816  -26.2842 H      1 LIG       0.09000
      8 H3        -60.0993  -22.0947  -23.4992 H      1 LIG       0.09000
      9 H4        -59.1729  -22.5377  -24.9728 H      1 LIG       0.09000
@<TRIPOS>BOND
      1       1       2 1
      2       1       4 2
      3       1       5 1
      4       2       3 1
      5       3       5 1
      6       2       6 1
      7       2       7 1
      8       3       8 1
      9       3       9 1
@<TRIPOS>ALT_TYPE
CGenFF_4.0_ALT_TYPE_SET
CGenFF_4.0 1 CG2O4 2 CG3C41 3 CG3C41 4 OG2D1 5 OG3C51 6 HGA2 7 HGA2 8 HGA2 9 HGA2
@<TRIPOS>MOLECULE
4_lactone
 9 9 0 0 0
****
USER_CHARGES
INVALID_CHARGES
Pose:  41 Cluster:  41 Fr_nu: 7446919 TotEn:   -12.88
@<TRIPOS>ATOM
      1 C1        -39.8423   -3.6118  -46.7233 C.2    1 LIG       0.04000
      2 C2        -39.1372   -4.3093  -47.9004 C.3    1 LIG       0.11000
      3 C3        -40.5071   -4.9484  -48.1068 C.3    1 LIG       0.08100
      4 O1        -39.5575   -2.8191  -45.8545 O.2    1 LIG      -0.32000
      5 O2        -41.0352   -4.2190  -46.9645 O.3    1 LIG      -0.27100
      6 H1        -38.8079   -3.6300  -48.6882 H      1 LIG       0.09000
      7 H2        -38.3371   -4.9883  -47.6010 H      1 LIG       0.09000
      8 H3        -41.0222   -4.6762  -49.0321 H      1 LIG       0.09000
      9 H4        -40.5519   -6.0294  -47.9488 H      1 LIG       0.09000
@<TRIPOS>BOND
      1       1       2 1
      2       1       4 2
      3       1       5 1
      4       2       3 1
      5       3       5 1
      6       2       6 1
      7       2       7 1
      8       3       8 1
      9       3       9 1
@<TRIPOS>ALT_TYPE
CGenFF_4.0_ALT_TYPE_SET
CGenFF_4.0 1 CG2O4 2 CG3C41 3 CG3C41 4 OG2D1 5 OG3C51 6 HGA2 7 HGA2 8 HGA2 9 HGA2
@<TRIPOS>MOLECULE
4_lactone
 9 9 0 0 0
****
USER_CHARGES
INVALID_CHARGES
Pose:  42 Cluster:  42 Fr_nu: 1494131 TotEn:   -12.71
@<TRIPOS>ATOM
      1 C1        -55.5384   -9.3614  -48.9635 C.2    1 LIG       0.04000
      2 C2        -56.0485  -10.5930  -49.7331 C.3    1 LIG       0.11000
      3 C3        -55.2313  -11.3554  -48.6944 C.3    1 LIG       0.08100
      4 O1        -55.6502   -8.1583  -49.0285 O.2    1 LIG      -0.32000
      5 O2        -54.8300  -10.1040  -48.0710 O.3    1 LIG      -0.27100
      6 H1        -57.1292  -10.7340  -49.6820 H      1 LIG       0.09000
      7 H2        -55.6876  -10.6567  -50.7609 H      1 LIG       0.09000
      8 H3        -55.8056  -11.9823  -48.0070 H      1 LIG       0.09000
      9 H4        -54.3696  -11.9050  -49.0831 H      1 LIG       0.09000
@<TRIPOS>BOND
      1       1       2 1
      2       1       4 2
      3       1       5 1
      4       2       3 1
      5       3       5 1
      6       2       6 1
      7       2       7 1
      8       3       8 1
      9       3       9 1
@<TRIPOS>ALT_TYPE
CGenFF_4.0_ALT_TYPE_SET
CGenFF_4.0 1 CG2O4 2 CG3C41 3 CG3C41 4 OG2D1 5 OG3C51 6 HGA2 7 HGA2 8 HGA2 9 HGA2
@<TRIPOS>MOLECULE
4_lactone
 9 9 0 0 0
****
USER_CHARGES
INVALID_CHARGES
Pose:  43 Cluster:  43 Fr_nu: 842020 TotEn:   -12.61
@<TRIPOS>ATOM
      1 C1        -59.1633    0.9824  -42.9862 C.2    1 LIG       0.04000
      2 C2        -59.8234    1.9807  -43.9540 C.3    1 LIG       0.11000
      3 C3        -58.4404    1.9929  -44.5983 C.3    1 LIG       0.08100
      4 O1        -59.4838    0.3340  -42.0161 O.2    1 LIG      -0.32000
      5 O2        -57.9559    1.0425  -43.6095 O.3    1 LIG      -0.27100
      6 H1        -60.6239    1.5520  -44.5589 H      1 LIG       0.09000
      7 H2        -60.1366    2.9149  -43.4849 H      1 LIG       0.09000
      8 H3        -58.3860    1.5842  -45.6110 H      1 LIG       0.09000
      9 H4        -57.9015    2.9426  -44.5404 H      1 LIG       0.09000
@<TRIPOS>BOND
      1       1       2 1
      2       1       4 2
      3       1       5 1
      4       2       3 1
      5       3       5 1
      6       2       6 1
      7       2       7 1
      8       3       8 1
      9       3       9 1
@<TRIPOS>ALT_TYPE
CGenFF_4.0_ALT_TYPE_SET
CGenFF_4.0 1 CG2O4 2 CG3C41 3 CG3C41 4 OG2D1 5 OG3C51 6 HGA2 7 HGA2 8 HGA2 9 HGA2
@<TRIPOS>MOLECULE
4_lactone
 9 9 0 0 0
****
USER_CHARGES
INVALID_CHARGES
Pose:  44 Cluster:  44 Fr_nu: 121986 TotEn:   -12.42
@<TRIPOS>ATOM
      1 C1        -59.1077  -20.8897  -23.7993 C.2    1 LIG       0.04000
      2 C2        -59.8799  -20.6670  -25.1120 C.3    1 LIG       0.11000
      3 C3        -59.3398  -19.2464  -24.9774 C.3    1 LIG       0.08100
      4 O1        -58.9026  -21.7985  -23.0271 O.2    1 LIG      -0.32000
      5 O2        -58.6622  -19.6060  -23.7417 O.3    1 LIG      -0.27100
      6 H1        -59.4970  -21.2412  -25.9571 H      1 LIG       0.09000
      7 H2        -60.9616  -20.7744  -25.0161 H      1 LIG       0.09000
      8 H3        -58.6314  -18.9338  -25.7495 H      1 LIG       0.09000
      9 H4        -60.0915  -18.4697  -24.8121 H      1 LIG       0.09000
@<TRIPOS>BOND
      1       1       2 1
      2       1       4 2
      3       1       5 1
      4       2       3 1
      5       3       5 1
      6       2       6 1
      7       2       7 1
      8       3       8 1
      9       3       9 1
@<TRIPOS>ALT_TYPE
CGenFF_4.0_ALT_TYPE_SET
CGenFF_4.0 1 CG2O4 2 CG3C41 3 CG3C41 4 OG2D1 5 OG3C51 6 HGA2 7 HGA2 8 HGA2 9 HGA2
@<TRIPOS>MOLECULE
4_lactone
 9 9 0 0 0
****
USER_CHARGES
INVALID_CHARGES
Pose:  45 Cluster:  45 Fr_nu: 2367128 TotEn:   -11.97
@<TRIPOS>ATOM
      1 C1        -68.9711   -1.6563  -28.9518 C.2    1 LIG       0.04000
      2 C2        -68.1384   -2.1590  -27.7589 C.3    1 LIG       0.11000
      3 C3        -68.6568   -3.5231  -28.2043 C.3    1 LIG       0.08100
      4 O1        -69.2279   -0.5977  -29.4788 O.2    1 LIG      -0.32000
      5 O2        -69.3962   -2.9025  -29.2924 O.3    1 LIG      -0.27100
      6 H1        -67.0642   -2.0019  -27.8677 H      1 LIG       0.09000
      7 H2        -68.4948   -1.8098  -26.7884 H      1 LIG       0.09000
      8 H3        -67.9000   -4.2190  -28.5765 H      1 LIG       0.09000
      9 H4        -69.3251   -4.0265  -27.5003 H      1 LIG       0.09000
@<TRIPOS>BOND
      1       1       2 1
      2       1       4 2
      3       1       5 1
      4       2       3 1
      5       3       5 1
      6       2       6 1
      7       2       7 1
      8       3       8 1
      9       3       9 1
@<TRIPOS>ALT_TYPE
CGenFF_4.0_ALT_TYPE_SET
CGenFF_4.0 1 CG2O4 2 CG3C41 3 CG3C41 4 OG2D1 5 OG3C51 6 HGA2 7 HGA2 8 HGA2 9 HGA2
@<TRIPOS>MOLECULE
4_lactone
 9 9 0 0 0
****
USER_CHARGES
INVALID_CHARGES
Pose:  46 Cluster:  46 Fr_nu: 383700 TotEn:   -11.91
@<TRIPOS>ATOM
      1 C1        -75.9651  -11.2843  -42.3414 C.2    1 LIG       0.04000
      2 C2        -75.8165  -12.7009  -42.9249 C.3    1 LIG       0.11000
      3 C3        -75.2541  -11.9503  -44.1284 C.3    1 LIG       0.08100
      4 O1        -76.3644  -10.7776  -41.3176 O.2    1 LIG      -0.32000
      5 O2        -75.4552  -10.6805  -43.4482 O.3    1 LIG      -0.27100
      6 H1        -75.1076  -13.3322  -42.3869 H      1 LIG       0.09000
      7 H2        -76.7640  -13.2170  -43.0880 H      1 LIG       0.09000
      8 H3        -74.1974  -12.1282  -44.3460 H      1 LIG       0.09000
      9 H4        -75.8485  -12.0143  -45.0439 H      1 LIG       0.09000
@<TRIPOS>BOND
      1       1       2 1
      2       1       4 2
      3       1       5 1
      4       2       3 1
      5       3       5 1
      6       2       6 1
      7       2       7 1
      8       3       8 1
      9       3       9 1
@<TRIPOS>ALT_TYPE
CGenFF_4.0_ALT_TYPE_SET
CGenFF_4.0 1 CG2O4 2 CG3C41 3 CG3C41 4 OG2D1 5 OG3C51 6 HGA2 7 HGA2 8 HGA2 9 HGA2
@<TRIPOS>MOLECULE
4_lactone
 9 9 0 0 0
****
USER_CHARGES
INVALID_CHARGES
Pose:  47 Cluster:  47 Fr_nu: 6374738 TotEn:   -11.86
@<TRIPOS>ATOM
      1 C1        -80.2524  -26.3060  -44.7313 C.2    1 LIG       0.04000
      2 C2        -79.0490  -27.2341  -44.9754 C.3    1 LIG       0.11000
      3 C3        -79.9085  -27.7470  -46.1269 C.3    1 LIG       0.08100
      4 O1        -80.5636  -25.4330  -43.9533 O.2    1 LIG      -0.32000
      5 O2        -80.9646  -26.8112  -45.7741 O.3    1 LIG      -0.27100
      6 H1        -78.1349  -26.7121  -45.2626 H      1 LIG       0.09000
      7 H2        -78.8639  -27.9448  -44.1683 H      1 LIG       0.09000
      8 H3        -79.5189  -27.5555  -47.1305 H      1 LIG       0.09000
      9 H4        -80.2445  -28.7838  -46.0392 H      1 LIG       0.09000
@<TRIPOS>BOND
      1       1       2 1
      2       1       4 2
      3       1       5 1
      4       2       3 1
      5       3       5 1
      6       2       6 1
      7       2       7 1
      8       3       8 1
      9       3       9 1
@<TRIPOS>ALT_TYPE
CGenFF_4.0_ALT_TYPE_SET
CGenFF_4.0 1 CG2O4 2 CG3C41 3 CG3C41 4 OG2D1 5 OG3C51 6 HGA2 7 HGA2 8 HGA2 9 HGA2
@<TRIPOS>MOLECULE
4_lactone
 9 9 0 0 0
****
USER_CHARGES
INVALID_CHARGES
Pose:  48 Cluster:  48 Fr_nu: 1667853 TotEn:   -11.85
@<TRIPOS>ATOM
      1 C1        -76.6322  -11.4869  -42.7725 C.2    1 LIG       0.04000
      2 C2        -76.2808  -12.3500  -43.9975 C.3    1 LIG       0.11000
      3 C3        -74.9906  -12.6023  -43.2233 C.3    1 LIG       0.08100
      4 O1        -77.5534  -10.7952  -42.4020 O.2    1 LIG      -0.32000
      5 O2        -75.4588  -11.7537  -42.1388 O.3    1 LIG      -0.27100
      6 H1        -76.9294  -13.2170  -44.1325 H      1 LIG       0.09000
      7 H2        -76.1749  -11.7848  -44.9249 H      1 LIG       0.09000
      8 H3        -74.8316  -13.6315  -42.8901 H      1 LIG       0.09000
      9 H4        -74.0806  -12.2042  -43.6807 H      1 LIG       0.09000
@<TRIPOS>BOND
      1       1       2 1
      2       1       4 2
      3       1       5 1
      4       2       3 1
      5       3       5 1
      6       2       6 1
      7       2       7 1
      8       3       8 1
      9       3       9 1
@<TRIPOS>ALT_TYPE
CGenFF_4.0_ALT_TYPE_SET
CGenFF_4.0 1 CG2O4 2 CG3C41 3 CG3C41 4 OG2D1 5 OG3C51 6 HGA2 7 HGA2 8 HGA2 9 HGA2
@<TRIPOS>MOLECULE
4_lactone
 9 9 0 0 0
****
USER_CHARGES
INVALID_CHARGES
Pose:  49 Cluster:  49 Fr_nu: 2292275 TotEn:   -11.77
@<TRIPOS>ATOM
      1 C1        -69.6252   -8.7658  -23.8398 C.2    1 LIG       0.04000
      2 C2        -70.8598   -8.4559  -24.7052 C.3    1 LIG       0.11000
      3 C3        -70.0304   -7.2499  -25.1360 C.3    1 LIG       0.08100
      4 O1        -69.2782   -9.6148  -23.0504 O.2    1 LIG      -0.32000
      5 O2        -68.9424   -7.6697  -24.2667 O.3    1 LIG      -0.27100
      6 H1        -71.0570   -9.1968  -25.4815 H      1 LIG       0.09000
      7 H2        -71.7607   -8.2317  -24.1317 H      1 LIG       0.09000
      8 H3        -69.7251   -7.2356  -26.1858 H      1 LIG       0.09000
      9 H4        -70.4272   -6.2747  -24.8405 H      1 LIG       0.09000
@<TRIPOS>BOND
      1       1       2 1
      2       1       4 2
      3       1       5 1
      4       2       3 1
      5       3       5 1
      6       2       6 1
      7       2       7 1
      8       3       8 1
      9       3       9 1
@<TRIPOS>ALT_TYPE
CGenFF_4.0_ALT_TYPE_SET
CGenFF_4.0 1 CG2O4 2 CG3C41 3 CG3C41 4 OG2D1 5 OG3C51 6 HGA2 7 HGA2 8 HGA2 9 HGA2
@<TRIPOS>MOLECULE
4_lactone
 9 9 0 0 0
****
USER_CHARGES
INVALID_CHARGES
Pose:  50 Cluster:  50 Fr_nu: 785714 TotEn:   -11.56
@<TRIPOS>ATOM
      1 C1        -76.7013  -10.7123  -42.5093 C.2    1 LIG       0.04000
      2 C2        -76.3060  -11.8586  -43.4574 C.3    1 LIG       0.11000
      3 C3        -75.3358  -10.8213  -44.0147 C.3    1 LIG       0.08100
      4 O1        -77.4789  -10.5338  -41.5995 O.2    1 LIG      -0.32000
      5 O2        -75.8138   -9.8382  -43.0552 O.3    1 LIG      -0.27100
      6 H1        -75.8492  -12.7136  -42.9565 H      1 LIG       0.09000
      7 H2        -77.1036  -12.1732  -44.1325 H      1 LIG       0.09000
      8 H3        -74.2742  -11.0409  -43.8720 H      1 LIG       0.09000
      9 H4        -75.5250  -10.5034  -45.0436 H      1 LIG       0.09000
@<TRIPOS>BOND
      1       1       2 1
      2       1       4 2
      3       1       5 1
      4       2       3 1
      5       3       5 1
      6       2       6 1
      7       2       7 1
      8       3       8 1
      9       3       9 1
@<TRIPOS>ALT_TYPE
CGenFF_4.0_ALT_TYPE_SET
CGenFF_4.0 1 CG2O4 2 CG3C41 3 CG3C41 4 OG2D1 5 OG3C51 6 HGA2 7 HGA2 8 HGA2 9 HGA2
@<TRIPOS>MOLECULE
4_lactone
 9 9 0 0 0
****
USER_CHARGES
INVALID_CHARGES
Pose:  51 Cluster:  51 Fr_nu: 1222391 TotEn:   -11.54
@<TRIPOS>ATOM
      1 C1        -73.3800  -11.0112  -46.4069 C.2    1 LIG       0.04000
      2 C2        -73.4580  -10.2153  -45.0918 C.3    1 LIG       0.11000
      3 C3        -74.4029  -11.3395  -44.6782 C.3    1 LIG       0.08100
      4 O1        -72.8210  -10.9170  -47.4760 O.2    1 LIG      -0.32000
      5 O2        -74.2312  -11.9792  -45.9732 O.3    1 LIG      -0.27100
      6 H1        -72.5149  -10.1641  -44.5454 H      1 LIG       0.09000
      7 H2        -73.9115   -9.2281  -45.1949 H      1 LIG       0.09000
      8 H3        -74.0513  -11.9781  -43.8633 H      1 LIG       0.09000
      9 H4        -75.4423  -11.0443  -44.5107 H      1 LIG       0.09000
@<TRIPOS>BOND
      1       1       2 1
      2       1       4 2
      3       1       5 1
      4       2       3 1
      5       3       5 1
      6       2       6 1
      7       2       7 1
      8       3       8 1
      9       3       9 1
@<TRIPOS>ALT_TYPE
CGenFF_4.0_ALT_TYPE_SET
CGenFF_4.0 1 CG2O4 2 CG3C41 3 CG3C41 4 OG2D1 5 OG3C51 6 HGA2 7 HGA2 8 HGA2 9 HGA2
@<TRIPOS>MOLECULE
4_lactone
 9 9 0 0 0
****
USER_CHARGES
INVALID_CHARGES
Pose:  52 Cluster:  52 Fr_nu: 786061 TotEn:   -11.42
@<TRIPOS>ATOM
      1 C1        -76.7925  -10.3784  -42.0024 C.2    1 LIG       0.04000
      2 C2        -76.7641  -10.0605  -43.5082 C.3    1 LIG       0.11000
      3 C3        -76.3767  -11.5314  -43.6273 C.3    1 LIG       0.08100
      4 O1        -77.0190   -9.7900  -40.9695 O.2    1 LIG      -0.32000
      5 O2        -76.4429  -11.6804  -42.1819 O.3    1 LIG      -0.27100
      6 H1        -77.7359   -9.7913  -43.9251 H      1 LIG       0.09000
      7 H2        -75.9950   -9.3423  -43.7972 H      1 LIG       0.09000
      8 H3        -77.1036  -12.1732  -44.1325 H      1 LIG       0.09000
      9 H4        -75.3691  -11.7246  -44.0053 H      1 LIG       0.09000
@<TRIPOS>BOND
      1       1       2 1
      2       1       4 2
      3       1       5 1
      4       2       3 1
      5       3       5 1
      6       2       6 1
      7       2       7 1
      8       3       8 1
      9       3       9 1
@<TRIPOS>ALT_TYPE
CGenFF_4.0_ALT_TYPE_SET
CGenFF_4.0 1 CG2O4 2 CG3C41 3 CG3C41 4 OG2D1 5 OG3C51 6 HGA2 7 HGA2 8 HGA2 9 HGA2
@<TRIPOS>MOLECULE
4_lactone
 9 9 0 0 0
****
USER_CHARGES
INVALID_CHARGES
Pose:  53 Cluster:  53 Fr_nu: 1517884 TotEn:   -10.65
@<TRIPOS>ATOM
      1 C1        -69.4948   -2.8171  -29.0374 C.2    1 LIG       0.04000
      2 C2        -68.8423   -4.0721  -28.4305 C.3    1 LIG       0.11000
      3 C3        -67.7661   -3.0815  -27.9962 C.3    1 LIG       0.08100
      4 O1        -70.4943   -2.5437  -29.6624 O.2    1 LIG      -0.32000
      5 O2        -68.4986   -1.9907  -28.6200 O.3    1 LIG      -0.27100
      6 H1        -69.4189   -4.5286  -27.6245 H      1 LIG       0.09000
      7 H2        -68.5338   -4.8146  -29.1683 H      1 LIG       0.09000
      8 H3        -67.6653   -2.9345  -26.9175 H      1 LIG       0.09000
      9 H4        -66.7839   -3.2206  -28.4561 H      1 LIG       0.09000
@<TRIPOS>BOND
      1       1       2 1
      2       1       4 2
      3       1       5 1
      4       2       3 1
      5       3       5 1
      6       2       6 1
      7       2       7 1
      8       3       8 1
      9       3       9 1
@<TRIPOS>ALT_TYPE
CGenFF_4.0_ALT_TYPE_SET
CGenFF_4.0 1 CG2O4 2 CG3C41 3 CG3C41 4 OG2D1 5 OG3C51 6 HGA2 7 HGA2 8 HGA2 9 HGA2
@<TRIPOS>MOLECULE
4_lactone
 9 9 0 0 0
****
USER_CHARGES
INVALID_CHARGES
Pose:  54 Cluster:  54 Fr_nu: 7335810 TotEn:   -10.65
@<TRIPOS>ATOM
      1 C1        -51.8772    3.8382  -33.4466 C.2    1 LIG       0.04000
      2 C2        -51.2236    3.4101  -32.1205 C.3    1 LIG       0.11000
      3 C3        -51.6436    2.0148  -32.5730 C.3    1 LIG       0.08100
      4 O1        -52.0719    4.8657  -34.0555 O.2    1 LIG      -0.32000
      5 O2        -52.2229    2.5677  -33.7872 O.3    1 LIG      -0.27100
      6 H1        -50.1483    3.5897  -32.0754 H      1 LIG       0.09000
      7 H2        -51.7280    3.7925  -31.2316 H      1 LIG       0.09000
      8 H3        -50.8266    1.3229  -32.7949 H      1 LIG       0.09000
      9 H4        -52.4003    1.5259  -31.9534 H      1 LIG       0.09000
@<TRIPOS>BOND
      1       1       2 1
      2       1       4 2
      3       1       5 1
      4       2       3 1
      5       3       5 1
      6       2       6 1
      7       2       7 1
      8       3       8 1
      9       3       9 1
@<TRIPOS>ALT_TYPE
CGenFF_4.0_ALT_TYPE_SET
CGenFF_4.0 1 CG2O4 2 CG3C41 3 CG3C41 4 OG2D1 5 OG3C51 6 HGA2 7 HGA2 8 HGA2 9 HGA2
@<TRIPOS>MOLECULE
4_lactone
 9 9 0 0 0
****
USER_CHARGES
INVALID_CHARGES
Pose:  55 Cluster:  55 Fr_nu: 4906027 TotEn:   -10.40
@<TRIPOS>ATOM
      1 C1        -80.3986  -25.3422  -45.3648 C.2    1 LIG       0.04000
      2 C2        -81.1637  -25.5229  -46.6881 C.3    1 LIG       0.11000
      3 C3        -80.0790  -24.5979  -47.2320 C.3    1 LIG       0.08100
      4 O1        -80.4913  -25.7241  -44.2203 O.2    1 LIG      -0.32000
      5 O2        -79.4646  -24.5214  -45.9159 O.3    1 LIG      -0.27100
      6 H1        -81.1527  -26.5436  -47.0734 H      1 LIG       0.09000
      7 H2        -82.1751  -25.1132  -46.6772 H      1 LIG       0.09000
      8 H3        -79.4028  -25.0421  -47.9675 H      1 LIG       0.09000
      9 H4        -80.4226  -23.6173  -47.5726 H      1 LIG       0.09000
@<TRIPOS>BOND
      1       1       2 1
      2       1       4 2
      3       1       5 1
      4       2       3 1
      5       3       5 1
      6       2       6 1
      7       2       7 1
      8       3       8 1
      9       3       9 1
@<TRIPOS>ALT_TYPE
CGenFF_4.0_ALT_TYPE_SET
CGenFF_4.0 1 CG2O4 2 CG3C41 3 CG3C41 4 OG2D1 5 OG3C51 6 HGA2 7 HGA2 8 HGA2 9 HGA2
@<TRIPOS>MOLECULE
4_lactone
 9 9 0 0 0
****
USER_CHARGES
INVALID_CHARGES
Pose:  56 Cluster:  56 Fr_nu:    761 TotEn:   -10.32
@<TRIPOS>ATOM
      1 C1        -52.0859  -10.9089  -42.6906 C.2    1 LIG       0.04000
      2 C2        -53.3654  -10.2530  -43.2400 C.3    1 LIG       0.11000
      3 C3        -53.0539  -11.0993  -44.4708 C.3    1 LIG       0.08100
      4 O1        -51.4304  -10.8742  -41.6740 O.2    1 LIG      -0.32000
      5 O2        -51.8681  -11.6343  -43.8202 O.3    1 LIG      -0.27100
      6 H1        -54.2727  -10.5226  -42.6971 H      1 LIG       0.09000
      7 H2        -53.2894   -9.1729  -43.3753 H      1 LIG       0.09000
      8 H3        -53.7777  -11.8862  -44.7001 H      1 LIG       0.09000
      9 H4        -52.7983  -10.5403  -45.3751 H      1 LIG       0.09000
@<TRIPOS>BOND
      1       1       2 1
      2       1       4 2
      3       1       5 1
      4       2       3 1
      5       3       5 1
      6       2       6 1
      7       2       7 1
      8       3       8 1
      9       3       9 1
@<TRIPOS>ALT_TYPE
CGenFF_4.0_ALT_TYPE_SET
CGenFF_4.0 1 CG2O4 2 CG3C41 3 CG3C41 4 OG2D1 5 OG3C51 6 HGA2 7 HGA2 8 HGA2 9 HGA2
@<TRIPOS>MOLECULE
4_lactone
 9 9 0 0 0
****
USER_CHARGES
INVALID_CHARGES
Pose:  57 Cluster:  57 Fr_nu: 2050029 TotEn:   -10.29
@<TRIPOS>ATOM
      1 C1        -68.7838   -2.2680  -28.8468 C.2    1 LIG       0.04000
      2 C2        -67.8372   -1.5163  -27.8938 C.3    1 LIG       0.11000
      3 C3        -67.0512   -2.8234  -27.9346 C.3    1 LIG       0.08100
      4 O1        -69.8166   -2.0474  -29.4374 O.2    1 LIG      -0.32000
      5 O2        -68.0344   -3.4029  -28.8363 O.3    1 LIG      -0.27100
      6 H1        -67.3447   -0.6532  -28.3442 H      1 LIG       0.09000
      7 H2        -68.2844   -1.2614  -26.9316 H      1 LIG       0.09000
      8 H3        -66.0625   -2.7673  -28.3983 H      1 LIG       0.09000
      9 H4        -66.9994   -3.3722  -26.9903 H      1 LIG       0.09000
@<TRIPOS>BOND
      1       1       2 1
      2       1       4 2
      3       1       5 1
      4       2       3 1
      5       3       5 1
      6       2       6 1
      7       2       7 1
      8       3       8 1
      9       3       9 1
@<TRIPOS>ALT_TYPE
CGenFF_4.0_ALT_TYPE_SET
CGenFF_4.0 1 CG2O4 2 CG3C41 3 CG3C41 4 OG2D1 5 OG3C51 6 HGA2 7 HGA2 8 HGA2 9 HGA2
@<TRIPOS>MOLECULE
4_lactone
 9 9 0 0 0
****
USER_CHARGES
INVALID_CHARGES
Pose:  58 Cluster:  58 Fr_nu: 4061935 TotEn:    -9.94
@<TRIPOS>ATOM
      1 C1        -81.1895  -24.2379  -43.6516 C.2    1 LIG       0.04000
      2 C2        -81.3057  -22.8472  -44.3009 C.3    1 LIG       0.11000
      3 C3        -82.1381  -22.5370  -43.0604 C.3    1 LIG       0.08100
      4 O1        -80.6666  -25.2999  -43.9028 O.2    1 LIG      -0.32000
      5 O2        -81.9418  -23.8930  -42.5724 O.3    1 LIG      -0.27100
      6 H1        -80.3580  -22.3124  -44.3812 H      1 LIG       0.09000
      7 H2        -81.8464  -22.8420  -45.2487 H      1 LIG       0.09000
      8 H3        -81.7124  -21.7970  -42.3772 H      1 LIG       0.09000
      9 H4        -83.1951  -22.3247  -43.2428 H      1 LIG       0.09000
@<TRIPOS>BOND
      1       1       2 1
      2       1       4 2
      3       1       5 1
      4       2       3 1
      5       3       5 1
      6       2       6 1
      7       2       7 1
      8       3       8 1
      9       3       9 1
@<TRIPOS>ALT_TYPE
CGenFF_4.0_ALT_TYPE_SET
CGenFF_4.0 1 CG2O4 2 CG3C41 3 CG3C41 4 OG2D1 5 OG3C51 6 HGA2 7 HGA2 8 HGA2 9 HGA2
@<TRIPOS>MOLECULE
4_lactone
 9 9 0 0 0
****
USER_CHARGES
INVALID_CHARGES
Pose:  59 Cluster:  59 Fr_nu: 441642 TotEn:    -9.75
@<TRIPOS>ATOM
      1 C1        -80.2585  -24.5578  -44.4913 C.2    1 LIG       0.04000
      2 C2        -79.9260  -24.1068  -45.9249 C.3    1 LIG       0.11000
      3 C3        -79.7655  -22.7408  -45.2644 C.3    1 LIG       0.08100
      4 O1        -80.5595  -25.5841  -43.9251 O.2    1 LIG      -0.32000
      5 O2        -80.0998  -23.3120  -43.9693 O.3    1 LIG      -0.27100
      6 H1        -79.0136  -24.5471  -46.3301 H      1 LIG       0.09000
      7 H2        -80.7575  -24.2004  -46.6253 H      1 LIG       0.09000
      8 H3        -78.7537  -22.3263  -45.2733 H      1 LIG       0.09000
      9 H4        -80.4917  -21.9818  -45.5683 H      1 LIG       0.09000
@<TRIPOS>BOND
      1       1       2 1
      2       1       4 2
      3       1       5 1
      4       2       3 1
      5       3       5 1
      6       2       6 1
      7       2       7 1
      8       3       8 1
      9       3       9 1
@<TRIPOS>ALT_TYPE
CGenFF_4.0_ALT_TYPE_SET
CGenFF_4.0 1 CG2O4 2 CG3C41 3 CG3C41 4 OG2D1 5 OG3C51 6 HGA2 7 HGA2 8 HGA2 9 HGA2
@<TRIPOS>MOLECULE
4_lactone
 9 9 0 0 0
****
USER_CHARGES
INVALID_CHARGES
Pose:  60 Cluster:  60 Fr_nu: 2441059 TotEn:    -9.59
@<TRIPOS>ATOM
      1 C1        -76.3727  -11.1590  -43.2370 C.2    1 LIG       0.04000
      2 C2        -75.3159  -12.0216  -43.9499 C.3    1 LIG       0.11000
      3 C3        -75.6766  -13.0357  -42.8685 C.3    1 LIG       0.08100
      4 O1        -76.8578  -10.0573  -43.3609 O.2    1 LIG      -0.32000
      5 O2        -76.6438  -12.1088  -42.3021 O.3    1 LIG      -0.27100
      6 H1        -75.5835  -12.3015  -44.9699 H      1 LIG       0.09000
      7 H2        -74.3039  -11.6162  -43.9016 H      1 LIG       0.09000
      8 H3        -76.1558  -13.9533  -43.2206 H      1 LIG       0.09000
      9 H4        -74.8800  -13.2697  -42.1569 H      1 LIG       0.09000
@<TRIPOS>BOND
      1       1       2 1
      2       1       4 2
      3       1       5 1
      4       2       3 1
      5       3       5 1
      6       2       6 1
      7       2       7 1
      8       3       8 1
      9       3       9 1
@<TRIPOS>ALT_TYPE
CGenFF_4.0_ALT_TYPE_SET
CGenFF_4.0 1 CG2O4 2 CG3C41 3 CG3C41 4 OG2D1 5 OG3C51 6 HGA2 7 HGA2 8 HGA2 9 HGA2
@<TRIPOS>MOLECULE
4_lactone
 9 9 0 0 0
****
USER_CHARGES
INVALID_CHARGES
Pose:  61 Cluster:  61 Fr_nu:  30153 TotEn:    -8.99
@<TRIPOS>ATOM
      1 C1        -75.9452  -10.3649  -43.7159 C.2    1 LIG       0.04000
      2 C2        -75.0769  -11.0675  -44.7750 C.3    1 LIG       0.11000
      3 C3        -74.2966   -9.7567  -44.7429 C.3    1 LIG       0.08100
      4 O1        -76.9247  -10.6192  -43.0524 O.2    1 LIG      -0.32000
      5 O2        -75.2048   -9.2243  -43.7393 O.3    1 LIG      -0.27100
      6 H1        -74.5447  -11.9448  -44.4042 H      1 LIG       0.09000
      7 H2        -75.6008  -11.2851  -45.7073 H      1 LIG       0.09000
      8 H3        -73.2728   -9.8241  -44.3650 H      1 LIG       0.09000
      9 H4        -74.3257   -9.1679  -45.6639 H      1 LIG       0.09000
@<TRIPOS>BOND
      1       1       2 1
      2       1       4 2
      3       1       5 1
      4       2       3 1
      5       3       5 1
      6       2       6 1
      7       2       7 1
      8       3       8 1
      9       3       9 1
@<TRIPOS>ALT_TYPE
CGenFF_4.0_ALT_TYPE_SET
CGenFF_4.0 1 CG2O4 2 CG3C41 3 CG3C41 4 OG2D1 5 OG3C51 6 HGA2 7 HGA2 8 HGA2 9 HGA2
@<TRIPOS>MOLECULE
pyridine
 11 11 0 0 0
****
USER_CHARGES
INVALID_CHARGES
Pose:   1 Cluster:   1 Fr_nu:  12870 TotEn:   -15.96
@<TRIPOS>ATOM
      1 C1        -74.3088  -11.5685  -44.0741 C.ar   1 LIG      -0.11300
      2 C2        -74.8074  -10.3154  -44.4122 C.ar   1 LIG      -0.11700
      3 C3        -75.0578  -12.4128  -43.2622 C.ar   1 LIG      -0.11700
      4 C4        -76.0506   -9.9568  -43.9165 C.ar   1 LIG       0.17700
      5 C5        -76.2897  -11.9602  -42.8177 C.ar   1 LIG       0.17700
      6 N1        -76.8072  -10.7496  -43.1251 N.ar   1 LIG      -0.60000
      7 H1        -73.3378  -11.8863  -44.4422 H      1 LIG       0.11500
      8 H2        -74.2412   -9.6410  -45.0440 H      1 LIG       0.11500
      9 H3        -74.6888  -13.3938  -42.9853 H      1 LIG       0.11500
     10 H4        -76.4833   -8.9899  -44.1511 H      1 LIG       0.12400
     11 H5        -76.9129  -12.5798  -42.1813 H      1 LIG       0.12400
@<TRIPOS>BOND
      1       1       2 ar
      2       1       3 ar
      3       2       4 ar
      4       3       5 ar
      5       4       6 ar
      6       5       6 ar
      7       1       7 1
      8       2       8 1
      9       3       9 1
     10       4      10 1
     11       5      11 1
@<TRIPOS>ALT_TYPE
CGenFF_4.0_ALT_TYPE_SET
CGenFF_4.0 1 CG2R61 2 CG2R61 3 CG2R61 4 CG2R61 5 CG2R61 6 NG2R60 7 HGR61 8 HGR61 9 HGR61 10 HGR62 11 HGR62
@<TRIPOS>MOLECULE
pyridine
 11 11 0 0 0
****
USER_CHARGES
INVALID_CHARGES
Pose:   2 Cluster:   2 Fr_nu: 757585 TotEn:   -15.47
@<TRIPOS>ATOM
      1 C1        -76.5867  -11.4406  -43.8884 C.ar   1 LIG      -0.11300
      2 C2        -76.1602  -10.1334  -44.0943 C.ar   1 LIG      -0.11700
      3 C3        -75.6785  -12.4878  -43.9979 C.ar   1 LIG      -0.11700
      4 C4        -74.8256   -9.9280  -44.4050 C.ar   1 LIG       0.17700
      5 C5        -74.3655  -12.1770  -44.3131 C.ar   1 LIG       0.17700
      6 N1        -73.9140  -10.9196  -44.5201 N.ar   1 LIG      -0.60000
      7 H1        -77.6251  -11.6431  -43.6438 H      1 LIG       0.11500
      8 H2        -76.8503   -9.3017  -44.0139 H      1 LIG       0.11500
      9 H3        -75.9887  -13.5147  -43.8421 H      1 LIG       0.11500
     10 H4        -74.4435   -8.9269  -44.5752 H      1 LIG       0.12400
     11 H5        -73.6178  -12.9572  -44.4110 H      1 LIG       0.12400
@<TRIPOS>BOND
      1       1       2 ar
      2       1       3 ar
      3       2       4 ar
      4       3       5 ar
      5       4       6 ar
      6       5       6 ar
      7       1       7 1
      8       2       8 1
      9       3       9 1
     10       4      10 1
     11       5      11 1
@<TRIPOS>ALT_TYPE
CGenFF_4.0_ALT_TYPE_SET
CGenFF_4.0 1 CG2R61 2 CG2R61 3 CG2R61 4 CG2R61 5 CG2R61 6 NG2R60 7 HGR61 8 HGR61 9 HGR61 10 HGR62 11 HGR62
@<TRIPOS>MOLECULE
pyridine
 11 11 0 0 0
****
USER_CHARGES
INVALID_CHARGES
Pose:   3 Cluster:   3 Fr_nu:  32220 TotEn:   -13.36
@<TRIPOS>ATOM
      1 C1        -75.8120  -11.8798  -44.4608 C.ar   1 LIG      -0.11300
      2 C2        -75.2217  -12.7033  -45.4130 C.ar   1 LIG      -0.11700
      3 C3        -75.3830  -10.5641  -44.3257 C.ar   1 LIG      -0.11700
      4 C4        -74.2143  -12.1674  -46.1990 C.ar   1 LIG       0.17700
      5 C5        -74.3683  -10.1240  -45.1602 C.ar   1 LIG       0.17700
      6 N1        -73.7708  -10.8945  -46.0968 N.ar   1 LIG      -0.60000
      7 H1        -76.6044  -12.2628  -43.8248 H      1 LIG       0.11500
      8 H2        -75.5402  -13.7319  -45.5362 H      1 LIG       0.11500
      9 H3        -75.8284   -9.9042  -43.5899 H      1 LIG       0.11500
     10 H4        -73.7220  -12.7690  -46.9558 H      1 LIG       0.12400
     11 H5        -73.9967   -9.1066  -45.0947 H      1 LIG       0.12400
@<TRIPOS>BOND
      1       1       2 ar
      2       1       3 ar
      3       2       4 ar
      4       3       5 ar
      5       4       6 ar
      6       5       6 ar
      7       1       7 1
      8       2       8 1
      9       3       9 1
     10       4      10 1
     11       5      11 1
@<TRIPOS>ALT_TYPE
CGenFF_4.0_ALT_TYPE_SET
CGenFF_4.0 1 CG2R61 2 CG2R61 3 CG2R61 4 CG2R61 5 CG2R61 6 NG2R60 7 HGR61 8 HGR61 9 HGR61 10 HGR62 11 HGR62
@<TRIPOS>MOLECULE
pyridine
 11 11 0 0 0
****
USER_CHARGES
INVALID_CHARGES
Pose:   4 Cluster:   4 Fr_nu: 2267859 TotEn:   -13.06
@<TRIPOS>ATOM
      1 C1        -61.2192  -22.3622  -24.6186 C.ar   1 LIG      -0.11300
      2 C2        -60.7697  -21.3467  -25.4551 C.ar   1 LIG      -0.11700
      3 C3        -60.4589  -22.7344  -23.5155 C.ar   1 LIG      -0.11700
      4 C4        -59.5628  -20.7396  -25.1475 C.ar   1 LIG       0.17700
      5 C5        -59.2658  -22.0654  -23.2949 C.ar   1 LIG       0.17700
      6 N1        -58.7965  -21.0740  -24.0853 N.ar   1 LIG      -0.60000
      7 H1        -62.1600  -22.8632  -24.8262 H      1 LIG       0.11500
      8 H2        -61.3459  -21.0398  -26.3202 H      1 LIG       0.11500
      9 H3        -60.7894  -23.5237  -22.8500 H      1 LIG       0.11500
     10 H4        -59.1686  -19.9425  -25.7691 H      1 LIG       0.12400
     11 H5        -58.6351  -22.3181  -22.4489 H      1 LIG       0.12400
@<TRIPOS>BOND
      1       1       2 ar
      2       1       3 ar
      3       2       4 ar
      4       3       5 ar
      5       4       6 ar
      6       5       6 ar
      7       1       7 1
      8       2       8 1
      9       3       9 1
     10       4      10 1
     11       5      11 1
@<TRIPOS>ALT_TYPE
CGenFF_4.0_ALT_TYPE_SET
CGenFF_4.0 1 CG2R61 2 CG2R61 3 CG2R61 4 CG2R61 5 CG2R61 6 NG2R60 7 HGR61 8 HGR61 9 HGR61 10 HGR62 11 HGR62
@<TRIPOS>MOLECULE
pyridine
 11 11 0 0 0
****
USER_CHARGES
INVALID_CHARGES
Pose:   5 Cluster:   5 Fr_nu:  31025 TotEn:   -13.06
@<TRIPOS>ATOM
      1 C1        -75.6473  -10.4615  -43.8326 C.ar   1 LIG      -0.11300
      2 C2        -75.3135  -11.6505  -43.1938 C.ar   1 LIG      -0.11700
      3 C3        -74.6741   -9.7587  -44.5342 C.ar   1 LIG      -0.11700
      4 C4        -74.0029  -12.0905  -43.2861 C.ar   1 LIG       0.17700
      5 C5        -73.3921  -10.2832  -44.5662 C.ar   1 LIG       0.17700
      6 N1        -73.0301  -11.4351  -43.9581 N.ar   1 LIG      -0.60000
      7 H1        -76.6639  -10.0829  -43.7831 H      1 LIG       0.11500
      8 H2        -76.0557  -12.2151  -42.6416 H      1 LIG       0.11500
      9 H3        -74.9115   -8.8294  -45.0393 H      1 LIG       0.11500
     10 H4        -73.6921  -13.0120  -42.8050 H      1 LIG       0.12400
     11 H5        -72.5962   -9.7734  -45.0991 H      1 LIG       0.12400
@<TRIPOS>BOND
      1       1       2 ar
      2       1       3 ar
      3       2       4 ar
      4       3       5 ar
      5       4       6 ar
      6       5       6 ar
      7       1       7 1
      8       2       8 1
      9       3       9 1
     10       4      10 1
     11       5      11 1
@<TRIPOS>ALT_TYPE
CGenFF_4.0_ALT_TYPE_SET
CGenFF_4.0 1 CG2R61 2 CG2R61 3 CG2R61 4 CG2R61 5 CG2R61 6 NG2R60 7 HGR61 8 HGR61 9 HGR61 10 HGR62 11 HGR62
@<TRIPOS>MOLECULE
pyridine
 11 11 0 0 0
****
USER_CHARGES
INVALID_CHARGES
Pose:   6 Cluster:   6 Fr_nu: 2546357 TotEn:   -12.53
@<TRIPOS>ATOM
      1 C1        -79.4192  -23.7917  -45.9108 C.ar   1 LIG      -0.11300
      2 C2        -79.8915  -23.1507  -44.7710 C.ar   1 LIG      -0.11700
      3 C3        -79.6232  -25.1580  -46.0683 C.ar   1 LIG      -0.11700
      4 C4        -80.5562  -23.9150  -43.8255 C.ar   1 LIG       0.17700
      5 C5        -80.2997  -25.8325  -45.0647 C.ar   1 LIG       0.17700
      6 N1        -80.7732  -25.2441  -43.9433 N.ar   1 LIG      -0.60000
      7 H1        -78.8925  -23.2276  -46.6747 H      1 LIG       0.11500
      8 H2        -79.7442  -22.0866  -44.6272 H      1 LIG       0.11500
      9 H3        -79.2634  -25.6787  -46.9484 H      1 LIG       0.11500
     10 H4        -80.9434  -23.4621  -42.9188 H      1 LIG       0.12400
     11 H5        -80.4841  -26.8992  -45.1385 H      1 LIG       0.12400
@<TRIPOS>BOND
      1       1       2 ar
      2       1       3 ar
      3       2       4 ar
      4       3       5 ar
      5       4       6 ar
      6       5       6 ar
      7       1       7 1
      8       2       8 1
      9       3       9 1
     10       4      10 1
     11       5      11 1
@<TRIPOS>ALT_TYPE
CGenFF_4.0_ALT_TYPE_SET
CGenFF_4.0 1 CG2R61 2 CG2R61 3 CG2R61 4 CG2R61 5 CG2R61 6 NG2R60 7 HGR61 8 HGR61 9 HGR61 10 HGR62 11 HGR62
@<TRIPOS>MOLECULE
pyridine
 11 11 0 0 0
****
USER_CHARGES
INVALID_CHARGES
Pose:   7 Cluster:   7 Fr_nu:  47855 TotEn:   -12.19
@<TRIPOS>ATOM
      1 C1        -75.0338  -11.8276  -45.3061 C.ar   1 LIG      -0.11300
      2 C2        -76.1787  -12.1947  -44.6079 C.ar   1 LIG      -0.11700
      3 C3        -74.4590  -10.5816  -45.0819 C.ar   1 LIG      -0.11700
      4 C4        -76.7060  -11.2868  -43.7036 C.ar   1 LIG       0.17700
      5 C5        -75.0633   -9.7458  -44.1566 C.ar   1 LIG       0.17700
      6 N1        -76.1759  -10.0675  -43.4592 N.ar   1 LIG      -0.60000
      7 H1        -74.5905  -12.5111  -46.0241 H      1 LIG       0.11500
      8 H2        -76.6436  -13.1609  -44.7662 H      1 LIG       0.11500
      9 H3        -73.5667  -10.2740  -45.6151 H      1 LIG       0.11500
     10 H4        -77.5982  -11.5255  -43.1344 H      1 LIG       0.12400
     11 H5        -74.6551   -8.7629  -43.9455 H      1 LIG       0.12400
@<TRIPOS>BOND
      1       1       2 ar
      2       1       3 ar
      3       2       4 ar
      4       3       5 ar
      5       4       6 ar
      6       5       6 ar
      7       1       7 1
      8       2       8 1
      9       3       9 1
     10       4      10 1
     11       5      11 1
@<TRIPOS>ALT_TYPE
CGenFF_4.0_ALT_TYPE_SET
CGenFF_4.0 1 CG2R61 2 CG2R61 3 CG2R61 4 CG2R61 5 CG2R61 6 NG2R60 7 HGR61 8 HGR61 9 HGR61 10 HGR62 11 HGR62
@<TRIPOS>MOLECULE
pyridine
 11 11 0 0 0
****
USER_CHARGES
INVALID_CHARGES
Pose:   8 Cluster:   8 Fr_nu:  22594 TotEn:   -11.85
@<TRIPOS>ATOM
      1 C1        -74.5900  -12.6663  -42.9668 C.ar   1 LIG      -0.11300
      2 C2        -75.9636  -12.5787  -43.1633 C.ar   1 LIG      -0.11700
      3 C3        -73.7346  -11.8555  -43.7044 C.ar   1 LIG      -0.11700
      4 C4        -76.4279  -11.6714  -44.1020 C.ar   1 LIG       0.17700
      5 C5        -74.2986  -10.9808  -44.6191 C.ar   1 LIG       0.17700
      6 N1        -75.6280  -10.8674  -44.8376 N.ar   1 LIG      -0.60000
      7 H1        -74.1868  -13.3658  -42.2406 H      1 LIG       0.11500
      8 H2        -76.6492  -13.2006  -42.5995 H      1 LIG       0.11500
      9 H3        -72.6604  -11.9071  -43.5683 H      1 LIG       0.11500
     10 H4        -77.4907  -11.5654  -44.2925 H      1 LIG       0.12400
     11 H5        -73.6753  -10.3270  -45.2202 H      1 LIG       0.12400
@<TRIPOS>BOND
      1       1       2 ar
      2       1       3 ar
      3       2       4 ar
      4       3       5 ar
      5       4       6 ar
      6       5       6 ar
      7       1       7 1
      8       2       8 1
      9       3       9 1
     10       4      10 1
     11       5      11 1
@<TRIPOS>ALT_TYPE
CGenFF_4.0_ALT_TYPE_SET
CGenFF_4.0 1 CG2R61 2 CG2R61 3 CG2R61 4 CG2R61 5 CG2R61 6 NG2R60 7 HGR61 8 HGR61 9 HGR61 10 HGR62 11 HGR62
@<TRIPOS>MOLECULE
pyridine
 11 11 0 0 0
****
USER_CHARGES
INVALID_CHARGES
Pose:   9 Cluster:   9 Fr_nu: 4012744 TotEn:   -11.70
@<TRIPOS>ATOM
      1 C1        -51.1631    3.2743  -33.6285 C.ar   1 LIG      -0.11300
      2 C2        -50.5346    4.4960  -33.4153 C.ar   1 LIG      -0.11700
      3 C3        -51.6500    2.5509  -32.5455 C.ar   1 LIG      -0.11700
      4 C4        -50.4191    4.9469  -32.1103 C.ar   1 LIG       0.17700
      5 C5        -51.4843    3.0887  -31.2794 C.ar   1 LIG       0.17700
      6 N1        -50.8793    4.2723  -31.0329 N.ar   1 LIG      -0.60000
      7 H1        -51.2726    2.8862  -34.6368 H      1 LIG       0.11500
      8 H2        -50.1478    5.0771  -34.2443 H      1 LIG       0.11500
      9 H3        -52.1429    1.5959  -32.6879 H      1 LIG       0.11500
     10 H4        -49.9368    5.8938  -31.8913 H      1 LIG       0.12400
     11 H5        -51.8454    2.5639  -30.4010 H      1 LIG       0.12400
@<TRIPOS>BOND
      1       1       2 ar
      2       1       3 ar
      3       2       4 ar
      4       3       5 ar
      5       4       6 ar
      6       5       6 ar
      7       1       7 1
      8       2       8 1
      9       3       9 1
     10       4      10 1
     11       5      11 1
@<TRIPOS>ALT_TYPE
CGenFF_4.0_ALT_TYPE_SET
CGenFF_4.0 1 CG2R61 2 CG2R61 3 CG2R61 4 CG2R61 5 CG2R61 6 NG2R60 7 HGR61 8 HGR61 9 HGR61 10 HGR62 11 HGR62
@<TRIPOS>MOLECULE
pyridine
 11 11 0 0 0
****
USER_CHARGES
INVALID_CHARGES
Pose:  10 Cluster:  10 Fr_nu: 674953 TotEn:   -10.89
@<TRIPOS>ATOM
      1 C1        -76.2507  -12.0356  -42.8493 C.ar   1 LIG      -0.11300
      2 C2        -76.5484  -11.0037  -43.7323 C.ar   1 LIG      -0.11700
      3 C3        -75.3438  -13.0217  -43.2213 C.ar   1 LIG      -0.11700
      4 C4        -75.9172  -11.0033  -44.9657 C.ar   1 LIG       0.17700
      5 C5        -74.7668  -12.9311  -44.4777 C.ar   1 LIG       0.17700
      6 N1        -75.0310  -11.9438  -45.3627 N.ar   1 LIG      -0.60000
      7 H1        -76.7252  -12.0717  -41.8732 H      1 LIG       0.11500
      8 H2        -77.2518  -10.2243  -43.4635 H      1 LIG       0.11500
      9 H3        -75.0971  -13.8358  -42.5494 H      1 LIG       0.11500
     10 H4        -76.1157  -10.2203  -45.6901 H      1 LIG       0.12400
     11 H5        -74.0536  -13.6753  -44.8168 H      1 LIG       0.12400
@<TRIPOS>BOND
      1       1       2 ar
      2       1       3 ar
      3       2       4 ar
      4       3       5 ar
      5       4       6 ar
      6       5       6 ar
      7       1       7 1
      8       2       8 1
      9       3       9 1
     10       4      10 1
     11       5      11 1
@<TRIPOS>ALT_TYPE
CGenFF_4.0_ALT_TYPE_SET
CGenFF_4.0 1 CG2R61 2 CG2R61 3 CG2R61 4 CG2R61 5 CG2R61 6 NG2R60 7 HGR61 8 HGR61 9 HGR61 10 HGR62 11 HGR62
@<TRIPOS>MOLECULE
pyridine
 11 11 0 0 0
****
USER_CHARGES
INVALID_CHARGES
Pose:  11 Cluster:  11 Fr_nu: 650718 TotEn:   -10.57
@<TRIPOS>ATOM
      1 C1        -74.3384  -12.6418  -44.1946 C.ar   1 LIG      -0.11300
      2 C2        -75.4929  -13.2637  -43.7324 C.ar   1 LIG      -0.11700
      3 C3        -74.3976  -11.3304  -44.6527 C.ar   1 LIG      -0.11700
      4 C4        -76.6722  -12.5367  -43.7490 C.ar   1 LIG       0.17700
      5 C5        -75.6261  -10.6900  -44.6284 C.ar   1 LIG       0.17700
      6 N1        -76.7690  -11.2613  -44.1867 N.ar   1 LIG      -0.60000
      7 H1        -73.3943  -13.1784  -44.1983 H      1 LIG       0.11500
      8 H2        -75.4702  -14.2850  -43.3703 H      1 LIG       0.11500
      9 H3        -73.5105  -10.8258  -45.0181 H      1 LIG       0.11500
     10 H4        -77.6002  -12.9769  -43.3993 H      1 LIG       0.12400
     11 H5        -75.7264   -9.6668  -44.9755 H      1 LIG       0.12400
@<TRIPOS>BOND
      1       1       2 ar
      2       1       3 ar
      3       2       4 ar
      4       3       5 ar
      5       4       6 ar
      6       5       6 ar
      7       1       7 1
      8       2       8 1
      9       3       9 1
     10       4      10 1
     11       5      11 1
@<TRIPOS>ALT_TYPE
CGenFF_4.0_ALT_TYPE_SET
CGenFF_4.0 1 CG2R61 2 CG2R61 3 CG2R61 4 CG2R61 5 CG2R61 6 NG2R60 7 HGR61 8 HGR61 9 HGR61 10 HGR62 11 HGR62
@<TRIPOS>MOLECULE
pyridine
 11 11 0 0 0
****
USER_CHARGES
INVALID_CHARGES
Pose:  12 Cluster:  12 Fr_nu: 1046148 TotEn:   -10.20
@<TRIPOS>ATOM
      1 C1        -74.3750  -11.6463  -45.2698 C.ar   1 LIG      -0.11300
      2 C2        -74.8009  -10.4582  -44.6865 C.ar   1 LIG      -0.11700
      3 C3        -74.6178  -12.8556  -44.6280 C.ar   1 LIG      -0.11700
      4 C4        -75.4600  -10.5328  -43.4700 C.ar   1 LIG       0.17700
      5 C5        -75.2849  -12.8229  -43.4140 C.ar   1 LIG       0.17700
      6 N1        -75.7138  -11.6886  -42.8164 N.ar   1 LIG      -0.60000
      7 H1        -73.8542  -11.6298  -46.2225 H      1 LIG       0.11500
      8 H2        -74.6229   -9.5042  -45.1688 H      1 LIG       0.11500
      9 H3        -74.2944  -13.7940  -45.0639 H      1 LIG       0.11500
     10 H4        -75.8118   -9.6344  -42.9738 H      1 LIG       0.12400
     11 H5        -75.4984  -13.7384  -42.8723 H      1 LIG       0.12400
@<TRIPOS>BOND
      1       1       2 ar
      2       1       3 ar
      3       2       4 ar
      4       3       5 ar
      5       4       6 ar
      6       5       6 ar
      7       1       7 1
      8       2       8 1
      9       3       9 1
     10       4      10 1
     11       5      11 1
@<TRIPOS>ALT_TYPE
CGenFF_4.0_ALT_TYPE_SET
CGenFF_4.0 1 CG2R61 2 CG2R61 3 CG2R61 4 CG2R61 5 CG2R61 6 NG2R60 7 HGR61 8 HGR61 9 HGR61 10 HGR62 11 HGR62
@<TRIPOS>MOLECULE
pyridine
 11 11 0 0 0
****
USER_CHARGES
INVALID_CHARGES
Pose:  13 Cluster:  13 Fr_nu: 515241 TotEn:   -10.09
@<TRIPOS>ATOM
      1 C1        -74.0895  -12.2082  -44.1678 C.ar   1 LIG      -0.11300
      2 C2        -73.6850  -11.0836  -44.8783 C.ar   1 LIG      -0.11700
      3 C3        -75.1638  -12.1197  -43.2896 C.ar   1 LIG      -0.11700
      4 C4        -74.3824   -9.9035  -44.6765 C.ar   1 LIG       0.17700
      5 C5        -75.7949  -10.8932  -43.1587 C.ar   1 LIG       0.17700
      6 N1        -75.4306   -9.7788  -43.8320 N.ar   1 LIG      -0.60000
      7 H1        -73.5679  -13.1518  -44.2977 H      1 LIG       0.11500
      8 H2        -72.8506  -11.1294  -45.5684 H      1 LIG       0.11500
      9 H3        -75.4961  -12.9833  -42.7248 H      1 LIG       0.11500
     10 H4        -74.1058   -8.9982  -45.2067 H      1 LIG       0.12400
     11 H5        -76.6375  -10.7706  -42.4862 H      1 LIG       0.12400
@<TRIPOS>BOND
      1       1       2 ar
      2       1       3 ar
      3       2       4 ar
      4       3       5 ar
      5       4       6 ar
      6       5       6 ar
      7       1       7 1
      8       2       8 1
      9       3       9 1
     10       4      10 1
     11       5      11 1
@<TRIPOS>ALT_TYPE
CGenFF_4.0_ALT_TYPE_SET
CGenFF_4.0 1 CG2R61 2 CG2R61 3 CG2R61 4 CG2R61 5 CG2R61 6 NG2R60 7 HGR61 8 HGR61 9 HGR61 10 HGR62 11 HGR62
@<TRIPOS>MOLECULE
pyridine
 11 11 0 0 0
****
USER_CHARGES
INVALID_CHARGES
Pose:  14 Cluster:  14 Fr_nu: 183959 TotEn:   -10.00
@<TRIPOS>ATOM
      1 C1        -74.7016  -10.9436  -43.9115 C.ar   1 LIG      -0.11300
      2 C2        -74.2206  -12.2141  -43.6154 C.ar   1 LIG      -0.11700
      3 C3        -76.0713  -10.7047  -43.8997 C.ar   1 LIG      -0.11700
      4 C4        -75.1433  -13.2035  -43.3163 C.ar   1 LIG       0.17700
      5 C5        -76.9112  -11.7617  -43.5882 C.ar   1 LIG       0.17700
      6 N1        -76.4810  -13.0094  -43.2951 N.ar   1 LIG      -0.60000
      7 H1        -74.0104  -10.1413  -44.1518 H      1 LIG       0.11500
      8 H2        -73.1572  -12.4232  -43.6182 H      1 LIG       0.11500
      9 H3        -76.4688   -9.7223  -44.1279 H      1 LIG       0.11500
     10 H4        -74.8187  -14.2111  -43.0788 H      1 LIG       0.12400
     11 H5        -77.9878  -11.6282  -43.5660 H      1 LIG       0.12400
@<TRIPOS>BOND
      1       1       2 ar
      2       1       3 ar
      3       2       4 ar
      4       3       5 ar
      5       4       6 ar
      6       5       6 ar
      7       1       7 1
      8       2       8 1
      9       3       9 1
     10       4      10 1
     11       5      11 1
@<TRIPOS>ALT_TYPE
CGenFF_4.0_ALT_TYPE_SET
CGenFF_4.0 1 CG2R61 2 CG2R61 3 CG2R61 4 CG2R61 5 CG2R61 6 NG2R60 7 HGR61 8 HGR61 9 HGR61 10 HGR62 11 HGR62
@<TRIPOS>MOLECULE
pyridine
 11 11 0 0 0
****
USER_CHARGES
INVALID_CHARGES
Pose:  15 Cluster:  15 Fr_nu:  25003 TotEn:    -9.99
@<TRIPOS>ATOM
      1 C1        -75.7428  -11.5645  -44.6725 C.ar   1 LIG      -0.11300
      2 C2        -74.9140  -12.4600  -44.0060 C.ar   1 LIG      -0.11700
      3 C3        -76.6012  -10.7471  -43.9456 C.ar   1 LIG      -0.11700
      4 C4        -74.9811  -12.4995  -42.6227 C.ar   1 LIG       0.17700
      5 C5        -76.5930  -10.8634  -42.5650 C.ar   1 LIG       0.17700
      6 N1        -75.8022  -11.7215  -41.8823 N.ar   1 LIG      -0.60000
      7 H1        -75.7203  -11.5040  -45.7565 H      1 LIG       0.11500
      8 H2        -74.2368  -13.1065  -44.5520 H      1 LIG       0.11500
      9 H3        -77.2565  -10.0420  -44.4441 H      1 LIG       0.11500
     10 H4        -74.3553  -13.1812  -42.0562 H      1 LIG       0.12400
     11 H5        -77.2442  -10.2493  -41.9516 H      1 LIG       0.12400
@<TRIPOS>BOND
      1       1       2 ar
      2       1       3 ar
      3       2       4 ar
      4       3       5 ar
      5       4       6 ar
      6       5       6 ar
      7       1       7 1
      8       2       8 1
      9       3       9 1
     10       4      10 1
     11       5      11 1
@<TRIPOS>ALT_TYPE
CGenFF_4.0_ALT_TYPE_SET
CGenFF_4.0 1 CG2R61 2 CG2R61 3 CG2R61 4 CG2R61 5 CG2R61 6 NG2R60 7 HGR61 8 HGR61 9 HGR61 10 HGR62 11 HGR62
@<TRIPOS>MOLECULE
pyridine
 11 11 0 0 0
****
USER_CHARGES
INVALID_CHARGES
Pose:  16 Cluster:  16 Fr_nu: 923382 TotEn:    -9.29
@<TRIPOS>ATOM
      1 C1        -67.9447   -2.7236  -27.8362 C.ar   1 LIG      -0.11300
      2 C2        -68.8700   -3.4168  -28.6086 C.ar   1 LIG      -0.11700
      3 C3        -67.9473   -1.3332  -27.8395 C.ar   1 LIG      -0.11700
      4 C4        -69.7697   -2.6788  -29.3607 C.ar   1 LIG       0.17700
      5 C5        -68.8881   -0.6884  -28.6262 C.ar   1 LIG       0.17700
      6 N1        -69.8027   -1.3276  -29.3896 N.ar   1 LIG      -0.60000
      7 H1        -67.2224   -3.2659  -27.2335 H      1 LIG       0.11500
      8 H2        -68.8867   -4.5004  -28.6212 H      1 LIG       0.11500
      9 H3        -67.2349   -0.7719  -27.2456 H      1 LIG       0.11500
     10 H4        -70.5111   -3.1726  -29.9800 H      1 LIG       0.12400
     11 H5        -68.9319    0.3951  -28.6647 H      1 LIG       0.12400
@<TRIPOS>BOND
      1       1       2 ar
      2       1       3 ar
      3       2       4 ar
      4       3       5 ar
      5       4       6 ar
      6       5       6 ar
      7       1       7 1
      8       2       8 1
      9       3       9 1
     10       4      10 1
     11       5      11 1
@<TRIPOS>ALT_TYPE
CGenFF_4.0_ALT_TYPE_SET
CGenFF_4.0 1 CG2R61 2 CG2R61 3 CG2R61 4 CG2R61 5 CG2R61 6 NG2R60 7 HGR61 8 HGR61 9 HGR61 10 HGR62 11 HGR62
@<TRIPOS>MOLECULE
pyridine
 11 11 0 0 0
****
USER_CHARGES
INVALID_CHARGES
Pose:  17 Cluster:  17 Fr_nu:  47041 TotEn:    -8.37
@<TRIPOS>ATOM
      1 C1        -74.7264   -9.9584  -44.6245 C.ar   1 LIG      -0.11300
      2 C2        -76.0047  -10.4649  -44.4182 C.ar   1 LIG      -0.11700
      3 C3        -73.7630  -10.7481  -45.2423 C.ar   1 LIG      -0.11700
      4 C4        -76.2670  -11.7568  -44.8447 C.ar   1 LIG       0.17700
      5 C5        -74.1256  -12.0274  -45.6317 C.ar   1 LIG       0.17700
      6 N1        -75.3572  -12.5540  -45.4482 N.ar   1 LIG      -0.60000
      7 H1        -74.4811   -8.9504  -44.3038 H      1 LIG       0.11500
      8 H2        -76.7714   -9.8673  -43.9391 H      1 LIG       0.11500
      9 H3        -72.7599  -10.3742  -45.4129 H      1 LIG       0.11500
     10 H4        -77.2486  -12.1979  -44.7065 H      1 LIG       0.12400
     11 H5        -73.4111  -12.6841  -46.1171 H      1 LIG       0.12400
@<TRIPOS>BOND
      1       1       2 ar
      2       1       3 ar
      3       2       4 ar
      4       3       5 ar
      5       4       6 ar
      6       5       6 ar
      7       1       7 1
      8       2       8 1
      9       3       9 1
     10       4      10 1
     11       5      11 1
@<TRIPOS>ALT_TYPE
CGenFF_4.0_ALT_TYPE_SET
CGenFF_4.0 1 CG2R61 2 CG2R61 3 CG2R61 4 CG2R61 5 CG2R61 6 NG2R60 7 HGR61 8 HGR61 9 HGR61 10 HGR62 11 HGR62
@<TRIPOS>MOLECULE
pyridine
 11 11 0 0 0
****
USER_CHARGES
INVALID_CHARGES
Pose:  18 Cluster:  18 Fr_nu: 1352537 TotEn:    -7.17
@<TRIPOS>ATOM
      1 C1        -75.8218  -11.4782  -45.0215 C.ar   1 LIG      -0.11300
      2 C2        -75.9270  -10.3969  -44.1538 C.ar   1 LIG      -0.11700
      3 C3        -76.2847  -12.7280  -44.6253 C.ar   1 LIG      -0.11700
      4 C4        -76.4983  -10.6161  -42.9107 C.ar   1 LIG       0.17700
      5 C5        -76.8399  -12.8429  -43.3611 C.ar   1 LIG       0.17700
      6 N1        -76.9591  -11.8155  -42.4904 N.ar   1 LIG      -0.60000
      7 H1        -75.3793  -11.3473  -46.0045 H      1 LIG       0.11500
      8 H2        -75.5732   -9.4137  -44.4414 H      1 LIG       0.11500
      9 H3        -76.2126  -13.5852  -45.2850 H      1 LIG       0.11500
     10 H4        -76.6029   -9.8051  -42.1976 H      1 LIG       0.12400
     11 H5        -77.2152  -13.7961  -43.0034 H      1 LIG       0.12400
@<TRIPOS>BOND
      1       1       2 ar
      2       1       3 ar
      3       2       4 ar
      4       3       5 ar
      5       4       6 ar
      6       5       6 ar
      7       1       7 1
      8       2       8 1
      9       3       9 1
     10       4      10 1
     11       5      11 1
@<TRIPOS>ALT_TYPE
CGenFF_4.0_ALT_TYPE_SET
CGenFF_4.0 1 CG2R61 2 CG2R61 3 CG2R61 4 CG2R61 5 CG2R61 6 NG2R60 7 HGR61 8 HGR61 9 HGR61 10 HGR62 11 HGR62
@<TRIPOS>MOLECULE
cyclopropane
 9 9 0 0 0
****
USER_CHARGES
INVALID_CHARGES
Pose:   1 Cluster:   1 Fr_nu:  77674 TotEn:    -8.05
@<TRIPOS>ATOM
      1 C1        -76.8556  -10.2545  -43.2420 C.3    1 LIG      -0.18000
      2 C2        -76.4238  -11.6519  -43.5777 C.3    1 LIG      -0.18000
      3 C3        -75.8089  -10.4842  -44.2922 C.3    1 LIG      -0.18000
      4 H1        -77.8378   -9.9368  -43.5689 H      1 LIG       0.09000
      5 H2        -76.5365   -9.8416  -42.2935 H      1 LIG       0.09000
      6 H3        -75.8139  -12.1796  -42.8551 H      1 LIG       0.09000
      7 H4        -77.1149  -12.2754  -44.1308 H      1 LIG       0.09000
      8 H5        -76.0864  -10.3216  -45.3260 H      1 LIG       0.09000
      9 H6        -74.7856  -10.2260  -44.0500 H      1 LIG       0.09000
@<TRIPOS>BOND
      1       1       2 1
      2       1       3 1
      3       2       3 1
      4       1       4 1
      5       1       5 1
      6       2       6 1
      7       2       7 1
      8       3       8 1
      9       3       9 1
@<TRIPOS>ALT_TYPE
CGenFF_4.0_ALT_TYPE_SET
CGenFF_4.0 1 CG3C31 2 CG3C31 3 CG3C31 4 HGA2 5 HGA2 6 HGA2 7 HGA2 8 HGA2 9 HGA2
@<TRIPOS>MOLECULE
cyclopropane
 9 9 0 0 0
****
USER_CHARGES
INVALID_CHARGES
Pose:   2 Cluster:   2 Fr_nu:     39 TotEn:    -7.97
@<TRIPOS>ATOM
      1 C1        -76.6357  -10.5105  -41.2314 C.3    1 LIG      -0.18000
      2 C2        -76.9026  -10.3508  -42.6994 C.3    1 LIG      -0.18000
      3 C3        -76.2748  -11.6124  -42.1837 C.3    1 LIG      -0.18000
      4 H1        -75.8287   -9.9326  -40.7987 H      1 LIG       0.09000
      5 H2        -77.4846  -10.6663  -40.5779 H      1 LIG       0.09000
      6 H3        -77.9313  -10.3991  -43.0341 H      1 LIG       0.09000
      7 H4        -76.2755   -9.6654  -43.2555 H      1 LIG       0.09000
      8 H5        -75.2251  -11.7761  -42.3923 H      1 LIG       0.09000
      9 H6        -76.8812  -12.5094  -42.1709 H      1 LIG       0.09000
@<TRIPOS>BOND
      1       1       2 1
      2       1       3 1
      3       2       3 1
      4       1       4 1
      5       1       5 1
      6       2       6 1
      7       2       7 1
      8       3       8 1
      9       3       9 1
@<TRIPOS>ALT_TYPE
CGenFF_4.0_ALT_TYPE_SET
CGenFF_4.0 1 CG3C31 2 CG3C31 3 CG3C31 4 HGA2 5 HGA2 6 HGA2 7 HGA2 8 HGA2 9 HGA2
@<TRIPOS>MOLECULE
cyclopropane
 9 9 0 0 0
****
USER_CHARGES
INVALID_CHARGES
Pose:   3 Cluster:   3 Fr_nu:  42569 TotEn:    -6.96
@<TRIPOS>ATOM
      1 C1        -59.3328  -20.2091  -25.0033 C.3    1 LIG      -0.18000
      2 C2        -59.1098  -21.5292  -24.3254 C.3    1 LIG      -0.18000
      3 C3        -60.4562  -21.1985  -24.8998 C.3    1 LIG      -0.18000
      4 H1        -59.3809  -19.3237  -24.3819 H      1 LIG       0.09000
      5 H2        -58.8815  -20.0583  -25.9756 H      1 LIG       0.09000
      6 H3        -58.5082  -22.2669  -24.8415 H      1 LIG       0.09000
      7 H4        -59.0077  -21.5330  -23.2475 H      1 LIG       0.09000
      8 H5        -61.2602  -20.9794  -24.2086 H      1 LIG       0.09000
      9 H6        -60.7602  -21.7133  -25.8025 H      1 LIG       0.09000
@<TRIPOS>BOND
      1       1       2 1
      2       1       3 1
      3       2       3 1
      4       1       4 1
      5       1       5 1
      6       2       6 1
      7       2       7 1
      8       3       8 1
      9       3       9 1
@<TRIPOS>ALT_TYPE
CGenFF_4.0_ALT_TYPE_SET
CGenFF_4.0 1 CG3C31 2 CG3C31 3 CG3C31 4 HGA2 5 HGA2 6 HGA2 7 HGA2 8 HGA2 9 HGA2
@<TRIPOS>MOLECULE
cyclopropane
 9 9 0 0 0
****
USER_CHARGES
INVALID_CHARGES
Pose:   4 Cluster:   4 Fr_nu: 378406 TotEn:    -6.73
@<TRIPOS>ATOM
      1 C1        -76.6636  -12.6443  -43.3349 C.3    1 LIG      -0.18000
      2 C2        -76.2150  -11.3742  -42.6735 C.3    1 LIG      -0.18000
      3 C3        -75.2055  -12.4125  -43.0670 C.3    1 LIG      -0.18000
      4 H1        -77.1787  -13.3766  -42.7258 H      1 LIG       0.09000
      5 H2        -77.0034  -12.5864  -44.3611 H      1 LIG       0.09000
      6 H3        -76.2529  -10.4613  -43.2545 H      1 LIG       0.09000
      7 H4        -76.4278  -11.2509  -41.6190 H      1 LIG       0.09000
      8 H5        -74.7392  -12.9883  -42.2776 H      1 LIG       0.09000
      9 H6        -74.5647  -12.1984  -43.9131 H      1 LIG       0.09000
@<TRIPOS>BOND
      1       1       2 1
      2       1       3 1
      3       2       3 1
      4       1       4 1
      5       1       5 1
      6       2       6 1
      7       2       7 1
      8       3       8 1
      9       3       9 1
@<TRIPOS>ALT_TYPE
CGenFF_4.0_ALT_TYPE_SET
CGenFF_4.0 1 CG3C31 2 CG3C31 3 CG3C31 4 HGA2 5 HGA2 6 HGA2 7 HGA2 8 HGA2 9 HGA2
@<TRIPOS>MOLECULE
cyclopropane
 9 9 0 0 0
****
USER_CHARGES
INVALID_CHARGES
Pose:   5 Cluster:   5 Fr_nu:  69091 TotEn:    -6.69
@<TRIPOS>ATOM
      1 C1        -66.5832  -18.5225  -55.9205 C.3    1 LIG      -0.18000
      2 C2        -67.1753  -19.8616  -55.5918 C.3    1 LIG      -0.18000
      3 C3        -67.8564  -18.9623  -56.5814 C.3    1 LIG      -0.18000
      4 H1        -66.6464  -17.7442  -55.1704 H      1 LIG       0.09000
      5 H2        -65.6834  -18.5023  -56.5220 H      1 LIG       0.09000
      6 H3        -66.6741  -20.7428  -55.9721 H      1 LIG       0.09000
      7 H4        -67.6374  -19.9852  -54.6205 H      1 LIG       0.09000
      8 H5        -68.7766  -18.4805  -56.2762 H      1 LIG       0.09000
      9 H6        -67.8129  -19.2382  -57.6276 H      1 LIG       0.09000
@<TRIPOS>BOND
      1       1       2 1
      2       1       3 1
      3       2       3 1
      4       1       4 1
      5       1       5 1
      6       2       6 1
      7       2       7 1
      8       3       8 1
      9       3       9 1
@<TRIPOS>ALT_TYPE
CGenFF_4.0_ALT_TYPE_SET
CGenFF_4.0 1 CG3C31 2 CG3C31 3 CG3C31 4 HGA2 5 HGA2 6 HGA2 7 HGA2 8 HGA2 9 HGA2
@<TRIPOS>MOLECULE
cyclopropane
 9 9 0 0 0
****
USER_CHARGES
INVALID_CHARGES
Pose:   6 Cluster:   6 Fr_nu: 718341 TotEn:    -6.18
@<TRIPOS>ATOM
      1 C1        -55.1254  -10.1606  -49.6209 C.3    1 LIG      -0.18000
      2 C2        -56.1593   -9.2818  -48.9803 C.3    1 LIG      -0.18000
      3 C3        -55.2397  -10.1041  -48.1259 C.3    1 LIG      -0.18000
      4 H1        -55.4653  -11.0597  -50.1196 H      1 LIG       0.09000
      5 H2        -54.2700   -9.6817  -50.0800 H      1 LIG       0.09000
      6 H3        -55.9998   -8.2112  -49.0081 H      1 LIG       0.09000
      7 H4        -57.1955   -9.5888  -49.0474 H      1 LIG       0.09000
      8 H5        -55.6567  -10.9647  -47.6182 H      1 LIG       0.09000
      9 H6        -54.4611   -9.5868  -47.5793 H      1 LIG       0.09000
@<TRIPOS>BOND
      1       1       2 1
      2       1       3 1
      3       2       3 1
      4       1       4 1
      5       1       5 1
      6       2       6 1
      7       2       7 1
      8       3       8 1
      9       3       9 1
@<TRIPOS>ALT_TYPE
CGenFF_4.0_ALT_TYPE_SET
CGenFF_4.0 1 CG3C31 2 CG3C31 3 CG3C31 4 HGA2 5 HGA2 6 HGA2 7 HGA2 8 HGA2 9 HGA2
@<TRIPOS>MOLECULE
cyclopropane
 9 9 0 0 0
****
USER_CHARGES
INVALID_CHARGES
Pose:   7 Cluster:   7 Fr_nu: 1032593 TotEn:    -5.97
@<TRIPOS>ATOM
      1 C1        -58.6588  -22.1323  -23.3715 C.3    1 LIG      -0.18000
      2 C2        -59.4178  -21.7353  -24.6037 C.3    1 LIG      -0.18000
      3 C3        -58.4073  -22.8428  -24.6690 C.3    1 LIG      -0.18000
      4 H1        -57.8942  -21.4565  -23.0094 H      1 LIG       0.09000
      5 H2        -59.1953  -22.6679  -22.5988 H      1 LIG       0.09000
      6 H3        -60.4653  -22.0038  -24.6603 H      1 LIG       0.09000
      7 H4        -59.1644  -20.7923  -25.0715 H      1 LIG       0.09000
      8 H5        -57.4737  -22.6452  -25.1804 H      1 LIG       0.09000
      9 H6        -58.7748  -23.8564  -24.7689 H      1 LIG       0.09000
@<TRIPOS>BOND
      1       1       2 1
      2       1       3 1
      3       2       3 1
      4       1       4 1
      5       1       5 1
      6       2       6 1
      7       2       7 1
      8       3       8 1
      9       3       9 1
@<TRIPOS>ALT_TYPE
CGenFF_4.0_ALT_TYPE_SET
CGenFF_4.0 1 CG3C31 2 CG3C31 3 CG3C31 4 HGA2 5 HGA2 6 HGA2 7 HGA2 8 HGA2 9 HGA2
@<TRIPOS>MOLECULE
cyclopropane
 9 9 0 0 0
****
USER_CHARGES
INVALID_CHARGES
Pose:   8 Cluster:   8 Fr_nu:  18366 TotEn:    -5.86
@<TRIPOS>ATOM
      1 C1        -73.5484  -10.7397  -45.3902 C.3    1 LIG      -0.18000
      2 C2        -74.6834  -10.2359  -44.5476 C.3    1 LIG      -0.18000
      3 C3        -74.0663  -11.5720  -44.2543 C.3    1 LIG      -0.18000
      4 H1        -73.7732  -11.0653  -46.3982 H      1 LIG       0.09000
      5 H2        -72.5819  -10.2673  -45.2699 H      1 LIG       0.09000
      6 H3        -74.4807   -9.4244  -43.8600 H      1 LIG       0.09000
      7 H4        -75.6725  -10.2223  -44.9878 H      1 LIG       0.09000
      8 H5        -74.6398  -12.4576  -44.4974 H      1 LIG       0.09000
      9 H6        -73.4480  -11.6593  -43.3696 H      1 LIG       0.09000
@<TRIPOS>BOND
      1       1       2 1
      2       1       3 1
      3       2       3 1
      4       1       4 1
      5       1       5 1
      6       2       6 1
      7       2       7 1
      8       3       8 1
      9       3       9 1
@<TRIPOS>ALT_TYPE
CGenFF_4.0_ALT_TYPE_SET
CGenFF_4.0 1 CG3C31 2 CG3C31 3 CG3C31 4 HGA2 5 HGA2 6 HGA2 7 HGA2 8 HGA2 9 HGA2
@<TRIPOS>MOLECULE
cyclopropane
 9 9 0 0 0
****
USER_CHARGES
INVALID_CHARGES
Pose:   9 Cluster:   9 Fr_nu: 233880 TotEn:    -5.56
@<TRIPOS>ATOM
      1 C1        -60.0449  -22.2372  -24.3629 C.3    1 LIG      -0.18000
      2 C2        -60.2651  -21.2737  -25.4921 C.3    1 LIG      -0.18000
      3 C3        -61.4282  -22.0141  -24.8998 C.3    1 LIG      -0.18000
      4 H1        -59.5611  -23.1790  -24.5894 H      1 LIG       0.09000
      5 H2        -59.8098  -21.8280  -23.3887 H      1 LIG       0.09000
      6 H3        -60.1782  -20.2158  -25.2779 H      1 LIG       0.09000
      7 H4        -59.9298  -21.5665  -26.4791 H      1 LIG       0.09000
      8 H5        -61.8755  -22.8056  -25.4878 H      1 LIG       0.09000
      9 H6        -62.1235  -21.4547  -24.2866 H      1 LIG       0.09000
@<TRIPOS>BOND
      1       1       2 1
      2       1       3 1
      3       2       3 1
      4       1       4 1
      5       1       5 1
      6       2       6 1
      7       2       7 1
      8       3       8 1
      9       3       9 1
@<TRIPOS>ALT_TYPE
CGenFF_4.0_ALT_TYPE_SET
CGenFF_4.0 1 CG3C31 2 CG3C31 3 CG3C31 4 HGA2 5 HGA2 6 HGA2 7 HGA2 8 HGA2 9 HGA2
@<TRIPOS>MOLECULE
cyclopropane
 9 9 0 0 0
****
USER_CHARGES
INVALID_CHARGES
Pose:  10 Cluster:  10 Fr_nu: 156727 TotEn:    -5.36
@<TRIPOS>ATOM
      1 C1        -61.4316  -21.9280  -40.5235 C.3    1 LIG      -0.18000
      2 C2        -61.0309  -20.6858  -39.7831 C.3    1 LIG      -0.18000
      3 C3        -60.5901  -20.8881  -41.2032 C.3    1 LIG      -0.18000
      4 H1        -60.9551  -22.8591  -40.2434 H      1 LIG       0.09000
      5 H2        -62.4652  -22.0209  -40.8316 H      1 LIG       0.09000
      6 H3        -61.7949  -19.9425  -39.5927 H      1 LIG       0.09000
      7 H4        -60.2846  -20.7802  -39.0043 H      1 LIG       0.09000
      8 H5        -59.5472  -21.1190  -41.3803 H      1 LIG       0.09000
      9 H6        -61.0579  -20.2814  -41.9683 H      1 LIG       0.09000
@<TRIPOS>BOND
      1       1       2 1
      2       1       3 1
      3       2       3 1
      4       1       4 1
      5       1       5 1
      6       2       6 1
      7       2       7 1
      8       3       8 1
      9       3       9 1
@<TRIPOS>ALT_TYPE
CGenFF_4.0_ALT_TYPE_SET
CGenFF_4.0 1 CG3C31 2 CG3C31 3 CG3C31 4 HGA2 5 HGA2 6 HGA2 7 HGA2 8 HGA2 9 HGA2
@<TRIPOS>MOLECULE
pyrrole
 10 10 0 0 0
****
USER_CHARGES
INVALID_CHARGES
Pose:   1 Cluster:   1 Fr_nu: 1670007 TotEn:   -15.84
@<TRIPOS>ATOM
      1 C1        -80.4526    2.2667  -55.5326 C.2    1 LIG      -0.25700
      2 C2        -79.0456    2.2497  -55.3673 C.2    1 LIG      -0.25700
      3 C3        -81.0145    2.0058  -54.3024 C.2    1 LIG      -0.04700
      4 C4        -78.7907    1.9789  -54.0410 C.2    1 LIG      -0.04700
      5 N1        -79.9949    1.8323  -53.4033 N.pl3  1 LIG      -0.36000
      6 H1        -80.9965    2.4496  -56.4486 H      1 LIG       0.15400
      7 H2        -78.2984    2.4159  -56.1303 H      1 LIG       0.15400
      8 H3        -82.0455    1.9277  -53.9874 H      1 LIG       0.14000
      9 H4        -77.8626    1.8794  -53.4958 H      1 LIG       0.14000
     10 H5        -80.1130    1.6281  -52.4206 H      1 LIG       0.38000
@<TRIPOS>BOND
      1       1       2 1
      2       1       3 2
      3       2       4 2
      4       3       5 1
      5       4       5 1
      6       1       6 1
      7       2       7 1
      8       3       8 1
      9       4       9 1
     10       5      10 1
@<TRIPOS>ALT_TYPE
CGenFF_4.0_ALT_TYPE_SET
CGenFF_4.0 1 CG2R51 2 CG2R51 3 CG2R51 4 CG2R51 5 NG2R51 6 HGR51 7 HGR51 8 HGR52 9 HGR52 10 HGP1
@<TRIPOS>MOLECULE
pyrrole
 10 10 0 0 0
****
USER_CHARGES
INVALID_CHARGES
Pose:   2 Cluster:   2 Fr_nu: 4166594 TotEn:   -13.81
@<TRIPOS>ATOM
      1 C1        -51.2920    3.9186  -33.4127 C.2    1 LIG      -0.25700
      2 C2        -51.0728    3.9311  -32.0131 C.2    1 LIG      -0.25700
      3 C3        -51.7240    2.6549  -33.7501 C.2    1 LIG      -0.04700
      4 C4        -51.3774    2.6747  -31.5378 C.2    1 LIG      -0.04700
      5 N1        -51.7719    1.9072  -32.6025 N.pl3  1 LIG      -0.36000
      6 H1        -51.1508    4.7413  -34.0994 H      1 LIG       0.15400
      7 H2        -50.7299    4.7637  -31.4152 H      1 LIG       0.15400
      8 H3        -52.0001    2.2219  -34.7012 H      1 LIG       0.14000
      9 H4        -51.3502    2.2603  -30.5398 H      1 LIG       0.14000
     10 H5        -52.0551    0.9385  -32.5496 H      1 LIG       0.38000
@<TRIPOS>BOND
      1       1       2 1
      2       1       3 2
      3       2       4 2
      4       3       5 1
      5       4       5 1
      6       1       6 1
      7       2       7 1
      8       3       8 1
      9       4       9 1
     10       5      10 1
@<TRIPOS>ALT_TYPE
CGenFF_4.0_ALT_TYPE_SET
CGenFF_4.0 1 CG2R51 2 CG2R51 3 CG2R51 4 CG2R51 5 NG2R51 6 HGR51 7 HGR51 8 HGR52 9 HGR52 10 HGP1
@<TRIPOS>MOLECULE
pyrrole
 10 10 0 0 0
****
USER_CHARGES
INVALID_CHARGES
Pose:   3 Cluster:   3 Fr_nu: 888128 TotEn:   -12.98
@<TRIPOS>ATOM
      1 C1        -76.4034  -10.9897  -43.8984 C.2    1 LIG      -0.25700
      2 C2        -75.0062  -10.8664  -44.0979 C.2    1 LIG      -0.25700
      3 C3        -76.6312  -12.2268  -43.3371 C.2    1 LIG      -0.04700
      4 C4        -74.4228  -12.0320  -43.6526 C.2    1 LIG      -0.04700
      5 N1        -75.4201  -12.8517  -43.1926 N.pl3  1 LIG      -0.36000
      6 H1        -77.1606  -10.2562  -44.1374 H      1 LIG       0.15400
      7 H2        -74.4809  -10.0215  -44.5204 H      1 LIG       0.15400
      8 H3        -77.5440  -12.7171  -43.0293 H      1 LIG       0.14000
      9 H4        -73.3900  -12.3494  -43.6208 H      1 LIG       0.14000
     10 H5        -75.2835  -13.7752  -42.8055 H      1 LIG       0.38000
@<TRIPOS>BOND
      1       1       2 1
      2       1       3 2
      3       2       4 2
      4       3       5 1
      5       4       5 1
      6       1       6 1
      7       2       7 1
      8       3       8 1
      9       4       9 1
     10       5      10 1
@<TRIPOS>ALT_TYPE
CGenFF_4.0_ALT_TYPE_SET
CGenFF_4.0 1 CG2R51 2 CG2R51 3 CG2R51 4 CG2R51 5 NG2R51 6 HGR51 7 HGR51 8 HGR52 9 HGR52 10 HGP1
@<TRIPOS>MOLECULE
pyrrole
 10 10 0 0 0
****
USER_CHARGES
INVALID_CHARGES
Pose:   4 Cluster:   4 Fr_nu: 869500 TotEn:   -12.77
@<TRIPOS>ATOM
      1 C1        -74.9447  -10.2551  -44.2400 C.2    1 LIG      -0.25700
      2 C2        -74.4317  -11.5756  -44.2295 C.2    1 LIG      -0.25700
      3 C3        -76.2992  -10.3380  -44.0042 C.2    1 LIG      -0.04700
      4 C4        -75.4886  -12.4253  -43.9875 C.2    1 LIG      -0.04700
      5 N1        -76.6187  -11.6620  -43.8525 N.pl3  1 LIG      -0.36000
      6 H1        -74.3871   -9.3432  -44.4015 H      1 LIG       0.15400
      7 H2        -73.4049  -11.8765  -44.3819 H      1 LIG       0.15400
      8 H3        -77.0621   -9.5757  -43.9316 H      1 LIG       0.14000
      9 H4        -75.5364  -13.5015  -43.8981 H      1 LIG       0.14000
     10 H5        -77.5456  -12.0204  -43.6687 H      1 LIG       0.38000
@<TRIPOS>BOND
      1       1       2 1
      2       1       3 2
      3       2       4 2
      4       3       5 1
      5       4       5 1
      6       1       6 1
      7       2       7 1
      8       3       8 1
      9       4       9 1
     10       5      10 1
@<TRIPOS>ALT_TYPE
CGenFF_4.0_ALT_TYPE_SET
CGenFF_4.0 1 CG2R51 2 CG2R51 3 CG2R51 4 CG2R51 5 NG2R51 6 HGR51 7 HGR51 8 HGR52 9 HGR52 10 HGP1
@<TRIPOS>MOLECULE
pyrrole
 10 10 0 0 0
****
USER_CHARGES
INVALID_CHARGES
Pose:   5 Cluster:   5 Fr_nu: 383790 TotEn:   -12.35
@<TRIPOS>ATOM
      1 C1        -58.9860   -3.8661  -19.0436 C.2    1 LIG      -0.25700
      2 C2        -58.6373   -3.7528  -20.4120 C.2    1 LIG      -0.25700
      3 C3        -57.8796   -3.5066  -18.3060 C.2    1 LIG      -0.04700
      4 C4        -57.3283   -3.3276  -20.4690 C.2    1 LIG      -0.04700
      5 N1        -56.8779   -3.1815  -19.1830 N.pl3  1 LIG      -0.36000
      6 H1        -59.9399   -4.1755  -18.6401 H      1 LIG       0.15400
      7 H2        -59.2694   -3.9587  -21.2642 H      1 LIG       0.15400
      8 H3        -57.7158   -3.4539  -17.2389 H      1 LIG       0.14000
      9 H4        -56.6800   -3.1152  -21.3075 H      1 LIG       0.14000
     10 H5        -55.9495   -2.8798  -18.9213 H      1 LIG       0.38000
@<TRIPOS>BOND
      1       1       2 1
      2       1       3 2
      3       2       4 2
      4       3       5 1
      5       4       5 1
      6       1       6 1
      7       2       7 1
      8       3       8 1
      9       4       9 1
     10       5      10 1
@<TRIPOS>ALT_TYPE
CGenFF_4.0_ALT_TYPE_SET
CGenFF_4.0 1 CG2R51 2 CG2R51 3 CG2R51 4 CG2R51 5 NG2R51 6 HGR51 7 HGR51 8 HGR52 9 HGR52 10 HGP1
@<TRIPOS>MOLECULE
pyrrole
 10 10 0 0 0
****
USER_CHARGES
INVALID_CHARGES
Pose:   6 Cluster:   6 Fr_nu: 1131170 TotEn:   -11.88
@<TRIPOS>ATOM
      1 C1        -75.0158  -11.9196  -44.1057 C.2    1 LIG      -0.25700
      2 C2        -76.2776  -12.2424  -44.6632 C.2    1 LIG      -0.25700
      3 C3        -74.7746  -12.8155  -43.0875 C.2    1 LIG      -0.04700
      4 C4        -76.7691  -13.3256  -43.9686 C.2    1 LIG      -0.04700
      5 N1        -75.8472  -13.6652  -43.0131 N.pl3  1 LIG      -0.36000
      6 H1        -74.3550  -11.1215  -44.4134 H      1 LIG       0.15400
      7 H2        -76.7755  -11.7410  -45.4810 H      1 LIG       0.15400
      8 H3        -73.9386  -12.9235  -42.4109 H      1 LIG       0.14000
      9 H4        -77.6890  -13.8841  -44.0700 H      1 LIG       0.14000
     10 H5        -75.9433  -14.4260  -42.3548 H      1 LIG       0.38000
@<TRIPOS>BOND
      1       1       2 1
      2       1       3 2
      3       2       4 2
      4       3       5 1
      5       4       5 1
      6       1       6 1
      7       2       7 1
      8       3       8 1
      9       4       9 1
     10       5      10 1
@<TRIPOS>ALT_TYPE
CGenFF_4.0_ALT_TYPE_SET
CGenFF_4.0 1 CG2R51 2 CG2R51 3 CG2R51 4 CG2R51 5 NG2R51 6 HGR51 7 HGR51 8 HGR52 9 HGR52 10 HGP1
@<TRIPOS>MOLECULE
pyrrole
 10 10 0 0 0
****
USER_CHARGES
INVALID_CHARGES
Pose:   7 Cluster:   7 Fr_nu: 2475286 TotEn:   -11.86
@<TRIPOS>ATOM
      1 C1        -58.4948    4.5445  -38.7452 C.2    1 LIG      -0.25700
      2 C2        -57.7360    3.4603  -38.2393 C.2    1 LIG      -0.25700
      3 C3        -59.4313    4.8724  -37.7898 C.2    1 LIG      -0.04700
      4 C4        -58.2320    3.1587  -36.9901 C.2    1 LIG      -0.04700
      5 N1        -59.2623    4.0233  -36.7274 N.pl3  1 LIG      -0.36000
      6 H1        -58.3714    5.0330  -39.7015 H      1 LIG       0.15400
      7 H2        -56.9176    2.9532  -38.7304 H      1 LIG       0.15400
      8 H3        -60.2008    5.6312  -37.7712 H      1 LIG       0.14000
      9 H4        -57.9433    2.4093  -36.2666 H      1 LIG       0.14000
     10 H5        -59.8129    4.0335  -35.8800 H      1 LIG       0.38000
@<TRIPOS>BOND
      1       1       2 1
      2       1       3 2
      3       2       4 2
      4       3       5 1
      5       4       5 1
      6       1       6 1
      7       2       7 1
      8       3       8 1
      9       4       9 1
     10       5      10 1
@<TRIPOS>ALT_TYPE
CGenFF_4.0_ALT_TYPE_SET
CGenFF_4.0 1 CG2R51 2 CG2R51 3 CG2R51 4 CG2R51 5 NG2R51 6 HGR51 7 HGR51 8 HGR52 9 HGR52 10 HGP1
@<TRIPOS>MOLECULE
pyrrole
 10 10 0 0 0
****
USER_CHARGES
INVALID_CHARGES
Pose:   8 Cluster:   8 Fr_nu: 1072388 TotEn:   -11.70
@<TRIPOS>ATOM
      1 C1        -75.1043  -11.3168  -44.0350 C.2    1 LIG      -0.25700
      2 C2        -75.2584  -12.3397  -43.0670 C.2    1 LIG      -0.25700
      3 C3        -76.2117  -11.3547  -44.8534 C.2    1 LIG      -0.04700
      4 C4        -76.4552  -12.9716  -43.3234 C.2    1 LIG      -0.04700
      5 N1        -77.0259  -12.3647  -44.4115 N.pl3  1 LIG      -0.36000
      6 H1        -74.2766  -10.6275  -44.1252 H      1 LIG       0.15400
      7 H2        -74.5729  -12.5902  -42.2698 H      1 LIG       0.15400
      8 H3        -76.4920  -10.7557  -45.7084 H      1 LIG       0.14000
      9 H4        -76.9506  -13.7953  -42.8289 H      1 LIG       0.14000
     10 H5        -77.9116  -12.6220  -44.8246 H      1 LIG       0.38000
@<TRIPOS>BOND
      1       1       2 1
      2       1       3 2
      3       2       4 2
      4       3       5 1
      5       4       5 1
      6       1       6 1
      7       2       7 1
      8       3       8 1
      9       4       9 1
     10       5      10 1
@<TRIPOS>ALT_TYPE
CGenFF_4.0_ALT_TYPE_SET
CGenFF_4.0 1 CG2R51 2 CG2R51 3 CG2R51 4 CG2R51 5 NG2R51 6 HGR51 7 HGR51 8 HGR52 9 HGR52 10 HGP1
@<TRIPOS>MOLECULE
pyrrole
 10 10 0 0 0
****
USER_CHARGES
INVALID_CHARGES
Pose:   9 Cluster:   9 Fr_nu: 256767 TotEn:   -11.68
@<TRIPOS>ATOM
      1 C1        -54.8828   -9.5372  -49.4523 C.2    1 LIG      -0.25700
      2 C2        -54.8748  -10.0173  -50.7851 C.2    1 LIG      -0.25700
      3 C3        -56.1442   -9.7560  -48.9438 C.2    1 LIG      -0.04700
      4 C4        -56.1315  -10.5149  -51.0506 C.2    1 LIG      -0.04700
      5 N1        -56.8947  -10.3506  -49.9243 N.pl3  1 LIG      -0.36000
      6 H1        -54.0588   -9.0820  -48.9211 H      1 LIG       0.15400
      7 H2        -54.0449  -10.0024  -51.4775 H      1 LIG       0.15400
      8 H3        -56.5736   -9.5420  -47.9753 H      1 LIG       0.14000
      9 H4        -56.5486  -10.9712  -51.9373 H      1 LIG       0.14000
     10 H5        -57.8626  -10.6260  -49.8308 H      1 LIG       0.38000
@<TRIPOS>BOND
      1       1       2 1
      2       1       3 2
      3       2       4 2
      4       3       5 1
      5       4       5 1
      6       1       6 1
      7       2       7 1
      8       3       8 1
      9       4       9 1
     10       5      10 1
@<TRIPOS>ALT_TYPE
CGenFF_4.0_ALT_TYPE_SET
CGenFF_4.0 1 CG2R51 2 CG2R51 3 CG2R51 4 CG2R51 5 NG2R51 6 HGR51 7 HGR51 8 HGR52 9 HGR52 10 HGP1
@<TRIPOS>MOLECULE
pyrrole
 10 10 0 0 0
****
USER_CHARGES
INVALID_CHARGES
Pose:  10 Cluster:  10 Fr_nu: 187948 TotEn:   -11.66
@<TRIPOS>ATOM
      1 C1        -63.7642  -11.1725  -59.4286 C.2    1 LIG      -0.25700
      2 C2        -62.8894  -11.5305  -58.3733 C.2    1 LIG      -0.25700
      3 C3        -64.0786   -9.8410  -59.2685 C.2    1 LIG      -0.04700
      4 C4        -62.6959  -10.4069  -57.6004 C.2    1 LIG      -0.04700
      5 N1        -63.4238   -9.3861  -58.1538 N.pl3  1 LIG      -0.36000
      6 H1        -64.1250  -11.8152  -60.2192 H      1 LIG       0.15400
      7 H2        -62.4482  -12.5008  -58.1942 H      1 LIG       0.15400
      8 H3        -64.7082   -9.1787  -59.8458 H      1 LIG       0.14000
      9 H4        -62.1058  -10.2431  -56.7097 H      1 LIG       0.14000
     10 H5        -63.4702   -8.4423  -57.7953 H      1 LIG       0.38000
@<TRIPOS>BOND
      1       1       2 1
      2       1       3 2
      3       2       4 2
      4       3       5 1
      5       4       5 1
      6       1       6 1
      7       2       7 1
      8       3       8 1
      9       4       9 1
     10       5      10 1
@<TRIPOS>ALT_TYPE
CGenFF_4.0_ALT_TYPE_SET
CGenFF_4.0 1 CG2R51 2 CG2R51 3 CG2R51 4 CG2R51 5 NG2R51 6 HGR51 7 HGR51 8 HGR52 9 HGR52 10 HGP1
@<TRIPOS>MOLECULE
pyrrole
 10 10 0 0 0
****
USER_CHARGES
INVALID_CHARGES
Pose:  11 Cluster:  11 Fr_nu:  80288 TotEn:   -11.34
@<TRIPOS>ATOM
      1 C1        -59.0013   -3.6489  -18.6070 C.2    1 LIG      -0.25700
      2 C2        -57.6795   -3.2384  -18.9094 C.2    1 LIG      -0.25700
      3 C3        -59.5013   -4.2817  -19.7237 C.2    1 LIG      -0.04700
      4 C4        -57.4120   -3.6328  -20.2018 C.2    1 LIG      -0.04700
      5 N1        -58.5266   -4.2657  -20.6870 N.pl3  1 LIG      -0.36000
      6 H1        -59.5306   -3.4998  -17.6764 H      1 LIG       0.15400
      7 H2        -56.9961   -2.7123  -18.2581 H      1 LIG       0.15400
      8 H3        -60.4606   -4.7398  -19.9187 H      1 LIG       0.14000
      9 H4        -56.5301   -3.5211  -20.8168 H      1 LIG       0.14000
     10 H5        -58.6159   -4.6607  -21.6129 H      1 LIG       0.38000
@<TRIPOS>BOND
      1       1       2 1
      2       1       3 2
      3       2       4 2
      4       3       5 1
      5       4       5 1
      6       1       6 1
      7       2       7 1
      8       3       8 1
      9       4       9 1
     10       5      10 1
@<TRIPOS>ALT_TYPE
CGenFF_4.0_ALT_TYPE_SET
CGenFF_4.0 1 CG2R51 2 CG2R51 3 CG2R51 4 CG2R51 5 NG2R51 6 HGR51 7 HGR51 8 HGR52 9 HGR52 10 HGP1
@<TRIPOS>MOLECULE
pyrrole
 10 10 0 0 0
****
USER_CHARGES
INVALID_CHARGES
Pose:  12 Cluster:  12 Fr_nu:  32180 TotEn:   -11.33
@<TRIPOS>ATOM
      1 C1        -79.2686  -18.4771  -31.0554 C.2    1 LIG      -0.25700
      2 C2        -79.2629  -17.9872  -29.7261 C.2    1 LIG      -0.25700
      3 C3        -77.9557  -18.6140  -31.4489 C.2    1 LIG      -0.04700
      4 C4        -77.9466  -17.8396  -29.3478 C.2    1 LIG      -0.04700
      5 N1        -77.1609  -18.2234  -30.4030 N.pl3  1 LIG      -0.36000
      6 H1        -80.1354  -18.7055  -31.6595 H      1 LIG       0.15400
      7 H2        -80.1230  -17.7651  -29.1104 H      1 LIG       0.15400
      8 H3        -77.5172  -18.9528  -32.3770 H      1 LIG       0.14000
      9 H4        -77.5008  -17.4983  -28.4241 H      1 LIG       0.14000
     10 H5        -76.1503  -18.2194  -30.4090 H      1 LIG       0.38000
@<TRIPOS>BOND
      1       1       2 1
      2       1       3 2
      3       2       4 2
      4       3       5 1
      5       4       5 1
      6       1       6 1
      7       2       7 1
      8       3       8 1
      9       4       9 1
     10       5      10 1
@<TRIPOS>ALT_TYPE
CGenFF_4.0_ALT_TYPE_SET
CGenFF_4.0 1 CG2R51 2 CG2R51 3 CG2R51 4 CG2R51 5 NG2R51 6 HGR51 7 HGR51 8 HGR52 9 HGR52 10 HGP1
@<TRIPOS>MOLECULE
pyrrole
 10 10 0 0 0
****
USER_CHARGES
INVALID_CHARGES
Pose:  13 Cluster:  13 Fr_nu: 1467143 TotEn:   -11.18
@<TRIPOS>ATOM
      1 C1        -59.0589  -22.1307  -24.0649 C.2    1 LIG      -0.25700
      2 C2        -59.4881  -20.9293  -24.6810 C.2    1 LIG      -0.25700
      3 C3        -60.1532  -22.9628  -23.9791 C.2    1 LIG      -0.04700
      4 C4        -60.8317  -21.0638  -24.9528 C.2    1 LIG      -0.04700
      5 N1        -61.2253  -22.3037  -24.5217 N.pl3  1 LIG      -0.36000
      6 H1        -58.0607  -22.3638  -23.7217 H      1 LIG       0.15400
      7 H2        -58.8854  -20.0599  -24.9026 H      1 LIG       0.15400
      8 H3        -60.2648  -23.9615  -23.5811 H      1 LIG       0.14000
      9 H4        -61.5400  -20.3904  -25.4147 H      1 LIG       0.14000
     10 H5        -62.1624  -22.6754  -24.5933 H      1 LIG       0.38000
@<TRIPOS>BOND
      1       1       2 1
      2       1       3 2
      3       2       4 2
      4       3       5 1
      5       4       5 1
      6       1       6 1
      7       2       7 1
      8       3       8 1
      9       4       9 1
     10       5      10 1
@<TRIPOS>ALT_TYPE
CGenFF_4.0_ALT_TYPE_SET
CGenFF_4.0 1 CG2R51 2 CG2R51 3 CG2R51 4 CG2R51 5 NG2R51 6 HGR51 7 HGR51 8 HGR52 9 HGR52 10 HGP1
@<TRIPOS>MOLECULE
pyrrole
 10 10 0 0 0
****
USER_CHARGES
INVALID_CHARGES
Pose:  14 Cluster:  14 Fr_nu: 1466820 TotEn:   -11.17
@<TRIPOS>ATOM
      1 C1        -59.1408  -22.1911  -25.2229 C.2    1 LIG      -0.25700
      2 C2        -60.0150  -22.9506  -24.4069 C.2    1 LIG      -0.25700
      3 C3        -59.8047  -21.0363  -25.5737 C.2    1 LIG      -0.04700
      4 C4        -61.1867  -22.2368  -24.2839 C.2    1 LIG      -0.04700
      5 N1        -61.0475  -21.0751  -24.9974 N.pl3  1 LIG      -0.36000
      6 H1        -58.1366  -22.4570  -25.5218 H      1 LIG       0.15400
      7 H2        -59.8147  -23.9130  -23.9576 H      1 LIG       0.15400
      8 H3        -59.5052  -20.1935  -26.1804 H      1 LIG       0.14000
      9 H4        -62.1034  -22.4508  -23.7525 H      1 LIG       0.14000
     10 H5        -61.7530  -20.3567  -25.0849 H      1 LIG       0.38000
@<TRIPOS>BOND
      1       1       2 1
      2       1       3 2
      3       2       4 2
      4       3       5 1
      5       4       5 1
      6       1       6 1
      7       2       7 1
      8       3       8 1
      9       4       9 1
     10       5      10 1
@<TRIPOS>ALT_TYPE
CGenFF_4.0_ALT_TYPE_SET
CGenFF_4.0 1 CG2R51 2 CG2R51 3 CG2R51 4 CG2R51 5 NG2R51 6 HGR51 7 HGR51 8 HGR52 9 HGR52 10 HGP1
@<TRIPOS>MOLECULE
pyrrole
 10 10 0 0 0
****
USER_CHARGES
INVALID_CHARGES
Pose:  15 Cluster:  15 Fr_nu: 888531 TotEn:   -10.88
@<TRIPOS>ATOM
      1 C1        -76.7009  -11.0963  -42.8118 C.2    1 LIG      -0.25700
      2 C2        -75.7194  -12.0400  -43.2030 C.2    1 LIG      -0.25700
      3 C3        -76.6384  -10.0454  -43.7003 C.2    1 LIG      -0.04700
      4 C4        -75.0868  -11.5371  -44.3185 C.2    1 LIG      -0.04700
      5 N1        -75.6534  -10.3242  -44.6115 N.pl3  1 LIG      -0.36000
      6 H1        -77.3796  -11.1746  -41.9742 H      1 LIG       0.15400
      7 H2        -75.4961  -12.9833  -42.7248 H      1 LIG       0.15400
      8 H3        -77.2043   -9.1269  -43.7649 H      1 LIG       0.14000
      9 H4        -74.2876  -11.9339  -44.9287 H      1 LIG       0.14000
     10 H5        -75.3864   -9.7270  -45.3818 H      1 LIG       0.38000
@<TRIPOS>BOND
      1       1       2 1
      2       1       3 2
      3       2       4 2
      4       3       5 1
      5       4       5 1
      6       1       6 1
      7       2       7 1
      8       3       8 1
      9       4       9 1
     10       5      10 1
@<TRIPOS>ALT_TYPE
CGenFF_4.0_ALT_TYPE_SET
CGenFF_4.0 1 CG2R51 2 CG2R51 3 CG2R51 4 CG2R51 5 NG2R51 6 HGR51 7 HGR51 8 HGR52 9 HGR52 10 HGP1
@<TRIPOS>MOLECULE
pyrrole
 10 10 0 0 0
****
USER_CHARGES
INVALID_CHARGES
Pose:  16 Cluster:  16 Fr_nu: 1217625 TotEn:   -10.75
@<TRIPOS>ATOM
      1 C1        -69.0185   -1.2076  -29.0637 C.2    1 LIG      -0.25700
      2 C2        -69.7583   -2.3763  -29.3704 C.2    1 LIG      -0.25700
      3 C3        -67.9107   -1.5988  -28.3447 C.2    1 LIG      -0.04700
      4 C4        -69.0800   -3.4461  -28.8293 C.2    1 LIG      -0.04700
      5 N1        -67.9586   -2.9616  -28.2080 N.pl3  1 LIG      -0.36000
      6 H1        -69.2663   -0.1918  -29.3377 H      1 LIG       0.15400
      7 H2        -70.6846   -2.4339  -29.9243 H      1 LIG       0.15400
      8 H3        -67.0954   -1.0312  -27.9188 H      1 LIG       0.14000
      9 H4        -69.2940   -4.5057  -28.8324 H      1 LIG       0.14000
     10 H5        -67.2719   -3.5232  -27.7238 H      1 LIG       0.38000
@<TRIPOS>BOND
      1       1       2 1
      2       1       3 2
      3       2       4 2
      4       3       5 1
      5       4       5 1
      6       1       6 1
      7       2       7 1
      8       3       8 1
      9       4       9 1
     10       5      10 1
@<TRIPOS>ALT_TYPE
CGenFF_4.0_ALT_TYPE_SET
CGenFF_4.0 1 CG2R51 2 CG2R51 3 CG2R51 4 CG2R51 5 NG2R51 6 HGR51 7 HGR51 8 HGR52 9 HGR52 10 HGP1
@<TRIPOS>MOLECULE
pyrrole
 10 10 0 0 0
****
USER_CHARGES
INVALID_CHARGES
Pose:  17 Cluster:  17 Fr_nu: 120104 TotEn:   -10.63
@<TRIPOS>ATOM
      1 C1        -75.8025  -10.6623  -44.1251 C.2    1 LIG      -0.25700
      2 C2        -74.7830  -11.5720  -44.4993 C.2    1 LIG      -0.25700
      3 C3        -75.2499   -9.4006  -44.1294 C.2    1 LIG      -0.04700
      4 C4        -73.6383  -10.8385  -44.7207 C.2    1 LIG      -0.04700
      5 N1        -73.9339   -9.5199  -44.4927 N.pl3  1 LIG      -0.36000
      6 H1        -76.8278  -10.9011  -43.8798 H      1 LIG       0.15400
      7 H2        -74.8713  -12.6449  -44.5966 H      1 LIG       0.15400
      8 H3        -75.6738   -8.4316  -43.9065 H      1 LIG       0.14000
      9 H4        -72.6435  -11.1364  -45.0209 H      1 LIG       0.14000
     10 H5        -73.2815   -8.7529  -44.5796 H      1 LIG       0.38000
@<TRIPOS>BOND
      1       1       2 1
      2       1       3 2
      3       2       4 2
      4       3       5 1
      5       4       5 1
      6       1       6 1
      7       2       7 1
      8       3       8 1
      9       4       9 1
     10       5      10 1
@<TRIPOS>ALT_TYPE
CGenFF_4.0_ALT_TYPE_SET
CGenFF_4.0 1 CG2R51 2 CG2R51 3 CG2R51 4 CG2R51 5 NG2R51 6 HGR51 7 HGR51 8 HGR52 9 HGR52 10 HGP1
@<TRIPOS>MOLECULE
pyrrole
 10 10 0 0 0
****
USER_CHARGES
INVALID_CHARGES
Pose:  18 Cluster:  18 Fr_nu: 351673 TotEn:   -10.36
@<TRIPOS>ATOM
      1 C1        -73.4875  -10.6467  -44.6007 C.2    1 LIG      -0.25700
      2 C2        -74.6501   -9.8391  -44.5440 C.2    1 LIG      -0.25700
      3 C3        -73.7790  -11.8327  -43.9635 C.2    1 LIG      -0.04700
      4 C4        -75.6166  -10.5560  -43.8738 C.2    1 LIG      -0.04700
      5 N1        -75.0759  -11.7662  -43.5255 N.pl3  1 LIG      -0.36000
      6 H1        -72.5413  -10.3917  -45.0567 H      1 LIG       0.15400
      7 H2        -74.7713   -8.8433  -44.9464 H      1 LIG       0.15400
      8 H3        -73.1814  -12.7149  -43.7826 H      1 LIG       0.14000
      9 H4        -76.6381  -10.3141  -43.6160 H      1 LIG       0.14000
     10 H5        -75.5595  -12.4977  -43.0230 H      1 LIG       0.38000
@<TRIPOS>BOND
      1       1       2 1
      2       1       3 2
      3       2       4 2
      4       3       5 1
      5       4       5 1
      6       1       6 1
      7       2       7 1
      8       3       8 1
      9       4       9 1
     10       5      10 1
@<TRIPOS>ALT_TYPE
CGenFF_4.0_ALT_TYPE_SET
CGenFF_4.0 1 CG2R51 2 CG2R51 3 CG2R51 4 CG2R51 5 NG2R51 6 HGR51 7 HGR51 8 HGR52 9 HGR52 10 HGP1
@<TRIPOS>MOLECULE
pyrrole
 10 10 0 0 0
****
USER_CHARGES
INVALID_CHARGES
Pose:  19 Cluster:  19 Fr_nu:  80484 TotEn:   -10.13
@<TRIPOS>ATOM
      1 C1        -60.8377   -0.7815  -23.4276 C.2    1 LIG      -0.25700
      2 C2        -60.4958   -0.8217  -22.0533 C.2    1 LIG      -0.25700
      3 C3        -60.4421   -1.9774  -23.9851 C.2    1 LIG      -0.04700
      4 C4        -59.9017   -2.0410  -21.8128 C.2    1 LIG      -0.04700
      5 N1        -59.8742   -2.7350  -22.9943 N.pl3  1 LIG      -0.36000
      6 H1        -61.3200    0.0306  -23.9532 H      1 LIG       0.15400
      7 H2        -60.6630   -0.0475  -21.3179 H      1 LIG       0.15400
      8 H3        -60.5131   -2.3556  -24.9951 H      1 LIG       0.14000
      9 H4        -59.4989   -2.4756  -20.9088 H      1 LIG       0.14000
     10 H5        -59.4939   -3.6634  -23.1161 H      1 LIG       0.38000
@<TRIPOS>BOND
      1       1       2 1
      2       1       3 2
      3       2       4 2
      4       3       5 1
      5       4       5 1
      6       1       6 1
      7       2       7 1
      8       3       8 1
      9       4       9 1
     10       5      10 1
@<TRIPOS>ALT_TYPE
CGenFF_4.0_ALT_TYPE_SET
CGenFF_4.0 1 CG2R51 2 CG2R51 3 CG2R51 4 CG2R51 5 NG2R51 6 HGR51 7 HGR51 8 HGR52 9 HGR52 10 HGP1
@<TRIPOS>MOLECULE
pyrrole
 10 10 0 0 0
****
USER_CHARGES
INVALID_CHARGES
Pose:  20 Cluster:  20 Fr_nu: 120820 TotEn:    -9.87
@<TRIPOS>ATOM
      1 C1        -60.4038    2.1258  -44.6528 C.2    1 LIG      -0.25700
      2 C2        -61.5074    2.8594  -45.1537 C.2    1 LIG      -0.25700
      3 C3        -60.6918    1.7884  -43.3487 C.2    1 LIG      -0.04700
      4 C4        -62.4363    2.9480  -44.1404 C.2    1 LIG      -0.04700
      5 N1        -61.9298    2.2937  -43.0480 N.pl3  1 LIG      -0.36000
      6 H1        -59.4981    1.8709  -45.1850 H      1 LIG       0.15400
      7 H2        -61.6150    3.2785  -46.1441 H      1 LIG       0.15400
      8 H3        -60.1282    1.2364  -42.6099 H      1 LIG       0.14000
      9 H4        -63.4101    3.4156  -44.1002 H      1 LIG       0.14000
     10 H5        -62.3975    2.1980  -42.1572 H      1 LIG       0.38000
@<TRIPOS>BOND
      1       1       2 1
      2       1       3 2
      3       2       4 2
      4       3       5 1
      5       4       5 1
      6       1       6 1
      7       2       7 1
      8       3       8 1
      9       4       9 1
     10       5      10 1
@<TRIPOS>ALT_TYPE
CGenFF_4.0_ALT_TYPE_SET
CGenFF_4.0 1 CG2R51 2 CG2R51 3 CG2R51 4 CG2R51 5 NG2R51 6 HGR51 7 HGR51 8 HGR52 9 HGR52 10 HGP1
@<TRIPOS>MOLECULE
pyrrole
 10 10 0 0 0
****
USER_CHARGES
INVALID_CHARGES
Pose:  21 Cluster:  21 Fr_nu: 868879 TotEn:    -9.80
@<TRIPOS>ATOM
      1 C1        -75.5523  -10.3533  -44.0596 C.2    1 LIG      -0.25700
      2 C2        -75.8627  -11.5319  -43.3373 C.2    1 LIG      -0.25700
      3 C3        -74.2699  -10.4927  -44.5428 C.2    1 LIG      -0.04700
      4 C4        -74.7604  -12.3556  -43.4010 C.2    1 LIG      -0.04700
      5 N1        -73.7984  -11.7135  -44.1360 N.pl3  1 LIG      -0.36000
      6 H1        -76.1940   -9.4968  -44.2112 H      1 LIG       0.15400
      7 H2        -76.7876  -11.7573  -42.8254 H      1 LIG       0.15400
      8 H3        -73.6524   -9.8342  -45.1372 H      1 LIG       0.14000
      9 H4        -74.5764  -13.3388  -42.9913 H      1 LIG       0.14000
     10 H5        -72.8818  -12.0836  -44.3464 H      1 LIG       0.38000
@<TRIPOS>BOND
      1       1       2 1
      2       1       3 2
      3       2       4 2
      4       3       5 1
      5       4       5 1
      6       1       6 1
      7       2       7 1
      8       3       8 1
      9       4       9 1
     10       5      10 1
@<TRIPOS>ALT_TYPE
CGenFF_4.0_ALT_TYPE_SET
CGenFF_4.0 1 CG2R51 2 CG2R51 3 CG2R51 4 CG2R51 5 NG2R51 6 HGR51 7 HGR51 8 HGR52 9 HGR52 10 HGP1
@<TRIPOS>MOLECULE
pyrrole
 10 10 0 0 0
****
USER_CHARGES
INVALID_CHARGES
Pose:  22 Cluster:  22 Fr_nu: 257614 TotEn:    -9.67
@<TRIPOS>ATOM
      1 C1        -75.7801  -11.5824  -45.1446 C.2    1 LIG      -0.25700
      2 C2        -75.1765  -10.3742  -44.7170 C.2    1 LIG      -0.25700
      3 C3        -74.7680  -12.4353  -45.5262 C.2    1 LIG      -0.04700
      4 C4        -73.8139  -10.5255  -44.8503 C.2    1 LIG      -0.04700
      5 N1        -73.5772  -11.7821  -45.3433 N.pl3  1 LIG      -0.36000
      6 H1        -76.8373  -11.8063  -45.1710 H      1 LIG       0.15400
      7 H2        -75.6784   -9.4892  -44.3520 H      1 LIG       0.15400
      8 H3        -74.7886  -13.4452  -45.9110 H      1 LIG       0.14000
      9 H4        -72.9944   -9.8535  -44.6375 H      1 LIG       0.14000
     10 H5        -72.6644  -12.1682  -45.5411 H      1 LIG       0.38000
@<TRIPOS>BOND
      1       1       2 1
      2       1       3 2
      3       2       4 2
      4       3       5 1
      5       4       5 1
      6       1       6 1
      7       2       7 1
      8       3       8 1
      9       4       9 1
     10       5      10 1
@<TRIPOS>ALT_TYPE
CGenFF_4.0_ALT_TYPE_SET
CGenFF_4.0 1 CG2R51 2 CG2R51 3 CG2R51 4 CG2R51 5 NG2R51 6 HGR51 7 HGR51 8 HGR52 9 HGR52 10 HGP1
@<TRIPOS>MOLECULE
pyrrole
 10 10 0 0 0
****
USER_CHARGES
INVALID_CHARGES
Pose:  23 Cluster:  23 Fr_nu: 292210 TotEn:    -9.23
@<TRIPOS>ATOM
      1 C1        -65.8408  -18.9482  -55.6890 C.2    1 LIG      -0.25700
      2 C2        -67.0577  -18.6004  -56.3256 C.2    1 LIG      -0.25700
      3 C3        -66.0782  -20.0775  -54.9368 C.2    1 LIG      -0.04700
      4 C4        -68.0017  -19.5276  -55.9430 C.2    1 LIG      -0.04700
      5 N1        -67.3952  -20.4205  -55.0986 N.pl3  1 LIG      -0.36000
      6 H1        -64.8947  -18.4320  -55.7706 H      1 LIG       0.15400
      7 H2        -67.2294  -17.7654  -56.9902 H      1 LIG       0.15400
      8 H3        -65.4301  -20.6654  -54.3023 H      1 LIG       0.14000
      9 H4        -69.0473  -19.6320  -56.1969 H      1 LIG       0.14000
     10 H5        -67.8492  -21.2111  -54.6624 H      1 LIG       0.38000
@<TRIPOS>BOND
      1       1       2 1
      2       1       3 2
      3       2       4 2
      4       3       5 1
      5       4       5 1
      6       1       6 1
      7       2       7 1
      8       3       8 1
      9       4       9 1
     10       5      10 1
@<TRIPOS>ALT_TYPE
CGenFF_4.0_ALT_TYPE_SET
CGenFF_4.0 1 CG2R51 2 CG2R51 3 CG2R51 4 CG2R51 5 NG2R51 6 HGR51 7 HGR51 8 HGR52 9 HGR52 10 HGP1
@<TRIPOS>MOLECULE
pyrrole
 10 10 0 0 0
****
USER_CHARGES
INVALID_CHARGES
Pose:  24 Cluster:  24 Fr_nu: 1066691 TotEn:    -8.57
@<TRIPOS>ATOM
      1 C1        -73.7773  -12.0977  -44.2548 C.2    1 LIG      -0.25700
      2 C2        -75.0850  -12.6005  -44.4649 C.2    1 LIG      -0.25700
      3 C3        -73.7713  -10.7828  -44.6654 C.2    1 LIG      -0.04700
      4 C4        -75.8383  -11.5777  -44.9976 C.2    1 LIG      -0.04700
      5 N1        -75.0293  -10.4777  -45.1152 N.pl3  1 LIG      -0.36000
      6 H1        -72.9324  -12.6354  -43.8481 H      1 LIG       0.15400
      7 H2        -75.4406  -13.5988  -44.2524 H      1 LIG       0.15400
      8 H3        -72.9866  -10.0396  -44.6783 H      1 LIG       0.14000
      9 H4        -76.8749  -11.5344  -45.3009 H      1 LIG       0.14000
     10 H5        -75.3165   -9.5791  -45.4777 H      1 LIG       0.38000
@<TRIPOS>BOND
      1       1       2 1
      2       1       3 2
      3       2       4 2
      4       3       5 1
      5       4       5 1
      6       1       6 1
      7       2       7 1
      8       3       8 1
      9       4       9 1
     10       5      10 1
@<TRIPOS>ALT_TYPE
CGenFF_4.0_ALT_TYPE_SET
CGenFF_4.0 1 CG2R51 2 CG2R51 3 CG2R51 4 CG2R51 5 NG2R51 6 HGR51 7 HGR51 8 HGR52 9 HGR52 10 HGP1
@<TRIPOS>MOLECULE
pyrrole
 10 10 0 0 0
****
USER_CHARGES
INVALID_CHARGES
Pose:  25 Cluster:  25 Fr_nu: 886339 TotEn:    -6.87
@<TRIPOS>ATOM
      1 C1        -74.7771  -11.0732  -44.7626 C.2    1 LIG      -0.25700
      2 C2        -75.8754  -11.8425  -44.3053 C.2    1 LIG      -0.25700
      3 C3        -73.6455  -11.5689  -44.1532 C.2    1 LIG      -0.04700
      4 C4        -75.3815  -12.7848  -43.4303 C.2    1 LIG      -0.04700
      5 N1        -74.0251  -12.6089  -43.3454 N.pl3  1 LIG      -0.36000
      6 H1        -74.8078  -10.2483  -45.4604 H      1 LIG       0.15400
      7 H2        -76.9134  -11.7238  -44.5819 H      1 LIG       0.15400
      8 H3        -72.6076  -11.2751  -44.2214 H      1 LIG       0.14000
      9 H4        -75.8729  -13.5632  -42.8637 H      1 LIG       0.14000
     10 H5        -73.4002  -13.1617  -42.7750 H      1 LIG       0.38000
@<TRIPOS>BOND
      1       1       2 1
      2       1       3 2
      3       2       4 2
      4       3       5 1
      5       4       5 1
      6       1       6 1
      7       2       7 1
      8       3       8 1
      9       4       9 1
     10       5      10 1
@<TRIPOS>ALT_TYPE
CGenFF_4.0_ALT_TYPE_SET
CGenFF_4.0 1 CG2R51 2 CG2R51 3 CG2R51 4 CG2R51 5 NG2R51 6 HGR51 7 HGR51 8 HGR52 9 HGR52 10 HGP1
# TRIPOS MOL2 file generated by SEED

@<TRIPOS>MOLECULE
morpholine
 16 16 0 0 0
****
USER_CHARGES
INVALID_CHARGES
Pose:   1 Cluster:   1 Fr_nu: 1013812 TotEn:   -61.24
@<TRIPOS>ATOM
      1 C1        -78.1830  -15.0381  -52.7803 C.3    1 LIG       0.20900
      2 C2        -76.2257  -13.5365  -52.4893 C.3    1 LIG       0.20900
      3 C3        -78.1150  -15.3150  -51.2892 C.3    1 LIG      -0.03300
      4 C4        -76.2541  -13.8864  -51.0123 C.3    1 LIG      -0.03300
      5 N1        -77.6110  -13.6804  -53.0311 N.4    1 LIG      -0.45600
      6 O1        -76.7697  -15.2054  -50.8187 O.3    1 LIG      -0.27400
      7 H1        -77.5760  -15.7449  -53.3554 H      1 LIG       0.09000
      8 H2        -79.2103  -15.0357  -53.1545 H      1 LIG       0.09000
      9 H3        -75.9098  -12.5048  -52.6652 H      1 LIG       0.09000
     10 H4        -75.5935  -14.2243  -53.0597 H      1 LIG       0.09000
     11 H5        -78.7607  -14.6358  -50.7200 H      1 LIG       0.09000
     12 H6        -78.4531  -16.3363  -51.0871 H      1 LIG       0.09000
     13 H7        -75.2374  -13.8664  -50.6074 H      1 LIG       0.09000
     14 H8        -76.8528  -13.1695  -50.4378 H      1 LIG       0.09000
     15 H9        -77.6074  -13.4895  -54.0424 H      1 LIG       0.32900
     16 H10       -78.2220  -12.9650  -52.6126 H      1 LIG       0.32900
@<TRIPOS>BOND
      1       1       3 1
      2       1       5 1
      3       2       4 1
      4       2       5 1
      5       3       6 1
      6       4       6 1
      7       1       7 1
      8       1       8 1
      9       2       9 1
     10       2      10 1
     11       3      11 1
     12       3      12 1
     13       4      13 1
     14       4      14 1
     15       5      15 1
     16       5      16 1
@<TRIPOS>ALT_TYPE
CGenFF_4.0_ALT_TYPE_SET
CGenFF_4.0 1 CG324 2 CG324 3 CG321 4 CG321 5 NG3P2 6 OG3C61 7 HGA2 8 HGA2 9 HGA2 10 HGA2 11 HGA2 12 HGA2 13 HGA2 14 HGA2 15 HGP2 16 HGP2
@<TRIPOS>MOLECULE
morpholine
 16 16 0 0 0
****
USER_CHARGES
INVALID_CHARGES
Pose:   2 Cluster:   2 Fr_nu: 906318 TotEn:   -58.59
@<TRIPOS>ATOM
      1 C1        -77.0567  -14.3263  -52.8455 C.3    1 LIG       0.20900
      2 C2        -76.0737  -12.1052  -53.3667 C.3    1 LIG       0.20900
      3 C3        -76.5108  -14.1694  -51.4376 C.3    1 LIG      -0.03300
      4 C4        -75.5767  -12.0569  -51.9330 C.3    1 LIG      -0.03300
      5 N1        -77.2965  -12.9632  -53.4094 N.4    1 LIG      -0.45600
      6 O1        -75.3218  -13.3761  -51.4452 O.3    1 LIG      -0.27400
      7 H1        -76.3386  -14.8181  -53.5098 H      1 LIG       0.09000
      8 H2        -78.0101  -14.8610  -52.8628 H      1 LIG       0.09000
      9 H3        -76.3523  -11.1173  -53.7427 H      1 LIG       0.09000
     10 H4        -75.3426  -12.5686  -54.0366 H      1 LIG       0.09000
     11 H5        -77.2494  -13.7196  -50.7634 H      1 LIG       0.09000
     12 H6        -76.2497  -15.1515  -51.0308 H      1 LIG       0.09000
     13 H7        -74.6358  -11.4997  -51.8858 H      1 LIG       0.09000
     14 H8        -76.2929  -11.5528  -51.2730 H      1 LIG       0.09000
     15 H9        -77.6264  -13.0454  -54.3808 H      1 LIG       0.32900
     16 H10       -78.0592  -12.5041  -52.8919 H      1 LIG       0.32900
@<TRIPOS>BOND
      1       1       3 1
      2       1       5 1
      3       2       4 1
      4       2       5 1
      5       3       6 1
      6       4       6 1
      7       1       7 1
      8       1       8 1
      9       2       9 1
     10       2      10 1
     11       3      11 1
     12       3      12 1
     13       4      13 1
     14       4      14 1
     15       5      15 1
     16       5      16 1
@<TRIPOS>ALT_TYPE
CGenFF_4.0_ALT_TYPE_SET
CGenFF_4.0 1 CG324 2 CG324 3 CG321 4 CG321 5 NG3P2 6 OG3C61 7 HGA2 8 HGA2 9 HGA2 10 HGA2 11 HGA2 12 HGA2 13 HGA2 14 HGA2 15 HGP2 16 HGP2
@<TRIPOS>MOLECULE
morpholine
 16 16 0 0 0
****
USER_CHARGES
INVALID_CHARGES
Pose:   3 Cluster:   3 Fr_nu: 1298527 TotEn:   -57.62
@<TRIPOS>ATOM
      1 C1        -76.4401  -13.3900  -51.4341 C.3    1 LIG       0.20900
      2 C2        -76.7399  -13.4850  -53.8982 C.3    1 LIG       0.20900
      3 C3        -76.0276  -11.9387  -51.6016 C.3    1 LIG      -0.03300
      4 C4        -76.3134  -12.0287  -53.9448 C.3    1 LIG      -0.03300
      5 N1        -77.3526  -13.7507  -52.5613 N.4    1 LIG      -0.45600
      6 O1        -75.4117  -11.7351  -52.8753 O.3    1 LIG      -0.27400
      7 H1        -75.5828  -14.0683  -51.4958 H      1 LIG       0.09000
      8 H2        -76.9862  -13.5604  -50.5024 H      1 LIG       0.09000
      9 H3        -77.4907  -13.7219  -54.6565 H      1 LIG       0.09000
     10 H4        -75.8860  -14.1635  -53.9916 H      1 LIG       0.09000
     11 H5        -76.8808  -11.2586  -51.4922 H      1 LIG       0.09000
     12 H6        -75.2943  -11.6719  -50.8340 H      1 LIG       0.09000
     13 H7        -75.7891  -11.8263  -54.8840 H      1 LIG       0.09000
     14 H8        -77.1754  -11.3526  -53.8951 H      1 LIG       0.09000
     15 H9        -77.6104  -14.7446  -52.4914 H      1 LIG       0.32900
     16 H10       -78.2340  -13.2254  -52.4744 H      1 LIG       0.32900
@<TRIPOS>BOND
      1       1       3 1
      2       1       5 1
      3       2       4 1
      4       2       5 1
      5       3       6 1
      6       4       6 1
      7       1       7 1
      8       1       8 1
      9       2       9 1
     10       2      10 1
     11       3      11 1
     12       3      12 1
     13       4      13 1
     14       4      14 1
     15       5      15 1
     16       5      16 1
@<TRIPOS>ALT_TYPE
CGenFF_4.0_ALT_TYPE_SET
CGenFF_4.0 1 CG324 2 CG324 3 CG321 4 CG321 5 NG3P2 6 OG3C61 7 HGA2 8 HGA2 9 HGA2 10 HGA2 11 HGA2 12 HGA2 13 HGA2 14 HGA2 15 HGP2 16 HGP2
@<TRIPOS>MOLECULE
morpholine
 16 16 0 0 0
****
USER_CHARGES
INVALID_CHARGES
Pose:   4 Cluster:   4 Fr_nu: 1118312 TotEn:   -57.54
@<TRIPOS>ATOM
      1 C1        -77.9062  -14.4449  -54.3432 C.3    1 LIG       0.20900
      2 C2        -76.2775  -12.8115  -53.4211 C.3    1 LIG       0.20900
      3 C3        -77.9743  -15.0656  -52.9595 C.3    1 LIG      -0.03300
      4 C4        -76.4261  -13.5118  -52.0824 C.3    1 LIG      -0.03300
      5 N1        -77.5431  -13.0031  -54.1924 N.4    1 LIG      -0.45600
      6 O1        -76.7335  -14.8950  -52.2706 O.3    1 LIG      -0.27400
      7 H1        -77.1243  -14.9022  -54.9582 H      1 LIG       0.09000
      8 H2        -78.8663  -14.4888  -54.8644 H      1 LIG       0.09000
      9 H3        -76.1196  -11.7355  -53.3112 H      1 LIG       0.09000
     10 H4        -75.4747  -13.2484  -54.0234 H      1 LIG       0.09000
     11 H5        -78.7888  -14.6386  -52.3623 H      1 LIG       0.09000
     12 H6        -78.1589  -16.1411  -53.0454 H      1 LIG       0.09000
     13 H7        -75.4839  -13.4553  -51.5283 H      1 LIG       0.09000
     14 H8        -77.2016  -13.0436  -51.4643 H      1 LIG       0.09000
     15 H9        -77.4487  -12.5725  -55.1224 H      1 LIG       0.32900
     16 H10       -78.3113  -12.4998  -53.7268 H      1 LIG       0.32900
@<TRIPOS>BOND
      1       1       3 1
      2       1       5 1
      3       2       4 1
      4       2       5 1
      5       3       6 1
      6       4       6 1
      7       1       7 1
      8       1       8 1
      9       2       9 1
     10       2      10 1
     11       3      11 1
     12       3      12 1
     13       4      13 1
     14       4      14 1
     15       5      15 1
     16       5      16 1
@<TRIPOS>ALT_TYPE
CGenFF_4.0_ALT_TYPE_SET
CGenFF_4.0 1 CG324 2 CG324 3 CG321 4 CG321 5 NG3P2 6 OG3C61 7 HGA2 8 HGA2 9 HGA2 10 HGA2 11 HGA2 12 HGA2 13 HGA2 14 HGA2 15 HGP2 16 HGP2
@<TRIPOS>MOLECULE
morpholine
 16 16 0 0 0
****
USER_CHARGES
INVALID_CHARGES
Pose:   5 Cluster:   5 Fr_nu: 1295451 TotEn:   -56.70
@<TRIPOS>ATOM
      1 C1        -77.2734  -14.3020  -54.6237 C.3    1 LIG       0.20900
      2 C2        -78.6043  -15.6026  -52.9780 C.3    1 LIG       0.20900
      3 C3        -78.2676  -14.7417  -55.6833 C.3    1 LIG      -0.03300
      4 C4        -79.5337  -15.9778  -54.1182 C.3    1 LIG      -0.03300
      5 N1        -77.9723  -14.2878  -53.3028 N.4    1 LIG      -0.45600
      6 O1        -78.8193  -16.0190  -55.3556 O.3    1 LIG      -0.27400
      7 H1        -76.4392  -15.0050  -54.5292 H      1 LIG       0.09000
      8 H2        -76.8940  -13.2929  -54.8052 H      1 LIG       0.09000
      9 H3        -79.1364  -15.4859  -52.0303 H      1 LIG       0.09000
     10 H4        -77.7878  -16.3225  -52.8632 H      1 LIG       0.09000
     11 H5        -79.0766  -14.0123  -55.8089 H      1 LIG       0.09000
     12 H6        -77.7604  -14.8391  -56.6484 H      1 LIG       0.09000
     13 H7        -79.9500  -16.9749  -53.9438 H      1 LIG       0.09000
     14 H8        -80.3745  -15.2787  -54.2021 H      1 LIG       0.09000
     15 H9        -77.3042  -14.0340  -52.5623 H      1 LIG       0.32900
     16 H10       -78.6895  -13.5491  -53.2990 H      1 LIG       0.32900
@<TRIPOS>BOND
      1       1       3 1
      2       1       5 1
      3       2       4 1
      4       2       5 1
      5       3       6 1
      6       4       6 1
      7       1       7 1
      8       1       8 1
      9       2       9 1
     10       2      10 1
     11       3      11 1
     12       3      12 1
     13       4      13 1
     14       4      14 1
     15       5      15 1
     16       5      16 1
@<TRIPOS>ALT_TYPE
CGenFF_4.0_ALT_TYPE_SET
CGenFF_4.0 1 CG324 2 CG324 3 CG321 4 CG321 5 NG3P2 6 OG3C61 7 HGA2 8 HGA2 9 HGA2 10 HGA2 11 HGA2 12 HGA2 13 HGA2 14 HGA2 15 HGP2 16 HGP2
@<TRIPOS>MOLECULE
morpholine
 16 16 0 0 0
****
USER_CHARGES
INVALID_CHARGES
Pose:   6 Cluster:   6 Fr_nu: 1013684 TotEn:   -56.36
@<TRIPOS>ATOM
      1 C1        -78.0419  -15.6241  -50.9421 C.3    1 LIG       0.20900
      2 C2        -77.3495  -14.2615  -52.9003 C.3    1 LIG       0.20900
      3 C3        -77.0304  -14.8459  -50.1201 C.3    1 LIG      -0.03300
      4 C4        -76.3725  -13.5495  -51.9820 C.3    1 LIG      -0.03300
      5 N1        -78.4914  -14.7580  -52.0739 N.4    1 LIG      -0.45600
      6 O1        -75.9369  -14.4231  -50.9379 O.3    1 LIG      -0.27400
      7 H1        -77.6015  -16.5210  -51.3898 H      1 LIG       0.09000
      8 H2        -78.9288  -15.8922  -50.3617 H      1 LIG       0.09000
      9 H3        -77.7614  -13.5962  -53.6637 H      1 LIG       0.09000
     10 H4        -76.8994  -15.1404  -53.3725 H      1 LIG       0.09000
     11 H5        -77.4857  -13.9745  -49.6346 H      1 LIG       0.09000
     12 H6        -76.6239  -15.4865  -49.3311 H      1 LIG       0.09000
     13 H7        -75.4870  -13.2445  -52.5485 H      1 LIG       0.09000
     14 H8        -76.8129  -12.6452  -51.5451 H      1 LIG       0.09000
     15 H9        -79.1462  -15.2824  -52.6702 H      1 LIG       0.32900
     16 H10       -79.0257  -13.9581  -51.7063 H      1 LIG       0.32900
@<TRIPOS>BOND
      1       1       3 1
      2       1       5 1
      3       2       4 1
      4       2       5 1
      5       3       6 1
      6       4       6 1
      7       1       7 1
      8       1       8 1
      9       2       9 1
     10       2      10 1
     11       3      11 1
     12       3      12 1
     13       4      13 1
     14       4      14 1
     15       5      15 1
     16       5      16 1
@<TRIPOS>ALT_TYPE
CGenFF_4.0_ALT_TYPE_SET
CGenFF_4.0 1 CG324 2 CG324 3 CG321 4 CG321 5 NG3P2 6 OG3C61 7 HGA2 8 HGA2 9 HGA2 10 HGA2 11 HGA2 12 HGA2 13 HGA2 14 HGA2 15 HGP2 16 HGP2
@<TRIPOS>MOLECULE
morpholine
 16 16 0 0 0
****
USER_CHARGES
INVALID_CHARGES
Pose:   7 Cluster:   7 Fr_nu: 1118321 TotEn:   -55.82
@<TRIPOS>ATOM
      1 C1        -77.2980  -14.4913  -52.5659 C.3    1 LIG       0.20900
      2 C2        -77.6435  -13.2866  -54.7108 C.3    1 LIG       0.20900
      3 C3        -76.4171  -13.3347  -52.1288 C.3    1 LIG      -0.03300
      4 C4        -76.7464  -12.1887  -54.1681 C.3    1 LIG      -0.03300
      5 N1        -78.2930  -13.9747  -53.5540 N.4    1 LIG      -0.45600
      6 O1        -75.7850  -12.7294  -53.2589 O.3    1 LIG      -0.27400
      7 H1        -76.7245  -15.2711  -53.0775 H      1 LIG       0.09000
      8 H2        -77.8575  -14.9238  -51.7322 H      1 LIG       0.09000
      9 H3        -78.4397  -12.8943  -55.3488 H      1 LIG       0.09000
     10 H4        -77.0737  -14.0503  -55.2495 H      1 LIG       0.09000
     11 H5        -76.9856  -12.5777  -51.5754 H      1 LIG       0.09000
     12 H6        -75.6270  -13.7017  -51.4661 H      1 LIG       0.09000
     13 H7        -76.1964  -11.7198  -54.9901 H      1 LIG       0.09000
     14 H8        -77.3252  -11.4034  -53.6672 H      1 LIG       0.09000
     15 H9        -78.8736  -14.7522  -53.8970 H      1 LIG       0.32900
     16 H10       -78.9411  -13.3260  -53.0854 H      1 LIG       0.32900
@<TRIPOS>BOND
      1       1       3 1
      2       1       5 1
      3       2       4 1
      4       2       5 1
      5       3       6 1
      6       4       6 1
      7       1       7 1
      8       1       8 1
      9       2       9 1
     10       2      10 1
     11       3      11 1
     12       3      12 1
     13       4      13 1
     14       4      14 1
     15       5      15 1
     16       5      16 1
@<TRIPOS>ALT_TYPE
CGenFF_4.0_ALT_TYPE_SET
CGenFF_4.0 1 CG324 2 CG324 3 CG321 4 CG321 5 NG3P2 6 OG3C61 7 HGA2 8 HGA2 9 HGA2 10 HGA2 11 HGA2 12 HGA2 13 HGA2 14 HGA2 15 HGP2 16 HGP2
@<TRIPOS>MOLECULE
morpholine
 16 16 0 0 0
****
USER_CHARGES
INVALID_CHARGES
Pose:   8 Cluster:   8 Fr_nu: 1013815 TotEn:   -55.54
@<TRIPOS>ATOM
      1 C1        -76.5534  -13.9316  -53.4066 C.3    1 LIG       0.20900
      2 C2        -77.2232  -14.5715  -51.1016 C.3    1 LIG       0.20900
      3 C3        -77.6474  -14.8534  -53.9148 C.3    1 LIG      -0.03300
      4 C4        -78.2849  -15.4613  -51.7229 C.3    1 LIG      -0.03300
      5 N1        -76.9422  -13.4486  -52.0468 N.4    1 LIG      -0.45600
      6 O1        -77.8582  -15.9336  -53.0027 O.3    1 LIG      -0.27400
      7 H1        -75.5986  -14.4549  -53.2919 H      1 LIG       0.09000
      8 H2        -76.4244  -13.0520  -54.0429 H      1 LIG       0.09000
      9 H3        -77.5521  -14.1310  -50.1568 H      1 LIG       0.09000
     10 H4        -76.2777  -15.1038  -50.9579 H      1 LIG       0.09000
     11 H5        -78.5900  -14.3162  -54.0736 H      1 LIG       0.09000
     12 H6        -77.3498  -15.2858  -54.8753 H      1 LIG       0.09000
     13 H7        -78.4531  -16.3363  -51.0871 H      1 LIG       0.09000
     14 H8        -79.2431  -14.9378  -51.8248 H      1 LIG       0.09000
     15 H9        -76.1930  -12.8555  -51.6646 H      1 LIG       0.32900
     16 H10       -77.7711  -12.8419  -52.1192 H      1 LIG       0.32900
@<TRIPOS>BOND
      1       1       3 1
      2       1       5 1
      3       2       4 1
      4       2       5 1
      5       3       6 1
      6       4       6 1
      7       1       7 1
      8       1       8 1
      9       2       9 1
     10       2      10 1
     11       3      11 1
     12       3      12 1
     13       4      13 1
     14       4      14 1
     15       5      15 1
     16       5      16 1
@<TRIPOS>ALT_TYPE
CGenFF_4.0_ALT_TYPE_SET
CGenFF_4.0 1 CG324 2 CG324 3 CG321 4 CG321 5 NG3P2 6 OG3C61 7 HGA2 8 HGA2 9 HGA2 10 HGA2 11 HGA2 12 HGA2 13 HGA2 14 HGA2 15 HGP2 16 HGP2
@<TRIPOS>MOLECULE
morpholine
 16 16 0 0 0
****
USER_CHARGES
INVALID_CHARGES
Pose:   9 Cluster:   9 Fr_nu: 1007494 TotEn:   -55.50
@<TRIPOS>ATOM
      1 C1        -78.6465  -13.1988  -56.0011 C.3    1 LIG       0.20900
      2 C2        -77.3213  -14.0707  -54.0894 C.3    1 LIG       0.20900
      3 C3        -79.5559  -14.4039  -55.8413 C.3    1 LIG      -0.03300
      4 C4        -78.2961  -15.2326  -54.0228 C.3    1 LIG      -0.03300
      5 N1        -78.0350  -12.8940  -54.6720 N.4    1 LIG      -0.45600
      6 O1        -78.8274  -15.5173  -55.3189 O.3    1 LIG      -0.27400
      7 H1        -77.8182  -13.4000  -56.6882 H      1 LIG       0.09000
      8 H2        -79.1924  -12.3080  -56.3233 H      1 LIG       0.09000
      9 H3        -76.9571  -13.7777  -53.1013 H      1 LIG       0.09000
     10 H4        -76.4767  -14.2840  -54.7520 H      1 LIG       0.09000
     11 H5        -80.4103  -14.1845  -55.1900 H      1 LIG       0.09000
     12 H6        -79.9539  -14.6986  -56.8174 H      1 LIG       0.09000
     13 H7        -77.7779  -16.1312  -53.6736 H      1 LIG       0.09000
     14 H8        -79.1177  -15.0324  -53.3245 H      1 LIG       0.09000
     15 H9        -77.3801  -12.1057  -54.7667 H      1 LIG       0.32900
     16 H10       -78.7655  -12.5752  -54.0201 H      1 LIG       0.32900
@<TRIPOS>BOND
      1       1       3 1
      2       1       5 1
      3       2       4 1
      4       2       5 1
      5       3       6 1
      6       4       6 1
      7       1       7 1
      8       1       8 1
      9       2       9 1
     10       2      10 1
     11       3      11 1
     12       3      12 1
     13       4      13 1
     14       4      14 1
     15       5      15 1
     16       5      16 1
@<TRIPOS>ALT_TYPE
CGenFF_4.0_ALT_TYPE_SET
CGenFF_4.0 1 CG324 2 CG324 3 CG321 4 CG321 5 NG3P2 6 OG3C61 7 HGA2 8 HGA2 9 HGA2 10 HGA2 11 HGA2 12 HGA2 13 HGA2 14 HGA2 15 HGP2 16 HGP2
@<TRIPOS>MOLECULE
morpholine
 16 16 0 0 0
****
USER_CHARGES
INVALID_CHARGES
Pose:  10 Cluster:  10 Fr_nu: 1274537 TotEn:   -55.25
@<TRIPOS>ATOM
      1 C1        -78.5114  -14.5372  -55.0705 C.3    1 LIG       0.20900
      2 C2        -77.3082  -14.2023  -52.9232 C.3    1 LIG       0.20900
      3 C3        -79.2127  -15.7177  -54.4230 C.3    1 LIG      -0.03300
      4 C4        -78.0691  -15.3987  -52.3807 C.3    1 LIG      -0.03300
      5 N1        -78.1343  -13.5696  -53.9959 N.4    1 LIG      -0.45600
      6 O1        -78.3755  -16.3176  -53.4318 O.3    1 LIG      -0.27400
      7 H1        -77.5807  -14.8353  -55.5643 H      1 LIG       0.09000
      8 H2        -79.1572  -14.0084  -55.7765 H      1 LIG       0.09000
      9 H3        -77.1276  -13.4435  -52.1572 H      1 LIG       0.09000
     10 H4        -76.3626  -14.4970  -53.3890 H      1 LIG       0.09000
     11 H5        -80.1674  -15.4247  -53.9703 H      1 LIG       0.09000
     12 H6        -79.4276  -16.4799  -55.1787 H      1 LIG       0.09000
     13 H7        -77.4524  -15.9286  -51.6480 H      1 LIG       0.09000
     14 H8        -78.9944  -15.0953  -51.8762 H      1 LIG       0.09000
     15 H9        -77.6181  -12.7805  -54.4084 H      1 LIG       0.32900
     16 H10       -78.9851  -13.1629  -53.5825 H      1 LIG       0.32900
@<TRIPOS>BOND
      1       1       3 1
      2       1       5 1
      3       2       4 1
      4       2       5 1
      5       3       6 1
      6       4       6 1
      7       1       7 1
      8       1       8 1
      9       2       9 1
     10       2      10 1
     11       3      11 1
     12       3      12 1
     13       4      13 1
     14       4      14 1
     15       5      15 1
     16       5      16 1
@<TRIPOS>ALT_TYPE
CGenFF_4.0_ALT_TYPE_SET
CGenFF_4.0 1 CG324 2 CG324 3 CG321 4 CG321 5 NG3P2 6 OG3C61 7 HGA2 8 HGA2 9 HGA2 10 HGA2 11 HGA2 12 HGA2 13 HGA2 14 HGA2 15 HGP2 16 HGP2
@<TRIPOS>MOLECULE
morpholine
 16 16 0 0 0
****
USER_CHARGES
INVALID_CHARGES
Pose:  11 Cluster:  11 Fr_nu: 1076286 TotEn:   -55.23
@<TRIPOS>ATOM
      1 C1        -76.6832  -14.5355  -54.3061 C.3    1 LIG       0.20900
      2 C2        -78.6658  -15.8286  -53.5525 C.3    1 LIG       0.20900
      3 C3        -76.4507  -15.6156  -55.3473 C.3    1 LIG      -0.03300
      4 C4        -78.3366  -16.8449  -54.6312 C.3    1 LIG      -0.03300
      5 N1        -78.1428  -14.4981  -53.9879 N.4    1 LIG      -0.45600
      6 O1        -76.9289  -16.8779  -54.8772 O.3    1 LIG      -0.27400
      7 H1        -76.1635  -14.7540  -53.3675 H      1 LIG       0.09000
      8 H2        -76.4007  -13.5434  -54.6685 H      1 LIG       0.09000
      9 H3        -79.7426  -15.7232  -53.3965 H      1 LIG       0.09000
     10 H4        -78.1712  -16.0645  -52.6050 H      1 LIG       0.09000
     11 H5        -76.9333  -15.3710  -56.3011 H      1 LIG       0.09000
     12 H6        -75.3781  -15.7196  -55.5390 H      1 LIG       0.09000
     13 H7        -78.6381  -17.8445  -54.3026 H      1 LIG       0.09000
     14 H8        -78.8683  -16.6299  -55.5659 H      1 LIG       0.09000
     15 H9        -78.3171  -13.8011  -53.2510 H      1 LIG       0.32900
     16 H10       -78.6682  -14.1728  -54.8117 H      1 LIG       0.32900
@<TRIPOS>BOND
      1       1       3 1
      2       1       5 1
      3       2       4 1
      4       2       5 1
      5       3       6 1
      6       4       6 1
      7       1       7 1
      8       1       8 1
      9       2       9 1
     10       2      10 1
     11       3      11 1
     12       3      12 1
     13       4      13 1
     14       4      14 1
     15       5      15 1
     16       5      16 1
@<TRIPOS>ALT_TYPE
CGenFF_4.0_ALT_TYPE_SET
CGenFF_4.0 1 CG324 2 CG324 3 CG321 4 CG321 5 NG3P2 6 OG3C61 7 HGA2 8 HGA2 9 HGA2 10 HGA2 11 HGA2 12 HGA2 13 HGA2 14 HGA2 15 HGP2 16 HGP2
@<TRIPOS>MOLECULE
morpholine
 16 16 0 0 0
****
USER_CHARGES
INVALID_CHARGES
Pose:  12 Cluster:  12 Fr_nu: 1076447 TotEn:   -54.02
@<TRIPOS>ATOM
      1 C1        -78.0889  -14.6103  -53.7571 C.3    1 LIG       0.20900
      2 C2        -76.6067  -15.7616  -55.3845 C.3    1 LIG       0.20900
      3 C3        -78.7205  -15.9606  -53.4700 C.3    1 LIG      -0.03300
      4 C4        -77.3104  -17.0556  -55.0170 C.3    1 LIG      -0.03300
      5 N1        -76.6837  -14.8378  -54.2123 N.4    1 LIG      -0.45600
      6 O1        -78.6612  -16.7991  -54.6262 O.3    1 LIG      -0.27400
      7 H1        -78.6002  -14.0844  -54.5700 H      1 LIG       0.09000
      8 H2        -78.0471  -13.9753  -52.8681 H      1 LIG       0.09000
      9 H3        -75.5487  -15.9151  -55.6127 H      1 LIG       0.09000
     10 H4        -77.0996  -15.2514  -56.2181 H      1 LIG       0.09000
     11 H5        -78.2363  -16.4641  -52.6247 H      1 LIG       0.09000
     12 H6        -79.7760  -15.8277  -53.2125 H      1 LIG       0.09000
     13 H7        -77.3385  -17.7213  -55.8854 H      1 LIG       0.09000
     14 H8        -76.7887  -17.5855  -54.2111 H      1 LIG       0.09000
     15 H9        -76.2498  -13.9365  -54.4544 H      1 LIG       0.32900
     16 H10       -76.1256  -15.2182  -53.4351 H      1 LIG       0.32900
@<TRIPOS>BOND
      1       1       3 1
      2       1       5 1
      3       2       4 1
      4       2       5 1
      5       3       6 1
      6       4       6 1
      7       1       7 1
      8       1       8 1
      9       2       9 1
     10       2      10 1
     11       3      11 1
     12       3      12 1
     13       4      13 1
     14       4      14 1
     15       5      15 1
     16       5      16 1
@<TRIPOS>ALT_TYPE
CGenFF_4.0_ALT_TYPE_SET
CGenFF_4.0 1 CG324 2 CG324 3 CG321 4 CG321 5 NG3P2 6 OG3C61 7 HGA2 8 HGA2 9 HGA2 10 HGA2 11 HGA2 12 HGA2 13 HGA2 14 HGA2 15 HGP2 16 HGP2
@<TRIPOS>MOLECULE
morpholine
 16 16 0 0 0
****
USER_CHARGES
INVALID_CHARGES
Pose:  13 Cluster:  13 Fr_nu: 930496 TotEn:   -53.26
@<TRIPOS>ATOM
      1 C1        -76.2874  -14.0156  -52.9985 C.3    1 LIG       0.20900
      2 C2        -78.0419  -15.6241  -52.2879 C.3    1 LIG       0.20900
      3 C3        -76.5051  -14.5003  -54.4206 C.3    1 LIG      -0.03300
      4 C4        -78.1742  -16.0294  -53.7450 C.3    1 LIG      -0.03300
      5 N1        -77.5585  -14.2109  -52.2373 N.4    1 LIG      -0.45600
      6 O1        -76.9287  -15.8655  -54.4268 O.3    1 LIG      -0.27400
      7 H1        -75.5194  -14.5994  -52.4808 H      1 LIG       0.09000
      8 H2        -76.0402  -12.9514  -52.9570 H      1 LIG       0.09000
      9 H3        -78.9972  -15.6636  -51.7580 H      1 LIG       0.09000
     10 H4        -77.2965  -16.2290  -51.7621 H      1 LIG       0.09000
     11 H5        -77.2404  -13.8842  -54.9517 H      1 LIG       0.09000
     12 H6        -75.5650  -14.4439  -54.9783 H      1 LIG       0.09000
     13 H7        -78.4507  -17.0863  -53.8117 H      1 LIG       0.09000
     14 H8        -78.9526  -15.4511  -54.2570 H      1 LIG       0.09000
     15 H9        -77.4201  -13.9287  -51.2573 H      1 LIG       0.32900
     16 H10       -78.2849  -13.5835  -52.6102 H      1 LIG       0.32900
@<TRIPOS>BOND
      1       1       3 1
      2       1       5 1
      3       2       4 1
      4       2       5 1
      5       3       6 1
      6       4       6 1
      7       1       7 1
      8       1       8 1
      9       2       9 1
     10       2      10 1
     11       3      11 1
     12       3      12 1
     13       4      13 1
     14       4      14 1
     15       5      15 1
     16       5      16 1
@<TRIPOS>ALT_TYPE
CGenFF_4.0_ALT_TYPE_SET
CGenFF_4.0 1 CG324 2 CG324 3 CG321 4 CG321 5 NG3P2 6 OG3C61 7 HGA2 8 HGA2 9 HGA2 10 HGA2 11 HGA2 12 HGA2 13 HGA2 14 HGA2 15 HGP2 16 HGP2
@<TRIPOS>MOLECULE
morpholine
 16 16 0 0 0
****
USER_CHARGES
INVALID_CHARGES
Pose:  14 Cluster:  14 Fr_nu: 907729 TotEn:   -53.07
@<TRIPOS>ATOM
      1 C1        -77.7659  -15.2779  -53.8270 C.3    1 LIG       0.20900
      2 C2        -79.4396  -14.4060  -55.4423 C.3    1 LIG       0.20900
      3 C3        -77.2408  -16.1635  -54.9427 C.3    1 LIG      -0.03300
      4 C4        -78.8319  -15.3338  -56.4790 C.3    1 LIG      -0.03300
      5 N1        -78.3821  -14.0639  -54.4433 N.4    1 LIG      -0.45600
      6 O1        -78.2899  -16.4992  -55.8537 O.3    1 LIG      -0.27400
      7 H1        -78.5552  -15.7715  -53.2506 H      1 LIG       0.09000
      8 H2        -76.9702  -14.9387  -53.1584 H      1 LIG       0.09000
      9 H3        -79.7929  -13.4689  -55.8805 H      1 LIG       0.09000
     10 H4        -80.2500  -14.8891  -54.8873 H      1 LIG       0.09000
     11 H5        -76.4185  -15.6853  -55.4880 H      1 LIG       0.09000
     12 H6        -76.8567  -17.0985  -54.5227 H      1 LIG       0.09000
     13 H7        -79.6057  -15.6641  -57.1792 H      1 LIG       0.09000
     14 H8        -78.0504  -14.8324  -57.0626 H      1 LIG       0.09000
     15 H9        -78.7839  -13.4693  -53.7057 H      1 LIG       0.32900
     16 H10       -77.6510  -13.4961  -54.8944 H      1 LIG       0.32900
@<TRIPOS>BOND
      1       1       3 1
      2       1       5 1
      3       2       4 1
      4       2       5 1
      5       3       6 1
      6       4       6 1
      7       1       7 1
      8       1       8 1
      9       2       9 1
     10       2      10 1
     11       3      11 1
     12       3      12 1
     13       4      13 1
     14       4      14 1
     15       5      15 1
     16       5      16 1
@<TRIPOS>ALT_TYPE
CGenFF_4.0_ALT_TYPE_SET
CGenFF_4.0 1 CG324 2 CG324 3 CG321 4 CG321 5 NG3P2 6 OG3C61 7 HGA2 8 HGA2 9 HGA2 10 HGA2 11 HGA2 12 HGA2 13 HGA2 14 HGA2 15 HGP2 16 HGP2
@<TRIPOS>MOLECULE
morpholine
 16 16 0 0 0
****
USER_CHARGES
INVALID_CHARGES
Pose:  15 Cluster:  15 Fr_nu: 1170711 TotEn:   -52.57
@<TRIPOS>ATOM
      1 C1        -77.2467  -15.8374  -54.6493 C.3    1 LIG       0.20900
      2 C2        -77.1175  -14.1392  -52.8409 C.3    1 LIG       0.20900
      3 C3        -78.1570  -16.6453  -53.7420 C.3    1 LIG      -0.03300
      4 C4        -78.0349  -15.0300  -52.0225 C.3    1 LIG      -0.03300
      5 N1        -77.3872  -14.3939  -54.2885 N.4    1 LIG      -0.45600
      6 O1        -77.8414  -16.4032  -52.3690 O.3    1 LIG      -0.27400
      7 H1        -76.1924  -16.0951  -54.5049 H      1 LIG       0.09000
      8 H2        -77.5162  -15.9399  -55.7038 H      1 LIG       0.09000
      9 H3        -77.2970  -13.0770  -52.6553 H      1 LIG       0.09000
     10 H4        -76.0622  -14.3758  -52.6726 H      1 LIG       0.09000
     11 H5        -79.2147  -16.4192  -53.9221 H      1 LIG       0.09000
     12 H6        -78.0128  -17.7139  -53.9303 H      1 LIG       0.09000
     13 H7        -77.8031  -14.9221  -50.9583 H      1 LIG       0.09000
     14 H8        -79.0890  -14.7610  -52.1602 H      1 LIG       0.09000
     15 H9        -76.7451  -13.8311  -54.8632 H      1 LIG       0.32900
     16 H10       -78.3348  -14.0687  -54.5262 H      1 LIG       0.32900
@<TRIPOS>BOND
      1       1       3 1
      2       1       5 1
      3       2       4 1
      4       2       5 1
      5       3       6 1
      6       4       6 1
      7       1       7 1
      8       1       8 1
      9       2       9 1
     10       2      10 1
     11       3      11 1
     12       3      12 1
     13       4      13 1
     14       4      14 1
     15       5      15 1
     16       5      16 1
@<TRIPOS>ALT_TYPE
CGenFF_4.0_ALT_TYPE_SET
CGenFF_4.0 1 CG324 2 CG324 3 CG321 4 CG321 5 NG3P2 6 OG3C61 7 HGA2 8 HGA2 9 HGA2 10 HGA2 11 HGA2 12 HGA2 13 HGA2 14 HGA2 15 HGP2 16 HGP2
@<TRIPOS>MOLECULE
morpholine
 16 16 0 0 0
****
USER_CHARGES
INVALID_CHARGES
Pose:  16 Cluster:  16 Fr_nu: 1345889 TotEn:   -52.46
@<TRIPOS>ATOM
      1 C1        -76.7021  -12.3080  -54.3067 C.3    1 LIG       0.20900
      2 C2        -76.3317  -13.4481  -52.1310 C.3    1 LIG       0.20900
      3 C3        -77.6847  -13.4134  -54.6492 C.3    1 LIG      -0.03300
      4 C4        -77.3331  -14.4972  -52.5798 C.3    1 LIG      -0.03300
      5 N1        -76.6597  -12.1632  -52.8199 N.4    1 LIG      -0.45600
      6 O1        -77.3142  -14.6332  -54.0026 O.3    1 LIG      -0.27400
      7 H1        -75.6840  -12.5526  -54.6268 H      1 LIG       0.09000
      8 H2        -77.0036  -11.3427  -54.7221 H      1 LIG       0.09000
      9 H3        -76.3776  -13.2646  -51.0544 H      1 LIG       0.09000
     10 H4        -75.3095  -13.7081  -52.4235 H      1 LIG       0.09000
     11 H5        -78.7108  -13.1457  -54.3702 H      1 LIG       0.09000
     12 H6        -77.6746  -13.5957  -55.7284 H      1 LIG       0.09000
     13 H7        -77.0683  -15.4691  -52.1516 H      1 LIG       0.09000
     14 H8        -78.3496  -14.2553  -52.2470 H      1 LIG       0.09000
     15 H9        -75.9661  -11.4474  -52.5632 H      1 LIG       0.32900
     16 H10       -77.5657  -11.8105  -52.4808 H      1 LIG       0.32900
@<TRIPOS>BOND
      1       1       3 1
      2       1       5 1
      3       2       4 1
      4       2       5 1
      5       3       6 1
      6       4       6 1
      7       1       7 1
      8       1       8 1
      9       2       9 1
     10       2      10 1
     11       3      11 1
     12       3      12 1
     13       4      13 1
     14       4      14 1
     15       5      15 1
     16       5      16 1
@<TRIPOS>ALT_TYPE
CGenFF_4.0_ALT_TYPE_SET
CGenFF_4.0 1 CG324 2 CG324 3 CG321 4 CG321 5 NG3P2 6 OG3C61 7 HGA2 8 HGA2 9 HGA2 10 HGA2 11 HGA2 12 HGA2 13 HGA2 14 HGA2 15 HGP2 16 HGP2
@<TRIPOS>MOLECULE
morpholine
 16 16 0 0 0
****
USER_CHARGES
INVALID_CHARGES
Pose:  17 Cluster:  17 Fr_nu: 1289474 TotEn:   -52.04
@<TRIPOS>ATOM
      1 C1        -76.5830  -12.0974  -53.9132 C.3    1 LIG       0.20900
      2 C2        -77.9720  -14.0596  -54.5387 C.3    1 LIG       0.20900
      3 C3        -75.3983  -13.0422  -53.8217 C.3    1 LIG      -0.03300
      4 C4        -76.7190  -14.9081  -54.4173 C.3    1 LIG      -0.03300
      5 N1        -77.5614  -12.6662  -54.8893 N.4    1 LIG      -0.45600
      6 O1        -75.8286  -14.3528  -53.4468 O.3    1 LIG      -0.27400
      7 H1        -77.1098  -12.0086  -52.9574 H      1 LIG       0.09000
      8 H2        -76.2957  -11.1069  -54.2759 H      1 LIG       0.09000
      9 H3        -78.6383  -14.4145  -55.3293 H      1 LIG       0.09000
     10 H4        -78.5157  -13.9967  -53.5907 H      1 LIG       0.09000
     11 H5        -74.8450  -13.0926  -54.7670 H      1 LIG       0.09000
     12 H6        -74.7034  -12.6904  -53.0526 H      1 LIG       0.09000
     13 H7        -76.9851  -15.9158  -54.0830 H      1 LIG       0.09000
     14 H8        -76.2008  -15.0050  -55.3789 H      1 LIG       0.09000
     15 H9        -78.3937  -12.0624  -54.9344 H      1 LIG       0.32900
     16 H10       -77.1538  -12.6534  -55.8348 H      1 LIG       0.32900
@<TRIPOS>BOND
      1       1       3 1
      2       1       5 1
      3       2       4 1
      4       2       5 1
      5       3       6 1
      6       4       6 1
      7       1       7 1
      8       1       8 1
      9       2       9 1
     10       2      10 1
     11       3      11 1
     12       3      12 1
     13       4      13 1
     14       4      14 1
     15       5      15 1
     16       5      16 1
@<TRIPOS>ALT_TYPE
CGenFF_4.0_ALT_TYPE_SET
CGenFF_4.0 1 CG324 2 CG324 3 CG321 4 CG321 5 NG3P2 6 OG3C61 7 HGA2 8 HGA2 9 HGA2 10 HGA2 11 HGA2 12 HGA2 13 HGA2 14 HGA2 15 HGP2 16 HGP2
@<TRIPOS>MOLECULE
morpholine
 16 16 0 0 0
****
USER_CHARGES
INVALID_CHARGES
Pose:  18 Cluster:  18 Fr_nu: 1170850 TotEn:   -51.14
@<TRIPOS>ATOM
      1 C1        -76.4930  -14.2819  -50.8850 C.3    1 LIG       0.20900
      2 C2        -77.9317  -14.9045  -52.8121 C.3    1 LIG       0.20900
      3 C3        -75.7876  -13.3031  -51.8063 C.3    1 LIG      -0.03300
      4 C4        -77.1562  -13.8945  -53.6388 C.3    1 LIG      -0.03300
      5 N1        -77.8895  -14.4703  -51.3828 N.4    1 LIG      -0.45600
      6 O1        -75.8163  -13.7733  -53.1559 O.3    1 LIG      -0.27400
      7 H1        -76.0199  -15.2693  -50.8983 H      1 LIG       0.09000
      8 H2        -76.5576  -13.9114  -49.8585 H      1 LIG       0.09000
      9 H3        -78.9827  -14.9623  -53.1069 H      1 LIG       0.09000
     10 H4        -77.4764  -15.8991  -52.8507 H      1 LIG       0.09000
     11 H5        -76.2343  -12.3030  -51.7552 H      1 LIG       0.09000
     12 H6        -74.7375  -13.2093  -51.5118 H      1 LIG       0.09000
     13 H7        -77.1033  -14.2300  -54.6792 H      1 LIG       0.09000
     14 H8        -77.6395  -12.9101  -53.6331 H      1 LIG       0.09000
     15 H9        -78.3733  -15.1647  -50.7971 H      1 LIG       0.32900
     16 H10       -78.4174  -13.5932  -51.2721 H      1 LIG       0.32900
@<TRIPOS>BOND
      1       1       3 1
      2       1       5 1
      3       2       4 1
      4       2       5 1
      5       3       6 1
      6       4       6 1
      7       1       7 1
      8       1       8 1
      9       2       9 1
     10       2      10 1
     11       3      11 1
     12       3      12 1
     13       4      13 1
     14       4      14 1
     15       5      15 1
     16       5      16 1
@<TRIPOS>ALT_TYPE
CGenFF_4.0_ALT_TYPE_SET
CGenFF_4.0 1 CG324 2 CG324 3 CG321 4 CG321 5 NG3P2 6 OG3C61 7 HGA2 8 HGA2 9 HGA2 10 HGA2 11 HGA2 12 HGA2 13 HGA2 14 HGA2 15 HGP2 16 HGP2
@<TRIPOS>MOLECULE
morpholine
 16 16 0 0 0
****
USER_CHARGES
INVALID_CHARGES
Pose:  19 Cluster:  19 Fr_nu: 930475 TotEn:   -50.68
@<TRIPOS>ATOM
      1 C1        -78.0419  -15.6241  -52.2879 C.3    1 LIG       0.20900
      2 C2        -77.3679  -14.2476  -54.2428 C.3    1 LIG       0.20900
      3 C3        -77.1105  -14.7724  -51.4443 C.3    1 LIG      -0.03300
      4 C4        -76.4701  -13.4628  -53.3031 C.3    1 LIG      -0.03300
      5 N1        -78.5048  -14.8037  -53.4481 N.4    1 LIG      -0.45600
      6 O1        -76.0176  -14.2928  -52.2310 O.3    1 LIG      -0.27400
      7 H1        -77.5308  -16.4975  -52.7060 H      1 LIG       0.09000
      8 H2        -78.9301  -15.9396  -51.7339 H      1 LIG       0.09000
      9 H3        -77.7935  -13.6202  -55.0303 H      1 LIG       0.09000
     10 H4        -76.8474  -15.1027  -54.6853 H      1 LIG       0.09000
     11 H5        -77.6361  -13.9248  -50.9886 H      1 LIG       0.09000
     12 H6        -76.6927  -15.3752  -50.6318 H      1 LIG       0.09000
     13 H7        -75.5860  -13.1104  -53.8438 H      1 LIG       0.09000
     14 H8        -76.9813  -12.5822  -52.8960 H      1 LIG       0.09000
     15 H9        -79.1041  -15.3765  -54.0579 H      1 LIG       0.32900
     16 H10       -79.1006  -14.0341  -53.1117 H      1 LIG       0.32900
@<TRIPOS>BOND
      1       1       3 1
      2       1       5 1
      3       2       4 1
      4       2       5 1
      5       3       6 1
      6       4       6 1
      7       1       7 1
      8       1       8 1
      9       2       9 1
     10       2      10 1
     11       3      11 1
     12       3      12 1
     13       4      13 1
     14       4      14 1
     15       5      15 1
     16       5      16 1
@<TRIPOS>ALT_TYPE
CGenFF_4.0_ALT_TYPE_SET
CGenFF_4.0 1 CG324 2 CG324 3 CG321 4 CG321 5 NG3P2 6 OG3C61 7 HGA2 8 HGA2 9 HGA2 10 HGA2 11 HGA2 12 HGA2 13 HGA2 14 HGA2 15 HGP2 16 HGP2
@<TRIPOS>MOLECULE
morpholine
 16 16 0 0 0
****
USER_CHARGES
INVALID_CHARGES
Pose:  20 Cluster:  20 Fr_nu: 786280 TotEn:   -50.26
@<TRIPOS>ATOM
      1 C1        -77.7032  -16.0658  -55.3640 C.3    1 LIG       0.20900
      2 C2        -77.6167  -13.8339  -54.2767 C.3    1 LIG       0.20900
      3 C3        -78.7549  -15.5005  -56.3016 C.3    1 LIG      -0.03300
      4 C4        -78.6721  -13.3778  -55.2682 C.3    1 LIG      -0.03300
      5 N1        -76.8332  -14.9413  -54.9037 N.4    1 LIG      -0.45600
      6 O1        -79.5068  -14.4727  -55.6522 O.3    1 LIG      -0.27400
      7 H1        -78.1499  -16.5042  -54.4656 H      1 LIG       0.09000
      8 H2        -77.0591  -16.7983  -55.8577 H      1 LIG       0.09000
      9 H3        -76.9133  -13.0364  -54.0234 H      1 LIG       0.09000
     10 H4        -78.0631  -14.2434  -53.3650 H      1 LIG       0.09000
     11 H5        -78.3084  -15.1048  -57.2216 H      1 LIG       0.09000
     12 H6        -79.4559  -16.2901  -56.5899 H      1 LIG       0.09000
     13 H7        -79.3126  -12.6207  -54.8051 H      1 LIG       0.09000
     14 H8        -78.2214  -12.9282  -56.1611 H      1 LIG       0.09000
     15 H9        -76.1388  -15.2957  -54.2318 H      1 LIG       0.32900
     16 H10       -76.2921  -14.5746  -55.6993 H      1 LIG       0.32900
@<TRIPOS>BOND
      1       1       3 1
      2       1       5 1
      3       2       4 1
      4       2       5 1
      5       3       6 1
      6       4       6 1
      7       1       7 1
      8       1       8 1
      9       2       9 1
     10       2      10 1
     11       3      11 1
     12       3      12 1
     13       4      13 1
     14       4      14 1
     15       5      15 1
     16       5      16 1
@<TRIPOS>ALT_TYPE
CGenFF_4.0_ALT_TYPE_SET
CGenFF_4.0 1 CG324 2 CG324 3 CG321 4 CG321 5 NG3P2 6 OG3C61 7 HGA2 8 HGA2 9 HGA2 10 HGA2 11 HGA2 12 HGA2 13 HGA2 14 HGA2 15 HGP2 16 HGP2
@<TRIPOS>MOLECULE
morpholine
 16 16 0 0 0
****
USER_CHARGES
INVALID_CHARGES
Pose:  21 Cluster:  21 Fr_nu: 1013663 TotEn:   -50.05
@<TRIPOS>ATOM
      1 C1        -78.0419  -15.6241  -50.9421 C.3    1 LIG       0.20900
      2 C2        -76.3082  -14.0121  -50.1895 C.3    1 LIG       0.20900
      3 C3        -78.2528  -15.9849  -49.4826 C.3    1 LIG      -0.03300
      4 C4        -76.6047  -14.4513  -48.7669 C.3    1 LIG      -0.03300
      5 N1        -77.5407  -14.2179  -51.0093 N.4    1 LIG      -0.45600
      6 O1        -77.0424  -15.8118  -48.7423 O.3    1 LIG      -0.27400
      7 H1        -77.2777  -16.2518  -51.4119 H      1 LIG       0.09000
      8 H2        -78.9700  -15.6697  -51.5182 H      1 LIG       0.09000
      9 H3        -76.0463  -12.9526  -50.2505 H      1 LIG       0.09000
     10 H4        -75.5219  -14.6195  -50.6487 H      1 LIG       0.09000
     11 H5        -79.0515  -15.3870  -49.0277 H      1 LIG       0.09000
     12 H6        -78.5426  -17.0372  -49.4001 H      1 LIG       0.09000
     13 H7        -75.6948  -14.3860  -48.1620 H      1 LIG       0.09000
     14 H8        -77.3615  -13.8129  -48.2954 H      1 LIG       0.09000
     15 H9        -77.3493  -13.9667  -51.9888 H      1 LIG       0.32900
     16 H10       -78.2781  -13.5724  -50.6930 H      1 LIG       0.32900
@<TRIPOS>BOND
      1       1       3 1
      2       1       5 1
      3       2       4 1
      4       2       5 1
      5       3       6 1
      6       4       6 1
      7       1       7 1
      8       1       8 1
      9       2       9 1
     10       2      10 1
     11       3      11 1
     12       3      12 1
     13       4      13 1
     14       4      14 1
     15       5      15 1
     16       5      16 1
@<TRIPOS>ALT_TYPE
CGenFF_4.0_ALT_TYPE_SET
CGenFF_4.0 1 CG324 2 CG324 3 CG321 4 CG321 5 NG3P2 6 OG3C61 7 HGA2 8 HGA2 9 HGA2 10 HGA2 11 HGA2 12 HGA2 13 HGA2 14 HGA2 15 HGP2 16 HGP2
@<TRIPOS>MOLECULE
morpholine
 16 16 0 0 0
****
USER_CHARGES
INVALID_CHARGES
Pose:  22 Cluster:  22 Fr_nu: 1076333 TotEn:   -49.89
@<TRIPOS>ATOM
      1 C1        -77.1303  -13.9057  -53.2124 C.3    1 LIG       0.20900
      2 C2        -78.6658  -15.8286  -53.5525 C.3    1 LIG       0.20900
      3 C3        -77.4823  -13.4546  -54.6186 C.3    1 LIG      -0.03300
      4 C4        -78.9431  -15.2827  -54.9417 C.3    1 LIG      -0.03300
      5 N1        -78.2830  -14.6860  -52.6686 N.4    1 LIG      -0.45600
      6 O1        -77.8039  -14.5785  -55.4411 O.3    1 LIG      -0.27400
      7 H1        -76.2654  -14.5769  -53.2030 H      1 LIG       0.09000
      8 H2        -76.9574  -13.0626  -52.5382 H      1 LIG       0.09000
      9 H3        -79.5449  -16.3052  -53.1110 H      1 LIG       0.09000
     10 H4        -77.8207  -16.5242  -53.5485 H      1 LIG       0.09000
     11 H5        -78.3188  -12.7456  -54.6203 H      1 LIG       0.09000
     12 H6        -76.6228  -12.9498  -55.0709 H      1 LIG       0.09000
     13 H7        -79.1487  -16.1087  -55.6299 H      1 LIG       0.09000
     14 H8        -79.8173  -14.6206  -54.9496 H      1 LIG       0.09000
     15 H9        -78.0483  -15.0390  -51.7308 H      1 LIG       0.32900
     16 H10       -79.0924  -14.0627  -52.5393 H      1 LIG       0.32900
@<TRIPOS>BOND
      1       1       3 1
      2       1       5 1
      3       2       4 1
      4       2       5 1
      5       3       6 1
      6       4       6 1
      7       1       7 1
      8       1       8 1
      9       2       9 1
     10       2      10 1
     11       3      11 1
     12       3      12 1
     13       4      13 1
     14       4      14 1
     15       5      15 1
     16       5      16 1
@<TRIPOS>ALT_TYPE
CGenFF_4.0_ALT_TYPE_SET
CGenFF_4.0 1 CG324 2 CG324 3 CG321 4 CG321 5 NG3P2 6 OG3C61 7 HGA2 8 HGA2 9 HGA2 10 HGA2 11 HGA2 12 HGA2 13 HGA2 14 HGA2 15 HGP2 16 HGP2
@<TRIPOS>MOLECULE
morpholine
 16 16 0 0 0
****
USER_CHARGES
INVALID_CHARGES
Pose:  23 Cluster:  23 Fr_nu: 1350007 TotEn:   -49.75
@<TRIPOS>ATOM
      1 C1        -79.4930  -13.4748  -55.8933 C.3    1 LIG       0.20900
      2 C2        -78.5398  -11.1823  -55.9762 C.3    1 LIG       0.20900
      3 C3        -79.3761  -13.5121  -57.4065 C.3    1 LIG      -0.03300
      4 C4        -78.4690  -11.3324  -57.4853 C.3    1 LIG      -0.03300
      5 N1        -78.4500  -12.5435  -55.3659 N.4    1 LIG      -0.45600
      6 O1        -79.5060  -12.1977  -57.9531 O.3    1 LIG      -0.27400
      7 H1        -80.4603  -13.0785  -55.5678 H      1 LIG       0.09000
      8 H2        -79.3179  -14.4542  -55.4402 H      1 LIG       0.09000
      9 H3        -77.7120  -10.5890  -55.5790 H      1 LIG       0.09000
     10 H4        -79.4949  -10.7567  -55.6528 H      1 LIG       0.09000
     11 H5        -78.4258  -13.9532  -57.7298 H      1 LIG       0.09000
     12 H6        -80.1815  -14.1243  -57.8244 H      1 LIG       0.09000
     13 H7        -78.6124  -10.3574  -57.9615 H      1 LIG       0.09000
     14 H8        -77.4945  -11.7179  -57.8085 H      1 LIG       0.09000
     15 H9        -78.5395  -12.4695  -54.3433 H      1 LIG       0.32900
     16 H10       -77.5147  -12.9385  -55.5379 H      1 LIG       0.32900
@<TRIPOS>BOND
      1       1       3 1
      2       1       5 1
      3       2       4 1
      4       2       5 1
      5       3       6 1
      6       4       6 1
      7       1       7 1
      8       1       8 1
      9       2       9 1
     10       2      10 1
     11       3      11 1
     12       3      12 1
     13       4      13 1
     14       4      14 1
     15       5      15 1
     16       5      16 1
@<TRIPOS>ALT_TYPE
CGenFF_4.0_ALT_TYPE_SET
CGenFF_4.0 1 CG324 2 CG324 3 CG321 4 CG321 5 NG3P2 6 OG3C61 7 HGA2 8 HGA2 9 HGA2 10 HGA2 11 HGA2 12 HGA2 13 HGA2 14 HGA2 15 HGP2 16 HGP2
@<TRIPOS>MOLECULE
morpholine
 16 16 0 0 0
****
USER_CHARGES
INVALID_CHARGES
Pose:  24 Cluster:  24 Fr_nu: 1343956 TotEn:   -49.71
@<TRIPOS>ATOM
      1 C1        -77.0256  -14.7391  -48.4693 C.3    1 LIG       0.20900
      2 C2        -77.0555  -14.6834  -50.9526 C.3    1 LIG       0.20900
      3 C3        -75.6864  -14.0268  -48.5303 C.3    1 LIG      -0.03300
      4 C4        -75.7151  -13.9731  -50.8918 C.3    1 LIG      -0.03300
      5 N1        -77.8029  -14.3808  -49.6944 N.4    1 LIG      -0.45600
      6 O1        -74.9874  -14.3727  -49.7282 O.3    1 LIG      -0.27400
      7 H1        -76.9103  -15.8278  -48.4788 H      1 LIG       0.09000
      8 H2        -77.6185  -14.4328  -47.6033 H      1 LIG       0.09000
      9 H3        -77.6691  -14.3405  -51.7897 H      1 LIG       0.09000
     10 H4        -76.9395  -15.7710  -50.9939 H      1 LIG       0.09000
     11 H5        -75.8024  -12.9379  -48.4729 H      1 LIG       0.09000
     12 H6        -75.0644  -14.3359  -47.6844 H      1 LIG       0.09000
     13 H7        -75.1137  -14.2418  -51.7660 H      1 LIG       0.09000
     14 H8        -75.8340  -12.8830  -50.8949 H      1 LIG       0.09000
     15 H9        -78.6984  -14.8879  -49.6948 H      1 LIG       0.32900
     16 H10       -78.0467  -13.3807  -49.6692 H      1 LIG       0.32900
@<TRIPOS>BOND
      1       1       3 1
      2       1       5 1
      3       2       4 1
      4       2       5 1
      5       3       6 1
      6       4       6 1
      7       1       7 1
      8       1       8 1
      9       2       9 1
     10       2      10 1
     11       3      11 1
     12       3      12 1
     13       4      13 1
     14       4      14 1
     15       5      15 1
     16       5      16 1
@<TRIPOS>ALT_TYPE
CGenFF_4.0_ALT_TYPE_SET
CGenFF_4.0 1 CG324 2 CG324 3 CG321 4 CG321 5 NG3P2 6 OG3C61 7 HGA2 8 HGA2 9 HGA2 10 HGA2 11 HGA2 12 HGA2 13 HGA2 14 HGA2 15 HGP2 16 HGP2
@<TRIPOS>MOLECULE
morpholine
 16 16 0 0 0
****
USER_CHARGES
INVALID_CHARGES
Pose:  25 Cluster:  25 Fr_nu: 1013752 TotEn:   -49.39
@<TRIPOS>ATOM
      1 C1        -77.0090  -14.7343  -50.9383 C.3    1 LIG       0.20900
      2 C2        -77.3547  -14.5846  -48.4829 C.3    1 LIG       0.20900
      3 C3        -78.1232  -15.7649  -50.9708 C.3    1 LIG      -0.03300
      4 C4        -78.4525  -15.6219  -48.6359 C.3    1 LIG      -0.03300
      5 N1        -77.2391  -13.8324  -49.7691 N.4    1 LIG      -0.45600
      6 O1        -78.1750  -16.4878  -49.7388 O.3    1 LIG      -0.27400
      7 H1        -76.0282  -15.1973  -50.7884 H      1 LIG       0.09000
      8 H2        -76.9954  -14.1106  -51.8362 H      1 LIG       0.09000
      9 H3        -77.5768  -13.8584  -47.6966 H      1 LIG       0.09000
     10 H4        -76.3791  -15.0465  -48.3017 H      1 LIG       0.09000
     11 H5        -79.0980  -15.3031  -51.1681 H      1 LIG       0.09000
     12 H6        -77.9344  -16.4883  -51.7702 H      1 LIG       0.09000
     13 H7        -78.5051  -16.2411  -47.7349 H      1 LIG       0.09000
     14 H8        -79.4350  -15.1545  -48.7735 H      1 LIG       0.09000
     15 H9        -76.4701  -13.1516  -49.7025 H      1 LIG       0.32900
     16 H10       -78.0927  -13.2775  -49.9230 H      1 LIG       0.32900
@<TRIPOS>BOND
      1       1       3 1
      2       1       5 1
      3       2       4 1
      4       2       5 1
      5       3       6 1
      6       4       6 1
      7       1       7 1
      8       1       8 1
      9       2       9 1
     10       2      10 1
     11       3      11 1
     12       3      12 1
     13       4      13 1
     14       4      14 1
     15       5      15 1
     16       5      16 1
@<TRIPOS>ALT_TYPE
CGenFF_4.0_ALT_TYPE_SET
CGenFF_4.0 1 CG324 2 CG324 3 CG321 4 CG321 5 NG3P2 6 OG3C61 7 HGA2 8 HGA2 9 HGA2 10 HGA2 11 HGA2 12 HGA2 13 HGA2 14 HGA2 15 HGP2 16 HGP2
@<TRIPOS>MOLECULE
morpholine
 16 16 0 0 0
****
USER_CHARGES
INVALID_CHARGES
Pose:  26 Cluster:  26 Fr_nu: 1345929 TotEn:   -49.23
@<TRIPOS>ATOM
      1 C1        -76.4688  -13.4566  -52.6380 C.3    1 LIG       0.20900
      2 C2        -77.3025  -14.6132  -54.6723 C.3    1 LIG       0.20900
      3 C3        -77.3144  -14.4162  -51.8202 C.3    1 LIG      -0.03300
      4 C4        -78.1066  -15.5165  -53.7547 C.3    1 LIG      -0.03300
      5 N1        -76.1041  -14.1305  -53.9211 N.4    1 LIG      -0.45600
      6 O1        -78.4689  -14.8230  -52.5585 O.3    1 LIG      -0.27400
      7 H1        -77.0223  -12.5508  -52.9063 H      1 LIG       0.09000
      8 H2        -75.5375  -13.1901  -52.1310 H      1 LIG       0.09000
      9 H3        -76.9433  -15.1385  -55.5611 H      1 LIG       0.09000
     10 H4        -77.8673  -13.7228  -54.9660 H      1 LIG       0.09000
     11 H5        -76.7433  -15.3004  -51.5130 H      1 LIG       0.09000
     12 H6        -77.6633  -13.9179  -50.9102 H      1 LIG       0.09000
     13 H7        -79.0323  -15.8211  -54.2531 H      1 LIG       0.09000
     14 H8        -77.5540  -16.4283  -53.4981 H      1 LIG       0.09000
     15 H9        -75.5661  -13.4808  -54.5107 H      1 LIG       0.32900
     16 H10       -75.4744  -14.9223  -53.7291 H      1 LIG       0.32900
@<TRIPOS>BOND
      1       1       3 1
      2       1       5 1
      3       2       4 1
      4       2       5 1
      5       3       6 1
      6       4       6 1
      7       1       7 1
      8       1       8 1
      9       2       9 1
     10       2      10 1
     11       3      11 1
     12       3      12 1
     13       4      13 1
     14       4      14 1
     15       5      15 1
     16       5      16 1
@<TRIPOS>ALT_TYPE
CGenFF_4.0_ALT_TYPE_SET
CGenFF_4.0 1 CG324 2 CG324 3 CG321 4 CG321 5 NG3P2 6 OG3C61 7 HGA2 8 HGA2 9 HGA2 10 HGA2 11 HGA2 12 HGA2 13 HGA2 14 HGA2 15 HGP2 16 HGP2
@<TRIPOS>MOLECULE
morpholine
 16 16 0 0 0
****
USER_CHARGES
INVALID_CHARGES
Pose:  27 Cluster:  27 Fr_nu: 1310868 TotEn:   -48.97
@<TRIPOS>ATOM
      1 C1        -81.7939  -10.5958  -56.1475 C.3    1 LIG       0.20900
      2 C2        -80.0881   -8.8906  -55.5528 C.3    1 LIG       0.20900
      3 C3        -80.6686  -11.4275  -56.7362 C.3    1 LIG      -0.03300
      4 C4        -79.0463   -9.8064  -56.1700 C.3    1 LIG      -0.03300
      5 N1        -81.2237   -9.7330  -55.0687 N.4    1 LIG      -0.45600
      6 O1        -79.6217  -10.5843  -57.2221 O.3    1 LIG      -0.27400
      7 H1        -82.2341   -9.9207  -56.8887 H      1 LIG       0.09000
      8 H2        -82.5734  -11.2147  -55.6951 H      1 LIG       0.09000
      9 H3        -79.6986   -8.3391  -54.6932 H      1 LIG       0.09000
     10 H4        -80.5056   -8.1943  -56.2869 H      1 LIG       0.09000
     11 H5        -80.2615  -12.1358  -56.0048 H      1 LIG       0.09000
     12 H6        -81.0437  -12.0097  -57.5838 H      1 LIG       0.09000
     13 H7        -78.2389   -9.2088  -56.6046 H      1 LIG       0.09000
     14 H8        -78.5990  -10.4725  -55.4225 H      1 LIG       0.09000
     15 H9        -81.9625   -9.1281  -54.6847 H      1 LIG       0.32900
     16 H10       -80.9078  -10.3220  -54.2854 H      1 LIG       0.32900
@<TRIPOS>BOND
      1       1       3 1
      2       1       5 1
      3       2       4 1
      4       2       5 1
      5       3       6 1
      6       4       6 1
      7       1       7 1
      8       1       8 1
      9       2       9 1
     10       2      10 1
     11       3      11 1
     12       3      12 1
     13       4      13 1
     14       4      14 1
     15       5      15 1
     16       5      16 1
@<TRIPOS>ALT_TYPE
CGenFF_4.0_ALT_TYPE_SET
CGenFF_4.0 1 CG324 2 CG324 3 CG321 4 CG321 5 NG3P2 6 OG3C61 7 HGA2 8 HGA2 9 HGA2 10 HGA2 11 HGA2 12 HGA2 13 HGA2 14 HGA2 15 HGP2 16 HGP2
@<TRIPOS>MOLECULE
morpholine
 16 16 0 0 0
****
USER_CHARGES
INVALID_CHARGES
Pose:  28 Cluster:  28 Fr_nu: 1338998 TotEn:   -48.71
@<TRIPOS>ATOM
      1 C1        -78.5228  -14.5979  -54.5824 C.3    1 LIG       0.20900
      2 C2        -79.6491  -13.0272  -56.1430 C.3    1 LIG       0.20900
      3 C3        -78.6161  -15.6510  -55.6719 C.3    1 LIG      -0.03300
      4 C4        -79.6864  -14.1572  -57.1562 C.3    1 LIG      -0.03300
      5 N1        -78.4854  -13.2530  -55.2330 N.4    1 LIG      -0.45600
      6 O1        -79.7620  -15.4222  -56.4951 O.3    1 LIG      -0.27400
      7 H1        -79.4021  -14.6058  -53.9300 H      1 LIG       0.09000
      8 H2        -77.6126  -14.6992  -53.9854 H      1 LIG       0.09000
      9 H3        -79.5122  -12.0509  -56.6152 H      1 LIG       0.09000
     10 H4        -80.5429  -13.0159  -55.5113 H      1 LIG       0.09000
     11 H5        -77.7137  -15.6724  -56.2944 H      1 LIG       0.09000
     12 H6        -78.7270  -16.6417  -55.2198 H      1 LIG       0.09000
     13 H7        -80.5760  -14.0601  -57.7865 H      1 LIG       0.09000
     14 H8        -78.8105  -14.1387  -57.8158 H      1 LIG       0.09000
     15 H9        -78.4660  -12.5209  -54.5099 H      1 LIG       0.32900
     16 H10       -77.6079  -13.1488  -55.7616 H      1 LIG       0.32900
@<TRIPOS>BOND
      1       1       3 1
      2       1       5 1
      3       2       4 1
      4       2       5 1
      5       3       6 1
      6       4       6 1
      7       1       7 1
      8       1       8 1
      9       2       9 1
     10       2      10 1
     11       3      11 1
     12       3      12 1
     13       4      13 1
     14       4      14 1
     15       5      15 1
     16       5      16 1
@<TRIPOS>ALT_TYPE
CGenFF_4.0_ALT_TYPE_SET
CGenFF_4.0 1 CG324 2 CG324 3 CG321 4 CG321 5 NG3P2 6 OG3C61 7 HGA2 8 HGA2 9 HGA2 10 HGA2 11 HGA2 12 HGA2 13 HGA2 14 HGA2 15 HGP2 16 HGP2
@<TRIPOS>MOLECULE
morpholine
 16 16 0 0 0
****
USER_CHARGES
INVALID_CHARGES
Pose:  29 Cluster:  29 Fr_nu: 1083257 TotEn:   -47.92
@<TRIPOS>ATOM
      1 C1        -78.7020  -14.5692  -56.6973 C.3    1 LIG       0.20900
      2 C2        -77.6032  -15.8772  -54.8938 C.3    1 LIG       0.20900
      3 C3        -80.0355  -14.9967  -56.1110 C.3    1 LIG      -0.03300
      4 C4        -78.9906  -16.2399  -54.3955 C.3    1 LIG      -0.03300
      5 N1        -77.6882  -14.5625  -55.5993 N.4    1 LIG      -0.45600
      6 O1        -79.9207  -16.2743  -55.4803 O.3    1 LIG      -0.27400
      7 H1        -78.3418  -15.2761  -57.4518 H      1 LIG       0.09000
      8 H2        -78.7384  -13.5601  -57.1165 H      1 LIG       0.09000
      9 H3        -76.8851  -15.7659  -54.0772 H      1 LIG       0.09000
     10 H4        -77.2299  -16.6012  -55.6249 H      1 LIG       0.09000
     11 H5        -80.4163  -14.2631  -55.3905 H      1 LIG       0.09000
     12 H6        -80.7781  -15.0886  -56.9099 H      1 LIG       0.09000
     13 H7        -78.9730  -17.2367  -53.9438 H      1 LIG       0.09000
     14 H8        -79.3429  -15.5369  -53.6311 H      1 LIG       0.09000
     15 H9        -76.7656  -14.3171  -55.9837 H      1 LIG       0.32900
     16 H10       -77.9165  -13.8210  -54.9223 H      1 LIG       0.32900
@<TRIPOS>BOND
      1       1       3 1
      2       1       5 1
      3       2       4 1
      4       2       5 1
      5       3       6 1
      6       4       6 1
      7       1       7 1
      8       1       8 1
      9       2       9 1
     10       2      10 1
     11       3      11 1
     12       3      12 1
     13       4      13 1
     14       4      14 1
     15       5      15 1
     16       5      16 1
@<TRIPOS>ALT_TYPE
CGenFF_4.0_ALT_TYPE_SET
CGenFF_4.0 1 CG324 2 CG324 3 CG321 4 CG321 5 NG3P2 6 OG3C61 7 HGA2 8 HGA2 9 HGA2 10 HGA2 11 HGA2 12 HGA2 13 HGA2 14 HGA2 15 HGP2 16 HGP2
@<TRIPOS>MOLECULE
morpholine
 16 16 0 0 0
****
USER_CHARGES
INVALID_CHARGES
Pose:  30 Cluster:  30 Fr_nu: 1345857 TotEn:   -46.99
@<TRIPOS>ATOM
      1 C1        -76.3317  -13.4481  -52.1310 C.3    1 LIG       0.20900
      2 C2        -76.7930  -14.2013  -49.8092 C.3    1 LIG       0.20900
      3 C3        -77.3619  -14.4603  -52.5989 C.3    1 LIG      -0.03300
      4 C4        -77.8012  -15.1760  -50.3909 C.3    1 LIG      -0.03300
      5 N1        -76.6798  -13.0356  -50.7374 N.4    1 LIG      -0.45600
      6 O1        -77.4115  -15.5759  -51.7067 O.3    1 LIG      -0.27400
      7 H1        -75.3259  -13.8787  -52.0882 H      1 LIG       0.09000
      8 H2        -76.3270  -12.5462  -52.7488 H      1 LIG       0.09000
      9 H3        -77.1033  -13.8160  -48.8344 H      1 LIG       0.09000
     10 H4        -75.7938  -14.6422  -49.7370 H      1 LIG       0.09000
     11 H5        -78.3595  -14.0138  -52.6861 H      1 LIG       0.09000
     12 H6        -77.0844  -14.8402  -53.5872 H      1 LIG       0.09000
     13 H7        -77.8452  -16.0771  -49.7712 H      1 LIG       0.09000
     14 H8        -78.8095  -14.7458  -50.4208 H      1 LIG       0.09000
     15 H9        -75.9684  -12.3812  -50.3840 H      1 LIG       0.32900
     16 H10       -77.5657  -12.5108  -50.7432 H      1 LIG       0.32900
@<TRIPOS>BOND
      1       1       3 1
      2       1       5 1
      3       2       4 1
      4       2       5 1
      5       3       6 1
      6       4       6 1
      7       1       7 1
      8       1       8 1
      9       2       9 1
     10       2      10 1
     11       3      11 1
     12       3      12 1
     13       4      13 1
     14       4      14 1
     15       5      15 1
     16       5      16 1
@<TRIPOS>ALT_TYPE
CGenFF_4.0_ALT_TYPE_SET
CGenFF_4.0 1 CG324 2 CG324 3 CG321 4 CG321 5 NG3P2 6 OG3C61 7 HGA2 8 HGA2 9 HGA2 10 HGA2 11 HGA2 12 HGA2 13 HGA2 14 HGA2 15 HGP2 16 HGP2
@<TRIPOS>MOLECULE
morpholine
 16 16 0 0 0
****
USER_CHARGES
INVALID_CHARGES
Pose:  31 Cluster:  31 Fr_nu: 1295252 TotEn:   -46.86
@<TRIPOS>ATOM
      1 C1        -79.2875  -16.7200  -54.7752 C.3    1 LIG       0.20900
      2 C2        -77.8892  -14.8551  -55.6342 C.3    1 LIG       0.20900
      3 C3        -78.0413  -17.5865  -54.8039 C.3    1 LIG      -0.03300
      4 C4        -76.7114  -15.8128  -55.6200 C.3    1 LIG      -0.03300
      5 N1        -78.8651  -15.2981  -54.5927 N.4    1 LIG      -0.45600
      6 O1        -77.1528  -17.1549  -55.8372 O.3    1 LIG      -0.27400
      7 H1        -79.8380  -16.7643  -55.7207 H      1 LIG       0.09000
      8 H2        -79.9500  -16.9749  -53.9438 H      1 LIG       0.09000
      9 H3        -77.5938  -13.8307  -55.3928 H      1 LIG       0.09000
     10 H4        -78.4209  -14.8762  -56.5907 H      1 LIG       0.09000
     11 H5        -77.5178  -17.5773  -53.8405 H      1 LIG       0.09000
     12 H6        -78.3172  -18.6239  -55.0181 H      1 LIG       0.09000
     13 H7        -76.0176  -15.5585  -56.4274 H      1 LIG       0.09000
     14 H8        -76.1552  -15.7568  -54.6765 H      1 LIG       0.09000
     15 H9        -79.6932  -14.6873  -54.6140 H      1 LIG       0.32900
     16 H10       -78.4514  -15.1775  -53.6575 H      1 LIG       0.32900
@<TRIPOS>BOND
      1       1       3 1
      2       1       5 1
      3       2       4 1
      4       2       5 1
      5       3       6 1
      6       4       6 1
      7       1       7 1
      8       1       8 1
      9       2       9 1
     10       2      10 1
     11       3      11 1
     12       3      12 1
     13       4      13 1
     14       4      14 1
     15       5      15 1
     16       5      16 1
@<TRIPOS>ALT_TYPE
CGenFF_4.0_ALT_TYPE_SET
CGenFF_4.0 1 CG324 2 CG324 3 CG321 4 CG321 5 NG3P2 6 OG3C61 7 HGA2 8 HGA2 9 HGA2 10 HGA2 11 HGA2 12 HGA2 13 HGA2 14 HGA2 15 HGP2 16 HGP2
@<TRIPOS>MOLECULE
morpholine
 16 16 0 0 0
****
USER_CHARGES
INVALID_CHARGES
Pose:  32 Cluster:  32 Fr_nu: 1276216 TotEn:   -45.97
@<TRIPOS>ATOM
      1 C1        -79.1098   -9.6563  -56.0565 C.3    1 LIG       0.20900
      2 C2        -81.4680  -10.4023  -56.2868 C.3    1 LIG       0.20900
      3 C3        -79.6444   -8.3025  -55.6250 C.3    1 LIG      -0.03300
      4 C4        -81.8870   -9.0122  -55.8432 C.3    1 LIG      -0.03300
      5 N1        -80.1242  -10.6949  -55.7022 N.4    1 LIG      -0.45600
      6 O1        -80.9108   -8.0445  -56.2355 O.3    1 LIG      -0.27400
      7 H1        -78.9688   -9.7133  -57.1408 H      1 LIG       0.09000
      8 H2        -78.1801   -9.9170  -55.5437 H      1 LIG       0.09000
      9 H3        -82.1554  -11.1753  -55.9333 H      1 LIG       0.09000
[truncated: 4,467,759 more chars]
