# Supplementary material for: The pocketome of G-protein-coupled receptors reveals previously untargeted allosteric sites
Source: Nat Commun. 2022 May 10;13:2567. doi: 10.1038/s41467-022-29609-6 (PMC9091257; doi:10.1038/s41467-022-29609-6)
Supplement: Supplementary file 4 — Supplementary Data 1 [file 41467_2022_29609_MOESM4_ESM.zip › docking_files/3rfm/mols.mol2]

# TRIPOS MOL2 file generated by SEED

@<TRIPOS>MOLECULE
methanamine
 8 7 0 0 0
****
USER_CHARGES
INVALID_CHARGES
Pose:   1 Cluster:   1 Fr_nu: 1064883 TotEn:   -67.20
@<TRIPOS>ATOM
      1 C1        -75.7348  -12.6780  -53.1608 C.3    1 LIG       0.04000
      2 N1        -77.0895  -12.7678  -53.7386 N.4    1 LIG      -0.30000
      3 H1        -75.3742  -11.6589  -53.3117 H      1 LIG       0.09000
      4 H2        -75.8084  -12.9152  -52.0978 H      1 LIG       0.09000
      5 H3        -75.1014  -13.3993  -53.6810 H      1 LIG       0.09000
      6 H4        -77.4835  -13.7110  -53.6259 H      1 LIG       0.33000
      7 H5        -77.0824  -12.5536  -54.7447 H      1 LIG       0.33000
      8 H6        -77.7346  -12.1068  -53.2859 H      1 LIG       0.33000
@<TRIPOS>BOND
      1       1       2 1
      2       1       3 1
      3       1       4 1
      4       1       5 1
      5       2       6 1
      6       2       7 1
      7       2       8 1
@<TRIPOS>ALT_TYPE
CGenFF_4.0_ALT_TYPE_SET
CGenFF_4.0 1 CG334 2 NG3P3 3 HGA3 4 HGA3 5 HGA3 6 HGP2 7 HGP2 8 HGP2
@<TRIPOS>MOLECULE
methanamine
 8 7 0 0 0
****
USER_CHARGES
INVALID_CHARGES
Pose:   2 Cluster:   2 Fr_nu: 1063062 TotEn:   -62.18
@<TRIPOS>ATOM
      1 C1        -75.7348  -12.6780  -53.1608 C.3    1 LIG       0.04000
      2 N1        -76.7317  -13.6055  -52.5923 N.4    1 LIG      -0.30000
      3 H1        -74.9877  -13.2734  -53.6889 H      1 LIG       0.09000
      4 H2        -76.2559  -12.0054  -53.8447 H      1 LIG       0.09000
      5 H3        -75.2835  -12.1253  -52.3346 H      1 LIG       0.09000
      6 H4        -77.4655  -13.0991  -52.0798 H      1 LIG       0.33000
      7 H5        -76.2961  -14.2670  -51.9360 H      1 LIG       0.33000
      8 H6        -77.1925  -14.1574  -53.3280 H      1 LIG       0.33000
@<TRIPOS>BOND
      1       1       2 1
      2       1       3 1
      3       1       4 1
      4       1       5 1
      5       2       6 1
      6       2       7 1
      7       2       8 1
@<TRIPOS>ALT_TYPE
CGenFF_4.0_ALT_TYPE_SET
CGenFF_4.0 1 CG334 2 NG3P3 3 HGA3 4 HGA3 5 HGA3 6 HGP2 7 HGP2 8 HGP2
@<TRIPOS>MOLECULE
methanamine
 8 7 0 0 0
****
USER_CHARGES
INVALID_CHARGES
Pose:   3 Cluster:   3 Fr_nu: 1064314 TotEn:   -59.67
@<TRIPOS>ATOM
      1 C1        -75.7348  -12.6780  -53.1608 C.3    1 LIG       0.04000
      2 N1        -76.4618  -11.4786  -53.6192 N.4    1 LIG      -0.30000
      3 H1        -75.6046  -12.5970  -52.0801 H      1 LIG       0.09000
      4 H2        -76.3354  -13.5521  -53.4196 H      1 LIG       0.09000
      5 H3        -74.7702  -12.6994  -53.6717 H      1 LIG       0.09000
      6 H4        -76.6149  -11.4986  -54.6359 H      1 LIG       0.33000
      7 H5        -75.9405  -10.6189  -53.4016 H      1 LIG       0.33000
      8 H6        -77.3836  -11.4041  -53.1688 H      1 LIG       0.33000
@<TRIPOS>BOND
      1       1       2 1
      2       1       3 1
      3       1       4 1
      4       1       5 1
      5       2       6 1
      6       2       7 1
      7       2       8 1
@<TRIPOS>ALT_TYPE
CGenFF_4.0_ALT_TYPE_SET
CGenFF_4.0 1 CG334 2 NG3P3 3 HGA3 4 HGA3 5 HGA3 6 HGP2 7 HGP2 8 HGP2
@<TRIPOS>MOLECULE
methanamine
 8 7 0 0 0
****
USER_CHARGES
INVALID_CHARGES
Pose:   4 Cluster:   4 Fr_nu: 337110 TotEn:   -59.61
@<TRIPOS>ATOM
      1 C1        -76.2611  -15.9908  -55.0643 C.3    1 LIG       0.04000
      2 N1        -75.2376  -15.0291  -54.6117 N.4    1 LIG      -0.30000
      3 H1        -75.7491  -16.9066  -55.3651 H      1 LIG       0.09000
      4 H2        -76.9385  -16.1759  -54.2286 H      1 LIG       0.09000
      5 H3        -76.7909  -15.5426  -55.9072 H      1 LIG       0.09000
      6 H4        -75.6628  -14.1413  -54.3140 H      1 LIG       0.33000
      7 H5        -74.5674  -14.8148  -55.3620 H      1 LIG       0.33000
      8 H6        -74.7025  -15.3986  -53.8147 H      1 LIG       0.33000
@<TRIPOS>BOND
      1       1       2 1
      2       1       3 1
      3       1       4 1
      4       1       5 1
      5       2       6 1
      6       2       7 1
      7       2       8 1
@<TRIPOS>ALT_TYPE
CGenFF_4.0_ALT_TYPE_SET
CGenFF_4.0 1 CG334 2 NG3P3 3 HGA3 4 HGA3 5 HGA3 6 HGP2 7 HGP2 8 HGP2
@<TRIPOS>MOLECULE
methanamine
 8 7 0 0 0
****
USER_CHARGES
INVALID_CHARGES
Pose:   5 Cluster:   5 Fr_nu: 583433 TotEn:   -58.95
@<TRIPOS>ATOM
      1 C1        -75.3378  -13.3010  -53.1782 C.3    1 LIG       0.04000
      2 N1        -74.1678  -13.5684  -54.0366 N.4    1 LIG      -0.30000
      3 H1        -75.8480  -12.4209  -53.5738 H      1 LIG       0.09000
      4 H2        -75.9854  -14.1791  -53.2128 H      1 LIG       0.09000
      5 H3        -74.9742  -13.1211  -52.1646 H      1 LIG       0.09000
      6 H4        -73.6442  -14.3916  -53.7111 H      1 LIG       0.33000
      7 H5        -73.5180  -12.7711  -54.0429 H      1 LIG       0.33000
      8 H6        -74.4496  -13.7458  -55.0098 H      1 LIG       0.33000
@<TRIPOS>BOND
      1       1       2 1
      2       1       3 1
      3       1       4 1
      4       1       5 1
      5       2       6 1
      6       2       7 1
      7       2       8 1
@<TRIPOS>ALT_TYPE
CGenFF_4.0_ALT_TYPE_SET
CGenFF_4.0 1 CG334 2 NG3P3 3 HGA3 4 HGA3 5 HGA3 6 HGP2 7 HGP2 8 HGP2
@<TRIPOS>MOLECULE
methanamine
 8 7 0 0 0
****
USER_CHARGES
INVALID_CHARGES
Pose:   6 Cluster:   6 Fr_nu: 1063803 TotEn:   -58.57
@<TRIPOS>ATOM
      1 C1        -75.7348  -12.6780  -53.1608 C.3    1 LIG       0.04000
      2 N1        -76.2225  -11.6474  -52.2242 N.4    1 LIG      -0.30000
      3 H1        -74.6650  -12.5173  -53.3067 H      1 LIG       0.09000
      4 H2        -75.9277  -13.6547  -52.7131 H      1 LIG       0.09000
      5 H3        -76.2805  -12.5616  -54.0991 H      1 LIG       0.09000
      6 H4        -77.2305  -11.7485  -52.0471 H      1 LIG       0.33000
      7 H5        -76.0669  -10.7007  -52.5950 H      1 LIG       0.33000
      8 H6        -75.7413  -11.7075  -51.3170 H      1 LIG       0.33000
@<TRIPOS>BOND
      1       1       2 1
      2       1       3 1
      3       1       4 1
      4       1       5 1
      5       2       6 1
      6       2       7 1
      7       2       8 1
@<TRIPOS>ALT_TYPE
CGenFF_4.0_ALT_TYPE_SET
CGenFF_4.0 1 CG334 2 NG3P3 3 HGA3 4 HGA3 5 HGA3 6 HGP2 7 HGP2 8 HGP2
@<TRIPOS>MOLECULE
methanol
 6 5 0 0 0
****
USER_CHARGES
INVALID_CHARGES
Pose:   1 Cluster:   1 Fr_nu: 425501 TotEn:   -15.20
@<TRIPOS>ATOM
      1 C1        -72.3601  -11.1393  -44.7986 C.3    1 LIG      -0.04000
      2 O1        -71.6909   -9.9680  -45.2281 O.3    1 LIG      -0.65000
      3 H1        -71.7645  -11.6395  -44.0310 H      1 LIG       0.09000
      4 H2        -72.5108  -11.8071  -45.6505 H      1 LIG       0.09000
      5 H3        -73.3302  -10.8612  -44.3800 H      1 LIG       0.09000
      6 H4        -72.2492   -9.5530  -45.9076 H      1 LIG       0.42000
@<TRIPOS>BOND
      1       1       2 1
      2       1       3 1
      3       1       4 1
      4       1       5 1
      5       2       6 1
@<TRIPOS>ALT_TYPE
CGenFF_4.0_ALT_TYPE_SET
CGenFF_4.0 1 CG331 2 OG311 3 HGA3 4 HGA3 5 HGA3 6 HGP1
@<TRIPOS>MOLECULE
methanol
 6 5 0 0 0
****
USER_CHARGES
INVALID_CHARGES
Pose:   2 Cluster:   2 Fr_nu: 3151371 TotEn:   -14.81
@<TRIPOS>ATOM
      1 C1        -71.6940  -10.5190  -45.1579 C.3    1 LIG      -0.04000
      2 O1        -70.5551   -9.9458  -45.7734 O.3    1 LIG      -0.65000
      3 H1        -71.4062  -10.9688  -44.2045 H      1 LIG       0.09000
      4 H2        -72.1219  -11.2787  -45.8169 H      1 LIG       0.09000
      5 H3        -72.4340   -9.7353  -44.9797 H      1 LIG       0.09000
      6 H4        -70.8502   -9.5577  -46.6148 H      1 LIG       0.42000
@<TRIPOS>BOND
      1       1       2 1
      2       1       3 1
      3       1       4 1
      4       1       5 1
      5       2       6 1
@<TRIPOS>ALT_TYPE
CGenFF_4.0_ALT_TYPE_SET
CGenFF_4.0 1 CG331 2 OG311 3 HGA3 4 HGA3 5 HGA3 6 HGP1
@<TRIPOS>MOLECULE
methanol
 6 5 0 0 0
****
USER_CHARGES
INVALID_CHARGES
Pose:   3 Cluster:   3 Fr_nu: 10432682 TotEn:   -14.56
@<TRIPOS>ATOM
      1 C1        -50.4000    5.5840  -31.1698 C.3    1 LIG      -0.04000
      2 O1        -51.0567    5.9325  -29.9649 O.3    1 LIG      -0.65000
      3 H1        -49.3193    5.5765  -31.0077 H      1 LIG       0.09000
      4 H2        -50.6573    6.3067  -31.9483 H      1 LIG       0.09000
      5 H3        -50.7268    4.5880  -31.4776 H      1 LIG       0.09000
      6 H4        -52.0116    5.9286  -30.1487 H      1 LIG       0.42000
@<TRIPOS>BOND
      1       1       2 1
      2       1       3 1
      3       1       4 1
      4       1       5 1
      5       2       6 1
@<TRIPOS>ALT_TYPE
CGenFF_4.0_ALT_TYPE_SET
CGenFF_4.0 1 CG331 2 OG311 3 HGA3 4 HGA3 5 HGA3 6 HGP1
@<TRIPOS>MOLECULE
methanol
 6 5 0 0 0
****
USER_CHARGES
INVALID_CHARGES
Pose:   4 Cluster:   4 Fr_nu: 9666054 TotEn:   -13.94
@<TRIPOS>ATOM
      1 C1        -51.6642    1.9305  -33.2144 C.3    1 LIG      -0.04000
      2 O1        -51.2415    1.7514  -31.8751 O.3    1 LIG      -0.65000
      3 H1        -52.1726    2.8929  -33.3112 H      1 LIG       0.09000
      4 H2        -52.3405    1.1193  -33.4955 H      1 LIG       0.09000
      5 H3        -50.7891    1.9159  -33.8683 H      1 LIG       0.09000
      6 H4        -50.7959    0.8882  -31.8292 H      1 LIG       0.42000
@<TRIPOS>BOND
      1       1       2 1
      2       1       3 1
      3       1       4 1
      4       1       5 1
      5       2       6 1
@<TRIPOS>ALT_TYPE
CGenFF_4.0_ALT_TYPE_SET
CGenFF_4.0 1 CG331 2 OG311 3 HGA3 4 HGA3 5 HGA3 6 HGP1
@<TRIPOS>MOLECULE
methanol
 6 5 0 0 0
****
USER_CHARGES
INVALID_CHARGES
Pose:   5 Cluster:   5 Fr_nu: 10292847 TotEn:   -13.21
@<TRIPOS>ATOM
      1 C1        -75.7504  -12.4902  -52.8485 C.3    1 LIG      -0.04000
      2 O1        -76.2202  -11.2621  -52.3235 O.3    1 LIG      -0.65000
      3 H1        -74.6807  -12.4123  -53.0581 H      1 LIG       0.09000
      4 H2        -76.2957  -12.7280  -53.7653 H      1 LIG       0.09000
      5 H3        -75.9184  -13.2792  -52.1118 H      1 LIG       0.09000
      6 H4        -77.1711  -11.3706  -52.1507 H      1 LIG       0.42000
@<TRIPOS>BOND
      1       1       2 1
      2       1       3 1
      3       1       4 1
      4       1       5 1
      5       2       6 1
@<TRIPOS>ALT_TYPE
CGenFF_4.0_ALT_TYPE_SET
CGenFF_4.0 1 CG331 2 OG311 3 HGA3 4 HGA3 5 HGA3 6 HGP1
@<TRIPOS>MOLECULE
methanol
 6 5 0 0 0
****
USER_CHARGES
INVALID_CHARGES
Pose:   6 Cluster:   6 Fr_nu: 10197247 TotEn:   -12.48
@<TRIPOS>ATOM
      1 C1        -51.8014    1.8626  -32.9204 C.3    1 LIG      -0.04000
      2 O1        -53.1024    2.1056  -33.4233 O.3    1 LIG      -0.65000
      3 H1        -51.1776    2.7456  -33.0796 H      1 LIG       0.09000
      4 H2        -51.3674    0.9997  -33.4319 H      1 LIG       0.09000
      5 H3        -51.8673    1.6540  -31.8500 H      1 LIG       0.09000
      6 H4        -53.6250    1.3011  -33.2641 H      1 LIG       0.42000
@<TRIPOS>BOND
      1       1       2 1
      2       1       3 1
      3       1       4 1
      4       1       5 1
      5       2       6 1
@<TRIPOS>ALT_TYPE
CGenFF_4.0_ALT_TYPE_SET
CGenFF_4.0 1 CG331 2 OG311 3 HGA3 4 HGA3 5 HGA3 6 HGP1
@<TRIPOS>MOLECULE
methanol
 6 5 0 0 0
****
USER_CHARGES
INVALID_CHARGES
Pose:   7 Cluster:   7 Fr_nu: 253658 TotEn:   -12.39
@<TRIPOS>ATOM
      1 C1        -56.7692   -4.1276  -21.1330 C.3    1 LIG      -0.04000
      2 O1        -56.2081   -4.8786  -22.1939 O.3    1 LIG      -0.65000
      3 H1        -55.9937   -3.8982  -20.3980 H      1 LIG       0.09000
      4 H2        -57.5723   -4.7016  -20.6639 H      1 LIG       0.09000
      5 H3        -57.1757   -3.1958  -21.5332 H      1 LIG       0.09000
      6 H4        -56.9255   -5.0623  -22.8243 H      1 LIG       0.42000
@<TRIPOS>BOND
      1       1       2 1
      2       1       3 1
      3       1       4 1
      4       1       5 1
      5       2       6 1
@<TRIPOS>ALT_TYPE
CGenFF_4.0_ALT_TYPE_SET
CGenFF_4.0 1 CG331 2 OG311 3 HGA3 4 HGA3 5 HGA3 6 HGP1
@<TRIPOS>MOLECULE
methanol
 6 5 0 0 0
****
USER_CHARGES
INVALID_CHARGES
Pose:   8 Cluster:   8 Fr_nu: 286923 TotEn:   -12.31
@<TRIPOS>ATOM
      1 C1        -51.3626  -10.0588  -29.7560 C.3    1 LIG      -0.04000
      2 O1        -50.1013  -10.6540  -29.9993 O.3    1 LIG      -0.65000
      3 H1        -51.5766   -9.3245  -30.5366 H      1 LIG       0.09000
      4 H2        -51.3547   -9.5734  -28.7767 H      1 LIG       0.09000
      5 H3        -52.1307  -10.8356  -29.7693 H      1 LIG       0.09000
      6 H4        -49.9473  -11.2981  -29.2872 H      1 LIG       0.42000
@<TRIPOS>BOND
      1       1       2 1
      2       1       3 1
      3       1       4 1
      4       1       5 1
      5       2       6 1
@<TRIPOS>ALT_TYPE
CGenFF_4.0_ALT_TYPE_SET
CGenFF_4.0 1 CG331 2 OG311 3 HGA3 4 HGA3 5 HGA3 6 HGP1
@<TRIPOS>MOLECULE
methanol
 6 5 0 0 0
****
USER_CHARGES
INVALID_CHARGES
Pose:   9 Cluster:   9 Fr_nu: 282581 TotEn:   -12.27
@<TRIPOS>ATOM
      1 C1        -65.1417  -12.2655  -36.7953 C.3    1 LIG      -0.04000
      2 O1        -63.7992  -11.8497  -36.6249 O.3    1 LIG      -0.65000
      3 H1        -65.1611  -13.2740  -37.2158 H      1 LIG       0.09000
      4 H2        -65.6573  -11.5708  -37.4633 H      1 LIG       0.09000
      5 H3        -65.6389  -12.2693  -35.8225 H      1 LIG       0.09000
      6 H4        -63.8234  -10.9524  -36.2508 H      1 LIG       0.42000
@<TRIPOS>BOND
      1       1       2 1
      2       1       3 1
      3       1       4 1
      4       1       5 1
      5       2       6 1
@<TRIPOS>ALT_TYPE
CGenFF_4.0_ALT_TYPE_SET
CGenFF_4.0 1 CG331 2 OG311 3 HGA3 4 HGA3 5 HGA3 6 HGP1
@<TRIPOS>MOLECULE
methanol
 6 5 0 0 0
****
USER_CHARGES
INVALID_CHARGES
Pose:  10 Cluster:  10 Fr_nu: 359313 TotEn:   -12.14
@<TRIPOS>ATOM
      1 C1        -65.6768  -12.7601  -37.1128 C.3    1 LIG      -0.04000
      2 O1        -64.6583  -11.8354  -37.4475 O.3    1 LIG      -0.65000
      3 H1        -65.7634  -13.5098  -37.9031 H      1 LIG       0.09000
      4 H2        -66.6256  -12.2308  -36.9926 H      1 LIG       0.09000
      5 H3        -65.4151  -13.2527  -36.1734 H      1 LIG       0.09000
      6 H4        -64.6120  -11.1873  -36.7239 H      1 LIG       0.42000
@<TRIPOS>BOND
      1       1       2 1
      2       1       3 1
      3       1       4 1
      4       1       5 1
      5       2       6 1
@<TRIPOS>ALT_TYPE
CGenFF_4.0_ALT_TYPE_SET
CGenFF_4.0 1 CG331 2 OG311 3 HGA3 4 HGA3 5 HGA3 6 HGP1
@<TRIPOS>MOLECULE
methanol
 6 5 0 0 0
****
USER_CHARGES
INVALID_CHARGES
Pose:  11 Cluster:  11 Fr_nu: 2822737 TotEn:   -12.06
@<TRIPOS>ATOM
      1 C1        -57.5060   -3.8672  -20.5204 C.3    1 LIG      -0.04000
      2 O1        -56.4828   -4.0359  -21.4844 O.3    1 LIG      -0.65000
      3 H1        -57.0677   -3.8647  -19.5194 H      1 LIG       0.09000
      4 H2        -58.2304   -4.6807  -20.6105 H      1 LIG       0.09000
      5 H3        -58.0081   -2.9134  -20.6982 H      1 LIG       0.09000
      6 H4        -56.9102   -4.0331  -22.3579 H      1 LIG       0.42000
@<TRIPOS>BOND
      1       1       2 1
      2       1       3 1
      3       1       4 1
      4       1       5 1
      5       2       6 1
@<TRIPOS>ALT_TYPE
CGenFF_4.0_ALT_TYPE_SET
CGenFF_4.0 1 CG331 2 OG311 3 HGA3 4 HGA3 5 HGA3 6 HGP1
@<TRIPOS>MOLECULE
methanol
 6 5 0 0 0
****
USER_CHARGES
INVALID_CHARGES
Pose:  12 Cluster:  12 Fr_nu:  56820 TotEn:   -11.72
@<TRIPOS>ATOM
      1 C1        -66.2260  -10.5961  -36.7805 C.3    1 LIG      -0.04000
      2 O1        -66.1407  -11.9336  -36.3243 O.3    1 LIG      -0.65000
      3 H1        -65.4941  -10.4342  -37.5757 H      1 LIG       0.09000
      4 H2        -66.0334   -9.9135  -35.9489 H      1 LIG       0.09000
      5 H3        -67.2305  -10.4171  -37.1712 H      1 LIG       0.09000
      6 H4        -66.8039  -12.0382  -35.6208 H      1 LIG       0.42000
@<TRIPOS>BOND
      1       1       2 1
      2       1       3 1
      3       1       4 1
      4       1       5 1
      5       2       6 1
@<TRIPOS>ALT_TYPE
CGenFF_4.0_ALT_TYPE_SET
CGenFF_4.0 1 CG331 2 OG311 3 HGA3 4 HGA3 5 HGA3 6 HGP1
@<TRIPOS>MOLECULE
methanol
 6 5 0 0 0
****
USER_CHARGES
INVALID_CHARGES
Pose:  13 Cluster:  13 Fr_nu: 172414 TotEn:   -11.44
@<TRIPOS>ATOM
      1 C1        -72.8554  -11.0743  -44.6751 C.3    1 LIG      -0.04000
      2 O1        -71.4437  -11.1066  -44.7781 O.3    1 LIG      -0.65000
      3 H1        -73.1724  -10.0950  -44.3083 H      1 LIG       0.09000
      4 H2        -73.1896  -11.8575  -43.9899 H      1 LIG       0.09000
      5 H3        -73.2880  -11.2483  -45.6631 H      1 LIG       0.09000
      6 H4        -71.2014  -11.9895  -45.1058 H      1 LIG       0.42000
@<TRIPOS>BOND
      1       1       2 1
      2       1       3 1
      3       1       4 1
      4       1       5 1
      5       2       6 1
@<TRIPOS>ALT_TYPE
CGenFF_4.0_ALT_TYPE_SET
CGenFF_4.0 1 CG331 2 OG311 3 HGA3 4 HGA3 5 HGA3 6 HGP1
@<TRIPOS>MOLECULE
methanol
 6 5 0 0 0
****
USER_CHARGES
INVALID_CHARGES
Pose:  14 Cluster:  14 Fr_nu: 633914 TotEn:   -11.31
@<TRIPOS>ATOM
      1 C1        -65.5715  -12.2240  -37.2437 C.3    1 LIG      -0.04000
      2 O1        -64.4972  -12.9101  -36.6277 O.3    1 LIG      -0.65000
      3 H1        -65.2164  -11.7288  -38.1508 H      1 LIG       0.09000
      4 H2        -65.9798  -11.4857  -36.5488 H      1 LIG       0.09000
      5 H3        -66.3500  -12.9445  -37.5056 H      1 LIG       0.09000
      6 H4        -64.8511  -13.3357  -35.8281 H      1 LIG       0.42000
@<TRIPOS>BOND
      1       1       2 1
      2       1       3 1
      3       1       4 1
      4       1       5 1
      5       2       6 1
@<TRIPOS>ALT_TYPE
CGenFF_4.0_ALT_TYPE_SET
CGenFF_4.0 1 CG331 2 OG311 3 HGA3 4 HGA3 5 HGA3 6 HGP1
@<TRIPOS>MOLECULE
methanol
 6 5 0 0 0
****
USER_CHARGES
INVALID_CHARGES
Pose:  15 Cluster:  15 Fr_nu: 631267 TotEn:   -11.20
@<TRIPOS>ATOM
      1 C1        -65.1131  -12.1611  -36.6145 C.3    1 LIG      -0.04000
      2 O1        -65.5714  -13.2774  -37.3549 O.3    1 LIG      -0.65000
      3 H1        -64.6841  -11.4222  -37.2958 H      1 LIG       0.09000
      4 H2        -64.3604  -12.4863  -35.8918 H      1 LIG       0.09000
      5 H3        -65.9576  -11.7162  -36.0829 H      1 LIG       0.09000
      6 H4        -65.9442  -13.9097  -36.7170 H      1 LIG       0.42000
@<TRIPOS>BOND
      1       1       2 1
      2       1       3 1
      3       1       4 1
      4       1       5 1
      5       2       6 1
@<TRIPOS>ALT_TYPE
CGenFF_4.0_ALT_TYPE_SET
CGenFF_4.0 1 CG331 2 OG311 3 HGA3 4 HGA3 5 HGA3 6 HGP1
@<TRIPOS>MOLECULE
methanol
 6 5 0 0 0
****
USER_CHARGES
INVALID_CHARGES
Pose:  16 Cluster:  16 Fr_nu: 10452569 TotEn:   -11.03
@<TRIPOS>ATOM
      1 C1        -53.4517    9.2209  -32.4722 C.3    1 LIG      -0.04000
      2 O1        -52.8914    8.9196  -31.2074 O.3    1 LIG      -0.65000
      3 H1        -52.8582    9.9990  -32.9584 H      1 LIG       0.09000
      4 H2        -54.4824    9.5611  -32.3434 H      1 LIG       0.09000
      5 H3        -53.4420    8.3194  -33.0892 H      1 LIG       0.09000
      6 H4        -53.4446    8.2267  -30.8078 H      1 LIG       0.42000
@<TRIPOS>BOND
      1       1       2 1
      2       1       3 1
      3       1       4 1
      4       1       5 1
      5       2       6 1
@<TRIPOS>ALT_TYPE
CGenFF_4.0_ALT_TYPE_SET
CGenFF_4.0 1 CG331 2 OG311 3 HGA3 4 HGA3 5 HGA3 6 HGP1
@<TRIPOS>MOLECULE
methanol
 6 5 0 0 0
****
USER_CHARGES
INVALID_CHARGES
Pose:  17 Cluster:  17 Fr_nu: 10498706 TotEn:   -10.96
@<TRIPOS>ATOM
      1 C1        -40.4815   -4.0122  -47.5605 C.3    1 LIG      -0.04000
      2 O1        -40.6014   -3.7696  -46.1709 O.3    1 LIG      -0.65000
      3 H1        -40.9349   -3.1874  -48.1157 H      1 LIG       0.09000
      4 H2        -40.9801   -4.9519  -47.8116 H      1 LIG       0.09000
      5 H3        -39.4224   -4.0836  -47.8189 H      1 LIG       0.09000
      6 H4        -40.1885   -4.5217  -45.7130 H      1 LIG       0.42000
@<TRIPOS>BOND
      1       1       2 1
      2       1       3 1
      3       1       4 1
      4       1       5 1
      5       2       6 1
@<TRIPOS>ALT_TYPE
CGenFF_4.0_ALT_TYPE_SET
CGenFF_4.0 1 CG331 2 OG311 3 HGA3 4 HGA3 5 HGA3 6 HGP1
@<TRIPOS>MOLECULE
methanol
 6 5 0 0 0
****
USER_CHARGES
INVALID_CHARGES
Pose:  18 Cluster:  18 Fr_nu: 10472724 TotEn:   -10.90
@<TRIPOS>ATOM
      1 C1        -78.0850  -10.3542  -55.9708 C.3    1 LIG      -0.04000
      2 O1        -77.5301   -9.8462  -54.7715 O.3    1 LIG      -0.65000
      3 H1        -77.5111   -9.9843  -56.8240 H      1 LIG       0.09000
      4 H2        -79.1275  -10.0366  -56.0542 H      1 LIG       0.09000
      5 H3        -78.0392  -11.4455  -55.9494 H      1 LIG       0.09000
      6 H4        -78.0654  -10.1958  -54.0387 H      1 LIG       0.42000
@<TRIPOS>BOND
      1       1       2 1
      2       1       3 1
      3       1       4 1
      4       1       5 1
      5       2       6 1
@<TRIPOS>ALT_TYPE
CGenFF_4.0_ALT_TYPE_SET
CGenFF_4.0 1 CG331 2 OG311 3 HGA3 4 HGA3 5 HGA3 6 HGP1
@<TRIPOS>MOLECULE
methanol
 6 5 0 0 0
****
USER_CHARGES
INVALID_CHARGES
Pose:  19 Cluster:  19 Fr_nu: 249740 TotEn:   -10.77
@<TRIPOS>ATOM
      1 C1        -51.6720   -9.8770  -29.7840 C.3    1 LIG      -0.04000
      2 O1        -51.2075  -10.9603  -30.5683 O.3    1 LIG      -0.65000
      3 H1        -50.9162   -9.0879  -29.7671 H      1 LIG       0.09000
      4 H2        -51.8756  -10.2230  -28.7674 H      1 LIG       0.09000
      5 H3        -52.5924   -9.4875  -30.2255 H      1 LIG       0.09000
      6 H4        -51.9040  -11.6389  -30.5590 H      1 LIG       0.42000
@<TRIPOS>BOND
      1       1       2 1
      2       1       3 1
      3       1       4 1
      4       1       5 1
      5       2       6 1
@<TRIPOS>ALT_TYPE
CGenFF_4.0_ALT_TYPE_SET
CGenFF_4.0 1 CG331 2 OG311 3 HGA3 4 HGA3 5 HGA3 6 HGP1
@<TRIPOS>MOLECULE
methanol
 6 5 0 0 0
****
USER_CHARGES
INVALID_CHARGES
Pose:  20 Cluster:  20 Fr_nu: 10193001 TotEn:   -10.75
@<TRIPOS>ATOM
      1 C1        -81.2287  -23.8210  -43.6174 C.3    1 LIG      -0.04000
      2 O1        -80.9046  -25.1692  -43.3316 O.3    1 LIG      -0.65000
      3 H1        -81.6956  -23.3641  -42.7413 H      1 LIG       0.09000
      4 H2        -81.9123  -23.7824  -44.4694 H      1 LIG       0.09000
      5 H3        -80.3123  -23.2795  -43.8631 H      1 LIG       0.09000
      6 H4        -80.4934  -25.5397  -44.1312 H      1 LIG       0.42000
@<TRIPOS>BOND
      1       1       2 1
      2       1       3 1
      3       1       4 1
      4       1       5 1
      5       2       6 1
@<TRIPOS>ALT_TYPE
CGenFF_4.0_ALT_TYPE_SET
CGenFF_4.0 1 CG331 2 OG311 3 HGA3 4 HGA3 5 HGA3 6 HGP1
@<TRIPOS>MOLECULE
methanol
 6 5 0 0 0
****
USER_CHARGES
INVALID_CHARGES
Pose:  21 Cluster:  21 Fr_nu: 5113184 TotEn:   -10.30
@<TRIPOS>ATOM
      1 C1        -58.1965   -4.2077  -18.9864 C.3    1 LIG      -0.04000
      2 O1        -56.9638   -4.7448  -18.5433 O.3    1 LIG      -0.65000
      3 H1        -58.8667   -5.0213  -19.2748 H      1 LIG       0.09000
      4 H2        -58.0215   -3.5462  -19.8387 H      1 LIG       0.09000
      5 H3        -58.6490   -3.6373  -18.1719 H      1 LIG       0.09000
      6 H4        -56.3972   -3.9938  -18.2970 H      1 LIG       0.42000
@<TRIPOS>BOND
      1       1       2 1
      2       1       3 1
      3       1       4 1
      4       1       5 1
      5       2       6 1
@<TRIPOS>ALT_TYPE
CGenFF_4.0_ALT_TYPE_SET
CGenFF_4.0 1 CG331 2 OG311 3 HGA3 4 HGA3 5 HGA3 6 HGP1
@<TRIPOS>MOLECULE
methanol
 6 5 0 0 0
****
USER_CHARGES
INVALID_CHARGES
Pose:  22 Cluster:  22 Fr_nu: 672661 TotEn:   -10.06
@<TRIPOS>ATOM
      1 C1        -73.5914  -11.5974  -44.7959 C.3    1 LIG      -0.04000
      2 O1        -72.7028  -10.4960  -44.7522 O.3    1 LIG      -0.65000
      3 H1        -73.2425  -12.3754  -44.1125 H      1 LIG       0.09000
      4 H2        -73.6392  -11.9879  -45.8156 H      1 LIG       0.09000
      5 H3        -74.5855  -11.2645  -44.4883 H      1 LIG       0.09000
      6 H4        -73.0453   -9.8281  -45.3704 H      1 LIG       0.42000
@<TRIPOS>BOND
      1       1       2 1
      2       1       3 1
      3       1       4 1
      4       1       5 1
      5       2       6 1
@<TRIPOS>ALT_TYPE
CGenFF_4.0_ALT_TYPE_SET
CGenFF_4.0 1 CG331 2 OG311 3 HGA3 4 HGA3 5 HGA3 6 HGP1
@<TRIPOS>MOLECULE
methanol
 6 5 0 0 0
****
USER_CHARGES
INVALID_CHARGES
Pose:  23 Cluster:  23 Fr_nu: 240466 TotEn:   -10.00
@<TRIPOS>ATOM
      1 C1        -51.5400   -9.7139  -29.7690 C.3    1 LIG      -0.04000
      2 O1        -50.1903   -9.3200  -29.9348 O.3    1 LIG      -0.65000
      3 H1        -52.1042   -9.4737  -30.6735 H      1 LIG       0.09000
      4 H2        -51.9697   -9.1927  -28.9097 H      1 LIG       0.09000
      5 H3        -51.5769  -10.7918  -29.5947 H      1 LIG       0.09000
      6 H4        -49.7230   -9.5489  -29.1131 H      1 LIG       0.42000
@<TRIPOS>BOND
      1       1       2 1
      2       1       3 1
      3       1       4 1
      4       1       5 1
      5       2       6 1
@<TRIPOS>ALT_TYPE
CGenFF_4.0_ALT_TYPE_SET
CGenFF_4.0 1 CG331 2 OG311 3 HGA3 4 HGA3 5 HGA3 6 HGP1
@<TRIPOS>MOLECULE
methanol
 6 5 0 0 0
****
USER_CHARGES
INVALID_CHARGES
Pose:  24 Cluster:  24 Fr_nu: 1490508 TotEn:    -9.98
@<TRIPOS>ATOM
      1 C1        -78.8271    2.3349  -53.3975 C.3    1 LIG      -0.04000
      2 O1        -79.6530    1.2202  -53.1148 O.3    1 LIG      -0.65000
      3 H1        -78.6812    2.4167  -54.4774 H      1 LIG       0.09000
      4 H2        -77.8632    2.2115  -52.8972 H      1 LIG       0.09000
      5 H3        -79.3138    3.2406  -53.0282 H      1 LIG       0.09000
      6 H4        -79.7589    1.1809  -52.1489 H      1 LIG       0.42000
@<TRIPOS>BOND
      1       1       2 1
      2       1       3 1
      3       1       4 1
      4       1       5 1
      5       2       6 1
@<TRIPOS>ALT_TYPE
CGenFF_4.0_ALT_TYPE_SET
CGenFF_4.0 1 CG331 2 OG311 3 HGA3 4 HGA3 5 HGA3 6 HGP1
@<TRIPOS>MOLECULE
methanol
 6 5 0 0 0
****
USER_CHARGES
INVALID_CHARGES
Pose:  25 Cluster:  25 Fr_nu: 285073 TotEn:    -9.92
@<TRIPOS>ATOM
      1 C1        -65.7842  -12.6688  -36.9113 C.3    1 LIG      -0.04000
      2 O1        -66.3142  -11.3583  -36.9906 O.3    1 LIG      -0.65000
      3 H1        -65.4807  -13.0008  -37.9072 H      1 LIG       0.09000
      4 H2        -66.5408  -13.3449  -36.5051 H      1 LIG       0.09000
      5 H3        -64.9135  -12.6608  -36.2514 H      1 LIG       0.09000
      6 H4        -66.5717  -11.0995  -36.0892 H      1 LIG       0.42000
@<TRIPOS>BOND
      1       1       2 1
      2       1       3 1
      3       1       4 1
      4       1       5 1
      5       2       6 1
@<TRIPOS>ALT_TYPE
CGenFF_4.0_ALT_TYPE_SET
CGenFF_4.0 1 CG331 2 OG311 3 HGA3 4 HGA3 5 HGA3 6 HGP1
@<TRIPOS>MOLECULE
methanol
 6 5 0 0 0
****
USER_CHARGES
INVALID_CHARGES
Pose:  26 Cluster:  26 Fr_nu: 631341 TotEn:    -8.99
@<TRIPOS>ATOM
      1 C1        -65.1131  -12.1611  -36.6145 C.3    1 LIG      -0.04000
      2 O1        -65.2520  -10.9094  -37.2612 O.3    1 LIG      -0.65000
      3 H1        -65.4898  -12.9529  -37.2667 H      1 LIG       0.09000
      4 H2        -65.6724  -12.1512  -35.6755 H      1 LIG       0.09000
      5 H3        -64.0555  -12.3374  -36.4046 H      1 LIG       0.09000
      6 H4        -64.9078  -10.2337  -36.6524 H      1 LIG       0.42000
@<TRIPOS>BOND
      1       1       2 1
      2       1       3 1
      3       1       4 1
      4       1       5 1
      5       2       6 1
@<TRIPOS>ALT_TYPE
CGenFF_4.0_ALT_TYPE_SET
CGenFF_4.0 1 CG331 2 OG311 3 HGA3 4 HGA3 5 HGA3 6 HGP1
@<TRIPOS>MOLECULE
methanol
 6 5 0 0 0
****
USER_CHARGES
INVALID_CHARGES
Pose:  27 Cluster:  27 Fr_nu: 329068 TotEn:    -8.84
@<TRIPOS>ATOM
      1 C1        -65.5509  -11.4201  -36.9656 C.3    1 LIG      -0.04000
      2 O1        -66.3995  -10.3222  -36.6844 O.3    1 LIG      -0.65000
      3 H1        -64.9971  -11.2268  -37.8876 H      1 LIG       0.09000
      4 H2        -66.1508  -12.3276  -37.0718 H      1 LIG       0.09000
      5 H3        -64.8467  -11.5457  -36.1398 H      1 LIG       0.09000
      6 H4        -66.8730  -10.5309  -35.8611 H      1 LIG       0.42000
@<TRIPOS>BOND
      1       1       2 1
      2       1       3 1
      3       1       4 1
      4       1       5 1
      5       2       6 1
@<TRIPOS>ALT_TYPE
CGenFF_4.0_ALT_TYPE_SET
CGenFF_4.0 1 CG331 2 OG311 3 HGA3 4 HGA3 5 HGA3 6 HGP1
@<TRIPOS>MOLECULE
methanol
 6 5 0 0 0
****
USER_CHARGES
INVALID_CHARGES
Pose:  28 Cluster:  28 Fr_nu: 333272 TotEn:    -8.60
@<TRIPOS>ATOM
      1 C1        -65.5013  -11.6482  -36.8118 C.3    1 LIG      -0.04000
      2 O1        -66.4944  -12.6476  -36.9522 O.3    1 LIG      -0.65000
      3 H1        -64.7043  -11.8208  -37.5392 H      1 LIG       0.09000
      4 H2        -65.0956  -11.6764  -35.7973 H      1 LIG       0.09000
      5 H3        -65.9528  -10.6703  -36.9946 H      1 LIG       0.09000
      6 H4        -67.1828  -12.4608  -36.2912 H      1 LIG       0.42000
@<TRIPOS>BOND
      1       1       2 1
      2       1       3 1
      3       1       4 1
      4       1       5 1
      5       2       6 1
@<TRIPOS>ALT_TYPE
CGenFF_4.0_ALT_TYPE_SET
CGenFF_4.0 1 CG331 2 OG311 3 HGA3 4 HGA3 5 HGA3 6 HGP1
@<TRIPOS>MOLECULE
methanol
 6 5 0 0 0
****
USER_CHARGES
INVALID_CHARGES
Pose:  29 Cluster:  29 Fr_nu: 838997 TotEn:    -8.37
@<TRIPOS>ATOM
      1 C1        -66.1849  -10.6965  -36.4552 C.3    1 LIG      -0.04000
      2 O1        -64.9221  -11.3359  -36.4874 O.3    1 LIG      -0.65000
      3 H1        -66.9678  -11.4225  -36.6880 H      1 LIG       0.09000
      4 H2        -66.2004   -9.8818  -37.1837 H      1 LIG       0.09000
      5 H3        -66.3527  -10.2912  -35.4547 H      1 LIG       0.09000
      6 H4        -64.2547  -10.6608  -36.2765 H      1 LIG       0.42000
@<TRIPOS>BOND
      1       1       2 1
      2       1       3 1
      3       1       4 1
      4       1       5 1
      5       2       6 1
@<TRIPOS>ALT_TYPE
CGenFF_4.0_ALT_TYPE_SET
CGenFF_4.0 1 CG331 2 OG311 3 HGA3 4 HGA3 5 HGA3 6 HGP1
@<TRIPOS>MOLECULE
methanol
 6 5 0 0 0
****
USER_CHARGES
INVALID_CHARGES
Pose:  30 Cluster:  30 Fr_nu: 464634 TotEn:    -8.34
@<TRIPOS>ATOM
      1 C1        -65.4718  -12.0088  -37.1400 C.3    1 LIG      -0.04000
      2 O1        -65.3244  -12.3805  -35.7819 O.3    1 LIG      -0.65000
      3 H1        -64.7086  -12.5098  -37.7406 H      1 LIG       0.09000
      4 H2        -65.3716  -10.9246  -37.2350 H      1 LIG       0.09000
      5 H3        -66.4624  -12.3130  -37.4863 H      1 LIG       0.09000
      6 H4        -66.0177  -11.9166  -35.2820 H      1 LIG       0.42000
@<TRIPOS>BOND
      1       1       2 1
      2       1       3 1
      3       1       4 1
      4       1       5 1
      5       2       6 1
@<TRIPOS>ALT_TYPE
CGenFF_4.0_ALT_TYPE_SET
CGenFF_4.0 1 CG331 2 OG311 3 HGA3 4 HGA3 5 HGA3 6 HGP1
@<TRIPOS>MOLECULE
methanol
 6 5 0 0 0
****
USER_CHARGES
INVALID_CHARGES
Pose:  31 Cluster:  31 Fr_nu: 223332 TotEn:    -8.03
@<TRIPOS>ATOM
      1 C1        -76.8545  -10.7572  -40.7073 C.3    1 LIG      -0.04000
      2 O1        -76.9062  -10.5436  -42.1059 O.3    1 LIG      -0.65000
      3 H1        -76.7696   -9.7961  -40.1941 H      1 LIG       0.09000
      4 H2        -75.9956  -11.3884  -40.4656 H      1 LIG       0.09000
      5 H3        -77.7726  -11.2572  -40.3899 H      1 LIG       0.09000
      6 H4        -76.9811  -11.4176  -42.5257 H      1 LIG       0.42000
@<TRIPOS>BOND
      1       1       2 1
      2       1       3 1
      3       1       4 1
      4       1       5 1
      5       2       6 1
@<TRIPOS>ALT_TYPE
CGenFF_4.0_ALT_TYPE_SET
CGenFF_4.0 1 CG331 2 OG311 3 HGA3 4 HGA3 5 HGA3 6 HGP1
@<TRIPOS>MOLECULE
methanol
 6 5 0 0 0
****
USER_CHARGES
INVALID_CHARGES
Pose:  32 Cluster:  32 Fr_nu:  42721 TotEn:    -7.71
@<TRIPOS>ATOM
      1 C1        -57.0144   -3.7529  -20.8025 C.3    1 LIG      -0.04000
      2 O1        -57.8823   -4.8705  -20.7587 O.3    1 LIG      -0.65000
      3 H1        -56.6060   -3.5685  -19.8058 H      1 LIG       0.09000
      4 H2        -57.5658   -2.8755  -21.1499 H      1 LIG       0.09000
      5 H3        -56.1966   -3.9648  -21.4953 H      1 LIG       0.09000
      6 H4        -58.2240   -5.0022  -21.6596 H      1 LIG       0.42000
@<TRIPOS>BOND
      1       1       2 1
      2       1       3 1
      3       1       4 1
      4       1       5 1
      5       2       6 1
@<TRIPOS>ALT_TYPE
CGenFF_4.0_ALT_TYPE_SET
CGenFF_4.0 1 CG331 2 OG311 3 HGA3 4 HGA3 5 HGA3 6 HGP1
@<TRIPOS>MOLECULE
methanol
 6 5 0 0 0
****
USER_CHARGES
INVALID_CHARGES
Pose:  33 Cluster:  33 Fr_nu: 210293 TotEn:    -5.73
@<TRIPOS>ATOM
      1 C1        -51.1880  -11.1477  -42.2574 C.3    1 LIG      -0.04000
      2 O1        -52.0167  -10.0047  -42.3635 O.3    1 LIG      -0.65000
      3 H1        -50.1684  -10.8881  -42.5530 H      1 LIG       0.09000
      4 H2        -51.5749  -11.9406  -42.9025 H      1 LIG       0.09000
      5 H3        -51.1879  -11.4917  -41.2205 H      1 LIG       0.09000
      6 H4        -52.9112  -10.2745  -42.0936 H      1 LIG       0.42000
@<TRIPOS>BOND
      1       1       2 1
      2       1       3 1
      3       1       4 1
      4       1       5 1
      5       2       6 1
@<TRIPOS>ALT_TYPE
CGenFF_4.0_ALT_TYPE_SET
CGenFF_4.0 1 CG331 2 OG311 3 HGA3 4 HGA3 5 HGA3 6 HGP1
@<TRIPOS>MOLECULE
furan
 9 9 0 0 0
****
USER_CHARGES
INVALID_CHARGES
Pose:   1 Cluster:   1 Fr_nu: 459676 TotEn:   -10.98
@<TRIPOS>ATOM
      1 C1        -60.9154   -1.0104  -23.4476 C.2    1 LIG      -0.26000
      2 C2        -62.1881   -0.6212  -23.9293 C.2    1 LIG      -0.26000
      3 C3        -60.5806   -2.1544  -24.1341 C.2    1 LIG       0.09300
      4 C4        -62.5402   -1.5551  -24.8759 C.2    1 LIG       0.09300
      5 O1        -61.5656   -2.4930  -25.0067 O.3    1 LIG      -0.29200
      6 H1        -60.3172   -0.5189  -22.6940 H      1 LIG       0.17500
      7 H2        -62.7752    0.2332  -23.6248 H      1 LIG       0.17500
      8 H3        -59.7231   -2.8112  -24.1192 H      1 LIG       0.13800
      9 H4        -63.4038   -1.6861  -25.5115 H      1 LIG       0.13800
@<TRIPOS>BOND
      1       1       2 1
      2       1       3 2
      3       2       4 2
      4       3       5 1
      5       4       5 1
      6       1       6 1
      7       2       7 1
      8       3       8 1
      9       4       9 1
@<TRIPOS>ALT_TYPE
CGenFF_4.0_ALT_TYPE_SET
CGenFF_4.0 1 CG2R51 2 CG2R51 3 CG2R51 4 CG2R51 5 OG2R50 6 HGR51 7 HGR51 8 HGR52 9 HGR52
@<TRIPOS>MOLECULE
furan
 9 9 0 0 0
****
USER_CHARGES
INVALID_CHARGES
Pose:   2 Cluster:   2 Fr_nu:   2214 TotEn:   -10.70
@<TRIPOS>ATOM
      1 C1        -75.8684  -12.4603  -43.3980 C.2    1 LIG      -0.26000
      2 C2        -76.7051  -11.3933  -42.9920 C.2    1 LIG      -0.26000
      3 C3        -75.0231  -12.7062  -42.3411 C.2    1 LIG       0.09300
      4 C4        -76.3116  -11.0634  -41.7160 C.2    1 LIG       0.09300
      5 O1        -75.2868  -11.8591  -41.3118 O.3    1 LIG      -0.29200
      6 H1        -75.8796  -12.9841  -44.3429 H      1 LIG       0.17500
      7 H2        -77.4962  -10.9237  -43.5586 H      1 LIG       0.17500
      8 H3        -74.2230  -13.4122  -42.1723 H      1 LIG       0.13800
      9 H4        -76.6423  -10.3264  -40.9988 H      1 LIG       0.13800
@<TRIPOS>BOND
      1       1       2 1
      2       1       3 2
      3       2       4 2
      4       3       5 1
      5       4       5 1
      6       1       6 1
      7       2       7 1
      8       3       8 1
      9       4       9 1
@<TRIPOS>ALT_TYPE
CGenFF_4.0_ALT_TYPE_SET
CGenFF_4.0 1 CG2R51 2 CG2R51 3 CG2R51 4 CG2R51 5 OG2R50 6 HGR51 7 HGR51 8 HGR52 9 HGR52
@<TRIPOS>MOLECULE
furan
 9 9 0 0 0
****
USER_CHARGES
INVALID_CHARGES
Pose:   3 Cluster:   3 Fr_nu: 291402 TotEn:    -9.62
@<TRIPOS>ATOM
      1 C1        -58.2213   -3.9119  -18.1989 C.2    1 LIG      -0.26000
      2 C2        -58.7771   -4.5856  -19.3126 C.2    1 LIG      -0.26000
      3 C3        -57.0996   -3.2657  -18.6640 C.2    1 LIG       0.09300
      4 C4        -57.9555   -4.3029  -20.3790 C.2    1 LIG       0.09300
      5 O1        -56.9306   -3.4989  -19.9920 O.3    1 LIG      -0.29200
      6 H1        -58.5916   -3.8993  -17.1840 H      1 LIG       0.17500
      7 H2        -59.6655   -5.2000  -19.3353 H      1 LIG       0.17500
      8 H3        -56.3556   -2.6332  -18.2021 H      1 LIG       0.13800
      9 H4        -57.9626   -4.5819  -21.4226 H      1 LIG       0.13800
@<TRIPOS>BOND
      1       1       2 1
      2       1       3 2
      3       2       4 2
      4       3       5 1
      5       4       5 1
      6       1       6 1
      7       2       7 1
      8       3       8 1
      9       4       9 1
@<TRIPOS>ALT_TYPE
CGenFF_4.0_ALT_TYPE_SET
CGenFF_4.0 1 CG2R51 2 CG2R51 3 CG2R51 4 CG2R51 5 OG2R50 6 HGR51 7 HGR51 8 HGR52 9 HGR52
@<TRIPOS>MOLECULE
furan
 9 9 0 0 0
****
USER_CHARGES
INVALID_CHARGES
Pose:   4 Cluster:   4 Fr_nu: 263700 TotEn:    -9.28
@<TRIPOS>ATOM
      1 C1        -69.1931  -19.7523  -57.0427 C.2    1 LIG      -0.26000
      2 C2        -70.2701  -19.6071  -57.9495 C.2    1 LIG      -0.26000
      3 C3        -69.0195  -21.1058  -56.8696 C.2    1 LIG       0.09300
      4 C4        -70.6777  -20.8822  -58.2660 C.2    1 LIG       0.09300
      5 O1        -69.9203  -21.8015  -57.6119 O.3    1 LIG      -0.29200
      6 H1        -68.6161  -18.9686  -56.5736 H      1 LIG       0.17500
      7 H2        -70.6958  -18.6880  -58.3256 H      1 LIG       0.17500
      8 H3        -68.3352  -21.7030  -56.2846 H      1 LIG       0.13800
      9 H4        -71.4499  -21.2828  -58.9064 H      1 LIG       0.13800
@<TRIPOS>BOND
      1       1       2 1
      2       1       3 2
      3       2       4 2
      4       3       5 1
      5       4       5 1
      6       1       6 1
      7       2       7 1
      8       3       8 1
      9       4       9 1
@<TRIPOS>ALT_TYPE
CGenFF_4.0_ALT_TYPE_SET
CGenFF_4.0 1 CG2R51 2 CG2R51 3 CG2R51 4 CG2R51 5 OG2R50 6 HGR51 7 HGR51 8 HGR52 9 HGR52
@<TRIPOS>MOLECULE
furan
 9 9 0 0 0
****
USER_CHARGES
INVALID_CHARGES
Pose:   5 Cluster:   5 Fr_nu: 101142 TotEn:    -9.21
@<TRIPOS>ATOM
      1 C1        -60.1492  -22.3293  -23.8224 C.2    1 LIG      -0.26000
      2 C2        -60.3950  -21.5100  -24.9501 C.2    1 LIG      -0.26000
      3 C3        -59.0301  -21.8129  -23.2118 C.2    1 LIG       0.09300
      4 C4        -59.4086  -20.5513  -24.9480 C.2    1 LIG       0.09300
      5 O1        -58.5726  -20.7289  -23.8916 O.3    1 LIG      -0.29200
      6 H1        -60.7164  -23.1889  -23.4959 H      1 LIG       0.17500
      7 H2        -61.1916  -21.6062  -25.6737 H      1 LIG       0.17500
      8 H3        -58.4649  -22.0861  -22.3326 H      1 LIG       0.13800
      9 H4        -59.1754  -19.7174  -25.5939 H      1 LIG       0.13800
@<TRIPOS>BOND
      1       1       2 1
      2       1       3 2
      3       2       4 2
      4       3       5 1
      5       4       5 1
      6       1       6 1
      7       2       7 1
      8       3       8 1
      9       4       9 1
@<TRIPOS>ALT_TYPE
CGenFF_4.0_ALT_TYPE_SET
CGenFF_4.0 1 CG2R51 2 CG2R51 3 CG2R51 4 CG2R51 5 OG2R50 6 HGR51 7 HGR51 8 HGR52 9 HGR52
@<TRIPOS>MOLECULE
furan
 9 9 0 0 0
****
USER_CHARGES
INVALID_CHARGES
Pose:   6 Cluster:   6 Fr_nu: 1842375 TotEn:    -9.09
@<TRIPOS>ATOM
      1 C1        -61.6999   -1.9246  -24.6251 C.2    1 LIG      -0.26000
      2 C2        -62.1543   -0.5937  -24.4656 C.2    1 LIG      -0.26000
      3 C3        -60.5842   -2.0452  -23.8297 C.2    1 LIG       0.09300
      4 C4        -61.2839    0.0040  -23.5840 C.2    1 LIG       0.09300
      5 O1        -60.3240   -0.8741  -23.1916 O.3    1 LIG      -0.29200
      6 H1        -62.1313   -2.6989  -25.2429 H      1 LIG       0.17500
      7 H2        -63.0093   -0.1284  -24.9344 H      1 LIG       0.17500
      8 H3        -59.9006   -2.8547  -23.6183 H      1 LIG       0.13800
      9 H4        -61.2144    0.9942  -23.1577 H      1 LIG       0.13800
@<TRIPOS>BOND
      1       1       2 1
      2       1       3 2
      3       2       4 2
      4       3       5 1
      5       4       5 1
      6       1       6 1
      7       2       7 1
      8       3       8 1
      9       4       9 1
@<TRIPOS>ALT_TYPE
CGenFF_4.0_ALT_TYPE_SET
CGenFF_4.0 1 CG2R51 2 CG2R51 3 CG2R51 4 CG2R51 5 OG2R50 6 HGR51 7 HGR51 8 HGR52 9 HGR52
@<TRIPOS>MOLECULE
furan
 9 9 0 0 0
****
USER_CHARGES
INVALID_CHARGES
Pose:   7 Cluster:   7 Fr_nu:  57534 TotEn:    -8.56
@<TRIPOS>ATOM
      1 C1        -75.8056  -12.6248  -44.7477 C.2    1 LIG      -0.26000
      2 C2        -74.4240  -12.5255  -44.4568 C.2    1 LIG      -0.26000
      3 C3        -76.4554  -12.5763  -43.5363 C.2    1 LIG       0.09300
      4 C4        -74.3281  -12.4233  -43.0884 C.2    1 LIG       0.09300
      5 O1        -75.5620  -12.4534  -42.5199 O.3    1 LIG      -0.29200
      6 H1        -76.2696  -12.7204  -45.7187 H      1 LIG       0.17500
      7 H2        -73.6011  -12.5279  -45.1569 H      1 LIG       0.17500
      8 H3        -77.4946  -12.6138  -43.2434 H      1 LIG       0.13800
      9 H4        -73.4993  -12.3273  -42.4023 H      1 LIG       0.13800
@<TRIPOS>BOND
      1       1       2 1
      2       1       3 2
      3       2       4 2
      4       3       5 1
      5       4       5 1
      6       1       6 1
      7       2       7 1
      8       3       8 1
      9       4       9 1
@<TRIPOS>ALT_TYPE
CGenFF_4.0_ALT_TYPE_SET
CGenFF_4.0 1 CG2R51 2 CG2R51 3 CG2R51 4 CG2R51 5 OG2R50 6 HGR51 7 HGR51 8 HGR52 9 HGR52
@<TRIPOS>MOLECULE
furan
 9 9 0 0 0
****
USER_CHARGES
INVALID_CHARGES
Pose:   8 Cluster:   8 Fr_nu: 2002247 TotEn:    -8.53
@<TRIPOS>ATOM
      1 C1        -58.4080   -3.1226  -19.9341 C.2    1 LIG      -0.26000
      2 C2        -57.8611   -2.6241  -18.7275 C.2    1 LIG      -0.26000
      3 C3        -57.9276   -4.4043  -20.0703 C.2    1 LIG       0.09300
      4 C4        -57.0857   -3.6367  -18.2124 C.2    1 LIG       0.09300
      5 O1        -57.1210   -4.7254  -19.0249 O.3    1 LIG      -0.29200
      6 H1        -59.0690   -2.6115  -20.6189 H      1 LIG       0.17500
      7 H2        -58.0133   -1.6488  -18.2883 H      1 LIG       0.17500
      8 H3        -58.0597   -5.1772  -20.8134 H      1 LIG       0.13800
      9 H4        -56.4779   -3.7352  -17.3248 H      1 LIG       0.13800
@<TRIPOS>BOND
      1       1       2 1
      2       1       3 2
      3       2       4 2
      4       3       5 1
      5       4       5 1
      6       1       6 1
      7       2       7 1
      8       3       8 1
      9       4       9 1
@<TRIPOS>ALT_TYPE
CGenFF_4.0_ALT_TYPE_SET
CGenFF_4.0 1 CG2R51 2 CG2R51 3 CG2R51 4 CG2R51 5 OG2R50 6 HGR51 7 HGR51 8 HGR52 9 HGR52
@<TRIPOS>MOLECULE
furan
 9 9 0 0 0
****
USER_CHARGES
INVALID_CHARGES
Pose:   9 Cluster:   9 Fr_nu: 941121 TotEn:    -8.53
@<TRIPOS>ATOM
      1 C1        -77.5013  -18.7065  -29.8546 C.2    1 LIG      -0.26000
      2 C2        -78.7765  -19.1549  -29.4350 C.2    1 LIG      -0.26000
      3 C3        -77.6886  -18.1180  -31.0837 C.2    1 LIG       0.09300
      4 C4        -79.6522  -18.8083  -30.4376 C.2    1 LIG       0.09300
      5 O1        -78.9970  -18.1758  -31.4461 O.3    1 LIG      -0.29200
      6 H1        -76.5629  -18.8009  -29.3274 H      1 LIG       0.17500
      7 H2        -79.0261  -19.6665  -28.5167 H      1 LIG       0.17500
      8 H3        -77.0286  -17.6365  -31.7904 H      1 LIG       0.13800
      9 H4        -80.7160  -18.9338  -30.5773 H      1 LIG       0.13800
@<TRIPOS>BOND
      1       1       2 1
      2       1       3 2
      3       2       4 2
      4       3       5 1
      5       4       5 1
      6       1       6 1
      7       2       7 1
      8       3       8 1
      9       4       9 1
@<TRIPOS>ALT_TYPE
CGenFF_4.0_ALT_TYPE_SET
CGenFF_4.0 1 CG2R51 2 CG2R51 3 CG2R51 4 CG2R51 5 OG2R50 6 HGR51 7 HGR51 8 HGR52 9 HGR52
@<TRIPOS>MOLECULE
furan
 9 9 0 0 0
****
USER_CHARGES
INVALID_CHARGES
Pose:  10 Cluster:  10 Fr_nu: 1506400 TotEn:    -8.30
@<TRIPOS>ATOM
      1 C1        -68.0071   -2.1046  -28.1633 C.2    1 LIG      -0.26000
      2 C2        -68.9822   -1.1659  -28.5772 C.2    1 LIG      -0.26000
      3 C3        -68.6089   -3.3392  -28.2394 C.2    1 LIG       0.09300
      4 C4        -70.1102   -1.8938  -28.8768 C.2    1 LIG       0.09300
      5 O1        -69.8909   -3.2194  -28.6736 O.3    1 LIG      -0.29200
      6 H1        -66.9929   -1.9061  -27.8485 H      1 LIG       0.17500
      7 H2        -68.8760   -0.0931  -28.6485 H      1 LIG       0.17500
      8 H3        -68.2777   -4.3463  -28.0319 H      1 LIG       0.13800
      9 H4        -71.0976   -1.6317  -29.2282 H      1 LIG       0.13800
@<TRIPOS>BOND
      1       1       2 1
      2       1       3 2
      3       2       4 2
      4       3       5 1
      5       4       5 1
      6       1       6 1
      7       2       7 1
      8       3       8 1
      9       4       9 1
@<TRIPOS>ALT_TYPE
CGenFF_4.0_ALT_TYPE_SET
CGenFF_4.0 1 CG2R51 2 CG2R51 3 CG2R51 4 CG2R51 5 OG2R50 6 HGR51 7 HGR51 8 HGR52 9 HGR52
@<TRIPOS>MOLECULE
furan
 9 9 0 0 0
****
USER_CHARGES
INVALID_CHARGES
Pose:  11 Cluster:  11 Fr_nu:  77364 TotEn:    -8.19
@<TRIPOS>ATOM
      1 C1        -70.0873  -19.7528  -57.9278 C.2    1 LIG      -0.26000
      2 C2        -69.4832  -20.9127  -57.3866 C.2    1 LIG      -0.26000
      3 C3        -69.3653  -18.6858  -57.4459 C.2    1 LIG       0.09300
      4 C4        -68.4350  -20.4718  -56.6127 C.2    1 LIG       0.09300
      5 O1        -68.3563  -19.1155  -56.6436 O.3    1 LIG      -0.29200
      6 H1        -70.9423  -19.7010  -58.5862 H      1 LIG       0.17500
      7 H2        -69.7751  -21.9414  -57.5415 H      1 LIG       0.17500
      8 H3        -69.4371  -17.6155  -57.5742 H      1 LIG       0.13800
      9 H4        -67.6905  -20.9697  -56.0087 H      1 LIG       0.13800
@<TRIPOS>BOND
      1       1       2 1
      2       1       3 2
      3       2       4 2
      4       3       5 1
      5       4       5 1
      6       1       6 1
      7       2       7 1
      8       3       8 1
      9       4       9 1
@<TRIPOS>ALT_TYPE
CGenFF_4.0_ALT_TYPE_SET
CGenFF_4.0 1 CG2R51 2 CG2R51 3 CG2R51 4 CG2R51 5 OG2R50 6 HGR51 7 HGR51 8 HGR52 9 HGR52
@<TRIPOS>MOLECULE
furan
 9 9 0 0 0
****
USER_CHARGES
INVALID_CHARGES
Pose:  12 Cluster:  12 Fr_nu:  51937 TotEn:    -7.80
@<TRIPOS>ATOM
      1 C1        -75.4963  -12.9958  -44.2942 C.2    1 LIG      -0.26000
      2 C2        -76.4825  -13.0778  -43.2823 C.2    1 LIG      -0.26000
      3 C3        -75.0077  -11.7108  -44.2481 C.2    1 LIG       0.09300
      4 C4        -76.5261  -11.8371  -42.6899 C.2    1 LIG       0.09300
      5 O1        -75.6301  -10.9981  -43.2728 O.3    1 LIG      -0.29200
      6 H1        -75.1814  -13.7754  -44.9726 H      1 LIG       0.17500
      7 H2        -77.0858  -13.9341  -43.0178 H      1 LIG       0.17500
      8 H3        -74.2558  -11.1762  -44.8102 H      1 LIG       0.13800
      9 H4        -77.1082  -11.4134  -41.8845 H      1 LIG       0.13800
@<TRIPOS>BOND
      1       1       2 1
      2       1       3 2
      3       2       4 2
      4       3       5 1
      5       4       5 1
      6       1       6 1
      7       2       7 1
      8       3       8 1
      9       4       9 1
@<TRIPOS>ALT_TYPE
CGenFF_4.0_ALT_TYPE_SET
CGenFF_4.0 1 CG2R51 2 CG2R51 3 CG2R51 4 CG2R51 5 OG2R50 6 HGR51 7 HGR51 8 HGR52 9 HGR52
@<TRIPOS>MOLECULE
furan
 9 9 0 0 0
****
USER_CHARGES
INVALID_CHARGES
Pose:  13 Cluster:  13 Fr_nu: 332607 TotEn:    -7.78
@<TRIPOS>ATOM
      1 C1        -58.9367  -22.3136  -24.0756 C.2    1 LIG      -0.26000
      2 C2        -59.6657  -21.7490  -25.1493 C.2    1 LIG      -0.26000
      3 C3        -59.8696  -22.8660  -23.2291 C.2    1 LIG       0.09300
      4 C4        -60.9922  -21.9967  -24.8824 C.2    1 LIG       0.09300
      5 O1        -61.1249  -22.6773  -23.7138 O.3    1 LIG      -0.29200
      6 H1        -57.8653  -22.3171  -23.9359 H      1 LIG       0.17500
      7 H2        -59.2734  -21.2269  -26.0101 H      1 LIG       0.17500
      8 H3        -59.8056  -23.4005  -22.2925 H      1 LIG       0.13800
      9 H4        -61.9138  -21.7670  -25.3972 H      1 LIG       0.13800
@<TRIPOS>BOND
      1       1       2 1
      2       1       3 2
      3       2       4 2
      4       3       5 1
      5       4       5 1
      6       1       6 1
      7       2       7 1
      8       3       8 1
      9       4       9 1
@<TRIPOS>ALT_TYPE
CGenFF_4.0_ALT_TYPE_SET
CGenFF_4.0 1 CG2R51 2 CG2R51 3 CG2R51 4 CG2R51 5 OG2R50 6 HGR51 7 HGR51 8 HGR52 9 HGR52
@<TRIPOS>MOLECULE
furan
 9 9 0 0 0
****
USER_CHARGES
INVALID_CHARGES
Pose:  14 Cluster:  14 Fr_nu: 785288 TotEn:    -7.73
@<TRIPOS>ATOM
      1 C1        -57.3518   -3.3731  -19.4308 C.2    1 LIG      -0.26000
      2 C2        -58.2984   -3.5753  -20.4634 C.2    1 LIG      -0.26000
      3 C3        -57.7014   -4.2355  -18.4179 C.2    1 LIG       0.09300
      4 C4        -59.1589   -4.5470  -20.0079 C.2    1 LIG       0.09300
      5 O1        -58.8017   -4.9548  -18.7618 O.3    1 LIG      -0.29200
      6 H1        -56.5193   -2.6845  -19.4253 H      1 LIG       0.17500
      7 H2        -58.3473   -3.0755  -21.4200 H      1 LIG       0.17500
      8 H3        -57.2906   -4.4478  -17.4415 H      1 LIG       0.13800
      9 H4        -60.0282   -5.0320  -20.4274 H      1 LIG       0.13800
@<TRIPOS>BOND
      1       1       2 1
      2       1       3 2
      3       2       4 2
      4       3       5 1
      5       4       5 1
      6       1       6 1
      7       2       7 1
      8       3       8 1
      9       4       9 1
@<TRIPOS>ALT_TYPE
CGenFF_4.0_ALT_TYPE_SET
CGenFF_4.0 1 CG2R51 2 CG2R51 3 CG2R51 4 CG2R51 5 OG2R50 6 HGR51 7 HGR51 8 HGR52 9 HGR52
@<TRIPOS>MOLECULE
furan
 9 9 0 0 0
****
USER_CHARGES
INVALID_CHARGES
Pose:  15 Cluster:  15 Fr_nu:   6661 TotEn:    -7.72
@<TRIPOS>ATOM
      1 C1        -66.0416  -13.2748  -37.2165 C.2    1 LIG      -0.26000
      2 C2        -65.1578  -12.2377  -36.8336 C.2    1 LIG      -0.26000
      3 C3        -67.2908  -12.7039  -37.2914 C.2    1 LIG       0.09300
      4 C4        -65.9299  -11.1070  -36.7020 C.2    1 LIG       0.09300
      5 O1        -67.2313  -11.3827  -36.9794 O.3    1 LIG      -0.29200
      6 H1        -65.7986  -14.3091  -37.4127 H      1 LIG       0.17500
      7 H2        -64.0914  -12.3058  -36.6738 H      1 LIG       0.17500
      8 H3        -68.2717  -13.0817  -37.5405 H      1 LIG       0.13800
      9 H4        -65.7160  -10.0829  -36.4327 H      1 LIG       0.13800
@<TRIPOS>BOND
      1       1       2 1
      2       1       3 2
      3       2       4 2
      4       3       5 1
      5       4       5 1
      6       1       6 1
      7       2       7 1
      8       3       8 1
      9       4       9 1
@<TRIPOS>ALT_TYPE
CGenFF_4.0_ALT_TYPE_SET
CGenFF_4.0 1 CG2R51 2 CG2R51 3 CG2R51 4 CG2R51 5 OG2R50 6 HGR51 7 HGR51 8 HGR52 9 HGR52
@<TRIPOS>MOLECULE
furan
 9 9 0 0 0
****
USER_CHARGES
INVALID_CHARGES
Pose:  16 Cluster:  16 Fr_nu:  10838 TotEn:    -7.68
@<TRIPOS>ATOM
      1 C1        -58.2797    3.8817  -38.0807 C.2    1 LIG      -0.26000
      2 C2        -57.3821    2.9815  -38.7029 C.2    1 LIG      -0.26000
      3 C3        -58.5372    3.3631  -36.8329 C.2    1 LIG       0.09300
      4 C4        -57.1550    1.9771  -37.7910 C.2    1 LIG       0.09300
      5 O1        -57.8553    2.2023  -36.6485 O.3    1 LIG      -0.29200
      6 H1        -58.6882    4.7940  -38.4905 H      1 LIG       0.17500
      7 H2        -56.9540    3.0556  -39.6922 H      1 LIG       0.17500
      8 H3        -59.1489    3.6831  -36.0020 H      1 LIG       0.13800
      9 H4        -56.5537    1.0796  -37.8017 H      1 LIG       0.13800
@<TRIPOS>BOND
      1       1       2 1
      2       1       3 2
      3       2       4 2
      4       3       5 1
      5       4       5 1
      6       1       6 1
      7       2       7 1
      8       3       8 1
      9       4       9 1
@<TRIPOS>ALT_TYPE
CGenFF_4.0_ALT_TYPE_SET
CGenFF_4.0 1 CG2R51 2 CG2R51 3 CG2R51 4 CG2R51 5 OG2R50 6 HGR51 7 HGR51 8 HGR52 9 HGR52
@<TRIPOS>MOLECULE
furan
 9 9 0 0 0
****
USER_CHARGES
INVALID_CHARGES
Pose:  17 Cluster:  17 Fr_nu:  35107 TotEn:    -7.56
@<TRIPOS>ATOM
      1 C1        -74.5298  -12.3963  -43.1869 C.2    1 LIG      -0.26000
      2 C2        -75.7437  -13.0878  -43.4136 C.2    1 LIG      -0.26000
      3 C3        -74.1932  -11.8123  -44.3859 C.2    1 LIG       0.09300
      4 C4        -76.0625  -12.8769  -44.7349 C.2    1 LIG       0.09300
      5 O1        -75.1224  -12.1003  -45.3347 O.3    1 LIG      -0.29200
      6 H1        -73.9699  -12.3321  -42.2651 H      1 LIG       0.17500
      7 H2        -76.3150  -13.6672  -42.7027 H      1 LIG       0.17500
      8 H3        -73.3698  -11.1931  -44.7109 H      1 LIG       0.13800
      9 H4        -76.8799  -13.1933  -45.3664 H      1 LIG       0.13800
@<TRIPOS>BOND
      1       1       2 1
      2       1       3 2
      3       2       4 2
      4       3       5 1
      5       4       5 1
      6       1       6 1
      7       2       7 1
      8       3       8 1
      9       4       9 1
@<TRIPOS>ALT_TYPE
CGenFF_4.0_ALT_TYPE_SET
CGenFF_4.0 1 CG2R51 2 CG2R51 3 CG2R51 4 CG2R51 5 OG2R50 6 HGR51 7 HGR51 8 HGR52 9 HGR52
@<TRIPOS>MOLECULE
furan
 9 9 0 0 0
****
USER_CHARGES
INVALID_CHARGES
Pose:  18 Cluster:  18 Fr_nu: 100996 TotEn:    -7.30
@<TRIPOS>ATOM
      1 C1        -75.9028  -11.8038  -41.7097 C.2    1 LIG      -0.26000
      2 C2        -76.1609  -12.6198  -42.8371 C.2    1 LIG      -0.26000
      3 C3        -76.6898  -10.6856  -41.8594 C.2    1 LIG       0.09300
      4 C4        -77.0872  -11.9421  -43.5951 C.2    1 LIG       0.09300
      5 O1        -77.4149  -10.7622  -43.0060 O.3    1 LIG      -0.29200
      6 H1        -75.2273  -12.0052  -40.8909 H      1 LIG       0.17500
      7 H2        -75.7262  -13.5816  -43.0680 H      1 LIG       0.17500
      8 H3        -76.8413   -9.7936  -41.2691 H      1 LIG       0.13800
      9 H4        -77.5870  -12.1530  -44.5293 H      1 LIG       0.13800
@<TRIPOS>BOND
      1       1       2 1
      2       1       3 2
      3       2       4 2
      4       3       5 1
      5       4       5 1
      6       1       6 1
      7       2       7 1
      8       3       8 1
      9       4       9 1
@<TRIPOS>ALT_TYPE
CGenFF_4.0_ALT_TYPE_SET
CGenFF_4.0 1 CG2R51 2 CG2R51 3 CG2R51 4 CG2R51 5 OG2R50 6 HGR51 7 HGR51 8 HGR52 9 HGR52
@<TRIPOS>MOLECULE
furan
 9 9 0 0 0
****
USER_CHARGES
INVALID_CHARGES
Pose:  19 Cluster:  19 Fr_nu: 1046701 TotEn:    -7.29
@<TRIPOS>ATOM
      1 C1        -57.6923   -3.8936  -20.5447 C.2    1 LIG      -0.26000
      2 C2        -58.8850   -4.3107  -19.9070 C.2    1 LIG      -0.26000
      3 C3        -56.9373   -3.2747  -19.5757 C.2    1 LIG       0.09300
      4 C4        -58.7738   -3.9170  -18.5937 C.2    1 LIG       0.09300
      5 O1        -57.5894   -3.2848  -18.3836 O.3    1 LIG      -0.29200
      6 H1        -57.4175   -4.0269  -21.5811 H      1 LIG       0.17500
      7 H2        -59.7210   -4.8331  -20.3492 H      1 LIG       0.17500
      8 H3        -55.9662   -2.8014  -19.5734 H      1 LIG       0.13800
      9 H4        -59.4156   -4.0070  -17.7294 H      1 LIG       0.13800
@<TRIPOS>BOND
      1       1       2 1
      2       1       3 2
      3       2       4 2
      4       3       5 1
      5       4       5 1
      6       1       6 1
      7       2       7 1
      8       3       8 1
      9       4       9 1
@<TRIPOS>ALT_TYPE
CGenFF_4.0_ALT_TYPE_SET
CGenFF_4.0 1 CG2R51 2 CG2R51 3 CG2R51 4 CG2R51 5 OG2R50 6 HGR51 7 HGR51 8 HGR52 9 HGR52
@<TRIPOS>MOLECULE
furan
 9 9 0 0 0
****
USER_CHARGES
INVALID_CHARGES
Pose:  20 Cluster:  20 Fr_nu: 1399955 TotEn:    -6.80
@<TRIPOS>ATOM
      1 C1        -61.2244  -21.9422  -24.4923 C.2    1 LIG      -0.26000
      2 C2        -60.5065  -22.8289  -23.6546 C.2    1 LIG      -0.26000
      3 C3        -60.2953  -21.3746  -25.3329 C.2    1 LIG       0.09300
      4 C4        -59.1900  -22.7399  -24.0430 C.2    1 LIG       0.09300
      5 O1        -59.0528  -21.8556  -25.0656 O.3    1 LIG      -0.29200
      6 H1        -62.2859  -21.7416  -24.4841 H      1 LIG       0.17500
      7 H2        -60.8997  -23.4547  -22.8664 H      1 LIG       0.17500
      8 H3        -60.3544  -20.6513  -26.1332 H      1 LIG       0.13800
      9 H4        -58.2787  -23.2149  -23.7101 H      1 LIG       0.13800
@<TRIPOS>BOND
      1       1       2 1
      2       1       3 2
      3       2       4 2
      4       3       5 1
      5       4       5 1
      6       1       6 1
      7       2       7 1
      8       3       8 1
      9       4       9 1
@<TRIPOS>ALT_TYPE
CGenFF_4.0_ALT_TYPE_SET
CGenFF_4.0 1 CG2R51 2 CG2R51 3 CG2R51 4 CG2R51 5 OG2R50 6 HGR51 7 HGR51 8 HGR52 9 HGR52
@<TRIPOS>MOLECULE
furan
 9 9 0 0 0
****
USER_CHARGES
INVALID_CHARGES
Pose:  21 Cluster:  21 Fr_nu:   6507 TotEn:    -6.76
@<TRIPOS>ATOM
      1 C1        -75.8258  -11.7512  -42.0865 C.2    1 LIG      -0.26000
      2 C2        -76.4756  -11.0763  -43.1474 C.2    1 LIG      -0.26000
      3 C3        -75.1638  -12.8130  -42.6578 C.2    1 LIG       0.09300
      4 C4        -76.1643  -11.7737  -44.2914 C.2    1 LIG       0.09300
      5 O1        -75.3650  -12.8338  -44.0016 O.3    1 LIG      -0.29200
      6 H1        -75.8388  -11.4960  -41.0368 H      1 LIG       0.17500
      7 H2        -77.0934  -10.1920  -43.0859 H      1 LIG       0.17500
      8 H3        -74.5390  -13.6026  -42.2664 H      1 LIG       0.13800
      9 H4        -76.4187  -11.6512  -45.3341 H      1 LIG       0.13800
@<TRIPOS>BOND
      1       1       2 1
      2       1       3 2
      3       2       4 2
      4       3       5 1
      5       4       5 1
      6       1       6 1
      7       2       7 1
      8       3       8 1
      9       4       9 1
@<TRIPOS>ALT_TYPE
CGenFF_4.0_ALT_TYPE_SET
CGenFF_4.0 1 CG2R51 2 CG2R51 3 CG2R51 4 CG2R51 5 OG2R50 6 HGR51 7 HGR51 8 HGR52 9 HGR52
@<TRIPOS>MOLECULE
furan
 9 9 0 0 0
****
USER_CHARGES
INVALID_CHARGES
Pose:  22 Cluster:  22 Fr_nu: 1410801 TotEn:    -6.48
@<TRIPOS>ATOM
      1 C1        -70.2263  -21.1078  -58.4084 C.2    1 LIG      -0.26000
      2 C2        -69.0370  -21.2429  -57.6530 C.2    1 LIG      -0.26000
      3 C3        -70.5861  -19.7831  -58.3205 C.2    1 LIG       0.09300
      4 C4        -68.7548  -19.9912  -57.1575 C.2    1 LIG       0.09300
      5 O1        -69.6943  -19.0956  -57.5599 O.3    1 LIG      -0.29200
      6 H1        -70.7553  -21.8794  -58.9488 H      1 LIG       0.17500
      7 H2        -68.4579  -22.1405  -57.4902 H      1 LIG       0.17500
      8 H3        -71.4042  -19.2024  -58.7213 H      1 LIG       0.13800
      9 H4        -67.9655  -19.5936  -56.5363 H      1 LIG       0.13800
@<TRIPOS>BOND
      1       1       2 1
      2       1       3 2
      3       2       4 2
      4       3       5 1
      5       4       5 1
      6       1       6 1
      7       2       7 1
      8       3       8 1
      9       4       9 1
@<TRIPOS>ALT_TYPE
CGenFF_4.0_ALT_TYPE_SET
CGenFF_4.0 1 CG2R51 2 CG2R51 3 CG2R51 4 CG2R51 5 OG2R50 6 HGR51 7 HGR51 8 HGR52 9 HGR52
@<TRIPOS>MOLECULE
furan
 9 9 0 0 0
****
USER_CHARGES
INVALID_CHARGES
Pose:  23 Cluster:  23 Fr_nu:  48553 TotEn:    -6.33
@<TRIPOS>ATOM
      1 C1        -75.0072  -11.7680  -44.0111 C.2    1 LIG      -0.26000
      2 C2        -75.0072  -12.4970  -42.7979 C.2    1 LIG      -0.26000
      3 C3        -75.7839  -12.4877  -44.8891 C.2    1 LIG       0.09300
      4 C4        -75.7840  -13.6100  -43.0210 C.2    1 LIG       0.09300
      5 O1        -76.2613  -13.6117  -44.2933 O.3    1 LIG      -0.29200
      6 H1        -74.5036  -10.8352  -44.2197 H      1 LIG       0.17500
      7 H2        -74.5041  -12.2428  -41.8761 H      1 LIG       0.17500
      8 H3        -76.0796  -12.3422  -45.9179 H      1 LIG       0.13800
      9 H4        -76.0790  -14.4504  -42.4097 H      1 LIG       0.13800
@<TRIPOS>BOND
      1       1       2 1
      2       1       3 2
      3       2       4 2
      4       3       5 1
      5       4       5 1
      6       1       6 1
      7       2       7 1
      8       3       8 1
      9       4       9 1
@<TRIPOS>ALT_TYPE
CGenFF_4.0_ALT_TYPE_SET
CGenFF_4.0 1 CG2R51 2 CG2R51 3 CG2R51 4 CG2R51 5 OG2R50 6 HGR51 7 HGR51 8 HGR52 9 HGR52
@<TRIPOS>MOLECULE
furan
 9 9 0 0 0
****
USER_CHARGES
INVALID_CHARGES
Pose:  24 Cluster:  24 Fr_nu:  20324 TotEn:    -6.17
@<TRIPOS>ATOM
      1 C1        -75.5877  -13.2429  -45.5107 C.2    1 LIG      -0.26000
      2 C2        -74.2814  -12.7019  -45.5750 C.2    1 LIG      -0.26000
      3 C3        -76.1926  -12.6528  -44.4254 C.2    1 LIG       0.09300
      4 C4        -74.1813  -11.8195  -44.5245 C.2    1 LIG       0.09300
      5 O1        -75.3420  -11.7837  -43.8189 O.3    1 LIG      -0.29200
      6 H1        -76.0325  -13.9722  -46.1722 H      1 LIG       0.17500
      7 H2        -73.5096  -12.9267  -46.2969 H      1 LIG       0.17500
      8 H3        -77.1717  -12.7382  -43.9771 H      1 LIG       0.13800
      9 H4        -73.3941  -11.1742  -44.1629 H      1 LIG       0.13800
@<TRIPOS>BOND
      1       1       2 1
      2       1       3 2
      3       2       4 2
      4       3       5 1
      5       4       5 1
      6       1       6 1
      7       2       7 1
      8       3       8 1
      9       4       9 1
@<TRIPOS>ALT_TYPE
CGenFF_4.0_ALT_TYPE_SET
CGenFF_4.0 1 CG2R51 2 CG2R51 3 CG2R51 4 CG2R51 5 OG2R50 6 HGR51 7 HGR51 8 HGR52 9 HGR52
@<TRIPOS>MOLECULE
furan
 9 9 0 0 0
****
USER_CHARGES
INVALID_CHARGES
Pose:  25 Cluster:  25 Fr_nu: 140137 TotEn:    -6.05
@<TRIPOS>ATOM
      1 C1        -75.1427  -13.1137  -44.3306 C.2    1 LIG      -0.26000
      2 C2        -74.8174  -12.6046  -43.0507 C.2    1 LIG      -0.26000
      3 C3        -76.3500  -12.5491  -44.6707 C.2    1 LIG       0.09300
      4 C4        -75.8490  -11.7651  -42.7000 C.2    1 LIG       0.09300
      5 O1        -76.7872  -11.7257  -43.6822 O.3    1 LIG      -0.29200
      6 H1        -74.5692  -13.8059  -44.9300 H      1 LIG       0.17500
      7 H2        -73.9405  -12.8222  -42.4580 H      1 LIG       0.17500
      8 H3        -76.9944  -12.6259  -45.5344 H      1 LIG       0.13800
      9 H4        -76.0538  -11.1543  -41.8328 H      1 LIG       0.13800
@<TRIPOS>BOND
      1       1       2 1
      2       1       3 2
      3       2       4 2
      4       3       5 1
      5       4       5 1
      6       1       6 1
      7       2       7 1
      8       3       8 1
      9       4       9 1
@<TRIPOS>ALT_TYPE
CGenFF_4.0_ALT_TYPE_SET
CGenFF_4.0 1 CG2R51 2 CG2R51 3 CG2R51 4 CG2R51 5 OG2R50 6 HGR51 7 HGR51 8 HGR52 9 HGR52
@<TRIPOS>MOLECULE
furan
 9 9 0 0 0
****
USER_CHARGES
INVALID_CHARGES
Pose:  26 Cluster:  26 Fr_nu:  79439 TotEn:    -5.60
@<TRIPOS>ATOM
      1 C1        -76.3065  -12.3037  -42.9281 C.2    1 LIG      -0.26000
      2 C2        -76.5402  -12.7411  -44.2537 C.2    1 LIG      -0.26000
      3 C3        -74.9420  -12.1857  -42.7998 C.2    1 LIG       0.09300
      4 C4        -75.3020  -12.8590  -44.8410 C.2    1 LIG       0.09300
      5 O1        -74.3225  -12.5222  -43.9614 O.3    1 LIG      -0.29200
      6 H1        -77.0405  -12.1005  -42.1618 H      1 LIG       0.17500
      7 H2        -77.4922  -12.9447  -44.7225 H      1 LIG       0.17500
      8 H3        -74.2900  -11.8890  -41.9911 H      1 LIG       0.13800
      9 H4        -74.9661  -13.1544  -45.8243 H      1 LIG       0.13800
@<TRIPOS>BOND
      1       1       2 1
      2       1       3 2
      3       2       4 2
      4       3       5 1
      5       4       5 1
      6       1       6 1
      7       2       7 1
      8       3       8 1
      9       4       9 1
@<TRIPOS>ALT_TYPE
CGenFF_4.0_ALT_TYPE_SET
CGenFF_4.0 1 CG2R51 2 CG2R51 3 CG2R51 4 CG2R51 5 OG2R50 6 HGR51 7 HGR51 8 HGR52 9 HGR52
@<TRIPOS>MOLECULE
furan
 9 9 0 0 0
****
USER_CHARGES
INVALID_CHARGES
Pose:  27 Cluster:  27 Fr_nu: 144711 TotEn:    -5.19
@<TRIPOS>ATOM
      1 C1        -74.7545  -12.4778  -44.0602 C.2    1 LIG      -0.26000
      2 C2        -75.8112  -13.2575  -44.5879 C.2    1 LIG      -0.26000
      3 C3        -73.8693  -12.2836  -45.0950 C.2    1 LIG       0.09300
      4 C4        -75.4966  -13.4841  -45.9077 C.2    1 LIG       0.09300
      5 O1        -74.3144  -12.8937  -46.2247 O.3    1 LIG      -0.29200
      6 H1        -74.6507  -12.1045  -43.0516 H      1 LIG       0.17500
      7 H2        -76.6921  -13.6100  -44.0711 H      1 LIG       0.17500
      8 H3        -72.9277  -11.7618  -45.1854 H      1 LIG       0.13800
      9 H4        -75.9834  -14.0171  -46.7113 H      1 LIG       0.13800
@<TRIPOS>BOND
      1       1       2 1
      2       1       3 2
      3       2       4 2
      4       3       5 1
      5       4       5 1
      6       1       6 1
      7       2       7 1
      8       3       8 1
      9       4       9 1
@<TRIPOS>ALT_TYPE
CGenFF_4.0_ALT_TYPE_SET
CGenFF_4.0 1 CG2R51 2 CG2R51 3 CG2R51 4 CG2R51 5 OG2R50 6 HGR51 7 HGR51 8 HGR52 9 HGR52
@<TRIPOS>MOLECULE
furan
 9 9 0 0 0
****
USER_CHARGES
INVALID_CHARGES
Pose:  28 Cluster:  28 Fr_nu:  20223 TotEn:    -5.14
@<TRIPOS>ATOM
      1 C1        -74.8494  -13.0574  -44.3283 C.2    1 LIG      -0.26000
      2 C2        -74.2814  -12.7019  -45.5750 C.2    1 LIG      -0.26000
      3 C3        -74.1474  -12.3571  -43.3751 C.2    1 LIG       0.09300
      4 C4        -73.2729  -11.8095  -45.2947 C.2    1 LIG       0.09300
      5 O1        -73.1847  -11.5940  -43.9559 O.3    1 LIG      -0.29200
      6 H1        -75.6677  -13.7393  -44.1472 H      1 LIG       0.17500
      7 H2        -74.5711  -13.0520  -46.5552 H      1 LIG       0.17500
      8 H3        -74.2073  -12.2944  -42.2983 H      1 LIG       0.13800
      9 H4        -72.5645  -11.2667  -45.9034 H      1 LIG       0.13800
@<TRIPOS>BOND
      1       1       2 1
      2       1       3 2
      3       2       4 2
      4       3       5 1
      5       4       5 1
      6       1       6 1
      7       2       7 1
      8       3       8 1
      9       4       9 1
@<TRIPOS>ALT_TYPE
CGenFF_4.0_ALT_TYPE_SET
CGenFF_4.0 1 CG2R51 2 CG2R51 3 CG2R51 4 CG2R51 5 OG2R50 6 HGR51 7 HGR51 8 HGR52 9 HGR52
@<TRIPOS>MOLECULE
furan
 9 9 0 0 0
****
USER_CHARGES
INVALID_CHARGES
Pose:  29 Cluster:  29 Fr_nu: 119314 TotEn:    -4.83
@<TRIPOS>ATOM
      1 C1        -74.7659  -12.2794  -44.2088 C.2    1 LIG      -0.26000
      2 C2        -76.1212  -12.5697  -43.9225 C.2    1 LIG      -0.26000
      3 C3        -74.5524  -12.6912  -45.5038 C.2    1 LIG       0.09300
      4 C4        -76.6394  -13.1380  -45.0630 C.2    1 LIG       0.09300
      5 O1        -75.6894  -13.2155  -46.0316 O.3    1 LIG      -0.29200
      6 H1        -74.0358  -11.8273  -43.5532 H      1 LIG       0.17500
      7 H2        -76.6539  -12.3872  -43.0004 H      1 LIG       0.17500
      8 H3        -73.6942  -12.6801  -46.1600 H      1 LIG       0.13800
      9 H4        -77.6135  -13.5199  -45.3317 H      1 LIG       0.13800
@<TRIPOS>BOND
      1       1       2 1
      2       1       3 2
      3       2       4 2
      4       3       5 1
      5       4       5 1
      6       1       6 1
      7       2       7 1
      8       3       8 1
      9       4       9 1
@<TRIPOS>ALT_TYPE
CGenFF_4.0_ALT_TYPE_SET
CGenFF_4.0 1 CG2R51 2 CG2R51 3 CG2R51 4 CG2R51 5 OG2R50 6 HGR51 7 HGR51 8 HGR52 9 HGR52
@<TRIPOS>MOLECULE
furan
 9 9 0 0 0
****
USER_CHARGES
INVALID_CHARGES
Pose:  30 Cluster:  30 Fr_nu:  56666 TotEn:    -4.77
@<TRIPOS>ATOM
      1 C1        -75.3777  -13.0470  -44.5552 C.2    1 LIG      -0.26000
      2 C2        -74.2876  -12.2781  -45.0281 C.2    1 LIG      -0.26000
      3 C3        -75.3339  -12.9679  -43.1826 C.2    1 LIG       0.09300
      4 C4        -73.6555  -11.7838  -43.9109 C.2    1 LIG       0.09300
      5 O1        -74.2872  -12.1996  -42.7819 O.3    1 LIG      -0.29200
      6 H1        -76.1040  -13.5912  -45.1413 H      1 LIG       0.17500
      7 H2        -73.9989  -12.1055  -46.0549 H      1 LIG       0.17500
      8 H3        -75.9431  -13.3780  -42.3904 H      1 LIG       0.13800
      9 H4        -72.7905  -11.1549  -43.7582 H      1 LIG       0.13800
@<TRIPOS>BOND
      1       1       2 1
      2       1       3 2
      3       2       4 2
      4       3       5 1
      5       4       5 1
      6       1       6 1
      7       2       7 1
      8       3       8 1
      9       4       9 1
@<TRIPOS>ALT_TYPE
CGenFF_4.0_ALT_TYPE_SET
CGenFF_4.0 1 CG2R51 2 CG2R51 3 CG2R51 4 CG2R51 5 OG2R50 6 HGR51 7 HGR51 8 HGR52 9 HGR52
@<TRIPOS>MOLECULE
furan
 9 9 0 0 0
****
USER_CHARGES
INVALID_CHARGES
Pose:  31 Cluster:  31 Fr_nu: 109309 TotEn:    -4.35
@<TRIPOS>ATOM
      1 C1        -73.8994  -12.3344  -43.8085 C.2    1 LIG      -0.26000
      2 C2        -74.6707  -12.2921  -42.6225 C.2    1 LIG      -0.26000
      3 C3        -74.7990  -12.3960  -44.8472 C.2    1 LIG       0.09300
      4 C4        -75.9866  -12.3307  -43.0210 C.2    1 LIG       0.09300
      5 O1        -76.0734  -12.3940  -44.3756 O.3    1 LIG      -0.29200
      6 H1        -72.8226  -12.3222  -43.8953 H      1 LIG       0.17500
      7 H2        -74.3122  -12.2398  -41.6046 H      1 LIG       0.17500
      8 H3        -74.6982  -12.4425  -45.9217 H      1 LIG       0.13800
      9 H4        -76.9285  -12.3208  -42.4920 H      1 LIG       0.13800
@<TRIPOS>BOND
      1       1       2 1
      2       1       3 2
      3       2       4 2
      4       3       5 1
      5       4       5 1
      6       1       6 1
      7       2       7 1
      8       3       8 1
      9       4       9 1
@<TRIPOS>ALT_TYPE
CGenFF_4.0_ALT_TYPE_SET
CGenFF_4.0 1 CG2R51 2 CG2R51 3 CG2R51 4 CG2R51 5 OG2R50 6 HGR51 7 HGR51 8 HGR52 9 HGR52
@<TRIPOS>MOLECULE
furan
 9 9 0 0 0
****
USER_CHARGES
INVALID_CHARGES
Pose:  32 Cluster:  32 Fr_nu:  57325 TotEn:    -4.01
@<TRIPOS>ATOM
      1 C1        -76.0857  -12.9279  -44.8064 C.2    1 LIG      -0.26000
      2 C2        -75.7861  -11.7956  -44.0118 C.2    1 LIG      -0.26000
      3 C3        -74.9163  -13.2650  -45.4474 C.2    1 LIG       0.09300
      4 C4        -74.4549  -11.5216  -44.2238 C.2    1 LIG       0.09300
      5 O1        -73.9174  -12.4128  -45.0976 O.3    1 LIG      -0.29200
      6 H1        -77.0353  -13.4345  -44.9006 H      1 LIG       0.17500
      7 H2        -76.4565  -11.2479  -43.3653 H      1 LIG       0.17500
      8 H3        -74.6440  -14.0430  -46.1456 H      1 LIG       0.13800
      9 H4        -73.7777  -10.7683  -43.8484 H      1 LIG       0.13800
@<TRIPOS>BOND
      1       1       2 1
      2       1       3 2
      3       2       4 2
      4       3       5 1
      5       4       5 1
      6       1       6 1
      7       2       7 1
      8       3       8 1
      9       4       9 1
@<TRIPOS>ALT_TYPE
CGenFF_4.0_ALT_TYPE_SET
CGenFF_4.0 1 CG2R51 2 CG2R51 3 CG2R51 4 CG2R51 5 OG2R50 6 HGR51 7 HGR51 8 HGR52 9 HGR52
@<TRIPOS>MOLECULE
furan
 9 9 0 0 0
****
USER_CHARGES
INVALID_CHARGES
Pose:  33 Cluster:  33 Fr_nu:  52479 TotEn:    -3.59
@<TRIPOS>ATOM
      1 C1        -75.0030  -12.1830  -44.3296 C.2    1 LIG      -0.26000
      2 C2        -75.6347  -13.2535  -45.0065 C.2    1 LIG      -0.26000
      3 C3        -75.5151  -12.1830  -43.0530 C.2    1 LIG       0.09300
      4 C4        -76.4877  -13.8314  -44.0952 C.2    1 LIG       0.09300
      5 O1        -76.4207  -13.1848  -42.9019 O.3    1 LIG      -0.29200
      6 H1        -74.2670  -11.4970  -44.7231 H      1 LIG       0.17500
      7 H2        -75.4866  -13.5650  -46.0304 H      1 LIG       0.17500
      8 H3        -75.3464  -11.5697  -42.1798 H      1 LIG       0.13800
      9 H4        -77.1736  -14.6649  -44.1375 H      1 LIG       0.13800
@<TRIPOS>BOND
      1       1       2 1
      2       1       3 2
      3       2       4 2
      4       3       5 1
      5       4       5 1
      6       1       6 1
      7       2       7 1
      8       3       8 1
      9       4       9 1
@<TRIPOS>ALT_TYPE
CGenFF_4.0_ALT_TYPE_SET
CGenFF_4.0 1 CG2R51 2 CG2R51 3 CG2R51 4 CG2R51 5 OG2R50 6 HGR51 7 HGR51 8 HGR52 9 HGR52
@<TRIPOS>MOLECULE
furan
 9 9 0 0 0
****
USER_CHARGES
INVALID_CHARGES
Pose:  34 Cluster:  34 Fr_nu: 3590604 TotEn:    -3.32
@<TRIPOS>ATOM
      1 C1        -80.4930  -23.1413  -44.1349 C.2    1 LIG      -0.26000
      2 C2        -80.3053  -24.1227  -45.1374 C.2    1 LIG      -0.26000
      3 C3        -81.1099  -23.7808  -43.0850 C.2    1 LIG       0.09300
      4 C4        -80.8208  -25.2920  -44.6285 C.2    1 LIG       0.09300
      5 O1        -81.3132  -25.0921  -43.3778 O.3    1 LIG      -0.29200
      6 H1        -80.2140  -22.0982  -44.1732 H      1 LIG       0.17500
      7 H2        -79.8509  -23.9939  -46.1091 H      1 LIG       0.17500
      8 H3        -81.4508  -23.4610  -42.1111 H      1 LIG       0.13800
      9 H4        -80.9086  -26.2988  -45.0102 H      1 LIG       0.13800
@<TRIPOS>BOND
      1       1       2 1
      2       1       3 2
      3       2       4 2
      4       3       5 1
      5       4       5 1
      6       1       6 1
      7       2       7 1
      8       3       8 1
      9       4       9 1
@<TRIPOS>ALT_TYPE
CGenFF_4.0_ALT_TYPE_SET
CGenFF_4.0 1 CG2R51 2 CG2R51 3 CG2R51 4 CG2R51 5 OG2R50 6 HGR51 7 HGR51 8 HGR52 9 HGR52
@<TRIPOS>MOLECULE
pyrimidine
 10 10 0 0 0
****
USER_CHARGES
INVALID_CHARGES
Pose:   1 Cluster:   1 Fr_nu: 1589512 TotEn:   -13.92
@<TRIPOS>ATOM
      1 C1        -51.9318    1.5763  -32.5977 C.ar   1 LIG      -0.13100
      2 C2        -51.1942    2.4710  -31.8494 C.ar   1 LIG       0.28900
      3 C3        -52.3061    2.0131  -33.8520 C.ar   1 LIG       0.28900
      4 C4        -51.2679    4.0082  -33.5223 C.ar   1 LIG       0.50700
      5 N1        -50.8432    3.6997  -32.2822 N.ar   1 LIG      -0.71900
      6 N2        -51.9904    3.2274  -34.3481 N.ar   1 LIG      -0.71900
      7 H1        -52.1994    0.5966  -32.2252 H      1 LIG       0.11500
      8 H2        -50.8551    2.2166  -30.8511 H      1 LIG       0.11400
      9 H3        -52.8883    1.3798  -34.5125 H      1 LIG       0.11400
     10 H4        -51.0011    4.9895  -33.8950 H      1 LIG       0.14100
@<TRIPOS>BOND
      1       1       2 ar
      2       1       3 ar
      3       2       5 ar
      4       3       6 ar
      5       4       5 ar
      6       4       6 ar
      7       1       7 1
      8       2       8 1
      9       3       9 1
     10       4      10 1
@<TRIPOS>ALT_TYPE
CGenFF_4.0_ALT_TYPE_SET
CGenFF_4.0 1 CG2R61 2 CG2R61 3 CG2R61 4 CG2R64 5 NG2R62 6 NG2R62 7 HGR61 8 HGR62 9 HGR62 10 HGR62
@<TRIPOS>MOLECULE
pyrimidine
 10 10 0 0 0
****
USER_CHARGES
INVALID_CHARGES
Pose:   2 Cluster:   2 Fr_nu: 355184 TotEn:   -13.31
@<TRIPOS>ATOM
      1 C1        -76.6237  -14.4869  -54.4006 C.ar   1 LIG      -0.13100
      2 C2        -77.9473  -14.2147  -54.1206 C.ar   1 LIG       0.28900
      3 C3        -76.3934  -15.6217  -55.1510 C.ar   1 LIG       0.28900
      4 C4        -78.6206  -16.0627  -55.2602 C.ar   1 LIG       0.50700
      5 N1        -78.9749  -14.9840  -54.5361 N.ar   1 LIG      -0.71900
      6 N2        -77.3717  -16.4356  -55.5990 N.ar   1 LIG      -0.71900
      7 H1        -75.8192  -13.8522  -54.0542 H      1 LIG       0.11500
      8 H2        -78.2262  -13.3443  -53.5366 H      1 LIG       0.11400
      9 H3        -75.3851  -15.9172  -55.4204 H      1 LIG       0.11400
     10 H4        -79.4259  -16.6990  -55.6062 H      1 LIG       0.14100
@<TRIPOS>BOND
      1       1       2 ar
      2       1       3 ar
      3       2       5 ar
      4       3       6 ar
      5       4       5 ar
      6       4       6 ar
      7       1       7 1
      8       2       8 1
      9       3       9 1
     10       4      10 1
@<TRIPOS>ALT_TYPE
CGenFF_4.0_ALT_TYPE_SET
CGenFF_4.0 1 CG2R61 2 CG2R61 3 CG2R61 4 CG2R64 5 NG2R62 6 NG2R62 7 HGR61 8 HGR62 9 HGR62 10 HGR62
@<TRIPOS>MOLECULE
pyrimidine
 10 10 0 0 0
****
USER_CHARGES
INVALID_CHARGES
Pose:   3 Cluster:   3 Fr_nu: 119119 TotEn:   -13.23
@<TRIPOS>ATOM
      1 C1        -60.4208    2.4874  -47.2895 C.ar   1 LIG      -0.13100
      2 C2        -60.0143    3.4951  -48.1403 C.ar   1 LIG       0.28900
      3 C3        -59.5050    2.1120  -46.3280 C.ar   1 LIG       0.28900
      4 C4        -58.0054    3.6425  -47.0870 C.ar   1 LIG       0.50700
      5 N1        -58.8091    4.0971  -48.0672 N.ar   1 LIG      -0.71900
      6 N2        -58.2836    2.6702  -46.1977 N.ar   1 LIG      -0.71900
      7 H1        -61.3939    2.0219  -47.3711 H      1 LIG       0.11500
      8 H2        -60.6663    3.8568  -48.9279 H      1 LIG       0.11400
      9 H3        -59.7346    1.3279  -45.6147 H      1 LIG       0.11400
     10 H4        -57.0306    4.1076  -47.0058 H      1 LIG       0.14100
@<TRIPOS>BOND
      1       1       2 ar
      2       1       3 ar
      3       2       5 ar
      4       3       6 ar
      5       4       5 ar
      6       4       6 ar
      7       1       7 1
      8       2       8 1
      9       3       9 1
     10       4      10 1
@<TRIPOS>ALT_TYPE
CGenFF_4.0_ALT_TYPE_SET
CGenFF_4.0 1 CG2R61 2 CG2R61 3 CG2R61 4 CG2R64 5 NG2R62 6 NG2R62 7 HGR61 8 HGR62 9 HGR62 10 HGR62
@<TRIPOS>MOLECULE
pyrimidine
 10 10 0 0 0
****
USER_CHARGES
INVALID_CHARGES
Pose:   4 Cluster:   4 Fr_nu: 495598 TotEn:   -13.20
@<TRIPOS>ATOM
      1 C1        -62.5612   -0.2930  -24.3442 C.ar   1 LIG      -0.13100
      2 C2        -61.4734    0.0070  -23.5498 C.ar   1 LIG       0.28900
      3 C3        -62.5196   -1.5194  -24.9753 C.ar   1 LIG       0.28900
      4 C4        -60.4984   -1.9857  -24.0456 C.ar   1 LIG       0.50700
      5 N1        -60.4208   -0.8192  -23.3772 N.ar   1 LIG      -0.71900
      6 N2        -61.5000   -2.3938  -24.8480 N.ar   1 LIG      -0.71900
      7 H1        -63.3923    0.3890  -24.4647 H      1 LIG       0.11500
      8 H2        -61.4167    0.9483  -23.0141 H      1 LIG       0.11400
      9 H3        -63.3292   -1.8424  -25.6207 H      1 LIG       0.11400
     10 H4        -59.6659   -2.6682  -23.9260 H      1 LIG       0.14100
@<TRIPOS>BOND
      1       1       2 ar
      2       1       3 ar
      3       2       5 ar
      4       3       6 ar
      5       4       5 ar
      6       4       6 ar
      7       1       7 1
      8       2       8 1
      9       3       9 1
     10       4      10 1
@<TRIPOS>ALT_TYPE
CGenFF_4.0_ALT_TYPE_SET
CGenFF_4.0 1 CG2R61 2 CG2R61 3 CG2R61 4 CG2R64 5 NG2R62 6 NG2R62 7 HGR61 8 HGR62 9 HGR62 10 HGR62
@<TRIPOS>MOLECULE
pyrimidine
 10 10 0 0 0
****
USER_CHARGES
INVALID_CHARGES
Pose:   5 Cluster:   5 Fr_nu: 2713329 TotEn:   -13.16
@<TRIPOS>ATOM
      1 C1        -64.3723   -0.7513  -26.4176 C.ar   1 LIG      -0.13100
      2 C2        -64.1089    0.2801  -25.5394 C.ar   1 LIG       0.28900
      3 C3        -63.6946   -1.9288  -26.1760 C.ar   1 LIG       0.28900
      4 C4        -62.6535   -1.0183  -24.3721 C.ar   1 LIG       0.50700
      5 N1        -63.2521    0.1809  -24.5019 N.ar   1 LIG      -0.71900
      6 N2        -62.8246   -2.0979  -25.1588 N.ar   1 LIG      -0.71900
      7 H1        -65.0646   -0.6438  -27.2418 H      1 LIG       0.11500
      8 H2        -64.5942    1.2438  -25.6494 H      1 LIG       0.11400
      9 H3        -63.8362   -2.7948  -26.8135 H      1 LIG       0.11400
     10 H4        -61.9593   -1.1260  -23.5476 H      1 LIG       0.14100
@<TRIPOS>BOND
      1       1       2 ar
      2       1       3 ar
      3       2       5 ar
      4       3       6 ar
      5       4       5 ar
      6       4       6 ar
      7       1       7 1
      8       2       8 1
      9       3       9 1
     10       4      10 1
@<TRIPOS>ALT_TYPE
CGenFF_4.0_ALT_TYPE_SET
CGenFF_4.0 1 CG2R61 2 CG2R61 3 CG2R61 4 CG2R64 5 NG2R62 6 NG2R62 7 HGR61 8 HGR62 9 HGR62 10 HGR62
@<TRIPOS>MOLECULE
pyrimidine
 10 10 0 0 0
****
USER_CHARGES
INVALID_CHARGES
Pose:   6 Cluster:   6 Fr_nu: 133686 TotEn:   -12.97
@<TRIPOS>ATOM
      1 C1        -63.8587   -2.1329  -24.3561 C.ar   1 LIG      -0.13100
      2 C2        -63.2531   -2.2238  -23.1194 C.ar   1 LIG       0.28900
      3 C3        -63.0030   -2.0436  -25.4348 C.ar   1 LIG       0.28900
      4 C4        -61.1892   -2.1361  -24.0679 C.ar   1 LIG       0.50700
      5 N1        -61.9161   -2.2283  -22.9381 N.ar   1 LIG      -0.71900
      6 N2        -61.6581   -2.0422  -25.3269 N.ar   1 LIG      -0.71900
      7 H1        -64.9342   -2.1314  -24.4722 H      1 LIG       0.11500
      8 H2        -63.8442   -2.2976  -22.2130 H      1 LIG       0.11400
      9 H3        -63.3867   -1.9677  -26.4465 H      1 LIG       0.11400
     10 H4        -60.1123   -2.1364  -23.9518 H      1 LIG       0.14100
@<TRIPOS>BOND
      1       1       2 ar
      2       1       3 ar
      3       2       5 ar
      4       3       6 ar
      5       4       5 ar
      6       4       6 ar
      7       1       7 1
      8       2       8 1
      9       3       9 1
     10       4      10 1
@<TRIPOS>ALT_TYPE
CGenFF_4.0_ALT_TYPE_SET
CGenFF_4.0 1 CG2R61 2 CG2R61 3 CG2R61 4 CG2R64 5 NG2R62 6 NG2R62 7 HGR61 8 HGR62 9 HGR62 10 HGR62
@<TRIPOS>MOLECULE
pyrimidine
 10 10 0 0 0
****
USER_CHARGES
INVALID_CHARGES
Pose:   7 Cluster:   7 Fr_nu: 1326929 TotEn:   -12.87
@<TRIPOS>ATOM
      1 C1        -60.6364    1.9221  -44.7594 C.ar   1 LIG      -0.13100
      2 C2        -59.5229    1.8514  -45.5715 C.ar   1 LIG       0.28900
      3 C3        -60.3906    1.8650  -43.4028 C.ar   1 LIG       0.28900
      4 C4        -58.1534    1.6889  -43.7645 C.ar   1 LIG       0.50700
      5 N1        -58.2620    1.7341  -45.1060 N.ar   1 LIG      -0.71900
      6 N2        -59.1572    1.7479  -42.8686 N.ar   1 LIG      -0.71900
      7 H1        -61.6368    2.0159  -45.1601 H      1 LIG       0.11500
      8 H2        -59.6170    1.8882  -46.6513 H      1 LIG       0.11400
      9 H3        -61.2033    1.9126  -42.6861 H      1 LIG       0.11400
     10 H4        -57.1519    1.5939  -43.3630 H      1 LIG       0.14100
@<TRIPOS>BOND
      1       1       2 ar
      2       1       3 ar
      3       2       5 ar
      4       3       6 ar
      5       4       5 ar
      6       4       6 ar
      7       1       7 1
      8       2       8 1
      9       3       9 1
     10       4      10 1
@<TRIPOS>ALT_TYPE
CGenFF_4.0_ALT_TYPE_SET
CGenFF_4.0 1 CG2R61 2 CG2R61 3 CG2R61 4 CG2R64 5 NG2R62 6 NG2R62 7 HGR61 8 HGR62 9 HGR62 10 HGR62
@<TRIPOS>MOLECULE
pyrimidine
 10 10 0 0 0
****
USER_CHARGES
INVALID_CHARGES
Pose:   8 Cluster:   8 Fr_nu: 2070337 TotEn:   -12.50
@<TRIPOS>ATOM
      1 C1        -63.0115    0.4828  -25.1739 C.ar   1 LIG      -0.13100
      2 C2        -63.1011   -0.8789  -25.3795 C.ar   1 LIG       0.28900
      3 C3        -62.0640    0.8869  -24.2557 C.ar   1 LIG       0.28900
      4 C4        -61.4442   -1.2662  -23.8724 C.ar   1 LIG       0.50700
      5 N1        -62.3302   -1.7853  -24.7435 N.ar   1 LIG      -0.71900
      6 N2        -61.2604    0.0364  -23.5840 N.ar   1 LIG      -0.71900
      7 H1        -63.6430    1.1875  -25.6981 H      1 LIG       0.11500
      8 H2        -63.8170   -1.2908  -26.0825 H      1 LIG       0.11400
      9 H3        -61.9210    1.9375  -24.0273 H      1 LIG       0.11400
     10 H4        -60.8125   -1.9717  -23.3465 H      1 LIG       0.14100
@<TRIPOS>BOND
      1       1       2 ar
      2       1       3 ar
      3       2       5 ar
      4       3       6 ar
      5       4       5 ar
      6       4       6 ar
      7       1       7 1
      8       2       8 1
      9       3       9 1
     10       4      10 1
@<TRIPOS>ALT_TYPE
CGenFF_4.0_ALT_TYPE_SET
CGenFF_4.0 1 CG2R61 2 CG2R61 3 CG2R61 4 CG2R64 5 NG2R62 6 NG2R62 7 HGR61 8 HGR62 9 HGR62 10 HGR62
@<TRIPOS>MOLECULE
pyrimidine
 10 10 0 0 0
****
USER_CHARGES
INVALID_CHARGES
Pose:   9 Cluster:   9 Fr_nu: 1087126 TotEn:   -12.44
@<TRIPOS>ATOM
      1 C1        -57.4978   -2.2683  -17.8591 C.ar   1 LIG      -0.13100
      2 C2        -57.1473   -3.5969  -17.7310 C.ar   1 LIG       0.28900
      3 C3        -58.2223   -1.9483  -18.9890 C.ar   1 LIG       0.28900
      4 C4        -58.1812   -4.1104  -19.6892 C.ar   1 LIG       0.50700
      5 N1        -57.4736   -4.5482  -18.6304 N.ar   1 LIG      -0.71900
      6 N2        -58.5824   -2.8473  -19.9283 N.ar   1 LIG      -0.71900
      7 H1        -57.2224   -1.5261  -17.1219 H      1 LIG       0.11500
      8 H2        -56.5771   -3.9433  -16.8759 H      1 LIG       0.11400
      9 H3        -58.5423   -0.9290  -19.1764 H      1 LIG       0.11400
     10 H4        -58.4561   -4.8532  -20.4280 H      1 LIG       0.14100
@<TRIPOS>BOND
      1       1       2 ar
      2       1       3 ar
      3       2       5 ar
      4       3       6 ar
      5       4       5 ar
      6       4       6 ar
      7       1       7 1
      8       2       8 1
      9       3       9 1
     10       4      10 1
@<TRIPOS>ALT_TYPE
CGenFF_4.0_ALT_TYPE_SET
CGenFF_4.0 1 CG2R61 2 CG2R61 3 CG2R61 4 CG2R64 5 NG2R62 6 NG2R62 7 HGR61 8 HGR62 9 HGR62 10 HGR62
@<TRIPOS>MOLECULE
pyrimidine
 10 10 0 0 0
****
USER_CHARGES
INVALID_CHARGES
Pose:  10 Cluster:  10 Fr_nu:  34370 TotEn:   -12.31
@<TRIPOS>ATOM
      1 C1        -76.7976  -14.6148  -54.0238 C.ar   1 LIG      -0.13100
      2 C2        -77.6424  -15.0672  -53.0307 C.ar   1 LIG       0.28900
      3 C3        -76.3798  -15.5663  -54.9316 C.ar   1 LIG       0.28900
      4 C4        -77.5775  -17.1794  -53.8684 C.ar   1 LIG       0.50700
      5 N1        -78.0540  -16.3475  -52.9227 N.ar   1 LIG      -0.71900
      6 N2        -76.7514  -16.8624  -54.8837 N.ar   1 LIG      -0.71900
      7 H1        -76.4833  -13.5816  -54.0864 H      1 LIG       0.11500
      8 H2        -78.0227  -14.3923  -52.2717 H      1 LIG       0.11400
      9 H3        -75.7140  -15.3050  -55.7470 H      1 LIG       0.11400
     10 H4        -77.8912  -18.2142  -53.8054 H      1 LIG       0.14100
@<TRIPOS>BOND
      1       1       2 ar
      2       1       3 ar
      3       2       5 ar
      4       3       6 ar
      5       4       5 ar
      6       4       6 ar
      7       1       7 1
      8       2       8 1
      9       3       9 1
     10       4      10 1
@<TRIPOS>ALT_TYPE
CGenFF_4.0_ALT_TYPE_SET
CGenFF_4.0 1 CG2R61 2 CG2R61 3 CG2R61 4 CG2R64 5 NG2R62 6 NG2R62 7 HGR61 8 HGR62 9 HGR62 10 HGR62
@<TRIPOS>MOLECULE
pyrimidine
 10 10 0 0 0
****
USER_CHARGES
INVALID_CHARGES
Pose:  11 Cluster:  11 Fr_nu: 2848910 TotEn:   -12.21
@<TRIPOS>ATOM
      1 C1        -61.6030    2.5696  -43.3067 C.ar   1 LIG      -0.13100
      2 C2        -60.2580    2.6885  -43.0214 C.ar   1 LIG       0.28900
      3 C3        -62.1363    1.3061  -43.1545 C.ar   1 LIG       0.28900
      4 C4        -60.1206    0.4786  -42.5071 C.ar   1 LIG       0.50700
      5 N1        -59.4838    1.6600  -42.6176 N.ar   1 LIG      -0.71900
      6 N2        -61.4214    0.2338  -42.7551 N.ar   1 LIG      -0.71900
      7 H1        -62.2003    3.4120  -43.6291 H      1 LIG       0.11500
      8 H2        -59.7508    3.6428  -43.1125 H      1 LIG       0.11400
      9 H3        -63.1847    1.1151  -43.3562 H      1 LIG       0.11400
     10 H4        -59.5225   -0.3653  -42.1855 H      1 LIG       0.14100
@<TRIPOS>BOND
      1       1       2 ar
      2       1       3 ar
      3       2       5 ar
      4       3       6 ar
      5       4       5 ar
      6       4       6 ar
      7       1       7 1
      8       2       8 1
      9       3       9 1
     10       4      10 1
@<TRIPOS>ALT_TYPE
CGenFF_4.0_ALT_TYPE_SET
CGenFF_4.0 1 CG2R61 2 CG2R61 3 CG2R61 4 CG2R64 5 NG2R62 6 NG2R62 7 HGR61 8 HGR62 9 HGR62 10 HGR62
@<TRIPOS>MOLECULE
pyrimidine
 10 10 0 0 0
****
USER_CHARGES
INVALID_CHARGES
Pose:  12 Cluster:  12 Fr_nu: 1092246 TotEn:   -11.98
@<TRIPOS>ATOM
      1 C1        -63.3220  -22.1726  -25.1259 C.ar   1 LIG      -0.13100
      2 C2        -61.9603  -22.3262  -25.2887 C.ar   1 LIG       0.28900
      3 C3        -63.8499  -22.7126  -23.9710 C.ar   1 LIG       0.28900
      4 C4        -61.7989  -23.4392  -23.3134 C.ar   1 LIG       0.50700
      5 N1        -61.1654  -22.9563  -24.3991 N.ar   1 LIG      -0.71900
      6 N2        -63.1148  -23.3551  -23.0397 N.ar   1 LIG      -0.71900
      7 H1        -63.9357  -21.6624  -25.8562 H      1 LIG       0.11500
      8 H2        -61.4559  -21.9350  -26.1656 H      1 LIG       0.11400
      9 H3        -64.9107  -22.6420  -23.7563 H      1 LIG       0.11400
     10 H4        -61.1848  -23.9511  -22.5826 H      1 LIG       0.14100
@<TRIPOS>BOND
      1       1       2 ar
      2       1       3 ar
      3       2       5 ar
      4       3       6 ar
      5       4       5 ar
      6       4       6 ar
      7       1       7 1
      8       2       8 1
      9       3       9 1
     10       4      10 1
@<TRIPOS>ALT_TYPE
CGenFF_4.0_ALT_TYPE_SET
CGenFF_4.0 1 CG2R61 2 CG2R61 3 CG2R61 4 CG2R64 5 NG2R62 6 NG2R62 7 HGR61 8 HGR62 9 HGR62 10 HGR62
@<TRIPOS>MOLECULE
pyrimidine
 10 10 0 0 0
****
USER_CHARGES
INVALID_CHARGES
Pose:  13 Cluster:  13 Fr_nu: 1036745 TotEn:   -11.75
@<TRIPOS>ATOM
      1 C1        -77.3535  -18.1972  -30.8111 C.ar   1 LIG      -0.13100
      2 C2        -77.0628  -18.7769  -29.5929 C.ar   1 LIG       0.28900
      3 C3        -78.6758  -18.2575  -31.2006 C.ar   1 LIG       0.28900
      4 C4        -79.2383  -19.3658  -29.2973 C.ar   1 LIG       0.50700
      5 N1        -77.9841  -19.3720  -28.8072 N.ar   1 LIG      -0.71900
      6 N2        -79.6481  -18.8363  -30.4658 N.ar   1 LIG      -0.71900
      7 H1        -76.5941  -17.7266  -31.4211 H      1 LIG       0.11500
      8 H2        -76.0504  -18.7788  -29.2036 H      1 LIG       0.11400
      9 H3        -78.9998  -17.8296  -32.1431 H      1 LIG       0.11400
     10 H4        -79.9986  -19.8380  -28.6873 H      1 LIG       0.14100
@<TRIPOS>BOND
      1       1       2 ar
      2       1       3 ar
      3       2       5 ar
      4       3       6 ar
      5       4       5 ar
      6       4       6 ar
      7       1       7 1
      8       2       8 1
      9       3       9 1
     10       4      10 1
@<TRIPOS>ALT_TYPE
CGenFF_4.0_ALT_TYPE_SET
CGenFF_4.0 1 CG2R61 2 CG2R61 3 CG2R61 4 CG2R64 5 NG2R62 6 NG2R62 7 HGR61 8 HGR62 9 HGR62 10 HGR62
@<TRIPOS>MOLECULE
pyrimidine
 10 10 0 0 0
****
USER_CHARGES
INVALID_CHARGES
Pose:  14 Cluster:  14 Fr_nu: 1573108 TotEn:   -11.61
@<TRIPOS>ATOM
      1 C1        -70.3017  -19.5386  -58.7380 C.ar   1 LIG      -0.13100
      2 C2        -69.6623  -18.6216  -57.9288 C.ar   1 LIG       0.28900
      3 C3        -69.9519  -20.8582  -58.5374 C.ar   1 LIG       0.28900
      4 C4        -68.4948  -20.2745  -56.8933 C.ar   1 LIG       0.50700
      5 N1        -68.7501  -18.9560  -56.9926 N.ar   1 LIG      -0.71900
      6 N2        -69.0488  -21.2633  -57.6206 N.ar   1 LIG      -0.71900
      7 H1        -71.0296  -19.2421  -59.4814 H      1 LIG       0.11500
      8 H2        -69.8721  -17.5609  -58.0138 H      1 LIG       0.11400
      9 H3        -70.4012  -21.6502  -59.1267 H      1 LIG       0.11400
     10 H4        -67.7652  -20.5714  -56.1499 H      1 LIG       0.14100
@<TRIPOS>BOND
      1       1       2 ar
      2       1       3 ar
      3       2       5 ar
      4       3       6 ar
      5       4       5 ar
      6       4       6 ar
      7       1       7 1
      8       2       8 1
      9       3       9 1
     10       4      10 1
@<TRIPOS>ALT_TYPE
CGenFF_4.0_ALT_TYPE_SET
CGenFF_4.0 1 CG2R61 2 CG2R61 3 CG2R61 4 CG2R64 5 NG2R62 6 NG2R62 7 HGR61 8 HGR62 9 HGR62 10 HGR62
@<TRIPOS>MOLECULE
pyrimidine
 10 10 0 0 0
****
USER_CHARGES
INVALID_CHARGES
Pose:  15 Cluster:  15 Fr_nu:  34938 TotEn:   -11.58
@<TRIPOS>ATOM
      1 C1        -59.1817    4.3219  -37.0117 C.ar   1 LIG      -0.13100
      2 C2        -58.2760    3.3091  -36.7701 C.ar   1 LIG       0.28900
      3 C3        -59.1880    4.8230  -38.2973 C.ar   1 LIG       0.28900
      4 C4        -57.5391    3.3872  -38.9190 C.ar   1 LIG       0.50700
      5 N1        -57.4366    2.8157  -37.7040 N.ar   1 LIG      -0.71900
      6 N2        -58.3774    4.3777  -39.2796 N.ar   1 LIG      -0.71900
      7 H1        -59.8434    4.6986  -36.2433 H      1 LIG       0.11500
      8 H2        -58.1982    2.8529  -35.7892 H      1 LIG       0.11400
      9 H3        -59.8652    5.6212  -38.5816 H      1 LIG       0.11400
     10 H4        -56.8759    3.0109  -39.6882 H      1 LIG       0.14100
@<TRIPOS>BOND
      1       1       2 ar
      2       1       3 ar
      3       2       5 ar
      4       3       6 ar
      5       4       5 ar
      6       4       6 ar
      7       1       7 1
      8       2       8 1
      9       3       9 1
     10       4      10 1
@<TRIPOS>ALT_TYPE
CGenFF_4.0_ALT_TYPE_SET
CGenFF_4.0 1 CG2R61 2 CG2R61 3 CG2R61 4 CG2R64 5 NG2R62 6 NG2R62 7 HGR61 8 HGR62 9 HGR62 10 HGR62
@<TRIPOS>MOLECULE
pyrimidine
 10 10 0 0 0
****
USER_CHARGES
INVALID_CHARGES
Pose:  16 Cluster:  16 Fr_nu: 106789 TotEn:   -11.53
@<TRIPOS>ATOM
      1 C1        -61.1684    2.4778  -46.1426 C.ar   1 LIG      -0.13100
      2 C2        -61.3620    2.5888  -44.7807 C.ar   1 LIG       0.28900
      3 C3        -59.8889    2.1459  -46.5386 C.ar   1 LIG       0.28900
      4 C4        -59.1848    2.0738  -44.3785 C.ar   1 LIG       0.50700
      5 N1        -60.3889    2.3928  -43.8669 N.ar   1 LIG      -0.71900
      6 N2        -58.8692    1.9361  -45.6805 N.ar   1 LIG      -0.71900
      7 H1        -61.9674    2.6407  -46.8533 H      1 LIG       0.11500
      8 H2        -62.3343    2.8462  -44.3748 H      1 LIG       0.11400
      9 H3        -59.6407    2.0368  -47.5888 H      1 LIG       0.11400
     10 H4        -58.3843    1.9118  -43.6671 H      1 LIG       0.14100
@<TRIPOS>BOND
      1       1       2 ar
      2       1       3 ar
      3       2       5 ar
      4       3       6 ar
      5       4       5 ar
      6       4       6 ar
      7       1       7 1
      8       2       8 1
      9       3       9 1
     10       4      10 1
@<TRIPOS>ALT_TYPE
CGenFF_4.0_ALT_TYPE_SET
CGenFF_4.0 1 CG2R61 2 CG2R61 3 CG2R61 4 CG2R64 5 NG2R62 6 NG2R62 7 HGR61 8 HGR62 9 HGR62 10 HGR62
@<TRIPOS>MOLECULE
pyrimidine
 10 10 0 0 0
****
USER_CHARGES
INVALID_CHARGES
Pose:  17 Cluster:  17 Fr_nu: 2910253 TotEn:   -11.50
@<TRIPOS>ATOM
      1 C1        -81.5136    2.7413  -53.4679 C.ar   1 LIG      -0.13100
      2 C2        -82.1517    2.6936  -54.6907 C.ar   1 LIG       0.28900
      3 C3        -80.2308    2.2335  -53.4436 C.ar   1 LIG       0.28900
      4 C4        -80.3355    1.7268  -55.6571 C.ar   1 LIG       0.50700
      5 N1        -81.5902    2.1913  -55.8099 N.ar   1 LIG      -0.71900
      6 N2        -79.6086    1.7165  -54.5234 N.ar   1 LIG      -0.71900
      7 H1        -81.9883    3.1499  -52.5859 H      1 LIG       0.11500
      8 H2        -83.1625    3.0692  -54.8073 H      1 LIG       0.11400
      9 H3        -79.6505    2.2276  -52.5274 H      1 LIG       0.11400
     10 H4        -79.8605    1.3167  -56.5398 H      1 LIG       0.14100
@<TRIPOS>BOND
      1       1       2 ar
      2       1       3 ar
      3       2       5 ar
      4       3       6 ar
      5       4       5 ar
      6       4       6 ar
      7       1       7 1
      8       2       8 1
      9       3       9 1
     10       4      10 1
@<TRIPOS>ALT_TYPE
CGenFF_4.0_ALT_TYPE_SET
CGenFF_4.0 1 CG2R61 2 CG2R61 3 CG2R61 4 CG2R64 5 NG2R62 6 NG2R62 7 HGR61 8 HGR62 9 HGR62 10 HGR62
@<TRIPOS>MOLECULE
pyrimidine
 10 10 0 0 0
****
USER_CHARGES
INVALID_CHARGES
Pose:  18 Cluster:  18 Fr_nu:  89046 TotEn:   -11.44
@<TRIPOS>ATOM
      1 C1        -79.6594    1.9820  -53.6572 C.ar   1 LIG      -0.13100
      2 C2        -80.5816    2.0449  -54.6819 C.ar   1 LIG       0.28900
      3 C3        -78.5789    2.8323  -53.7734 C.ar   1 LIG       0.28900
      4 C4        -79.3701    3.6503  -55.7410 C.ar   1 LIG       0.50700
      5 N1        -80.4679    2.8705  -55.7430 N.ar   1 LIG      -0.71900
      6 N2        -78.4017    3.6826  -54.8057 N.ar   1 LIG      -0.71900
      7 H1        -79.7759    1.3098  -52.8177 H      1 LIG       0.11500
      8 H2        -81.4638    1.4140  -54.6778 H      1 LIG       0.11400
      9 H3        -77.8018    2.8534  -53.0170 H      1 LIG       0.11400
     10 H4        -79.2527    4.3227  -56.5821 H      1 LIG       0.14100
@<TRIPOS>BOND
      1       1       2 ar
      2       1       3 ar
      3       2       5 ar
      4       3       6 ar
      5       4       5 ar
      6       4       6 ar
      7       1       7 1
      8       2       8 1
      9       3       9 1
     10       4      10 1
@<TRIPOS>ALT_TYPE
CGenFF_4.0_ALT_TYPE_SET
CGenFF_4.0 1 CG2R61 2 CG2R61 3 CG2R61 4 CG2R64 5 NG2R62 6 NG2R62 7 HGR61 8 HGR62 9 HGR62 10 HGR62
@<TRIPOS>MOLECULE
pyrimidine
 10 10 0 0 0
****
USER_CHARGES
INVALID_CHARGES
Pose:  19 Cluster:  19 Fr_nu: 1823274 TotEn:   -11.22
@<TRIPOS>ATOM
      1 C1        -61.1240  -21.6884  -25.2541 C.ar   1 LIG      -0.13100
      2 C2        -59.7649  -21.8823  -25.1132 C.ar   1 LIG       0.28900
      3 C3        -61.9280  -22.5957  -24.5949 C.ar   1 LIG       0.28900
      4 C4        -60.1103  -23.6997  -23.7924 C.ar   1 LIG       0.50700
      5 N1        -59.2217  -22.8813  -24.3872 N.ar   1 LIG      -0.71900
      6 N2        -61.4532  -23.6174  -23.8526 N.ar   1 LIG      -0.71900
      7 H1        -61.5324  -20.8782  -25.8431 H      1 LIG       0.11500
      8 H2        -59.0542  -21.2196  -25.5950 H      1 LIG       0.11400
      9 H3        -63.0090  -22.5244  -24.6476 H      1 LIG       0.11400
     10 H4        -59.7016  -24.5118  -23.2035 H      1 LIG       0.14100
@<TRIPOS>BOND
      1       1       2 ar
      2       1       3 ar
      3       2       5 ar
      4       3       6 ar
      5       4       5 ar
      6       4       6 ar
      7       1       7 1
      8       2       8 1
      9       3       9 1
     10       4      10 1
@<TRIPOS>ALT_TYPE
CGenFF_4.0_ALT_TYPE_SET
CGenFF_4.0 1 CG2R61 2 CG2R61 3 CG2R61 4 CG2R64 5 NG2R62 6 NG2R62 7 HGR61 8 HGR62 9 HGR62 10 HGR62
@<TRIPOS>MOLECULE
pyrimidine
 10 10 0 0 0
****
USER_CHARGES
INVALID_CHARGES
Pose:  20 Cluster:  20 Fr_nu: 4328306 TotEn:   -11.17
@<TRIPOS>ATOM
      1 C1        -54.6163  -24.6913  -22.2018 C.ar   1 LIG      -0.13100
      2 C2        -54.4843  -24.4504  -20.8493 C.ar   1 LIG       0.28900
      3 C3        -53.4353  -24.8343  -22.9008 C.ar   1 LIG       0.28900
      4 C4        -52.2176  -24.5128  -21.0084 C.ar   1 LIG       0.50700
      5 N1        -53.2960  -24.3547  -20.2176 N.ar   1 LIG      -0.71900
      6 N2        -52.2138  -24.7506  -22.3340 N.ar   1 LIG      -0.71900
      7 H1        -55.5827  -24.7630  -22.6826 H      1 LIG       0.11500
      8 H2        -55.3568  -24.3238  -20.2177 H      1 LIG       0.11400
      9 H3        -53.4386  -25.0253  -23.9685 H      1 LIG       0.11400
     10 H4        -51.2499  -24.4399  -20.5274 H      1 LIG       0.14100
@<TRIPOS>BOND
      1       1       2 ar
      2       1       3 ar
      3       2       5 ar
      4       3       6 ar
      5       4       5 ar
      6       4       6 ar
      7       1       7 1
      8       2       8 1
      9       3       9 1
     10       4      10 1
@<TRIPOS>ALT_TYPE
CGenFF_4.0_ALT_TYPE_SET
CGenFF_4.0 1 CG2R61 2 CG2R61 3 CG2R61 4 CG2R64 5 NG2R62 6 NG2R62 7 HGR61 8 HGR62 9 HGR62 10 HGR62
@<TRIPOS>MOLECULE
pyrimidine
 10 10 0 0 0
****
USER_CHARGES
INVALID_CHARGES
Pose:  21 Cluster:  21 Fr_nu: 2370876 TotEn:   -11.10
@<TRIPOS>ATOM
      1 C1        -61.5419  -21.6227  -24.8579 C.ar   1 LIG      -0.13100
      2 C2        -60.3414  -20.9420  -24.8501 C.ar   1 LIG       0.28900
      3 C3        -61.5683  -22.7947  -24.1301 C.ar   1 LIG       0.28900
      4 C4        -59.3976  -22.5202  -23.5139 C.ar   1 LIG       0.50700
      5 N1        -59.2451  -21.3636  -24.1864 N.ar   1 LIG      -0.71900
      6 N2        -60.5108  -23.2750  -23.4437 N.ar   1 LIG      -0.71900
      7 H1        -62.4057  -21.2612  -25.3995 H      1 LIG       0.11500
      8 H2        -60.2248  -20.0109  -25.3940 H      1 LIG       0.11400
      9 H3        -62.4677  -23.3986  -24.0777 H      1 LIG       0.11400
     10 H4        -58.5325  -22.8829  -22.9725 H      1 LIG       0.14100
@<TRIPOS>BOND
      1       1       2 ar
      2       1       3 ar
      3       2       5 ar
      4       3       6 ar
      5       4       5 ar
      6       4       6 ar
      7       1       7 1
      8       2       8 1
      9       3       9 1
     10       4      10 1
@<TRIPOS>ALT_TYPE
CGenFF_4.0_ALT_TYPE_SET
CGenFF_4.0 1 CG2R61 2 CG2R61 3 CG2R61 4 CG2R64 5 NG2R62 6 NG2R62 7 HGR61 8 HGR62 9 HGR62 10 HGR62
@<TRIPOS>MOLECULE
pyrimidine
 10 10 0 0 0
****
USER_CHARGES
INVALID_CHARGES
Pose:  22 Cluster:  22 Fr_nu: 1606694 TotEn:   -10.98
@<TRIPOS>ATOM
      1 C1        -65.8764  -19.7431  -52.8649 C.ar   1 LIG      -0.13100
      2 C2        -64.5672  -19.3126  -52.9366 C.ar   1 LIG       0.28900
      3 C3        -66.1097  -20.8063  -52.0168 C.ar   1 LIG       0.28900
      4 C4        -63.9113  -20.8988  -51.4464 C.ar   1 LIG       0.50700
      5 N1        -63.5558  -19.8696  -52.2386 N.ar   1 LIG      -0.71900
      6 N2        -65.1471  -21.4106  -51.2898 N.ar   1 LIG      -0.71900
      7 H1        -66.6681  -19.2776  -53.4364 H      1 LIG       0.11500
      8 H2        -64.2872  -18.4831  -53.5768 H      1 LIG       0.11400
      9 H3        -67.1072  -21.2144  -51.8952 H      1 LIG       0.11400
     10 H4        -63.1185  -21.3658  -50.8749 H      1 LIG       0.14100
@<TRIPOS>BOND
      1       1       2 ar
      2       1       3 ar
      3       2       5 ar
      4       3       6 ar
      5       4       5 ar
      6       4       6 ar
      7       1       7 1
      8       2       8 1
      9       3       9 1
     10       4      10 1
@<TRIPOS>ALT_TYPE
CGenFF_4.0_ALT_TYPE_SET
CGenFF_4.0 1 CG2R61 2 CG2R61 3 CG2R61 4 CG2R64 5 NG2R62 6 NG2R62 7 HGR61 8 HGR62 9 HGR62 10 HGR62
@<TRIPOS>MOLECULE
pyrimidine
 10 10 0 0 0
****
USER_CHARGES
INVALID_CHARGES
Pose:  23 Cluster:  23 Fr_nu: 325977 TotEn:   -10.84
@<TRIPOS>ATOM
      1 C1        -70.8257   -9.0395  -24.4198 C.ar   1 LIG      -0.13100
      2 C2        -70.0105   -7.9485  -24.6429 C.ar   1 LIG       0.28900
      3 C3        -70.4941   -9.8199  -23.3312 C.ar   1 LIG       0.28900
      4 C4        -68.7311   -8.4722  -22.8385 C.ar   1 LIG       0.50700
      5 N1        -68.9508   -7.6340  -23.8693 N.ar   1 LIG      -0.71900
      6 N2        -69.4496   -9.5647  -22.5162 N.ar   1 LIG      -0.71900
      7 H1        -71.6695   -9.2681  -25.0569 H      1 LIG       0.11500
      8 H2        -70.1926   -7.2772  -25.4750 H      1 LIG       0.11400
      9 H3        -71.0763  -10.6989  -23.0769 H      1 LIG       0.11400
     10 H4        -67.8856   -8.2441  -22.2011 H      1 LIG       0.14100
@<TRIPOS>BOND
      1       1       2 ar
      2       1       3 ar
      3       2       5 ar
      4       3       6 ar
      5       4       5 ar
      6       4       6 ar
      7       1       7 1
      8       2       8 1
      9       3       9 1
     10       4      10 1
@<TRIPOS>ALT_TYPE
CGenFF_4.0_ALT_TYPE_SET
CGenFF_4.0 1 CG2R61 2 CG2R61 3 CG2R61 4 CG2R64 5 NG2R62 6 NG2R62 7 HGR61 8 HGR62 9 HGR62 10 HGR62
@<TRIPOS>MOLECULE
pyrimidine
 10 10 0 0 0
****
USER_CHARGES
INVALID_CHARGES
Pose:  24 Cluster:  24 Fr_nu:  49437 TotEn:   -10.76
@<TRIPOS>ATOM
      1 C1        -79.3300  -24.1281  -44.7231 C.ar   1 LIG      -0.13100
      2 C2        -80.2665  -24.8589  -44.0206 C.ar   1 LIG       0.28900
      3 C3        -79.2578  -22.7874  -44.4050 C.ar   1 LIG       0.28900
      4 C4        -80.9084  -23.0136  -42.8587 C.ar   1 LIG       0.50700
      5 N1        -81.0752  -24.3317  -43.0780 N.ar   1 LIG      -0.71900
      6 N2        -80.0347  -22.1946  -43.4747 N.ar   1 LIG      -0.71900
      7 H1        -78.6942  -24.5771  -45.4743 H      1 LIG       0.11500
      8 H2        -80.3962  -25.9203  -44.2020 H      1 LIG       0.11400
      9 H3        -78.5523  -22.1326  -44.9050 H      1 LIG       0.11400
     10 H4        -81.5457  -22.5637  -42.1073 H      1 LIG       0.14100
@<TRIPOS>BOND
      1       1       2 ar
      2       1       3 ar
      3       2       5 ar
      4       3       6 ar
      5       4       5 ar
      6       4       6 ar
      7       1       7 1
      8       2       8 1
      9       3       9 1
     10       4      10 1
@<TRIPOS>ALT_TYPE
CGenFF_4.0_ALT_TYPE_SET
CGenFF_4.0 1 CG2R61 2 CG2R61 3 CG2R61 4 CG2R64 5 NG2R62 6 NG2R62 7 HGR61 8 HGR62 9 HGR62 10 HGR62
@<TRIPOS>MOLECULE
pyrimidine
 10 10 0 0 0
****
USER_CHARGES
INVALID_CHARGES
Pose:  25 Cluster:  25 Fr_nu: 1596078 TotEn:   -10.65
@<TRIPOS>ATOM
      1 C1        -68.2002   -2.0570  -27.6182 C.ar   1 LIG      -0.13100
      2 C2        -68.9028   -3.1295  -28.1287 C.ar   1 LIG       0.28900
      3 C3        -68.6784   -0.8101  -27.9656 C.ar   1 LIG       0.28900
      4 C4        -70.3573   -1.7382  -29.1851 C.ar   1 LIG       0.50700
      5 N1        -69.9899   -3.0059  -28.9183 N.ar   1 LIG      -0.71900
      6 N2        -69.7582   -0.6132  -28.7502 N.ar   1 LIG      -0.71900
      7 H1        -67.3311   -2.1854  -26.9871 H      1 LIG       0.11500
      8 H2        -68.6017   -4.1483  -27.9103 H      1 LIG       0.11400
      9 H3        -68.1913    0.0924  -27.6126 H      1 LIG       0.11400
     10 H4        -71.2268   -1.6094  -29.8179 H      1 LIG       0.14100
@<TRIPOS>BOND
      1       1       2 ar
      2       1       3 ar
      3       2       5 ar
      4       3       6 ar
      5       4       5 ar
      6       4       6 ar
      7       1       7 1
      8       2       8 1
      9       3       9 1
     10       4      10 1
@<TRIPOS>ALT_TYPE
CGenFF_4.0_ALT_TYPE_SET
CGenFF_4.0 1 CG2R61 2 CG2R61 3 CG2R61 4 CG2R64 5 NG2R62 6 NG2R62 7 HGR61 8 HGR62 9 HGR62 10 HGR62
@<TRIPOS>MOLECULE
pyrimidine
 10 10 0 0 0
****
USER_CHARGES
INVALID_CHARGES
Pose:  26 Cluster:  26 Fr_nu: 1891379 TotEn:   -10.63
@<TRIPOS>ATOM
      1 C1        -60.0572    2.1537  -44.2678 C.ar   1 LIG      -0.13100
      2 C2        -58.8422    1.7269  -44.7639 C.ar   1 LIG       0.28900
      3 C3        -60.0316    2.6698  -42.9883 C.ar   1 LIG       0.28900
      4 C4        -57.7911    2.3171  -42.8367 C.ar   1 LIG       0.50700
      5 N1        -57.6852    1.7941  -44.0731 N.ar   1 LIG      -0.71900
      6 N2        -58.9123    2.7667  -42.2412 N.ar   1 LIG      -0.71900
      7 H1        -60.9701    2.0878  -44.8443 H      1 LIG       0.11500
      8 H2        -58.7634    1.3063  -45.7605 H      1 LIG       0.11400
      9 H3        -60.9380    3.0299  -42.5139 H      1 LIG       0.11400
     10 H4        -56.8773    2.3822  -42.2589 H      1 LIG       0.14100
@<TRIPOS>BOND
      1       1       2 ar
      2       1       3 ar
      3       2       5 ar
      4       3       6 ar
      5       4       5 ar
      6       4       6 ar
      7       1       7 1
      8       2       8 1
      9       3       9 1
     10       4      10 1
@<TRIPOS>ALT_TYPE
CGenFF_4.0_ALT_TYPE_SET
CGenFF_4.0 1 CG2R61 2 CG2R61 3 CG2R61 4 CG2R64 5 NG2R62 6 NG2R62 7 HGR61 8 HGR62 9 HGR62 10 HGR62
@<TRIPOS>MOLECULE
pyrimidine
 10 10 0 0 0
****
USER_CHARGES
INVALID_CHARGES
Pose:  27 Cluster:  27 Fr_nu: 164508 TotEn:   -10.44
@<TRIPOS>ATOM
      1 C1        -70.2586  -19.4748  -57.8588 C.ar   1 LIG      -0.13100
      2 C2        -70.5836  -20.7842  -58.1491 C.ar   1 LIG       0.28900
      3 C3        -69.1001  -19.2944  -57.1312 C.ar   1 LIG       0.28900
      4 C4        -68.7358  -21.5370  -57.0602 C.ar   1 LIG       0.50700
      5 N1        -69.8421  -21.8435  -57.7640 N.ar   1 LIG      -0.71900
      6 N2        -68.3117  -20.3066  -56.7138 N.ar   1 LIG      -0.71900
      7 H1        -70.8722  -18.6439  -58.1804 H      1 LIG       0.11500
      8 H2        -71.4763  -21.0246  -58.7163 H      1 LIG       0.11400
      9 H3        -68.7639  -18.3009  -56.8549 H      1 LIG       0.11400
     10 H4        -68.1219  -22.3688  -56.7370 H      1 LIG       0.14100
@<TRIPOS>BOND
      1       1       2 ar
      2       1       3 ar
      3       2       5 ar
      4       3       6 ar
      5       4       5 ar
      6       4       6 ar
      7       1       7 1
      8       2       8 1
      9       3       9 1
     10       4      10 1
@<TRIPOS>ALT_TYPE
CGenFF_4.0_ALT_TYPE_SET
CGenFF_4.0 1 CG2R61 2 CG2R61 3 CG2R61 4 CG2R64 5 NG2R62 6 NG2R62 7 HGR61 8 HGR62 9 HGR62 10 HGR62
@<TRIPOS>MOLECULE
pyrimidine
 10 10 0 0 0
****
USER_CHARGES
INVALID_CHARGES
Pose:  28 Cluster:  28 Fr_nu: 3291581 TotEn:   -10.37
@<TRIPOS>ATOM
      1 C1        -59.0042   -3.2844  -20.3430 C.ar   1 LIG      -0.13100
      2 C2        -57.9793   -4.2027  -20.2393 C.ar   1 LIG       0.28900
      3 C3        -59.0146   -2.2906  -19.3858 C.ar   1 LIG       0.28900
      4 C4        -57.1509   -3.1461  -18.4051 C.ar   1 LIG       0.50700
      5 N1        -57.0321   -4.1634  -19.2794 N.ar   1 LIG      -0.71900
      6 N2        -58.1001   -2.1908  -18.3988 N.ar   1 LIG      -0.71900
      7 H1        -59.7510   -3.3401  -21.1236 H      1 LIG       0.11500
      8 H2        -57.8892   -5.0200  -20.9465 H      1 LIG       0.11400
      9 H3        -59.7820   -1.5241  -19.3856 H      1 LIG       0.11400
     10 H4        -56.4039   -3.0907  -17.6227 H      1 LIG       0.14100
@<TRIPOS>BOND
      1       1       2 ar
      2       1       3 ar
      3       2       5 ar
      4       3       6 ar
      5       4       5 ar
      6       4       6 ar
      7       1       7 1
      8       2       8 1
      9       3       9 1
     10       4      10 1
@<TRIPOS>ALT_TYPE
CGenFF_4.0_ALT_TYPE_SET
CGenFF_4.0 1 CG2R61 2 CG2R61 3 CG2R61 4 CG2R64 5 NG2R62 6 NG2R62 7 HGR61 8 HGR62 9 HGR62 10 HGR62
@<TRIPOS>MOLECULE
pyrimidine
 10 10 0 0 0
****
USER_CHARGES
INVALID_CHARGES
Pose:  29 Cluster:  29 Fr_nu:   3997 TotEn:   -10.23
@<TRIPOS>ATOM
      1 C1        -77.7383  -18.7550  -30.8460 C.ar   1 LIG      -0.13100
      2 C2        -77.2162  -17.7319  -30.0810 C.ar   1 LIG       0.28900
      3 C3        -78.9701  -19.2309  -30.4459 C.ar   1 LIG       0.28900
      4 C4        -79.0351  -17.7555  -28.7179 C.ar   1 LIG       0.50700
      5 N1        -77.8399  -17.2063  -29.0063 N.ar   1 LIG      -0.71900
      6 N2        -79.6493  -18.7528  -29.3827 N.ar   1 LIG      -0.71900
      7 H1        -77.2158  -19.1578  -31.7033 H      1 LIG       0.11500
      8 H2        -76.2528  -17.2938  -30.3183 H      1 LIG       0.11400
      9 H3        -79.4596  -20.0347  -30.9852 H      1 LIG       0.11400
     10 H4        -79.5580  -17.3532  -27.8589 H      1 LIG       0.14100
@<TRIPOS>BOND
      1       1       2 ar
      2       1       3 ar
      3       2       5 ar
      4       3       6 ar
      5       4       5 ar
      6       4       6 ar
      7       1       7 1
      8       2       8 1
      9       3       9 1
     10       4      10 1
@<TRIPOS>ALT_TYPE
CGenFF_4.0_ALT_TYPE_SET
CGenFF_4.0 1 CG2R61 2 CG2R61 3 CG2R61 4 CG2R64 5 NG2R62 6 NG2R62 7 HGR61 8 HGR62 9 HGR62 10 HGR62
@<TRIPOS>MOLECULE
pyrimidine
 10 10 0 0 0
****
USER_CHARGES
INVALID_CHARGES
Pose:  30 Cluster:  30 Fr_nu: 293421 TotEn:   -10.16
@<TRIPOS>ATOM
      1 C1        -75.6125  -12.4885  -43.4378 C.ar   1 LIG      -0.13100
      2 C2        -76.5014  -11.5229  -43.8643 C.ar   1 LIG       0.28900
      3 C3        -75.3302  -12.4854  -42.0872 C.ar   1 LIG       0.28900
      4 C4        -76.7208  -10.7193  -41.7493 C.ar   1 LIG       0.50700
      5 N1        -77.0766  -10.6190  -43.0442 N.ar   1 LIG      -0.71900
      6 N2        -75.8682  -11.6120  -41.2108 N.ar   1 LIG      -0.71900
      7 H1        -75.1659  -13.2012  -44.1181 H      1 LIG       0.11500
      8 H2        -76.7839  -11.4472  -44.9087 H      1 LIG       0.11400
      9 H3        -74.6423  -13.2067  -41.6594 H      1 LIG       0.11400
     10 H4        -77.1670  -10.0050  -41.0682 H      1 LIG       0.14100
@<TRIPOS>BOND
      1       1       2 ar
      2       1       3 ar
      3       2       5 ar
      4       3       6 ar
      5       4       5 ar
      6       4       6 ar
      7       1       7 1
      8       2       8 1
      9       3       9 1
     10       4      10 1
@<TRIPOS>ALT_TYPE
CGenFF_4.0_ALT_TYPE_SET
CGenFF_4.0 1 CG2R61 2 CG2R61 3 CG2R61 4 CG2R64 5 NG2R62 6 NG2R62 7 HGR61 8 HGR62 9 HGR62 10 HGR62
@<TRIPOS>MOLECULE
pyrimidine
 10 10 0 0 0
****
USER_CHARGES
INVALID_CHARGES
Pose:  31 Cluster:  31 Fr_nu: 1089561 TotEn:   -10.10
@<TRIPOS>ATOM
      1 C1        -61.4810    2.3981  -43.5353 C.ar   1 LIG      -0.13100
      2 C2        -60.5103    3.1030  -44.2175 C.ar   1 LIG       0.28900
      3 C3        -61.0249    1.3521  -42.7594 C.ar   1 LIG       0.28900
      4 C4        -58.8748    1.7752  -43.3636 C.ar   1 LIG       0.50700
      5 N1        -59.1931    2.8178  -44.1542 N.ar   1 LIG      -0.71900
      6 N2        -59.7241    1.0114  -42.6501 N.ar   1 LIG      -0.71900
      7 H1        -62.5310    2.6489  -43.6046 H      1 LIG       0.11500
      8 H2        -60.7731    3.9418  -44.8529 H      1 LIG       0.11400
      9 H3        -61.7139    0.7402  -42.1873 H      1 LIG       0.11400
     10 H4        -57.8237    1.5231  -43.2950 H      1 LIG       0.14100
@<TRIPOS>BOND
      1       1       2 ar
      2       1       3 ar
      3       2       5 ar
      4       3       6 ar
      5       4       5 ar
      6       4       6 ar
      7       1       7 1
      8       2       8 1
      9       3       9 1
     10       4      10 1
@<TRIPOS>ALT_TYPE
CGenFF_4.0_ALT_TYPE_SET
CGenFF_4.0 1 CG2R61 2 CG2R61 3 CG2R61 4 CG2R64 5 NG2R62 6 NG2R62 7 HGR61 8 HGR62 9 HGR62 10 HGR62
@<TRIPOS>MOLECULE
pyrimidine
 10 10 0 0 0
****
USER_CHARGES
INVALID_CHARGES
Pose:  32 Cluster:  32 Fr_nu:  88876 TotEn:   -10.02
@<TRIPOS>ATOM
      1 C1        -79.8959    2.5648  -53.4605 C.ar   1 LIG      -0.13100
      2 C2        -80.7196    3.6667  -53.3522 C.ar   1 LIG       0.28900
      3 C3        -78.5789    2.8323  -53.7734 C.ar   1 LIG       0.28900
      4 C4        -78.9945    5.0662  -53.8340 C.ar   1 LIG       0.50700
      5 N1        -80.3006    4.9363  -53.5331 N.ar   1 LIG      -0.71900
      6 N2        -78.0921    4.0755  -53.9678 N.ar   1 LIG      -0.71900
      7 H1        -80.2591    1.5569  -53.3101 H      1 LIG       0.11500
      8 H2        -81.7709    3.5554  -53.1097 H      1 LIG       0.11400
      9 H3        -77.8569    2.0300  -53.8803 H      1 LIG       0.11400
     10 H4        -78.6309    6.0752  -53.9856 H      1 LIG       0.14100
@<TRIPOS>BOND
      1       1       2 ar
      2       1       3 ar
      3       2       5 ar
      4       3       6 ar
      5       4       5 ar
      6       4       6 ar
      7       1       7 1
      8       2       8 1
      9       3       9 1
     10       4      10 1
@<TRIPOS>ALT_TYPE
CGenFF_4.0_ALT_TYPE_SET
CGenFF_4.0 1 CG2R61 2 CG2R61 3 CG2R61 4 CG2R64 5 NG2R62 6 NG2R62 7 HGR61 8 HGR62 9 HGR62 10 HGR62
@<TRIPOS>MOLECULE
pyrimidine
 10 10 0 0 0
****
USER_CHARGES
INVALID_CHARGES
Pose:  33 Cluster:  33 Fr_nu: 241360 TotEn:    -9.95
@<TRIPOS>ATOM
      1 C1        -59.4862    2.5140  -47.1002 C.ar   1 LIG      -0.13100
      2 C2        -58.5757    3.5169  -47.3643 C.ar   1 LIG       0.28900
      3 C3        -59.3054    1.8421  -45.9087 C.ar   1 LIG       0.28900
      4 C4        -57.4931    3.1186  -45.4056 C.ar   1 LIG       0.50700
      5 N1        -57.5631    3.8471  -46.5361 N.ar   1 LIG      -0.71900
      6 N2        -58.3158    2.1191  -45.0344 N.ar   1 LIG      -0.71900
      7 H1        -60.2891    2.2703  -47.7830 H      1 LIG       0.11500
      8 H2        -58.6374    4.1000  -48.2767 H      1 LIG       0.11400
      9 H3        -59.9711    1.0376  -45.6153 H      1 LIG       0.11400
     10 H4        -56.6886    3.3617  -44.7224 H      1 LIG       0.14100
@<TRIPOS>BOND
      1       1       2 ar
      2       1       3 ar
      3       2       5 ar
      4       3       6 ar
      5       4       5 ar
      6       4       6 ar
      7       1       7 1
      8       2       8 1
      9       3       9 1
     10       4      10 1
@<TRIPOS>ALT_TYPE
CGenFF_4.0_ALT_TYPE_SET
CGenFF_4.0 1 CG2R61 2 CG2R61 3 CG2R61 4 CG2R64 5 NG2R62 6 NG2R62 7 HGR61 8 HGR62 9 HGR62 10 HGR62
@<TRIPOS>MOLECULE
pyrimidine
 10 10 0 0 0
****
USER_CHARGES
INVALID_CHARGES
Pose:  34 Cluster:  34 Fr_nu: 997539 TotEn:    -9.76
@<TRIPOS>ATOM
      1 C1        -65.2699   -2.1080  -26.9762 C.ar   1 LIG      -0.13100
      2 C2        -64.2567   -2.3153  -26.0624 C.ar   1 LIG       0.28900
      3 C3        -65.7402   -0.8137  -27.0628 C.ar   1 LIG       0.28900
      4 C4        -64.2782   -0.1220  -25.4656 C.ar   1 LIG       0.50700
      5 N1        -63.7352   -1.3414  -25.2879 N.ar   1 LIG      -0.71900
      6 N2        -65.2658    0.2077  -26.3198 N.ar   1 LIG      -0.71900
      7 H1        -65.6696   -2.9081  -27.5847 H      1 LIG       0.11500
      8 H2        -63.8235   -3.2999  -25.9238 H      1 LIG       0.11400
      9 H3        -66.5362   -0.5544  -27.7525 H      1 LIG       0.11400
     10 H4        -63.8790    0.6790  -24.8556 H      1 LIG       0.14100
@<TRIPOS>BOND
      1       1       2 ar
      2       1       3 ar
      3       2       5 ar
      4       3       6 ar
      5       4       5 ar
      6       4       6 ar
      7       1       7 1
      8       2       8 1
      9       3       9 1
     10       4      10 1
@<TRIPOS>ALT_TYPE
CGenFF_4.0_ALT_TYPE_SET
CGenFF_4.0 1 CG2R61 2 CG2R61 3 CG2R61 4 CG2R64 5 NG2R62 6 NG2R62 7 HGR61 8 HGR62 9 HGR62 10 HGR62
@<TRIPOS>MOLECULE
pyrimidine
 10 10 0 0 0
****
USER_CHARGES
INVALID_CHARGES
Pose:  35 Cluster:  35 Fr_nu:  53252 TotEn:    -9.65
@<TRIPOS>ATOM
      1 C1        -76.5321  -13.1741  -45.1127 C.ar   1 LIG      -0.13100
      2 C2        -76.5490  -12.3254  -44.0246 C.ar   1 LIG       0.28900
      3 C3        -75.3421  -13.2287  -45.8090 C.ar   1 LIG       0.28900
      4 C4        -74.3887  -11.7239  -44.3970 C.ar   1 LIG       0.50700
      5 N1        -75.4914  -11.5827  -43.6370 N.ar   1 LIG      -0.71900
      6 N2        -74.2463  -12.5145  -45.4779 N.ar   1 LIG      -0.71900
      7 H1        -77.3957  -13.7583  -45.4012 H      1 LIG       0.11500
      8 H2        -77.4403  -12.2160  -43.4165 H      1 LIG       0.11400
      9 H3        -75.2336  -13.8671  -46.6791 H      1 LIG       0.11400
     10 H4        -73.5243  -11.1382  -44.1091 H      1 LIG       0.14100
@<TRIPOS>BOND
      1       1       2 ar
      2       1       3 ar
      3       2       5 ar
      4       3       6 ar
      5       4       5 ar
      6       4       6 ar
      7       1       7 1
      8       2       8 1
      9       3       9 1
     10       4      10 1
@<TRIPOS>ALT_TYPE
CGenFF_4.0_ALT_TYPE_SET
CGenFF_4.0 1 CG2R61 2 CG2R61 3 CG2R61 4 CG2R64 5 NG2R62 6 NG2R62 7 HGR61 8 HGR62 9 HGR62 10 HGR62
@<TRIPOS>MOLECULE
pyrimidine
 10 10 0 0 0
****
USER_CHARGES
INVALID_CHARGES
Pose:  36 Cluster:  36 Fr_nu: 607334 TotEn:    -9.60
@<TRIPOS>ATOM
      1 C1        -74.3053  -28.0325  -42.1273 C.ar   1 LIG      -0.13100
      2 C2        -73.4517  -29.0876  -41.8768 C.ar   1 LIG       0.28900
      3 C3        -75.3817  -28.3161  -42.9428 C.ar   1 LIG       0.28900
      4 C4        -74.7126  -30.4777  -43.1592 C.ar   1 LIG       0.50700
      5 N1        -73.6258  -30.3279  -42.3783 N.ar   1 LIG      -0.71900
      6 N2        -75.6168  -29.5320  -43.4782 N.ar   1 LIG      -0.71900
      7 H1        -74.1411  -27.0474  -41.7117 H      1 LIG       0.11500
      8 H2        -72.5778  -28.9605  -41.2471 H      1 LIG       0.11400
      9 H3        -76.1064  -27.5501  -43.1965 H      1 LIG       0.11400
     10 H4        -74.8766  -31.4638  -43.5764 H      1 LIG       0.14100
@<TRIPOS>BOND
      1       1       2 ar
      2       1       3 ar
      3       2       5 ar
      4       3       6 ar
      5       4       5 ar
      6       4       6 ar
      7       1       7 1
      8       2       8 1
      9       3       9 1
     10       4      10 1
@<TRIPOS>ALT_TYPE
CGenFF_4.0_ALT_TYPE_SET
CGenFF_4.0 1 CG2R61 2 CG2R61 3 CG2R61 4 CG2R64 5 NG2R62 6 NG2R62 7 HGR61 8 HGR62 9 HGR62 10 HGR62
@<TRIPOS>MOLECULE
pyrimidine
 10 10 0 0 0
****
USER_CHARGES
INVALID_CHARGES
Pose:  37 Cluster:  37 Fr_nu: 2117723 TotEn:    -9.55
@<TRIPOS>ATOM
      1 C1        -69.4533   -3.0063  -27.2778 C.ar   1 LIG      -0.13100
      2 C2        -69.1498   -2.6482  -28.5756 C.ar   1 LIG       0.28900
      3 C3        -70.7628   -2.8036  -26.8932 C.ar   1 LIG       0.28900
      4 C4        -71.2914   -1.9821  -28.9457 C.ar   1 LIG       0.50700
      5 N1        -70.0477   -2.1313  -29.4399 N.ar   1 LIG      -0.71900
      6 N2        -71.7117   -2.2915  -27.7041 N.ar   1 LIG      -0.71900
      7 H1        -68.7127   -3.4188  -26.6058 H      1 LIG       0.11500
      8 H2        -68.1461   -2.7706  -28.9677 H      1 LIG       0.11400
      9 H3        -71.0953   -3.0543  -25.8917 H      1 LIG       0.11400
     10 H4        -72.0329   -1.5680  -29.6180 H      1 LIG       0.14100
@<TRIPOS>BOND
      1       1       2 ar
      2       1       3 ar
      3       2       5 ar
      4       3       6 ar
      5       4       5 ar
      6       4       6 ar
      7       1       7 1
      8       2       8 1
      9       3       9 1
     10       4      10 1
@<TRIPOS>ALT_TYPE
CGenFF_4.0_ALT_TYPE_SET
CGenFF_4.0 1 CG2R61 2 CG2R61 3 CG2R61 4 CG2R64 5 NG2R62 6 NG2R62 7 HGR61 8 HGR62 9 HGR62 10 HGR62
@<TRIPOS>MOLECULE
pyrimidine
 10 10 0 0 0
****
USER_CHARGES
INVALID_CHARGES
Pose:  38 Cluster:  38 Fr_nu: 344718 TotEn:    -9.40
@<TRIPOS>ATOM
      1 C1        -64.4690  -11.0507  -61.6004 C.ar   1 LIG      -0.13100
      2 C2        -64.4812  -11.2519  -60.2352 C.ar   1 LIG       0.28900
      3 C3        -64.0871   -9.7913  -62.0149 C.ar   1 LIG       0.28900
      4 C4        -63.7933   -9.1174  -59.8640 C.ar   1 LIG       0.50700
      5 N1        -64.1480  -10.3039  -59.3349 N.ar   1 LIG      -0.71900
      6 N2        -63.7415   -8.7969  -61.1710 N.ar   1 LIG      -0.71900
      7 H1        -64.7414  -11.8296  -62.3000 H      1 LIG       0.11500
      8 H2        -64.7681  -12.2099  -59.8152 H      1 LIG       0.11400
      9 H3        -64.0478   -9.5389  -63.0691 H      1 LIG       0.11400
     10 H4        -63.5216   -8.3371  -59.1636 H      1 LIG       0.14100
@<TRIPOS>BOND
      1       1       2 ar
      2       1       3 ar
      3       2       5 ar
      4       3       6 ar
      5       4       5 ar
      6       4       6 ar
      7       1       7 1
      8       2       8 1
      9       3       9 1
     10       4      10 1
@<TRIPOS>ALT_TYPE
CGenFF_4.0_ALT_TYPE_SET
CGenFF_4.0 1 CG2R61 2 CG2R61 3 CG2R61 4 CG2R64 5 NG2R62 6 NG2R62 7 HGR61 8 HGR62 9 HGR62 10 HGR62
@<TRIPOS>MOLECULE
pyrimidine
 10 10 0 0 0
****
USER_CHARGES
INVALID_CHARGES
Pose:  39 Cluster:  39 Fr_nu: 387150 TotEn:    -9.28
@<TRIPOS>ATOM
      1 C1        -65.3070   -2.1580  -26.4358 C.ar   1 LIG      -0.13100
      2 C2        -64.3518   -1.1631  -26.4845 C.ar   1 LIG       0.28900
      3 C3        -65.2449   -2.9921  -25.3383 C.ar   1 LIG       0.28900
      4 C4        -63.4492   -1.8643  -24.5196 C.ar   1 LIG       0.50700
      5 N1        -63.4046   -0.9867  -25.5400 N.ar   1 LIG      -0.71900
      6 N2        -64.3259   -2.8737  -24.3577 N.ar   1 LIG      -0.71900
      7 H1        -66.0554   -2.2765  -27.2079 H      1 LIG       0.11500
      8 H2        -64.3211   -0.4594  -27.3092 H      1 LIG       0.11400
      9 H3        -65.9536   -3.8036  -25.2136 H      1 LIG       0.11400
     10 H4        -62.6992   -1.7466  -23.7470 H      1 LIG       0.14100
@<TRIPOS>BOND
      1       1       2 ar
      2       1       3 ar
      3       2       5 ar
      4       3       6 ar
      5       4       5 ar
      6       4       6 ar
      7       1       7 1
      8       2       8 1
      9       3       9 1
     10       4      10 1
@<TRIPOS>ALT_TYPE
CGenFF_4.0_ALT_TYPE_SET
CGenFF_4.0 1 CG2R61 2 CG2R61 3 CG2R61 4 CG2R64 5 NG2R62 6 NG2R62 7 HGR61 8 HGR62 9 HGR62 10 HGR62
@<TRIPOS>MOLECULE
pyrimidine
 10 10 0 0 0
****
USER_CHARGES
INVALID_CHARGES
Pose:  40 Cluster:  40 Fr_nu: 2907176 TotEn:    -9.24
@<TRIPOS>ATOM
      1 C1        -59.9588   -2.3532  -21.7280 C.ar   1 LIG      -0.13100
      2 C2        -60.0295   -2.2559  -23.1028 C.ar   1 LIG       0.28900
      3 C3        -60.6566   -1.3927  -21.0248 C.ar   1 LIG       0.28900
      4 C4        -61.3630   -0.4210  -22.9545 C.ar   1 LIG       0.50700
      5 N1        -60.7249   -1.2990  -23.7516 N.ar   1 LIG      -0.71900
      6 N2        -61.3718   -0.4084  -21.6079 N.ar   1 LIG      -0.71900
      7 H1        -59.3929   -3.1316  -21.2338 H      1 LIG       0.11500
      8 H2        -59.5131   -2.9661  -23.7394 H      1 LIG       0.11400
      9 H3        -60.6595   -1.3875  -19.9402 H      1 LIG       0.11400
     10 H4        -61.9287    0.3591  -23.4491 H      1 LIG       0.14100
@<TRIPOS>BOND
      1       1       2 ar
      2       1       3 ar
      3       2       5 ar
      4       3       6 ar
      5       4       5 ar
      6       4       6 ar
      7       1       7 1
      8       2       8 1
      9       3       9 1
     10       4      10 1
@<TRIPOS>ALT_TYPE
CGenFF_4.0_ALT_TYPE_SET
CGenFF_4.0 1 CG2R61 2 CG2R61 3 CG2R61 4 CG2R64 5 NG2R62 6 NG2R62 7 HGR61 8 HGR62 9 HGR62 10 HGR62
@<TRIPOS>MOLECULE
pyrimidine
 10 10 0 0 0
****
USER_CHARGES
INVALID_CHARGES
Pose:  41 Cluster:  41 Fr_nu: 2366810 TotEn:    -9.05
@<TRIPOS>ATOM
      1 C1        -57.7747    3.7814  -37.2108 C.ar   1 LIG      -0.13100
      2 C2        -57.5811    4.3096  -38.4710 C.ar   1 LIG       0.28900
      3 C3        -56.8963    2.7839  -36.8401 C.ar   1 LIG       0.28900
      4 C4        -55.8163    2.9240  -38.8353 C.ar   1 LIG       0.50700
      5 N1        -56.6082    3.9030  -39.3127 N.ar   1 LIG      -0.71900
      6 N2        -55.9018    2.3289  -37.6302 N.ar   1 LIG      -0.71900
      7 H1        -58.5638    4.1268  -36.5563 H      1 LIG       0.11500
      8 H2        -58.2225    5.0979  -38.8498 H      1 LIG       0.11400
      9 H3        -56.9705    2.3081  -35.8682 H      1 LIG       0.11400
     10 H4        -55.0268    2.5773  -39.4909 H      1 LIG       0.14100
@<TRIPOS>BOND
      1       1       2 ar
      2       1       3 ar
      3       2       5 ar
      4       3       6 ar
      5       4       5 ar
      6       4       6 ar
      7       1       7 1
      8       2       8 1
      9       3       9 1
     10       4      10 1
@<TRIPOS>ALT_TYPE
CGenFF_4.0_ALT_TYPE_SET
CGenFF_4.0 1 CG2R61 2 CG2R61 3 CG2R61 4 CG2R64 5 NG2R62 6 NG2R62 7 HGR61 8 HGR62 9 HGR62 10 HGR62
@<TRIPOS>MOLECULE
pyrimidine
 10 10 0 0 0
****
USER_CHARGES
INVALID_CHARGES
Pose:  42 Cluster:  42 Fr_nu:  36314 TotEn:    -9.04
@<TRIPOS>ATOM
      1 C1        -58.8602    3.6602  -37.2125 C.ar   1 LIG      -0.13100
      2 C2        -58.2623    4.0916  -38.3791 C.ar   1 LIG       0.28900
      3 C3        -58.2461    2.5955  -36.5853 C.ar   1 LIG       0.28900
      4 C4        -56.6462    2.5035  -38.1974 C.ar   1 LIG       0.50700
      5 N1        -57.1505    3.5342  -38.9021 N.ar   1 LIG      -0.71900
      6 N2        -57.1338    1.9907  -37.0515 N.ar   1 LIG      -0.71900
      7 H1        -59.7522    4.1260  -36.8157 H      1 LIG       0.11500
      8 H2        -58.6735    4.9223  -38.9423 H      1 LIG       0.11400
      9 H3        -58.6438    2.1865  -35.6628 H      1 LIG       0.11400
     10 H4        -55.7537    2.0361  -38.5950 H      1 LIG       0.14100
@<TRIPOS>BOND
      1       1       2 ar
      2       1       3 ar
      3       2       5 ar
      4       3       6 ar
      5       4       5 ar
      6       4       6 ar
      7       1       7 1
      8       2       8 1
      9       3       9 1
     10       4      10 1
@<TRIPOS>ALT_TYPE
CGenFF_4.0_ALT_TYPE_SET
CGenFF_4.0 1 CG2R61 2 CG2R61 3 CG2R61 4 CG2R64 5 NG2R62 6 NG2R62 7 HGR61 8 HGR62 9 HGR62 10 HGR62
@<TRIPOS>MOLECULE
pyrimidine
 10 10 0 0 0
****
USER_CHARGES
INVALID_CHARGES
Pose:  43 Cluster:  43 Fr_nu: 1153740 TotEn:    -8.95
@<TRIPOS>ATOM
      1 C1        -57.8195   -3.2433  -20.6710 C.ar   1 LIG      -0.13100
      2 C2        -57.0522   -3.8542  -19.7001 C.ar   1 LIG       0.28900
      3 C3        -59.1607   -3.5674  -20.6637 C.ar   1 LIG       0.28900
      4 C4        -58.8683   -4.9508  -18.8839 C.ar   1 LIG       0.50700
      5 N1        -57.5458   -4.7163  -18.7872 N.ar   1 LIG      -0.71900
      6 N2        -59.7210   -4.4206  -19.7814 N.ar   1 LIG      -0.71900
      7 H1        -57.3969   -2.5555  -21.3912 H      1 LIG       0.11500
      8 H2        -55.9874   -3.6613  -19.6276 H      1 LIG       0.11400
      9 H3        -59.8425   -3.1374  -21.3894 H      1 LIG       0.11400
     10 H4        -59.2914   -5.6404  -18.1637 H      1 LIG       0.14100
@<TRIPOS>BOND
      1       1       2 ar
      2       1       3 ar
      3       2       5 ar
      4       3       6 ar
      5       4       5 ar
      6       4       6 ar
      7       1       7 1
      8       2       8 1
      9       3       9 1
     10       4      10 1
@<TRIPOS>ALT_TYPE
CGenFF_4.0_ALT_TYPE_SET
CGenFF_4.0 1 CG2R61 2 CG2R61 3 CG2R61 4 CG2R64 5 NG2R62 6 NG2R62 7 HGR61 8 HGR62 9 HGR62 10 HGR62
@<TRIPOS>MOLECULE
pyrimidine
 10 10 0 0 0
****
USER_CHARGES
INVALID_CHARGES
Pose:  44 Cluster:  44 Fr_nu: 4324470 TotEn:    -8.94
@<TRIPOS>ATOM
      1 C1        -39.1600   -4.5653  -48.2689 C.ar   1 LIG      -0.13100
      2 C2        -38.0808   -3.8118  -47.8541 C.ar   1 LIG       0.28900
      3 C3        -40.2852   -4.4848  -47.4742 C.ar   1 LIG       0.28900
      4 C4        -39.2443   -3.0417  -46.0595 C.ar   1 LIG       0.50700
      5 N1        -38.0884   -3.0359  -46.7503 N.ar   1 LIG      -0.71900
      6 N2        -40.3625   -3.7303  -46.3583 N.ar   1 LIG      -0.71900
      7 H1        -39.1260   -5.1792  -49.1589 H      1 LIG       0.11500
      8 H2        -37.1524   -3.8115  -48.4147 H      1 LIG       0.11400
      9 H3        -41.1826   -5.0421  -47.7197 H      1 LIG       0.11400
     10 H4        -39.2782   -2.4279  -45.1677 H      1 LIG       0.14100
@<TRIPOS>BOND
      1       1       2 ar
      2       1       3 ar
      3       2       5 ar
      4       3       6 ar
      5       4       5 ar
      6       4       6 ar
      7       1       7 1
      8       2       8 1
      9       3       9 1
     10       4      10 1
@<TRIPOS>ALT_TYPE
CGenFF_4.0_ALT_TYPE_SET
CGenFF_4.0 1 CG2R61 2 CG2R61 3 CG2R61 4 CG2R64 5 NG2R62 6 NG2R62 7 HGR61 8 HGR62 9 HGR62 10 HGR62
@<TRIPOS>MOLECULE
pyrimidine
 10 10 0 0 0
****
USER_CHARGES
INVALID_CHARGES
Pose:  45 Cluster:  45 Fr_nu: 465483 TotEn:    -8.90
@<TRIPOS>ATOM
      1 C1        -65.8272  -19.3343  -54.2115 C.ar   1 LIG      -0.13100
      2 C2        -64.5219  -19.3394  -54.6594 C.ar   1 LIG       0.28900
      3 C3        -66.0000  -19.6183  -52.8723 C.ar   1 LIG       0.28900
      4 C4        -63.7586  -19.8619  -52.5831 C.ar   1 LIG       0.50700
      5 N1        -63.4595  -19.5999  -53.8697 N.ar   1 LIG      -0.71900
      6 N2        -64.9844  -19.8879  -52.0260 N.ar   1 LIG      -0.71900
      7 H1        -66.6607  -19.1219  -54.8676 H      1 LIG       0.11500
      8 H2        -64.2876  -19.1277  -55.6970 H      1 LIG       0.11400
      9 H3        -66.9899  -19.6382  -52.4294 H      1 LIG       0.11400
     10 H4        -62.9243  -20.0758  -51.9262 H      1 LIG       0.14100
@<TRIPOS>BOND
      1       1       2 ar
      2       1       3 ar
      3       2       5 ar
      4       3       6 ar
      5       4       5 ar
      6       4       6 ar
      7       1       7 1
      8       2       8 1
      9       3       9 1
     10       4      10 1
@<TRIPOS>ALT_TYPE
CGenFF_4.0_ALT_TYPE_SET
CGenFF_4.0 1 CG2R61 2 CG2R61 3 CG2R61 4 CG2R64 5 NG2R62 6 NG2R62 7 HGR61 8 HGR62 9 HGR62 10 HGR62
@<TRIPOS>MOLECULE
pyrimidine
 10 10 0 0 0
****
USER_CHARGES
INVALID_CHARGES
Pose:  46 Cluster:  46 Fr_nu: 355505 TotEn:    -8.66
@<TRIPOS>ATOM
      1 C1        -60.9813  -21.9214  -24.8064 C.ar   1 LIG      -0.13100
      2 C2        -60.8931  -23.1573  -24.1987 C.ar   1 LIG       0.28900
      3 C3        -59.7881  -21.3855  -25.2457 C.ar   1 LIG       0.28900
      4 C4        -58.6403  -23.2000  -24.4993 C.ar   1 LIG       0.50700
      5 N1        -59.7346  -23.8275  -24.0280 N.ar   1 LIG      -0.71900
      6 N2        -58.5947  -21.9995  -25.1079 N.ar   1 LIG      -0.71900
      7 H1        -61.9245  -21.4062  -24.9300 H      1 LIG       0.11500
      8 H2        -61.7782  -23.6575  -23.8210 H      1 LIG       0.11400
      9 H3        -59.7577  -20.4179  -25.7349 H      1 LIG       0.11400
     10 H4        -57.6958  -23.7152  -24.3746 H      1 LIG       0.14100
@<TRIPOS>BOND
      1       1       2 ar
      2       1       3 ar
      3       2       5 ar
      4       3       6 ar
      5       4       5 ar
      6       4       6 ar
      7       1       7 1
      8       2       8 1
      9       3       9 1
     10       4      10 1
@<TRIPOS>ALT_TYPE
CGenFF_4.0_ALT_TYPE_SET
CGenFF_4.0 1 CG2R61 2 CG2R61 3 CG2R61 4 CG2R64 5 NG2R62 6 NG2R62 7 HGR61 8 HGR62 9 HGR62 10 HGR62
@<TRIPOS>MOLECULE
pyrimidine
 10 10 0 0 0
****
USER_CHARGES
INVALID_CHARGES
Pose:  47 Cluster:  47 Fr_nu: 858192 TotEn:    -8.52
@<TRIPOS>ATOM
      1 C1        -58.4951   -3.2248  -17.8086 C.ar   1 LIG      -0.13100
      2 C2        -59.5937   -3.1629  -18.6415 C.ar   1 LIG       0.28900
      3 C3        -57.2891   -3.4787  -18.4290 C.ar   1 LIG       0.28900
      4 C4        -58.2984   -3.5753  -20.4634 C.ar   1 LIG       0.50700
      5 N1        -59.5313   -3.3339  -19.9784 N.ar   1 LIG      -0.71900
      6 N2        -57.1537   -3.6599  -19.7591 N.ar   1 LIG      -0.71900
      7 H1        -58.5744   -3.0837  -16.7390 H      1 LIG       0.11500
      8 H2        -60.5842   -2.9682  -18.2447 H      1 LIG       0.11400
      9 H3        -56.3704   -3.5462  -17.8563 H      1 LIG       0.11400
     10 H4        -58.2190   -3.7177  -21.5342 H      1 LIG       0.14100
@<TRIPOS>BOND
      1       1       2 ar
      2       1       3 ar
      3       2       5 ar
      4       3       6 ar
      5       4       5 ar
      6       4       6 ar
      7       1       7 1
      8       2       8 1
      9       3       9 1
     10       4      10 1
@<TRIPOS>ALT_TYPE
CGenFF_4.0_ALT_TYPE_SET
CGenFF_4.0 1 CG2R61 2 CG2R61 3 CG2R61 4 CG2R64 5 NG2R62 6 NG2R62 7 HGR61 8 HGR62 9 HGR62 10 HGR62
@<TRIPOS>MOLECULE
pyrimidine
 10 10 0 0 0
****
USER_CHARGES
INVALID_CHARGES
Pose:  48 Cluster:  48 Fr_nu: 2955598 TotEn:    -8.44
@<TRIPOS>ATOM
      1 C1        -63.3081  -12.0094  -59.3119 C.ar   1 LIG      -0.13100
      2 C2        -62.4696  -11.4023  -58.3992 C.ar   1 LIG       0.28900
      3 C3        -64.3642  -11.2403  -59.7560 C.ar   1 LIG       0.28900
      4 C4        -63.7056   -9.4955  -58.4565 C.ar   1 LIG       0.50700
      5 N1        -62.6394  -10.1421  -57.9482 N.ar   1 LIG      -0.71900
      6 N2        -64.5940   -9.9751  -59.3478 N.ar   1 LIG      -0.71900
      7 H1        -63.1481  -13.0223  -59.6564 H      1 LIG       0.11500
      8 H2        -61.6125  -11.9286  -57.9934 H      1 LIG       0.11400
      9 H3        -65.0767  -11.6323  -60.4737 H      1 LIG       0.11400
     10 H4        -63.8667   -8.4817  -58.1108 H      1 LIG       0.14100
@<TRIPOS>BOND
      1       1       2 ar
      2       1       3 ar
      3       2       5 ar
      4       3       6 ar
      5       4       5 ar
      6       4       6 ar
      7       1       7 1
      8       2       8 1
      9       3       9 1
     10       4      10 1
@<TRIPOS>ALT_TYPE
CGenFF_4.0_ALT_TYPE_SET
CGenFF_4.0 1 CG2R61 2 CG2R61 3 CG2R61 4 CG2R64 5 NG2R62 6 NG2R62 7 HGR61 8 HGR62 9 HGR62 10 HGR62
@<TRIPOS>MOLECULE
pyrimidine
 10 10 0 0 0
****
USER_CHARGES
INVALID_CHARGES
Pose:  49 Cluster:  49 Fr_nu:  48693 TotEn:    -8.44
@<TRIPOS>ATOM
      1 C1        -62.7489  -22.9879  -24.8293 C.ar   1 LIG      -0.13100
      2 C2        -62.7528  -23.9253  -23.8165 C.ar   1 LIG       0.28900
      3 C3        -61.6062  -22.2208  -24.9286 C.ar   1 LIG       0.28900
      4 C4        -60.6683  -23.2991  -23.1609 C.ar   1 LIG       0.50700
      5 N1        -61.7258  -24.1085  -22.9610 N.ar   1 LIG      -0.71900
      6 N2        -60.5430  -22.3500  -24.1081 N.ar   1 LIG      -0.71900
      7 H1        -63.5872  -22.8624  -25.5015 H      1 LIG       0.11500
      8 H2        -63.6077  -24.5743  -23.6606 H      1 LIG       0.11400
      9 H3        -61.5113  -21.4576  -25.6933 H      1 LIG       0.11400
     10 H4        -59.8293  -23.4237  -22.4873 H      1 LIG       0.14100
@<TRIPOS>BOND
      1       1       2 ar
      2       1       3 ar
      3       2       5 ar
      4       3       6 ar
      5       4       5 ar
      6       4       6 ar
      7       1       7 1
      8       2       8 1
      9       3       9 1
     10       4      10 1
@<TRIPOS>ALT_TYPE
CGenFF_4.0_ALT_TYPE_SET
CGenFF_4.0 1 CG2R61 2 CG2R61 3 CG2R61 4 CG2R64 5 NG2R62 6 NG2R62 7 HGR61 8 HGR62 9 HGR62 10 HGR62
@<TRIPOS>MOLECULE
pyrimidine
 10 10 0 0 0
****
USER_CHARGES
INVALID_CHARGES
Pose:  50 Cluster:  50 Fr_nu: 3193839 TotEn:    -8.20
@<TRIPOS>ATOM
      1 C1        -45.3868  -11.4103  -45.6042 C.ar   1 LIG      -0.13100
      2 C2        -45.0556  -10.9801  -44.3354 C.ar   1 LIG       0.28900
      3 C3        -46.5869  -12.0827  -45.7123 C.ar   1 LIG       0.28900
      4 C4        -46.9743  -11.8526  -43.4843 C.ar   1 LIG       0.50700
      5 N1        -45.8289  -11.1848  -43.2489 N.ar   1 LIG      -0.71900
      6 N2        -47.4085  -12.3225  -44.6694 N.ar   1 LIG      -0.71900
      7 H1        -44.7472  -11.2322  -46.4582 H      1 LIG       0.11500
      8 H2        -44.1314  -10.4428  -44.1523 H      1 LIG       0.11400
      9 H3        -46.9311  -12.4593  -46.6695 H      1 LIG       0.11400
     10 H4        -47.6143  -12.0320  -42.6291 H      1 LIG       0.14100
@<TRIPOS>BOND
      1       1       2 ar
      2       1       3 ar
      3       2       5 ar
      4       3       6 ar
      5       4       5 ar
      6       4       6 ar
      7       1       7 1
      8       2       8 1
      9       3       9 1
     10       4      10 1
@<TRIPOS>ALT_TYPE
CGenFF_4.0_ALT_TYPE_SET
CGenFF_4.0 1 CG2R61 2 CG2R61 3 CG2R61 4 CG2R64 5 NG2R62 6 NG2R62 7 HGR61 8 HGR62 9 HGR62 10 HGR62
@<TRIPOS>MOLECULE
pyrimidine
 10 10 0 0 0
****
USER_CHARGES
INVALID_CHARGES
Pose:  51 Cluster:  51 Fr_nu: 1156518 TotEn:    -8.16
@<TRIPOS>ATOM
      1 C1        -55.7507   -9.7888  -50.4511 C.ar   1 LIG      -0.13100
      2 C2        -55.2468   -9.0708  -49.3857 C.ar   1 LIG       0.28900
      3 C3        -55.6549  -11.1612  -50.3450 C.ar   1 LIG       0.28900
      4 C4        -54.6556  -10.9846  -48.3110 C.ar   1 LIG       0.50700
      5 N1        -54.6903   -9.6386  -48.2956 N.ar   1 LIG      -0.71900
      6 N2        -55.1112  -11.7951  -49.2853 N.ar   1 LIG      -0.71900
      7 H1        -56.1917   -9.3070  -51.3134 H      1 LIG       0.11500
      8 H2        -55.2775   -7.9867  -49.3793 H      1 LIG       0.11400
      9 H3        -56.0233  -11.8087  -51.1333 H      1 LIG       0.11400
     10 H4        -54.2130  -11.4672  -47.4482 H      1 LIG       0.14100
@<TRIPOS>BOND
      1       1       2 ar
      2       1       3 ar
      3       2       5 ar
      4       3       6 ar
      5       4       5 ar
      6       4       6 ar
      7       1       7 1
      8       2       8 1
      9       3       9 1
     10       4      10 1
@<TRIPOS>ALT_TYPE
CGenFF_4.0_ALT_TYPE_SET
CGenFF_4.0 1 CG2R61 2 CG2R61 3 CG2R61 4 CG2R64 5 NG2R62 6 NG2R62 7 HGR61 8 HGR62 9 HGR62 10 HGR62
@<TRIPOS>MOLECULE
pyrimidine
 10 10 0 0 0
****
USER_CHARGES
INVALID_CHARGES
Pose:  52 Cluster:  52 Fr_nu: 4120776 TotEn:    -7.93
@<TRIPOS>ATOM
      1 C1        -79.3645  -25.0362  -45.1403 C.ar   1 LIG      -0.13100
      2 C2        -80.3021  -25.7523  -44.4242 C.ar   1 LIG       0.28900
      3 C3        -79.4616  -23.6630  -45.0449 C.ar   1 LIG       0.28900
      4 C4        -81.2542  -23.8357  -43.6578 C.ar   1 LIG       0.50700
      5 N1        -81.2645  -25.1822  -43.6698 N.ar   1 LIG      -0.71900
      6 N2        -80.3975  -23.0269  -44.3102 N.ar   1 LIG      -0.71900
      7 H1        -78.6033  -25.5198  -45.7377 H      1 LIG       0.11500
      8 H2        -80.3052  -26.8368  -44.4381 H      1 LIG       0.11400
      9 H3        -78.7690  -23.0168  -45.5731 H      1 LIG       0.11400
     10 H4        -82.0170  -23.3513  -43.0607 H      1 LIG       0.14100
@<TRIPOS>BOND
      1       1       2 ar
      2       1       3 ar
      3       2       5 ar
      4       3       6 ar
      5       4       5 ar
      6       4       6 ar
      7       1       7 1
      8       2       8 1
      9       3       9 1
     10       4      10 1
@<TRIPOS>ALT_TYPE
CGenFF_4.0_ALT_TYPE_SET
CGenFF_4.0 1 CG2R61 2 CG2R61 3 CG2R61 4 CG2R64 5 NG2R62 6 NG2R62 7 HGR61 8 HGR62 9 HGR62 10 HGR62
@<TRIPOS>MOLECULE
pyrimidine
 10 10 0 0 0
****
USER_CHARGES
INVALID_CHARGES
Pose:  53 Cluster:  53 Fr_nu: 3373952 TotEn:    -7.71
@<TRIPOS>ATOM
      1 C1        -60.8880    2.5784  -46.9675 C.ar   1 LIG      -0.13100
      2 C2        -59.9484    1.9824  -46.1512 C.ar   1 LIG       0.28900
      3 C3        -61.8784    3.2874  -46.3192 C.ar   1 LIG       0.28900
      4 C4        -60.9808    2.7853  -44.2921 C.ar   1 LIG       0.50700
      5 N1        -59.9645    2.0658  -44.8047 N.ar   1 LIG      -0.71900
      6 N2        -61.9557    3.4120  -44.9780 N.ar   1 LIG      -0.71900
      7 H1        -60.8507    2.4949  -48.0454 H      1 LIG       0.11500
      8 H2        -59.1322    1.4039  -46.5702 H      1 LIG       0.11400
      9 H3        -62.6612    3.7897  -46.8771 H      1 LIG       0.11400
     10 H4        -61.0190    2.8681  -43.2128 H      1 LIG       0.14100
@<TRIPOS>BOND
      1       1       2 ar
      2       1       3 ar
      3       2       5 ar
      4       3       6 ar
      5       4       5 ar
      6       4       6 ar
      7       1       7 1
      8       2       8 1
      9       3       9 1
     10       4      10 1
@<TRIPOS>ALT_TYPE
CGenFF_4.0_ALT_TYPE_SET
CGenFF_4.0 1 CG2R61 2 CG2R61 3 CG2R61 4 CG2R64 5 NG2R62 6 NG2R62 7 HGR61 8 HGR62 9 HGR62 10 HGR62
@<TRIPOS>MOLECULE
pyrimidine
 10 10 0 0 0
****
USER_CHARGES
INVALID_CHARGES
Pose:  54 Cluster:  54 Fr_nu: 4324869 TotEn:    -7.69
@<TRIPOS>ATOM
      1 C1        -81.3260  -22.6730  -44.9373 C.ar   1 LIG      -0.13100
      2 C2        -80.7386  -23.4304  -45.9302 C.ar   1 LIG       0.28900
      3 C3        -81.6370  -23.3495  -43.7755 C.ar   1 LIG       0.28900
      4 C4        -80.8208  -25.2920  -44.6285 C.ar   1 LIG       0.50700
      5 N1        -80.4706  -24.7471  -45.8091 N.ar   1 LIG      -0.71900
      6 N2        -81.3976  -24.6637  -43.5862 N.ar   1 LIG      -0.71900
      7 H1        -81.5297  -21.6179  -45.0618 H      1 LIG       0.11500
      8 H2        -80.4589  -22.9856  -46.8791 H      1 LIG       0.11400
      9 H3        -82.1019  -22.8380  -42.9396 H      1 LIG       0.11400
     10 H4        -80.6180  -26.3487  -44.5040 H      1 LIG       0.14100
@<TRIPOS>BOND
      1       1       2 ar
      2       1       3 ar
      3       2       5 ar
      4       3       6 ar
      5       4       5 ar
      6       4       6 ar
      7       1       7 1
      8       2       8 1
      9       3       9 1
     10       4      10 1
@<TRIPOS>ALT_TYPE
CGenFF_4.0_ALT_TYPE_SET
CGenFF_4.0 1 CG2R61 2 CG2R61 3 CG2R61 4 CG2R64 5 NG2R62 6 NG2R62 7 HGR61 8 HGR62 9 HGR62 10 HGR62
@<TRIPOS>MOLECULE
pyrimidine
 10 10 0 0 0
****
USER_CHARGES
INVALID_CHARGES
Pose:  55 Cluster:  55 Fr_nu: 331013 TotEn:    -7.49
@<TRIPOS>ATOM
      1 C1        -66.8288   -2.4426  -27.4930 C.ar   1 LIG      -0.13100
      2 C2        -66.8288   -1.0626  -27.4930 C.ar   1 LIG       0.28900
      3 C3        -67.9061   -3.0397  -28.1150 C.ar   1 LIG       0.28900
      4 C4        -68.7967   -1.0126  -28.6295 C.ar   1 LIG       0.50700
      5 N1        -67.8002   -0.3131  -28.0541 N.ar   1 LIG      -0.71900
      6 N2        -68.9118   -2.3528  -28.6956 N.ar   1 LIG      -0.71900
      7 H1        -66.0360   -3.0188  -27.0350 H      1 LIG       0.11500
      8 H2        -66.0233   -0.5049  -27.0277 H      1 LIG       0.11400
      9 H3        -67.9934   -4.1196  -28.1646 H      1 LIG       0.11400
     10 H4        -69.5912   -0.4359  -29.0872 H      1 LIG       0.14100
@<TRIPOS>BOND
      1       1       2 ar
      2       1       3 ar
      3       2       5 ar
      4       3       6 ar
      5       4       5 ar
      6       4       6 ar
      7       1       7 1
      8       2       8 1
      9       3       9 1
     10       4      10 1
@<TRIPOS>ALT_TYPE
CGenFF_4.0_ALT_TYPE_SET
CGenFF_4.0 1 CG2R61 2 CG2R61 3 CG2R61 4 CG2R64 5 NG2R62 6 NG2R62 7 HGR61 8 HGR62 9 HGR62 10 HGR62
@<TRIPOS>MOLECULE
pyrimidine
 10 10 0 0 0
****
USER_CHARGES
INVALID_CHARGES
Pose:  56 Cluster:  56 Fr_nu: 1035661 TotEn:    -7.39
@<TRIPOS>ATOM
      1 C1        -77.1916  -18.6914  -29.3691 C.ar   1 LIG      -0.13100
      2 C2        -78.2389  -19.3281  -28.7348 C.ar   1 LIG       0.28900
      3 C3        -77.4914  -18.1190  -30.5884 C.ar   1 LIG       0.28900
      4 C4        -79.6522  -18.8083  -30.4376 C.ar   1 LIG       0.50700
      5 N1        -79.4866  -19.4058  -29.2422 N.ar   1 LIG      -0.71900
      6 N2        -78.7154  -18.1586  -31.1545 N.ar   1 LIG      -0.71900
      7 H1        -76.2002  -18.6445  -28.9388 H      1 LIG       0.11500
      8 H2        -78.0991  -19.8076  -27.7721 H      1 LIG       0.11400
      9 H3        -76.7324  -17.5974  -31.1614 H      1 LIG       0.11400
     10 H4        -80.6444  -18.8562  -30.8692 H      1 LIG       0.14100
@<TRIPOS>BOND
      1       1       2 ar
      2       1       3 ar
      3       2       5 ar
      4       3       6 ar
      5       4       5 ar
      6       4       6 ar
      7       1       7 1
      8       2       8 1
      9       3       9 1
     10       4      10 1
@<TRIPOS>ALT_TYPE
CGenFF_4.0_ALT_TYPE_SET
CGenFF_4.0 1 CG2R61 2 CG2R61 3 CG2R61 4 CG2R64 5 NG2R62 6 NG2R62 7 HGR61 8 HGR62 9 HGR62 10 HGR62
@<TRIPOS>MOLECULE
pyrimidine
 10 10 0 0 0
****
USER_CHARGES
INVALID_CHARGES
Pose:  57 Cluster:  57 Fr_nu: 122656 TotEn:    -7.30
@<TRIPOS>ATOM
      1 C1        -75.6338  -13.0874  -45.1117 C.ar   1 LIG      -0.13100
      2 C2        -76.8034  -12.7530  -44.4601 C.ar   1 LIG       0.28900
      3 C3        -74.4681  -12.7969  -44.4329 C.ar   1 LIG       0.28900
      4 C4        -75.6407  -11.9462  -42.6812 C.ar   1 LIG       0.50700
      5 N1        -76.8437  -12.1791  -43.2397 N.ar   1 LIG      -0.71900
      6 N2        -74.4345  -12.2242  -43.2117 N.ar   1 LIG      -0.71900
      7 H1        -75.6310  -13.5470  -46.0909 H      1 LIG       0.11500
      8 H2        -77.7694  -12.9430  -44.9153 H      1 LIG       0.11400
      9 H3        -73.4995  -13.0228  -44.8656 H      1 LIG       0.11400
     10 H4        -75.6433  -11.4849  -41.7012 H      1 LIG       0.14100
@<TRIPOS>BOND
      1       1       2 ar
      2       1       3 ar
      3       2       5 ar
      4       3       6 ar
      5       4       5 ar
      6       4       6 ar
      7       1       7 1
      8       2       8 1
      9       3       9 1
     10       4      10 1
@<TRIPOS>ALT_TYPE
CGenFF_4.0_ALT_TYPE_SET
CGenFF_4.0 1 CG2R61 2 CG2R61 3 CG2R61 4 CG2R64 5 NG2R62 6 NG2R62 7 HGR61 8 HGR62 9 HGR62 10 HGR62
@<TRIPOS>MOLECULE
pyrimidine
 10 10 0 0 0
****
USER_CHARGES
INVALID_CHARGES
Pose:  58 Cluster:  58 Fr_nu:  47864 TotEn:    -6.72
@<TRIPOS>ATOM
      1 C1        -75.7446  -13.1884  -43.6393 C.ar   1 LIG      -0.13100
      2 C2        -74.7132  -12.4390  -43.1112 C.ar   1 LIG       0.28900
      3 C3        -75.7148  -13.3647  -45.0075 C.ar   1 LIG       0.28900
      4 C4        -73.8060  -12.1419  -45.1741 C.ar   1 LIG       0.50700
      5 N1        -73.7236  -11.8988  -43.8522 N.ar   1 LIG      -0.71900
      6 N2        -74.7570  -12.8536  -45.8086 N.ar   1 LIG      -0.71900
      7 H1        -76.5258  -13.6100  -43.0210 H      1 LIG       0.11500
      8 H2        -74.6525  -12.2466  -42.0455 H      1 LIG       0.11400
      9 H3        -76.4840  -13.9387  -45.5129 H      1 LIG       0.11400
     10 H4        -73.0245  -11.7189  -45.7935 H      1 LIG       0.14100
@<TRIPOS>BOND
      1       1       2 ar
      2       1       3 ar
      3       2       5 ar
      4       3       6 ar
      5       4       5 ar
      6       4       6 ar
      7       1       7 1
      8       2       8 1
      9       3       9 1
     10       4      10 1
@<TRIPOS>ALT_TYPE
CGenFF_4.0_ALT_TYPE_SET
CGenFF_4.0 1 CG2R61 2 CG2R61 3 CG2R61 4 CG2R64 5 NG2R62 6 NG2R62 7 HGR61 8 HGR62 9 HGR62 10 HGR62
@<TRIPOS>MOLECULE
pyrimidine
 10 10 0 0 0
****
USER_CHARGES
INVALID_CHARGES
Pose:  59 Cluster:  59 Fr_nu:  20006 TotEn:    -6.70
@<TRIPOS>ATOM
      1 C1        -73.7676  -12.4058  -44.3404 C.ar   1 LIG      -0.13100
      2 C2        -74.7103  -12.3347  -43.3350 C.ar   1 LIG       0.28900
      3 C3        -74.2403  -12.8013  -45.5750 C.ar   1 LIG       0.28900
      4 C4        -76.3528  -12.9980  -44.7594 C.ar   1 LIG       0.50700
      5 N1        -76.0162  -12.6247  -43.5101 N.ar   1 LIG      -0.71900
      6 N2        -75.5313  -13.1063  -45.8210 N.ar   1 LIG      -0.71900
      7 H1        -72.7261  -12.1674  -44.1716 H      1 LIG       0.11500
      8 H2        -74.4328  -12.0335  -42.3307 H      1 LIG       0.11400
      9 H3        -73.5736  -12.8870  -46.4262 H      1 LIG       0.11400
     10 H4        -77.3955  -13.2379  -44.9284 H      1 LIG       0.14100
@<TRIPOS>BOND
      1       1       2 ar
      2       1       3 ar
      3       2       5 ar
      4       3       6 ar
      5       4       5 ar
      6       4       6 ar
      7       1       7 1
      8       2       8 1
      9       3       9 1
     10       4      10 1
@<TRIPOS>ALT_TYPE
CGenFF_4.0_ALT_TYPE_SET
CGenFF_4.0 1 CG2R61 2 CG2R61 3 CG2R61 4 CG2R64 5 NG2R62 6 NG2R62 7 HGR61 8 HGR62 9 HGR62 10 HGR62
@<TRIPOS>MOLECULE
pyrimidine
 10 10 0 0 0
****
USER_CHARGES
INVALID_CHARGES
Pose:  60 Cluster:  60 Fr_nu:  33695 TotEn:    -6.16
@<TRIPOS>ATOM
      1 C1        -74.1549  -12.7764  -44.8111 C.ar   1 LIG      -0.13100
      2 C2        -74.2214  -12.3364  -43.5048 C.ar   1 LIG       0.28900
      3 C3        -75.2707  -13.4431  -45.2741 C.ar   1 LIG       0.28900
      4 C4        -76.3150  -13.1904  -43.2710 C.ar   1 LIG       0.50700
      5 N1        -75.2899  -12.5269  -42.7033 N.ar   1 LIG      -0.71900
      6 N2        -76.3723  -13.6688  -44.5286 N.ar   1 LIG      -0.71900
      7 H1        -73.2845  -12.6098  -45.4316 H      1 LIG       0.11500
      8 H2        -73.3923  -11.8027  -43.0532 H      1 LIG       0.11400
      9 H3        -75.3108  -13.8265  -46.2879 H      1 LIG       0.11400
     10 H4        -77.1861  -13.3584  -42.6495 H      1 LIG       0.14100
@<TRIPOS>BOND
      1       1       2 ar
      2       1       3 ar
      3       2       5 ar
      4       3       6 ar
      5       4       5 ar
      6       4       6 ar
      7       1       7 1
      8       2       8 1
      9       3       9 1
     10       4      10 1
@<TRIPOS>ALT_TYPE
CGenFF_4.0_ALT_TYPE_SET
CGenFF_4.0 1 CG2R61 2 CG2R61 3 CG2R61 4 CG2R64 5 NG2R62 6 NG2R62 7 HGR61 8 HGR62 9 HGR62 10 HGR62
@<TRIPOS>MOLECULE
pyrimidine
 10 10 0 0 0
****
USER_CHARGES
INVALID_CHARGES
Pose:  61 Cluster:  61 Fr_nu: 3709572 TotEn:    -5.85
@<TRIPOS>ATOM
      1 C1        -58.4609   -2.7426  -21.2488 C.ar   1 LIG      -0.13100
      2 C2        -57.3813   -3.5939  -21.1287 C.ar   1 LIG       0.28900
      3 C3        -59.2756   -2.6512  -20.1389 C.ar   1 LIG       0.28900
      4 C4        -57.9771   -4.1303  -19.0017 C.ar   1 LIG       0.50700
      5 N1        -57.1084   -4.3057  -20.0156 N.ar   1 LIG      -0.71900
      6 N2        -59.0627   -3.3334  -18.9945 N.ar   1 LIG      -0.71900
      7 H1        -58.6559   -2.1836  -22.1542 H      1 LIG       0.11500
      8 H2        -56.6853   -3.7310  -21.9491 H      1 LIG       0.11400
      9 H3        -60.1489   -2.0080  -20.1393 H      1 LIG       0.11400
     10 H4        -57.7827   -4.6908  -18.0954 H      1 LIG       0.14100
@<TRIPOS>BOND
      1       1       2 ar
      2       1       3 ar
      3       2       5 ar
      4       3       6 ar
      5       4       5 ar
      6       4       6 ar
      7       1       7 1
      8       2       8 1
      9       3       9 1
     10       4      10 1
@<TRIPOS>ALT_TYPE
CGenFF_4.0_ALT_TYPE_SET
CGenFF_4.0 1 CG2R61 2 CG2R61 3 CG2R61 4 CG2R64 5 NG2R62 6 NG2R62 7 HGR61 8 HGR62 9 HGR62 10 HGR62
@<TRIPOS>MOLECULE
pyrimidine
 10 10 0 0 0
****
USER_CHARGES
INVALID_CHARGES
Pose:  62 Cluster:  62 Fr_nu:  31316 TotEn:    -5.35
@<TRIPOS>ATOM
      1 C1        -73.8892  -11.6316  -44.9160 C.ar   1 LIG      -0.13100
      2 C2        -74.9754  -12.2615  -44.3434 C.ar   1 LIG       0.28900
      3 C3        -73.5672  -12.0405  -46.1940 C.ar   1 LIG       0.28900
      4 C4        -75.2852  -13.5290  -46.2047 C.ar   1 LIG       0.50700
      5 N1        -75.6988  -13.2180  -44.9615 N.ar   1 LIG      -0.71900
      6 N2        -74.2459  -12.9901  -46.8706 N.ar   1 LIG      -0.71900
      7 H1        -73.3267  -10.8672  -44.3968 H      1 LIG       0.11500
      8 H2        -75.3035  -12.0067  -43.3415 H      1 LIG       0.11400
      9 H3        -72.7288  -11.6031  -46.7250 H      1 LIG       0.11400
     10 H4        -75.8475  -14.2951  -46.7243 H      1 LIG       0.14100
@<TRIPOS>BOND
      1       1       2 ar
      2       1       3 ar
      3       2       5 ar
      4       3       6 ar
      5       4       5 ar
      6       4       6 ar
      7       1       7 1
      8       2       8 1
      9       3       9 1
     10       4      10 1
@<TRIPOS>ALT_TYPE
CGenFF_4.0_ALT_TYPE_SET
CGenFF_4.0 1 CG2R61 2 CG2R61 3 CG2R61 4 CG2R64 5 NG2R62 6 NG2R62 7 HGR61 8 HGR62 9 HGR62 10 HGR62
@<TRIPOS>MOLECULE
pyrimidine
 10 10 0 0 0
****
USER_CHARGES
INVALID_CHARGES
Pose:  63 Cluster:  63 Fr_nu:  56447 TotEn:    -5.06
@<TRIPOS>ATOM
      1 C1        -74.6460  -12.6075  -42.6820 C.ar   1 LIG      -0.13100
      2 C2        -75.9897  -12.7208  -42.9757 C.ar   1 LIG       0.28900
      3 C3        -73.8149  -12.3913  -43.7621 C.ar   1 LIG       0.28900
      4 C4        -75.5821  -12.4191  -45.1915 C.ar   1 LIG       0.50700
      5 N1        -76.4942  -12.6313  -44.2238 N.ar   1 LIG      -0.71900
      6 N2        -74.2506  -12.2915  -45.0351 N.ar   1 LIG      -0.71900
      7 H1        -74.2688  -12.6836  -41.6710 H      1 LIG       0.11500
      8 H2        -76.7194  -12.8919  -42.1917 H      1 LIG       0.11400
      9 H3        -72.7432  -12.2899  -43.6298 H      1 LIG       0.11400
     10 H4        -75.9594  -12.3440  -46.2040 H      1 LIG       0.14100
@<TRIPOS>BOND
      1       1       2 ar
      2       1       3 ar
      3       2       5 ar
      4       3       6 ar
      5       4       5 ar
      6       4       6 ar
      7       1       7 1
      8       2       8 1
      9       3       9 1
     10       4      10 1
@<TRIPOS>ALT_TYPE
CGenFF_4.0_ALT_TYPE_SET
CGenFF_4.0 1 CG2R61 2 CG2R61 3 CG2R61 4 CG2R64 5 NG2R62 6 NG2R62 7 HGR61 8 HGR62 9 HGR62 10 HGR62
@<TRIPOS>MOLECULE
pyrimidine
 10 10 0 0 0
****
USER_CHARGES
INVALID_CHARGES
Pose:  64 Cluster:  64 Fr_nu:  42995 TotEn:    -4.45
@<TRIPOS>ATOM
      1 C1        -59.7704  -23.3558  -23.2184 C.ar   1 LIG      -0.13100
      2 C2        -61.1398  -23.3306  -23.3878 C.ar   1 LIG       0.28900
      3 C3        -59.0516  -22.5114  -24.0397 C.ar   1 LIG       0.28900
      4 C4        -60.9586  -21.7672  -25.0279 C.ar   1 LIG       0.50700
      5 N1        -61.7695  -22.5456  -24.2864 N.ar   1 LIG      -0.71900
      6 N2        -59.6153  -21.7006  -24.9590 N.ar   1 LIG      -0.71900
      7 H1        -59.2916  -23.9958  -22.4895 H      1 LIG       0.11500
      8 H2        -61.7876  -23.9602  -22.7875 H      1 LIG       0.11400
      9 H3        -57.9698  -22.4625  -23.9798 H      1 LIG       0.11400
     10 H4        -61.4377  -21.1271  -25.7586 H      1 LIG       0.14100
@<TRIPOS>BOND
      1       1       2 ar
      2       1       3 ar
      3       2       5 ar
      4       3       6 ar
      5       4       5 ar
      6       4       6 ar
      7       1       7 1
      8       2       8 1
      9       3       9 1
     10       4      10 1
@<TRIPOS>ALT_TYPE
CGenFF_4.0_ALT_TYPE_SET
CGenFF_4.0 1 CG2R61 2 CG2R61 3 CG2R61 4 CG2R64 5 NG2R62 6 NG2R62 7 HGR61 8 HGR62 9 HGR62 10 HGR62
@<TRIPOS>MOLECULE
naphtalene
 18 19 0 0 0
****
USER_CHARGES
INVALID_CHARGES
Pose:   1 Cluster:   1 Fr_nu: 409599 TotEn:   -14.51
@<TRIPOS>ATOM
      1 C1        -65.0304    0.0106  -26.9603 C.ar   1 LIG      -0.11500
      2 C2        -64.9249    1.2361  -26.3092 C.ar   1 LIG      -0.11500
      3 C3        -61.2329   -1.6647  -24.4216 C.ar   1 LIG      -0.11500
      4 C4        -61.1275   -0.4392  -23.7707 C.ar   1 LIG      -0.11500
      5 C5        -64.1407   -1.0204  -26.6569 C.ar   1 LIG      -0.11700
      6 C6        -63.9295    1.4354  -25.3523 C.ar   1 LIG      -0.11700
      7 C7        -62.2285   -1.8640  -25.3785 C.ar   1 LIG      -0.11700
      8 C8        -62.0171    0.5919  -24.0740 C.ar   1 LIG      -0.11700
      9 C9        -63.1325   -0.8374  -25.6964 C.ar   1 LIG       0.00400
     10 C10       -63.0253    0.4089  -25.0345 C.ar   1 LIG       0.00400
     11 H1        -65.8053   -0.1438  -27.7055 H      1 LIG       0.11500
     12 H2        -65.6182    2.0380  -26.5459 H      1 LIG       0.11500
     13 H3        -60.5399   -2.4672  -24.1852 H      1 LIG       0.11500
     14 H4        -60.3516   -0.2849  -23.0266 H      1 LIG       0.11500
     15 H5        -64.2416   -1.9698  -27.1786 H      1 LIG       0.11500
     16 H6        -63.8659    2.4013  -24.8555 H      1 LIG       0.11500
     17 H7        -62.2924   -2.8302  -25.8746 H      1 LIG       0.11500
     18 H8        -61.9159    1.5418  -23.5529 H      1 LIG       0.11500
@<TRIPOS>BOND
      1       1       2 ar
      2       1       5 ar
      3       2       6 ar
      4       3       4 ar
      5       3       7 ar
      6       4       8 ar
      7       5       9 ar
      8       6      10 ar
      9       7       9 ar
     10       8      10 ar
     11       9      10 ar
     12       1      11 1
     13       2      12 1
     14       3      13 1
     15       4      14 1
     16       5      15 1
     17       6      16 1
     18       7      17 1
     19       8      18 1
@<TRIPOS>ALT_TYPE
CGenFF_4.0_ALT_TYPE_SET
CGenFF_4.0 1 CG2R61 2 CG2R61 3 CG2R61 4 CG2R61 5 CG2R61 6 CG2R61 7 CG2R61 8 CG2R61 9 CG2R61 10 CG2R61 11 HGR61 12 HGR61 13 HGR61 14 HGR61 15 HGR61 16 HGR61 17 HGR61 18 HGR61
@<TRIPOS>MOLECULE
naphtalene
 18 19 0 0 0
****
USER_CHARGES
INVALID_CHARGES
Pose:   2 Cluster:   2 Fr_nu: 174433 TotEn:   -12.82
@<TRIPOS>ATOM
      1 C1        -63.6679   -0.5883  -25.3511 C.ar   1 LIG      -0.11500
      2 C2        -62.9352   -1.6754  -25.8182 C.ar   1 LIG      -0.11500
      3 C3        -60.6673   -0.2040  -21.5403 C.ar   1 LIG      -0.11500
      4 C4        -59.9347   -1.2911  -22.0076 C.ar   1 LIG      -0.11500
      5 C5        -63.2908    0.0527  -24.1706 C.ar   1 LIG      -0.11700
      6 C6        -61.8227   -2.1257  -25.1070 C.ar   1 LIG      -0.11700
      7 C7        -61.7799    0.2463  -22.2517 C.ar   1 LIG      -0.11700
      8 C8        -60.3117   -1.9323  -23.1880 C.ar   1 LIG      -0.11700
      9 C9        -62.1738   -0.3870  -23.4417 C.ar   1 LIG       0.00400
     10 C10       -61.4288   -1.4925  -23.9169 C.ar   1 LIG       0.00400
     11 H1        -64.5342   -0.2386  -25.9049 H      1 LIG       0.11500
     12 H2        -63.2295   -2.1736  -26.7375 H      1 LIG       0.11500
     13 H3        -60.3735    0.2948  -20.6211 H      1 LIG       0.11500
     14 H4        -59.0694   -1.6413  -21.4526 H      1 LIG       0.11500
     15 H5        -63.8786    0.9002  -23.8240 H      1 LIG       0.11500
     16 H6        -61.2644   -2.9769  -25.4911 H      1 LIG       0.11500
     17 H7        -62.3375    1.0980  -21.8679 H      1 LIG       0.11500
     18 H8        -59.7246   -2.7803  -23.5344 H      1 LIG       0.11500
@<TRIPOS>BOND
      1       1       2 ar
      2       1       5 ar
      3       2       6 ar
      4       3       4 ar
      5       3       7 ar
      6       4       8 ar
      7       5       9 ar
      8       6      10 ar
      9       7       9 ar
     10       8      10 ar
     11       9      10 ar
     12       1      11 1
     13       2      12 1
     14       3      13 1
     15       4      14 1
     16       5      15 1
     17       6      16 1
     18       7      17 1
     19       8      18 1
@<TRIPOS>ALT_TYPE
CGenFF_4.0_ALT_TYPE_SET
CGenFF_4.0 1 CG2R61 2 CG2R61 3 CG2R61 4 CG2R61 5 CG2R61 6 CG2R61 7 CG2R61 8 CG2R61 9 CG2R61 10 CG2R61 11 HGR61 12 HGR61 13 HGR61 14 HGR61 15 HGR61 16 HGR61 17 HGR61 18 HGR61
@<TRIPOS>MOLECULE
naphtalene
 18 19 0 0 0
****
USER_CHARGES
INVALID_CHARGES
Pose:   3 Cluster:   3 Fr_nu:  42857 TotEn:   -12.53
@<TRIPOS>ATOM
      1 C1        -70.4309  -21.6620  -57.8236 C.ar   1 LIG      -0.11500
      2 C2        -70.6715  -20.2987  -57.9667 C.ar   1 LIG      -0.11500
      3 C3        -65.8784  -20.7084  -56.3959 C.ar   1 LIG      -0.11500
      4 C4        -66.1191  -19.3451  -56.5390 C.ar   1 LIG      -0.11500
      5 C5        -69.1801  -22.1095  -57.3974 C.ar   1 LIG      -0.11700
      6 C6        -69.6624  -19.3778  -57.6841 C.ar   1 LIG      -0.11700
      7 C7        -66.8876  -21.6294  -56.6784 C.ar   1 LIG      -0.11700
      8 C8        -67.3699  -18.8975  -56.9653 C.ar   1 LIG      -0.11700
      9 C9        -68.1526  -21.1966  -57.1086 C.ar   1 LIG       0.00400
     10 C10       -68.3974  -19.8104  -57.2541 C.ar   1 LIG       0.00400
     11 H1        -71.2167  -22.3785  -58.0443 H      1 LIG       0.11500
     12 H2        -71.6457  -19.9513  -58.2983 H      1 LIG       0.11500
     13 H3        -64.9043  -21.0565  -56.0640 H      1 LIG       0.11500
     14 H4        -65.3326  -18.6292  -56.3196 H      1 LIG       0.11500
     15 H5        -69.0143  -23.1798  -57.2930 H      1 LIG       0.11500
     16 H6        -69.8729  -18.3168  -57.8024 H      1 LIG       0.11500
     17 H7        -66.6772  -22.6901  -56.5592 H      1 LIG       0.11500
     18 H8        -67.5357  -17.8272  -57.0705 H      1 LIG       0.11500
@<TRIPOS>BOND
      1       1       2 ar
      2       1       5 ar
      3       2       6 ar
      4       3       4 ar
      5       3       7 ar
      6       4       8 ar
      7       5       9 ar
      8       6      10 ar
      9       7       9 ar
     10       8      10 ar
     11       9      10 ar
     12       1      11 1
     13       2      12 1
     14       3      13 1
     15       4      14 1
     16       5      15 1
     17       6      16 1
     18       7      17 1
     19       8      18 1
@<TRIPOS>ALT_TYPE
CGenFF_4.0_ALT_TYPE_SET
CGenFF_4.0 1 CG2R61 2 CG2R61 3 CG2R61 4 CG2R61 5 CG2R61 6 CG2R61 7 CG2R61 8 CG2R61 9 CG2R61 10 CG2R61 11 HGR61 12 HGR61 13 HGR61 14 HGR61 15 HGR61 16 HGR61 17 HGR61 18 HGR61
@<TRIPOS>MOLECULE
naphtalene
 18 19 0 0 0
****
USER_CHARGES
INVALID_CHARGES
Pose:   4 Cluster:   4 Fr_nu: 101908 TotEn:   -12.29
@<TRIPOS>ATOM
      1 C1        -69.8905   -2.5277  -28.5959 C.ar   1 LIG      -0.11500
      2 C2        -70.0186   -1.1757  -28.8998 C.ar   1 LIG      -0.11500
      3 C3        -65.4669   -1.6930  -26.7497 C.ar   1 LIG      -0.11500
      4 C4        -65.5952   -0.3410  -27.0537 C.ar   1 LIG      -0.11500
      5 C5        -68.7281   -2.9991  -27.9850 C.ar   1 LIG      -0.11700
      6 C6        -68.9852   -0.2899  -28.5942 C.ar   1 LIG      -0.11700
      7 C7        -66.5006   -2.5789  -27.0553 C.ar   1 LIG      -0.11700
      8 C8        -66.7575    0.1305  -27.6646 C.ar   1 LIG      -0.11700
      9 C9        -67.6776   -2.1217  -27.6702 C.ar   1 LIG       0.00400
     10 C10       -67.8080   -0.7469  -27.9794 C.ar   1 LIG       0.00400
     11 H1        -70.6952   -3.2169  -28.8346 H      1 LIG       0.11500
     12 H2        -70.9241   -0.8096  -29.3751 H      1 LIG       0.11500
     13 H3        -64.5616   -2.0598  -26.2742 H      1 LIG       0.11500
     14 H4        -64.7896    0.3475  -26.8161 H      1 LIG       0.11500
     15 H5        -68.6495   -4.0601  -27.7569 H      1 LIG       0.11500
     16 H6        -69.1072    0.7629  -28.8403 H      1 LIG       0.11500
     17 H7        -66.3787   -3.6314  -26.8084 H      1 LIG       0.11500
     18 H8        -66.8360    1.1914  -27.8935 H      1 LIG       0.11500
@<TRIPOS>BOND
      1       1       2 ar
      2       1       5 ar
      3       2       6 ar
      4       3       4 ar
      5       3       7 ar
      6       4       8 ar
      7       5       9 ar
      8       6      10 ar
      9       7       9 ar
     10       8      10 ar
     11       9      10 ar
     12       1      11 1
     13       2      12 1
     14       3      13 1
     15       4      14 1
     16       5      15 1
     17       6      16 1
     18       7      17 1
     19       8      18 1
@<TRIPOS>ALT_TYPE
CGenFF_4.0_ALT_TYPE_SET
CGenFF_4.0 1 CG2R61 2 CG2R61 3 CG2R61 4 CG2R61 5 CG2R61 6 CG2R61 7 CG2R61 8 CG2R61 9 CG2R61 10 CG2R61 11 HGR61 12 HGR61 13 HGR61 14 HGR61 15 HGR61 16 HGR61 17 HGR61 18 HGR61
@<TRIPOS>MOLECULE
naphtalene
 18 19 0 0 0
****
USER_CHARGES
INVALID_CHARGES
Pose:   5 Cluster:   5 Fr_nu: 159115 TotEn:   -12.12
@<TRIPOS>ATOM
      1 C1        -64.3202  -10.3563  -61.5605 C.ar   1 LIG      -0.11500
      2 C2        -64.1284   -9.0582  -61.0967 C.ar   1 LIG      -0.11500
      3 C3        -62.3192  -12.1074  -57.4859 C.ar   1 LIG      -0.11500
      4 C4        -62.1274  -10.8093  -57.0222 C.ar   1 LIG      -0.11500
      5 C5        -63.9197  -11.4425  -60.7818 C.ar   1 LIG      -0.11700
      6 C6        -63.5355   -8.8413  -59.8526 C.ar   1 LIG      -0.11700
      7 C7        -62.9121  -12.3243  -58.7300 C.ar   1 LIG      -0.11700
      8 C8        -62.5277   -9.7230  -57.8008 C.ar   1 LIG      -0.11700
      9 C9        -63.3213  -11.2428  -59.5271 C.ar   1 LIG       0.00400
     10 C10       -63.1262   -9.9227  -59.0556 C.ar   1 LIG       0.00400
     11 H1        -64.7813  -10.5245  -62.5293 H      1 LIG       0.11500
     12 H2        -64.4407   -8.2133  -61.7035 H      1 LIG       0.11500
     13 H3        -62.0071  -12.9530  -56.8794 H      1 LIG       0.11500
     14 H4        -61.6650  -10.6416  -56.0540 H      1 LIG       0.11500
     15 H5        -64.0791  -12.4485  -61.1646 H      1 LIG       0.11500
     16 H6        -63.3959   -7.8181  -59.5098 H      1 LIG       0.11500
     17 H7        -63.0524  -13.3475  -59.0723 H      1 LIG       0.11500
     18 H8        -62.3678   -8.7169  -57.4186 H      1 LIG       0.11500
@<TRIPOS>BOND
      1       1       2 ar
      2       1       5 ar
      3       2       6 ar
      4       3       4 ar
      5       3       7 ar
      6       4       8 ar
      7       5       9 ar
      8       6      10 ar
      9       7       9 ar
     10       8      10 ar
     11       9      10 ar
     12       1      11 1
     13       2      12 1
     14       3      13 1
     15       4      14 1
     16       5      15 1
     17       6      16 1
     18       7      17 1
     19       8      18 1
@<TRIPOS>ALT_TYPE
CGenFF_4.0_ALT_TYPE_SET
CGenFF_4.0 1 CG2R61 2 CG2R61 3 CG2R61 4 CG2R61 5 CG2R61 6 CG2R61 7 CG2R61 8 CG2R61 9 CG2R61 10 CG2R61 11 HGR61 12 HGR61 13 HGR61 14 HGR61 15 HGR61 16 HGR61 17 HGR61 18 HGR61
@<TRIPOS>MOLECULE
naphtalene
 18 19 0 0 0
****
USER_CHARGES
INVALID_CHARGES
Pose:   6 Cluster:   6 Fr_nu:  45431 TotEn:   -11.60
@<TRIPOS>ATOM
      1 C1        -66.4646  -10.3123  -18.5381 C.ar   1 LIG      -0.11500
      2 C2        -65.2770  -10.1860  -17.8236 C.ar   1 LIG      -0.11500
      3 C3        -65.0667   -6.7127  -21.4980 C.ar   1 LIG      -0.11500
      4 C4        -63.8791   -6.5864  -20.7834 C.ar   1 LIG      -0.11500
      5 C5        -66.7137   -9.4822  -19.6314 C.ar   1 LIG      -0.11700
      6 C6        -64.3340   -9.2292  -18.1996 C.ar   1 LIG      -0.11700
      7 C7        -66.0098   -7.6696  -21.1220 C.ar   1 LIG      -0.11700
      8 C8        -63.6300   -7.4164  -19.6900 C.ar   1 LIG      -0.11700
      9 C9        -65.7757   -8.5135  -20.0240 C.ar   1 LIG       0.00400
     10 C10       -64.5680   -8.3851  -19.2974 C.ar   1 LIG       0.00400
     11 H1        -67.1987  -11.0570  -18.2445 H      1 LIG       0.11500
     12 H2        -65.0840  -10.8329  -16.9728 H      1 LIG       0.11500
     13 H3        -65.2603   -6.0661  -22.3492 H      1 LIG       0.11500
     14 H4        -63.1461   -5.8406  -21.0765 H      1 LIG       0.11500
     15 H5        -67.6491   -9.5985  -20.1750 H      1 LIG       0.11500
     16 H6        -63.4123   -9.1483  -17.6270 H      1 LIG       0.11500
     17 H7        -66.9310   -7.7508  -21.6951 H      1 LIG       0.11500
     18 H8        -62.6950   -7.2999  -19.1458 H      1 LIG       0.11500
@<TRIPOS>BOND
      1       1       2 ar
      2       1       5 ar
      3       2       6 ar
      4       3       4 ar
      5       3       7 ar
      6       4       8 ar
      7       5       9 ar
      8       6      10 ar
      9       7       9 ar
     10       8      10 ar
     11       9      10 ar
     12       1      11 1
     13       2      12 1
     14       3      13 1
     15       4      14 1
     16       5      15 1
     17       6      16 1
     18       7      17 1
     19       8      18 1
@<TRIPOS>ALT_TYPE
CGenFF_4.0_ALT_TYPE_SET
CGenFF_4.0 1 CG2R61 2 CG2R61 3 CG2R61 4 CG2R61 5 CG2R61 6 CG2R61 7 CG2R61 8 CG2R61 9 CG2R61 10 CG2R61 11 HGR61 12 HGR61 13 HGR61 14 HGR61 15 HGR61 16 HGR61 17 HGR61 18 HGR61
@<TRIPOS>MOLECULE
naphtalene
 18 19 0 0 0
****
USER_CHARGES
INVALID_CHARGES
Pose:   7 Cluster:   7 Fr_nu:   3198 TotEn:   -11.55
@<TRIPOS>ATOM
      1 C1        -68.1280  -22.3309  -59.1150 C.ar   1 LIG      -0.11500
      2 C2        -69.3067  -21.7096  -58.7133 C.ar   1 LIG      -0.11500
      3 C3        -65.5556  -19.1612  -56.4676 C.ar   1 LIG      -0.11500
      4 C4        -66.7344  -18.5400  -56.0661 C.ar   1 LIG      -0.11500
      5 C5        -66.8978  -21.8560  -58.6594 C.ar   1 LIG      -0.11700
      6 C6        -69.2600  -20.6111  -57.8547 C.ar   1 LIG      -0.11700
      7 C7        -65.6024  -20.2599  -57.3263 C.ar   1 LIG      -0.11700
      8 C8        -67.9647  -19.0148  -56.5216 C.ar   1 LIG      -0.11700
      9 C9        -66.8318  -20.7513  -57.7947 C.ar   1 LIG       0.00400
     10 C10       -68.0306  -20.1195  -57.3864 C.ar   1 LIG       0.00400
     11 H1        -68.1650  -23.1858  -59.7839 H      1 LIG       0.11500
     12 H2        -70.2639  -22.0803  -59.0684 H      1 LIG       0.11500
     13 H3        -64.5979  -18.7910  -56.1128 H      1 LIG       0.11500
     14 H4        -66.6967  -17.6843  -55.3983 H      1 LIG       0.11500
     15 H5        -65.9890  -22.3570  -58.9867 H      1 LIG       0.11500
     16 H6        -70.1939  -20.1413  -57.5533 H      1 LIG       0.11500
     17 H7        -64.6684  -20.7300  -57.6269 H      1 LIG       0.11500
     18 H8        -68.8735  -18.5135  -56.1951 H      1 LIG       0.11500
@<TRIPOS>BOND
      1       1       2 ar
      2       1       5 ar
      3       2       6 ar
      4       3       4 ar
      5       3       7 ar
      6       4       8 ar
      7       5       9 ar
      8       6      10 ar
      9       7       9 ar
     10       8      10 ar
     11       9      10 ar
     12       1      11 1
     13       2      12 1
     14       3      13 1
     15       4      14 1
     16       5      15 1
     17       6      16 1
     18       7      17 1
     19       8      18 1
@<TRIPOS>ALT_TYPE
CGenFF_4.0_ALT_TYPE_SET
CGenFF_4.0 1 CG2R61 2 CG2R61 3 CG2R61 4 CG2R61 5 CG2R61 6 CG2R61 7 CG2R61 8 CG2R61 9 CG2R61 10 CG2R61 11 HGR61 12 HGR61 13 HGR61 14 HGR61 15 HGR61 16 HGR61 17 HGR61 18 HGR61
@<TRIPOS>MOLECULE
naphtalene
 18 19 0 0 0
****
USER_CHARGES
INVALID_CHARGES
Pose:   8 Cluster:   8 Fr_nu: 404594 TotEn:   -11.30
@<TRIPOS>ATOM
      1 C1        -64.6359   -5.9043  -15.6198 C.ar   1 LIG      -0.11500
      2 C2        -65.4954   -6.2855  -14.5937 C.ar   1 LIG      -0.11500
      3 C3        -64.7488  -10.4326  -17.3961 C.ar   1 LIG      -0.11500
      4 C4        -65.6083  -10.8136  -16.3700 C.ar   1 LIG      -0.11500
      5 C5        -64.2326   -6.8371  -16.5757 C.ar   1 LIG      -0.11700
      6 C6        -65.9549   -7.6006  -14.5195 C.ar   1 LIG      -0.11700
      7 C7        -64.2894   -9.1173  -17.4703 C.ar   1 LIG      -0.11700
      8 C8        -66.0117   -9.8810  -15.4139 C.ar   1 LIG      -0.11700
      9 C9        -64.6851   -8.1653  -16.5166 C.ar   1 LIG       0.00400
     10 C10       -65.5591   -8.5528  -15.4731 C.ar   1 LIG       0.00400
     11 H1        -64.2781   -4.8805  -15.6767 H      1 LIG       0.11500
     12 H2        -65.8090   -5.5586  -13.8501 H      1 LIG       0.11500
     13 H3        -64.4349  -11.1591  -18.1402 H      1 LIG       0.11500
     14 H4        -65.9646  -11.8379  -16.3127 H      1 LIG       0.11500
     15 H5        -63.5599   -6.5169  -17.3688 H      1 LIG       0.11500
     16 H6        -66.6265   -7.8763  -13.7091 H      1 LIG       0.11500
     17 H7        -63.6184   -8.8416  -18.2812 H      1 LIG       0.11500
     18 H8        -66.6838  -10.2011  -14.6203 H      1 LIG       0.11500
@<TRIPOS>BOND
      1       1       2 ar
      2       1       5 ar
      3       2       6 ar
      4       3       4 ar
      5       3       7 ar
      6       4       8 ar
      7       5       9 ar
      8       6      10 ar
      9       7       9 ar
     10       8      10 ar
     11       9      10 ar
     12       1      11 1
     13       2      12 1
     14       3      13 1
     15       4      14 1
     16       5      15 1
     17       6      16 1
     18       7      17 1
     19       8      18 1
@<TRIPOS>ALT_TYPE
CGenFF_4.0_ALT_TYPE_SET
CGenFF_4.0 1 CG2R61 2 CG2R61 3 CG2R61 4 CG2R61 5 CG2R61 6 CG2R61 7 CG2R61 8 CG2R61 9 CG2R61 10 CG2R61 11 HGR61 12 HGR61 13 HGR61 14 HGR61 15 HGR61 16 HGR61 17 HGR61 18 HGR61
@<TRIPOS>MOLECULE
naphtalene
 18 19 0 0 0
****
USER_CHARGES
INVALID_CHARGES
Pose:   9 Cluster:   9 Fr_nu: 109747 TotEn:   -11.20
@<TRIPOS>ATOM
      1 C1        -80.0292  -17.8646  -30.5452 C.ar   1 LIG      -0.11500
      2 C2        -78.7295  -18.2869  -30.8082 C.ar   1 LIG      -0.11500
      3 C3        -78.4378  -15.3746  -26.6799 C.ar   1 LIG      -0.11500
      4 C4        -77.1381  -15.7970  -26.9430 C.ar   1 LIG      -0.11500
      5 C5        -80.2865  -17.0345  -29.4537 C.ar   1 LIG      -0.11700
      6 C6        -77.6821  -17.8809  -29.9809 C.ar   1 LIG      -0.11700
      7 C7        -79.4852  -15.7807  -27.5073 C.ar   1 LIG      -0.11700
      8 C8        -76.8806  -16.6271  -28.0344 C.ar   1 LIG      -0.11700
      9 C9        -79.2444  -16.6161  -28.6103 C.ar   1 LIG       0.00400
     10 C10       -77.9228  -17.0456  -28.8778 C.ar   1 LIG       0.00400
     11 H1        -80.8443  -18.1814  -31.1893 H      1 LIG       0.11500
     12 H2        -78.5302  -18.9329  -31.6583 H      1 LIG       0.11500
     13 H3        -78.6378  -14.7284  -25.8299 H      1 LIG       0.11500
     14 H4        -76.3236  -15.4810  -26.2978 H      1 LIG       0.11500
     15 H5        -81.3104  -16.7170  -29.2670 H      1 LIG       0.11500
     16 H6        -76.6739  -18.2227  -30.2057 H      1 LIG       0.11500
     17 H7        -80.4931  -15.4381  -27.2829 H      1 LIG       0.11500
     18 H8        -75.8570  -16.9454  -28.2209 H      1 LIG       0.11500
@<TRIPOS>BOND
      1       1       2 ar
      2       1       5 ar
      3       2       6 ar
      4       3       4 ar
      5       3       7 ar
      6       4       8 ar
      7       5       9 ar
      8       6      10 ar
      9       7       9 ar
     10       8      10 ar
     11       9      10 ar
     12       1      11 1
     13       2      12 1
     14       3      13 1
     15       4      14 1
     16       5      15 1
     17       6      16 1
     18       7      17 1
     19       8      18 1
@<TRIPOS>ALT_TYPE
CGenFF_4.0_ALT_TYPE_SET
CGenFF_4.0 1 CG2R61 2 CG2R61 3 CG2R61 4 CG2R61 5 CG2R61 6 CG2R61 7 CG2R61 8 CG2R61 9 CG2R61 10 CG2R61 11 HGR61 12 HGR61 13 HGR61 14 HGR61 15 HGR61 16 HGR61 17 HGR61 18 HGR61
@<TRIPOS>MOLECULE
naphtalene
 18 19 0 0 0
****
USER_CHARGES
INVALID_CHARGES
Pose:  10 Cluster:  10 Fr_nu: 237049 TotEn:   -11.13
@<TRIPOS>ATOM
      1 C1        -56.6827    2.0339  -37.6159 C.ar   1 LIG      -0.11500
      2 C2        -57.7282    2.3131  -36.7409 C.ar   1 LIG      -0.11500
      3 C3        -57.5085    6.2278  -39.9402 C.ar   1 LIG      -0.11500
      4 C4        -58.5541    6.5069  -39.0651 C.ar   1 LIG      -0.11500
      5 C5        -56.3629    2.9348  -38.6321 C.ar   1 LIG      -0.11700
      6 C6        -58.4579    3.4941  -36.8784 C.ar   1 LIG      -0.11700
      7 C7        -56.7787    5.0467  -39.8026 C.ar   1 LIG      -0.11700
      8 C8        -58.8740    5.6060  -38.0489 C.ar   1 LIG      -0.11700
      9 C9        -57.0868    4.1285  -38.7855 C.ar   1 LIG       0.00400
     10 C10       -58.1500    4.4123  -37.8956 C.ar   1 LIG       0.00400
     11 H1        -56.1153    1.1141  -37.5087 H      1 LIG       0.11500
     12 H2        -57.9762    1.6112  -35.9499 H      1 LIG       0.11500
     13 H3        -57.2599    6.9295  -40.7315 H      1 LIG       0.11500
     14 H4        -59.1220    7.4262  -39.1737 H      1 LIG       0.11500
     15 H5        -55.5419    2.6958  -39.3050 H      1 LIG       0.11500
     16 H6        -59.2708    3.6921  -36.1828 H      1 LIG       0.11500
     17 H7        -55.9655    4.8493  -40.4978 H      1 LIG       0.11500
     18 H8        -59.6955    5.8445  -37.3764 H      1 LIG       0.11500
@<TRIPOS>BOND
      1       1       2 ar
      2       1       5 ar
      3       2       6 ar
      4       3       4 ar
      5       3       7 ar
      6       4       8 ar
      7       5       9 ar
      8       6      10 ar
      9       7       9 ar
     10       8      10 ar
     11       9      10 ar
     12       1      11 1
     13       2      12 1
     14       3      13 1
     15       4      14 1
     16       5      15 1
     17       6      16 1
     18       7      17 1
     19       8      18 1
@<TRIPOS>ALT_TYPE
CGenFF_4.0_ALT_TYPE_SET
CGenFF_4.0 1 CG2R61 2 CG2R61 3 CG2R61 4 CG2R61 5 CG2R61 6 CG2R61 7 CG2R61 8 CG2R61 9 CG2R61 10 CG2R61 11 HGR61 12 HGR61 13 HGR61 14 HGR61 15 HGR61 16 HGR61 17 HGR61 18 HGR61
@<TRIPOS>MOLECULE
naphtalene
 18 19 0 0 0
****
USER_CHARGES
INVALID_CHARGES
Pose:  11 Cluster:  11 Fr_nu:  77873 TotEn:   -11.12
@<TRIPOS>ATOM
      1 C1        -61.9139    2.9941  -46.5367 C.ar   1 LIG      -0.11500
      2 C2        -60.7477    2.9765  -47.2959 C.ar   1 LIG      -0.11500
      3 C3        -59.3354    1.9261  -42.5513 C.ar   1 LIG      -0.11500
      4 C4        -58.1692    1.9085  -43.3106 C.ar   1 LIG      -0.11500
      5 C5        -61.8592    2.7378  -45.1664 C.ar   1 LIG      -0.11700
      6 C6        -59.5223    2.7027  -46.6879 C.ar   1 LIG      -0.11700
      7 C7        -60.5608    2.2001  -43.1595 C.ar   1 LIG      -0.11700
      8 C8        -58.2237    2.1647  -44.6810 C.ar   1 LIG      -0.11700
      9 C9        -60.6344    2.4602  -44.5376 C.ar   1 LIG       0.00400
     10 C10       -59.4485    2.4423  -45.3097 C.ar   1 LIG       0.00400
     11 H1        -62.8676    3.2068  -47.0107 H      1 LIG       0.11500
     12 H2        -60.7913    3.1764  -48.3626 H      1 LIG       0.11500
     13 H3        -59.2924    1.7264  -41.4843 H      1 LIG       0.11500
     14 H4        -57.2159    1.6944  -42.8364 H      1 LIG       0.11500
     15 H5        -62.7836    2.7564  -44.5927 H      1 LIG       0.11500
     16 H6        -58.6233    2.6946  -47.3007 H      1 LIG       0.11500
     17 H7        -61.4595    2.2088  -42.5464 H      1 LIG       0.11500
     18 H8        -57.2996    2.1455  -45.2551 H      1 LIG       0.11500
@<TRIPOS>BOND
      1       1       2 ar
      2       1       5 ar
      3       2       6 ar
      4       3       4 ar
      5       3       7 ar
      6       4       8 ar
      7       5       9 ar
      8       6      10 ar
      9       7       9 ar
     10       8      10 ar
     11       9      10 ar
     12       1      11 1
     13       2      12 1
     14       3      13 1
     15       4      14 1
     16       5      15 1
     17       6      16 1
     18       7      17 1
     19       8      18 1
@<TRIPOS>ALT_TYPE
CGenFF_4.0_ALT_TYPE_SET
CGenFF_4.0 1 CG2R61 2 CG2R61 3 CG2R61 4 CG2R61 5 CG2R61 6 CG2R61 7 CG2R61 8 CG2R61 9 CG2R61 10 CG2R61 11 HGR61 12 HGR61 13 HGR61 14 HGR61 15 HGR61 16 HGR61 17 HGR61 18 HGR61
@<TRIPOS>MOLECULE
naphtalene
 18 19 0 0 0
****
USER_CHARGES
INVALID_CHARGES
Pose:  12 Cluster:  12 Fr_nu:  92235 TotEn:   -11.04
@<TRIPOS>ATOM
      1 C1        -69.6594   -1.6248  -28.5677 C.ar   1 LIG      -0.11500
      2 C2        -68.3219   -1.8184  -28.2357 C.ar   1 LIG      -0.11500
      3 C3        -68.9830    3.1927  -28.4818 C.ar   1 LIG      -0.11500
      4 C4        -67.6455    2.9989  -28.1497 C.ar   1 LIG      -0.11500
      5 C5        -70.1629   -0.3317  -28.7130 C.ar   1 LIG      -0.11700
      6 C6        -67.4826   -0.7200  -28.0477 C.ar   1 LIG      -0.11700
      7 C7        -69.8223    2.0941  -28.6698 C.ar   1 LIG      -0.11700
      8 C8        -67.1419    1.7059  -28.0043 C.ar   1 LIG      -0.11700
      9 C9        -69.3325    0.7856  -28.5275 C.ar   1 LIG       0.00400
     10 C10       -67.9723    0.5886  -28.1899 C.ar   1 LIG       0.00400
     11 H1        -70.3125   -2.4803  -28.7134 H      1 LIG       0.11500
     12 H2        -67.9309   -2.8255  -28.1231 H      1 LIG       0.11500
     13 H3        -69.3747    4.1997  -28.5947 H      1 LIG       0.11500
     14 H4        -66.9933    3.8548  -28.0028 H      1 LIG       0.11500
     15 H5        -71.2118   -0.2041  -28.9726 H      1 LIG       0.11500
     16 H6        -66.4403   -0.8949  -27.7892 H      1 LIG       0.11500
     17 H7        -70.8643    2.2693  -28.9292 H      1 LIG       0.11500
     18 H8        -66.0932    1.5780  -27.7441 H      1 LIG       0.11500
@<TRIPOS>BOND
      1       1       2 ar
      2       1       5 ar
      3       2       6 ar
      4       3       4 ar
      5       3       7 ar
      6       4       8 ar
      7       5       9 ar
      8       6      10 ar
      9       7       9 ar
     10       8      10 ar
     11       9      10 ar
     12       1      11 1
     13       2      12 1
     14       3      13 1
     15       4      14 1
     16       5      15 1
     17       6      16 1
     18       7      17 1
     19       8      18 1
@<TRIPOS>ALT_TYPE
CGenFF_4.0_ALT_TYPE_SET
CGenFF_4.0 1 CG2R61 2 CG2R61 3 CG2R61 4 CG2R61 5 CG2R61 6 CG2R61 7 CG2R61 8 CG2R61 9 CG2R61 10 CG2R61 11 HGR61 12 HGR61 13 HGR61 14 HGR61 15 HGR61 16 HGR61 17 HGR61 18 HGR61
@<TRIPOS>MOLECULE
naphtalene
 18 19 0 0 0
****
USER_CHARGES
INVALID_CHARGES
Pose:  13 Cluster:  13 Fr_nu: 267809 TotEn:   -11.01
@<TRIPOS>ATOM
      1 C1        -59.1088  -22.1595  -24.0365 C.ar   1 LIG      -0.11500
      2 C2        -59.7823  -21.5852  -25.1105 C.ar   1 LIG      -0.11500
      3 C3        -63.2539  -24.2221  -22.5409 C.ar   1 LIG      -0.11500
      4 C4        -63.9272  -23.6477  -23.6149 C.ar   1 LIG      -0.11500
      5 C5        -59.7998  -22.9598  -23.1262 C.ar   1 LIG      -0.11700
      6 C6        -61.1490  -21.8088  -25.2784 C.ar   1 LIG      -0.11700
      7 C7        -61.8871  -23.9985  -22.3731 C.ar   1 LIG      -0.11700
      8 C8        -63.2364  -22.8473  -24.5253 C.ar   1 LIG      -0.11700
      9 C9        -61.1758  -23.1957  -23.2797 C.ar   1 LIG       0.00400
     10 C10       -61.8605  -22.6115  -24.3718 C.ar   1 LIG       0.00400
     11 H1        -58.0449  -21.9847  -23.9060 H      1 LIG       0.11500
     12 H2        -59.2434  -20.9625  -25.8188 H      1 LIG       0.11500
     13 H3        -63.7923  -24.8451  -21.8322 H      1 LIG       0.11500
     14 H4        -64.9914  -23.8217  -23.7441 H      1 LIG       0.11500
     15 H5        -59.2531  -23.3983  -22.2939 H      1 LIG       0.11500
     16 H6        -61.6550  -21.3502  -26.1255 H      1 LIG       0.11500
     17 H7        -61.3811  -24.4578  -21.5264 H      1 LIG       0.11500
     18 H8        -63.7831  -22.4081  -25.3573 H      1 LIG       0.11500
@<TRIPOS>BOND
      1       1       2 ar
      2       1       5 ar
      3       2       6 ar
      4       3       4 ar
      5       3       7 ar
      6       4       8 ar
      7       5       9 ar
      8       6      10 ar
      9       7       9 ar
     10       8      10 ar
     11       9      10 ar
     12       1      11 1
     13       2      12 1
     14       3      13 1
     15       4      14 1
     16       5      15 1
     17       6      16 1
     18       7      17 1
     19       8      18 1
@<TRIPOS>ALT_TYPE
CGenFF_4.0_ALT_TYPE_SET
CGenFF_4.0 1 CG2R61 2 CG2R61 3 CG2R61 4 CG2R61 5 CG2R61 6 CG2R61 7 CG2R61 8 CG2R61 9 CG2R61 10 CG2R61 11 HGR61 12 HGR61 13 HGR61 14 HGR61 15 HGR61 16 HGR61 17 HGR61 18 HGR61
@<TRIPOS>MOLECULE
naphtalene
 18 19 0 0 0
****
USER_CHARGES
INVALID_CHARGES
Pose:  14 Cluster:  14 Fr_nu:  41225 TotEn:   -10.77
@<TRIPOS>ATOM
      1 C1        -62.3276    1.2459  -24.1674 C.ar   1 LIG      -0.11500
      2 C2        -62.8178    1.8683  -25.3116 C.ar   1 LIG      -0.11500
      3 C3        -64.8168   -2.7806  -25.2917 C.ar   1 LIG      -0.11500
      4 C4        -65.3070   -2.1580  -26.4358 C.ar   1 LIG      -0.11500
      5 C5        -62.6994   -0.0660  -23.8722 C.ar   1 LIG      -0.11700
      6 C6        -63.6816    1.1815  -26.1649 C.ar   1 LIG      -0.11700
      7 C7        -63.9528   -2.0936  -24.4383 C.ar   1 LIG      -0.11700
      8 C8        -64.9353   -0.8461  -26.7311 C.ar   1 LIG      -0.11700
      9 C9        -63.5681   -0.7726  -24.7199 C.ar   1 LIG       0.00400
     10 C10       -64.0666   -0.1395  -25.8834 C.ar   1 LIG       0.00400
     11 H1        -61.6555    1.7813  -23.5032 H      1 LIG       0.11500
     12 H2        -62.5275    2.8896  -25.5406 H      1 LIG       0.11500
     13 H3        -65.1067   -3.8021  -25.0621 H      1 LIG       0.11500
     14 H4        -65.9801   -2.6934  -27.0989 H      1 LIG       0.11500
     15 H5        -62.3043   -0.5326  -22.9722 H      1 LIG       0.11500
     16 H6        -64.0522    1.6875  -27.0540 H      1 LIG       0.11500
     17 H7        -63.5817   -2.6001  -23.5498 H      1 LIG       0.11500
     18 H8        -65.3309   -0.3790  -27.6307 H      1 LIG       0.11500
@<TRIPOS>BOND
      1       1       2 ar
      2       1       5 ar
      3       2       6 ar
      4       3       4 ar
      5       3       7 ar
      6       4       8 ar
      7       5       9 ar
      8       6      10 ar
      9       7       9 ar
     10       8      10 ar
     11       9      10 ar
     12       1      11 1
     13       2      12 1
     14       3      13 1
     15       4      14 1
     16       5      15 1
     17       6      16 1
     18       7      17 1
     19       8      18 1
@<TRIPOS>ALT_TYPE
CGenFF_4.0_ALT_TYPE_SET
CGenFF_4.0 1 CG2R61 2 CG2R61 3 CG2R61 4 CG2R61 5 CG2R61 6 CG2R61 7 CG2R61 8 CG2R61 9 CG2R61 10 CG2R61 11 HGR61 12 HGR61 13 HGR61 14 HGR61 15 HGR61 16 HGR61 17 HGR61 18 HGR61
@<TRIPOS>MOLECULE
naphtalene
 18 19 0 0 0
****
USER_CHARGES
INVALID_CHARGES
Pose:  15 Cluster:  15 Fr_nu: 116752 TotEn:   -10.76
@<TRIPOS>ATOM
      1 C1        -62.4561  -10.1082  -58.1019 C.ar   1 LIG      -0.11500
      2 C2        -62.5593  -11.4842  -58.2832 C.ar   1 LIG      -0.11500
      3 C3        -59.5100  -10.8307  -54.2978 C.ar   1 LIG      -0.11500
      4 C4        -59.6133  -12.2067  -54.4792 C.ar   1 LIG      -0.11500
      5 C5        -61.6729   -9.5969  -57.0666 C.ar   1 LIG      -0.11700
      6 C6        -61.8800  -12.3542  -57.4301 C.ar   1 LIG      -0.11700
      7 C7        -60.1894   -9.9607  -55.1511 C.ar   1 LIG      -0.11700
      8 C8        -60.3964  -12.7181  -55.5144 C.ar   1 LIG      -0.11700
      9 C9        -60.9822  -10.4579  -56.1983 C.ar   1 LIG       0.00400
     10 C10       -61.0872  -11.8571  -56.3827 C.ar   1 LIG       0.00400
     11 H1        -62.9857   -9.4314  -58.7660 H      1 LIG       0.11500
     12 H2        -63.1691  -11.8812  -59.0896 H      1 LIG       0.11500
     13 H3        -58.9001  -10.4330  -53.4915 H      1 LIG       0.11500
     14 H4        -59.0846  -12.8830  -53.8139 H      1 LIG       0.11500
     15 H5        -61.6071   -8.5179  -56.9434 H      1 LIG       0.11500
     16 H6        -61.9746  -13.4261  -57.5907 H      1 LIG       0.11500
     17 H7        -60.0939   -8.8888  -54.9908 H      1 LIG       0.11500
     18 H8        -60.4631  -13.7972  -55.6374 H      1 LIG       0.11500
@<TRIPOS>BOND
      1       1       2 ar
      2       1       5 ar
      3       2       6 ar
      4       3       4 ar
      5       3       7 ar
      6       4       8 ar
      7       5       9 ar
      8       6      10 ar
      9       7       9 ar
     10       8      10 ar
     11       9      10 ar
     12       1      11 1
     13       2      12 1
     14       3      13 1
     15       4      14 1
     16       5      15 1
     17       6      16 1
     18       7      17 1
     19       8      18 1
@<TRIPOS>ALT_TYPE
CGenFF_4.0_ALT_TYPE_SET
CGenFF_4.0 1 CG2R61 2 CG2R61 3 CG2R61 4 CG2R61 5 CG2R61 6 CG2R61 7 CG2R61 8 CG2R61 9 CG2R61 10 CG2R61 11 HGR61 12 HGR61 13 HGR61 14 HGR61 15 HGR61 16 HGR61 17 HGR61 18 HGR61
@<TRIPOS>MOLECULE
naphtalene
 18 19 0 0 0
****
USER_CHARGES
INVALID_CHARGES
Pose:  16 Cluster:  16 Fr_nu: 388621 TotEn:   -10.67
@<TRIPOS>ATOM
      1 C1        -76.9713  -20.9606  -28.1966 C.ar   1 LIG      -0.11500
      2 C2        -76.9713  -20.9606  -26.8049 C.ar   1 LIG      -0.11500
      3 C3        -76.9713  -16.0952  -28.1963 C.ar   1 LIG      -0.11500
      4 C4        -76.9713  -16.0953  -26.8046 C.ar   1 LIG      -0.11500
      5 C5        -76.9713  -19.7529  -28.8950 C.ar   1 LIG      -0.11700
      6 C6        -76.9713  -19.7531  -26.1062 C.ar   1 LIG      -0.11700
      7 C7        -76.9713  -17.3028  -28.8949 C.ar   1 LIG      -0.11700
      8 C8        -76.9714  -17.3030  -26.1060 C.ar   1 LIG      -0.11700
      9 C9        -76.9713  -18.5279  -28.2081 C.ar   1 LIG       0.00400
     10 C10       -76.9714  -18.5280  -26.7929 C.ar   1 LIG       0.00400
     11 H1        -76.9719  -21.9010  -28.7399 H      1 LIG       0.11500
     12 H2        -76.9710  -21.9014  -26.2621 H      1 LIG       0.11500
     13 H3        -76.9714  -15.1545  -28.7398 H      1 LIG       0.11500
     14 H4        -76.9722  -15.1547  -26.2618 H      1 LIG       0.11500
     15 H5        -76.9717  -19.7768  -29.9828 H      1 LIG       0.11500
     16 H6        -76.9708  -19.7769  -25.0185 H      1 LIG       0.11500
     17 H7        -76.9710  -17.2788  -29.9826 H      1 LIG       0.11500
     18 H8        -76.9717  -17.2793  -25.0181 H      1 LIG       0.11500
@<TRIPOS>BOND
      1       1       2 ar
      2       1       5 ar
      3       2       6 ar
      4       3       4 ar
      5       3       7 ar
      6       4       8 ar
      7       5       9 ar
      8       6      10 ar
      9       7       9 ar
     10       8      10 ar
     11       9      10 ar
     12       1      11 1
     13       2      12 1
     14       3      13 1
     15       4      14 1
     16       5      15 1
     17       6      16 1
     18       7      17 1
     19       8      18 1
@<TRIPOS>ALT_TYPE
CGenFF_4.0_ALT_TYPE_SET
CGenFF_4.0 1 CG2R61 2 CG2R61 3 CG2R61 4 CG2R61 5 CG2R61 6 CG2R61 7 CG2R61 8 CG2R61 9 CG2R61 10 CG2R61 11 HGR61 12 HGR61 13 HGR61 14 HGR61 15 HGR61 16 HGR61 17 HGR61 18 HGR61
@<TRIPOS>MOLECULE
naphtalene
 18 19 0 0 0
****
USER_CHARGES
INVALID_CHARGES
Pose:  17 Cluster:  17 Fr_nu: 129021 TotEn:   -10.34
@<TRIPOS>ATOM
      1 C1        -84.2288  -19.4796  -35.2526 C.ar   1 LIG      -0.11500
      2 C2        -84.1981  -18.0888  -35.2144 C.ar   1 LIG      -0.11500
      3 C3        -81.2670  -19.6504  -31.3962 C.ar   1 LIG      -0.11500
      4 C4        -81.2364  -18.2595  -31.3582 C.ar   1 LIG      -0.11500
      5 C5        -83.5090  -20.2201  -34.3144 C.ar   1 LIG      -0.11700
      6 C6        -83.4476  -17.4331  -34.2382 C.ar   1 LIG      -0.11700
      7 C7        -82.0176  -20.3062  -32.3725 C.ar   1 LIG      -0.11700
      8 C8        -81.9561  -17.5190  -32.2963 C.ar   1 LIG      -0.11700
      9 C9        -82.7481  -19.5767  -33.3247 C.ar   1 LIG       0.00400
     10 C10       -82.7169  -18.1624  -33.2861 C.ar   1 LIG       0.00400
     11 H1        -84.8128  -19.9896  -36.0131 H      1 LIG       0.11500
     12 H2        -84.7590  -17.5133  -35.9451 H      1 LIG       0.11500
     13 H3        -80.7063  -20.2266  -30.6656 H      1 LIG       0.11500
     14 H4        -80.6511  -17.7502  -30.5983 H      1 LIG       0.11500
     15 H5        -83.5472  -21.3064  -34.3635 H      1 LIG       0.11500
     16 H6        -83.4385  -16.3451  -34.2270 H      1 LIG       0.11500
     17 H7        -82.0272  -21.3940  -32.3831 H      1 LIG       0.11500
     18 H8        -81.9174  -16.4326  -32.2480 H      1 LIG       0.11500
@<TRIPOS>BOND
      1       1       2 ar
      2       1       5 ar
      3       2       6 ar
      4       3       4 ar
      5       3       7 ar
      6       4       8 ar
      7       5       9 ar
      8       6      10 ar
      9       7       9 ar
     10       8      10 ar
     11       9      10 ar
     12       1      11 1
     13       2      12 1
     14       3      13 1
     15       4      14 1
     16       5      15 1
     17       6      16 1
     18       7      17 1
     19       8      18 1
@<TRIPOS>ALT_TYPE
CGenFF_4.0_ALT_TYPE_SET
CGenFF_4.0 1 CG2R61 2 CG2R61 3 CG2R61 4 CG2R61 5 CG2R61 6 CG2R61 7 CG2R61 8 CG2R61 9 CG2R61 10 CG2R61 11 HGR61 12 HGR61 13 HGR61 14 HGR61 15 HGR61 16 HGR61 17 HGR61 18 HGR61
@<TRIPOS>MOLECULE
naphtalene
 18 19 0 0 0
****
USER_CHARGES
INVALID_CHARGES
Pose:  18 Cluster:  18 Fr_nu:   3885 TotEn:   -10.29
@<TRIPOS>ATOM
      1 C1        -62.4489  -23.6473  -24.6396 C.ar   1 LIG      -0.11500
      2 C2        -62.1583  -22.3538  -25.0629 C.ar   1 LIG      -0.11500
      3 C3        -58.0442  -23.9685  -22.5980 C.ar   1 LIG      -0.11500
      4 C4        -57.7537  -22.6749  -23.0214 C.ar   1 LIG      -0.11500
      5 C5        -61.5014  -24.3763  -23.9203 C.ar   1 LIG      -0.11700
      6 C6        -60.9193  -21.7842  -24.7687 C.ar   1 LIG      -0.11700
      7 C7        -59.2834  -24.5380  -22.8922 C.ar   1 LIG      -0.11700
      8 C8        -58.7011  -21.9459  -23.7407 C.ar   1 LIG      -0.11700
      9 C9        -60.2489  -23.8188  -23.6152 C.ar   1 LIG       0.00400
     10 C10       -59.9535  -22.5034  -24.0458 C.ar   1 LIG       0.00400
     11 H1        -63.4134  -24.0905  -24.8694 H      1 LIG       0.11500
     12 H2        -62.8967  -21.7871  -25.6225 H      1 LIG       0.11500
     13 H3        -57.3061  -24.5358  -22.0380 H      1 LIG       0.11500
     14 H4        -56.7885  -22.2329  -22.7925 H      1 LIG       0.11500
     15 H5        -61.7500  -25.3860  -23.5999 H      1 LIG       0.11500
     16 H6        -60.7139  -20.7714  -25.1090 H      1 LIG       0.11500
     17 H7        -59.4888  -25.5505  -22.5510 H      1 LIG       0.11500
     18 H8        -58.4524  -20.9365  -24.0619 H      1 LIG       0.11500
@<TRIPOS>BOND
      1       1       2 ar
      2       1       5 ar
      3       2       6 ar
      4       3       4 ar
      5       3       7 ar
      6       4       8 ar
      7       5       9 ar
      8       6      10 ar
      9       7       9 ar
     10       8      10 ar
     11       9      10 ar
     12       1      11 1
     13       2      12 1
     14       3      13 1
     15       4      14 1
     16       5      15 1
     17       6      16 1
     18       7      17 1
     19       8      18 1
@<TRIPOS>ALT_TYPE
CGenFF_4.0_ALT_TYPE_SET
CGenFF_4.0 1 CG2R61 2 CG2R61 3 CG2R61 4 CG2R61 5 CG2R61 6 CG2R61 7 CG2R61 8 CG2R61 9 CG2R61 10 CG2R61 11 HGR61 12 HGR61 13 HGR61 14 HGR61 15 HGR61 16 HGR61 17 HGR61 18 HGR61
@<TRIPOS>MOLECULE
naphtalene
 18 19 0 0 0
****
USER_CHARGES
INVALID_CHARGES
Pose:  19 Cluster:  19 Fr_nu:  76159 TotEn:   -10.10
@<TRIPOS>ATOM
      1 C1        -65.8962  -18.7098  -56.5496 C.ar   1 LIG      -0.11500
      2 C2        -66.7349  -18.9906  -55.4751 C.ar   1 LIG      -0.11500
      3 C3        -62.0326  -19.9110  -53.8472 C.ar   1 LIG      -0.11500
      4 C4        -62.8715  -20.1918  -52.7728 C.ar   1 LIG      -0.11500
      5 C5        -64.5161  -18.8670  -56.4180 C.ar   1 LIG      -0.11700
      6 C6        -66.1971  -19.4297  -54.2651 C.ar   1 LIG      -0.11700
      7 C7        -62.5706  -19.4719  -55.0573 C.ar   1 LIG      -0.11700
      8 C8        -64.2515  -20.0345  -52.9041 C.ar   1 LIG      -0.11700
      9 C9        -63.9573  -19.3080  -55.2074 C.ar   1 LIG       0.00400
     10 C10       -64.8103  -19.5935  -54.1148 C.ar   1 LIG       0.00400
     11 H1        -66.3154  -18.3674  -57.4912 H      1 LIG       0.11500
     12 H2        -67.8092  -18.8681  -55.5786 H      1 LIG       0.11500
     13 H3        -60.9581  -20.0334  -53.7443 H      1 LIG       0.11500
     14 H4        -62.4516  -20.5327  -51.8310 H      1 LIG       0.11500
     15 H5        -63.8795  -18.6412  -57.2711 H      1 LIG       0.11500
     16 H6        -66.8716  -19.6438  -53.4386 H      1 LIG       0.11500
     17 H7        -61.8960  -19.2587  -55.8838 H      1 LIG       0.11500
     18 H8        -64.8883  -20.2595  -52.0510 H      1 LIG       0.11500
@<TRIPOS>BOND
      1       1       2 ar
      2       1       5 ar
      3       2       6 ar
      4       3       4 ar
      5       3       7 ar
      6       4       8 ar
      7       5       9 ar
      8       6      10 ar
      9       7       9 ar
     10       8      10 ar
     11       9      10 ar
     12       1      11 1
     13       2      12 1
     14       3      13 1
     15       4      14 1
     16       5      15 1
     17       6      16 1
     18       7      17 1
     19       8      18 1
@<TRIPOS>ALT_TYPE
CGenFF_4.0_ALT_TYPE_SET
CGenFF_4.0 1 CG2R61 2 CG2R61 3 CG2R61 4 CG2R61 5 CG2R61 6 CG2R61 7 CG2R61 8 CG2R61 9 CG2R61 10 CG2R61 11 HGR61 12 HGR61 13 HGR61 14 HGR61 15 HGR61 16 HGR61 17 HGR61 18 HGR61
@<TRIPOS>MOLECULE
naphtalene
 18 19 0 0 0
****
USER_CHARGES
INVALID_CHARGES
Pose:  20 Cluster:  20 Fr_nu:  49669 TotEn:    -9.99
@<TRIPOS>ATOM
      1 C1        -62.1764  -21.2478  -50.6992 C.ar   1 LIG      -0.11500
      2 C2        -63.2680  -21.7826  -50.0217 C.ar   1 LIG      -0.11500
      3 C3        -65.1868  -19.1577  -53.8994 C.ar   1 LIG      -0.11500
      4 C4        -66.2784  -19.6926  -53.2218 C.ar   1 LIG      -0.11500
      5 C5        -62.3757  -20.4605  -51.8336 C.ar   1 LIG      -0.11700
      6 C6        -64.5631  -21.5324  -50.4758 C.ar   1 LIG      -0.11700
      7 C7        -63.8916  -19.4080  -53.4451 C.ar   1 LIG      -0.11700
      8 C8        -66.0792  -20.4800  -52.0874 C.ar   1 LIG      -0.11700
      9 C9        -63.6724  -20.1983  -52.3050 C.ar   1 LIG       0.00400
     10 C10       -64.7825  -20.7422  -51.6160 C.ar   1 LIG       0.00400
     11 H1        -61.1683  -21.4434  -50.3455 H      1 LIG       0.11500
     12 H2        -63.1118  -22.3952  -49.1385 H      1 LIG       0.11500
     13 H3        -65.3424  -18.5448  -54.7828 H      1 LIG       0.11500
     14 H4        -67.2862  -19.4978  -53.5768 H      1 LIG       0.11500
     15 H5        -61.5076  -20.0531  -52.3477 H      1 LIG       0.11500
     16 H6        -65.4017  -21.9602  -49.9303 H      1 LIG       0.11500
     17 H7        -63.0533  -18.9794  -53.9903 H      1 LIG       0.11500
     18 H8        -66.9472  -20.8881  -51.5736 H      1 LIG       0.11500
@<TRIPOS>BOND
      1       1       2 ar
      2       1       5 ar
      3       2       6 ar
      4       3       4 ar
      5       3       7 ar
      6       4       8 ar
      7       5       9 ar
      8       6      10 ar
      9       7       9 ar
     10       8      10 ar
     11       9      10 ar
     12       1      11 1
     13       2      12 1
     14       3      13 1
     15       4      14 1
     16       5      15 1
     17       6      16 1
     18       7      17 1
     19       8      18 1
@<TRIPOS>ALT_TYPE
CGenFF_4.0_ALT_TYPE_SET
CGenFF_4.0 1 CG2R61 2 CG2R61 3 CG2R61 4 CG2R61 5 CG2R61 6 CG2R61 7 CG2R61 8 CG2R61 9 CG2R61 10 CG2R61 11 HGR61 12 HGR61 13 HGR61 14 HGR61 15 HGR61 16 HGR61 17 HGR61 18 HGR61
@<TRIPOS>MOLECULE
naphtalene
 18 19 0 0 0
****
USER_CHARGES
INVALID_CHARGES
Pose:  21 Cluster:  21 Fr_nu: 162688 TotEn:    -9.58
@<TRIPOS>ATOM
      1 C1        -61.9439    0.8897  -54.5998 C.ar   1 LIG      -0.11500
      2 C2        -60.6149    0.5703  -54.3382 C.ar   1 LIG      -0.11500
      3 C3        -62.1450   -2.6645  -57.9164 C.ar   1 LIG      -0.11500
      4 C4        -60.8159   -2.9838  -57.6547 C.ar   1 LIG      -0.11500
      5 C5        -62.6609    0.1678  -55.5544 C.ar   1 LIG      -0.11700
      6 C6        -59.9977   -0.4721  -55.0300 C.ar   1 LIG      -0.11700
      7 C7        -62.7622   -1.6220  -57.2245 C.ar   1 LIG      -0.11700
      8 C8        -60.0988   -2.2619  -56.7002 C.ar   1 LIG      -0.11700
      9 C9        -62.0556   -0.8847  -56.2603 C.ar   1 LIG       0.00400
     10 C10       -60.7041   -1.2094  -55.9943 C.ar   1 LIG       0.00400
     11 H1        -62.4237    1.7017  -54.0613 H      1 LIG       0.11500
     12 H2        -60.0577    1.1328  -53.5947 H      1 LIG       0.11500
     13 H3        -62.7029   -3.2268  -58.6598 H      1 LIG       0.11500
     14 H4        -60.3362   -3.7950  -58.1945 H      1 LIG       0.11500
     15 H5        -63.6986    0.4352  -55.7428 H      1 LIG       0.11500
     16 H6        -58.9580   -0.7047  -54.8090 H      1 LIG       0.11500
     17 H7        -63.8020   -1.3901  -57.4451 H      1 LIG       0.11500
     18 H8        -59.0608   -2.5286  -56.5122 H      1 LIG       0.11500
@<TRIPOS>BOND
      1       1       2 ar
      2       1       5 ar
      3       2       6 ar
      4       3       4 ar
      5       3       7 ar
      6       4       8 ar
      7       5       9 ar
      8       6      10 ar
      9       7       9 ar
     10       8      10 ar
     11       9      10 ar
     12       1      11 1
     13       2      12 1
     14       3      13 1
     15       4      14 1
     16       5      15 1
     17       6      16 1
     18       7      17 1
     19       8      18 1
@<TRIPOS>ALT_TYPE
CGenFF_4.0_ALT_TYPE_SET
CGenFF_4.0 1 CG2R61 2 CG2R61 3 CG2R61 4 CG2R61 5 CG2R61 6 CG2R61 7 CG2R61 8 CG2R61 9 CG2R61 10 CG2R61 11 HGR61 12 HGR61 13 HGR61 14 HGR61 15 HGR61 16 HGR61 17 HGR61 18 HGR61
@<TRIPOS>MOLECULE
naphtalene
 18 19 0 0 0
****
USER_CHARGES
INVALID_CHARGES
Pose:  22 Cluster:  22 Fr_nu: 371347 TotEn:    -9.47
@<TRIPOS>ATOM
      1 C1        -53.9915  -10.4150  -46.2007 C.ar   1 LIG      -0.11500
      2 C2        -54.6255  -10.2976  -47.4340 C.ar   1 LIG      -0.11500
      3 C3        -53.8123  -15.2457  -46.7530 C.ar   1 LIG      -0.11500
      4 C4        -54.4463  -15.1282  -47.9863 C.ar   1 LIG      -0.11500
      5 C5        -53.6288  -11.6731  -45.7187 C.ar   1 LIG      -0.11700
      6 C6        -54.8992  -11.4376  -48.1902 C.ar   1 LIG      -0.11700
      7 C7        -53.5385  -14.1056  -45.9968 C.ar   1 LIG      -0.11700
      8 C8        -54.8091  -13.8702  -48.4683 C.ar   1 LIG      -0.11700
      9 C9        -53.8966  -12.8314  -46.4664 C.ar   1 LIG       0.00400
     10 C10       -54.5413  -12.7119  -47.7206 C.ar   1 LIG       0.00400
     11 H1        -53.7792   -9.5272  -45.6122 H      1 LIG       0.11500
     12 H2        -54.9072   -9.3177  -47.8084 H      1 LIG       0.11500
     13 H3        -53.5301  -16.2255  -46.3780 H      1 LIG       0.11500
     14 H4        -54.6597  -16.0164  -48.5736 H      1 LIG       0.11500
     15 H5        -53.1345  -11.7411  -44.7518 H      1 LIG       0.11500
     16 H6        -55.3952  -11.3222  -49.1517 H      1 LIG       0.11500
     17 H7        -53.0419  -14.2212  -45.0357 H      1 LIG       0.11500
     18 H8        -55.3041  -13.8020  -49.4349 H      1 LIG       0.11500
@<TRIPOS>BOND
      1       1       2 ar
      2       1       5 ar
      3       2       6 ar
      4       3       4 ar
      5       3       7 ar
      6       4       8 ar
      7       5       9 ar
      8       6      10 ar
      9       7       9 ar
     10       8      10 ar
     11       9      10 ar
     12       1      11 1
     13       2      12 1
     14       3      13 1
     15       4      14 1
     16       5      15 1
     17       6      16 1
     18       7      17 1
     19       8      18 1
@<TRIPOS>ALT_TYPE
CGenFF_4.0_ALT_TYPE_SET
CGenFF_4.0 1 CG2R61 2 CG2R61 3 CG2R61 4 CG2R61 5 CG2R61 6 CG2R61 7 CG2R61 8 CG2R61 9 CG2R61 10 CG2R61 11 HGR61 12 HGR61 13 HGR61 14 HGR61 15 HGR61 16 HGR61 17 HGR61 18 HGR61
@<TRIPOS>MOLECULE
naphtalene
 18 19 0 0 0
****
USER_CHARGES
INVALID_CHARGES
Pose:  23 Cluster:  23 Fr_nu: 234162 TotEn:    -9.17
@<TRIPOS>ATOM
      1 C1        -70.4143  -27.0505  -42.4834 C.ar   1 LIG      -0.11500
      2 C2        -69.5627  -26.6971  -43.5260 C.ar   1 LIG      -0.11500
      3 C3        -67.5542  -24.6772  -39.3433 C.ar   1 LIG      -0.11500
      4 C4        -66.7027  -24.3239  -40.3859 C.ar   1 LIG      -0.11500
      5 C5        -70.1317  -26.6387  -41.1807 C.ar   1 LIG      -0.11700
      6 C6        -68.4255  -25.9308  -43.2699 C.ar   1 LIG      -0.11700
      7 C7        -68.6915  -25.4436  -39.5994 C.ar   1 LIG      -0.11700
      8 C8        -66.9851  -24.7357  -41.6887 C.ar   1 LIG      -0.11700
      9 C9        -68.9913  -25.8668  -40.9046 C.ar   1 LIG       0.00400
     10 C10       -68.1255  -25.5076  -41.9648 C.ar   1 LIG       0.00400
     11 H1        -71.2992  -27.6476  -42.6833 H      1 LIG       0.11500
     12 H2        -69.7837  -27.0180  -44.5398 H      1 LIG       0.11500
     13 H3        -67.3338  -24.3565  -38.3290 H      1 LIG       0.11500
     14 H4        -65.8172  -23.7280  -40.1853 H      1 LIG       0.11500
     15 H5        -70.8112  -26.9269  -40.3812 H      1 LIG       0.11500
     16 H6        -67.7741  -25.6657  -44.1002 H      1 LIG       0.11500
     17 H7        -69.3431  -25.7078  -38.7692 H      1 LIG       0.11500
     18 H8        -66.3054  -24.4482  -42.4882 H      1 LIG       0.11500
@<TRIPOS>BOND
      1       1       2 ar
      2       1       5 ar
      3       2       6 ar
      4       3       4 ar
      5       3       7 ar
      6       4       8 ar
      7       5       9 ar
      8       6      10 ar
      9       7       9 ar
     10       8      10 ar
     11       9      10 ar
     12       1      11 1
     13       2      12 1
     14       3      13 1
     15       4      14 1
     16       5      15 1
     17       6      16 1
     18       7      17 1
     19       8      18 1
@<TRIPOS>ALT_TYPE
CGenFF_4.0_ALT_TYPE_SET
CGenFF_4.0 1 CG2R61 2 CG2R61 3 CG2R61 4 CG2R61 5 CG2R61 6 CG2R61 7 CG2R61 8 CG2R61 9 CG2R61 10 CG2R61 11 HGR61 12 HGR61 13 HGR61 14 HGR61 15 HGR61 16 HGR61 17 HGR61 18 HGR61
@<TRIPOS>MOLECULE
naphtalene
 18 19 0 0 0
****
USER_CHARGES
INVALID_CHARGES
Pose:  24 Cluster:  24 Fr_nu: 474632 TotEn:    -9.06
@<TRIPOS>ATOM
      1 C1        -67.7944  -19.5629  -57.5811 C.ar   1 LIG      -0.11500
      2 C2        -67.3777  -20.8752  -57.7841 C.ar   1 LIG      -0.11500
      3 C3        -65.2652  -19.4028  -53.4277 C.ar   1 LIG      -0.11500
      4 C4        -64.8486  -20.7151  -53.6309 C.ar   1 LIG      -0.11500
      5 C5        -67.3757  -18.8645  -56.4481 C.ar   1 LIG      -0.11700
      6 C6        -66.5409  -21.4941  -56.8553 C.ar   1 LIG      -0.11700
      7 C7        -66.1021  -18.7839  -54.3567 C.ar   1 LIG      -0.11700
      8 C8        -65.2673  -21.4136  -54.7637 C.ar   1 LIG      -0.11700
      9 C9        -66.5333  -19.4718  -55.5026 C.ar   1 LIG       0.00400
     10 C10       -66.1097  -20.8063  -55.7092 C.ar   1 LIG       0.00400
     11 H1        -68.4464  -19.0818  -58.3042 H      1 LIG       0.11500
     12 H2        -67.7041  -21.4179  -58.6665 H      1 LIG       0.11500
     13 H3        -64.9391  -18.8594  -52.5454 H      1 LIG       0.11500
     14 H4        -64.1978  -21.1962  -52.9066 H      1 LIG       0.11500
     15 H5        -67.7142  -17.8398  -56.3097 H      1 LIG       0.11500
     16 H6        -66.2271  -22.5204  -57.0345 H      1 LIG       0.11500
     17 H7        -66.4150  -17.7574  -54.1776 H      1 LIG       0.11500
     18 H8        -64.9296  -22.4387  -54.9020 H      1 LIG       0.11500
@<TRIPOS>BOND
      1       1       2 ar
      2       1       5 ar
      3       2       6 ar
      4       3       4 ar
      5       3       7 ar
      6       4       8 ar
      7       5       9 ar
      8       6      10 ar
      9       7       9 ar
     10       8      10 ar
     11       9      10 ar
     12       1      11 1
     13       2      12 1
     14       3      13 1
     15       4      14 1
     16       5      15 1
     17       6      16 1
     18       7      17 1
     19       8      18 1
@<TRIPOS>ALT_TYPE
CGenFF_4.0_ALT_TYPE_SET
CGenFF_4.0 1 CG2R61 2 CG2R61 3 CG2R61 4 CG2R61 5 CG2R61 6 CG2R61 7 CG2R61 8 CG2R61 9 CG2R61 10 CG2R61 11 HGR61 12 HGR61 13 HGR61 14 HGR61 15 HGR61 16 HGR61 17 HGR61 18 HGR61
@<TRIPOS>MOLECULE
naphtalene
 18 19 0 0 0
****
USER_CHARGES
INVALID_CHARGES
Pose:  25 Cluster:  25 Fr_nu: 111301 TotEn:    -9.01
@<TRIPOS>ATOM
      1 C1        -64.4288  -23.6317  -34.2485 C.ar   1 LIG      -0.11500
      2 C2        -64.8934  -24.8115  -33.6749 C.ar   1 LIG      -0.11500
      3 C3        -60.0712  -24.3566  -32.2093 C.ar   1 LIG      -0.11500
      4 C4        -60.5359  -25.5364  -31.6358 C.ar   1 LIG      -0.11500
      5 C5        -63.1139  -23.2194  -34.0302 C.ar   1 LIG      -0.11700
      6 C6        -64.0451  -25.5836  -32.8809 C.ar   1 LIG      -0.11700
      7 C7        -60.9196  -23.5845  -33.0034 C.ar   1 LIG      -0.11700
      8 C8        -61.8508  -25.9487  -31.8539 C.ar   1 LIG      -0.11700
      9 C9        -62.2461  -23.9842  -33.2337 C.ar   1 LIG       0.00400
     10 C10       -62.7186  -25.1839  -32.6504 C.ar   1 LIG       0.00400
     11 H1        -65.0899  -23.0307  -34.8660 H      1 LIG       0.11500
     12 H2        -65.9172  -25.1316  -33.8457 H      1 LIG       0.11500
     13 H3        -59.0473  -24.0359  -32.0390 H      1 LIG       0.11500
     14 H4        -59.8749  -26.1362  -31.0172 H      1 LIG       0.11500
     15 H5        -62.7724  -22.2934  -34.4882 H      1 LIG       0.11500
     16 H6        -64.4294  -26.5025  -32.4430 H      1 LIG       0.11500
     17 H7        -60.5349  -22.6661  -33.4419 H      1 LIG       0.11500
     18 H8        -62.1928  -26.8743  -31.3954 H      1 LIG       0.11500
@<TRIPOS>BOND
      1       1       2 ar
      2       1       5 ar
      3       2       6 ar
      4       3       4 ar
      5       3       7 ar
      6       4       8 ar
      7       5       9 ar
      8       6      10 ar
      9       7       9 ar
     10       8      10 ar
     11       9      10 ar
     12       1      11 1
     13       2      12 1
     14       3      13 1
     15       4      14 1
     16       5      15 1
     17       6      16 1
     18       7      17 1
     19       8      18 1
@<TRIPOS>ALT_TYPE
CGenFF_4.0_ALT_TYPE_SET
CGenFF_4.0 1 CG2R61 2 CG2R61 3 CG2R61 4 CG2R61 5 CG2R61 6 CG2R61 7 CG2R61 8 CG2R61 9 CG2R61 10 CG2R61 11 HGR61 12 HGR61 13 HGR61 14 HGR61 15 HGR61 16 HGR61 17 HGR61 18 HGR61
@<TRIPOS>MOLECULE
naphtalene
 18 19 0 0 0
****
USER_CHARGES
INVALID_CHARGES
Pose:  26 Cluster:  26 Fr_nu:  34944 TotEn:    -8.83
@<TRIPOS>ATOM
      1 C1        -66.3438    1.8318  -27.2132 C.ar   1 LIG      -0.11500
      2 C2        -67.1960    0.8477  -27.7052 C.ar   1 LIG      -0.11500
      3 C3        -63.3645   -1.6088  -25.4931 C.ar   1 LIG      -0.11500
      4 C4        -64.2168   -2.5928  -25.9851 C.ar   1 LIG      -0.11500
      5 C5        -65.1764    1.4717  -26.5392 C.ar   1 LIG      -0.11700
      6 C6        -66.8844   -0.5001  -27.5253 C.ar   1 LIG      -0.11700
      7 C7        -63.6761   -0.2609  -25.6731 C.ar   1 LIG      -0.11700
      8 C8        -65.3842   -2.2328  -26.6591 C.ar   1 LIG      -0.11700
      9 C9        -64.8469    0.1197  -26.3489 C.ar   1 LIG       0.00400
     10 C10       -65.7137   -0.8809  -26.8493 C.ar   1 LIG       0.00400
     11 H1        -66.5872    2.8810  -27.3530 H      1 LIG       0.11500
     12 H2        -68.1044    1.1292  -28.2300 H      1 LIG       0.11500
     13 H3        -62.4557   -1.8897  -24.9682 H      1 LIG       0.11500
     14 H4        -63.9736   -3.6418  -25.8437 H      1 LIG       0.11500
     15 H5        -64.5252    2.2578  -26.1627 H      1 LIG       0.11500
     16 H6        -67.5648   -1.2525  -27.9188 H      1 LIG       0.11500
     17 H7        -62.9952    0.4913  -25.2803 H      1 LIG       0.11500
     18 H8        -66.0360   -3.0188  -27.0350 H      1 LIG       0.11500
@<TRIPOS>BOND
      1       1       2 ar
      2       1       5 ar
      3       2       6 ar
      4       3       4 ar
      5       3       7 ar
      6       4       8 ar
      7       5       9 ar
      8       6      10 ar
      9       7       9 ar
     10       8      10 ar
     11       9      10 ar
     12       1      11 1
     13       2      12 1
     14       3      13 1
     15       4      14 1
     16       5      15 1
     17       6      16 1
     18       7      17 1
     19       8      18 1
@<TRIPOS>ALT_TYPE
CGenFF_4.0_ALT_TYPE_SET
CGenFF_4.0 1 CG2R61 2 CG2R61 3 CG2R61 4 CG2R61 5 CG2R61 6 CG2R61 7 CG2R61 8 CG2R61 9 CG2R61 10 CG2R61 11 HGR61 12 HGR61 13 HGR61 14 HGR61 15 HGR61 16 HGR61 17 HGR61 18 HGR61
@<TRIPOS>MOLECULE
naphtalene
 18 19 0 0 0
****
USER_CHARGES
INVALID_CHARGES
Pose:  27 Cluster:  27 Fr_nu:  16253 TotEn:    -8.37
@<TRIPOS>ATOM
      1 C1        -52.4938  -13.9239  -46.3718 C.ar   1 LIG      -0.11500
      2 C2        -51.4633  -14.3851  -45.5580 C.ar   1 LIG      -0.11500
      3 C3        -53.0184  -10.0311  -43.5006 C.ar   1 LIG      -0.11500
      4 C4        -51.9880  -10.4924  -42.6869 C.ar   1 LIG      -0.11500
      5 C5        -53.1412  -12.7260  -46.0675 C.ar   1 LIG      -0.11700
      6 C6        -51.0763  -13.6505  -44.4370 C.ar   1 LIG      -0.11700
      7 C7        -53.4054  -10.7658  -44.6218 C.ar   1 LIG      -0.11700
      8 C8        -51.3405  -11.6903  -42.9910 C.ar   1 LIG      -0.11700
      9 C9        -52.7648  -11.9736  -44.9430 C.ar   1 LIG       0.00400
     10 C10       -51.7169  -12.4427  -44.1155 C.ar   1 LIG       0.00400
     11 H1        -52.7950  -14.4965  -47.2441 H      1 LIG       0.11500
     12 H2        -50.9597  -15.3176  -45.7959 H      1 LIG       0.11500
     13 H3        -53.5224   -9.0984  -43.2633 H      1 LIG       0.11500
     14 H4        -51.6881   -9.9201  -41.8139 H      1 LIG       0.11500
     15 H5        -53.9444  -12.3849  -46.7175 H      1 LIG       0.11500
     16 H6        -50.2679  -14.0298  -43.8152 H      1 LIG       0.11500
     17 H7        -54.2132  -10.3859  -45.2438 H      1 LIG       0.11500
     18 H8        -50.5378  -12.0320  -42.3407 H      1 LIG       0.11500
@<TRIPOS>BOND
      1       1       2 ar
      2       1       5 ar
      3       2       6 ar
      4       3       4 ar
      5       3       7 ar
      6       4       8 ar
      7       5       9 ar
      8       6      10 ar
      9       7       9 ar
     10       8      10 ar
     11       9      10 ar
     12       1      11 1
     13       2      12 1
     14       3      13 1
     15       4      14 1
     16       5      15 1
     17       6      16 1
     18       7      17 1
     19       8      18 1
@<TRIPOS>ALT_TYPE
CGenFF_4.0_ALT_TYPE_SET
CGenFF_4.0 1 CG2R61 2 CG2R61 3 CG2R61 4 CG2R61 5 CG2R61 6 CG2R61 7 CG2R61 8 CG2R61 9 CG2R61 10 CG2R61 11 HGR61 12 HGR61 13 HGR61 14 HGR61 15 HGR61 16 HGR61 17 HGR61 18 HGR61
@<TRIPOS>MOLECULE
naphtalene
 18 19 0 0 0
****
USER_CHARGES
INVALID_CHARGES
Pose:  28 Cluster:  28 Fr_nu: 276440 TotEn:    -8.19
@<TRIPOS>ATOM
      1 C1        -75.5262  -12.7369  -44.0125 C.ar   1 LIG      -0.11500
      2 C2        -74.2946  -12.3595  -44.5392 C.ar   1 LIG      -0.11500
      3 C3        -76.8538  -14.4707  -48.3605 C.ar   1 LIG      -0.11500
      4 C4        -75.6221  -14.0932  -48.8870 C.ar   1 LIG      -0.11500
      5 C5        -76.4740  -13.3568  -44.8275 C.ar   1 LIG      -0.11700
      6 C6        -74.0058  -12.6004  -45.8826 C.ar   1 LIG      -0.11700
      7 C7        -77.1425  -14.2299  -47.0169 C.ar   1 LIG      -0.11700
      8 C8        -74.6743  -13.4734  -48.0722 C.ar   1 LIG      -0.11700
      9 C9        -76.2004  -13.6070  -46.1821 C.ar   1 LIG       0.00400
     10 C10       -74.9479  -13.2231  -46.7176 C.ar   1 LIG       0.00400
     11 H1        -75.7507  -12.5487  -42.9667 H      1 LIG       0.11500
     12 H2        -73.5573  -11.8773  -43.9039 H      1 LIG       0.11500
     13 H3        -77.5916  -14.9532  -48.9954 H      1 LIG       0.11500
     14 H4        -75.3988  -14.2805  -49.9332 H      1 LIG       0.11500
     15 H5        -77.4303  -13.6428  -44.3945 H      1 LIG       0.11500
     16 H6        -73.0364  -12.2974  -46.2729 H      1 LIG       0.11500
     17 H7        -78.1116  -14.5337  -46.6266 H      1 LIG       0.11500
     18 H8        -73.7182  -13.1865  -48.5052 H      1 LIG       0.11500
@<TRIPOS>BOND
      1       1       2 ar
      2       1       5 ar
      3       2       6 ar
      4       3       4 ar
      5       3       7 ar
      6       4       8 ar
      7       5       9 ar
      8       6      10 ar
      9       7       9 ar
     10       8      10 ar
     11       9      10 ar
     12       1      11 1
     13       2      12 1
     14       3      13 1
     15       4      14 1
     16       5      15 1
     17       6      16 1
     18       7      17 1
     19       8      18 1
@<TRIPOS>ALT_TYPE
CGenFF_4.0_ALT_TYPE_SET
CGenFF_4.0 1 CG2R61 2 CG2R61 3 CG2R61 4 CG2R61 5 CG2R61 6 CG2R61 7 CG2R61 8 CG2R61 9 CG2R61 10 CG2R61 11 HGR61 12 HGR61 13 HGR61 14 HGR61 15 HGR61 16 HGR61 17 HGR61 18 HGR61
# TRIPOS MOL2 file generated by SEED

@<TRIPOS>MOLECULE
pyrazole
 9 9 0 0 0
****
USER_CHARGES
INVALID_CHARGES
Pose:   1 Cluster:   1 Fr_nu: 10294550 TotEn:   -20.68
@<TRIPOS>ATOM
      1 C1        -53.1250  -26.1804  -25.3159 C.2    1 LIG      -0.25100
      2 C2        -52.2784  -26.1104  -24.1933 C.2    1 LIG       0.13200
      3 C3        -53.4049  -24.8699  -25.6170 C.2    1 LIG      -0.03800
      4 N1        -52.0361  -24.8549  -23.8076 N.2    1 LIG      -0.57800
      5 N2        -52.7346  -24.1236  -24.6927 N.pl3  1 LIG      -0.05900
      6 H1        -53.4822  -27.0574  -25.8351 H      1 LIG       0.15700
      7 H2        -51.8282  -26.9221  -23.6399 H      1 LIG       0.15600
      8 H3        -54.0088  -24.4115  -26.3868 H      1 LIG       0.15900
      9 H4        -52.7112  -23.1153  -24.6061 H      1 LIG       0.32200
@<TRIPOS>BOND
      1       1       2 1
      2       1       3 2
      3       2       4 2
      4       3       5 1
      5       4       5 1
      6       1       6 1
      7       2       7 1
      8       3       8 1
      9       5       9 1
@<TRIPOS>ALT_TYPE
CGenFF_4.0_ALT_TYPE_SET
CGenFF_4.0 1 CG2R51 2 CG2R52 3 CG2R51 4 NG2R50 5 NG2R51 6 HGR51 7 HGR52 8 HGR52 9 HGP1
@<TRIPOS>MOLECULE
pyrazole
 9 9 0 0 0
****
USER_CHARGES
INVALID_CHARGES
Pose:   2 Cluster:   2 Fr_nu: 345171 TotEn:   -17.45
@<TRIPOS>ATOM
      1 C1        -65.9937  -11.0539  -36.9861 C.2    1 LIG      -0.25100
      2 C2        -64.6620  -11.5065  -37.0442 C.2    1 LIG       0.13200
      3 C3        -66.7455  -12.2028  -36.9493 C.2    1 LIG      -0.03800
      4 N1        -64.5697  -12.8389  -37.0443 N.2    1 LIG      -0.57800
      5 N2        -65.8530  -13.2336  -36.9857 N.pl3  1 LIG      -0.05900
      6 H1        -66.3585  -10.0375  -36.9721 H      1 LIG       0.15700
      7 H2        -63.7548  -10.9209  -37.0870 H      1 LIG       0.15600
      8 H3        -67.8110  -12.3759  -36.9038 H      1 LIG       0.15900
      9 H4        -66.0492  -14.2267  -36.9757 H      1 LIG       0.32200
@<TRIPOS>BOND
      1       1       2 1
      2       1       3 2
      3       2       4 2
      4       3       5 1
      5       4       5 1
      6       1       6 1
      7       2       7 1
      8       3       8 1
      9       5       9 1
@<TRIPOS>ALT_TYPE
CGenFF_4.0_ALT_TYPE_SET
CGenFF_4.0 1 CG2R51 2 CG2R52 3 CG2R51 4 NG2R50 5 NG2R51 6 HGR51 7 HGR52 8 HGR52 9 HGP1
@<TRIPOS>MOLECULE
pyrazole
 9 9 0 0 0
****
USER_CHARGES
INVALID_CHARGES
Pose:   3 Cluster:   3 Fr_nu: 10053151 TotEn:   -17.40
@<TRIPOS>ATOM
      1 C1        -52.2910    2.9854  -33.6048 C.2    1 LIG      -0.25100
      2 C2        -51.6815    3.6893  -32.5490 C.2    1 LIG       0.13200
      3 C3        -52.1072    1.6620  -33.2864 C.2    1 LIG      -0.03800
      4 N1        -51.1503    2.8801  -31.6286 N.2    1 LIG      -0.57800
      5 N2        -51.4256    1.6540  -32.1050 N.pl3  1 LIG      -0.05900
      6 H1        -52.7941    3.3811  -34.4747 H      1 LIG       0.15700
      7 H2        -51.6017    4.7582  -32.4120 H      1 LIG       0.15600
      8 H3        -52.3915    0.7461  -33.7840 H      1 LIG       0.15900
      9 H4        -51.1157    0.8516  -31.5714 H      1 LIG       0.32200
@<TRIPOS>BOND
      1       1       2 1
      2       1       3 2
      3       2       4 2
      4       3       5 1
      5       4       5 1
      6       1       6 1
      7       2       7 1
      8       3       8 1
      9       5       9 1
@<TRIPOS>ALT_TYPE
CGenFF_4.0_ALT_TYPE_SET
CGenFF_4.0 1 CG2R51 2 CG2R52 3 CG2R51 4 NG2R50 5 NG2R51 6 HGR51 7 HGR52 8 HGR52 9 HGP1
@<TRIPOS>MOLECULE
pyrazole
 9 9 0 0 0
****
USER_CHARGES
INVALID_CHARGES
Pose:   4 Cluster:   4 Fr_nu: 125180 TotEn:   -16.54
@<TRIPOS>ATOM
      1 C1        -51.1438    3.3105  -33.5520 C.2    1 LIG      -0.25100
      2 C2        -52.1724    3.7606  -34.4013 C.2    1 LIG       0.13200
      3 C3        -51.6100    2.1204  -33.0492 C.2    1 LIG      -0.03800
      4 N1        -53.2133    2.9246  -34.4386 N.2    1 LIG      -0.57800
      5 N2        -52.8413    1.9370  -33.6065 N.pl3  1 LIG      -0.05900
      6 H1        -50.1966    3.7816  -33.3348 H      1 LIG       0.15700
      7 H2        -52.2070    4.6634  -34.9943 H      1 LIG       0.15600
      8 H3        -51.1870    1.4048  -32.3589 H      1 LIG       0.15900
      9 H4        -53.4804    1.1652  -33.4625 H      1 LIG       0.32200
@<TRIPOS>BOND
      1       1       2 1
      2       1       3 2
      3       2       4 2
      4       3       5 1
      5       4       5 1
      6       1       6 1
      7       2       7 1
      8       3       8 1
      9       5       9 1
@<TRIPOS>ALT_TYPE
CGenFF_4.0_ALT_TYPE_SET
CGenFF_4.0 1 CG2R51 2 CG2R52 3 CG2R51 4 NG2R50 5 NG2R51 6 HGR51 7 HGR52 8 HGR52 9 HGP1
@<TRIPOS>MOLECULE
pyrazole
 9 9 0 0 0
****
USER_CHARGES
INVALID_CHARGES
Pose:   5 Cluster:   5 Fr_nu: 155461 TotEn:   -15.04
@<TRIPOS>ATOM
      1 C1        -70.5986   -2.8598  -27.7741 C.2    1 LIG      -0.25100
      2 C2        -69.4782   -2.3921  -28.4866 C.2    1 LIG       0.13200
      3 C3        -71.6636   -2.6045  -28.6030 C.2    1 LIG      -0.03800
      4 N1        -69.8013   -1.8787  -29.6765 N.2    1 LIG      -0.57800
      5 N2        -71.1368   -2.0224  -29.7184 N.pl3  1 LIG      -0.05900
      6 H1        -70.6306   -3.3186  -26.7969 H      1 LIG       0.15700
      7 H2        -68.4397   -2.4034  -28.1880 H      1 LIG       0.15600
      8 H3        -72.7251   -2.7786  -28.5011 H      1 LIG       0.15900
      9 H4        -71.6284   -1.6980  -30.5417 H      1 LIG       0.32200
@<TRIPOS>BOND
      1       1       2 1
      2       1       3 2
      3       2       4 2
      4       3       5 1
      5       4       5 1
      6       1       6 1
      7       2       7 1
      8       3       8 1
      9       5       9 1
@<TRIPOS>ALT_TYPE
CGenFF_4.0_ALT_TYPE_SET
CGenFF_4.0 1 CG2R51 2 CG2R52 3 CG2R51 4 NG2R50 5 NG2R51 6 HGR51 7 HGR52 8 HGR52 9 HGP1
@<TRIPOS>MOLECULE
pyrazole
 9 9 0 0 0
****
USER_CHARGES
INVALID_CHARGES
Pose:   6 Cluster:   6 Fr_nu: 10536122 TotEn:   -15.04
@<TRIPOS>ATOM
      1 C1        -41.0296   -4.5013  -48.4004 C.2    1 LIG      -0.25100
      2 C2        -40.8592   -4.5673  -47.0045 C.2    1 LIG       0.13200
      3 C3        -40.4674   -3.3004  -48.7584 C.2    1 LIG      -0.03800
      4 N1        -40.2372   -3.4940  -46.5096 N.2    1 LIG      -0.57800
      5 N2        -40.0117   -2.7420  -47.6004 N.pl3  1 LIG      -0.05900
      6 H1        -41.4941   -5.2229  -49.0560 H      1 LIG       0.15700
      7 H2        -41.1628   -5.3527  -46.3272 H      1 LIG       0.15600
      8 H3        -40.3551   -2.8030  -49.7110 H      1 LIG       0.15900
      9 H4        -39.5414   -1.8536  -47.4814 H      1 LIG       0.32200
@<TRIPOS>BOND
      1       1       2 1
      2       1       3 2
      3       2       4 2
      4       3       5 1
      5       4       5 1
      6       1       6 1
      7       2       7 1
      8       3       8 1
      9       5       9 1
@<TRIPOS>ALT_TYPE
CGenFF_4.0_ALT_TYPE_SET
CGenFF_4.0 1 CG2R51 2 CG2R52 3 CG2R51 4 NG2R50 5 NG2R51 6 HGR51 7 HGR52 8 HGR52 9 HGP1
@<TRIPOS>MOLECULE
pyrazole
 9 9 0 0 0
****
USER_CHARGES
INVALID_CHARGES
Pose:   7 Cluster:   7 Fr_nu: 525661 TotEn:   -14.96
@<TRIPOS>ATOM
      1 C1        -80.1482    2.6318  -55.2618 C.2    1 LIG      -0.25100
      2 C2        -78.8029    2.9581  -55.0061 C.2    1 LIG       0.13200
      3 C3        -80.6378    2.2175  -54.0472 C.2    1 LIG      -0.03800
      4 N1        -78.4598    2.7678  -53.7294 N.2    1 LIG      -0.57800
      5 N2        -79.5966    2.3175  -53.1718 N.pl3  1 LIG      -0.05900
      6 H1        -80.6883    2.6891  -56.1952 H      1 LIG       0.15700
      7 H2        -78.0579    3.3263  -55.6970 H      1 LIG       0.15600
      8 H3        -81.6106    1.8664  -53.7346 H      1 LIG       0.15900
      9 H4        -79.5908    2.0943  -52.1844 H      1 LIG       0.32200
@<TRIPOS>BOND
      1       1       2 1
      2       1       3 2
      3       2       4 2
      4       3       5 1
      5       4       5 1
      6       1       6 1
      7       2       7 1
      8       3       8 1
      9       5       9 1
@<TRIPOS>ALT_TYPE
CGenFF_4.0_ALT_TYPE_SET
CGenFF_4.0 1 CG2R51 2 CG2R52 3 CG2R51 4 NG2R50 5 NG2R51 6 HGR51 7 HGR52 8 HGR52 9 HGP1
@<TRIPOS>MOLECULE
pyrazole
 9 9 0 0 0
****
USER_CHARGES
INVALID_CHARGES
Pose:   8 Cluster:   8 Fr_nu: 7064690 TotEn:   -14.83
@<TRIPOS>ATOM
      1 C1        -81.2922    2.9130  -55.0001 C.2    1 LIG      -0.25100
      2 C2        -80.1408    2.2960  -55.5249 C.2    1 LIG       0.13200
      3 C3        -81.2413    2.6463  -53.6538 C.2    1 LIG      -0.03800
      4 N1        -79.4116    1.6837  -54.5883 N.2    1 LIG      -0.57800
      5 N2        -80.1064    1.9146  -53.4613 N.pl3  1 LIG      -0.05900
      6 H1        -82.0527    3.4734  -55.5237 H      1 LIG       0.15700
      7 H2        -79.8029    2.2666  -56.5509 H      1 LIG       0.15600
      8 H3        -81.8967    2.9035  -52.8342 H      1 LIG       0.15900
      9 H4        -79.7479    1.5401  -52.5919 H      1 LIG       0.32200
@<TRIPOS>BOND
      1       1       2 1
      2       1       3 2
      3       2       4 2
      4       3       5 1
      5       4       5 1
      6       1       6 1
      7       2       7 1
      8       3       8 1
      9       5       9 1
@<TRIPOS>ALT_TYPE
CGenFF_4.0_ALT_TYPE_SET
CGenFF_4.0 1 CG2R51 2 CG2R52 3 CG2R51 4 NG2R50 5 NG2R51 6 HGR51 7 HGR52 8 HGR52 9 HGP1
@<TRIPOS>MOLECULE
pyrazole
 9 9 0 0 0
****
USER_CHARGES
INVALID_CHARGES
Pose:   9 Cluster:   9 Fr_nu: 181061 TotEn:   -14.60
@<TRIPOS>ATOM
      1 C1        -78.8648   -3.1760  -58.5071 C.2    1 LIG      -0.25100
      2 C2        -78.7692   -1.8427  -58.0657 C.2    1 LIG       0.13200
      3 C3        -77.8046   -3.8124  -57.9092 C.2    1 LIG      -0.03800
      4 N1        -77.7305   -1.6427  -57.2502 N.2    1 LIG      -0.57800
      5 N2        -77.1637   -2.8588  -57.1743 N.pl3  1 LIG      -0.05900
      6 H1        -79.5993   -3.6153  -59.1658 H      1 LIG       0.15700
      7 H2        -79.4129   -1.0082  -58.3048 H      1 LIG       0.15600
      8 H3        -77.4551   -4.8343  -57.9415 H      1 LIG       0.15900
      9 H4        -76.3361   -2.9671  -56.6013 H      1 LIG       0.32200
@<TRIPOS>BOND
      1       1       2 1
      2       1       3 2
      3       2       4 2
      4       3       5 1
      5       4       5 1
      6       1       6 1
      7       2       7 1
      8       3       8 1
      9       5       9 1
@<TRIPOS>ALT_TYPE
CGenFF_4.0_ALT_TYPE_SET
CGenFF_4.0 1 CG2R51 2 CG2R52 3 CG2R51 4 NG2R50 5 NG2R51 6 HGR51 7 HGR52 8 HGR52 9 HGP1
@<TRIPOS>MOLECULE
pyrazole
 9 9 0 0 0
****
USER_CHARGES
INVALID_CHARGES
Pose:  10 Cluster:  10 Fr_nu: 4883986 TotEn:   -14.29
@<TRIPOS>ATOM
      1 C1        -78.1212  -15.6271  -54.2840 C.2    1 LIG      -0.25100
      2 C2        -77.7772  -16.8751  -54.8372 C.2    1 LIG       0.13200
      3 C3        -77.0349  -14.8267  -54.5404 C.2    1 LIG      -0.03800
      4 N1        -76.5671  -16.8725  -55.4026 N.2    1 LIG      -0.57800
      5 N2        -76.1412  -15.6131  -55.2062 N.pl3  1 LIG      -0.05900
      6 H1        -79.0294  -15.3461  -53.7716 H      1 LIG       0.15700
      7 H2        -78.3576  -17.7865  -54.8515 H      1 LIG       0.15600
      8 H3        -76.8212  -13.7924  -54.3124 H      1 LIG       0.15900
      9 H4        -75.2250  -15.3574  -55.5525 H      1 LIG       0.32200
@<TRIPOS>BOND
      1       1       2 1
      2       1       3 2
      3       2       4 2
      4       3       5 1
      5       4       5 1
      6       1       6 1
      7       2       7 1
      8       3       8 1
      9       5       9 1
@<TRIPOS>ALT_TYPE
CGenFF_4.0_ALT_TYPE_SET
CGenFF_4.0 1 CG2R51 2 CG2R52 3 CG2R51 4 NG2R50 5 NG2R51 6 HGR51 7 HGR52 8 HGR52 9 HGP1
@<TRIPOS>MOLECULE
pyrazole
 9 9 0 0 0
****
USER_CHARGES
INVALID_CHARGES
Pose:  11 Cluster:  11 Fr_nu:  81721 TotEn:   -14.09
@<TRIPOS>ATOM
      1 C1        -57.6564   -3.4316  -18.7005 C.2    1 LIG      -0.25100
      2 C2        -56.5762   -3.0345  -19.5112 C.2    1 LIG       0.13200
      3 C3        -58.4920   -4.1130  -19.5514 C.2    1 LIG      -0.03800
      4 N1        -56.7105   -3.4307  -20.7796 N.2    1 LIG      -0.57800
      5 N2        -57.8849   -4.0841  -20.7724 N.pl3  1 LIG      -0.05900
      6 H1        -57.8085   -3.2505  -17.6467 H      1 LIG       0.15700
      7 H2        -55.6970   -2.4724  -19.2307 H      1 LIG       0.15600
      8 H3        -59.4434   -4.6027  -19.4019 H      1 LIG       0.15900
      9 H4        -58.2152   -4.4862  -21.6408 H      1 LIG       0.32200
@<TRIPOS>BOND
      1       1       2 1
      2       1       3 2
      3       2       4 2
      4       3       5 1
      5       4       5 1
      6       1       6 1
      7       2       7 1
      8       3       8 1
      9       5       9 1
@<TRIPOS>ALT_TYPE
CGenFF_4.0_ALT_TYPE_SET
CGenFF_4.0 1 CG2R51 2 CG2R52 3 CG2R51 4 NG2R50 5 NG2R51 6 HGR51 7 HGR52 8 HGR52 9 HGP1
@<TRIPOS>MOLECULE
pyrazole
 9 9 0 0 0
****
USER_CHARGES
INVALID_CHARGES
Pose:  12 Cluster:  12 Fr_nu: 1392502 TotEn:   -13.79
@<TRIPOS>ATOM
      1 C1        -61.5734   -1.4986  -23.1255 C.2    1 LIG      -0.25100
      2 C2        -60.8040   -2.1850  -24.0840 C.2    1 LIG       0.13200
      3 C3        -62.6665   -1.0458  -23.8230 C.2    1 LIG      -0.03800
      4 N1        -61.3611   -2.1721  -25.2978 N.2    1 LIG      -0.57800
      5 N2        -62.4924   -1.4722  -25.1068 N.pl3  1 LIG      -0.05900
      6 H1        -61.3658   -1.3528  -22.0757 H      1 LIG       0.15700
      7 H2        -59.8601   -2.6936  -23.9488 H      1 LIG       0.15600
      8 H3        -63.5318   -0.4697  -23.5286 H      1 LIG       0.15900
      9 H4        -63.1020   -1.3204  -25.9006 H      1 LIG       0.32200
@<TRIPOS>BOND
      1       1       2 1
      2       1       3 2
      3       2       4 2
      4       3       5 1
      5       4       5 1
      6       1       6 1
      7       2       7 1
      8       3       8 1
      9       5       9 1
@<TRIPOS>ALT_TYPE
CGenFF_4.0_ALT_TYPE_SET
CGenFF_4.0 1 CG2R51 2 CG2R52 3 CG2R51 4 NG2R50 5 NG2R51 6 HGR51 7 HGR52 8 HGR52 9 HGP1
@<TRIPOS>MOLECULE
pyrazole
 9 9 0 0 0
****
USER_CHARGES
INVALID_CHARGES
Pose:  13 Cluster:  13 Fr_nu: 307254 TotEn:   -13.69
@<TRIPOS>ATOM
      1 C1        -65.5028  -24.2791  -35.8241 C.2    1 LIG      -0.25100
      2 C2        -64.4288  -24.2416  -34.9149 C.2    1 LIG       0.13200
      3 C3        -66.3302  -23.2598  -35.4204 C.2    1 LIG      -0.03800
      4 N1        -64.5591  -23.2749  -34.0025 N.2    1 LIG      -0.57800
      5 N2        -65.7247  -22.6954  -34.3363 N.pl3  1 LIG      -0.05900
      6 H1        -65.6562  -24.9502  -36.6563 H      1 LIG       0.15700
      7 H2        -63.5567  -24.8787  -34.8787 H      1 LIG       0.15600
      8 H3        -67.2749  -22.8950  -35.7969 H      1 LIG       0.15900
      9 H4        -66.0505  -21.9168  -33.7773 H      1 LIG       0.32200
@<TRIPOS>BOND
      1       1       2 1
      2       1       3 2
      3       2       4 2
      4       3       5 1
      5       4       5 1
      6       1       6 1
      7       2       7 1
      8       3       8 1
      9       5       9 1
@<TRIPOS>ALT_TYPE
CGenFF_4.0_ALT_TYPE_SET
CGenFF_4.0 1 CG2R51 2 CG2R52 3 CG2R51 4 NG2R50 5 NG2R51 6 HGR51 7 HGR52 8 HGR52 9 HGP1
@<TRIPOS>MOLECULE
pyrazole
 9 9 0 0 0
****
USER_CHARGES
INVALID_CHARGES
Pose:  14 Cluster:  14 Fr_nu: 5518369 TotEn:   -13.50
@<TRIPOS>ATOM
      1 C1        -59.0066    3.7193  -47.1559 C.2    1 LIG      -0.25100
      2 C2        -58.2275    3.2157  -46.0970 C.2    1 LIG       0.13200
      3 C3        -59.8750    2.6990  -47.4586 C.2    1 LIG      -0.03800
      4 N1        -58.5707    1.9724  -45.7502 N.2    1 LIG      -0.57800
      5 N2        -59.5751    1.6860  -46.5959 N.pl3  1 LIG      -0.05900
      6 H1        -58.9482    4.6864  -47.6330 H      1 LIG       0.15700
      7 H2        -57.4236    3.7028  -45.5639 H      1 LIG       0.15600
      8 H3        -60.6599    2.6039  -48.1950 H      1 LIG       0.15900
      9 H4        -60.0122    0.7752  -46.5303 H      1 LIG       0.32200
@<TRIPOS>BOND
      1       1       2 1
      2       1       3 2
      3       2       4 2
      4       3       5 1
      5       4       5 1
      6       1       6 1
      7       2       7 1
      8       3       8 1
      9       5       9 1
@<TRIPOS>ALT_TYPE
CGenFF_4.0_ALT_TYPE_SET
CGenFF_4.0 1 CG2R51 2 CG2R52 3 CG2R51 4 NG2R50 5 NG2R51 6 HGR51 7 HGR52 8 HGR52 9 HGP1
@<TRIPOS>MOLECULE
pyrazole
 9 9 0 0 0
****
USER_CHARGES
INVALID_CHARGES
Pose:  15 Cluster:  15 Fr_nu: 3543121 TotEn:   -13.35
@<TRIPOS>ATOM
      1 C1        -46.7169  -11.8211  -44.7201 C.2    1 LIG      -0.25100
      2 C2        -45.6393  -11.7457  -43.8174 C.2    1 LIG       0.13200
      3 C3        -47.8064  -12.0998  -43.9316 C.2    1 LIG      -0.03800
      4 N1        -46.0105  -11.9591  -42.5523 N.2    1 LIG      -0.57800
      5 N2        -47.3336  -12.1713  -42.6542 N.pl3  1 LIG      -0.05900
      6 H1        -46.7064  -11.6910  -45.7922 H      1 LIG       0.15700
      7 H2        -44.5988  -11.5447  -44.0288 H      1 LIG       0.15600
      8 H3        -48.8515  -12.2526  -44.1595 H      1 LIG       0.15900
      9 H4        -47.8552  -12.3621  -41.8079 H      1 LIG       0.32200
@<TRIPOS>BOND
      1       1       2 1
      2       1       3 2
      3       2       4 2
      4       3       5 1
      5       4       5 1
      6       1       6 1
      7       2       7 1
      8       3       8 1
      9       5       9 1
@<TRIPOS>ALT_TYPE
CGenFF_4.0_ALT_TYPE_SET
CGenFF_4.0 1 CG2R51 2 CG2R52 3 CG2R51 4 NG2R50 5 NG2R51 6 HGR51 7 HGR52 8 HGR52 9 HGP1
@<TRIPOS>MOLECULE
pyrazole
 9 9 0 0 0
****
USER_CHARGES
INVALID_CHARGES
Pose:  16 Cluster:  16 Fr_nu: 188058 TotEn:   -12.95
@<TRIPOS>ATOM
      1 C1        -63.9945   -9.8824  -60.8823 C.2    1 LIG      -0.25100
      2 C2        -64.0568  -10.6304  -59.6914 C.2    1 LIG       0.13200
      3 C3        -63.8169   -8.5860  -60.4645 C.2    1 LIG      -0.03800
      4 N1        -63.9290   -9.8725  -58.5990 N.2    1 LIG      -0.57800
      5 N2        -63.7845   -8.6346  -59.1018 N.pl3  1 LIG      -0.05900
      6 H1        -64.0672  -10.2330  -61.9012 H      1 LIG       0.15700
      7 H2        -64.1905  -11.6963  -59.5738 H      1 LIG       0.15600
      8 H3        -63.7153   -7.6542  -61.0019 H      1 LIG       0.15900
      9 H4        -63.6695   -7.8647  -58.4547 H      1 LIG       0.32200
@<TRIPOS>BOND
      1       1       2 1
      2       1       3 2
      3       2       4 2
      4       3       5 1
      5       4       5 1
      6       1       6 1
      7       2       7 1
      8       3       8 1
      9       5       9 1
@<TRIPOS>ALT_TYPE
CGenFF_4.0_ALT_TYPE_SET
CGenFF_4.0 1 CG2R51 2 CG2R52 3 CG2R51 4 NG2R50 5 NG2R51 6 HGR51 7 HGR52 8 HGR52 9 HGP1
@<TRIPOS>MOLECULE
pyrazole
 9 9 0 0 0
****
USER_CHARGES
INVALID_CHARGES
Pose:  17 Cluster:  17 Fr_nu: 181650 TotEn:   -12.86
@<TRIPOS>ATOM
      1 C1        -77.3388   -2.8354  -59.8726 C.2    1 LIG      -0.25100
      2 C2        -77.4676   -1.5539  -59.3042 C.2    1 LIG       0.13200
      3 C3        -76.5862   -3.5396  -58.9648 C.2    1 LIG      -0.03800
      4 N1        -76.8469   -1.4475  -58.1264 N.2    1 LIG      -0.57800
      5 N2        -76.3207   -2.6710  -57.9471 N.pl3  1 LIG      -0.05900
      6 H1        -77.7360   -3.1987  -60.8089 H      1 LIG       0.15700
      7 H2        -77.9876   -0.6930  -59.6994 H      1 LIG       0.15600
      8 H3        -76.2220   -4.5567  -58.9525 H      1 LIG       0.15900
      9 H4        -75.7875   -2.8449  -57.1044 H      1 LIG       0.32200
@<TRIPOS>BOND
      1       1       2 1
      2       1       3 2
      3       2       4 2
      4       3       5 1
      5       4       5 1
      6       1       6 1
      7       2       7 1
      8       3       8 1
      9       5       9 1
@<TRIPOS>ALT_TYPE
CGenFF_4.0_ALT_TYPE_SET
CGenFF_4.0 1 CG2R51 2 CG2R52 3 CG2R51 4 NG2R50 5 NG2R51 6 HGR51 7 HGR52 8 HGR52 9 HGP1
@<TRIPOS>MOLECULE
pyrazole
 9 9 0 0 0
****
USER_CHARGES
INVALID_CHARGES
Pose:  18 Cluster:  18 Fr_nu: 7808827 TotEn:   -12.75
@<TRIPOS>ATOM
      1 C1        -61.6086   -1.2905  -22.3925 C.2    1 LIG      -0.25100
      2 C2        -61.8247   -1.3667  -23.7815 C.2    1 LIG       0.13200
      3 C3        -60.4938   -2.0630  -22.1756 C.2    1 LIG      -0.03800
      4 N1        -60.9197   -2.1272  -24.4032 N.2    1 LIG      -0.57800
      5 N2        -60.1240   -2.5361  -23.4003 N.pl3  1 LIG      -0.05900
      6 H1        -62.1799   -0.7510  -21.6516 H      1 LIG       0.15700
      7 H2        -62.6042   -0.9000  -24.3666 H      1 LIG       0.15600
      8 H3        -59.9441   -2.3148  -21.2802 H      1 LIG       0.15900
      9 H4        -59.3440   -3.1414  -23.6235 H      1 LIG       0.32200
@<TRIPOS>BOND
      1       1       2 1
      2       1       3 2
      3       2       4 2
      4       3       5 1
      5       4       5 1
      6       1       6 1
      7       2       7 1
      8       3       8 1
      9       5       9 1
@<TRIPOS>ALT_TYPE
CGenFF_4.0_ALT_TYPE_SET
CGenFF_4.0 1 CG2R51 2 CG2R52 3 CG2R51 4 NG2R50 5 NG2R51 6 HGR51 7 HGR52 8 HGR52 9 HGP1
@<TRIPOS>MOLECULE
pyrazole
 9 9 0 0 0
****
USER_CHARGES
INVALID_CHARGES
Pose:  19 Cluster:  19 Fr_nu: 622527 TotEn:   -12.74
@<TRIPOS>ATOM
      1 C1        -74.7752  -12.6546  -43.4095 C.2    1 LIG      -0.25100
      2 C2        -73.4506  -12.3037  -43.0869 C.2    1 LIG       0.13200
      3 C3        -75.0762  -11.8860  -44.5073 C.2    1 LIG      -0.03800
      4 N1        -72.9449  -11.3841  -43.9130 N.2    1 LIG      -0.57800
      5 N2        -73.9570  -11.1505  -44.7657 N.pl3  1 LIG      -0.05900
      6 H1        -75.4217  -13.3654  -42.9164 H      1 LIG       0.15700
      7 H2        -72.8328  -12.6796  -42.2839 H      1 LIG       0.15600
      8 H3        -75.9666  -11.7965  -45.1128 H      1 LIG       0.15900
      9 H4        -73.8156  -10.4716  -45.5032 H      1 LIG       0.32200
@<TRIPOS>BOND
      1       1       2 1
      2       1       3 2
      3       2       4 2
      4       3       5 1
      5       4       5 1
      6       1       6 1
      7       2       7 1
      8       3       8 1
      9       5       9 1
@<TRIPOS>ALT_TYPE
CGenFF_4.0_ALT_TYPE_SET
CGenFF_4.0 1 CG2R51 2 CG2R52 3 CG2R51 4 NG2R50 5 NG2R51 6 HGR51 7 HGR52 8 HGR52 9 HGP1
@<TRIPOS>MOLECULE
pyrazole
 9 9 0 0 0
****
USER_CHARGES
INVALID_CHARGES
Pose:  20 Cluster:  20 Fr_nu: 922401 TotEn:   -12.72
@<TRIPOS>ATOM
      1 C1        -69.3091  -19.9944  -57.0479 C.2    1 LIG      -0.25100
      2 C2        -69.3615  -21.4011  -57.0602 C.2    1 LIG       0.13200
      3 C3        -70.2701  -19.6071  -57.9495 C.2    1 LIG      -0.03800
      4 N1        -70.2830  -21.8754  -57.9027 N.2    1 LIG      -0.57800
      5 N2        -70.8186  -20.7605  -58.4282 N.pl3  1 LIG      -0.05900
      6 H1        -68.6658  -19.3505  -56.4666 H      1 LIG       0.15700
      7 H2        -68.7663  -22.1005  -56.4907 H      1 LIG       0.15600
      8 H3        -70.6039  -18.6367  -58.2878 H      1 LIG       0.15900
      9 H4        -71.5573  -20.8604  -59.1132 H      1 LIG       0.32200
@<TRIPOS>BOND
      1       1       2 1
      2       1       3 2
      3       2       4 2
      4       3       5 1
      5       4       5 1
      6       1       6 1
      7       2       7 1
      8       3       8 1
      9       5       9 1
@<TRIPOS>ALT_TYPE
CGenFF_4.0_ALT_TYPE_SET
CGenFF_4.0 1 CG2R51 2 CG2R52 3 CG2R51 4 NG2R50 5 NG2R51 6 HGR51 7 HGR52 8 HGR52 9 HGP1
@<TRIPOS>MOLECULE
pyrazole
 9 9 0 0 0
****
USER_CHARGES
INVALID_CHARGES
Pose:  21 Cluster:  21 Fr_nu: 551256 TotEn:   -12.66
@<TRIPOS>ATOM
      1 C1        -76.1497  -12.6169  -42.8304 C.2    1 LIG      -0.25100
      2 C2        -75.8831  -11.7916  -41.7216 C.2    1 LIG       0.13200
      3 C3        -77.0810  -11.9201  -43.5610 C.2    1 LIG      -0.03800
      4 N1        -76.5877  -10.6572  -41.7418 N.2    1 LIG      -0.57800
      5 N2        -77.3064  -10.7646  -42.8723 N.pl3  1 LIG      -0.05900
      6 H1        -75.7262  -13.5816  -43.0680 H      1 LIG       0.15700
      7 H2        -75.2049  -11.9698  -40.8993 H      1 LIG       0.15600
      8 H3        -77.5937  -12.1385  -44.4866 H      1 LIG       0.15900
      9 H4        -77.9359  -10.0095  -43.1138 H      1 LIG       0.32200
@<TRIPOS>BOND
      1       1       2 1
      2       1       3 2
      3       2       4 2
      4       3       5 1
      5       4       5 1
      6       1       6 1
      7       2       7 1
      8       3       8 1
      9       5       9 1
@<TRIPOS>ALT_TYPE
CGenFF_4.0_ALT_TYPE_SET
CGenFF_4.0 1 CG2R51 2 CG2R52 3 CG2R51 4 NG2R50 5 NG2R51 6 HGR51 7 HGR52 8 HGR52 9 HGP1
@<TRIPOS>MOLECULE
pyrazole
 9 9 0 0 0
****
USER_CHARGES
INVALID_CHARGES
Pose:  22 Cluster:  22 Fr_nu: 8409811 TotEn:   -12.59
@<TRIPOS>ATOM
      1 C1        -53.7501    9.1661  -33.4244 C.2    1 LIG      -0.25100
      2 C2        -52.5626    9.0610  -32.6757 C.2    1 LIG       0.13200
      3 C3        -54.7428    9.2694  -32.4809 C.2    1 LIG      -0.03800
      4 N1        -52.7790    9.0947  -31.3581 N.2    1 LIG      -0.57800
      5 N2        -54.1140    9.2222  -31.2714 N.pl3  1 LIG      -0.05900
      6 H1        -53.8704    9.1677  -34.4976 H      1 LIG       0.15700
      7 H2        -51.5484    8.9608  -33.0352 H      1 LIG       0.15600
      8 H3        -55.8160    9.3677  -32.5593 H      1 LIG       0.15900
      9 H4        -54.5324    9.2692  -30.3508 H      1 LIG       0.32200
@<TRIPOS>BOND
      1       1       2 1
      2       1       3 2
      3       2       4 2
      4       3       5 1
      5       4       5 1
      6       1       6 1
      7       2       7 1
      8       3       8 1
      9       5       9 1
@<TRIPOS>ALT_TYPE
CGenFF_4.0_ALT_TYPE_SET
CGenFF_4.0 1 CG2R51 2 CG2R52 3 CG2R51 4 NG2R50 5 NG2R51 6 HGR51 7 HGR52 8 HGR52 9 HGP1
@<TRIPOS>MOLECULE
pyrazole
 9 9 0 0 0
****
USER_CHARGES
INVALID_CHARGES
Pose:  23 Cluster:  23 Fr_nu: 5478563 TotEn:   -12.39
@<TRIPOS>ATOM
      1 C1        -59.1115   -3.1840  -18.8254 C.2    1 LIG      -0.25100
      2 C2        -58.9025   -4.5556  -18.5867 C.2    1 LIG       0.13200
      3 C3        -57.8611   -2.6241  -18.7275 C.2    1 LIG      -0.03800
      4 N1        -57.6203   -4.8492  -18.3550 N.2    1 LIG      -0.57800
      5 N2        -57.0122   -3.6543  -18.4476 N.pl3  1 LIG      -0.05900
      6 H1        -60.0381   -2.6722  -19.0391 H      1 LIG       0.15700
      7 H2        -59.6312   -5.3534  -18.5716 H      1 LIG       0.15600
      8 H3        -57.5073   -1.6081  -18.8274 H      1 LIG       0.15900
      9 H4        -56.0107   -3.6138  -18.3057 H      1 LIG       0.32200
@<TRIPOS>BOND
      1       1       2 1
      2       1       3 2
      3       2       4 2
      4       3       5 1
      5       4       5 1
      6       1       6 1
      7       2       7 1
      8       3       8 1
      9       5       9 1
@<TRIPOS>ALT_TYPE
CGenFF_4.0_ALT_TYPE_SET
CGenFF_4.0 1 CG2R51 2 CG2R52 3 CG2R51 4 NG2R50 5 NG2R51 6 HGR51 7 HGR52 8 HGR52 9 HGP1
@<TRIPOS>MOLECULE
pyrazole
 9 9 0 0 0
****
USER_CHARGES
INVALID_CHARGES
Pose:  24 Cluster:  24 Fr_nu: 5734422 TotEn:   -12.34
@<TRIPOS>ATOM
      1 C1        -57.0861    3.8230  -38.3937 C.2    1 LIG      -0.25100
      2 C2        -56.4085    2.5892  -38.4117 C.2    1 LIG       0.13200
      3 C3        -57.7082    3.8553  -37.1696 C.2    1 LIG      -0.03800
      4 N1        -56.5833    1.8885  -37.2881 N.2    1 LIG      -0.57800
      5 N2        -57.3778    2.6846  -36.5526 N.pl3  1 LIG      -0.05900
      6 H1        -57.1190    4.5833  -39.1600 H      1 LIG       0.15700
      7 H2        -55.7949    2.1712  -39.1969 H      1 LIG       0.15600
      8 H3        -58.3436    4.5882  -36.6937 H      1 LIG       0.15900
      9 H4        -57.6596    2.3645  -35.6345 H      1 LIG       0.32200
@<TRIPOS>BOND
      1       1       2 1
      2       1       3 2
      3       2       4 2
      4       3       5 1
      5       4       5 1
      6       1       6 1
      7       2       7 1
      8       3       8 1
      9       5       9 1
@<TRIPOS>ALT_TYPE
CGenFF_4.0_ALT_TYPE_SET
CGenFF_4.0 1 CG2R51 2 CG2R52 3 CG2R51 4 NG2R50 5 NG2R51 6 HGR51 7 HGR52 8 HGR52 9 HGP1
@<TRIPOS>MOLECULE
pyrazole
 9 9 0 0 0
****
USER_CHARGES
INVALID_CHARGES
Pose:  25 Cluster:  25 Fr_nu: 5478777 TotEn:   -12.25
@<TRIPOS>ATOM
      1 C1        -58.8935   -3.0115  -19.5465 C.2    1 LIG      -0.25100
      2 C2        -58.3101   -3.9339  -20.4357 C.2    1 LIG       0.13200
      3 C3        -57.8611   -2.6241  -18.7275 C.2    1 LIG      -0.03800
      4 N1        -57.0082   -4.1212  -20.2037 N.2    1 LIG      -0.57800
      5 N2        -56.7647   -3.3110  -19.1595 N.pl3  1 LIG      -0.05900
      6 H1        -59.9184   -2.6736  -19.5048 H      1 LIG       0.15700
      7 H2        -58.7796   -4.4779  -21.2428 H      1 LIG       0.15600
      8 H3        -57.8095   -1.9389  -17.8938 H      1 LIG       0.15900
      9 H4        -55.8236   -3.2770  -18.7883 H      1 LIG       0.32200
@<TRIPOS>BOND
      1       1       2 1
      2       1       3 2
      3       2       4 2
      4       3       5 1
      5       4       5 1
      6       1       6 1
      7       2       7 1
      8       3       8 1
      9       5       9 1
@<TRIPOS>ALT_TYPE
CGenFF_4.0_ALT_TYPE_SET
CGenFF_4.0 1 CG2R51 2 CG2R52 3 CG2R51 4 NG2R50 5 NG2R51 6 HGR51 7 HGR52 8 HGR52 9 HGP1
@<TRIPOS>MOLECULE
pyrazole
 9 9 0 0 0
****
USER_CHARGES
INVALID_CHARGES
Pose:  26 Cluster:  26 Fr_nu: 493073 TotEn:   -11.95
@<TRIPOS>ATOM
      1 C1        -68.2798  -19.2481  -57.0131 C.2    1 LIG      -0.25100
      2 C2        -68.4983  -20.6013  -56.6926 C.2    1 LIG       0.13200
      3 C3        -69.3644  -18.8972  -57.7793 C.2    1 LIG      -0.03800
      4 N1        -69.6327  -21.0777  -57.2124 N.2    1 LIG      -0.57800
      5 N2        -70.1368  -20.0179  -57.8673 N.pl3  1 LIG      -0.05900
      6 H1        -67.4526  -18.6147  -56.7285 H      1 LIG       0.15700
      7 H2        -67.8779  -21.2605  -56.1023 H      1 LIG       0.15600
      8 H3        -69.6486  -17.9727  -58.2608 H      1 LIG       0.15900
      9 H4        -71.0154  -20.1308  -58.3574 H      1 LIG       0.32200
@<TRIPOS>BOND
      1       1       2 1
      2       1       3 2
      3       2       4 2
      4       3       5 1
      5       4       5 1
      6       1       6 1
      7       2       7 1
      8       3       8 1
      9       5       9 1
@<TRIPOS>ALT_TYPE
CGenFF_4.0_ALT_TYPE_SET
CGenFF_4.0 1 CG2R51 2 CG2R52 3 CG2R51 4 NG2R50 5 NG2R51 6 HGR51 7 HGR52 8 HGR52 9 HGP1
@<TRIPOS>MOLECULE
pyrazole
 9 9 0 0 0
****
USER_CHARGES
INVALID_CHARGES
Pose:  27 Cluster:  27 Fr_nu: 3803533 TotEn:   -11.89
@<TRIPOS>ATOM
      1 C1        -60.5057  -22.4353  -23.6332 C.2    1 LIG      -0.25100
      2 C2        -59.1607  -22.6890  -23.9621 C.2    1 LIG       0.13200
      3 C3        -60.9636  -21.6365  -24.6523 C.2    1 LIG      -0.03800
      4 N1        -58.7883  -22.0994  -25.1012 N.2    1 LIG      -0.57800
      5 N2        -59.9062  -21.4672  -25.4971 N.pl3  1 LIG      -0.05900
      6 H1        -61.0659  -22.7829  -22.7777 H      1 LIG       0.15700
      7 H2        -58.4360  -23.2787  -23.4190 H      1 LIG       0.15600
      8 H3        -61.9241  -21.1816  -24.8469 H      1 LIG       0.15900
      9 H4        -59.8765  -20.9339  -26.3570 H      1 LIG       0.32200
@<TRIPOS>BOND
      1       1       2 1
      2       1       3 2
      3       2       4 2
      4       3       5 1
      5       4       5 1
      6       1       6 1
      7       2       7 1
      8       3       8 1
      9       5       9 1
@<TRIPOS>ALT_TYPE
CGenFF_4.0_ALT_TYPE_SET
CGenFF_4.0 1 CG2R51 2 CG2R52 3 CG2R51 4 NG2R50 5 NG2R51 6 HGR51 7 HGR52 8 HGR52 9 HGP1
@<TRIPOS>MOLECULE
pyrazole
 9 9 0 0 0
****
USER_CHARGES
INVALID_CHARGES
Pose:  28 Cluster:  28 Fr_nu: 1093525 TotEn:   -11.86
@<TRIPOS>ATOM
      1 C1        -76.5090  -11.4819  -43.4151 C.2    1 LIG      -0.25100
      2 C2        -76.9439  -10.9122  -42.2035 C.2    1 LIG       0.13200
      3 C3        -75.4104  -12.2297  -43.0680 C.2    1 LIG      -0.03800
      4 N1        -76.1838  -11.2676  -41.1643 N.2    1 LIG      -0.57800
      5 N2        -75.2602  -12.0689  -41.7219 N.pl3  1 LIG      -0.05900
      6 H1        -76.9324  -11.3678  -44.4021 H      1 LIG       0.15700
      7 H2        -77.7828  -10.2523  -42.0345 H      1 LIG       0.15600
      8 H3        -74.7359  -12.8458  -43.6449 H      1 LIG       0.15900
      9 H4        -74.5515  -12.4731  -41.1226 H      1 LIG       0.32200
@<TRIPOS>BOND
      1       1       2 1
      2       1       3 2
      3       2       4 2
      4       3       5 1
      5       4       5 1
      6       1       6 1
      7       2       7 1
      8       3       8 1
      9       5       9 1
@<TRIPOS>ALT_TYPE
CGenFF_4.0_ALT_TYPE_SET
CGenFF_4.0 1 CG2R51 2 CG2R52 3 CG2R51 4 NG2R50 5 NG2R51 6 HGR51 7 HGR52 8 HGR52 9 HGP1
@<TRIPOS>MOLECULE
pyrazole
 9 9 0 0 0
****
USER_CHARGES
INVALID_CHARGES
Pose:  29 Cluster:  29 Fr_nu: 2160867 TotEn:   -11.85
@<TRIPOS>ATOM
      1 C1        -59.7439  -22.8535  -23.8696 C.2    1 LIG      -0.25100
      2 C2        -58.8461  -21.7865  -23.6771 C.2    1 LIG       0.13200
      3 C3        -60.7230  -22.3361  -24.6820 C.2    1 LIG      -0.03800
      4 N1        -59.2213  -20.6752  -24.3159 N.2    1 LIG      -0.57800
      5 N2        -60.3658  -21.0410  -24.9179 N.pl3  1 LIG      -0.05900
      6 H1        -59.6894  -23.8576  -23.4756 H      1 LIG       0.15700
      7 H2        -57.9341  -21.7722  -23.0974 H      1 LIG       0.15600
      8 H3        -61.6226  -22.7623  -25.1021 H      1 LIG       0.15900
      9 H4        -60.8552  -20.3527  -25.4760 H      1 LIG       0.32200
@<TRIPOS>BOND
      1       1       2 1
      2       1       3 2
      3       2       4 2
      4       3       5 1
      5       4       5 1
      6       1       6 1
      7       2       7 1
      8       3       8 1
      9       5       9 1
@<TRIPOS>ALT_TYPE
CGenFF_4.0_ALT_TYPE_SET
CGenFF_4.0 1 CG2R51 2 CG2R52 3 CG2R51 4 NG2R50 5 NG2R51 6 HGR51 7 HGR52 8 HGR52 9 HGP1
@<TRIPOS>MOLECULE
pyrazole
 9 9 0 0 0
****
USER_CHARGES
INVALID_CHARGES
Pose:  30 Cluster:  30 Fr_nu: 339407 TotEn:   -11.75
@<TRIPOS>ATOM
      1 C1        -66.5576  -12.7046  -36.8784 C.2    1 LIG      -0.25100
      2 C2        -65.2317  -13.1769  -36.8518 C.2    1 LIG       0.13200
      3 C3        -66.4348  -11.3450  -37.0299 C.2    1 LIG      -0.03800
      4 N1        -64.3327  -12.1970  -36.9766 N.2    1 LIG      -0.57800
      5 N2        -65.0950  -11.0953  -37.0831 N.pl3  1 LIG      -0.05900
      6 H1        -67.4745  -13.2698  -36.7997 H      1 LIG       0.15700
      7 H2        -64.8831  -14.1942  -36.7462 H      1 LIG       0.15600
      8 H3        -67.1636  -10.5504  -37.1006 H      1 LIG       0.15900
      9 H4        -64.6328  -10.2009  -37.1884 H      1 LIG       0.32200
@<TRIPOS>BOND
      1       1       2 1
      2       1       3 2
      3       2       4 2
      4       3       5 1
      5       4       5 1
      6       1       6 1
      7       2       7 1
      8       3       8 1
      9       5       9 1
@<TRIPOS>ALT_TYPE
CGenFF_4.0_ALT_TYPE_SET
CGenFF_4.0 1 CG2R51 2 CG2R52 3 CG2R51 4 NG2R50 5 NG2R51 6 HGR51 7 HGR52 8 HGR52 9 HGP1
@<TRIPOS>MOLECULE
pyrazole
 9 9 0 0 0
****
USER_CHARGES
INVALID_CHARGES
Pose:  31 Cluster:  31 Fr_nu: 516975 TotEn:   -11.65
@<TRIPOS>ATOM
      1 C1        -64.4126  -20.7902  -52.1171 C.2    1 LIG      -0.25100
      2 C2        -64.8870  -21.5722  -51.0470 C.2    1 LIG       0.13200
      3 C3        -65.4766  -19.9904  -52.4560 C.2    1 LIG      -0.03800
      4 N1        -66.1536  -21.2943  -50.7270 N.2    1 LIG      -0.57800
      5 N2        -66.4842  -20.3286  -51.6012 N.pl3  1 LIG      -0.05900
      6 H1        -63.4361  -20.8032  -52.5784 H      1 LIG       0.15700
      7 H2        -64.3626  -22.3334  -50.4872 H      1 LIG       0.15600
      8 H3        -65.6053  -19.2301  -53.2127 H      1 LIG       0.15900
      9 H4        -67.4198  -19.9442  -51.5598 H      1 LIG       0.32200
@<TRIPOS>BOND
      1       1       2 1
      2       1       3 2
      3       2       4 2
      4       3       5 1
      5       4       5 1
      6       1       6 1
      7       2       7 1
      8       3       8 1
      9       5       9 1
@<TRIPOS>ALT_TYPE
CGenFF_4.0_ALT_TYPE_SET
CGenFF_4.0 1 CG2R51 2 CG2R52 3 CG2R51 4 NG2R50 5 NG2R51 6 HGR51 7 HGR52 8 HGR52 9 HGP1
@<TRIPOS>MOLECULE
pyrazole
 9 9 0 0 0
****
USER_CHARGES
INVALID_CHARGES
Pose:  32 Cluster:  32 Fr_nu: 10532616 TotEn:   -11.63
@<TRIPOS>ATOM
      1 C1        -80.5411  -23.1117  -44.5874 C.2    1 LIG      -0.25100
      2 C2        -81.3235  -23.5700  -43.5105 C.2    1 LIG       0.13200
      3 C3        -80.0958  -24.2574  -45.2003 C.2    1 LIG      -0.03800
      4 N1        -81.3745  -24.9029  -43.4407 N.2    1 LIG      -0.57800
      5 N2        -80.6186  -25.2920  -44.4815 N.pl3  1 LIG      -0.05900
      6 H1        -80.3297  -22.0937  -44.8796 H      1 LIG       0.15700
      7 H2        -81.8583  -22.9883  -42.7734 H      1 LIG       0.15600
      8 H3        -79.4665  -24.4258  -46.0622 H      1 LIG       0.15900
      9 H4        -80.4993  -26.2842  -44.6430 H      1 LIG       0.32200
@<TRIPOS>BOND
      1       1       2 1
      2       1       3 2
      3       2       4 2
      4       3       5 1
      5       4       5 1
      6       1       6 1
      7       2       7 1
      8       3       8 1
      9       5       9 1
@<TRIPOS>ALT_TYPE
CGenFF_4.0_ALT_TYPE_SET
CGenFF_4.0 1 CG2R51 2 CG2R52 3 CG2R51 4 NG2R50 5 NG2R51 6 HGR51 7 HGR52 8 HGR52 9 HGP1
@<TRIPOS>MOLECULE
pyrazole
 9 9 0 0 0
****
USER_CHARGES
INVALID_CHARGES
Pose:  33 Cluster:  33 Fr_nu: 1139362 TotEn:   -11.56
@<TRIPOS>ATOM
      1 C1        -60.9462  -21.7122  -25.3172 C.2    1 LIG      -0.25100
      2 C2        -59.6335  -21.2059  -25.2696 C.2    1 LIG       0.13200
      3 C3        -61.0189  -22.5785  -24.2539 C.2    1 LIG      -0.03800
      4 N1        -58.9234  -21.7085  -24.2562 N.2    1 LIG      -0.57800
      5 N2        -59.7931  -22.5396  -23.6570 N.pl3  1 LIG      -0.05900
      6 H1        -61.7308  -21.4815  -26.0227 H      1 LIG       0.15700
      7 H2        -59.1645  -20.4920  -25.9315 H      1 LIG       0.15600
      8 H3        -61.8136  -23.2066  -23.8781 H      1 LIG       0.15900
      9 H4        -59.4816  -23.0534  -22.8423 H      1 LIG       0.32200
@<TRIPOS>BOND
      1       1       2 1
      2       1       3 2
      3       2       4 2
      4       3       5 1
      5       4       5 1
      6       1       6 1
      7       2       7 1
      8       3       8 1
      9       5       9 1
@<TRIPOS>ALT_TYPE
CGenFF_4.0_ALT_TYPE_SET
CGenFF_4.0 1 CG2R51 2 CG2R52 3 CG2R51 4 NG2R50 5 NG2R51 6 HGR51 7 HGR52 8 HGR52 9 HGP1
@<TRIPOS>MOLECULE
pyrazole
 9 9 0 0 0
****
USER_CHARGES
INVALID_CHARGES
Pose:  34 Cluster:  34 Fr_nu:  35766 TotEn:   -11.54
@<TRIPOS>ATOM
      1 C1        -79.0733  -18.1146  -30.5918 C.2    1 LIG      -0.25100
      2 C2        -78.8299  -17.4737  -29.3622 C.2    1 LIG       0.13200
      3 C3        -77.8233  -18.4099  -31.0783 C.2    1 LIG      -0.03800
      4 N1        -77.5277  -17.3679  -29.0847 N.2    1 LIG      -0.57800
      5 N2        -76.9415  -17.9463  -30.1467 N.pl3  1 LIG      -0.05900
      6 H1        -80.0216  -18.3330  -31.0602 H      1 LIG       0.15700
      7 H2        -79.5473  -17.0788  -28.6570 H      1 LIG       0.15600
      8 H3        -77.4892  -18.8951  -31.9841 H      1 LIG       0.15900
      9 H4        -75.9304  -17.9892  -30.1719 H      1 LIG       0.32200
@<TRIPOS>BOND
      1       1       2 1
      2       1       3 2
      3       2       4 2
      4       3       5 1
      5       4       5 1
      6       1       6 1
      7       2       7 1
      8       3       8 1
      9       5       9 1
@<TRIPOS>ALT_TYPE
CGenFF_4.0_ALT_TYPE_SET
CGenFF_4.0 1 CG2R51 2 CG2R52 3 CG2R51 4 NG2R50 5 NG2R51 6 HGR51 7 HGR52 8 HGR52 9 HGP1
@<TRIPOS>MOLECULE
pyrazole
 9 9 0 0 0
****
USER_CHARGES
INVALID_CHARGES
Pose:  35 Cluster:  35 Fr_nu: 986940 TotEn:   -11.49
@<TRIPOS>ATOM
      1 C1        -57.0834   -3.8473  -19.8684 C.2    1 LIG      -0.25100
      2 C2        -58.3210   -4.4501  -20.1629 C.2    1 LIG       0.13200
      3 C3        -57.1525   -3.5591  -18.5272 C.2    1 LIG      -0.03800
      4 N1        -59.1179   -4.5402  -19.0948 N.2    1 LIG      -0.57800
      5 N2        -58.3793   -3.9904  -18.1159 N.pl3  1 LIG      -0.05900
      6 H1        -56.2563   -3.6497  -20.5341 H      1 LIG       0.15700
      7 H2        -58.6758   -4.8270  -21.1116 H      1 LIG       0.15600
      8 H3        -56.4558   -3.0944  -17.8445 H      1 LIG       0.15900
      9 H4        -58.7769   -3.9395  -17.1864 H      1 LIG       0.32200
@<TRIPOS>BOND
      1       1       2 1
      2       1       3 2
      3       2       4 2
      4       3       5 1
      5       4       5 1
      6       1       6 1
      7       2       7 1
      8       3       8 1
      9       5       9 1
@<TRIPOS>ALT_TYPE
CGenFF_4.0_ALT_TYPE_SET
CGenFF_4.0 1 CG2R51 2 CG2R52 3 CG2R51 4 NG2R50 5 NG2R51 6 HGR51 7 HGR52 8 HGR52 9 HGP1
@<TRIPOS>MOLECULE
pyrazole
 9 9 0 0 0
****
USER_CHARGES
INVALID_CHARGES
Pose:  36 Cluster:  36 Fr_nu: 1854214 TotEn:   -11.39
@<TRIPOS>ATOM
      1 C1        -58.0314    3.9360  -38.9234 C.2    1 LIG      -0.25100
      2 C2        -57.2941    2.9420  -38.2526 C.2    1 LIG       0.13200
      3 C3        -58.9850    4.3275  -38.0157 C.2    1 LIG      -0.03800
      4 N1        -57.7408    2.7161  -37.0143 N.2    1 LIG      -0.57800
      5 N2        -58.7690    3.5738  -36.8996 N.pl3  1 LIG      -0.05900
      6 H1        -57.8915    4.3166  -39.9244 H      1 LIG       0.15700
      7 H2        -56.4502    2.3723  -38.6147 H      1 LIG       0.15600
      8 H3        -59.7812    5.0564  -38.0631 H      1 LIG       0.15900
      9 H4        -59.2840    3.5911  -36.0283 H      1 LIG       0.32200
@<TRIPOS>BOND
      1       1       2 1
      2       1       3 2
      3       2       4 2
      4       3       5 1
      5       4       5 1
      6       1       6 1
      7       2       7 1
      8       3       8 1
      9       5       9 1
@<TRIPOS>ALT_TYPE
CGenFF_4.0_ALT_TYPE_SET
CGenFF_4.0 1 CG2R51 2 CG2R52 3 CG2R51 4 NG2R50 5 NG2R51 6 HGR51 7 HGR52 8 HGR52 9 HGP1
@<TRIPOS>MOLECULE
pyrazole
 9 9 0 0 0
****
USER_CHARGES
INVALID_CHARGES
Pose:  37 Cluster:  37 Fr_nu: 2585976 TotEn:   -11.27
@<TRIPOS>ATOM
      1 C1        -78.7548  -19.2699  -29.4311 C.2    1 LIG      -0.25100
      2 C2        -79.6622  -18.7383  -30.3668 C.2    1 LIG       0.13200
      3 C3        -77.5231  -18.8501  -29.8706 C.2    1 LIG      -0.03800
      4 N1        -79.0586  -18.0344  -31.3281 N.2    1 LIG      -0.57800
      5 N2        -77.7585  -18.1206  -30.9988 N.pl3  1 LIG      -0.05900
      6 H1        -78.9634  -19.8724  -28.5594 H      1 LIG       0.15700
      7 H2        -80.7383  -18.8349  -30.3887 H      1 LIG       0.15600
      8 H3        -76.5227  -19.0032  -29.4921 H      1 LIG       0.15900
      9 H4        -77.0819  -17.6570  -31.5920 H      1 LIG       0.32200
@<TRIPOS>BOND
      1       1       2 1
      2       1       3 2
      3       2       4 2
      4       3       5 1
      5       4       5 1
      6       1       6 1
      7       2       7 1
      8       3       8 1
      9       5       9 1
@<TRIPOS>ALT_TYPE
CGenFF_4.0_ALT_TYPE_SET
CGenFF_4.0 1 CG2R51 2 CG2R52 3 CG2R51 4 NG2R50 5 NG2R51 6 HGR51 7 HGR52 8 HGR52 9 HGP1
@<TRIPOS>MOLECULE
pyrazole
 9 9 0 0 0
****
USER_CHARGES
INVALID_CHARGES
Pose:  38 Cluster:  38 Fr_nu: 641414 TotEn:   -11.12
@<TRIPOS>ATOM
      1 C1        -75.8056  -12.6441  -44.6610 C.2    1 LIG      -0.25100
      2 C2        -76.5273  -11.9882  -43.6457 C.2    1 LIG       0.13200
      3 C3        -74.6119  -12.9809  -44.0709 C.2    1 LIG      -0.03800
      4 N1        -75.8490  -11.9120  -42.4977 N.2    1 LIG      -0.57800
      5 N2        -74.6885  -12.5245  -42.7878 N.pl3  1 LIG      -0.05900
      6 H1        -76.1077  -12.8456  -45.6781 H      1 LIG       0.15700
      7 H2        -77.5192  -11.5621  -43.6947 H      1 LIG       0.15600
      8 H3        -73.7340  -13.4907  -44.4406 H      1 LIG       0.15900
      9 H4        -73.9883  -12.5945  -42.0601 H      1 LIG       0.32200
@<TRIPOS>BOND
      1       1       2 1
      2       1       3 2
      3       2       4 2
      4       3       5 1
      5       4       5 1
      6       1       6 1
      7       2       7 1
      8       3       8 1
      9       5       9 1
@<TRIPOS>ALT_TYPE
CGenFF_4.0_ALT_TYPE_SET
CGenFF_4.0 1 CG2R51 2 CG2R52 3 CG2R51 4 NG2R50 5 NG2R51 6 HGR51 7 HGR52 8 HGR52 9 HGP1
@<TRIPOS>MOLECULE
pyrazole
 9 9 0 0 0
****
USER_CHARGES
INVALID_CHARGES
Pose:  39 Cluster:  39 Fr_nu: 987506 TotEn:   -11.07
@<TRIPOS>ATOM
      1 C1        -57.2591   -4.0967  -18.5292 C.2    1 LIG      -0.25100
      2 C2        -58.3908   -4.9320  -18.4723 C.2    1 LIG       0.13200
      3 C3        -57.0834   -3.8473  -19.8684 C.2    1 LIG      -0.03800
      4 N1        -58.8984   -5.1956  -19.6792 N.2    1 LIG      -0.57800
      5 N2        -58.0820   -4.5219  -20.5073 N.pl3  1 LIG      -0.05900
      6 H1        -56.6551   -3.7261  -17.7141 H      1 LIG       0.15700
      7 H2        -58.8665   -5.3602  -17.6016 H      1 LIG       0.15600
      8 H3        -56.3530   -3.2657  -20.4121 H      1 LIG       0.15900
      9 H4        -58.2639   -4.5678  -21.5021 H      1 LIG       0.32200
@<TRIPOS>BOND
      1       1       2 1
      2       1       3 2
      3       2       4 2
      4       3       5 1
      5       4       5 1
      6       1       6 1
      7       2       7 1
      8       3       8 1
      9       5       9 1
@<TRIPOS>ALT_TYPE
CGenFF_4.0_ALT_TYPE_SET
CGenFF_4.0 1 CG2R51 2 CG2R52 3 CG2R51 4 NG2R50 5 NG2R51 6 HGR51 7 HGR52 8 HGR52 9 HGP1
@<TRIPOS>MOLECULE
pyrazole
 9 9 0 0 0
****
USER_CHARGES
INVALID_CHARGES
Pose:  40 Cluster:  40 Fr_nu: 330970 TotEn:   -10.99
@<TRIPOS>ATOM
      1 C1        -75.0504  -12.6427  -42.4416 C.2    1 LIG      -0.25100
      2 C2        -75.8755  -11.5654  -42.0669 C.2    1 LIG       0.13200
      3 C3        -75.3985  -12.9049  -43.7441 C.2    1 LIG      -0.03800
      4 N1        -76.6866  -11.1703  -43.0518 N.2    1 LIG      -0.57800
      5 N2        -76.3728  -12.0036  -44.0583 N.pl3  1 LIG      -0.05900
      6 H1        -74.3067  -13.1572  -41.8512 H      1 LIG       0.15700
      7 H2        -75.9201  -11.0521  -41.1170 H      1 LIG       0.15600
      8 H3        -75.0503  -13.6366  -44.4588 H      1 LIG       0.15900
      9 H4        -76.8666  -11.9023  -44.9362 H      1 LIG       0.32200
@<TRIPOS>BOND
      1       1       2 1
      2       1       3 2
      3       2       4 2
      4       3       5 1
      5       4       5 1
      6       1       6 1
      7       2       7 1
      8       3       8 1
      9       5       9 1
@<TRIPOS>ALT_TYPE
CGenFF_4.0_ALT_TYPE_SET
CGenFF_4.0 1 CG2R51 2 CG2R52 3 CG2R51 4 NG2R50 5 NG2R51 6 HGR51 7 HGR52 8 HGR52 9 HGP1
@<TRIPOS>MOLECULE
pyrazole
 9 9 0 0 0
****
USER_CHARGES
INVALID_CHARGES
Pose:  41 Cluster:  41 Fr_nu: 191488 TotEn:   -10.89
@<TRIPOS>ATOM
      1 C1        -63.2726  -10.9882  -59.3938 C.2    1 LIG      -0.25100
      2 C2        -62.7626  -11.2018  -58.0992 C.2    1 LIG       0.13200
      3 C3        -63.5652   -9.6468  -59.4306 C.2    1 LIG      -0.03800
      4 N1        -62.7314  -10.0855  -57.3666 N.2    1 LIG      -0.57800
      5 N2        -63.2255   -9.1574  -58.2036 N.pl3  1 LIG      -0.05900
      6 H1        -63.4088  -11.7054  -60.1898 H      1 LIG       0.15700
      7 H2        -62.4127  -12.1246  -57.6589 H      1 LIG       0.15600
      8 H3        -63.9774   -9.0112  -60.2010 H      1 LIG       0.15900
      9 H4        -63.3056   -8.2050  -57.8700 H      1 LIG       0.32200
@<TRIPOS>BOND
      1       1       2 1
      2       1       3 2
      3       2       4 2
      4       3       5 1
      5       4       5 1
      6       1       6 1
      7       2       7 1
      8       3       8 1
      9       5       9 1
@<TRIPOS>ALT_TYPE
CGenFF_4.0_ALT_TYPE_SET
CGenFF_4.0 1 CG2R51 2 CG2R52 3 CG2R51 4 NG2R50 5 NG2R51 6 HGR51 7 HGR52 8 HGR52 9 HGP1
@<TRIPOS>MOLECULE
pyrazole
 9 9 0 0 0
****
USER_CHARGES
INVALID_CHARGES
Pose:  42 Cluster:  42 Fr_nu:  86770 TotEn:   -10.74
@<TRIPOS>ATOM
      1 C1        -68.4245   -1.3744  -28.3858 C.2    1 LIG      -0.25100
      2 C2        -69.4164   -2.2049  -28.9409 C.2    1 LIG       0.13200
      3 C3        -67.5805   -2.2380  -27.7312 C.2    1 LIG      -0.03800
      4 N1        -69.2219   -3.4968  -28.6633 N.2    1 LIG      -0.57800
      5 N2        -68.0979   -3.4847  -27.9267 N.pl3  1 LIG      -0.05900
      6 H1        -68.3329   -0.3003  -28.4512 H      1 LIG       0.15700
      7 H2        -70.2733   -1.9225  -29.5357 H      1 LIG       0.15600
      8 H3        -66.6801   -2.0810  -27.1550 H      1 LIG       0.15900
      9 H4        -67.7384   -4.3676  -27.5861 H      1 LIG       0.32200
@<TRIPOS>BOND
      1       1       2 1
      2       1       3 2
      3       2       4 2
      4       3       5 1
      5       4       5 1
      6       1       6 1
      7       2       7 1
      8       3       8 1
      9       5       9 1
@<TRIPOS>ALT_TYPE
CGenFF_4.0_ALT_TYPE_SET
CGenFF_4.0 1 CG2R51 2 CG2R52 3 CG2R51 4 NG2R50 5 NG2R51 6 HGR51 7 HGR52 8 HGR52 9 HGP1
@<TRIPOS>MOLECULE
pyrazole
 9 9 0 0 0
****
USER_CHARGES
INVALID_CHARGES
Pose:  43 Cluster:  43 Fr_nu: 396520 TotEn:   -10.59
@<TRIPOS>ATOM
      1 C1        -76.3150  -13.1904  -43.2710 C.2    1 LIG      -0.25100
      2 C2        -76.5595  -12.1284  -42.3798 C.2    1 LIG       0.13200
      3 C3        -75.4856  -12.6539  -44.2252 C.2    1 LIG      -0.03800
      4 N1        -75.9357  -11.0024  -42.7360 N.2    1 LIG      -0.57800
      5 N2        -75.2909  -11.3538  -43.8616 N.pl3  1 LIG      -0.05900
      6 H1        -76.6869  -14.2034  -43.2280 H      1 LIG       0.15700
      7 H2        -77.1666  -12.1279  -41.4859 H      1 LIG       0.15600
      8 H3        -75.0286  -13.0699  -45.1115 H      1 LIG       0.15900
      9 H4        -74.7344  -10.6525  -44.3342 H      1 LIG       0.32200
@<TRIPOS>BOND
      1       1       2 1
      2       1       3 2
      3       2       4 2
      4       3       5 1
      5       4       5 1
      6       1       6 1
      7       2       7 1
      8       3       8 1
      9       5       9 1
@<TRIPOS>ALT_TYPE
CGenFF_4.0_ALT_TYPE_SET
CGenFF_4.0 1 CG2R51 2 CG2R52 3 CG2R51 4 NG2R50 5 NG2R51 6 HGR51 7 HGR52 8 HGR52 9 HGP1
@<TRIPOS>MOLECULE
pyrazole
 9 9 0 0 0
****
USER_CHARGES
INVALID_CHARGES
Pose:  44 Cluster:  44 Fr_nu: 314770 TotEn:    -9.92
@<TRIPOS>ATOM
      1 C1        -51.3817  -11.8330  -43.3795 C.2    1 LIG      -0.25100
      2 C2        -50.5636  -11.5190  -42.2777 C.2    1 LIG       0.13200
      3 C3        -52.3509  -10.8598  -43.3758 C.2    1 LIG      -0.03800
      4 N1        -50.9769  -10.4314  -41.6218 N.2    1 LIG      -0.57800
      5 N2        -52.0653  -10.0533  -42.3135 N.pl3  1 LIG      -0.05900
      6 H1        -51.2829  -12.6496  -44.0793 H      1 LIG       0.15700
      7 H2        -49.6836  -12.0378  -41.9251 H      1 LIG       0.15600
      8 H3        -53.2003  -10.6742  -44.0173 H      1 LIG       0.15900
      9 H4        -52.5696   -9.2325  -42.0027 H      1 LIG       0.32200
@<TRIPOS>BOND
      1       1       2 1
      2       1       3 2
      3       2       4 2
      4       3       5 1
      5       4       5 1
      6       1       6 1
      7       2       7 1
      8       3       8 1
      9       5       9 1
@<TRIPOS>ALT_TYPE
CGenFF_4.0_ALT_TYPE_SET
CGenFF_4.0 1 CG2R51 2 CG2R52 3 CG2R51 4 NG2R50 5 NG2R51 6 HGR51 7 HGR52 8 HGR52 9 HGP1
@<TRIPOS>MOLECULE
pyrazole
 9 9 0 0 0
****
USER_CHARGES
INVALID_CHARGES
Pose:  45 Cluster:  45 Fr_nu: 113260 TotEn:    -9.18
@<TRIPOS>ATOM
      1 C1        -77.4943  -14.7177  -45.1762 C.2    1 LIG      -0.25100
      2 C2        -78.1298  -15.9427  -44.8982 C.2    1 LIG       0.13200
      3 C3        -76.8688  -14.3808  -44.0008 C.2    1 LIG      -0.03800
      4 N1        -77.9264  -16.3562  -43.6445 N.2    1 LIG      -0.57800
      5 N2        -77.1561  -15.3856  -43.1243 N.pl3  1 LIG      -0.05900
      6 H1        -77.4893  -14.1571  -46.0993 H      1 LIG       0.15700
      7 H2        -78.7330  -16.5512  -45.5567 H      1 LIG       0.15600
      8 H3        -76.2609  -13.5346  -43.7148 H      1 LIG       0.15900
      9 H4        -76.8625  -15.4720  -42.1594 H      1 LIG       0.32200
@<TRIPOS>BOND
      1       1       2 1
      2       1       3 2
      3       2       4 2
      4       3       5 1
      5       4       5 1
      6       1       6 1
      7       2       7 1
      8       3       8 1
      9       5       9 1
@<TRIPOS>ALT_TYPE
CGenFF_4.0_ALT_TYPE_SET
CGenFF_4.0 1 CG2R51 2 CG2R52 3 CG2R51 4 NG2R50 5 NG2R51 6 HGR51 7 HGR52 8 HGR52 9 HGP1
@<TRIPOS>MOLECULE
pyrazole
 9 9 0 0 0
****
USER_CHARGES
INVALID_CHARGES
Pose:  46 Cluster:  46 Fr_nu: 292614 TotEn:    -9.03
@<TRIPOS>ATOM
      1 C1        -65.9592  -18.9140  -56.3278 C.2    1 LIG      -0.25100
      2 C2        -67.2438  -18.4984  -56.7264 C.2    1 LIG       0.13200
      3 C3        -66.1882  -19.9604  -55.4681 C.2    1 LIG      -0.03800
      4 N1        -68.2168  -19.2219  -56.1661 N.2    1 LIG      -0.57800
      5 N2        -67.5433  -20.1027  -55.4067 N.pl3  1 LIG      -0.05900
      6 H1        -65.0009  -18.5123  -56.6224 H      1 LIG       0.15700
      7 H2        -67.5116  -17.6981  -57.4014 H      1 LIG       0.15600
      8 H3        -65.5241  -20.6005  -54.9054 H      1 LIG       0.15900
      9 H4        -68.0741  -20.7755  -54.8678 H      1 LIG       0.32200
@<TRIPOS>BOND
      1       1       2 1
      2       1       3 2
      3       2       4 2
      4       3       5 1
      5       4       5 1
      6       1       6 1
      7       2       7 1
      8       3       8 1
      9       5       9 1
@<TRIPOS>ALT_TYPE
CGenFF_4.0_ALT_TYPE_SET
CGenFF_4.0 1 CG2R51 2 CG2R52 3 CG2R51 4 NG2R50 5 NG2R51 6 HGR51 7 HGR52 8 HGR52 9 HGP1
@<TRIPOS>MOLECULE
pyrazole
 9 9 0 0 0
****
USER_CHARGES
INVALID_CHARGES
Pose:  47 Cluster:  47 Fr_nu: 651811 TotEn:    -8.44
@<TRIPOS>ATOM
      1 C1        -74.7389  -11.8778  -44.1206 C.2    1 LIG      -0.25100
      2 C2        -75.7468  -12.5334  -44.8529 C.2    1 LIG       0.13200
      3 C3        -74.6102  -12.6208  -42.9726 C.2    1 LIG      -0.03800
      4 N1        -76.2244  -13.6100  -44.2231 N.2    1 LIG      -0.57800
      5 N2        -75.5135  -13.6369  -43.0829 N.pl3  1 LIG      -0.05900
      6 H1        -74.1826  -10.9914  -44.3872 H      1 LIG       0.15700
      7 H2        -76.1536  -12.2711  -45.8191 H      1 LIG       0.15600
      8 H3        -73.9734  -12.5190  -42.1057 H      1 LIG       0.15900
      9 H4        -75.6983  -14.3793  -42.4200 H      1 LIG       0.32200
@<TRIPOS>BOND
      1       1       2 1
      2       1       3 2
      3       2       4 2
      4       3       5 1
      5       4       5 1
      6       1       6 1
      7       2       7 1
      8       3       8 1
      9       5       9 1
@<TRIPOS>ALT_TYPE
CGenFF_4.0_ALT_TYPE_SET
CGenFF_4.0 1 CG2R51 2 CG2R52 3 CG2R51 4 NG2R50 5 NG2R51 6 HGR51 7 HGR52 8 HGR52 9 HGP1
@<TRIPOS>MOLECULE
pyrazole
 9 9 0 0 0
****
USER_CHARGES
INVALID_CHARGES
Pose:  48 Cluster:  48 Fr_nu: 1029244 TotEn:    -7.39
@<TRIPOS>ATOM
      1 C1        -66.2271   -1.1002  -26.3530 C.2    1 LIG      -0.25100
      2 C2        -64.9301   -0.6865  -25.9948 C.2    1 LIG       0.13200
      3 C3        -66.0360   -2.2770  -27.0350 C.2    1 LIG      -0.03800
      4 N1        -63.9849   -1.5318  -26.4142 N.2    1 LIG      -0.57800
      5 N2        -64.6886   -2.4886  -27.0431 N.pl3  1 LIG      -0.05900
      6 H1        -67.1692   -0.6145  -26.1458 H      1 LIG       0.15700
      7 H2        -64.6342    0.1961  -25.4459 H      1 LIG       0.15600
      8 H3        -66.7217   -2.9661  -27.5066 H      1 LIG       0.15900
      9 H4        -64.1828   -3.2605  -27.4592 H      1 LIG       0.32200
@<TRIPOS>BOND
      1       1       2 1
      2       1       3 2
      3       2       4 2
      4       3       5 1
      5       4       5 1
      6       1       6 1
      7       2       7 1
      8       3       8 1
      9       5       9 1
@<TRIPOS>ALT_TYPE
CGenFF_4.0_ALT_TYPE_SET
CGenFF_4.0 1 CG2R51 2 CG2R52 3 CG2R51 4 NG2R50 5 NG2R51 6 HGR51 7 HGR52 8 HGR52 9 HGP1
@<TRIPOS>MOLECULE
pyrazole
 9 9 0 0 0
****
USER_CHARGES
INVALID_CHARGES
Pose:  49 Cluster:  49 Fr_nu: 363354 TotEn:    -7.28
@<TRIPOS>ATOM
      1 C1        -74.2814  -12.7019  -45.5750 C.2    1 LIG      -0.25100
      2 C2        -74.4154  -11.8617  -44.4534 C.2    1 LIG       0.13200
      3 C3        -75.4587  -13.4079  -45.6176 C.2    1 LIG      -0.03800
      4 N1        -75.5855  -12.0182  -43.8287 N.2    1 LIG      -0.57800
      5 N2        -76.1977  -12.9647  -44.5603 N.pl3  1 LIG      -0.05900
      6 H1        -73.4488  -12.7842  -46.2579 H      1 LIG       0.15700
      7 H2        -73.7088  -11.1423  -44.0648 H      1 LIG       0.15600
      8 H3        -75.8280  -14.1702  -46.2884 H      1 LIG       0.15900
      9 H4        -77.1228  -13.2646  -44.2790 H      1 LIG       0.32200
@<TRIPOS>BOND
      1       1       2 1
      2       1       3 2
      3       2       4 2
      4       3       5 1
      5       4       5 1
      6       1       6 1
      7       2       7 1
      8       3       8 1
      9       5       9 1
@<TRIPOS>ALT_TYPE
CGenFF_4.0_ALT_TYPE_SET
CGenFF_4.0 1 CG2R51 2 CG2R52 3 CG2R51 4 NG2R50 5 NG2R51 6 HGR51 7 HGR52 8 HGR52 9 HGP1
@<TRIPOS>MOLECULE
pyrazole
 9 9 0 0 0
****
USER_CHARGES
INVALID_CHARGES
Pose:  50 Cluster:  50 Fr_nu: 593818 TotEn:    -7.08
@<TRIPOS>ATOM
      1 C1        -75.1962  -12.9583  -45.2967 C.2    1 LIG      -0.25100
      2 C2        -75.7599  -12.6095  -44.0548 C.2    1 LIG       0.13200
      3 C3        -73.9506  -12.3799  -45.2830 C.2    1 LIG      -0.03800
      4 N1        -74.9396  -11.8672  -43.3064 N.2    1 LIG      -0.57800
      5 N2        -73.8477  -11.7449  -44.0802 N.pl3  1 LIG      -0.05900
      6 H1        -75.6310  -13.5470  -46.0909 H      1 LIG       0.15700
      7 H2        -76.7345  -12.8649  -43.6640 H      1 LIG       0.15600
      8 H3        -73.1472  -12.3614  -46.0052 H      1 LIG       0.15900
      9 H4        -73.0654  -11.2099  -43.7244 H      1 LIG       0.32200
@<TRIPOS>BOND
      1       1       2 1
      2       1       3 2
      3       2       4 2
      4       3       5 1
      5       4       5 1
      6       1       6 1
      7       2       7 1
      8       3       8 1
      9       5       9 1
@<TRIPOS>ALT_TYPE
CGenFF_4.0_ALT_TYPE_SET
CGenFF_4.0 1 CG2R51 2 CG2R52 3 CG2R51 4 NG2R50 5 NG2R51 6 HGR51 7 HGR52 8 HGR52 9 HGP1
@<TRIPOS>MOLECULE
pyrazole
 9 9 0 0 0
****
USER_CHARGES
INVALID_CHARGES
Pose:  51 Cluster:  51 Fr_nu: 398467 TotEn:    -6.86
@<TRIPOS>ATOM
      1 C1        -75.2120  -12.0178  -44.4124 C.2    1 LIG      -0.25100
      2 C2        -75.7555  -11.3408  -43.3042 C.2    1 LIG       0.13200
      3 C3        -75.5938  -13.3254  -44.2369 C.2    1 LIG      -0.03800
      4 N1        -76.4312  -12.1513  -42.4854 N.2    1 LIG      -0.57800
      5 N2        -76.3150  -13.3511  -43.0795 N.pl3  1 LIG      -0.05900
      6 H1        -74.6262  -11.6150  -45.2253 H      1 LIG       0.15700
      7 H2        -75.6870  -10.2906  -43.0589 H      1 LIG       0.15600
      8 H3        -75.4192  -14.2201  -44.8169 H      1 LIG       0.15900
      9 H4        -76.7532  -14.1494  -42.6374 H      1 LIG       0.32200
@<TRIPOS>BOND
      1       1       2 1
      2       1       3 2
      3       2       4 2
      4       3       5 1
      5       4       5 1
      6       1       6 1
      7       2       7 1
      8       3       8 1
      9       5       9 1
@<TRIPOS>ALT_TYPE
CGenFF_4.0_ALT_TYPE_SET
CGenFF_4.0 1 CG2R51 2 CG2R52 3 CG2R51 4 NG2R50 5 NG2R51 6 HGR51 7 HGR52 8 HGR52 9 HGP1
@<TRIPOS>MOLECULE
pyrazole
 9 9 0 0 0
****
USER_CHARGES
INVALID_CHARGES
Pose:  52 Cluster:  52 Fr_nu: 448471 TotEn:    -6.12
@<TRIPOS>ATOM
      1 C1        -75.0161  -12.3996  -43.7645 C.2    1 LIG      -0.25100
      2 C2        -74.3801  -12.2444  -45.0108 C.2    1 LIG       0.13200
      3 C3        -76.1351  -13.1465  -44.0407 C.2    1 LIG      -0.03800
      4 N1        -75.0401  -12.8446  -46.0048 N.2    1 LIG      -0.57800
      5 N2        -76.1025  -13.3844  -45.3834 N.pl3  1 LIG      -0.05900
      6 H1        -74.7070  -12.0236  -42.8004 H      1 LIG       0.15700
      7 H2        -73.4634  -11.7184  -45.2363 H      1 LIG       0.15600
      8 H3        -76.9348  -13.5197  -43.4174 H      1 LIG       0.15900
      9 H4        -76.7705  -13.9034  -45.9394 H      1 LIG       0.32200
@<TRIPOS>BOND
      1       1       2 1
      2       1       3 2
      3       2       4 2
      4       3       5 1
      5       4       5 1
      6       1       6 1
      7       2       7 1
      8       3       8 1
      9       5       9 1
@<TRIPOS>ALT_TYPE
CGenFF_4.0_ALT_TYPE_SET
CGenFF_4.0 1 CG2R51 2 CG2R52 3 CG2R51 4 NG2R50 5 NG2R51 6 HGR51 7 HGR52 8 HGR52 9 HGP1
@<TRIPOS>MOLECULE
pyrazole
 9 9 0 0 0
****
USER_CHARGES
INVALID_CHARGES
Pose:  53 Cluster:  53 Fr_nu: 447576 TotEn:    -5.83
@<TRIPOS>ATOM
      1 C1        -75.3110  -12.1026  -44.1016 C.2    1 LIG      -0.25100
      2 C2        -75.5990  -12.6810  -45.3522 C.2    1 LIG       0.13200
      3 C3        -73.9417  -12.1528  -44.0071 C.2    1 LIG      -0.03800
      4 N1        -74.5009  -13.0700  -46.0055 N.2    1 LIG      -0.57800
      5 N2        -73.5095  -12.7353  -45.1623 N.pl3  1 LIG      -0.05900
      6 H1        -75.9990  -11.7040  -43.3706 H      1 LIG       0.15700
      7 H2        -76.5633  -12.8358  -45.8147 H      1 LIG       0.15600
      8 H3        -73.2517  -11.8359  -43.2385 H      1 LIG       0.15900
      9 H4        -72.5566  -12.9359  -45.4388 H      1 LIG       0.32200
@<TRIPOS>BOND
      1       1       2 1
      2       1       3 2
      3       2       4 2
      4       3       5 1
      5       4       5 1
      6       1       6 1
      7       2       7 1
      8       3       8 1
      9       5       9 1
@<TRIPOS>ALT_TYPE
CGenFF_4.0_ALT_TYPE_SET
CGenFF_4.0 1 CG2R51 2 CG2R52 3 CG2R51 4 NG2R50 5 NG2R51 6 HGR51 7 HGR52 8 HGR52 9 HGP1
@<TRIPOS>MOLECULE
4_lactone
 9 9 0 0 0
****
USER_CHARGES
INVALID_CHARGES
Pose:   1 Cluster:   1 Fr_nu: 4493461 TotEn:   -25.67
@<TRIPOS>ATOM
      1 C1        -51.3337    3.4281  -31.7720 C.2    1 LIG       0.04000
      2 C2        -51.3892    1.9220  -31.4596 C.3    1 LIG       0.11000
      3 C3        -52.0421    1.8447  -32.8364 C.3    1 LIG       0.08100
      4 O1        -50.9466    4.4388  -31.2306 O.2    1 LIG      -0.32000
      5 O2        -51.9223    3.2861  -32.9898 O.3    1 LIG      -0.27100
      6 H1        -50.4100    1.4486  -31.3725 H      1 LIG       0.09000
      7 H2        -52.0310    1.6657  -30.6151 H      1 LIG       0.09000
      8 H3        -51.4730    1.3092  -33.6012 H      1 LIG       0.09000
      9 H4        -53.0879    1.5253  -32.8452 H      1 LIG       0.09000
@<TRIPOS>BOND
      1       1       2 1
      2       1       4 2
      3       1       5 1
      4       2       3 1
      5       3       5 1
      6       2       6 1
      7       2       7 1
      8       3       8 1
      9       3       9 1
@<TRIPOS>ALT_TYPE
CGenFF_4.0_ALT_TYPE_SET
CGenFF_4.0 1 CG2O4 2 CG3C41 3 CG3C41 4 OG2D1 5 OG3C51 6 HGA2 7 HGA2 8 HGA2 9 HGA2
@<TRIPOS>MOLECULE
4_lactone
 9 9 0 0 0
****
USER_CHARGES
INVALID_CHARGES
Pose:   2 Cluster:   2 Fr_nu: 7355025 TotEn:   -23.73
@<TRIPOS>ATOM
      1 C1        -52.3145  -24.9464  -23.7908 C.2    1 LIG       0.04000
      2 C2        -52.8421  -24.8947  -25.2359 C.3    1 LIG       0.11000
      3 C3        -53.5389  -26.1918  -24.8360 C.3    1 LIG       0.08100
      4 O1        -51.5991  -24.2809  -23.0770 O.2    1 LIG      -0.32000
      5 O2        -52.9634  -26.1065  -23.5029 O.3    1 LIG      -0.27100
      6 H1        -53.4989  -24.0478  -25.4404 H      1 LIG       0.09000
      7 H2        -52.0657  -24.9883  -25.9970 H      1 LIG       0.09000
      8 H3        -54.6312  -26.1531  -24.8068 H      1 LIG       0.09000
      9 H4        -53.2026  -27.0894  -25.3621 H      1 LIG       0.09000
@<TRIPOS>BOND
      1       1       2 1
      2       1       4 2
      3       1       5 1
      4       2       3 1
      5       3       5 1
      6       2       6 1
      7       2       7 1
      8       3       8 1
      9       3       9 1
@<TRIPOS>ALT_TYPE
CGenFF_4.0_ALT_TYPE_SET
CGenFF_4.0 1 CG2O4 2 CG3C41 3 CG3C41 4 OG2D1 5 OG3C51 6 HGA2 7 HGA2 8 HGA2 9 HGA2
@<TRIPOS>MOLECULE
4_lactone
 9 9 0 0 0
****
USER_CHARGES
INVALID_CHARGES
Pose:   3 Cluster:   3 Fr_nu: 7307541 TotEn:   -23.06
@<TRIPOS>ATOM
      1 C1        -48.5101  -20.9096  -35.7150 C.2    1 LIG       0.04000
      2 C2        -48.6908  -21.4363  -37.1499 C.3    1 LIG       0.11000
      3 C3        -50.1321  -21.6495  -36.6970 C.3    1 LIG       0.08100
      4 O1        -47.6170  -20.4564  -35.0358 O.2    1 LIG      -0.32000
      5 O2        -49.8098  -21.1272  -35.3783 O.3    1 LIG      -0.27100
      6 H1        -48.5442  -20.6809  -37.9235 H      1 LIG       0.09000
      7 H2        -48.1225  -22.3424  -37.3666 H      1 LIG       0.09000
      8 H3        -50.8829  -21.0352  -37.2015 H      1 LIG       0.09000
      9 H4        -50.4616  -22.6909  -36.6471 H      1 LIG       0.09000
@<TRIPOS>BOND
      1       1       2 1
      2       1       4 2
      3       1       5 1
      4       2       3 1
      5       3       5 1
      6       2       6 1
      7       2       7 1
      8       3       8 1
      9       3       9 1
@<TRIPOS>ALT_TYPE
CGenFF_4.0_ALT_TYPE_SET
CGenFF_4.0 1 CG2O4 2 CG3C41 3 CG3C41 4 OG2D1 5 OG3C51 6 HGA2 7 HGA2 8 HGA2 9 HGA2
@<TRIPOS>MOLECULE
4_lactone
 9 9 0 0 0
****
USER_CHARGES
INVALID_CHARGES
Pose:   4 Cluster:   4 Fr_nu: 7307272 TotEn:   -22.20
@<TRIPOS>ATOM
      1 C1        -50.4287  -20.7139  -35.0517 C.2    1 LIG       0.04000
      2 C2        -51.1220  -21.4415  -36.2175 C.3    1 LIG       0.11000
      3 C3        -52.3895  -20.8963  -35.5661 C.3    1 LIG       0.08100
      4 O1        -49.2997  -20.5402  -34.6525 O.2    1 LIG      -0.32000
      5 O2        -51.5978  -20.2618  -34.5239 O.3    1 LIG      -0.27100
      6 H1        -50.8829  -21.0352  -37.2015 H      1 LIG       0.09000
      7 H2        -51.0069  -22.5264  -36.1969 H      1 LIG       0.09000
      8 H3        -52.9456  -20.1611  -36.1540 H      1 LIG       0.09000
      9 H4        -53.0684  -21.6477  -35.1536 H      1 LIG       0.09000
@<TRIPOS>BOND
      1       1       2 1
      2       1       4 2
      3       1       5 1
      4       2       3 1
      5       3       5 1
      6       2       6 1
      7       2       7 1
      8       3       8 1
      9       3       9 1
@<TRIPOS>ALT_TYPE
CGenFF_4.0_ALT_TYPE_SET
CGenFF_4.0 1 CG2O4 2 CG3C41 3 CG3C41 4 OG2D1 5 OG3C51 6 HGA2 7 HGA2 8 HGA2 9 HGA2
@<TRIPOS>MOLECULE
4_lactone
 9 9 0 0 0
****
USER_CHARGES
INVALID_CHARGES
Pose:   5 Cluster:   5 Fr_nu:  25711 TotEn:   -21.30
@<TRIPOS>ATOM
      1 C1        -64.3173  -12.1970  -36.9290 C.2    1 LIG       0.04000
      2 C2        -65.6634  -11.5182  -36.6187 C.3    1 LIG       0.11000
      3 C3        -66.2251  -12.9059  -36.9136 C.3    1 LIG       0.08100
      4 O1        -63.1486  -11.8856  -36.9703 O.2    1 LIG      -0.32000
      5 O2        -64.8857  -13.4069  -37.1793 O.3    1 LIG      -0.27100
      6 H1        -65.7628  -11.1764  -35.5873 H      1 LIG       0.09000
      7 H2        -65.9402  -10.7343  -37.3255 H      1 LIG       0.09000
      8 H3        -66.6871  -13.4198  -36.0663 H      1 LIG       0.09000
      9 H4        -66.8638  -12.9779  -37.7982 H      1 LIG       0.09000
@<TRIPOS>BOND
      1       1       2 1
      2       1       4 2
      3       1       5 1
      4       2       3 1
      5       3       5 1
      6       2       6 1
      7       2       7 1
      8       3       8 1
      9       3       9 1
@<TRIPOS>ALT_TYPE
CGenFF_4.0_ALT_TYPE_SET
CGenFF_4.0 1 CG2O4 2 CG3C41 3 CG3C41 4 OG2D1 5 OG3C51 6 HGA2 7 HGA2 8 HGA2 9 HGA2
@<TRIPOS>MOLECULE
4_lactone
 9 9 0 0 0
****
USER_CHARGES
INVALID_CHARGES
Pose:   6 Cluster:   6 Fr_nu: 6670982 TotEn:   -21.15
@<TRIPOS>ATOM
      1 C1        -52.3315  -24.9281  -24.7328 C.2    1 LIG       0.04000
      2 C2        -53.4035  -24.4879  -25.7459 C.3    1 LIG       0.11000
      3 C3        -53.0685  -25.8220  -26.4062 C.3    1 LIG       0.08100
      4 O1        -51.8220  -24.4919  -23.7256 O.2    1 LIG      -0.32000
      5 O2        -52.0825  -26.1013  -25.3740 O.3    1 LIG      -0.27100
      6 H1        -54.4070  -24.4063  -25.3254 H      1 LIG       0.09000
      7 H2        -53.1379  -23.5963  -26.3162 H      1 LIG       0.09000
      8 H3        -53.8713  -26.5643  -26.4082 H      1 LIG       0.09000
      9 H4        -52.6070  -25.7560  -27.3953 H      1 LIG       0.09000
@<TRIPOS>BOND
      1       1       2 1
      2       1       4 2
      3       1       5 1
      4       2       3 1
      5       3       5 1
      6       2       6 1
      7       2       7 1
      8       3       8 1
      9       3       9 1
@<TRIPOS>ALT_TYPE
CGenFF_4.0_ALT_TYPE_SET
CGenFF_4.0 1 CG2O4 2 CG3C41 3 CG3C41 4 OG2D1 5 OG3C51 6 HGA2 7 HGA2 8 HGA2 9 HGA2
@<TRIPOS>MOLECULE
4_lactone
 9 9 0 0 0
****
USER_CHARGES
INVALID_CHARGES
Pose:   7 Cluster:   7 Fr_nu: 7237102 TotEn:   -20.12
@<TRIPOS>ATOM
      1 C1        -74.7573  -13.3577  -50.5743 C.2    1 LIG       0.04000
      2 C2        -75.9509  -13.6576  -51.4987 C.3    1 LIG       0.11000
      3 C3        -75.6880  -12.2400  -51.9980 C.3    1 LIG       0.08100
      4 O1        -74.1315  -13.9286  -49.7101 O.2    1 LIG      -0.32000
      5 O2        -74.5804  -12.1019  -51.0655 O.3    1 LIG      -0.27100
      6 H1        -75.7665  -14.4555  -52.2197 H      1 LIG       0.09000
      7 H2        -76.8949  -13.8079  -50.9725 H      1 LIG       0.09000
      8 H3        -75.3540  -12.1577  -53.0359 H      1 LIG       0.09000
      9 H4        -76.4790  -11.5135  -51.7927 H      1 LIG       0.09000
@<TRIPOS>BOND
      1       1       2 1
      2       1       4 2
      3       1       5 1
      4       2       3 1
      5       3       5 1
      6       2       6 1
      7       2       7 1
      8       3       8 1
      9       3       9 1
@<TRIPOS>ALT_TYPE
CGenFF_4.0_ALT_TYPE_SET
CGenFF_4.0 1 CG2O4 2 CG3C41 3 CG3C41 4 OG2D1 5 OG3C51 6 HGA2 7 HGA2 8 HGA2 9 HGA2
@<TRIPOS>MOLECULE
4_lactone
 9 9 0 0 0
****
USER_CHARGES
INVALID_CHARGES
Pose:   8 Cluster:   8 Fr_nu: 7146523 TotEn:   -19.97
@<TRIPOS>ATOM
      1 C1        -52.8630  -24.5849  -23.6964 C.2    1 LIG       0.04000
      2 C2        -54.1106  -25.1739  -24.3788 C.3    1 LIG       0.11000
      3 C3        -53.3559  -24.8209  -25.6570 C.3    1 LIG       0.08100
      4 O1        -52.4674  -24.3956  -22.5686 O.2    1 LIG      -0.32000
      5 O2        -52.2478  -24.2960  -24.8745 O.3    1 LIG      -0.27100
      6 H1        -54.2580  -26.2392  -24.1947 H      1 LIG       0.09000
      7 H2        -55.0263  -24.6088  -24.1970 H      1 LIG       0.09000
      8 H3        -53.0474  -25.6689  -26.2745 H      1 LIG       0.09000
      9 H4        -53.8139  -24.0445  -26.2760 H      1 LIG       0.09000
@<TRIPOS>BOND
      1       1       2 1
      2       1       4 2
      3       1       5 1
      4       2       3 1
      5       3       5 1
      6       2       6 1
      7       2       7 1
      8       3       8 1
      9       3       9 1
@<TRIPOS>ALT_TYPE
CGenFF_4.0_ALT_TYPE_SET
CGenFF_4.0 1 CG2O4 2 CG3C41 3 CG3C41 4 OG2D1 5 OG3C51 6 HGA2 7 HGA2 8 HGA2 9 HGA2
@<TRIPOS>MOLECULE
4_lactone
 9 9 0 0 0
****
USER_CHARGES
INVALID_CHARGES
Pose:   9 Cluster:   9 Fr_nu: 7357360 TotEn:   -19.83
@<TRIPOS>ATOM
      1 C1        -40.8169   -4.5977  -47.5127 C.2    1 LIG       0.04000
      2 C2        -40.1677   -5.5767  -48.5074 C.3    1 LIG       0.11000
      3 C3        -40.8932   -4.7225  -49.5427 C.3    1 LIG       0.08100
      4 O1        -40.8440   -4.4287  -46.3148 O.2    1 LIG      -0.32000
      5 O2        -41.4364   -3.8807  -48.4883 O.3    1 LIG      -0.27100
      6 H1        -39.0780   -5.5283  -48.5332 H      1 LIG       0.09000
      7 H2        -40.5176   -6.6059  -48.4120 H      1 LIG       0.09000
      8 H3        -40.2516   -4.1545  -50.2218 H      1 LIG       0.09000
      9 H4        -41.6856   -5.2292  -50.1005 H      1 LIG       0.09000
@<TRIPOS>BOND
      1       1       2 1
      2       1       4 2
      3       1       5 1
      4       2       3 1
      5       3       5 1
      6       2       6 1
      7       2       7 1
      8       3       8 1
      9       3       9 1
@<TRIPOS>ALT_TYPE
CGenFF_4.0_ALT_TYPE_SET
CGenFF_4.0 1 CG2O4 2 CG3C41 3 CG3C41 4 OG2D1 5 OG3C51 6 HGA2 7 HGA2 8 HGA2 9 HGA2
@<TRIPOS>MOLECULE
4_lactone
 9 9 0 0 0
****
USER_CHARGES
INVALID_CHARGES
Pose:  10 Cluster:  10 Fr_nu: 7370227 TotEn:   -19.39
@<TRIPOS>ATOM
      1 C1        -40.7213   -4.2374  -48.1600 C.2    1 LIG       0.04000
      2 C2        -39.5671   -3.8042  -49.0817 C.3    1 LIG       0.11000
      3 C3        -40.1832   -4.8261  -50.0325 C.3    1 LIG       0.08100
      4 O1        -41.1314   -3.9657  -47.0544 O.2    1 LIG      -0.32000
      5 O2        -41.2166   -5.1327  -49.0560 O.3    1 LIG      -0.27100
      6 H1        -39.6216   -2.7635  -49.4049 H      1 LIG       0.09000
      7 H2        -38.5753   -4.0500  -48.6988 H      1 LIG       0.09000
      8 H3        -40.6076   -4.4196  -50.9546 H      1 LIG       0.09000
      9 H4        -39.5641   -5.7008  -50.2504 H      1 LIG       0.09000
@<TRIPOS>BOND
      1       1       2 1
      2       1       4 2
      3       1       5 1
      4       2       3 1
      5       3       5 1
      6       2       6 1
      7       2       7 1
      8       3       8 1
      9       3       9 1
@<TRIPOS>ALT_TYPE
CGenFF_4.0_ALT_TYPE_SET
CGenFF_4.0 1 CG2O4 2 CG3C41 3 CG3C41 4 OG2D1 5 OG3C51 6 HGA2 7 HGA2 8 HGA2 9 HGA2
@<TRIPOS>MOLECULE
4_lactone
 9 9 0 0 0
****
USER_CHARGES
INVALID_CHARGES
Pose:  11 Cluster:  11 Fr_nu: 7355524 TotEn:   -19.31
@<TRIPOS>ATOM
      1 C1        -46.0389  -21.2566  -30.9784 C.2    1 LIG       0.04000
      2 C2        -45.7253  -21.9623  -29.6470 C.3    1 LIG       0.11000
      3 C3        -45.1107  -23.0189  -30.5601 C.3    1 LIG       0.08100
      4 O1        -46.5725  -20.2334  -31.3428 O.2    1 LIG      -0.32000
      5 O2        -45.4743  -22.2379  -31.7320 O.3    1 LIG      -0.27100
      6 H1        -45.0240  -21.4209  -29.0102 H      1 LIG       0.09000
      7 H2        -46.6098  -22.2738  -29.0889 H      1 LIG       0.09000
      8 H3        -44.0275  -23.1433  -30.4786 H      1 LIG       0.09000
      9 H4        -45.6082  -23.9927  -30.5562 H      1 LIG       0.09000
@<TRIPOS>BOND
      1       1       2 1
      2       1       4 2
      3       1       5 1
      4       2       3 1
      5       3       5 1
      6       2       6 1
      7       2       7 1
      8       3       8 1
      9       3       9 1
@<TRIPOS>ALT_TYPE
CGenFF_4.0_ALT_TYPE_SET
CGenFF_4.0 1 CG2O4 2 CG3C41 3 CG3C41 4 OG2D1 5 OG3C51 6 HGA2 7 HGA2 8 HGA2 9 HGA2
@<TRIPOS>MOLECULE
4_lactone
 9 9 0 0 0
****
USER_CHARGES
INVALID_CHARGES
Pose:  12 Cluster:  12 Fr_nu: 2658370 TotEn:   -19.31
@<TRIPOS>ATOM
      1 C1        -51.3090  -20.9908  -34.7963 C.2    1 LIG       0.04000
      2 C2        -52.4520  -21.1292  -35.8179 C.3    1 LIG       0.11000
      3 C3        -52.8970  -22.2600  -34.8953 C.3    1 LIG       0.08100
      4 O1        -50.3336  -20.2927  -34.6366 O.2    1 LIG      -0.32000
      5 O2        -51.7624  -22.0113  -34.0200 O.3    1 LIG      -0.27100
      6 H1        -53.1167  -20.2650  -35.8626 H      1 LIG       0.09000
      7 H2        -52.1247  -21.4306  -36.8142 H      1 LIG       0.09000
      8 H3        -53.8474  -22.1030  -34.3780 H      1 LIG       0.09000
      9 H4        -52.8587  -23.2638  -35.3273 H      1 LIG       0.09000
@<TRIPOS>BOND
      1       1       2 1
      2       1       4 2
      3       1       5 1
      4       2       3 1
      5       3       5 1
      6       2       6 1
      7       2       7 1
      8       3       8 1
      9       3       9 1
@<TRIPOS>ALT_TYPE
CGenFF_4.0_ALT_TYPE_SET
CGenFF_4.0 1 CG2O4 2 CG3C41 3 CG3C41 4 OG2D1 5 OG3C51 6 HGA2 7 HGA2 8 HGA2 9 HGA2
@<TRIPOS>MOLECULE
4_lactone
 9 9 0 0 0
****
USER_CHARGES
INVALID_CHARGES
Pose:  13 Cluster:  13 Fr_nu: 6761253 TotEn:   -19.23
@<TRIPOS>ATOM
      1 C1        -49.8040    6.0434  -31.9351 C.2    1 LIG       0.04000
      2 C2        -50.3797    5.4689  -33.2419 C.3    1 LIG       0.11000
      3 C3        -49.5342    6.5648  -33.8839 C.3    1 LIG       0.08100
      4 O1        -49.8899    5.8227  -30.7484 O.2    1 LIG      -0.32000
      5 O2        -49.0754    6.9981  -32.5734 O.3    1 LIG      -0.27100
      6 H1        -50.0680    4.4450  -33.4538 H      1 LIG       0.09000
      7 H2        -51.4603    5.5840  -33.3410 H      1 LIG       0.09000
      8 H3        -48.7051    6.2194  -34.5074 H      1 LIG       0.09000
      9 H4        -50.0933    7.3535  -34.3948 H      1 LIG       0.09000
@<TRIPOS>BOND
      1       1       2 1
      2       1       4 2
      3       1       5 1
      4       2       3 1
      5       3       5 1
      6       2       6 1
      7       2       7 1
      8       3       8 1
      9       3       9 1
@<TRIPOS>ALT_TYPE
CGenFF_4.0_ALT_TYPE_SET
CGenFF_4.0 1 CG2O4 2 CG3C41 3 CG3C41 4 OG2D1 5 OG3C51 6 HGA2 7 HGA2 8 HGA2 9 HGA2
@<TRIPOS>MOLECULE
4_lactone
 9 9 0 0 0
****
USER_CHARGES
INVALID_CHARGES
Pose:  14 Cluster:  14 Fr_nu: 4831665 TotEn:   -19.03
@<TRIPOS>ATOM
      1 C1        -50.6588    4.7635  -32.2705 C.2    1 LIG       0.04000
      2 C2        -51.1166    4.3511  -33.6810 C.3    1 LIG       0.11000
      3 C3        -51.3334    2.9945  -33.0174 C.3    1 LIG       0.08100
      4 O1        -50.2469    5.7598  -31.7209 O.2    1 LIG      -0.32000
      5 O2        -50.8741    3.5279  -31.7446 O.3    1 LIG      -0.27100
      6 H1        -52.0187    4.8606  -34.0233 H      1 LIG       0.09000
      7 H2        -50.3281    4.3903  -34.4343 H      1 LIG       0.09000
      8 H3        -52.3713    2.6551  -32.9613 H      1 LIG       0.09000
      9 H4        -50.6864    2.1874  -33.3717 H      1 LIG       0.09000
@<TRIPOS>BOND
      1       1       2 1
      2       1       4 2
      3       1       5 1
      4       2       3 1
      5       3       5 1
      6       2       6 1
      7       2       7 1
      8       3       8 1
      9       3       9 1
@<TRIPOS>ALT_TYPE
CGenFF_4.0_ALT_TYPE_SET
CGenFF_4.0 1 CG2O4 2 CG3C41 3 CG3C41 4 OG2D1 5 OG3C51 6 HGA2 7 HGA2 8 HGA2 9 HGA2
@<TRIPOS>MOLECULE
4_lactone
 9 9 0 0 0
****
USER_CHARGES
INVALID_CHARGES
Pose:  15 Cluster:  15 Fr_nu: 7106996 TotEn:   -19.01
@<TRIPOS>ATOM
      1 C1        -49.6546  -20.9710  -35.5842 C.2    1 LIG       0.04000
      2 C2        -51.0872  -21.3332  -35.1533 C.3    1 LIG       0.11000
      3 C3        -51.2354  -21.7264  -36.6200 C.3    1 LIG       0.08100
      4 O1        -48.6534  -20.5254  -35.0710 O.2    1 LIG      -0.32000
      5 O2        -49.8571  -21.3396  -36.8776 O.3    1 LIG      -0.27100
      6 H1        -51.1426  -22.1529  -34.4352 H      1 LIG       0.09000
      7 H2        -51.6838  -20.4793  -34.8283 H      1 LIG       0.09000
      8 H3        -51.3979  -22.7907  -36.8110 H      1 LIG       0.09000
      9 H4        -51.9375  -21.1226  -37.2015 H      1 LIG       0.09000
@<TRIPOS>BOND
      1       1       2 1
      2       1       4 2
      3       1       5 1
      4       2       3 1
      5       3       5 1
      6       2       6 1
      7       2       7 1
      8       3       8 1
      9       3       9 1
@<TRIPOS>ALT_TYPE
CGenFF_4.0_ALT_TYPE_SET
CGenFF_4.0 1 CG2O4 2 CG3C41 3 CG3C41 4 OG2D1 5 OG3C51 6 HGA2 7 HGA2 8 HGA2 9 HGA2
@<TRIPOS>MOLECULE
4_lactone
 9 9 0 0 0
****
USER_CHARGES
INVALID_CHARGES
Pose:  16 Cluster:  16 Fr_nu: 2583586 TotEn:   -18.98
@<TRIPOS>ATOM
      1 C1        -51.4781    3.9120  -32.2003 C.2    1 LIG       0.04000
      2 C2        -51.7133    3.1671  -33.5266 C.3    1 LIG       0.11000
      3 C3        -51.9130    1.9658  -32.6073 C.3    1 LIG       0.08100
      4 O1        -51.2186    5.0386  -31.8426 O.2    1 LIG      -0.32000
      5 O2        -51.6673    2.7996  -31.4411 O.3    1 LIG      -0.27100
      6 H1        -52.5981    3.4979  -34.0726 H      1 LIG       0.09000
      7 H2        -50.8374    3.1270  -34.1762 H      1 LIG       0.09000
      8 H3        -52.9206    1.5415  -32.5945 H      1 LIG       0.09000
      9 H4        -51.1659    1.1727  -32.6987 H      1 LIG       0.09000
@<TRIPOS>BOND
      1       1       2 1
      2       1       4 2
      3       1       5 1
      4       2       3 1
      5       3       5 1
      6       2       6 1
      7       2       7 1
      8       3       8 1
      9       3       9 1
@<TRIPOS>ALT_TYPE
CGenFF_4.0_ALT_TYPE_SET
CGenFF_4.0 1 CG2O4 2 CG3C41 3 CG3C41 4 OG2D1 5 OG3C51 6 HGA2 7 HGA2 8 HGA2 9 HGA2
@<TRIPOS>MOLECULE
4_lactone
 9 9 0 0 0
****
USER_CHARGES
INVALID_CHARGES
Pose:  17 Cluster:  17 Fr_nu: 7240920 TotEn:   -18.25
@<TRIPOS>ATOM
      1 C1        -50.5768  -21.5242  -35.2980 C.2    1 LIG       0.04000
      2 C2        -51.4860  -21.7620  -36.5170 C.3    1 LIG       0.11000
      3 C3        -51.5738  -23.1751  -35.9483 C.3    1 LIG       0.08100
      4 O1        -49.9441  -20.6098  -34.8206 O.2    1 LIG      -0.32000
      5 O2        -50.6985  -22.8019  -34.8482 O.3    1 LIG      -0.27100
      6 H1        -52.4128  -21.1864  -36.5006 H      1 LIG       0.09000
      7 H2        -50.9767  -21.6679  -37.4775 H      1 LIG       0.09000
      8 H3        -52.5610  -23.4817  -35.5919 H      1 LIG       0.09000
      9 H4        -51.1300  -23.9605  -36.5662 H      1 LIG       0.09000
@<TRIPOS>BOND
      1       1       2 1
      2       1       4 2
      3       1       5 1
      4       2       3 1
      5       3       5 1
      6       2       6 1
      7       2       7 1
      8       3       8 1
      9       3       9 1
@<TRIPOS>ALT_TYPE
CGenFF_4.0_ALT_TYPE_SET
CGenFF_4.0 1 CG2O4 2 CG3C41 3 CG3C41 4 OG2D1 5 OG3C51 6 HGA2 7 HGA2 8 HGA2 9 HGA2
@<TRIPOS>MOLECULE
4_lactone
 9 9 0 0 0
****
USER_CHARGES
INVALID_CHARGES
Pose:  18 Cluster:  18 Fr_nu: 4216076 TotEn:   -17.98
@<TRIPOS>ATOM
      1 C1        -45.8499  -21.4407  -31.0345 C.2    1 LIG       0.04000
      2 C2        -44.9186  -22.3119  -30.1725 C.3    1 LIG       0.11000
      3 C3        -46.1710  -22.4881  -29.3192 C.3    1 LIG       0.08100
      4 O1        -45.7738  -20.7849  -32.0486 O.2    1 LIG      -0.32000
      5 O2        -46.9265  -21.6398  -30.2276 O.3    1 LIG      -0.27100
      6 H1        -44.5576  -23.2105  -30.6752 H      1 LIG       0.09000
      7 H2        -44.0999  -21.7617  -29.7058 H      1 LIG       0.09000
      8 H3        -46.5792  -23.5017  -29.2807 H      1 LIG       0.09000
      9 H4        -46.1219  -22.0579  -28.3151 H      1 LIG       0.09000
@<TRIPOS>BOND
      1       1       2 1
      2       1       4 2
      3       1       5 1
      4       2       3 1
      5       3       5 1
      6       2       6 1
      7       2       7 1
      8       3       8 1
      9       3       9 1
@<TRIPOS>ALT_TYPE
CGenFF_4.0_ALT_TYPE_SET
CGenFF_4.0 1 CG2O4 2 CG3C41 3 CG3C41 4 OG2D1 5 OG3C51 6 HGA2 7 HGA2 8 HGA2 9 HGA2
@<TRIPOS>MOLECULE
4_lactone
 9 9 0 0 0
****
USER_CHARGES
INVALID_CHARGES
Pose:  19 Cluster:  19 Fr_nu: 7357213 TotEn:   -17.80
@<TRIPOS>ATOM
      1 C1        -40.8789   -5.2724  -48.0320 C.2    1 LIG       0.04000
      2 C2        -40.7385   -5.3074  -49.5644 C.3    1 LIG       0.11000
      3 C3        -40.2392   -6.7257  -49.3053 C.3    1 LIG       0.08100
      4 O1        -41.2377   -4.4853  -47.1858 O.2    1 LIG      -0.32000
      5 O2        -40.4237   -6.5443  -47.8740 O.3    1 LIG      -0.27100
      6 H1        -41.6856   -5.2292  -50.1005 H      1 LIG       0.09000
      7 H2        -39.9992   -4.6090  -49.9599 H      1 LIG       0.09000
      8 H3        -40.8710   -7.5288  -49.6947 H      1 LIG       0.09000
      9 H4        -39.1907   -6.9096  -49.5551 H      1 LIG       0.09000
@<TRIPOS>BOND
      1       1       2 1
      2       1       4 2
      3       1       5 1
      4       2       3 1
      5       3       5 1
      6       2       6 1
      7       2       7 1
      8       3       8 1
      9       3       9 1
@<TRIPOS>ALT_TYPE
CGenFF_4.0_ALT_TYPE_SET
CGenFF_4.0 1 CG2O4 2 CG3C41 3 CG3C41 4 OG2D1 5 OG3C51 6 HGA2 7 HGA2 8 HGA2 9 HGA2
@<TRIPOS>MOLECULE
4_lactone
 9 9 0 0 0
****
USER_CHARGES
INVALID_CHARGES
Pose:  20 Cluster:  20 Fr_nu: 7349291 TotEn:   -17.72
@<TRIPOS>ATOM
      1 C1        -47.3745  -21.1288  -36.2947 C.2    1 LIG       0.04000
      2 C2        -47.3039  -20.9109  -37.8168 C.3    1 LIG       0.11000
      3 C3        -47.6354  -22.3995  -37.8631 C.3    1 LIG       0.08100
      4 O1        -47.2407  -20.4669  -35.2906 O.2    1 LIG      -0.32000
      5 O2        -47.6670  -22.4520  -36.4099 O.3    1 LIG      -0.27100
      6 H1        -48.0724  -20.2421  -38.2073 H      1 LIG       0.09000
      7 H2        -46.3134  -20.6338  -38.1815 H      1 LIG       0.09000
      8 H3        -48.6059  -22.6553  -38.2970 H      1 LIG       0.09000
      9 H4        -46.8527  -23.0445  -38.2716 H      1 LIG       0.09000
@<TRIPOS>BOND
      1       1       2 1
      2       1       4 2
      3       1       5 1
      4       2       3 1
      5       3       5 1
      6       2       6 1
      7       2       7 1
      8       3       8 1
      9       3       9 1
@<TRIPOS>ALT_TYPE
CGenFF_4.0_ALT_TYPE_SET
CGenFF_4.0 1 CG2O4 2 CG3C41 3 CG3C41 4 OG2D1 5 OG3C51 6 HGA2 7 HGA2 8 HGA2 9 HGA2
@<TRIPOS>MOLECULE
4_lactone
 9 9 0 0 0
****
USER_CHARGES
INVALID_CHARGES
Pose:  21 Cluster:  21 Fr_nu: 368679 TotEn:   -16.87
@<TRIPOS>ATOM
      1 C1        -60.8713    0.8812  -42.8596 C.2    1 LIG       0.04000
      2 C2        -61.0987    2.3321  -43.3204 C.3    1 LIG       0.11000
      3 C3        -59.6056    2.4654  -43.0360 C.3    1 LIG       0.08100
      4 O1        -61.5298   -0.1238  -42.7158 O.2    1 LIG      -0.32000
      5 O2        -59.5450    1.0712  -42.6259 O.3    1 LIG      -0.27100
      6 H1        -61.3917    2.4263  -44.3672 H      1 LIG       0.09000
      7 H2        -61.7589    2.9077  -42.6697 H      1 LIG       0.09000
      8 H3        -58.9728    2.6574  -43.9067 H      1 LIG       0.09000
      9 H4        -59.3400    3.1374  -42.2153 H      1 LIG       0.09000
@<TRIPOS>BOND
      1       1       2 1
      2       1       4 2
      3       1       5 1
      4       2       3 1
      5       3       5 1
      6       2       6 1
      7       2       7 1
      8       3       8 1
      9       3       9 1
@<TRIPOS>ALT_TYPE
CGenFF_4.0_ALT_TYPE_SET
CGenFF_4.0 1 CG2O4 2 CG3C41 3 CG3C41 4 OG2D1 5 OG3C51 6 HGA2 7 HGA2 8 HGA2 9 HGA2
@<TRIPOS>MOLECULE
4_lactone
 9 9 0 0 0
****
USER_CHARGES
INVALID_CHARGES
Pose:  22 Cluster:  22 Fr_nu: 7364394 TotEn:   -16.87
@<TRIPOS>ATOM
      1 C1        -41.1051   -4.6181  -49.0634 C.2    1 LIG       0.04000
      2 C2        -40.5969   -4.7265  -50.5122 C.3    1 LIG       0.11000
      3 C3        -41.9995   -4.2297  -50.8499 C.3    1 LIG       0.08100
      4 O1        -40.6762   -4.8166  -47.9494 O.2    1 LIG      -0.32000
      5 O2        -42.3373   -4.1794  -49.4360 O.3    1 LIG      -0.27100
      6 H1        -39.7817   -4.0417  -50.7509 H      1 LIG       0.09000
      7 H2        -40.3656   -5.7451  -50.8279 H      1 LIG       0.09000
      8 H3        -42.0530   -3.2405  -51.3126 H      1 LIG       0.09000
      9 H4        -42.6337   -4.9384  -51.3895 H      1 LIG       0.09000
@<TRIPOS>BOND
      1       1       2 1
      2       1       4 2
      3       1       5 1
      4       2       3 1
      5       3       5 1
      6       2       6 1
      7       2       7 1
      8       3       8 1
      9       3       9 1
@<TRIPOS>ALT_TYPE
CGenFF_4.0_ALT_TYPE_SET
CGenFF_4.0 1 CG2O4 2 CG3C41 3 CG3C41 4 OG2D1 5 OG3C51 6 HGA2 7 HGA2 8 HGA2 9 HGA2
@<TRIPOS>MOLECULE
4_lactone
 9 9 0 0 0
****
USER_CHARGES
INVALID_CHARGES
Pose:  23 Cluster:  23 Fr_nu: 7369437 TotEn:   -16.85
@<TRIPOS>ATOM
      1 C1        -51.9314  -24.7389  -22.6231 C.2    1 LIG       0.04000
      2 C2        -52.6185  -25.0111  -23.9733 C.3    1 LIG       0.11000
      3 C3        -53.8477  -25.2342  -23.0974 C.3    1 LIG       0.08100
      4 O1        -50.8268  -24.4442  -22.2266 O.2    1 LIG      -0.32000
      5 O2        -53.0656  -24.9532  -21.9038 O.3    1 LIG      -0.27100
      6 H1        -52.6595  -24.1445  -24.6350 H      1 LIG       0.09000
      7 H2        -52.2415  -25.8921  -24.4953 H      1 LIG       0.09000
      8 H3        -54.6590  -24.5127  -23.2270 H      1 LIG       0.09000
      9 H4        -54.2417  -26.2542  -23.0887 H      1 LIG       0.09000
@<TRIPOS>BOND
      1       1       2 1
      2       1       4 2
      3       1       5 1
      4       2       3 1
      5       3       5 1
      6       2       6 1
      7       2       7 1
      8       3       8 1
      9       3       9 1
@<TRIPOS>ALT_TYPE
CGenFF_4.0_ALT_TYPE_SET
CGenFF_4.0 1 CG2O4 2 CG3C41 3 CG3C41 4 OG2D1 5 OG3C51 6 HGA2 7 HGA2 8 HGA2 9 HGA2
@<TRIPOS>MOLECULE
4_lactone
 9 9 0 0 0
****
USER_CHARGES
INVALID_CHARGES
Pose:  24 Cluster:  24 Fr_nu: 7369830 TotEn:   -16.77
@<TRIPOS>ATOM
      1 C1        -40.3023   -4.0753  -47.3423 C.2    1 LIG       0.04000
      2 C2        -39.8945   -3.8664  -48.8118 C.3    1 LIG       0.11000
      3 C3        -40.8647   -5.0184  -49.0560 C.3    1 LIG       0.08100
      4 O1        -40.0413   -3.5892  -46.2653 O.2    1 LIG      -0.32000
      5 O2        -41.1508   -5.0980  -47.6321 O.3    1 LIG      -0.27100
      6 H1        -40.1922   -2.9010  -49.2238 H      1 LIG       0.09000
      7 H2        -38.8441   -4.0792  -49.0169 H      1 LIG       0.09000
      8 H3        -41.7592   -4.7699  -49.6337 H      1 LIG       0.09000
      9 H4        -40.4148   -5.9431  -49.4277 H      1 LIG       0.09000
@<TRIPOS>BOND
      1       1       2 1
      2       1       4 2
      3       1       5 1
      4       2       3 1
      5       3       5 1
      6       2       6 1
      7       2       7 1
      8       3       8 1
      9       3       9 1
@<TRIPOS>ALT_TYPE
CGenFF_4.0_ALT_TYPE_SET
CGenFF_4.0 1 CG2O4 2 CG3C41 3 CG3C41 4 OG2D1 5 OG3C51 6 HGA2 7 HGA2 8 HGA2 9 HGA2
@<TRIPOS>MOLECULE
4_lactone
 9 9 0 0 0
****
USER_CHARGES
INVALID_CHARGES
Pose:  25 Cluster:  25 Fr_nu: 7376820 TotEn:   -16.49
@<TRIPOS>ATOM
      1 C1        -52.4377  -24.5574  -21.5139 C.2    1 LIG       0.04000
      2 C2        -53.5608  -25.3474  -22.2095 C.3    1 LIG       0.11000
      3 C3        -52.7104  -25.1097  -23.4537 C.3    1 LIG       0.08100
      4 O1        -52.1739  -24.1767  -20.3959 O.2    1 LIG      -0.32000
      5 O2        -51.7309  -24.3817  -22.6625 O.3    1 LIG      -0.27100
      6 H1        -53.6433  -26.3853  -21.8833 H      1 LIG       0.09000
      7 H2        -54.5310  -24.8481  -22.1954 H      1 LIG       0.09000
      8 H3        -52.2765  -26.0043  -23.9089 H      1 LIG       0.09000
      9 H4        -53.1621  -24.4727  -24.2191 H      1 LIG       0.09000
@<TRIPOS>BOND
      1       1       2 1
      2       1       4 2
      3       1       5 1
      4       2       3 1
      5       3       5 1
      6       2       6 1
      7       2       7 1
      8       3       8 1
      9       3       9 1
@<TRIPOS>ALT_TYPE
CGenFF_4.0_ALT_TYPE_SET
CGenFF_4.0 1 CG2O4 2 CG3C41 3 CG3C41 4 OG2D1 5 OG3C51 6 HGA2 7 HGA2 8 HGA2 9 HGA2
@<TRIPOS>MOLECULE
4_lactone
 9 9 0 0 0
****
USER_CHARGES
INVALID_CHARGES
Pose:  26 Cluster:  26 Fr_nu: 7376864 TotEn:   -16.05
@<TRIPOS>ATOM
      1 C1        -53.8119  -24.1599  -21.5117 C.2    1 LIG       0.04000
      2 C2        -54.5674  -24.9855  -22.5684 C.3    1 LIG       0.11000
      3 C3        -53.2094  -25.0025  -23.2637 C.3    1 LIG       0.08100
      4 O1        -54.0579  -23.6191  -20.4575 O.2    1 LIG      -0.32000
      5 O2        -52.6322  -24.2140  -22.1863 O.3    1 LIG      -0.27100
      6 H1        -54.9265  -25.9503  -22.2068 H      1 LIG       0.09000
      7 H2        -55.3569  -24.4351  -23.0827 H      1 LIG       0.09000
      8 H3        -52.7319  -25.9826  -23.3466 H      1 LIG       0.09000
      9 H4        -53.1621  -24.4727  -24.2191 H      1 LIG       0.09000
@<TRIPOS>BOND
      1       1       2 1
      2       1       4 2
      3       1       5 1
      4       2       3 1
      5       3       5 1
      6       2       6 1
      7       2       7 1
      8       3       8 1
      9       3       9 1
@<TRIPOS>ALT_TYPE
CGenFF_4.0_ALT_TYPE_SET
CGenFF_4.0 1 CG2O4 2 CG3C41 3 CG3C41 4 OG2D1 5 OG3C51 6 HGA2 7 HGA2 8 HGA2 9 HGA2
@<TRIPOS>MOLECULE
4_lactone
 9 9 0 0 0
****
USER_CHARGES
INVALID_CHARGES
Pose:  27 Cluster:  27 Fr_nu:  30215 TotEn:   -15.77
@<TRIPOS>ATOM
      1 C1        -76.4780  -11.1674  -41.8310 C.2    1 LIG       0.04000
      2 C2        -75.8384  -12.3957  -42.5027 C.3    1 LIG       0.11000
      3 C3        -76.5744  -11.8792  -43.7353 C.3    1 LIG       0.08100
      4 O1        -76.4933  -10.6559  -40.7344 O.2    1 LIG      -0.32000
      5 O2        -77.1074  -10.7648  -42.9675 O.3    1 LIG      -0.27100
      6 H1        -74.7490  -12.3598  -42.5519 H      1 LIG       0.09000
      7 H2        -76.1870  -13.3513  -42.1076 H      1 LIG       0.09000
      8 H3        -75.9396  -11.5359  -44.5568 H      1 LIG       0.09000
      9 H4        -77.3721  -12.5246  -44.1133 H      1 LIG       0.09000
@<TRIPOS>BOND
      1       1       2 1
      2       1       4 2
      3       1       5 1
      4       2       3 1
      5       3       5 1
      6       2       6 1
      7       2       7 1
      8       3       8 1
      9       3       9 1
@<TRIPOS>ALT_TYPE
CGenFF_4.0_ALT_TYPE_SET
CGenFF_4.0 1 CG2O4 2 CG3C41 3 CG3C41 4 OG2D1 5 OG3C51 6 HGA2 7 HGA2 8 HGA2 9 HGA2
@<TRIPOS>MOLECULE
4_lactone
 9 9 0 0 0
****
USER_CHARGES
INVALID_CHARGES
Pose:  28 Cluster:  28 Fr_nu: 7373485 TotEn:   -15.75
@<TRIPOS>ATOM
      1 C1        -53.7147  -24.3633  -20.4794 C.2    1 LIG       0.04000
      2 C2        -54.9161  -24.0015  -21.3710 C.3    1 LIG       0.11000
      3 C3        -55.3729  -25.4136  -21.0176 C.3    1 LIG       0.08100
      4 O1        -52.6954  -23.8352  -20.0968 O.2    1 LIG      -0.32000
      5 O2        -54.1816  -25.6113  -20.2069 O.3    1 LIG      -0.27100
      6 H1        -55.5338  -23.1919  -20.9792 H      1 LIG       0.09000
      7 H2        -54.6590  -23.8341  -22.4182 H      1 LIG       0.09000
      8 H3        -56.2845  -25.4803  -20.4175 H      1 LIG       0.09000
      9 H4        -55.4127  -26.1192  -21.8520 H      1 LIG       0.09000
@<TRIPOS>BOND
      1       1       2 1
      2       1       4 2
      3       1       5 1
      4       2       3 1
      5       3       5 1
      6       2       6 1
      7       2       7 1
      8       3       8 1
      9       3       9 1
@<TRIPOS>ALT_TYPE
CGenFF_4.0_ALT_TYPE_SET
CGenFF_4.0 1 CG2O4 2 CG3C41 3 CG3C41 4 OG2D1 5 OG3C51 6 HGA2 7 HGA2 8 HGA2 9 HGA2
@<TRIPOS>MOLECULE
4_lactone
 9 9 0 0 0
****
USER_CHARGES
INVALID_CHARGES
Pose:  29 Cluster:  29 Fr_nu: 7378709 TotEn:   -15.63
@<TRIPOS>ATOM
      1 C1        -43.8521  -20.7612  -33.8731 C.2    1 LIG       0.04000
      2 C2        -43.0686  -22.0059  -33.4192 C.3    1 LIG       0.11000
      3 C3        -44.3860  -22.3640  -32.7380 C.3    1 LIG       0.08100
      4 O1        -43.6459  -19.7672  -34.5317 O.2    1 LIG      -0.32000
      5 O2        -44.9940  -21.1417  -33.2399 O.3    1 LIG      -0.27100
      6 H1        -42.7636  -22.6626  -34.2355 H      1 LIG       0.09000
      7 H2        -42.2333  -21.7874  -32.7518 H      1 LIG       0.09000
      8 H3        -44.8919  -23.2536  -33.1231 H      1 LIG       0.09000
      9 H4        -44.3623  -22.3814  -31.6449 H      1 LIG       0.09000
@<TRIPOS>BOND
      1       1       2 1
      2       1       4 2
      3       1       5 1
      4       2       3 1
      5       3       5 1
      6       2       6 1
      7       2       7 1
      8       3       8 1
      9       3       9 1
@<TRIPOS>ALT_TYPE
CGenFF_4.0_ALT_TYPE_SET
CGenFF_4.0 1 CG2O4 2 CG3C41 3 CG3C41 4 OG2D1 5 OG3C51 6 HGA2 7 HGA2 8 HGA2 9 HGA2
@<TRIPOS>MOLECULE
4_lactone
 9 9 0 0 0
****
USER_CHARGES
INVALID_CHARGES
Pose:  30 Cluster:  30 Fr_nu: 7373532 TotEn:   -15.51
@<TRIPOS>ATOM
      1 C1        -53.4999  -25.1283  -20.2189 C.2    1 LIG       0.04000
      2 C2        -54.3473  -25.7591  -21.3384 C.3    1 LIG       0.11000
      3 C3        -54.8919  -24.3407  -21.4777 C.3    1 LIG       0.08100
      4 O1        -52.6617  -25.4872  -19.4233 O.2    1 LIG      -0.32000
      5 O2        -54.0297  -23.8885  -20.3971 O.3    1 LIG      -0.27100
      6 H1        -53.7648  -26.1279  -22.1841 H      1 LIG       0.09000
      7 H2        -55.0594  -26.5087  -20.9894 H      1 LIG       0.09000
      8 H3        -54.6590  -23.8341  -22.4182 H      1 LIG       0.09000
      9 H4        -55.9489  -24.2147  -21.2277 H      1 LIG       0.09000
@<TRIPOS>BOND
      1       1       2 1
      2       1       4 2
      3       1       5 1
      4       2       3 1
      5       3       5 1
      6       2       6 1
      7       2       7 1
      8       3       8 1
      9       3       9 1
@<TRIPOS>ALT_TYPE
CGenFF_4.0_ALT_TYPE_SET
CGenFF_4.0 1 CG2O4 2 CG3C41 3 CG3C41 4 OG2D1 5 OG3C51 6 HGA2 7 HGA2 8 HGA2 9 HGA2
@<TRIPOS>MOLECULE
4_lactone
 9 9 0 0 0
****
USER_CHARGES
INVALID_CHARGES
Pose:  31 Cluster:  31 Fr_nu: 502123 TotEn:   -15.43
@<TRIPOS>ATOM
      1 C1        -76.2643  -11.8455  -42.3104 C.2    1 LIG       0.04000
      2 C2        -76.1721  -13.1724  -43.0850 C.3    1 LIG       0.11000
      3 C3        -75.3202  -12.3450  -44.0429 C.3    1 LIG       0.08100
      4 O1        -76.7833  -11.4377  -41.2961 O.2    1 LIG      -0.32000
      5 O2        -75.4977  -11.1682  -43.2066 O.3    1 LIG      -0.27100
      6 H1        -75.6479  -13.9654  -42.5494 H      1 LIG       0.09000
      7 H2        -77.1261  -13.5239  -43.4813 H      1 LIG       0.09000
      8 H3        -74.2683  -12.6352  -44.1125 H      1 LIG       0.09000
      9 H4        -75.7420  -12.1961  -45.0406 H      1 LIG       0.09000
@<TRIPOS>BOND
      1       1       2 1
      2       1       4 2
      3       1       5 1
      4       2       3 1
      5       3       5 1
      6       2       6 1
      7       2       7 1
      8       3       8 1
      9       3       9 1
@<TRIPOS>ALT_TYPE
CGenFF_4.0_ALT_TYPE_SET
CGenFF_4.0 1 CG2O4 2 CG3C41 3 CG3C41 4 OG2D1 5 OG3C51 6 HGA2 7 HGA2 8 HGA2 9 HGA2
@<TRIPOS>MOLECULE
4_lactone
 9 9 0 0 0
****
USER_CHARGES
INVALID_CHARGES
Pose:  32 Cluster:  32 Fr_nu: 907304 TotEn:   -15.24
@<TRIPOS>ATOM
      1 C1        -60.7123    1.1347  -43.2942 C.2    1 LIG       0.04000
      2 C2        -61.7695    2.1590  -43.7440 C.3    1 LIG       0.11000
      3 C3        -60.6926    2.5586  -44.7483 C.3    1 LIG       0.08100
      4 O1        -60.6123    0.2608  -42.4631 O.2    1 LIG      -0.32000
      5 O2        -59.7983    1.5431  -44.2149 O.3    1 LIG      -0.27100
      6 H1        -62.6703    1.7126  -44.1679 H      1 LIG       0.09000
      7 H2        -62.0145    2.9071  -42.9882 H      1 LIG       0.09000
      8 H3        -60.9325    2.3731  -45.7988 H      1 LIG       0.09000
      9 H4        -60.2800    3.5634  -44.6226 H      1 LIG       0.09000
@<TRIPOS>BOND
      1       1       2 1
      2       1       4 2
      3       1       5 1
      4       2       3 1
      5       3       5 1
      6       2       6 1
      7       2       7 1
      8       3       8 1
      9       3       9 1
@<TRIPOS>ALT_TYPE
CGenFF_4.0_ALT_TYPE_SET
CGenFF_4.0 1 CG2O4 2 CG3C41 3 CG3C41 4 OG2D1 5 OG3C51 6 HGA2 7 HGA2 8 HGA2 9 HGA2
@<TRIPOS>MOLECULE
4_lactone
 9 9 0 0 0
****
USER_CHARGES
INVALID_CHARGES
Pose:  33 Cluster:  33 Fr_nu: 1221111 TotEn:   -15.02
@<TRIPOS>ATOM
      1 C1        -54.6811   -9.6838  -48.0252 C.2    1 LIG       0.04000
      2 C2        -55.3719  -10.8413  -48.7682 C.3    1 LIG       0.11000
      3 C3        -55.5789   -9.7844  -49.8490 C.3    1 LIG       0.08100
      4 O1        -54.1257   -9.5087  -46.9644 O.2    1 LIG      -0.32000
      5 O2        -54.9010   -8.7927  -49.0288 O.3    1 LIG      -0.27100
      6 H1        -54.7044  -11.6633  -49.0313 H      1 LIG       0.09000
      7 H2        -56.2779  -11.2055  -48.2811 H      1 LIG       0.09000
      8 H3        -55.0499   -9.9591  -50.7899 H      1 LIG       0.09000
      9 H4        -56.6181   -9.5040  -50.0416 H      1 LIG       0.09000
@<TRIPOS>BOND
      1       1       2 1
      2       1       4 2
      3       1       5 1
      4       2       3 1
      5       3       5 1
      6       2       6 1
      7       2       7 1
      8       3       8 1
      9       3       9 1
@<TRIPOS>ALT_TYPE
CGenFF_4.0_ALT_TYPE_SET
CGenFF_4.0 1 CG2O4 2 CG3C41 3 CG3C41 4 OG2D1 5 OG3C51 6 HGA2 7 HGA2 8 HGA2 9 HGA2
@<TRIPOS>MOLECULE
4_lactone
 9 9 0 0 0
****
USER_CHARGES
INVALID_CHARGES
Pose:  34 Cluster:  34 Fr_nu: 7104779 TotEn:   -14.95
@<TRIPOS>ATOM
      1 C1        -51.7245  -20.8853  -35.7582 C.2    1 LIG       0.04000
      2 C2        -51.9909  -21.7671  -36.9914 C.3    1 LIG       0.11000
      3 C3        -53.4514  -21.4785  -36.6574 C.3    1 LIG       0.08100
      4 O1        -50.7660  -20.4741  -35.1446 O.2    1 LIG      -0.32000
      5 O2        -53.0458  -20.6704  -35.5181 O.3    1 LIG      -0.27100
      6 H1        -51.6268  -21.3438  -37.9288 H      1 LIG       0.09000
      7 H2        -51.6734  -22.8045  -36.8740 H      1 LIG       0.09000
      8 H3        -53.9984  -20.8871  -37.3968 H      1 LIG       0.09000
      9 H4        -54.0438  -22.3432  -36.3461 H      1 LIG       0.09000
@<TRIPOS>BOND
      1       1       2 1
      2       1       4 2
      3       1       5 1
      4       2       3 1
      5       3       5 1
      6       2       6 1
      7       2       7 1
      8       3       8 1
      9       3       9 1
@<TRIPOS>ALT_TYPE
CGenFF_4.0_ALT_TYPE_SET
CGenFF_4.0 1 CG2O4 2 CG3C41 3 CG3C41 4 OG2D1 5 OG3C51 6 HGA2 7 HGA2 8 HGA2 9 HGA2
@<TRIPOS>MOLECULE
4_lactone
 9 9 0 0 0
****
USER_CHARGES
INVALID_CHARGES
Pose:  35 Cluster:  35 Fr_nu: 7378383 TotEn:   -14.27
@<TRIPOS>ATOM
      1 C1        -53.0642  -24.6754  -20.5116 C.2    1 LIG       0.04000
      2 C2        -54.4100  -24.2609  -21.1330 C.3    1 LIG       0.11000
      3 C3        -53.8489  -24.9594  -22.3680 C.3    1 LIG       0.08100
      4 O1        -52.5006  -24.5650  -19.4465 O.2    1 LIG      -0.32000
      5 O2        -52.6262  -25.2801  -21.6484 O.3    1 LIG      -0.27100
      6 H1        -55.2781  -24.7360  -20.6735 H      1 LIG       0.09000
      7 H2        -54.5470  -23.1817  -21.2195 H      1 LIG       0.09000
      8 H3        -54.3794  -25.8619  -22.6837 H      1 LIG       0.09000
      9 H4        -53.6515  -24.3123  -23.2270 H      1 LIG       0.09000
@<TRIPOS>BOND
      1       1       2 1
      2       1       4 2
      3       1       5 1
      4       2       3 1
      5       3       5 1
      6       2       6 1
      7       2       7 1
      8       3       8 1
      9       3       9 1
@<TRIPOS>ALT_TYPE
CGenFF_4.0_ALT_TYPE_SET
CGenFF_4.0 1 CG2O4 2 CG3C41 3 CG3C41 4 OG2D1 5 OG3C51 6 HGA2 7 HGA2 8 HGA2 9 HGA2
@<TRIPOS>MOLECULE
4_lactone
 9 9 0 0 0
****
USER_CHARGES
INVALID_CHARGES
Pose:  36 Cluster:  36 Fr_nu: 259594 TotEn:   -14.20
@<TRIPOS>ATOM
      1 C1        -62.8250   -1.4808  -25.8652 C.2    1 LIG       0.04000
      2 C2        -64.2591   -1.4296  -26.4220 C.3    1 LIG       0.11000
      3 C3        -64.2408   -0.0188  -25.8413 C.3    1 LIG       0.08100
      4 O1        -61.9125   -2.2742  -25.8195 O.2    1 LIG      -0.32000
      5 O2        -62.8785   -0.2148  -25.3710 O.3    1 LIG      -0.27100
      6 H1        -64.3172   -1.4934  -27.5097 H      1 LIG       0.09000
      7 H2        -64.9470   -2.1300  -25.9455 H      1 LIG       0.09000
      8 H3        -64.3027    0.7941  -26.5699 H      1 LIG       0.09000
      9 H4        -64.9306    0.1587  -25.0117 H      1 LIG       0.09000
@<TRIPOS>BOND
      1       1       2 1
      2       1       4 2
      3       1       5 1
      4       2       3 1
      5       3       5 1
      6       2       6 1
      7       2       7 1
      8       3       8 1
      9       3       9 1
@<TRIPOS>ALT_TYPE
CGenFF_4.0_ALT_TYPE_SET
CGenFF_4.0 1 CG2O4 2 CG3C41 3 CG3C41 4 OG2D1 5 OG3C51 6 HGA2 7 HGA2 8 HGA2 9 HGA2
@<TRIPOS>MOLECULE
4_lactone
 9 9 0 0 0
****
USER_CHARGES
INVALID_CHARGES
Pose:  37 Cluster:  37 Fr_nu: 2365757 TotEn:   -13.92
@<TRIPOS>ATOM
      1 C1        -78.5271    3.3094  -53.8671 C.2    1 LIG       0.04000
      2 C2        -80.0195    2.9469  -53.7639 C.3    1 LIG       0.11000
      3 C3        -79.4838    1.5189  -53.7207 C.3    1 LIG       0.08100
      4 O1        -77.8558    4.3122  -53.9573 O.2    1 LIG      -0.32000
      5 O2        -78.1196    2.0125  -53.8246 O.3    1 LIG      -0.27100
      6 H1        -80.5016    3.2997  -52.8509 H      1 LIG       0.09000
      7 H2        -80.6033    3.2081  -54.6480 H      1 LIG       0.09000
      8 H3        -79.6473    0.9798  -52.7836 H      1 LIG       0.09000
      9 H4        -79.7494    0.8895  -54.5745 H      1 LIG       0.09000
@<TRIPOS>BOND
      1       1       2 1
      2       1       4 2
      3       1       5 1
      4       2       3 1
      5       3       5 1
      6       2       6 1
      7       2       7 1
      8       3       8 1
      9       3       9 1
@<TRIPOS>ALT_TYPE
CGenFF_4.0_ALT_TYPE_SET
CGenFF_4.0 1 CG2O4 2 CG3C41 3 CG3C41 4 OG2D1 5 OG3C51 6 HGA2 7 HGA2 8 HGA2 9 HGA2
@<TRIPOS>MOLECULE
4_lactone
 9 9 0 0 0
****
USER_CHARGES
INVALID_CHARGES
Pose:  38 Cluster:  38 Fr_nu: 309499 TotEn:   -13.41
@<TRIPOS>ATOM
      1 C1        -59.7242    0.8617  -42.2729 C.2    1 LIG       0.04000
      2 C2        -60.8425    1.6897  -42.9309 C.3    1 LIG       0.11000
      3 C3        -59.8200    1.8443  -44.0527 C.3    1 LIG       0.08100
      4 O1        -59.5557    0.2461  -41.2448 O.2    1 LIG      -0.32000
      5 O2        -58.8619    1.0413  -43.3092 O.3    1 LIG      -0.27100
      6 H1        -61.7354    1.1142  -43.1799 H      1 LIG       0.09000
      7 H2        -61.0964    2.6035  -42.3911 H      1 LIG       0.09000
      8 H3        -60.0863    1.3760  -45.0042 H      1 LIG       0.09000
      9 H4        -59.4505    2.8602  -44.2174 H      1 LIG       0.09000
@<TRIPOS>BOND
      1       1       2 1
      2       1       4 2
      3       1       5 1
      4       2       3 1
      5       3       5 1
      6       2       6 1
      7       2       7 1
      8       3       8 1
      9       3       9 1
@<TRIPOS>ALT_TYPE
CGenFF_4.0_ALT_TYPE_SET
CGenFF_4.0 1 CG2O4 2 CG3C41 3 CG3C41 4 OG2D1 5 OG3C51 6 HGA2 7 HGA2 8 HGA2 9 HGA2
@<TRIPOS>MOLECULE
4_lactone
 9 9 0 0 0
****
USER_CHARGES
INVALID_CHARGES
Pose:  39 Cluster:  39 Fr_nu: 7368751 TotEn:   -13.38
@<TRIPOS>ATOM
      1 C1        -55.0233  -24.6312  -21.0397 C.2    1 LIG       0.04000
      2 C2        -55.3390  -24.9711  -22.5073 C.3    1 LIG       0.11000
      3 C3        -56.6220  -24.1962  -22.2219 C.3    1 LIG       0.08100
      4 O1        -54.1291  -24.8307  -20.2492 O.2    1 LIG      -0.32000
      5 O2        -56.1885  -23.9545  -20.8547 O.3    1 LIG      -0.27100
      6 H1        -54.6590  -24.5127  -23.2270 H      1 LIG       0.09000
      7 H2        -55.4622  -26.0380  -22.7008 H      1 LIG       0.09000
      8 H3        -56.7447  -23.2623  -22.7770 H      1 LIG       0.09000
      9 H4        -57.5442  -24.7829  -22.2531 H      1 LIG       0.09000
@<TRIPOS>BOND
      1       1       2 1
      2       1       4 2
      3       1       5 1
      4       2       3 1
      5       3       5 1
      6       2       6 1
      7       2       7 1
      8       3       8 1
      9       3       9 1
@<TRIPOS>ALT_TYPE
CGenFF_4.0_ALT_TYPE_SET
CGenFF_4.0 1 CG2O4 2 CG3C41 3 CG3C41 4 OG2D1 5 OG3C51 6 HGA2 7 HGA2 8 HGA2 9 HGA2
@<TRIPOS>MOLECULE
4_lactone
 9 9 0 0 0
****
USER_CHARGES
INVALID_CHARGES
Pose:  40 Cluster:  40 Fr_nu: 1915158 TotEn:   -13.29
@<TRIPOS>ATOM
      1 C1        -79.0833  -17.9710  -30.7037 C.2    1 LIG       0.04000
      2 C2        -77.7307  -18.3945  -31.3040 C.3    1 LIG       0.11000
      3 C3        -77.2408  -18.2055  -29.8714 C.3    1 LIG       0.08100
      4 O1        -80.2173  -17.7998  -31.0897 O.2    1 LIG      -0.32000
      5 O2        -78.5787  -17.8210  -29.4497 O.3    1 LIG      -0.27100
      6 H1        -77.7112  -19.4185  -31.6800 H      1 LIG       0.09000
      7 H2        -77.3306  -17.6937  -32.0386 H      1 LIG       0.09000
      8 H3        -76.9028  -19.1125  -29.3629 H      1 LIG       0.09000
      9 H4        -76.5236  -17.3939  -29.7215 H      1 LIG       0.09000
@<TRIPOS>BOND
      1       1       2 1
      2       1       4 2
      3       1       5 1
      4       2       3 1
      5       3       5 1
      6       2       6 1
      7       2       7 1
      8       3       8 1
      9       3       9 1
@<TRIPOS>ALT_TYPE
CGenFF_4.0_ALT_TYPE_SET
CGenFF_4.0 1 CG2O4 2 CG3C41 3 CG3C41 4 OG2D1 5 OG3C51 6 HGA2 7 HGA2 8 HGA2 9 HGA2
@<TRIPOS>MOLECULE
4_lactone
 9 9 0 0 0
****
USER_CHARGES
INVALID_CHARGES
Pose:  41 Cluster:  41 Fr_nu:  76069 TotEn:   -13.10
@<TRIPOS>ATOM
      1 C1        -76.7457  -11.4307  -42.3870 C.2    1 LIG       0.04000
      2 C2        -76.1249  -11.8237  -43.7395 C.3    1 LIG       0.11000
      3 C3        -76.3150  -13.2418  -43.2097 C.3    1 LIG       0.08100
      4 O1        -77.0420  -10.4136  -41.8022 O.2    1 LIG      -0.32000
      5 O2        -76.8848  -12.7201  -41.9773 O.3    1 LIG      -0.27100
      6 H1        -76.7342  -11.5555  -44.6040 H      1 LIG       0.09000
      7 H2        -75.0908  -11.4991  -43.8660 H      1 LIG       0.09000
      8 H3        -77.0331  -13.8594  -43.7561 H      1 LIG       0.09000
      9 H4        -75.3951  -13.8022  -43.0213 H      1 LIG       0.09000
@<TRIPOS>BOND
      1       1       2 1
      2       1       4 2
      3       1       5 1
      4       2       3 1
      5       3       5 1
      6       2       6 1
      7       2       7 1
      8       3       8 1
      9       3       9 1
@<TRIPOS>ALT_TYPE
CGenFF_4.0_ALT_TYPE_SET
CGenFF_4.0 1 CG2O4 2 CG3C41 3 CG3C41 4 OG2D1 5 OG3C51 6 HGA2 7 HGA2 8 HGA2 9 HGA2
@<TRIPOS>MOLECULE
4_lactone
 9 9 0 0 0
****
USER_CHARGES
INVALID_CHARGES
Pose:  42 Cluster:  42 Fr_nu: 227799 TotEn:   -12.98
@<TRIPOS>ATOM
      1 C1        -76.3831  -10.6656  -40.9865 C.2    1 LIG       0.04000
      2 C2        -76.4657  -10.4114  -42.5024 C.3    1 LIG       0.11000
      3 C3        -75.9949  -11.8601  -42.5880 C.3    1 LIG       0.08100
      4 O1        -76.5830  -10.0481  -39.9652 O.2    1 LIG      -0.32000
      5 O2        -75.9642  -11.9508  -41.1367 O.3    1 LIG      -0.27100
      6 H1        -77.4757  -10.2192  -42.8675 H      1 LIG       0.09000
      7 H2        -75.7619   -9.6614  -42.8671 H      1 LIG       0.09000
      8 H3        -76.7094  -12.5655  -43.0210 H      1 LIG       0.09000
      9 H4        -75.0018  -12.0085  -43.0209 H      1 LIG       0.09000
@<TRIPOS>BOND
      1       1       2 1
      2       1       4 2
      3       1       5 1
      4       2       3 1
      5       3       5 1
      6       2       6 1
      7       2       7 1
      8       3       8 1
      9       3       9 1
@<TRIPOS>ALT_TYPE
CGenFF_4.0_ALT_TYPE_SET
CGenFF_4.0 1 CG2O4 2 CG3C41 3 CG3C41 4 OG2D1 5 OG3C51 6 HGA2 7 HGA2 8 HGA2 9 HGA2
@<TRIPOS>MOLECULE
4_lactone
 9 9 0 0 0
****
USER_CHARGES
INVALID_CHARGES
Pose:  43 Cluster:  43 Fr_nu: 3426866 TotEn:   -12.73
@<TRIPOS>ATOM
      1 C1        -46.2612  -21.3509  -29.9001 C.2    1 LIG       0.04000
      2 C2        -46.1094  -22.6847  -29.1470 C.3    1 LIG       0.11000
      3 C3        -45.8553  -21.7725  -27.9507 C.3    1 LIG       0.08100
      4 O1        -46.4952  -20.9846  -31.0294 O.2    1 LIG      -0.32000
      5 O2        -46.0251  -20.5983  -28.7922 O.3    1 LIG      -0.27100
      6 H1        -47.0237  -23.2786  -29.1040 H      1 LIG       0.09000
      7 H2        -45.2597  -23.2864  -29.4738 H      1 LIG       0.09000
      8 H3        -46.6064  -21.8118  -27.1571 H      1 LIG       0.09000
      9 H4        -44.8487  -21.8205  -27.5264 H      1 LIG       0.09000
@<TRIPOS>BOND
      1       1       2 1
      2       1       4 2
      3       1       5 1
      4       2       3 1
      5       3       5 1
      6       2       6 1
      7       2       7 1
      8       3       8 1
      9       3       9 1
@<TRIPOS>ALT_TYPE
CGenFF_4.0_ALT_TYPE_SET
CGenFF_4.0 1 CG2O4 2 CG3C41 3 CG3C41 4 OG2D1 5 OG3C51 6 HGA2 7 HGA2 8 HGA2 9 HGA2
@<TRIPOS>MOLECULE
4_lactone
 9 9 0 0 0
****
USER_CHARGES
INVALID_CHARGES
Pose:  44 Cluster:  44 Fr_nu: 145312 TotEn:   -12.62
@<TRIPOS>ATOM
      1 C1        -76.4856  -11.9561  -43.5082 C.2    1 LIG       0.04000
      2 C2        -76.5861  -13.2215  -44.3788 C.3    1 LIG       0.11000
      3 C3        -75.2590  -12.7209  -44.9411 C.3    1 LIG       0.08100
      4 O1        -77.1364  -11.4116  -42.6455 O.2    1 LIG      -0.32000
      5 O2        -75.3021  -11.5684  -44.0549 O.3    1 LIG      -0.27100
      6 H1        -76.5400  -14.1547  -43.8154 H      1 LIG       0.09000
      7 H2        -77.4274  -13.2181  -45.0738 H      1 LIG       0.09000
      8 H3        -74.3902  -13.3531  -44.7384 H      1 LIG       0.09000
      9 H4        -75.2756  -12.4203  -45.9922 H      1 LIG       0.09000
@<TRIPOS>BOND
      1       1       2 1
      2       1       4 2
      3       1       5 1
      4       2       3 1
      5       3       5 1
      6       2       6 1
      7       2       7 1
      8       3       8 1
      9       3       9 1
@<TRIPOS>ALT_TYPE
CGenFF_4.0_ALT_TYPE_SET
CGenFF_4.0 1 CG2O4 2 CG3C41 3 CG3C41 4 OG2D1 5 OG3C51 6 HGA2 7 HGA2 8 HGA2 9 HGA2
@<TRIPOS>MOLECULE
4_lactone
 9 9 0 0 0
****
USER_CHARGES
INVALID_CHARGES
Pose:  45 Cluster:  45 Fr_nu:  76786 TotEn:   -12.50
@<TRIPOS>ATOM
      1 C1        -76.0463  -10.8901  -42.7629 C.2    1 LIG       0.04000
      2 C2        -76.1260  -11.8565  -43.9583 C.3    1 LIG       0.11000
      3 C3        -75.6202  -12.8725  -42.9386 C.3    1 LIG       0.08100
      4 O1        -76.2671   -9.7207  -42.5437 O.2    1 LIG      -0.32000
      5 O2        -75.5959  -11.8468  -41.9076 O.3    1 LIG      -0.27100
      6 H1        -77.1382  -12.0225  -44.3303 H      1 LIG       0.09000
      7 H2        -75.4382  -11.6172  -44.7710 H      1 LIG       0.09000
      8 H3        -76.3150  -13.6789  -42.6888 H      1 LIG       0.09000
      9 H4        -74.6213  -13.2745  -43.1290 H      1 LIG       0.09000
@<TRIPOS>BOND
      1       1       2 1
      2       1       4 2
      3       1       5 1
      4       2       3 1
      5       3       5 1
      6       2       6 1
      7       2       7 1
      8       3       8 1
      9       3       9 1
@<TRIPOS>ALT_TYPE
CGenFF_4.0_ALT_TYPE_SET
CGenFF_4.0 1 CG2O4 2 CG3C41 3 CG3C41 4 OG2D1 5 OG3C51 6 HGA2 7 HGA2 8 HGA2 9 HGA2
@<TRIPOS>MOLECULE
4_lactone
 9 9 0 0 0
****
USER_CHARGES
INVALID_CHARGES
Pose:  46 Cluster:  46 Fr_nu: 3208624 TotEn:   -12.40
@<TRIPOS>ATOM
      1 C1        -69.3405   -8.5769  -23.6066 C.2    1 LIG       0.04000
      2 C2        -70.5625   -8.4376  -24.5321 C.3    1 LIG       0.11000
      3 C3        -69.6798   -7.4170  -25.2443 C.3    1 LIG       0.08100
      4 O1        -69.0304   -9.2161  -22.6270 O.2    1 LIG      -0.32000
      5 O2        -68.6094   -7.6550  -24.2887 O.3    1 LIG      -0.27100
      6 H1        -70.7965   -9.3395  -25.0998 H      1 LIG       0.09000
      7 H2        -71.4501   -8.0361  -24.0403 H      1 LIG       0.09000
      8 H3        -69.3779   -7.6801  -26.2617 H      1 LIG       0.09000
      9 H4        -70.0301   -6.3819  -25.2055 H      1 LIG       0.09000
@<TRIPOS>BOND
      1       1       2 1
      2       1       4 2
      3       1       5 1
      4       2       3 1
      5       3       5 1
      6       2       6 1
      7       2       7 1
      8       3       8 1
      9       3       9 1
@<TRIPOS>ALT_TYPE
CGenFF_4.0_ALT_TYPE_SET
CGenFF_4.0 1 CG2O4 2 CG3C41 3 CG3C41 4 OG2D1 5 OG3C51 6 HGA2 7 HGA2 8 HGA2 9 HGA2
@<TRIPOS>MOLECULE
4_lactone
 9 9 0 0 0
****
USER_CHARGES
INVALID_CHARGES
Pose:  47 Cluster:  47 Fr_nu:   1359 TotEn:   -12.20
@<TRIPOS>ATOM
      1 C1        -51.8444  -10.6033  -42.9023 C.2    1 LIG       0.04000
      2 C2        -52.8610   -9.6439  -43.5467 C.3    1 LIG       0.11000
      3 C3        -53.2482  -10.8822  -44.3495 C.3    1 LIG       0.08100
      4 O1        -50.9814  -10.5530  -42.0556 O.2    1 LIG      -0.32000
      5 O2        -52.2397  -11.6660  -43.6536 O.3    1 LIG      -0.27100
      6 H1        -53.6197   -9.2700  -42.8573 H      1 LIG       0.09000
      7 H2        -52.4073   -8.8316  -44.1168 H      1 LIG       0.09000
      8 H3        -54.2549  -11.2685  -44.1683 H      1 LIG       0.09000
      9 H4        -53.0466  -10.8304  -45.4229 H      1 LIG       0.09000
@<TRIPOS>BOND
      1       1       2 1
      2       1       4 2
      3       1       5 1
      4       2       3 1
      5       3       5 1
      6       2       6 1
      7       2       7 1
      8       3       8 1
      9       3       9 1
@<TRIPOS>ALT_TYPE
CGenFF_4.0_ALT_TYPE_SET
CGenFF_4.0 1 CG2O4 2 CG3C41 3 CG3C41 4 OG2D1 5 OG3C51 6 HGA2 7 HGA2 8 HGA2 9 HGA2
@<TRIPOS>MOLECULE
4_lactone
 9 9 0 0 0
****
USER_CHARGES
INVALID_CHARGES
Pose:  48 Cluster:  48 Fr_nu: 227588 TotEn:   -12.09
@<TRIPOS>ATOM
      1 C1        -75.7691  -12.0856  -41.8872 C.2    1 LIG       0.04000
      2 C2        -74.5098  -12.9111  -42.2065 C.3    1 LIG       0.11000
      3 C3        -75.2979  -13.2942  -43.4556 C.3    1 LIG       0.08100
      4 O1        -76.1547  -11.3487  -41.0083 O.2    1 LIG      -0.32000
      5 O2        -76.4146  -12.4697  -43.0210 O.3    1 LIG      -0.27100
      6 H1        -73.6149  -12.3107  -42.3768 H      1 LIG       0.09000
      7 H2        -74.3170  -13.7204  -41.5004 H      1 LIG       0.09000
      8 H3        -74.8825  -12.9429  -44.4040 H      1 LIG       0.09000
      9 H4        -75.5813  -14.3477  -43.5298 H      1 LIG       0.09000
@<TRIPOS>BOND
      1       1       2 1
      2       1       4 2
      3       1       5 1
      4       2       3 1
      5       3       5 1
      6       2       6 1
      7       2       7 1
      8       3       8 1
      9       3       9 1
@<TRIPOS>ALT_TYPE
CGenFF_4.0_ALT_TYPE_SET
CGenFF_4.0 1 CG2O4 2 CG3C41 3 CG3C41 4 OG2D1 5 OG3C51 6 HGA2 7 HGA2 8 HGA2 9 HGA2
@<TRIPOS>MOLECULE
4_lactone
 9 9 0 0 0
****
USER_CHARGES
INVALID_CHARGES
Pose:  49 Cluster:  49 Fr_nu: 7364355 TotEn:   -11.95
@<TRIPOS>ATOM
      1 C1        -39.6523   -3.4881  -46.6178 C.2    1 LIG       0.04000
      2 C2        -39.0091   -4.1187  -47.8659 C.3    1 LIG       0.11000
      3 C3        -40.4061   -4.6964  -48.0718 C.3    1 LIG       0.08100
      4 O1        -39.3129   -2.7715  -45.7036 O.2    1 LIG      -0.32000
      5 O2        -40.8724   -4.0371  -46.8621 O.3    1 LIG      -0.27100
      6 H1        -38.6815   -3.3938  -48.6128 H      1 LIG       0.09000
      7 H2        -38.2239   -4.8434  -47.6443 H      1 LIG       0.09000
      8 H3        -40.9404   -4.3400  -48.9567 H      1 LIG       0.09000
      9 H4        -40.4832   -5.7842  -47.9917 H      1 LIG       0.09000
@<TRIPOS>BOND
      1       1       2 1
      2       1       4 2
      3       1       5 1
      4       2       3 1
      5       3       5 1
      6       2       6 1
      7       2       7 1
      8       3       8 1
      9       3       9 1
@<TRIPOS>ALT_TYPE
CGenFF_4.0_ALT_TYPE_SET
CGenFF_4.0 1 CG2O4 2 CG3C41 3 CG3C41 4 OG2D1 5 OG3C51 6 HGA2 7 HGA2 8 HGA2 9 HGA2
@<TRIPOS>MOLECULE
4_lactone
 9 9 0 0 0
****
USER_CHARGES
INVALID_CHARGES
Pose:  50 Cluster:  50 Fr_nu: 207971 TotEn:   -11.77
@<TRIPOS>ATOM
      1 C1        -57.2123   -3.8524  -19.5132 C.2    1 LIG       0.04000
      2 C2        -57.0992   -2.6215  -18.5961 C.3    1 LIG       0.11000
      3 C3        -57.7437   -3.5507  -17.5718 C.3    1 LIG       0.08100
      4 O1        -56.9383   -4.1433  -20.6554 O.2    1 LIG      -0.32000
      5 O2        -57.7854   -4.6249  -18.5516 O.3    1 LIG      -0.27100
      6 H1        -56.0732   -2.3187  -18.3813 H      1 LIG       0.09000
      7 H2        -57.7059   -1.7720  -18.9140 H      1 LIG       0.09000
      8 H3        -57.1209   -3.8130  -16.7123 H      1 LIG       0.09000
      9 H4        -58.7475   -3.2671  -17.2437 H      1 LIG       0.09000
@<TRIPOS>BOND
      1       1       2 1
      2       1       4 2
      3       1       5 1
      4       2       3 1
      5       3       5 1
      6       2       6 1
      7       2       7 1
      8       3       8 1
      9       3       9 1
@<TRIPOS>ALT_TYPE
CGenFF_4.0_ALT_TYPE_SET
CGenFF_4.0 1 CG2O4 2 CG3C41 3 CG3C41 4 OG2D1 5 OG3C51 6 HGA2 7 HGA2 8 HGA2 9 HGA2
@<TRIPOS>MOLECULE
4_lactone
 9 9 0 0 0
****
USER_CHARGES
INVALID_CHARGES
Pose:  51 Cluster:  51 Fr_nu: 5105798 TotEn:   -11.57
@<TRIPOS>ATOM
      1 C1        -53.6795    9.1891  -31.6269 C.2    1 LIG       0.04000
      2 C2        -55.1972    9.2855  -31.3895 C.3    1 LIG       0.11000
      3 C3        -55.2482    9.3571  -32.9127 C.3    1 LIG       0.08100
      4 O1        -52.6756    9.0891  -30.9586 O.2    1 LIG      -0.32000
      5 O2        -53.7985    9.2590  -32.9799 O.3    1 LIG      -0.27100
      6 H1        -55.6358    8.3921  -30.9423 H      1 LIG       0.09000
      7 H2        -55.5088   10.1881  -30.8614 H      1 LIG       0.09000
      8 H3        -55.7329    8.5128  -33.4106 H      1 LIG       0.09000
      9 H4        -55.6066   10.3026  -33.3287 H      1 LIG       0.09000
@<TRIPOS>BOND
      1       1       2 1
      2       1       4 2
      3       1       5 1
      4       2       3 1
      5       3       5 1
      6       2       6 1
      7       2       7 1
      8       3       8 1
      9       3       9 1
@<TRIPOS>ALT_TYPE
CGenFF_4.0_ALT_TYPE_SET
CGenFF_4.0 1 CG2O4 2 CG3C41 3 CG3C41 4 OG2D1 5 OG3C51 6 HGA2 7 HGA2 8 HGA2 9 HGA2
@<TRIPOS>MOLECULE
4_lactone
 9 9 0 0 0
****
USER_CHARGES
INVALID_CHARGES
Pose:  52 Cluster:  52 Fr_nu: 208486 TotEn:   -11.44
@<TRIPOS>ATOM
      1 C1        -59.4033  -20.5071  -24.5012 C.2    1 LIG       0.04000
      2 C2        -60.3950  -21.5748  -24.9971 C.3    1 LIG       0.11000
      3 C3        -59.4626  -22.5265  -24.2537 C.3    1 LIG       0.08100
      4 O1        -59.2675  -19.3075  -24.5834 O.2    1 LIG      -0.32000
      5 O2        -58.6154  -21.4116  -23.8602 O.3    1 LIG      -0.27100
      6 H1        -61.3996  -21.4762  -24.5830 H      1 LIG       0.09000
      7 H2        -60.4218  -21.6879  -26.0821 H      1 LIG       0.09000
      8 H3        -59.8947  -23.0306  -23.3850 H      1 LIG       0.09000
      9 H4        -58.9211  -23.2411  -24.8796 H      1 LIG       0.09000
@<TRIPOS>BOND
      1       1       2 1
      2       1       4 2
      3       1       5 1
      4       2       3 1
      5       3       5 1
      6       2       6 1
      7       2       7 1
      8       3       8 1
      9       3       9 1
@<TRIPOS>ALT_TYPE
CGenFF_4.0_ALT_TYPE_SET
CGenFF_4.0 1 CG2O4 2 CG3C41 3 CG3C41 4 OG2D1 5 OG3C51 6 HGA2 7 HGA2 8 HGA2 9 HGA2
@<TRIPOS>MOLECULE
4_lactone
 9 9 0 0 0
****
USER_CHARGES
INVALID_CHARGES
Pose:  53 Cluster:  53 Fr_nu: 2595447 TotEn:   -11.39
@<TRIPOS>ATOM
      1 C1        -69.0095   -1.4364  -28.7600 C.2    1 LIG       0.04000
      2 C2        -68.2164   -2.0570  -27.5959 C.3    1 LIG       0.11000
      3 C3        -68.8289   -3.3565  -28.1097 C.3    1 LIG       0.08100
      4 O1        -69.1900   -0.3367  -29.2316 O.2    1 LIG      -0.32000
      5 O2        -69.5207   -2.6305  -29.1632 O.3    1 LIG      -0.27100
      6 H1        -67.1336   -1.9707  -27.6985 H      1 LIG       0.09000
      7 H2        -68.5490   -1.7337  -26.6082 H      1 LIG       0.09000
      8 H3        -68.1223   -4.0840  -28.5184 H      1 LIG       0.09000
      9 H4        -69.5323   -3.8470  -27.4312 H      1 LIG       0.09000
@<TRIPOS>BOND
      1       1       2 1
      2       1       4 2
      3       1       5 1
      4       2       3 1
      5       3       5 1
      6       2       6 1
      7       2       7 1
      8       3       8 1
      9       3       9 1
@<TRIPOS>ALT_TYPE
CGenFF_4.0_ALT_TYPE_SET
CGenFF_4.0 1 CG2O4 2 CG3C41 3 CG3C41 4 OG2D1 5 OG3C51 6 HGA2 7 HGA2 8 HGA2 9 HGA2
@<TRIPOS>MOLECULE
4_lactone
 9 9 0 0 0
****
USER_CHARGES
INVALID_CHARGES
Pose:  54 Cluster:  54 Fr_nu: 1646121 TotEn:   -11.22
@<TRIPOS>ATOM
      1 C1        -72.6280  -11.2019  -45.0537 C.2    1 LIG       0.04000
      2 C2        -73.5234  -12.1125  -44.1945 C.3    1 LIG       0.11000
      3 C3        -73.9976  -12.6226  -45.5520 C.3    1 LIG       0.08100
      4 O1        -71.7968  -10.3408  -44.8747 O.2    1 LIG      -0.32000
      5 O2        -73.0970  -11.7021  -46.2282 O.3    1 LIG      -0.27100
      6 H1        -72.9734  -12.8308  -43.5844 H      1 LIG       0.09000
      7 H2        -74.2670  -11.5760  -43.6030 H      1 LIG       0.09000
      8 H3        -73.7539  -13.6642  -45.7782 H      1 LIG       0.09000
      9 H4        -75.0429  -12.4135  -45.7955 H      1 LIG       0.09000
@<TRIPOS>BOND
      1       1       2 1
      2       1       4 2
      3       1       5 1
      4       2       3 1
      5       3       5 1
      6       2       6 1
      7       2       7 1
      8       3       8 1
      9       3       9 1
@<TRIPOS>ALT_TYPE
CGenFF_4.0_ALT_TYPE_SET
CGenFF_4.0 1 CG2O4 2 CG3C41 3 CG3C41 4 OG2D1 5 OG3C51 6 HGA2 7 HGA2 8 HGA2 9 HGA2
@<TRIPOS>MOLECULE
4_lactone
 9 9 0 0 0
****
USER_CHARGES
INVALID_CHARGES
Pose:  55 Cluster:  55 Fr_nu: 188349 TotEn:   -11.14
@<TRIPOS>ATOM
      1 C1        -79.5176    1.4753  -54.8368 C.2    1 LIG       0.04000
      2 C2        -79.0018    2.0393  -53.5007 C.3    1 LIG       0.11000
      3 C3        -80.2235    2.9456  -53.6192 C.3    1 LIG       0.08100
      4 O1        -79.1907    0.6245  -55.6327 O.2    1 LIG      -0.32000
      5 O2        -80.5865    2.3153  -54.8788 O.3    1 LIG      -0.27100
      6 H1        -79.0212    1.3233  -52.6777 H      1 LIG       0.09000
      7 H2        -78.0332    2.5370  -53.5718 H      1 LIG       0.09000
      8 H3        -80.9958    2.8012  -52.8588 H      1 LIG       0.09000
      9 H4        -80.0102    4.0101  -53.7494 H      1 LIG       0.09000
@<TRIPOS>BOND
      1       1       2 1
      2       1       4 2
      3       1       5 1
      4       2       3 1
      5       3       5 1
      6       2       6 1
      7       2       7 1
      8       3       8 1
      9       3       9 1
@<TRIPOS>ALT_TYPE
CGenFF_4.0_ALT_TYPE_SET
CGenFF_4.0 1 CG2O4 2 CG3C41 3 CG3C41 4 OG2D1 5 OG3C51 6 HGA2 7 HGA2 8 HGA2 9 HGA2
@<TRIPOS>MOLECULE
4_lactone
 9 9 0 0 0
****
USER_CHARGES
INVALID_CHARGES
Pose:  56 Cluster:  56 Fr_nu: 4808372 TotEn:   -11.08
@<TRIPOS>ATOM
      1 C1        -80.1419  -26.1986  -44.3184 C.2    1 LIG       0.04000
      2 C2        -79.4632  -27.5764  -44.4191 C.3    1 LIG       0.11000
      3 C3        -78.9006  -27.0031  -45.7163 C.3    1 LIG       0.08100
      4 O1        -80.8822  -25.6214  -43.5547 O.2    1 LIG      -0.32000
      5 O2        -79.6059  -25.7521  -45.4859 O.3    1 LIG      -0.27100
      6 H1        -78.7334  -27.7721  -43.6320 H      1 LIG       0.09000
      7 H2        -80.1598  -28.4088  -44.5310 H      1 LIG       0.09000
      8 H3        -77.8172  -26.8568  -45.7389 H      1 LIG       0.09000
      9 H4        -79.2390  -27.4921  -46.6339 H      1 LIG       0.09000
@<TRIPOS>BOND
      1       1       2 1
      2       1       4 2
      3       1       5 1
      4       2       3 1
      5       3       5 1
      6       2       6 1
      7       2       7 1
      8       3       8 1
      9       3       9 1
@<TRIPOS>ALT_TYPE
CGenFF_4.0_ALT_TYPE_SET
CGenFF_4.0 1 CG2O4 2 CG3C41 3 CG3C41 4 OG2D1 5 OG3C51 6 HGA2 7 HGA2 8 HGA2 9 HGA2
@<TRIPOS>MOLECULE
4_lactone
 9 9 0 0 0
****
USER_CHARGES
INVALID_CHARGES
Pose:  57 Cluster:  57 Fr_nu: 322590 TotEn:   -10.75
@<TRIPOS>ATOM
      1 C1        -76.1217  -11.6579  -43.0746 C.2    1 LIG       0.04000
      2 C2        -75.0843  -12.7675  -43.3235 C.3    1 LIG       0.11000
      3 C3        -75.7973  -12.8826  -44.6675 C.3    1 LIG       0.08100
      4 O1        -76.4052  -10.8826  -42.1898 O.2    1 LIG      -0.32000
      5 O2        -76.7110  -11.8156  -44.2902 O.3    1 LIG      -0.27100
      6 H1        -74.0533  -12.4126  -43.3632 H      1 LIG       0.09000
      7 H2        -75.1834  -13.6270  -42.6586 H      1 LIG       0.09000
      8 H3        -75.2021  -12.6126  -45.5441 H      1 LIG       0.09000
      9 H4        -76.3276  -13.8230  -44.8410 H      1 LIG       0.09000
@<TRIPOS>BOND
      1       1       2 1
      2       1       4 2
      3       1       5 1
      4       2       3 1
      5       3       5 1
      6       2       6 1
      7       2       7 1
      8       3       8 1
      9       3       9 1
@<TRIPOS>ALT_TYPE
CGenFF_4.0_ALT_TYPE_SET
CGenFF_4.0 1 CG2O4 2 CG3C41 3 CG3C41 4 OG2D1 5 OG3C51 6 HGA2 7 HGA2 8 HGA2 9 HGA2
@<TRIPOS>MOLECULE
4_lactone
 9 9 0 0 0
****
USER_CHARGES
INVALID_CHARGES
Pose:  58 Cluster:  58 Fr_nu: 7365602 TotEn:   -10.71
@<TRIPOS>ATOM
      1 C1        -80.5781  -25.2920  -44.4521 C.2    1 LIG       0.04000
      2 C2        -80.0170  -26.3397  -45.4302 C.3    1 LIG       0.11000
      3 C3        -79.8991  -25.1395  -46.3648 C.3    1 LIG       0.08100
      4 O1        -81.0032  -25.2650  -43.3195 O.2    1 LIG      -0.32000
      5 O2        -80.4465  -24.2677  -45.3371 O.3    1 LIG      -0.27100
      6 H1        -79.0738  -26.7864  -45.1117 H      1 LIG       0.09000
      7 H2        -80.7380  -27.1032  -45.7269 H      1 LIG       0.09000
      8 H3        -78.8808  -24.8503  -46.6383 H      1 LIG       0.09000
      9 H4        -80.5392  -25.1671  -47.2509 H      1 LIG       0.09000
@<TRIPOS>BOND
      1       1       2 1
      2       1       4 2
      3       1       5 1
      4       2       3 1
      5       3       5 1
      6       2       6 1
      7       2       7 1
      8       3       8 1
      9       3       9 1
@<TRIPOS>ALT_TYPE
CGenFF_4.0_ALT_TYPE_SET
CGenFF_4.0 1 CG2O4 2 CG3C41 3 CG3C41 4 OG2D1 5 OG3C51 6 HGA2 7 HGA2 8 HGA2 9 HGA2
@<TRIPOS>MOLECULE
4_lactone
 9 9 0 0 0
****
USER_CHARGES
INVALID_CHARGES
Pose:  59 Cluster:  59 Fr_nu: 2473759 TotEn:   -10.71
@<TRIPOS>ATOM
      1 C1        -81.1671  -23.8985  -43.7704 C.2    1 LIG       0.04000
      2 C2        -81.1192  -23.4450  -45.2405 C.3    1 LIG       0.11000
      3 C3        -81.2822  -22.0567  -44.6289 C.3    1 LIG       0.08100
      4 O1        -81.1106  -24.9385  -43.1544 O.2    1 LIG      -0.32000
      5 O2        -81.3119  -22.6330  -43.2938 O.3    1 LIG      -0.27100
      6 H1        -80.1654  -23.6358  -45.7348 H      1 LIG       0.09000
      7 H2        -81.9570  -23.7992  -45.8433 H      1 LIG       0.09000
      8 H3        -80.4330  -21.3800  -44.7571 H      1 LIG       0.09000
      9 H4        -82.2183  -21.5438  -44.8660 H      1 LIG       0.09000
@<TRIPOS>BOND
      1       1       2 1
      2       1       4 2
      3       1       5 1
      4       2       3 1
      5       3       5 1
      6       2       6 1
      7       2       7 1
      8       3       8 1
      9       3       9 1
@<TRIPOS>ALT_TYPE
CGenFF_4.0_ALT_TYPE_SET
CGenFF_4.0 1 CG2O4 2 CG3C41 3 CG3C41 4 OG2D1 5 OG3C51 6 HGA2 7 HGA2 8 HGA2 9 HGA2
@<TRIPOS>MOLECULE
4_lactone
 9 9 0 0 0
****
USER_CHARGES
INVALID_CHARGES
Pose:  60 Cluster:  60 Fr_nu: 567083 TotEn:   -10.48
@<TRIPOS>ATOM
      1 C1        -57.3909   -4.4414  -19.2027 C.2    1 LIG       0.04000
      2 C2        -58.8354   -4.2910  -19.7126 C.3    1 LIG       0.11000
      3 C3        -58.2219   -3.1993  -20.5843 C.3    1 LIG       0.08100
      4 O1        -56.7924   -5.1261  -18.4044 O.2    1 LIG      -0.32000
      5 O2        -56.9115   -3.4554  -20.0074 O.3    1 LIG      -0.27100
      6 H1        -59.2134   -5.1654  -20.2447 H      1 LIG       0.09000
      7 H2        -59.5423   -3.9511  -18.9540 H      1 LIG       0.09000
      8 H3        -58.2329   -3.3907  -21.6608 H      1 LIG       0.09000
      9 H4        -58.5615   -2.1814  -20.3741 H      1 LIG       0.09000
@<TRIPOS>BOND
      1       1       2 1
      2       1       4 2
      3       1       5 1
      4       2       3 1
      5       3       5 1
      6       2       6 1
      7       2       7 1
      8       3       8 1
      9       3       9 1
@<TRIPOS>ALT_TYPE
CGenFF_4.0_ALT_TYPE_SET
CGenFF_4.0 1 CG2O4 2 CG3C41 3 CG3C41 4 OG2D1 5 OG3C51 6 HGA2 7 HGA2 8 HGA2 9 HGA2
@<TRIPOS>MOLECULE
4_lactone
 9 9 0 0 0
****
USER_CHARGES
INVALID_CHARGES
Pose:  61 Cluster:  61 Fr_nu: 584785 TotEn:   -10.30
@<TRIPOS>ATOM
      1 C1        -83.6697    3.9395  -43.7917 C.2    1 LIG       0.04000
      2 C2        -83.3603    5.2876  -44.4672 C.3    1 LIG       0.11000
      3 C3        -84.6722    5.0169  -45.1977 C.3    1 LIG       0.08100
      4 O1        -83.1614    3.2179  -42.9640 O.2    1 LIG      -0.32000
      5 O2        -84.8293    3.7617  -44.4798 O.3    1 LIG      -0.27100
      6 H1        -83.3650    6.1391  -43.7850 H      1 LIG       0.09000
      7 H2        -82.4619    5.2795  -45.0865 H      1 LIG       0.09000
      8 H3        -85.4880    5.7113  -44.9792 H      1 LIG       0.09000
      9 H4        -84.5870    4.8551  -46.2758 H      1 LIG       0.09000
@<TRIPOS>BOND
      1       1       2 1
      2       1       4 2
      3       1       5 1
      4       2       3 1
      5       3       5 1
      6       2       6 1
      7       2       7 1
      8       3       8 1
      9       3       9 1
@<TRIPOS>ALT_TYPE
CGenFF_4.0_ALT_TYPE_SET
CGenFF_4.0 1 CG2O4 2 CG3C41 3 CG3C41 4 OG2D1 5 OG3C51 6 HGA2 7 HGA2 8 HGA2 9 HGA2
@<TRIPOS>MOLECULE
4_lactone
 9 9 0 0 0
****
USER_CHARGES
INVALID_CHARGES
Pose:  62 Cluster:  62 Fr_nu: 1828309 TotEn:   -10.29
@<TRIPOS>ATOM
      1 C1        -81.2669  -24.0446  -43.1463 C.2    1 LIG       0.04000
      2 C2        -80.4915  -23.4730  -44.3468 C.3    1 LIG       0.11000
      3 C3        -80.9560  -24.7572  -45.0273 C.3    1 LIG       0.08100
      4 O1        -81.5148  -23.7205  -42.0071 O.2    1 LIG      -0.32000
      5 O2        -81.6445  -25.1679  -43.8137 O.3    1 LIG      -0.27100
      6 H1        -80.9085  -22.5475  -44.7468 H      1 LIG       0.09000
      7 H2        -79.4163  -23.3857  -44.1817 H      1 LIG       0.09000
      8 H3        -81.6514  -24.6267  -45.8609 H      1 LIG       0.09000
      9 H4        -80.1638  -25.4609  -45.2975 H      1 LIG       0.09000
@<TRIPOS>BOND
      1       1       2 1
      2       1       4 2
      3       1       5 1
      4       2       3 1
      5       3       5 1
      6       2       6 1
      7       2       7 1
      8       3       8 1
      9       3       9 1
@<TRIPOS>ALT_TYPE
CGenFF_4.0_ALT_TYPE_SET
CGenFF_4.0 1 CG2O4 2 CG3C41 3 CG3C41 4 OG2D1 5 OG3C51 6 HGA2 7 HGA2 8 HGA2 9 HGA2
@<TRIPOS>MOLECULE
4_lactone
 9 9 0 0 0
****
USER_CHARGES
INVALID_CHARGES
Pose:  63 Cluster:  63 Fr_nu: 290216 TotEn:   -10.10
@<TRIPOS>ATOM
      1 C1        -75.2613  -12.2254  -43.4099 C.2    1 LIG       0.04000
      2 C2        -75.4652  -13.0888  -44.6677 C.3    1 LIG       0.11000
      3 C3        -74.1318  -12.4753  -45.0845 C.3    1 LIG       0.08100
      4 O1        -75.8490  -12.0002  -42.3764 O.2    1 LIG      -0.32000
      5 O2        -74.0773  -11.7167  -43.8447 O.3    1 LIG      -0.27100
      6 H1        -75.4533  -14.1631  -44.4774 H      1 LIG       0.09000
      7 H2        -76.3286  -12.8015  -45.2699 H      1 LIG       0.09000
      8 H3        -73.2944  -13.1735  -45.1672 H      1 LIG       0.09000
      9 H4        -74.1677  -11.8171  -45.9570 H      1 LIG       0.09000
@<TRIPOS>BOND
      1       1       2 1
      2       1       4 2
      3       1       5 1
      4       2       3 1
      5       3       5 1
      6       2       6 1
      7       2       7 1
      8       3       8 1
      9       3       9 1
@<TRIPOS>ALT_TYPE
CGenFF_4.0_ALT_TYPE_SET
CGenFF_4.0 1 CG2O4 2 CG3C41 3 CG3C41 4 OG2D1 5 OG3C51 6 HGA2 7 HGA2 8 HGA2 9 HGA2
@<TRIPOS>MOLECULE
4_lactone
 9 9 0 0 0
****
USER_CHARGES
INVALID_CHARGES
Pose:  64 Cluster:  64 Fr_nu: 1446934 TotEn:    -9.84
@<TRIPOS>ATOM
      1 C1        -57.9957   -4.5682  -19.4083 C.2    1 LIG       0.04000
      2 C2        -58.2679   -3.5056  -20.4881 C.3    1 LIG       0.11000
      3 C3        -56.8784   -3.9056  -20.9751 C.3    1 LIG       0.08100
      4 O1        -58.5693   -5.0358  -18.4508 O.2    1 LIG      -0.32000
      5 O2        -56.7636   -4.8743  -19.8962 O.3    1 LIG      -0.27100
      6 H1        -59.0935   -3.7520  -21.1575 H      1 LIG       0.09000
      7 H2        -58.3605   -2.4899  -20.1000 H      1 LIG       0.09000
      8 H3        -56.8408   -4.3879  -21.9556 H      1 LIG       0.09000
      9 H4        -56.1114   -3.1297  -20.9016 H      1 LIG       0.09000
@<TRIPOS>BOND
      1       1       2 1
      2       1       4 2
      3       1       5 1
      4       2       3 1
      5       3       5 1
      6       2       6 1
      7       2       7 1
      8       3       8 1
      9       3       9 1
@<TRIPOS>ALT_TYPE
CGenFF_4.0_ALT_TYPE_SET
CGenFF_4.0 1 CG2O4 2 CG3C41 3 CG3C41 4 OG2D1 5 OG3C51 6 HGA2 7 HGA2 8 HGA2 9 HGA2
@<TRIPOS>MOLECULE
4_lactone
 9 9 0 0 0
****
USER_CHARGES
INVALID_CHARGES
Pose:  65 Cluster:  65 Fr_nu: 1446972 TotEn:    -9.43
@<TRIPOS>ATOM
      1 C1        -58.5019   -4.8003  -19.6892 C.2    1 LIG       0.04000
      2 C2        -58.2679   -3.5056  -20.4881 C.3    1 LIG       0.11000
      3 C3        -57.1312   -3.3091  -19.4895 C.3    1 LIG       0.08100
      4 O1        -59.2655   -5.7388  -19.7131 O.2    1 LIG      -0.32000
      5 O2        -57.4730   -4.5609  -18.8325 O.3    1 LIG      -0.27100
      6 H1        -57.9656   -3.6696  -21.5236 H      1 LIG       0.09000
      7 H2        -59.0869   -2.7875  -20.4222 H      1 LIG       0.09000
      8 H3        -56.1219   -3.3365  -19.9092 H      1 LIG       0.09000
      9 H4        -57.2402   -2.4573  -18.8125 H      1 LIG       0.09000
@<TRIPOS>BOND
      1       1       2 1
      2       1       4 2
      3       1       5 1
      4       2       3 1
      5       3       5 1
      6       2       6 1
      7       2       7 1
      8       3       8 1
      9       3       9 1
@<TRIPOS>ALT_TYPE
CGenFF_4.0_ALT_TYPE_SET
CGenFF_4.0 1 CG2O4 2 CG3C41 3 CG3C41 4 OG2D1 5 OG3C51 6 HGA2 7 HGA2 8 HGA2 9 HGA2
@<TRIPOS>MOLECULE
4_lactone
 9 9 0 0 0
****
USER_CHARGES
INVALID_CHARGES
Pose:  66 Cluster:  66 Fr_nu: 176976 TotEn:    -9.24
@<TRIPOS>ATOM
      1 C1        -74.0139  -12.6135  -46.1811 C.2    1 LIG       0.04000
      2 C2        -74.0266  -11.9978  -44.7705 C.3    1 LIG       0.11000
      3 C3        -75.3739  -12.7067  -44.6699 C.3    1 LIG       0.08100
      4 O1        -73.2798  -12.6270  -47.1431 O.2    1 LIG      -0.32000
      5 O2        -75.2220  -13.2178  -46.0231 O.3    1 LIG      -0.27100
      6 H1        -73.2425  -12.3754  -44.1125 H      1 LIG       0.09000
      7 H2        -74.0624  -10.9072  -44.7609 H      1 LIG       0.09000
      8 H3        -75.4296  -13.5163  -43.9370 H      1 LIG       0.09000
      9 H4        -76.2458  -12.0525  -44.5830 H      1 LIG       0.09000
@<TRIPOS>BOND
      1       1       2 1
      2       1       4 2
      3       1       5 1
      4       2       3 1
      5       3       5 1
      6       2       6 1
      7       2       7 1
      8       3       8 1
      9       3       9 1
@<TRIPOS>ALT_TYPE
CGenFF_4.0_ALT_TYPE_SET
CGenFF_4.0 1 CG2O4 2 CG3C41 3 CG3C41 4 OG2D1 5 OG3C51 6 HGA2 7 HGA2 8 HGA2 9 HGA2
@<TRIPOS>MOLECULE
4_lactone
 9 9 0 0 0
****
USER_CHARGES
INVALID_CHARGES
Pose:  67 Cluster:  67 Fr_nu: 7370301 TotEn:    -9.08
@<TRIPOS>ATOM
      1 C1        -40.7503   -4.1079  -47.2964 C.2    1 LIG       0.04000
      2 C2        -40.9977   -4.2997  -48.8035 C.3    1 LIG       0.11000
      3 C3        -39.4739   -4.3482  -48.8634 C.3    1 LIG       0.08100
      4 O1        -41.4124   -3.9577  -46.2948 O.2    1 LIG      -0.32000
      5 O2        -39.3972   -4.1595  -47.4233 O.3    1 LIG      -0.27100
      6 H1        -41.5114   -5.2285  -49.0560 H      1 LIG       0.09000
      7 H2        -41.4646   -3.4422  -49.2908 H      1 LIG       0.09000
      8 H3        -39.0421   -5.3054  -49.1682 H      1 LIG       0.09000
      9 H4        -38.9966   -3.5252  -49.4024 H      1 LIG       0.09000
@<TRIPOS>BOND
      1       1       2 1
      2       1       4 2
      3       1       5 1
      4       2       3 1
      5       3       5 1
      6       2       6 1
      7       2       7 1
      8       3       8 1
      9       3       9 1
@<TRIPOS>ALT_TYPE
CGenFF_4.0_ALT_TYPE_SET
CGenFF_4.0 1 CG2O4 2 CG3C41 3 CG3C41 4 OG2D1 5 OG3C51 6 HGA2 7 HGA2 8 HGA2 9 HGA2
@<TRIPOS>MOLECULE
4_lactone
 9 9 0 0 0
****
USER_CHARGES
INVALID_CHARGES
Pose:  68 Cluster:  68 Fr_nu: 107538 TotEn:    -8.45
@<TRIPOS>ATOM
      1 C1        -80.5592  -24.5986  -44.0730 C.2    1 LIG       0.04000
      2 C2        -79.6299  -24.3795  -45.2803 C.3    1 LIG       0.11000
      3 C3        -79.6045  -22.9418  -44.7701 C.3    1 LIG       0.08100
      4 O1        -81.1712  -25.5143  -43.5717 O.2    1 LIG      -0.32000
      5 O2        -80.4924  -23.2998  -43.6751 O.3    1 LIG      -0.27100
      6 H1        -78.6845  -24.9207  -45.2188 H      1 LIG       0.09000
      7 H2        -80.1125  -24.5314  -46.2471 H      1 LIG       0.09000
      8 H3        -78.6373  -22.5858  -44.4050 H      1 LIG       0.09000
      9 H4        -80.0603  -22.1989  -45.4305 H      1 LIG       0.09000
@<TRIPOS>BOND
      1       1       2 1
      2       1       4 2
      3       1       5 1
      4       2       3 1
      5       3       5 1
      6       2       6 1
      7       2       7 1
      8       3       8 1
      9       3       9 1
@<TRIPOS>ALT_TYPE
CGenFF_4.0_ALT_TYPE_SET
CGenFF_4.0 1 CG2O4 2 CG3C41 3 CG3C41 4 OG2D1 5 OG3C51 6 HGA2 7 HGA2 8 HGA2 9 HGA2
@<TRIPOS>MOLECULE
4_lactone
 9 9 0 0 0
****
USER_CHARGES
INVALID_CHARGES
Pose:  69 Cluster:  69 Fr_nu:  28584 TotEn:    -8.15
@<TRIPOS>ATOM
      1 C1        -62.1028   -6.8261  -19.6488 C.2    1 LIG       0.04000
      2 C2        -61.7797   -5.4247  -19.1003 C.3    1 LIG       0.11000
      3 C3        -60.3492   -5.8092  -19.4660 C.3    1 LIG       0.08100
      4 O1        -63.0815   -7.5206  -19.8041 O.2    1 LIG      -0.32000
      5 O2        -60.8055   -7.1031  -19.9488 O.3    1 LIG      -0.27100
      6 H1        -62.2137   -4.6084  -19.6799 H      1 LIG       0.09000
      7 H2        -61.9815   -5.3062  -18.0345 H      1 LIG       0.09000
      8 H3        -59.8898   -5.2201  -20.2644 H      1 LIG       0.09000
      9 H4        -59.6594   -5.9149  -18.6242 H      1 LIG       0.09000
@<TRIPOS>BOND
      1       1       2 1
      2       1       4 2
      3       1       5 1
      4       2       3 1
      5       3       5 1
      6       2       6 1
      7       2       7 1
      8       3       8 1
      9       3       9 1
@<TRIPOS>ALT_TYPE
CGenFF_4.0_ALT_TYPE_SET
CGenFF_4.0 1 CG2O4 2 CG3C41 3 CG3C41 4 OG2D1 5 OG3C51 6 HGA2 7 HGA2 8 HGA2 9 HGA2
@<TRIPOS>MOLECULE
4_lactone
 9 9 0 0 0
****
USER_CHARGES
INVALID_CHARGES
Pose:  70 Cluster:  70 Fr_nu: 647833 TotEn:    -7.60
@<TRIPOS>ATOM
      1 C1        -76.7009  -11.7446  -41.6358 C.2    1 LIG       0.04000
      2 C2        -76.5587  -11.3473  -43.1160 C.3    1 LIG       0.11000
      3 C3        -75.3634  -12.2944  -43.0680 C.3    1 LIG       0.08100
      4 O1        -77.4363  -11.4893  -40.7093 O.2    1 LIG      -0.32000
      5 O2        -75.6226  -12.5729  -41.6641 O.3    1 LIG      -0.27100
      6 H1        -77.3911  -11.6667  -43.7450 H      1 LIG       0.09000
      7 H2        -76.3231  -10.2935  -43.2736 H      1 LIG       0.09000
      8 H3        -75.4487  -13.1962  -43.6804 H      1 LIG       0.09000
      9 H4        -74.3853  -11.8270  -43.2109 H      1 LIG       0.09000
@<TRIPOS>BOND
      1       1       2 1
      2       1       4 2
      3       1       5 1
      4       2       3 1
      5       3       5 1
      6       2       6 1
      7       2       7 1
      8       3       8 1
      9       3       9 1
@<TRIPOS>ALT_TYPE
CGenFF_4.0_ALT_TYPE_SET
CGenFF_4.0 1 CG2O4 2 CG3C41 3 CG3C41 4 OG2D1 5 OG3C51 6 HGA2 7 HGA2 8 HGA2 9 HGA2
@<TRIPOS>MOLECULE
4_lactone
 9 9 0 0 0
****
USER_CHARGES
INVALID_CHARGES
Pose:  71 Cluster:  71 Fr_nu: 176999 TotEn:    -7.07
@<TRIPOS>ATOM
      1 C1        -75.4249  -12.0019  -43.9450 C.2    1 LIG       0.04000
      2 C2        -74.0781  -11.9762  -44.6897 C.3    1 LIG       0.11000
      3 C3        -74.7775  -12.9663  -45.6162 C.3    1 LIG       0.08100
      4 O1        -75.9142  -11.4852  -42.9662 O.2    1 LIG      -0.32000
      5 O2        -75.9858  -12.8885  -44.8104 O.3    1 LIG      -0.27100
      6 H1        -73.8308  -11.0090  -45.1299 H      1 LIG       0.09000
      7 H2        -73.2425  -12.3754  -44.1125 H      1 LIG       0.09000
      8 H3        -74.9510  -12.6176  -46.6379 H      1 LIG       0.09000
      9 H4        -74.3639  -13.9785  -45.6234 H      1 LIG       0.09000
@<TRIPOS>BOND
      1       1       2 1
      2       1       4 2
      3       1       5 1
      4       2       3 1
      5       3       5 1
      6       2       6 1
      7       2       7 1
      8       3       8 1
      9       3       9 1
@<TRIPOS>ALT_TYPE
CGenFF_4.0_ALT_TYPE_SET
CGenFF_4.0 1 CG2O4 2 CG3C41 3 CG3C41 4 OG2D1 5 OG3C51 6 HGA2 7 HGA2 8 HGA2 9 HGA2
@<TRIPOS>MOLECULE
4_lactone
 9 9 0 0 0
****
USER_CHARGES
INVALID_CHARGES
Pose:  72 Cluster:  72 Fr_nu:  25724 TotEn:    -6.24
@<TRIPOS>ATOM
      1 C1        -66.8355  -12.7340  -37.1871 C.2    1 LIG       0.04000
      2 C2        -66.2309  -11.3832  -36.7643 C.3    1 LIG       0.11000
      3 C3        -64.9329  -12.0148  -37.2585 C.3    1 LIG       0.08100
      4 O1        -67.9240  -13.2628  -37.1922 O.2    1 LIG      -0.32000
      5 O2        -65.6433  -13.2349  -37.6083 O.3    1 LIG      -0.27100
      6 H1        -66.5937  -10.5321  -37.3426 H      1 LIG       0.09000
      7 H2        -66.2850  -11.1872  -35.6921 H      1 LIG       0.09000
      8 H3        -64.4819  -11.5449  -38.1368 H      1 LIG       0.09000
      9 H4        -64.1751  -12.1970  -36.4915 H      1 LIG       0.09000
@<TRIPOS>BOND
      1       1       2 1
      2       1       4 2
      3       1       5 1
      4       2       3 1
      5       3       5 1
      6       2       6 1
      7       2       7 1
      8       3       8 1
      9       3       9 1
@<TRIPOS>ALT_TYPE
CGenFF_4.0_ALT_TYPE_SET
CGenFF_4.0 1 CG2O4 2 CG3C41 3 CG3C41 4 OG2D1 5 OG3C51 6 HGA2 7 HGA2 8 HGA2 9 HGA2
@<TRIPOS>MOLECULE
4_lactone
 9 9 0 0 0
****
USER_CHARGES
INVALID_CHARGES
Pose:  73 Cluster:  73 Fr_nu:  15972 TotEn:    -2.84
@<TRIPOS>ATOM
      1 C1        -49.7815   -8.9593  -30.3566 C.2    1 LIG       0.04000
      2 C2        -49.9763  -10.4710  -30.1419 C.3    1 LIG       0.11000
      3 C3        -51.3866  -10.0489  -29.7410 C.3    1 LIG       0.08100
      4 O1        -48.8959   -8.2143  -30.7102 O.2    1 LIG      -0.32000
      5 O2        -51.0540   -8.6542  -29.9859 O.3    1 LIG      -0.27100
      6 H1        -49.9009  -11.0639  -31.0547 H      1 LIG       0.09000
      7 H2        -49.3616  -10.8903  -29.3438 H      1 LIG       0.09000
      8 H3        -52.1892  -10.3934  -30.3988 H      1 LIG       0.09000
      9 H4        -51.6507  -10.2210  -28.6940 H      1 LIG       0.09000
@<TRIPOS>BOND
      1       1       2 1
      2       1       4 2
      3       1       5 1
      4       2       3 1
      5       3       5 1
      6       2       6 1
      7       2       7 1
      8       3       8 1
      9       3       9 1
@<TRIPOS>ALT_TYPE
CGenFF_4.0_ALT_TYPE_SET
CGenFF_4.0 1 CG2O4 2 CG3C41 3 CG3C41 4 OG2D1 5 OG3C51 6 HGA2 7 HGA2 8 HGA2 9 HGA2
@<TRIPOS>MOLECULE
pyridine
 11 11 0 0 0
****
USER_CHARGES
INVALID_CHARGES
Pose:   1 Cluster:   1 Fr_nu: 442618 TotEn:   -12.97
@<TRIPOS>ATOM
      1 C1        -62.4847   -1.8068  -22.6147 C.ar   1 LIG      -0.11300
      2 C2        -61.1547   -2.2000  -22.7129 C.ar   1 LIG      -0.11700
      3 C3        -63.1874   -1.4585  -23.7628 C.ar   1 LIG      -0.11700
      4 C4        -60.5779   -2.2281  -23.9724 C.ar   1 LIG       0.17700
      5 C5        -62.5196   -1.5194  -24.9753 C.ar   1 LIG       0.17700
      6 N1        -61.2284   -1.8966  -25.1102 N.ar   1 LIG      -0.60000
      7 H1        -62.9724   -1.7711  -21.6452 H      1 LIG       0.11500
      8 H2        -60.5876   -2.4762  -21.8315 H      1 LIG       0.11500
      9 H3        -64.2248   -1.1483  -23.7101 H      1 LIG       0.11500
     10 H4        -59.5432   -2.5274  -24.1020 H      1 LIG       0.12400
     11 H5        -63.0223   -1.2572  -25.9005 H      1 LIG       0.12400
@<TRIPOS>BOND
      1       1       2 ar
      2       1       3 ar
      3       2       4 ar
      4       3       5 ar
      5       4       6 ar
      6       5       6 ar
      7       1       7 1
      8       2       8 1
      9       3       9 1
     10       4      10 1
     11       5      11 1
@<TRIPOS>ALT_TYPE
CGenFF_4.0_ALT_TYPE_SET
CGenFF_4.0 1 CG2R61 2 CG2R61 3 CG2R61 4 CG2R61 5 CG2R61 6 NG2R60 7 HGR61 8 HGR61 9 HGR61 10 HGR62 11 HGR62
@<TRIPOS>MOLECULE
pyridine
 11 11 0 0 0
****
USER_CHARGES
INVALID_CHARGES
Pose:   2 Cluster:   2 Fr_nu: 1044731 TotEn:   -12.41
@<TRIPOS>ATOM
      1 C1        -79.3462  -24.0016  -45.2824 C.ar   1 LIG      -0.11300
      2 C2        -80.0124  -23.2444  -44.3254 C.ar   1 LIG      -0.11700
      3 C3        -79.5329  -25.3788  -45.3247 C.ar   1 LIG      -0.11700
      4 C4        -80.8476  -23.9069  -43.4403 C.ar   1 LIG       0.17700
      5 C5        -80.3893  -25.9458  -44.3948 C.ar   1 LIG       0.17700
      6 N1        -81.0539  -25.2429  -43.4503 N.ar   1 LIG      -0.60000
      7 H1        -78.6821  -23.5195  -45.9936 H      1 LIG       0.11500
      8 H2        -79.8823  -22.1697  -44.2740 H      1 LIG       0.11500
      9 H3        -79.0235  -25.9891  -46.0617 H      1 LIG       0.11500
     10 H4        -81.3895  -23.3613  -42.6750 H      1 LIG       0.12400
     11 H5        -80.5689  -27.0159  -44.3844 H      1 LIG       0.12400
@<TRIPOS>BOND
      1       1       2 ar
      2       1       3 ar
      3       2       4 ar
      4       3       5 ar
      5       4       6 ar
      6       5       6 ar
      7       1       7 1
      8       2       8 1
      9       3       9 1
     10       4      10 1
     11       5      11 1
@<TRIPOS>ALT_TYPE
CGenFF_4.0_ALT_TYPE_SET
CGenFF_4.0 1 CG2R61 2 CG2R61 3 CG2R61 4 CG2R61 5 CG2R61 6 NG2R60 7 HGR61 8 HGR61 9 HGR61 10 HGR62 11 HGR62
@<TRIPOS>MOLECULE
pyridine
 11 11 0 0 0
****
USER_CHARGES
INVALID_CHARGES
Pose:   3 Cluster:   3 Fr_nu: 3932154 TotEn:   -12.22
@<TRIPOS>ATOM
      1 C1        -70.6310   -2.9786  -26.9173 C.ar   1 LIG      -0.11300
      2 C2        -71.4961   -2.5237  -27.9061 C.ar   1 LIG      -0.11700
      3 C3        -69.2668   -3.0537  -27.1756 C.ar   1 LIG      -0.11700
      4 C4        -70.9514   -2.1588  -29.1268 C.ar   1 LIG       0.17700
      5 C5        -68.8219   -2.6654  -28.4290 C.ar   1 LIG       0.17700
      6 N1        -69.6320   -2.2183  -29.4148 N.ar   1 LIG      -0.60000
      7 H1        -71.0192   -3.2747  -25.9473 H      1 LIG       0.11500
      8 H2        -72.5629   -2.4565  -27.7270 H      1 LIG       0.11500
      9 H3        -68.5739   -3.4058  -26.4199 H      1 LIG       0.11500
     10 H4        -71.5842   -1.7979  -29.9308 H      1 LIG       0.12400
     11 H5        -67.7674   -2.7056  -28.6816 H      1 LIG       0.12400
@<TRIPOS>BOND
      1       1       2 ar
      2       1       3 ar
      3       2       4 ar
      4       3       5 ar
      5       4       6 ar
      6       5       6 ar
      7       1       7 1
      8       2       8 1
      9       3       9 1
     10       4      10 1
     11       5      11 1
@<TRIPOS>ALT_TYPE
CGenFF_4.0_ALT_TYPE_SET
CGenFF_4.0 1 CG2R61 2 CG2R61 3 CG2R61 4 CG2R61 5 CG2R61 6 NG2R60 7 HGR61 8 HGR61 9 HGR61 10 HGR62 11 HGR62
@<TRIPOS>MOLECULE
pyridine
 11 11 0 0 0
****
USER_CHARGES
INVALID_CHARGES
Pose:   4 Cluster:   4 Fr_nu: 1148190 TotEn:   -12.06
@<TRIPOS>ATOM
      1 C1        -60.0989    2.5023  -43.6864 C.ar   1 LIG      -0.11300
      2 C2        -60.1733    2.1303  -45.0240 C.ar   1 LIG      -0.11700
      3 C3        -58.8567    2.6437  -43.0779 C.ar   1 LIG      -0.11700
      4 C4        -58.9857    1.9129  -45.7037 C.ar   1 LIG       0.17700
      5 C5        -57.7280    2.4031  -43.8447 C.ar   1 LIG       0.17700
      6 N1        -57.7606    2.0400  -45.1466 N.ar   1 LIG      -0.60000
      7 H1        -61.0074    2.6811  -43.1190 H      1 LIG       0.11500
      8 H2        -61.1305    2.0144  -45.5189 H      1 LIG       0.11500
      9 H3        -58.7747    2.9323  -42.0362 H      1 LIG       0.11500
     10 H4        -58.9902    1.6206  -46.7486 H      1 LIG       0.12400
     11 H5        -56.7352    2.4987  -43.4175 H      1 LIG       0.12400
@<TRIPOS>BOND
      1       1       2 ar
      2       1       3 ar
      3       2       4 ar
      4       3       5 ar
      5       4       6 ar
      6       5       6 ar
      7       1       7 1
      8       2       8 1
      9       3       9 1
     10       4      10 1
     11       5      11 1
@<TRIPOS>ALT_TYPE
CGenFF_4.0_ALT_TYPE_SET
CGenFF_4.0 1 CG2R61 2 CG2R61 3 CG2R61 4 CG2R61 5 CG2R61 6 NG2R60 7 HGR61 8 HGR61 9 HGR61 10 HGR62 11 HGR62
@<TRIPOS>MOLECULE
pyridine
 11 11 0 0 0
****
USER_CHARGES
INVALID_CHARGES
Pose:   5 Cluster:   5 Fr_nu: 2387020 TotEn:   -11.68
@<TRIPOS>ATOM
      1 C1        -77.6943  -15.1434  -53.0744 C.ar   1 LIG      -0.11300
      2 C2        -76.6204  -14.7971  -53.8868 C.ar   1 LIG      -0.11700
      3 C3        -78.4791  -16.2439  -53.4005 C.ar   1 LIG      -0.11700
      4 C4        -76.3752  -15.5773  -55.0052 C.ar   1 LIG       0.17700
      5 C5        -78.1508  -16.9593  -54.5408 C.ar   1 LIG       0.17700
      6 N1        -77.1153  -16.6533  -55.3545 N.ar   1 LIG      -0.60000
      7 H1        -77.9197  -14.5564  -52.1891 H      1 LIG       0.11500
      8 H2        -75.9950  -13.9437  -53.6519 H      1 LIG       0.11500
      9 H3        -79.3215  -16.5321  -52.7821 H      1 LIG       0.11500
     10 H4        -75.5496  -15.3484  -55.6709 H      1 LIG       0.12400
     11 H5        -78.7316  -17.8256  -54.8399 H      1 LIG       0.12400
@<TRIPOS>BOND
      1       1       2 ar
      2       1       3 ar
      3       2       4 ar
      4       3       5 ar
      5       4       6 ar
      6       5       6 ar
      7       1       7 1
      8       2       8 1
      9       3       9 1
     10       4      10 1
     11       5      11 1
@<TRIPOS>ALT_TYPE
CGenFF_4.0_ALT_TYPE_SET
CGenFF_4.0 1 CG2R61 2 CG2R61 3 CG2R61 4 CG2R61 5 CG2R61 6 NG2R60 7 HGR61 8 HGR61 9 HGR61 10 HGR62 11 HGR62
@<TRIPOS>MOLECULE
pyridine
 11 11 0 0 0
****
USER_CHARGES
INVALID_CHARGES
Pose:   6 Cluster:   6 Fr_nu: 1858414 TotEn:   -11.60
@<TRIPOS>ATOM
      1 C1        -62.6855   -1.1354  -25.5266 C.ar   1 LIG      -0.11300
      2 C2        -61.7233   -1.8345  -24.8064 C.ar   1 LIG      -0.11700
      3 C3        -62.8860    0.2176  -25.2769 C.ar   1 LIG      -0.11700
      4 C4        -60.9939   -1.1400  -23.8548 C.ar   1 LIG       0.17700
      5 C5        -62.1048    0.8201  -24.3041 C.ar   1 LIG       0.17700
      6 N1        -61.1605    0.1739  -23.5840 N.ar   1 LIG      -0.60000
      7 H1        -63.2784   -1.6443  -26.2807 H      1 LIG       0.11500
      8 H2        -61.5496   -2.8893  -24.9844 H      1 LIG       0.11500
      9 H3        -63.6308    0.7825  -25.8258 H      1 LIG       0.11500
     10 H4        -60.2320   -1.6402  -23.2662 H      1 LIG       0.12400
     11 H5        -62.2223    1.8732  -24.0703 H      1 LIG       0.12400
@<TRIPOS>BOND
      1       1       2 ar
      2       1       3 ar
      3       2       4 ar
      4       3       5 ar
      5       4       6 ar
      6       5       6 ar
      7       1       7 1
      8       2       8 1
      9       3       9 1
     10       4      10 1
     11       5      11 1
@<TRIPOS>ALT_TYPE
CGenFF_4.0_ALT_TYPE_SET
CGenFF_4.0 1 CG2R61 2 CG2R61 3 CG2R61 4 CG2R61 5 CG2R61 6 NG2R60 7 HGR61 8 HGR61 9 HGR61 10 HGR62 11 HGR62
@<TRIPOS>MOLECULE
pyridine
 11 11 0 0 0
****
USER_CHARGES
INVALID_CHARGES
Pose:   7 Cluster:   7 Fr_nu: 2920690 TotEn:   -11.37
@<TRIPOS>ATOM
      1 C1        -46.2674  -12.2368  -45.6064 C.ar   1 LIG      -0.11300
      2 C2        -45.1967  -11.4173  -45.2675 C.ar   1 LIG      -0.11700
      3 C3        -47.2106  -12.5735  -44.6419 C.ar   1 LIG      -0.11700
      4 C4        -45.1150  -10.9642  -43.9606 C.ar   1 LIG       0.17700
      5 C5        -47.0387  -12.0690  -43.3630 C.ar   1 LIG       0.17700
      6 N1        -46.0116  -11.2701  -42.9962 N.ar   1 LIG      -0.60000
      7 H1        -46.3664  -12.6130  -46.6203 H      1 LIG       0.11500
      8 H2        -44.4498  -11.1416  -46.0029 H      1 LIG       0.11500
      9 H3        -48.0532  -13.2114  -44.8834 H      1 LIG       0.11500
     10 H4        -44.2986  -10.3227  -43.6460 H      1 LIG       0.12400
     11 H5        -47.7458  -12.3022  -42.5737 H      1 LIG       0.12400
@<TRIPOS>BOND
      1       1       2 ar
      2       1       3 ar
      3       2       4 ar
      4       3       5 ar
      5       4       6 ar
      6       5       6 ar
      7       1       7 1
      8       2       8 1
      9       3       9 1
     10       4      10 1
     11       5      11 1
@<TRIPOS>ALT_TYPE
CGenFF_4.0_ALT_TYPE_SET
CGenFF_4.0 1 CG2R61 2 CG2R61 3 CG2R61 4 CG2R61 5 CG2R61 6 NG2R60 7 HGR61 8 HGR61 9 HGR61 10 HGR62 11 HGR62
@<TRIPOS>MOLECULE
pyridine
 11 11 0 0 0
****
USER_CHARGES
INVALID_CHARGES
Pose:   8 Cluster:   8 Fr_nu: 3506506 TotEn:   -11.18
@<TRIPOS>ATOM
      1 C1        -60.6036   -0.7802  -21.1750 C.ar   1 LIG      -0.11300
      2 C2        -61.0394    0.2720  -21.9725 C.ar   1 LIG      -0.11700
      3 C3        -60.1223   -1.9419  -21.7684 C.ar   1 LIG      -0.11700
      4 C4        -60.9740    0.1140  -23.3475 C.ar   1 LIG       0.17700
      5 C5        -60.0982   -2.0010  -23.1525 C.ar   1 LIG       0.17700
      6 N1        -60.5131   -0.9994  -23.9602 N.ar   1 LIG      -0.60000
      7 H1        -60.6395   -0.6953  -20.0930 H      1 LIG       0.11500
      8 H2        -61.4180    1.1870  -21.5319 H      1 LIG       0.11500
      9 H3        -59.7778   -2.7751  -21.1665 H      1 LIG       0.11500
     10 H4        -61.3023    0.9055  -24.0130 H      1 LIG       0.12400
     11 H5        -59.7329   -2.8850  -23.6648 H      1 LIG       0.12400
@<TRIPOS>BOND
      1       1       2 ar
      2       1       3 ar
      3       2       4 ar
      4       3       5 ar
      5       4       6 ar
      6       5       6 ar
      7       1       7 1
      8       2       8 1
      9       3       9 1
     10       4      10 1
     11       5      11 1
@<TRIPOS>ALT_TYPE
CGenFF_4.0_ALT_TYPE_SET
CGenFF_4.0 1 CG2R61 2 CG2R61 3 CG2R61 4 CG2R61 5 CG2R61 6 NG2R60 7 HGR61 8 HGR61 9 HGR61 10 HGR62 11 HGR62
@<TRIPOS>MOLECULE
pyridine
 11 11 0 0 0
****
USER_CHARGES
INVALID_CHARGES
Pose:   9 Cluster:   9 Fr_nu: 1467789 TotEn:   -11.08
@<TRIPOS>ATOM
      1 C1        -60.3950  -22.4803  -24.1301 C.ar   1 LIG      -0.11300
      2 C2        -60.5162  -21.3598  -24.9442 C.ar   1 LIG      -0.11700
      3 C3        -59.3619  -22.5502  -23.2022 C.ar   1 LIG      -0.11700
      4 C4        -59.5859  -20.3442  -24.7925 C.ar   1 LIG       0.17700
      5 C5        -58.4831  -21.4815  -23.1286 C.ar   1 LIG       0.17700
      6 N1        -58.5687  -20.3763  -23.9026 N.ar   1 LIG      -0.60000
      7 H1        -61.1040  -23.2980  -24.2190 H      1 LIG       0.11500
      8 H2        -61.3137  -21.2835  -25.6741 H      1 LIG       0.11500
      9 H3        -59.2477  -23.4142  -22.5575 H      1 LIG       0.11500
     10 H4        -59.6369  -19.4494  -25.4040 H      1 LIG       0.12400
     11 H5        -57.6595  -21.4867  -22.4221 H      1 LIG       0.12400
@<TRIPOS>BOND
      1       1       2 ar
      2       1       3 ar
      3       2       4 ar
      4       3       5 ar
      5       4       6 ar
      6       5       6 ar
      7       1       7 1
      8       2       8 1
      9       3       9 1
     10       4      10 1
     11       5      11 1
@<TRIPOS>ALT_TYPE
CGenFF_4.0_ALT_TYPE_SET
CGenFF_4.0 1 CG2R61 2 CG2R61 3 CG2R61 4 CG2R61 5 CG2R61 6 NG2R60 7 HGR61 8 HGR61 9 HGR61 10 HGR62 11 HGR62
@<TRIPOS>MOLECULE
pyridine
 11 11 0 0 0
****
USER_CHARGES
INVALID_CHARGES
Pose:  10 Cluster:  10 Fr_nu: 1368158 TotEn:   -11.06
@<TRIPOS>ATOM
      1 C1        -67.9835   -2.4914  -27.6343 C.ar   1 LIG      -0.11300
      2 C2        -67.4280   -1.2218  -27.7461 C.ar   1 LIG      -0.11700
      3 C3        -69.1795   -2.7804  -28.2819 C.ar   1 LIG      -0.11700
      4 C4        -68.1024   -0.2838  -28.5111 C.ar   1 LIG       0.17700
      5 C5        -69.7757   -1.7727  -29.0227 C.ar   1 LIG       0.17700
      6 N1        -69.2661   -0.5274  -29.1545 N.ar   1 LIG      -0.60000
      7 H1        -67.4856   -3.2542  -27.0431 H      1 LIG       0.11500
      8 H2        -66.4966   -0.9742  -27.2504 H      1 LIG       0.11500
      9 H3        -69.6311   -3.7632  -28.2084 H      1 LIG       0.11500
     10 H4        -67.7106    0.7210  -28.6291 H      1 LIG       0.12400
     11 H5        -70.7099   -1.9463  -29.5465 H      1 LIG       0.12400
@<TRIPOS>BOND
      1       1       2 ar
      2       1       3 ar
      3       2       4 ar
      4       3       5 ar
      5       4       6 ar
      6       5       6 ar
      7       1       7 1
      8       2       8 1
      9       3       9 1
     10       4      10 1
     11       5      11 1
@<TRIPOS>ALT_TYPE
CGenFF_4.0_ALT_TYPE_SET
CGenFF_4.0 1 CG2R61 2 CG2R61 3 CG2R61 4 CG2R61 5 CG2R61 6 NG2R60 7 HGR61 8 HGR61 9 HGR61 10 HGR62 11 HGR62
@<TRIPOS>MOLECULE
pyridine
 11 11 0 0 0
****
USER_CHARGES
INVALID_CHARGES
Pose:  11 Cluster:  11 Fr_nu: 1982654 TotEn:   -10.96
@<TRIPOS>ATOM
      1 C1        -69.5821  -18.8822  -57.6723 C.ar   1 LIG      -0.11300
      2 C2        -70.6448  -19.6007  -58.2084 C.ar   1 LIG      -0.11700
      3 C3        -68.4510  -19.5552  -57.2239 C.ar   1 LIG      -0.11700
      4 C4        -70.5281  -20.9799  -58.2734 C.ar   1 LIG       0.17700
      5 C5        -68.4326  -20.9363  -57.3327 C.ar   1 LIG       0.17700
      6 N1        -69.4456  -21.6687  -57.8478 N.ar   1 LIG      -0.60000
      7 H1        -69.6355  -17.7998  -57.6035 H      1 LIG       0.11500
      8 H2        -71.5361  -19.0973  -58.5644 H      1 LIG       0.11500
      9 H3        -67.6107  -19.0157  -56.8019 H      1 LIG       0.11500
     10 H4        -71.3297  -21.5856  -58.6828 H      1 LIG       0.12400
     11 H5        -67.5742  -21.5089  -56.9968 H      1 LIG       0.12400
@<TRIPOS>BOND
      1       1       2 ar
      2       1       3 ar
      3       2       4 ar
      4       3       5 ar
      5       4       6 ar
      6       5       6 ar
      7       1       7 1
      8       2       8 1
      9       3       9 1
     10       4      10 1
     11       5      11 1
@<TRIPOS>ALT_TYPE
CGenFF_4.0_ALT_TYPE_SET
CGenFF_4.0 1 CG2R61 2 CG2R61 3 CG2R61 4 CG2R61 5 CG2R61 6 NG2R60 7 HGR61 8 HGR61 9 HGR61 10 HGR62 11 HGR62
@<TRIPOS>MOLECULE
pyridine
 11 11 0 0 0
****
USER_CHARGES
INVALID_CHARGES
Pose:  12 Cluster:  12 Fr_nu: 4044563 TotEn:   -10.90
@<TRIPOS>ATOM
      1 C1        -81.3435  -23.5844  -46.1041 C.ar   1 LIG      -0.11300
      2 C2        -82.0787  -22.9772  -45.0922 C.ar   1 LIG      -0.11700
      3 C3        -80.6554  -24.7642  -45.8439 C.ar   1 LIG      -0.11700
      4 C4        -82.0936  -23.5851  -43.8472 C.ar   1 LIG       0.17700
      5 C5        -80.7338  -25.2920  -44.5652 C.ar   1 LIG       0.17700
      6 N1        -81.4377  -24.7309  -43.5565 N.ar   1 LIG      -0.60000
      7 H1        -81.3063  -23.1385  -47.0936 H      1 LIG       0.11500
      8 H2        -82.6230  -22.0575  -45.2723 H      1 LIG       0.11500
      9 H3        -80.0754  -25.2548  -46.6173 H      1 LIG       0.11500
     10 H4        -82.6519  -23.1507  -43.0246 H      1 LIG       0.12400
     11 H5        -80.2148  -26.2101  -44.3101 H      1 LIG       0.12400
@<TRIPOS>BOND
      1       1       2 ar
      2       1       3 ar
      3       2       4 ar
      4       3       5 ar
      5       4       6 ar
      6       5       6 ar
      7       1       7 1
      8       2       8 1
      9       3       9 1
     10       4      10 1
     11       5      11 1
@<TRIPOS>ALT_TYPE
CGenFF_4.0_ALT_TYPE_SET
CGenFF_4.0 1 CG2R61 2 CG2R61 3 CG2R61 4 CG2R61 5 CG2R61 6 NG2R60 7 HGR61 8 HGR61 9 HGR61 10 HGR62 11 HGR62
@<TRIPOS>MOLECULE
pyridine
 11 11 0 0 0
****
USER_CHARGES
INVALID_CHARGES
Pose:  13 Cluster:  13 Fr_nu:  46308 TotEn:   -10.88
@<TRIPOS>ATOM
      1 C1        -64.3137  -22.7681  -24.3456 C.ar   1 LIG      -0.11300
      2 C2        -63.7153  -23.3924  -23.2568 C.ar   1 LIG      -0.11700
      3 C3        -63.5313  -22.0568  -25.2485 C.ar   1 LIG      -0.11700
      4 C4        -62.3417  -23.2763  -23.1169 C.ar   1 LIG       0.17700
      5 C5        -62.1660  -22.0002  -25.0193 C.ar   1 LIG       0.17700
      6 N1        -61.5488  -22.5938  -23.9731 N.ar   1 LIG      -0.60000
      7 H1        -65.3879  -22.8352  -24.4898 H      1 LIG       0.11500
      8 H2        -64.3053  -23.9524  -22.5406 H      1 LIG       0.11500
      9 H3        -63.9763  -21.5618  -26.1041 H      1 LIG       0.11500
     10 H4        -61.8274  -23.7447  -22.2843 H      1 LIG       0.12400
     11 H5        -61.5113  -21.4576  -25.6933 H      1 LIG       0.12400
@<TRIPOS>BOND
      1       1       2 ar
      2       1       3 ar
      3       2       4 ar
      4       3       5 ar
      5       4       6 ar
      6       5       6 ar
      7       1       7 1
      8       2       8 1
      9       3       9 1
     10       4      10 1
     11       5      11 1
@<TRIPOS>ALT_TYPE
CGenFF_4.0_ALT_TYPE_SET
CGenFF_4.0 1 CG2R61 2 CG2R61 3 CG2R61 4 CG2R61 5 CG2R61 6 NG2R60 7 HGR61 8 HGR61 9 HGR61 10 HGR62 11 HGR62
@<TRIPOS>MOLECULE
pyridine
 11 11 0 0 0
****
USER_CHARGES
INVALID_CHARGES
Pose:  14 Cluster:  14 Fr_nu: 2013011 TotEn:   -10.79
@<TRIPOS>ATOM
      1 C1        -68.9603   -1.1790  -27.4133 C.ar   1 LIG      -0.11300
      2 C2        -68.1386   -2.2904  -27.5642 C.ar   1 LIG      -0.11700
      3 C3        -70.1440   -1.0930  -28.1376 C.ar   1 LIG      -0.11700
      4 C4        -68.5425   -3.2807  -28.4452 C.ar   1 LIG       0.17700
      5 C5        -70.4580   -2.1367  -28.9931 C.ar   1 LIG       0.17700
      6 N1        -69.6850   -3.2323  -29.1661 N.ar   1 LIG      -0.60000
      7 H1        -68.6783   -0.3810  -26.7329 H      1 LIG       0.11500
      8 H2        -67.2117   -2.3789  -27.0097 H      1 LIG       0.11500
      9 H3        -70.7997   -0.2357  -28.0363 H      1 LIG       0.11500
     10 H4        -67.9364   -4.1674  -28.5986 H      1 LIG       0.12400
     11 H5        -71.3695   -2.1180  -29.5815 H      1 LIG       0.12400
@<TRIPOS>BOND
      1       1       2 ar
      2       1       3 ar
      3       2       4 ar
      4       3       5 ar
      5       4       6 ar
      6       5       6 ar
      7       1       7 1
      8       2       8 1
      9       3       9 1
     10       4      10 1
     11       5      11 1
@<TRIPOS>ALT_TYPE
CGenFF_4.0_ALT_TYPE_SET
CGenFF_4.0 1 CG2R61 2 CG2R61 3 CG2R61 4 CG2R61 5 CG2R61 6 NG2R60 7 HGR61 8 HGR61 9 HGR61 10 HGR62 11 HGR62
@<TRIPOS>MOLECULE
pyridine
 11 11 0 0 0
****
USER_CHARGES
INVALID_CHARGES
Pose:  15 Cluster:  15 Fr_nu: 766765 TotEn:   -10.75
@<TRIPOS>ATOM
      1 C1        -54.3676  -12.7635  -47.3860 C.ar   1 LIG      -0.11300
      2 C2        -55.0487  -11.8409  -48.1722 C.ar   1 LIG      -0.11700
      3 C3        -53.6816  -12.3333  -46.2557 C.ar   1 LIG      -0.11700
      4 C4        -55.0132  -10.5101  -47.7882 C.ar   1 LIG       0.17700
      5 C5        -53.7070  -10.9804  -45.9576 C.ar   1 LIG       0.17700
      6 N1        -54.3575  -10.0544  -46.6973 N.ar   1 LIG      -0.60000
      7 H1        -54.3710  -13.8158  -47.6540 H      1 LIG       0.11500
      8 H2        -55.5904  -12.1536  -49.0573 H      1 LIG       0.11500
      9 H3        -53.1433  -13.0347  -45.6284 H      1 LIG       0.11500
     10 H4        -55.5282   -9.7515  -48.3682 H      1 LIG       0.12400
     11 H5        -53.1872  -10.5931  -45.0875 H      1 LIG       0.12400
@<TRIPOS>BOND
      1       1       2 ar
      2       1       3 ar
      3       2       4 ar
      4       3       5 ar
      5       4       6 ar
      6       5       6 ar
      7       1       7 1
      8       2       8 1
      9       3       9 1
     10       4      10 1
     11       5      11 1
@<TRIPOS>ALT_TYPE
CGenFF_4.0_ALT_TYPE_SET
CGenFF_4.0 1 CG2R61 2 CG2R61 3 CG2R61 4 CG2R61 5 CG2R61 6 NG2R60 7 HGR61 8 HGR61 9 HGR61 10 HGR62 11 HGR62
@<TRIPOS>MOLECULE
pyridine
 11 11 0 0 0
****
USER_CHARGES
INVALID_CHARGES
Pose:  16 Cluster:  16 Fr_nu:  34896 TotEn:   -10.74
@<TRIPOS>ATOM
      1 C1        -58.3608    4.2446  -38.4624 C.ar   1 LIG      -0.11300
      2 C2        -57.2138    3.7009  -39.0297 C.ar   1 LIG      -0.11700
      3 C3        -58.8592    3.7185  -37.2758 C.ar   1 LIG      -0.11700
      4 C4        -56.6072    2.6402  -38.3764 C.ar   1 LIG       0.17700
      5 C5        -58.1792    2.6568  -36.7011 C.ar   1 LIG       0.17700
      6 N1        -57.0620    2.1021  -37.2227 N.ar   1 LIG      -0.60000
      7 H1        -58.8657    5.0764  -38.9444 H      1 LIG       0.11500
      8 H2        -56.8072    4.0951  -39.9538 H      1 LIG       0.11500
      9 H3        -59.7522    4.1260  -36.8157 H      1 LIG       0.11500
     10 H4        -55.7103    2.1809  -38.7786 H      1 LIG       0.12400
     11 H5        -58.5271    2.2095  -35.7758 H      1 LIG       0.12400
@<TRIPOS>BOND
      1       1       2 ar
      2       1       3 ar
      3       2       4 ar
      4       3       5 ar
      5       4       6 ar
      6       5       6 ar
      7       1       7 1
      8       2       8 1
      9       3       9 1
     10       4      10 1
     11       5      11 1
@<TRIPOS>ALT_TYPE
CGenFF_4.0_ALT_TYPE_SET
CGenFF_4.0 1 CG2R61 2 CG2R61 3 CG2R61 4 CG2R61 5 CG2R61 6 NG2R60 7 HGR61 8 HGR61 9 HGR61 10 HGR62 11 HGR62
@<TRIPOS>MOLECULE
pyridine
 11 11 0 0 0
****
USER_CHARGES
INVALID_CHARGES
Pose:  17 Cluster:  17 Fr_nu: 2295734 TotEn:   -10.70
@<TRIPOS>ATOM
      1 C1        -78.7607  -26.1984  -45.9681 C.ar   1 LIG      -0.11300
      2 C2        -78.9006  -27.1715  -44.9850 C.ar   1 LIG      -0.11700
      3 C3        -79.5450  -25.0513  -45.9197 C.ar   1 LIG      -0.11700
      4 C4        -79.8317  -26.9517  -43.9827 C.ar   1 LIG       0.17700
      5 C5        -80.4474  -24.9265  -44.8758 C.ar   1 LIG       0.17700
      6 N1        -80.6115  -25.8504  -43.9025 N.ar   1 LIG      -0.60000
      7 H1        -78.0422  -26.3340  -46.7710 H      1 LIG       0.11500
      8 H2        -78.2997  -28.0733  -45.0024 H      1 LIG       0.11500
      9 H3        -79.4533  -24.2798  -46.6756 H      1 LIG       0.11500
     10 H4        -79.9789  -27.6808  -43.1928 H      1 LIG       0.12400
     11 H5        -81.0834  -24.0513  -44.7925 H      1 LIG       0.12400
@<TRIPOS>BOND
      1       1       2 ar
      2       1       3 ar
      3       2       4 ar
      4       3       5 ar
      5       4       6 ar
      6       5       6 ar
      7       1       7 1
      8       2       8 1
      9       3       9 1
     10       4      10 1
     11       5      11 1
@<TRIPOS>ALT_TYPE
CGenFF_4.0_ALT_TYPE_SET
CGenFF_4.0 1 CG2R61 2 CG2R61 3 CG2R61 4 CG2R61 5 CG2R61 6 NG2R60 7 HGR61 8 HGR61 9 HGR61 10 HGR62 11 HGR62
@<TRIPOS>MOLECULE
pyridine
 11 11 0 0 0
****
USER_CHARGES
INVALID_CHARGES
Pose:  18 Cluster:  18 Fr_nu: 467160 TotEn:   -10.46
@<TRIPOS>ATOM
      1 C1        -60.3697    3.1422  -43.8146 C.ar   1 LIG      -0.11300
      2 C2        -59.0258    2.8905  -43.5619 C.ar   1 LIG      -0.11700
      3 C3        -61.3286    2.2071  -43.4416 C.ar   1 LIG      -0.11700
      4 C4        -58.6954    1.6979  -42.9387 C.ar   1 LIG       0.17700
      5 C5        -60.8952    1.0450  -42.8240 C.ar   1 LIG       0.17700
      6 N1        -59.5987    0.7653  -42.5619 N.ar   1 LIG      -0.60000
      7 H1        -60.6691    4.0653  -44.3019 H      1 LIG       0.11500
      8 H2        -58.2613    3.6051  -43.8435 H      1 LIG       0.11500
      9 H3        -62.3819    2.3819  -43.6291 H      1 LIG       0.11500
     10 H4        -57.6610    1.4544  -42.7199 H      1 LIG       0.12400
     11 H5        -61.6028    0.2831  -42.5140 H      1 LIG       0.12400
@<TRIPOS>BOND
      1       1       2 ar
      2       1       3 ar
      3       2       4 ar
      4       3       5 ar
      5       4       6 ar
      6       5       6 ar
      7       1       7 1
      8       2       8 1
      9       3       9 1
     10       4      10 1
     11       5      11 1
@<TRIPOS>ALT_TYPE
CGenFF_4.0_ALT_TYPE_SET
CGenFF_4.0 1 CG2R61 2 CG2R61 3 CG2R61 4 CG2R61 5 CG2R61 6 NG2R60 7 HGR61 8 HGR61 9 HGR61 10 HGR62 11 HGR62
@<TRIPOS>MOLECULE
pyridine
 11 11 0 0 0
****
USER_CHARGES
INVALID_CHARGES
Pose:  19 Cluster:  19 Fr_nu: 442030 TotEn:   -10.45
@<TRIPOS>ATOM
      1 C1        -62.5196   -1.5194  -24.9753 C.ar   1 LIG      -0.11300
      2 C2        -61.3804   -2.3150  -25.0247 C.ar   1 LIG      -0.11700
      3 C3        -62.6926   -0.6272  -23.9229 C.ar   1 LIG      -0.11700
      4 C4        -60.4514   -2.1816  -24.0054 C.ar   1 LIG       0.17700
      5 C5        -61.7050   -0.5696  -22.9528 C.ar   1 LIG       0.17700
      6 N1        -60.5849   -1.3264  -22.9670 N.ar   1 LIG      -0.60000
      7 H1        -63.2716   -1.5950  -25.7550 H      1 LIG       0.11500
      8 H2        -61.2245   -3.0171  -25.8355 H      1 LIG       0.11500
      9 H3        -63.5730    0.0025  -23.8636 H      1 LIG       0.11500
     10 H4        -59.5463   -2.7798  -23.9981 H      1 LIG       0.12400
     11 H5        -61.7921    0.1091  -22.1107 H      1 LIG       0.12400
@<TRIPOS>BOND
      1       1       2 ar
      2       1       3 ar
      3       2       4 ar
      4       3       5 ar
      5       4       6 ar
      6       5       6 ar
      7       1       7 1
      8       2       8 1
      9       3       9 1
     10       4      10 1
     11       5      11 1
@<TRIPOS>ALT_TYPE
CGenFF_4.0_ALT_TYPE_SET
CGenFF_4.0 1 CG2R61 2 CG2R61 3 CG2R61 4 CG2R61 5 CG2R61 6 NG2R60 7 HGR61 8 HGR61 9 HGR61 10 HGR62 11 HGR62
@<TRIPOS>MOLECULE
pyridine
 11 11 0 0 0
****
USER_CHARGES
INVALID_CHARGES
Pose:  20 Cluster:  20 Fr_nu: 281563 TotEn:   -10.26
@<TRIPOS>ATOM
      1 C1        -59.3562   -3.7272  -20.4504 C.ar   1 LIG      -0.11300
      2 C2        -59.5894   -4.5793  -19.3768 C.ar   1 LIG      -0.11700
      3 C3        -58.0612   -3.3019  -20.7248 C.ar   1 LIG      -0.11700
      4 C4        -58.5021   -4.9740  -18.6140 C.ar   1 LIG       0.17700
      5 C5        -57.0423   -3.7536  -19.9016 C.ar   1 LIG       0.17700
      6 N1        -57.2300   -4.5816  -18.8496 N.ar   1 LIG      -0.60000
      7 H1        -60.1824   -3.3947  -21.0718 H      1 LIG       0.11500
      8 H2        -60.5904   -4.9238  -19.1444 H      1 LIG       0.11500
      9 H3        -57.8560   -2.6373  -21.5563 H      1 LIG       0.11500
     10 H4        -58.6314   -5.6376  -17.7655 H      1 LIG       0.12400
     11 H5        -56.0144   -3.4507  -20.0722 H      1 LIG       0.12400
@<TRIPOS>BOND
      1       1       2 ar
      2       1       3 ar
      3       2       4 ar
      4       3       5 ar
      5       4       6 ar
      6       5       6 ar
      7       1       7 1
      8       2       8 1
      9       3       9 1
     10       4      10 1
     11       5      11 1
@<TRIPOS>ALT_TYPE
CGenFF_4.0_ALT_TYPE_SET
CGenFF_4.0 1 CG2R61 2 CG2R61 3 CG2R61 4 CG2R61 5 CG2R61 6 NG2R60 7 HGR61 8 HGR61 9 HGR61 10 HGR62 11 HGR62
@<TRIPOS>MOLECULE
pyridine
 11 11 0 0 0
****
USER_CHARGES
INVALID_CHARGES
Pose:  21 Cluster:  21 Fr_nu:  50443 TotEn:   -10.25
@<TRIPOS>ATOM
      1 C1        -75.3587  -13.2977  -45.7729 C.ar   1 LIG      -0.11300
      2 C2        -76.5120  -13.1727  -45.0065 C.ar   1 LIG      -0.11700
      3 C3        -74.2254  -12.5650  -45.4382 C.ar   1 LIG      -0.11700
      4 C4        -76.4809  -12.3084  -43.9240 C.ar   1 LIG       0.17700
      5 C5        -74.2967  -11.7278  -44.3365 C.ar   1 LIG       0.17700
      6 N1        -75.3991  -11.5801  -43.5680 N.ar   1 LIG      -0.60000
      7 H1        -75.3433  -13.9644  -46.6300 H      1 LIG       0.11500
      8 H2        -77.4069  -13.7342  -45.2486 H      1 LIG       0.11500
      9 H3        -73.3154  -12.6462  -46.0216 H      1 LIG       0.11500
     10 H4        -77.3549  -12.1755  -43.2951 H      1 LIG       0.12400
     11 H5        -73.4406  -11.1338  -44.0335 H      1 LIG       0.12400
@<TRIPOS>BOND
      1       1       2 ar
      2       1       3 ar
      3       2       4 ar
      4       3       5 ar
      5       4       6 ar
      6       5       6 ar
      7       1       7 1
      8       2       8 1
      9       3       9 1
     10       4      10 1
     11       5      11 1
@<TRIPOS>ALT_TYPE
CGenFF_4.0_ALT_TYPE_SET
CGenFF_4.0 1 CG2R61 2 CG2R61 3 CG2R61 4 CG2R61 5 CG2R61 6 NG2R60 7 HGR61 8 HGR61 9 HGR61 10 HGR62 11 HGR62
@<TRIPOS>MOLECULE
pyridine
 11 11 0 0 0
****
USER_CHARGES
INVALID_CHARGES
Pose:  22 Cluster:  22 Fr_nu:  33908 TotEn:   -10.14
@<TRIPOS>ATOM
      1 C1        -59.3820    5.0490  -38.1798 C.ar   1 LIG      -0.11300
      2 C2        -58.7428    4.6607  -39.3520 C.ar   1 LIG      -0.11700
      3 C3        -59.1817    4.3219  -37.0117 C.ar   1 LIG      -0.11700
      4 C4        -57.9201    3.5469  -39.3038 C.ar   1 LIG       0.17700
      5 C5        -58.3396    3.2231  -37.0683 C.ar   1 LIG       0.17700
      6 N1        -57.7013    2.8154  -38.1882 N.ar   1 LIG      -0.60000
      7 H1        -60.0355    5.9162  -38.1768 H      1 LIG       0.11500
      8 H2        -58.8839    5.2126  -40.2740 H      1 LIG       0.11500
      9 H3        -59.6700    4.6058  -36.0865 H      1 LIG       0.11500
     10 H4        -57.3993    3.2032  -40.1913 H      1 LIG       0.12400
     11 H5        -58.1505    2.6217  -36.1851 H      1 LIG       0.12400
@<TRIPOS>BOND
      1       1       2 ar
      2       1       3 ar
      3       2       4 ar
      4       3       5 ar
      5       4       6 ar
      6       5       6 ar
      7       1       7 1
      8       2       8 1
      9       3       9 1
     10       4      10 1
     11       5      11 1
@<TRIPOS>ALT_TYPE
CGenFF_4.0_ALT_TYPE_SET
CGenFF_4.0 1 CG2R61 2 CG2R61 3 CG2R61 4 CG2R61 5 CG2R61 6 NG2R60 7 HGR61 8 HGR61 9 HGR61 10 HGR62 11 HGR62
@<TRIPOS>MOLECULE
pyridine
 11 11 0 0 0
****
USER_CHARGES
INVALID_CHARGES
Pose:  23 Cluster:  23 Fr_nu: 1592506 TotEn:   -10.04
@<TRIPOS>ATOM
      1 C1        -61.6177    2.6001  -46.1357 C.ar   1 LIG      -0.11300
      2 C2        -60.3643    2.1172  -46.4947 C.ar   1 LIG      -0.11700
      3 C3        -61.9456    2.7355  -44.7913 C.ar   1 LIG      -0.11700
      4 C4        -59.4816    1.7862  -45.4793 C.ar   1 LIG       0.17700
      5 C5        -60.9922    2.3766  -43.8521 C.ar   1 LIG       0.17700
      6 N1        -59.7642    1.9038  -44.1625 N.ar   1 LIG      -0.60000
      7 H1        -62.3380    2.8698  -46.9022 H      1 LIG       0.11500
      8 H2        -60.0869    2.0037  -47.5362 H      1 LIG       0.11500
      9 H3        -62.9169    3.1093  -44.4882 H      1 LIG       0.11500
     10 H4        -58.4918    1.4048  -45.7072 H      1 LIG       0.12400
     11 H5        -61.1982    2.4624  -42.7902 H      1 LIG       0.12400
@<TRIPOS>BOND
      1       1       2 ar
      2       1       3 ar
      3       2       4 ar
      4       3       5 ar
      5       4       6 ar
      6       5       6 ar
      7       1       7 1
      8       2       8 1
      9       3       9 1
     10       4      10 1
     11       5      11 1
@<TRIPOS>ALT_TYPE
[truncated: 5,375,071 more chars]
