# Supplementary material for: The pocketome of G-protein-coupled receptors reveals previously untargeted allosteric sites
Source: Nat Commun. 2022 May 10;13:2567. doi: 10.1038/s41467-022-29609-6 (PMC9091257; doi:10.1038/s41467-022-29609-6)
Supplement: Supplementary file 4 — Supplementary Data 1 [file 41467_2022_29609_MOESM4_ESM.zip › docking_files/3rfm/rec.mol2]

@<TRIPOS>MOLECULE
3rfm_align.pdb
4588 4645 291 0 0
PROTEIN
NO_CHARGES


@<TRIPOS>ATOM
      1 N         -82.3820  -27.7900  -39.8850 N.4       1 SER   -0.2700
      2 CA        -82.0080  -28.0040  -38.4900 C.3       1 SER    0.0900
      3 CAY       -82.5630  -26.7040  -42.0170 C.3       1 SER    0.0900
      4 C         -80.5370  -28.2210  -38.1980 C.2       1 SER    0.0900
      5 O         -80.0380  -27.8950  -37.1210 O.2       1 SER    0.5100
      6 CB        -82.7700  -29.2160  -37.8970 C.3       1 SER   -0.5100
      7 OG        -84.1650  -29.0750  -38.1620 O.3       1 SER   -0.4700
      8 CY        -81.8470  -26.9040  -40.7380 C.2       1 SER    0.3100
      9 OY        -80.8060  -26.3090  -40.4970 O.2       1 SER    0.0700
     10 HN        -83.1150  -28.3860  -40.1960 H         1 SER    0.0900
     11 HA        -82.2450  -27.1060  -37.9390 H         1 SER    0.0500
     12 HB1       -82.6130  -29.2620  -36.7980 H         1 SER    0.0900
     13 HB2       -82.4060  -30.1570  -38.3620 H         1 SER    0.0900
     14 HG1       -84.4990  -28.4620  -37.5020 H         1 SER   -0.6600
     15 HY1       -82.0070  -25.9730  -42.6420 H         1 SER    0.4300
     16 HY2       -83.5820  -26.3080  -41.8190 H         1 SER    0.5100
     17 HY3       -82.6300  -27.6690  -42.5650 H         1 SER   -0.5100
     18 N         -79.7890  -28.8100  -39.1450 N.am      2 VAL   -0.4700
     19 CA        -78.3590  -29.0500  -38.9780 C.3       2 VAL    0.3100
     20 C         -77.5840  -27.7380  -38.9940 C.2       2 VAL    0.0700
     21 O         -76.7610  -27.4820  -38.1170 O.2       2 VAL    0.0900
     22 CB        -77.8100  -29.9760  -40.0790 C.3       2 VAL   -0.0900
     23 CG1       -76.3090  -30.1600  -39.9150 C.3       2 VAL    0.0900
     24 CG2       -78.5260  -31.3190  -40.0430 C.3       2 VAL   -0.2700
     25 HN        -80.1800  -29.1110  -40.0100 H         2 VAL    0.0900
     26 HA        -78.2100  -29.4980  -38.0080 H         2 VAL    0.0900
     27 HB        -78.0210  -29.5320  -41.0740 H         2 VAL    0.0900
     28 HG11      -76.0700  -30.4400  -38.8660 H         2 VAL   -0.2700
     29 HG12      -75.7830  -29.2120  -40.1570 H         2 VAL    0.0900
     30 HG13      -75.9510  -30.9690  -40.5880 H         2 VAL    0.0900
     31 HG21      -79.6160  -31.1750  -40.2080 H         2 VAL    0.0900
     32 HG22      -78.3790  -31.8010  -39.0520 H         2 VAL    0.5100
     33 HG23      -78.1300  -31.9800  -40.8430 H         2 VAL   -0.5100
     34 N         -77.8570  -26.9080  -40.0010 N.am      3 TYR   -0.4700
     35 CA        -77.2530  -25.5850  -40.0930 C.3       3 TYR    0.3100
     36 C         -77.4830  -24.8100  -38.8040 C.2       3 TYR    0.0700
     37 O         -76.5770  -24.1590  -38.2840 O.2       3 TYR    0.0900
     38 CB        -77.8430  -24.8150  -41.2770 C.3       3 TYR   -0.1800
     39 CG        -77.4230  -23.3630  -41.3380 C.ar      3 TYR    0.0900
     40 CD1       -76.2240  -22.9910  -41.9320 C.ar      3 TYR    0.0900
     41 CD2       -78.2330  -22.3660  -40.8110 C.ar      3 TYR    0.0000
     42 CE1       -75.8400  -21.6640  -41.9930 C.ar      3 TYR   -0.1150
     43 CE2       -77.8580  -21.0340  -40.8690 C.ar      3 TYR    0.1150
     44 CZ        -76.6590  -20.6900  -41.4610 C.ar      3 TYR   -0.1150
     45 OH        -76.2780  -19.3670  -41.5230 O.3       3 TYR    0.1150
     46 HN        -78.4860  -27.1550  -40.7340 H         3 TYR    0.1100
     47 HA        -76.1870  -25.7100  -40.2180 H         3 TYR   -0.5400
     48 HB1       -78.9510  -24.8340  -41.2090 H         3 TYR    0.4300
     49 HB2       -77.5100  -25.2920  -42.2230 H         3 TYR   -0.1150
     50 HD1       -75.5820  -23.7500  -42.3530 H         3 TYR    0.1150
     51 HD2       -79.1710  -22.6330  -40.3470 H         3 TYR   -0.1150
     52 HE1       -74.9020  -21.3910  -42.4550 H         3 TYR    0.1150
     53 HE2       -78.4990  -20.2710  -40.4550 H         3 TYR    0.5100
     54 HH        -75.4450  -19.2770  -41.0530 H         3 TYR   -0.5100
     55 N         -78.7070  -24.8910  -38.2920 N.am      4 ILE   -0.4700
     56 CA        -79.0640  -24.2310  -37.0450 C.3       4 ILE    0.3100
     57 C         -78.2070  -24.7470  -35.8980 C.2       4 ILE    0.0700
     58 O         -77.6580  -23.9720  -35.1170 O.2       4 ILE    0.0900
     59 CB        -80.5470  -24.4570  -36.7010 C.3       4 ILE   -0.0900
     60 CG1       -81.4380  -24.0560  -37.8770 C.3       4 ILE    0.0900
     61 CG2       -80.9250  -23.6830  -35.4420 C.3       4 ILE   -0.2700
     62 CD        -82.9100  -24.3160  -37.6460 C.3       4 ILE    0.0900
     63 HN        -79.4350  -25.4060  -38.7380 H         4 ILE    0.0900
     64 HA        -78.8650  -23.1760  -37.1600 H         4 ILE    0.0900
     65 HB        -80.7260  -25.5410  -36.5340 H         4 ILE   -0.1800
     66 HG11      -81.1150  -24.6260  -38.7740 H         4 ILE    0.0900
     67 HG12      -81.2980  -22.9710  -38.0720 H         4 ILE    0.0900
     68 HG21      -80.7580  -22.5960  -35.5980 H         4 ILE   -0.2700
     69 HG22      -80.2970  -24.0190  -34.5890 H         4 ILE    0.0900
     70 HG23      -81.9980  -23.8470  -35.2060 H         4 ILE    0.0900
     71 HD1       -83.3070  -23.6130  -36.8830 H         4 ILE    0.0900
     72 HD2       -83.0590  -25.3550  -37.2820 H         4 ILE    0.5100
     73 HD3       -83.4740  -24.1670  -38.5920 H         4 ILE   -0.5100
     74 N         -78.0880  -26.0700  -35.8090 N.am      5 THR   -0.4700
     75 CA        -77.3040  -26.7010  -34.7560 C.3       5 THR    0.3100
     76 C         -75.8580  -26.2170  -34.7680 C.2       5 THR    0.0700
     77 O         -75.3080  -25.8440  -33.7310 O.2       5 THR    0.0900
     78 CB        -77.3280  -28.2370  -34.8780 C.3       5 THR    0.1400
     79 CG2       -76.4580  -28.8720  -33.8040 C.3       5 THR    0.0900
     80 OG1       -78.6710  -28.7080  -34.7330 O.3       5 THR   -0.6600
     81 HN        -78.5290  -26.6860  -36.4570 H         5 THR    0.4300
     82 HA        -77.7180  -26.3960  -33.8080 H         5 THR   -0.2700
     83 HB        -76.9420  -28.5440  -35.8730 H         5 THR    0.0900
     84 HG1       -79.1360  -28.4290  -35.5250 H         5 THR    0.0900
     85 HG21      -76.7130  -28.4520  -32.8080 H         5 THR    0.0900
     86 HG22      -75.3870  -28.6650  -34.0130 H         5 THR    0.5100
     87 HG23      -76.6280  -29.9700  -33.7790 H         5 THR   -0.5100
     88 N         -75.2420  -26.2190  -35.9470 N.am      6 VAL   -0.4700
     89 CA        -73.8570  -25.7890  -36.0880 C.3       6 VAL    0.3100
     90 C         -73.6860  -24.3140  -35.7440 C.2       6 VAL    0.0700
     91 O         -72.7080  -23.9270  -35.1030 O.2       6 VAL    0.0900
     92 CB        -73.3240  -26.0470  -37.5090 C.3       6 VAL   -0.0900
     93 CG1       -71.9550  -25.4090  -37.6900 C.3       6 VAL    0.0900
     94 CG2       -73.2620  -27.5410  -37.7850 C.3       6 VAL   -0.2700
     95 HN        -75.6980  -26.5120  -36.7840 H         6 VAL    0.0900
     96 HA        -73.2670  -26.3350  -35.3660 H         6 VAL    0.0900
     97 HB        -74.0310  -25.6180  -38.2520 H         6 VAL    0.0900
     98 HG11      -71.2850  -25.6980  -36.8520 H         6 VAL   -0.2700
     99 HG12      -72.0520  -24.3020  -37.7020 H         6 VAL    0.0900
    100 HG13      -71.4990  -25.7540  -38.6420 H         6 VAL    0.0900
    101 HG21      -74.2760  -27.9880  -37.6960 H         6 VAL    0.0900
    102 HG22      -72.5910  -28.0340  -37.0490 H         6 VAL    0.5100
    103 HG23      -72.8850  -27.7200  -38.8140 H         6 VAL   -0.5100
    104 N         -74.6400  -23.4900  -36.1660 N.am      7 GLU   -0.4700
    105 CA        -74.6000  -22.0640  -35.8680 C.3       7 GLU    0.3100
    106 C         -74.6830  -21.7990  -34.3710 C.2       7 GLU    0.0700
    107 O         -74.0470  -20.8800  -33.8540 O.2       7 GLU    0.0900
    108 CB        -75.7180  -21.3260  -36.6020 C.3       7 GLU   -0.1800
    109 CG        -75.4390  -21.1040  -38.0770 C.3       7 GLU    0.0900
    110 CD        -74.2040  -20.2540  -38.3070 C.2       7 GLU    0.0900
    111 OE1       -73.8020  -19.5200  -37.3800 O.co2     7 GLU   -0.2800
    112 OE2       -73.6370  -20.3140  -39.4190 O.co2     7 GLU    0.0900
    113 HN        -75.4190  -23.8070  -36.7010 H         7 GLU    0.0900
    114 HA        -73.6360  -21.6850  -36.1760 H         7 GLU    0.6200
    115 HB1       -75.8650  -20.3370  -36.1180 H         7 GLU   -0.7600
    116 HB2       -76.6530  -21.9170  -36.5050 H         7 GLU   -0.7600
    117 HG1       -76.3110  -20.5940  -38.5380 H         7 GLU    0.5100
    118 HG2       -75.2890  -22.0880  -38.5700 H         7 GLU   -0.5100
    119 N         -75.4720  -22.6120  -33.6730 N.am      8 LEU   -0.4700
    120 CA        -75.5840  -22.5070  -32.2260 C.3       8 LEU    0.3100
    121 C         -74.3030  -22.9830  -31.5550 C.2       8 LEU    0.0700
    122 O         -73.8490  -22.3990  -30.5710 O.2       8 LEU    0.0900
    123 CB        -76.7820  -23.3090  -31.7140 C.3       8 LEU   -0.1800
    124 CG        -78.1280  -22.5820  -31.6700 C.3       8 LEU    0.0900
    125 CD1       -78.4170  -21.8740  -32.9830 C.3       8 LEU    0.0900
    126 CD2       -79.2500  -23.5480  -31.3170 C.3       8 LEU   -0.0900
    127 HN        -76.0200  -23.3230  -34.1070 H         8 LEU    0.0900
    128 HA        -75.6970  -21.4630  -31.9750 H         8 LEU   -0.2700
    129 HB1       -76.5470  -23.6480  -30.6830 H         8 LEU    0.0900
    130 HB2       -76.8990  -24.1990  -32.3680 H         8 LEU    0.0900
    131 HG        -78.1120  -21.8350  -30.8480 H         8 LEU    0.0900
    132 HD11      -78.6260  -22.6180  -33.7810 H         8 LEU   -0.2700
    133 HD12      -77.5380  -21.2660  -33.2860 H         8 LEU    0.0900
    134 HD13      -79.3060  -21.2160  -32.8700 H         8 LEU    0.0900
    135 HD21      -79.0630  -24.0040  -30.3210 H         8 LEU    0.0900
    136 HD22      -79.3030  -24.3590  -32.0750 H         8 LEU    0.5100
    137 HD23      -80.2190  -23.0060  -31.2810 H         8 LEU   -0.5100
    138 N         -73.7190  -24.0510  -32.0960 N.am      9 ALA   -0.4700
    139 CA        -72.4750  -24.5920  -31.5680 C.3       9 ALA    0.3100
    140 C         -71.3800  -23.5300  -31.5700 C.2       9 ALA    0.0700
    141 O         -70.6470  -23.3760  -30.5930 O.2       9 ALA    0.0900
    142 CB        -72.0370  -25.8060  -32.3730 C.3       9 ALA   -0.2700
    143 HN        -74.1060  -24.5260  -32.8820 H         9 ALA    0.0900
    144 HA        -72.6380  -24.8640  -30.5360 H         9 ALA    0.0900
    145 HB1       -71.8790  -25.5220  -33.4360 H         9 ALA    0.0900
    146 HB2       -72.8210  -26.5910  -32.3290 H         9 ALA    0.5100
    147 HB3       -71.0840  -26.2060  -31.9670 H         9 ALA   -0.5100
    148 N         -71.2800  -22.7930  -32.6740 N.am     10 ILE   -0.4700
    149 CA        -70.2970  -21.7240  -32.7980 C.3      10 ILE    0.3100
    150 C         -70.5810  -20.5880  -31.8240 C.2      10 ILE    0.0700
    151 O         -69.6750  -20.0940  -31.1500 O.2      10 ILE    0.0900
    152 CB        -70.2560  -21.1600  -34.2280 C.3      10 ILE   -0.0900
    153 CG1       -69.7280  -22.2140  -35.2020 C.3      10 ILE    0.0900
    154 CG2       -69.3850  -19.9140  -34.2860 C.3      10 ILE   -0.2700
    155 CD        -69.5800  -21.7130  -36.6190 C.3      10 ILE    0.0900
    156 HN        -71.8710  -22.9380  -33.4630 H        10 ILE    0.0900
    157 HA        -69.3330  -22.1310  -32.5300 H        10 ILE    0.0900
    158 HB        -71.2860  -20.9050  -34.5520 H        10 ILE   -0.1800
    159 HG11      -70.4300  -23.0760  -35.2030 H        10 ILE    0.0900
    160 HG12      -68.7360  -22.5600  -34.8440 H        10 ILE    0.0900
    161 HG21      -68.3480  -20.1570  -33.9710 H        10 ILE   -0.2700
    162 HG22      -69.7900  -19.1370  -33.6020 H        10 ILE    0.0900
    163 HG23      -69.3560  -19.5200  -35.3240 H        10 ILE    0.0900
    164 HD1       -68.7420  -20.9860  -36.6820 H        10 ILE    0.0900
    165 HD2       -70.5150  -21.2050  -36.9410 H        10 ILE    0.5100
    166 HD3       -69.3630  -22.5630  -37.3010 H        10 ILE   -0.5100
    167 N         -71.8440  -20.1750  -31.7490 N.am     11 ALA   -0.4700
    168 CA        -72.2410  -19.0860  -30.8650 C.3      11 ALA    0.3100
    169 C         -71.7660  -19.3230  -29.4380 C.2      11 ALA    0.0700
    170 O         -71.3070  -18.4000  -28.7660 O.2      11 ALA    0.0900
    171 CB        -73.7510  -18.8960  -30.9010 C.3      11 ALA   -0.2700
    172 HN        -72.5720  -20.5890  -32.2900 H        11 ALA    0.0900
    173 HA        -71.7420  -18.1870  -31.1950 H        11 ALA    0.0900
    174 HB1       -74.2610  -19.8260  -30.5690 H        11 ALA    0.0900
    175 HB2       -74.0790  -18.6620  -31.9360 H        11 ALA    0.5100
    176 HB3       -74.0450  -18.0690  -30.2190 H        11 ALA   -0.5100
    177 N         -71.8690  -20.5660  -28.9760 N.am     12 VAL   -0.4700
    178 CA        -71.4270  -20.9250  -27.6350 C.3      12 VAL    0.3100
    179 C         -69.9270  -20.7080  -27.4680 C.2      12 VAL    0.0700
    180 O         -69.4840  -20.0510  -26.5240 O.2      12 VAL    0.0900
    181 CB        -71.7530  -22.3910  -27.3040 C.3      12 VAL   -0.0900
    182 CG1       -71.2240  -22.7520  -25.9230 C.3      12 VAL    0.0900
    183 CG2       -73.2520  -22.6340  -27.3850 C.3      12 VAL   -0.2700
    184 HN        -72.2530  -21.3060  -29.5240 H        12 VAL    0.0900
    185 HA        -71.9220  -20.2670  -26.9370 H        12 VAL    0.0900
    186 HB        -71.2860  -23.0550  -28.0640 H        12 VAL    0.0900
    187 HG11      -71.5470  -21.9910  -25.1800 H        12 VAL   -0.2700
    188 HG12      -70.1140  -22.7830  -25.9390 H        12 VAL    0.0900
    189 HG13      -71.6210  -23.7420  -25.6110 H        12 VAL    0.0900
    190 HG21      -73.6510  -22.2430  -28.3450 H        12 VAL    0.0900
    191 HG22      -73.7650  -22.1110  -26.5500 H        12 VAL    0.5100
    192 HG23      -73.4620  -23.7230  -27.3310 H        12 VAL   -0.5100
    193 N         -69.1460  -21.2650  -28.3910 N.am     13 LEU   -0.4700
    194 CA        -67.6950  -21.1470  -28.3410 C.3      13 LEU    0.3100
    195 C         -67.2450  -19.6980  -28.4660 C.2      13 LEU    0.0700
    196 O         -66.3960  -19.2320  -27.7050 O.2      13 LEU    0.0900
    197 CB        -67.0470  -21.9930  -29.4410 C.3      13 LEU   -0.1800
    198 CG        -66.9030  -23.4960  -29.1840 C.3      13 LEU    0.0900
    199 CD1       -68.2380  -24.1340  -28.8340 C.3      13 LEU    0.0900
    200 CD2       -66.2750  -24.1800  -30.3880 C.3      13 LEU   -0.0900
    201 HN        -69.5180  -21.7860  -29.1560 H        13 LEU    0.0900
    202 HA        -67.3660  -21.4800  -27.3680 H        13 LEU   -0.2700
    203 HB1       -66.0300  -21.5850  -29.6210 H        13 LEU    0.0900
    204 HB2       -67.6540  -21.8670  -30.3610 H        13 LEU    0.0900
    205 HG        -66.1930  -23.6540  -28.3440 H        13 LEU    0.0900
    206 HD11      -68.8980  -24.1560  -29.7280 H        13 LEU   -0.2700
    207 HD12      -68.7410  -23.5460  -28.0360 H        13 LEU    0.0900
    208 HD13      -68.0790  -25.1770  -28.4850 H        13 LEU    0.0900
    209 HD21      -65.2680  -23.7540  -30.5870 H        13 LEU    0.0900
    210 HD22      -66.9110  -24.0240  -31.2860 H        13 LEU    0.5100
    211 HD23      -66.1680  -25.2680  -30.1920 H        13 LEU   -0.5100
    212 N         -67.8230  -18.9840  -29.4300 N.am     14 ALA   -0.4700
    213 CA        -67.4920  -17.5850  -29.6570 C.3      14 ALA    0.3100
    214 C         -67.6340  -16.7730  -28.3760 C.2      14 ALA    0.0700
    215 O         -66.7980  -15.9220  -28.0720 O.2      14 ALA    0.0900
    216 CB        -68.3740  -17.0040  -30.7530 C.3      14 ALA   -0.2700
    217 HN        -68.5070  -19.3760  -30.0400 H        14 ALA    0.0900
    218 HA        -66.4520  -17.5270  -29.9400 H        14 ALA    0.0900
    219 HB1       -69.4430  -17.0750  -30.4610 H        14 ALA    0.0900
    220 HB2       -68.2260  -17.5710  -31.6980 H        14 ALA    0.5100
    221 HB3       -68.1200  -15.9340  -30.9160 H        14 ALA   -0.5100
    222 N         -68.6970  -17.0460  -27.6220 N.am     15 ILE   -0.4700
    223 CA        -68.9240  -16.3700  -26.3540 C.3      15 ILE    0.3100
    224 C         -67.9210  -16.8320  -25.3080 C.2      15 ILE    0.0700
    225 O         -67.0950  -16.0490  -24.8420 O.2      15 ILE    0.0900
    226 CB        -70.3520  -16.6090  -25.8340 C.3      15 ILE   -0.0900
    227 CG1       -71.3800  -16.0250  -26.8020 C.3      15 ILE    0.0900
    228 CG2       -70.5200  -15.9990  -24.4490 C.3      15 ILE   -0.2700
    229 CD        -72.8170  -16.2360  -26.3710 C.3      15 ILE    0.0900
    230 HN        -69.3800  -17.7200  -27.8900 H        15 ILE    0.0900
    231 HA        -68.7580  -15.3150  -26.5080 H        15 ILE    0.0900
    232 HB        -70.5470  -17.7010  -25.7810 H        15 ILE   -0.1800
    233 HG11      -71.2370  -16.4990  -27.7970 H        15 ILE    0.0900
    234 HG12      -71.1970  -14.9340  -26.8950 H        15 ILE    0.0900
    235 HG21      -70.3350  -14.9040  -24.4890 H        15 ILE   -0.2700
    236 HG22      -69.7940  -16.4560  -23.7430 H        15 ILE    0.0900
    237 HG23      -71.5550  -16.1710  -24.0830 H        15 ILE    0.0900
    238 HD1       -73.0440  -15.6110  -25.4810 H        15 ILE    0.0900
    239 HD2       -72.9790  -17.3030  -26.1060 H        15 ILE    0.5100
    240 HD3       -73.5050  -15.9460  -27.1930 H        15 ILE   -0.5100
    241 N         -67.9850  -18.1130  -24.9500 N.am     16 LEU   -0.4700
    242 CA        -67.1070  -18.6760  -23.9300 C.3      16 LEU    0.3100
    243 C         -65.6440  -18.3030  -24.1490 C.2      16 LEU    0.0700
    244 O         -64.9540  -17.8930  -23.2200 O.2      16 LEU    0.0900
    245 CB        -67.2510  -20.2000  -23.8830 C.3      16 LEU   -0.1800
    246 CG        -68.6390  -20.7580  -23.5620 C.3      16 LEU    0.0900
    247 CD1       -68.6130  -22.2770  -23.5540 C.3      16 LEU    0.0900
    248 CD2       -69.1410  -20.2230  -22.2300 C.3      16 LEU   -0.0900
    249 HN        -68.6360  -18.7450  -25.3620 H        16 LEU    0.0900
    250 HA        -67.3780  -18.2450  -22.9770 H        16 LEU   -0.2700
    251 HB1       -66.5480  -20.5820  -23.1140 H        16 LEU    0.0900
    252 HB2       -66.9500  -20.5970  -24.8760 H        16 LEU    0.0900
    253 HG        -69.3640  -20.4060  -24.3270 H        16 LEU    0.0900
    254 HD11      -67.8970  -22.6420  -22.7860 H        16 LEU   -0.2700
    255 HD12      -68.2910  -22.6560  -24.5470 H        16 LEU    0.0900
    256 HD13      -69.6230  -22.6720  -23.3120 H        16 LEU    0.0900
    257 HD21      -69.2060  -19.1140  -22.2620 H        16 LEU    0.0900
    258 HD22      -68.4410  -20.5130  -21.4180 H        16 LEU    0.5100
    259 HD23      -70.1530  -20.6310  -22.0150 H        16 LEU   -0.5100
    260 N         -65.1790  -18.4430  -25.3880 N.am     17 GLY   -0.4700
    261 CA        -63.7970  -18.1660  -25.7270 C.3      17 GLY    0.3100
    262 C         -63.3810  -16.7320  -25.4740 C.2      17 GLY   -0.0200
    263 O         -62.5310  -16.4650  -24.6260 O.2      17 GLY    0.0900
    264 HN        -65.7600  -18.7460  -26.1400 H        17 GLY    0.0900
    265 HA1       -63.6670  -18.3860  -26.7760 H        17 GLY    0.5100
    266 HA2       -63.1770  -18.8190  -25.1300 H        17 GLY   -0.5100
    267 N         -63.9800  -15.8010  -26.2120 N.am     18 ASN   -0.4700
    268 CA        -63.6350  -14.3890  -26.0910 C.3      18 ASN    0.3100
    269 C         -63.9290  -13.8090  -24.7100 C.2      18 ASN    0.0700
    270 O         -63.2190  -12.9230  -24.2380 O.2      18 ASN    0.0900
    271 CB        -64.3370  -13.5680  -27.1730 C.3      18 ASN   -0.1800
    272 CG        -63.7530  -13.8040  -28.5510 C.2      18 ASN    0.0900
    273 ND2       -64.6100  -14.1750  -29.5000 N.am     18 ASN    0.0900
    274 OD1       -62.5510  -13.6520  -28.7640 O.2      18 ASN    0.5500
    275 HN        -64.6880  -16.0260  -26.8760 H        18 ASN   -0.5500
    276 HA        -62.5640  -14.2970  -26.1860 H        18 ASN   -0.6200
    277 HB1       -64.2400  -12.4890  -26.9290 H        18 ASN    0.3200
    278 HB2       -65.4140  -13.8420  -27.1940 H        18 ASN    0.3000
    279 HD21      -64.2820  -14.3450  -30.4300 H        18 ASN    0.5100
    280 HD22      -65.5800  -14.2840  -29.2840 H        18 ASN   -0.5100
    281 N         -64.9800  -14.3060  -24.0650 N.am     19 VAL   -0.4700
    282 CA        -65.2980  -13.8960  -22.7010 C.3      19 VAL    0.3100
    283 C         -64.1950  -14.3490  -21.7560 C.2      19 VAL    0.0700
    284 O         -63.8020  -13.6250  -20.8410 O.2      19 VAL    0.0900
    285 CB        -66.6460  -14.4680  -22.2300 C.3      19 VAL   -0.0900
    286 CG1       -66.7960  -14.3100  -20.7250 C.3      19 VAL    0.0900
    287 CG2       -67.7950  -13.7910  -22.9610 C.3      19 VAL   -0.2700
    288 HN        -65.5920  -14.9760  -24.4780 H        19 VAL    0.0900
    289 HA        -65.3270  -12.8160  -22.6830 H        19 VAL    0.0900
    290 HB        -66.7000  -15.5460  -22.4930 H        19 VAL    0.0900
    291 HG11      -66.5730  -13.2620  -20.4260 H        19 VAL   -0.2700
    292 HG12      -66.0880  -14.9860  -20.2000 H        19 VAL    0.0900
    293 HG13      -67.8380  -14.5510  -20.4210 H        19 VAL    0.0900
    294 HG21      -67.6080  -13.8000  -24.0560 H        19 VAL    0.0900
    295 HG22      -67.8870  -12.7350  -22.6270 H        19 VAL    0.5100
    296 HG23      -68.7440  -14.3310  -22.7580 H        19 VAL   -0.5100
    297 N         -63.6900  -15.5590  -21.9890 N.am     20 LEU   -0.4700
    298 CA        -62.5860  -16.0950  -21.2080 C.3      20 LEU    0.3100
    299 C         -61.3460  -15.2300  -21.3880 C.2      20 LEU    0.0700
    300 O         -60.5620  -15.0470  -20.4560 O.2      20 LEU    0.0900
    301 CB        -62.2900  -17.5360  -21.6260 C.3      20 LEU   -0.1800
    302 CG        -61.2220  -18.2740  -20.8230 C.3      20 LEU    0.0900
    303 CD1       -61.6160  -18.3570  -19.3570 C.3      20 LEU    0.0900
    304 CD2       -60.9850  -19.6620  -21.3940 C.3      20 LEU   -0.0900
    305 HN        -64.0440  -16.1500  -22.7090 H        20 LEU    0.0900
    306 HA        -62.8620  -16.0550  -20.1650 H        20 LEU   -0.2700
    307 HB1       -61.9670  -17.5210  -22.6880 H        20 LEU    0.0900
    308 HB2       -63.2350  -18.1130  -21.5440 H        20 LEU    0.0900
    309 HG        -60.2550  -17.7340  -20.9140 H        20 LEU    0.0900
    310 HD11      -62.5770  -18.9030  -19.2510 H        20 LEU   -0.2700
    311 HD12      -61.7410  -17.3350  -18.9400 H        20 LEU    0.0900
    312 HD13      -60.8350  -18.9020  -18.7850 H        20 LEU    0.0900
    313 HD21      -60.6460  -19.5890  -22.4500 H        20 LEU    0.0900
    314 HD22      -61.9280  -20.2490  -21.3650 H        20 LEU    0.5100
    315 HD23      -60.2010  -20.1850  -20.8060 H        20 LEU   -0.5100
    316 N         -61.1710  -14.6980  -22.5950 N.am     21 VAL   -0.4700
    317 CA        -60.0400  -13.8320  -22.8980 C.3      21 VAL    0.3100
    318 C         -60.1280  -12.5120  -22.1400 C.2      21 VAL    0.0700
    319 O         -59.1480  -12.0540  -21.5530 O.2      21 VAL    0.0900
    320 CB        -59.9390  -13.5440  -24.4080 C.3      21 VAL   -0.0900
    321 CG1       -58.8520  -12.5160  -24.6870 C.3      21 VAL    0.0900
    322 CG2       -59.6760  -14.8300  -25.1780 C.3      21 VAL   -0.2700
    323 HN        -61.8070  -14.8670  -23.3440 H        21 VAL    0.0900
    324 HA        -59.1440  -14.3250  -22.5530 H        21 VAL    0.0900
    325 HB        -60.9140  -13.1580  -24.7750 H        21 VAL    0.0900
    326 HG11      -57.9090  -12.8090  -24.1760 H        21 VAL   -0.2700
    327 HG12      -59.1670  -11.5210  -24.3070 H        21 VAL    0.0900
    328 HG13      -58.6580  -12.4560  -25.7790 H        21 VAL    0.0900
    329 HG21      -60.4000  -15.6140  -24.8710 H        21 VAL    0.0900
    330 HG22      -58.6480  -15.1940  -24.9660 H        21 VAL    0.5100
    331 HG23      -59.7900  -14.6480  -26.2680 H        21 VAL   -0.5100
    332 N         -61.3100  -11.9000  -22.1520 N.am     22 CYS   -0.4700
    333 CA        -61.5240  -10.6340  -21.4630 C.3      22 CYS    0.3100
    334 C         -61.3470  -10.7840  -19.9570 C.2      22 CYS    0.0700
    335 O         -60.8210   -9.8940  -19.2890 O.2      22 CYS    0.0900
    336 CB        -62.9150  -10.0790  -21.7790 C.3      22 CYS   -0.1100
    337 SG        -63.1890   -9.6950  -23.5230 S.3      22 CYS    0.0900
    338 HN        -62.0990  -12.2790  -22.6300 H        22 CYS    0.0900
    339 HA        -60.7620   -9.9430  -21.7900 H        22 CYS   -0.2300
    340 HB1       -63.0610   -9.1550  -21.1790 H        22 CYS    0.1600
    341 HB2       -63.6660  -10.8290  -21.4520 H        22 CYS    0.5100
    342 HG1       -63.2050  -10.9600  -23.9190 H        22 CYS   -0.5100
    343 N         -61.7890  -11.9200  -19.4260 N.am     23 TRP   -0.4700
    344 CA        -61.6660  -12.2070  -18.0060 C.3      23 TRP    0.3100
    345 C         -60.2060  -12.4180  -17.6280 C.2      23 TRP    0.0700
    346 O         -59.7350  -11.9310  -16.6010 O.2      23 TRP    0.0900
    347 CB        -62.4860  -13.4470  -17.6470 C.3      23 TRP   -0.1800
    348 CG        -62.5730  -13.7180  -16.1770 C.ar     23 TRP    0.0900
    349 CD1       -62.0110  -12.9860  -15.1690 C.ar     23 TRP    0.0900
    350 CD2       -63.2690  -14.7980  -15.5440 C.ar     23 TRP   -0.0300
    351 CE2       -63.0820  -14.6590  -14.1530 C.ar     23 TRP   -0.1500
    352 CE3       -64.0310  -15.8690  -16.0200 C.ar     23 TRP    0.2200
    353 NE1       -62.3110  -13.5450  -13.9520 N.ar     23 TRP   -0.5100
    354 CZ2       -63.6300  -15.5510  -13.2350 C.ar     23 TRP    0.3700
    355 CZ3       -64.5740  -16.7540  -15.1060 C.ar     23 TRP    0.2400
    356 CH2       -64.3720  -16.5920  -13.7300 C.ar     23 TRP    0.1100
    357 HN        -62.2260  -12.6260  -19.9780 H        23 TRP   -0.2500
    358 HA        -62.0220  -11.3480  -17.4560 H        23 TRP    0.1700
    359 HB1       -62.0240  -14.3310  -18.1340 H        23 TRP   -0.2000
    360 HB2       -63.5190  -13.3140  -18.0350 H        23 TRP    0.1400
    361 HD1       -61.4170  -12.0960  -15.3110 H        23 TRP   -0.2700
    362 HE1       -62.0220  -13.2040  -13.0850 H        23 TRP    0.1600
    363 HE3       -64.2030  -16.0170  -17.0750 H        23 TRP   -0.1400
    364 HZ2       -63.4870  -15.4430  -12.1700 H        23 TRP    0.1400
    365 HZ3       -65.1640  -17.5870  -15.4590 H        23 TRP    0.5100
    366 HH2       -64.8110  -17.3000  -13.0440 H        23 TRP   -0.5100
    367 N         -59.4850  -13.1480  -18.4750 N.am     24 ALA   -0.4700
    368 CA        -58.0750  -13.4340  -18.2440 C.3      24 ALA    0.3100
    369 C         -57.2450  -12.1540  -18.2050 C.2      24 ALA    0.0700
    370 O         -56.2720  -12.0550  -17.4580 O.2      24 ALA    0.0900
    371 CB        -57.5450  -14.3780  -19.3120 C.3      24 ALA   -0.2700
    372 HN        -59.8780  -13.5340  -19.3060 H        24 ALA    0.0900
    373 HA        -57.9780  -13.8800  -17.2650 H        24 ALA    0.0900
    374 HB1       -57.8160  -14.0020  -20.3220 H        24 ALA    0.0900
    375 HB2       -57.9880  -15.3870  -19.1790 H        24 ALA    0.5100
    376 HB3       -56.4380  -14.4430  -19.2450 H        24 ALA   -0.5100
    377 N         -57.6350  -11.1760  -19.0170 N.am     25 VAL   -0.4700
    378 CA        -56.9450   -9.8920  -19.0570 C.3      25 VAL    0.3100
    379 C         -57.2720   -9.0580  -17.8250 C.2      25 VAL    0.0700
    380 O         -56.4040   -8.3850  -17.2690 O.2      25 VAL    0.0900
    381 CB        -57.3140   -9.0900  -20.3180 C.3      25 VAL   -0.0900
    382 CG1       -56.7240   -7.6870  -20.2480 C.3      25 VAL    0.0900
    383 CG2       -56.8360   -9.8130  -21.5690 C.3      25 VAL   -0.2700
    384 HN        -58.4130  -11.2750  -19.6330 H        25 VAL    0.0900
    385 HA        -55.8830  -10.0880  -19.0390 H        25 VAL    0.0900
    386 HB        -58.4190   -9.0210  -20.4000 H        25 VAL    0.0900
    387 HG11      -55.6440   -7.7380  -19.9940 H        25 VAL   -0.2700
    388 HG12      -57.2450   -7.0950  -19.4660 H        25 VAL    0.0900
    389 HG13      -56.8330   -7.1810  -21.2320 H        25 VAL    0.0900
    390 HG21      -57.1640  -10.8750  -21.5450 H        25 VAL    0.0900
    391 HG22      -55.7270   -9.7870  -21.6210 H        25 VAL    0.5100
    392 HG23      -57.2650   -9.3310  -22.4720 H        25 VAL   -0.5100
    393 N         -58.5310   -9.1070  -17.4020 N.am     26 TRP   -0.4700
    394 CA        -58.9820   -8.3270  -16.2580 C.3      26 TRP    0.3100
    395 C         -58.4780   -8.9190  -14.9480 C.2      26 TRP    0.0700
    396 O         -58.5140   -8.2680  -13.9050 O.2      26 TRP    0.0900
    397 CB        -60.5100   -8.2350  -16.2450 C.3      26 TRP   -0.1800
    398 CG        -61.0460   -7.3420  -15.1680 C.ar     26 TRP    0.0900
    399 CD1       -60.8430   -5.9970  -15.0430 C.ar     26 TRP    0.0900
    400 CD2       -61.8870   -7.7260  -14.0750 C.ar     26 TRP   -0.0300
    401 CE2       -62.1480   -6.5620  -13.3230 C.ar     26 TRP   -0.1500
    402 CE3       -62.4400   -8.9400  -13.6560 C.ar     26 TRP    0.2200
    403 NE1       -61.5000   -5.5220  -13.9340 N.ar     26 TRP   -0.5100
    404 CZ2       -62.9390   -6.5770  -12.1760 C.ar     26 TRP    0.3700
    405 CZ3       -63.2290   -8.9510  -12.5170 C.ar     26 TRP    0.2400
    406 CH2       -63.4700   -7.7780  -11.7910 C.ar     26 TRP    0.1100
    407 HN        -59.2190   -9.6750  -17.8460 H        26 TRP   -0.2500
    408 HA        -58.5460   -7.3420  -16.3300 H        26 TRP    0.1700
    409 HB1       -60.9270   -9.2520  -16.0930 H        26 TRP   -0.2000
    410 HB2       -60.8520   -7.8410  -17.2250 H        26 TRP    0.1400
    411 HD1       -60.2530   -5.3950  -15.7180 H        26 TRP   -0.2700
    412 HE1       -61.5040   -4.5940  -13.6300 H        26 TRP    0.1600
    413 HE3       -62.2670   -9.8590  -14.1960 H        26 TRP   -0.1400
    414 HZ2       -63.1380   -5.6850  -11.6010 H        26 TRP    0.1400
    415 HZ3       -63.6650   -9.8810  -12.1840 H        26 TRP    0.5100
    416 HH2       -64.0880   -7.8240  -10.9060 H        26 TRP   -0.5100
    417 N         -58.0020  -10.1600  -15.0080 N.am     27 LEU   -0.4700
    418 CA        -57.4660  -10.8340  -13.8330 C.3      27 LEU    0.3100
    419 C         -55.9520  -10.6720  -13.7420 C.2      27 LEU    0.0700
    420 O         -55.4260  -10.1850  -12.7420 O.2      27 LEU    0.0900
    421 CB        -57.8440  -12.3170  -13.8520 C.3      27 LEU   -0.1800
    422 CG        -57.2480  -13.1950  -12.7490 C.3      27 LEU    0.0900
    423 CD1       -57.4760  -12.5810  -11.3740 C.3      27 LEU    0.0900
    424 CD2       -57.8230  -14.6030  -12.8160 C.3      27 LEU   -0.0900
    425 HN        -57.9890  -10.6830  -15.8570 H        27 LEU    0.0900
    426 HA        -57.8740  -10.3530  -12.9560 H        27 LEU   -0.2700
    427 HB1       -57.5210  -12.7360  -14.8280 H        27 LEU    0.0900
    428 HB2       -58.9490  -12.3870  -13.7770 H        27 LEU    0.0900
    429 HG        -56.1570  -13.3080  -12.9220 H        27 LEU    0.0900
    430 HD11      -58.5650  -12.4710  -11.1810 H        27 LEU   -0.2700
    431 HD12      -57.0030  -11.5770  -11.3250 H        27 LEU    0.0900
    432 HD13      -57.0420  -13.2370  -10.5900 H        27 LEU    0.0900
    433 HD21      -57.5900  -15.0640  -13.8000 H        27 LEU    0.0900
    434 HD22      -58.9260  -14.5670  -12.6930 H        27 LEU    0.5100
    435 HD23      -57.3770  -15.2320  -12.0160 H        27 LEU   -0.5100
    436 N         -55.2510  -11.0860  -14.7970 N.am     28 ASN   -0.4700
    437 CA        -53.8010  -10.9840  -14.8420 C.3      28 ASN    0.3100
    438 C         -53.3520   -9.6310  -15.3870 C.2      28 ASN    0.0700
    439 O         -53.5840   -9.3110  -16.5530 O.2      28 ASN    0.0900
    440 CB        -53.2140  -12.1220  -15.6810 C.3      28 ASN   -0.1800
    441 CG        -51.7040  -12.2140  -15.5650 C.2      28 ASN    0.0900
    442 ND2       -51.1440  -13.3290  -16.0240 N.am     28 ASN    0.0900
    443 OD1       -51.0510  -11.3010  -15.0660 O.2      28 ASN    0.5500
    444 HN        -55.6890  -11.4820  -15.6010 H        28 ASN   -0.5500
    445 HA        -53.4280  -11.0330  -13.8300 H        28 ASN   -0.6200
    446 HB1       -53.4770  -11.9560  -16.7470 H        28 ASN    0.3200
    447 HB2       -53.6540  -13.0840  -15.3420 H        28 ASN    0.3000
    448 HD21      -50.1500  -13.3880  -16.1140 H        28 ASN    0.5100
    449 HD22      -51.7180  -14.1080  -16.2800 H        28 ASN   -0.5100
    450 N         -52.7050   -8.8410  -14.5350 N.am     29 SER   -0.4700
    451 CA        -52.2620   -7.5040  -14.9130 C.3      29 SER    0.3100
    452 C         -51.0850   -7.5420  -15.8830 C.2      29 SER    0.0700
    453 O         -50.7370   -6.5280  -16.4890 O.2      29 SER    0.0900
    454 CB        -51.8920   -6.6920  -13.6670 C.3      29 SER    0.0500
    455 OG        -50.8480   -7.3210  -12.9420 O.3      29 SER    0.0900
    456 HN        -52.4960   -9.1250  -13.6030 H        29 SER    0.0900
    457 HA        -53.0650   -7.0230  -15.4490 H        29 SER   -0.6600
    458 HB1       -52.7790   -6.6010  -13.0050 H        29 SER    0.4300
    459 HB2       -51.5520   -5.6780  -13.9720 H        29 SER    0.5100
    460 HG1       -50.0580   -7.2300  -13.4810 H        29 SER   -0.5100
    461 N         -50.4730   -8.7130  -16.0290 N.am     30 ASN   -0.4700
    462 CA        -49.3580   -8.8860  -16.9510 C.3      30 ASN    0.3100
    463 C         -49.8240   -8.9290  -18.4010 C.2      30 ASN    0.0700
    464 O         -49.0100   -8.9800  -19.3210 O.2      30 ASN    0.0900
    465 CB        -48.5750  -10.1570  -16.6150 C.3      30 ASN   -0.1800
    466 CG        -47.8820  -10.0740  -15.2660 C.2      30 ASN    0.0900
    467 ND2       -47.9560  -11.1570  -14.4940 N.am     30 ASN    0.0900
    468 OD1       -47.2840   -9.0560  -14.9230 O.2      30 ASN    0.5500
    469 HN        -50.7470   -9.5230  -15.5160 H        30 ASN   -0.5500
    470 HA        -48.7200   -8.0190  -16.8700 H        30 ASN   -0.6200
    471 HB1       -47.8050  -10.3250  -17.3980 H        30 ASN    0.3200
    472 HB2       -49.2740  -11.0200  -16.6000 H        30 ASN    0.3000
    473 HD21      -48.4480  -11.9670  -14.8130 H        30 ASN    0.5100
    474 HD22      -47.5180  -11.1610  -13.5950 H        30 ASN   -0.5100
    475 N         -51.1400   -8.9100  -18.5950 N.am     31 LEU   -0.4700
    476 CA        -51.7260   -8.9370  -19.9280 C.3      31 LEU    0.3100
    477 C         -52.4450   -7.6300  -20.2320 C.2      31 LEU    0.0700
    478 O         -53.0480   -7.4750  -21.2920 O.2      31 LEU    0.0900
    479 CB        -52.7060  -10.1070  -20.0570 C.3      31 LEU   -0.1800
    480 CG        -52.1140  -11.5160  -19.9680 C.3      31 LEU    0.0900
    481 CD1       -53.2140  -12.5560  -19.8080 C.3      31 LEU    0.0900
    482 CD2       -51.2560  -11.8180  -21.1870 C.3      31 LEU   -0.0900
    483 HN        -51.7860   -8.8760  -17.8350 H        31 LEU    0.0900
    484 HA        -50.9250   -9.0370  -20.6440 H        31 LEU   -0.2700
    485 HB1       -53.2140  -10.0160  -21.0390 H        31 LEU    0.0900
    486 HB2       -53.4600  -10.0080  -19.2490 H        31 LEU    0.0900
    487 HG        -51.4270  -11.5720  -19.0960 H        31 LEU    0.0900
    488 HD11      -53.9050  -12.5180  -20.6780 H        31 LEU   -0.2700
    489 HD12      -53.7960  -12.3520  -18.8840 H        31 LEU    0.0900
    490 HD13      -52.7700  -13.5730  -19.7520 H        31 LEU    0.0900
    491 HD21      -50.3270  -11.2100  -21.1600 H        31 LEU    0.0900
    492 HD22      -51.8160  -11.5680  -22.1140 H        31 LEU    0.5100
    493 HD23      -50.9760  -12.8920  -21.1970 H        31 LEU   -0.5100
    494 N         -52.3800   -6.6840  -19.2970 N.am     32 GLN   -0.4700
    495 CA        -53.0870   -5.4170  -19.4390 C.3      32 GLN    0.3100
    496 C         -52.2350   -4.3370  -20.0960 C.2      32 GLN    0.0700
    497 O         -52.3580   -3.1540  -19.7770 O.2      32 GLN    0.0900
    498 CB        -53.5910   -4.9310  -18.0780 C.3      32 GLN   -0.1800
    499 CG        -54.5940   -5.8690  -17.4240 C.3      32 GLN    0.0900
    500 CD        -55.1340   -5.3230  -16.1210 C.2      32 GLN    0.0900
    501 NE2       -56.0500   -6.0640  -15.5030 N.am     32 GLN   -0.1800
    502 OE1       -54.7380   -4.2490  -15.6720 O.2      32 GLN    0.0900
    503 HN        -51.8470   -6.7990  -18.4630 H        32 GLN    0.0900
    504 HA        -53.9150   -5.5690  -20.1150 H        32 GLN    0.5500
    505 HB1       -54.0730   -3.9400  -18.2140 H        32 GLN   -0.5500
    506 HB2       -52.7200   -4.8170  -17.3990 H        32 GLN   -0.6200
    507 HG1       -54.0980   -6.8430  -17.2210 H        32 GLN    0.3200
    508 HG2       -55.4440   -6.0310  -18.1210 H        32 GLN    0.3000
    509 HE21      -56.3440   -6.9310  -15.9050 H        32 GLN    0.5100
    510 HE22      -56.4440   -5.7540  -14.6380 H        32 GLN   -0.5100
    511 N         -51.3660   -4.7460  -21.0160 N.am     33 ASN   -0.4700
    512 CA        -50.5590   -3.8010  -21.7740 C.3      33 ASN    0.3100
    513 C         -51.3950   -3.0590  -22.8130 C.2      33 ASN    0.0700
    514 O         -52.4810   -3.5060  -23.1820 O.2      33 ASN    0.0900
    515 CB        -49.3710   -4.5070  -22.4340 C.3      33 ASN   -0.1800
    516 CG        -49.7810   -5.7670  -23.1750 C.2      33 ASN    0.0900
    517 ND2       -48.8650   -6.7280  -23.2590 N.am     33 ASN    0.0900
    518 OD1       -50.9010   -5.8740  -23.6700 O.2      33 ASN    0.5500
    519 HN        -51.2280   -5.7110  -21.2260 H        33 ASN   -0.5500
    520 HA        -50.2110   -3.0380  -21.0920 H        33 ASN   -0.6200
    521 HB1       -48.6340   -4.7840  -21.6500 H        33 ASN    0.3200
    522 HB2       -48.8930   -3.8130  -23.1560 H        33 ASN    0.3000
    523 HD21      -49.0770   -7.5810  -23.7350 H        33 ASN    0.5100
    524 HD22      -47.9640   -6.5980  -22.8440 H        33 ASN   -0.5100
    525 N         -50.8860   -1.9220  -23.2820 N.am     34 VAL   -0.4700
    526 CA        -51.6050   -1.1000  -24.2500 C.3      34 VAL    0.3100
    527 C         -52.0230   -1.9040  -25.4770 C.2      34 VAL    0.0700
    528 O         -53.0780   -1.6640  -26.0630 O.2      34 VAL    0.0900
    529 CB        -50.7600    0.1040  -24.7050 C.3      34 VAL   -0.0900
    530 CG1       -51.5530    0.9710  -25.6740 C.3      34 VAL    0.0900
    531 CG2       -50.3090    0.9210  -23.5030 C.3      34 VAL   -0.2700
    532 HN        -49.9930   -1.5820  -22.9950 H        34 VAL    0.0900
    533 HA        -52.5160   -0.7580  -23.7810 H        34 VAL    0.0900
    534 HB        -49.8380   -0.2590  -25.2050 H        34 VAL    0.0900
    535 HG11      -52.5550    1.1980  -25.2520 H        34 VAL   -0.2700
    536 HG12      -51.6890    0.4340  -26.6370 H        34 VAL    0.0900
    537 HG13      -51.0170    1.9280  -25.8520 H        34 VAL    0.0900
    538 HG21      -49.5520    0.3530  -22.9180 H        34 VAL    0.0900
    539 HG22      -51.1770    1.1350  -22.8440 H        34 VAL    0.5100
    540 HG23      -49.8510    1.8750  -23.8420 H        34 VAL   -0.5100
    541 N         -51.1880   -2.8690  -25.8540 N.am     35 THR   -0.4700
    542 CA        -51.4460   -3.6980  -27.0250 C.3      35 THR    0.3100
    543 C         -52.7660   -4.4500  -26.9140 C.2      35 THR    0.0700
    544 O         -53.5560   -4.4770  -27.8580 O.2      35 THR    0.0900
    545 CB        -50.3180   -4.7220  -27.2440 C.3      35 THR    0.1400
    546 CG2       -50.5700   -5.5360  -28.5060 C.3      35 THR    0.0900
    547 OG1       -49.0620   -4.0440  -27.3540 O.3      35 THR   -0.6600
    548 HN        -50.3490   -3.0670  -25.3540 H        35 THR    0.4300
    549 HA        -51.5280   -3.0450  -27.8810 H        35 THR   -0.2700
    550 HB        -50.2740   -5.4240  -26.3830 H        35 THR    0.0900
    551 HG1       -49.0860   -3.5790  -28.1940 H        35 THR    0.0900
    552 HG21      -50.7930   -4.8600  -29.3580 H        35 THR    0.0900
    553 HG22      -51.4380   -6.2130  -28.3540 H        35 THR    0.5100
    554 HG23      -49.6680   -6.1350  -28.7560 H        35 THR   -0.5100
    555 N         -53.0040   -5.0580  -25.7550 N.am     36 ASN   -0.4700
    556 CA        -54.1810   -5.8940  -25.5600 C.3      36 ASN    0.3100
    557 C         -55.4820   -5.1170  -25.3890 C.2      36 ASN    0.0700
    558 O         -56.5560   -5.7110  -25.2790 O.2      36 ASN    0.0900
    559 CB        -53.9750   -6.8550  -24.3860 C.3      36 ASN   -0.1800
    560 CG        -53.0090   -7.9750  -24.7220 C.2      36 ASN    0.0900
    561 ND2       -52.7670   -8.8540  -23.7540 N.am     36 ASN    0.0900
    562 OD1       -52.4910   -8.0560  -25.8350 O.2      36 ASN    0.5500
    563 HN        -52.3900   -4.9700  -24.9740 H        36 ASN   -0.5500
    564 HA        -54.3550   -6.4460  -26.4710 H        36 ASN   -0.6200
    565 HB1       -54.9540   -7.3020  -24.1080 H        36 ASN    0.3200
    566 HB2       -53.5740   -6.2890  -23.5200 H        36 ASN    0.3000
    567 HD21      -53.0890   -8.6760  -22.8240 H        36 ASN    0.5100
    568 HD22      -52.2600   -9.6930  -23.9560 H        36 ASN   -0.5100
    569 N         -55.3940   -3.7890  -25.3740 N.am     37 TYR   -0.4700
    570 CA        -56.5880   -2.9580  -25.3520 C.3      37 TYR    0.3100
    571 C         -57.3890   -3.1770  -26.6290 C.2      37 TYR    0.0700
    572 O         -58.6200   -3.1800  -26.6160 O.2      37 TYR    0.0900
    573 CB        -56.2230   -1.4800  -25.1970 C.3      37 TYR   -0.1800
    574 CG        -55.9750   -1.0590  -23.7680 C.ar     37 TYR    0.0900
    575 CD1       -56.9570   -0.3980  -23.0360 C.ar     37 TYR    0.0900
    576 CD2       -54.7630   -1.3200  -23.1470 C.ar     37 TYR    0.0000
    577 CE1       -56.7350   -0.0110  -21.7280 C.ar     37 TYR   -0.1150
    578 CE2       -54.5310   -0.9380  -21.8370 C.ar     37 TYR    0.1150
    579 CZ        -55.5200   -0.2830  -21.1330 C.ar     37 TYR   -0.1150
    580 OH        -55.2940    0.1010  -19.8290 O.3      37 TYR    0.1150
    581 HN        -54.5190   -3.3110  -25.3750 H        37 TYR    0.1100
    582 HA        -57.2040   -3.2790  -24.5240 H        37 TYR   -0.5400
    583 HB1       -57.0570   -0.8550  -25.5830 H        37 TYR    0.4300
    584 HB2       -55.2940   -1.2710  -25.7670 H        37 TYR   -0.1150
    585 HD1       -57.9090   -0.1850  -23.4990 H        37 TYR    0.1150
    586 HD2       -53.9870   -1.8320  -23.6950 H        37 TYR   -0.1150
    587 HE1       -57.5080    0.5020  -21.1750 H        37 TYR    0.1150
    588 HE2       -53.5810   -1.1500  -21.3700 H        37 TYR    0.5100
    589 HH        -54.5640   -0.4240  -19.4880 H        37 TYR   -0.5100
    590 N         -56.6760   -3.3690  -27.7370 N.am     38 PHE   -0.4700
    591 CA        -57.3070   -3.6390  -29.0180 C.3      38 PHE    0.3100
    592 C         -57.8200   -5.0720  -29.0800 C.2      38 PHE    0.0700
    593 O         -58.8650   -5.3450  -29.6670 O.2      38 PHE    0.0900
    594 CB        -56.3240   -3.3830  -30.1630 C.3      38 PHE   -0.1800
    595 CG        -55.8120   -1.9740  -30.2120 C.ar     38 PHE    0.0900
    596 CD1       -54.5740   -1.6550  -29.6810 C.ar     38 PHE    0.0900
    597 CD2       -56.5740   -0.9660  -30.7820 C.ar     38 PHE    0.0000
    598 CE1       -54.0990   -0.3560  -29.7220 C.ar     38 PHE   -0.1150
    599 CE2       -56.1080    0.3350  -30.8260 C.ar     38 PHE    0.1150
    600 CZ        -54.8680    0.6390  -30.2960 C.ar     38 PHE   -0.1150
    601 HN        -55.6790   -3.3370  -27.7360 H        38 PHE    0.1150
    602 HA        -58.1680   -2.9950  -29.1100 H        38 PHE   -0.1150
    603 HB1       -56.8310   -3.5830  -31.1320 H        38 PHE    0.1150
    604 HB2       -55.4440   -4.0500  -30.0470 H        38 PHE   -0.1150
    605 HD1       -53.9720   -2.4290  -29.2290 H        38 PHE    0.1150
    606 HD2       -57.5430   -1.1990  -31.1970 H        38 PHE   -0.1150
    607 HE1       -53.1310   -0.1200  -29.3070 H        38 PHE    0.1150
    608 HE2       -56.7110    1.1110  -31.2720 H        38 PHE    0.5100
    609 HZ        -54.5000    1.6540  -30.3300 H        38 PHE   -0.5100
    610 N         -57.0780   -5.9900  -28.4640 N.am     39 VAL   -0.4700
    611 CA        -57.4920   -7.3860  -28.4060 C.3      39 VAL    0.3100
    612 C         -58.8350   -7.5100  -27.6970 C.2      39 VAL    0.0700
    613 O         -59.6500   -8.3680  -28.0290 O.2      39 VAL    0.0900
    614 CB        -56.4490   -8.2590  -27.6870 C.3      39 VAL   -0.0900
    615 CG1       -56.9330   -9.7000  -27.5920 C.3      39 VAL    0.0900
    616 CG2       -55.1130   -8.1890  -28.4090 C.3      39 VAL   -0.2700
    617 HN        -56.2150   -5.7670  -28.0200 H        39 VAL    0.0900
    618 HA        -57.6290   -7.7320  -29.4190 H        39 VAL    0.0900
    619 HB        -56.2760   -7.8610  -26.6640 H        39 VAL    0.0900
    620 HG11      -57.2730  -10.0550  -28.5890 H        39 VAL   -0.2700
    621 HG12      -57.7860   -9.7670  -26.8820 H        39 VAL    0.0900
    622 HG13      -56.1060  -10.3560  -27.2450 H        39 VAL    0.0900
    623 HG21      -54.7460   -7.1400  -28.4310 H        39 VAL    0.0900
    624 HG22      -55.2290   -8.5460  -29.4550 H        39 VAL    0.5100
    625 HG23      -54.3630   -8.8160  -27.8810 H        39 VAL   -0.5100
    626 N         -59.0630   -6.6400  -26.7160 N.am     40 VAL   -0.4700
    627 CA        -60.3350   -6.6040  -26.0090 C.3      40 VAL    0.3100
    628 C         -61.4460   -6.1700  -26.9530 C.2      40 VAL    0.0700
    629 O         -62.5540   -6.7040  -26.9160 O.2      40 VAL    0.0900
    630 CB        -60.2910   -5.6480  -24.8050 C.3      40 VAL   -0.0900
    631 CG1       -61.6640   -5.5480  -24.1580 C.3      40 VAL    0.0900
    632 CG2       -59.2550   -6.1110  -23.7960 C.3      40 VAL   -0.2700
    633 HN        -58.3770   -5.9780  -26.4230 H        40 VAL    0.0900
    634 HA        -60.5570   -7.6080  -25.6770 H        40 VAL    0.0900
    635 HB        -59.9690   -4.6400  -25.1460 H        40 VAL    0.0900
    636 HG11      -62.0730   -6.5640  -23.9690 H        40 VAL   -0.2700
    637 HG12      -62.3620   -5.0050  -24.8310 H        40 VAL    0.0900
    638 HG13      -61.5870   -5.0110  -23.1880 H        40 VAL    0.0900
    639 HG21      -58.4280   -6.6440  -24.3140 H        40 VAL    0.0900
    640 HG22      -59.7210   -6.8070  -23.0660 H        40 VAL    0.5100
    641 HG23      -58.8310   -5.2360  -23.2600 H        40 VAL   -0.5100
    642 N         -61.1420   -5.1940  -27.8070 N.am     41 SER   -0.4700
    643 CA        -62.0840   -4.7360  -28.8160 C.3      41 SER    0.3100
    644 C         -62.4080   -5.8640  -29.7850 C.2      41 SER    0.0700
    645 O         -63.5480   -6.0190  -30.2230 O.2      41 SER    0.0900
    646 CB        -61.5140   -3.5360  -29.5780 C.3      41 SER    0.0500
    647 OG        -62.3910   -3.1230  -30.6120 O.3      41 SER    0.0900
    648 HN        -60.2570   -4.7350  -27.7920 H        41 SER    0.0900
    649 HA        -63.0030   -4.4620  -28.3170 H        41 SER   -0.6600
    650 HB1       -60.5380   -3.8130  -30.0300 H        41 SER    0.4300
    651 HB2       -61.3690   -2.6860  -28.8770 H        41 SER    0.5100
    652 HG1       -62.1320   -3.6190  -31.3920 H        41 SER   -0.5100
    653 N         -61.3910   -6.6570  -30.1180 N.am     42 LEU   -0.4700
    654 CA        -61.5670   -7.8200  -30.9740 C.3      42 LEU    0.3100
    655 C         -62.4750   -8.8420  -30.3040 C.2      42 LEU    0.0700
    656 O         -63.3680   -9.4050  -30.9330 O.2      42 LEU    0.0900
    657 CB        -60.2130   -8.4590  -31.2940 C.3      42 LEU   -0.1800
    658 CG        -60.2540   -9.7930  -32.0460 C.3      42 LEU    0.0900
    659 CD1       -60.9280   -9.6280  -33.4020 C.3      42 LEU    0.0900
    660 CD2       -58.8530  -10.3650  -32.2040 C.3      42 LEU   -0.0900
    661 HN        -60.4640   -6.4910  -29.7940 H        42 LEU    0.0900
    662 HA        -62.0540   -7.4970  -31.8830 H        42 LEU   -0.2700
    663 HB1       -59.6800   -8.6260  -30.3340 H        42 LEU    0.0900
    664 HB2       -59.6330   -7.7400  -31.9080 H        42 LEU    0.0900
    665 HG        -60.8190  -10.5360  -31.4440 H        42 LEU    0.0900
    666 HD11      -60.3680   -8.8920  -34.0190 H        42 LEU   -0.2700
    667 HD12      -61.9660   -9.2590  -33.2660 H        42 LEU    0.0900
    668 HD13      -60.9430  -10.6010  -33.9370 H        42 LEU    0.0900
    669 HD21      -58.3960  -10.5360  -31.2050 H        42 LEU    0.0900
    670 HD22      -58.2150   -9.6520  -32.7680 H        42 LEU    0.5100
    671 HD23      -58.8990  -11.3350  -32.7440 H        42 LEU   -0.5100
    672 N         -62.2390   -9.0760  -29.0160 N.am     43 ALA   -0.4700
    673 CA        -63.0360  -10.0240  -28.2520 C.3      43 ALA    0.3100
    674 C         -64.4920   -9.5900  -28.1800 C.2      43 ALA    0.0700
    675 O         -65.3870  -10.3240  -28.5900 O.2      43 ALA    0.0900
    676 CB        -62.4620  -10.1940  -26.8540 C.3      43 ALA   -0.2700
    677 HN        -61.5100   -8.6130  -28.5180 H        43 ALA    0.0900
    678 HA        -63.0300  -10.9670  -28.7780 H        43 ALA    0.0900
    679 HB1       -62.4610   -9.2190  -26.3200 H        43 ALA    0.0900
    680 HB2       -61.4160  -10.5640  -26.9170 H        43 ALA    0.5100
    681 HB3       -63.0790  -10.9130  -26.2760 H        43 ALA   -0.5100
    682 N         -64.7280   -8.3840  -27.6670 N.am     44 ALA   -0.4700
    683 CA        -66.0790   -7.8500  -27.5450 C.3      44 ALA    0.3100
    684 C         -66.8190   -7.9150  -28.8740 C.2      44 ALA    0.0700
    685 O         -67.9890   -8.2980  -28.9290 O.2      44 ALA    0.0900
    686 CB        -66.0360   -6.4170  -27.0350 C.3      44 ALA   -0.2700
    687 HN        -63.9930   -7.7940  -27.3420 H        44 ALA    0.0900
    688 HA        -66.6280   -8.4770  -26.8590 H        44 ALA    0.0900
    689 HB1       -65.4610   -5.7780  -27.7390 H        44 ALA    0.0900
    690 HB2       -65.5410   -6.3850  -26.0410 H        44 ALA    0.5100
    691 HB3       -67.0680   -6.0140  -26.9510 H        44 ALA   -0.5100
    692 N         -66.1310   -7.5370  -29.9470 N.am     45 ALA   -0.4700
    693 CA        -66.7090   -7.5870  -31.2810 C.3      45 ALA    0.3100
    694 C         -67.0740   -9.0170  -31.6560 C.2      45 ALA    0.0700
    695 O         -68.1630   -9.2800  -32.1640 O.2      45 ALA    0.0900
    696 CB        -65.7410   -7.0030  -32.3000 C.3      45 ALA   -0.2700
    697 HN        -65.1940   -7.2040  -29.8860 H        45 ALA    0.0900
    698 HA        -67.6290   -7.0230  -31.2690 H        45 ALA    0.0900
    699 HB1       -64.7920   -7.5820  -32.3010 H        45 ALA    0.0900
    700 HB2       -65.5120   -5.9470  -32.0430 H        45 ALA    0.5100
    701 HB3       -66.1870   -7.0520  -33.3160 H        45 ALA   -0.5100
    702 N         -66.1560   -9.9420  -31.3950 N.am     46 ASP   -0.4700
    703 CA        -66.3650  -11.3440  -31.7310 C.3      46 ASP    0.3100
    704 C         -67.2700  -12.0520  -30.7260 C.2      46 ASP    0.0700
    705 O         -67.6370  -13.2110  -30.9160 O.2      46 ASP    0.0900
    706 CB        -65.0240  -12.0740  -31.8570 C.3      46 ASP   -0.2800
    707 CG        -64.2590  -11.6750  -33.1070 C.2      46 ASP    0.0900
    708 OD1       -64.7750  -10.8430  -33.8830 O.co2    46 ASP    0.0900
    709 OD2       -63.1430  -12.1970  -33.3150 O.co2    46 ASP    0.6200
    710 HN        -65.2880   -9.7190  -30.9590 H        46 ASP   -0.7600
    711 HA        -66.9040  -11.3860  -32.6650 H        46 ASP   -0.7600
    712 HB1       -65.2100  -13.1680  -31.8910 H        46 ASP    0.5100
    713 HB2       -64.3990  -11.8380  -30.9690 H        46 ASP   -0.5100
    714 N         -67.6300  -11.3500  -29.6550 N.am     47 ILE   -0.4700
    715 CA        -68.5790  -11.8750  -28.6820 C.3      47 ILE    0.3100
    716 C         -69.9990  -11.5900  -29.1410 C.2      47 ILE    0.0700
    717 O         -70.8600  -12.4700  -29.1230 O.2      47 ILE    0.0900
    718 CB        -68.3760  -11.2610  -27.2890 C.3      47 ILE   -0.0900
    719 CG1       -67.0690  -11.7540  -26.6720 C.3      47 ILE    0.0900
    720 CG2       -69.5400  -11.6180  -26.3770 C.3      47 ILE   -0.2700
    721 CD        -66.7780  -11.1710  -25.3120 C.3      47 ILE    0.0900
    722 HN        -67.2690  -10.4390  -29.4710 H        47 ILE    0.0900
    723 HA        -68.4440  -12.9450  -28.6370 H        47 ILE    0.0900
    724 HB        -68.3050  -10.1550  -27.3800 H        47 ILE   -0.1800
    725 HG11      -66.2350  -11.4890  -27.3550 H        47 ILE    0.0900
    726 HG12      -67.1190  -12.8600  -26.5780 H        47 ILE    0.0900
    727 HG21      -69.7310  -12.7120  -26.4130 H        47 ILE   -0.2700
    728 HG22      -70.4570  -11.0860  -26.7080 H        47 ILE    0.0900
    729 HG23      -69.3010  -11.3340  -25.3290 H        47 ILE    0.0900
    730 HD1       -67.4870  -11.5800  -24.5610 H        47 ILE    0.0900
    731 HD2       -66.8920  -10.0660  -25.3420 H        47 ILE    0.5100
    732 HD3       -65.7440  -11.4330  -25.0010 H        47 ILE   -0.5100
    733 N         -70.2390  -10.3500  -29.5610 N.am     48 LEU   -0.4700
    734 CA        -71.5380   -9.9580  -30.0840 C.3      48 LEU    0.3100
    735 C         -71.9040  -10.7940  -31.3060 C.2      48 LEU    0.0700
    736 O         -73.0540  -10.8030  -31.7430 O.2      48 LEU    0.0900
    737 CB        -71.5540   -8.4670  -30.4320 C.3      48 LEU   -0.1800
    738 CG        -71.3320   -7.5110  -29.2600 C.3      48 LEU    0.0900
    739 CD1       -71.2970   -6.0640  -29.7340 C.3      48 LEU    0.0900
    740 CD2       -72.4040   -7.7070  -28.1990 C.3      48 LEU   -0.0900
    741 HN        -69.5420   -9.6370  -29.5360 H        48 LEU    0.0900
    742 HA        -72.2810  -10.1740  -29.3300 H        48 LEU   -0.2700
    743 HB1       -72.5380   -8.2310  -30.8870 H        48 LEU    0.0900
    744 HB2       -70.7570   -8.2810  -31.1830 H        48 LEU    0.0900
    745 HG        -70.3700   -7.7580  -28.7640 H        48 LEU    0.0900
    746 HD11      -72.2580   -5.7990  -30.2250 H        48 LEU   -0.2700
    747 HD12      -70.4740   -5.9270  -30.4680 H        48 LEU    0.0900
    748 HD13      -71.1430   -5.3850  -28.8680 H        48 LEU    0.0900
    749 HD21      -72.3770   -8.7490  -27.8160 H        48 LEU    0.0900
    750 HD22      -73.4080   -7.5160  -28.6370 H        48 LEU    0.5100
    751 HD23      -72.2280   -7.0130  -27.3500 H        48 LEU   -0.5100
    752 N         -70.9190  -11.5000  -31.8570 N.am     49 VAL   -0.4700
    753 CA        -71.1590  -12.4010  -32.9770 C.3      49 VAL    0.3100
    754 C         -72.0450  -13.5570  -32.5360 C.2      49 VAL    0.0700
    755 O         -73.1490  -13.7380  -33.0460 O.2      49 VAL    0.0900
    756 CB        -69.8470  -12.9640  -33.5490 C.3      49 VAL   -0.0900
    757 CG1       -70.1390  -14.0220  -34.6040 C.3      49 VAL    0.0900
    758 CG2       -68.9980  -11.8440  -34.1310 C.3      49 VAL   -0.2700
    759 HN        -69.9780  -11.4460  -31.5310 H        49 VAL    0.0900
    760 HA        -71.6870  -11.8470  -33.7380 H        49 VAL    0.0900
    761 HB        -69.2510  -13.4170  -32.7290 H        49 VAL    0.0900
    762 HG11      -70.8750  -13.6340  -35.3410 H        49 VAL   -0.2700
    763 HG12      -70.5640  -14.9290  -34.1240 H        49 VAL    0.0900
    764 HG13      -69.2050  -14.2870  -35.1440 H        49 VAL    0.0900
    765 HG21      -68.9030  -11.0160  -33.3960 H        49 VAL    0.0900
    766 HG22      -69.4760  -11.4460  -35.0520 H        49 VAL    0.5100
    767 HG23      -67.9820  -12.2240  -34.3710 H        49 VAL   -0.5100
    768 N         -71.5600  -14.3360  -31.5730 N.am     50 GLY   -0.4700
    769 CA        -72.3330  -15.4270  -31.0170 C.3      50 GLY    0.3100
    770 C         -73.4910  -14.9290  -30.1740 C.2      50 GLY   -0.0200
    771 O         -74.3260  -15.7170  -29.7270 O.2      50 GLY    0.0900
    772 HN        -70.6470  -14.2060  -31.1940 H        50 GLY    0.0900
    773 HA1       -71.6770  -16.0250  -30.4030 H        50 GLY    0.5100
    774 HA2       -72.7180  -16.0170  -31.8360 H        50 GLY   -0.5100
    775 N         -73.5480  -13.6170  -29.9460 N.am     51 VAL   -0.4700
    776 CA        -74.6240  -13.0420  -29.1480 C.3      51 VAL    0.3100
    777 C         -75.7630  -12.4980  -30.0090 C.2      51 VAL    0.0700
    778 O         -76.9350  -12.7340  -29.7170 O.2      51 VAL    0.0900
    779 CB        -74.1160  -11.9390  -28.1960 C.3      51 VAL   -0.0900
    780 CG1       -75.2910  -11.2340  -27.5290 C.3      51 VAL    0.0900
    781 CG2       -73.1890  -12.5300  -27.1450 C.3      51 VAL   -0.2700
    782 HN        -72.8700  -12.9800  -30.3040 H        51 VAL    0.0900
    783 HA        -75.0730  -13.8420  -28.5790 H        51 VAL    0.0900
    784 HB        -73.5200  -11.2000  -28.7720 H        51 VAL    0.0900
    785 HG11      -75.8920  -11.9620  -26.9430 H        51 VAL   -0.2700
    786 HG12      -75.9450  -10.7750  -28.3010 H        51 VAL    0.0900
    787 HG13      -74.9170  -10.4470  -26.8390 H        51 VAL    0.0900
    788 HG21      -72.4140  -13.1610  -27.6310 H        51 VAL    0.0900
    789 HG22      -73.7700  -13.1630  -26.4410 H        51 VAL    0.5100
    790 HG23      -72.6830  -11.7150  -26.5860 H        51 VAL   -0.5100
    791 N         -75.4200  -11.7730  -31.0690 N.am     52 LEU   -0.4700
    792 CA        -76.4210  -11.1460  -31.9200 C.3      52 LEU    0.3100
    793 C         -76.2480  -11.5140  -33.3780 C.2      52 LEU    0.0700
    794 O         -77.2020  -11.9110  -34.0450 O.2      52 LEU    0.0900
    795 CB        -76.3550   -9.6280  -31.7830 C.3      52 LEU   -0.1800
    796 CG        -76.6920   -9.1080  -30.3910 C.3      52 LEU    0.0900
    797 CD1       -76.5750   -7.5960  -30.3530 C.3      52 LEU    0.0900
    798 CD2       -78.0870   -9.5570  -30.0050 C.3      52 LEU   -0.0900
    799 HN        -74.4680  -11.6260  -31.3280 H        52 LEU    0.0900
    800 HA        -77.3920  -11.5090  -31.6180 H        52 LEU   -0.2700
    801 HB1       -77.0670   -9.1800  -32.5070 H        52 LEU    0.0900
    802 HB2       -75.3250   -9.2980  -32.0400 H        52 LEU    0.0900
    803 HG        -75.9920   -9.5520  -29.6510 H        52 LEU    0.0900
    804 HD11      -77.2760   -7.1390  -31.0850 H        52 LEU   -0.2700
    805 HD12      -75.5390   -7.2900  -30.6160 H        52 LEU    0.0900
    806 HD13      -76.8290   -7.2220  -29.3380 H        52 LEU    0.0900
    807 HD21      -78.0990  -10.6540  -29.8260 H        52 LEU    0.0900
    808 HD22      -78.8000   -9.3240  -30.8240 H        52 LEU    0.5100
    809 HD23      -78.4070   -9.0430  -29.0740 H        52 LEU   -0.5100
    810 N         -75.0230  -11.3750  -33.8710 N.am     53 ALA   -0.4700
    811 CA        -74.7390  -11.6040  -35.2780 C.3      53 ALA    0.3100
    812 C         -75.2360  -12.9640  -35.7460 C.2      53 ALA    0.0700
    813 O         -75.9810  -13.0550  -36.7210 O.2      53 ALA    0.0900
    814 CB        -73.2550  -11.4590  -35.5480 C.3      53 ALA   -0.2700
    815 HN        -74.2480  -11.1100  -33.3030 H        53 ALA    0.0900
    816 HA        -75.2990  -10.8830  -35.8560 H        53 ALA    0.0900
    817 HB1       -72.7200  -12.3860  -35.2520 H        53 ALA    0.0900
    818 HB2       -72.8450  -10.6100  -34.9610 H        53 ALA    0.5100
    819 HB3       -73.0830  -11.2810  -36.6320 H        53 ALA   -0.5100
    820 N         -74.8370  -14.0240  -35.0490 N.am     54 ILE   -0.4700
    821 CA        -75.2830  -15.3640  -35.4070 C.3      54 ILE    0.3100
    822 C         -76.8000  -15.5080  -35.3060 C.2      54 ILE    0.0700
    823 O         -77.4380  -15.9600  -36.2560 O.2      54 ILE    0.0900
    824 CB        -74.5860  -16.4580  -34.5720 C.3      54 ILE   -0.0900
    825 CG1       -73.1010  -16.5300  -34.9260 C.3      54 ILE    0.0900
    826 CG2       -75.2450  -17.8090  -34.8150 C.3      54 ILE   -0.2700
    827 CD        -72.3450  -17.6200  -34.1880 C.3      54 ILE    0.0900
    828 HN        -74.2250  -13.9510  -34.2650 H        54 ILE    0.0900
    829 HA        -75.0700  -15.5090  -36.4550 H        54 ILE    0.0900
    830 HB        -74.6570  -16.2000  -33.4940 H        54 ILE   -0.1800
    831 HG11      -72.6340  -15.5510  -34.6840 H        54 ILE    0.0900
    832 HG12      -73.0070  -16.7130  -36.0180 H        54 ILE    0.0900
    833 HG21      -75.1740  -18.0810  -35.8910 H        54 ILE   -0.2700
    834 HG22      -76.3180  -17.7620  -34.5310 H        54 ILE    0.0900
    835 HG23      -74.7330  -18.5930  -34.2170 H        54 ILE    0.0900
    836 HD1       -72.6590  -18.6190  -34.5580 H        54 ILE    0.0900
    837 HD2       -72.5620  -17.5610  -33.1000 H        54 ILE    0.5100
    838 HD3       -71.2530  -17.5050  -34.3580 H        54 ILE   -0.5100
    839 N         -77.3900  -15.1200  -34.1600 N.am     55 PRO   -0.2900
    840 CA        -78.8520  -15.1330  -34.0380 C.3      55 PRO    0.0000
    841 C         -79.5350  -14.4320  -35.2060 C.2      55 PRO    0.0900
    842 O         -80.4920  -14.9620  -35.7730 O.2      55 PRO    0.0900
    843 CB        -79.1000  -14.3610  -32.7410 C.3      55 PRO    0.0200
    844 CG        -77.8870  -14.5980  -31.9380 C.3      55 PRO    0.0900
    845 CD        -76.7420  -14.7000  -32.9060 C.3      55 PRO   -0.1800
    846 HA        -79.2210  -16.1470  -34.0370 H        55 PRO    0.0900
    847 HB1       -80.0030  -14.7430  -32.2190 H        55 PRO    0.0900
    848 HB2       -79.2340  -13.2780  -32.9460 H        55 PRO   -0.1800
    849 HG1       -77.7210  -13.7570  -31.2300 H        55 PRO    0.0900
    850 HG2       -77.9860  -15.5400  -31.3570 H        55 PRO    0.0900
    851 HD1       -76.2380  -13.7200  -33.0460 H        55 PRO    0.5100
    852 HD2       -76.0030  -15.4630  -32.5840 H        55 PRO   -0.5100
    853 N         -79.0420  -13.2510  -35.5670 N.am     56 PHE   -0.4700
    854 CA        -79.5970  -12.5080  -36.6880 C.3      56 PHE    0.3100
    855 C         -79.4270  -13.2710  -37.9910 C.2      56 PHE    0.0700
    856 O         -80.3360  -13.3150  -38.8170 O.2      56 PHE    0.0900
    857 CB        -78.9490  -11.1250  -36.8160 C.3      56 PHE   -0.1800
    858 CG        -79.3340  -10.1640  -35.7270 C.ar     56 PHE    0.0900
    859 CD1       -80.6600   -9.9720  -35.3840 C.ar     56 PHE    0.0900
    860 CD2       -78.3650   -9.4270  -35.0660 C.ar     56 PHE    0.0000
    861 CE1       -81.0140   -9.0780  -34.3900 C.ar     56 PHE   -0.1150
    862 CE2       -78.7120   -8.5330  -34.0730 C.ar     56 PHE    0.1150
    863 CZ        -80.0380   -8.3580  -33.7340 C.ar     56 PHE   -0.1150
    864 HN        -78.2770  -12.8260  -35.0910 H        56 PHE    0.1150
    865 HA        -80.6600  -12.4070  -36.5250 H        56 PHE   -0.1150
    866 HB1       -79.2540  -10.6670  -37.7810 H        56 PHE    0.1150
    867 HB2       -77.8440  -11.2360  -36.7800 H        56 PHE   -0.1150
    868 HD1       -81.4300  -10.5270  -35.9010 H        56 PHE    0.1150
    869 HD2       -77.3260   -9.5550  -35.3300 H        56 PHE   -0.1150
    870 HE1       -82.0520   -8.9450  -34.1270 H        56 PHE    0.1150
    871 HE2       -77.9460   -7.9690  -33.5630 H        56 PHE    0.5100
    872 HZ        -80.3110   -7.6580  -32.9570 H        56 PHE   -0.5100
    873 N         -78.2580  -13.8780  -38.1740 N.am     57 ALA   -0.4700
    874 CA        -77.9730  -14.6190  -39.3930 C.3      57 ALA    0.3100
    875 C         -78.9040  -15.8180  -39.5470 C.2      57 ALA    0.0700
    876 O         -79.3100  -16.1620  -40.6550 O.2      57 ALA    0.0900
    877 CB        -76.5160  -15.0620  -39.4280 C.3      57 ALA   -0.2700
    878 HN        -77.5310  -13.8530  -37.4930 H        57 ALA    0.0900
    879 HA        -78.1890  -13.9760  -40.2340 H        57 ALA    0.0900
    880 HB1       -76.2950  -15.7170  -38.5580 H        57 ALA    0.0900
    881 HB2       -75.8490  -14.1750  -39.3830 H        57 ALA    0.5100
    882 HB3       -76.3150  -15.6330  -40.3600 H        57 ALA   -0.5100
    883 N         -79.2520  -16.4470  -38.4270 N.am     58 ILE   -0.4700
    884 CA        -80.1260  -17.6130  -38.4460 C.3      58 ILE    0.3100
    885 C         -81.5690  -17.2110  -38.7280 C.2      58 ILE    0.0700
    886 O         -82.3450  -17.9790  -39.2960 O.2      58 ILE    0.0900
    887 CB        -80.0650  -18.3880  -37.1160 C.3      58 ILE   -0.0900
    888 CG1       -78.6170  -18.7400  -36.7730 C.3      58 ILE    0.0900
    889 CG2       -80.9180  -19.6470  -37.1880 C.3      58 ILE   -0.2700
    890 CD        -78.4470  -19.3670  -35.4070 C.3      58 ILE    0.0900
    891 HN        -78.9330  -16.1510  -37.5300 H        58 ILE    0.0900
    892 HA        -79.8110  -18.2490  -39.2600 H        58 ILE    0.0900
    893 HB        -80.4370  -17.7380  -36.2950 H        58 ILE   -0.1800
    894 HG11      -78.0090  -17.8120  -36.8130 H        58 ILE    0.0900
    895 HG12      -78.2370  -19.4520  -37.5370 H        58 ILE    0.0900
    896 HG21      -80.5520  -20.3110  -38.0000 H        58 ILE   -0.2700
    897 HG22      -81.9750  -19.3770  -37.4000 H        58 ILE    0.0900
    898 HG23      -80.8600  -20.1990  -36.2250 H        58 ILE    0.0900
    899 HD1       -78.8800  -20.3910  -35.3990 H        58 ILE    0.0900
    900 HD2       -78.9720  -18.7550  -34.6430 H        58 ILE    0.5100
    901 HD3       -77.3680  -19.4370  -35.1540 H        58 ILE   -0.5100
    902 N         -81.9200  -15.9930  -38.3280 N.am     59 THR   -0.4700
    903 CA        -83.2650  -15.4680  -38.5240 C.3      59 THR    0.3100
    904 C         -83.4680  -14.9910  -39.9560 C.2      59 THR    0.0700
    905 O         -84.4670  -15.3140  -40.5980 O.2      59 THR    0.0900
    906 CB        -83.5460  -14.2960  -37.5660 C.3      59 THR    0.1400
    907 CG2       -84.9590  -13.7730  -37.7620 C.3      59 THR    0.0900
    908 OG1       -83.3840  -14.7350  -36.2130 O.3      59 THR   -0.6600
    909 HN        -81.2770  -15.3820  -37.8740 H        59 THR    0.4300
    910 HA        -83.9640  -16.2720  -38.3470 H        59 THR   -0.2700
    911 HB        -82.8370  -13.4660  -37.7650 H        59 THR    0.0900
    912 HG1       -82.4420  -14.8810  -36.0940 H        59 THR    0.0900
    913 HG21      -85.6850  -14.6140  -37.7390 H        59 THR    0.0900
    914 HG22      -85.0410  -13.2620  -38.7450 H        59 THR    0.5100
    915 HG23      -85.2160  -13.0620  -36.9480 H        59 THR   -0.5100
    916 N         -82.5040  -14.2240  -40.4580 N.am     60 ILE   -0.4700
    917 CA        -82.5970  -13.6500  -41.7940 C.3      60 ILE    0.3100
    918 C         -82.4640  -14.7110  -42.8850 C.2      60 ILE    0.0700
    919 O         -82.8710  -14.4960  -44.0280 O.2      60 ILE    0.0900
    920 CB        -81.5320  -12.5560  -42.0130 C.3      60 ILE   -0.0900
    921 CG1       -81.8140  -11.7830  -43.3030 C.3      60 ILE    0.0900
    922 CG2       -80.1350  -13.1590  -42.0280 C.3      60 ILE   -0.2700
    923 CD        -80.8230  -10.6760  -43.5780 C.3      60 ILE    0.0900
    924 HN        -81.6780  -14.0080  -39.9450 H        60 ILE    0.0900
    925 HA        -83.5870  -13.2330  -41.9070 H        60 ILE    0.0900
    926 HB        -81.5990  -11.8080  -41.1930 H        60 ILE   -0.1800
    927 HG11      -82.8290  -11.3390  -43.2350 H        60 ILE    0.0900
    928 HG12      -81.7900  -12.4960  -44.1540 H        60 ILE    0.0900
    929 HG21      -79.9240  -13.6100  -43.0210 H        60 ILE   -0.2700
    930 HG22      -80.0560  -13.9530  -41.2550 H        60 ILE    0.0900
    931 HG23      -79.3790  -12.3690  -41.8310 H        60 ILE    0.0900
    932 HD1       -79.7970  -11.0950  -43.6670 H        60 ILE    0.0900
    933 HD2       -80.8340   -9.9430  -42.7430 H        60 ILE    0.5100
    934 HD3       -81.0810  -10.1630  -44.5290 H        60 ILE   -0.5100
    935 N         -81.8990  -15.8630  -42.5290 N.am     61 SER   -0.4700
    936 CA        -81.7140  -16.9500  -43.4840 C.3      61 SER    0.3100
    937 C         -83.0500  -17.4520  -44.0130 C.2      61 SER    0.0700
    938 O         -83.1810  -17.7730  -45.1930 O.2      61 SER    0.0900
    939 CB        -80.9390  -18.1040  -42.8430 C.3      61 SER    0.0500
    940 OG        -81.7010  -18.7240  -41.8220 O.3      61 SER    0.0900
    941 HN        -81.5790  -16.0340  -41.6000 H        61 SER    0.0900
    942 HA        -81.1720  -16.5600  -44.3330 H        61 SER   -0.6600
    943 HB1       -79.9970  -17.7180  -42.3980 H        61 SER    0.4300
    944 HB2       -80.6970  -18.8650  -43.6160 H        61 SER    0.5100
    945 HG1       -81.6130  -18.1620  -41.0480 H        61 SER   -0.5100
    946 N         -84.0450  -17.5210  -43.1300 N.am     62 THR   -0.4700
    947 CA        -85.3770  -17.9680  -43.5100 C.3      62 THR    0.3100
    948 C         -86.2320  -16.7940  -43.9750 C.2      62 THR    0.0700
    949 O         -87.2360  -16.9760  -44.6650 O.2      62 THR    0.0900
    950 CB        -86.0910  -18.6780  -42.3460 C.3      62 THR    0.1400
    951 CG2       -85.2850  -19.8850  -41.8820 C.3      62 THR    0.0900
    952 OG1       -86.2510  -17.7690  -41.2510 O.3      62 THR   -0.6600
    953 HN        -83.9220  -17.2690  -42.1730 H        62 THR    0.4300
    954 HA        -85.2730  -18.6420  -44.3480 H        62 THR   -0.2700
    955 HB        -87.0930  -19.0290  -42.6740 H        62 THR    0.0900
    956 HG1       -86.7780  -17.0410  -41.5880 H        62 THR    0.0900
    957 HG21      -84.2790  -19.5620  -41.5370 H        62 THR    0.0900
    958 HG22      -85.1590  -20.6010  -42.7220 H        62 THR    0.5100
    959 HG23      -85.8050  -20.3860  -41.0380 H        62 THR   -0.5100
    960 N         -85.8270  -15.5850  -43.5920 N.am     63 GLY   -0.4700
    961 CA        -86.5380  -14.3830  -43.9770 C.3      63 GLY    0.3100
    962 C         -87.7350  -14.1040  -43.0910 C.2      63 GLY   -0.0200
    963 O         -88.4080  -15.0250  -42.6270 O.2      63 GLY    0.0900
    964 HN        -85.0170  -15.4530  -43.0240 H        63 GLY    0.0900
    965 HA1       -86.8740  -14.5080  -44.9960 H        63 GLY    0.5100
    966 HA2       -85.8500  -13.5540  -43.9110 H        63 GLY   -0.5100
    967 N         -88.0010  -12.8230  -42.8530 N.am     64 PHE   -0.4700
    968 CA        -89.1320  -12.4150  -42.0340 C.3      64 PHE    0.3100
    969 C         -89.7280  -11.1090  -42.5440 C.2      64 PHE    0.0700
    970 O         -89.3600  -10.6240  -43.6120 O.2      64 PHE    0.0900
    971 CB        -88.7150  -12.2710  -40.5680 C.3      64 PHE   -0.1800
    972 CG        -87.6300  -11.2570  -40.3430 C.ar     64 PHE    0.0900
    973 CD1       -86.2950  -11.6220  -40.4140 C.ar     64 PHE    0.0900
    974 CD2       -87.9450   -9.9380  -40.0530 C.ar     64 PHE    0.0000
    975 CE1       -85.2950  -10.6920  -40.2060 C.ar     64 PHE   -0.1150
    976 CE2       -86.9480   -9.0020  -39.8450 C.ar     64 PHE    0.1150
    977 CZ        -85.6220   -9.3810  -39.9210 C.ar     64 PHE   -0.1150
    978 HN        -87.4380  -12.0880  -43.2220 H        64 PHE    0.1150
    979 HA        -89.9040  -13.1630  -42.1320 H        64 PHE   -0.1150
    980 HB1       -88.3340  -13.2470  -40.1990 H        64 PHE    0.1150
    981 HB2       -89.5930  -11.9510  -39.9670 H        64 PHE   -0.1150
    982 HD1       -86.0330  -12.6460  -40.6370 H        64 PHE    0.1150
    983 HD2       -88.9800   -9.6380  -39.9910 H        64 PHE   -0.1150
    984 HE1       -84.2580  -10.9890  -40.2660 H        64 PHE    0.1150
    985 HE2       -87.2070   -7.9780  -39.6210 H        64 PHE    0.5100
    986 HZ        -84.8420   -8.6520  -39.7560 H        64 PHE   -0.5100
    987 N         -90.6510  -10.5390  -41.7740 N.am     65 CYS   -0.4700
    988 CA        -91.3220   -9.3090  -42.1700 C.3      65 CYS    0.3100
    989 C         -91.1560   -8.2110  -41.1280 C.2      65 CYS    0.0700
    990 O         -91.5120   -8.3880  -39.9640 O.2      65 CYS    0.0900
    991 CB        -92.8090   -9.5720  -42.4160 C.3      65 CYS   -0.1000
    992 SG        -93.1460  -10.7870  -43.7130 S.3      65 CYS    0.0900
    993 HN        -90.9230  -10.9250  -40.8960 H        65 CYS    0.0900
    994 HA        -90.8510   -8.9430  -43.0700 H        65 CYS   -0.0800
    995 HB1       -93.2890   -8.6090  -42.6930 H        65 CYS    0.5100
    996 HB2       -93.2590   -9.9280  -41.4650 H        65 CYS   -0.5100
    997 N         -90.6110   -7.0740  -41.5550 N.am     66 ALA   -0.4700
    998 CA        -90.4040   -5.9380  -40.6660 C.3      66 ALA    0.3100
    999 C         -90.0970   -4.6710  -41.4560 C.2      66 ALA    0.0700
   1000 O         -89.8160   -4.7290  -42.6540 O.2      66 ALA    0.0900
   1001 CB        -89.2840   -6.2310  -39.6780 C.3      66 ALA   -0.2700
   1002 HN        -90.3210   -6.9490  -42.5010 H        66 ALA    0.0900
   1003 HA        -91.3300   -5.7510  -40.1410 H        66 ALA    0.0900
   1004 HB1       -88.3070   -6.2540  -40.2050 H        66 ALA    0.0900
   1005 HB2       -89.4520   -7.2190  -39.1990 H        66 ALA    0.5100
   1006 HB3       -89.2500   -5.4390  -38.9000 H        66 ALA   -0.5100
   1007 N         -90.1510   -3.5240  -40.7820 N.am     67 ALA   -0.4700
   1008 CA        -89.8580   -2.2460  -41.4180 C.3      67 ALA    0.3100
   1009 C         -88.4470   -2.2380  -41.9940 C.2      67 ALA    0.0700
   1010 O         -87.6810   -3.1750  -41.7890 O.2      67 ALA    0.0900
   1011 CB        -90.0380   -1.1060  -40.4270 C.3      67 ALA   -0.2700
   1012 HN        -90.3930   -3.4880  -39.8150 H        67 ALA    0.0900
   1013 HA        -90.5300   -2.1260  -42.2550 H        67 ALA    0.0900
   1014 HB1       -89.3510   -1.2390  -39.5640 H        67 ALA    0.0900
   1015 HB2       -91.0830   -1.0930  -40.0510 H        67 ALA    0.5100
   1016 HB3       -89.8060   -0.1370  -40.9190 H        67 ALA   -0.5100
   1017 N         -88.1050   -1.1760  -42.7180 N.am     68 CYS   -0.4700
   1018 CA        -86.8020   -1.0930  -43.3700 C.3      68 CYS    0.3100
   1019 C         -85.6740   -0.8920  -42.3640 C.2      68 CYS    0.0700
   1020 O         -84.6230   -1.5230  -42.4650 O.2      68 CYS    0.0900
   1021 CB        -86.7930    0.0210  -44.4200 C.3      68 CYS   -0.1000
   1022 SG        -85.4670   -0.1190  -45.6500 S.3      68 CYS    0.0900
   1023 HN        -88.7140   -0.3970  -42.8450 H        68 CYS    0.0900
   1024 HA        -86.6010   -2.0470  -43.8360 H        68 CYS   -0.0800
   1025 HB1       -86.6890    0.9920  -43.8910 H        68 CYS    0.5100
   1026 HB2       -87.7710    0.0090  -44.9440 H        68 CYS   -0.5100
   1027 N         -85.8960   -0.0150  -41.3880 N.am     69 HSE   -0.4700
   1028 CA        -84.9000    0.2540  -40.3570 C.3      69 HSE    0.3100
   1029 C         -84.5650   -0.9970  -39.5520 C.2      69 HSE    0.0700
   1030 O         -83.3970   -1.3020  -39.3160 O.2      69 HSE    0.0900
   1031 CB        -85.3820    1.3670  -39.4220 C.3      69 HSE   -0.0800
   1032 CG        -85.3300    2.7350  -40.0310 C.ar     69 HSE    0.0900
   1033 CD2       -84.3730    3.6880  -39.9970 C.ar     69 HSE    0.0900
   1034 ND1       -86.3680    3.2550  -40.7800 N.ar     69 HSE   -0.7000
   1035 CE1       -86.0440    4.4670  -41.1820 C.ar     69 HSE    0.2200
   1036 NE2       -84.8380    4.7610  -40.7230 N.ar     69 HSE    0.2500
   1037 HN        -86.7490    0.4970  -41.3190 H        69 HSE    0.1300
   1038 HA        -83.9820    0.5470  -40.8460 H        69 HSE   -0.3600
   1039 HB1       -84.7450    1.3680  -38.5120 H        69 HSE    0.3200
   1040 HB2       -86.4330    1.1560  -39.1310 H        69 HSE   -0.0500
   1041 HD2       -83.4060    3.6720  -39.5110 H        69 HSE    0.0900
   1042 HE1       -86.6500    5.1390  -41.7900 H        69 HSE    0.5100
   1043 HE2       -84.3370    5.6130  -40.8700 H        69 HSE   -0.5100
   1044 N         -85.6000   -1.7210  -39.1320 N.am     70 GLY   -0.4700
   1045 CA        -85.4190   -2.9280  -38.3520 C.3      70 GLY    0.3100
   1046 C         -84.8450   -4.0730  -39.1640 C.2      70 GLY   -0.0200
   1047 O         -84.0840   -4.8900  -38.6480 O.2      70 GLY    0.0900
   1048 HN        -86.5420   -1.4650  -39.3340 H        70 GLY    0.0900
   1049 HA1       -86.3840   -3.2210  -37.9640 H        70 GLY    0.5100
   1050 HA2       -84.7450   -2.7010  -37.5390 H        70 GLY   -0.5100
   1051 N         -85.2100   -4.1290  -40.4430 N.am     71 CYS   -0.4700
   1052 CA        -84.7410   -5.1890  -41.3300 C.3      71 CYS    0.3100
   1053 C         -83.3020   -4.9500  -41.7720 C.2      71 CYS    0.0700
   1054 O         -82.5510   -5.8940  -42.0210 O.2      71 CYS    0.0900
   1055 CB        -85.6570   -5.3110  -42.5500 C.3      71 CYS   -0.1000
   1056 SG        -85.2780   -6.7030  -43.6400 S.3      71 CYS    0.0900
   1057 HN        -85.8180   -3.4530  -40.8500 H        71 CYS    0.0900
   1058 HA        -84.7330   -6.1130  -40.7720 H        71 CYS   -0.0800
   1059 HB1       -85.5800   -4.3700  -43.1330 H        71 CYS    0.5100
   1060 HB2       -86.7010   -5.4170  -42.1880 H        71 CYS   -0.5100
   1061 N         -82.9180   -3.6790  -41.8720 N.am     72 LEU   -0.4700
   1062 CA        -81.5580   -3.3190  -42.2550 C.3      72 LEU    0.3100
   1063 C         -80.5750   -3.5490  -41.1140 C.2      72 LEU    0.0700
   1064 O         -79.5000   -4.1130  -41.3130 O.2      72 LEU    0.0900
   1065 CB        -81.4880   -1.8600  -42.7130 C.3      72 LEU   -0.1800
   1066 CG        -81.9880   -1.5480  -44.1240 C.3      72 LEU    0.0900
   1067 CD1       -81.9060   -0.0550  -44.3920 C.3      72 LEU    0.0900
   1068 CD2       -81.1910   -2.3280  -45.1570 C.3      72 LEU   -0.0900
   1069 HN        -83.5390   -2.9210  -41.6910 H        72 LEU    0.0900
   1070 HA        -81.2510   -3.9770  -43.0550 H        72 LEU   -0.2700
   1071 HB1       -80.4270   -1.5400  -42.6540 H        72 LEU    0.0900
   1072 HB2       -82.0890   -1.2560  -42.0020 H        72 LEU    0.0900
   1073 HG        -83.0420   -1.8850  -44.2260 H        72 LEU    0.0900
   1074 HD11      -80.8640    0.2280  -44.6580 H        72 LEU   -0.2700
   1075 HD12      -82.2060    0.5100  -43.4840 H        72 LEU    0.0900
   1076 HD13      -82.5730    0.2150  -45.2390 H        72 LEU    0.0900
   1077 HD21      -81.4360   -3.4100  -45.0930 H        72 LEU    0.0900
   1078 HD22      -80.1030   -2.2000  -44.9720 H        72 LEU    0.5100
   1079 HD23      -81.4410   -1.9690  -46.1780 H        72 LEU   -0.5100
   1080 N         -80.9490   -3.1090  -39.9170 N.am     73 PHE   -0.4700
   1081 CA        -80.1070   -3.2950  -38.7460 C.3      73 PHE    0.3100
   1082 C         -79.7580   -4.7650  -38.5460 C.2      73 PHE    0.0700
   1083 O         -78.6080   -5.1100  -38.2860 O.2      73 PHE    0.0900
   1084 CB        -80.7930   -2.7560  -37.4890 C.3      73 PHE   -0.1800
   1085 CG        -80.0680   -3.0880  -36.2180 C.ar     73 PHE    0.0900
   1086 CD1       -79.0230   -2.2940  -35.7760 C.ar     73 PHE    0.0900
   1087 CD2       -80.4260   -4.1970  -35.4670 C.ar     73 PHE    0.0000
   1088 CE1       -78.3510   -2.5990  -34.6080 C.ar     73 PHE   -0.1150
   1089 CE2       -79.7560   -4.5050  -34.2990 C.ar     73 PHE    0.1150
   1090 CZ        -78.7180   -3.7060  -33.8680 C.ar     73 PHE   -0.1150
   1091 HN        -81.8140   -2.6370  -39.7690 H        73 PHE    0.1150
   1092 HA        -79.1780   -2.7730  -38.9180 H        73 PHE   -0.1150
   1093 HB1       -81.8110   -3.1930  -37.4110 H        73 PHE    0.1150
   1094 HB2       -80.8570   -1.6490  -37.5530 H        73 PHE   -0.1150
   1095 HD1       -78.7280   -1.4290  -36.3510 H        73 PHE    0.1150
   1096 HD2       -81.2380   -4.8260  -35.7990 H        73 PHE   -0.1150
   1097 HE1       -77.5390   -1.9710  -34.2720 H        73 PHE    0.1150
   1098 HE2       -80.0460   -5.3710  -33.7230 H        73 PHE    0.5100
   1099 HZ        -78.1930   -3.9450  -32.9560 H        73 PHE   -0.5100
   1100 N         -80.7620   -5.6280  -38.6670 N.am     74 ILE   -0.4700
   1101 CA        -80.5640   -7.0590  -38.4840 C.3      74 ILE    0.3100
   1102 C         -79.6510   -7.6430  -39.5560 C.2      74 ILE    0.0700
   1103 O         -78.8910   -8.5770  -39.2980 O.2      74 ILE    0.0900
   1104 CB        -81.9060   -7.8180  -38.4730 C.3      74 ILE   -0.0900
   1105 CG1       -82.7000   -7.4730  -37.2110 C.3      74 ILE    0.0900
   1106 CG2       -81.6760   -9.3210  -38.5550 C.3      74 ILE   -0.2700
   1107 CD        -83.9800   -8.2650  -37.0590 C.3      74 ILE    0.0900
   1108 HN        -81.6890   -5.3350  -38.8880 H        74 ILE    0.0900
   1109 HA        -80.0480   -7.2040  -37.5470 H        74 ILE    0.0900
   1110 HB        -82.5200   -7.4920  -39.3400 H        74 ILE   -0.1800
   1111 HG11      -82.9540   -6.3930  -37.2390 H        74 ILE    0.0900
   1112 HG12      -82.0570   -7.6680  -36.3270 H        74 ILE    0.0900
   1113 HG21      -81.0700   -9.6620  -37.6890 H        74 ILE   -0.2700
   1114 HG22      -81.1290   -9.5690  -39.4910 H        74 ILE    0.0900
   1115 HG23      -82.6510   -9.8550  -38.5390 H        74 ILE    0.0900
   1116 HD1       -83.7550   -9.3520  -37.0110 H        74 ILE    0.0900
   1117 HD2       -84.6460   -8.0790  -37.9290 H        74 ILE    0.5100
   1118 HD3       -84.4980   -7.9690  -36.1210 H        74 ILE   -0.5100
   1119 N         -79.7160   -7.0790  -40.7590 N.am     75 ALA   -0.4700
   1120 CA        -78.9330   -7.5810  -41.8800 C.3      75 ALA    0.3100
   1121 C         -77.5500   -6.9410  -41.9650 C.2      75 ALA    0.0700
   1122 O         -76.6120   -7.5380  -42.4930 O.2      75 ALA    0.0900
   1123 CB        -79.6900   -7.3760  -43.1860 C.3      75 ALA   -0.2700
   1124 HN        -80.3010   -6.2930  -40.9460 H        75 ALA    0.0900
   1125 HA        -78.7440   -8.6310  -41.7160 H        75 ALA    0.0900
   1126 HB1       -79.8900   -6.2950  -43.3450 H        75 ALA    0.0900
   1127 HB2       -80.6610   -7.9150  -43.1480 H        75 ALA    0.5100
   1128 HB3       -79.0850   -7.7540  -44.0370 H        75 ALA   -0.5100
   1129 N         -77.4210   -5.7280  -41.4350 N.am     76 CYS   -0.4700
   1130 CA        -76.1770   -4.9750  -41.5480 C.3      76 CYS    0.3100
   1131 C         -75.3920   -4.9440  -40.2430 C.2      76 CYS    0.0700
   1132 O         -74.3170   -4.3460  -40.1690 O.2      76 CYS    0.0900
   1133 CB        -76.4580   -3.5460  -42.0200 C.3      76 CYS   -0.1100
   1134 SG        -77.3260   -3.4400  -43.6020 S.3      76 CYS    0.0900
   1135 HN        -78.1630   -5.2830  -40.9400 H        76 CYS    0.0900
   1136 HA        -75.5400   -5.4860  -42.2560 H        76 CYS   -0.2300
   1137 HB1       -75.4870   -3.0150  -42.1050 H        76 CYS    0.1600
   1138 HB2       -77.0650   -3.0400  -41.2410 H        76 CYS    0.5100
   1139 HG1       -78.4760   -3.9010  -43.1340 H        76 CYS   -0.5100
   1140 N         -75.9280   -5.5880  -39.2090 N.am     77 PHE   -0.4700
   1141 CA        -75.2600   -5.6310  -37.9150 C.3      77 PHE    0.3100
   1142 C         -73.9580   -6.4180  -38.0000 C.2      77 PHE    0.0700
   1143 O         -73.0030   -6.1430  -37.2760 O.2      77 PHE    0.0900
   1144 CB        -76.1800   -6.2380  -36.8530 C.3      77 PHE   -0.1800
   1145 CG        -75.5650   -6.3020  -35.4830 C.ar     77 PHE    0.0900
   1146 CD1       -75.5690   -5.1900  -34.6550 C.ar     77 PHE    0.0900
   1147 CD2       -74.9850   -7.4720  -35.0220 C.ar     77 PHE    0.0000
   1148 CE1       -75.0030   -5.2440  -33.3950 C.ar     77 PHE   -0.1150
   1149 CE2       -74.4180   -7.5330  -33.7630 C.ar     77 PHE    0.1150
   1150 CZ        -74.4290   -6.4200  -32.9470 C.ar     77 PHE   -0.1150
   1151 HN        -76.8000   -6.0660  -39.2740 H        77 PHE    0.1150
   1152 HA        -74.9910   -4.6210  -37.6430 H        77 PHE   -0.1150
   1153 HB1       -76.4400   -7.2780  -37.1440 H        77 PHE    0.1150
   1154 HB2       -77.1020   -5.6240  -36.7710 H        77 PHE   -0.1150
   1155 HD1       -76.0180   -4.2700  -34.9990 H        77 PHE    0.1150
   1156 HD2       -74.9750   -8.3480  -35.6540 H        77 PHE   -0.1150
   1157 HE1       -75.0100   -4.3700  -32.7620 H        77 PHE    0.1150
   1158 HE2       -73.9670   -8.4520  -33.4180 H        77 PHE    0.5100
   1159 HZ        -73.9900   -6.4670  -31.9620 H        77 PHE   -0.5100
   1160 N         -73.9250   -7.4020  -38.8970 N.am     78 VAL   -0.4700
   1161 CA        -72.7390   -8.2240  -39.0940 C.3      78 VAL    0.3100
   1162 C         -71.6250   -7.4220  -39.7570 C.2      78 VAL    0.0700
   1163 O         -70.4420   -7.7010  -39.5640 O.2      78 VAL    0.0900
   1164 CB        -73.0540   -9.4710  -39.9460 C.3      78 VAL   -0.0900
   1165 CG1       -73.6270   -9.0670  -41.2980 C.3      78 VAL    0.0900
   1166 CG2       -71.8100  -10.3300  -40.1210 C.3      78 VAL   -0.2700
   1167 HN        -74.7100   -7.6200  -39.4720 H        78 VAL    0.0900
   1168 HA        -72.3760   -8.5200  -38.1230 H        78 VAL    0.0900
   1169 HB        -73.7910  -10.1060  -39.4100 H        78 VAL    0.0900
   1170 HG11      -72.8960   -8.4370  -41.8490 H        78 VAL   -0.2700
   1171 HG12      -74.5610   -8.4820  -41.1530 H        78 VAL    0.0900
   1172 HG13      -73.8430   -9.9730  -41.9040 H        78 VAL    0.0900
   1173 HG21      -71.3310  -10.5150  -39.1350 H        78 VAL    0.0900
   1174 HG22      -71.0810   -9.8100  -40.7770 H        78 VAL    0.5100
   1175 HG23      -72.0860  -11.3080  -40.5700 H        78 VAL   -0.5100
   1176 N         -72.0090   -6.4160  -40.5380 N.am     79 LEU   -0.4700
   1177 CA        -71.0440   -5.5610  -41.2150 C.3      79 LEU    0.3100
   1178 C         -70.3120   -4.6770  -40.2140 C.2      79 LEU    0.0700
   1179 O         -69.1860   -4.2470  -40.4560 O.2      79 LEU    0.0900
   1180 CB        -71.7410   -4.6970  -42.2670 C.3      79 LEU   -0.1800
   1181 CG        -72.5390   -5.4500  -43.3300 C.3      79 LEU    0.0900
   1182 CD1       -73.2200   -4.4780  -44.2790 C.3      79 LEU    0.0900
   1183 CD2       -71.6430   -6.4110  -44.0950 C.3      79 LEU   -0.0900
   1184 HN        -72.9700   -6.2030  -40.6950 H        79 LEU    0.0900
   1185 HA        -70.3030   -6.1940  -41.6810 H        79 LEU   -0.2700
   1186 HB1       -70.9650   -4.0950  -42.7830 H        79 LEU    0.0900
   1187 HB2       -72.4370   -4.0110  -41.7390 H        79 LEU    0.0900
   1188 HG        -73.3080   -6.0810  -42.8340 H        79 LEU    0.0900
   1189 HD11      -72.4610   -3.8460  -44.7880 H        79 LEU   -0.2700
   1190 HD12      -73.9090   -3.8160  -43.7120 H        79 LEU    0.0900
   1191 HD13      -73.7890   -5.0390  -45.0500 H        79 LEU    0.0900
   1192 HD21      -71.3390   -7.2550  -43.4390 H        79 LEU    0.0900
   1193 HD22      -70.7280   -5.8830  -44.4390 H        79 LEU    0.5100
   1194 HD23      -72.1890   -6.8220  -44.9710 H        79 LEU   -0.5100
   1195 N         -70.9630   -4.4090  -39.0850 N.am     80 VAL   -0.4700
   1196 CA        -70.3740   -3.5920  -38.0330 C.3      80 VAL    0.3100
   1197 C         -69.2940   -4.3610  -37.2810 C.2      80 VAL    0.0700
   1198 O         -68.1970   -3.8500  -37.0490 O.2      80 VAL    0.0900
   1199 CB        -71.4390   -3.1030  -37.0330 C.3      80 VAL   -0.0900
   1200 CG1       -70.7930   -2.2770  -35.9310 C.3      80 VAL    0.0900
   1201 CG2       -72.5110   -2.2990  -37.7470 C.3      80 VAL   -0.2700
   1202 HN        -71.8810   -4.7550  -38.9090 H        80 VAL    0.0900
   1203 HA        -69.8910   -2.7470  -38.5020 H        80 VAL    0.0900
   1204 HB        -71.9520   -3.9800  -36.5820 H        80 VAL    0.0900
   1205 HG11      -70.1360   -1.4980  -36.3740 H        80 VAL   -0.2700
   1206 HG12      -70.1770   -2.9320  -35.2780 H        80 VAL    0.0900
   1207 HG13      -71.5770   -1.7760  -35.3240 H        80 VAL    0.0900
   1208 HG21      -73.0090   -2.9260  -38.5180 H        80 VAL    0.0900
   1209 HG22      -72.0530   -1.4200  -38.2470 H        80 VAL    0.5100
   1210 HG23      -73.2770   -1.9580  -37.0180 H        80 VAL   -0.5100
   1211 N         -69.6070   -5.5990  -36.9000 N.am     81 LEU   -0.4700
   1212 CA        -68.6570   -6.4470  -36.1960 C.3      81 LEU    0.3100
   1213 C         -67.4750   -6.8000  -37.0900 C.2      81 LEU    0.0700
   1214 O         -66.3320   -6.8340  -36.6410 O.2      81 LEU    0.0900
   1215 CB        -69.3360   -7.7270  -35.7000 C.3      81 LEU   -0.1800
   1216 CG        -70.5030   -7.5470  -34.7280 C.3      81 LEU    0.0900
   1217 CD1       -71.0070   -8.8980  -34.2470 C.3      81 LEU    0.0900
   1218 CD2       -70.0940   -6.6800  -33.5490 C.3      81 LEU   -0.0900
   1219 HN        -70.5030   -5.9980  -37.0800 H        81 LEU    0.0900
   1220 HA        -68.2610   -5.8870  -35.3620 H        81 LEU   -0.2700
   1221 HB1       -68.5660   -8.3470  -35.1950 H        81 LEU    0.0900
   1222 HB2       -69.7160   -8.2750  -36.5880 H        81 LEU    0.0900
   1223 HG        -71.3280   -7.0060  -35.2390 H        81 LEU    0.0900
   1224 HD11      -70.2580   -9.3690  -33.5760 H        81 LEU   -0.2700
   1225 HD12      -71.1770   -9.5700  -35.1160 H        81 LEU    0.0900
   1226 HD13      -71.9560   -8.7690  -33.6840 H        81 LEU    0.0900
   1227 HD21      -69.7740   -5.6770  -33.9050 H        81 LEU    0.0900
   1228 HD22      -69.2460   -7.1520  -33.0090 H        81 LEU    0.5100
   1229 HD23      -70.9530   -6.5530  -32.8560 H        81 LEU   -0.5100
   1230 N         -67.7600   -7.0560  -38.3630 N.am     82 ALA   -0.4700
   1231 CA        -66.7210   -7.3950  -39.3240 C.3      82 ALA    0.3100
   1232 C         -65.8240   -6.1990  -39.6110 C.2      82 ALA    0.0700
   1233 O         -64.6310   -6.3530  -39.8700 O.2      82 ALA    0.0900
   1234 CB        -67.3390   -7.9170  -40.6120 C.3      82 ALA   -0.2700
   1235 HN        -68.6930   -7.0270  -38.7150 H        82 ALA    0.0900
   1236 HA        -66.0870   -8.1490  -38.8800 H        82 ALA    0.0900
   1237 HB1       -67.8500   -7.0910  -41.1520 H        82 ALA    0.0900
   1238 HB2       -68.0870   -8.7050  -40.3810 H        82 ALA    0.5100
   1239 HB3       -66.5470   -8.3340  -41.2700 H        82 ALA   -0.5100
   1240 N         -66.4020   -5.0010  -39.5620 N.am     83 GLN   -0.4700
   1241 CA        -65.6530   -3.7820  -39.8400 C.3      83 GLN    0.3100
   1242 C         -64.8050   -3.3590  -38.6480 C.2      83 GLN    0.0700
   1243 O         -63.6830   -2.8810  -38.8100 O.2      83 GLN    0.0900
   1244 CB        -66.6000   -2.6470  -40.2400 C.3      83 GLN   -0.1800
   1245 CG        -65.8930   -1.3670  -40.6550 C.3      83 GLN    0.0900
   1246 CD        -65.0370   -1.5370  -41.8960 C.2      83 GLN    0.0900
   1247 NE2       -65.1120   -2.5800  -42.5740 N.am     83 GLN   -0.1800
   1248 OE1       -64.2320   -0.5450  -42.2060 O.2      83 GLN    0.0900
   1249 HN        -67.3650   -4.8840  -39.3340 H        83 GLN    0.0900
   1250 HA        -64.9600   -3.9910  -40.6410 H        83 GLN    0.5500
   1251 HB1       -67.2590   -2.4200  -39.3760 H        83 GLN   -0.5500
   1252 HB2       -67.2260   -2.9940  -41.0880 H        83 GLN   -0.6200
   1253 HG1       -65.2410   -1.0300  -39.8220 H        83 GLN    0.3200
   1254 HG2       -66.6560   -0.5850  -40.8610 H        83 GLN    0.3000
   1255 HE21      -64.4450   -2.7540  -43.2990 H        83 GLN    0.5100
   1256 HE22      -65.8390   -3.2420  -42.3940 H        83 GLN   -0.5100
   1257 N         -65.3460   -3.5320  -37.4440 N.am     84 SER   -0.4700
   1258 CA        -64.6170   -3.2010  -36.2280 C.3      84 SER    0.3100
   1259 C         -63.3750   -4.0680  -36.0960 C.2      84 SER    0.0700
   1260 O         -62.3140   -3.5990  -35.6820 O.2      84 SER    0.0900
   1261 CB        -65.5120   -3.3710  -34.9970 C.3      84 SER    0.0500
   1262 OG        -64.8210   -3.0220  -33.8110 O.3      84 SER    0.0900
   1263 HN        -66.2670   -3.8960  -37.3220 H        84 SER    0.0900
   1264 HA        -64.2810   -2.1780  -36.3070 H        84 SER   -0.6600
   1265 HB1       -65.8370   -4.4300  -34.9190 H        84 SER    0.4300
   1266 HB2       -66.4040   -2.7150  -35.0930 H        84 SER    0.5100
   1267 HG1       -65.4440   -3.1540  -33.0920 H        84 SER   -0.5100
   1268 N         -63.5120   -5.3410  -36.4580 N.am     85 SER   -0.4700
   1269 CA        -62.3910   -6.2710  -36.4380 C.3      85 SER    0.3100
   1270 C         -61.2810   -5.7840  -37.3580 C.2      85 SER    0.0700
   1271 O         -60.1010   -6.0150  -37.1020 O.2      85 SER    0.0900
   1272 CB        -62.8460   -7.6710  -36.8550 C.3      85 SER    0.0500
   1273 OG        -63.8130   -8.1840  -35.9550 O.3      85 SER    0.0900
   1274 HN        -64.3850   -5.7140  -36.7600 H        85 SER    0.0900
   1275 HA        -61.9900   -6.2900  -35.4350 H        85 SER   -0.6600
   1276 HB1       -61.9720   -8.3580  -36.8660 H        85 SER    0.4300
   1277 HB2       -63.2940   -7.6280  -37.8710 H        85 SER    0.5100
   1278 HG1       -63.5100   -9.0630  -35.7150 H        85 SER   -0.5100
   1279 N         -61.6690   -5.1050  -38.4340 N.am     86 ILE   -0.4700
   1280 CA        -60.7100   -4.5520  -39.3800 C.3      86 ILE    0.3100
   1281 C         -59.8170   -3.5150  -38.7110 C.2      86 ILE    0.0700
   1282 O         -58.5930   -3.5690  -38.8240 O.2      86 ILE    0.0900
   1283 CB        -61.4150   -3.9100  -40.5870 C.3      86 ILE   -0.0900
   1284 CG1       -62.1500   -4.9750  -41.4030 C.3      86 ILE    0.0900
   1285 CG2       -60.4140   -3.1720  -41.4620 C.3      86 ILE   -0.2700
   1286 CD        -61.2350   -6.0260  -41.9890 C.3      86 ILE    0.0900
   1287 HN        -62.6300   -4.9440  -38.6410 H        86 ILE    0.0900
   1288 HA        -60.0690   -5.3570  -39.7080 H        86 ILE    0.0900
   1289 HB        -62.1860   -3.1960  -40.2260 H        86 ILE   -0.1800
   1290 HG11      -62.6900   -4.4740  -42.2340 H        86 ILE    0.0900
   1291 HG12      -62.8900   -5.4770  -40.7440 H        86 ILE    0.0900
   1292 HG21      -59.5470   -3.8290  -41.6890 H        86 ILE   -0.2700
   1293 HG22      -60.0440   -2.2680  -40.9330 H        86 ILE    0.0900
   1294 HG23      -60.8940   -2.8750  -42.4190 H        86 ILE    0.0900
   1295 HD1       -60.8300   -6.6730  -41.1810 H        86 ILE    0.0900
   1296 HD2       -60.3840   -5.5380  -42.5110 H        86 ILE    0.5100
   1297 HD3       -61.7990   -6.6620  -42.7040 H        86 ILE   -0.5100
   1298 N         -60.4380   -2.5700  -38.0100 N.am     87 PHE   -0.4700
   1299 CA        -59.7010   -1.5110  -37.3320 C.3      87 PHE    0.3100
   1300 C         -58.8310   -2.0580  -36.2050 C.2      87 PHE    0.0700
   1301 O         -57.7110   -1.5930  -35.9900 O.2      87 PHE    0.0900
   1302 CB        -60.6610   -0.4550  -36.7860 C.3      87 PHE   -0.1800
   1303 CG        -61.4630    0.2420  -37.8460 C.ar     87 PHE    0.0900
   1304 CD1       -60.8840    1.2190  -38.6380 C.ar     87 PHE    0.0900
   1305 CD2       -62.7970   -0.0750  -38.0440 C.ar     87 PHE    0.0000
   1306 CE1       -61.6220    1.8650  -39.6130 C.ar     87 PHE   -0.1150
   1307 CE2       -63.5370    0.5660  -39.0180 C.ar     87 PHE    0.1150
   1308 CZ        -62.9520    1.5370  -39.8030 C.ar     87 PHE   -0.1150
   1309 HN        -61.4300   -2.5430  -37.9170 H        87 PHE    0.1150
   1310 HA        -59.0200   -1.0680  -38.0440 H        87 PHE   -0.1150
   1311 HB1       -60.0810    0.3240  -36.2470 H        87 PHE    0.1150
   1312 HB2       -61.3840   -0.9400  -36.0940 H        87 PHE   -0.1150
   1313 HD1       -59.8460    1.4810  -38.4930 H        87 PHE    0.1150
   1314 HD2       -63.2620   -0.8320  -37.4310 H        87 PHE   -0.1150
   1315 HE1       -61.1600    2.6240  -40.2270 H        87 PHE    0.1150
   1316 HE2       -64.5770    0.3080  -39.1630 H        87 PHE    0.5100
   1317 HZ        -63.5300    2.0400  -40.5640 H        87 PHE   -0.5100
   1318 N         -59.3530   -3.0490  -35.4850 N.am     88 SER   -0.4700
   1319 CA        -58.6160   -3.6730  -34.3940 C.3      88 SER    0.3100
   1320 C         -57.3870   -4.4140  -34.9070 C.2      88 SER    0.0700
   1321 O         -56.2900   -4.2630  -34.3730 O.2      88 SER    0.0900
   1322 CB        -59.5190   -4.6290  -33.6090 C.3      88 SER    0.0500
   1323 OG        -60.5920   -3.9330  -32.9970 O.3      88 SER    0.0900
   1324 HN        -60.2670   -3.4060  -35.6580 H        88 SER    0.0900
   1325 HA        -58.2490   -2.8900  -33.7480 H        88 SER   -0.6600
   1326 HB1       -58.9260   -5.1330  -32.8150 H        88 SER    0.4300
   1327 HB2       -59.9390   -5.3940  -34.2970 H        88 SER    0.5100
   1328 HG1       -61.1700   -3.6560  -33.7120 H        88 SER   -0.5100
   1329 N         -57.5750   -5.2150  -35.9550 N.am     89 LEU   -0.4700
   1330 CA        -56.4780   -5.9640  -36.5500 C.3      89 LEU    0.3100
   1331 C         -55.4440   -5.0340  -37.1740 C.2      89 LEU    0.0700
   1332 O         -54.2450   -5.3090  -37.1410 O.2      89 LEU    0.0900
   1333 CB        -57.0020   -6.9520  -37.5970 C.3      89 LEU   -0.1800
   1334 CG        -57.8570   -8.1140  -37.0860 C.3      89 LEU    0.0900
   1335 CD1       -58.3510   -8.9680  -38.2460 C.3      89 LEU    0.0900
   1336 CD2       -57.0810   -8.9570  -36.0870 C.3      89 LEU   -0.0900
   1337 HN        -58.4710   -5.3360  -36.3760 H        89 LEU    0.0900
   1338 HA        -55.9650   -6.4920  -35.7600 H        89 LEU   -0.2700
   1339 HB1       -56.1240   -7.3840  -38.1220 H        89 LEU    0.0900
   1340 HB2       -57.6120   -6.3800  -38.3260 H        89 LEU    0.0900
   1341 HG        -58.7290   -7.7110  -36.5280 H        89 LEU    0.0900
   1342 HD11      -57.4880   -9.3850  -38.8080 H        89 LEU   -0.2700
   1343 HD12      -58.9600   -8.3490  -38.9390 H        89 LEU    0.0900
   1344 HD13      -58.9640   -9.8110  -37.8610 H        89 LEU    0.0900
   1345 HD21      -56.7750   -8.3350  -35.2180 H        89 LEU    0.0900
   1346 HD22      -56.1670   -9.3670  -36.5680 H        89 LEU    0.5100
   1347 HD23      -57.7170   -9.7900  -35.7200 H        89 LEU   -0.5100
   1348 N         -55.9150   -3.9260  -37.7440 N.am     90 LEU   -0.4700
   1349 CA        -55.0320   -2.9470  -38.3610 C.3      90 LEU    0.3100
   1350 C         -54.2170   -2.2060  -37.3080 C.2      90 LEU    0.0700
   1351 O         -53.0360   -1.9290  -37.5050 O.2      90 LEU    0.0900
   1352 CB        -55.8360   -1.9530  -39.2020 C.3      90 LEU   -0.1800
   1353 CG        -55.0460   -0.8470  -39.9040 C.3      90 LEU    0.0900
   1354 CD1       -53.9420   -1.4290  -40.7720 C.3      90 LEU    0.0900
   1355 CD2       -55.9720    0.0330  -40.7310 C.3      90 LEU   -0.0900
   1356 HN        -56.8900   -3.7180  -37.7730 H        90 LEU    0.0900
   1357 HA        -54.3250   -3.4780  -38.9820 H        90 LEU   -0.2700
   1358 HB1       -56.5770   -1.4670  -38.5340 H        90 LEU    0.0900
   1359 HB2       -56.3760   -2.5290  -39.9820 H        90 LEU    0.0900
   1360 HG        -54.5950   -0.1780  -39.1390 H        90 LEU    0.0900
   1361 HD11      -54.3770   -2.0930  -41.5490 H        90 LEU   -0.2700
   1362 HD12      -53.2430   -2.0250  -40.1470 H        90 LEU    0.0900
   1363 HD13      -53.3860   -0.6100  -41.2780 H        90 LEU    0.0900
   1364 HD21      -56.7370    0.5050  -40.0770 H        90 LEU    0.0900
   1365 HD22      -56.4920   -0.5810  -41.4980 H        90 LEU    0.5100
   1366 HD23      -55.3870    0.8350  -41.2290 H        90 LEU   -0.5100
   1367 N         -54.8560   -1.8900  -36.1840 N.am     91 ALA   -0.4700
   1368 CA        -54.1850   -1.2040  -35.0880 C.3      91 ALA    0.3100
   1369 C         -53.1000   -2.0810  -34.4770 C.2      91 ALA    0.0700
   1370 O         -51.9910   -1.6200  -34.2090 O.2      91 ALA    0.0900
   1371 CB        -55.1920   -0.7900  -34.0290 C.3      91 ALA   -0.2700
   1372 HN        -55.8180   -2.1070  -36.0430 H        91 ALA    0.0900
   1373 HA        -53.6840   -0.3380  -35.4910 H        91 ALA    0.0900
   1374 HB1       -55.7130   -1.6850  -33.6250 H        91 ALA    0.0900
   1375 HB2       -55.9500   -0.1100  -34.4740 H        91 ALA    0.5100
   1376 HB3       -54.6720   -0.2740  -33.1940 H        91 ALA   -0.5100
   1377 N         -53.4240   -3.3530  -34.2600 N.am     92 ILE   -0.4700
   1378 CA        -52.4640   -4.3050  -33.7140 C.3      92 ILE    0.3100
   1379 C         -51.2480   -4.4360  -34.6230 C.2      92 ILE    0.0700
   1380 O         -50.1130   -4.5070  -34.1530 O.2      92 ILE    0.0900
   1381 CB        -53.1000   -5.6920  -33.5030 C.3      92 ILE   -0.0900
   1382 CG1       -54.1850   -5.6210  -32.4260 C.3      92 ILE    0.0900
   1383 CG2       -52.0410   -6.7120  -33.1160 C.3      92 ILE   -0.2700
   1384 CD        -54.8090   -6.9590  -32.0970 C.3      92 ILE    0.0900
   1385 HN        -54.3330   -3.7110  -34.4580 H        92 ILE    0.0900
   1386 HA        -52.1080   -3.9120  -32.7740 H        92 ILE    0.0900
   1387 HB        -53.5970   -6.0160  -34.4410 H        92 ILE   -0.1800
   1388 HG11      -54.9850   -4.9360  -32.7770 H        92 ILE    0.0900
   1389 HG12      -53.7360   -5.2040  -31.5000 H        92 ILE    0.0900
   1390 HG21      -51.5400   -6.4050  -32.1730 H        92 ILE   -0.2700
   1391 HG22      -51.2750   -6.7840  -33.9170 H        92 ILE    0.0900
   1392 HG23      -52.5130   -7.7060  -32.9590 H        92 ILE    0.0900
   1393 HD1       -54.0780   -7.6000  -31.5600 H        92 ILE    0.0900
   1394 HD2       -55.1140   -7.4750  -33.0320 H        92 ILE    0.5100
   1395 HD3       -55.6970   -6.8120  -31.4450 H        92 ILE   -0.5100
   1396 N         -51.4900   -4.4650  -35.9320 N.am     93 ALA   -0.4700
   1397 CA        -50.4090   -4.5420  -36.9030 C.3      93 ALA    0.3100
   1398 C         -49.5030   -3.3230  -36.7940 C.2      93 ALA    0.0700
   1399 O         -48.2810   -3.4460  -36.7150 O.2      93 ALA    0.0900
   1400 CB        -50.9720   -4.6590  -38.3130 C.3      93 ALA   -0.2700
   1401 HN        -52.4150   -4.4360  -36.3040 H        93 ALA    0.0900
   1402 HA        -49.8050   -5.4040  -36.6660 H        93 ALA    0.0900
   1403 HB1       -51.6000   -3.7740  -38.5490 H        93 ALA    0.0900
   1404 HB2       -51.6000   -5.5720  -38.3950 H        93 ALA    0.5100
   1405 HB3       -50.1410   -4.7100  -39.0480 H        93 ALA   -0.5100
   1406 N         -50.1130   -2.1400  -36.7860 N.am     94 ILE   -0.4700
   1407 CA        -49.3740   -0.8940  -36.6420 C.3      94 ILE    0.3100
   1408 C         -48.5990   -0.8810  -35.3320 C.2      94 ILE    0.0700
   1409 O         -47.4330   -0.4980  -35.2900 O.2      94 ILE    0.0900
   1410 CB        -50.3170    0.3250  -36.6730 C.3      94 ILE   -0.0900
   1411 CG1       -51.0640    0.3910  -38.0060 C.3      94 ILE    0.0900
   1412 CG2       -49.5350    1.6090  -36.4300 C.3      94 ILE   -0.2700
   1413 CD        -52.0670    1.5190  -38.0940 C.3      94 ILE    0.0900
   1414 HN        -51.1020   -2.0540  -36.8780 H        94 ILE    0.0900
   1415 HA        -48.6630   -0.8350  -37.4530 H        94 ILE    0.0900
   1416 HB        -51.0920    0.2120  -35.8870 H        94 ILE   -0.1800
   1417 HG11      -51.6020   -0.5700  -38.1560 H        94 ILE    0.0900
   1418 HG12      -50.3200    0.5170  -38.8210 H        94 ILE    0.0900
   1419 HG21      -48.7600    1.7390  -37.2160 H        94 ILE   -0.2700
   1420 HG22      -49.0320    1.5630  -35.4400 H        94 ILE    0.0900
   1421 HG23      -50.2210    2.4810  -36.4610 H        94 ILE    0.0900
   1422 HD1       -51.5390    2.4950  -38.1460 H        94 ILE    0.0900
   1423 HD2       -52.7190    1.5160  -37.1950 H        94 ILE    0.5100
   1424 HD3       -52.6890    1.4030  -39.0070 H        94 ILE   -0.5100
   1425 N         -49.2630   -1.3100  -34.2610 N.am     95 ASP   -0.4700
   1426 CA        -48.6530   -1.3700  -32.9400 C.3      95 ASP    0.3100
   1427 C         -47.3990   -2.2360  -32.9350 C.2      95 ASP    0.0700
   1428 O         -46.3280   -1.7960  -32.5150 O.2      95 ASP    0.0900
   1429 CB        -49.6570   -1.9100  -31.9200 C.3      95 ASP   -0.2800
   1430 CG        -49.0460   -2.1050  -30.5510 C.2      95 ASP    0.0900
   1431 OD1       -48.3640   -1.1790  -30.0650 O.co2    95 ASP    0.0900
   1432 OD2       -49.2510   -3.1850  -29.9590 O.co2    95 ASP    0.6200
   1433 HN        -50.2110   -1.6110  -34.3160 H        95 ASP   -0.7600
   1434 HA        -48.3400   -0.3730  -32.6680 H        95 ASP   -0.7600
   1435 HB1       -50.0440   -2.8890  -32.2770 H        95 ASP    0.5100
   1436 HB2       -50.5020   -1.1950  -31.8300 H        95 ASP   -0.5100
   1437 N         -47.5340   -3.4720  -33.4100 N.am     96 ARG   -0.4700
   1438 CA        -46.4140   -4.4010  -33.4560 C.3      96 ARG    0.3100
   1439 C         -45.3000   -3.8910  -34.3590 C.2      96 ARG    0.0700
   1440 O         -44.1630   -4.3540  -34.2820 O.2      96 ARG    0.0900
   1441 CB        -46.8790   -5.7870  -33.9120 C.3      96 ARG   -0.1800
   1442 CG        -47.8510   -6.4710  -32.9580 C.3      96 ARG    0.0900
   1443 CD        -47.1870   -6.8410  -31.6360 C.3      96 ARG    0.0900
   1444 NE        -46.8710   -5.6700  -30.8210 N.pl3    96 ARG   -0.1800
   1445 CZ        -46.2230   -5.7200  -29.6610 C.cat    96 ARG    0.0900
   1446 NH1       -45.8210   -6.8870  -29.1760 N.pl3    96 ARG    0.0900
   1447 NH2       -45.9780   -4.6050  -28.9870 N.pl3    96 ARG    0.2000
   1448 HN        -48.4040   -3.8150  -33.7560 H        96 ARG    0.0900
   1449 HA        -45.9850   -4.4580  -32.4660 H        96 ARG    0.0900
   1450 HB1       -45.9860   -6.4360  -34.0260 H        96 ARG   -0.7000
   1451 HB2       -47.3760   -5.6810  -34.9000 H        96 ARG    0.4400
   1452 HG1       -48.2400   -7.3930  -33.4380 H        96 ARG    0.6400
   1453 HG2       -48.7010   -5.7840  -32.7560 H        96 ARG   -0.8000
   1454 HD1       -46.2350   -7.3770  -31.8360 H        96 ARG    0.4600
   1455 HD2       -47.8720   -7.4870  -31.0450 H        96 ARG    0.4600
   1456 HE        -47.1610   -4.7750  -31.1550 H        96 ARG   -0.8000
   1457 HH11      -45.0960   -6.9190  -28.4890 H        96 ARG    0.4600
   1458 HH12      -46.2440   -7.7350  -29.4980 H        96 ARG    0.4600
   1459 HH21      -46.4060   -3.7460  -29.2700 H        96 ARG    0.5100
   1460 HH22      -45.3660   -4.6220  -28.1970 H        96 ARG   -0.5100
   1461 N         -45.6310   -2.9290  -35.2170 N.am     97 TYR   -0.4700
   1462 CA        -44.6390   -2.3010  -36.0760 C.3      97 TYR    0.3100
   1463 C         -43.9050   -1.1940  -35.3340 C.2      97 TYR    0.0700
   1464 O         -42.6810   -1.0880  -35.4070 O.2      97 TYR    0.0900
   1465 CB        -45.2920   -1.7380  -37.3410 C.3      97 TYR   -0.1800
   1466 CG        -44.3310   -0.9760  -38.2250 C.ar     97 TYR    0.0900
   1467 CD1       -43.5220   -1.6430  -39.1340 C.ar     97 TYR    0.0900
   1468 CD2       -44.2290    0.4090  -38.1450 C.ar     97 TYR    0.0000
   1469 CE1       -42.6380   -0.9530  -39.9450 C.ar     97 TYR   -0.1150
   1470 CE2       -43.3470    1.1060  -38.9500 C.ar     97 TYR    0.1150
   1471 CZ        -42.5550    0.4220  -39.8460 C.ar     97 TYR   -0.1150
   1472 OH        -41.6760    1.1120  -40.6520 O.3      97 TYR    0.1150
   1473 HN        -46.5670   -2.5970  -35.3090 H        97 TYR    0.1100
   1474 HA        -43.9030   -3.0470  -36.3360 H        97 TYR   -0.5400
   1475 HB1       -46.1040   -1.0350  -37.0530 H        97 TYR    0.4300
   1476 HB2       -45.7050   -2.5730  -37.9450 H        97 TYR   -0.1150
   1477 HD1       -43.5830   -2.7180  -39.2110 H        97 TYR    0.1150
   1478 HD2       -44.8470    0.9470  -37.4420 H        97 TYR   -0.1150
   1479 HE1       -42.0160   -1.4860  -40.6490 H        97 TYR    0.1150
   1480 HE2       -43.2810    2.1810  -38.8770 H        97 TYR    0.5100
   1481 HH        -41.7560    2.0460  -40.4460 H        97 TYR   -0.5100
   1482 N         -44.6610   -0.3680  -34.6130 N.am     98 ILE   -0.4700
   1483 CA        -44.0900    0.7380  -33.8560 C.3      98 ILE    0.3100
   1484 C         -43.0770    0.2450  -32.8290 C.2      98 ILE    0.0700
   1485 O         -42.0440    0.8780  -32.6060 O.2      98 ILE    0.0900
   1486 CB        -45.1860    1.5450  -33.1330 C.3      98 ILE   -0.0900
   1487 CG1       -46.2150    2.0690  -34.1380 C.3      98 ILE    0.0900
   1488 CG2       -44.5730    2.6920  -32.3410 C.3      98 ILE   -0.2700
   1489 CD        -47.3660    2.8200  -33.5030 C.3      98 ILE    0.0900
   1490 HN        -45.6510   -0.4700  -34.5610 H        98 ILE    0.0900
   1491 HA        -43.5560    1.3730  -34.5460 H        98 ILE    0.0900
   1492 HB        -45.7400    0.8750  -32.4400 H        98 ILE   -0.1800
   1493 HG11      -46.6270    1.2060  -34.7030 H        98 ILE    0.0900
   1494 HG12      -45.6990    2.7490  -34.8470 H        98 ILE    0.0900
   1495 HG21      -44.0220    3.3750  -33.0230 H        98 ILE   -0.2700
   1496 HG22      -43.8610    2.2930  -31.5870 H        98 ILE    0.0900
   1497 HG23      -45.3730    3.2700  -31.8300 H        98 ILE    0.0900
   1498 HD1       -46.9850    3.7010  -32.9430 H        98 ILE    0.0900
   1499 HD2       -47.9060    2.1560  -32.7950 H        98 ILE    0.5100
   1500 HD3       -48.0650    3.1750  -34.2900 H        98 ILE   -0.5100
   1501 N         -43.3770   -0.8920  -32.2070 N.am     99 ALA   -0.4700
   1502 CA        -42.5080   -1.4670  -31.1900 C.3      99 ALA    0.3100
   1503 C         -41.1480   -1.8530  -31.7580 C.2      99 ALA    0.0700
   1504 O         -40.1090   -1.4660  -31.2240 O.2      99 ALA    0.0900
   1505 CB        -43.1750   -2.6730  -30.5450 C.3      99 ALA   -0.2700
   1506 HN        -44.2100   -1.4010  -32.4100 H        99 ALA    0.0900
   1507 HA        -42.3080   -0.7060  -30.4490 H        99 ALA    0.0900
   1508 HB1       -43.3870   -3.4480  -31.3120 H        99 ALA    0.0900
   1509 HB2       -44.1340   -2.3680  -30.0750 H        99 ALA    0.5100
   1510 HB3       -42.5040   -3.1100  -29.7750 H        99 ALA   -0.5100
   1511 N         -41.1560   -2.6150  -32.8480 N.am    100 ILE   -0.4700
   1512 CA        -39.9190   -3.0800  -33.4620 C.3     100 ILE    0.3100
   1513 C         -39.2030   -1.9690  -34.2240 C.2     100 ILE    0.0700
   1514 O         -37.9740   -1.8770  -34.1990 O.2     100 ILE    0.0900
   1515 CB        -40.1730   -4.2760  -34.4000 C.3     100 ILE   -0.0900
   1516 CG1       -40.7000   -5.4700  -33.6010 C.3     100 ILE    0.0900
   1517 CG2       -38.8990   -4.6560  -35.1410 C.3     100 ILE   -0.2700
   1518 CD        -40.8670   -6.7290  -34.4220 C.3     100 ILE    0.0900
   1519 HN        -42.0020   -2.9020  -33.2910 H       100 ILE    0.0900
   1520 HA        -39.2430   -3.3650  -32.6710 H       100 ILE    0.0900
   1521 HB        -40.9590   -4.0060  -35.1370 H       100 ILE   -0.1800
   1522 HG11      -41.6860   -5.1970  -33.1700 H       100 ILE    0.0900
   1523 HG12      -39.9910   -5.6790  -32.7730 H       100 ILE    0.0900
   1524 HG21      -38.1040   -4.9370  -34.4160 H       100 ILE   -0.2700
   1525 HG22      -38.5400   -3.7940  -35.7430 H       100 ILE    0.0900
   1526 HG23      -39.0930   -5.5240  -35.8070 H       100 ILE    0.0900
   1527 HD1       -39.8730   -7.1370  -34.7030 H       100 ILE    0.0900
   1528 HD2       -41.4340   -6.5040  -35.3510 H       100 ILE    0.5100
   1529 HD3       -41.4110   -7.4970  -33.8310 H       100 ILE   -0.5100
   1530 N         -39.9730   -1.1200  -34.9000 N.am    101 ALA   -0.4700
   1531 CA        -39.4050   -0.0150  -35.6590 C.3     101 ALA    0.3100
   1532 C         -38.7600    1.0140  -34.7380 C.2     101 ALA    0.0700
   1533 O         -37.5580    1.2690  -34.8190 O.2     101 ALA    0.0900
   1534 CB        -40.4730    0.6420  -36.5250 C.3     101 ALA   -0.2700
   1535 HN        -40.9670   -1.2010  -34.9160 H       101 ALA    0.0900
   1536 HA        -38.6090   -0.4060  -36.2750 H       101 ALA    0.0900
   1537 HB1       -41.2940    1.0340  -35.8870 H       101 ALA    0.0900
   1538 HB2       -40.8980   -0.1030  -37.2310 H       101 ALA    0.5100
   1539 HB3       -40.0300    1.4880  -37.0940 H       101 ALA   -0.5100
   1540 N         -39.5650    1.6020  -33.8560 N.am    102 ILE   -0.4700
   1541 CA        -39.0710    2.6010  -32.9200 C.3     102 ILE    0.3100
   1542 C         -39.4320    2.2240  -31.4870 C.2     102 ILE    0.0700
   1543 O         -40.4030    2.7380  -30.9280 O.2     102 ILE    0.0900
   1544 CB        -39.6420    3.9960  -33.2310 C.3     102 ILE   -0.0900
   1545 CG1       -39.6370    4.2510  -34.7410 C.3     102 ILE    0.0900
   1546 CG2       -38.8550    5.0710  -32.4930 C.3     102 ILE   -0.2700
   1547 CD        -40.2530    5.5740  -35.1400 C.3     102 ILE    0.0900
   1548 HN        -40.5370    1.3860  -33.7970 H       102 ILE    0.0900
   1549 HA        -37.9930    2.6170  -32.9910 H       102 ILE    0.0900
   1550 HB        -40.7060    4.0380  -32.9160 H       102 ILE   -0.1800
   1551 HG11      -40.2020    3.4350  -35.2380 H       102 ILE    0.0900
   1552 HG12      -38.5860    4.2300  -35.0990 H       102 ILE    0.0900
   1553 HG21      -37.7880    5.0450  -32.8050 H       102 ILE   -0.2700
   1554 HG22      -38.9070    4.8930  -31.3980 H       102 ILE    0.0900
   1555 HG23      -39.2690    6.0730  -32.7300 H       102 ILE    0.0900
   1556 HD1       -39.5970    6.4130  -34.8230 H       102 ILE    0.0900
   1557 HD2       -41.2420    5.6940  -34.6500 H       102 ILE    0.5100
   1558 HD3       -40.3730    5.6170  -36.2440 H       102 ILE   -0.5100
   1559 N         -38.6450    1.3210  -30.8820 N.am    103 PRO   -0.2900
   1560 CA        -38.9010    0.8160  -29.5280 C.3     103 PRO    0.0000
   1561 C         -38.9480    1.9300  -28.4890 C.2     103 PRO    0.0900
   1562 O         -39.7370    1.8610  -27.5470 O.2     103 PRO    0.0900
   1563 CB        -37.7020   -0.1050  -29.2590 C.3     103 PRO    0.0200
   1564 CG        -36.6760    0.2640  -30.2910 C.3     103 PRO    0.0900
   1565 CD        -37.4520    0.7070  -31.4830 C.3     103 PRO   -0.1800
   1566 HA        -39.8620    0.3300  -29.4850 H       103 PRO    0.0900
   1567 HB1       -37.9960   -1.1710  -29.3650 H       103 PRO    0.0900
   1568 HB2       -37.3050    0.0590  -28.2350 H       103 PRO   -0.1800
   1569 HG1       -36.0260    1.0850  -29.9190 H       103 PRO    0.0900
   1570 HG2       -36.0390   -0.6120  -30.5400 H       103 PRO    0.0900
   1571 HD1       -36.8940    1.4560  -32.0800 H       103 PRO    0.5100
   1572 HD2       -37.7430   -0.1510  -32.1250 H       103 PRO   -0.5100
   1573 N         -38.1100    2.9480  -28.6620 N.am    104 LEU   -0.4700
   1574 CA        -38.0370    4.0500  -27.7120 C.3     104 LEU    0.3100
   1575 C         -39.3070    4.8880  -27.7170 C.2     104 LEU    0.0700
   1576 O         -39.9720    5.0410  -26.6920 O.2     104 LEU    0.0900
   1577 CB        -36.8250    4.9350  -28.0170 C.3     104 LEU   -0.1800
   1578 CG        -35.4630    4.2470  -27.9150 C.3     104 LEU    0.0900
   1579 CD1       -34.3470    5.1980  -28.3150 C.3     104 LEU    0.0900
   1580 CD2       -35.2410    3.7120  -26.5080 C.3     104 LEU   -0.0900
   1581 HN        -37.4950    3.0020  -29.4450 H       104 LEU    0.0900
   1582 HA        -37.9590    3.6340  -26.7190 H       104 LEU   -0.2700
   1583 HB1       -36.8340    5.7880  -27.3050 H       104 LEU    0.0900
   1584 HB2       -36.9350    5.3270  -29.0500 H       104 LEU    0.0900
   1585 HG        -35.4490    3.3600  -28.5850 H       104 LEU    0.0900
   1586 HD11      -34.3440    6.0860  -27.6470 H       104 LEU   -0.2700
   1587 HD12      -34.4990    5.5410  -29.3610 H       104 LEU    0.0900
   1588 HD13      -33.3650    4.6860  -28.2290 H       104 LEU    0.0900
   1589 HD21      -36.0320    2.9760  -26.2490 H       104 LEU    0.0900
   1590 HD22      -35.2810    4.5470  -25.7760 H       104 LEU    0.5100
   1591 HD23      -34.2530    3.2070  -26.4470 H       104 LEU   -0.5100
   1592 N         -39.6450    5.4330  -28.8820 N.am    105 ARG   -0.4700
   1593 CA        -40.8330    6.2660  -29.0180 C.3     105 ARG    0.3100
   1594 C         -42.1110    5.4510  -28.8560 C.2     105 ARG    0.0700
   1595 O         -43.2060    6.0090  -28.7830 O.2     105 ARG    0.0900
   1596 CB        -40.8370    6.9810  -30.3700 C.3     105 ARG   -0.1800
   1597 CG        -39.7080    7.9840  -30.5460 C.3     105 ARG    0.0900
   1598 CD        -39.7970    9.0950  -29.5090 C.3     105 ARG    0.0900
   1599 NE        -41.1150    9.7350  -29.5080 N.pl3   105 ARG   -0.1800
   1600 CZ        -41.4790   10.7000  -30.3470 C.cat   105 ARG    0.0900
   1601 NH1       -40.6290   11.1410  -31.2660 N.pl3   105 ARG    0.0900
   1602 NH2       -42.6950   11.2210  -30.2740 N.pl3   105 ARG    0.2000
   1603 HN        -39.1050    5.2970  -29.7090 H       105 ARG    0.0900
   1604 HA        -40.8310    6.9860  -28.2130 H       105 ARG    0.0900
   1605 HB1       -41.8030    7.5150  -30.4830 H       105 ARG   -0.7000
   1606 HB2       -40.7540    6.2160  -31.1710 H       105 ARG    0.4400
   1607 HG1       -39.7690    8.4280  -31.5630 H       105 ARG    0.6400
   1608 HG2       -38.7340    7.4620  -30.4400 H       105 ARG   -0.8000
   1609 HD1       -39.0410    9.8780  -29.7320 H       105 ARG    0.4600
   1610 HD2       -39.6240    8.6750  -28.4960 H       105 ARG    0.4600
   1611 HE        -41.7830    9.4260  -28.8330 H       105 ARG   -0.8000
   1612 HH11      -39.7110   10.7480  -31.3280 H       105 ARG    0.4600
   1613 HH12      -40.9060   11.8680  -31.8950 H       105 ARG    0.4600
   1614 HH21      -43.3410   10.8880  -29.5860 H       105 ARG    0.5100
   1615 HH22      -42.9670   11.9460  -30.9060 H       105 ARG   -0.5100
   1616 N         -41.9720    4.1270  -28.8020 N.am    106 TYR   -0.4700
   1617 CA        -43.1220    3.2440  -28.6510 C.3     106 TYR    0.3100
   1618 C         -43.9520    3.6050  -27.4280 C.2     106 TYR    0.0700
   1619 O         -45.1660    3.7690  -27.5170 O.2     106 TYR    0.0900
   1620 CB        -42.6750    1.7810  -28.5680 C.3     106 TYR   -0.1800
   1621 CG        -43.7870    0.8200  -28.2130 C.ar    106 TYR    0.0900
   1622 CD1       -44.0080    0.4370  -26.8950 C.ar    106 TYR    0.0900
   1623 CD2       -44.6170    0.2960  -29.1950 C.ar    106 TYR    0.0000
   1624 CE1       -45.0260   -0.4420  -26.5660 C.ar    106 TYR   -0.1150
   1625 CE2       -45.6370   -0.5840  -28.8750 C.ar    106 TYR    0.1150
   1626 CZ        -45.8360   -0.9490  -27.5600 C.ar    106 TYR   -0.1150
   1627 OH        -46.8500   -1.8220  -27.2330 O.3     106 TYR    0.1150
   1628 HN        -41.0810    3.6840  -28.8620 H       106 TYR    0.1100
   1629 HA        -43.7690    3.3890  -29.5040 H       106 TYR   -0.5400
   1630 HB1       -41.8930    1.6820  -27.7840 H       106 TYR    0.4300
   1631 HB2       -42.2700    1.4650  -29.5530 H       106 TYR   -0.1150
   1632 HD1       -43.3770    0.8330  -26.1130 H       106 TYR    0.1150
   1633 HD2       -44.4650    0.5810  -30.2270 H       106 TYR   -0.1150
   1634 HE1       -45.1840   -0.7300  -25.5370 H       106 TYR    0.1150
   1635 HE2       -46.2740   -0.9830  -29.6520 H       106 TYR    0.5100
   1636 HH        -47.4850   -1.8220  -27.9530 H       106 TYR   -0.5100
   1637 N         -43.2890    3.7360  -26.2830 N.am    107 ASN   -0.4700
   1638 CA        -43.9730    4.0660  -25.0430 C.3     107 ASN    0.3100
   1639 C         -44.4310    5.5190  -25.0080 C.2     107 ASN    0.0700
   1640 O         -45.3450    5.8780  -24.2650 O.2     107 ASN    0.0900
   1641 CB        -43.0760    3.7590  -23.8430 C.3     107 ASN   -0.1800
   1642 CG        -42.6000    2.3180  -23.8300 C.2     107 ASN    0.0900
   1643 ND2       -41.3770    2.0950  -24.3050 N.am    107 ASN    0.0900
   1644 OD1       -43.3190    1.4160  -23.4010 O.2     107 ASN    0.5500
   1645 HN        -42.3010    3.6140  -26.2230 H       107 ASN   -0.5500
   1646 HA        -44.8810    3.4820  -24.9930 H       107 ASN   -0.6200
   1647 HB1       -43.6430    3.9520  -22.9070 H       107 ASN    0.3200
   1648 HB2       -42.1870    4.4240  -23.8760 H       107 ASN    0.3000
   1649 HD21      -41.0080    1.1650  -24.3210 H       107 ASN    0.5100
   1650 HD22      -40.8260    2.8570  -24.6450 H       107 ASN   -0.5100
   1651 N         -43.7890    6.3560  -25.8230 N.am    108 GLY   -0.4700
   1652 CA        -44.1390    7.7600  -25.9010 C.3     108 GLY    0.3100
   1653 C         -45.3410    8.0130  -26.7870 C.2     108 GLY   -0.0200
   1654 O         -46.1180    8.9370  -26.5490 O.2     108 GLY    0.0900
   1655 HN        -43.0440    6.0550  -26.4130 H       108 GLY    0.0900
   1656 HA1       -43.2880    8.2930  -26.3000 H       108 GLY    0.5100
   1657 HA2       -44.3580    8.1040  -24.9010 H       108 GLY   -0.5100
   1658 N         -45.4960    7.1840  -27.8160 N.am    109 LEU   -0.4700
   1659 CA        -46.6130    7.3040  -28.7440 C.3     109 LEU    0.3100
   1660 C         -47.7450    6.3590  -28.3570 C.2     109 LEU    0.0700
   1661 O         -48.8550    6.7960  -28.0560 O.2     109 LEU    0.0900
   1662 CB        -46.1550    7.0120  -30.1750 C.3     109 LEU   -0.1800
   1663 CG        -45.0580    7.9180  -30.7330 C.3     109 LEU    0.0900
   1664 CD1       -44.5860    7.4200  -32.0910 C.3     109 LEU    0.0900
   1665 CD2       -45.5390    9.3600  -30.8240 C.3     109 LEU   -0.0900
   1666 HN        -44.8530    6.4440  -28.0000 H       109 LEU    0.0900
   1667 HA        -47.0030    8.3080  -28.6720 H       109 LEU   -0.2700
   1668 HB1       -47.0400    7.1000  -30.8400 H       109 LEU    0.0900
   1669 HB2       -45.7820    5.9670  -30.2060 H       109 LEU    0.0900
   1670 HG        -44.1990    7.9330  -30.0290 H       109 LEU    0.0900
   1671 HD11      -45.4340    7.4090  -32.8090 H       109 LEU   -0.2700
   1672 HD12      -44.1870    6.3880  -31.9970 H       109 LEU    0.0900
   1673 HD13      -43.7950    8.0930  -32.4870 H       109 LEU    0.0900
   1674 HD21      -45.6510    9.7900  -29.8060 H       109 LEU    0.0900
   1675 HD22      -46.5250    9.3980  -31.3350 H       109 LEU    0.5100
   1676 HD23      -44.8020    9.9710  -31.3870 H       109 LEU   -0.5100
   1677 N         -47.4550    5.0630  -28.3680 N.am    110 VAL   -0.4700
   1678 CA        -48.4310    4.0490  -27.9890 C.3     110 VAL    0.3100
   1679 C         -48.7620    4.1490  -26.5050 C.2     110 VAL    0.0700
   1680 O         -48.0890    3.5510  -25.6650 O.2     110 VAL    0.0900
   1681 CB        -47.9180    2.6300  -28.3000 C.3     110 VAL   -0.0900
   1682 CG1       -48.9820    1.5960  -27.9660 C.3     110 VAL    0.0900
   1683 CG2       -47.5050    2.5220  -29.7600 C.3     110 VAL   -0.2700
   1684 HN        -46.5560    4.7260  -28.6350 H       110 VAL    0.0900
   1685 HA        -49.3410    4.2440  -28.5370 H       110 VAL    0.0900
   1686 HB        -47.0060    2.4280  -27.7000 H       110 VAL    0.0900
   1687 HG11      -49.9520    1.8840  -28.4250 H       110 VAL   -0.2700
   1688 HG12      -49.1160    1.5330  -26.8650 H       110 VAL    0.0900
   1689 HG13      -48.6830    0.6030  -28.3640 H       110 VAL    0.0900
   1690 HG21      -46.5810    3.1130  -29.9390 H       110 VAL    0.0900
   1691 HG22      -48.3110    2.9190  -30.4120 H       110 VAL    0.5100
   1692 HG23      -47.3030    1.4610  -30.0190 H       110 VAL   -0.5100
   1693 N         -49.8030    4.9150  -26.1850 N.am    111 THR   -0.4700
   1694 CA        -50.2070    5.1200  -24.8010 C.3     111 THR    0.3100
   1695 C         -51.5000    4.3760  -24.4900 C.2     111 THR    0.0700
   1696 O         -52.2710    4.0470  -25.3910 O.2     111 THR    0.0900
   1697 CB        -50.4080    6.6130  -24.4870 C.3     111 THR    0.1400
   1698 CG2       -49.1650    7.4080  -24.8620 C.3     111 THR    0.0900
   1699 OG1       -51.5300    7.1150  -25.2240 O.3     111 THR   -0.6600
   1700 HN        -50.3500    5.3810  -26.8760 H       111 THR    0.4300
   1701 HA        -49.4360    4.7080  -24.1670 H       111 THR   -0.2700
   1702 HB        -50.6010    6.7480  -23.4010 H       111 THR    0.0900
   1703 HG1       -51.2080    7.2820  -26.1130 H       111 THR    0.0900
   1704 HG21      -49.1520    7.6010  -25.9560 H       111 THR    0.0900
   1705 HG22      -48.2530    6.8320  -24.5940 H       111 THR    0.5100
   1706 HG23      -49.1630    8.3820  -24.3290 H       111 THR   -0.5100
   1707 N         -51.7340    4.1130  -23.2050 N.am    112 GLY   -0.4700
   1708 CA        -52.9380    3.4310  -22.7750 C.3     112 GLY    0.3100
   1709 C         -54.1800    4.2620  -23.0180 C.2     112 GLY   -0.0200
   1710 O         -55.2830    3.7290  -23.1390 O.2     112 GLY    0.0900
   1711 HN        -51.0940    4.3710  -22.4860 H       112 GLY    0.0900
   1712 HA1       -52.8490    3.2260  -21.7190 H       112 GLY    0.5100
   1713 HA2       -53.0150    2.5060  -23.3280 H       112 GLY   -0.5100
   1714 N         -53.9990    5.5790  -23.0930 N.am    113 THR   -0.4700
   1715 CA        -55.1090    6.4960  -23.3200 C.3     113 THR    0.3100
   1716 C         -55.5050    6.5430  -24.7900 C.2     113 THR    0.0700
   1717 O         -56.6720    6.3590  -25.1350 O.2     113 THR    0.0900
   1718 CB        -54.7720    7.9190  -22.8420 C.3     113 THR    0.1400
   1719 CG2       -55.9560    8.8510  -23.0680 C.3     113 THR    0.0900
   1720 OG1       -54.4460    7.8940  -21.4480 O.3     113 THR   -0.6600
   1721 HN        -53.0980    5.9960  -22.9960 H       113 THR    0.4300
   1722 HA        -55.9660    6.1180  -22.7830 H       113 THR   -0.2700
   1723 HB        -53.9020    8.3130  -23.4090 H       113 THR    0.0900
   1724 HG1       -55.2250    7.5540  -21.0000 H       113 THR    0.0900
   1725 HG21      -56.8830    8.3960  -22.6560 H       113 THR    0.0900
   1726 HG22      -56.1000    9.0240  -24.1550 H       113 THR    0.5100
   1727 HG23      -55.7790    9.8200  -22.5540 H       113 THR   -0.5100
   1728 N         -54.5260    6.7880  -25.6600 N.am    114 ARG   -0.4700
   1729 CA        -54.7720    6.8370  -27.0960 C.3     114 ARG    0.3100
   1730 C         -55.4220    5.5500  -27.5880 C.2     114 ARG    0.0700
   1731 O         -56.2180    5.5620  -28.5260 O.2     114 ARG    0.0900
   1732 CB        -53.4720    7.0920  -27.8660 C.3     114 ARG   -0.1800
   1733 CG        -52.8770    8.4790  -27.6590 C.3     114 ARG    0.0900
   1734 CD        -51.6530    8.6830  -28.5390 C.3     114 ARG    0.0900
   1735 NE        -51.0560   10.0050  -28.3560 N.pl3   114 ARG   -0.1800
   1736 CZ        -50.0000   10.4470  -29.0310 C.cat   114 ARG    0.0900
   1737 NH1       -49.5240   11.6620  -28.7990 N.pl3   114 ARG    0.0900
   1738 NH2       -49.4190    9.6750  -29.9400 N.pl3   114 ARG    0.2000
   1739 HN        -53.5860    6.9480  -25.3690 H       114 ARG    0.0900
   1740 HA        -55.4800    7.6310  -27.2860 H       114 ARG    0.0900
   1741 HB1       -53.6750    6.9570  -28.9490 H       114 ARG   -0.7000
   1742 HB2       -52.7230    6.3390  -27.5430 H       114 ARG    0.4400
   1743 HG1       -52.5860    8.5970  -26.5930 H       114 ARG    0.6400
   1744 HG2       -53.6410    9.2450  -27.9100 H       114 ARG   -0.8000
   1745 HD1       -51.9410    8.5880  -29.6080 H       114 ARG    0.4600
   1746 HD2       -50.8790    7.9260  -28.2840 H       114 ARG    0.4600
   1747 HE        -51.4670   10.6150  -27.6800 H       114 ARG   -0.8000
   1748 HH11      -49.9600   12.2470  -28.1160 H       114 ARG    0.4600
   1749 HH12      -48.7300   11.9940  -29.3080 H       114 ARG    0.4600
   1750 HH21      -49.7750    8.7570  -30.1190 H       114 ARG    0.5100
   1751 HH22      -48.6250   10.0100  -30.4480 H       114 ARG   -0.5100
   1752 N         -55.0730    4.4340  -26.9480 N.am    115 ALA   -0.4700
   1753 CA        -55.6490    3.1430  -27.2930 C.3     115 ALA    0.3100
   1754 C         -57.1650    3.1720  -27.1570 C.2     115 ALA    0.0700
   1755 O         -57.8900    2.8610  -28.1000 O.2     115 ALA    0.0900
   1756 CB        -55.0590    2.0490  -26.4140 C.3     115 ALA   -0.2700
   1757 HN        -54.4060    4.4340  -26.2080 H       115 ALA    0.0900
   1758 HA        -55.4350    2.9460  -28.3330 H       115 ALA    0.0900
   1759 HB1       -55.2740    2.2610  -25.3440 H       115 ALA    0.0900
   1760 HB2       -53.9580    2.0050  -26.5530 H       115 ALA    0.5100
   1761 HB3       -55.5090    1.0680  -26.6780 H       115 ALA   -0.5100
   1762 N         -57.6400    3.5640  -25.9750 N.am    116 ALA   -0.4700
   1763 CA        -59.0690    3.6610  -25.7170 C.3     116 ALA    0.3100
   1764 C         -59.7350    4.6440  -26.6720 C.2     116 ALA    0.0700
   1765 O         -60.8730    4.4420  -27.0960 O.2     116 ALA    0.0900
   1766 CB        -59.3180    4.0710  -24.2720 C.3     116 ALA   -0.2700
   1767 HN        -57.0390    3.8070  -25.2180 H       116 ALA    0.0900
   1768 HA        -59.5130    2.6970  -25.9170 H       116 ALA    0.0900
   1769 HB1       -58.8510    5.0580  -24.0690 H       116 ALA    0.0900
   1770 HB2       -58.8740    3.3210  -23.5840 H       116 ALA    0.5100
   1771 HB3       -60.4100    4.1500  -24.0840 H       116 ALA   -0.5100
   1772 N         -59.0150    5.7120  -27.0120 N.am    117 GLY   -0.4700
   1773 CA        -59.5210    6.7130  -27.9300 C.3     117 GLY    0.3100
   1774 C         -59.7090    6.1640  -29.3300 C.2     117 GLY   -0.0200
   1775 O         -60.7940    6.2470  -29.8990 O.2     117 GLY    0.0900
   1776 HN        -58.0990    5.8700  -26.6510 H       117 GLY    0.0900
   1777 HA1       -58.8140    7.5280  -27.9610 H       117 GLY    0.5100
   1778 HA2       -60.4730    7.0600  -27.5550 H       117 GLY   -0.5100
   1779 N         -58.6410    5.5920  -29.8840 N.am    118 ILE   -0.4700
   1780 CA        -58.6910    5.0070  -31.2180 C.3     118 ILE    0.3100
   1781 C         -59.8050    3.9750  -31.3180 C.2     118 ILE    0.0700
   1782 O         -60.5950    3.9910  -32.2600 O.2     118 ILE    0.0900
   1783 CB        -57.3540    4.3450  -31.5950 C.3     118 ILE   -0.0900
   1784 CG1       -56.2360    5.3860  -31.6310 C.3     118 ILE    0.0900
   1785 CG2       -57.4690    3.6430  -32.9380 C.3     118 ILE   -0.2700
   1786 CD        -54.8800    4.8160  -31.9810 C.3     118 ILE    0.0900
   1787 HN        -57.7640    5.5390  -29.4140 H       118 ILE    0.0900
   1788 HA        -58.9240    5.7970  -31.9160 H       118 ILE    0.0900
   1789 HB        -57.0770    3.6040  -30.8150 H       118 ILE   -0.1800
   1790 HG11      -56.1690    5.8670  -30.6330 H       118 ILE    0.0900
   1791 HG12      -56.4980    6.1580  -32.3850 H       118 ILE    0.0900
   1792 HG21      -57.9110    4.3300  -33.6920 H       118 ILE   -0.2700
   1793 HG22      -58.1250    2.7510  -32.8440 H       118 ILE    0.0900
   1794 HG23      -56.4620    3.3310  -33.2900 H       118 ILE    0.0900
   1795 HD1       -54.8600    4.5050  -33.0470 H       118 ILE    0.0900
   1796 HD2       -54.6690    3.9270  -31.3480 H       118 ILE    0.5100
   1797 HD3       -54.0930    5.5840  -31.8210 H       118 ILE   -0.5100
   1798 N         -59.8670    3.0780  -30.3360 N.am    119 ILE   -0.4700
   1799 CA        -60.9030    2.0540  -30.2950 C.3     119 ILE    0.3100
   1800 C         -62.2920    2.6670  -30.4300 C.2     119 ILE    0.0700
   1801 O         -63.0860    2.2530  -31.2740 O.2     119 ILE    0.0900
   1802 CB        -60.8380    1.2360  -28.9930 C.3     119 ILE   -0.0900
   1803 CG1       -59.5330    0.4400  -28.9310 C.3     119 ILE    0.0900
   1804 CG2       -62.0300    0.2990  -28.8930 C.3     119 ILE   -0.2700
   1805 CD        -59.3830   -0.3800  -27.6720 C.3     119 ILE    0.0900
   1806 HN        -59.2100    3.0670  -29.5860 H       119 ILE    0.0900
   1807 HA        -60.7610    1.4080  -31.1480 H       119 ILE    0.0900
   1808 HB        -60.8370    1.9260  -28.1240 H       119 ILE   -0.1800
   1809 HG11      -58.6830    1.1520  -28.9920 H       119 ILE    0.0900
   1810 HG12      -59.4930   -0.2430  -29.8050 H       119 ILE    0.0900
   1811 HG21      -62.1440   -0.2790  -29.8340 H       119 ILE   -0.2700
   1812 HG22      -62.9590    0.8850  -28.7240 H       119 ILE    0.0900
   1813 HG23      -61.8820   -0.4150  -28.0540 H       119 ILE    0.0900
   1814 HD1       -60.1010   -1.2280  -27.6800 H       119 ILE    0.0900
   1815 HD2       -59.5890    0.2510  -26.7820 H       119 ILE    0.5100
   1816 HD3       -58.3520   -0.7900  -27.6090 H       119 ILE   -0.5100
   1817 N         -62.5770    3.6660  -29.5970 N.am    120 ALA   -0.4700
   1818 CA        -63.8580    4.3570  -29.6420 C.3     120 ALA    0.3100
   1819 C         -64.1380    4.8910  -31.0400 C.2     120 ALA    0.0700
   1820 O         -65.2280    4.7030  -31.5820 O.2     120 ALA    0.0900
   1821 CB        -63.8830    5.4900  -28.6240 C.3     120 ALA   -0.2700
   1822 HN        -61.9300    3.9840  -28.9090 H       120 ALA    0.0900
   1823 HA        -64.6340    3.6390  -29.4250 H       120 ALA    0.0900
   1824 HB1       -63.0760    6.2220  -28.8460 H       120 ALA    0.0900
   1825 HB2       -63.7240    5.0850  -27.6010 H       120 ALA    0.5100
   1826 HB3       -64.8610    6.0180  -28.6690 H       120 ALA   -0.5100
   1827 N         -63.1450    5.5550  -31.6270 N.am    121 ILE   -0.4700
   1828 CA        -63.2680    6.0880  -32.9760 C.3     121 ILE    0.3100
   1829 C         -63.5590    4.9780  -33.9780 C.2     121 ILE    0.0700
   1830 O         -64.4440    5.1040  -34.8260 O.2     121 ILE    0.0900
   1831 CB        -61.9870    6.8230  -33.4100 C.3     121 ILE   -0.0900
   1832 CG1       -61.6850    7.9790  -32.4560 C.3     121 ILE    0.0900
   1833 CG2       -62.1200    7.3290  -34.8390 C.3     121 ILE   -0.2700
   1834 CD        -60.4100    8.7250  -32.7860 C.3     121 ILE    0.0900
   1835 HN        -62.2740    5.7150  -31.1700 H       121 ILE    0.0900
   1836 HA        -64.1070    6.7660  -32.9880 H       121 ILE    0.0900
   1837 HB        -61.1230    6.1280  -33.3440 H       121 ILE   -0.1800
   1838 HG11      -61.6000    7.5740  -31.4250 H       121 ILE    0.0900
   1839 HG12      -62.5320    8.6960  -32.4910 H       121 ILE    0.0900
   1840 HG21      -62.9760    8.0330  -34.9170 H       121 ILE   -0.2700
   1841 HG22      -62.2980    6.4750  -35.5270 H       121 ILE    0.0900
   1842 HG23      -61.1930    7.8640  -35.1380 H       121 ILE    0.0900
   1843 HD1       -60.5390    9.3040  -33.7250 H       121 ILE    0.0900
   1844 HD2       -59.5750    8.0040  -32.9260 H       121 ILE    0.5100
   1845 HD3       -60.1600    9.4310  -31.9660 H       121 ILE   -0.5100
   1846 N         -62.8080    3.8840  -33.8730 N.am    122 CYS   -0.4700
   1847 CA        -62.9690    2.7500  -34.7710 C.3     122 CYS    0.3100
   1848 C         -64.3990    2.2320  -34.7700 C.2     122 CYS    0.0700
   1849 O         -64.9720    1.9700  -35.8270 O.2     122 CYS    0.0900
   1850 CB        -62.0020    1.6260  -34.3900 C.3     122 CYS   -0.1100
   1851 SG        -60.2560    2.0520  -34.5800 S.3     122 CYS    0.0900
   1852 HN        -62.1020    3.7920  -33.1750 H       122 CYS    0.0900
   1853 HA        -62.7730    3.0890  -35.7780 H       122 CYS   -0.2300
   1854 HB1       -62.2310    0.7440  -35.0270 H       122 CYS    0.1600
   1855 HB2       -62.1940    1.3500  -33.3320 H       122 CYS    0.5100
   1856 HG1       -60.2920    3.0650  -33.7280 H       122 CYS   -0.5100
   1857 N         -64.9770    2.0900  -33.5800 N.am    123 TRP   -0.4700
   1858 CA        -66.3500    1.6200  -33.4510 C.3     123 TRP    0.3100
   1859 C         -67.3420    2.5770  -34.1010 C.2     123 TRP    0.0700
   1860 O         -68.2500    2.1540  -34.8160 O.2     123 TRP    0.0900
   1861 CB        -66.7120    1.4040  -31.9800 C.3     123 TRP   -0.1800
   1862 CG        -66.1520    0.1390  -31.4130 C.ar    123 TRP    0.0900
   1863 CD1       -65.0020    0.0000  -30.6970 C.ar    123 TRP    0.0900
   1864 CD2       -66.7200   -1.1720  -31.5200 C.ar    123 TRP   -0.0300
   1865 CE2       -65.8580   -2.0570  -30.8420 C.ar    123 TRP   -0.1500
   1866 CE3       -67.8730   -1.6830  -32.1240 C.ar    123 TRP    0.2200
   1867 NE1       -64.8180   -1.3150  -30.3480 N.ar    123 TRP   -0.5100
   1868 CZ2       -66.1100   -3.4220  -30.7500 C.ar    123 TRP    0.3700
   1869 CZ3       -68.1250   -3.0400  -32.0320 C.ar    123 TRP    0.2400
   1870 CH2       -67.2490   -3.8950  -31.3500 C.ar    123 TRP    0.1100
   1871 HN        -64.5010    2.2960  -32.7290 H       123 TRP   -0.2500
   1872 HA        -66.4410    0.6950  -34.0000 H       123 TRP    0.1700
   1873 HB1       -67.8180    1.3700  -31.8840 H       123 TRP   -0.2000
   1874 HB2       -66.3200    2.2560  -31.3850 H       123 TRP    0.1400
   1875 HD1       -64.3310    0.8070  -30.4390 H       123 TRP   -0.2700
   1876 HE1       -64.0670   -1.6650  -29.8320 H       123 TRP    0.1600
   1877 HE3       -68.5640   -1.0460  -32.6570 H       123 TRP   -0.1400
   1878 HZ2       -65.4480   -4.0980  -30.2310 H       123 TRP    0.1400
   1879 HZ3       -69.0130   -3.4490  -32.4930 H       123 TRP    0.5100
   1880 HH2       -67.4750   -4.9500  -31.2970 H       123 TRP   -0.5100
   1881 N         -67.1670    3.8710  -33.8500 N.am    124 VAL   -0.4700
   1882 CA        -68.0140    4.8850  -34.4590 C.3     124 VAL    0.3100
   1883 C         -67.9630    4.7740  -35.9780 C.2     124 VAL    0.0700
   1884 O         -68.9940    4.7870  -36.6500 O.2     124 VAL    0.0900
   1885 CB        -67.5920    6.3050  -34.0360 C.3     124 VAL   -0.0900
   1886 CG1       -68.3800    7.3480  -34.8120 C.3     124 VAL    0.0900
   1887 CG2       -67.7830    6.4890  -32.5400 C.3     124 VAL   -0.2700
   1888 HN        -66.4520    4.2020  -33.2390 H       124 VAL    0.0900
   1889 HA        -69.0320    4.6930  -34.1510 H       124 VAL    0.0900
   1890 HB        -66.5070    6.4410  -34.2330 H       124 VAL    0.0900
   1891 HG11      -69.4670    7.1200  -34.7630 H       124 VAL   -0.2700
   1892 HG12      -68.0650    7.3460  -35.8770 H       124 VAL    0.0900
   1893 HG13      -68.2090    8.3540  -34.3740 H       124 VAL    0.0900
   1894 HG21      -67.3140    5.6470  -31.9880 H       124 VAL    0.0900
   1895 HG22      -68.8670    6.5110  -32.2960 H       124 VAL    0.5100
   1896 HG23      -67.3080    7.4380  -32.2120 H       124 VAL   -0.5100
   1897 N         -66.7500    4.6550  -36.5110 N.am    125 LEU   -0.4700
   1898 CA        -66.5580    4.4920  -37.9450 C.3     125 LEU    0.3100
   1899 C         -67.1200    3.1570  -38.4150 C.2     125 LEU    0.0700
   1900 O         -67.5200    3.0120  -39.5700 O.2     125 LEU    0.0900
   1901 CB        -65.0730    4.5890  -38.3010 C.3     125 LEU   -0.1800
   1902 CG        -64.3870    5.9100  -37.9520 C.3     125 LEU    0.0900
   1903 CD1       -62.8920    5.8270  -38.2220 C.3     125 LEU    0.0900
   1904 CD2       -65.0150    7.0600  -38.7230 C.3     125 LEU   -0.0900
   1905 HN        -65.9220    4.6710  -35.9570 H       125 LEU    0.0900
   1906 HA        -67.1160    5.2670  -38.4490 H       125 LEU   -0.2700
   1907 HB1       -64.9710    4.4280  -39.3950 H       125 LEU    0.0900
   1908 HB2       -64.5400    3.7750  -37.7660 H       125 LEU    0.0900
   1909 HG        -64.5550    6.1390  -36.8780 H       125 LEU    0.0900
   1910 HD11      -62.7090    5.6060  -39.2950 H       125 LEU   -0.2700
   1911 HD12      -62.4420    5.0150  -37.6120 H       125 LEU    0.0900
   1912 HD13      -62.4080    6.7950  -37.9720 H       125 LEU    0.0900
   1913 HD21      -66.0940    7.1450  -38.4720 H       125 LEU    0.0900
   1914 HD22      -64.9190    6.8800  -39.8150 H       125 LEU    0.5100
   1915 HD23      -64.5120    8.0140  -38.4560 H       125 LEU   -0.5100
   1916 N         -67.1470    2.1810  -37.5140 N.am    126 SER   -0.4700
   1917 CA        -67.6780    0.8620  -37.8270 C.3     126 SER    0.3100
   1918 C         -69.1890    0.9060  -38.0060 C.2     126 SER    0.0700
   1919 O         -69.7410    0.2260  -38.8710 O.2     126 SER    0.0900
   1920 CB        -67.3060   -0.1460  -36.7350 C.3     126 SER    0.0500
   1921 OG        -65.9040   -0.3380  -36.6780 O.3     126 SER    0.0900
   1922 HN        -66.8070    2.3070  -36.5850 H       126 SER    0.0900
   1923 HA        -67.2670    0.5540  -38.7770 H       126 SER   -0.6600
   1924 HB1       -67.7900   -1.1210  -36.9500 H       126 SER    0.4300
   1925 HB2       -67.6520    0.2310  -35.7500 H       126 SER    0.5100
   1926 HG1       -65.5260    0.5230  -36.4840 H       126 SER   -0.5100
   1927 N         -69.8590    1.7080  -37.1820 N.am    127 PHE   -0.4700
   1928 CA        -71.2990    1.8840  -37.3010 C.3     127 PHE    0.3100
   1929 C         -71.6440    2.7600  -38.4980 C.2     127 PHE    0.0700
   1930 O         -72.6190    2.5080  -39.2050 O.2     127 PHE    0.0900
   1931 CB        -71.8820    2.4830  -36.0180 C.3     127 PHE   -0.1800
   1932 CG        -72.0640    1.4830  -34.9140 C.ar    127 PHE    0.0900
   1933 CD1       -73.2320    0.7450  -34.8180 C.ar    127 PHE    0.0900
   1934 CD2       -71.0710    1.2810  -33.9690 C.ar    127 PHE    0.0000
   1935 CE1       -73.4070   -0.1790  -33.8040 C.ar    127 PHE   -0.1150
   1936 CE2       -71.2400    0.3580  -32.9520 C.ar    127 PHE    0.1150
   1937 CZ        -72.4100   -0.3730  -32.8700 C.ar    127 PHE   -0.1150
   1938 HN        -69.4100    2.2200  -36.4530 H       127 PHE    0.1150
   1939 HA        -71.7370    0.9170  -37.4950 H       127 PHE   -0.1150
   1940 HB1       -72.8820    2.9160  -36.2370 H       127 PHE    0.1150
   1941 HB2       -71.2000    3.2730  -35.6370 H       127 PHE   -0.1150
   1942 HD1       -74.0170    0.8920  -35.5460 H       127 PHE    0.1150
   1943 HD2       -70.1550    1.8490  -34.0280 H       127 PHE   -0.1150
   1944 HE1       -74.3240   -0.7470  -33.7420 H       127 PHE    0.1150
   1945 HE2       -70.4580    0.2100  -32.2230 H       127 PHE    0.5100
   1946 HZ        -72.5450   -1.0930  -32.0770 H       127 PHE   -0.5100
   1947 N         -70.8330    3.7910  -38.7230 N.am    128 ALA   -0.4700
   1948 CA        -71.0230    4.6740  -39.8640 C.3     128 ALA    0.3100
   1949 C         -70.9470    3.8890  -41.1680 C.2     128 ALA    0.0700
   1950 O         -71.8170    4.0120  -42.0300 O.2     128 ALA    0.0900
   1951 CB        -69.9830    5.7870  -39.8510 C.3     128 ALA   -0.2700
   1952 HN        -70.0640    4.0040  -38.1240 H       128 ALA    0.0900
   1953 HA        -72.0180    5.0890  -39.8050 H       128 ALA    0.0900
   1954 HB1       -68.9610    5.3550  -39.9010 H       128 ALA    0.0900
   1955 HB2       -70.0720    6.3770  -38.9140 H       128 ALA    0.5100
   1956 HB3       -70.1300    6.4530  -40.7290 H       128 ALA   -0.5100
   1957 N         -69.9050    3.0720  -41.2970 N.am    129 ILE   -0.4700
   1958 CA        -69.7080    2.2580  -42.4900 C.3     129 ILE    0.3100
   1959 C         -70.6550    1.0620  -42.5240 C.2     129 ILE    0.0700
   1960 O         -71.3880    0.8670  -43.4920 O.2     129 ILE    0.0900
   1961 CB        -68.2560    1.7540  -42.5910 C.3     129 ILE   -0.0900
   1962 CG1       -67.2970    2.9280  -42.7970 C.3     129 ILE    0.0900
   1963 CG2       -68.1190    0.7520  -43.7260 C.3     129 ILE   -0.2700
   1964 CD        -65.8490    2.5140  -42.9460 C.3     129 ILE    0.0900
   1965 HN        -69.2130    2.9800  -40.5850 H       129 ILE    0.0900
   1966 HA        -69.9530    2.8650  -43.3490 H       129 ILE    0.0900
   1967 HB        -67.9660    1.2710  -41.6350 H       129 ILE   -0.1800
   1968 HG11      -67.3800    3.6100  -41.9230 H       129 ILE    0.0900
   1969 HG12      -67.6030    3.4780  -43.7120 H       129 ILE    0.0900
   1970 HG21      -67.8610    1.2770  -44.6700 H       129 ILE   -0.2700
   1971 HG22      -69.0780    0.2110  -43.8710 H       129 ILE    0.0900
   1972 HG23      -67.3110    0.0250  -43.4920 H       129 ILE    0.0900
   1973 HD1       -65.7330    1.8430  -43.8250 H       129 ILE    0.0900
   1974 HD2       -65.5160    1.9690  -42.0370 H       129 ILE    0.5100
   1975 HD3       -65.2120    3.4120  -43.0980 H       129 ILE   -0.5100
   1976 N         -70.6340    0.2640  -41.4600 N.am    130 GLY   -0.4700
   1977 CA        -71.4360   -0.9420  -41.3850 C.3     130 GLY    0.3100
   1978 C         -72.9180   -0.7150  -41.6160 C.2     130 GLY   -0.0200
   1979 O         -73.6090   -1.5790  -42.1600 O.2     130 GLY    0.0900
   1980 HN        -70.0650    0.4600  -40.6650 H       130 GLY    0.0900
   1981 HA1       -71.2990   -1.3630  -40.4000 H       130 GLY    0.5100
   1982 HA2       -71.0690   -1.6260  -42.1370 H       130 GLY   -0.5100
   1983 N         -73.4130    0.4470  -41.1990 N.am    131 LEU   -0.4700
   1984 CA        -74.8250    0.7740  -41.3520 C.3     131 LEU    0.3100
   1985 C         -75.0470    1.8720  -42.3850 C.2     131 LEU    0.0700
   1986 O         -75.9920    2.6560  -42.2820 O.2     131 LEU    0.0900
   1987 CB        -75.4340    1.1810  -40.0080 C.3     131 LEU   -0.1800
   1988 CG        -75.4570    0.1020  -38.9230 C.3     131 LEU    0.0900
   1989 CD1       -76.0740    0.6420  -37.6440 C.3     131 LEU    0.0900
   1990 CD2       -76.2100   -1.1290  -39.4070 C.3     131 LEU   -0.0900
   1991 HN        -72.8440    1.1420  -40.7660 H       131 LEU    0.0900
   1992 HA        -75.3280   -0.0960  -41.7440 H       131 LEU   -0.2700
   1993 HB1       -76.4810    1.5020  -40.1920 H       131 LEU    0.0900
   1994 HB2       -74.8540    2.0440  -39.6190 H       131 LEU    0.0900
   1995 HG        -74.4180   -0.2350  -38.7180 H       131 LEU    0.0900
   1996 HD11      -77.1170    0.9750  -37.8340 H       131 LEU   -0.2700
   1997 HD12      -75.4860    1.5100  -37.2770 H       131 LEU    0.0900
   1998 HD13      -76.0910   -0.1530  -36.8670 H       131 LEU    0.0900
   1999 HD21      -75.6250   -1.6500  -40.1940 H       131 LEU    0.0900
   2000 HD22      -77.1920   -0.8290  -39.8350 H       131 LEU    0.5100
   2001 HD23      -76.3700   -1.8310  -38.5610 H       131 LEU   -0.5100
   2002 N         -74.1710    1.9300  -43.3860 N.am    132 THR   -0.4700
   2003 CA        -74.3170    2.8780  -44.4860 C.3     132 THR    0.3100
   2004 C         -75.5840    2.6230  -45.3030 C.2     132 THR    0.0700
   2005 O         -76.2590    3.5700  -45.7130 O.2     132 THR    0.0900
   2006 CB        -73.0870    2.8730  -45.4180 C.3     132 THR    0.1400
   2007 CG2       -73.3050    3.8190  -46.5900 C.3     132 THR    0.0900
   2008 OG1       -71.9260    3.2870  -44.6900 O.3     132 THR   -0.6600
   2009 HN        -73.3770    1.3290  -43.4290 H       132 THR    0.4300
   2010 HA        -74.4520    3.8600  -44.0570 H       132 THR   -0.2700
   2011 HB        -72.9180    1.8490  -45.8140 H       132 THR    0.0900
   2012 HG1       -72.2250    3.4620  -43.7950 H       132 THR    0.0900
   2013 HG21      -73.6440    4.8110  -46.2220 H       132 THR    0.0900
   2014 HG22      -74.0830    3.4080  -47.2680 H       132 THR    0.5100
   2015 HG23      -72.3540    3.9530  -47.1490 H       132 THR   -0.5100
   2016 N         -75.9160    1.3440  -45.5510 N.am    133 PRO   -0.2900
   2017 CA        -77.1620    1.0360  -46.2600 C.3     133 PRO    0.0000
   2018 C         -78.3910    1.6080  -45.5590 C.2     133 PRO    0.0900
   2019 O         -79.4280    1.7900  -46.1950 O.2     133 PRO    0.0900
   2020 CB        -77.2060   -0.4930  -46.2380 C.3     133 PRO    0.0200
   2021 CG        -75.7790   -0.9020  -46.1700 C.3     133 PRO    0.0900
   2022 CD        -75.1060    0.1360  -45.3190 C.3     133 PRO   -0.1800
   2023 HA        -77.1530    1.4720  -47.2460 H       133 PRO    0.0900
   2024 HB1       -77.6890   -0.8890  -47.1580 H       133 PRO    0.0900
   2025 HB2       -77.7670   -0.8600  -45.3520 H       133 PRO   -0.1800
   2026 HG1       -75.6820   -1.9080  -45.7090 H       133 PRO    0.0900
   2027 HG2       -75.3300   -0.9270  -47.1850 H       133 PRO    0.0900
   2028 HD1       -75.1300   -0.1400  -44.2430 H       133 PRO    0.5100
   2029 HD2       -74.0580    0.3110  -45.6420 H       133 PRO   -0.5100
   2030 N         -78.2760    1.8870  -44.2630 N.am    134 MET   -0.4700
   2031 CA        -79.3780    2.4710  -43.5110 C.3     134 MET    0.3100
   2032 C         -79.4390    3.9800  -43.6960 C.2     134 MET    0.0700
   2033 O         -80.3420    4.6460  -43.1890 O.2     134 MET    0.0900
   2034 CB        -79.2650    2.1280  -42.0230 C.3     134 MET   -0.1800
   2035 CG        -79.3570    0.6450  -41.7190 C.3     134 MET    0.0900
   2036 SD        -79.6310    0.3150  -39.9680 S.3     134 MET    0.0900
   2037 CE        -81.1910    1.1570  -39.7090 C.3     134 MET   -0.1400
   2038 HN        -77.4370    1.7120  -43.7530 H       134 MET    0.0900
   2039 HA        -80.3010    2.0820  -43.9150 H       134 MET    0.0900
   2040 HB1       -80.0810    2.6490  -41.4800 H       134 MET   -0.0900
   2041 HB2       -78.2880    2.5030  -41.6510 H       134 MET   -0.2200
   2042 HG1       -78.4140    0.1590  -42.0430 H       134 MET    0.0900
   2043 HG2       -80.1930    0.2150  -42.3110 H       134 MET    0.0900
   2044 HE1       -81.8780    1.0080  -40.5690 H       134 MET    0.0900
   2045 HE2       -81.0230    2.2490  -39.5900 H       134 MET    0.5100
   2046 HE3       -81.6920    0.7660  -38.7980 H       134 MET   -0.5100
   2047 N         -78.4680    4.5200  -44.4290 N.am    135 LEU   -0.4700
   2048 CA        -78.4210    5.9480  -44.7070 C.3     135 LEU    0.3100
   2049 C         -79.2010    6.2790  -45.9740 C.2     135 LEU    0.0700
   2050 O         -79.3620    7.4460  -46.3300 O.2     135 LEU    0.0900
   2051 CB        -76.9700    6.4210  -44.8420 C.3     135 LEU   -0.1800
   2052 CG        -76.0510    6.1450  -43.6490 C.3     135 LEU    0.0900
   2053 CD1       -74.6210    6.5670  -43.9560 C.3     135 LEU    0.0900
   2054 CD2       -76.5640    6.8440  -42.3970 C.3     135 LEU   -0.0900
   2055 HN        -77.7320    3.9720  -44.8190 H       135 LEU    0.0900
   2056 HA        -78.9100    6.4640  -43.8950 H       135 LEU   -0.2700
   2057 HB1       -76.9850    7.5170  -45.0130 H       135 LEU    0.0900
   2058 HB2       -76.5310    5.9230  -45.7310 H       135 LEU    0.0900
   2059 HG        -76.0720    5.0590  -43.4140 H       135 LEU    0.0900
   2060 HD11      -74.5520    7.6750  -44.0060 H       135 LEU   -0.2700
   2061 HD12      -74.3060    6.1470  -44.9350 H       135 LEU    0.0900
   2062 HD13      -73.9400    6.2050  -43.1560 H       135 LEU    0.0900
   2063 HD21      -77.5850    6.4810  -42.1470 H       135 LEU    0.0900
   2064 HD22      -76.6110    7.9410  -42.5680 H       135 LEU    0.5100
   2065 HD23      -75.8910    6.6280  -41.5390 H       135 LEU   -0.5100
   2066 N         -79.6870    5.2420  -46.6550 N.am    136 GLY   -0.4700
   2067 CA        -80.4730    5.4180  -47.8630 C.3     136 GLY    0.3100
   2068 C         -80.0340    4.5120  -48.9960 C.2     136 GLY   -0.0200
   2069 O         -80.7490    4.3410  -49.9830 O.2     136 GLY    0.0900
   2070 HN        -79.5340    4.3010  -46.3660 H       136 GLY    0.0900
   2071 HA1       -80.3710    6.4470  -48.1760 H       136 GLY    0.5100
   2072 HA2       -81.5040    5.2030  -47.6210 H       136 GLY   -0.5100
   2073 N         -78.8460    3.9270  -48.8510 N.am    137 TRP   -0.4700
   2074 CA        -78.2840    3.0510  -49.8700 C.3     137 TRP    0.3100
   2075 C         -78.8220    1.6320  -49.7160 C.2     137 TRP    0.0700
   2076 O         -78.0970    0.7230  -49.3100 O.2     137 TRP    0.0900
   2077 CB        -76.7560    3.0400  -49.7630 C.3     137 TRP   -0.1800
   2078 CG        -76.0520    2.4870  -50.9660 C.ar    137 TRP    0.0900
   2079 CD1       -76.1740    1.2330  -51.4850 C.ar    137 TRP    0.0900
   2080 CD2       -75.0960    3.1690  -51.7870 C.ar    137 TRP   -0.0300
   2081 CE2       -74.6900    2.2670  -52.7920 C.ar    137 TRP   -0.1500
   2082 CE3       -74.5460    4.4550  -51.7750 C.ar    137 TRP    0.2200
   2083 NE1       -75.3650    1.0930  -52.5860 N.ar    137 TRP   -0.5100
   2084 CZ2       -73.7630    2.6100  -53.7730 C.ar    137 TRP    0.3700
   2085 CZ3       -73.6260    4.7930  -52.7510 C.ar    137 TRP    0.2400
   2086 CH2       -73.2400    3.8760  -53.7340 C.ar    137 TRP    0.1100
   2087 HN        -78.2880    4.0620  -48.0370 H       137 TRP   -0.2500
   2088 HA        -78.5930    3.4170  -50.8390 H       137 TRP    0.1700
   2089 HB1       -76.4690    2.4240  -48.8860 H       137 TRP   -0.2000
   2090 HB2       -76.4060    4.0830  -49.6090 H       137 TRP    0.1400
   2091 HD1       -76.8160    0.4600  -51.0880 H       137 TRP   -0.2700
   2092 HE1       -75.2850    0.2890  -53.1330 H       137 TRP    0.1600
   2093 HE3       -74.8240    5.1820  -51.0260 H       137 TRP   -0.1400
   2094 HZ2       -73.4550    1.9180  -54.5430 H       137 TRP    0.1400
   2095 HZ3       -73.1950    5.7840  -52.7520 H       137 TRP    0.5100
   2096 HH2       -72.5170    4.1720  -54.4770 H       137 TRP   -0.5100
   2097 N         -80.0980    1.4380  -50.0400 N.am    138 ASN   -0.4700
   2098 CA        -80.7350    0.1360  -49.8800 C.3     138 ASN    0.3100
   2099 C         -81.7420   -0.1910  -50.9810 C.2     138 ASN    0.0700
   2100 O         -82.1150    0.6720  -51.7760 O.2     138 ASN    0.0900
   2101 CB        -81.4000    0.0340  -48.5040 C.3     138 ASN   -0.1800
   2102 CG        -82.4070    1.1420  -48.2630 C.2     138 ASN    0.0900
   2103 ND2       -82.2850    1.8160  -47.1230 N.am    138 ASN    0.0900
   2104 OD1       -83.2880    1.3880  -49.0840 O.2     138 ASN    0.5500
   2105 HN        -80.6720    2.1680  -50.4030 H       138 ASN   -0.5500
   2106 HA        -79.9760   -0.6240  -49.9900 H       138 ASN   -0.6200
   2107 HB1       -80.6180    0.0910  -47.7180 H       138 ASN    0.3200
   2108 HB2       -81.9240   -0.9430  -48.4270 H       138 ASN    0.3000
   2109 HD21      -81.4770    1.6870  -46.5490 H       138 ASN    0.5100
   2110 HD22      -83.0020    2.4530  -46.8380 H       138 ASN   -0.5100
   2111 N         -82.1760   -1.4490  -51.0190 N.am    139 ASN   -0.4700
   2112 CA        -83.1540   -1.8990  -52.0030 C.3     139 ASN    0.3100
   2113 C         -84.4790   -2.2970  -51.3660 C.2     139 ASN    0.0700
   2114 O         -85.0510   -3.3360  -51.6930 O.2     139 ASN    0.0900
   2115 CB        -82.6010   -3.0690  -52.8210 C.3     139 ASN   -0.1800
   2116 CG        -81.5150   -2.6410  -53.7870 C.2     139 ASN    0.0900
   2117 ND2       -80.7780   -3.6130  -54.3170 N.am    139 ASN    0.0900
   2118 OD1       -81.3420   -1.4530  -54.0630 O.2     139 ASN    0.5500
   2119 HN        -81.8520   -2.1390  -50.3780 H       139 ASN   -0.5500
   2120 HA        -83.3850   -1.0660  -52.6500 H       139 ASN   -0.6200
   2121 HB1       -83.4280   -3.5280  -53.4020 H       139 ASN    0.3200
   2122 HB2       -82.1770   -3.8270  -52.1280 H       139 ASN    0.3000
   2123 HD21      -80.9560   -4.5660  -54.0710 H       139 ASN    0.5100
   2124 HD22      -80.0460   -3.3920  -54.9610 H       139 ASN   -0.5100
   2125 N         -84.9700   -1.4640  -50.4510 N.am    140 CYS   -0.4700
   2126 CA        -86.2320   -1.7300  -49.7750 C.3     140 CYS    0.3100
   2127 C         -87.4190   -1.4080  -50.6740 C.2     140 CYS    0.0700
   2128 O         -87.7110   -0.2420  -50.9400 O.2     140 CYS    0.0900
   2129 CB        -86.3290   -0.9220  -48.4770 C.3     140 CYS   -0.1000
   2130 SG        -85.0660   -1.3180  -47.2430 S.3     140 CYS    0.0900
   2131 HN        -84.4990   -0.6250  -50.1910 H       140 CYS    0.0900
   2132 HA        -86.2810   -2.7870  -49.5630 H       140 CYS   -0.0800
   2133 HB1       -87.3310   -1.1050  -48.0330 H       140 CYS    0.5100
   2134 HB2       -86.2500    0.1540  -48.7350 H       140 CYS   -0.5100
   2135 N         -88.1030   -2.4480  -51.1440 N.am    141 GLY   -0.4700
   2136 CA        -89.2820   -2.2760  -51.9720 C.3     141 GLY    0.3100
   2137 C         -88.9730   -2.1810  -53.4520 C.2     141 GLY   -0.0200
   2138 O         -89.8240   -1.7700  -54.2450 O.2     141 GLY    0.0900
   2139 HN        -87.8360   -3.3890  -50.9510 H       141 GLY    0.0900
   2140 HA1       -89.7740   -1.3670  -51.6580 H       141 GLY    0.5100
   2141 HA2       -89.9270   -3.1250  -51.8030 H       141 GLY   -0.5100
   2142 N         -87.7570   -2.5600  -53.8330 N.am    142 GLN   -0.4700
   2143 CA        -87.3600   -2.5270  -55.2350 C.3     142 GLN    0.3100
   2144 C         -88.0270   -3.6450  -56.0280 C.2     142 GLN    0.0700
   2145 O         -88.0890   -4.7850  -55.5680 O.2     142 GLN    0.0900
   2146 CB        -85.8380   -2.6150  -55.3690 C.3     142 GLN   -0.1800
   2147 CG        -85.1030   -1.3980  -54.8370 C.3     142 GLN    0.0900
   2148 CD        -85.5060   -0.1190  -55.5480 C.2     142 GLN    0.0900
   2149 NE2       -85.3440    1.0130  -54.8630 N.am    142 GLN   -0.1800
   2150 OE1       -85.9510   -0.1430  -56.6930 O.2     142 GLN    0.0900
   2151 HN        -87.0700   -2.8790  -53.1850 H       142 GLN    0.0900
   2152 HA        -87.7200   -1.6030  -55.6630 H       142 GLN    0.5500
   2153 HB1       -85.5860   -2.7380  -56.4440 H       142 GLN   -0.5500
   2154 HB2       -85.4870   -3.5100  -54.8130 H       142 GLN   -0.6200
   2155 HG1       -84.0100   -1.5470  -54.9700 H       142 GLN    0.3200
   2156 HG2       -85.3250   -1.2850  -53.7540 H       142 GLN    0.3000
   2157 HE21      -85.5910    1.8880  -55.2790 H       142 GLN    0.5100
   2158 HE22      -84.9750    0.9880  -53.9340 H       142 GLN   -0.5100
   2159 N         -88.4830   -3.4400  -57.2750 N.am    143 PRO   -0.2900
   2160 CA        -89.0220   -4.5300  -58.1080 C.3     143 PRO    0.0000
   2161 CAT       -86.0400   -6.9520  -58.2590 C.3     143 PRO    0.0900
   2162 C         -87.9910   -5.5210  -58.6570 C.2     143 PRO    0.0900
   2163 O         -88.0530   -5.8630  -59.8360 O.2     143 PRO    0.0200
   2164 CB        -89.6960   -3.7790  -59.2770 C.3     143 PRO    0.0900
   2165 CG        -90.1320   -2.4520  -58.6660 C.3     143 PRO   -0.1800
   2166 CD        -88.9580   -2.1290  -57.7480 C.3     143 PRO    0.0900
   2167 NT        -87.0500   -6.0140  -57.8320 N.pl3   143 PRO    0.0900
   2168 HNT       -87.0090   -5.7480  -56.8730 H       143 PRO   -0.1800
   2169 HA        -89.6860   -5.1520  -57.5280 H       143 PRO    0.0900
   2170 HB1       -90.5700   -4.3450  -59.6620 H       143 PRO    0.0900
   2171 HB2       -88.9790   -3.6160  -60.1100 H       143 PRO    0.5100
   2172 HG1       -90.2680   -1.6710  -59.4430 H       143 PRO   -0.5100
   2173 HG2       -91.0780   -2.5590  -58.0940 H       143 PRO   -0.4700
   2174 HD1       -88.1450   -1.6130  -58.3000 H       143 PRO    0.3100
   2175 HD2       -89.2790   -1.5130  -56.8820 H       143 PRO   -0.1100
   2176 HT1       -85.4300   -6.4980  -59.0680 H       143 PRO    0.0900
   2177 HT2       -86.5240   -7.8740  -58.6470 H       143 PRO    0.0900
   2178 HT3       -85.3750   -7.2030  -57.4050 H       143 PRO    0.0900
   2179 N         -96.1370  -10.1080  -49.6460 N.am    144 GLY   -0.2700
   2180 CA        -96.9030  -10.9170  -48.6920 C.3     144 GLY    0.0900
   2181 CAY       -95.5540   -8.1940  -50.9800 C.3     144 GLY    0.0900
   2182 C         -96.6530  -10.6620  -47.2250 C.2     144 GLY    0.0900
   2183 O         -97.0220  -11.4680  -46.3810 O.2     144 GLY    0.5100
   2184 CY        -96.3420   -8.8000  -49.8840 C.2     144 GLY   -0.5100
   2185 OY        -97.1160   -8.1310  -49.2130 O.2     144 GLY   -0.4700
   2186 HN        -95.4210  -10.6040  -50.1290 H       144 GLY    0.3100
   2187 HA1       -96.6650  -11.9500  -48.8970 H       144 GLY   -0.0200
   2188 HA2       -97.9480  -10.7290  -48.8910 H       144 GLY    0.0900
   2189 HY1       -95.7920   -7.1110  -51.0530 H       144 GLY    0.0900
   2190 HY2       -95.8100   -8.6840  -51.9430 H       144 GLY    0.5100
   2191 HY3       -94.4690   -8.3110  -50.7710 H       144 GLY   -0.5100
   2192 N         -96.0290   -9.5220  -46.8960 N.am    145 CYS   -0.4700
   2193 CA        -95.8250   -9.0320  -45.5380 C.3     145 CYS    0.3100
   2194 C         -96.7360   -7.8450  -45.2380 C.2     145 CYS    0.0700
   2195 O         -96.8860   -7.4420  -44.0840 O.2     145 CYS    0.0900
   2196 CB        -94.3610   -8.6350  -45.3260 C.3     145 CYS   -0.1000
   2197 SG        -93.1760   -9.9790  -45.5760 S.3     145 CYS    0.0900
   2198 HN        -95.6570   -8.9290  -47.6050 H       145 CYS    0.0900
   2199 HA        -96.1040   -9.8190  -44.8520 H       145 CYS   -0.0800
   2200 HB1       -94.2550   -8.2510  -44.2900 H       145 CYS    0.5100
   2201 HB2       -94.1220   -7.8120  -46.0330 H       145 CYS   -0.5100
   2202 N         -97.3410   -7.2890  -46.2840 N.am    146 GLY   -0.4700
   2203 CA        -98.2350   -6.1560  -46.1360 C.3     146 GLY    0.3100
   2204 C         -97.5060   -4.8300  -46.2220 C.2     146 GLY   -0.0200
   2205 O         -96.2760   -4.7830  -46.2170 O.2     146 GLY    0.0900
   2206 HN        -97.2100   -7.6260  -47.2130 H       146 GLY    0.0900
   2207 HA1       -98.7160   -6.2330  -45.1720 H       146 GLY    0.5100
   2208 HA2       -98.9710   -6.2070  -46.9250 H       146 GLY   -0.5100
   2209 N         -98.2690   -3.7430  -46.3070 N.am    147 GLU   -0.4700
   2210 CA        -97.6930   -2.4080  -46.3880 C.3     147 GLU    0.3100
   2211 C         -97.0090   -2.0290  -45.0800 C.2     147 GLU    0.0700
   2212 O         -97.5290   -2.2890  -43.9950 O.2     147 GLU    0.0900
   2213 CB        -98.7660   -1.3780  -46.7500 C.3     147 GLU   -0.1800
   2214 CG        -99.8940   -1.2650  -45.7330 C.3     147 GLU    0.0900
   2215 CD       -100.9740   -0.2940  -46.1660 C.2     147 GLU    0.0900
   2216 OE1      -101.8300    0.0560  -45.3260 O.co2   147 GLU   -0.2800
   2217 OE2      -100.9640    0.1210  -47.3470 O.co2   147 GLU    0.0900
   2218 HN        -99.2650   -3.7940  -46.3180 H       147 GLU    0.0900
   2219 HA        -96.9190   -2.4230  -47.1400 H       147 GLU    0.6200
   2220 HB1       -99.2060   -1.6590  -47.7300 H       147 GLU   -0.7600
   2221 HB2       -98.2800   -0.3850  -46.8440 H       147 GLU   -0.7600
   2222 HG1       -99.4750   -0.9180  -44.7640 H       147 GLU    0.5100
   2223 HG2      -100.3550   -2.2660  -45.5910 H       147 GLU   -0.5100
   2224 N         -95.8340   -1.4130  -45.1910 N.am    148 GLY   -0.4700
   2225 CA        -95.0520   -1.0440  -44.0270 C.3     148 GLY    0.3100
   2226 C         -93.9220   -2.0220  -43.7770 C.2     148 GLY   -0.0200
   2227 O         -92.7700   -1.6220  -43.6030 O.2     148 GLY    0.0900
   2228 HN        -95.4400   -1.1780  -46.0750 H       148 GLY    0.0900
   2229 HA1       -95.7080   -1.0310  -43.1700 H       148 GLY    0.5100
   2230 HA2       -94.6410   -0.0600  -44.1950 H       148 GLY   -0.5100
   2231 N         -94.2510   -3.3120  -43.7590 N.am    149 GLN   -0.4700
   2232 CA        -93.2610   -4.3610  -43.5420 C.3     149 GLN    0.3100
   2233 C         -92.6840   -4.8500  -44.8680 C.2     149 GLN    0.0700
   2234 O         -93.4100   -4.9930  -45.8540 O.2     149 GLN    0.0900
   2235 CB        -93.8780   -5.5320  -42.7710 C.3     149 GLN   -0.1800
   2236 CG        -94.3550   -5.1790  -41.3670 C.3     149 GLN    0.0900
   2237 CD        -94.9760   -6.3620  -40.6460 C.2     149 GLN    0.0900
   2238 NE2       -95.2330   -6.1980  -39.3500 N.am    149 GLN   -0.1800
   2239 OE1       -95.2230   -7.4100  -41.2420 O.2     149 GLN    0.0900
   2240 HN        -95.1900   -3.6190  -43.8920 H       149 GLN    0.0900
   2241 HA        -92.4390   -3.9350  -42.9850 H       149 GLN    0.5500
   2242 HB1       -93.1190   -6.3380  -42.6900 H       149 GLN   -0.5500
   2243 HB2       -94.7450   -5.9140  -43.3500 H       149 GLN   -0.6200
   2244 HG1       -95.1140   -4.3700  -41.4350 H       149 GLN    0.3200
   2245 HG2       -93.4910   -4.8170  -40.7710 H       149 GLN    0.3000
   2246 HE21      -95.6420   -6.9430  -38.8230 H       149 GLN    0.5100
   2247 HE22      -95.0160   -5.3300  -38.9030 H       149 GLN   -0.5100
   2248 N         -91.3760   -5.1070  -44.8910 N.am    150 VAL   -0.4700
   2249 CA        -90.7070   -5.5740  -46.1000 C.3     150 VAL    0.3100
   2250 C         -90.0890   -6.9520  -45.8820 C.2     150 VAL    0.0700
   2251 O         -89.5470   -7.2350  -44.8140 O.2     150 VAL    0.0900
   2252 CB        -89.6040   -4.5900  -46.5490 C.3     150 VAL   -0.0900
   2253 CG1       -88.8940   -5.1100  -47.7910 C.3     150 VAL    0.0900
   2254 CG2       -90.1990   -3.2120  -46.8100 C.3     150 VAL   -0.2700
   2255 HN        -90.7990   -4.9920  -44.0870 H       150 VAL    0.0900
   2256 HA        -91.4520   -5.6750  -46.8740 H       150 VAL    0.0900
   2257 HB        -88.8660   -4.4650  -45.7280 H       150 VAL    0.0900
   2258 HG11      -89.6380   -5.4020  -48.5620 H       150 VAL   -0.2700
   2259 HG12      -88.2830   -6.0010  -47.5320 H       150 VAL    0.0900
   2260 HG13      -88.2390   -4.3180  -48.2120 H       150 VAL    0.0900
   2261 HG21      -90.6730   -2.8190  -45.8850 H       150 VAL    0.0900
   2262 HG22      -90.9730   -3.2790  -47.6040 H       150 VAL    0.5100
   2263 HG23      -89.4000   -2.5080  -47.1250 H       150 VAL   -0.5100
   2264 N         -90.1830   -7.8140  -46.8930 N.am    151 ALA   -0.4700
   2265 CA        -89.5810   -9.1360  -46.8150 C.3     151 ALA    0.3100
   2266 C         -88.0870   -9.0040  -46.5790 C.2     151 ALA    0.0700
   2267 O         -87.3240   -8.7300  -47.5080 O.2     151 ALA    0.0900
   2268 CB        -89.8580   -9.9240  -48.0820 C.3     151 ALA   -0.2700
   2269 HN        -90.6630   -7.5960  -47.7400 H       151 ALA    0.0900
   2270 HA        -89.9990   -9.6440  -45.9580 H       151 ALA    0.0900
   2271 HB1       -89.4350   -9.3950  -48.9620 H       151 ALA    0.0900
   2272 HB2       -90.9540  -10.0330  -48.2280 H       151 ALA    0.5100
   2273 HB3       -89.3880  -10.9280  -48.0130 H       151 ALA   -0.5100
   2274 N         -87.6730   -9.1950  -45.3290 N.am    152 CYS   -0.4700
   2275 CA        -86.2840   -9.0110  -44.9450 C.3     152 CYS    0.3100
   2276 C         -85.4040  -10.1340  -45.4750 C.2     152 CYS    0.0700
   2277 O         -85.1850  -11.1410  -44.8030 O.2     152 CYS    0.0900
   2278 CB        -86.1540   -8.9130  -43.4250 C.3     152 CYS   -0.1000
   2279 SG        -84.5150   -8.4140  -42.8520 S.3     152 CYS    0.0900
   2280 HN        -88.2960   -9.4730  -44.6020 H       152 CYS    0.0900
   2281 HA        -85.9260   -8.1040  -45.4120 H       152 CYS   -0.0800
   2282 HB1       -86.4000   -9.9050  -42.9920 H       152 CYS    0.5100
   2283 HB2       -86.9010   -8.1750  -43.0610 H       152 CYS   -0.5100
   2284 N         -84.9040   -9.9500  -46.6920 N.am    153 LEU   -0.4700
   2285 CA        -83.9940  -10.9020  -47.3020 C.3     153 LEU    0.3100
   2286 C         -82.6940  -10.1890  -47.6270 C.2     153 LEU    0.0700
   2287 O         -82.6880   -9.1740  -48.3200 O.2     153 LEU    0.0900
   2288 CB        -84.6050  -11.5000  -48.5690 C.3     153 LEU   -0.1800
   2289 CG        -86.0260  -12.0490  -48.4190 C.3     153 LEU    0.0900
   2290 CD1       -86.5060  -12.6670  -49.7210 C.3     153 LEU    0.0900
   2291 CD2       -86.0960  -13.0590  -47.2840 C.3     153 LEU   -0.0900
   2292 HN        -85.1320   -9.1500  -47.2410 H       153 LEU    0.0900
   2293 HA        -83.7910  -11.6800  -46.5810 H       153 LEU   -0.2700
   2294 HB1       -83.9480  -12.3290  -48.9090 H       153 LEU    0.0900
   2295 HB2       -84.6210  -10.7100  -49.3490 H       153 LEU    0.0900
   2296 HG        -86.7100  -11.2230  -48.1300 H       153 LEU    0.0900
   2297 HD11      -85.7440  -13.3750  -50.1110 H       153 LEU   -0.2700
   2298 HD12      -86.6720  -11.8700  -50.4780 H       153 LEU    0.0900
   2299 HD13      -87.4520  -13.2230  -49.5500 H       153 LEU    0.0900
   2300 HD21      -85.9790  -12.5450  -46.3060 H       153 LEU    0.0900
   2301 HD22      -85.2820  -13.8070  -47.3920 H       153 LEU    0.5100
   2302 HD23      -87.0810  -13.5750  -47.2980 H       153 LEU   -0.5100
   2303 N         -81.5880  -10.7220  -47.1120 N.am    154 PHE   -0.4700
   2304 CA        -80.2940  -10.0610  -47.2220 C.3     154 PHE    0.3100
   2305 C         -79.9860   -9.5450  -48.6260 C.2     154 PHE    0.0700
   2306 O         -79.7010   -8.3630  -48.8120 O.2     154 PHE    0.0900
   2307 CB        -79.1770  -10.9940  -46.7490 C.3     154 PHE   -0.1800
   2308 CG        -77.8370  -10.3290  -46.6550 C.ar    154 PHE    0.0900
   2309 CD1       -77.5380   -9.4930  -45.5900 C.ar    154 PHE    0.0900
   2310 CD2       -76.8760  -10.5410  -47.6340 C.ar    154 PHE    0.0000
   2311 CE1       -76.3050   -8.8790  -45.4990 C.ar    154 PHE   -0.1150
   2312 CE2       -75.6410   -9.9320  -47.5530 C.ar    154 PHE    0.1150
   2313 CZ        -75.3550   -9.0960  -46.4820 C.ar    154 PHE   -0.1150
   2314 HN        -81.5960  -11.5950  -46.6320 H       154 PHE    0.1150
   2315 HA        -80.3200   -9.1680  -46.6150 H       154 PHE   -0.1150
   2316 HB1       -79.0780  -11.8380  -47.4640 H       154 PHE    0.1150
   2317 HB2       -79.4250  -11.3780  -45.7370 H       154 PHE   -0.1150
   2318 HD1       -78.2790   -9.3210  -44.8230 H       154 PHE    0.1150
   2319 HD2       -77.0970  -11.1890  -48.4690 H       154 PHE   -0.1150
   2320 HE1       -76.0840   -8.2320  -44.6640 H       154 PHE    0.1150
   2321 HE2       -74.8980  -10.1050  -48.3180 H       154 PHE    0.5100
   2322 HZ        -74.3900   -8.6150  -46.4150 H       154 PHE   -0.5100
   2323 N         -80.0510  -10.4340  -49.6130 N.am    155 GLU   -0.4700
   2324 CA        -79.7050  -10.0780  -50.9850 C.3     155 GLU    0.3100
   2325 C         -80.7130   -9.1220  -51.6150 C.2     155 GLU    0.0700
   2326 O         -80.3920   -8.4030  -52.5620 O.2     155 GLU    0.0900
   2327 CB        -79.5640  -11.3340  -51.8510 C.3     155 GLU   -0.1800
   2328 CG        -80.8560  -12.1150  -52.0430 C.3     155 GLU    0.0900
   2329 CD        -81.3170  -12.8150  -50.7780 C.2     155 GLU    0.0900
   2330 OE1       -80.4680  -13.0760  -49.8960 O.co2   155 GLU   -0.2800
   2331 OE2       -82.5240  -13.1100  -50.6680 O.co2   155 GLU    0.0900
   2332 HN        -80.3360  -11.3770  -49.4620 H       155 GLU    0.0900
   2333 HA        -78.7740   -9.5300  -50.9650 H       155 GLU    0.6200
   2334 HB1       -78.8170  -12.0040  -51.3740 H       155 GLU   -0.7600
   2335 HB2       -79.1870  -11.0290  -52.8500 H       155 GLU   -0.7600
   2336 HG1       -80.6990  -12.8820  -52.8320 H       155 GLU    0.5100
   2337 HG2       -81.6550  -11.4150  -52.3690 H       155 GLU   -0.5100
   2338 N         -81.9340   -9.1100  -51.0830 N.am    156 ASP   -0.4700
   2339 CA        -83.0070   -8.3000  -51.6490 C.3     156 ASP    0.3100
   2340 C         -83.0930   -6.9080  -51.0310 C.2     156 ASP    0.0700
   2341 O         -83.5050   -5.9520  -51.6900 O.2     156 ASP    0.0900
   2342 CB        -84.3540   -9.0170  -51.4990 C.3     156 ASP   -0.2800
   2343 CG        -84.4150  -10.3060  -52.2950 C.2     156 ASP    0.0900
   2344 OD1       -83.4740  -10.5720  -53.0730 O.co2   156 ASP    0.0900
   2345 OD2       -85.4080  -11.0490  -52.1440 O.co2   156 ASP    0.6200
   2346 HN        -82.1680   -9.6500  -50.2790 H       156 ASP   -0.7600
   2347 HA        -82.7870   -8.1290  -52.6920 H       156 ASP   -0.7600
   2348 HB1       -85.1640   -8.3440  -51.8540 H       156 ASP    0.5100
   2349 HB2       -84.5210   -9.2540  -50.4270 H       156 ASP   -0.5100
   2350 N         -82.7050   -6.7940  -49.7620 N.am    157 VAL   -0.4700
   2351 CA        -82.7810   -5.5210  -49.0580 C.3     157 VAL    0.3100
   2352 C         -81.4430   -4.7870  -49.0810 C.2     157 VAL    0.0700
   2353 O         -81.3880   -3.5720  -48.8880 O.2     157 VAL    0.0900
   2354 CB        -83.2290   -5.7060  -47.5960 C.3     157 VAL   -0.0900
   2355 CG1       -84.6160   -6.3280  -47.5440 C.3     157 VAL    0.0900
   2356 CG2       -82.2270   -6.5610  -46.8390 C.3     157 VAL   -0.2700
   2357 HN        -82.3480   -7.5660  -49.2420 H       157 VAL    0.0900
   2358 HA        -83.4840   -4.8930  -49.5850 H       157 VAL    0.0900
   2359 HB        -83.2480   -4.7180  -47.0880 H       157 VAL    0.0900
   2360 HG11      -84.6080   -7.3200  -48.0440 H       157 VAL   -0.2700
   2361 HG12      -85.3440   -5.6720  -48.0680 H       157 VAL    0.0900
   2362 HG13      -84.9300   -6.4650  -46.4880 H       157 VAL    0.0900
   2363 HG21      -81.4480   -5.9180  -46.3770 H       157 VAL    0.0900
   2364 HG22      -81.7330   -7.2720  -47.5350 H       157 VAL    0.5100
   2365 HG23      -82.7440   -7.1240  -46.0320 H       157 VAL   -0.5100
   2366 N         -80.3670   -5.5300  -49.3260 N.am    158 VAL   -0.4700
   2367 CA        -79.0290   -4.9550  -49.3560 C.3     158 VAL    0.3100
   2368 C         -78.4700   -4.9200  -50.7750 C.2     158 VAL    0.0700
   2369 O         -78.3840   -5.9540  -51.4390 O.2     158 VAL    0.0900
   2370 CB        -78.0580   -5.7300  -48.4450 C.3     158 VAL   -0.0900
   2371 CG1       -76.6640   -5.1230  -48.5120 C.3     158 VAL    0.0900
   2372 CG2       -78.5690   -5.7450  -47.0110 C.3     158 VAL   -0.2700
   2373 HN        -80.4270   -6.5100  -49.4980 H       158 VAL    0.0900
   2374 HA        -79.1040   -3.9280  -49.0300 H       158 VAL    0.0900
   2375 HB        -78.0130   -6.7920  -48.7720 H       158 VAL    0.0900
   2376 HG11      -76.7190   -4.0250  -48.3550 H       158 VAL   -0.2700
   2377 HG12      -76.2150   -5.3170  -49.5080 H       158 VAL    0.0900
   2378 HG13      -76.0220   -5.5630  -47.7190 H       158 VAL    0.0900
   2379 HG21      -79.4720   -6.3870  -46.9350 H       158 VAL    0.0900
   2380 HG22      -78.8380   -4.7140  -46.6960 H       158 VAL    0.5100
   2381 HG23      -77.7870   -6.1500  -46.3350 H       158 VAL   -0.5100
   2382 N         -78.0930   -3.7220  -51.2460 N.am    159 PRO   -0.2900
   2383 CA        -77.5190   -3.5210  -52.5810 C.3     159 PRO    0.0000
   2384 C         -76.2290   -4.3080  -52.7720 C.2     159 PRO    0.0900
   2385 O         -75.4960   -4.5360  -51.8090 O.2     159 PRO    0.0900
   2386 CB        -77.2220   -2.0180  -52.6090 C.3     159 PRO    0.0200
   2387 CG        -78.1470   -1.4300  -51.6040 C.3     159 PRO    0.0900
   2388 CD        -78.2560   -2.4520  -50.5200 C.3     159 PRO   -0.1800
   2389 HA        -78.2040   -3.8590  -53.3400 H       159 PRO    0.0900
   2390 HB1       -77.4160   -1.5980  -53.6190 H       159 PRO    0.0900
   2391 HB2       -76.1630   -1.8200  -52.3360 H       159 PRO   -0.1800
   2392 HG1       -77.7360   -0.4780  -51.2060 H       159 PRO    0.0900
   2393 HG2       -79.1410   -1.2310  -52.0570 H       159 PRO    0.0900
   2394 HD1       -77.4500   -2.3360  -49.7640 H       159 PRO    0.5100
   2395 HD2       -79.2480   -2.4180  -50.0240 H       159 PRO   -0.5100
   2396 N         -75.9520   -4.7140  -54.0080 N.am    160 MET   -0.4700
   2397 CA        -74.7350   -5.4530  -54.3160 C.3     160 MET    0.3100
   2398 C         -73.5710   -4.5150  -54.6010 C.2     160 MET    0.0700
   2399 O         -72.4270   -4.8040  -54.2510 O.2     160 MET    0.0900
   2400 CB        -74.9610   -6.3920  -55.5040 C.3     160 MET   -0.1800
   2401 CG        -75.9340   -7.5220  -55.2230 C.3     160 MET    0.0900
   2402 SD        -75.3910   -8.5840  -53.8700 S.3     160 MET    0.0900
   2403 CE        -73.8110   -9.1490  -54.5000 C.3     160 MET   -0.1400
   2404 HN        -76.5620   -4.5320  -54.7750 H       160 MET    0.0900
   2405 HA        -74.4570   -6.0180  -53.4390 H       160 MET    0.0900
   2406 HB1       -73.9840   -6.8320  -55.7940 H       160 MET   -0.0900
   2407 HB2       -75.3530   -5.7940  -56.3540 H       160 MET   -0.2200
   2408 HG1       -76.0460   -8.1280  -56.1470 H       160 MET    0.0900
   2409 HG2       -76.9230   -7.0830  -54.9730 H       160 MET    0.0900
   2410 HE1       -73.0650   -8.3260  -54.5170 H       160 MET    0.0900
   2411 HE2       -73.9250   -9.5290  -55.5370 H       160 MET    0.5100
   2412 HE3       -73.4100   -9.9620  -53.8580 H       160 MET   -0.5100
   2413 N         -73.8670   -3.3820  -55.2350 N.am    161 ASN   -0.4700
   2414 CA        -72.8500   -2.3830  -55.5340 C.3     161 ASN    0.3100
   2415 C         -72.1820   -1.8490  -54.2720 C.2     161 ASN    0.0700
   2416 O         -71.0450   -1.3760  -54.3090 O.2     161 ASN    0.0900
   2417 CB        -73.4450   -1.2330  -56.3510 C.3     161 ASN   -0.1800
   2418 CG        -74.5770   -0.5280  -55.6290 C.2     161 ASN    0.0900
   2419 ND2       -75.0520    0.5730  -56.2070 N.am    161 ASN    0.0900
   2420 OD1       -75.0200   -0.9610  -54.5660 O.2     161 ASN    0.5500
   2421 HN        -74.7930   -3.1690  -55.5330 H       161 ASN   -0.5500
   2422 HA        -72.0590   -2.8660  -56.0870 H       161 ASN   -0.6200
   2423 HB1       -73.8360   -1.6360  -57.3100 H       161 ASN    0.3200
   2424 HB2       -72.6470   -0.4910  -56.5650 H       161 ASN    0.3000
   2425 HD21      -75.8000    1.0810  -55.7780 H       161 ASN    0.5100
   2426 HD22      -74.6630    0.8920  -57.0700 H       161 ASN   -0.5100
   2427 N         -72.8970   -1.9310  -53.1510 N.am    162 TYR   -0.4700
   2428 CA        -72.3580   -1.5080  -51.8670 C.3     162 TYR    0.3100
   2429 C         -71.3420   -2.5040  -51.3360 C.2     162 TYR    0.0700
   2430 O         -70.1750   -2.1720  -51.1330 O.2     162 TYR    0.0900
   2431 CB        -73.4850   -1.3250  -50.8430 C.3     162 TYR   -0.1800
   2432 CG        -73.0060   -1.1960  -49.4160 C.ar    162 TYR    0.0900
   2433 CD1       -72.6610    0.0420  -48.8880 C.ar    162 TYR    0.0900
   2434 CD2       -72.8920   -2.3140  -48.5980 C.ar    162 TYR    0.0000
   2435 CE1       -72.2180    0.1630  -47.5810 C.ar    162 TYR   -0.1150
   2436 CE2       -72.4480   -2.2030  -47.2910 C.ar    162 TYR    0.1150
   2437 CZ        -72.1150   -0.9620  -46.7890 C.ar    162 TYR   -0.1150
   2438 OH        -71.6730   -0.8470  -45.4900 O.3     162 TYR    0.1150
   2439 HN        -73.8290   -2.2850  -53.1420 H       162 TYR    0.1100
   2440 HA        -71.8310   -0.5770  -52.0150 H       162 TYR   -0.5400
   2441 HB1       -74.1600   -2.2060  -50.8840 H       162 TYR    0.4300
   2442 HB2       -74.0490   -0.3990  -51.0850 H       162 TYR   -0.1150
   2443 HD1       -72.7400    0.9240  -49.5060 H       162 TYR    0.1150
   2444 HD2       -73.1540   -3.2860  -48.9880 H       162 TYR   -0.1150
   2445 HE1       -71.9540    1.1320  -47.1840 H       162 TYR    0.1150
   2446 HE2       -72.3650   -3.0820  -46.6680 H       162 TYR    0.5100
   2447 HH        -71.4890    0.0800  -45.3200 H       162 TYR   -0.5100
   2448 N         -71.7970   -3.7350  -51.1200 N.am    163 MET   -0.4700
   2449 CA        -70.9570   -4.7710  -50.5330 C.3     163 MET    0.3100
   2450 C         -69.7470   -5.1100  -51.3950 C.2     163 MET    0.0700
   2451 O         -68.7860   -5.7060  -50.9210 O.2     163 MET    0.0900
   2452 CB        -71.7680   -6.0420  -50.2790 C.3     163 MET   -0.1800
   2453 CG        -72.8580   -5.8860  -49.2170 C.3     163 MET    0.0900
   2454 SD        -73.6970   -7.4310  -48.8960 S.3     163 MET    0.0900
   2455 CE        -72.3220   -8.4620  -48.3710 C.3     163 MET   -0.1400
   2456 HN        -72.7300   -4.0040  -51.3480 H       163 MET    0.0900
   2457 HA        -70.5550   -4.3910  -49.6060 H       163 MET    0.0900
   2458 HB1       -71.0720   -6.8420  -49.9520 H       163 MET   -0.0900
   2459 HB2       -72.2480   -6.3490  -51.2310 H       163 MET   -0.2200
   2460 HG1       -73.5900   -5.1280  -49.5680 H       163 MET    0.0900
   2461 HG2       -72.3920   -5.5120  -48.2800 H       163 MET    0.0900
   2462 HE1       -71.7170   -7.9610  -47.5860 H       163 MET    0.0900
   2463 HE2       -71.6540   -8.6790  -49.2320 H       163 MET    0.5100
   2464 HE3       -72.6980   -9.4200  -47.9540 H       163 MET   -0.5100
   2465 N         -69.7850   -4.7140  -52.6630 N.am    164 VAL   -0.4700
   2466 CA        -68.6680   -4.9730  -53.5660 C.3     164 VAL    0.3100
   2467 C         -67.6820   -3.8120  -53.5880 C.2     164 VAL    0.0700
   2468 O         -66.5460   -3.9420  -53.1350 O.2     164 VAL    0.0900
   2469 CB        -69.1330   -5.2730  -55.0000 C.3     164 VAL   -0.0900
   2470 CG1       -67.9400   -5.3110  -55.9370 C.3     164 VAL    0.0900
   2471 CG2       -69.8930   -6.5880  -55.0430 C.3     164 VAL   -0.2700
   2472 HN        -70.5640   -4.2280  -53.0500 H       164 VAL    0.0900
   2473 HA        -68.1200   -5.8170  -53.1740 H       164 VAL    0.0900
   2474 HB        -69.8400   -4.4830  -55.3320 H       164 VAL    0.0900
   2475 HG11      -67.1490   -5.9700  -55.5210 H       164 VAL   -0.2700
   2476 HG12      -67.5220   -4.2890  -56.0590 H       164 VAL    0.0900
   2477 HG13      -68.2490   -5.7090  -56.9270 H       164 VAL    0.0900
   2478 HG21      -70.7840   -6.5360  -54.3810 H       164 VAL    0.0900
   2479 HG22      -69.2390   -7.4140  -54.6910 H       164 VAL    0.5100
   2480 HG23      -70.2320   -6.7960  -56.0800 H       164 VAL   -0.5100
   2481 N         -68.1160   -2.6720  -54.1170 N.am    165 TYR   -0.4700
   2482 CA        -67.2420   -1.5120  -54.2460 C.3     165 TYR    0.3100
   2483 C         -66.9140   -0.8900  -52.8920 C.2     165 TYR    0.0700
   2484 O         -65.7590   -0.8680  -52.4680 O.2     165 TYR    0.0900
   2485 CB        -67.8700   -0.4610  -55.1670 C.3     165 TYR   -0.1800
   2486 CG        -68.0060   -0.9110  -56.6030 C.ar    165 TYR    0.0900
   2487 CD1       -66.9800   -0.7080  -57.5180 C.ar    165 TYR    0.0900
   2488 CD2       -69.1690   -1.5310  -57.0490 C.ar    165 TYR    0.0000
   2489 CE1       -67.1030   -1.1140  -58.8350 C.ar    165 TYR   -0.1150
   2490 CE2       -69.3010   -1.9400  -58.3630 C.ar    165 TYR    0.1150
   2491 CZ        -68.2670   -1.7270  -59.2510 C.ar    165 TYR   -0.1150
   2492 OH        -68.3970   -2.1350  -60.5610 O.3     165 TYR    0.1150
   2493 HN        -69.0500   -2.5580  -54.4460 H       165 TYR    0.1100
   2494 HA        -66.2980   -1.8480  -54.6490 H       165 TYR   -0.5400
   2495 HB1       -67.2350    0.4500  -55.1680 H       165 TYR    0.4300
   2496 HB2       -68.8890   -0.2170  -54.8020 H       165 TYR   -0.1150
   2497 HD1       -66.0690   -0.2260  -57.1940 H       165 TYR    0.1150
   2498 HD2       -69.9800   -1.6950  -56.3570 H       165 TYR   -0.1150
   2499 HE1       -66.2950   -0.9510  -59.5320 H       165 TYR    0.1150
   2500 HE2       -70.2090   -2.4240  -58.6920 H       165 TYR    0.5100
   2501 HH        -67.5870   -1.9100  -61.0240 H       165 TYR   -0.5100
   2502 N         -67.9410   -0.3830  -52.2150 N.am    166 PHE   -0.4700
   2503 CA        -67.7620    0.3130  -50.9450 C.3     166 PHE    0.3100
   2504 C         -67.2330   -0.6060  -49.8460 C.2     166 PHE    0.0700
   2505 O         -66.1430   -0.3900  -49.3170 O.2     166 PHE    0.0900
   2506 CB        -69.0810    0.9580  -50.5030 C.3     166 PHE   -0.1800
   2507 CG        -68.9620    1.7900  -49.2600 C.ar    166 PHE    0.0900
   2508 CD1       -68.6490    3.1370  -49.3390 C.ar    166 PHE    0.0900
   2509 CD2       -69.1730    1.2270  -48.0120 C.ar    166 PHE    0.0000
   2510 CE1       -68.5430    3.9060  -48.1940 C.ar    166 PHE   -0.1150
   2511 CE2       -69.0670    1.9880  -46.8630 C.ar    166 PHE    0.1150
   2512 CZ        -68.7540    3.3320  -46.9540 C.ar    166 PHE   -0.1150
   2513 HN        -68.8790   -0.4550  -52.5450 H       166 PHE    0.1150
   2514 HA        -67.0010    1.0660  -51.0800 H       166 PHE   -0.1150
   2515 HB1       -69.8260    0.1610  -50.2950 H       166 PHE    0.1150
   2516 HB2       -69.4500    1.6260  -51.3110 H       166 PHE   -0.1150
   2517 HD1       -68.4850    3.5910  -50.3050 H       166 PHE    0.1150
   2518 HD2       -69.4220    0.1790  -47.9360 H       166 PHE   -0.1150
   2519 HE1       -68.2970    4.9550  -48.2690 H       166 PHE    0.1150
   2520 HE2       -69.2300    1.5340  -45.8970 H       166 PHE    0.5100
   2521 HZ        -68.6730    3.9310  -46.0580 H       166 PHE   -0.5100
   2522 N         -68.0090   -1.6330  -49.5090 N.am    167 ASN   -0.4700
   2523 CA        -67.6620   -2.5230  -48.4080 C.3     167 ASN    0.3100
   2524 C         -66.4040   -3.3500  -48.6610 C.2     167 ASN    0.0700
   2525 O         -65.3780   -3.1420  -48.0170 O.2     167 ASN    0.0900
   2526 CB        -68.8410   -3.4420  -48.0720 C.3     167 ASN   -0.1800
   2527 CG        -68.5910   -4.2790  -46.8310 C.2     167 ASN    0.0900
   2528 ND2       -69.5730   -5.1000  -46.4630 N.am    167 ASN    0.0900
   2529 OD1       -67.5360   -4.1910  -46.2050 O.2     167 ASN    0.5500
   2530 HN        -68.8560   -1.8380  -49.9900 H       167 ASN   -0.5500
   2531 HA        -67.4020   -1.9170  -47.5540 H       167 ASN   -0.6200
   2532 HB1       -69.0230   -4.1260  -48.9280 H       167 ASN    0.3200
   2533 HB2       -69.7460   -2.8210  -47.9010 H       167 ASN    0.3000
   2534 HD21      -69.4660   -5.6760  -45.6530 H       167 ASN    0.5100
   2535 HD22      -70.4180   -5.1380  -46.9970 H       167 ASN   -0.5100
   2536 N         -66.4860   -4.2920  -49.5980 N.am    168 PHE   -0.4700
   2537 CA        -65.3790   -5.2050  -49.8570 C.3     168 PHE    0.3100
   2538 C         -64.0540   -4.5600  -50.2510 C.2     168 PHE    0.0700
   2539 O         -63.0740   -4.6410  -49.5160 O.2     168 PHE    0.0900
   2540 CB        -65.7550   -6.2190  -50.9410 C.3     168 PHE   -0.1800
   2541 CG        -64.6340   -7.1450  -51.3140 C.ar    168 PHE    0.0900
   2542 CD1       -64.0250   -7.9370  -50.3530 C.ar    168 PHE    0.0900
   2543 CD2       -64.1900   -7.2280  -52.6240 C.ar    168 PHE    0.0000
   2544 CE1       -62.9910   -8.7930  -50.6910 C.ar    168 PHE   -0.1150
   2545 CE2       -63.1570   -8.0830  -52.9660 C.ar    168 PHE    0.1150
   2546 CZ        -62.5580   -8.8670  -51.9990 C.ar    168 PHE   -0.1150
   2547 HN        -67.3000   -4.4140  -50.1600 H       168 PHE    0.1150
   2548 HA        -65.1430   -5.7140  -48.9350 H       168 PHE   -0.1150
   2549 HB1       -66.0530   -5.6760  -51.8640 H       168 PHE    0.1150
   2550 HB2       -66.5950   -6.8480  -50.5800 H       168 PHE   -0.1150
   2551 HD1       -64.3620   -7.8860  -49.3290 H       168 PHE    0.1150
   2552 HD2       -64.6540   -6.6200  -53.3850 H       168 PHE   -0.1150
   2553 HE1       -62.5230   -9.4020  -49.9310 H       168 PHE    0.1150
   2554 HE2       -62.8190   -8.1360  -53.9900 H       168 PHE    0.5100
   2555 HZ        -61.7550   -9.5360  -52.2660 H       168 PHE   -0.5100
   2556 N         -64.0200   -3.9210  -51.4200 N.am    169 PHE   -0.4700
   2557 CA        -62.7820   -3.3620  -51.9480 C.3     169 PHE    0.3100
   2558 C         -62.1930   -2.3010  -51.0140 C.2     169 PHE    0.0700
   2559 O         -61.0280   -2.3850  -50.6260 O.2     169 PHE    0.0900
   2560 CB        -62.9960   -2.7670  -53.3480 C.3     169 PHE   -0.1800
   2561 CG        -63.1260   -3.7990  -54.4350 C.ar    169 PHE    0.0900
   2562 CD1       -62.0340   -4.5630  -54.8200 C.ar    169 PHE    0.0900
   2563 CD2       -64.3360   -3.9930  -55.0870 C.ar    169 PHE    0.0000
   2564 CE1       -62.1490   -5.5100  -55.8250 C.ar    169 PHE   -0.1150
   2565 CE2       -64.4580   -4.9360  -56.0930 C.ar    169 PHE    0.1150
   2566 CZ        -63.3640   -5.6930  -56.4630 C.ar    169 PHE   -0.1150
   2567 HN        -64.8340   -3.7980  -51.9810 H       169 PHE    0.1150
   2568 HA        -62.0490   -4.1550  -51.9880 H       169 PHE   -0.1150
   2569 HB1       -62.1290   -2.1230  -53.6080 H       169 PHE    0.1150
   2570 HB2       -63.9310   -2.1680  -53.3500 H       169 PHE   -0.1150
   2571 HD1       -61.0830   -4.4170  -54.3310 H       169 PHE    0.1150
   2572 HD2       -65.1930   -3.4000  -54.8060 H       169 PHE   -0.1150
   2573 HE1       -61.2940   -6.1030  -56.1090 H       169 PHE    0.1150
   2574 HE2       -65.4070   -5.0800  -56.5880 H       169 PHE    0.5100
   2575 HZ        -63.4550   -6.4290  -57.2480 H       169 PHE   -0.5100
   2576 N         -62.9970   -1.3060  -50.6510 N.am    170 ALA   -0.4700
   2577 CA        -62.5060   -0.1760  -49.8660 C.3     170 ALA    0.3100
   2578 C         -62.3550   -0.4800  -48.3790 C.2     170 ALA    0.0700
   2579 O         -61.3140   -0.2040  -47.7830 O.2     170 ALA    0.0900
   2580 CB        -63.4050    1.0400  -50.0680 C.3     170 ALA   -0.2700
   2581 HN        -63.9640   -1.2880  -50.8940 H       170 ALA    0.0900
   2582 HA        -61.4980    0.0430  -50.1870 H       170 ALA    0.0900
   2583 HB1       -64.3150    0.9500  -49.4370 H       170 ALA    0.0900
   2584 HB2       -63.7160    1.1080  -51.1320 H       170 ALA    0.5100
   2585 HB3       -62.8610    1.9640  -49.7760 H       170 ALA   -0.5100
   2586 N         -63.3960   -1.0520  -47.7780 N.am    171 CYS   -0.4700
   2587 CA        -63.4260   -1.2620  -46.3350 C.3     171 CYS    0.3100
   2588 C         -62.9500   -2.6480  -45.9040 C.2     171 CYS    0.0700
   2589 O         -63.0830   -3.0190  -44.7370 O.2     171 CYS    0.0900
   2590 CB        -64.8340   -1.0040  -45.7850 C.3     171 CYS   -0.1100
   2591 SG        -65.4410    0.6790  -46.0400 S.3     171 CYS    0.0900
   2592 HN        -64.1970   -1.3600  -48.2840 H       171 CYS    0.0900
   2593 HA        -62.7170   -0.5860  -45.8820 H       171 CYS   -0.2300
   2594 HB1       -64.8220   -1.2220  -44.6970 H       171 CYS    0.1600
   2595 HB2       -65.5290   -1.7160  -46.2770 H       171 CYS    0.5100
   2596 HG1       -65.5800    0.5550  -47.3510 H       171 CYS   -0.5100
   2597 N         -62.3960   -3.4130  -46.8420 N.am    172 VAL   -0.4700
   2598 CA        -61.8750   -4.7390  -46.5220 C.3     172 VAL    0.3100
   2599 C         -60.5900   -5.0620  -47.2790 C.2     172 VAL    0.0700
   2600 O         -59.5640   -5.3650  -46.6710 O.2     172 VAL    0.0900
   2601 CB        -62.9150   -5.8480  -46.7850 C.3     172 VAL   -0.0900
   2602 CG1       -62.2550   -7.2180  -46.7300 C.3     172 VAL    0.0900
   2603 CG2       -64.0570   -5.7590  -45.7810 C.3     172 VAL   -0.2700
   2604 HN        -62.3130   -3.1210  -47.7920 H       172 VAL    0.0900
   2605 HA        -61.5920   -4.7380  -45.4800 H       172 VAL    0.0900
   2606 HB        -63.3700   -5.6980  -47.7870 H       172 VAL    0.0900
   2607 HG11      -61.6510   -7.3140  -45.8020 H       172 VAL   -0.2700
   2608 HG12      -61.5840   -7.3500  -47.6050 H       172 VAL    0.0900
   2609 HG13      -63.0310   -8.0130  -46.7320 H       172 VAL    0.0900
   2610 HG21      -64.6730   -4.8560  -45.9820 H       172 VAL    0.0900
   2611 HG22      -63.6490   -5.6890  -44.7500 H       172 VAL    0.5100
   2612 HG23      -64.7060   -6.6570  -45.8660 H       172 VAL   -0.5100
   2613 N         -60.6440   -4.9940  -48.6050 N.am    173 LEU   -0.4700
   2614 CA        -59.4860   -5.3160  -49.4270 C.3     173 LEU    0.3100
   2615 C         -58.3480   -4.3280  -49.2020 C.2     173 LEU    0.0700
   2616 O         -57.1960   -4.7260  -49.0480 O.2     173 LEU    0.0900
   2617 CB        -59.8630   -5.3610  -50.9110 C.3     173 LEU   -0.1800
   2618 CG        -58.7700   -5.8480  -51.8620 C.3     173 LEU    0.0900
   2619 CD1       -58.3230   -7.2550  -51.4910 C.3     173 LEU    0.0900
   2620 CD2       -59.2460   -5.7990  -53.3050 C.3     173 LEU   -0.0900
   2621 HN        -61.4700   -4.7220  -49.0920 H       173 LEU    0.0900
   2622 HA        -59.1080   -6.2760  -49.1090 H       173 LEU   -0.2700
   2623 HB1       -60.1560   -4.3360  -51.2210 H       173 LEU    0.0900
   2624 HB2       -60.7390   -6.0350  -51.0210 H       173 LEU    0.0900
   2625 HG        -57.9000   -5.1590  -51.8050 H       173 LEU    0.0900
   2626 HD11      -59.2070   -7.9190  -51.3750 H       173 LEU   -0.2700
   2627 HD12      -57.7670   -7.2340  -50.5290 H       173 LEU    0.0900
   2628 HD13      -57.6720   -7.6690  -52.2900 H       173 LEU    0.0900
   2629 HD21      -59.3430   -4.7450  -53.6390 H       173 LEU    0.0900
   2630 HD22      -60.2370   -6.2920  -53.3930 H       173 LEU    0.5100
   2631 HD23      -58.5130   -6.3140  -53.9620 H       173 LEU   -0.5100
   2632 N         -58.6750   -3.0390  -49.1760 N.am    174 VAL   -0.4700
   2633 CA        -57.6740   -1.9990  -48.9510 C.3     174 VAL    0.3100
   2634 C         -56.9820   -2.1370  -47.5930 C.2     174 VAL    0.0700
   2635 O         -55.7500   -2.1310  -47.5210 O.2     174 VAL    0.0900
   2636 CB        -58.2700   -0.5820  -49.0960 C.3     174 VAL   -0.0900
   2637 CG1       -57.2730    0.4660  -48.6170 C.3     174 VAL    0.0900
   2638 CG2       -58.6800   -0.3250  -50.5380 C.3     174 VAL   -0.2700
   2639 HN        -59.6120   -2.7250  -49.3090 H       174 VAL    0.0900
   2640 HA        -56.8830   -2.1440  -49.6720 H       174 VAL    0.0900
   2641 HB        -59.1990   -0.5100  -48.4910 H       174 VAL    0.0900
   2642 HG11      -56.2830    0.2950  -49.0910 H       174 VAL   -0.2700
   2643 HG12      -57.1550    0.4010  -47.5150 H       174 VAL    0.0900
   2644 HG13      -57.6280    1.4820  -48.8950 H       174 VAL    0.0900
   2645 HG21      -59.1450   -1.2360  -50.9700 H       174 VAL    0.0900
   2646 HG22      -57.7880   -0.0600  -51.1430 H       174 VAL    0.5100
   2647 HG23      -59.4190    0.5040  -50.5770 H       174 VAL   -0.5100
   2648 N         -57.7650   -2.2580  -46.5080 N.am    175 PRO   -0.2900
   2649 CA        -57.1660   -2.4570  -45.1860 C.3     175 PRO    0.0000
   2650 C         -56.2360   -3.6640  -45.1540 C.2     175 PRO    0.0900
   2651 O         -55.0990   -3.5470  -44.7040 O.2     175 PRO    0.0900
   2652 CB        -58.3780   -2.7040  -44.2870 C.3     175 PRO    0.0200
   2653 CG        -59.4930   -1.9890  -44.9650 C.3     175 PRO    0.0900
   2654 CD        -59.2320   -2.1450  -46.4340 C.3     175 PRO   -0.1800
   2655 HA        -56.5670   -1.6040  -44.9110 H       175 PRO    0.0900
   2656 HB1       -58.2060   -2.2960  -43.2690 H       175 PRO    0.0900
   2657 HB2       -58.5960   -3.7910  -44.2060 H       175 PRO   -0.1800
   2658 HG1       -60.4710   -2.4380  -44.6910 H       175 PRO    0.0900
   2659 HG2       -59.4990   -0.9140  -44.6810 H       175 PRO    0.0900
   2660 HD1       -59.7070   -3.0630  -46.8380 H       175 PRO    0.5100
   2661 HD2       -59.5760   -1.2570  -47.0070 H       175 PRO   -0.5100
   2662 N         -56.7170   -4.8100  -45.6310 N.am    176 LEU   -0.4700
   2663 CA        -55.9080   -6.0230  -45.6500 C.3     176 LEU    0.3100
   2664 C         -54.6280   -5.8360  -46.4560 C.2     176 LEU    0.0700
   2665 O         -53.6020   -6.4430  -46.1550 O.2     176 LEU    0.0900
   2666 CB        -56.7130   -7.2050  -46.2020 C.3     176 LEU   -0.1800
   2667 CG        -57.8560   -7.7220  -45.3250 C.3     176 LEU    0.0900
   2668 CD1       -58.6250   -8.8220  -46.0390 C.3     176 LEU    0.0900
   2669 CD2       -57.3290   -8.2170  -43.9880 C.3     176 LEU   -0.0900
   2670 HN        -57.6420   -4.8900  -45.9930 H       176 LEU    0.0900
   2671 HA        -55.5910   -6.2280  -44.6390 H       176 LEU   -0.2700
   2672 HB1       -56.0080   -8.0460  -46.3710 H       176 LEU    0.0900
   2673 HB2       -57.1460   -6.8950  -47.1770 H       176 LEU    0.0900
   2674 HG        -58.5460   -6.8840  -45.0890 H       176 LEU    0.0900
   2675 HD11      -57.9210   -9.5870  -46.4320 H       176 LEU   -0.2700
   2676 HD12      -59.1950   -8.3940  -46.8910 H       176 LEU    0.0900
   2677 HD13      -59.3250   -9.3160  -45.3320 H       176 LEU    0.0900
   2678 HD21      -56.8180   -7.3910  -43.4490 H       176 LEU    0.0900
   2679 HD22      -56.5990   -9.0390  -44.1490 H       176 LEU    0.5100
   2680 HD23      -58.1700   -8.5810  -43.3610 H       176 LEU   -0.5100
   2681 N         -54.6930   -4.9940  -47.4830 N.am    177 LEU   -0.4700
   2682 CA        -53.5200   -4.6960  -48.2930 C.3     177 LEU    0.3100
   2683 C         -52.5560   -3.7920  -47.5360 C.2     177 LEU    0.0700
   2684 O         -51.3400   -3.8830  -47.7060 O.2     177 LEU    0.0900
   2685 CB        -53.9240   -4.0550  -49.6230 C.3     177 LEU   -0.1800
   2686 CG        -54.6610   -4.9660  -50.6070 C.3     177 LEU    0.0900
   2687 CD1       -55.1040   -4.1870  -51.8380 C.3     177 LEU    0.0900
   2688 CD2       -53.7930   -6.1540  -51.0010 C.3     177 LEU   -0.0900
   2689 HN        -55.5370   -4.5340  -47.7420 H       177 LEU    0.0900
   2690 HA        -52.9920   -5.6220  -48.4690 H       177 LEU   -0.2700
   2691 HB1       -53.0010   -3.6880  -50.1200 H       177 LEU    0.0900
   2692 HB2       -54.5820   -3.1890  -49.4000 H       177 LEU    0.0900
   2693 HG        -55.5520   -5.4020  -50.1070 H       177 LEU    0.0900
   2694 HD11      -54.2210   -3.7520  -52.3540 H       177 LEU   -0.2700
   2695 HD12      -55.7820   -3.3600  -51.5370 H       177 LEU    0.0900
   2696 HD13      -55.6310   -4.8630  -52.5450 H       177 LEU    0.0900
   2697 HD21      -53.5290   -6.7500  -50.1010 H       177 LEU    0.0900
   2698 HD22      -52.8550   -5.7970  -51.4770 H       177 LEU    0.5100
   2699 HD23      -54.3460   -6.8080  -51.7090 H       177 LEU   -0.5100
   2700 N         -53.1050   -2.9180  -46.6950 N.am    178 LEU   -0.4700
   2701 CA        -52.2920   -2.0710  -45.8370 C.3     178 LEU    0.3100
   2702 C         -51.6380   -2.9060  -44.7440 C.2     178 LEU    0.0700
   2703 O         -50.4400   -2.7950  -44.4950 O.2     178 LEU    0.0900
   2704 CB        -53.1390   -0.9610  -45.2080 C.3     178 LEU   -0.1800
   2705 CG        -53.6860    0.1060  -46.1550 C.3     178 LEU    0.0900
   2706 CD1       -54.5700    1.0860  -45.4000 C.3     178 LEU    0.0900
   2707 CD2       -52.5500    0.8340  -46.8540 C.3     178 LEU   -0.0900
   2708 HN        -54.0920   -2.8050  -46.6170 H       178 LEU    0.0900
   2709 HA        -51.5030   -1.6450  -46.4380 H       178 LEU   -0.2700
   2710 HB1       -52.5130   -0.4490  -44.4480 H       178 LEU    0.0900
   2711 HB2       -54.0030   -1.4400  -44.7030 H       178 LEU    0.0900
   2712 HG        -54.2790   -0.3830  -46.9580 H       178 LEU    0.0900
   2713 HD11      -53.9870    1.5880  -44.5990 H       178 LEU   -0.2700
   2714 HD12      -55.4210    0.5440  -44.9330 H       178 LEU    0.0900
   2715 HD13      -54.9570    1.8610  -46.0970 H       178 LEU    0.0900
   2716 HD21      -51.9410    0.1170  -47.4440 H       178 LEU    0.0900
   2717 HD22      -51.8940    1.3220  -46.1020 H       178 LEU    0.5100
   2718 HD23      -52.9610    1.6020  -47.5440 H       178 LEU   -0.5100
   2719 N         -52.4390   -3.7490  -44.0960 N.am    179 MET   -0.4700
   2720 CA        -51.9460   -4.6310  -43.0470 C.3     179 MET    0.3100
   2721 C         -50.8380   -5.5340  -43.5640 C.2     179 MET    0.0700
   2722 O         -49.7740   -5.6390  -42.9540 O.2     179 MET    0.0900
   2723 CB        -53.0860   -5.4820  -42.4840 C.3     179 MET   -0.1800
   2724 CG        -54.1800   -4.6840  -41.8010 C.3     179 MET    0.0900
   2725 SD        -55.4110   -5.7430  -41.0210 S.3     179 MET    0.0900
   2726 CE        -54.3650   -6.7320  -39.9550 C.3     179 MET   -0.1400
   2727 HN        -53.4130   -3.8140  -44.2990 H       179 MET    0.0900
   2728 HA        -51.5160   -4.0180  -42.2680 H       179 MET    0.0900
   2729 HB1       -52.6590   -6.1960  -41.7480 H       179 MET   -0.0900
   2730 HB2       -53.5390   -6.0570  -43.3200 H       179 MET   -0.2200
   2731 HG1       -54.6730   -4.0380  -42.5580 H       179 MET    0.0900
   2732 HG2       -53.7140   -4.0300  -41.0340 H       179 MET    0.0900
   2733 HE1       -53.8130   -6.0980  -39.2290 H       179 MET    0.0900
   2734 HE2       -53.6170   -7.2880  -40.5610 H       179 MET    0.5100
   2735 HE3       -54.9780   -7.4580  -39.3800 H       179 MET   -0.5100
   2736 N         -51.0870   -6.1890  -44.6960 N.am    180 LEU   -0.4700
   2737 CA        -50.0890   -7.0510  -45.3080 C.3     180 LEU    0.3100
   2738 C         -48.8140   -6.2680  -45.5880 C.2     180 LEU    0.0700
   2739 O         -47.7110   -6.7650  -45.3800 O.2     180 LEU    0.0900
   2740 CB        -50.6260   -7.6660  -46.6020 C.3     180 LEU   -0.1800
   2741 CG        -49.7010   -8.6610  -47.3040 C.3     180 LEU    0.0900
   2742 CD1       -49.3250   -9.7950  -46.3610 C.3     180 LEU    0.0900
   2743 CD2       -50.3480   -9.2020  -48.5690 C.3     180 LEU   -0.0900
   2744 HN        -51.9600   -6.1160  -45.1710 H       180 LEU    0.0900
   2745 HA        -49.8400   -7.8280  -44.6000 H       180 LEU   -0.2700
   2746 HB1       -50.8390   -6.8390  -47.3110 H       180 LEU    0.0900
   2747 HB2       -51.5750   -8.1900  -46.3640 H       180 LEU    0.0900
   2748 HG        -48.7790   -8.1370  -47.6360 H       180 LEU    0.0900
   2749 HD11      -50.2370  -10.2180  -45.8880 H       180 LEU   -0.2700
   2750 HD12      -48.6540   -9.4150  -45.5610 H       180 LEU    0.0900
   2751 HD13      -48.8120  -10.6040  -46.9260 H       180 LEU    0.0900
   2752 HD21      -50.5670   -8.3700  -49.2730 H       180 LEU    0.0900
   2753 HD22      -51.3020   -9.7140  -48.3170 H       180 LEU    0.5100
   2754 HD23      -49.6600   -9.9180  -49.0700 H       180 LEU   -0.5100
   2755 N         -48.9770   -5.0300  -46.0500 N.am    181 GLY   -0.4700
   2756 CA        -47.8480   -4.1620  -46.3230 C.3     181 GLY    0.3100
   2757 C         -47.0810   -3.8050  -45.0660 C.2     181 GLY   -0.0200
   2758 O         -45.8630   -3.6340  -45.0940 O.2     181 GLY    0.0900
   2759 HN        -49.8800   -4.6450  -46.2280 H       181 GLY    0.0900
   2760 HA1       -48.2240   -3.2580  -46.7780 H       181 GLY    0.5100
   2761 HA2       -47.1890   -4.6760  -47.0080 H       181 GLY   -0.5100
   2762 N         -47.8000   -3.6870  -43.9510 N.am    182 VAL   -0.4700
   2763 CA        -47.1810   -3.3910  -42.6670 C.3     182 VAL    0.3100
   2764 C         -46.2550   -4.5210  -42.2350 C.2     182 VAL    0.0700
   2765 O         -45.0730   -4.3030  -41.9770 O.2     182 VAL    0.0900
   2766 CB        -48.2320   -3.1510  -41.5670 C.3     182 VAL   -0.0900
   2767 CG1       -47.5840   -3.1950  -40.1910 C.3     182 VAL    0.0900
   2768 CG2       -48.9380   -1.8230  -41.7850 C.3     182 VAL   -0.2700
   2769 HN        -48.7910   -3.7970  -43.9460 H       182 VAL    0.0900
   2770 HA        -46.5680   -2.5120  -42.7920 H       182 VAL    0.0900
   2771 HB        -49.0170   -3.9350  -41.6290 H       182 VAL    0.0900
   2772 HG11      -46.6870   -2.5390  -40.1690 H       182 VAL   -0.2700
   2773 HG12      -47.2690   -4.2330  -39.9540 H       182 VAL    0.0900
   2774 HG13      -48.3040   -2.8380  -39.4220 H       182 VAL    0.0900
   2775 HG21      -49.2940   -1.7480  -42.8350 H       182 VAL    0.0900
   2776 HG22      -48.2350   -0.9840  -41.5890 H       182 VAL    0.5100
   2777 HG23      -49.8130   -1.7430  -41.1060 H       182 VAL   -0.5100
   2778 N         -46.7980   -5.7340  -42.1660 N.am    183 TYR   -0.4700
   2779 CA        -46.0190   -6.8980  -41.7660 C.3     183 TYR    0.3100
   2780 C         -44.8200   -7.1160  -42.6820 C.2     183 TYR    0.0700
   2781 O         -43.8360   -7.7460  -42.2970 O.2     183 TYR    0.0900
   2782 CB        -46.8980   -8.1540  -41.7260 C.3     183 TYR   -0.1800
   2783 CG        -47.8830   -8.1670  -40.5810 C.ar    183 TYR    0.0900
   2784 CD1       -47.5030   -8.6030  -39.3170 C.ar    183 TYR    0.0900
   2785 CD2       -49.1950   -7.7520  -40.7620 C.ar    183 TYR    0.0000
   2786 CE1       -48.4010   -8.6180  -38.2650 C.ar    183 TYR   -0.1150
   2787 CE2       -50.1010   -7.7630  -39.7160 C.ar    183 TYR    0.1150
   2788 CZ        -49.6980   -8.2000  -38.4700 C.ar    183 TYR   -0.1150
   2789 OH        -50.5920   -8.2140  -37.4230 O.3     183 TYR    0.1150
   2790 HN        -47.7570   -5.9000  -42.3830 H       183 TYR    0.1100
   2791 HA        -45.6030   -6.7030  -40.7900 H       183 TYR   -0.5400
   2792 HB1       -46.2510   -9.0500  -41.6160 H       183 TYR    0.4300
   2793 HB2       -47.4850   -8.2210  -42.6670 H       183 TYR   -0.1150
   2794 HD1       -46.4890   -8.9340  -39.1540 H       183 TYR    0.1150
   2795 HD2       -49.5140   -7.4130  -41.7360 H       183 TYR   -0.1150
   2796 HE1       -48.0870   -8.9580  -37.2890 H       183 TYR    0.1150
   2797 HE2       -51.1170   -7.4330  -39.8720 H       183 TYR    0.5100
   2798 HH        -51.4690   -8.0460  -37.7780 H       183 TYR   -0.5100
   2799 N         -44.9020   -6.5880  -43.9020 N.am    184 LEU   -0.4700
   2800 CA        -43.7780   -6.6380  -44.8240 C.3     184 LEU    0.3100
   2801 C         -42.6060   -5.8530  -44.2570 C.2     184 LEU    0.0700
   2802 O         -41.4710   -6.3280  -44.2460 O.2     184 LEU    0.0900
   2803 CB        -44.1710   -6.0720  -46.1900 C.3     184 LEU   -0.1800
   2804 CG        -45.1590   -6.8920  -47.0220 C.3     184 LEU    0.0900
   2805 CD1       -45.5270   -6.1480  -48.2950 C.3     184 LEU    0.0900
   2806 CD2       -44.5820   -8.2620  -47.3440 C.3     184 LEU   -0.0900
   2807 HN        -45.7280   -6.1390  -44.2350 H       184 LEU    0.0900
   2808 HA        -43.4710   -7.6700  -44.9200 H       184 LEU   -0.2700
   2809 HB1       -43.2420   -5.9590  -46.7860 H       184 LEU    0.0900
   2810 HB2       -44.6190   -5.0710  -46.0240 H       184 LEU    0.0900
   2811 HG        -46.0780   -7.0770  -46.4270 H       184 LEU    0.0900
   2812 HD11      -44.7260   -6.2730  -49.0560 H       184 LEU   -0.2700
   2813 HD12      -45.6440   -5.0650  -48.0800 H       184 LEU    0.0900
   2814 HD13      -46.4750   -6.5520  -48.7100 H       184 LEU    0.0900
   2815 HD21      -44.3670   -8.8160  -46.4040 H       184 LEU    0.0900
   2816 HD22      -43.6360   -8.1490  -47.9140 H       184 LEU    0.5100
   2817 HD23      -45.3120   -8.8490  -47.9420 H       184 LEU   -0.5100
   2818 N         -42.8880   -4.6420  -43.7810 N.am    185 ARG   -0.4700
   2819 CA        -41.8630   -3.7880  -43.2000 C.3     185 ARG    0.3100
   2820 C         -41.4340   -4.3020  -41.8330 C.2     185 ARG    0.0700
   2821 O         -40.2700   -4.1800  -41.4500 O.2     185 ARG    0.0900
   2822 CB        -42.3710   -2.3470  -43.0840 C.3     185 ARG   -0.1800
   2823 CG        -42.9690   -1.7840  -44.3640 C.3     185 ARG    0.0900
   2824 CD        -41.9790   -1.8310  -45.5160 C.3     185 ARG    0.0900
   2825 NE        -42.5300   -1.2270  -46.7280 N.pl3   185 ARG   -0.1800
   2826 CZ        -43.2430   -1.8870  -47.6360 C.cat   185 ARG    0.0900
   2827 NH1       -43.5010   -3.1780  -47.4740 N.pl3   185 ARG    0.0900
   2828 NH2       -43.7020   -1.2560  -48.7090 N.pl3   185 ARG    0.2000
   2829 HN        -43.8110   -4.2680  -43.8010 H       185 ARG    0.0900
   2830 HA        -40.9920   -3.8280  -43.8380 H       185 ARG    0.0900
   2831 HB1       -41.5200   -1.7010  -42.7820 H       185 ARG   -0.7000
   2832 HB2       -43.1480   -2.3140  -42.2910 H       185 ARG    0.4400
   2833 HG1       -43.2720   -0.7290  -44.1900 H       185 ARG    0.6400
   2834 HG2       -43.8690   -2.3760  -44.6350 H       185 ARG   -0.8000
   2835 HD1       -41.7250   -2.8880  -45.7490 H       185 ARG    0.4600
   2836 HD2       -41.0610   -1.2700  -45.2430 H       185 ARG    0.4600
   2837 HE        -42.3580   -0.2550  -46.8860 H       185 ARG   -0.8000
   2838 HH11      -43.2910   -3.6230  -46.6030 H       185 ARG    0.4600
   2839 HH12      -43.9050   -3.7040  -48.2210 H       185 ARG    0.4600
   2840 HH21      -43.5110   -0.2820  -48.8360 H       185 ARG    0.5100
   2841 HH22      -44.2380   -1.7530  -49.3910 H       185 ARG   -0.5100
   2842 N         -42.3800   -4.8800  -41.0930 N.am    186 ILE   -0.4700
   2843 CA        -42.1040   -5.4030  -39.7620 C.3     186 ILE    0.3100
   2844 C         -41.0150   -6.4680  -39.7820 C.2     186 ILE    0.0700
   2845 O         -39.9640   -6.3050  -39.1630 O.2     186 ILE    0.0900
   2846 CB        -43.3670   -5.9930  -39.1050 C.3     186 ILE   -0.0900
   2847 CG1       -44.3460   -4.8800  -38.7380 C.3     186 ILE    0.0900
   2848 CG2       -43.0020   -6.7960  -37.8660 C.3     186 ILE   -0.2700
   2849 CD        -45.5410   -5.3580  -37.9440 C.3     186 ILE    0.0900
   2850 HN        -43.3180   -4.9790  -41.4180 H       186 ILE    0.0900
   2851 HA        -41.7200   -4.5920  -39.1620 H       186 ILE    0.0900
   2852 HB        -43.8860   -6.6550  -39.8330 H       186 ILE   -0.1800
   2853 HG11      -44.7120   -4.4080  -39.6750 H       186 ILE    0.0900
   2854 HG12      -43.8050   -4.1180  -38.1380 H       186 ILE    0.0900
   2855 HG21      -42.4900   -6.1440  -37.1260 H       186 ILE   -0.2700
   2856 HG22      -42.3170   -7.6260  -38.1400 H       186 ILE    0.0900
   2857 HG23      -43.9210   -7.2100  -37.3980 H       186 ILE    0.0900
   2858 HD1       -45.2260   -5.6560  -36.9220 H       186 ILE    0.0900
   2859 HD2       -46.0000   -6.2390  -38.4440 H       186 ILE    0.5100
   2860 HD3       -46.2900   -4.5420  -37.8610 H       186 ILE   -0.5100
   2861 N         -41.2660   -7.5580  -40.5020 N.am    187 PHE   -0.4700
   2862 CA        -40.3300   -8.6750  -40.5480 C.3     187 PHE    0.3100
   2863 C         -39.0780   -8.3540  -41.3570 C.2     187 PHE    0.0700
   2864 O         -38.0110   -8.9120  -41.1090 O.2     187 PHE    0.0900
   2865 CB        -41.0180   -9.9300  -41.0920 C.3     187 PHE   -0.1800
   2866 CG        -42.1190  -10.4420  -40.2070 C.ar    187 PHE    0.0900
   2867 CD1       -41.8400  -11.3070  -39.1590 C.ar    187 PHE    0.0900
   2868 CD2       -43.4350  -10.0590  -40.4200 C.ar    187 PHE    0.0000
   2869 CE1       -42.8490  -11.7800  -38.3410 C.ar    187 PHE   -0.1150
   2870 CE2       -44.4500  -10.5290  -39.6080 C.ar    187 PHE    0.1150
   2871 CZ        -44.1570  -11.3920  -38.5660 C.ar    187 PHE   -0.1150
   2872 HN        -42.0990   -7.6590  -41.0400 H       187 PHE    0.1150
   2873 HA        -39.9680   -8.8490  -39.5460 H       187 PHE   -0.1150
   2874 HB1       -40.2700  -10.7450  -41.1910 H       187 PHE    0.1150
   2875 HB2       -41.4700   -9.7030  -42.0810 H       187 PHE   -0.1150
   2876 HD1       -40.8200  -11.6150  -38.9800 H       187 PHE    0.1150
   2877 HD2       -43.6690   -9.3860  -41.2320 H       187 PHE   -0.1150
   2878 HE1       -42.6160  -12.4520  -37.5280 H       187 PHE    0.1150
   2879 HE2       -45.4710  -10.2230  -39.7840 H       187 PHE    0.5100
   2880 HZ        -44.9480  -11.7610  -37.9310 H       187 PHE   -0.5100
   2881 N         -39.2040   -7.4460  -42.3230 N.am    188 ALA   -0.4700
   2882 CA        -38.0610   -7.0290  -43.1230 C.3     188 ALA    0.3100
   2883 C         -37.0590   -6.2620  -42.2710 C.2     188 ALA    0.0700
   2884 O         -35.8480   -6.4270  -42.4140 O.2     188 ALA    0.0900
   2885 CB        -38.5160   -6.1830  -44.3030 C.3     188 ALA   -0.2700
   2886 HN        -40.0770   -7.0170  -42.5390 H       188 ALA    0.0900
   2887 HA        -37.5540   -7.9170  -43.4720 H       188 ALA    0.0900
   2888 HB1       -39.0450   -5.2760  -43.9410 H       188 ALA    0.0900
   2889 HB2       -39.2110   -6.7670  -44.9420 H       188 ALA    0.5100
   2890 HB3       -37.6350   -5.8650  -44.9020 H       188 ALA   -0.5100
   2891 N         -37.5770   -5.4190  -41.3780 N.am    189 ALA   -0.4700
   2892 CA        -36.7390   -4.6260  -40.4920 C.3     189 ALA    0.3100
   2893 C         -36.2870   -5.4340  -39.2830 C.2     189 ALA    0.0700
   2894 O         -35.1780   -5.2550  -38.7860 O.2     189 ALA    0.0900
   2895 CB        -37.4840   -3.3750  -40.0430 C.3     189 ALA   -0.2700
   2896 HN        -38.5600   -5.2960  -41.2770 H       189 ALA    0.0900
   2897 HA        -35.8410   -4.3560  -41.0280 H       189 ALA    0.0900
   2898 HB1       -38.3080   -3.6490  -39.3500 H       189 ALA    0.0900
   2899 HB2       -37.9190   -2.8560  -40.9240 H       189 ALA    0.5100
   2900 HB3       -36.7890   -2.6900  -39.5120 H       189 ALA   -0.5100
   2901 N         -37.1540   -6.3310  -38.8200 N.am    190 ALA   -0.4700
   2902 CA        -36.8520   -7.1670  -37.6640 C.3     190 ALA    0.3100
   2903 C         -35.6190   -8.0300  -37.9040 C.2     190 ALA    0.0700
   2904 O         -34.8000   -8.2220  -37.0060 O.2     190 ALA    0.0900
   2905 CB        -38.0500   -8.0370  -37.3110 C.3     190 ALA   -0.2700
   2906 HN        -38.0470   -6.4720  -39.2410 H       190 ALA    0.0900
   2907 HA        -36.6020   -6.5190  -36.8380 H       190 ALA    0.0900
   2908 HB1       -38.3100   -8.6950  -38.1680 H       190 ALA    0.0900
   2909 HB2       -38.9270   -7.3960  -37.0770 H       190 ALA    0.5100
   2910 HB3       -37.8080   -8.6750  -36.4340 H       190 ALA   -0.5100
   2911 N         -35.4870   -8.5450  -39.1240 N.am    191 ARG   -0.4700
   2912 CA        -34.3420   -9.3710  -39.4820 C.3     191 ARG    0.3100
   2913 C         -33.0910   -8.5310  -39.7070 C.2     191 ARG    0.0700
   2914 O         -31.9710   -9.0390  -39.6330 O.2     191 ARG    0.0900
   2915 CB        -34.6480  -10.2170  -40.7240 C.3     191 ARG   -0.1800
   2916 CG        -35.3840  -11.5190  -40.4290 C.3     191 ARG    0.0900
   2917 CD        -36.6870  -11.2680  -39.6850 C.3     191 ARG    0.0900
   2918 NE        -37.4270  -12.5050  -39.4380 N.pl3   191 ARG   -0.1800
   2919 CZ        -38.3560  -12.9960  -40.2520 C.cat   191 ARG    0.0900
   2920 NH1       -38.6630  -12.3590  -41.3750 N.pl3   191 ARG    0.0900
   2921 NH2       -38.9760  -14.1260  -39.9460 N.pl3   191 ARG    0.2000
   2922 HN        -36.1610   -8.3890  -39.8420 H       191 ARG    0.0900
   2923 HA        -34.1150  -10.0100  -38.6420 H       191 ARG    0.0900
   2924 HB1       -33.6880  -10.4620  -41.2250 H       191 ARG   -0.7000
   2925 HB2       -35.2710   -9.6110  -41.4160 H       191 ARG    0.4400
   2926 HG1       -34.7320  -12.1720  -39.8110 H       191 ARG    0.6400
   2927 HG2       -35.6060  -12.0350  -41.3870 H       191 ARG   -0.8000
   2928 HD1       -37.3380  -10.6010  -40.2870 H       191 ARG    0.4600
   2929 HD2       -36.4710  -10.8020  -38.6990 H       191 ARG    0.4600
   2930 HE        -37.2220  -13.0140  -38.6020 H       191 ARG   -0.8000
   2931 HH11      -38.1960  -11.5050  -41.6090 H       191 ARG    0.4600
   2932 HH12      -39.3610  -12.7310  -41.9860 H       191 ARG    0.4600
   2933 HH21      -38.7460  -14.6100  -39.1010 H       191 ARG    0.5100
   2934 HH22      -39.6750  -14.4960  -40.5590 H       191 ARG   -0.5100
   2935 N         -33.2810   -7.2430  -39.9840 N.am    192 ARG   -0.4700
   2936 CA        -32.1590   -6.3210  -40.1020 C.3     192 ARG    0.3100
   2937 C         -31.6370   -5.9490  -38.7190 C.2     192 ARG    0.0700
   2938 O         -30.4390   -5.7290  -38.5320 O.2     192 ARG    0.0900
   2939 CB        -32.5580   -5.0600  -40.8760 C.3     192 ARG   -0.1800
   2940 CG        -32.8540   -5.3050  -42.3480 C.3     192 ARG    0.0900
   2941 CD        -32.8860   -3.9990  -43.1360 C.3     192 ARG    0.0900
   2942 NE        -33.9560   -3.1050  -42.6910 N.pl3   192 ARG   -0.1800
   2943 CZ        -35.1630   -3.0530  -43.2480 C.cat   192 ARG    0.0900
   2944 NH1       -35.4580   -3.8400  -44.2740 N.pl3   192 ARG    0.0900
   2945 NH2       -36.0750   -2.2100  -42.7810 N.pl3   192 ARG    0.2000
   2946 HN        -34.1890   -6.8550  -40.1210 H       192 ARG    0.0900
   2947 HA        -31.3590   -6.8340  -40.6120 H       192 ARG    0.0900
   2948 HB1       -31.7290   -4.3250  -40.8020 H       192 ARG   -0.7000
   2949 HB2       -33.4650   -4.6300  -40.4020 H       192 ARG    0.4400
   2950 HG1       -33.8390   -5.8100  -42.4410 H       192 ARG    0.6400
   2951 HG2       -32.0690   -5.9660  -42.7710 H       192 ARG   -0.8000
   2952 HD1       -33.0570   -4.2180  -44.2120 H       192 ARG    0.4600
   2953 HD2       -31.9230   -3.4610  -43.0050 H       192 ARG    0.4600
   2954 HE        -33.7680   -2.4960  -41.9220 H       192 ARG   -0.8000
   2955 HH11      -34.8340   -4.5760  -44.5350 H       192 ARG    0.4600
   2956 HH12      -36.3050   -3.6980  -44.7850 H       192 ARG    0.4600
   2957 HH21      -35.8560   -1.6140  -42.0090 H       192 ARG    0.5100
   2958 HH22      -36.9820   -2.1720  -43.2010 H       192 ARG   -0.5100
   2959 N         -32.5440   -5.8900  -37.7470 N.am    193 GLN   -0.4700
   2960 CA        -32.1660   -5.6480  -36.3630 C.3     193 GLN    0.3100
   2961 C         -31.2450   -6.7600  -35.8900 C.2     193 GLN    0.0700
   2962 O         -30.2530   -6.5180  -35.2050 O.2     193 GLN    0.0900
   2963 CB        -33.4040   -5.5840  -35.4650 C.3     193 GLN   -0.1800
   2964 CG        -34.4150   -4.5190  -35.8580 C.3     193 GLN    0.0900
   2965 CD        -33.8910   -3.1100  -35.6600 C.2     193 GLN    0.0900
   2966 NE2       -34.6210   -2.1280  -36.1880 N.am    193 GLN   -0.1800
   2967 OE1       -32.8500   -2.9010  -35.0400 O.2     193 GLN    0.0900
   2968 HN        -33.5180   -6.0070  -37.9220 H       193 GLN    0.0900
   2969 HA        -31.6260   -4.7130  -36.3230 H       193 GLN    0.5500
   2970 HB1       -33.0700   -5.3820  -34.4250 H       193 GLN   -0.5500
   2971 HB2       -33.9090   -6.5730  -35.4950 H       193 GLN   -0.6200
   2972 HG1       -35.3290   -4.6450  -35.2390 H       193 GLN    0.3200
   2973 HG2       -34.6790   -4.6510  -36.9280 H       193 GLN    0.3000
   2974 HE21      -34.3260   -1.1780  -36.0910 H       193 GLN    0.5100
   2975 HE22      -35.4640   -2.3420  -36.6830 H       193 GLN   -0.5100
   2976 N         -31.5810   -7.9930  -36.2690 N.am    194 LEU   -0.4700
   2977 CA        -30.7890   -9.1550  -35.8940 C.3     194 LEU    0.3100
   2978 C         -29.4480   -9.1790  -36.6160 C.2     194 LEU    0.0700
   2979 O         -28.4790   -9.7520  -36.1210 O.2     194 LEU    0.0900
   2980 CB        -31.5600  -10.4460  -36.1800 C.3     194 LEU   -0.1800
   2981 CG        -32.8670  -10.6420  -35.4100 C.3     194 LEU    0.0900
   2982 CD1       -33.5320  -11.9470  -35.8110 C.3     194 LEU    0.0900
   2983 CD2       -32.6190  -10.6040  -33.9100 C.3     194 LEU   -0.0900
   2984 HN        -32.3860   -8.1730  -36.8280 H       194 LEU    0.0900
   2985 HA        -30.5630   -9.0790  -34.8400 H       194 LEU   -0.2700
   2986 HB1       -30.8920  -11.3000  -35.9410 H       194 LEU    0.0900
   2987 HB2       -31.7970  -10.4670  -37.2640 H       194 LEU    0.0900
   2988 HG        -33.5530   -9.7960  -35.6280 H       194 LEU    0.0900
   2989 HD11      -32.8590  -12.8030  -35.5900 H       194 LEU   -0.2700
   2990 HD12      -33.7520  -11.9400  -36.9010 H       194 LEU    0.0900
   2991 HD13      -34.4760  -12.0820  -35.2410 H       194 LEU    0.0900
   2992 HD21      -32.3530   -9.5730  -33.5920 H       194 LEU    0.0900
   2993 HD22      -31.7790  -11.2830  -33.6480 H       194 LEU    0.5100
   2994 HD23      -33.5350  -10.9170  -33.3670 H       194 LEU   -0.5100
   2995 N         -29.3940   -8.5540  -37.7910 N.am    195 LYS   -0.4700
   2996 CA        -28.1600   -8.5020  -38.5620 C.3     195 LYS    0.3100
   2997 C         -27.1900   -7.4800  -37.9830 C.2     195 LYS    0.0700
   2998 O         -25.9820   -7.7050  -37.9490 O.2     195 LYS    0.0900
   2999 CB        -28.4480   -8.1880  -40.0310 C.3     195 LYS   -0.1800
   3000 CG        -27.2120   -8.2120  -40.9140 C.3     195 LYS    0.0900
   3001 CD        -27.5650   -7.9410  -42.3660 C.3     195 LYS    0.0900
   3002 CE        -26.3320   -7.9870  -43.2530 C.3     195 LYS   -0.1800
   3003 NZ        -26.6680   -7.7260  -44.6780 N.4     195 LYS    0.0900
   3004 HN        -30.1860   -8.1000  -38.1900 H       195 LYS    0.0900
   3005 HA        -27.6720   -9.4620  -38.4740 H       195 LYS   -0.1800
   3006 HB1       -28.9060   -7.1780  -40.0920 H       195 LYS    0.0900
   3007 HB2       -29.1730   -8.9350  -40.4180 H       195 LYS    0.0900
   3008 HG1       -26.7280   -9.2090  -40.8360 H       195 LYS    0.2100
   3009 HG2       -26.4970   -7.4380  -40.5610 H       195 LYS    0.0500
   3010 HD1       -28.0350   -6.9380  -42.4470 H       195 LYS    0.0500
   3011 HD2       -28.2920   -8.7070  -42.7150 H       195 LYS   -0.3000
   3012 HE1       -25.8640   -8.9930  -43.1930 H       195 LYS    0.3300
   3013 HE2       -25.6080   -7.2090  -42.9280 H       195 LYS    0.3300
   3014 HZ1       -27.1000   -6.7840  -44.7670 H       195 LYS    0.3300
   3015 HZ2       -27.3390   -8.4470  -45.0130 H       195 LYS    0.5100
   3016 HZ3       -25.8010   -7.7660  -45.2520 H       195 LYS   -0.5100
   3017 N         -27.7240   -6.3480  -37.5280 N.am    196 GLN   -0.4700
   3018 CA        -26.9100   -5.3330  -36.8750 C.3     196 GLN    0.3100
   3019 C         -26.4090   -5.8530  -35.5350 C.2     196 GLN    0.0700
   3020 O         -25.2980   -5.5380  -35.1060 O.2     196 GLN    0.0900
   3021 CB        -27.7060   -4.0450  -36.6710 C.3     196 GLN   -0.1800
   3022 CG        -28.1910   -3.4030  -37.9620 C.3     196 GLN    0.0900
   3023 CD        -28.9110   -2.0920  -37.7190 C.2     196 GLN    0.0900
   3024 NE2       -29.5200   -1.5470  -38.7700 N.am    196 GLN   -0.1800
   3025 OE1       -28.9190   -1.5710  -36.6040 O.2     196 GLN    0.0900
   3026 HN        -28.6970   -6.1460  -37.6130 H       196 GLN    0.0900
   3027 HA        -26.0470   -5.1460  -37.4970 H       196 GLN    0.5500
   3028 HB1       -27.0620   -3.3150  -36.1380 H       196 GLN   -0.5500
   3029 HB2       -28.5900   -4.2750  -36.0400 H       196 GLN   -0.6200
   3030 HG1       -28.8890   -4.1010  -38.4730 H       196 GLN    0.3200
   3031 HG2       -27.3190   -3.2110  -38.6220 H       196 GLN    0.3000
   3032 HE21      -30.0110   -0.6820  -38.6700 H       196 GLN    0.5100
   3033 HE22      -29.4870   -2.0040  -39.6590 H       196 GLN   -0.5100
   3034 N         -27.2380   -6.6570  -34.8760 N.am    197 MET   -0.4700
   3035 CA        -26.8620   -7.2870  -33.6200 C.3     197 MET    0.3100
   3036 C         -26.0260   -8.5290  -33.8830 C.2     197 MET    0.0700
   3037 O         -25.5000   -9.1510  -32.9600 O.2     197 MET    0.0900
   3038 CB        -28.1070   -7.6520  -32.8090 C.3     197 MET   -0.1800
   3039 CG        -28.9760   -6.4630  -32.4410 C.3     197 MET    0.0900
   3040 SD        -30.4160   -6.9450  -31.4690 S.3     197 MET    0.0900
   3041 CE        -29.6160   -7.7080  -30.0610 C.3     197 MET   -0.1400
   3042 HN        -28.1540   -6.8650  -35.2120 H       197 MET    0.0900
   3043 HA        -26.2460   -6.5920  -33.0690 H       197 MET    0.0900
   3044 HB1       -27.7820   -8.1550  -31.8740 H       197 MET   -0.0900
   3045 HB2       -28.7170   -8.3630  -33.4060 H       197 MET   -0.2200
   3046 HG1       -29.3100   -5.9640  -33.3750 H       197 MET    0.0900
   3047 HG2       -28.3620   -5.7420  -31.8600 H       197 MET    0.0900
   3048 HE1       -29.1000   -6.9510  -29.4320 H       197 MET    0.0900
   3049 HE2       -28.8580   -8.4440  -30.4030 H       197 MET    0.5100
   3050 HE3       -30.3670   -8.2260  -29.4280 H       197 MET   -0.5100
   3051 N         -25.9070   -8.8940  -35.1580 N.am    198 GLU   -0.4700
   3052 CA        -25.0760  -10.0170  -35.5620 C.3     198 GLU    0.3100
   3053 C         -23.6390   -9.5510  -35.7500 C.2     198 GLU    0.0700
   3054 O         -22.7070  -10.3540  -35.7720 O.2     198 GLU    0.0900
   3055 CB        -25.6080  -10.6330  -36.8590 C.3     198 GLU   -0.1800
   3056 CG        -24.8510  -11.8640  -37.3290 C.3     198 GLU    0.0900
   3057 CD        -25.4050  -12.4260  -38.6260 C.2     198 GLU    0.0900
   3058 OE1       -26.3990  -11.8680  -39.1430 O.co2   198 GLU   -0.2800
   3059 OE2       -24.8460  -13.4230  -39.1290 O.co2   198 GLU    0.0900
   3060 HN        -26.3820   -8.4140  -35.8910 H       198 GLU    0.0900
   3061 HA        -25.0880  -10.7480  -34.7670 H       198 GLU    0.6200
   3062 HB1       -25.5550   -9.8630  -37.6570 H       198 GLU   -0.7600
   3063 HB2       -26.6700  -10.9140  -36.7010 H       198 GLU   -0.7600
   3064 HG1       -24.9160  -12.6490  -36.5470 H       198 GLU    0.5100
   3065 HG2       -23.7850  -11.5950  -37.4880 H       198 GLU   -0.5100
   3066 N         -23.4690   -8.2360  -35.8760 N.am    199 SER   -0.4700
   3067 CA        -22.1520   -7.6420  -36.0510 C.3     199 SER    0.3100
   3068 C         -21.8270   -6.6900  -34.9040 C.2     199 SER    0.0700
   3069 O         -21.2240   -5.6370  -35.1100 O.2     199 SER    0.0900
   3070 CB        -22.0720   -6.8970  -37.3850 C.3     199 SER    0.0500
   3071 OG        -22.3400   -7.7660  -38.4720 O.3     199 SER    0.0900
   3072 HN        -24.2370   -7.6000  -35.8570 H       199 SER    0.0900
   3073 HA        -21.4190   -8.4340  -36.0180 H       199 SER   -0.6600
   3074 HB1       -21.0540   -6.4730  -37.5140 H       199 SER    0.4300
   3075 HB2       -22.8200   -6.0760  -37.3970 H       199 SER    0.5100
   3076 HG1       -23.1540   -8.2240  -38.2510 H       199 SER   -0.5100
   3077 N         -22.2320   -7.0670  -33.6940 N.am    200 GLN   -0.4700
   3078 CA        -21.9900   -6.2430  -32.5150 C.3     200 GLN    0.3100
   3079 C         -20.8680   -6.8150  -31.6560 C.2     200 GLN    0.0700
   3080 O         -20.7900   -8.0270  -31.4520 O.2     200 GLN    0.0900
   3081 CB        -23.2710   -6.0960  -31.6890 C.3     200 GLN   -0.1800
   3082 CG        -23.8360   -7.4130  -31.1860 C.3     200 GLN    0.0900
   3083 CD        -25.1320   -7.2360  -30.4200 C.2     200 GLN    0.0900
   3084 NE2       -25.6880   -8.3420  -29.9310 N.am    200 GLN   -0.1800
   3085 OE1       -25.6350   -6.1220  -30.2730 O.2     200 GLN    0.0900
   3086 HN        -22.7150   -7.9240  -33.5380 H       200 GLN    0.0900
   3087 HA        -21.6450   -5.2760  -32.8470 H       200 GLN    0.5500
   3088 HB1       -24.0410   -5.6000  -32.3180 H       200 GLN   -0.5500
   3089 HB2       -23.0520   -5.4500  -30.8120 H       200 GLN   -0.6200
   3090 HG1       -23.0920   -7.8930  -30.5160 H       200 GLN    0.3200
   3091 HG2       -24.0290   -8.0790  -32.0550 H       200 GLN    0.3000
   3092 HE21      -26.6120   -8.3110  -29.5490 H       200 GLN    0.5100
   3093 HE22      -25.1820   -9.2040  -29.9460 H       200 GLN   -0.5100
   3094 N         -19.9900   -5.9350  -31.1490 N.am    201 PRO   -0.2900
   3095 CA        -18.8440   -6.3110  -30.3110 C.3     201 PRO    0.0000
   3096 C         -19.2510   -6.7420  -28.9030 C.2     201 PRO    0.0900
   3097 O         -18.4070   -6.7690  -28.0070 O.2     201 PRO    0.0900
   3098 CB        -18.0230   -5.0160  -30.2360 C.3     201 PRO    0.0200
   3099 CG        -18.5310   -4.1540  -31.3550 C.3     201 PRO    0.0900
   3100 CD        -19.9740   -4.5040  -31.4830 C.3     201 PRO   -0.1800
   3101 HA        -18.3230   -7.1510  -30.7410 H       201 PRO    0.0900
   3102 HB1       -16.9400   -5.2310  -30.3680 H       201 PRO    0.0900
   3103 HB2       -18.1730   -4.5140  -29.2560 H       201 PRO   -0.1800
   3104 HG1       -18.4060   -3.0770  -31.1110 H       201 PRO    0.0900
   3105 HG2       -17.9870   -4.3740  -32.2980 H       201 PRO    0.0900
   3106 HD1       -20.6010   -3.9340  -30.7650 H       201 PRO    0.5100
   3107 HD2       -20.3450   -4.3470  -32.5170 H       201 PRO   -0.5100
   3108 N         -20.5260   -7.0710  -28.7100 N.am    202 LEU   -0.4700
   3109 CA        -21.0170   -7.4880  -27.4020 C.3     202 LEU    0.3100
   3110 C         -22.1760   -8.4750  -27.5080 C.2     202 LEU    0.0700
   3111 O         -22.9280   -8.4540  -28.4830 O.2     202 LEU    0.0900
   3112 CB        -21.4180   -6.2670  -26.5600 C.3     202 LEU   -0.1800
   3113 CG        -22.3250   -5.2050  -27.1900 C.3     202 LEU    0.0900
   3114 CD1       -23.7470   -5.7180  -27.3690 C.3     202 LEU    0.0900
   3115 CD2       -22.3220   -3.9400  -26.3450 C.3     202 LEU   -0.0900
   3116 HN        -21.1980   -7.0470  -29.4460 H       202 LEU    0.0900
   3117 HA        -20.2310   -8.0410  -26.9110 H       202 LEU   -0.2700
   3118 HB1       -20.4800   -5.7590  -26.2530 H       202 LEU    0.0900
   3119 HB2       -21.9360   -6.6480  -25.6570 H       202 LEU    0.0900
   3120 HG        -21.9150   -4.9190  -28.1820 H       202 LEU    0.0900
   3121 HD11      -24.0490   -6.3220  -26.4870 H       202 LEU   -0.2700
   3122 HD12      -23.8080   -6.3590  -28.2750 H       202 LEU    0.0900
   3123 HD13      -24.4480   -4.8630  -27.4690 H       202 LEU    0.0900
   3124 HD21      -21.2920   -3.5310  -26.2720 H       202 LEU    0.0900
   3125 HD22      -22.6870   -4.1700  -25.3200 H       202 LEU    0.5100
   3126 HD23      -22.9760   -3.1730  -26.8110 H       202 LEU   -0.5100
   3127 N         -22.3210   -9.3530  -26.5040 N.am    203 PRO   -0.2900
   3128 CA        -23.4110  -10.3340  -26.4630 C.3     203 PRO    0.0000
   3129 C         -24.7820   -9.6690  -26.5370 C.2     203 PRO    0.0900
   3130 O         -25.4960   -9.8410  -27.5260 O.2     203 PRO    0.0900
   3131 CB        -23.2250  -11.0040  -25.0980 C.3     203 PRO    0.0200
   3132 CG        -21.7760  -10.8350  -24.7920 C.3     203 PRO    0.0900
   3133 CD        -21.4020   -9.5010  -25.3620 C.3     203 PRO   -0.1800
   3134 HA        -23.3470  -11.0030  -27.3070 H       203 PRO    0.0900
   3135 HB1       -23.4960  -12.0800  -25.1460 H       203 PRO    0.0900
   3136 HB2       -23.8520  -10.5100  -24.3270 H       203 PRO   -0.1800
   3137 HG1       -21.6020  -10.8540  -23.6950 H       203 PRO    0.0900
   3138 HG2       -21.1780  -11.6450  -25.2630 H       203 PRO    0.0900
   3139 HD1       -21.5650   -8.6830  -24.6310 H       203 PRO    0.5100
   3140 HD2       -20.3490   -9.4890  -25.7160 H       203 PRO   -0.5100
   3141 N         -25.1390   -8.9170  -25.4990 N.am    204 GLY   -0.4700
   3142 CA        -26.4090   -8.2200  -25.4570 C.3     204 GLY    0.3100
   3143 C         -27.5850   -9.1180  -25.7880 C.2     204 GLY   -0.0200
   3144 O         -28.3440   -8.8480  -26.7190 O.2     204 GLY    0.0900
   3145 HN        -24.5490   -8.7970  -24.7040 H       204 GLY    0.0900
   3146 HA1       -26.3690   -7.4140  -26.1750 H       204 GLY    0.5100
   3147 HA2       -26.5380   -7.8250  -24.4600 H       204 GLY   -0.5100
   3148 N         -27.7340  -10.1980  -25.0240 N.am    205 GLU   -0.4700
   3149 CA        -28.8190  -11.1440  -25.2460 C.3     205 GLU    0.3100
   3150 C         -30.1450  -10.6000  -24.7320 C.2     205 GLU    0.0700
   3151 O         -31.2100  -11.1310  -25.0480 O.2     205 GLU    0.0900
   3152 CB        -28.5050  -12.4920  -24.5920 C.3     205 GLU   -0.1800
   3153 CG        -27.2780  -13.1760  -25.1730 C.3     205 GLU    0.0900
   3154 CD        -27.3700  -13.3420  -26.6770 C.2     205 GLU    0.0900
   3155 OE1       -26.3410  -13.1650  -27.3610 O.co2   205 GLU   -0.2800
   3156 OE2       -28.4760  -13.6370  -27.1810 O.co2   205 GLU    0.0900
   3157 HN        -27.1150  -10.4060  -24.2710 H       205 GLU    0.0900
   3158 HA        -28.9440  -11.2660  -26.3120 H       205 GLU    0.6200
   3159 HB1       -29.3790  -13.1630  -24.7260 H       205 GLU   -0.7600
   3160 HB2       -28.3390  -12.3290  -23.5070 H       205 GLU   -0.7600
   3161 HG1       -27.1700  -14.1800  -24.7100 H       205 GLU    0.5100
   3162 HG2       -26.3800  -12.5670  -24.9380 H       205 GLU   -0.5100
   3163 N         -30.0770   -9.5380  -23.9330 N.am    206 ARG   -0.4700
   3164 CA        -31.2790   -8.8590  -23.4690 C.3     206 ARG    0.3100
   3165 C         -32.0380   -8.2690  -24.6480 C.2     206 ARG    0.0700
   3166 O         -33.2520   -8.4330  -24.7670 O.2     206 ARG    0.0900
   3167 CB        -30.9200   -7.7560  -22.4720 C.3     206 ARG   -0.1800
   3168 CG        -30.6660   -8.2590  -21.0630 C.3     206 ARG    0.0900
   3169 CD        -31.9720   -8.5990  -20.3590 C.3     206 ARG    0.0900
   3170 NE        -31.7410   -9.2540  -19.0730 N.pl3   206 ARG   -0.1800
   3171 CZ        -31.8660  -10.5600  -18.8710 C.cat   206 ARG    0.0900
   3172 NH1       -32.2300  -11.3570  -19.8680 N.pl3   206 ARG    0.0900
   3173 NH2       -31.6350  -11.0730  -17.6690 N.pl3   206 ARG    0.2000
   3174 HN        -29.2090   -9.1630  -23.6200 H       206 ARG    0.0900
   3175 HA        -31.9190   -9.5930  -23.0040 H       206 ARG    0.0900
   3176 HB1       -31.7560   -7.0250  -22.4390 H       206 ARG   -0.7000
   3177 HB2       -30.0050   -7.2400  -22.8310 H       206 ARG    0.4400
   3178 HG1       -30.1330   -7.4750  -20.4850 H       206 ARG    0.6400
   3179 HG2       -30.0280   -9.1670  -21.1080 H       206 ARG   -0.8000
   3180 HD1       -32.5680   -9.2930  -20.9900 H       206 ARG    0.4600
   3181 HD2       -32.5470   -7.6690  -20.1670 H       206 ARG    0.4600
   3182 HE        -31.4710   -8.6830  -18.2990 H       206 ARG   -0.8000
   3183 HH11      -32.4090  -10.9730  -20.7740 H       206 ARG    0.4600
   3184 HH12      -32.3240  -12.3400  -19.7140 H       206 ARG    0.4600
   3185 HH21      -31.3650  -10.4740  -16.9150 H       206 ARG    0.5100
   3186 HH22      -31.7300  -12.0570  -17.5180 H       206 ARG   -0.5100
   3187 N         -31.3110   -7.5840  -25.5250 N.am    207 ALA   -0.4700
   3188 CA        -31.9090   -6.9770  -26.7050 C.3     207 ALA    0.3100
   3189 C         -32.3710   -8.0370  -27.6960 C.2     207 ALA    0.0700
   3190 O         -33.3860   -7.8680  -28.3680 O.2     207 ALA    0.0900
   3191 CB        -30.9290   -6.0180  -27.3650 C.3     207 ALA   -0.2700
   3192 HN        -30.3270   -7.4550  -25.4160 H       207 ALA    0.0900
   3193 HA        -32.7990   -6.4510  -26.3950 H       207 ALA    0.0900
   3194 HB1       -29.9460   -6.5150  -27.5100 H       207 ALA    0.0900
   3195 HB2       -30.7830   -5.1240  -26.7220 H       207 ALA    0.5100
   3196 HB3       -31.3170   -5.7050  -28.3580 H       207 ALA   -0.5100
   3197 N         -31.6210   -9.1340  -27.7900 N.am    208 ARG   -0.4700
   3198 CA        -31.9830  -10.2240  -28.6880 C.3     208 ARG    0.3100
   3199 C         -33.2330  -10.9490  -28.2130 C.2     208 ARG    0.0700
   3200 O         -34.1700  -11.1580  -28.9800 O.2     208 ARG    0.0900
   3201 CB        -30.8300  -11.2190  -28.8410 C.3     208 ARG   -0.1800
   3202 CG        -30.1120  -11.1270  -30.1780 C.3     208 ARG    0.0900
   3203 CD        -29.2750  -12.3650  -30.4410 C.3     208 ARG    0.0900
   3204 NE        -28.5530  -12.2700  -31.7110 N.pl3   208 ARG   -0.1800
   3205 CZ        -27.2920  -11.8620  -31.8200 C.cat   208 ARG    0.0900
   3206 NH1       -26.6070  -11.5120  -30.7400 N.pl3   208 ARG    0.0900
   3207 NH2       -26.7170  -11.8100  -33.0150 N.pl3   208 ARG    0.2000
   3208 HN        -30.7880   -9.2590  -27.2560 H       208 ARG    0.0900
   3209 HA        -32.2350   -9.7940  -29.6460 H       208 ARG    0.0900
   3210 HB1       -31.2350  -12.2470  -28.7280 H       208 ARG   -0.7000
   3211 HB2       -30.0930  -11.0320  -28.0320 H       208 ARG    0.4400
   3212 HG1       -29.4520  -10.2340  -30.1770 H       208 ARG    0.6400
   3213 HG2       -30.8630  -11.0160  -30.9890 H       208 ARG   -0.8000
   3214 HD1       -29.9320  -13.2580  -30.4910 H       208 ARG    0.4600
   3215 HD2       -28.5230  -12.4870  -29.6320 H       208 ARG    0.4600
   3216 HE        -29.0370  -12.5260  -32.5460 H       208 ARG   -0.8000
   3217 HH11      -26.9810  -11.6930  -29.8300 H       208 ARG    0.4600
   3218 HH12      -25.7170  -11.0670  -30.8340 H       208 ARG    0.4600
   3219 HH21      -25.8280  -11.3670  -33.1230 H       208 ARG    0.5100
   3220 HH22      -27.1740  -12.2140  -33.8080 H       208 ARG   -0.5100
   3221 N         -33.2470  -11.3340  -26.9380 N.am    209 SER   -0.4700
   3222 CA        -34.3960  -12.0160  -26.3650 C.3     209 SER    0.3100
   3223 C         -35.6520  -11.1640  -26.4950 C.2     209 SER    0.0700
   3224 O         -36.7070  -11.6520  -26.8960 O.2     209 SER    0.0900
   3225 CB        -34.1430  -12.3560  -24.8930 C.3     209 SER    0.0500
   3226 OG        -35.2370  -13.0690  -24.3430 O.3     209 SER    0.0900
   3227 HN        -32.4770  -11.1730  -26.3250 H       209 SER    0.0900
   3228 HA        -34.5680  -12.9170  -26.9330 H       209 SER   -0.6600
   3229 HB1       -34.0030  -11.4200  -24.3130 H       209 SER    0.4300
   3230 HB2       -33.2310  -12.9850  -24.8080 H       209 SER    0.5100
   3231 HG1       -35.2210  -13.9370  -24.7550 H       209 SER   -0.5100
   3232 N         -35.5310   -9.8830  -26.1600 N.am    210 THR   -0.4700
   3233 CA        -36.6500   -8.9530  -26.2620 C.3     210 THR    0.3100
   3234 C         -37.1050   -8.8000  -27.7080 C.2     210 THR    0.0700
   3235 O         -38.2990   -8.8230  -28.0040 O.2     210 THR    0.0900
   3236 CB        -36.2850   -7.5670  -25.7000 C.3     210 THR    0.1400
   3237 CG2       -37.4750   -6.6220  -25.7910 C.3     210 THR    0.0900
   3238 OG1       -35.8880   -7.6920  -24.3300 O.3     210 THR   -0.6600
   3239 HN        -34.6730   -9.5010  -25.8260 H       210 THR    0.4300
   3240 HA        -37.4780   -9.3710  -25.7110 H       210 THR   -0.2700
   3241 HB        -35.4440   -7.1320  -26.2820 H       210 THR    0.0900
   3242 HG1       -34.9760   -7.9950  -24.3460 H       210 THR    0.0900
   3243 HG21      -38.3800   -7.1050  -25.3640 H       210 THR    0.0900
   3244 HG22      -37.6770   -6.3690  -26.8540 H       210 THR    0.5100
   3245 HG23      -37.2660   -5.6930  -25.2190 H       210 THR   -0.5100
   3246 N         -36.1400   -8.6450  -28.6120 N.am    211 LEU   -0.4700
   3247 CA        -36.4300   -8.5110  -30.0310 C.3     211 LEU    0.3100
   3248 C         -37.1700   -9.7430  -30.5350 C.2     211 LEU    0.0700
   3249 O         -38.1570   -9.6330  -31.2590 O.2     211 LEU    0.0900
   3250 CB        -35.1320   -8.3030  -30.8180 C.3     211 LEU   -0.1800
   3251 CG        -35.2120   -7.8210  -32.2700 C.3     211 LEU    0.0900
   3252 CD1       -35.7210   -8.9170  -33.1960 C.3     211 LEU    0.0900
   3253 CD2       -36.0790   -6.5740  -32.3790 C.3     211 LEU   -0.0900
   3254 HN        -35.1770   -8.6140  -28.3560 H       211 LEU    0.0900
   3255 HA        -37.0890   -7.6660  -30.1620 H       211 LEU   -0.2700
   3256 HB1       -34.5950   -9.2730  -30.8270 H       211 LEU    0.0900
   3257 HB2       -34.5270   -7.5580  -30.2610 H       211 LEU    0.0900
   3258 HG        -34.2030   -7.5020  -32.6040 H       211 LEU    0.0900
   3259 HD11      -36.8280   -8.9900  -33.1290 H       211 LEU   -0.2700
   3260 HD12      -35.2820   -9.8940  -32.9020 H       211 LEU    0.0900
   3261 HD13      -35.4440   -8.6840  -34.2460 H       211 LEU    0.0900
   3262 HD21      -35.7590   -5.8190  -31.6280 H       211 LEU    0.0900
   3263 HD22      -37.1430   -6.8340  -32.1890 H       211 LEU    0.5100
   3264 HD23      -35.9780   -6.1300  -33.3920 H       211 LEU   -0.5100
   3265 N         -36.6930  -10.9210  -30.1380 N.am    212 GLN   -0.4700
   3266 CA        -37.3060  -12.1740  -30.5650 C.3     212 GLN    0.3100
   3267 C         -38.7120  -12.3490  -30.0000 C.2     212 GLN    0.0700
   3268 O         -39.5610  -12.9930  -30.6180 O.2     212 GLN    0.0900
   3269 CB        -36.4290  -13.3680  -30.1700 C.3     212 GLN   -0.1800
   3270 CG        -35.0730  -13.3940  -30.8520 C.3     212 GLN    0.0900
   3271 CD        -34.2710  -14.6360  -30.5180 C.2     212 GLN    0.0900
   3272 NE2       -34.8410  -15.6570  -30.0950 N.am    212 GLN   -0.1800
   3273 OE1       -32.9700  -14.5730  -30.6960 O.2     212 GLN    0.0900
   3274 HN        -35.9030  -11.0010  -29.5370 H       212 GLN    0.0900
   3275 HA        -37.4290  -12.1390  -31.6370 H       212 GLN    0.5500
   3276 HB1       -36.9700  -14.3010  -30.4310 H       212 GLN   -0.5500
   3277 HB2       -36.2680  -13.3380  -29.0720 H       212 GLN   -0.6200
   3278 HG1       -34.4920  -12.5020  -30.5330 H       212 GLN    0.3200
   3279 HG2       -35.2220  -13.3560  -31.9530 H       212 GLN    0.3000
   3280 HE21      -34.3080  -16.4740  -29.8760 H       212 GLN    0.5100
   3281 HE22      -35.8350  -15.6610  -29.9740 H       212 GLN   -0.5100
   3282 N         -38.9560  -11.7760  -28.8240 N.am    213 LYS   -0.4700
   3283 CA        -40.2670  -11.8600  -28.1990 C.3     213 LYS    0.3100
   3284 C         -41.2480  -10.8670  -28.8170 C.2     213 LYS    0.0700
   3285 O         -42.4470  -11.1360  -28.9000 O.2     213 LYS    0.0900
   3286 CB        -40.1630  -11.6460  -26.6870 C.3     213 LYS   -0.1800
   3287 CG        -39.4240  -12.7570  -25.9620 C.3     213 LYS    0.0900
   3288 CD        -39.3320  -12.4890  -24.4690 C.3     213 LYS    0.0900
   3289 CE        -38.5640  -13.5930  -23.7590 C.3     213 LYS   -0.1800
   3290 NZ        -38.4330  -13.3340  -22.2990 N.4     213 LYS    0.0900
   3291 HN        -38.2600  -11.2690  -28.3230 H       213 LYS    0.0900
   3292 HA        -40.6770  -12.8370  -28.4120 H       213 LYS   -0.1800
   3293 HB1       -41.1890  -11.5740  -26.2690 H       213 LYS    0.0900
   3294 HB2       -39.6310  -10.6900  -26.5020 H       213 LYS    0.0900
   3295 HG1       -38.3980  -12.8440  -26.3790 H       213 LYS    0.2100
   3296 HG2       -39.9600  -13.7170  -26.1260 H       213 LYS    0.0500
   3297 HD1       -40.3570  -12.4270  -24.0450 H       213 LYS    0.0500
   3298 HD2       -38.8150  -11.5200  -24.3030 H       213 LYS   -0.3000
   3299 HE1       -37.5390  -13.6670  -24.1810 H       213 LYS    0.3300
   3300 HE2       -39.0990  -14.5590  -23.8830 H       213 LYS    0.3300
   3301 HZ1       -39.3790  -13.2710  -21.8710 H       213 LYS    0.3300
   3302 HZ2       -37.9250  -12.4390  -22.1510 H       213 LYS    0.5100
   3303 HZ3       -37.9030  -14.1110  -21.8550 H       213 LYS   -0.5100
   3304 N         -40.7320   -9.7220  -29.2510 N.am    214 GLU   -0.4700
   3305 CA        -41.5450   -8.7330  -29.9470 C.3     214 GLU    0.3100
   3306 C         -41.9100   -9.2340  -31.3380 C.2     214 GLU    0.0700
   3307 O         -42.9860   -8.9340  -31.8600 O.2     214 GLU    0.0900
   3308 CB        -40.8040   -7.3970  -30.0430 C.3     214 GLU   -0.1800
   3309 CG        -40.6310   -6.6870  -28.7090 C.3     214 GLU    0.0900
   3310 CD        -41.9460   -6.1910  -28.1370 C.2     214 GLU    0.0900
   3311 OE1       -42.9120   -6.0310  -28.9150 O.co2   214 GLU   -0.2800
   3312 OE2       -42.0130   -5.9530  -26.9130 O.co2   214 GLU    0.0900
   3313 HN        -39.7720   -9.4900  -29.1220 H       214 GLU    0.0900
   3314 HA        -42.4670   -8.6120  -29.4000 H       214 GLU    0.6200
   3315 HB1       -41.3710   -6.7290  -30.7250 H       214 GLU   -0.7600
   3316 HB2       -39.7990   -7.5830  -30.4750 H       214 GLU   -0.7600
   3317 HG1       -39.9560   -5.8160  -28.8470 H       214 GLU    0.5100
   3318 HG2       -40.1740   -7.3910  -27.9810 H       214 GLU   -0.5100
   3319 N         -41.0050  -10.0070  -31.9360 N.am    215 VAL   -0.4700
   3320 CA        -41.2560  -10.6240  -33.2300 C.3     215 VAL    0.3100
   3321 C         -42.2450  -11.7730  -33.0820 C.2     215 VAL    0.0700
   3322 O         -43.0720  -12.0110  -33.9620 O.2     215 VAL    0.0900
   3323 CB        -39.9560  -11.1440  -33.8680 C.3     215 VAL   -0.0900
   3324 CG1       -40.2640  -12.0040  -35.0850 C.3     215 VAL    0.0900
   3325 CG2       -39.0530   -9.9820  -34.2500 C.3     215 VAL   -0.2700
   3326 HN        -40.1180  -10.1960  -31.5250 H       215 VAL    0.0900
   3327 HA        -41.7110   -9.8810  -33.8670 H       215 VAL    0.0900
   3328 HB        -39.3960  -11.7470  -33.1230 H       215 VAL    0.0900
   3329 HG11      -40.9680  -11.4730  -35.7610 H       215 VAL   -0.2700
   3330 HG12      -40.7330  -12.9580  -34.7640 H       215 VAL    0.0900
   3331 HG13      -39.3280  -12.2180  -35.6430 H       215 VAL    0.0900
   3332 HG21      -38.9390   -9.2880  -33.3890 H       215 VAL    0.0900
   3333 HG22      -39.4960   -9.4220  -35.1010 H       215 VAL    0.5100
   3334 HG23      -38.0490  -10.3610  -34.5340 H       215 VAL   -0.5100
   3335 N         -42.1640  -12.4780  -31.9570 N.am    216 HSE   -0.4700
   3336 CA        -43.0840  -13.5710  -31.6760 C.3     216 HSE    0.3100
   3337 C         -44.5040  -13.0450  -31.5190 C.2     216 HSE    0.0700
   3338 O         -45.4710  -13.7170  -31.8820 O.2     216 HSE    0.0900
   3339 CB        -42.6600  -14.3230  -30.4140 C.3     216 HSE   -0.0800
   3340 CG        -43.5350  -15.4930  -30.0870 C.ar    216 HSE    0.0900
   3341 CD2       -44.6790  -15.5800  -29.3700 C.ar    216 HSE    0.0900
   3342 ND1       -43.2580  -16.7730  -30.5260 N.ar    216 HSE   -0.7000
   3343 CE1       -44.1950  -17.5930  -30.0890 C.ar    216 HSE    0.2200
   3344 NE2       -45.0730  -16.8950  -29.3850 N.ar    216 HSE    0.2500
   3345 HN        -41.4750  -12.2920  -31.2610 H       216 HSE    0.1300
   3346 HA        -43.0820  -14.2360  -32.5270 H       216 HSE   -0.3600
   3347 HB1       -42.6870  -13.6190  -29.5550 H       216 HSE    0.3200
   3348 HB2       -41.6230  -14.6930  -30.5500 H       216 HSE   -0.0500
   3349 HD2       -45.2290  -14.8000  -28.8590 H       216 HSE    0.0900
   3350 HE1       -44.2590  -18.6660  -30.2630 H       216 HSE    0.5100
   3351 HE2       -45.8890  -17.2530  -28.9320 H       216 HSE   -0.5100
   3352 N         -44.6280  -11.8400  -30.9720 N.am    217 ALA   -0.4700
   3353 CA        -45.9270  -11.2050  -30.8040 C.3     217 ALA    0.3100
   3354 C         -46.4410  -10.6670  -32.1350 C.2     217 ALA    0.0700
   3355 O         -47.6190  -10.8060  -32.4610 O.2     217 ALA    0.0900
   3356 CB        -45.8420  -10.0870  -29.7760 C.3     217 ALA   -0.2700
   3357 HN        -43.8400  -11.3190  -30.6540 H       217 ALA    0.0900
   3358 HA        -46.6300  -11.9590  -30.4830 H       217 ALA    0.0900
   3359 HB1       -45.1100   -9.3190  -30.1070 H       217 ALA    0.0900
   3360 HB2       -45.5080  -10.4960  -28.7980 H       217 ALA    0.5100
   3361 HB3       -46.8360   -9.6040  -29.6600 H       217 ALA   -0.5100
   3362 N         -45.5470  -10.0490  -32.9030 N.am    218 ALA   -0.4700
   3363 CA        -45.8980   -9.5340  -34.2190 C.3     218 ALA    0.3100
   3364 C         -46.2780  -10.6760  -35.1530 C.2     218 ALA    0.0700
   3365 O         -47.1460  -10.5300  -36.0120 O.2     218 ALA    0.0900
   3366 CB        -44.7450   -8.7320  -34.8030 C.3     218 ALA   -0.2700
   3367 HN        -44.6030   -9.9120  -32.6130 H       218 ALA    0.0900
   3368 HA        -46.7730   -8.9100  -34.1130 H       218 ALA    0.0900
   3369 HB1       -43.9050   -9.4090  -35.0700 H       218 ALA    0.0900
   3370 HB2       -44.3810   -7.9930  -34.0560 H       218 ALA    0.5100
   3371 HB3       -45.0790   -8.2020  -35.7210 H       218 ALA   -0.5100
   3372 N         -45.6200  -11.8200  -34.9760 N.am    219 LYS   -0.4700
   3373 CA        -45.9210  -13.0050  -35.7660 C.3     219 LYS    0.3100
   3374 C         -47.2770  -13.5720  -35.3760 C.2     219 LYS    0.0700
   3375 O         -48.0900  -13.9130  -36.2320 O.2     219 LYS    0.0900
   3376 CB        -44.8300  -14.0650  -35.5860 C.3     219 LYS   -0.1800
   3377 CG        -45.0370  -15.3120  -36.4300 C.3     219 LYS    0.0900
   3378 CD        -43.8750  -16.2820  -36.2810 C.3     219 LYS    0.0900
   3379 CE        -44.0560  -17.4980  -37.1760 C.3     219 LYS   -0.1800
   3380 NZ        -42.9110  -18.4460  -37.0710 N.4     219 LYS    0.0900
   3381 HN        -44.8940  -11.9160  -34.3000 H       219 LYS    0.0900
   3382 HA        -45.9880  -12.7080  -36.8030 H       219 LYS   -0.1800
   3383 HB1       -44.8040  -14.3640  -34.5170 H       219 LYS    0.0900
   3384 HB2       -43.8530  -13.6140  -35.8580 H       219 LYS    0.0900
   3385 HG1       -45.1310  -15.0180  -37.4970 H       219 LYS    0.2100
   3386 HG2       -45.9750  -15.8160  -36.1130 H       219 LYS    0.0500
   3387 HD1       -43.8100  -16.6150  -35.2230 H       219 LYS    0.0500
   3388 HD2       -42.9300  -15.7660  -36.5530 H       219 LYS   -0.3000
   3389 HE1       -44.1270  -17.1740  -38.2370 H       219 LYS    0.3300
   3390 HE2       -44.9760  -18.0470  -36.8820 H       219 LYS    0.3300
   3391 HZ1       -42.8250  -18.7770  -36.0880 H       219 LYS    0.3300
   3392 HZ2       -42.0350  -17.9620  -37.3520 H       219 LYS    0.5100
   3393 HZ3       -43.0750  -19.2590  -37.6970 H       219 LYS   -0.5100
   3394 N         -47.5190  -13.6690  -34.0710 N.am    220 SER   -0.4700
   3395 CA        -48.7980  -14.1420  -33.5610 C.3     220 SER    0.3100
   3396 C         -49.9370  -13.2650  -34.0660 C.2     220 SER    0.0700
   3397 O         -51.0280  -13.7510  -34.3540 O.2     220 SER    0.0900
   3398 CB        -48.7960  -14.1580  -32.0300 C.3     220 SER    0.0500
   3399 OG        -47.8030  -15.0350  -31.5280 O.3     220 SER    0.0900
   3400 HN        -46.8380  -13.4220  -33.3870 H       220 SER    0.0900
   3401 HA        -48.9650  -15.1370  -33.9460 H       220 SER   -0.6600
   3402 HB1       -49.7880  -14.5000  -31.6620 H       220 SER    0.4300
   3403 HB2       -48.5920  -13.1350  -31.6480 H       220 SER    0.5100
   3404 HG1       -47.0090  -14.5040  -31.4270 H       220 SER   -0.5100
   3405 N         -49.6690  -11.9650  -34.1730 N.am    221 ALA   -0.4700
   3406 CA        -50.6540  -11.0160  -34.6660 C.3     221 ALA    0.3100
   3407 C         -50.8820  -11.2000  -36.1590 C.2     221 ALA    0.0700
   3408 O         -51.9950  -11.0240  -36.6560 O.2     221 ALA    0.0900
   3409 CB        -50.2110   -9.5920  -34.3710 C.3     221 ALA   -0.2700
   3410 HN        -48.7830  -11.5850  -33.9200 H       221 ALA    0.0900
   3411 HA        -51.5950  -11.2250  -34.1810 H       221 ALA    0.0900
   3412 HB1       -49.2380   -9.3850  -34.8660 H       221 ALA    0.0900
   3413 HB2       -50.0890   -9.4530  -33.2750 H       221 ALA    0.5100
   3414 HB3       -50.9640   -8.8730  -34.7580 H       221 ALA   -0.5100
   3415 N         -49.8200  -11.5610  -36.8730 N.am    222 ALA   -0.4700
   3416 CA        -49.9060  -11.8020  -38.3040 C.3     222 ALA    0.3100
   3417 C         -50.8000  -13.0000  -38.5960 C.2     222 ALA    0.0700
   3418 O         -51.4950  -13.0380  -39.6100 O.2     222 ALA    0.0900
   3419 CB        -48.5190  -12.0210  -38.8880 C.3     222 ALA   -0.2700
   3420 HN        -48.9210  -11.6820  -36.4620 H       222 ALA    0.0900
   3421 HA        -50.3760  -10.9440  -38.7630 H       222 ALA    0.0900
   3422 HB1       -48.1080  -12.9940  -38.5440 H       222 ALA    0.0900
   3423 HB2       -47.8360  -11.2110  -38.5550 H       222 ALA    0.5100
   3424 HB3       -48.5720  -12.0320  -39.9980 H       222 ALA   -0.5100
   3425 N         -50.7790  -13.9790  -37.6950 N.am    223 ILE   -0.4700
   3426 CA        -51.5760  -15.1870  -37.8550 C.3     223 ILE    0.3100
   3427 C         -53.0530  -14.9150  -37.5970 C.2     223 ILE    0.0700
   3428 O         -53.9230  -15.5230  -38.2170 O.2     223 ILE    0.0900
   3429 CB        -51.0950  -16.3070  -36.9140 C.3     223 ILE   -0.0900
   3430 CG1       -49.5880  -16.5170  -37.0600 C.3     223 ILE    0.0900
   3431 CG2       -51.8450  -17.5990  -37.1960 C.3     223 ILE   -0.2700
   3432 CD        -49.0330  -17.6110  -36.1740 C.3     223 ILE    0.0900
   3433 HN        -50.2180  -13.9300  -36.8730 H       223 ILE    0.0900
   3434 HA        -51.4930  -15.5040  -38.8840 H       223 ILE    0.0900
   3435 HB        -51.2700  -16.0030  -35.8600 H       223 ILE   -0.1800
   3436 HG11      -49.0730  -15.5660  -36.8100 H       223 ILE    0.0900
   3437 HG12      -49.3700  -16.7760  -38.1180 H       223 ILE    0.0900
   3438 HG21      -51.6720  -17.9190  -38.2460 H       223 ILE   -0.2700
   3439 HG22      -52.9350  -17.4440  -37.0480 H       223 ILE    0.0900
   3440 HG23      -51.4860  -18.4020  -36.5170 H       223 ILE    0.0900
   3441 HD1       -49.3810  -18.6040  -36.5310 H       223 ILE    0.0900
   3442 HD2       -49.3850  -17.4660  -35.1310 H       223 ILE    0.5100
   3443 HD3       -47.9220  -17.5930  -36.2020 H       223 ILE   -0.5100
   3444 N         -53.3340  -13.9960  -36.6770 N.am    224 ILE   -0.4700
   3445 CA        -54.7070  -13.6290  -36.3600 C.3     224 ILE    0.3100
   3446 C         -55.3570  -12.9180  -37.5390 C.2     224 ILE    0.0700
   3447 O         -56.5180  -13.1630  -37.8670 O.2     224 ILE    0.0900
   3448 CB        -54.7800  -12.7190  -35.1240 C.3     224 ILE   -0.0900
   3449 CG1       -54.0820  -13.3780  -33.9320 C.3     224 ILE    0.0900
   3450 CG2       -56.2300  -12.3950  -34.7830 C.3     224 ILE   -0.2700
   3451 CD        -54.0090  -12.5020  -32.7000 C.3     224 ILE    0.0900
   3452 HN        -52.6230  -13.5190  -36.1670 H       224 ILE    0.0900
   3453 HA        -55.2590  -14.5400  -36.1820 H       224 ILE    0.0900
   3454 HB        -54.2290  -11.7760  -35.3260 H       224 ILE   -0.1800
   3455 HG11      -53.0470  -13.6460  -34.2350 H       224 ILE    0.0900
   3456 HG12      -54.6320  -14.3070  -33.6710 H       224 ILE    0.0900
   3457 HG21      -56.7910  -13.3300  -34.5690 H       224 ILE   -0.2700
   3458 HG22      -56.7130  -11.8800  -35.6410 H       224 ILE    0.0900
   3459 HG23      -56.2720  -11.7430  -33.8850 H       224 ILE    0.0900
   3460 HD1       -55.0210  -12.3790  -32.2580 H       224 ILE    0.0900
   3461 HD2       -53.6160  -11.4980  -32.9730 H       224 ILE    0.5100
   3462 HD3       -53.3450  -12.9690  -31.9420 H       224 ILE   -0.5100
   3463 N         -54.5960  -12.0330  -38.1780 N.am    225 ALA   -0.4700
   3464 CA        -55.0870  -11.2950  -39.3320 C.3     225 ALA    0.3100
   3465 C         -55.2710  -12.2050  -40.5380 C.2     225 ALA    0.0700
   3466 O         -56.2660  -12.1140  -41.2540 O.2     225 ALA    0.0900
   3467 CB        -54.1410  -10.1540  -39.6700 C.3     225 ALA   -0.2700
   3468 HN        -53.6590  -11.8380  -37.8980 H       225 ALA    0.0900
   3469 HA        -56.0680  -10.9110  -39.0930 H       225 ALA    0.0900
   3470 HB1       -53.1310  -10.5530  -39.9060 H       225 ALA    0.0900
   3471 HB2       -54.0560   -9.4640  -38.8040 H       225 ALA    0.5100
   3472 HB3       -54.5180   -9.5990  -40.5560 H       225 ALA   -0.5100
   3473 N         -54.3010  -13.0920  -40.7570 N.am    226 GLY   -0.4700
   3474 CA        -54.3420  -14.0100  -41.8780 C.3     226 GLY    0.3100
   3475 C         -55.5870  -14.8720  -41.8820 C.2     226 GLY   -0.0200
   3476 O         -56.1800  -15.1170  -42.9320 O.2     226 GLY    0.0900
   3477 HN        -53.5060  -13.1630  -40.1600 H       226 GLY    0.0900
   3478 HA1       -53.4730  -14.6470  -41.8170 H       226 GLY    0.5100
   3479 HA2       -54.3130  -13.4270  -42.7860 H       226 GLY   -0.5100
   3480 N         -55.9890  -15.3330  -40.7010 N.am    227 LEU   -0.4700
   3481 CA        -57.1700  -16.1740  -40.5710 C.3     227 LEU    0.3100
   3482 C         -58.4480  -15.3880  -40.8390 C.2     227 LEU    0.0700
   3483 O         -59.4750  -15.9640  -41.1920 O.2     227 LEU    0.0900
   3484 CB        -57.2250  -16.8130  -39.1800 C.3     227 LEU   -0.1800
   3485 CG        -56.0920  -17.7860  -38.8500 C.3     227 LEU    0.0900
   3486 CD1       -56.2060  -18.2880  -37.4170 C.3     227 LEU    0.0900
   3487 CD2       -56.0840  -18.9490  -39.8310 C.3     227 LEU   -0.0900
   3488 HN        -55.5030  -15.1250  -39.8550 H       227 LEU    0.0900
   3489 HA        -57.1240  -16.9380  -41.3330 H       227 LEU   -0.2700
   3490 HB1       -58.1860  -17.3620  -39.0920 H       227 LEU    0.0900
   3491 HB2       -57.2060  -15.9970  -38.4270 H       227 LEU    0.0900
   3492 HG        -55.1170  -17.2710  -38.9820 H       227 LEU    0.0900
   3493 HD11      -57.1740  -18.8140  -37.2710 H       227 LEU   -0.2700
   3494 HD12      -56.1590  -17.4310  -36.7110 H       227 LEU    0.0900
   3495 HD13      -55.3800  -18.9980  -37.1980 H       227 LEU    0.0900
   3496 HD21      -55.9380  -18.5740  -40.8670 H       227 LEU    0.0900
   3497 HD22      -57.0520  -19.4910  -39.7830 H       227 LEU    0.5100
   3498 HD23      -55.2530  -19.6450  -39.5860 H       227 LEU   -0.5100
   3499 N         -58.3840  -14.0710  -40.6730 N.am    228 PHE   -0.4700
   3500 CA        -59.5240  -13.2140  -40.9650 C.3     228 PHE    0.3100
   3501 C         -59.7950  -13.1960  -42.4630 C.2     228 PHE    0.0700
   3502 O         -60.8900  -13.5130  -42.9140 O.2     228 PHE    0.0900
   3503 CB        -59.2760  -11.7920  -40.4530 C.3     228 PHE   -0.1800
   3504 CG        -60.4580  -10.8740  -40.6110 C.ar    228 PHE    0.0900
   3505 CD1       -61.3390  -10.6690  -39.5610 C.ar    228 PHE    0.0900
   3506 CD2       -60.6860  -10.2130  -41.8100 C.ar    228 PHE    0.0000
   3507 CE1       -62.4270   -9.8260  -39.7040 C.ar    228 PHE   -0.1150
   3508 CE2       -61.7710   -9.3680  -41.9570 C.ar    228 PHE    0.1150
   3509 CZ        -62.6410   -9.1740  -40.9030 C.ar    228 PHE   -0.1150
   3510 HN        -57.5610  -13.6150  -40.3440 H       228 PHE    0.1150
   3511 HA        -60.3930  -13.6380  -40.4860 H       228 PHE   -0.1150
   3512 HB1       -58.4330  -11.3400  -41.0190 H       228 PHE    0.1150
   3513 HB2       -59.0330  -11.8290  -39.3700 H       228 PHE   -0.1150
   3514 HD1       -61.1750  -11.1730  -38.6210 H       228 PHE    0.1150
   3515 HD2       -60.0070  -10.3590  -42.6370 H       228 PHE   -0.1150
   3516 HE1       -63.1090   -9.6790  -38.8800 H       228 PHE    0.1150
   3517 HE2       -61.9380   -8.8610  -42.8950 H       228 PHE    0.5100
   3518 HZ        -63.4880   -8.5130  -41.0140 H       228 PHE   -0.5100
   3519 N         -58.7750  -12.8290  -43.2370 N.am    229 ALA   -0.4700
   3520 CA        -58.8870  -12.8020  -44.6870 C.3     229 ALA    0.3100
   3521 C         -59.1890  -14.1910  -45.2350 C.2     229 ALA    0.0700
   3522 O         -59.8980  -14.3400  -46.2280 O.2     229 ALA    0.0900
   3523 CB        -57.6080  -12.2560  -45.3040 C.3     229 ALA   -0.2700
   3524 HN        -57.8930  -12.5580  -42.8590 H       229 ALA    0.0900
   3525 HA        -59.7270  -12.1770  -44.9490 H       229 ALA    0.0900
   3526 HB1       -56.7440  -12.8970  -45.0240 H       229 ALA    0.0900
   3527 HB2       -57.4190  -11.2260  -44.9330 H       229 ALA    0.5100
   3528 HB3       -57.6960  -12.2440  -46.4110 H       229 ALA   -0.5100
   3529 N         -58.6520  -15.2120  -44.5750 N.am    230 LEU   -0.4700
   3530 CA        -58.8420  -16.5890  -45.0040 C.3     230 LEU    0.3100
   3531 C         -60.2740  -17.0560  -44.7620 C.2     230 LEU    0.0700
   3532 O         -60.7460  -17.9990  -45.3960 O.2     230 LEU    0.0900
   3533 CB        -57.8600  -17.5110  -44.2770 C.3     230 LEU   -0.1800
   3534 CG        -57.7480  -18.9500  -44.7810 C.3     230 LEU    0.0900
   3535 CD1       -57.1390  -18.9810  -46.1730 C.3     230 LEU    0.0900
   3536 CD2       -56.9200  -19.7880  -43.8210 C.3     230 LEU   -0.0900
   3537 HN        -58.0970  -15.0810  -43.7570 H       230 LEU    0.0900
   3538 HA        -58.6800  -16.6340  -46.0710 H       230 LEU   -0.2700
   3539 HB1       -58.1650  -17.5520  -43.2100 H       230 LEU    0.0900
   3540 HB2       -56.8530  -17.0510  -44.3470 H       230 LEU    0.0900
   3541 HG        -58.7590  -19.4100  -44.8110 H       230 LEU    0.0900
   3542 HD11      -56.1230  -18.5300  -46.1550 H       230 LEU   -0.2700
   3543 HD12      -57.7720  -18.3980  -46.8760 H       230 LEU    0.0900
   3544 HD13      -57.0560  -20.0310  -46.5270 H       230 LEU    0.0900
   3545 HD21      -57.3960  -19.8010  -42.8170 H       230 LEU    0.0900
   3546 HD22      -55.9000  -19.3570  -43.7250 H       230 LEU    0.5100
   3547 HD23      -56.8510  -20.8330  -44.1930 H       230 LEU   -0.5100
   3548 N         -60.9670  -16.3850  -43.8430 N.am    231 CYS   -0.4700
   3549 CA        -62.3240  -16.7710  -43.4750 C.3     231 CYS    0.3100
   3550 C         -63.3840  -15.8210  -44.0270 C.2     231 CYS    0.0700
   3551 O         -64.5800  -16.0450  -43.8450 O.2     231 CYS    0.0900
   3552 CB        -62.4630  -16.8650  -41.9510 C.3     231 CYS   -0.1100
   3553 SG        -61.4770  -18.1700  -41.1740 S.3     231 CYS    0.0900
   3554 HN        -60.5910  -15.5940  -43.3690 H       231 CYS    0.0900
   3555 HA        -62.5360  -17.7270  -43.9310 H       231 CYS   -0.2300
   3556 HB1       -63.5340  -17.0370  -41.7170 H       231 CYS    0.1600
   3557 HB2       -62.1640  -15.8860  -41.5210 H       231 CYS    0.5100
   3558 HG1       -60.3100  -17.5800  -41.3950 H       231 CYS   -0.5100
   3559 N         -62.9470  -14.7590  -44.7010 N.am    232 TRP   -0.4700
   3560 CA        -63.8790  -13.7850  -45.2590 C.3     232 TRP    0.3100
   3561 C         -63.7570  -13.6500  -46.7730 C.2     232 TRP    0.0700
   3562 O         -64.7380  -13.3590  -47.4540 O.2     232 TRP    0.0900
   3563 CB        -63.7080  -12.4190  -44.5870 C.3     232 TRP   -0.1800
   3564 CG        -64.2530  -12.3700  -43.1950 C.ar    232 TRP    0.0900
   3565 CD1       -63.6030  -12.7170  -42.0450 C.ar    232 TRP    0.0900
   3566 CD2       -65.5640  -11.9480  -42.8010 C.ar    232 TRP   -0.0300
   3567 CE2       -65.6360  -12.0660  -41.3960 C.ar    232 TRP   -0.1500
   3568 CE3       -66.6840  -11.4820  -43.4970 C.ar    232 TRP    0.2200
   3569 NE1       -64.4260  -12.5370  -40.9600 N.ar    232 TRP   -0.5100
   3570 CZ2       -66.7840  -11.7360  -40.6780 C.ar    232 TRP    0.3700
   3571 CZ3       -67.8240  -11.1560  -42.7810 C.ar    232 TRP    0.2400
   3572 CH2       -67.8650  -11.2840  -41.3880 C.ar    232 TRP    0.1100
   3573 HN        -61.9770  -14.5830  -44.8530 H       232 TRP   -0.2500
   3574 HA        -64.8810  -14.1560  -45.1050 H       232 TRP    0.1700
   3575 HB1       -64.2350  -11.6530  -45.1950 H       232 TRP   -0.2000
   3576 HB2       -62.6260  -12.1720  -44.5470 H       232 TRP    0.1400
   3577 HD1       -62.5870  -13.0810  -41.9950 H       232 TRP   -0.2700
   3578 HE1       -64.1880  -12.7150  -40.0320 H       232 TRP    0.1600
   3579 HE3       -66.6770  -11.3730  -44.5720 H       232 TRP   -0.1400
   3580 HZ2       -66.8370  -11.8260  -39.6040 H       232 TRP    0.1400
   3581 HZ3       -68.6960  -10.7980  -43.3070 H       232 TRP    0.5100
   3582 HH2       -68.7700  -11.0200  -40.8610 H       232 TRP   -0.5100
   3583 N         -62.5520  -13.8640  -47.2990 N.am    233 LEU   -0.4700
   3584 CA        -62.3410  -13.8080  -48.7400 C.3     233 LEU    0.3100
   3585 C         -63.3020  -14.7140  -49.5040 C.2     233 LEU    0.0700
   3586 O         -63.9280  -14.2730  -50.4640 O.2     233 LEU    0.0900
   3587 CB        -60.8900  -14.1390  -49.1050 C.3     233 LEU   -0.1800
   3588 CG        -59.8710  -13.0070  -48.9720 C.3     233 LEU    0.0900
   3589 CD1       -58.4980  -13.4780  -49.4230 C.3     233 LEU    0.0900
   3590 CD2       -60.3110  -11.7900  -49.7720 C.3     233 LEU   -0.0900
   3591 HN        -61.7530  -14.0690  -46.7400 H       233 LEU    0.0900
   3592 HA        -62.5910  -12.8110  -49.0720 H       233 LEU   -0.2700
   3593 HB1       -60.8770  -14.4830  -50.1600 H       233 LEU    0.0900
   3594 HB2       -60.5580  -14.9710  -48.4500 H       233 LEU    0.0900
   3595 HG        -59.8200  -12.6790  -47.9120 H       233 LEU    0.0900
   3596 HD11      -58.5360  -13.8020  -50.4850 H       233 LEU   -0.2700
   3597 HD12      -58.1700  -14.3380  -48.8010 H       233 LEU    0.0900
   3598 HD13      -57.7640  -12.6490  -49.3300 H       233 LEU    0.0900
   3599 HD21      -61.1960  -11.3180  -49.2950 H       233 LEU    0.0900
   3600 HD22      -60.5860  -12.0960  -50.8050 H       233 LEU    0.5100
   3601 HD23      -59.4880  -11.0440  -49.8100 H       233 LEU   -0.5100
   3602 N         -63.4320  -15.9840  -49.0860 N.am    234 PRO   -0.2900
   3603 CA        -64.3540  -16.8900  -49.7770 C.3     234 PRO    0.0000
   3604 C         -65.7580  -16.3080  -49.9210 C.2     234 PRO    0.0900
   3605 O         -66.3680  -16.4200  -50.9850 O.2     234 PRO    0.0900
   3606 CB        -64.3820  -18.1200  -48.8690 C.3     234 PRO    0.0200
   3607 CG        -63.0570  -18.1090  -48.1930 C.3     234 PRO    0.0900
   3608 CD        -62.7080  -16.6620  -47.9950 C.3     234 PRO   -0.1800
   3609 HA        -64.0140  -17.0790  -50.7830 H       234 PRO    0.0900
   3610 HB1       -64.5160  -19.0480  -49.4630 H       234 PRO    0.0900
   3611 HB2       -65.2050  -18.0460  -48.1260 H       234 PRO   -0.1800
   3612 HG1       -63.1140  -18.6340  -47.2150 H       234 PRO    0.0900
   3613 HG2       -62.2930  -18.6120  -48.8250 H       234 PRO    0.0900
   3614 HD1       -63.0630  -16.2880  -47.0120 H       234 PRO    0.5100
   3615 HD2       -61.6160  -16.4880  -48.0960 H       234 PRO   -0.5100
   3616 N         -66.2600  -15.6880  -48.8560 N.am    235 LEU   -0.4700
   3617 CA        -67.6030  -15.1270  -48.8510 C.3     235 LEU    0.3100
   3618 C         -67.7130  -13.9190  -49.7740 C.2     235 LEU    0.0700
   3619 O         -68.7410  -13.7010  -50.4130 O.2     235 LEU    0.0900
   3620 CB        -68.0140  -14.7410  -47.4280 C.3     235 LEU   -0.1800
   3621 CG        -69.4210  -14.1640  -47.2630 C.3     235 LEU    0.0900
   3622 CD1       -70.4370  -15.0660  -47.9240 C.3     235 LEU    0.0900
   3623 CD2       -69.7510  -13.9840  -45.7960 C.3     235 LEU   -0.0900
   3624 HN        -65.7370  -15.5790  -48.0140 H       235 LEU    0.0900
   3625 HA        -68.2800  -15.8690  -49.2480 H       235 LEU   -0.2700
   3626 HB1       -67.2900  -13.9850  -47.0590 H       235 LEU    0.0900
   3627 HB2       -67.9420  -15.6500  -46.7940 H       235 LEU    0.0900
   3628 HG        -69.4630  -13.1560  -47.7270 H       235 LEU    0.0900
   3629 HD11      -70.4090  -16.0770  -47.4630 H       235 LEU   -0.2700
   3630 HD12      -70.2090  -15.1650  -49.0070 H       235 LEU    0.0900
   3631 HD13      -71.4570  -14.6460  -47.7950 H       235 LEU    0.0900
   3632 HD21      -69.0250  -13.2880  -45.3240 H       235 LEU    0.0900
   3633 HD22      -69.6960  -14.9620  -45.2730 H       235 LEU    0.5100
   3634 HD23      -70.7710  -13.5580  -45.6880 H       235 LEU   -0.5100
   3635 N         -66.6400  -13.1350  -49.8460 N.am    236 HSE   -0.4700
   3636 CA        -66.6030  -11.9720  -50.7200 C.3     236 HSE    0.3100
   3637 C         -66.3670  -12.3910  -52.1640 C.2     236 HSE    0.0700
   3638 O         -66.9460  -11.8220  -53.0870 O.2     236 HSE    0.0900
   3639 CB        -65.5180  -10.9920  -50.2680 C.3     236 HSE   -0.0800
   3640 CG        -65.7390  -10.4300  -48.8980 C.ar    236 HSE    0.0900
   3641 CD2       -64.8590  -10.6300  -47.8610 C.ar    236 HSE    0.0900
   3642 ND1       -66.7480   -9.6680  -48.4020 N.ar    236 HSE   -0.7000
   3643 CE1       -66.4570   -9.4290  -47.0840 C.ar    236 HSE    0.2200
   3644 NE2       -65.3110  -10.0140  -46.7770 N.ar    236 HSE    0.2500
   3645 HN        -65.8190  -13.3080  -49.3090 H       236 HSE    0.1300
   3646 HA        -67.5720  -11.4980  -50.6880 H       236 HSE   -0.3600
   3647 HB1       -65.4830  -10.1470  -50.9880 H       236 HSE    0.3200
   3648 HB2       -64.5400  -11.5170  -50.2740 H       236 HSE   -0.0500
   3649 HD2       -63.9320  -11.1890  -47.8660 H       236 HSE    0.0900
   3650 HE1       -67.0560   -8.8530  -46.3790 H       236 HSE    0.5100
   3651 HE2       -64.8530  -10.0030  -45.8880 H       236 HSE   -0.5100
   3652 N         -65.5120  -13.3920  -52.3550 N.am    237 ILE   -0.4700
   3653 CA        -65.2200  -13.9110  -53.6850 C.3     237 ILE    0.3100
   3654 C         -66.4940  -14.3920  -54.3670 C.2     237 ILE    0.0700
   3655 O         -66.6780  -14.2010  -55.5680 O.2     237 ILE    0.0900
   3656 CB        -64.1870  -15.0540  -53.6400 C.3     237 ILE   -0.0900
   3657 CG1       -62.8180  -14.5180  -53.2160 C.3     237 ILE    0.0900
   3658 CG2       -64.0840  -15.7330  -54.9960 C.3     237 ILE   -0.2700
   3659 CD        -61.7480  -15.5850  -53.1080 C.3     237 ILE    0.0900
   3660 HN        -65.0340  -13.8320  -51.5990 H       237 ILE    0.0900
   3661 HA        -64.8430  -13.0940  -54.2810 H       237 ILE    0.0900
   3662 HB        -64.4960  -15.8000  -52.8780 H       237 ILE   -0.1800
   3663 HG11      -62.9240  -14.0250  -52.2270 H       237 ILE    0.0900
   3664 HG12      -62.4890  -13.7640  -53.9610 H       237 ILE    0.0900
   3665 HG21      -63.7680  -14.9990  -55.7690 H       237 ILE   -0.2700
   3666 HG22      -65.0720  -16.1500  -55.2870 H       237 ILE    0.0900
   3667 HG23      -63.3320  -16.5500  -54.9540 H       237 ILE    0.0900
   3668 HD1       -61.4790  -15.9610  -54.1180 H       237 ILE    0.0900
   3669 HD2       -62.1230  -16.4380  -52.5010 H       237 ILE    0.5100
   3670 HD3       -60.8370  -15.1610  -52.6330 H       237 ILE   -0.5100
   3671 N         -67.3790  -15.0110  -53.5890 N.am    238 ILE   -0.4700
   3672 CA        -68.6740  -15.4430  -54.0960 C.3     238 ILE    0.3100
   3673 C         -69.4850  -14.2560  -54.5970 C.2     238 ILE    0.0700
   3674 O         -70.0830  -14.3070  -55.6720 O.2     238 ILE    0.0900
   3675 CB        -69.4810  -16.1860  -53.0150 C.3     238 ILE   -0.0900
   3676 CG1       -68.9490  -17.6120  -52.8420 C.3     238 ILE    0.0900
   3677 CG2       -70.9580  -16.2150  -53.3740 C.3     238 ILE   -0.2700
   3678 CD        -69.7720  -18.4570  -51.8910 C.3     238 ILE    0.0900
   3679 HN        -67.1960  -15.2060  -52.6300 H       238 ILE    0.0900
   3680 HA        -68.4990  -16.0910  -54.9410 H       238 ILE    0.0900
   3681 HB        -69.3490  -15.6730  -52.0390 H       238 ILE   -0.1800
   3682 HG11      -67.9090  -17.5580  -52.4560 H       238 ILE    0.0900
   3683 HG12      -68.9380  -18.1080  -53.8350 H       238 ILE    0.0900
   3684 HG21      -71.0910  -16.5690  -54.4180 H       238 ILE   -0.2700
   3685 HG22      -71.3880  -15.1950  -53.2880 H       238 ILE    0.0900
   3686 HG23      -71.5000  -16.9080  -52.6930 H       238 ILE    0.0900
   3687 HD1       -70.6770  -18.8440  -52.4080 H       238 ILE    0.0900
   3688 HD2       -70.0960  -17.8450  -51.0230 H       238 ILE    0.5100
   3689 HD3       -69.1710  -19.3220  -51.5350 H       238 ILE   -0.5100
   3690 N         -69.4980  -13.1790  -53.8150 N.am    239 ASN   -0.4700
   3691 CA        -70.2400  -11.9800  -54.1810 C.3     239 ASN    0.3100
   3692 C         -69.6170  -11.2410  -55.3590 C.2     239 ASN    0.0700
   3693 O         -70.2890  -10.4700  -56.0460 O.2     239 ASN    0.0900
   3694 CB        -70.3790  -11.0420  -52.9800 C.3     239 ASN   -0.1800
   3695 CG        -71.2890  -11.6090  -51.9050 C.2     239 ASN    0.0900
   3696 ND2       -71.5100  -10.8310  -50.8480 N.am    239 ASN    0.0900
   3697 OD1       -71.7860  -12.7290  -52.0200 O.2     239 ASN    0.5500
   3698 HN        -69.0050  -13.1440  -52.9490 H       239 ASN   -0.5500
   3699 HA        -71.2150  -12.2840  -54.5330 H       239 ASN   -0.6200
   3700 HB1       -70.8000  -10.0720  -53.3230 H       239 ASN    0.3200
   3701 HB2       -69.3760  -10.8670  -52.5380 H       239 ASN    0.3000
   3702 HD21      -72.1010  -11.1500  -50.1070 H       239 ASN    0.5100
   3703 HD22      -71.0870   -9.9260  -50.7960 H       239 ASN   -0.5100
   3704 N         -68.3290  -11.4750  -55.5960 N.am    240 CYS   -0.4700
   3705 CA        -67.6470  -10.8810  -56.7390 C.3     240 CYS    0.3100
   3706 C         -68.0700  -11.5670  -58.0300 C.2     240 CYS    0.0700
   3707 O         -68.2250  -10.9250  -59.0700 O.2     240 CYS    0.0900
   3708 CB        -66.1280  -10.9590  -56.5640 C.3     240 CYS   -0.1100
   3709 SG        -65.4880   -9.9830  -55.1830 S.3     240 CYS    0.0900
   3710 HN        -67.7770  -12.0600  -55.0070 H       240 CYS    0.0900
   3711 HA        -67.9630   -9.8510  -56.8170 H       240 CYS   -0.2300
   3712 HB1       -65.6560  -10.6080  -57.5050 H       240 CYS    0.1600
   3713 HB2       -65.8540  -12.0240  -56.4110 H       240 CYS    0.5100
   3714 HG1       -66.1860  -10.6220  -54.2560 H       240 CYS   -0.5100
   3715 N         -68.2620  -12.8820  -57.9600 N.am    241 PHE   -0.4700
   3716 CA        -68.7320  -13.6520  -59.1010 C.3     241 PHE    0.3100
   3717 C         -70.1670  -13.2880  -59.4550 C.2     241 PHE    0.0700
   3718 O         -70.4950  -13.0720  -60.6200 O.2     241 PHE    0.0900
   3719 CB        -68.6310  -15.1530  -58.8150 C.3     241 PHE   -0.1800
   3720 CG        -67.2610  -15.7220  -59.0400 C.ar    241 PHE    0.0900
   3721 CD1       -66.1540  -15.1680  -58.4160 C.ar    241 PHE    0.0900
   3722 CD2       -67.0770  -16.8180  -59.8650 C.ar    241 PHE    0.0000
   3723 CE1       -64.8910  -15.6900  -58.6210 C.ar    241 PHE   -0.1150
   3724 CE2       -65.8150  -17.3460  -60.0720 C.ar    241 PHE    0.1150
   3725 CZ        -64.7220  -16.7810  -59.4480 C.ar    241 PHE   -0.1150
   3726 HN        -68.0940  -13.3970  -57.1230 H       241 PHE    0.1150
   3727 HA        -68.1260  -13.3900  -59.9560 H       241 PHE   -0.1150
   3728 HB1       -69.3270  -15.7010  -59.4850 H       241 PHE    0.1150
   3729 HB2       -68.8950  -15.3410  -57.7530 H       241 PHE   -0.1150
   3730 HD1       -66.2800  -14.3180  -57.7620 H       241 PHE    0.1150
   3731 HD2       -67.9290  -17.2660  -60.3550 H       241 PHE   -0.1150
   3732 HE1       -64.0360  -15.2450  -58.1330 H       241 PHE    0.1150
   3733 HE2       -65.6860  -18.2000  -60.7200 H       241 PHE    0.5100
   3734 HZ        -63.7360  -17.1910  -59.6090 H       241 PHE   -0.5100
   3735 N         -71.0230  -13.2180  -58.4370 N.am    242 THR   -0.4700
   3736 CA        -72.4280  -12.8920  -58.6390 C.3     242 THR    0.3100
   3737 C         -72.6040  -11.5030  -59.2430 C.2     242 THR    0.0700
   3738 O         -73.3500  -11.3260  -60.2060 O.2     242 THR    0.0900
   3739 CB        -73.2200  -12.9830  -57.3190 C.3     242 THR    0.1400
   3740 CG2       -74.6430  -12.4860  -57.5170 C.3     242 THR    0.0900
   3741 OG1       -73.2570  -14.3440  -56.8750 O.3     242 THR   -0.6600
   3742 HN        -70.7420  -13.3880  -57.4960 H       242 THR    0.4300
   3743 HA        -72.8290  -13.5860  -59.3630 H       242 THR   -0.2700
   3744 HB        -72.7300  -12.3620  -56.5400 H       242 THR    0.0900
   3745 HG1       -73.8260  -14.8090  -57.4930 H       242 THR    0.0900
   3746 HG21      -75.0990  -12.9780  -58.4020 H       242 THR    0.0900
   3747 HG22      -74.6400  -11.3870  -57.6830 H       242 THR    0.5100
   3748 HG23      -75.2560  -12.7280  -56.6220 H       242 THR   -0.5100
   3749 N         -71.9110  -10.5170  -58.6790 N.am    243 PHE   -0.4700
   3750 CA        -72.0290   -9.1390  -59.1340 C.3     243 PHE    0.3100
   3751 C         -71.3690   -8.9190  -60.4900 C.2     243 PHE    0.0700
   3752 O         -72.0460   -8.7060  -61.4940 O.2     243 PHE    0.0900
   3753 CB        -71.4300   -8.1820  -58.1000 C.3     243 PHE   -0.1800
   3754 CG        -71.5460   -6.7320  -58.4760 C.ar    243 PHE    0.0900
   3755 CD1       -72.6040   -5.9640  -58.0150 C.ar    243 PHE    0.0900
   3756 CD2       -70.5920   -6.1330  -59.2860 C.ar    243 PHE    0.0000
   3757 CE1       -72.7090   -4.6270  -58.3570 C.ar    243 PHE   -0.1150
   3758 CE2       -70.6940   -4.7990  -59.6320 C.ar    243 PHE    0.1150
   3759 CZ        -71.7550   -4.0460  -59.1670 C.ar    243 PHE   -0.1150
   3760 HN        -71.2810  -10.6780  -57.9230 H       243 PHE    0.1150
   3761 HA        -73.0770   -8.9240  -59.2820 H       243 PHE   -0.1150
   3762 HB1       -70.3480   -8.4050  -57.9790 H       243 PHE    0.1150
   3763 HB2       -71.9580   -8.3120  -57.1310 H       243 PHE   -0.1150
   3764 HD1       -73.3540   -6.4150  -57.3840 H       243 PHE    0.1150
   3765 HD2       -69.7600   -6.7170  -59.6530 H       243 PHE   -0.1150
   3766 HE1       -73.5370   -4.0390  -57.9900 H       243 PHE    0.1150
   3767 HE2       -69.9450   -4.3460  -60.2640 H       243 PHE    0.5100
   3768 HZ        -71.8380   -3.0050  -59.4390 H       243 PHE   -0.5100
   3769 N         -70.0380   -8.9680  -60.5130 N.am    244 PHE   -0.4700
   3770 CA        -69.2800   -8.6990  -61.7310 C.3     244 PHE    0.3100
   3771 C         -69.6580   -9.6210  -62.8860 C.2     244 PHE    0.0700
   3772 O         -69.5780   -9.2370  -64.0520 O.2     244 PHE    0.0900
   3773 CB        -67.7760   -8.7860  -61.4640 C.3     244 PHE   -0.1800
   3774 CG        -67.2450   -7.6650  -60.6190 C.ar    244 PHE    0.0900
   3775 CD1       -66.9760   -7.8600  -59.2760 C.ar    244 PHE    0.0900
   3776 CD2       -67.0200   -6.4150  -61.1710 C.ar    244 PHE    0.0000
   3777 CE1       -66.4850   -6.8290  -58.4960 C.ar    244 PHE   -0.1150
   3778 CE2       -66.5330   -5.3770  -60.3990 C.ar    244 PHE    0.1150
   3779 CZ        -66.2630   -5.5840  -59.0590 C.ar    244 PHE   -0.1150
   3780 HN        -69.5020   -9.1900  -59.7020 H       244 PHE    0.1150
   3781 HA        -69.5430   -7.7090  -62.0750 H       244 PHE   -0.1150
   3782 HB1       -67.2300   -8.7560  -62.4320 H       244 PHE    0.1150
   3783 HB2       -67.5530   -9.7340  -60.9300 H       244 PHE   -0.1150
   3784 HD1       -67.1510   -8.8280  -58.8320 H       244 PHE    0.1150
   3785 HD2       -67.2270   -6.2480  -62.2170 H       244 PHE   -0.1150
   3786 HE1       -66.2760   -6.9940  -57.4510 H       244 PHE    0.1150
   3787 HE2       -66.3630   -4.4070  -60.8410 H       244 PHE    0.5100
   3788 HZ        -65.8800   -4.7770  -58.4520 H       244 PHE   -0.5100
   3789 N         -70.0710  -10.8430  -62.5590 N.am    245 CYS   -0.4700
   3790 CA        -70.4410  -11.8090  -63.5820 C.3     245 CYS    0.3100
   3791 C         -71.8520  -12.3460  -63.3600 C.2     245 CYS    0.0700
   3792 O         -72.0350  -13.3860  -62.7240 O.2     245 CYS    0.0900
   3793 CB        -69.4320  -12.9600  -63.6190 C.3     245 CYS   -0.1000
   3794 SG        -69.6130  -14.0640  -65.0410 S.3     245 CYS    0.0900
   3795 HN        -70.1450  -11.1480  -61.6120 H       245 CYS    0.0900
   3796 HA        -70.4640  -11.2980  -64.5320 H       245 CYS   -0.0800
   3797 HB1       -69.5500  -13.5530  -62.6890 H       245 CYS    0.5100
   3798 HB2       -68.4110  -12.5250  -63.6330 H       245 CYS   -0.5100
   3799 N         -72.8590  -11.6340  -63.8880 N.am    246 PRO   -0.2900
   3800 CA        -74.2560  -12.0610  -63.7880 C.3     246 PRO    0.0000
   3801 C         -74.4670  -13.4090  -64.4670 C.2     246 PRO    0.0900
   3802 O         -75.3270  -14.1830  -64.0490 O.2     246 PRO    0.0900
   3803 CB        -75.0150  -10.9660  -64.5440 C.3     246 PRO    0.0200
   3804 CG        -74.1120   -9.7780  -64.5030 C.3     246 PRO    0.0900
   3805 CD        -72.7260  -10.3380  -64.5750 C.3     246 PRO   -0.1800
   3806 HA        -74.5420  -12.1760  -62.7550 H       246 PRO    0.0900
   3807 HB1       -75.9830  -10.7430  -64.0480 H       246 PRO    0.0900
   3808 HB2       -75.2120  -11.2750  -65.5930 H       246 PRO   -0.1800
   3809 HG1       -74.3100   -9.1050  -65.3650 H       246 PRO    0.0900
   3810 HG2       -74.2560   -9.2060  -63.5610 H       246 PRO    0.0900
   3811 HD1       -72.4000  -10.4930  -65.6250 H       246 PRO    0.5100
   3812 HD2       -71.9950   -9.6950  -64.0420 H       246 PRO   -0.5100
   3813 N         -73.6820  -13.6820  -65.5060 N.am    247 ASP   -0.4700
   3814 CA        -73.7580  -14.9560  -66.2090 C.3     247 ASP    0.3100
   3815 C         -73.2950  -16.1050  -65.3250 C.2     247 ASP    0.0700
   3816 O         -73.9250  -17.1640  -65.2860 O.2     247 ASP    0.0900
   3817 CB        -72.9220  -14.9170  -67.4900 C.3     247 ASP   -0.2800
   3818 CG        -73.6100  -14.1660  -68.6130 C.2     247 ASP    0.0900
   3819 OD1       -74.7640  -13.7300  -68.4170 O.co2   247 ASP    0.0900
   3820 OD2       -73.0000  -14.0230  -69.6930 O.co2   247 ASP    0.6200
   3821 HN        -73.0120  -13.0300  -65.8500 H       247 ASP   -0.7600
   3822 HA        -74.7940  -15.1480  -66.4430 H       247 ASP   -0.7600
   3823 HB1       -72.7290  -15.9570  -67.8280 H       247 ASP    0.5100
   3824 HB2       -71.9530  -14.4170  -67.2750 H       247 ASP   -0.5100
   3825 N         -72.1880  -15.8930  -64.6180 N.am    248 CYS   -0.4700
   3826 CA        -71.6420  -16.9060  -63.7270 C.3     248 CYS    0.3100
   3827 C         -72.7150  -17.4280  -62.7810 C.2     248 CYS    0.0700
   3828 O         -73.2710  -16.6760  -61.9810 O.2     248 CYS    0.0900
   3829 CB        -70.4640  -16.3410  -62.9300 C.3     248 CYS   -0.1000
   3830 SG        -69.1130  -15.7060  -63.9540 S.3     248 CYS    0.0900
   3831 HN        -71.6850  -15.0330  -64.6660 H       248 CYS    0.0900
   3832 HA        -71.3220  -17.7440  -64.3290 H       248 CYS   -0.0800
   3833 HB1       -70.0710  -17.1450  -62.2750 H       248 CYS    0.5100
   3834 HB2       -70.8450  -15.5180  -62.2880 H       248 CYS   -0.5100
   3835 N         -73.0030  -18.7240  -62.8840 N.am    249 SER   -0.4700
   3836 CA        -74.0400  -19.3560  -62.0780 C.3     249 SER    0.3100
   3837 C         -74.0260  -18.8620  -60.6360 C.2     249 SER    0.0700
   3838 O         -73.0740  -19.1040  -59.8940 O.2     249 SER    0.0900
   3839 CB        -73.8980  -20.8800  -62.1170 C.3     249 SER    0.0500
   3840 OG        -72.6110  -21.2840  -61.6850 O.3     249 SER    0.0900
   3841 HN        -72.5220  -19.3220  -63.5200 H       249 SER    0.0900
   3842 HA        -75.0000  -19.0580  -62.4730 H       249 SER   -0.6600
   3843 HB1       -74.0520  -21.2420  -63.1560 H       249 SER    0.4300
   3844 HB2       -74.6570  -21.3420  -61.4480 H       249 SER    0.5100
   3845 HG1       -72.4570  -20.8300  -60.8520 H       249 SER   -0.5100
   3846 N         -75.0870  -18.1570  -60.2490 N.am    250 HSE   -0.4700
   3847 CA        -75.2070  -17.6280  -58.8970 C.3     250 HSE    0.3100
   3848 C         -74.9510  -18.7240  -57.8730 C.2     250 HSE    0.0700
   3849 O         -75.5300  -19.8070  -57.9520 O.2     250 HSE    0.0900
   3850 CB        -76.5950  -17.0220  -58.6740 C.3     250 HSE   -0.0800
   3851 CG        -76.9550  -15.9530  -59.6620 C.ar    250 HSE    0.0900
   3852 CD2       -77.7550  -15.9850  -60.7520 C.ar    250 HSE    0.0900
   3853 ND1       -76.4750  -14.6650  -59.5690 N.ar    250 HSE   -0.7000
   3854 CE1       -76.9600  -13.9500  -60.5690 C.ar    250 HSE    0.2200
   3855 NE2       -77.7400  -14.7230  -61.3020 N.ar    250 HSE    0.2500
   3856 HN        -75.8450  -17.9600  -60.8660 H       250 HSE    0.1300
   3857 HA        -74.4440  -16.8770  -58.7630 H       250 HSE   -0.3600
   3858 HB1       -76.6300  -16.5800  -57.6560 H       250 HSE    0.3200
   3859 HB2       -77.3530  -17.8310  -58.7460 H       250 HSE   -0.0500
   3860 HD2       -78.3230  -16.8090  -61.1650 H       250 HSE    0.0900
   3861 HE1       -76.7660  -12.8980  -60.7750 H       250 HSE    0.5100
   3862 HE2       -78.2420  -14.4510  -62.1230 H       250 HSE   -0.5100
   3863 N         -74.0740  -18.4390  -56.9140 N.am    251 ALA   -0.4700
   3864 CA        -73.6980  -19.4190  -55.9060 C.3     251 ALA    0.3100
   3865 C         -74.9120  -20.0660  -55.2510 C.2     251 ALA    0.0700
   3866 O         -75.8380  -19.3750  -54.8210 O.2     251 ALA    0.0900
   3867 CB        -72.8050  -18.7820  -54.8550 C.3     251 ALA   -0.2700
   3868 HN        -73.6370  -17.5460  -56.8430 H       251 ALA    0.0900
   3869 HA        -73.1800  -20.2270  -56.4010 H       251 ALA    0.0900
   3870 HB1       -73.3390  -17.9450  -54.3560 H       251 ALA    0.0900
   3871 HB2       -71.8850  -18.3800  -55.3330 H       251 ALA    0.5100
   3872 HB3       -72.5290  -19.5350  -54.0860 H       251 ALA   -0.5100
   3873 N         -74.9110  -21.4040  -55.1890 N.am    252 PRO   -0.2900
   3874 CA        -75.9810  -22.1900  -54.5670 C.3     252 PRO    0.0000
   3875 C         -76.1260  -21.8400  -53.0950 C.2     252 PRO    0.0900
   3876 O         -75.2120  -21.2570  -52.5120 O.2     252 PRO    0.0900
   3877 CB        -75.4950  -23.6360  -54.7060 C.3     252 PRO    0.0200
   3878 CG        -74.0400  -23.5480  -55.0380 C.3     252 PRO    0.0900
   3879 CD        -73.8450  -22.2530  -55.7450 C.3     252 PRO   -0.1800
   3880 HA        -76.9250  -21.9850  -55.0480 H       252 PRO    0.0900
   3881 HB1       -76.0480  -24.1570  -55.5170 H       252 PRO    0.0900
   3882 HB2       -75.6440  -24.1910  -53.7550 H       252 PRO   -0.1800
   3883 HG1       -73.4290  -23.5770  -54.1110 H       252 PRO    0.0900
   3884 HG2       -73.7400  -24.3950  -55.6920 H       252 PRO    0.0900
   3885 HD1       -72.8510  -21.8110  -55.5250 H       252 PRO    0.5100
   3886 HD2       -73.9770  -22.3610  -56.8420 H       252 PRO   -0.5100
   3887 N         -77.2650  -22.1830  -52.5000 N.am    253 LEU   -0.4700
   3888 CA        -77.4840  -21.9140  -51.0870 C.3     253 LEU    0.3100
   3889 C         -76.6060  -22.7770  -50.1910 C.2     253 LEU    0.0700
   3890 O         -76.1120  -22.3170  -49.1630 O.2     253 LEU    0.0900
   3891 CB        -78.9550  -22.1080  -50.7220 C.3     253 LEU   -0.1800
   3892 CG        -79.9190  -21.1010  -51.3470 C.3     253 LEU    0.0900
   3893 CD1       -81.3490  -21.4160  -50.9430 C.3     253 LEU    0.0900
   3894 CD2       -79.5390  -19.6890  -50.9420 C.3     253 LEU   -0.0900
   3895 HN        -78.0090  -22.6320  -52.9870 H       253 LEU    0.0900
   3896 HA        -77.1810  -20.8960  -50.8890 H       253 LEU   -0.2700
   3897 HB1       -79.0500  -22.0380  -49.6180 H       253 LEU    0.0900
   3898 HB2       -79.2600  -23.1260  -51.0450 H       253 LEU    0.0900
   3899 HG        -79.8290  -21.1440  -52.4540 H       253 LEU    0.0900
   3900 HD11      -81.4540  -21.3690  -49.8380 H       253 LEU   -0.2700
   3901 HD12      -81.6220  -22.4380  -51.2830 H       253 LEU    0.0900
   3902 HD13      -82.0420  -20.6750  -51.3970 H       253 LEU    0.0900
   3903 HD21      -78.5880  -19.3920  -51.4360 H       253 LEU    0.0900
   3904 HD22      -79.3980  -19.6350  -49.8410 H       253 LEU    0.5100
   3905 HD23      -80.3350  -18.9790  -51.2530 H       253 LEU   -0.5100
   3906 N         -76.4110  -24.0360  -50.5780 N.am    254 TRP   -0.4700
   3907 CA        -75.6260  -24.9550  -49.7620 C.3     254 TRP    0.3100
   3908 C         -74.1940  -24.4550  -49.6450 C.2     254 TRP    0.0700
   3909 O         -73.5240  -24.6690  -48.6380 O.2     254 TRP    0.0900
   3910 CB        -75.6410  -26.3600  -50.3600 C.3     254 TRP   -0.1800
   3911 CG        -74.7730  -26.4910  -51.5660 C.ar    254 TRP    0.0900
   3912 CD1       -75.1580  -26.3730  -52.8670 C.ar    254 TRP    0.0900
   3913 CD2       -73.3620  -26.7450  -51.5830 C.ar    254 TRP   -0.0300
   3914 CE2       -72.9610  -26.7760  -52.9340 C.ar    254 TRP   -0.1500
   3915 CE3       -72.4010  -26.9530  -50.5910 C.ar    254 TRP    0.2200
   3916 NE1       -74.0760  -26.5440  -53.6970 N.ar    254 TRP   -0.5100
   3917 CZ2       -71.6440  -27.0050  -53.3160 C.ar    254 TRP    0.3700
   3918 CZ3       -71.0910  -27.1800  -50.9710 C.ar    254 TRP    0.2400
   3919 CH2       -70.7230  -27.2050  -52.3200 C.ar    254 TRP    0.1100
   3920 HN        -76.7860  -24.4020  -51.4260 H       254 TRP   -0.2500
   3921 HA        -76.0510  -24.9650  -48.7690 H       254 TRP    0.1700
   3922 HB1       -76.6820  -26.6170  -50.6500 H       254 TRP   -0.2000
   3923 HB2       -75.2860  -27.0810  -49.5930 H       254 TRP    0.1400
   3924 HD1       -76.1660  -26.1750  -53.1980 H       254 TRP   -0.2700
   3925 HE1       -74.0990  -26.5080  -54.6710 H       254 TRP    0.1600
   3926 HE3       -72.6580  -26.9410  -49.5420 H       254 TRP   -0.1400
   3927 HZ2       -71.3390  -27.0280  -54.3510 H       254 TRP    0.1400
   3928 HZ3       -70.3370  -27.3410  -50.2140 H       254 TRP    0.5100
   3929 HH2       -69.6920  -27.3840  -52.5830 H       254 TRP   -0.5100
   3930 N         -73.7270  -23.7910  -50.7000 N.am    255 LEU   -0.4700
   3931 CA        -72.3910  -23.2240  -50.7130 C.3     255 LEU    0.3100
   3932 C         -72.4040  -21.8530  -50.0620 C.2     255 LEU    0.0700
   3933 O         -71.4050  -21.4040  -49.5060 O.2     255 LEU    0.0900
   3934 CB        -71.8840  -23.1000  -52.1500 C.3     255 LEU   -0.1800
   3935 CG        -70.4420  -22.6190  -52.3010 C.3     255 LEU    0.0900
   3936 CD1       -69.4940  -23.6340  -51.6880 C.3     255 LEU    0.0900
   3937 CD2       -70.1120  -22.3860  -53.7630 C.3     255 LEU   -0.0900
   3938 HN        -74.2710  -23.6540  -51.5230 H       255 LEU    0.0900
   3939 HA        -71.7450  -23.8720  -50.1400 H       255 LEU   -0.2700
   3940 HB1       -72.5430  -22.3850  -52.6870 H       255 LEU    0.0900
   3941 HB2       -71.9660  -24.0970  -52.6310 H       255 LEU    0.0900
   3942 HG        -70.3210  -21.6410  -51.7880 H       255 LEU    0.0900
   3943 HD11      -69.6040  -24.6150  -52.1990 H       255 LEU   -0.2700
   3944 HD12      -69.7270  -23.7670  -50.6100 H       255 LEU    0.0900
   3945 HD13      -68.4440  -23.2900  -51.8040 H       255 LEU    0.0900
   3946 HD21      -70.7900  -21.6160  -54.1910 H       255 LEU    0.0900
   3947 HD22      -70.2420  -23.3300  -54.3360 H       255 LEU    0.5100
   3948 HD23      -69.0640  -22.0300  -53.8630 H       255 LEU   -0.5100
   3949 N         -73.5480  -21.1800  -50.1410 N.am    256 MET   -0.4700
   3950 CA        -73.6790  -19.8430  -49.5870 C.3     256 MET    0.3100
   3951 C         -73.5020  -19.8590  -48.0760 C.2     256 MET    0.0700
   3952 O         -72.7600  -19.0530  -47.5230 O.2     256 MET    0.0900
   3953 CB        -75.0310  -19.2300  -49.9590 C.3     256 MET   -0.1800
   3954 CG        -75.2080  -17.7960  -49.4710 C.3     256 MET    0.0900
   3955 SD        -73.9870  -16.6650  -50.1630 S.3     256 MET    0.0900
   3956 CE        -74.3560  -16.7980  -51.9130 C.3     256 MET   -0.1400
   3957 HN        -74.3590  -21.5590  -50.5800 H       256 MET    0.0900
   3958 HA        -72.8740  -19.2400  -49.9780 H       256 MET    0.0900
   3959 HB1       -75.8360  -19.8540  -49.5180 H       256 MET   -0.0900
   3960 HB2       -75.1320  -19.2420  -51.0650 H       256 MET   -0.2200
   3961 HG1       -75.1290  -17.7900  -48.3630 H       256 MET    0.0900
   3962 HG2       -76.2260  -17.4540  -49.7510 H       256 MET    0.0900
   3963 HE1       -75.4420  -16.6650  -52.1080 H       256 MET    0.0900
   3964 HE2       -74.0590  -17.7990  -52.2930 H       256 MET    0.5100
   3965 HE3       -73.8070  -16.0170  -52.4810 H       256 MET   -0.5100
   3966 N         -74.1840  -20.7880  -47.4080 N.am    257 TYR   -0.4700
   3967 CA        -74.1110  -20.8800  -45.9550 C.3     257 TYR    0.3100
   3968 C         -72.7040  -21.2390  -45.4880 C.2     257 TYR    0.0700
   3969 O         -72.2420  -20.7520  -44.4620 O.2     257 TYR    0.0900
   3970 CB        -75.1320  -21.8890  -45.4100 C.3     257 TYR   -0.1800
   3971 CG        -74.6050  -23.3010  -45.2540 C.ar    257 TYR    0.0900
   3972 CD1       -73.8110  -23.6500  -44.1660 C.ar    257 TYR    0.0900
   3973 CD2       -74.9150  -24.2880  -46.1820 C.ar    257 TYR    0.0000
   3974 CE1       -73.3240  -24.9370  -44.0160 C.ar    257 TYR   -0.1150
   3975 CE2       -74.4380  -25.5790  -46.0390 C.ar    257 TYR    0.1150
   3976 CZ        -73.6440  -25.8960  -44.9540 C.ar    257 TYR   -0.1150
   3977 OH        -73.1670  -27.1790  -44.8040 O.3     257 TYR    0.1150
   3978 HN        -74.7690  -21.4550  -47.8660 H       257 TYR    0.1100
   3979 HA        -74.3040  -19.8970  -45.5500 H       257 TYR   -0.5400
   3980 HB1       -75.9960  -21.9410  -46.1060 H       257 TYR    0.4300
   3981 HB2       -75.4680  -21.5560  -44.4050 H       257 TYR   -0.1150
   3982 HD1       -73.5680  -22.9020  -43.4270 H       257 TYR    0.1150
   3983 HD2       -75.5390  -24.0440  -47.0290 H       257 TYR   -0.1150
   3984 HE1       -72.7010  -25.1880  -43.1710 H       257 TYR    0.1150
   3985 HE2       -74.6840  -26.3340  -46.7710 H       257 TYR    0.5100
   3986 HH        -73.3510  -27.6610  -45.6140 H       257 TYR   -0.5100
   3987 N         -72.0240  -22.0980  -46.2430 N.am    258 LEU   -0.4700
   3988 CA        -70.6760  -22.5210  -45.8880 C.3     258 LEU    0.3100
   3989 C         -69.7460  -21.3180  -45.7930 C.2     258 LEU    0.0700
   3990 O         -68.9130  -21.2330  -44.8920 O.2     258 LEU    0.0900
   3991 CB        -70.1420  -23.5390  -46.9030 C.3     258 LEU   -0.1800
   3992 CG        -68.7710  -24.1660  -46.6280 C.3     258 LEU    0.0900
   3993 CD1       -68.6680  -25.5460  -47.2590 C.3     258 LEU    0.0900
   3994 CD2       -67.6390  -23.2670  -47.1100 C.3     258 LEU   -0.0900
   3995 HN        -72.4050  -22.4900  -47.0760 H       258 LEU    0.0900
   3996 HA        -70.7100  -22.9590  -44.9020 H       258 LEU   -0.2700
   3997 HB1       -70.0850  -23.0310  -47.8870 H       258 LEU    0.0900
   3998 HB2       -70.8790  -24.3660  -46.9650 H       258 LEU    0.0900
   3999 HG        -68.6210  -24.2520  -45.5310 H       258 LEU    0.0900
   4000 HD11      -68.8080  -25.4750  -48.3590 H       258 LEU   -0.2700
   4001 HD12      -69.4560  -26.2120  -46.8450 H       258 LEU    0.0900
   4002 HD13      -67.6670  -25.9820  -47.0570 H       258 LEU    0.0900
   4003 HD21      -67.5690  -22.3630  -46.4680 H       258 LEU    0.0900
   4004 HD22      -67.8310  -22.9450  -48.1560 H       258 LEU    0.5100
   4005 HD23      -66.6730  -23.8140  -47.0590 H       258 LEU   -0.5100
   4006 N         -69.9000  -20.3820  -46.7260 N.am    259 ALA   -0.4700
   4007 CA        -69.1080  -19.1580  -46.7190 C.3     259 ALA    0.3100
   4008 C         -69.5110  -18.2660  -45.5540 C.2     259 ALA    0.0700
   4009 O         -68.6850  -17.5510  -44.9880 O.2     259 ALA    0.0900
   4010 CB        -69.2660  -18.4180  -48.0380 C.3     259 ALA   -0.2700
   4011 HN        -70.5600  -20.4730  -47.4670 H       259 ALA    0.0900
   4012 HA        -68.0740  -19.4290  -46.5620 H       259 ALA    0.0900
   4013 HB1       -70.3330  -18.1510  -48.1990 H       259 ALA    0.0900
   4014 HB2       -68.9320  -19.0640  -48.8770 H       259 ALA    0.5100
   4015 HB3       -68.6650  -17.4840  -48.0220 H       259 ALA   -0.5100
   4016 N         -70.7920  -18.3150  -45.1980 N.am    260 ILE   -0.4700
   4017 CA        -71.3150  -17.5360  -44.0820 C.3     260 ILE    0.3100
   4018 C         -70.8710  -18.1320  -42.7510 C.2     260 ILE    0.0700
   4019 O         -70.4960  -17.4080  -41.8290 O.2     260 ILE    0.0900
   4020 CB        -72.8530  -17.4690  -44.1200 C.3     260 ILE   -0.0900
   4021 CG1       -73.3290  -16.9230  -45.4680 C.3     260 ILE    0.0900
   4022 CG2       -73.3790  -16.6110  -42.9850 C.3     260 ILE   -0.2700
   4023 CD        -74.8320  -16.9260  -45.6290 C.3     260 ILE    0.0900
   4024 HN        -71.4510  -18.8890  -45.6780 H       260 ILE    0.0900
   4025 HA        -70.8980  -16.5430  -44.1470 H       260 ILE    0.0900
   4026 HB        -73.2690  -18.4950  -44.0280 H       260 ILE   -0.1800
   4027 HG11      -72.8860  -17.5440  -46.2760 H       260 ILE    0.0900
   4028 HG12      -72.9650  -15.8800  -45.5750 H       260 ILE    0.0900
   4029 HG21      -72.9770  -15.5790  -43.0680 H       260 ILE   -0.2700
   4030 HG22      -73.0600  -17.0360  -42.0100 H       260 ILE    0.0900
   4031 HG23      -74.4870  -16.5650  -43.0280 H       260 ILE    0.0900
   4032 HD1       -75.3020  -16.2990  -44.8410 H       260 ILE    0.0900
   4033 HD2       -75.2200  -17.9630  -45.5350 H       260 ILE    0.5100
   4034 HD3       -75.1080  -16.5130  -46.6220 H       260 ILE   -0.5100
   4035 N         -70.9190  -19.4560  -42.6550 N.am    261 VAL   -0.4700
   4036 CA        -70.4800  -20.1550  -41.4530 C.3     261 VAL    0.3100
   4037 C         -68.9890  -19.9510  -41.2410 C.2     261 VAL    0.0700
   4038 O         -68.5210  -19.8010  -40.1140 O.2     261 VAL    0.0900
   4039 CB        -70.7770  -21.6640  -41.5280 C.3     261 VAL   -0.0900
   4040 CG1       -70.2170  -22.3780  -40.3080 C.3     261 VAL    0.0900
   4041 CG2       -72.2720  -21.9080  -41.6500 C.3     261 VAL   -0.2700
   4042 HN        -71.2540  -20.0310  -43.3980 H       261 VAL    0.0900
   4043 HA        -70.9980  -19.7180  -40.6120 H       261 VAL    0.0900
   4044 HB        -70.3140  -22.0850  -42.4470 H       261 VAL    0.0900
   4045 HG11      -70.5370  -21.8570  -39.3810 H       261 VAL   -0.2700
   4046 HG12      -69.1060  -22.3810  -40.3480 H       261 VAL    0.0900
   4047 HG13      -70.5920  -23.4240  -40.2750 H       261 VAL    0.0900
   4048 HG21      -72.7270  -21.1560  -42.3300 H       261 VAL    0.0900
   4049 HG22      -72.7510  -21.8190  -40.6510 H       261 VAL    0.5100
   4050 HG23      -72.4580  -22.9200  -42.0650 H       261 VAL   -0.5100
   4051 N         -68.2410  -19.9350  -42.3410 N.am    262 LEU   -0.4700
   4052 CA        -66.7970  -19.7500  -42.2880 C.3     262 LEU    0.3100
   4053 C         -66.4300  -18.4020  -41.6750 C.2     262 LEU    0.0700
   4054 O         -65.3970  -18.2650  -41.0200 O.2     262 LEU    0.0900
   4055 CB        -66.1900  -19.8770  -43.6890 C.3     262 LEU   -0.1800
   4056 CG        -64.6660  -19.7860  -43.7830 C.3     262 LEU    0.0900
   4057 CD1       -64.0060  -20.8610  -42.9330 C.3     262 LEU    0.0900
   4058 CD2       -64.2170  -19.8900  -45.2310 C.3     262 LEU   -0.0900
   4059 HN        -68.6350  -20.0500  -43.2500 H       262 LEU    0.0900
   4060 HA        -66.3860  -20.5020  -41.6320 H       262 LEU   -0.2700
   4061 HB1       -66.6180  -19.0680  -44.3180 H       262 LEU    0.0900
   4062 HB2       -66.4980  -20.8590  -44.1050 H       262 LEU    0.0900
   4063 HG        -64.3350  -18.7850  -43.4290 H       262 LEU    0.0900
   4064 HD11      -64.3190  -21.8690  -43.2810 H       262 LEU   -0.2700
   4065 HD12      -64.3080  -20.7430  -41.8710 H       262 LEU    0.0900
   4066 HD13      -62.9000  -20.7860  -43.0190 H       262 LEU    0.0900
   4067 HD21      -64.6610  -19.0660  -45.8300 H       262 LEU    0.0900
   4068 HD22      -64.5510  -20.8590  -45.6610 H       262 LEU    0.5100
   4069 HD23      -63.1100  -19.8160  -45.2910 H       262 LEU   -0.5100
   4070 N         -67.2880  -17.4070  -41.8860 N.am    263 ALA   -0.4700
   4071 CA        -67.0570  -16.0690  -41.3520 C.3     263 ALA    0.3100
   4072 C         -67.3480  -15.9990  -39.8580 C.2     263 ALA    0.0700
   4073 O         -66.6450  -15.3180  -39.1120 O.2     263 ALA    0.0900
   4074 CB        -67.8930  -15.0460  -42.1050 C.3     263 ALA   -0.2700
   4075 HN        -68.1230  -17.5290  -42.4170 H       263 ALA    0.0900
   4076 HA        -66.0060  -15.8440  -41.4540 H       263 ALA    0.0900
   4077 HB1       -68.9740  -15.2870  -42.0060 H       263 ALA    0.0900
   4078 HB2       -67.6260  -15.0580  -43.1840 H       263 ALA    0.5100
   4079 HB3       -67.7170  -14.0320  -41.6870 H       263 ALA   -0.5100
   4080 N         -68.3840  -16.7100  -39.4210 N.am    264 HSD   -0.4700
   4081 CA        -68.7500  -16.7370  -38.0110 C.3     264 HSD    0.3100
   4082 C         -67.7630  -17.5700  -37.2040 C.2     264 HSD    0.0700
   4083 O         -67.6860  -17.4460  -35.9830 O.2     264 HSD    0.0900
   4084 CB        -70.1680  -17.2840  -37.8230 C.3     264 HSD   -0.0900
   4085 CG        -71.2230  -16.4820  -38.5200 C.ar    264 HSD    0.0900
   4086 CD2       -71.5560  -15.1740  -38.4310 C.ar    264 HSD    0.0900
   4087 ND1       -72.0830  -17.0340  -39.4460 N.ar    264 HSD   -0.3600
   4088 CE1       -72.9020  -16.0960  -39.8940 C.ar    264 HSD    0.3200
   4089 NE2       -72.6030  -14.9570  -39.2950 N.ar    264 HSD   -0.0500
   4090 HN        -68.9550  -17.2510  -40.0350 H       264 HSD    0.2500
   4091 HA        -68.6840  -15.7290  -37.6300 H       264 HSD    0.1300
   4092 HB1       -70.4030  -17.2960  -36.7370 H       264 HSD   -0.7000
   4093 HB2       -70.2040  -18.3220  -38.2160 H       264 HSD    0.2200
   4094 HD1       -72.0760  -17.9940  -39.7260 H       264 HSD    0.1000
   4095 HD2       -71.1450  -14.3710  -37.8320 H       264 HSD    0.5100
   4096 HE1       -73.6830  -16.2620  -40.6330 H       264 HSD   -0.5100
   4097 N         -67.0030  -18.4130  -37.8970 N.am    265 THR   -0.4700
   4098 CA        -66.0020  -19.2550  -37.2550 C.3     265 THR    0.3100
   4099 C         -64.7800  -18.4380  -36.8530 C.2     265 THR    0.0700
   4100 O         -64.0670  -18.7810  -35.9090 O.2     265 THR    0.0900
   4101 CB        -65.5620  -20.4020  -38.1830 C.3     265 THR    0.1400
   4102 CG2       -64.4760  -21.2410  -37.5240 C.3     265 THR    0.0900
   4103 OG1       -66.6850  -21.2370  -38.4780 O.3     265 THR   -0.6600
   4104 HN        -67.0850  -18.5080  -38.8860 H       265 THR    0.4300
   4105 HA        -66.4340  -19.6540  -36.3490 H       265 THR   -0.2700
   4106 HB        -65.1600  -19.9880  -39.1320 H       265 THR    0.0900
   4107 HG1       -67.3300  -20.6700  -38.9080 H       265 THR    0.0900
   4108 HG21      -64.7880  -21.5300  -36.4980 H       265 THR    0.0900
   4109 HG22      -63.5340  -20.6560  -37.4570 H       265 THR    0.5100
   4110 HG23      -64.3010  -22.1650  -38.1150 H       265 THR   -0.5100
   4111 N         -64.5480  -17.3440  -37.5740 N.am    266 ASN   -0.4700
   4112 CA        -63.3990  -16.4840  -37.3300 C.3     266 ASN    0.3100
   4113 C         -63.3480  -15.9570  -35.8980 C.2     266 ASN    0.0700
   4114 O         -62.2730  -15.7470  -35.3370 O.2     266 ASN    0.0900
   4115 CB        -63.3990  -15.3180  -38.3200 C.3     266 ASN   -0.1800
   4116 CG        -62.1070  -14.5290  -38.3050 C.2     266 ASN    0.0900
   4117 ND2       -61.1210  -14.9420  -37.6680 N.am    266 ASN    0.0900
   4118 OD1       -62.0860  -13.4150  -38.9950 O.2     266 ASN    0.5500
   4119 HN        -65.1520  -17.0640  -38.3150 H       266 ASN   -0.5500
   4120 HA        -62.5030  -17.0760  -37.4440 H       266 ASN   -0.6200
   4121 HB1       -64.2330  -14.6300  -38.0650 H       266 ASN    0.3200
   4122 HB2       -63.5560  -15.7160  -39.3450 H       266 ASN    0.3000
   4123 HD21      -60.2310  -14.5010  -37.7810 H       266 ASN    0.5100
   4124 HD22      -61.2190  -15.7160  -37.0430 H       266 ASN   -0.5100
   4125 N         -64.5210  -15.7490  -35.3060 N.am    267 SER   -0.4700
   4126 CA        -64.6120  -15.2120  -33.9540 C.3     267 SER    0.3100
   4127 C         -64.1790  -16.2200  -32.8930 C.2     267 SER    0.0700
   4128 O         -63.9390  -15.8620  -31.7400 O.2     267 SER    0.0900
   4129 CB        -66.0380  -14.7300  -33.6700 C.3     267 SER    0.0500
   4130 OG        -66.9700  -15.7860  -33.8160 O.3     267 SER    0.0900
   4131 HN        -65.3860  -15.9510  -35.7580 H       267 SER    0.0900
   4132 HA        -63.9140  -14.3920  -33.8690 H       267 SER   -0.6600
   4133 HB1       -66.3050  -13.9200  -34.3820 H       267 SER    0.4300
   4134 HB2       -66.0990  -14.3440  -32.6300 H       267 SER    0.5100
   4135 HG1       -67.0080  -15.9780  -34.7550 H       267 SER   -0.5100
   4136 N         -64.0740  -17.4860  -33.2920 N.am    268 VAL   -0.4700
   4137 CA        -63.7630  -18.5640  -32.3570 C.3     268 VAL    0.3100
   4138 C         -62.2760  -18.9190  -32.3370 C.2     268 VAL    0.0700
   4139 O         -61.7470  -19.3570  -31.3150 O.2     268 VAL    0.0900
   4140 CB        -64.5870  -19.8300  -32.6770 C.3     268 VAL   -0.0900
   4141 CG1       -64.1510  -20.9970  -31.8010 C.3     268 VAL    0.0900
   4142 CG2       -66.0710  -19.5530  -32.4960 C.3     268 VAL   -0.2700
   4143 HN        -64.2030  -17.7540  -34.2430 H       268 VAL    0.0900
   4144 HA        -63.9860  -18.2150  -31.3600 H       268 VAL    0.0900
   4145 HB        -64.4440  -20.1000  -33.7460 H       268 VAL    0.0900
   4146 HG11      -64.1240  -20.6850  -30.7350 H       268 VAL   -0.2700
   4147 HG12      -63.1340  -21.3330  -32.0980 H       268 VAL    0.0900
   4148 HG13      -64.8680  -21.8380  -31.9070 H       268 VAL    0.0900
   4149 HG21      -66.3920  -18.7360  -33.1780 H       268 VAL    0.0900
   4150 HG22      -66.2720  -19.2420  -31.4490 H       268 VAL    0.5100
   4151 HG23      -66.6580  -20.4650  -32.7350 H       268 VAL   -0.5100
   4152 N         -61.6020  -18.7250  -33.4660 N.am    269 VAL   -0.4700
   4153 CA        -60.2030  -19.1110  -33.5960 C.3     269 VAL    0.3100
   4154 C         -59.2740  -18.2940  -32.7010 C.2     269 VAL    0.0700
   4155 O         -58.2110  -18.7680  -32.2980 O.2     269 VAL    0.0900
   4156 CB        -59.7220  -18.9980  -35.0570 C.3     269 VAL   -0.0900
   4157 CG1       -60.5470  -19.9010  -35.9580 C.3     269 VAL    0.0900
   4158 CG2       -59.7910  -17.5540  -35.5300 C.3     269 VAL   -0.2700
   4159 HN        -62.0210  -18.3090  -34.2700 H       269 VAL    0.0900
   4160 HA        -60.1060  -20.1290  -33.2510 H       269 VAL    0.0900
   4161 HB        -58.6530  -19.2960  -35.1170 H       269 VAL    0.0900
   4162 HG11      -61.6180  -19.6090  -35.9130 H       269 VAL   -0.2700
   4163 HG12      -60.4540  -20.9570  -35.6250 H       269 VAL    0.0900
   4164 HG13      -60.1990  -19.8080  -37.0090 H       269 VAL    0.0900
   4165 HG21      -58.7840  -17.0870  -35.4830 H       269 VAL    0.0900
   4166 HG22      -60.4810  -16.9750  -34.8800 H       269 VAL    0.5100
   4167 HG23      -60.1490  -17.5170  -36.5820 H       269 VAL   -0.5100
   4168 N         -59.6750  -17.0640  -32.3910 N.am    270 ASN   -0.4700
   4169 CA        -58.8420  -16.1650  -31.5990 C.3     270 ASN    0.3100
   4170 C         -58.5170  -16.6890  -30.2000 C.2     270 ASN    0.0700
   4171 O         -57.3470  -16.7970  -29.8370 O.2     270 ASN    0.0900
   4172 CB        -59.4700  -14.7700  -31.5190 C.3     270 ASN   -0.1800
   4173 CG        -59.6530  -14.1400  -32.8850 C.2     270 ASN    0.0900
   4174 ND2       -60.5260  -13.1390  -32.9620 N.am    270 ASN    0.0900
   4175 OD1       -59.0220  -14.5440  -33.8600 O.2     270 ASN    0.5500
   4176 HN        -60.5580  -16.7040  -32.6820 H       270 ASN   -0.5500
   4177 HA        -57.8700  -16.1120  -32.0660 H       270 ASN   -0.6200
   4178 HB1       -58.8130  -14.1110  -30.9110 H       270 ASN    0.3200
   4179 HB2       -60.4630  -14.8480  -31.0290 H       270 ASN    0.3000
   4180 HD21      -60.6890  -12.6850  -33.8380 H       270 ASN    0.5100
   4181 HD22      -61.0190  -12.8410  -32.1440 H       270 ASN   -0.5100
   4182 N         -59.5460  -17.0240  -29.4070 N.am    271 PRO   -0.2900
   4183 CA        -59.2970  -17.5370  -28.0570 C.3     271 PRO    0.0000
   4184 C         -58.3180  -18.7090  -28.0540 C.2     271 PRO    0.0900
   4185 O         -57.5190  -18.8400  -27.1280 O.2     271 PRO    0.0900
   4186 CB        -60.6790  -18.0030  -27.6000 C.3     271 PRO    0.0200
   4187 CG        -61.6290  -17.1480  -28.3630 C.3     271 PRO    0.0900
   4188 CD        -60.9860  -16.9300  -29.7030 C.3     271 PRO   -0.1800
   4189 HA        -58.8510  -16.7730  -27.4400 H       271 PRO    0.0900
   4190 HB1       -60.8040  -17.8560  -26.5060 H       271 PRO    0.0900
   4191 HB2       -60.8340  -19.0770  -27.8380 H       271 PRO   -0.1800
   4192 HG1       -62.6090  -17.6580  -28.4780 H       271 PRO    0.0900
   4193 HG2       -61.7870  -16.1780  -27.8440 H       271 PRO    0.0900
   4194 HD1       -61.2790  -17.7170  -30.4290 H       271 PRO    0.5100
   4195 HD2       -61.2270  -15.9270  -30.1130 H       271 PRO   -0.5100
   4196 N         -58.3820  -19.5470  -29.0860 N.am    272 PHE   -0.4700
   4197 CA        -57.5150  -20.7120  -29.1730 C.3     272 PHE    0.3100
   4198 C         -56.1260  -20.3610  -29.6970 C.2     272 PHE    0.0700
   4199 O         -55.1530  -21.0580  -29.4090 O.2     272 PHE    0.0900
   4200 CB        -58.1490  -21.7880  -30.0620 C.3     272 PHE   -0.1800
   4201 CG        -59.3970  -22.3910  -29.4850 C.ar    272 PHE    0.0900
   4202 CD1       -60.6450  -21.9020  -29.8330 C.ar    272 PHE    0.0900
   4203 CD2       -59.3200  -23.4480  -28.5900 C.ar    272 PHE    0.0000
   4204 CE1       -61.7940  -22.4570  -29.3020 C.ar    272 PHE   -0.1150
   4205 CE2       -60.4670  -24.0050  -28.0560 C.ar    272 PHE    0.1150
   4206 CZ        -61.7070  -23.5080  -28.4120 C.ar    272 PHE   -0.1150
   4207 HN        -59.0230  -19.4150  -29.8380 H       272 PHE    0.1150
   4208 HA        -57.3620  -21.0920  -28.1750 H       272 PHE   -0.1150
   4209 HB1       -57.4230  -22.6150  -30.2090 H       272 PHE    0.1150
   4210 HB2       -58.4230  -21.3410  -31.0400 H       272 PHE   -0.1150
   4211 HD1       -60.7200  -21.0790  -30.5280 H       272 PHE    0.1150
   4212 HD2       -58.3550  -23.8400  -28.3080 H       272 PHE   -0.1150
   4213 HE1       -62.7610  -22.0680  -29.5830 H       272 PHE    0.1150
   4214 HE2       -60.3950  -24.8270  -27.3600 H       272 PHE    0.5100
   4215 HZ        -62.6050  -23.9410  -27.9950 H       272 PHE   -0.5100
   4216 N         -56.0310  -19.2810  -30.4660 N.am    273 ILE   -0.4700
   4217 CA        -54.7540  -18.8700  -31.0340 C.3     273 ILE    0.3100
   4218 C         -53.8870  -18.1710  -29.9910 C.2     273 ILE    0.0700
   4219 O         -52.6680  -18.1010  -30.1300 O.2     273 ILE    0.0900
   4220 CB        -54.9310  -17.9540  -32.2610 C.3     273 ILE   -0.0900
   4221 CG1       -53.6540  -17.9340  -33.1020 C.3     273 ILE    0.0900
   4222 CG2       -55.3130  -16.5450  -31.8360 C.3     273 ILE   -0.2700
   4223 CD        -53.7420  -17.0380  -34.3150 C.3     273 ILE    0.0900
   4224 HN        -56.8190  -18.7110  -30.6880 H       273 ILE    0.0900
   4225 HA        -54.2180  -19.7640  -31.3150 H       273 ILE    0.0900
   4226 HB        -55.7290  -18.3680  -32.9140 H       273 ILE   -0.1800
   4227 HG11      -53.4390  -18.9680  -33.4420 H       273 ILE    0.0900
   4228 HG12      -52.8160  -17.5840  -32.4640 H       273 ILE    0.0900
   4229 HG21      -54.4690  -15.8460  -32.0280 H       273 ILE   -0.2700
   4230 HG22      -55.5470  -16.5270  -30.7510 H       273 ILE    0.0900
   4231 HG23      -56.1960  -16.2010  -32.4160 H       273 ILE    0.0900
   4232 HD1       -53.7610  -15.9730  -34.0030 H       273 ILE    0.0900
   4233 HD2       -54.6730  -17.2580  -34.8820 H       273 ILE    0.5100
   4234 HD3       -52.8590  -17.2000  -34.9700 H       273 ILE   -0.5100
   4235 N         -54.5200  -17.6490  -28.9420 N.am    274 TYR   -0.4700
   4236 CA        -53.7930  -17.0270  -27.8460 C.3     274 TYR    0.3100
   4237 C         -53.2690  -18.0900  -26.8940 C.2     274 TYR    0.0700
   4238 O         -52.1320  -18.0190  -26.4310 O.2     274 TYR    0.0900
   4239 CB        -54.6840  -16.0430  -27.0870 C.3     274 TYR   -0.1800
   4240 CG        -55.1950  -14.9000  -27.9300 C.ar    274 TYR    0.0900
   4241 CD1       -54.3160  -14.0140  -28.5400 C.ar    274 TYR    0.0900
   4242 CD2       -56.5580  -14.6970  -28.1070 C.ar    274 TYR    0.0000
   4243 CE1       -54.7790  -12.9640  -29.3110 C.ar    274 TYR   -0.1150
   4244 CE2       -57.0300  -13.6500  -28.8770 C.ar    274 TYR    0.1150
   4245 CZ        -56.1370  -12.7880  -29.4750 C.ar    274 TYR   -0.1150
   4246 OH        -56.6020  -11.7430  -30.2400 O.3     274 TYR    0.1150
   4247 HN        -55.5140  -17.6620  -28.8600 H       274 TYR    0.1100
   4248 HA        -52.9390  -16.5140  -28.2630 H       274 TYR   -0.5400
   4249 HB1       -54.1050  -15.5980  -26.2500 H       274 TYR    0.4300
   4250 HB2       -55.5710  -16.5830  -26.6940 H       274 TYR   -0.1150
   4251 HD1       -53.2520  -14.1470  -28.4080 H       274 TYR    0.1150
   4252 HD2       -57.2600  -15.3670  -27.6340 H       274 TYR   -0.1150
   4253 HE1       -54.0820  -12.2870  -29.7840 H       274 TYR    0.1150
   4254 HE2       -58.0930  -13.5100  -29.0090 H       274 TYR    0.5100
   4255 HH        -57.5610  -11.7780  -30.2400 H       274 TYR   -0.5100
   4256 N         -54.1080  -19.0840  -26.6120 N.am    275 ALA   -0.4700
   4257 CA        -53.7390  -20.1690  -25.7120 C.3     275 ALA    0.3100
   4258 C         -52.5910  -21.0030  -26.2710 C.2     275 ALA    0.0700
   4259 O         -51.8850  -21.6840  -25.5320 O.2     275 ALA    0.0900
   4260 CB        -54.9480  -21.0500  -25.4270 C.3     275 ALA   -0.2700
   4261 HN        -55.0240  -19.1300  -27.0010 H       275 ALA    0.0900
   4262 HA        -53.3640  -19.7350  -24.7970 H       275 ALA    0.0900
   4263 HB1       -55.3340  -21.4850  -26.3730 H       275 ALA    0.0900
   4264 HB2       -55.7540  -20.4460  -24.9590 H       275 ALA    0.5100
   4265 HB3       -54.6590  -21.8800  -24.7470 H       275 ALA   -0.5100
   4266 N         -52.4020  -20.9520  -27.5860 N.am    276 TYR   -0.4700
   4267 CA        -51.3360  -21.7110  -28.2260 C.3     276 TYR    0.3100
   4268 C         -50.0900  -20.8640  -28.4550 C.2     276 TYR    0.0700
   4269 O         -48.9900  -21.2330  -28.0410 O.2     276 TYR    0.0900
   4270 CB        -51.8180  -22.3030  -29.5550 C.3     276 TYR   -0.1800
   4271 CG        -50.7270  -22.9930  -30.3440 C.ar    276 TYR    0.0900
   4272 CD1       -50.4460  -24.3390  -30.1500 C.ar    276 TYR    0.0900
   4273 CD2       -49.9780  -22.2950  -31.2860 C.ar    276 TYR    0.0000
   4274 CE1       -49.4480  -24.9720  -30.8710 C.ar    276 TYR   -0.1150
   4275 CE2       -48.9790  -22.9210  -32.0110 C.ar    276 TYR    0.1150
   4276 CZ        -48.7200  -24.2580  -31.8000 C.ar    276 TYR   -0.1150
   4277 OH        -47.7270  -24.8830  -32.5210 O.3     276 TYR    0.1150
   4278 HN        -52.9750  -20.3990  -28.1860 H       276 TYR    0.1100
   4279 HA        -51.0350  -22.5000  -27.5520 H       276 TYR   -0.5400
   4280 HB1       -52.2220  -21.4890  -30.1930 H       276 TYR    0.4300
   4281 HB2       -52.6070  -23.0600  -29.3540 H       276 TYR   -0.1150
   4282 HD1       -51.0150  -24.9010  -29.4250 H       276 TYR    0.1150
   4283 HD2       -50.1810  -21.2480  -31.4550 H       276 TYR   -0.1150
   4284 HE1       -49.2420  -26.0200  -30.7080 H       276 TYR    0.1150
   4285 HE2       -48.4060  -22.3640  -32.7380 H       276 TYR    0.5100
   4286 HH        -47.6910  -25.8010  -32.2420 H       276 TYR   -0.5100
   4287 N         -50.2640  -19.7260  -29.1230 N.am    277 ARG   -0.4700
   4288 CA        -49.1500  -18.8500  -29.4560 C.3     277 ARG    0.3100
   4289 C         -48.5250  -18.2100  -28.2250 C.2     277 ARG    0.0700
   4290 O         -47.3070  -18.2350  -28.0500 O.2     277 ARG    0.0900
   4291 CB        -49.5970  -17.7620  -30.4360 C.3     277 ARG   -0.1800
   4292 CG        -49.8620  -18.2680  -31.8420 C.3     277 ARG    0.0900
   4293 CD        -48.5770  -18.7460  -32.4990 C.3     277 ARG    0.0900
   4294 NE        -47.6020  -17.6660  -32.6270 N.pl3   277 ARG   -0.1800
   4295 CZ        -46.3860  -17.8150  -33.1400 C.cat   277 ARG    0.0900
   4296 NH1       -45.9870  -19.0040  -33.5750 N.pl3   277 ARG    0.0900
   4297 NH2       -45.5660  -16.7770  -33.2220 N.pl3   277 ARG    0.2000
   4298 HN        -51.1650  -19.4210  -29.4240 H       277 ARG    0.0900
   4299 HA        -48.3690  -19.4530  -29.8960 H       277 ARG    0.0900
   4300 HB1       -48.8050  -16.9850  -30.4840 H       277 ARG   -0.7000
   4301 HB2       -50.5300  -17.3010  -30.0470 H       277 ARG    0.4400
   4302 HG1       -50.2990  -17.4470  -32.4510 H       277 ARG    0.6400
   4303 HG2       -50.5860  -19.1080  -31.8000 H       277 ARG   -0.8000
   4304 HD1       -48.7960  -19.1300  -33.5180 H       277 ARG    0.4600
   4305 HD2       -48.1160  -19.5470  -31.8800 H       277 ARG    0.4600
   4306 HE        -47.8670  -16.7560  -32.3110 H       277 ARG   -0.8000
   4307 HH11      -46.6450  -19.7530  -33.6560 H       277 ARG    0.4600
   4308 HH12      -45.0280  -19.1520  -33.8190 H       277 ARG    0.4600
   4309 HH21      -45.8620  -15.8800  -32.8960 H       277 ARG    0.5100
   4310 HH22      -44.6500  -16.8920  -33.6080 H       277 ARG   -0.5100
   4311 N         -49.3630  -17.6360  -27.3660 N.am    278 ILE   -0.4700
   4312 CA        -48.8730  -16.9480  -26.1790 C.3     278 ILE    0.3100
   4313 C         -48.8740  -17.8570  -24.9550 C.2     278 ILE    0.0700
   4314 O         -49.9230  -18.2910  -24.4810 O.2     278 ILE    0.0900
   4315 CB        -49.6780  -15.6740  -25.8910 C.3     278 ILE   -0.0900
   4316 CG1       -49.6030  -14.7260  -27.0900 C.3     278 ILE    0.0900
   4317 CG2       -49.1610  -14.9920  -24.6350 C.3     278 ILE   -0.2700
   4318 CD        -50.3330  -13.4170  -26.8890 C.3     278 ILE    0.0900
   4319 HN        -50.3510  -17.6480  -27.4950 H       278 ILE    0.0900
   4320 HA        -47.8350  -16.7020  -26.3440 H       278 ILE    0.0900
   4321 HB        -50.7490  -15.9380  -25.7520 H       278 ILE   -0.1800
   4322 HG11      -50.0410  -15.2400  -27.9710 H       278 ILE    0.0900
   4323 HG12      -48.5350  -14.5050  -27.2960 H       278 ILE    0.0900
   4324 HG21      -48.0560  -14.8780  -24.6900 H       278 ILE   -0.2700
   4325 HG22      -49.4100  -15.6040  -23.7410 H       278 ILE    0.0900
   4326 HG23      -49.6160  -13.9840  -24.5370 H       278 ILE    0.0900
   4327 HD1       -49.9050  -12.8700  -26.0210 H       278 ILE    0.0900
   4328 HD2       -51.4090  -13.6100  -26.6910 H       278 ILE    0.5100
   4329 HD3       -50.2280  -12.7820  -27.7950 H       278 ILE   -0.5100
   4330 N         -47.6760  -18.1380  -24.4460 N.am    279 ARG   -0.4700
   4331 CA        -47.5070  -19.0050  -23.2890 C.3     279 ARG    0.3100
   4332 C         -47.9910  -18.3370  -22.0060 C.2     279 ARG    0.0700
   4333 O         -48.2020  -18.9960  -20.9900 O.2     279 ARG    0.0900
   4334 CB        -46.0390  -19.4130  -23.1450 C.3     279 ARG   -0.1800
   4335 CG        -45.4780  -20.1450  -24.3550 C.3     279 ARG    0.0900
   4336 CD        -43.9850  -20.3880  -24.2080 C.3     279 ARG    0.0900
   4337 NE        -43.2290  -19.1360  -24.1770 N.pl3   279 ARG   -0.1800
   4338 CZ        -41.9220  -19.0600  -23.9460 C.cat   279 ARG    0.0900
   4339 NH1       -41.2210  -20.1610  -23.7170 N.pl3   279 ARG    0.0900
   4340 NH2       -41.3170  -17.8790  -23.9360 N.pl3   279 ARG    0.2000
   4341 HN        -46.8380  -17.7650  -24.8360 H       279 ARG    0.0900
   4342 HA        -48.1280  -19.8770  -23.4280 H       279 ARG    0.0900
   4343 HB1       -45.9430  -20.0740  -22.2580 H       279 ARG   -0.7000
   4344 HB2       -45.4350  -18.4960  -22.9770 H       279 ARG    0.4400
   4345 HG1       -45.6610  -19.5370  -25.2670 H       279 ARG    0.6400
   4346 HG2       -45.9970  -21.1200  -24.4640 H       279 ARG   -0.8000
   4347 HD1       -43.6160  -20.9850  -25.0690 H       279 ARG    0.4600
   4348 HD2       -43.7860  -20.9260  -23.2560 H       279 ARG    0.4600
   4349 HE        -43.7250  -18.2840  -24.3400 H       279 ARG   -0.8000
   4350 HH11      -41.6750  -21.0520  -23.7180 H       279 ARG    0.4600
   4351 HH12      -40.2370  -20.1010  -23.5430 H       279 ARG    0.4600
   4352 HH21      -41.8440  -17.0460  -24.1030 H       279 ARG    0.5100
   4353 HH22      -40.3340  -17.8230  -23.7620 H       279 ARG   -0.5100
   4354 N         -48.1650  -17.0180  -22.0580 N.am    280 GLU   -0.4700
   4355 CA        -48.6700  -16.2700  -20.9180 C.3     280 GLU    0.3100
   4356 C         -50.1810  -16.4110  -20.8060 C.2     280 GLU    0.0700
   4357 O         -50.7300  -16.4980  -19.7090 O.2     280 GLU    0.0900
   4358 CB        -48.2860  -14.7930  -21.0320 C.3     280 GLU   -0.1800
   4359 CG        -48.8510  -13.9150  -19.9240 C.3     280 GLU    0.0900
   4360 CD        -48.2780  -14.2420  -18.5580 C.2     280 GLU    0.0900
   4361 OE1       -48.8080  -13.7230  -17.5510 O.co2   280 GLU   -0.2800
   4362 OE2       -47.2980  -15.0140  -18.4880 O.co2   280 GLU    0.0900
   4363 HN        -47.9580  -16.4870  -22.8770 H       280 GLU    0.0900
   4364 HA        -48.2470  -16.7000  -20.0220 H       280 GLU    0.6200
   4365 HB1       -48.6540  -14.4090  -22.0060 H       280 GLU   -0.7600
   4366 HB2       -47.1780  -14.7160  -21.0090 H       280 GLU   -0.7600
   4367 HG1       -49.9530  -14.0510  -19.8840 H       280 GLU    0.5100
   4368 HG2       -48.6230  -12.8520  -20.1550 H       280 GLU   -0.5100
   4369 N         -50.8540  -16.4350  -21.9550 N.am    281 PHE   -0.4700
   4370 CA        -52.3020  -16.5650  -21.9920 C.3     281 PHE    0.3100
   4371 C         -52.7760  -17.9300  -21.5110 C.2     281 PHE    0.0700
   4372 O         -53.6390  -18.0240  -20.6400 O.2     281 PHE    0.0900
   4373 CB        -52.8310  -16.3060  -23.4060 C.3     281 PHE   -0.1800
   4374 CG        -53.2490  -14.8830  -23.6480 C.ar    281 PHE    0.0900
   4375 CD1       -54.4840  -14.4280  -23.2120 C.ar    281 PHE    0.0900
   4376 CD2       -52.4180  -14.0040  -24.3180 C.ar    281 PHE    0.0000
   4377 CE1       -54.8750  -13.1180  -23.4340 C.ar    281 PHE   -0.1150
   4378 CE2       -52.8040  -12.6940  -24.5450 C.ar    281 PHE    0.1150
   4379 CZ        -54.0330  -12.2530  -24.1030 C.ar    281 PHE   -0.1150
   4380 HN        -50.3970  -16.3630  -22.8380 H       281 PHE    0.1150
   4381 HA        -52.7200  -15.8510  -21.2980 H       281 PHE   -0.1150
   4382 HB1       -53.7220  -16.9440  -23.5860 H       281 PHE    0.1150
   4383 HB2       -52.0360  -16.5440  -24.1440 H       281 PHE   -0.1150
   4384 HD1       -55.1470  -15.1020  -22.6930 H       281 PHE    0.1150
   4385 HD2       -51.4550  -14.3440  -24.6700 H       281 PHE   -0.1150
   4386 HE1       -55.8370  -12.7750  -23.0840 H       281 PHE    0.1150
   4387 HE2       -52.1440  -12.0190  -25.0700 H       281 PHE    0.5100
   4388 HZ        -54.3370  -11.2320  -24.2790 H       281 PHE   -0.5100
   4389 N         -52.2060  -18.9930  -22.0790 N.am    282 ARG   -0.4700
   4390 CA        -52.6460  -20.3470  -21.7660 C.3     282 ARG    0.3100
   4391 C         -52.5430  -20.6690  -20.2810 C.2     282 ARG    0.0700
   4392 O         -53.3780  -21.3900  -19.7350 O.2     282 ARG    0.0900
   4393 CB        -51.8750  -21.3790  -22.5970 C.3     282 ARG   -0.1800
   4394 CG        -50.3720  -21.3850  -22.3760 C.3     282 ARG    0.0900
   4395 CD        -49.7110  -22.4720  -23.2100 C.3     282 ARG    0.0900
   4396 NE        -48.2930  -22.6240  -22.8850 N.pl3   282 ARG   -0.1800
   4397 CZ        -47.5000  -23.5440  -23.4240 C.cat   282 ARG    0.0900
   4398 NH1       -46.2250  -23.6100  -23.0670 N.pl3   282 ARG    0.0900
   4399 NH2       -47.9800  -24.3980  -24.3170 N.pl3   282 ARG    0.2000
   4400 HN        -51.4610  -18.9100  -22.7360 H       282 ARG    0.0900
   4401 HA        -53.7020  -20.4100  -21.9790 H       282 ARG    0.0900
   4402 HB1       -52.0670  -21.1740  -23.6710 H       282 ARG   -0.7000
   4403 HB2       -52.2670  -22.3870  -22.3460 H       282 ARG    0.4400
   4404 HG1       -50.1590  -21.5660  -21.3000 H       282 ARG    0.6400
   4405 HG2       -49.9550  -20.3970  -22.6630 H       282 ARG   -0.8000
   4406 HD1       -49.7840  -22.2120  -24.2880 H       282 ARG    0.4600
   4407 HD2       -50.2080  -23.4460  -23.0170 H       282 ARG    0.4600
   4408 HE        -47.8960  -21.9960  -22.2150 H       282 ARG   -0.8000
   4409 HH11      -45.8600  -22.9670  -22.3930 H       282 ARG    0.4600
   4410 HH12      -45.6270  -24.3010  -23.4720 H       282 ARG    0.4600
   4411 HH21      -48.9420  -24.3500  -24.5880 H       282 ARG    0.5100
   4412 HH22      -47.3810  -25.0890  -24.7210 H       282 ARG   -0.5100
   4413 N         -51.5180  -20.1320  -19.6250 N.am    283 GLN   -0.4700
   4414 CA        -51.3350  -20.3490  -18.1970 C.3     283 GLN    0.3100
   4415 C         -52.3540  -19.5520  -17.3940 C.2     283 GLN    0.0700
   4416 O         -52.6860  -19.9070  -16.2630 O.2     283 GLN    0.0900
   4417 CB        -49.9150  -19.9740  -17.7750 C.3     283 GLN   -0.1800
   4418 CG        -48.8360  -20.7660  -18.4890 C.3     283 GLN    0.0900
   4419 CD        -47.4360  -20.4060  -18.0320 C.2     283 GLN    0.0900
   4420 NE2       -47.2670  -19.7000  -17.0190 N.am    283 GLN   -0.1800
   4421 OE1       -46.4370  -20.8750  -18.7470 O.2     283 GLN    0.0900
   4422 HN        -50.8360  -19.5610  -20.0760 H       283 GLN    0.0900
   4423 HA        -51.5250  -21.3910  -17.9900 H       283 GLN    0.5500
   4424 HB1       -49.8140  -20.1450  -16.6830 H       283 GLN   -0.5500
   4425 HB2       -49.7580  -18.8950  -17.9860 H       283 GLN   -0.6200
   4426 HG1       -48.9100  -20.5720  -19.5810 H       283 GLN    0.3200
   4427 HG2       -49.0000  -21.8490  -18.3000 H       283 GLN    0.3000
   4428 HE21      -46.3410  -19.4650  -16.7230 H       283 GLN    0.5100
   4429 HE22      -48.0560  -19.3680  -16.5030 H       283 GLN   -0.5100
   4430 N         -52.8540  -18.4720  -17.9890 N.am    284 THR   -0.4700
   4431 CA        -53.8720  -17.6500  -17.3510 C.3     284 THR    0.3100
   4432 C         -55.2190  -18.3620  -17.3850 C.2     284 THR    0.0700
   4433 O         -55.9150  -18.4430  -16.3720 O.2     284 THR    0.0900
   4434 CB        -54.0080  -16.2780  -18.0370 C.3     284 THR    0.1400
   4435 CG2       -54.9700  -15.3900  -17.2620 C.3     284 THR    0.0900
   4436 OG1       -52.7280  -15.6410  -18.1000 O.3     284 THR   -0.6600
   4437 HN        -52.5550  -18.1770  -18.8940 H       284 THR    0.4300
   4438 HA        -53.5910  -17.5210  -16.3170 H       284 THR   -0.2700
   4439 HB        -54.3980  -16.4090  -19.0690 H       284 THR    0.0900
   4440 HG1       -52.2140  -16.1430  -18.7380 H       284 THR    0.0900
   4441 HG21      -54.6970  -15.3810  -16.1850 H       284 THR    0.0900
   4442 HG22      -56.0060  -15.7780  -17.3620 H       284 THR    0.5100
   4443 HG23      -54.9200  -14.3510  -17.6500 H       284 THR   -0.5100
   4444 N         -55.5830  -18.8810  -18.5550 N.am    285 PHE   -0.4700
   4445 CA        -56.8310  -19.6130  -18.7110 C.3     285 PHE    0.3100
   4446 C         -56.8280  -20.8670  -17.8470 C.2     285 PHE    0.0700
   4447 O         -57.7690  -21.1220  -17.0930 O.2     285 PHE    0.0900
   4448 CB        -57.0510  -20.0090  -20.1750 C.3     285 PHE   -0.1800
   4449 CG        -57.0040  -18.8540  -21.1340 C.ar    285 PHE    0.0900
   4450 CD1       -57.9120  -17.8110  -21.0320 C.ar    285 PHE    0.0900
   4451 CD2       -56.0670  -18.8240  -22.1570 C.ar    285 PHE    0.0000
   4452 CE1       -57.8770  -16.7500  -21.9190 C.ar    285 PHE   -0.1150
   4453 CE2       -56.0280  -17.7650  -23.0470 C.ar    285 PHE    0.1150
   4454 CZ        -56.9340  -16.7280  -22.9260 C.ar    285 PHE   -0.1150
   4455 HN        -55.0210  -18.7920  -19.3730 H       285 PHE    0.1150
   4456 HA        -57.6360  -18.9790  -18.3700 H       285 PHE   -0.1150
   4457 HB1       -58.0520  -20.4810  -20.2800 H       285 PHE    0.1150
   4458 HB2       -56.2590  -20.7240  -20.4840 H       285 PHE   -0.1150
   4459 HD1       -58.6560  -17.8280  -20.2510 H       285 PHE    0.1150
   4460 HD2       -55.3620  -19.6350  -22.2580 H       285 PHE   -0.1150
   4461 HE1       -58.5860  -15.9410  -21.8220 H       285 PHE    0.1150
   4462 HE2       -55.2900  -17.7490  -23.8350 H       285 PHE    0.5100
   4463 HZ        -56.9030  -15.9010  -23.6200 H       285 PHE   -0.5100
   4464 N         -55.7550  -21.6470  -17.9590 N.am    286 ARG   -0.4700
   4465 CA        -55.6080  -22.8970  -17.2260 C.3     286 ARG    0.3100
   4466 C         -55.9390  -22.7240  -15.7470 C.2     286 ARG    0.0700
   4467 O         -56.5080  -23.6150  -15.1180 O.2     286 ARG    0.0900
   4468 CB        -54.1820  -23.4280  -17.3890 C.3     286 ARG   -0.1800
   4469 CG        -53.9190  -24.7730  -16.7330 C.3     286 ARG    0.0900
   4470 CD        -52.5050  -25.2450  -17.0420 C.3     286 ARG    0.0900
   4471 NE        -52.1840  -26.5090  -16.3830 N.pl3   286 ARG   -0.1800
   4472 CZ        -51.0170  -27.1350  -16.5040 C.cat   286 ARG    0.0900
   4473 NH1       -50.0600  -26.6140  -17.2590 N.pl3   286 ARG    0.0900
   4474 NH2       -50.8060  -28.2810  -15.8690 N.pl3   286 ARG    0.2000
   4475 HN        -54.9940  -21.4080  -18.5580 H       286 ARG    0.0900
   4476 HA        -56.3230  -23.6060  -17.6150 H       286 ARG    0.0900
   4477 HB1       -53.4830  -22.6860  -16.9500 H       286 ARG   -0.7000
   4478 HB2       -53.9700  -23.5250  -18.4740 H       286 ARG    0.4400
   4479 HG1       -54.6490  -25.5190  -17.1140 H       286 ARG    0.6400
   4480 HG2       -54.0450  -24.6790  -15.6330 H       286 ARG   -0.8000
   4481 HD1       -51.7740  -24.4860  -16.6870 H       286 ARG    0.4600
   4482 HD2       -52.3950  -25.3980  -18.1370 H       286 ARG    0.4600
   4483 HE        -52.8850  -26.9290  -15.8070 H       286 ARG   -0.8000
   4484 HH11      -50.2140  -25.7510  -17.7380 H       286 ARG    0.4600
   4485 HH12      -49.1830  -27.0860  -17.3490 H       286 ARG    0.4600
   4486 HH21      -51.5810  -28.8260  -15.5510 H       286 ARG    0.5100
   4487 HH22      -49.8710  -28.5980  -15.7080 H       286 ARG   -0.5100
   4488 N         -55.5840  -21.5640  -15.2010 N.am    287 LYS   -0.4700
   4489 CA        -55.8350  -21.2640  -13.7990 C.3     287 LYS    0.3100
   4490 C         -57.3000  -20.9280  -13.5360 C.2     287 LYS    0.0700
   4491 O         -57.8950  -21.4130  -12.5750 O.2     287 LYS    0.0900
   4492 CB        -54.9370  -20.1130  -13.3410 C.3     287 LYS   -0.1800
   4493 CG        -55.3610  -19.4640  -12.0350 C.3     287 LYS    0.0900
   4494 CD        -55.6810  -17.9960  -12.2530 C.3     287 LYS    0.0900
   4495 CE        -54.5350  -17.2910  -12.9630 C.3     287 LYS   -0.1800
   4496 NZ        -54.9160  -15.9280  -13.4210 N.4     287 LYS    0.0900
   4497 HN        -55.1300  -20.8490  -15.7260 H       287 LYS    0.0900
   4498 HA        -55.6330  -22.1530  -13.2210 H       287 LYS   -0.1800
   4499 HB1       -54.9370  -19.3360  -14.1330 H       287 LYS    0.0900
   4500 HB2       -53.9060  -20.5030  -13.2180 H       287 LYS    0.0900
   4501 HG1       -54.5380  -19.5560  -11.2940 H       287 LYS    0.2100
   4502 HG2       -56.2600  -19.9820  -11.6400 H       287 LYS    0.0500
   4503 HD1       -55.8560  -17.5090  -11.2700 H       287 LYS    0.0500
   4504 HD2       -56.6020  -17.9080  -12.8670 H       287 LYS   -0.3000
   4505 HE1       -54.2360  -17.8760  -13.8590 H       287 LYS    0.3300
   4506 HE2       -53.6740  -17.1850  -12.2700 H       287 LYS    0.3300
   4507 HZ1       -55.1920  -15.3510  -12.6010 H       287 LYS    0.3300
   4508 HZ2       -55.7160  -15.9960  -14.0830 H       287 LYS    0.5100
   4509 HZ3       -54.1060  -15.4850  -13.9010 H       287 LYS   -0.5100
   4510 N         -57.8770  -20.0920  -14.3980 N.am    288 ILE   -0.4700
   4511 CA        -59.2700  -19.6830  -14.2550 C.3     288 ILE    0.3100
   4512 C         -60.2090  -20.8830  -14.2570 C.2     288 ILE    0.0700
   4513 O         -61.1160  -20.9800  -13.4290 O.2     288 ILE    0.0900
   4514 CB        -59.6950  -18.7200  -15.3800 C.3     288 ILE   -0.0900
   4515 CG1       -58.7900  -17.4880  -15.4050 C.3     288 ILE    0.0900
   4516 CG2       -61.1490  -18.3110  -15.2070 C.3     288 ILE   -0.2700
   4517 CD        -59.1470  -16.4930  -16.4870 C.3     288 ILE    0.0900
   4518 HN        -57.3860  -19.7110  -15.1770 H       288 ILE    0.0900
   4519 HA        -59.3760  -19.2010  -13.2940 H       288 ILE    0.0900
   4520 HB        -59.5670  -19.2220  -16.3630 H       288 ILE   -0.1800
   4521 HG11      -57.7420  -17.8220  -15.5640 H       288 ILE    0.0900
   4522 HG12      -58.8600  -16.9790  -14.4200 H       288 ILE    0.0900
   4523 HG21      -61.2890  -17.8000  -14.2300 H       288 ILE   -0.2700
   4524 HG22      -61.8010  -19.2100  -15.2330 H       288 ILE    0.0900
   4525 HG23      -61.4450  -17.6110  -16.0170 H       288 ILE    0.0900
   4526 HD1       -60.1100  -15.9960  -16.2450 H       288 ILE    0.0900
   4527 HD2       -59.2520  -17.0160  -17.4610 H       288 ILE    0.5100
   4528 HD3       -58.3560  -15.7160  -16.5630 H       288 ILE   -0.5100
   4529 N         -59.9870  -21.7980  -15.1980 N.am    289 ILE   -0.4700
   4530 CA        -60.8250  -22.9830  -15.3350 C.3     289 ILE    0.3100
   4531 C         -60.7890  -23.8420  -14.0750 C.2     289 ILE    0.0700
   4532 O         -61.8300  -24.2020  -13.5250 O.2     289 ILE    0.0900
   4533 CB        -60.3970  -23.8400  -16.5430 C.3     289 ILE   -0.0900
   4534 CG1       -60.4590  -23.0150  -17.8320 C.3     289 ILE    0.0900
   4535 CG2       -61.2750  -25.0770  -16.6570 C.3     289 ILE   -0.2700
   4536 CD        -60.0080  -23.7710  -19.0620 C.3     289 ILE    0.0900
   4537 HN        -59.2380  -21.7140  -15.8510 H       289 ILE    0.0900
   4538 HA        -61.8460  -22.6530  -15.4550 H       289 ILE    0.0900
   4539 HB        -59.3390  -24.1500  -16.4180 H       289 ILE   -0.1800
   4540 HG11      -59.8110  -22.1200  -17.7090 H       289 ILE    0.0900
   4541 HG12      -61.5070  -22.6810  -17.9880 H       289 ILE    0.0900
   4542 HG21      -62.3380  -24.7810  -16.7910 H       289 ILE   -0.2700
   4543 HG22      -61.1910  -25.6880  -15.7330 H       289 ILE    0.0900
   4544 HG23      -60.9630  -25.6830  -17.5350 H       289 ILE    0.0900
   4545 HD1       -60.7510  -24.5540  -19.3230 H       289 ILE    0.0900
   4546 HD2       -59.0300  -24.2610  -18.8670 H       289 ILE    0.5100
   4547 HD3       -59.9120  -23.0730  -19.9210 H       289 ILE   -0.5100
   4548 N         -59.5820  -24.1680  -13.6210 N.am    290 ARG   -0.4700
   4549 CA        -59.4050  -24.9800  -12.4240 C.3     290 ARG    0.3100
   4550 C         -60.0770  -24.3400  -11.2150 C.2     290 ARG    0.0700
   4551 O         -60.7560  -25.0130  -10.4380 O.2     290 ARG    0.0900
   4552 CB        -57.9180  -25.2060  -12.1420 C.3     290 ARG   -0.1800
   4553 CG        -57.2130  -26.0530  -13.1890 C.3     290 ARG    0.0900
   4554 CD        -55.7510  -26.2620  -12.8320 C.3     290 ARG    0.0900
   4555 NE        -55.1100  -27.2300  -13.7200 N.pl3   290 ARG   -0.1800
   4556 CZ        -53.8460  -27.6220  -13.6080 C.cat   290 ARG    0.0900
   4557 NH1       -53.0750  -27.1270  -12.6480 N.pl3   290 ARG    0.0900
   4558 NH2       -53.3480  -28.5100  -14.4590 N.pl3   290 ARG    0.2000
   4559 HN        -58.7460  -23.8720  -14.0780 H       290 ARG    0.0900
   4560 HA        -59.9050  -25.9240  -12.5830 H       290 ARG    0.0900
   4561 HB1       -57.8190  -25.7100  -11.1570 H       290 ARG   -0.7000
   4562 HB2       -57.4150  -24.2170  -12.0920 H       290 ARG    0.4400
   4563 HG1       -57.2790  -25.5450  -14.1740 H       290 ARG    0.6400
   4564 HG2       -57.7170  -27.0400  -13.2590 H       290 ARG   -0.8000
   4565 HD1       -55.6700  -26.6500  -11.7930 H       290 ARG    0.4600
   4566 HD2       -55.2010  -25.3010  -12.9240 H       290 ARG    0.4600
   4567 HE        -55.6570  -27.6230  -14.4580 H       290 ARG   -0.8000
   4568 HH11      -53.4440  -26.4570  -12.0040 H       290 ARG    0.4600
   4569 HH12      -52.1240  -27.4250  -12.5670 H       290 ARG    0.4600
   4570 HH21      -53.8700  -28.7710  -15.2710 H       290 ARG    0.5100
   4571 HH22      -52.4500  -28.9170  -14.2900 H       290 ARG   -0.5100
   4572 N         -59.9600  -23.0060  -11.0710 N.am    291 SER   -0.4700
   4573 CA        -60.4790  -22.2620   -9.9340 C.3     291 SER    0.3100
   4574 CAT       -63.9740  -21.9040  -11.4620 C.3     291 SER    0.0700
   4575 C         -61.9160  -21.7850  -10.1470 C.2     291 SER    0.0900
   4576 O         -62.4130  -20.9400   -9.4010 O.2     291 SER    0.0500
   4577 CB        -59.5840  -21.0160   -9.6780 C.3     291 SER    0.0900
   4578 OG        -59.9210  -20.3350   -8.4690 O.3     291 SER    0.0900
   4579 NT        -62.6230  -22.3130  -11.1640 N.am    291 SER   -0.6600
   4580 HN        -59.4980  -22.4540  -11.7610 H       291 SER    0.4300
   4581 HNT       -62.2430  -23.0160  -11.7590 H       291 SER    0.5100
   4582 HA        -60.4790  -22.9140   -9.0730 H       291 SER   -0.5100
   4583 HB1       -59.7030  -20.3030  -10.5210 H       291 SER   -0.4700
   4584 HB2       -58.5230  -21.3370   -9.6110 H       291 SER    0.3100
   4585 HG1       -60.8710  -20.2030   -8.4960 H       291 SER   -0.1100
   4586 HT1       -63.9890  -20.8190  -11.6940 H       291 SER    0.0900
   4587 HT2       -64.6260  -22.0940  -10.5830 H       291 SER    0.0900
   4588 HT3       -64.3500  -22.4670  -12.3420 H       291 SER    0.0900
@<TRIPOS>BOND
     1    1    2 1
     2    2   11 1
     3    2    6 1
     4    2    4 1
     5    4    5 2
     6    6   13 1
     7    6    7 1
     8    3    8 1
     9    3   15 1
    10    3   16 1
    11    3   17 1
    12    8    1 1
    13    8    9 2
    14   10    1 1
    15   12    6 1
    16   14    7 1
    17   18   19 1
    18   19   26 1
    19   19   22 1
    20   19   20 1
    21   20   21 2
    22   22   27 1
    23   22   23 1
    24   22   24 1
    25   23   30 1
    26   23   28 1
    27   23   29 1
    28   24   33 1
    29   24   31 1
    30   24   32 1
    31   25   18 1
    32    4   18 am
    33   34   35 1
    34   35   38 1
    35   35   36 1
    36   35   47 1
    37   36   37 2
    38   38   49 1
    39   38   39 1
    40   39   41 ar
    41   39   40 ar
    42   40   50 1
    43   40   42 ar
    44   41   51 1
    45   41   43 ar
    46   42   44 ar
    47   42   52 1
    48   43   44 ar
    49   43   53 1
    50   44   45 1
    51   45   54 1
    52   46   34 1
    53   48   38 1
    54   20   34 am
    55   55   56 1
    56   56   57 1
    57   56   64 1
    58   56   59 1
    59   57   58 2
    60   59   65 1
    61   59   61 1
    62   59   60 1
    63   60   67 1
    64   61   68 1
    65   61   69 1
    66   61   70 1
    67   62   60 1
    68   62   71 1
    69   62   72 1
    70   62   73 1
    71   63   55 1
    72   66   60 1
    73   36   55 am
    74   74   75 1
    75   75   76 1
    76   75   82 1
    77   75   78 1
    78   76   77 2
    79   78   80 1
    80   78   83 1
    81   78   79 1
    82   79   85 1
    83   79   86 1
    84   79   87 1
    85   80   84 1
    86   81   74 1
    87   57   74 am
    88   88   89 1
    89   89   96 1
    90   89   92 1
    91   89   90 1
    92   90   91 2
    93   92   97 1
    94   92   93 1
    95   92   94 1
    96   93  100 1
    97   93   98 1
    98   93   99 1
    99   94  103 1
   100   94  101 1
   101   94  102 1
   102   95   88 1
   103   76   88 am
   104  104  105 1
   105  105  114 1
   106  105  108 1
   107  105  106 1
   108  106  107 2
   109  108  116 1
   110  108  109 1
   111  109  118 1
   112  109  110 1
   113  110  111 2
   114  110  112 2
   115  113  104 1
   116  115  108 1
   117  117  109 1
   118   90  104 am
   119  119  120 1
   120  120  128 1
   121  120  123 1
   122  120  121 1
   123  121  122 2
   124  123  130 1
   125  123  124 1
   126  124  131 1
   127  124  125 1
   128  124  126 1
   129  125  132 1
   130  125  133 1
   131  125  134 1
   132  126  135 1
   133  126  136 1
   134  126  137 1
   135  127  119 1
   136  129  123 1
   137  106  119 am
   138  138  139 1
   139  139  144 1
   140  139  142 1
   141  139  140 1
   142  140  141 2
   143  142  145 1
   144  142  146 1
   145  142  147 1
   146  143  138 1
   147  121  138 am
   148  148  149 1
   149  149  150 1
   150  149  157 1
   151  149  152 1
   152  150  151 2
   153  152  158 1
   154  152  154 1
   155  152  153 1
   156  153  160 1
   157  154  161 1
   158  154  162 1
   159  154  163 1
   160  155  153 1
   161  155  164 1
   162  155  165 1
   163  155  166 1
   164  156  148 1
   165  159  153 1
   166  140  148 am
   167  167  168 1
   168  168  173 1
   169  168  171 1
   170  168  169 1
   171  169  170 2
   172  171  174 1
   173  171  175 1
   174  171  176 1
   175  172  167 1
   176  150  167 am
   177  177  178 1
   178  178  185 1
   179  178  181 1
   180  178  179 1
   181  179  180 2
   182  181  186 1
   183  181  182 1
   184  181  183 1
   185  182  189 1
   186  182  187 1
   187  182  188 1
   188  183  192 1
   189  183  190 1
   190  183  191 1
   191  184  177 1
   192  169  177 am
   193  193  194 1
   194  194  202 1
   195  194  197 1
   196  194  195 1
   197  195  196 2
   198  197  204 1
   199  197  198 1
   200  198  205 1
   201  198  199 1
   202  198  200 1
   203  199  206 1
   204  199  207 1
   205  199  208 1
   206  200  209 1
   207  200  210 1
   208  200  211 1
   209  201  193 1
   210  203  197 1
   211  179  193 am
   212  212  213 1
   213  213  218 1
   214  213  216 1
   215  213  214 1
   216  214  215 2
   217  216  219 1
   218  216  220 1
   219  216  221 1
   220  217  212 1
   221  195  212 am
   222  222  223 1
   223  223  224 1
   224  223  231 1
   225  223  226 1
   226  224  225 2
   227  226  232 1
   228  226  228 1
   229  226  227 1
   230  227  234 1
   231  228  235 1
   232  228  236 1
   233  228  237 1
   234  229  227 1
   235  229  238 1
   236  229  239 1
   237  229  240 1
   238  230  222 1
   239  233  227 1
   240  214  222 am
   241  241  242 1
   242  242  250 1
   243  242  245 1
   244  242  243 1
   245  243  244 2
   246  245  252 1
   247  245  246 1
   248  246  253 1
   249  246  247 1
   250  246  248 1
   251  247  254 1
   252  247  255 1
   253  247  256 1
   254  248  257 1
   255  248  258 1
   256  248  259 1
   257  249  241 1
   258  251  245 1
   259  224  241 am
   260  260  261 1
   261  261  266 1
   262  261  262 1
   263  262  263 2
   264  264  260 1
   265  265  261 1
   266  243  260 am
   267  267  268 1
   268  268  269 1
   269  268  276 1
   270  268  271 1
   271  269  270 2
   272  271  278 1
   273  271  272 1
   274  272  273 am
   275  272  274 2
   276  273  279 1
   277  273  280 1
   278  275  267 1
   279  277  271 1
   280  262  267 am
   281  281  282 1
   282  282  289 1
   283  282  285 1
   284  282  283 1
   285  283  284 2
   286  285  290 1
   287  285  286 1
   288  285  287 1
   289  286  293 1
   290  286  291 1
   291  286  292 1
   292  287  296 1
   293  287  294 1
   294  287  295 1
   295  288  281 1
   296  269  281 am
   297  297  298 1
   298  298  306 1
   299  298  301 1
   300  298  299 1
   301  299  300 2
   302  301  308 1
   303  301  302 1
   304  302  309 1
   305  302  303 1
   306  302  304 1
   307  303  310 1
   308  303  311 1
   309  303  312 1
   310  304  313 1
   311  304  314 1
   312  304  315 1
   313  305  297 1
   314  307  301 1
   315  283  297 am
   316  316  317 1
   317  317  324 1
   318  317  320 1
   319  317  318 1
   320  318  319 2
   321  320  325 1
   322  320  321 1
   323  320  322 1
   324  321  328 1
   325  321  326 1
   326  321  327 1
   327  322  331 1
   328  322  329 1
   329  322  330 1
   330  323  316 1
   331  299  316 am
   332  332  333 1
   333  333  336 1
   334  333  339 1
   335  333  334 1
   336  334  335 2
   337  336  341 1
   338  336  337 1
   339  338  332 1
   340  340  336 1
   341  342  337 1
   342  318  332 am
   343  343  344 1
   344  344  345 1
   345  344  358 1
   346  344  347 1
   347  345  346 2
   348  347  360 1
   349  347  348 1
   350  348  350 ar
   351  348  349 ar
   352  349  361 1
   353  349  353 ar
   354  350  351 ar
   355  350  352 ar
   356  351  353 ar
   357  351  354 ar
   358  352  355 ar
   359  352  363 1
   360  353  362 1
   361  354  364 1
   362  354  356 ar
   363  355  356 ar
   364  355  365 1
   365  356  366 1
   366  357  343 1
   367  359  347 1
   368  334  343 am
   369  367  368 1
   370  368  373 1
   371  368  371 1
   372  368  369 1
   373  369  370 2
   374  371  374 1
   375  371  375 1
   376  371  376 1
   377  372  367 1
   378  345  367 am
   379  377  378 1
   380  378  385 1
   381  378  381 1
   382  378  379 1
   383  379  380 2
   384  381  386 1
   385  381  382 1
   386  381  383 1
   387  382  389 1
   388  382  387 1
   389  382  388 1
   390  383  392 1
   391  383  390 1
   392  383  391 1
   393  384  377 1
   394  369  377 am
   395  393  394 1
   396  394  395 1
   397  394  408 1
   398  394  397 1
   399  395  396 2
   400  397  410 1
   401  397  398 1
   402  398  400 ar
   403  398  399 ar
   404  399  411 1
   405  399  403 ar
   406  400  401 ar
   407  400  402 ar
   408  401  403 ar
   409  401  404 ar
   410  402  405 ar
   411  402  413 1
   412  403  412 1
   413  404  414 1
   414  404  406 ar
   415  405  406 ar
   416  405  415 1
   417  406  416 1
   418  407  393 1
   419  409  397 1
   420  379  393 am
   421  417  418 1
   422  418  426 1
   423  418  421 1
   424  418  419 1
   425  419  420 2
   426  421  428 1
   427  421  422 1
   428  422  429 1
   429  422  423 1
   430  422  424 1
   431  423  430 1
   432  423  431 1
   433  423  432 1
   434  424  433 1
   435  424  434 1
   436  424  435 1
   437  425  417 1
   438  427  421 1
   439  395  417 am
   440  436  437 1
   441  437  438 1
   442  437  445 1
   443  437  440 1
   444  438  439 2
   445  440  447 1
   446  440  441 1
   447  441  442 am
   448  441  443 2
   449  442  448 1
   450  442  449 1
   451  444  436 1
   452  446  440 1
   453  419  436 am
   454  450  451 1
   455  451  457 1
   456  451  454 1
   457  451  452 1
   458  452  453 2
   459  454  459 1
   460  454  455 1
   461  456  450 1
   462  458  454 1
   463  460  455 1
   464  438  450 am
   465  461  462 1
   466  462  463 1
   467  462  470 1
   468  462  465 1
   469  463  464 2
   470  465  472 1
   471  465  466 1
   472  466  467 am
   473  466  468 2
   474  467  473 1
   475  467  474 1
   476  469  461 1
   477  471  465 1
   478  452  461 am
   479  475  476 1
   480  476  484 1
   481  476  479 1
   482  476  477 1
   483  477  478 2
   484  479  486 1
   485  479  480 1
   486  480  487 1
   487  480  481 1
   488  480  482 1
   489  481  488 1
   490  481  489 1
   491  481  490 1
   492  482  491 1
   493  482  492 1
   494  482  493 1
   495  483  475 1
   496  485  479 1
   497  463  475 am
   498  494  495 1
   499  495  504 1
   500  495  498 1
   501  495  496 1
   502  496  497 2
   503  498  506 1
   504  498  499 1
   505  499  508 1
   506  499  500 1
   507  500  502 2
   508  500  501 am
   509  501  509 1
   510  501  510 1
   511  503  494 1
   512  505  498 1
   513  507  499 1
   514  477  494 am
   515  511  512 1
   516  512  513 1
   517  512  520 1
   518  512  515 1
   519  513  514 2
   520  515  522 1
   521  515  516 1
   522  516  517 am
   523  516  518 2
   524  517  523 1
   525  517  524 1
   526  519  511 1
   527  521  515 1
   528  496  511 am
   529  525  526 1
   530  526  533 1
   531  526  529 1
   532  526  527 1
   533  527  528 2
   534  529  534 1
   535  529  530 1
   536  529  531 1
   537  530  537 1
   538  530  535 1
   539  530  536 1
   540  531  540 1
   541  531  538 1
   542  531  539 1
   543  532  525 1
   544  513  525 am
   545  541  542 1
   546  542  543 1
   547  542  549 1
   548  542  545 1
   549  543  544 2
   550  545  547 1
   551  545  550 1
   552  545  546 1
   553  546  552 1
   554  546  553 1
   555  546  554 1
   556  547  551 1
   557  548  541 1
   558  527  541 am
   559  555  556 1
   560  556  557 1
   561  556  564 1
   562  556  559 1
   563  557  558 2
   564  559  566 1
   565  559  560 1
   566  560  561 am
   567  560  562 2
   568  561  567 1
   569  561  568 1
   570  563  555 1
   571  565  559 1
   572  543  555 am
   573  569  570 1
   574  570  573 1
   575  570  571 1
   576  570  582 1
   577  571  572 2
   578  573  584 1
   579  573  574 1
   580  574  576 ar
   581  574  575 ar
   582  575  585 1
   583  575  577 ar
   584  576  586 1
   585  576  578 ar
   586  577  579 ar
   587  577  587 1
   588  578  579 ar
   589  578  588 1
   590  579  580 1
   591  580  589 1
   592  581  569 1
   593  583  573 1
   594  557  569 am
   595  590  591 1
   596  591  602 1
   597  591  594 1
   598  591  592 1
   599  592  593 2
   600  594  604 1
   601  594  595 1
   602  595  596 ar
   603  595  597 ar
   604  596  605 1
   605  596  598 ar
   606  597  599 ar
   607  597  606 1
   608  598  607 1
   609  598  600 ar
   610  599  600 ar
   611  599  608 1
   612  600  609 1
   613  601  590 1
   614  603  594 1
   615  571  590 am
   616  610  611 1
   617  611  618 1
   618  611  614 1
   619  611  612 1
   620  612  613 2
   621  614  619 1
   622  614  615 1
   623  614  616 1
   624  615  622 1
   625  615  620 1
   626  615  621 1
   627  616  625 1
   628  616  623 1
   629  616  624 1
   630  617  610 1
   631  592  610 am
   632  626  627 1
   633  627  634 1
   634  627  630 1
   635  627  628 1
   636  628  629 2
   637  630  635 1
   638  630  631 1
   639  630  632 1
   640  631  638 1
   641  631  636 1
   642  631  637 1
   643  632  641 1
   644  632  639 1
   645  632  640 1
   646  633  626 1
   647  612  626 am
   648  642  643 1
   649  643  649 1
   650  643  646 1
   651  643  644 1
   652  644  645 2
   653  646  651 1
   654  646  647 1
   655  648  642 1
   656  650  646 1
   657  652  647 1
   658  628  642 am
   659  653  654 1
   660  654  662 1
   661  654  657 1
   662  654  655 1
   663  655  656 2
   664  657  664 1
   665  657  658 1
   666  658  665 1
   667  658  659 1
   668  658  660 1
   669  659  666 1
   670  659  667 1
   671  659  668 1
   672  660  669 1
   673  660  670 1
   674  660  671 1
   675  661  653 1
   676  663  657 1
   677  644  653 am
   678  672  673 1
   679  673  678 1
   680  673  676 1
   681  673  674 1
   682  674  675 2
   683  676  679 1
   684  676  680 1
   685  676  681 1
   686  677  672 1
   687  655  672 am
   688  682  683 1
   689  683  688 1
   690  683  686 1
   691  683  684 1
   692  684  685 2
   693  686  689 1
   694  686  690 1
   695  686  691 1
   696  687  682 1
   697  674  682 am
   698  692  693 1
   699  693  698 1
   700  693  696 1
   701  693  694 1
   702  694  695 2
   703  696  699 1
   704  696  700 1
   705  696  701 1
   706  697  692 1
   707  684  692 am
   708  702  703 1
   709  703  711 1
   710  703  706 1
   711  703  704 1
   712  704  705 2
   713  706  713 1
   714  706  707 1
   715  707  708 2
   716  707  709 2
   717  710  702 1
   718  712  706 1
   719  694  702 am
   720  714  715 1
   721  715  716 1
   722  715  723 1
   723  715  718 1
   724  716  717 2
   725  718  724 1
   726  718  720 1
   727  718  719 1
   728  719  726 1
   729  720  727 1
   730  720  728 1
   731  720  729 1
   732  721  719 1
   733  721  730 1
   734  721  731 1
   735  721  732 1
   736  722  714 1
   737  725  719 1
   738  704  714 am
   739  733  734 1
   740  734  742 1
   741  734  737 1
   742  734  735 1
   743  735  736 2
   744  737  744 1
   745  737  738 1
   746  738  745 1
   747  738  739 1
   748  738  740 1
   749  739  746 1
   750  739  747 1
   751  739  748 1
   752  740  749 1
   753  740  750 1
   754  740  751 1
   755  741  733 1
   756  743  737 1
   757  716  733 am
   758  752  753 1
   759  753  760 1
   760  753  756 1
   761  753  754 1
   762  754  755 2
   763  756  761 1
   764  756  757 1
   765  756  758 1
   766  757  764 1
   767  757  762 1
   768  757  763 1
   769  758  767 1
   770  758  765 1
   771  758  766 1
   772  759  752 1
   773  735  752 am
   774  768  769 1
   775  769  774 1
   776  769  770 1
   777  770  771 2
   778  772  768 1
   779  773  769 1
   780  754  768 am
   781  775  776 1
   782  776  783 1
   783  776  779 1
   784  776  777 1
   785  777  778 2
   786  779  784 1
   787  779  780 1
   788  779  781 1
   789  780  787 1
   790  780  785 1
   791  780  786 1
   792  781  790 1
   793  781  788 1
   794  781  789 1
   795  782  775 1
   796  770  775 am
   797  791  792 1
   798  792  800 1
   799  792  795 1
   800  792  793 1
   801  793  794 2
   802  795  802 1
   803  795  796 1
   804  796  803 1
   805  796  797 1
   806  796  798 1
   807  797  804 1
   808  797  805 1
   809  797  806 1
   810  798  807 1
   811  798  808 1
   812  798  809 1
   813  799  791 1
   814  801  795 1
   815  777  791 am
   816  810  811 1
   817  811  816 1
   818  811  814 1
   819  811  812 1
   820  812  813 2
   821  814  817 1
   822  814  818 1
   823  814  819 1
   824  815  810 1
   825  793  810 am
   826  820  821 1
   827  821  822 1
   828  821  829 1
   829  821  824 1
   830  822  823 2
   831  824  830 1
   832  824  826 1
   833  824  825 1
   834  825  832 1
   835  826  833 1
   836  826  834 1
   837  826  835 1
   838  827  825 1
   839  827  836 1
   840  827  837 1
   841  827  838 1
   842  828  820 1
   843  831  825 1
   844  812  820 am
   845  839  845 1
   846  839  840 1
   847  840  843 1
   848  840  846 1
   849  840  841 1
   850  841  842 2
   851  843  844 1
   852  843  848 1
   853  844  845 1
   854  844  850 1
   855  845  852 1
   856  847  843 1
   857  849  844 1
   858  851  845 1
   859  822  839 am
   860  853  854 1
   861  854  865 1
   862  854  857 1
   863  854  855 1
   864  855  856 2
   865  857  867 1
   866  857  858 1
   867  858  859 ar
   868  858  860 ar
   869  859  868 1
   870  859  861 ar
   871  860  862 ar
   872  860  869 1
   873  861  870 1
   874  861  863 ar
   875  862  863 ar
   876  862  871 1
   877  863  872 1
   878  864  853 1
   879  866  857 1
   880  841  853 am
   881  873  874 1
   882  874  879 1
   883  874  877 1
   884  874  875 1
   885  875  876 2
   886  877  880 1
   887  877  881 1
   888  877  882 1
   889  878  873 1
   890  855  873 am
   891  883  884 1
   892  884  885 1
   893  884  892 1
   894  884  887 1
   895  885  886 2
   896  887  893 1
   897  887  889 1
   898  887  888 1
   899  888  895 1
   900  889  896 1
   901  889  897 1
   902  889  898 1
   903  890  888 1
   904  890  899 1
   905  890  900 1
   906  890  901 1
   907  891  883 1
   908  894  888 1
   909  875  883 am
   910  902  903 1
   911  903  904 1
   912  903  910 1
   913  903  906 1
   914  904  905 2
   915  906  908 1
   916  906  911 1
   917  906  907 1
   918  907  913 1
   919  907  914 1
   920  907  915 1
   921  908  912 1
   922  909  902 1
   923  885  902 am
   924  916  917 1
   925  917  918 1
   926  917  925 1
   927  917  920 1
   928  918  919 2
   929  920  926 1
   930  920  922 1
   931  920  921 1
   932  921  928 1
   933  922  929 1
   934  922  930 1
   935  922  931 1
   936  923  921 1
   937  923  932 1
   938  923  933 1
   939  923  934 1
   940  924  916 1
   941  927  921 1
   942  904  916 am
   943  935  936 1
   944  936  942 1
   945  936  939 1
   946  936  937 1
   947  937  938 2
   948  939  944 1
   949  939  940 1
   950  941  935 1
   951  943  939 1
   952  945  940 1
   953  918  935 am
   954  946  947 1
   955  947  948 1
   956  947  954 1
   957  947  950 1
   958  948  949 2
   959  950  952 1
   960  950  955 1
   961  950  951 1
   962  951  957 1
   963  951  958 1
   964  951  959 1
   965  952  956 1
   966  953  946 1
   967  937  946 am
   968  960  961 1
   969  961  966 1
   970  961  962 1
   971  962  963 2
   972  964  960 1
   973  965  961 1
   974  948  960 am
   975  967  968 1
   976  968  979 1
   977  968  971 1
   978  968  969 1
   979  969  970 2
   980  971  981 1
   981  971  972 1
   982  972  973 ar
   983  972  974 ar
   984  973  982 1
   985  973  975 ar
   986  974  976 ar
   987  974  983 1
   988  975  984 1
   989  975  977 ar
   990  976  977 ar
   991  976  985 1
   992  977  986 1
   993  978  967 1
   994  980  971 1
   995  962  967 am
   996  987  988 1
   997  988  991 1
   998  988  994 1
   999  988  989 1
  1000  989  990 2
  1001  991  996 1
  1002  991  992 1
  1003  993  987 1
  1004  995  991 1
  1005  969  987 am
  1006  997  998 1
  1007  998 1003 1
  1008  998 1001 1
  1009  998  999 1
  1010  999 1000 2
  1011 1001 1004 1
  1012 1001 1005 1
  1013 1001 1006 1
  1014 1002  997 1
  1015  989  997 am
  1016 1007 1008 1
  1017 1008 1013 1
  1018 1008 1011 1
  1019 1008 1009 1
  1020 1009 1010 2
  1021 1011 1014 1
  1022 1011 1015 1
  1023 1011 1016 1
  1024 1012 1007 1
  1025  999 1007 am
  1026 1017 1018 1
  1027 1018 1021 1
  1028 1018 1024 1
  1029 1018 1019 1
  1030 1019 1020 2
  1031 1021 1026 1
  1032 1021 1022 1
  1033 1023 1017 1
  1034 1025 1021 1
  1035 1009 1017 am
  1036 1027 1028 1
  1037 1027 1037 1
  1038 1028 1029 1
  1039 1028 1031 1
  1040 1028 1038 1
  1041 1029 1030 2
  1042 1031 1032 1
  1043 1031 1039 1
  1044 1031 1040 1
  1045 1032 1033 ar
  1046 1032 1034 ar
  1047 1033 1036 ar
  1048 1033 1041 1
  1049 1034 1035 ar
  1050 1035 1036 ar
  1051 1035 1042 1
  1052 1036 1043 1
  1053 1019 1027 am
  1054 1044 1045 1
  1055 1045 1050 1
  1056 1045 1046 1
  1057 1046 1047 2
  1058 1048 1044 1
  1059 1049 1045 1
  1060 1044 1029 am
  1061 1051 1052 1
  1062 1052 1055 1
  1063 1052 1058 1
  1064 1052 1053 1
  1065 1053 1054 2
  1066 1055 1060 1
  1067 1055 1056 1
  1068 1057 1051 1
  1069 1059 1055 1
  1070 1046 1051 am
  1071 1061 1062 1
  1072 1062 1070 1
  1073 1062 1065 1
  1074 1062 1063 1
  1075 1063 1064 2
  1076 1065 1072 1
  1077 1065 1066 1
  1078 1066 1073 1
  1079 1066 1067 1
  1080 1066 1068 1
  1081 1067 1074 1
  1082 1067 1075 1
  1083 1067 1076 1
  1084 1068 1077 1
  1085 1068 1078 1
  1086 1068 1079 1
  1087 1069 1061 1
  1088 1071 1065 1
  1089 1053 1061 am
  1090 1080 1081 1
  1091 1081 1092 1
  1092 1081 1084 1
  1093 1081 1082 1
  1094 1082 1083 2
  1095 1084 1094 1
  1096 1084 1085 1
  1097 1085 1086 ar
  1098 1085 1087 ar
  1099 1086 1095 1
  1100 1086 1088 ar
  1101 1087 1089 ar
  1102 1087 1096 1
  1103 1088 1097 1
  1104 1088 1090 ar
  1105 1089 1090 ar
  1106 1089 1098 1
  1107 1090 1099 1
  1108 1091 1080 1
  1109 1093 1084 1
  1110 1063 1080 am
  1111 1100 1101 1
  1112 1101 1102 1
  1113 1101 1109 1
  1114 1101 1104 1
  1115 1102 1103 2
  1116 1104 1110 1
  1117 1104 1106 1
  1118 1104 1105 1
  1119 1105 1112 1
  1120 1106 1113 1
  1121 1106 1114 1
  1122 1106 1115 1
  1123 1107 1105 1
  1124 1107 1116 1
  1125 1107 1117 1
  1126 1107 1118 1
  1127 1108 1100 1
  1128 1111 1105 1
  1129 1082 1100 am
  1130 1119 1120 1
  1131 1120 1125 1
  1132 1120 1123 1
  1133 1120 1121 1
  1134 1121 1122 2
  1135 1123 1126 1
  1136 1123 1127 1
  1137 1123 1128 1
  1138 1124 1119 1
  1139 1102 1119 am
  1140 1129 1130 1
  1141 1130 1133 1
  1142 1130 1136 1
  1143 1130 1131 1
  1144 1131 1132 2
  1145 1133 1138 1
  1146 1133 1134 1
  1147 1135 1129 1
  1148 1137 1133 1
  1149 1139 1134 1
  1150 1121 1129 am
  1151 1140 1141 1
  1152 1141 1152 1
  1153 1141 1144 1
  1154 1141 1142 1
  1155 1142 1143 2
  1156 1144 1154 1
  1157 1144 1145 1
  1158 1145 1146 ar
  1159 1145 1147 ar
  1160 1146 1155 1
  1161 1146 1148 ar
  1162 1147 1149 ar
  1163 1147 1156 1
  1164 1148 1157 1
  1165 1148 1150 ar
  1166 1149 1150 ar
  1167 1149 1158 1
  1168 1150 1159 1
  1169 1151 1140 1
  1170 1153 1144 1
  1171 1131 1140 am
  1172 1160 1161 1
  1173 1161 1168 1
  1174 1161 1164 1
  1175 1161 1162 1
  1176 1162 1163 2
  1177 1164 1169 1
  1178 1164 1165 1
  1179 1164 1166 1
  1180 1165 1172 1
  1181 1165 1170 1
  1182 1165 1171 1
  1183 1166 1175 1
  1184 1166 1173 1
  1185 1166 1174 1
  1186 1167 1160 1
  1187 1142 1160 am
  1188 1176 1177 1
  1189 1177 1185 1
  1190 1177 1180 1
  1191 1177 1178 1
  1192 1178 1179 2
  1193 1180 1187 1
  1194 1180 1181 1
  1195 1181 1188 1
  1196 1181 1182 1
  1197 1181 1183 1
  1198 1182 1189 1
  1199 1182 1190 1
  1200 1182 1191 1
  1201 1183 1192 1
  1202 1183 1193 1
  1203 1183 1194 1
  1204 1184 1176 1
  1205 1186 1180 1
  1206 1162 1176 am
  1207 1195 1196 1
  1208 1196 1203 1
  1209 1196 1199 1
  1210 1196 1197 1
  1211 1197 1198 2
  1212 1199 1204 1
  1213 1199 1200 1
  1214 1199 1201 1
  1215 1200 1207 1
  1216 1200 1205 1
  1217 1200 1206 1
  1218 1201 1210 1
  1219 1201 1208 1
  1220 1201 1209 1
  1221 1202 1195 1
  1222 1178 1195 am
  1223 1211 1212 1
  1224 1212 1220 1
  1225 1212 1215 1
  1226 1212 1213 1
  1227 1213 1214 2
  1228 1215 1222 1
  1229 1215 1216 1
  1230 1216 1223 1
  1231 1216 1217 1
  1232 1216 1218 1
  1233 1217 1224 1
  1234 1217 1225 1
  1235 1217 1226 1
  1236 1218 1227 1
  1237 1218 1228 1
  1238 1218 1229 1
  1239 1219 1211 1
  1240 1221 1215 1
  1241 1197 1211 am
  1242 1230 1231 1
  1243 1231 1236 1
  1244 1231 1234 1
  1245 1231 1232 1
  1246 1232 1233 2
  1247 1234 1237 1
  1248 1234 1238 1
  1249 1234 1239 1
  1250 1235 1230 1
  1251 1213 1230 am
  1252 1240 1241 1
  1253 1241 1250 1
  1254 1241 1244 1
  1255 1241 1242 1
  1256 1242 1243 2
  1257 1244 1252 1
  1258 1244 1245 1
  1259 1245 1254 1
  1260 1245 1246 1
  1261 1246 1248 2
  1262 1246 1247 am
  1263 1247 1255 1
  1264 1247 1256 1
  1265 1249 1240 1
  1266 1251 1244 1
  1267 1253 1245 1
  1268 1232 1240 am
  1269 1257 1258 1
  1270 1258 1264 1
  1271 1258 1261 1
  1272 1258 1259 1
  1273 1259 1260 2
  1274 1261 1266 1
  1275 1261 1262 1
  1276 1263 1257 1
  1277 1265 1261 1
  1278 1267 1262 1
  1279 1242 1257 am
  1280 1268 1269 1
  1281 1269 1275 1
  1282 1269 1272 1
  1283 1269 1270 1
  1284 1270 1271 2
  1285 1272 1277 1
  1286 1272 1273 1
  1287 1274 1268 1
  1288 1276 1272 1
  1289 1278 1273 1
  1290 1259 1268 am
  1291 1279 1280 1
  1292 1280 1281 1
  1293 1280 1288 1
  1294 1280 1283 1
  1295 1281 1282 2
  1296 1283 1289 1
  1297 1283 1285 1
  1298 1283 1284 1
  1299 1284 1291 1
  1300 1285 1292 1
  1301 1285 1293 1
  1302 1285 1294 1
  1303 1286 1284 1
  1304 1286 1295 1
  1305 1286 1296 1
  1306 1286 1297 1
  1307 1287 1279 1
  1308 1290 1284 1
  1309 1270 1279 am
  1310 1298 1299 1
  1311 1299 1310 1
  1312 1299 1302 1
  1313 1299 1300 1
  1314 1300 1301 2
  1315 1302 1312 1
  1316 1302 1303 1
  1317 1303 1304 ar
  1318 1303 1305 ar
  1319 1304 1313 1
  1320 1304 1306 ar
  1321 1305 1307 ar
  1322 1305 1314 1
  1323 1306 1315 1
  1324 1306 1308 ar
  1325 1307 1308 ar
  1326 1307 1316 1
  1327 1308 1317 1
  1328 1309 1298 1
  1329 1311 1302 1
  1330 1281 1298 am
  1331 1318 1319 1
  1332 1319 1325 1
  1333 1319 1322 1
  1334 1319 1320 1
  1335 1320 1321 2
  1336 1322 1327 1
  1337 1322 1323 1
  1338 1324 1318 1
  1339 1326 1322 1
  1340 1328 1323 1
  1341 1300 1318 am
  1342 1329 1330 1
  1343 1330 1338 1
  1344 1330 1333 1
  1345 1330 1331 1
  1346 1331 1332 2
  1347 1333 1340 1
  1348 1333 1334 1
  1349 1334 1341 1
  1350 1334 1335 1
  1351 1334 1336 1
  1352 1335 1342 1
  1353 1335 1343 1
  1354 1335 1344 1
  1355 1336 1345 1
  1356 1336 1346 1
  1357 1336 1347 1
  1358 1337 1329 1
  1359 1339 1333 1
  1360 1320 1329 am
  1361 1348 1349 1
  1362 1349 1357 1
  1363 1349 1352 1
  1364 1349 1350 1
  1365 1350 1351 2
  1366 1352 1359 1
  1367 1352 1353 1
  1368 1353 1360 1
  1369 1353 1354 1
  1370 1353 1355 1
  1371 1354 1361 1
  1372 1354 1362 1
  1373 1354 1363 1
  1374 1355 1364 1
  1375 1355 1365 1
  1376 1355 1366 1
  1377 1356 1348 1
  1378 1358 1352 1
  1379 1331 1348 am
  1380 1367 1368 1
  1381 1368 1373 1
  1382 1368 1371 1
  1383 1368 1369 1
  1384 1369 1370 2
  1385 1371 1374 1
  1386 1371 1375 1
  1387 1371 1376 1
  1388 1372 1367 1
  1389 1350 1367 am
  1390 1377 1378 1
  1391 1378 1379 1
  1392 1378 1386 1
  1393 1378 1381 1
  1394 1379 1380 2
  1395 1381 1387 1
  1396 1381 1383 1
  1397 1381 1382 1
  1398 1382 1389 1
  1399 1383 1390 1
  1400 1383 1391 1
  1401 1383 1392 1
  1402 1384 1382 1
  1403 1384 1393 1
  1404 1384 1394 1
  1405 1384 1395 1
  1406 1385 1377 1
  1407 1388 1382 1
  1408 1369 1377 am
  1409 1396 1397 1
  1410 1397 1402 1
  1411 1397 1400 1
  1412 1397 1398 1
  1413 1398 1399 2
  1414 1400 1403 1
  1415 1400 1404 1
  1416 1400 1405 1
  1417 1401 1396 1
  1418 1379 1396 am
  1419 1406 1407 1
  1420 1407 1408 1
  1421 1407 1415 1
  1422 1407 1410 1
  1423 1408 1409 2
  1424 1410 1416 1
  1425 1410 1412 1
  1426 1410 1411 1
  1427 1411 1418 1
  1428 1412 1419 1
  1429 1412 1420 1
  1430 1412 1421 1
  1431 1413 1411 1
  1432 1413 1422 1
  1433 1413 1423 1
  1434 1413 1424 1
  1435 1414 1406 1
  1436 1417 1411 1
  1437 1398 1406 am
  1438 1425 1426 1
  1439 1426 1434 1
  1440 1426 1429 1
  1441 1426 1427 1
  1442 1427 1428 2
  1443 1429 1436 1
  1444 1429 1430 1
  1445 1430 1431 2
  1446 1430 1432 2
  1447 1433 1425 1
  1448 1435 1429 1
  1449 1408 1425 am
  1450 1437 1438 1
  1451 1438 1439 1
  1452 1438 1449 1
  1453 1438 1441 1
  1454 1439 1440 2
  1455 1441 1451 1
  1456 1441 1442 1
  1457 1442 1453 1
  1458 1442 1443 1
  1459 1443 1444 1
  1460 1443 1455 1
  1461 1444 1456 1
  1462 1444 1445 2
  1463 1445 1446 2
  1464 1445 1447 2
  1465 1446 1457 1
  1466 1446 1458 1
  1467 1447 1459 1
  1468 1447 1460 1
  1469 1448 1437 1
  1470 1450 1441 1
  1471 1452 1442 1
  1472 1454 1443 1
  1473 1427 1437 am
  1474 1461 1462 1
  1475 1462 1465 1
  1476 1462 1463 1
  1477 1462 1474 1
  1478 1463 1464 2
  1479 1465 1476 1
  1480 1465 1466 1
  1481 1466 1468 ar
  1482 1466 1467 ar
  1483 1467 1477 1
  1484 1467 1469 ar
  1485 1468 1478 1
  1486 1468 1470 ar
  1487 1469 1471 ar
  1488 1469 1479 1
  1489 1470 1471 ar
  1490 1470 1480 1
  1491 1471 1472 1
  1492 1472 1481 1
  1493 1473 1461 1
  1494 1475 1465 1
  1495 1439 1461 am
  1496 1482 1483 1
  1497 1483 1484 1
  1498 1483 1491 1
  1499 1483 1486 1
  1500 1484 1485 2
  1501 1486 1492 1
  1502 1486 1488 1
  1503 1486 1487 1
  1504 1487 1494 1
  1505 1488 1495 1
  1506 1488 1496 1
  1507 1488 1497 1
  1508 1489 1487 1
  1509 1489 1498 1
  1510 1489 1499 1
  1511 1489 1500 1
  1512 1490 1482 1
  1513 1493 1487 1
  1514 1463 1482 am
  1515 1501 1502 1
  1516 1502 1507 1
  1517 1502 1505 1
  1518 1502 1503 1
  1519 1503 1504 2
  1520 1505 1508 1
  1521 1505 1509 1
  1522 1505 1510 1
  1523 1506 1501 1
  1524 1484 1501 am
  1525 1511 1512 1
  1526 1512 1513 1
  1527 1512 1520 1
  1528 1512 1515 1
  1529 1513 1514 2
  1530 1515 1521 1
  1531 1515 1517 1
  1532 1515 1516 1
  1533 1516 1523 1
  1534 1517 1524 1
  1535 1517 1525 1
  1536 1517 1526 1
  1537 1518 1516 1
  1538 1518 1527 1
  1539 1518 1528 1
  1540 1518 1529 1
  1541 1519 1511 1
  1542 1522 1516 1
  1543 1503 1511 am
  1544 1530 1531 1
  1545 1531 1536 1
  1546 1531 1534 1
  1547 1531 1532 1
  1548 1532 1533 2
  1549 1534 1537 1
  1550 1534 1538 1
  1551 1534 1539 1
  1552 1535 1530 1
  1553 1513 1530 am
  1554 1540 1541 1
  1555 1541 1542 1
  1556 1541 1549 1
  1557 1541 1544 1
  1558 1542 1543 2
  1559 1544 1550 1
  1560 1544 1546 1
  1561 1544 1545 1
  1562 1545 1552 1
  1563 1546 1553 1
  1564 1546 1554 1
  1565 1546 1555 1
  1566 1547 1545 1
  1567 1547 1556 1
  1568 1547 1557 1
  1569 1547 1558 1
  1570 1548 1540 1
  1571 1551 1545 1
  1572 1532 1540 am
  1573 1559 1565 1
  1574 1559 1560 1
  1575 1560 1563 1
  1576 1560 1566 1
  1577 1560 1561 1
  1578 1561 1562 2
  1579 1563 1564 1
  1580 1563 1568 1
  1581 1564 1565 1
  1582 1564 1570 1
  1583 1565 1572 1
  1584 1567 1563 1
  1585 1569 1564 1
  1586 1571 1565 1
  1587 1542 1559 am
  1588 1573 1574 1
  1589 1574 1582 1
  1590 1574 1577 1
  1591 1574 1575 1
  1592 1575 1576 2
  1593 1577 1584 1
  1594 1577 1578 1
  1595 1578 1585 1
  1596 1578 1579 1
  1597 1578 1580 1
  1598 1579 1586 1
  1599 1579 1587 1
  1600 1579 1588 1
  1601 1580 1589 1
  1602 1580 1590 1
  1603 1580 1591 1
  1604 1581 1573 1
  1605 1583 1577 1
  1606 1561 1573 am
  1607 1592 1593 1
  1608 1593 1594 1
  1609 1593 1604 1
  1610 1593 1596 1
  1611 1594 1595 2
  1612 1596 1606 1
  1613 1596 1597 1
  1614 1597 1608 1
  1615 1597 1598 1
  1616 1598 1599 1
  1617 1598 1610 1
  1618 1599 1611 1
  1619 1599 1600 2
  1620 1600 1601 2
  1621 1600 1602 2
  1622 1601 1612 1
  1623 1601 1613 1
  1624 1602 1614 1
  1625 1602 1615 1
  1626 1603 1592 1
  1627 1605 1596 1
  1628 1607 1597 1
  1629 1609 1598 1
  1630 1575 1592 am
  1631 1616 1617 1
  1632 1617 1620 1
  1633 1617 1618 1
  1634 1617 1629 1
  1635 1618 1619 2
  1636 1620 1631 1
  1637 1620 1621 1
  1638 1621 1623 ar
  1639 1621 1622 ar
  1640 1622 1632 1
  1641 1622 1624 ar
  1642 1623 1633 1
  1643 1623 1625 ar
  1644 1624 1626 ar
  1645 1624 1634 1
  1646 1625 1626 ar
  1647 1625 1635 1
  1648 1626 1627 1
  1649 1627 1636 1
  1650 1628 1616 1
  1651 1630 1620 1
  1652 1594 1616 am
  1653 1637 1638 1
  1654 1638 1639 1
  1655 1638 1646 1
  1656 1638 1641 1
  1657 1639 1640 2
  1658 1641 1648 1
  1659 1641 1642 1
  1660 1642 1643 am
  1661 1642 1644 2
  1662 1643 1649 1
  1663 1643 1650 1
  1664 1645 1637 1
  1665 1647 1641 1
  1666 1618 1637 am
  1667 1651 1652 1
  1668 1652 1657 1
  1669 1652 1653 1
  1670 1653 1654 2
  1671 1655 1651 1
  1672 1656 1652 1
  1673 1639 1651 am
  1674 1658 1659 1
  1675 1659 1667 1
  1676 1659 1662 1
  1677 1659 1660 1
  1678 1660 1661 2
  1679 1662 1669 1
  1680 1662 1663 1
  1681 1663 1670 1
  1682 1663 1664 1
  1683 1663 1665 1
  1684 1664 1671 1
  1685 1664 1672 1
  1686 1664 1673 1
  1687 1665 1674 1
  1688 1665 1675 1
  1689 1665 1676 1
  1690 1666 1658 1
  1691 1668 1662 1
  1692 1653 1658 am
  1693 1677 1678 1
  1694 1678 1685 1
  1695 1678 1681 1
  1696 1678 1679 1
  1697 1679 1680 2
  1698 1681 1686 1
  1699 1681 1682 1
  1700 1681 1683 1
  1701 1682 1689 1
  1702 1682 1687 1
  1703 1682 1688 1
  1704 1683 1692 1
  1705 1683 1690 1
  1706 1683 1691 1
  1707 1684 1677 1
  1708 1660 1677 am
  1709 1693 1694 1
  1710 1694 1695 1
  1711 1694 1701 1
  1712 1694 1697 1
  1713 1695 1696 2
  1714 1697 1699 1
  1715 1697 1702 1
  1716 1697 1698 1
  1717 1698 1704 1
  1718 1698 1705 1
  1719 1698 1706 1
  1720 1699 1703 1
  1721 1700 1693 1
  1722 1679 1693 am
  1723 1707 1708 1
  1724 1708 1713 1
  1725 1708 1709 1
  1726 1709 1710 2
  1727 1711 1707 1
  1728 1712 1708 1
  1729 1695 1707 am
  1730 1714 1715 1
  1731 1715 1716 1
  1732 1715 1722 1
  1733 1715 1718 1
  1734 1716 1717 2
  1735 1718 1720 1
  1736 1718 1723 1
  1737 1718 1719 1
  1738 1719 1725 1
  1739 1719 1726 1
  1740 1719 1727 1
  1741 1720 1724 1
  1742 1721 1714 1
  1743 1709 1714 am
  1744 1728 1729 1
  1745 1729 1730 1
  1746 1729 1740 1
  1747 1729 1732 1
  1748 1730 1731 2
  1749 1732 1742 1
  1750 1732 1733 1
  1751 1733 1744 1
  1752 1733 1734 1
  1753 1734 1735 1
  1754 1734 1746 1
  1755 1735 1747 1
  1756 1735 1736 2
  1757 1736 1737 2
  1758 1736 1738 2
  1759 1737 1748 1
  1760 1737 1749 1
  1761 1738 1750 1
  1762 1738 1751 1
  1763 1739 1728 1
  1764 1741 1732 1
  1765 1743 1733 1
  1766 1745 1734 1
  1767 1716 1728 am
  1768 1752 1753 1
  1769 1753 1758 1
  1770 1753 1756 1
  1771 1753 1754 1
  1772 1754 1755 2
  1773 1756 1759 1
  1774 1756 1760 1
  1775 1756 1761 1
  1776 1757 1752 1
  1777 1730 1752 am
  1778 1762 1763 1
  1779 1763 1768 1
  1780 1763 1766 1
  1781 1763 1764 1
  1782 1764 1765 2
  1783 1766 1769 1
  1784 1766 1770 1
  1785 1766 1771 1
  1786 1767 1762 1
  1787 1754 1762 am
  1788 1772 1773 1
  1789 1773 1778 1
  1790 1773 1774 1
  1791 1774 1775 2
  1792 1776 1772 1
  1793 1777 1773 1
  1794 1764 1772 am
  1795 1779 1780 1
  1796 1780 1781 1
  1797 1780 1788 1
  1798 1780 1783 1
  1799 1781 1782 2
  1800 1783 1789 1
  1801 1783 1785 1
  1802 1783 1784 1
  1803 1784 1791 1
  1804 1785 1792 1
  1805 1785 1793 1
  1806 1785 1794 1
  1807 1786 1784 1
  1808 1786 1795 1
  1809 1786 1796 1
  1810 1786 1797 1
  1811 1787 1779 1
  1812 1790 1784 1
  1813 1774 1779 am
  1814 1798 1799 1
  1815 1799 1800 1
  1816 1799 1807 1
  1817 1799 1802 1
  1818 1800 1801 2
  1819 1802 1808 1
  1820 1802 1804 1
  1821 1802 1803 1
  1822 1803 1810 1
  1823 1804 1811 1
  1824 1804 1812 1
  1825 1804 1813 1
  1826 1805 1803 1
  1827 1805 1814 1
  1828 1805 1815 1
  1829 1805 1816 1
  1830 1806 1798 1
  1831 1809 1803 1
  1832 1781 1798 am
  1833 1817 1818 1
  1834 1818 1823 1
  1835 1818 1821 1
  1836 1818 1819 1
  1837 1819 1820 2
  1838 1821 1824 1
  1839 1821 1825 1
  1840 1821 1826 1
  1841 1822 1817 1
  1842 1800 1817 am
  1843 1827 1828 1
  1844 1828 1829 1
  1845 1828 1836 1
  1846 1828 1831 1
  1847 1829 1830 2
  1848 1831 1837 1
  1849 1831 1833 1
  1850 1831 1832 1
  1851 1832 1839 1
  1852 1833 1840 1
  1853 1833 1841 1
  1854 1833 1842 1
  1855 1834 1832 1
  1856 1834 1843 1
  1857 1834 1844 1
  1858 1834 1845 1
  1859 1835 1827 1
  1860 1838 1832 1
  1861 1819 1827 am
  1862 1846 1847 1
  1863 1847 1850 1
  1864 1847 1853 1
  1865 1847 1848 1
  1866 1848 1849 2
  1867 1850 1855 1
  1868 1850 1851 1
  1869 1852 1846 1
  1870 1854 1850 1
  1871 1856 1851 1
  1872 1829 1846 am
  1873 1857 1858 1
  1874 1858 1859 1
  1875 1858 1872 1
  1876 1858 1861 1
  1877 1859 1860 2
  1878 1861 1874 1
  1879 1861 1862 1
  1880 1862 1864 ar
  1881 1862 1863 ar
  1882 1863 1875 1
  1883 1863 1867 ar
  1884 1864 1865 ar
  1885 1864 1866 ar
  1886 1865 1867 ar
  1887 1865 1868 ar
  1888 1866 1869 ar
  1889 1866 1877 1
  1890 1867 1876 1
  1891 1868 1878 1
  1892 1868 1870 ar
  1893 1869 1870 ar
  1894 1869 1879 1
  1895 1870 1880 1
  1896 1871 1857 1
  1897 1873 1861 1
  1898 1848 1857 am
  1899 1881 1882 1
  1900 1882 1889 1
  1901 1882 1885 1
  1902 1882 1883 1
  1903 1883 1884 2
  1904 1885 1890 1
  1905 1885 1886 1
  1906 1885 1887 1
  1907 1886 1893 1
  1908 1886 1891 1
  1909 1886 1892 1
  1910 1887 1896 1
  1911 1887 1894 1
  1912 1887 1895 1
  1913 1888 1881 1
  1914 1859 1881 am
  1915 1897 1898 1
  1916 1898 1906 1
  1917 1898 1901 1
  1918 1898 1899 1
  1919 1899 1900 2
  1920 1901 1908 1
  1921 1901 1902 1
  1922 1902 1909 1
  1923 1902 1903 1
  1924 1902 1904 1
  1925 1903 1910 1
  1926 1903 1911 1
  1927 1903 1912 1
  1928 1904 1913 1
  1929 1904 1914 1
  1930 1904 1915 1
  1931 1905 1897 1
  1932 1907 1901 1
  1933 1883 1897 am
  1934 1916 1917 1
  1935 1917 1923 1
  1936 1917 1920 1
  1937 1917 1918 1
  1938 1918 1919 2
  1939 1920 1925 1
  1940 1920 1921 1
  1941 1922 1916 1
  1942 1924 1920 1
  1943 1926 1921 1
  1944 1899 1916 am
  1945 1927 1928 1
  1946 1928 1939 1
  1947 1928 1931 1
  1948 1928 1929 1
  1949 1929 1930 2
  1950 1931 1941 1
  1951 1931 1932 1
  1952 1932 1933 ar
  1953 1932 1934 ar
  1954 1933 1942 1
  1955 1933 1935 ar
  1956 1934 1936 ar
  1957 1934 1943 1
  1958 1935 1944 1
  1959 1935 1937 ar
  1960 1936 1937 ar
  1961 1936 1945 1
  1962 1937 1946 1
  1963 1938 1927 1
  1964 1940 1931 1
  1965 1918 1927 am
  1966 1947 1948 1
  1967 1948 1953 1
  1968 1948 1951 1
  1969 1948 1949 1
  1970 1949 1950 2
  1971 1951 1954 1
  1972 1951 1955 1
  1973 1951 1956 1
  1974 1952 1947 1
  1975 1929 1947 am
  1976 1957 1958 1
  1977 1958 1959 1
  1978 1958 1966 1
  1979 1958 1961 1
  1980 1959 1960 2
  1981 1961 1967 1
  1982 1961 1963 1
  1983 1961 1962 1
  1984 1962 1969 1
  1985 1963 1970 1
  1986 1963 1971 1
  1987 1963 1972 1
  1988 1964 1962 1
  1989 1964 1973 1
  1990 1964 1974 1
  1991 1964 1975 1
  1992 1965 1957 1
  1993 1968 1962 1
  1994 1949 1957 am
  1995 1976 1977 1
  1996 1977 1982 1
  1997 1977 1978 1
  1998 1978 1979 2
  1999 1980 1976 1
  2000 1981 1977 1
  2001 1959 1976 am
  2002 1983 1984 1
  2003 1984 1992 1
  2004 1984 1987 1
  2005 1984 1985 1
  2006 1985 1986 2
  2007 1987 1994 1
  2008 1987 1988 1
  2009 1988 1995 1
  2010 1988 1989 1
  2011 1988 1990 1
  2012 1989 1996 1
  2013 1989 1997 1
  2014 1989 1998 1
  2015 1990 1999 1
  2016 1990 2000 1
  2017 1990 2001 1
  2018 1991 1983 1
  2019 1993 1987 1
  2020 1978 1983 am
  2021 2002 2003 1
  2022 2003 2004 1
  2023 2003 2010 1
  2024 2003 2006 1
  2025 2004 2005 2
  2026 2006 2008 1
  2027 2006 2011 1
  2028 2006 2007 1
  2029 2007 2013 1
  2030 2007 2014 1
  2031 2007 2015 1
  2032 2008 2012 1
  2033 2009 2002 1
  2034 1985 2002 am
  2035 2016 2022 1
  2036 2016 2017 1
  2037 2017 2020 1
  2038 2017 2023 1
  2039 2017 2018 1
  2040 2018 2019 2
  2041 2020 2021 1
  2042 2020 2025 1
  2043 2021 2022 1
  2044 2021 2027 1
  2045 2022 2029 1
  2046 2024 2020 1
  2047 2026 2021 1
  2048 2028 2022 1
  2049 2004 2016 am
  2050 2030 2031 1
  2051 2031 2039 1
  2052 2031 2034 1
  2053 2031 2032 1
  2054 2032 2033 2
  2055 2034 2041 1
  2056 2034 2035 1
  2057 2035 2043 1
  2058 2035 2036 1
  2059 2036 2037 1
  2060 2037 2044 1
  2061 2037 2045 1
  2062 2037 2046 1
  2063 2038 2030 1
  2064 2040 2034 1
  2065 2042 2035 1
  2066 2018 2030 am
  2067 2047 2048 1
  2068 2048 2056 1
  2069 2048 2051 1
  2070 2048 2049 1
  2071 2049 2050 2
  2072 2051 2058 1
  2073 2051 2052 1
  2074 2052 2059 1
  2075 2052 2053 1
  2076 2052 2054 1
  2077 2053 2060 1
  2078 2053 2061 1
  2079 2053 2062 1
  2080 2054 2063 1
  2081 2054 2064 1
  2082 2054 2065 1
  2083 2055 2047 1
  2084 2057 2051 1
  2085 2032 2047 am
  2086 2066 2067 1
  2087 2067 2072 1
  2088 2067 2068 1
  2089 2068 2069 2
  2090 2070 2066 1
  2091 2071 2067 1
  2092 2049 2066 am
  2093 2073 2074 1
  2094 2074 2075 1
  2095 2074 2088 1
  2096 2074 2077 1
  2097 2075 2076 2
  2098 2077 2090 1
  2099 2077 2078 1
  2100 2078 2080 ar
  2101 2078 2079 ar
  2102 2079 2091 1
  2103 2079 2083 ar
  2104 2080 2081 ar
  2105 2080 2082 ar
  2106 2081 2083 ar
  2107 2081 2084 ar
  2108 2082 2085 ar
  2109 2082 2093 1
  2110 2083 2092 1
  2111 2084 2094 1
  2112 2084 2086 ar
  2113 2085 2086 ar
  2114 2085 2095 1
  2115 2086 2096 1
  2116 2087 2073 1
  2117 2089 2077 1
  2118 2068 2073 am
  2119 2097 2098 1
  2120 2098 2099 1
  2121 2098 2106 1
  2122 2098 2101 1
  2123 2099 2100 2
  2124 2101 2108 1
  2125 2101 2102 1
  2126 2102 2103 am
  2127 2102 2104 2
  2128 2103 2109 1
  2129 2103 2110 1
  2130 2105 2097 1
  2131 2107 2101 1
  2132 2075 2097 am
  2133 2111 2112 1
  2134 2112 2113 1
  2135 2112 2120 1
  2136 2112 2115 1
  2137 2113 2114 2
  2138 2115 2122 1
  2139 2115 2116 1
  2140 2116 2117 am
  2141 2116 2118 2
  2142 2117 2123 1
  2143 2117 2124 1
  2144 2119 2111 1
  2145 2121 2115 1
  2146 2099 2111 am
  2147 2125 2126 1
  2148 2126 2129 1
  2149 2126 2132 1
  2150 2126 2127 1
  2151 2127 2128 2
  2152 2129 2134 1
  2153 2129 2130 1
  2154 2131 2125 1
  2155 2133 2129 1
  2156 2113 2125 am
  2157 2135 2136 1
  2158 2136 2141 1
  2159 2136 2137 1
  2160 2137 2138 2
  2161 2139 2135 1
  2162 2140 2136 1
  2163 2127 2135 am
  2164 2142 2143 1
  2165 2143 2152 1
  2166 2143 2146 1
  2167 2143 2144 1
  2168 2144 2145 2
  2169 2146 2154 1
  2170 2146 2147 1
  2171 2147 2156 1
  2172 2147 2148 1
  2173 2148 2150 2
  2174 2148 2149 am
  2175 2149 2157 1
  2176 2149 2158 1
  2177 2151 2142 1
  2178 2153 2146 1
  2179 2155 2147 1
  2180 2137 2142 am
  2181 2159 2166 1
  2182 2159 2160 1
  2183 2160 2164 1
  2184 2160 2169 1
  2185 2160 2162 1
  2186 2162 2163 2
  2187 2164 2165 1
  2188 2164 2171 1
  2189 2165 2166 1
  2190 2165 2173 1
  2191 2166 2175 1
  2192 2161 2167 1
  2193 2161 2176 1
  2194 2161 2177 1
  2195 2161 2178 1
  2196 2167 2162 2
  2197 2167 2168 1
  2198 2170 2164 1
  2199 2172 2165 1
  2200 2174 2166 1
  2201 2144 2159 am
  2202 2179 2180 1
  2203 2180 2188 1
  2204 2180 2182 1
  2205 2182 2183 2
  2206 2181 2184 1
  2207 2181 2189 1
  2208 2181 2190 1
  2209 2181 2191 1
  2210 2184 2179 am
  2211 2184 2185 2
  2212 2186 2179 1
  2213 2187 2180 1
  2214 2162 2179 1
  2215 2192 2193 1
  2216 2193 2196 1
  2217 2193 2199 1
  2218 2193 2194 1
  2219 2194 2195 2
  2220 2196 2201 1
  2221 2196 2197 1
  2222 2198 2192 1
  2223 2200 2196 1
  2224 2182 2192 am
  2225 2202 2203 1
  2226 2203 2208 1
  2227 2203 2204 1
  2228 2204 2205 2
  2229 2206 2202 1
  2230 2207 2203 1
  2231 2194 2202 am
  2232 2209 2210 1
  2233 2210 2219 1
  2234 2210 2213 1
  2235 2210 2211 1
  2236 2211 2212 2
  2237 2213 2221 1
  2238 2213 2214 1
  2239 2214 2223 1
  2240 2214 2215 1
  2241 2215 2216 2
  2242 2215 2217 2
  2243 2218 2209 1
  2244 2220 2213 1
  2245 2222 2214 1
  2246 2204 2209 am
  2247 2224 2225 1
  2248 2225 2230 1
  2249 2225 2226 1
  2250 2226 2227 2
  2251 2228 2224 1
  2252 2229 2225 1
  2253 2211 2224 am
  2254 2231 2232 1
  2255 2232 2241 1
  2256 2232 2235 1
  2257 2232 2233 1
  2258 2233 2234 2
  2259 2235 2243 1
  2260 2235 2236 1
  2261 2236 2245 1
  2262 2236 2237 1
  2263 2237 2239 2
  2264 2237 2238 am
  2265 2238 2246 1
  2266 2238 2247 1
  2267 2240 2231 1
  2268 2242 2235 1
  2269 2244 2236 1
  2270 2226 2231 am
  2271 2248 2249 1
  2272 2249 2256 1
  2273 2249 2252 1
  2274 2249 2250 1
  2275 2250 2251 2
  2276 2252 2257 1
  2277 2252 2253 1
  2278 2252 2254 1
  2279 2253 2260 1
  2280 2253 2258 1
  2281 2253 2259 1
  2282 2254 2263 1
  2283 2254 2261 1
  2284 2254 2262 1
  2285 2255 2248 1
  2286 2233 2248 am
  2287 2264 2265 1
  2288 2265 2270 1
  2289 2265 2268 1
  2290 2265 2266 1
  2291 2266 2267 2
  2292 2268 2271 1
  2293 2268 2272 1
  2294 2268 2273 1
  2295 2269 2264 1
  2296 2250 2264 am
  2297 2274 2275 1
  2298 2275 2278 1
  2299 2275 2281 1
  2300 2275 2276 1
  2301 2276 2277 2
  2302 2278 2283 1
  2303 2278 2279 1
  2304 2280 2274 1
  2305 2282 2278 1
  2306 2266 2274 am
  2307 2284 2285 1
  2308 2285 2293 1
  2309 2285 2288 1
  2310 2285 2286 1
  2311 2286 2287 2
  2312 2288 2295 1
  2313 2288 2289 1
  2314 2289 2296 1
  2315 2289 2290 1
  2316 2289 2291 1
  2317 2290 2297 1
  2318 2290 2298 1
  2319 2290 2299 1
  2320 2291 2300 1
  2321 2291 2301 1
  2322 2291 2302 1
  2323 2292 2284 1
  2324 2294 2288 1
  2325 2276 2284 am
  2326 2303 2304 1
  2327 2304 2315 1
  2328 2304 2307 1
  2329 2304 2305 1
  2330 2305 2306 2
  2331 2307 2317 1
  2332 2307 2308 1
  2333 2308 2309 ar
  2334 2308 2310 ar
  2335 2309 2318 1
  2336 2309 2311 ar
  2337 2310 2312 ar
  2338 2310 2319 1
  2339 2311 2320 1
  2340 2311 2313 ar
  2341 2312 2313 ar
  2342 2312 2321 1
  2343 2313 2322 1
  2344 2314 2303 1
  2345 2316 2307 1
  2346 2286 2303 am
  2347 2323 2324 1
  2348 2324 2333 1
  2349 2324 2327 1
  2350 2324 2325 1
  2351 2325 2326 2
  2352 2327 2335 1
  2353 2327 2328 1
  2354 2328 2337 1
  2355 2328 2329 1
  2356 2329 2330 2
  2357 2329 2331 2
  2358 2332 2323 1
  2359 2334 2327 1
  2360 2336 2328 1
  2361 2305 2323 am
  2362 2338 2339 1
  2363 2339 2347 1
  2364 2339 2342 1
  2365 2339 2340 1
  2366 2340 2341 2
  2367 2342 2349 1
  2368 2342 2343 1
  2369 2343 2344 2
  2370 2343 2345 2
  2371 2346 2338 1
  2372 2348 2342 1
  2373 2325 2338 am
  2374 2350 2351 1
  2375 2351 2358 1
  2376 2351 2354 1
  2377 2351 2352 1
  2378 2352 2353 2
  2379 2354 2359 1
  2380 2354 2355 1
  2381 2354 2356 1
  2382 2355 2362 1
  2383 2355 2360 1
  2384 2355 2361 1
  2385 2356 2365 1
  2386 2356 2363 1
  2387 2356 2364 1
  2388 2357 2350 1
  2389 2340 2350 am
  2390 2366 2367 1
  2391 2367 2374 1
  2392 2367 2370 1
  2393 2367 2368 1
  2394 2368 2369 2
  2395 2370 2375 1
  2396 2370 2371 1
  2397 2370 2372 1
  2398 2371 2378 1
  2399 2371 2376 1
  2400 2371 2377 1
  2401 2372 2381 1
  2402 2372 2379 1
  2403 2372 2380 1
  2404 2373 2366 1
  2405 2352 2366 am
  2406 2382 2388 1
  2407 2382 2383 1
  2408 2383 2386 1
  2409 2383 2389 1
  2410 2383 2384 1
  2411 2384 2385 2
  2412 2386 2387 1
  2413 2386 2391 1
  2414 2387 2388 1
  2415 2387 2393 1
  2416 2388 2395 1
  2417 2390 2386 1
  2418 2392 2387 1
  2419 2394 2388 1
  2420 2368 2382 am
  2421 2396 2397 1
  2422 2397 2405 1
  2423 2397 2400 1
  2424 2397 2398 1
  2425 2398 2399 2
  2426 2400 2407 1
  2427 2400 2401 1
  2428 2401 2409 1
  2429 2401 2402 1
  2430 2402 2403 1
  2431 2403 2410 1
  2432 2403 2411 1
  2433 2403 2412 1
  2434 2404 2396 1
  2435 2406 2400 1
  2436 2408 2401 1
  2437 2384 2396 am
  2438 2413 2414 1
  2439 2414 2415 1
  2440 2414 2422 1
  2441 2414 2417 1
  2442 2415 2416 2
  2443 2417 2424 1
  2444 2417 2418 1
  2445 2418 2419 am
  2446 2418 2420 2
  2447 2419 2425 1
  2448 2419 2426 1
  2449 2421 2413 1
  2450 2423 2417 1
  2451 2398 2413 am
  2452 2427 2428 1
  2453 2428 2431 1
  2454 2428 2429 1
  2455 2428 2440 1
  2456 2429 2430 2
  2457 2431 2442 1
  2458 2431 2432 1
  2459 2432 2434 ar
  2460 2432 2433 ar
  2461 2433 2443 1
  2462 2433 2435 ar
  2463 2434 2444 1
  2464 2434 2436 ar
  2465 2435 2437 ar
  2466 2435 2445 1
  2467 2436 2437 ar
  2468 2436 2446 1
  2469 2437 2438 1
  2470 2438 2447 1
  2471 2439 2427 1
  2472 2441 2431 1
  2473 2415 2427 am
  2474 2448 2449 1
  2475 2449 2457 1
  2476 2449 2452 1
  2477 2449 2450 1
  2478 2450 2451 2
  2479 2452 2459 1
  2480 2452 2453 1
  2481 2453 2461 1
  2482 2453 2454 1
  2483 2454 2455 1
  2484 2455 2462 1
  2485 2455 2463 1
  2486 2455 2464 1
  2487 2456 2448 1
  2488 2458 2452 1
  2489 2460 2453 1
  2490 2429 2448 am
  2491 2465 2466 1
  2492 2466 2473 1
  2493 2466 2469 1
  2494 2466 2467 1
  2495 2467 2468 2
  2496 2469 2474 1
  2497 2469 2470 1
  2498 2469 2471 1
  2499 2470 2477 1
  2500 2470 2475 1
  2501 2470 2476 1
  2502 2471 2480 1
  2503 2471 2478 1
  2504 2471 2479 1
  2505 2472 2465 1
  2506 2450 2465 am
  2507 2481 2482 1
  2508 2482 2485 1
  2509 2482 2483 1
  2510 2482 2494 1
  2511 2483 2484 2
  2512 2485 2496 1
  2513 2485 2486 1
  2514 2486 2488 ar
  2515 2486 2487 ar
  2516 2487 2497 1
  2517 2487 2489 ar
  2518 2488 2498 1
  2519 2488 2490 ar
  2520 2489 2491 ar
  2521 2489 2499 1
  2522 2490 2491 ar
  2523 2490 2500 1
  2524 2491 2492 1
  2525 2492 2501 1
  2526 2493 2481 1
  2527 2495 2485 1
  2528 2467 2481 am
  2529 2502 2503 1
  2530 2503 2514 1
  2531 2503 2506 1
  2532 2503 2504 1
  2533 2504 2505 2
  2534 2506 2516 1
  2535 2506 2507 1
  2536 2507 2508 ar
  2537 2507 2509 ar
  2538 2508 2517 1
  2539 2508 2510 ar
  2540 2509 2511 ar
  2541 2509 2518 1
  2542 2510 2519 1
  2543 2510 2512 ar
  2544 2511 2512 ar
  2545 2511 2520 1
  2546 2512 2521 1
  2547 2513 2502 1
  2548 2515 2506 1
  2549 2483 2502 am
  2550 2522 2523 1
  2551 2523 2524 1
  2552 2523 2531 1
  2553 2523 2526 1
  2554 2524 2525 2
  2555 2526 2533 1
  2556 2526 2527 1
  2557 2527 2528 am
  2558 2527 2529 2
  2559 2528 2534 1
  2560 2528 2535 1
  2561 2530 2522 1
  2562 2532 2526 1
  2563 2504 2522 am
  2564 2536 2537 1
  2565 2537 2548 1
  2566 2537 2540 1
  2567 2537 2538 1
  2568 2538 2539 2
  2569 2540 2550 1
  2570 2540 2541 1
  2571 2541 2542 ar
  2572 2541 2543 ar
  2573 2542 2551 1
  2574 2542 2544 ar
  2575 2543 2545 ar
  2576 2543 2552 1
  2577 2544 2553 1
  2578 2544 2546 ar
  2579 2545 2546 ar
  2580 2545 2554 1
  2581 2546 2555 1
  2582 2547 2536 1
  2583 2549 2540 1
  2584 2524 2536 am
  2585 2556 2557 1
  2586 2557 2568 1
  2587 2557 2560 1
  2588 2557 2558 1
  2589 2558 2559 2
  2590 2560 2570 1
  2591 2560 2561 1
  2592 2561 2562 ar
  2593 2561 2563 ar
  2594 2562 2571 1
  2595 2562 2564 ar
  2596 2563 2565 ar
  2597 2563 2572 1
  2598 2564 2573 1
  2599 2564 2566 ar
  2600 2565 2566 ar
  2601 2565 2574 1
  2602 2566 2575 1
  2603 2567 2556 1
  2604 2569 2560 1
  2605 2538 2556 am
  2606 2576 2577 1
  2607 2577 2582 1
  2608 2577 2580 1
  2609 2577 2578 1
  2610 2578 2579 2
  2611 2580 2583 1
  2612 2580 2584 1
  2613 2580 2585 1
  2614 2581 2576 1
  2615 2558 2576 am
  2616 2586 2587 1
  2617 2587 2590 1
  2618 2587 2593 1
  2619 2587 2588 1
  2620 2588 2589 2
  2621 2590 2595 1
  2622 2590 2591 1
  2623 2592 2586 1
  2624 2594 2590 1
  2625 2596 2591 1
  2626 2578 2586 am
  2627 2597 2598 1
  2628 2598 2605 1
  2629 2598 2601 1
  2630 2598 2599 1
  2631 2599 2600 2
  2632 2601 2606 1
  2633 2601 2602 1
  2634 2601 2603 1
  2635 2602 2609 1
  2636 2602 2607 1
  2637 2602 2608 1
  2638 2603 2612 1
  2639 2603 2610 1
  2640 2603 2611 1
  2641 2604 2597 1
  2642 2588 2597 am
  2643 2613 2614 1
  2644 2614 2622 1
  2645 2614 2617 1
  2646 2614 2615 1
  2647 2615 2616 2
  2648 2617 2624 1
  2649 2617 2618 1
  2650 2618 2625 1
  2651 2618 2619 1
  2652 2618 2620 1
  2653 2619 2626 1
  2654 2619 2627 1
  2655 2619 2628 1
  2656 2620 2629 1
  2657 2620 2630 1
  2658 2620 2631 1
  2659 2621 2613 1
  2660 2623 2617 1
  2661 2599 2613 am
  2662 2632 2633 1
  2663 2633 2640 1
  2664 2633 2636 1
  2665 2633 2634 1
  2666 2634 2635 2
  2667 2636 2641 1
  2668 2636 2637 1
  2669 2636 2638 1
  2670 2637 2644 1
  2671 2637 2642 1
  2672 2637 2643 1
  2673 2638 2647 1
  2674 2638 2645 1
  2675 2638 2646 1
  2676 2639 2632 1
  2677 2615 2632 am
  2678 2648 2654 1
  2679 2648 2649 1
  2680 2649 2652 1
  2681 2649 2655 1
  2682 2649 2650 1
  2683 2650 2651 2
  2684 2652 2653 1
  2685 2652 2657 1
  2686 2653 2654 1
  2687 2653 2659 1
  2688 2654 2661 1
  2689 2656 2652 1
  2690 2658 2653 1
  2691 2660 2654 1
  2692 2634 2648 am
  2693 2662 2663 1
  2694 2663 2671 1
  2695 2663 2666 1
  2696 2663 2664 1
  2697 2664 2665 2
  2698 2666 2673 1
  2699 2666 2667 1
  2700 2667 2674 1
  2701 2667 2668 1
  2702 2667 2669 1
  2703 2668 2675 1
  2704 2668 2676 1
  2705 2668 2677 1
  2706 2669 2678 1
  2707 2669 2679 1
  2708 2669 2680 1
  2709 2670 2662 1
  2710 2672 2666 1
  2711 2650 2662 am
  2712 2681 2682 1
  2713 2682 2690 1
  2714 2682 2685 1
  2715 2682 2683 1
  2716 2683 2684 2
  2717 2685 2692 1
  2718 2685 2686 1
  2719 2686 2693 1
  2720 2686 2687 1
  2721 2686 2688 1
  2722 2687 2694 1
  2723 2687 2695 1
  2724 2687 2696 1
  2725 2688 2697 1
  2726 2688 2698 1
  2727 2688 2699 1
  2728 2689 2681 1
  2729 2691 2685 1
  2730 2664 2681 am
  2731 2700 2701 1
  2732 2701 2709 1
  2733 2701 2704 1
  2734 2701 2702 1
  2735 2702 2703 2
  2736 2704 2711 1
  2737 2704 2705 1
  2738 2705 2712 1
  2739 2705 2706 1
  2740 2705 2707 1
  2741 2706 2713 1
  2742 2706 2714 1
  2743 2706 2715 1
  2744 2707 2716 1
  2745 2707 2717 1
  2746 2707 2718 1
  2747 2708 2700 1
  2748 2710 2704 1
  2749 2683 2700 am
  2750 2719 2720 1
  2751 2720 2728 1
  2752 2720 2723 1
  2753 2720 2721 1
  2754 2721 2722 2
  2755 2723 2730 1
  2756 2723 2724 1
  2757 2724 2732 1
  2758 2724 2725 1
  2759 2725 2726 1
  2760 2726 2733 1
  2761 2726 2734 1
  2762 2726 2735 1
  2763 2727 2719 1
  2764 2729 2723 1
  2765 2731 2724 1
  2766 2702 2719 am
  2767 2736 2737 1
  2768 2737 2745 1
  2769 2737 2740 1
  2770 2737 2738 1
  2771 2738 2739 2
  2772 2740 2747 1
  2773 2740 2741 1
  2774 2741 2748 1
  2775 2741 2742 1
  2776 2741 2743 1
  2777 2742 2749 1
  2778 2742 2750 1
  2779 2742 2751 1
  2780 2743 2752 1
  2781 2743 2753 1
  2782 2743 2754 1
  2783 2744 2736 1
  2784 2746 2740 1
  2785 2721 2736 am
  2786 2755 2756 1
  2787 2756 2761 1
  2788 2756 2757 1
  2789 2757 2758 2
  2790 2759 2755 1
  2791 2760 2756 1
  2792 2738 2755 am
  2793 2762 2763 1
  2794 2763 2770 1
  2795 2763 2766 1
  2796 2763 2764 1
  2797 2764 2765 2
  2798 2766 2771 1
  2799 2766 2767 1
  2800 2766 2768 1
  2801 2767 2774 1
  2802 2767 2772 1
  2803 2767 2773 1
  2804 2768 2777 1
  2805 2768 2775 1
  2806 2768 2776 1
  2807 2769 2762 1
  2808 2757 2762 am
  2809 2778 2779 1
  2810 2779 2782 1
  2811 2779 2780 1
  2812 2779 2791 1
  2813 2780 2781 2
  2814 2782 2793 1
  2815 2782 2783 1
  2816 2783 2785 ar
  2817 2783 2784 ar
  2818 2784 2794 1
  2819 2784 2786 ar
  2820 2785 2795 1
  2821 2785 2787 ar
  2822 2786 2788 ar
  2823 2786 2796 1
  2824 2787 2788 ar
  2825 2787 2797 1
  2826 2788 2789 1
  2827 2789 2798 1
  2828 2790 2778 1
  2829 2792 2782 1
  2830 2764 2778 am
  2831 2799 2800 1
  2832 2800 2808 1
  2833 2800 2803 1
  2834 2800 2801 1
  2835 2801 2802 2
  2836 2803 2810 1
  2837 2803 2804 1
  2838 2804 2811 1
  2839 2804 2805 1
  2840 2804 2806 1
  2841 2805 2812 1
  2842 2805 2813 1
  2843 2805 2814 1
  2844 2806 2815 1
  2845 2806 2816 1
  2846 2806 2817 1
  2847 2807 2799 1
  2848 2809 2803 1
  2849 2780 2799 am
  2850 2818 2819 1
  2851 2819 2820 1
  2852 2819 2830 1
  2853 2819 2822 1
  2854 2820 2821 2
  2855 2822 2832 1
  2856 2822 2823 1
  2857 2823 2834 1
  2858 2823 2824 1
  2859 2824 2825 1
  2860 2824 2836 1
  2861 2825 2837 1
  2862 2825 2826 2
  2863 2826 2827 2
  2864 2826 2828 2
  2865 2827 2838 1
  2866 2827 2839 1
  2867 2828 2840 1
  2868 2828 2841 1
  2869 2829 2818 1
  2870 2831 2822 1
  2871 2833 2823 1
  2872 2835 2824 1
  2873 2801 2818 am
  2874 2842 2843 1
  2875 2843 2844 1
  2876 2843 2851 1
  2877 2843 2846 1
  2878 2844 2845 2
  2879 2846 2852 1
  2880 2846 2848 1
  2881 2846 2847 1
  2882 2847 2854 1
  2883 2848 2855 1
  2884 2848 2856 1
  2885 2848 2857 1
  2886 2849 2847 1
  2887 2849 2858 1
  2888 2849 2859 1
  2889 2849 2860 1
  2890 2850 2842 1
  2891 2853 2847 1
  2892 2820 2842 am
  2893 2861 2862 1
  2894 2862 2873 1
  2895 2862 2865 1
  2896 2862 2863 1
  2897 2863 2864 2
  2898 2865 2875 1
  2899 2865 2866 1
  2900 2866 2867 ar
  2901 2866 2868 ar
  2902 2867 2876 1
  2903 2867 2869 ar
  2904 2868 2870 ar
  2905 2868 2877 1
  2906 2869 2878 1
  2907 2869 2871 ar
  2908 2870 2871 ar
  2909 2870 2879 1
  2910 2871 2880 1
  2911 2872 2861 1
  2912 2874 2865 1
  2913 2844 2861 am
  2914 2881 2882 1
  2915 2882 2887 1
  2916 2882 2885 1
  2917 2882 2883 1
  2918 2883 2884 2
  2919 2885 2888 1
  2920 2885 2889 1
  2921 2885 2890 1
  2922 2886 2881 1
  2923 2863 2881 am
  2924 2891 2892 1
  2925 2892 2897 1
  2926 2892 2895 1
  2927 2892 2893 1
  2928 2893 2894 2
  2929 2895 2898 1
  2930 2895 2899 1
  2931 2895 2900 1
  2932 2896 2891 1
  2933 2883 2891 am
  2934 2901 2902 1
  2935 2902 2907 1
  2936 2902 2905 1
  2937 2902 2903 1
  2938 2903 2904 2
  2939 2905 2908 1
  2940 2905 2909 1
  2941 2905 2910 1
  2942 2906 2901 1
  2943 2893 2901 am
  2944 2911 2912 1
  2945 2912 2913 1
  2946 2912 2923 1
  2947 2912 2915 1
  2948 2913 2914 2
  2949 2915 2925 1
  2950 2915 2916 1
  2951 2916 2927 1
  2952 2916 2917 1
  2953 2917 2918 1
  2954 2917 2929 1
  2955 2918 2930 1
  2956 2918 2919 2
  2957 2919 2920 2
  2958 2919 2921 2
  2959 2920 2931 1
  2960 2920 2932 1
  2961 2921 2933 1
  2962 2921 2934 1
  2963 2922 2911 1
  2964 2924 2915 1
  2965 2926 2916 1
  2966 2928 2917 1
  2967 2903 2911 am
  2968 2935 2936 1
  2969 2936 2937 1
  2970 2936 2947 1
  2971 2936 2939 1
  2972 2937 2938 2
  2973 2939 2949 1
  2974 2939 2940 1
  2975 2940 2951 1
  2976 2940 2941 1
  2977 2941 2942 1
  2978 2941 2953 1
  2979 2942 2954 1
  2980 2942 2943 2
  2981 2943 2944 2
  2982 2943 2945 2
  2983 2944 2955 1
  2984 2944 2956 1
  2985 2945 2957 1
  2986 2945 2958 1
  2987 2946 2935 1
  2988 2948 2939 1
  2989 2950 2940 1
  2990 2952 2941 1
  2991 2913 2935 am
  2992 2959 2960 1
  2993 2960 2969 1
  2994 2960 2963 1
  2995 2960 2961 1
  2996 2961 2962 2
  2997 2963 2971 1
  2998 2963 2964 1
  2999 2964 2973 1
  3000 2964 2965 1
  3001 2965 2967 2
  3002 2965 2966 am
  3003 2966 2974 1
  3004 2966 2975 1
  3005 2968 2959 1
  3006 2970 2963 1
  3007 2972 2964 1
  3008 2937 2959 am
  3009 2976 2977 1
  3010 2977 2985 1
  3011 2977 2980 1
  3012 2977 2978 1
  3013 2978 2979 2
  3014 2980 2987 1
  3015 2980 2981 1
  3016 2981 2988 1
  3017 2981 2982 1
  3018 2981 2983 1
  3019 2982 2989 1
  3020 2982 2990 1
  3021 2982 2991 1
  3022 2983 2992 1
  3023 2983 2993 1
  3024 2983 2994 1
  3025 2984 2976 1
  3026 2986 2980 1
  3027 2961 2976 am
  3028 2995 2996 1
  3029 2996 3005 1
  3030 2996 2999 1
  3031 2996 2997 1
  3032 2997 2998 2
  3033 2999 3007 1
  3034 2999 3000 1
  3035 3000 3009 1
  3036 3000 3001 1
  3037 3001 3011 1
  3038 3001 3002 1
  3039 3002 3013 1
  3040 3002 3003 1
  3041 3003 3014 1
  3042 3003 3015 1
  3043 3003 3016 1
  3044 3004 2995 1
  3045 3006 2999 1
  3046 3008 3000 1
  3047 3010 3001 1
  3048 3012 3002 1
  3049 2978 2995 am
  3050 3017 3018 1
  3051 3018 3027 1
  3052 3018 3021 1
  3053 3018 3019 1
  3054 3019 3020 2
  3055 3021 3029 1
  3056 3021 3022 1
  3057 3022 3031 1
  3058 3022 3023 1
  3059 3023 3025 2
  3060 3023 3024 am
  3061 3024 3032 1
  3062 3024 3033 1
  3063 3026 3017 1
  3064 3028 3021 1
  3065 3030 3022 1
  3066 2997 3017 am
  3067 3034 3035 1
  3068 3035 3043 1
  3069 3035 3038 1
  3070 3035 3036 1
  3071 3036 3037 2
  3072 3038 3045 1
  3073 3038 3039 1
  3074 3039 3047 1
  3075 3039 3040 1
  3076 3040 3041 1
  3077 3041 3048 1
  3078 3041 3049 1
  3079 3041 3050 1
  3080 3042 3034 1
  3081 3044 3038 1
  3082 3046 3039 1
  3083 3019 3034 am
  3084 3051 3052 1
  3085 3052 3061 1
  3086 3052 3055 1
  3087 3052 3053 1
  3088 3053 3054 2
  3089 3055 3063 1
  3090 3055 3056 1
  3091 3056 3065 1
  3092 3056 3057 1
  3093 3057 3058 2
  3094 3057 3059 2
  3095 3060 3051 1
  3096 3062 3055 1
  3097 3064 3056 1
  3098 3036 3051 am
  3099 3066 3067 1
  3100 3067 3073 1
  3101 3067 3070 1
  3102 3067 3068 1
  3103 3068 3069 2
  3104 3070 3075 1
  3105 3070 3071 1
  3106 3072 3066 1
  3107 3074 3070 1
  3108 3076 3071 1
  3109 3053 3066 am
  3110 3077 3078 1
  3111 3078 3087 1
  3112 3078 3081 1
  3113 3078 3079 1
  3114 3079 3080 2
  3115 3081 3089 1
  3116 3081 3082 1
  3117 3082 3091 1
  3118 3082 3083 1
  3119 3083 3085 2
  3120 3083 3084 am
  3121 3084 3092 1
  3122 3084 3093 1
  3123 3086 3077 1
  3124 3088 3081 1
  3125 3090 3082 1
  3126 3068 3077 am
  3127 3094 3100 1
  3128 3094 3095 1
  3129 3095 3098 1
  3130 3095 3101 1
  3131 3095 3096 1
  3132 3096 3097 2
  3133 3098 3099 1
  3134 3098 3103 1
  3135 3099 3100 1
  3136 3099 3105 1
  3137 3100 3107 1
  3138 3102 3098 1
  3139 3104 3099 1
  3140 3106 3100 1
  3141 3079 3094 am
  3142 3108 3109 1
  3143 3109 3117 1
  3144 3109 3112 1
  3145 3109 3110 1
  3146 3110 3111 2
  3147 3112 3119 1
  3148 3112 3113 1
  3149 3113 3120 1
  3150 3113 3114 1
  3151 3113 3115 1
  3152 3114 3121 1
  3153 3114 3122 1
  3154 3114 3123 1
  3155 3115 3124 1
  3156 3115 3125 1
  3157 3115 3126 1
  3158 3116 3108 1
  3159 3118 3112 1
  3160 3096 3108 am
  3161 3127 3133 1
  3162 3127 3128 1
  3163 3128 3131 1
  3164 3128 3134 1
  3165 3128 3129 1
  3166 3129 3130 2
  3167 3131 3132 1
  3168 3131 3136 1
  3169 3132 3133 1
  3170 3132 3138 1
  3171 3133 3140 1
  3172 3135 3131 1
  3173 3137 3132 1
  3174 3139 3133 1
  3175 3110 3127 am
  3176 3141 3142 1
  3177 3142 3147 1
  3178 3142 3143 1
  3179 3143 3144 2
  3180 3145 3141 1
  3181 3146 3142 1
  3182 3129 3141 am
  3183 3148 3149 1
  3184 3149 3158 1
  3185 3149 3152 1
  3186 3149 3150 1
  3187 3150 3151 2
  3188 3152 3160 1
  3189 3152 3153 1
  3190 3153 3162 1
  3191 3153 3154 1
  3192 3154 3155 2
  3193 3154 3156 2
  3194 3157 3148 1
  3195 3159 3152 1
  3196 3161 3153 1
  3197 3143 3148 am
  3198 3163 3164 1
  3199 3164 3165 1
  3200 3164 3175 1
  3201 3164 3167 1
  3202 3165 3166 2
  3203 3167 3177 1
  3204 3167 3168 1
  3205 3168 3179 1
  3206 3168 3169 1
  3207 3169 3170 1
  3208 3169 3181 1
  3209 3170 3182 1
  3210 3170 3171 2
  3211 3171 3172 2
  3212 3171 3173 2
  3213 3172 3183 1
  3214 3172 3184 1
  3215 3173 3185 1
  3216 3173 3186 1
  3217 3174 3163 1
  3218 3176 3167 1
  3219 3178 3168 1
  3220 3180 3169 1
  3221 3150 3163 am
  3222 3187 3188 1
  3223 3188 3193 1
  3224 3188 3191 1
  3225 3188 3189 1
  3226 3189 3190 2
  3227 3191 3194 1
  3228 3191 3195 1
  3229 3191 3196 1
  3230 3192 3187 1
  3231 3165 3187 am
  3232 3197 3198 1
  3233 3198 3199 1
  3234 3198 3209 1
  3235 3198 3201 1
  3236 3199 3200 2
  3237 3201 3211 1
  3238 3201 3202 1
  3239 3202 3213 1
  3240 3202 3203 1
  3241 3203 3204 1
  3242 3203 3215 1
  3243 3204 3216 1
  3244 3204 3205 2
  3245 3205 3206 2
  3246 3205 3207 2
  3247 3206 3217 1
  3248 3206 3218 1
  3249 3207 3219 1
  3250 3207 3220 1
  3251 3208 3197 1
  3252 3210 3201 1
  3253 3212 3202 1
  3254 3214 3203 1
  3255 3189 3197 am
  3256 3221 3222 1
  3257 3222 3228 1
  3258 3222 3225 1
  3259 3222 3223 1
  3260 3223 3224 2
  3261 3225 3230 1
  3262 3225 3226 1
  3263 3227 3221 1
  3264 3229 3225 1
  3265 3231 3226 1
  3266 3199 3221 am
  3267 3232 3233 1
  3268 3233 3234 1
  3269 3233 3240 1
  3270 3233 3236 1
  3271 3234 3235 2
  3272 3236 3238 1
  3273 3236 3241 1
  3274 3236 3237 1
  3275 3237 3243 1
  3276 3237 3244 1
  3277 3237 3245 1
  3278 3238 3242 1
  3279 3239 3232 1
  3280 3223 3232 am
  3281 3246 3247 1
  3282 3247 3255 1
  3283 3247 3250 1
  3284 3247 3248 1
  3285 3248 3249 2
  3286 3250 3257 1
  3287 3250 3251 1
  3288 3251 3258 1
  3289 3251 3252 1
  3290 3251 3253 1
  3291 3252 3259 1
  3292 3252 3260 1
  3293 3252 3261 1
  3294 3253 3262 1
  3295 3253 3263 1
  3296 3253 3264 1
  3297 3254 3246 1
  3298 3256 3250 1
  3299 3234 3246 am
  3300 3265 3266 1
  3301 3266 3275 1
  3302 3266 3269 1
  3303 3266 3267 1
  3304 3267 3268 2
  3305 3269 3277 1
  3306 3269 3270 1
  3307 3270 3279 1
  3308 3270 3271 1
  3309 3271 3273 2
  3310 3271 3272 am
  3311 3272 3280 1
  3312 3272 3281 1
  3313 3274 3265 1
  3314 3276 3269 1
  3315 3278 3270 1
  3316 3248 3265 am
  3317 3282 3283 1
  3318 3283 3292 1
  3319 3283 3286 1
  3320 3283 3284 1
  3321 3284 3285 2
  3322 3286 3294 1
  3323 3286 3287 1
  3324 3287 3296 1
  3325 3287 3288 1
  3326 3288 3298 1
  3327 3288 3289 1
  3328 3289 3300 1
  3329 3289 3290 1
  3330 3290 3301 1
  3331 3290 3302 1
  3332 3290 3303 1
  3333 3291 3282 1
  3334 3293 3286 1
  3335 3295 3287 1
  3336 3297 3288 1
  3337 3299 3289 1
  3338 3267 3282 am
  3339 3304 3305 1
  3340 3305 3314 1
  3341 3305 3308 1
  3342 3305 3306 1
  3343 3306 3307 2
  3344 3308 3316 1
  3345 3308 3309 1
  3346 3309 3318 1
  3347 3309 3310 1
  3348 3310 3311 2
  3349 3310 3312 2
  3350 3313 3304 1
  3351 3315 3308 1
  3352 3317 3309 1
  3353 3284 3304 am
  3354 3319 3320 1
  3355 3320 3327 1
  3356 3320 3323 1
  3357 3320 3321 1
  3358 3321 3322 2
  3359 3323 3328 1
  3360 3323 3324 1
  3361 3323 3325 1
  3362 3324 3331 1
  3363 3324 3329 1
  3364 3324 3330 1
  3365 3325 3334 1
  3366 3325 3332 1
  3367 3325 3333 1
  3368 3326 3319 1
  3369 3306 3319 am
  3370 3335 3336 1
  3371 3335 3345 1
  3372 3336 3337 1
  3373 3336 3339 1
  3374 3336 3346 1
  3375 3337 3338 2
  3376 3339 3340 1
  3377 3339 3347 1
  3378 3339 3348 1
  3379 3340 3341 ar
  3380 3340 3342 ar
  3381 3341 3344 ar
  3382 3341 3349 1
  3383 3342 3343 ar
  3384 3343 3344 ar
  3385 3343 3350 1
  3386 3344 3351 1
  3387 3321 3335 am
  3388 3352 3353 1
  3389 3353 3358 1
  3390 3353 3356 1
  3391 3353 3354 1
  3392 3354 3355 2
  3393 3356 3359 1
  3394 3356 3360 1
  3395 3356 3361 1
  3396 3357 3352 1
  3397 3352 3337 am
  3398 3362 3363 1
[truncated: 77,034 more chars]
