# Supplementary material for: The pocketome of G-protein-coupled receptors reveals previously untargeted allosteric sites
Source: Nat Commun. 2022 May 10;13:2567. doi: 10.1038/s41467-022-29609-6 (PMC9091257; doi:10.1038/s41467-022-29609-6)
Supplement: Supplementary file 4 — Supplementary Data 1 [file 41467_2022_29609_MOESM4_ESM.zip › docking_files/3rze/mols.mol2]

# TRIPOS MOL2 file generated by SEED

@<TRIPOS>MOLECULE
methanamine
 8 7 0 0 0
****
USER_CHARGES
INVALID_CHARGES
Pose:   1 Cluster:   1 Fr_nu: 367755 TotEn:   -24.68
@<TRIPOS>ATOM
      1 C1        -80.3452  -20.2452  -47.8099 C.3    1 LIG       0.04000
      2 N1        -80.4890  -19.2161  -48.8576 N.4    1 LIG      -0.30000
      3 H1        -80.8295  -19.8714  -46.9060 H      1 LIG       0.09000
      4 H2        -80.8299  -21.1558  -48.1672 H      1 LIG       0.09000
      5 H3        -79.2783  -20.4071  -47.6450 H      1 LIG       0.09000
      6 H4        -80.0492  -19.5137  -49.7384 H      1 LIG       0.33000
      7 H5        -80.0484  -18.3305  -48.5755 H      1 LIG       0.33000
      8 H6        -81.4789  -19.0198  -49.0568 H      1 LIG       0.33000
@<TRIPOS>BOND
      1       1       2 1
      2       1       3 1
      3       1       4 1
      4       1       5 1
      5       2       6 1
      6       2       7 1
      7       2       8 1
@<TRIPOS>ALT_TYPE
CGenFF_4.0_ALT_TYPE_SET
CGenFF_4.0 1 CG334 2 NG3P3 3 HGA3 4 HGA3 5 HGA3 6 HGP2 7 HGP2 8 HGP2
@<TRIPOS>MOLECULE
methanamine
 8 7 0 0 0
****
USER_CHARGES
INVALID_CHARGES
Pose:   2 Cluster:   2 Fr_nu: 359592 TotEn:   -15.28
@<TRIPOS>ATOM
      1 C1        -79.8719  -21.6492  -48.2638 C.3    1 LIG       0.04000
      2 N1        -80.2654  -20.2954  -48.6992 N.4    1 LIG      -0.30000
      3 H1        -78.7814  -21.6883  -48.2390 H      1 LIG       0.09000
      4 H2        -80.2935  -21.8166  -47.2708 H      1 LIG       0.09000
      5 H3        -80.2738  -22.3623  -48.9861 H      1 LIG       0.09000
      6 H4        -81.2883  -20.1977  -48.7419 H      1 LIG       0.33000
      7 H5        -79.8948  -20.0804  -49.6344 H      1 LIG       0.33000
      8 H6        -79.9125  -19.5766  -48.0536 H      1 LIG       0.33000
@<TRIPOS>BOND
      1       1       2 1
      2       1       3 1
      3       1       4 1
      4       1       5 1
      5       2       6 1
      6       2       7 1
      7       2       8 1
@<TRIPOS>ALT_TYPE
CGenFF_4.0_ALT_TYPE_SET
CGenFF_4.0 1 CG334 2 NG3P3 3 HGA3 4 HGA3 5 HGA3 6 HGP2 7 HGP2 8 HGP2
@<TRIPOS>MOLECULE
methanamine
 8 7 0 0 0
****
USER_CHARGES
INVALID_CHARGES
Pose:   3 Cluster:   3 Fr_nu: 369191 TotEn:   -12.52
@<TRIPOS>ATOM
      1 C1        -80.1706  -18.5871  -47.5524 C.3    1 LIG       0.04000
      2 N1        -81.3296  -19.0084  -48.3627 N.4    1 LIG      -0.30000
      3 H1        -79.7730  -19.4724  -47.0528 H      1 LIG       0.09000
      4 H2        -79.4314  -18.1519  -48.2276 H      1 LIG       0.09000
      5 H3        -80.5207  -17.8509  -46.8264 H      1 LIG       0.09000
      6 H4        -81.7489  -18.2118  -48.8600 H      1 LIG       0.33000
      7 H5        -82.0634  -19.4282  -47.7767 H      1 LIG       0.33000
      8 H6        -81.0598  -19.7065  -49.0683 H      1 LIG       0.33000
@<TRIPOS>BOND
      1       1       2 1
      2       1       3 1
      3       1       4 1
      4       1       5 1
      5       2       6 1
      6       2       7 1
      7       2       8 1
@<TRIPOS>ALT_TYPE
CGenFF_4.0_ALT_TYPE_SET
CGenFF_4.0 1 CG334 2 NG3P3 3 HGA3 4 HGA3 5 HGA3 6 HGP2 7 HGP2 8 HGP2
@<TRIPOS>MOLECULE
methanamine
 8 7 0 0 0
****
USER_CHARGES
INVALID_CHARGES
Pose:   4 Cluster:   4 Fr_nu: 366031 TotEn:   -10.36
@<TRIPOS>ATOM
      1 C1        -80.3723  -18.2931  -46.7479 C.3    1 LIG       0.04000
      2 N1        -80.0525  -18.6536  -48.1425 N.4    1 LIG      -0.30000
      3 H1        -80.8719  -17.3227  -46.7600 H      1 LIG       0.09000
      4 H2        -81.0278  -19.0673  -46.3445 H      1 LIG       0.09000
      5 H3        -79.4340  -18.2444  -46.1920 H      1 LIG       0.09000
      6 H4        -79.5775  -19.5643  -48.1949 H      1 LIG       0.33000
      7 H5        -79.4335  -17.9564  -48.5769 H      1 LIG       0.33000
      8 H6        -80.9026  -18.7144  -48.7184 H      1 LIG       0.33000
@<TRIPOS>BOND
      1       1       2 1
      2       1       3 1
      3       1       4 1
      4       1       5 1
      5       2       6 1
      6       2       7 1
      7       2       8 1
@<TRIPOS>ALT_TYPE
CGenFF_4.0_ALT_TYPE_SET
CGenFF_4.0 1 CG334 2 NG3P3 3 HGA3 4 HGA3 5 HGA3 6 HGP2 7 HGP2 8 HGP2
@<TRIPOS>MOLECULE
methanamine
 8 7 0 0 0
****
USER_CHARGES
INVALID_CHARGES
Pose:   5 Cluster:   5 Fr_nu: 367613 TotEn:    -9.17
@<TRIPOS>ATOM
      1 C1        -80.5897  -19.1897  -47.9916 C.3    1 LIG       0.04000
      2 N1        -79.6243  -20.3055  -48.0057 N.4    1 LIG      -0.30000
      3 H1        -81.1857  -19.2522  -48.9039 H      1 LIG       0.09000
      4 H2        -81.2164  -19.3012  -47.1047 H      1 LIG       0.09000
      5 H3        -80.0224  -18.2576  -47.9567 H      1 LIG       0.09000
      6 H4        -79.0311  -20.2987  -47.1656 H      1 LIG       0.33000
      7 H5        -79.0029  -20.2526  -48.8237 H      1 LIG       0.33000
      8 H6        -80.1033  -21.2152  -48.0390 H      1 LIG       0.33000
@<TRIPOS>BOND
      1       1       2 1
      2       1       3 1
      3       1       4 1
      4       1       5 1
      5       2       6 1
      6       2       7 1
      7       2       8 1
@<TRIPOS>ALT_TYPE
CGenFF_4.0_ALT_TYPE_SET
CGenFF_4.0 1 CG334 2 NG3P3 3 HGA3 4 HGA3 5 HGA3 6 HGP2 7 HGP2 8 HGP2
@<TRIPOS>MOLECULE
methanamine
 8 7 0 0 0
****
USER_CHARGES
INVALID_CHARGES
Pose:   6 Cluster:   6 Fr_nu: 365104 TotEn:    -7.60
@<TRIPOS>ATOM
      1 C1        -79.8268  -22.2100  -48.2371 C.3    1 LIG       0.04000
      2 N1        -80.6077  -21.4790  -49.2536 N.4    1 LIG      -0.30000
      3 H1        -80.5284  -22.7695  -47.6157 H      1 LIG       0.09000
      4 H2        -79.1434  -22.8817  -48.7601 H      1 LIG       0.09000
      5 H3        -79.2783  -21.4749  -47.6450 H      1 LIG       0.09000
      6 H4        -79.9967  -20.9300  -49.8725 H      1 LIG       0.33000
      7 H5        -81.2725  -20.8266  -48.8171 H      1 LIG       0.33000
      8 H6        -81.1491  -22.1232  -49.8451 H      1 LIG       0.33000
@<TRIPOS>BOND
      1       1       2 1
      2       1       3 1
      3       1       4 1
      4       1       5 1
      5       2       6 1
      6       2       7 1
      7       2       8 1
@<TRIPOS>ALT_TYPE
CGenFF_4.0_ALT_TYPE_SET
CGenFF_4.0 1 CG334 2 NG3P3 3 HGA3 4 HGA3 5 HGA3 6 HGP2 7 HGP2 8 HGP2
@<TRIPOS>MOLECULE
methanamine
 8 7 0 0 0
****
USER_CHARGES
INVALID_CHARGES
Pose:   7 Cluster:   7 Fr_nu: 359059 TotEn:    -6.86
@<TRIPOS>ATOM
      1 C1        -80.5048  -20.4827  -47.6704 C.3    1 LIG       0.04000
      2 N1        -79.7940  -21.3105  -48.6637 N.4    1 LIG      -0.30000
      3 H1        -80.6554  -19.4935  -48.1065 H      1 LIG       0.09000
      4 H2        -81.4594  -20.9660  -47.4542 H      1 LIG       0.09000
      5 H3        -79.8819  -20.4262  -46.7756 H      1 LIG       0.09000
      6 H4        -79.6228  -22.2598  -48.3070 H      1 LIG       0.33000
      7 H5        -78.8818  -20.9023  -48.9073 H      1 LIG       0.33000
      8 H6        -80.3355  -21.3998  -49.5336 H      1 LIG       0.33000
@<TRIPOS>BOND
      1       1       2 1
      2       1       3 1
      3       1       4 1
      4       1       5 1
      5       2       6 1
      6       2       7 1
      7       2       8 1
@<TRIPOS>ALT_TYPE
CGenFF_4.0_ALT_TYPE_SET
CGenFF_4.0 1 CG334 2 NG3P3 3 HGA3 4 HGA3 5 HGA3 6 HGP2 7 HGP2 8 HGP2
@<TRIPOS>MOLECULE
methanamine
 8 7 0 0 0
****
USER_CHARGES
INVALID_CHARGES
Pose:   8 Cluster:   8 Fr_nu: 359927 TotEn:    -4.31
@<TRIPOS>ATOM
      1 C1        -79.8719  -21.6492  -48.2638 C.3    1 LIG       0.04000
      2 N1        -79.4177  -22.4314  -49.4296 N.4    1 LIG      -0.30000
      3 H1        -79.0999  -20.9124  -48.0346 H      1 LIG       0.09000
      4 H2        -80.8114  -21.1628  -48.5331 H      1 LIG       0.09000
      5 H3        -80.0129  -22.3416  -47.4315 H      1 LIG       0.09000
      6 H4        -80.1085  -23.1460  -49.6939 H      1 LIG       0.33000
      7 H5        -78.5315  -22.9152  -49.2336 H      1 LIG       0.33000
      8 H6        -79.2667  -21.8288  -50.2494 H      1 LIG       0.33000
@<TRIPOS>BOND
      1       1       2 1
      2       1       3 1
      3       1       4 1
      4       1       5 1
      5       2       6 1
      6       2       7 1
      7       2       8 1
@<TRIPOS>ALT_TYPE
CGenFF_4.0_ALT_TYPE_SET
CGenFF_4.0 1 CG334 2 NG3P3 3 HGA3 4 HGA3 5 HGA3 6 HGP2 7 HGP2 8 HGP2
@<TRIPOS>MOLECULE
methanamine
 8 7 0 0 0
****
USER_CHARGES
INVALID_CHARGES
Pose:   9 Cluster:   9 Fr_nu: 368603 TotEn:    -1.87
@<TRIPOS>ATOM
      1 C1        -84.3534   -3.7570  -45.8760 C.3    1 LIG       0.04000
      2 N1        -84.0622   -3.9547  -47.3090 N.4    1 LIG      -0.30000
      3 H1        -84.1722   -2.7068  -45.6402 H      1 LIG       0.09000
      4 H2        -85.3988   -4.0226  -45.7077 H      1 LIG       0.09000
      5 H3        -83.6865   -4.4076  -45.3069 H      1 LIG       0.09000
      6 H4        -84.2159   -4.9315  -47.5916 H      1 LIG       0.33000
      7 H5        -83.0853   -3.7191  -47.5285 H      1 LIG       0.33000
      8 H6        -84.6632   -3.3637  -47.8986 H      1 LIG       0.33000
@<TRIPOS>BOND
      1       1       2 1
      2       1       3 1
      3       1       4 1
      4       1       5 1
      5       2       6 1
      6       2       7 1
      7       2       8 1
@<TRIPOS>ALT_TYPE
CGenFF_4.0_ALT_TYPE_SET
CGenFF_4.0 1 CG334 2 NG3P3 3 HGA3 4 HGA3 5 HGA3 6 HGP2 7 HGP2 8 HGP2
@<TRIPOS>MOLECULE
methanol
 6 5 0 0 0
****
USER_CHARGES
INVALID_CHARGES
Pose:   1 Cluster:   1 Fr_nu: 4909782 TotEn:   -16.76
@<TRIPOS>ATOM
      1 C1        -51.5328    3.7607  -32.9223 C.3    1 LIG      -0.04000
      2 O1        -50.3593    3.2260  -32.3379 O.3    1 LIG      -0.65000
      3 H1        -51.6569    4.7996  -32.6071 H      1 LIG       0.09000
      4 H2        -52.3977    3.1689  -32.6119 H      1 LIG       0.09000
      5 H3        -51.4380    3.7212  -34.0100 H      1 LIG       0.09000
      6 H4        -50.2839    2.3049  -32.6404 H      1 LIG       0.42000
@<TRIPOS>BOND
      1       1       2 1
      2       1       3 1
      3       1       4 1
      4       1       5 1
      5       2       6 1
@<TRIPOS>ALT_TYPE
CGenFF_4.0_ALT_TYPE_SET
CGenFF_4.0 1 CG331 2 OG311 3 HGA3 4 HGA3 5 HGA3 6 HGP1
@<TRIPOS>MOLECULE
methanol
 6 5 0 0 0
****
USER_CHARGES
INVALID_CHARGES
Pose:   2 Cluster:   2 Fr_nu: 8224656 TotEn:   -14.52
@<TRIPOS>ATOM
      1 C1        -50.8456    3.4125  -32.7730 C.3    1 LIG      -0.04000
      2 O1        -51.1165    3.8817  -31.4650 O.3    1 LIG      -0.65000
      3 H1        -49.8576    3.7576  -33.0874 H      1 LIG       0.09000
      4 H2        -51.6092    3.7855  -33.4604 H      1 LIG       0.09000
      5 H3        -50.8635    2.3201  -32.7697 H      1 LIG       0.09000
      6 H4        -52.0000    3.5558  -31.2220 H      1 LIG       0.42000
@<TRIPOS>BOND
      1       1       2 1
      2       1       3 1
      3       1       4 1
      4       1       5 1
      5       2       6 1
@<TRIPOS>ALT_TYPE
CGenFF_4.0_ALT_TYPE_SET
CGenFF_4.0 1 CG331 2 OG311 3 HGA3 4 HGA3 5 HGA3 6 HGP1
@<TRIPOS>MOLECULE
methanol
 6 5 0 0 0
****
USER_CHARGES
INVALID_CHARGES
Pose:   3 Cluster:   3 Fr_nu: 7870126 TotEn:   -14.16
@<TRIPOS>ATOM
      1 C1        -77.5073  -10.5252  -55.5431 C.3    1 LIG      -0.04000
      2 O1        -78.6449  -10.6335  -54.7074 O.3    1 LIG      -0.65000
      3 H1        -77.8268  -10.4135  -56.5821 H      1 LIG       0.09000
      4 H2        -76.8883  -11.4196  -55.4353 H      1 LIG       0.09000
      5 H3        -76.9299   -9.6468  -55.2454 H      1 LIG       0.09000
      6 H4        -78.3212  -10.7311  -53.7956 H      1 LIG       0.42000
@<TRIPOS>BOND
      1       1       2 1
      2       1       3 1
      3       1       4 1
      4       1       5 1
      5       2       6 1
@<TRIPOS>ALT_TYPE
CGenFF_4.0_ALT_TYPE_SET
CGenFF_4.0 1 CG331 2 OG311 3 HGA3 4 HGA3 5 HGA3 6 HGP1
@<TRIPOS>MOLECULE
methanol
 6 5 0 0 0
****
USER_CHARGES
INVALID_CHARGES
Pose:   4 Cluster:   4 Fr_nu: 384595 TotEn:   -13.54
@<TRIPOS>ATOM
      1 C1        -64.9895   -7.9278  -42.5855 C.3    1 LIG      -0.04000
      2 O1        -66.2452   -8.4610  -42.9643 O.3    1 LIG      -0.65000
      3 H1        -64.8659   -8.0182  -41.5035 H      1 LIG       0.09000
      4 H2        -64.9340   -6.8775  -42.8827 H      1 LIG       0.09000
      5 H3        -64.1986   -8.4891  -43.0885 H      1 LIG       0.09000
      6 H4        -66.3178   -8.3627  -43.9291 H      1 LIG       0.42000
@<TRIPOS>BOND
      1       1       2 1
      2       1       3 1
      3       1       4 1
      4       1       5 1
      5       2       6 1
@<TRIPOS>ALT_TYPE
CGenFF_4.0_ALT_TYPE_SET
CGenFF_4.0 1 CG331 2 OG311 3 HGA3 4 HGA3 5 HGA3 6 HGP1
@<TRIPOS>MOLECULE
methanol
 6 5 0 0 0
****
USER_CHARGES
INVALID_CHARGES
Pose:   5 Cluster:   5 Fr_nu: 7725918 TotEn:   -13.40
@<TRIPOS>ATOM
      1 C1        -77.1360  -10.1176  -55.4041 C.3    1 LIG      -0.04000
      2 O1        -78.3806   -9.4429  -55.4041 O.3    1 LIG      -0.65000
      3 H1        -77.3059  -11.1971  -55.4065 H      1 LIG       0.09000
      4 H2        -76.5645   -9.8300  -54.5180 H      1 LIG       0.09000
      5 H3        -76.5794   -9.8368  -56.3013 H      1 LIG       0.09000
      6 H4        -78.1886   -8.4896  -55.4019 H      1 LIG       0.42000
@<TRIPOS>BOND
      1       1       2 1
      2       1       3 1
      3       1       4 1
      4       1       5 1
      5       2       6 1
@<TRIPOS>ALT_TYPE
CGenFF_4.0_ALT_TYPE_SET
CGenFF_4.0 1 CG331 2 OG311 3 HGA3 4 HGA3 5 HGA3 6 HGP1
@<TRIPOS>MOLECULE
methanol
 6 5 0 0 0
****
USER_CHARGES
INVALID_CHARGES
Pose:   6 Cluster:   6 Fr_nu: 504478 TotEn:   -13.27
@<TRIPOS>ATOM
      1 C1        -64.7814   -7.5580  -42.7022 C.3    1 LIG      -0.04000
      2 O1        -65.4054   -8.6229  -42.0086 O.3    1 LIG      -0.65000
      3 H1        -65.5427   -6.9440  -43.1896 H      1 LIG       0.09000
      4 H2        -64.0917   -7.9620  -43.4476 H      1 LIG       0.09000
      5 H3        -64.2254   -6.9461  -41.9880 H      1 LIG       0.09000
      6 H4        -64.6989   -9.1441  -41.5903 H      1 LIG       0.42000
@<TRIPOS>BOND
      1       1       2 1
      2       1       3 1
      3       1       4 1
      4       1       5 1
      5       2       6 1
@<TRIPOS>ALT_TYPE
CGenFF_4.0_ALT_TYPE_SET
CGenFF_4.0 1 CG331 2 OG311 3 HGA3 4 HGA3 5 HGA3 6 HGP1
@<TRIPOS>MOLECULE
methanol
 6 5 0 0 0
****
USER_CHARGES
INVALID_CHARGES
Pose:   7 Cluster:   7 Fr_nu: 5345924 TotEn:   -13.19
@<TRIPOS>ATOM
      1 C1        -51.2165    3.0642  -33.6417 C.3    1 LIG      -0.04000
      2 O1        -50.1080    3.8414  -34.0559 O.3    1 LIG      -0.65000
      3 H1        -51.9050    3.6879  -33.0662 H      1 LIG       0.09000
      4 H2        -50.8681    2.2278  -33.0304 H      1 LIG       0.09000
      5 H3        -51.7300    2.6782  -34.5253 H      1 LIG       0.09000
      6 H4        -49.5209    3.2544  -34.5623 H      1 LIG       0.42000
@<TRIPOS>BOND
      1       1       2 1
      2       1       3 1
      3       1       4 1
      4       1       5 1
      5       2       6 1
@<TRIPOS>ALT_TYPE
CGenFF_4.0_ALT_TYPE_SET
CGenFF_4.0 1 CG331 2 OG311 3 HGA3 4 HGA3 5 HGA3 6 HGP1
@<TRIPOS>MOLECULE
methanol
 6 5 0 0 0
****
USER_CHARGES
INVALID_CHARGES
Pose:   8 Cluster:   8 Fr_nu: 366465 TotEn:   -12.84
@<TRIPOS>ATOM
      1 C1        -69.9178   -5.6205  -48.5870 C.3    1 LIG      -0.04000
      2 O1        -69.4325   -5.1967  -49.8477 O.3    1 LIG      -0.65000
      3 H1        -70.0261   -6.7079  -48.5842 H      1 LIG       0.09000
      4 H2        -70.8828   -5.1471  -48.3891 H      1 LIG       0.09000
      5 H3        -69.2042   -5.3257  -47.8140 H      1 LIG       0.09000
      6 H4        -69.3500   -4.2284  -49.8111 H      1 LIG       0.42000
@<TRIPOS>BOND
      1       1       2 1
      2       1       3 1
      3       1       4 1
      4       1       5 1
      5       2       6 1
@<TRIPOS>ALT_TYPE
CGenFF_4.0_ALT_TYPE_SET
CGenFF_4.0 1 CG331 2 OG311 3 HGA3 4 HGA3 5 HGA3 6 HGP1
@<TRIPOS>MOLECULE
methanol
 6 5 0 0 0
****
USER_CHARGES
INVALID_CHARGES
Pose:   9 Cluster:   9 Fr_nu: 8142884 TotEn:   -12.78
@<TRIPOS>ATOM
      1 C1        -59.4776   -3.1337  -19.6179 C.3    1 LIG      -0.04000
      2 O1        -59.2437   -4.2067  -18.7244 O.3    1 LIG      -0.65000
      3 H1        -60.5128   -3.1678  -19.9663 H      1 LIG       0.09000
      4 H2        -58.7936   -3.2096  -20.4670 H      1 LIG       0.09000
      5 H3        -59.3026   -2.1908  -19.0946 H      1 LIG       0.09000
      6 H4        -58.3166   -4.1427  -18.4378 H      1 LIG       0.42000
@<TRIPOS>BOND
      1       1       2 1
      2       1       3 1
      3       1       4 1
      4       1       5 1
      5       2       6 1
@<TRIPOS>ALT_TYPE
CGenFF_4.0_ALT_TYPE_SET
CGenFF_4.0 1 CG331 2 OG311 3 HGA3 4 HGA3 5 HGA3 6 HGP1
@<TRIPOS>MOLECULE
methanol
 6 5 0 0 0
****
USER_CHARGES
INVALID_CHARGES
Pose:  10 Cluster:  10 Fr_nu: 251844 TotEn:   -12.02
@<TRIPOS>ATOM
      1 C1        -69.2961   -5.4157  -49.1121 C.3    1 LIG      -0.04000
      2 O1        -69.4101   -6.6950  -48.5164 O.3    1 LIG      -0.65000
      3 H1        -68.2678   -5.2594  -49.4474 H      1 LIG       0.09000
      4 H2        -69.5741   -4.6482  -48.3853 H      1 LIG       0.09000
      5 H3        -69.9690   -5.3622  -49.9711 H      1 LIG       0.09000
      6 H4        -70.3347   -6.7962  -48.2322 H      1 LIG       0.42000
@<TRIPOS>BOND
      1       1       2 1
      2       1       3 1
      3       1       4 1
      4       1       5 1
      5       2       6 1
@<TRIPOS>ALT_TYPE
CGenFF_4.0_ALT_TYPE_SET
CGenFF_4.0 1 CG331 2 OG311 3 HGA3 4 HGA3 5 HGA3 6 HGP1
@<TRIPOS>MOLECULE
methanol
 6 5 0 0 0
****
USER_CHARGES
INVALID_CHARGES
Pose:  11 Cluster:  11 Fr_nu: 949166 TotEn:   -11.76
@<TRIPOS>ATOM
      1 C1        -76.6177   -9.2759  -55.7338 C.3    1 LIG      -0.04000
      2 O1        -77.3291   -8.4327  -56.6212 O.3    1 LIG      -0.65000
      3 H1        -76.4175  -10.2332  -56.2214 H      1 LIG       0.09000
      4 H2        -77.2077   -9.4330  -54.8273 H      1 LIG       0.09000
      5 H3        -75.6708   -8.7981  -55.4718 H      1 LIG       0.09000
      6 H4        -77.4877   -7.5950  -56.1535 H      1 LIG       0.42000
@<TRIPOS>BOND
      1       1       2 1
      2       1       3 1
      3       1       4 1
      4       1       5 1
      5       2       6 1
@<TRIPOS>ALT_TYPE
CGenFF_4.0_ALT_TYPE_SET
CGenFF_4.0 1 CG331 2 OG311 3 HGA3 4 HGA3 5 HGA3 6 HGP1
@<TRIPOS>MOLECULE
methanol
 6 5 0 0 0
****
USER_CHARGES
INVALID_CHARGES
Pose:  12 Cluster:  12 Fr_nu: 8216149 TotEn:   -11.71
@<TRIPOS>ATOM
      1 C1        -51.2127    3.1041  -33.6127 C.3    1 LIG      -0.04000
      2 O1        -51.1821    3.9809  -32.5015 O.3    1 LIG      -0.65000
      3 H1        -50.2003    2.7550  -33.8303 H      1 LIG       0.09000
      4 H2        -51.6232    3.6277  -34.4799 H      1 LIG       0.09000
      5 H3        -51.8472    2.2478  -33.3725 H      1 LIG       0.09000
      6 H4        -52.0968    4.2688  -32.3397 H      1 LIG       0.42000
@<TRIPOS>BOND
      1       1       2 1
      2       1       3 1
      3       1       4 1
      4       1       5 1
      5       2       6 1
@<TRIPOS>ALT_TYPE
CGenFF_4.0_ALT_TYPE_SET
CGenFF_4.0 1 CG331 2 OG311 3 HGA3 4 HGA3 5 HGA3 6 HGP1
@<TRIPOS>MOLECULE
methanol
 6 5 0 0 0
****
USER_CHARGES
INVALID_CHARGES
Pose:  13 Cluster:  13 Fr_nu: 212390 TotEn:   -11.55
@<TRIPOS>ATOM
      1 C1        -70.2856    2.9739  -45.1580 C.3    1 LIG      -0.04000
      2 O1        -70.9038    1.8144  -45.6850 O.3    1 LIG      -0.65000
      3 H1        -69.8197    2.7354  -44.1987 H      1 LIG       0.09000
      4 H2        -71.0344    3.7591  -45.0261 H      1 LIG       0.09000
      5 H3        -69.5195    3.3173  -45.8571 H      1 LIG       0.09000
      6 H4        -71.3052    2.0658  -46.5344 H      1 LIG       0.42000
@<TRIPOS>BOND
      1       1       2 1
      2       1       3 1
      3       1       4 1
      4       1       5 1
      5       2       6 1
@<TRIPOS>ALT_TYPE
CGenFF_4.0_ALT_TYPE_SET
CGenFF_4.0 1 CG331 2 OG311 3 HGA3 4 HGA3 5 HGA3 6 HGP1
@<TRIPOS>MOLECULE
methanol
 6 5 0 0 0
****
USER_CHARGES
INVALID_CHARGES
Pose:  14 Cluster:  14 Fr_nu: 383616 TotEn:   -11.42
@<TRIPOS>ATOM
      1 C1        -64.9340   -7.4519  -43.3000 C.3    1 LIG      -0.04000
      2 O1        -66.3444   -7.3794  -43.3999 O.3    1 LIG      -0.65000
      3 H1        -64.6429   -7.4687  -42.2469 H      1 LIG       0.09000
      4 H2        -64.4876   -6.5877  -43.7986 H      1 LIG       0.09000
      5 H3        -64.5899   -8.3681  -43.7855 H      1 LIG       0.09000
      6 H4        -66.5633   -7.3663  -44.3473 H      1 LIG       0.42000
@<TRIPOS>BOND
      1       1       2 1
      2       1       3 1
      3       1       4 1
      4       1       5 1
      5       2       6 1
@<TRIPOS>ALT_TYPE
CGenFF_4.0_ALT_TYPE_SET
CGenFF_4.0 1 CG331 2 OG311 3 HGA3 4 HGA3 5 HGA3 6 HGP1
@<TRIPOS>MOLECULE
methanol
 6 5 0 0 0
****
USER_CHARGES
INVALID_CHARGES
Pose:  15 Cluster:  15 Fr_nu: 522451 TotEn:   -11.40
@<TRIPOS>ATOM
      1 C1        -70.1360   -8.7290  -43.4533 C.3    1 LIG      -0.04000
      2 O1        -68.8280   -8.7290  -43.9951 O.3    1 LIG      -0.65000
      3 H1        -70.1947   -9.4573  -42.6407 H      1 LIG       0.09000
      4 H2        -70.8557   -8.9819  -44.2361 H      1 LIG       0.09000
      5 H3        -70.3594   -7.7331  -43.0637 H      1 LIG       0.09000
      6 H4        -68.8158   -8.0717  -44.7118 H      1 LIG       0.42000
@<TRIPOS>BOND
      1       1       2 1
      2       1       3 1
      3       1       4 1
      4       1       5 1
      5       2       6 1
@<TRIPOS>ALT_TYPE
CGenFF_4.0_ALT_TYPE_SET
CGenFF_4.0 1 CG331 2 OG311 3 HGA3 4 HGA3 5 HGA3 6 HGP1
@<TRIPOS>MOLECULE
methanol
 6 5 0 0 0
****
USER_CHARGES
INVALID_CHARGES
Pose:  16 Cluster:  16 Fr_nu: 4224857 TotEn:   -11.29
@<TRIPOS>ATOM
      1 C1        -76.6010  -14.3610  -46.0090 C.3    1 LIG      -0.04000
      2 O1        -76.2705  -13.1515  -46.6665 O.3    1 LIG      -0.65000
      3 H1        -76.3680  -14.2736  -44.9449 H      1 LIG       0.09000
      4 H2        -76.0333  -15.1839  -46.4508 H      1 LIG       0.09000
      5 H3        -77.6698  -14.5514  -46.1311 H      1 LIG       0.09000
      6 H4        -76.4909  -13.2680  -47.6065 H      1 LIG       0.42000
@<TRIPOS>BOND
      1       1       2 1
      2       1       3 1
      3       1       4 1
      4       1       5 1
      5       2       6 1
@<TRIPOS>ALT_TYPE
CGenFF_4.0_ALT_TYPE_SET
CGenFF_4.0 1 CG331 2 OG311 3 HGA3 4 HGA3 5 HGA3 6 HGP1
@<TRIPOS>MOLECULE
methanol
 6 5 0 0 0
****
USER_CHARGES
INVALID_CHARGES
Pose:  17 Cluster:  17 Fr_nu: 832496 TotEn:   -10.96
@<TRIPOS>ATOM
      1 C1        -67.6272   -5.1078  -44.2374 C.3    1 LIG      -0.04000
      2 O1        -68.3009   -3.8626  -44.2379 O.3    1 LIG      -0.65000
      3 H1        -67.7475   -5.5885  -45.2114 H      1 LIG       0.09000
      4 H2        -68.0390   -5.7457  -43.4512 H      1 LIG       0.09000
      5 H3        -66.5651   -4.9373  -44.0466 H      1 LIG       0.09000
      6 H4        -68.1714   -3.4676  -43.3587 H      1 LIG       0.42000
@<TRIPOS>BOND
      1       1       2 1
      2       1       3 1
      3       1       4 1
      4       1       5 1
      5       2       6 1
@<TRIPOS>ALT_TYPE
CGenFF_4.0_ALT_TYPE_SET
CGenFF_4.0 1 CG331 2 OG311 3 HGA3 4 HGA3 5 HGA3 6 HGP1
@<TRIPOS>MOLECULE
methanol
 6 5 0 0 0
****
USER_CHARGES
INVALID_CHARGES
Pose:  18 Cluster:  18 Fr_nu: 427317 TotEn:   -10.72
@<TRIPOS>ATOM
      1 C1        -68.9655   -7.3800  -44.2252 C.3    1 LIG      -0.04000
      2 O1        -67.7471   -8.0114  -43.8770 O.3    1 LIG      -0.65000
      3 H1        -69.7479   -7.6853  -43.5260 H      1 LIG       0.09000
      4 H2        -69.2436   -7.6598  -45.2445 H      1 LIG       0.09000
      5 H3        -68.8331   -6.2969  -44.1700 H      1 LIG       0.09000
      6 H4        -67.0789   -7.7163  -44.5189 H      1 LIG       0.42000
@<TRIPOS>BOND
      1       1       2 1
      2       1       3 1
      3       1       4 1
      4       1       5 1
      5       2       6 1
@<TRIPOS>ALT_TYPE
CGenFF_4.0_ALT_TYPE_SET
CGenFF_4.0 1 CG331 2 OG311 3 HGA3 4 HGA3 5 HGA3 6 HGP1
@<TRIPOS>MOLECULE
methanol
 6 5 0 0 0
****
USER_CHARGES
INVALID_CHARGES
Pose:  19 Cluster:  19 Fr_nu: 8259024 TotEn:   -10.45
@<TRIPOS>ATOM
      1 C1        -53.7655   11.0718  -29.7161 C.3    1 LIG      -0.04000
      2 O1        -53.3354   10.2038  -28.6836 O.3    1 LIG      -0.65000
      3 H1        -53.1656   10.8981  -30.6128 H      1 LIG       0.09000
      4 H2        -53.6593   12.1093  -29.3891 H      1 LIG       0.09000
      5 H3        -54.8156   10.8674  -29.9379 H      1 LIG       0.09000
      6 H4        -53.8902   10.3876  -27.9064 H      1 LIG       0.42000
@<TRIPOS>BOND
      1       1       2 1
      2       1       3 1
      3       1       4 1
      4       1       5 1
      5       2       6 1
@<TRIPOS>ALT_TYPE
CGenFF_4.0_ALT_TYPE_SET
CGenFF_4.0 1 CG331 2 OG311 3 HGA3 4 HGA3 5 HGA3 6 HGP1
@<TRIPOS>MOLECULE
methanol
 6 5 0 0 0
****
USER_CHARGES
INVALID_CHARGES
Pose:  20 Cluster:  20 Fr_nu: 725975 TotEn:   -10.18
@<TRIPOS>ATOM
      1 C1        -68.9778    2.8858  -43.7565 C.3    1 LIG      -0.04000
      2 O1        -67.8086    2.5474  -43.0334 O.3    1 LIG      -0.65000
      3 H1        -68.8108    3.8152  -44.3065 H      1 LIG       0.09000
      4 H2        -69.8142    3.0057  -43.0631 H      1 LIG       0.09000
      5 H3        -69.2042    2.0832  -44.4622 H      1 LIG       0.09000
      6 H4        -67.9957    1.7191  -42.5594 H      1 LIG       0.42000
@<TRIPOS>BOND
      1       1       2 1
      2       1       3 1
      3       1       4 1
      4       1       5 1
      5       2       6 1
@<TRIPOS>ALT_TYPE
CGenFF_4.0_ALT_TYPE_SET
CGenFF_4.0 1 CG331 2 OG311 3 HGA3 4 HGA3 5 HGA3 6 HGP1
@<TRIPOS>MOLECULE
methanol
 6 5 0 0 0
****
USER_CHARGES
INVALID_CHARGES
Pose:  21 Cluster:  21 Fr_nu: 7909614 TotEn:   -10.11
@<TRIPOS>ATOM
      1 C1        -76.9681  -16.5746  -47.1305 C.3    1 LIG      -0.04000
      2 O1        -76.4695  -17.5098  -48.0693 O.3    1 LIG      -0.65000
      3 H1        -76.1359  -16.1382  -46.5726 H      1 LIG       0.09000
      4 H2        -77.6565  -17.0761  -46.4456 H      1 LIG       0.09000
      5 H3        -77.5001  -15.7838  -47.6646 H      1 LIG       0.09000
      6 H4        -77.2361  -17.8746  -48.5435 H      1 LIG       0.42000
@<TRIPOS>BOND
      1       1       2 1
      2       1       3 1
      3       1       4 1
      4       1       5 1
      5       2       6 1
@<TRIPOS>ALT_TYPE
CGenFF_4.0_ALT_TYPE_SET
CGenFF_4.0 1 CG331 2 OG311 3 HGA3 4 HGA3 5 HGA3 6 HGP1
@<TRIPOS>MOLECULE
methanol
 6 5 0 0 0
****
USER_CHARGES
INVALID_CHARGES
Pose:  22 Cluster:  22 Fr_nu: 7726481 TotEn:   -10.10
@<TRIPOS>ATOM
      1 C1        -77.1360  -10.1176  -55.4041 C.3    1 LIG      -0.04000
      2 O1        -78.2372  -10.7818  -55.9962 O.3    1 LIG      -0.65000
      3 H1        -77.4975   -9.2991  -54.7768 H      1 LIG       0.09000
      4 H2        -76.4802   -9.7285  -56.1871 H      1 LIG       0.09000
      5 H3        -76.5816  -10.8289  -54.7873 H      1 LIG       0.09000
      6 H4        -77.8767  -11.4999  -56.5441 H      1 LIG       0.42000
@<TRIPOS>BOND
      1       1       2 1
      2       1       3 1
      3       1       4 1
      4       1       5 1
      5       2       6 1
@<TRIPOS>ALT_TYPE
CGenFF_4.0_ALT_TYPE_SET
CGenFF_4.0 1 CG331 2 OG311 3 HGA3 4 HGA3 5 HGA3 6 HGP1
@<TRIPOS>MOLECULE
methanol
 6 5 0 0 0
****
USER_CHARGES
INVALID_CHARGES
Pose:  23 Cluster:  23 Fr_nu: 442216 TotEn:   -10.06
@<TRIPOS>ATOM
      1 C1        -73.2920  -11.1807  -44.7461 C.3    1 LIG      -0.04000
      2 O1        -73.2050   -9.8595  -45.2475 O.3    1 LIG      -0.65000
      3 H1        -74.3118  -11.3755  -44.4055 H      1 LIG       0.09000
      4 H2        -72.5899  -11.3038  -43.9175 H      1 LIG       0.09000
      5 H3        -73.0368  -11.8814  -45.5446 H      1 LIG       0.09000
      6 H4        -72.2872   -9.7246  -45.5393 H      1 LIG       0.42000
@<TRIPOS>BOND
      1       1       2 1
      2       1       3 1
      3       1       4 1
      4       1       5 1
      5       2       6 1
@<TRIPOS>ALT_TYPE
CGenFF_4.0_ALT_TYPE_SET
CGenFF_4.0 1 CG331 2 OG311 3 HGA3 4 HGA3 5 HGA3 6 HGP1
@<TRIPOS>MOLECULE
methanol
 6 5 0 0 0
****
USER_CHARGES
INVALID_CHARGES
Pose:  24 Cluster:  24 Fr_nu: 318385 TotEn:    -9.94
@<TRIPOS>ATOM
      1 C1        -67.9429   -4.7358  -45.8431 C.3    1 LIG      -0.04000
      2 O1        -67.4011   -3.8951  -46.8451 O.3    1 LIG      -0.65000
      3 H1        -67.1310   -5.2060  -45.2828 H      1 LIG       0.09000
      4 H2        -68.5698   -5.5010  -46.3080 H      1 LIG       0.09000
      5 H3        -68.5503   -4.1333  -45.1637 H      1 LIG       0.09000
      6 H4        -68.1507   -3.4969  -47.3198 H      1 LIG       0.42000
@<TRIPOS>BOND
      1       1       2 1
      2       1       3 1
      3       1       4 1
      4       1       5 1
      5       2       6 1
@<TRIPOS>ALT_TYPE
CGenFF_4.0_ALT_TYPE_SET
CGenFF_4.0 1 CG331 2 OG311 3 HGA3 4 HGA3 5 HGA3 6 HGP1
@<TRIPOS>MOLECULE
methanol
 6 5 0 0 0
****
USER_CHARGES
INVALID_CHARGES
Pose:  25 Cluster:  25 Fr_nu: 232003 TotEn:    -9.94
@<TRIPOS>ATOM
      1 C1        -69.1912   -5.4597  -49.1193 C.3    1 LIG      -0.04000
      2 O1        -68.4728   -4.6190  -48.2353 O.3    1 LIG      -0.65000
      3 H1        -68.7648   -6.4656  -49.0940 H      1 LIG       0.09000
      4 H2        -69.1371   -5.0551  -50.1332 H      1 LIG       0.09000
      5 H3        -70.2354   -5.5010  -48.8008 H      1 LIG       0.09000
      6 H4        -68.8799   -3.7372  -48.2858 H      1 LIG       0.42000
@<TRIPOS>BOND
      1       1       2 1
      2       1       3 1
      3       1       4 1
      4       1       5 1
      5       2       6 1
@<TRIPOS>ALT_TYPE
CGenFF_4.0_ALT_TYPE_SET
CGenFF_4.0 1 CG331 2 OG311 3 HGA3 4 HGA3 5 HGA3 6 HGP1
@<TRIPOS>MOLECULE
methanol
 6 5 0 0 0
****
USER_CHARGES
INVALID_CHARGES
Pose:  26 Cluster:  26 Fr_nu: 8222186 TotEn:    -9.69
@<TRIPOS>ATOM
      1 C1        -76.9580  -15.8800  -46.1920 C.3    1 LIG      -0.04000
      2 O1        -76.7242  -16.3175  -47.5180 O.3    1 LIG      -0.65000
      3 H1        -76.0040  -15.7672  -45.6712 H      1 LIG       0.09000
      4 H2        -77.5851  -16.6088  -45.6721 H      1 LIG       0.09000
      5 H3        -77.4709  -14.9158  -46.2210 H      1 LIG       0.09000
      6 H4        -77.5925  -16.4059  -47.9469 H      1 LIG       0.42000
@<TRIPOS>BOND
      1       1       2 1
      2       1       3 1
      3       1       4 1
      4       1       5 1
      5       2       6 1
@<TRIPOS>ALT_TYPE
CGenFF_4.0_ALT_TYPE_SET
CGenFF_4.0 1 CG331 2 OG311 3 HGA3 4 HGA3 5 HGA3 6 HGP1
@<TRIPOS>MOLECULE
methanol
 6 5 0 0 0
****
USER_CHARGES
INVALID_CHARGES
Pose:  27 Cluster:  27 Fr_nu: 985123 TotEn:    -8.97
@<TRIPOS>ATOM
      1 C1        -67.7521   -4.9164  -44.9660 C.3    1 LIG      -0.04000
      2 O1        -66.8633   -4.6573  -46.0372 O.3    1 LIG      -0.65000
      3 H1        -68.4924   -4.1150  -44.9038 H      1 LIG       0.09000
      4 H2        -67.1890   -4.9801  -44.0314 H      1 LIG       0.09000
      5 H3        -68.2609   -5.8660  -45.1480 H      1 LIG       0.09000
      6 H4        -66.2227   -5.3886  -46.0600 H      1 LIG       0.42000
@<TRIPOS>BOND
      1       1       2 1
      2       1       3 1
      3       1       4 1
      4       1       5 1
      5       2       6 1
@<TRIPOS>ALT_TYPE
CGenFF_4.0_ALT_TYPE_SET
CGenFF_4.0 1 CG331 2 OG311 3 HGA3 4 HGA3 5 HGA3 6 HGP1
@<TRIPOS>MOLECULE
methanol
 6 5 0 0 0
****
USER_CHARGES
INVALID_CHARGES
Pose:  28 Cluster:  28 Fr_nu: 158495 TotEn:    -8.96
@<TRIPOS>ATOM
      1 C1        -64.6845   -6.4784  -43.3155 C.3    1 LIG      -0.04000
      2 O1        -65.3456   -7.6911  -43.6267 O.3    1 LIG      -0.65000
      3 H1        -64.3752   -6.4898  -42.2675 H      1 LIG       0.09000
      4 H2        -65.3585   -5.6377  -43.4984 H      1 LIG       0.09000
      5 H3        -63.8022   -6.3809  -43.9524 H      1 LIG       0.09000
      6 H4        -65.6043   -7.6432  -44.5630 H      1 LIG       0.42000
@<TRIPOS>BOND
      1       1       2 1
      2       1       3 1
      3       1       4 1
      4       1       5 1
      5       2       6 1
@<TRIPOS>ALT_TYPE
CGenFF_4.0_ALT_TYPE_SET
CGenFF_4.0 1 CG331 2 OG311 3 HGA3 4 HGA3 5 HGA3 6 HGP1
@<TRIPOS>MOLECULE
methanol
 6 5 0 0 0
****
USER_CHARGES
INVALID_CHARGES
Pose:  29 Cluster:  29 Fr_nu: 232223 TotEn:    -8.72
@<TRIPOS>ATOM
      1 C1        -65.0095   -8.5150  -43.2627 C.3    1 LIG      -0.04000
      2 O1        -65.4593   -7.5380  -42.3420 O.3    1 LIG      -0.65000
      3 H1        -65.8682   -8.9615  -43.7699 H      1 LIG       0.09000
      4 H2        -64.4457   -9.2857  -42.7310 H      1 LIG       0.09000
      5 H3        -64.3617   -8.0363  -44.0008 H      1 LIG       0.09000
      6 H4        -64.6703   -7.1654  -41.9127 H      1 LIG       0.42000
@<TRIPOS>BOND
      1       1       2 1
      2       1       3 1
      3       1       4 1
      4       1       5 1
      5       2       6 1
@<TRIPOS>ALT_TYPE
CGenFF_4.0_ALT_TYPE_SET
CGenFF_4.0 1 CG331 2 OG311 3 HGA3 4 HGA3 5 HGA3 6 HGP1
@<TRIPOS>MOLECULE
methanol
 6 5 0 0 0
****
USER_CHARGES
INVALID_CHARGES
Pose:  30 Cluster:  30 Fr_nu: 157079 TotEn:    -8.47
@<TRIPOS>ATOM
      1 C1        -67.6241   -4.9346  -44.7350 C.3    1 LIG      -0.04000
      2 O1        -66.2470   -5.1899  -44.9421 O.3    1 LIG      -0.65000
      3 H1        -67.7446   -3.9809  -44.2153 H      1 LIG       0.09000
      4 H2        -68.0602   -5.7424  -44.1418 H      1 LIG       0.09000
      5 H3        -68.1261   -4.8849  -45.7041 H      1 LIG       0.09000
      6 H4        -66.1811   -6.0428  -45.4045 H      1 LIG       0.42000
@<TRIPOS>BOND
      1       1       2 1
      2       1       3 1
      3       1       4 1
      4       1       5 1
      5       2       6 1
@<TRIPOS>ALT_TYPE
CGenFF_4.0_ALT_TYPE_SET
CGenFF_4.0 1 CG331 2 OG311 3 HGA3 4 HGA3 5 HGA3 6 HGP1
@<TRIPOS>MOLECULE
methanol
 6 5 0 0 0
****
USER_CHARGES
INVALID_CHARGES
Pose:  31 Cluster:  31 Fr_nu: 7908505 TotEn:    -7.81
@<TRIPOS>ATOM
      1 C1        -76.7775  -16.0018  -46.8443 C.3    1 LIG      -0.04000
      2 O1        -76.5952  -14.6225  -46.5824 O.3    1 LIG      -0.65000
      3 H1        -76.6177  -16.5721  -45.9259 H      1 LIG       0.09000
      4 H2        -76.0710  -16.3241  -47.6134 H      1 LIG       0.09000
      5 H3        -77.7981  -16.1646  -47.1986 H      1 LIG       0.09000
      6 H4        -76.7450  -14.1506  -47.4194 H      1 LIG       0.42000
@<TRIPOS>BOND
      1       1       2 1
      2       1       3 1
      3       1       4 1
      4       1       5 1
      5       2       6 1
@<TRIPOS>ALT_TYPE
CGenFF_4.0_ALT_TYPE_SET
CGenFF_4.0 1 CG331 2 OG311 3 HGA3 4 HGA3 5 HGA3 6 HGP1
@<TRIPOS>MOLECULE
methanol
 6 5 0 0 0
****
USER_CHARGES
INVALID_CHARGES
Pose:  32 Cluster:  32 Fr_nu: 8224216 TotEn:    -7.14
@<TRIPOS>ATOM
      1 C1        -50.8456    3.4125  -32.7730 C.3    1 LIG      -0.04000
      2 O1        -51.3916    4.3397  -33.6932 O.3    1 LIG      -0.65000
      3 H1        -49.7982    3.2249  -33.0218 H      1 LIG       0.09000
      4 H2        -51.4136    2.4796  -32.8141 H      1 LIG       0.09000
      5 H3        -50.9092    3.8315  -31.7661 H      1 LIG       0.09000
      6 H4        -52.3200    4.4801  -33.4402 H      1 LIG       0.42000
@<TRIPOS>BOND
      1       1       2 1
      2       1       3 1
      3       1       4 1
      4       1       5 1
      5       2       6 1
@<TRIPOS>ALT_TYPE
CGenFF_4.0_ALT_TYPE_SET
CGenFF_4.0 1 CG331 2 OG311 3 HGA3 4 HGA3 5 HGA3 6 HGP1
@<TRIPOS>MOLECULE
methanol
 6 5 0 0 0
****
USER_CHARGES
INVALID_CHARGES
Pose:  33 Cluster:  33 Fr_nu: 5346017 TotEn:    -5.89
@<TRIPOS>ATOM
      1 C1        -51.2165    3.0642  -33.6417 C.3    1 LIG      -0.04000
      2 O1        -51.7320    1.7898  -33.9799 O.3    1 LIG      -0.65000
      3 H1        -51.9135    3.8390  -33.9704 H      1 LIG       0.09000
      4 H2        -50.2453    3.2049  -34.1230 H      1 LIG       0.09000
      5 H3        -51.0955    3.1224  -32.5574 H      1 LIG       0.09000
      6 H4        -51.0869    1.1301  -33.6728 H      1 LIG       0.42000
@<TRIPOS>BOND
      1       1       2 1
      2       1       3 1
      3       1       4 1
      4       1       5 1
      5       2       6 1
@<TRIPOS>ALT_TYPE
CGenFF_4.0_ALT_TYPE_SET
CGenFF_4.0 1 CG331 2 OG311 3 HGA3 4 HGA3 5 HGA3 6 HGP1
@<TRIPOS>MOLECULE
furan
 9 9 0 0 0
****
USER_CHARGES
INVALID_CHARGES
Pose:   1 Cluster:   1 Fr_nu: 392797 TotEn:   -11.69
@<TRIPOS>ATOM
      1 C1        -68.8934    3.5493  -46.0586 C.2    1 LIG      -0.26000
      2 C2        -68.5117    3.6430  -44.6989 C.2    1 LIG      -0.26000
      3 C3        -69.9441    2.6626  -46.1001 C.2    1 LIG       0.09300
      4 C4        -69.3564    2.8069  -44.0065 C.2    1 LIG       0.09300
      5 O1        -70.2326    2.2056  -44.8534 O.3    1 LIG      -0.29200
      6 H1        -68.4570    4.0634  -46.9027 H      1 LIG       0.17500
      7 H2        -67.7200    4.2448  -44.2764 H      1 LIG       0.17500
      8 H3        -70.5626    2.2730  -46.8955 H      1 LIG       0.13800
      9 H4        -69.4582    2.5435  -42.9638 H      1 LIG       0.13800
@<TRIPOS>BOND
      1       1       2 1
      2       1       3 2
      3       2       4 2
      4       3       5 1
      5       4       5 1
      6       1       6 1
      7       2       7 1
      8       3       8 1
      9       4       9 1
@<TRIPOS>ALT_TYPE
CGenFF_4.0_ALT_TYPE_SET
CGenFF_4.0 1 CG2R51 2 CG2R51 3 CG2R51 4 CG2R51 5 OG2R50 6 HGR51 7 HGR51 8 HGR52 9 HGR52
@<TRIPOS>MOLECULE
furan
 9 9 0 0 0
****
USER_CHARGES
INVALID_CHARGES
Pose:   2 Cluster:   2 Fr_nu: 391736 TotEn:   -11.29
@<TRIPOS>ATOM
      1 C1        -68.4277    2.9242  -43.7208 C.2    1 LIG      -0.26000
      2 C2        -67.7200    3.6447  -44.7124 C.2    1 LIG      -0.26000
      3 C3        -67.4743    2.3414  -42.9187 C.2    1 LIG       0.09300
      4 C4        -66.3846    3.4509  -44.4455 C.2    1 LIG       0.09300
      5 O1        -66.2264    2.6577  -43.3536 O.3    1 LIG      -0.29200
      6 H1        -69.4986    2.8398  -43.6055 H      1 LIG       0.17500
      7 H2        -68.1318    4.2319  -45.5205 H      1 LIG       0.17500
      8 H3        -67.5182    1.7078  -42.0448 H      1 LIG       0.13800
      9 H4        -65.4719    3.7908  -44.9128 H      1 LIG       0.13800
@<TRIPOS>BOND
      1       1       2 1
      2       1       3 2
      3       2       4 2
      4       3       5 1
      5       4       5 1
      6       1       6 1
      7       2       7 1
      8       3       8 1
      9       4       9 1
@<TRIPOS>ALT_TYPE
CGenFF_4.0_ALT_TYPE_SET
CGenFF_4.0 1 CG2R51 2 CG2R51 3 CG2R51 4 CG2R51 5 OG2R50 6 HGR51 7 HGR51 8 HGR52 9 HGR52
@<TRIPOS>MOLECULE
furan
 9 9 0 0 0
****
USER_CHARGES
INVALID_CHARGES
Pose:   3 Cluster:   3 Fr_nu:  19658 TotEn:   -11.15
@<TRIPOS>ATOM
      1 C1        -69.4186    3.1211  -44.3145 C.2    1 LIG      -0.26000
      2 C2        -68.7414    3.9620  -45.2297 C.2    1 LIG      -0.26000
      3 C3        -68.5123    2.8286  -43.3220 C.2    1 LIG       0.09300
      4 C4        -67.4696    4.1235  -44.7311 C.2    1 LIG       0.09300
      5 O1        -67.3219    3.4358  -43.5684 O.3    1 LIG      -0.29200
      6 H1        -70.4393    2.7715  -44.3714 H      1 LIG       0.17500
      7 H2        -69.1316    4.3962  -46.1388 H      1 LIG       0.17500
      8 H3        -68.5569    2.2361  -42.4197 H      1 LIG       0.13800
      9 H4        -66.5986    4.6673  -45.0667 H      1 LIG       0.13800
@<TRIPOS>BOND
      1       1       2 1
      2       1       3 2
      3       2       4 2
      4       3       5 1
      5       4       5 1
      6       1       6 1
      7       2       7 1
      8       3       8 1
      9       4       9 1
@<TRIPOS>ALT_TYPE
CGenFF_4.0_ALT_TYPE_SET
CGenFF_4.0 1 CG2R51 2 CG2R51 3 CG2R51 4 CG2R51 5 OG2R50 6 HGR51 7 HGR51 8 HGR52 9 HGR52
@<TRIPOS>MOLECULE
furan
 9 9 0 0 0
****
USER_CHARGES
INVALID_CHARGES
Pose:   4 Cluster:   4 Fr_nu: 460770 TotEn:    -9.92
@<TRIPOS>ATOM
      1 C1        -68.5497    3.9823  -44.4599 C.2    1 LIG      -0.26000
      2 C2        -67.8174    4.8337  -45.3213 C.2    1 LIG      -0.26000
      3 C3        -67.6269    3.1492  -43.8713 C.2    1 LIG       0.09300
      4 C4        -66.4993    4.4603  -45.1976 C.2    1 LIG       0.09300
      5 O1        -66.3748    3.4342  -44.3155 O.3    1 LIG      -0.29200
      6 H1        -69.6166    3.9762  -44.2898 H      1 LIG       0.17500
      7 H2        -68.2022    5.6212  -45.9532 H      1 LIG       0.17500
      8 H3        -67.6965    2.3453  -43.1530 H      1 LIG       0.13800
      9 H4        -65.5790    4.8071  -45.6445 H      1 LIG       0.13800
@<TRIPOS>BOND
      1       1       2 1
      2       1       3 2
      3       2       4 2
      4       3       5 1
      5       4       5 1
      6       1       6 1
      7       2       7 1
      8       3       8 1
      9       4       9 1
@<TRIPOS>ALT_TYPE
CGenFF_4.0_ALT_TYPE_SET
CGenFF_4.0 1 CG2R51 2 CG2R51 3 CG2R51 4 CG2R51 5 OG2R50 6 HGR51 7 HGR51 8 HGR52 9 HGR52
@<TRIPOS>MOLECULE
furan
 9 9 0 0 0
****
USER_CHARGES
INVALID_CHARGES
Pose:   5 Cluster:   5 Fr_nu: 303074 TotEn:    -9.81
@<TRIPOS>ATOM
      1 C1        -74.5590  -12.1397  -46.3119 C.2    1 LIG      -0.26000
      2 C2        -73.8277  -11.5184  -45.2715 C.2    1 LIG      -0.26000
      3 C3        -75.4344  -13.0057  -45.6990 C.2    1 LIG       0.09300
      4 C4        -74.3085  -12.0489  -44.0970 C.2    1 LIG       0.09300
      5 O1        -75.2882  -12.9563  -44.3489 O.3    1 LIG      -0.29200
      6 H1        -74.4599  -11.9771  -47.3754 H      1 LIG       0.17500
      7 H2        -73.0479  -10.7765  -45.3659 H      1 LIG       0.17500
      8 H3        -76.1869  -13.6901  -46.0629 H      1 LIG       0.13800
      9 H4        -74.0717  -11.8937  -43.0545 H      1 LIG       0.13800
@<TRIPOS>BOND
      1       1       2 1
      2       1       3 2
      3       2       4 2
      4       3       5 1
      5       4       5 1
      6       1       6 1
      7       2       7 1
      8       3       8 1
      9       4       9 1
@<TRIPOS>ALT_TYPE
CGenFF_4.0_ALT_TYPE_SET
CGenFF_4.0 1 CG2R51 2 CG2R51 3 CG2R51 4 CG2R51 5 OG2R50 6 HGR51 7 HGR51 8 HGR52 9 HGR52
@<TRIPOS>MOLECULE
furan
 9 9 0 0 0
****
USER_CHARGES
INVALID_CHARGES
Pose:   6 Cluster:   6 Fr_nu:   1052 TotEn:    -9.23
@<TRIPOS>ATOM
      1 C1        -59.2684    4.0448  -38.1592 C.2    1 LIG      -0.26000
      2 C2        -59.7623    2.7596  -38.4871 C.2    1 LIG      -0.26000
      3 C3        -57.9066    3.9072  -38.0224 C.2    1 LIG       0.09300
      4 C4        -58.6672    1.9283  -38.5274 C.2    1 LIG       0.09300
      5 O1        -57.5321    2.6202  -38.2453 O.3    1 LIG      -0.29200
      6 H1        -59.8342    4.9571  -38.0372 H      1 LIG       0.17500
      7 H2        -60.7882    2.4749  -38.6712 H      1 LIG       0.17500
      8 H3        -57.1062    4.5923  -37.7834 H      1 LIG       0.13800
      9 H4        -58.5348    0.8757  -38.7310 H      1 LIG       0.13800
@<TRIPOS>BOND
      1       1       2 1
      2       1       3 2
      3       2       4 2
      4       3       5 1
      5       4       5 1
      6       1       6 1
      7       2       7 1
      8       3       8 1
      9       4       9 1
@<TRIPOS>ALT_TYPE
CGenFF_4.0_ALT_TYPE_SET
CGenFF_4.0 1 CG2R51 2 CG2R51 3 CG2R51 4 CG2R51 5 OG2R50 6 HGR51 7 HGR51 8 HGR52 9 HGR52
@<TRIPOS>MOLECULE
furan
 9 9 0 0 0
****
USER_CHARGES
INVALID_CHARGES
Pose:   7 Cluster:   7 Fr_nu:  51036 TotEn:    -9.10
@<TRIPOS>ATOM
      1 C1        -69.4386   -7.3627  -44.3558 C.2    1 LIG      -0.26000
      2 C2        -70.5539   -8.0807  -43.8622 C.2    1 LIG      -0.26000
      3 C3        -68.3241   -8.0350  -43.9108 C.2    1 LIG       0.09300
      4 C4        -70.0415   -9.1407  -43.1509 C.2    1 LIG       0.09300
      5 O1        -68.6830   -9.1200  -43.1757 O.3    1 LIG      -0.29200
      6 H1        -69.4460   -6.4669  -44.9598 H      1 LIG       0.17500
      7 H2        -71.6004   -7.8541  -44.0071 H      1 LIG       0.17500
      8 H3        -67.2613   -7.8790  -44.0258 H      1 LIG       0.13800
      9 H4        -70.4868   -9.9549  -42.5980 H      1 LIG       0.13800
@<TRIPOS>BOND
      1       1       2 1
      2       1       3 2
      3       2       4 2
      4       3       5 1
      5       4       5 1
      6       1       6 1
      7       2       7 1
      8       3       8 1
      9       4       9 1
@<TRIPOS>ALT_TYPE
CGenFF_4.0_ALT_TYPE_SET
CGenFF_4.0 1 CG2R51 2 CG2R51 3 CG2R51 4 CG2R51 5 OG2R50 6 HGR51 7 HGR51 8 HGR52 9 HGR52
@<TRIPOS>MOLECULE
furan
 9 9 0 0 0
****
USER_CHARGES
INVALID_CHARGES
Pose:   8 Cluster:   8 Fr_nu: 1369435 TotEn:    -8.97
@<TRIPOS>ATOM
      1 C1        -63.9225   -6.4787  -55.9368 C.2    1 LIG      -0.26000
      2 C2        -63.7680   -5.9413  -57.2370 C.2    1 LIG      -0.26000
      3 C3        -65.1434   -7.1122  -55.9279 C.2    1 LIG       0.09300
      4 C4        -64.9054   -6.2849  -57.9300 C.2    1 LIG       0.09300
      5 O1        -65.7489   -6.9988  -57.1391 O.3    1 LIG      -0.29200
      6 H1        -63.2308   -6.4122  -55.1095 H      1 LIG       0.17500
      7 H2        -62.9320   -5.3747  -57.6210 H      1 LIG       0.17500
      8 H3        -65.6951   -7.6618  -55.1792 H      1 LIG       0.13800
      9 H4        -65.2484   -6.1072  -58.9389 H      1 LIG       0.13800
@<TRIPOS>BOND
      1       1       2 1
      2       1       3 2
      3       2       4 2
      4       3       5 1
      5       4       5 1
      6       1       6 1
      7       2       7 1
      8       3       8 1
      9       4       9 1
@<TRIPOS>ALT_TYPE
CGenFF_4.0_ALT_TYPE_SET
CGenFF_4.0 1 CG2R51 2 CG2R51 3 CG2R51 4 CG2R51 5 OG2R50 6 HGR51 7 HGR51 8 HGR52 9 HGR52
@<TRIPOS>MOLECULE
furan
 9 9 0 0 0
****
USER_CHARGES
INVALID_CHARGES
Pose:   9 Cluster:   9 Fr_nu: 392107 TotEn:    -8.89
@<TRIPOS>ATOM
      1 C1        -68.8042    3.1099  -43.9764 C.2    1 LIG      -0.26000
      2 C2        -67.7200    3.6447  -44.7124 C.2    1 LIG      -0.26000
      3 C3        -69.7840    2.8186  -44.8969 C.2    1 LIG       0.09300
      4 C4        -68.1145    3.6419  -46.0302 C.2    1 LIG       0.09300
      5 O1        -69.3714    3.1398  -46.1511 O.3    1 LIG      -0.29200
      6 H1        -68.8643    2.9566  -42.9086 H      1 LIG       0.17500
      7 H2        -66.7698    3.9888  -44.3302 H      1 LIG       0.17500
      8 H3        -70.7774    2.4003  -44.8243 H      1 LIG       0.13800
      9 H4        -67.6422    3.9473  -46.9525 H      1 LIG       0.13800
@<TRIPOS>BOND
      1       1       2 1
      2       1       3 2
      3       2       4 2
      4       3       5 1
      5       4       5 1
      6       1       6 1
      7       2       7 1
      8       3       8 1
      9       4       9 1
@<TRIPOS>ALT_TYPE
CGenFF_4.0_ALT_TYPE_SET
CGenFF_4.0 1 CG2R51 2 CG2R51 3 CG2R51 4 CG2R51 5 OG2R50 6 HGR51 7 HGR51 8 HGR52 9 HGR52
@<TRIPOS>MOLECULE
furan
 9 9 0 0 0
****
USER_CHARGES
INVALID_CHARGES
Pose:  10 Cluster:  10 Fr_nu:   2319 TotEn:    -8.72
@<TRIPOS>ATOM
      1 C1        -70.2261    2.2231  -45.6723 C.2    1 LIG      -0.26000
      2 C2        -69.5619    2.5880  -44.4770 C.2    1 LIG      -0.26000
      3 C3        -69.9266    3.2028  -46.5901 C.2    1 LIG       0.09300
      4 C4        -68.9038    3.7647  -44.7496 C.2    1 LIG       0.09300
      5 O1        -69.1210    4.1462  -46.0356 O.3    1 LIG      -0.29200
      6 H1        -70.8460    1.3549  -45.8434 H      1 LIG       0.17500
      7 H2        -69.5626    2.0594  -43.5347 H      1 LIG       0.17500
      8 H3        -70.1930    3.3649  -47.6245 H      1 LIG       0.13800
      9 H4        -68.2729    4.4205  -44.1675 H      1 LIG       0.13800
@<TRIPOS>BOND
      1       1       2 1
      2       1       3 2
      3       2       4 2
      4       3       5 1
      5       4       5 1
      6       1       6 1
      7       2       7 1
      8       3       8 1
      9       4       9 1
@<TRIPOS>ALT_TYPE
CGenFF_4.0_ALT_TYPE_SET
CGenFF_4.0 1 CG2R51 2 CG2R51 3 CG2R51 4 CG2R51 5 OG2R50 6 HGR51 7 HGR51 8 HGR52 9 HGR52
@<TRIPOS>MOLECULE
furan
 9 9 0 0 0
****
USER_CHARGES
INVALID_CHARGES
Pose:  11 Cluster:  11 Fr_nu: 131526 TotEn:    -8.66
@<TRIPOS>ATOM
      1 C1        -69.1459    2.8525  -44.1680 C.2    1 LIG      -0.26000
      2 C2        -69.4167    3.3216  -45.4756 C.2    1 LIG      -0.26000
      3 C3        -67.8520    3.2263  -43.8884 C.2    1 LIG       0.09300
      4 C4        -68.2691    3.9486  -45.9018 C.2    1 LIG       0.09300
      5 O1        -67.3105    3.8950  -44.9401 O.3    1 LIG      -0.29200
      6 H1        -69.8104    2.3095  -43.5116 H      1 LIG       0.17500
      7 H2        -70.3338    3.2160  -46.0370 H      1 LIG       0.17500
      8 H3        -67.2058    3.1000  -43.0320 H      1 LIG       0.13800
      9 H4        -67.9889    4.4559  -46.8135 H      1 LIG       0.13800
@<TRIPOS>BOND
      1       1       2 1
      2       1       3 2
      3       2       4 2
      4       3       5 1
      5       4       5 1
      6       1       6 1
      7       2       7 1
      8       3       8 1
      9       4       9 1
@<TRIPOS>ALT_TYPE
CGenFF_4.0_ALT_TYPE_SET
CGenFF_4.0 1 CG2R51 2 CG2R51 3 CG2R51 4 CG2R51 5 OG2R50 6 HGR51 7 HGR51 8 HGR52 9 HGR52
@<TRIPOS>MOLECULE
furan
 9 9 0 0 0
****
USER_CHARGES
INVALID_CHARGES
Pose:  12 Cluster:  12 Fr_nu: 337798 TotEn:    -8.62
@<TRIPOS>ATOM
      1 C1        -67.7986    3.2290  -43.9837 C.2    1 LIG      -0.26000
      2 C2        -67.9607    4.3128  -44.8794 C.2    1 LIG      -0.26000
      3 C3        -69.0292    2.6212  -43.8928 C.2    1 LIG       0.09300
      4 C4        -69.2788    4.2899  -45.2721 C.2    1 LIG       0.09300
      5 O1        -69.9369    3.2618  -44.6752 O.3    1 LIG      -0.29200
      6 H1        -66.8977    2.9288  -43.4684 H      1 LIG       0.17500
      7 H2        -67.2106    5.0217  -45.1990 H      1 LIG       0.17500
      8 H3        -69.4032    1.7683  -43.3454 H      1 LIG       0.13800
      9 H4        -69.8720    4.9028  -45.9352 H      1 LIG       0.13800
@<TRIPOS>BOND
      1       1       2 1
      2       1       3 2
      3       2       4 2
      4       3       5 1
      5       4       5 1
      6       1       6 1
      7       2       7 1
      8       3       8 1
      9       4       9 1
@<TRIPOS>ALT_TYPE
CGenFF_4.0_ALT_TYPE_SET
CGenFF_4.0 1 CG2R51 2 CG2R51 3 CG2R51 4 CG2R51 5 OG2R50 6 HGR51 7 HGR51 8 HGR52 9 HGR52
@<TRIPOS>MOLECULE
furan
 9 9 0 0 0
****
USER_CHARGES
INVALID_CHARGES
Pose:  13 Cluster:  13 Fr_nu: 303038 TotEn:    -8.57
@<TRIPOS>ATOM
      1 C1        -74.9918  -12.7962  -44.9129 C.2    1 LIG      -0.26000
      2 C2        -74.1586  -12.0359  -45.7679 C.2    1 LIG      -0.26000
      3 C3        -74.9241  -12.1931  -43.6784 C.2    1 LIG       0.09300
      4 C4        -73.6414  -11.0224  -44.9950 C.2    1 LIG       0.09300
      5 O1        -74.1032  -11.1111  -43.7201 O.3    1 LIG      -0.29200
      6 H1        -75.5689  -13.6741  -45.1647 H      1 LIG       0.17500
      7 H2        -73.9602  -12.2053  -46.8163 H      1 LIG       0.17500
      8 H3        -75.3771  -12.3996  -42.7197 H      1 LIG       0.13800
      9 H4        -72.9674  -10.2015  -45.1921 H      1 LIG       0.13800
@<TRIPOS>BOND
      1       1       2 1
      2       1       3 2
      3       2       4 2
      4       3       5 1
      5       4       5 1
      6       1       6 1
      7       2       7 1
      8       3       8 1
      9       4       9 1
@<TRIPOS>ALT_TYPE
CGenFF_4.0_ALT_TYPE_SET
CGenFF_4.0 1 CG2R51 2 CG2R51 3 CG2R51 4 CG2R51 5 OG2R50 6 HGR51 7 HGR51 8 HGR52 9 HGR52
@<TRIPOS>MOLECULE
furan
 9 9 0 0 0
****
USER_CHARGES
INVALID_CHARGES
Pose:  14 Cluster:  14 Fr_nu:    726 TotEn:    -8.42
@<TRIPOS>ATOM
      1 C1        -68.6908   -6.0491  -45.0999 C.2    1 LIG      -0.26000
      2 C2        -68.5345   -5.6283  -46.4421 C.2    1 LIG      -0.26000
      3 C3        -67.9256   -5.1951  -44.3402 C.2    1 LIG       0.09300
      4 C4        -67.6850   -4.5471  -46.4070 C.2    1 LIG       0.09300
      5 O1        -67.3093   -4.2765  -45.1294 O.3    1 LIG      -0.29200
      6 H1        -69.2863   -6.8722  -44.7322 H      1 LIG       0.17500
      7 H2        -68.9849   -6.0591  -47.3247 H      1 LIG       0.17500
      8 H3        -67.7256   -5.1115  -43.2819 H      1 LIG       0.13800
      9 H4        -67.2730   -3.8952  -47.1636 H      1 LIG       0.13800
@<TRIPOS>BOND
      1       1       2 1
      2       1       3 2
      3       2       4 2
      4       3       5 1
      5       4       5 1
      6       1       6 1
      7       2       7 1
      8       3       8 1
      9       4       9 1
@<TRIPOS>ALT_TYPE
CGenFF_4.0_ALT_TYPE_SET
CGenFF_4.0 1 CG2R51 2 CG2R51 3 CG2R51 4 CG2R51 5 OG2R50 6 HGR51 7 HGR51 8 HGR52 9 HGR52
@<TRIPOS>MOLECULE
furan
 9 9 0 0 0
****
USER_CHARGES
INVALID_CHARGES
Pose:  15 Cluster:  15 Fr_nu:  97551 TotEn:    -8.20
@<TRIPOS>ATOM
      1 C1        -69.4429    3.9769  -45.7781 C.2    1 LIG      -0.26000
      2 C2        -70.0360    2.8031  -45.2550 C.2    1 LIG      -0.26000
      3 C3        -68.5927    4.4427  -44.8023 C.2    1 LIG       0.09300
      4 C4        -69.5058    2.6352  -43.9969 C.2    1 LIG       0.09300
      5 O1        -68.6251    3.6305  -43.7134 O.3    1 LIG      -0.29200
      6 H1        -69.6140    4.4273  -46.7451 H      1 LIG       0.17500
      7 H2        -70.7592    2.1597  -45.7351 H      1 LIG       0.17500
      8 H3        -67.9289    5.2922  -44.7323 H      1 LIG       0.13800
      9 H4        -69.6446    1.8981  -43.2195 H      1 LIG       0.13800
@<TRIPOS>BOND
      1       1       2 1
      2       1       3 2
      3       2       4 2
      4       3       5 1
      5       4       5 1
      6       1       6 1
      7       2       7 1
      8       3       8 1
      9       4       9 1
@<TRIPOS>ALT_TYPE
CGenFF_4.0_ALT_TYPE_SET
CGenFF_4.0 1 CG2R51 2 CG2R51 3 CG2R51 4 CG2R51 5 OG2R50 6 HGR51 7 HGR51 8 HGR52 9 HGR52
@<TRIPOS>MOLECULE
furan
 9 9 0 0 0
****
USER_CHARGES
INVALID_CHARGES
Pose:  16 Cluster:  16 Fr_nu: 1692242 TotEn:    -7.46
@<TRIPOS>ATOM
      1 C1        -70.3289    3.8034  -44.5249 C.2    1 LIG      -0.26000
      2 C2        -69.9626    4.6070  -45.6309 C.2    1 LIG      -0.26000
      3 C3        -69.3951    2.7955  -44.4591 C.2    1 LIG       0.09300
      4 C4        -68.8310    4.0330  -46.1621 C.2    1 LIG       0.09300
      5 O1        -68.4785    2.9283  -45.4535 O.3    1 LIG      -0.29200
      6 H1        -71.1687    3.9412  -43.8593 H      1 LIG       0.17500
      7 H2        -70.4609    5.4938  -45.9952 H      1 LIG       0.17500
      8 H3        -69.2501    1.9526  -43.7992 H      1 LIG       0.13800
      9 H4        -68.1913    4.2762  -46.9979 H      1 LIG       0.13800
@<TRIPOS>BOND
      1       1       2 1
      2       1       3 2
      3       2       4 2
      4       3       5 1
      5       4       5 1
      6       1       6 1
      7       2       7 1
      8       3       8 1
      9       4       9 1
@<TRIPOS>ALT_TYPE
CGenFF_4.0_ALT_TYPE_SET
CGenFF_4.0 1 CG2R51 2 CG2R51 3 CG2R51 4 CG2R51 5 OG2R50 6 HGR51 7 HGR51 8 HGR52 9 HGR52
@<TRIPOS>MOLECULE
furan
 9 9 0 0 0
****
USER_CHARGES
INVALID_CHARGES
Pose:  17 Cluster:  17 Fr_nu: 1205514 TotEn:    -7.44
@<TRIPOS>ATOM
      1 C1        -77.2750  -11.3874  -53.7347 C.2    1 LIG      -0.26000
      2 C2        -76.7462  -10.2269  -54.3486 C.2    1 LIG      -0.26000
      3 C3        -78.5855  -11.4725  -54.1439 C.2    1 LIG       0.09300
      4 C4        -77.7711   -9.6857  -55.0892 C.2    1 LIG       0.09300
      5 O1        -78.8958  -10.4391  -54.9698 O.3    1 LIG      -0.29200
      6 H1        -76.7650  -12.0754  -53.0760 H      1 LIG       0.17500
      7 H2        -75.7433   -9.8343  -54.2622 H      1 LIG       0.17500
      8 H3        -79.3860  -12.1710  -53.9480 H      1 LIG       0.13800
      9 H4        -77.8567   -8.8148  -55.7226 H      1 LIG       0.13800
@<TRIPOS>BOND
      1       1       2 1
      2       1       3 2
      3       2       4 2
      4       3       5 1
      5       4       5 1
      6       1       6 1
      7       2       7 1
      8       3       8 1
      9       4       9 1
@<TRIPOS>ALT_TYPE
CGenFF_4.0_ALT_TYPE_SET
CGenFF_4.0 1 CG2R51 2 CG2R51 3 CG2R51 4 CG2R51 5 OG2R50 6 HGR51 7 HGR51 8 HGR52 9 HGR52
@<TRIPOS>MOLECULE
furan
 9 9 0 0 0
****
USER_CHARGES
INVALID_CHARGES
Pose:  18 Cluster:  18 Fr_nu:   2130 TotEn:    -6.21
@<TRIPOS>ATOM
      1 C1        -68.3457    2.7571  -43.7731 C.2    1 LIG      -0.26000
      2 C2        -69.5619    2.5880  -44.4770 C.2    1 LIG      -0.26000
      3 C3        -67.9520    4.0559  -43.9972 C.2    1 LIG       0.09300
      4 C4        -69.8249    3.7956  -45.0809 C.2    1 LIG       0.09300
      5 O1        -68.8483    4.6957  -44.7933 O.3    1 LIG      -0.29200
      6 H1        -67.8214    2.0239  -43.1775 H      1 LIG       0.17500
      7 H2        -70.1709    1.6975  -44.5364 H      1 LIG       0.17500
      8 H3        -67.1056    4.6462  -43.6778 H      1 LIG       0.13800
      9 H4        -70.6224    4.1570  -45.7136 H      1 LIG       0.13800
@<TRIPOS>BOND
      1       1       2 1
      2       1       3 2
      3       2       4 2
      4       3       5 1
      5       4       5 1
      6       1       6 1
      7       2       7 1
      8       3       8 1
      9       4       9 1
@<TRIPOS>ALT_TYPE
CGenFF_4.0_ALT_TYPE_SET
CGenFF_4.0 1 CG2R51 2 CG2R51 3 CG2R51 4 CG2R51 5 OG2R50 6 HGR51 7 HGR51 8 HGR52 9 HGR52
@<TRIPOS>MOLECULE
pyrimidine
 10 10 0 0 0
****
USER_CHARGES
INVALID_CHARGES
Pose:   1 Cluster:   1 Fr_nu: 412619 TotEn:   -15.94
@<TRIPOS>ATOM
      1 C1        -68.1728    3.0976  -43.5104 C.ar   1 LIG      -0.13100
      2 C2        -69.4206    2.5160  -43.6069 C.ar   1 LIG       0.28900
      3 C3        -67.7200    3.7317  -44.6492 C.ar   1 LIG       0.28900
      4 C4        -69.6249    3.1940  -45.7669 C.ar   1 LIG       0.50700
      5 N1        -70.1768    2.5453  -44.7239 N.ar   1 LIG      -0.71900
      6 N2        -68.4223    3.7993  -45.7992 N.ar   1 LIG      -0.71900
      7 H1        -67.5878    3.0586  -42.6014 H      1 LIG       0.11500
      8 H2        -69.8597    1.9947  -42.7632 H      1 LIG       0.11400
      9 H3        -66.7503    4.2171  -44.6692 H      1 LIG       0.11400
     10 H4        -70.2100    3.2322  -46.6776 H      1 LIG       0.14100
@<TRIPOS>BOND
      1       1       2 ar
      2       1       3 ar
      3       2       5 ar
      4       3       6 ar
      5       4       5 ar
      6       4       6 ar
      7       1       7 1
      8       2       8 1
      9       3       9 1
     10       4      10 1
@<TRIPOS>ALT_TYPE
CGenFF_4.0_ALT_TYPE_SET
CGenFF_4.0 1 CG2R61 2 CG2R61 3 CG2R61 4 CG2R64 5 NG2R62 6 NG2R62 7 HGR61 8 HGR62 9 HGR62 10 HGR62
@<TRIPOS>MOLECULE
pyrimidine
 10 10 0 0 0
****
USER_CHARGES
INVALID_CHARGES
Pose:   2 Cluster:   2 Fr_nu:    990 TotEn:   -14.93
@<TRIPOS>ATOM
      1 C1        -58.7705    1.3743  -44.2207 C.ar   1 LIG      -0.13100
      2 C2        -59.1546    2.3702  -43.3459 C.ar   1 LIG       0.28900
      3 C3        -57.5150    1.5180  -44.7749 C.ar   1 LIG       0.28900
      4 C4        -57.1784    3.4557  -43.6351 C.ar   1 LIG       0.50700
      5 N1        -58.3807    3.4291  -43.0292 N.ar   1 LIG      -0.71900
      6 N2        -56.6894    2.5500  -44.5036 N.ar   1 LIG      -0.71900
      7 H1        -59.4120    0.5358  -44.4567 H      1 LIG       0.11500
      8 H2        -60.1244    2.3432  -42.8612 H      1 LIG       0.11400
      9 H3        -57.1268    0.7854  -45.4742 H      1 LIG       0.11400
     10 H4        -56.5364    4.2957  -43.3998 H      1 LIG       0.14100
@<TRIPOS>BOND
      1       1       2 ar
      2       1       3 ar
      3       2       5 ar
      4       3       6 ar
      5       4       5 ar
      6       4       6 ar
      7       1       7 1
      8       2       8 1
      9       3       9 1
     10       4      10 1
@<TRIPOS>ALT_TYPE
CGenFF_4.0_ALT_TYPE_SET
CGenFF_4.0 1 CG2R61 2 CG2R61 3 CG2R61 4 CG2R64 5 NG2R62 6 NG2R62 7 HGR61 8 HGR62 9 HGR62 10 HGR62
@<TRIPOS>MOLECULE
pyrimidine
 10 10 0 0 0
****
USER_CHARGES
INVALID_CHARGES
Pose:   3 Cluster:   3 Fr_nu:   2373 TotEn:   -14.82
@<TRIPOS>ATOM
      1 C1        -68.9733    3.1144  -44.2530 C.ar   1 LIG      -0.13100
      2 C2        -67.7998    2.8321  -43.5838 C.ar   1 LIG       0.28900
      3 C3        -68.8337    3.8158  -45.4330 C.ar   1 LIG       0.28900
      4 C4        -66.5750    3.8800  -45.1865 C.ar   1 LIG       0.50700
      5 N1        -66.5789    3.2011  -44.0235 N.ar   1 LIG      -0.71900
      6 N2        -67.6455    4.2161  -45.9312 N.ar   1 LIG      -0.71900
      7 H1        -69.9396    2.8060  -43.8768 H      1 LIG       0.11500
      8 H2        -67.8096    2.2851  -42.6473 H      1 LIG       0.11400
      9 H3        -69.6998    4.0841  -46.0283 H      1 LIG       0.11400
     10 H4        -65.6077    4.1897  -45.5627 H      1 LIG       0.14100
@<TRIPOS>BOND
      1       1       2 ar
      2       1       3 ar
      3       2       5 ar
      4       3       6 ar
      5       4       5 ar
      6       4       6 ar
      7       1       7 1
      8       2       8 1
      9       3       9 1
     10       4      10 1
@<TRIPOS>ALT_TYPE
CGenFF_4.0_ALT_TYPE_SET
CGenFF_4.0 1 CG2R61 2 CG2R61 3 CG2R61 4 CG2R64 5 NG2R62 6 NG2R62 7 HGR61 8 HGR62 9 HGR62 10 HGR62
@<TRIPOS>MOLECULE
pyrimidine
 10 10 0 0 0
****
USER_CHARGES
INVALID_CHARGES
Pose:   4 Cluster:   4 Fr_nu: 413033 TotEn:   -14.79
@<TRIPOS>ATOM
      1 C1        -69.9974    2.9139  -44.8447 C.ar   1 LIG      -0.13100
      2 C2        -69.9594    3.2367  -46.1859 C.ar   1 LIG       0.28900
      3 C3        -68.8373    3.1581  -44.1387 C.ar   1 LIG       0.28900
      4 C4        -67.8087    3.9498  -46.0048 C.ar   1 LIG       0.50700
      5 N1        -68.8777    3.7583  -46.8009 N.ar   1 LIG      -0.71900
      6 N2        -67.7200    3.6770  -44.6889 N.ar   1 LIG      -0.71900
      7 H1        -70.8792    2.4964  -44.3773 H      1 LIG       0.11500
      8 H2        -70.8238    3.0799  -46.8220 H      1 LIG       0.11400
      9 H3        -68.7718    2.9359  -43.0791 H      1 LIG       0.11400
     10 H4        -66.9253    4.3668  -46.4727 H      1 LIG       0.14100
@<TRIPOS>BOND
      1       1       2 ar
      2       1       3 ar
      3       2       5 ar
      4       3       6 ar
      5       4       5 ar
      6       4       6 ar
      7       1       7 1
      8       2       8 1
      9       3       9 1
     10       4      10 1
@<TRIPOS>ALT_TYPE
CGenFF_4.0_ALT_TYPE_SET
CGenFF_4.0 1 CG2R61 2 CG2R61 3 CG2R61 4 CG2R64 5 NG2R62 6 NG2R62 7 HGR61 8 HGR62 9 HGR62 10 HGR62
@<TRIPOS>MOLECULE
pyrimidine
 10 10 0 0 0
****
USER_CHARGES
INVALID_CHARGES
Pose:   5 Cluster:   5 Fr_nu: 454538 TotEn:   -14.13
@<TRIPOS>ATOM
      1 C1        -59.7553    1.6872  -44.6166 C.ar   1 LIG      -0.13100
      2 C2        -60.0509    3.0108  -44.8719 C.ar   1 LIG       0.28900
      3 C3        -58.4379    1.4188  -44.3061 C.ar   1 LIG       0.28900
      4 C4        -57.8886    3.6145  -44.5154 C.ar   1 LIG       0.50700
      5 N1        -59.1387    4.0040  -44.8300 N.ar   1 LIG      -0.71900
      6 N2        -57.4746    2.3615  -44.2464 N.ar   1 LIG      -0.71900
      7 H1        -60.5073    0.9106  -44.6576 H      1 LIG       0.11500
      8 H2        -61.0597    3.3181  -45.1250 H      1 LIG       0.11400
      9 H3        -58.1104    0.4074  -44.0908 H      1 LIG       0.11400
     10 H4        -57.1352    4.3917  -44.4754 H      1 LIG       0.14100
@<TRIPOS>BOND
      1       1       2 ar
      2       1       3 ar
      3       2       5 ar
      4       3       6 ar
      5       4       5 ar
      6       4       6 ar
      7       1       7 1
      8       2       8 1
      9       3       9 1
     10       4      10 1
@<TRIPOS>ALT_TYPE
CGenFF_4.0_ALT_TYPE_SET
CGenFF_4.0 1 CG2R61 2 CG2R61 3 CG2R61 4 CG2R64 5 NG2R62 6 NG2R62 7 HGR61 8 HGR62 9 HGR62 10 HGR62
@<TRIPOS>MOLECULE
pyrimidine
 10 10 0 0 0
****
USER_CHARGES
INVALID_CHARGES
Pose:   6 Cluster:   6 Fr_nu: 1012047 TotEn:   -14.02
@<TRIPOS>ATOM
      1 C1        -76.8801  -11.6085  -53.1712 C.ar   1 LIG      -0.13100
      2 C2        -78.0826  -11.4027  -53.8163 C.ar   1 LIG       0.28900
      3 C3        -75.8955  -10.6778  -53.4325 C.ar   1 LIG       0.28900
      4 C4        -77.2779   -9.5323  -54.8267 C.ar   1 LIG       0.50700
      5 N1        -78.3169  -10.3713  -54.6539 N.ar   1 LIG      -0.71900
      6 N2        -76.0605   -9.6235  -54.2581 N.ar   1 LIG      -0.71900
      7 H1        -76.7198  -12.4451  -52.5043 H      1 LIG       0.11500
      8 H2        -78.9157  -12.0822  -53.6730 H      1 LIG       0.11400
      9 H3        -74.9167  -10.7569  -52.9719 H      1 LIG       0.11400
     10 H4        -77.4378   -8.6952  -55.4952 H      1 LIG       0.14100
@<TRIPOS>BOND
      1       1       2 ar
      2       1       3 ar
      3       2       5 ar
      4       3       6 ar
      5       4       5 ar
      6       4       6 ar
      7       1       7 1
      8       2       8 1
      9       3       9 1
     10       4      10 1
@<TRIPOS>ALT_TYPE
CGenFF_4.0_ALT_TYPE_SET
CGenFF_4.0 1 CG2R61 2 CG2R61 3 CG2R61 4 CG2R64 5 NG2R62 6 NG2R62 7 HGR61 8 HGR62 9 HGR62 10 HGR62
@<TRIPOS>MOLECULE
pyrimidine
 10 10 0 0 0
****
USER_CHARGES
INVALID_CHARGES
Pose:   7 Cluster:   7 Fr_nu:   1853 TotEn:   -13.75
@<TRIPOS>ATOM
      1 C1        -68.8502    3.7347  -44.1195 C.ar   1 LIG      -0.13100
      2 C2        -68.8282    4.6981  -45.1073 C.ar   1 LIG       0.28900
      3 C3        -69.6167    2.6197  -44.3899 C.ar   1 LIG       0.28900
      4 C4        -70.2101    3.4574  -46.4180 C.ar   1 LIG       0.50700
      5 N1        -69.4988    4.5916  -46.2732 N.ar   1 LIG      -0.71900
      6 N2        -70.3124    2.4474  -45.5330 N.ar   1 LIG      -0.71900
      7 H1        -68.3025    3.8465  -43.1934 H      1 LIG       0.11500
      8 H2        -68.2535    5.6097  -44.9846 H      1 LIG       0.11400
      9 H3        -69.6956    1.8097  -43.6729 H      1 LIG       0.11400
     10 H4        -70.7595    3.3457  -47.3447 H      1 LIG       0.14100
@<TRIPOS>BOND
      1       1       2 ar
      2       1       3 ar
      3       2       5 ar
      4       3       6 ar
      5       4       5 ar
      6       4       6 ar
      7       1       7 1
      8       2       8 1
      9       3       9 1
     10       4      10 1
@<TRIPOS>ALT_TYPE
CGenFF_4.0_ALT_TYPE_SET
CGenFF_4.0 1 CG2R61 2 CG2R61 3 CG2R61 4 CG2R64 5 NG2R62 6 NG2R62 7 HGR61 8 HGR62 9 HGR62 10 HGR62
@<TRIPOS>MOLECULE
pyrimidine
 10 10 0 0 0
****
USER_CHARGES
INVALID_CHARGES
Pose:   8 Cluster:   8 Fr_nu:  72614 TotEn:   -13.69
@<TRIPOS>ATOM
      1 C1        -69.6187    2.9828  -43.8932 C.ar   1 LIG      -0.13100
      2 C2        -68.2792    2.8790  -43.5781 C.ar   1 LIG       0.28900
      3 C3        -69.9447    3.9748  -44.7953 C.ar   1 LIG       0.28900
      4 C4        -67.7675    4.6052  -44.9658 C.ar   1 LIG       0.50700
      5 N1        -67.3230    3.6766  -44.0976 N.ar   1 LIG      -0.71900
      6 N2        -69.0413    4.8071  -45.3533 N.ar   1 LIG      -0.71900
      7 H1        -70.3646    2.3293  -43.4610 H      1 LIG       0.11500
      8 H2        -67.9275    2.1291  -42.8779 H      1 LIG       0.11400
      9 H3        -70.9726    4.1329  -45.1033 H      1 LIG       0.11400
     10 H4        -67.0209    5.2603  -45.3978 H      1 LIG       0.14100
@<TRIPOS>BOND
      1       1       2 ar
      2       1       3 ar
      3       2       5 ar
      4       3       6 ar
      5       4       5 ar
      6       4       6 ar
      7       1       7 1
      8       2       8 1
      9       3       9 1
     10       4      10 1
@<TRIPOS>ALT_TYPE
CGenFF_4.0_ALT_TYPE_SET
CGenFF_4.0 1 CG2R61 2 CG2R61 3 CG2R61 4 CG2R64 5 NG2R62 6 NG2R62 7 HGR61 8 HGR62 9 HGR62 10 HGR62
@<TRIPOS>MOLECULE
pyrimidine
 10 10 0 0 0
****
USER_CHARGES
INVALID_CHARGES
Pose:   9 Cluster:   9 Fr_nu:    627 TotEn:   -12.26
@<TRIPOS>ATOM
      1 C1        -68.6845   -6.2281  -44.4358 C.ar   1 LIG      -0.13100
      2 C2        -67.9412   -5.0914  -44.1907 C.ar   1 LIG       0.28900
      3 C3        -68.9230   -6.5104  -45.7652 C.ar   1 LIG       0.28900
      4 C4        -67.7622   -4.6678  -46.4168 C.ar   1 LIG       0.50700
      5 N1        -67.4624   -4.2854  -45.1609 N.ar   1 LIG      -0.71900
      6 N2        -68.4754   -5.7491  -46.7853 N.ar   1 LIG      -0.71900
      7 H1        -69.0562   -6.8566  -43.6377 H      1 LIG       0.11500
      8 H2        -67.7032   -4.7886  -43.1768 H      1 LIG       0.11400
      9 H3        -69.4985   -7.3826  -46.0558 H      1 LIG       0.11400
     10 H4        -67.3911   -4.0380  -47.2160 H      1 LIG       0.14100
@<TRIPOS>BOND
      1       1       2 ar
      2       1       3 ar
      3       2       5 ar
      4       3       6 ar
      5       4       5 ar
      6       4       6 ar
      7       1       7 1
      8       2       8 1
      9       3       9 1
     10       4      10 1
@<TRIPOS>ALT_TYPE
CGenFF_4.0_ALT_TYPE_SET
CGenFF_4.0 1 CG2R61 2 CG2R61 3 CG2R61 4 CG2R64 5 NG2R62 6 NG2R62 7 HGR61 8 HGR62 9 HGR62 10 HGR62
@<TRIPOS>MOLECULE
pyrimidine
 10 10 0 0 0
****
USER_CHARGES
INVALID_CHARGES
Pose:  10 Cluster:  10 Fr_nu: 316920 TotEn:   -12.13
@<TRIPOS>ATOM
      1 C1        -75.4277  -13.0167  -45.1983 C.ar   1 LIG      -0.13100
      2 C2        -74.7809  -12.4941  -46.2997 C.ar   1 LIG       0.28900
      3 C3        -75.0964  -12.4476  -43.9857 C.ar   1 LIG       0.28900
      4 C4        -73.6414  -11.0224  -44.9950 C.ar   1 LIG       0.50700
      5 N1        -73.8787  -11.4931  -46.2341 N.ar   1 LIG      -0.71900
      6 N2        -74.2041  -11.4452  -43.8468 N.ar   1 LIG      -0.71900
      7 H1        -76.1473  -13.8202  -45.2802 H      1 LIG       0.11500
      8 H2        -74.9763  -12.8778  -47.2952 H      1 LIG       0.11400
      9 H3        -75.5527  -12.7927  -43.0643 H      1 LIG       0.11400
     10 H4        -72.9201  -10.2186  -44.9127 H      1 LIG       0.14100
@<TRIPOS>BOND
      1       1       2 ar
      2       1       3 ar
      3       2       5 ar
      4       3       6 ar
      5       4       5 ar
      6       4       6 ar
      7       1       7 1
      8       2       8 1
      9       3       9 1
     10       4      10 1
@<TRIPOS>ALT_TYPE
CGenFF_4.0_ALT_TYPE_SET
CGenFF_4.0 1 CG2R61 2 CG2R61 3 CG2R61 4 CG2R64 5 NG2R62 6 NG2R62 7 HGR61 8 HGR62 9 HGR62 10 HGR62
@<TRIPOS>MOLECULE
pyrimidine
 10 10 0 0 0
****
USER_CHARGES
INVALID_CHARGES
Pose:  11 Cluster:  11 Fr_nu: 917737 TotEn:   -11.29
@<TRIPOS>ATOM
      1 C1        -76.5923   -9.0335  -55.7214 C.ar   1 LIG      -0.13100
      2 C2        -77.9676   -9.1429  -55.7548 C.ar   1 LIG       0.28900
      3 C3        -75.9291  -10.0425  -55.0536 C.ar   1 LIG       0.28900
      4 C4        -77.8928  -11.0769  -54.5626 C.ar   1 LIG       0.50700
      5 N1        -78.6530  -10.1551  -55.1839 N.ar   1 LIG      -0.71900
      6 N2        -76.5500  -11.0831  -54.4603 N.ar   1 LIG      -0.71900
      7 H1        -76.0683   -8.2102  -56.1881 H      1 LIG       0.11500
      8 H2        -78.5744   -8.3971  -56.2567 H      1 LIG       0.11400
      9 H3        -74.8474  -10.0418  -54.9741 H      1 LIG       0.11400
     10 H4        -78.4173  -11.9007  -54.0943 H      1 LIG       0.14100
@<TRIPOS>BOND
      1       1       2 ar
      2       1       3 ar
      3       2       5 ar
      4       3       6 ar
      5       4       5 ar
      6       4       6 ar
      7       1       7 1
      8       2       8 1
      9       3       9 1
     10       4      10 1
@<TRIPOS>ALT_TYPE
CGenFF_4.0_ALT_TYPE_SET
CGenFF_4.0 1 CG2R61 2 CG2R61 3 CG2R61 4 CG2R64 5 NG2R62 6 NG2R62 7 HGR61 8 HGR62 9 HGR62 10 HGR62
@<TRIPOS>MOLECULE
pyrimidine
 10 10 0 0 0
****
USER_CHARGES
INVALID_CHARGES
Pose:  12 Cluster:  12 Fr_nu:  41330 TotEn:   -11.29
@<TRIPOS>ATOM
      1 C1        -73.4025  -11.7277  -44.5092 C.ar   1 LIG      -0.13100
      2 C2        -73.4567  -11.6339  -45.8850 C.ar   1 LIG       0.28900
      3 C3        -74.4563  -12.3904  -43.9140 C.ar   1 LIG       0.28900
      4 C4        -75.4264  -12.7673  -45.9348 C.ar   1 LIG       0.50700
      5 N1        -74.4575  -12.1442  -46.6321 N.ar   1 LIG      -0.71900
      6 N2        -75.4888  -12.9244  -44.5987 N.ar   1 LIG      -0.71900
      7 H1        -72.5871  -11.3087  -43.9348 H      1 LIG       0.11500
      8 H2        -72.6731  -11.1306  -46.4410 H      1 LIG       0.11400
      9 H3        -74.5012  -12.5134  -42.8373 H      1 LIG       0.11400
     10 H4        -76.2435  -13.1859  -46.5096 H      1 LIG       0.14100
@<TRIPOS>BOND
      1       1       2 ar
      2       1       3 ar
      3       2       5 ar
      4       3       6 ar
      5       4       5 ar
      6       4       6 ar
      7       1       7 1
      8       2       8 1
      9       3       9 1
     10       4      10 1
@<TRIPOS>ALT_TYPE
CGenFF_4.0_ALT_TYPE_SET
CGenFF_4.0 1 CG2R61 2 CG2R61 3 CG2R61 4 CG2R64 5 NG2R62 6 NG2R62 7 HGR61 8 HGR62 9 HGR62 10 HGR62
@<TRIPOS>MOLECULE
pyrimidine
 10 10 0 0 0
****
USER_CHARGES
INVALID_CHARGES
Pose:  13 Cluster:  13 Fr_nu: 132333 TotEn:   -10.56
@<TRIPOS>ATOM
      1 C1        -69.3487    4.5476  -46.1250 C.ar   1 LIG      -0.13100
      2 C2        -68.5375    5.0194  -45.1131 C.ar   1 LIG       0.28900
      3 C3        -69.6996    3.2160  -46.0370 C.ar   1 LIG       0.28900
      4 C4        -68.5084    2.9770  -44.1159 C.ar   1 LIG       0.50700
      5 N1        -68.0971    4.2590  -44.0894 N.ar   1 LIG      -0.71900
      6 N2        -69.2959    2.3984  -45.0426 N.ar   1 LIG      -0.71900
      7 H1        -69.6871    5.1803  -46.9345 H      1 LIG       0.11500
      8 H2        -68.2095    6.0531  -45.0975 H      1 LIG       0.11400
      9 H3        -70.3338    2.7555  -46.7868 H      1 LIG       0.11400
     10 H4        -68.1687    2.3430  -43.3060 H      1 LIG       0.14100
@<TRIPOS>BOND
      1       1       2 ar
      2       1       3 ar
      3       2       5 ar
      4       3       6 ar
      5       4       5 ar
      6       4       6 ar
      7       1       7 1
      8       2       8 1
      9       3       9 1
     10       4      10 1
@<TRIPOS>ALT_TYPE
CGenFF_4.0_ALT_TYPE_SET
CGenFF_4.0 1 CG2R61 2 CG2R61 3 CG2R61 4 CG2R64 5 NG2R62 6 NG2R62 7 HGR61 8 HGR62 9 HGR62 10 HGR62
@<TRIPOS>MOLECULE
pyrimidine
 10 10 0 0 0
****
USER_CHARGES
INVALID_CHARGES
Pose:  14 Cluster:  14 Fr_nu:  21741 TotEn:   -10.49
@<TRIPOS>ATOM
      1 C1        -68.2694    4.9469  -45.1459 C.ar   1 LIG      -0.13100
      2 C2        -67.3931    4.2444  -44.3440 C.ar   1 LIG       0.28900
      3 C3        -69.5166    4.3792  -45.3078 C.ar   1 LIG       0.28900
      4 C4        -68.9473    2.6269  -43.9766 C.ar   1 LIG       0.50700
      5 N1        -67.7002    3.0770  -43.7414 N.ar   1 LIG      -0.71900
      6 N2        -69.8908    3.2160  -44.7359 N.ar   1 LIG      -0.71900
      7 H1        -67.9962    5.8815  -45.6172 H      1 LIG       0.11500
      8 H2        -66.3898    4.6122  -44.1585 H      1 LIG       0.11400
      9 H3        -70.2722    4.8583  -45.9210 H      1 LIG       0.11400
     10 H4        -69.2207    1.6905  -43.5057 H      1 LIG       0.14100
@<TRIPOS>BOND
      1       1       2 ar
      2       1       3 ar
      3       2       5 ar
      4       3       6 ar
      5       4       5 ar
      6       4       6 ar
      7       1       7 1
      8       2       8 1
      9       3       9 1
     10       4      10 1
@<TRIPOS>ALT_TYPE
CGenFF_4.0_ALT_TYPE_SET
CGenFF_4.0 1 CG2R61 2 CG2R61 3 CG2R61 4 CG2R64 5 NG2R62 6 NG2R62 7 HGR61 8 HGR62 9 HGR62 10 HGR62
@<TRIPOS>MOLECULE
pyrimidine
 10 10 0 0 0
****
USER_CHARGES
INVALID_CHARGES
Pose:  15 Cluster:  15 Fr_nu:   7571 TotEn:   -10.38
@<TRIPOS>ATOM
      1 C1        -69.5079    4.6757  -46.3086 C.ar   1 LIG      -0.13100
      2 C2        -70.6498    4.4029  -45.5833 C.ar   1 LIG       0.28900
      3 C3        -68.4006    3.9181  -45.9862 C.ar   1 LIG       0.28900
      4 C4        -69.5710    2.7932  -44.3951 C.ar   1 LIG       0.50700
      5 N1        -70.7170    3.4650  -44.6158 N.ar   1 LIG      -0.71900
      6 N2        -68.3965    2.9649  -45.0314 N.ar   1 LIG      -0.71900
      7 H1        -69.4824    5.4342  -47.0795 H      1 LIG       0.11500
      8 H2        -71.5698    4.9477  -45.7658 H      1 LIG       0.11400
      9 H3        -67.4573    4.0613  -46.5020 H      1 LIG       0.11400
     10 H4        -69.5960    2.0345  -43.6225 H      1 LIG       0.14100
@<TRIPOS>BOND
      1       1       2 ar
      2       1       3 ar
      3       2       5 ar
      4       3       6 ar
      5       4       5 ar
      6       4       6 ar
      7       1       7 1
      8       2       8 1
      9       3       9 1
     10       4      10 1
@<TRIPOS>ALT_TYPE
CGenFF_4.0_ALT_TYPE_SET
CGenFF_4.0 1 CG2R61 2 CG2R61 3 CG2R61 4 CG2R64 5 NG2R62 6 NG2R62 7 HGR61 8 HGR62 9 HGR62 10 HGR62
@<TRIPOS>MOLECULE
pyrimidine
 10 10 0 0 0
****
USER_CHARGES
INVALID_CHARGES
Pose:  16 Cluster:  16 Fr_nu: 917872 TotEn:    -9.88
@<TRIPOS>ATOM
      1 C1        -76.6192  -10.1864  -54.6285 C.ar   1 LIG      -0.13100
      2 C2        -77.8836   -9.6778  -54.8455 C.ar   1 LIG       0.28900
      3 C3        -76.5593  -11.5345  -54.3402 C.ar   1 LIG       0.28900
      4 C4        -78.8192  -11.7202  -54.4985 C.ar   1 LIG       0.50700
      5 N1        -79.0095  -10.4189  -54.7882 N.ar   1 LIG      -0.71900
      6 N2        -77.6433  -12.3343  -54.2667 N.ar   1 LIG      -0.71900
      7 H1        -75.7328   -9.5685  -54.6808 H      1 LIG       0.11500
      8 H2        -78.0303   -8.6287  -55.0784 H      1 LIG       0.11400
      9 H3        -75.6092  -12.0234  -54.1540 H      1 LIG       0.11400
     10 H4        -79.7067  -12.3388  -54.4450 H      1 LIG       0.14100
@<TRIPOS>BOND
      1       1       2 ar
      2       1       3 ar
      3       2       5 ar
      4       3       6 ar
      5       4       5 ar
      6       4       6 ar
      7       1       7 1
      8       2       8 1
      9       3       9 1
     10       4      10 1
@<TRIPOS>ALT_TYPE
CGenFF_4.0_ALT_TYPE_SET
CGenFF_4.0 1 CG2R61 2 CG2R61 3 CG2R61 4 CG2R64 5 NG2R62 6 NG2R62 7 HGR61 8 HGR62 9 HGR62 10 HGR62
@<TRIPOS>MOLECULE
pyrimidine
 10 10 0 0 0
****
USER_CHARGES
INVALID_CHARGES
Pose:  17 Cluster:  17 Fr_nu: 2834809 TotEn:    -9.68
@<TRIPOS>ATOM
      1 C1        -77.3760  -11.2176  -55.0518 C.ar   1 LIG      -0.13100
      2 C2        -76.5569  -10.2396  -54.5253 C.ar   1 LIG       0.28900
      3 C3        -78.1016  -10.8520  -56.1671 C.ar   1 LIG       0.28900
      4 C4        -77.2051   -8.7635  -56.1277 C.ar   1 LIG       0.50700
      5 N1        -76.4467   -8.9973  -55.0399 N.ar   1 LIG      -0.71900
      6 N2        -78.0404   -9.6290  -56.7335 N.ar   1 LIG      -0.71900
      7 H1        -77.4449  -12.2063  -54.6183 H      1 LIG       0.11500
      8 H2        -75.9485  -10.4341  -53.6488 H      1 LIG       0.11400
      9 H3        -78.7731  -11.5534  -56.6503 H      1 LIG       0.11400
     10 H4        -77.1371   -7.7732  -56.5613 H      1 LIG       0.14100
@<TRIPOS>BOND
      1       1       2 ar
      2       1       3 ar
      3       2       5 ar
      4       3       6 ar
      5       4       5 ar
      6       4       6 ar
      7       1       7 1
      8       2       8 1
      9       3       9 1
     10       4      10 1
@<TRIPOS>ALT_TYPE
CGenFF_4.0_ALT_TYPE_SET
CGenFF_4.0 1 CG2R61 2 CG2R61 3 CG2R61 4 CG2R64 5 NG2R62 6 NG2R62 7 HGR61 8 HGR62 9 HGR62 10 HGR62
@<TRIPOS>MOLECULE
pyrimidine
 10 10 0 0 0
****
USER_CHARGES
INVALID_CHARGES
Pose:  18 Cluster:  18 Fr_nu: 929710 TotEn:    -9.10
@<TRIPOS>ATOM
      1 C1        -76.9038  -12.9107  -53.9773 C.ar   1 LIG      -0.13100
      2 C2        -78.1855  -12.4900  -54.2686 C.ar   1 LIG       0.28900
      3 C3        -75.9654  -11.9096  -53.8319 C.ar   1 LIG       0.28900
      4 C4        -77.5306  -10.3134  -54.2433 C.ar   1 LIG       0.50700
      5 N1        -78.5353  -11.1945  -54.4091 N.ar   1 LIG      -0.71900
      6 N2        -76.2449  -10.5958  -53.9587 N.ar   1 LIG      -0.71900
      7 H1        -76.6512  -13.9571  -53.8702 H      1 LIG       0.11500
      8 H2        -78.9904  -13.2047  -54.4011 H      1 LIG       0.11400
      9 H3        -74.9312  -12.1433  -53.6030 H      1 LIG       0.11400
     10 H4        -77.7830   -9.2657  -54.3516 H      1 LIG       0.14100
@<TRIPOS>BOND
      1       1       2 ar
      2       1       3 ar
      3       2       5 ar
      4       3       6 ar
      5       4       5 ar
      6       4       6 ar
      7       1       7 1
      8       2       8 1
      9       3       9 1
     10       4      10 1
@<TRIPOS>ALT_TYPE
CGenFF_4.0_ALT_TYPE_SET
CGenFF_4.0 1 CG2R61 2 CG2R61 3 CG2R61 4 CG2R64 5 NG2R62 6 NG2R62 7 HGR61 8 HGR62 9 HGR62 10 HGR62
@<TRIPOS>MOLECULE
pyrimidine
 10 10 0 0 0
****
USER_CHARGES
INVALID_CHARGES
Pose:  19 Cluster:  19 Fr_nu: 1909309 TotEn:    -7.66
@<TRIPOS>ATOM
      1 C1        -69.4146    3.0090  -43.7495 C.ar   1 LIG      -0.13100
      2 C2        -70.3476    3.6910  -44.5038 C.ar   1 LIG       0.28900
      3 C3        -68.1623    2.8875  -44.3161 C.ar   1 LIG       0.28900
      4 C4        -68.8310    4.0330  -46.1621 C.ar   1 LIG       0.50700
      5 N1        -70.0889    4.2180  -45.7185 N.ar   1 LIG      -0.71900
      6 N2        -67.8345    3.3889  -45.5250 N.ar   1 LIG      -0.71900
      7 H1        -69.6497    2.5963  -42.7776 H      1 LIG       0.11500
      8 H2        -71.3593    3.8366  -44.1410 H      1 LIG       0.11400
      9 H3        -67.3638    2.3672  -43.7982 H      1 LIG       0.11400
     10 H4        -68.5957    4.4451  -47.1357 H      1 LIG       0.14100
@<TRIPOS>BOND
      1       1       2 ar
      2       1       3 ar
      3       2       5 ar
      4       3       6 ar
      5       4       5 ar
      6       4       6 ar
      7       1       7 1
      8       2       8 1
      9       3       9 1
     10       4      10 1
@<TRIPOS>ALT_TYPE
CGenFF_4.0_ALT_TYPE_SET
CGenFF_4.0 1 CG2R61 2 CG2R61 3 CG2R61 4 CG2R64 5 NG2R62 6 NG2R62 7 HGR61 8 HGR62 9 HGR62 10 HGR62
@<TRIPOS>MOLECULE
pyrimidine
 10 10 0 0 0
****
USER_CHARGES
INVALID_CHARGES
Pose:  20 Cluster:  20 Fr_nu: 929549 TotEn:    -6.47
@<TRIPOS>ATOM
      1 C1        -76.4601  -10.3563  -55.2844 C.ar   1 LIG      -0.13100
      2 C2        -77.7606  -10.5725  -55.6925 C.ar   1 LIG       0.28900
      3 C3        -76.2191  -10.5369  -53.9378 C.ar   1 LIG       0.28900
      4 C4        -78.3951  -11.0812  -53.5699 C.ar   1 LIG       0.50700
      5 N1        -78.7568  -10.9372  -54.8590 N.ar   1 LIG      -0.71900
      6 N2        -77.1666  -10.9003  -53.0487 N.ar   1 LIG      -0.71900
      7 H1        -75.6805  -10.0641  -55.9751 H      1 LIG       0.11500
      8 H2        -78.0457  -10.4546  -56.7323 H      1 LIG       0.11400
      9 H3        -75.2275  -10.3892  -53.5239 H      1 LIG       0.11400
     10 H4        -79.1758  -11.3727  -52.8779 H      1 LIG       0.14100
@<TRIPOS>BOND
      1       1       2 ar
      2       1       3 ar
      3       2       5 ar
      4       3       6 ar
      5       4       5 ar
      6       4       6 ar
      7       1       7 1
      8       2       8 1
      9       3       9 1
     10       4      10 1
@<TRIPOS>ALT_TYPE
CGenFF_4.0_ALT_TYPE_SET
CGenFF_4.0 1 CG2R61 2 CG2R61 3 CG2R61 4 CG2R64 5 NG2R62 6 NG2R62 7 HGR61 8 HGR62 9 HGR62 10 HGR62
@<TRIPOS>MOLECULE
pyrimidine
 10 10 0 0 0
****
USER_CHARGES
INVALID_CHARGES
Pose:  21 Cluster:  21 Fr_nu: 412229 TotEn:    -5.51
@<TRIPOS>ATOM
      1 C1        -67.7200    3.7317  -44.6492 C.ar   1 LIG      -0.13100
      2 C2        -68.9400    3.0868  -44.6585 C.ar   1 LIG       0.28900
      3 C3        -67.3817    4.3862  -45.8159 C.ar   1 LIG       0.28900
      4 C4        -69.3306    3.7496  -46.7975 C.ar   1 LIG       0.50700
      5 N1        -69.7736    3.0753  -45.7193 N.ar   1 LIG      -0.71900
      6 N2        -68.1658    4.4156  -46.9134 N.ar   1 LIG      -0.71900
      7 H1        -67.0710    3.7244  -43.7837 H      1 LIG       0.11500
      8 H2        -69.2912    2.5452  -43.7869 H      1 LIG       0.11400
      9 H3        -66.4419    4.9206  -45.9034 H      1 LIG       0.11400
     10 H4        -69.9797    3.7560  -47.6646 H      1 LIG       0.14100
@<TRIPOS>BOND
      1       1       2 ar
      2       1       3 ar
      3       2       5 ar
      4       3       6 ar
      5       4       5 ar
      6       4       6 ar
      7       1       7 1
      8       2       8 1
      9       3       9 1
     10       4      10 1
@<TRIPOS>ALT_TYPE
CGenFF_4.0_ALT_TYPE_SET
CGenFF_4.0 1 CG2R61 2 CG2R61 3 CG2R61 4 CG2R64 5 NG2R62 6 NG2R62 7 HGR61 8 HGR62 9 HGR62 10 HGR62
@<TRIPOS>MOLECULE
naphtalene
 18 19 0 0 0
****
USER_CHARGES
INVALID_CHARGES
Pose:   1 Cluster:   1 Fr_nu:   2369 TotEn:   -17.96
@<TRIPOS>ATOM
      1 C1        -67.5262    5.1670  -48.2863 C.ar   1 LIG      -0.11500
      2 C2        -68.8988    4.9420  -48.3324 C.ar   1 LIG      -0.11500
      3 C3        -67.3654    3.2673  -43.8099 C.ar   1 LIG      -0.11500
      4 C4        -68.7380    3.0423  -43.8561 C.ar   1 LIG      -0.11500
      5 C5        -66.7973    4.8084  -47.1519 C.ar   1 LIG      -0.11700
      6 C6        -69.5479    4.3575  -47.2446 C.ar   1 LIG      -0.11700
      7 C7        -66.7163    3.8518  -44.8978 C.ar   1 LIG      -0.11700
      8 C8        -69.4670    3.4009  -44.9903 C.ar   1 LIG      -0.11700
      9 C9        -67.4343    4.2191  -46.0476 C.ar   1 LIG       0.00400
     10 C10       -68.8301    3.9903  -46.0946 C.ar   1 LIG       0.00400
     11 H1        -67.0216    5.6226  -49.1332 H      1 LIG       0.11500
     12 H2        -69.4653    5.2213  -49.2160 H      1 LIG       0.11500
     13 H3        -66.7982    2.9880  -42.9264 H      1 LIG       0.11500
     14 H4        -69.2423    2.5880  -43.0083 H      1 LIG       0.11500
     15 H5        -65.7253    4.9941  -47.1378 H      1 LIG       0.11500
     16 H6        -70.6214    4.1904  -47.3027 H      1 LIG       0.11500
     17 H7        -65.6427    4.0180  -44.8398 H      1 LIG       0.11500
     18 H8        -70.5392    3.2160  -45.0044 H      1 LIG       0.11500
@<TRIPOS>BOND
      1       1       2 ar
      2       1       5 ar
      3       2       6 ar
      4       3       4 ar
      5       3       7 ar
      6       4       8 ar
      7       5       9 ar
      8       6      10 ar
      9       7       9 ar
     10       8      10 ar
     11       9      10 ar
     12       1      11 1
     13       2      12 1
     14       3      13 1
     15       4      14 1
     16       5      15 1
     17       6      16 1
     18       7      17 1
     19       8      18 1
@<TRIPOS>ALT_TYPE
CGenFF_4.0_ALT_TYPE_SET
CGenFF_4.0 1 CG2R61 2 CG2R61 3 CG2R61 4 CG2R61 5 CG2R61 6 CG2R61 7 CG2R61 8 CG2R61 9 CG2R61 10 CG2R61 11 HGR61 12 HGR61 13 HGR61 14 HGR61 15 HGR61 16 HGR61 17 HGR61 18 HGR61
@<TRIPOS>MOLECULE
naphtalene
 18 19 0 0 0
****
USER_CHARGES
INVALID_CHARGES
Pose:   2 Cluster:   2 Fr_nu: 244696 TotEn:   -12.36
@<TRIPOS>ATOM
      1 C1        -59.5109    2.7505  -38.5741 C.ar   1 LIG      -0.11500
      2 C2        -59.0721    2.5377  -39.8776 C.ar   1 LIG      -0.11500
      3 C3        -55.6343    5.5668  -37.7295 C.ar   1 LIG      -0.11500
      4 C4        -55.1957    5.3539  -39.0330 C.ar   1 LIG      -0.11500
      5 C5        -58.7688    3.5564  -37.7102 C.ar   1 LIG      -0.11700
      6 C6        -57.8899    3.1298  -40.3222 C.ar   1 LIG      -0.11700
      7 C7        -56.8167    4.9747  -37.2848 C.ar   1 LIG      -0.11700
      8 C8        -55.9376    4.5480  -39.8970 C.ar   1 LIG      -0.11700
      9 C9        -57.5762    4.1605  -38.1408 C.ar   1 LIG       0.00400
     10 C10       -57.1302    3.9439  -39.4663 C.ar   1 LIG       0.00400
     11 H1        -60.4311    2.2888  -38.2283 H      1 LIG       0.11500
     12 H2        -59.6507    1.9103  -40.5494 H      1 LIG       0.11500
     13 H3        -55.0561    6.1944  -37.0571 H      1 LIG       0.11500
     14 H4        -54.2747    5.8147  -39.3778 H      1 LIG       0.11500
     15 H5        -59.1306    3.7086  -36.6954 H      1 LIG       0.11500
     16 H6        -57.5661    2.9501  -41.3454 H      1 LIG       0.11500
     17 H7        -57.1406    5.1551  -36.2620 H      1 LIG       0.11500
     18 H8        -55.5756    4.3950  -40.9116 H      1 LIG       0.11500
@<TRIPOS>BOND
      1       1       2 ar
      2       1       5 ar
      3       2       6 ar
      4       3       4 ar
      5       3       7 ar
      6       4       8 ar
      7       5       9 ar
      8       6      10 ar
      9       7       9 ar
     10       8      10 ar
     11       9      10 ar
     12       1      11 1
     13       2      12 1
     14       3      13 1
     15       4      14 1
     16       5      15 1
     17       6      16 1
     18       7      17 1
     19       8      18 1
@<TRIPOS>ALT_TYPE
CGenFF_4.0_ALT_TYPE_SET
CGenFF_4.0 1 CG2R61 2 CG2R61 3 CG2R61 4 CG2R61 5 CG2R61 6 CG2R61 7 CG2R61 8 CG2R61 9 CG2R61 10 CG2R61 11 HGR61 12 HGR61 13 HGR61 14 HGR61 15 HGR61 16 HGR61 17 HGR61 18 HGR61
@<TRIPOS>MOLECULE
naphtalene
 18 19 0 0 0
****
USER_CHARGES
INVALID_CHARGES
Pose:   3 Cluster:   3 Fr_nu: 270724 TotEn:   -12.22
@<TRIPOS>ATOM
      1 C1        -58.5724    2.7886  -39.1767 C.ar   1 LIG      -0.11500
      2 C2        -58.3732    4.1538  -39.3599 C.ar   1 LIG      -0.11500
      3 C3        -57.6344    2.0198  -43.8886 C.ar   1 LIG      -0.11500
      4 C4        -57.4352    3.3850  -44.0716 C.ar   1 LIG      -0.11500
      5 C5        -58.4395    1.9126  -40.2544 C.ar   1 LIG      -0.11700
      6 C6        -58.0403    4.6482  -40.6212 C.ar   1 LIG      -0.11700
      7 C7        -57.9672    1.5254  -42.6271 C.ar   1 LIG      -0.11700
      8 C8        -57.5681    4.2611  -42.9940 C.ar   1 LIG      -0.11700
      9 C9        -58.1051    2.3927  -41.5312 C.ar   1 LIG       0.00400
     10 C10       -57.9025    3.7810  -41.7173 C.ar   1 LIG       0.00400
     11 H1        -58.8320    2.4044  -38.1946 H      1 LIG       0.11500
     12 H2        -58.4766    4.8349  -38.5202 H      1 LIG       0.11500
     13 H3        -57.5310    1.3380  -44.7280 H      1 LIG       0.11500
     14 H4        -57.1770    3.7688  -45.0542 H      1 LIG       0.11500
     15 H5        -58.6003    0.8494  -40.0881 H      1 LIG       0.11500
     16 H6        -57.8887    5.7189  -40.7412 H      1 LIG       0.11500
     17 H7        -58.1180    0.4546  -42.5072 H      1 LIG       0.11500
     18 H8        -57.4081    5.3245  -43.1602 H      1 LIG       0.11500
@<TRIPOS>BOND
      1       1       2 ar
      2       1       5 ar
      3       2       6 ar
      4       3       4 ar
      5       3       7 ar
      6       4       8 ar
      7       5       9 ar
      8       6      10 ar
      9       7       9 ar
     10       8      10 ar
     11       9      10 ar
     12       1      11 1
     13       2      12 1
     14       3      13 1
     15       4      14 1
     16       5      15 1
     17       6      16 1
     18       7      17 1
     19       8      18 1
@<TRIPOS>ALT_TYPE
CGenFF_4.0_ALT_TYPE_SET
CGenFF_4.0 1 CG2R61 2 CG2R61 3 CG2R61 4 CG2R61 5 CG2R61 6 CG2R61 7 CG2R61 8 CG2R61 9 CG2R61 10 CG2R61 11 HGR61 12 HGR61 13 HGR61 14 HGR61 15 HGR61 16 HGR61 17 HGR61 18 HGR61
@<TRIPOS>MOLECULE
naphtalene
 18 19 0 0 0
****
USER_CHARGES
INVALID_CHARGES
Pose:   4 Cluster:   4 Fr_nu: 138618 TotEn:   -12.07
@<TRIPOS>ATOM
      1 C1        -58.3193    2.5064  -40.7085 C.ar   1 LIG      -0.11500
      2 C2        -58.6830    1.8787  -39.5209 C.ar   1 LIG      -0.11500
      3 C3        -58.3766    6.8147  -38.4483 C.ar   1 LIG      -0.11500
      4 C4        -58.7403    6.1868  -37.2608 C.ar   1 LIG      -0.11500
      5 C5        -58.1509    3.8910  -40.7435 C.ar   1 LIG      -0.11700
      6 C6        -58.8798    2.6328  -38.3638 C.ar   1 LIG      -0.11700
      7 C7        -58.1797    6.0605  -39.6054 C.ar   1 LIG      -0.11700
      8 C8        -58.9088    4.8023  -37.2256 C.ar   1 LIG      -0.11700
      9 C9        -58.3449    4.6659  -39.5884 C.ar   1 LIG       0.00400
     10 C10       -58.7148    4.0274  -38.3808 C.ar   1 LIG       0.00400
     11 H1        -58.1668    1.9189  -41.6091 H      1 LIG       0.11500
     12 H2        -58.8136    0.8007  -39.4946 H      1 LIG       0.11500
     13 H3        -58.2457    7.8928  -38.4752 H      1 LIG       0.11500
     14 H4        -58.8941    6.7750  -36.3608 H      1 LIG       0.11500
     15 H5        -57.8667    4.3605  -41.6830 H      1 LIG       0.11500
     16 H6        -59.1633    2.1210  -37.4465 H      1 LIG       0.11500
     17 H7        -57.8954    6.5724  -40.5224 H      1 LIG       0.11500
     18 H8        -59.1937    4.3326  -36.2864 H      1 LIG       0.11500
@<TRIPOS>BOND
      1       1       2 ar
      2       1       5 ar
      3       2       6 ar
      4       3       4 ar
      5       3       7 ar
      6       4       8 ar
      7       5       9 ar
      8       6      10 ar
      9       7       9 ar
     10       8      10 ar
     11       9      10 ar
     12       1      11 1
     13       2      12 1
     14       3      13 1
     15       4      14 1
     16       5      15 1
     17       6      16 1
     18       7      17 1
     19       8      18 1
@<TRIPOS>ALT_TYPE
CGenFF_4.0_ALT_TYPE_SET
CGenFF_4.0 1 CG2R61 2 CG2R61 3 CG2R61 4 CG2R61 5 CG2R61 6 CG2R61 7 CG2R61 8 CG2R61 9 CG2R61 10 CG2R61 11 HGR61 12 HGR61 13 HGR61 14 HGR61 15 HGR61 16 HGR61 17 HGR61 18 HGR61
@<TRIPOS>MOLECULE
naphtalene
 18 19 0 0 0
****
USER_CHARGES
INVALID_CHARGES
Pose:   5 Cluster:   5 Fr_nu:   2018 TotEn:   -11.81
@<TRIPOS>ATOM
      1 C1        -67.9874    6.6581  -47.0182 C.ar   1 LIG      -0.11500
      2 C2        -66.8328    6.4663  -46.2652 C.ar   1 LIG      -0.11500
      3 C3        -70.1691    3.0492  -44.5914 C.ar   1 LIG      -0.11500
      4 C4        -69.0144    2.8575  -43.8385 C.ar   1 LIG      -0.11500
      5 C5        -69.1085    5.8585  -46.7937 C.ar   1 LIG      -0.11700
      6 C6        -66.7947    5.4745  -45.2849 C.ar   1 LIG      -0.11700
      7 C7        -70.2071    4.0413  -45.5717 C.ar   1 LIG      -0.11700
      8 C8        -67.8933    3.6570  -44.0629 C.ar   1 LIG      -0.11700
      9 C9        -69.0880    4.8552  -45.8111 C.ar   1 LIG       0.00400
     10 C10       -67.9138    4.6603  -45.0455 C.ar   1 LIG       0.00400
     11 H1        -68.0163    7.4301  -47.7815 H      1 LIG       0.11500
     12 H2        -65.9607    7.0895  -46.4405 H      1 LIG       0.11500
     13 H3        -71.0418    2.4263  -44.4165 H      1 LIG       0.11500
     14 H4        -68.9857    2.0845  -43.0763 H      1 LIG       0.11500
     15 H5        -70.0001    6.0259  -47.3945 H      1 LIG       0.11500
     16 H6        -65.8818    5.3425  -44.7079 H      1 LIG       0.11500
     17 H7        -71.1204    4.1735  -46.1481 H      1 LIG       0.11500
     18 H8        -67.0013    3.4893  -43.4627 H      1 LIG       0.11500
@<TRIPOS>BOND
      1       1       2 ar
      2       1       5 ar
      3       2       6 ar
      4       3       4 ar
      5       3       7 ar
      6       4       8 ar
      7       5       9 ar
      8       6      10 ar
      9       7       9 ar
     10       8      10 ar
     11       9      10 ar
     12       1      11 1
     13       2      12 1
     14       3      13 1
     15       4      14 1
     16       5      15 1
     17       6      16 1
     18       7      17 1
     19       8      18 1
@<TRIPOS>ALT_TYPE
CGenFF_4.0_ALT_TYPE_SET
CGenFF_4.0 1 CG2R61 2 CG2R61 3 CG2R61 4 CG2R61 5 CG2R61 6 CG2R61 7 CG2R61 8 CG2R61 9 CG2R61 10 CG2R61 11 HGR61 12 HGR61 13 HGR61 14 HGR61 15 HGR61 16 HGR61 17 HGR61 18 HGR61
@<TRIPOS>MOLECULE
naphtalene
 18 19 0 0 0
****
USER_CHARGES
INVALID_CHARGES
Pose:   6 Cluster:   6 Fr_nu:   7340 TotEn:   -11.47
@<TRIPOS>ATOM
      1 C1        -69.5035    6.4573  -48.4059 C.ar   1 LIG      -0.11500
      2 C2        -70.7257    6.6180  -47.7599 C.ar   1 LIG      -0.11500
      3 C3        -68.0140    3.4903  -44.8491 C.ar   1 LIG      -0.11500
      4 C4        -69.2362    3.6510  -44.2032 C.ar   1 LIG      -0.11500
      5 C5        -68.5203    5.6401  -47.8472 C.ar   1 LIG      -0.11700
      6 C6        -70.9695    5.9623  -46.5530 C.ar   1 LIG      -0.11700
      7 C7        -67.7702    4.1460  -46.0562 C.ar   1 LIG      -0.11700
      8 C8        -70.2194    4.4682  -44.7617 C.ar   1 LIG      -0.11700
      9 C9        -68.7484    4.9724  -46.6329 C.ar   1 LIG       0.00400
     10 C10       -69.9913    5.1359  -45.9761 C.ar   1 LIG       0.00400
     11 H1        -69.3141    6.9685  -49.3452 H      1 LIG       0.11500
     12 H2        -71.4905    7.2542  -48.1958 H      1 LIG       0.11500
     13 H3        -67.2486    2.8540  -44.4137 H      1 LIG       0.11500
     14 H4        -69.4245    3.1408  -43.2632 H      1 LIG       0.11500
     15 H5        -67.5722    5.5295  -48.3695 H      1 LIG       0.11500
     16 H6        -71.9322    6.1019  -46.0657 H      1 LIG       0.11500
     17 H7        -66.8078    4.0056  -46.5437 H      1 LIG       0.11500
     18 H8        -71.1674    4.5796  -44.2393 H      1 LIG       0.11500
@<TRIPOS>BOND
      1       1       2 ar
      2       1       5 ar
      3       2       6 ar
      4       3       4 ar
      5       3       7 ar
      6       4       8 ar
      7       5       9 ar
      8       6      10 ar
      9       7       9 ar
     10       8      10 ar
     11       9      10 ar
     12       1      11 1
     13       2      12 1
     14       3      13 1
     15       4      14 1
     16       5      15 1
     17       6      16 1
     18       7      17 1
     19       8      18 1
@<TRIPOS>ALT_TYPE
CGenFF_4.0_ALT_TYPE_SET
CGenFF_4.0 1 CG2R61 2 CG2R61 3 CG2R61 4 CG2R61 5 CG2R61 6 CG2R61 7 CG2R61 8 CG2R61 9 CG2R61 10 CG2R61 11 HGR61 12 HGR61 13 HGR61 14 HGR61 15 HGR61 16 HGR61 17 HGR61 18 HGR61
@<TRIPOS>MOLECULE
naphtalene
 18 19 0 0 0
****
USER_CHARGES
INVALID_CHARGES
Pose:   7 Cluster:   7 Fr_nu:  33755 TotEn:   -11.17
@<TRIPOS>ATOM
      1 C1        -78.5445  -20.4052  -30.1186 C.ar   1 LIG      -0.11500
      2 C2        -77.1611  -20.5453  -30.0603 C.ar   1 LIG      -0.11500
      3 C3        -78.3405  -16.9648  -26.6842 C.ar   1 LIG      -0.11500
      4 C4        -76.9571  -17.1050  -26.6260 C.ar   1 LIG      -0.11500
      5 C5        -79.1882  -19.4809  -29.2953 C.ar   1 LIG      -0.11700
      6 C6        -76.4160  -19.7617  -29.1787 C.ar   1 LIG      -0.11700
      7 C7        -79.0855  -17.7485  -27.5659 C.ar   1 LIG      -0.11700
      8 C8        -76.3133  -18.0293  -27.4492 C.ar   1 LIG      -0.11700
      9 C9        -78.4541  -18.6838  -28.4018 C.ar   1 LIG       0.00400
     10 C10       -77.0473  -18.8264  -28.3426 C.ar   1 LIG       0.00400
     11 H1        -79.1240  -21.0159  -30.8047 H      1 LIG       0.11500
     12 H2        -76.6609  -21.2649  -30.7018 H      1 LIG       0.11500
     13 H3        -78.8414  -16.2451  -26.0429 H      1 LIG       0.11500
     14 H4        -76.3782  -16.4951  -25.9387 H      1 LIG       0.11500
     15 H5        -80.2706  -19.3887  -29.3574 H      1 LIG       0.11500
     16 H6        -75.3357  -19.8876  -29.1504 H      1 LIG       0.11500
     17 H7        -80.1657  -17.6218  -27.5947 H      1 LIG       0.11500
     18 H8        -75.2309  -18.1223  -27.3867 H      1 LIG       0.11500
@<TRIPOS>BOND
      1       1       2 ar
      2       1       5 ar
      3       2       6 ar
      4       3       4 ar
      5       3       7 ar
      6       4       8 ar
      7       5       9 ar
      8       6      10 ar
      9       7       9 ar
     10       8      10 ar
     11       9      10 ar
     12       1      11 1
     13       2      12 1
     14       3      13 1
     15       4      14 1
     16       5      15 1
     17       6      16 1
     18       7      17 1
     19       8      18 1
@<TRIPOS>ALT_TYPE
CGenFF_4.0_ALT_TYPE_SET
CGenFF_4.0 1 CG2R61 2 CG2R61 3 CG2R61 4 CG2R61 5 CG2R61 6 CG2R61 7 CG2R61 8 CG2R61 9 CG2R61 10 CG2R61 11 HGR61 12 HGR61 13 HGR61 14 HGR61 15 HGR61 16 HGR61 17 HGR61 18 HGR61
@<TRIPOS>MOLECULE
naphtalene
 18 19 0 0 0
****
USER_CHARGES
INVALID_CHARGES
Pose:   8 Cluster:   8 Fr_nu:   8823 TotEn:   -11.12
@<TRIPOS>ATOM
      1 C1        -56.4029   -5.9797  -55.1220 C.ar   1 LIG      -0.11500
      2 C2        -57.2578   -4.8955  -54.9476 C.ar   1 LIG      -0.11500
      3 C3        -60.1935   -8.7702  -56.3536 C.ar   1 LIG      -0.11500
      4 C4        -61.0484   -7.6859  -56.1791 C.ar   1 LIG      -0.11500
      5 C5        -56.9147   -7.2166  -55.5153 C.ar   1 LIG      -0.11700
      6 C6        -58.6277   -5.0438  -55.1657 C.ar   1 LIG      -0.11700
      7 C7        -58.8235   -8.6218  -56.1354 C.ar   1 LIG      -0.11700
      8 C8        -60.5366   -6.4490  -55.7858 C.ar   1 LIG      -0.11700
      9 C9        -58.2910   -7.3841  -55.7392 C.ar   1 LIG       0.00400
     10 C10       -59.1603   -6.2815  -55.5618 C.ar   1 LIG       0.00400
     11 H1        -55.3365   -5.8638  -54.9515 H      1 LIG       0.11500
     12 H2        -56.8582   -3.9330  -54.6417 H      1 LIG       0.11500
     13 H3        -60.5925   -9.7332  -56.6597 H      1 LIG       0.11500
     14 H4        -62.1147   -7.8028  -56.3483 H      1 LIG       0.11500
     15 H5        -56.2279   -8.0505  -55.6451 H      1 LIG       0.11500
     16 H6        -59.2773   -4.1826  -55.0239 H      1 LIG       0.11500
     17 H7        -58.1740   -9.4829  -56.2781 H      1 LIG       0.11500
     18 H8        -61.2234   -5.6152  -55.6551 H      1 LIG       0.11500
@<TRIPOS>BOND
      1       1       2 ar
      2       1       5 ar
      3       2       6 ar
      4       3       4 ar
      5       3       7 ar
      6       4       8 ar
      7       5       9 ar
      8       6      10 ar
      9       7       9 ar
     10       8      10 ar
     11       9      10 ar
     12       1      11 1
     13       2      12 1
     14       3      13 1
     15       4      14 1
     16       5      15 1
     17       6      16 1
     18       7      17 1
     19       8      18 1
@<TRIPOS>ALT_TYPE
CGenFF_4.0_ALT_TYPE_SET
CGenFF_4.0 1 CG2R61 2 CG2R61 3 CG2R61 4 CG2R61 5 CG2R61 6 CG2R61 7 CG2R61 8 CG2R61 9 CG2R61 10 CG2R61 11 HGR61 12 HGR61 13 HGR61 14 HGR61 15 HGR61 16 HGR61 17 HGR61 18 HGR61
@<TRIPOS>MOLECULE
naphtalene
 18 19 0 0 0
****
USER_CHARGES
INVALID_CHARGES
Pose:   9 Cluster:   9 Fr_nu: 107468 TotEn:   -10.86
@<TRIPOS>ATOM
      1 C1        -64.9387  -20.1751  -19.8683 C.ar   1 LIG      -0.11500
      2 C2        -65.6680  -19.3124  -20.6812 C.ar   1 LIG      -0.11500
      3 C3        -65.2741  -16.9992  -16.1976 C.ar   1 LIG      -0.11500
      4 C4        -66.0033  -16.1366  -17.0106 C.ar   1 LIG      -0.11500
      5 C5        -64.6559  -19.8197  -18.5491 C.ar   1 LIG      -0.11700
      6 C6        -66.1173  -18.0912  -20.1782 C.ar   1 LIG      -0.11700
      7 C7        -64.8248  -18.2205  -16.7006 C.ar   1 LIG      -0.11700
      8 C8        -66.2861  -16.4918  -18.3298 C.ar   1 LIG      -0.11700
      9 C9        -65.1003  -18.5943  -18.0261 C.ar   1 LIG       0.00400
     10 C10       -65.8418  -17.7172  -18.8528 C.ar   1 LIG       0.00400
     11 H1        -64.5887  -21.1254  -20.2606 H      1 LIG       0.11500
     12 H2        -65.8878  -19.5902  -21.7079 H      1 LIG       0.11500
     13 H3        -65.0540  -16.7220  -15.1705 H      1 LIG       0.11500
     14 H4        -66.3518  -15.1858  -16.6182 H      1 LIG       0.11500
     15 H5        -64.0839  -20.5095  -17.9319 H      1 LIG       0.11500
     16 H6        -66.6861  -17.4327  -20.8314 H      1 LIG       0.11500
     17 H7        -64.2567  -18.8792  -16.0471 H      1 LIG       0.11500
     18 H8        -66.8575  -15.8019  -18.9475 H      1 LIG       0.11500
@<TRIPOS>BOND
      1       1       2 ar
      2       1       5 ar
      3       2       6 ar
      4       3       4 ar
      5       3       7 ar
      6       4       8 ar
      7       5       9 ar
      8       6      10 ar
      9       7       9 ar
     10       8      10 ar
     11       9      10 ar
     12       1      11 1
     13       2      12 1
     14       3      13 1
     15       4      14 1
     16       5      15 1
     17       6      16 1
     18       7      17 1
     19       8      18 1
@<TRIPOS>ALT_TYPE
CGenFF_4.0_ALT_TYPE_SET
CGenFF_4.0 1 CG2R61 2 CG2R61 3 CG2R61 4 CG2R61 5 CG2R61 6 CG2R61 7 CG2R61 8 CG2R61 9 CG2R61 10 CG2R61 11 HGR61 12 HGR61 13 HGR61 14 HGR61 15 HGR61 16 HGR61 17 HGR61 18 HGR61
@<TRIPOS>MOLECULE
naphtalene
 18 19 0 0 0
****
USER_CHARGES
INVALID_CHARGES
Pose:  10 Cluster:  10 Fr_nu:  69242 TotEn:   -10.84
@<TRIPOS>ATOM
      1 C1        -71.1067    6.5435  -45.2817 C.ar   1 LIG      -0.11500
      2 C2        -70.3795    7.4223  -46.0791 C.ar   1 LIG      -0.11500
      3 C3        -67.1262    3.8159  -44.6583 C.ar   1 LIG      -0.11500
      4 C4        -66.3991    4.6948  -45.4556 C.ar   1 LIG      -0.11500
      5 C5        -70.4836    5.4253  -44.7268 C.ar   1 LIG      -0.11700
      6 C6        -69.0266    7.1865  -46.3245 C.ar   1 LIG      -0.11700
      7 C7        -68.4792    4.0518  -44.4128 C.ar   1 LIG      -0.11700
      8 C8        -67.0221    5.8130  -46.0107 C.ar   1 LIG      -0.11700
      9 C9        -69.1225    5.1723  -44.9633 C.ar   1 LIG       0.00400
     10 C10       -68.3832    6.0660  -45.7742 C.ar   1 LIG       0.00400
     11 H1        -72.1600    6.7272  -45.0915 H      1 LIG       0.11500
     12 H2        -70.8655    8.2926  -46.5104 H      1 LIG       0.11500
     13 H3        -66.6406    2.9453  -44.2264 H      1 LIG       0.11500
     14 H4        -65.3461    4.5098  -45.6467 H      1 LIG       0.11500
     15 H5        -71.0717    4.7516  -44.1070 H      1 LIG       0.11500
     16 H6        -68.4776    7.8870  -46.9503 H      1 LIG       0.11500
     17 H7        -69.0278    3.3516  -43.7863 H      1 LIG       0.11500
     18 H8        -66.4344    6.4865  -46.6312 H      1 LIG       0.11500
@<TRIPOS>BOND
      1       1       2 ar
      2       1       5 ar
      3       2       6 ar
      4       3       4 ar
      5       3       7 ar
      6       4       8 ar
      7       5       9 ar
      8       6      10 ar
      9       7       9 ar
     10       8      10 ar
     11       9      10 ar
     12       1      11 1
     13       2      12 1
     14       3      13 1
     15       4      14 1
     16       5      15 1
     17       6      16 1
     18       7      17 1
     19       8      18 1
@<TRIPOS>ALT_TYPE
CGenFF_4.0_ALT_TYPE_SET
CGenFF_4.0 1 CG2R61 2 CG2R61 3 CG2R61 4 CG2R61 5 CG2R61 6 CG2R61 7 CG2R61 8 CG2R61 9 CG2R61 10 CG2R61 11 HGR61 12 HGR61 13 HGR61 14 HGR61 15 HGR61 16 HGR61 17 HGR61 18 HGR61
@<TRIPOS>MOLECULE
naphtalene
 18 19 0 0 0
****
USER_CHARGES
INVALID_CHARGES
Pose:  11 Cluster:  11 Fr_nu: 115929 TotEn:   -10.73
@<TRIPOS>ATOM
      1 C1        -63.4746  -10.9914  -61.8253 C.ar   1 LIG      -0.11500
      2 C2        -62.9418  -12.1051  -62.4676 C.ar   1 LIG      -0.11500
      3 C3        -67.9679  -12.6647  -62.6520 C.ar   1 LIG      -0.11500
      4 C4        -67.4349  -13.7784  -63.2943 C.ar   1 LIG      -0.11500
      5 C5        -64.8574  -10.8478  -61.7081 C.ar   1 LIG      -0.11700
      6 C6        -63.7894  -13.0794  -62.9951 C.ar   1 LIG      -0.11700
      7 C7        -67.1200  -11.6903  -62.1243 C.ar   1 LIG      -0.11700
      8 C8        -66.0521  -13.9221  -63.4116 C.ar   1 LIG      -0.11700
      9 C9        -65.7257  -11.8187  -62.2333 C.ar   1 LIG       0.00400
     10 C10       -65.1838  -12.9512  -62.8864 C.ar   1 LIG       0.00400
     11 H1        -62.8142  -10.2329  -61.4153 H      1 LIG       0.11500
     12 H2        -61.8651  -12.2161  -62.5580 H      1 LIG       0.11500
     13 H3        -69.0447  -12.5531  -62.5610 H      1 LIG       0.11500
     14 H4        -68.0958  -14.5358  -63.7053 H      1 LIG       0.11500
     15 H5        -65.2518   -9.9688  -61.2024 H      1 LIG       0.11500
     16 H6        -63.3510  -13.9420  -63.4927 H      1 LIG       0.11500
     17 H7        -67.5587  -10.8283  -61.6262 H      1 LIG       0.11500
     18 H8        -65.6575  -14.8006  -63.9180 H      1 LIG       0.11500
@<TRIPOS>BOND
      1       1       2 ar
      2       1       5 ar
      3       2       6 ar
      4       3       4 ar
      5       3       7 ar
      6       4       8 ar
      7       5       9 ar
      8       6      10 ar
      9       7       9 ar
     10       8      10 ar
     11       9      10 ar
     12       1      11 1
     13       2      12 1
     14       3      13 1
     15       4      14 1
     16       5      15 1
     17       6      16 1
     18       7      17 1
     19       8      18 1
@<TRIPOS>ALT_TYPE
CGenFF_4.0_ALT_TYPE_SET
CGenFF_4.0 1 CG2R61 2 CG2R61 3 CG2R61 4 CG2R61 5 CG2R61 6 CG2R61 7 CG2R61 8 CG2R61 9 CG2R61 10 CG2R61 11 HGR61 12 HGR61 13 HGR61 14 HGR61 15 HGR61 16 HGR61 17 HGR61 18 HGR61
@<TRIPOS>MOLECULE
naphtalene
 18 19 0 0 0
****
USER_CHARGES
INVALID_CHARGES
Pose:  12 Cluster:  12 Fr_nu:  18731 TotEn:   -10.70
@<TRIPOS>ATOM
      1 C1        -69.0797   -7.0904  -22.3085 C.ar   1 LIG      -0.11500
      2 C2        -68.3198   -5.9503  -22.0643 C.ar   1 LIG      -0.11500
      3 C3        -66.5959   -9.4810  -18.8751 C.ar   1 LIG      -0.11500
      4 C4        -65.8361   -8.3409  -18.6310 C.ar   1 LIG      -0.11500
      5 C5        -68.8446   -8.2560  -21.5788 C.ar   1 LIG      -0.11700
      6 C6        -67.3220   -5.9713  -21.0896 C.ar   1 LIG      -0.11700
      7 C7        -67.5939   -9.4599  -19.8498 C.ar   1 LIG      -0.11700
      8 C8        -66.0711   -7.1752  -19.3606 C.ar   1 LIG      -0.11700
      9 C9        -67.8442   -8.2953  -20.5938 C.ar   1 LIG       0.00400
     10 C10       -67.0715   -7.1359  -20.3456 C.ar   1 LIG       0.00400
     11 H1        -69.8561   -7.0736  -23.0678 H      1 LIG       0.11500
     12 H2        -68.5039   -5.0433  -22.6327 H      1 LIG       0.11500
     13 H3        -66.4124  -10.3885  -18.3067 H      1 LIG       0.11500
     14 H4        -65.0590   -8.3587  -17.8725 H      1 LIG       0.11500
     15 H5        -69.4505   -9.1355  -21.7868 H      1 LIG       0.11500
     16 H6        -66.7405   -5.0684  -20.9151 H      1 LIG       0.11500
     17 H7        -68.1757  -10.3626  -20.0235 H      1 LIG       0.11500
     18 H8        -65.4648   -6.2958  -19.1532 H      1 LIG       0.11500
@<TRIPOS>BOND
      1       1       2 ar
      2       1       5 ar
      3       2       6 ar
      4       3       4 ar
      5       3       7 ar
      6       4       8 ar
      7       5       9 ar
      8       6      10 ar
      9       7       9 ar
     10       8      10 ar
     11       9      10 ar
     12       1      11 1
     13       2      12 1
     14       3      13 1
     15       4      14 1
     16       5      15 1
     17       6      16 1
     18       7      17 1
     19       8      18 1
@<TRIPOS>ALT_TYPE
CGenFF_4.0_ALT_TYPE_SET
CGenFF_4.0 1 CG2R61 2 CG2R61 3 CG2R61 4 CG2R61 5 CG2R61 6 CG2R61 7 CG2R61 8 CG2R61 9 CG2R61 10 CG2R61 11 HGR61 12 HGR61 13 HGR61 14 HGR61 15 HGR61 16 HGR61 17 HGR61 18 HGR61
@<TRIPOS>MOLECULE
naphtalene
 18 19 0 0 0
****
USER_CHARGES
INVALID_CHARGES
Pose:  13 Cluster:  13 Fr_nu: 138380 TotEn:   -10.68
@<TRIPOS>ATOM
      1 C1        -70.4967    5.0124  -46.9723 C.ar   1 LIG      -0.11500
      2 C2        -70.2346    4.5447  -45.6880 C.ar   1 LIG      -0.11500
      3 C3        -65.7503    5.8522  -47.6348 C.ar   1 LIG      -0.11500
      4 C4        -65.4883    5.3845  -46.3505 C.ar   1 LIG      -0.11500
      5 C5        -69.4500    5.4556  -47.7814 C.ar   1 LIG      -0.11700
      6 C6        -68.9251    4.5183  -45.2078 C.ar   1 LIG      -0.11700
      7 C7        -67.0599    5.8785  -48.1150 C.ar   1 LIG      -0.11700
      8 C8        -66.5349    4.9414  -45.5413 C.ar   1 LIG      -0.11700
      9 C9        -68.1257    5.4362  -47.3144 C.ar   1 LIG       0.00400
     10 C10       -67.8593    4.9607  -46.0083 C.ar   1 LIG       0.00400
     11 H1        -71.5165    5.0331  -47.3455 H      1 LIG       0.11500
     12 H2        -71.0501    4.1996  -45.0591 H      1 LIG       0.11500
     13 H3        -64.9350    6.1973  -48.2644 H      1 LIG       0.11500
     14 H4        -64.4686    5.3653  -45.9774 H      1 LIG       0.11500
     15 H5        -69.6783    5.8174  -48.7819 H      1 LIG       0.11500
     16 H6        -68.7434    4.1482  -44.2009 H      1 LIG       0.11500
     17 H7        -67.2413    6.2479  -49.1222 H      1 LIG       0.11500
     18 H8        -66.3070    4.5802  -44.5405 H      1 LIG       0.11500
@<TRIPOS>BOND
      1       1       2 ar
      2       1       5 ar
      3       2       6 ar
      4       3       4 ar
      5       3       7 ar
      6       4       8 ar
      7       5       9 ar
      8       6      10 ar
      9       7       9 ar
     10       8      10 ar
     11       9      10 ar
     12       1      11 1
     13       2      12 1
     14       3      13 1
     15       4      14 1
     16       5      15 1
     17       6      16 1
     18       7      17 1
     19       8      18 1
@<TRIPOS>ALT_TYPE
CGenFF_4.0_ALT_TYPE_SET
CGenFF_4.0 1 CG2R61 2 CG2R61 3 CG2R61 4 CG2R61 5 CG2R61 6 CG2R61 7 CG2R61 8 CG2R61 9 CG2R61 10 CG2R61 11 HGR61 12 HGR61 13 HGR61 14 HGR61 15 HGR61 16 HGR61 17 HGR61 18 HGR61
@<TRIPOS>MOLECULE
naphtalene
 18 19 0 0 0
****
USER_CHARGES
INVALID_CHARGES
Pose:  14 Cluster:  14 Fr_nu:  37096 TotEn:   -10.40
@<TRIPOS>ATOM
      1 C1        -48.2344   -2.8336  -52.2423 C.ar   1 LIG      -0.11500
      2 C2        -49.2185   -2.8336  -51.2582 C.ar   1 LIG      -0.11500
      3 C3        -46.7807    1.5760  -50.7881 C.ar   1 LIG      -0.11500
      4 C4        -47.7648    1.5759  -49.8040 C.ar   1 LIG      -0.11500
      5 C5        -47.3796   -1.7390  -52.3752 C.ar   1 LIG      -0.11700
      6 C6        -49.3517   -1.7393  -50.4033 C.ar   1 LIG      -0.11700
      7 C7        -46.6475    0.4815  -51.6430 C.ar   1 LIG      -0.11700
      8 C8        -48.6197    0.4814  -49.6710 C.ar   1 LIG      -0.11700
      9 C9        -47.4993   -0.6288  -51.5234 C.ar   1 LIG       0.00400
     10 C10       -48.5001   -0.6289  -50.5228 C.ar   1 LIG       0.00400
     11 H1        -48.1316   -3.6856  -52.9079 H      1 LIG       0.11500
     12 H2        -49.8833   -3.6864  -51.1553 H      1 LIG       0.11500
     13 H3        -46.1153    2.4286  -50.8914 H      1 LIG       0.11500
     14 H4        -47.8681    2.4288  -49.1396 H      1 LIG       0.11500
     15 H5        -46.6179   -1.7605  -53.1518 H      1 LIG       0.11500
     16 H6        -50.1276   -1.7610  -49.6409 H      1 LIG       0.11500
     17 H7        -45.8710    0.5031  -52.4047 H      1 LIG       0.11500
     18 H8        -49.3821    0.5030  -48.8949 H      1 LIG       0.11500
@<TRIPOS>BOND
      1       1       2 ar
      2       1       5 ar
      3       2       6 ar
      4       3       4 ar
      5       3       7 ar
      6       4       8 ar
      7       5       9 ar
      8       6      10 ar
      9       7       9 ar
     10       8      10 ar
     11       9      10 ar
     12       1      11 1
     13       2      12 1
     14       3      13 1
     15       4      14 1
     16       5      15 1
     17       6      16 1
     18       7      17 1
     19       8      18 1
@<TRIPOS>ALT_TYPE
CGenFF_4.0_ALT_TYPE_SET
CGenFF_4.0 1 CG2R61 2 CG2R61 3 CG2R61 4 CG2R61 5 CG2R61 6 CG2R61 7 CG2R61 8 CG2R61 9 CG2R61 10 CG2R61 11 HGR61 12 HGR61 13 HGR61 14 HGR61 15 HGR61 16 HGR61 17 HGR61 18 HGR61
@<TRIPOS>MOLECULE
naphtalene
 18 19 0 0 0
****
USER_CHARGES
INVALID_CHARGES
Pose:  15 Cluster:  15 Fr_nu:  32164 TotEn:   -10.31
@<TRIPOS>ATOM
      1 C1        -54.1910  -24.2529  -36.4830 C.ar   1 LIG      -0.11500
      2 C2        -55.5302  -23.8825  -36.4048 C.ar   1 LIG      -0.11500
      3 C3        -53.2276  -20.2281  -39.0416 C.ar   1 LIG      -0.11500
      4 C4        -54.5669  -19.8579  -38.9634 C.ar   1 LIG      -0.11500
      5 C5        -53.2797  -23.4397  -37.1574 C.ar   1 LIG      -0.11700
      6 C6        -55.9634  -22.6977  -37.0005 C.ar   1 LIG      -0.11700
      7 C7        -52.7945  -21.4130  -38.4457 C.ar   1 LIG      -0.11700
      8 C8        -55.4783  -20.6710  -38.2891 C.ar   1 LIG      -0.11700
      9 C9        -53.6980  -22.2436  -37.7630 C.ar   1 LIG       0.00400
     10 C10       -55.0599  -21.8671  -37.6835 C.ar   1 LIG       0.00400
     11 H1        -53.8545  -25.1756  -36.0195 H      1 LIG       0.11500
     12 H2        -56.2388  -24.5161  -35.8794 H      1 LIG       0.11500
     13 H3        -52.5183  -19.5948  -39.5669 H      1 LIG       0.11500
     14 H4        -54.9031  -18.9358  -39.4283 H      1 LIG       0.11500
     15 H5        -52.2377  -23.7492  -37.2062 H      1 LIG       0.11500
     16 H6        -57.0147  -22.4276  -36.9265 H      1 LIG       0.11500
     17 H7        -51.7430  -21.6825  -38.5192 H      1 LIG       0.11500
     18 H8        -56.5205  -20.3620  -38.2407 H      1 LIG       0.11500
@<TRIPOS>BOND
      1       1       2 ar
      2       1       5 ar
      3       2       6 ar
      4       3       4 ar
      5       3       7 ar
      6       4       8 ar
      7       5       9 ar
      8       6      10 ar
      9       7       9 ar
     10       8      10 ar
     11       9      10 ar
     12       1      11 1
     13       2      12 1
     14       3      13 1
     15       4      14 1
     16       5      15 1
     17       6      16 1
     18       7      17 1
     19       8      18 1
@<TRIPOS>ALT_TYPE
CGenFF_4.0_ALT_TYPE_SET
CGenFF_4.0 1 CG2R61 2 CG2R61 3 CG2R61 4 CG2R61 5 CG2R61 6 CG2R61 7 CG2R61 8 CG2R61 9 CG2R61 10 CG2R61 11 HGR61 12 HGR61 13 HGR61 14 HGR61 15 HGR61 16 HGR61 17 HGR61 18 HGR61
@<TRIPOS>MOLECULE
naphtalene
 18 19 0 0 0
****
USER_CHARGES
INVALID_CHARGES
Pose:  16 Cluster:  16 Fr_nu: 203052 TotEn:   -10.26
@<TRIPOS>ATOM
      1 C1        -57.2569    2.0382  -43.9244 C.ar   1 LIG      -0.11500
      2 C2        -58.5316    1.4832  -43.9870 C.ar   1 LIG      -0.11500
      3 C3        -59.1421    6.4552  -44.7052 C.ar   1 LIG      -0.11500
      4 C4        -60.4167    5.9000  -44.7677 C.ar   1 LIG      -0.11500
      5 C5        -57.0850    3.4133  -44.0869 C.ar   1 LIG      -0.11700
      6 C6        -59.6393    2.3008  -44.2121 C.ar   1 LIG      -0.11700
      7 C7        -58.0343    5.6374  -44.4800 C.ar   1 LIG      -0.11700
      8 C8        -60.5887    4.5250  -44.6054 C.ar   1 LIG      -0.11700
      9 C9        -58.1888    4.2514  -44.3143 C.ar   1 LIG       0.00400
     10 C10       -59.4850    3.6869  -44.3779 C.ar   1 LIG       0.00400
     11 H1        -56.3948    1.4012  -43.7497 H      1 LIG       0.11500
     12 H2        -58.6643    0.4127  -43.8601 H      1 LIG       0.11500
     13 H3        -59.0087    7.5258  -44.8319 H      1 LIG       0.11500
     14 H4        -61.2783    6.5374  -44.9439 H      1 LIG       0.11500
     15 H5        -56.0793    3.8253  -44.0346 H      1 LIG       0.11500
     16 H6        -60.6265    1.8455  -44.2566 H      1 LIG       0.11500
     17 H7        -57.0474    6.0931  -44.4347 H      1 LIG       0.11500
     18 H8        -61.5942    4.1126  -44.6584 H      1 LIG       0.11500
@<TRIPOS>BOND
      1       1       2 ar
      2       1       5 ar
      3       2       6 ar
      4       3       4 ar
      5       3       7 ar
      6       4       8 ar
      7       5       9 ar
      8       6      10 ar
      9       7       9 ar
     10       8      10 ar
     11       9      10 ar
     12       1      11 1
     13       2      12 1
     14       3      13 1
     15       4      14 1
     16       5      15 1
     17       6      16 1
     18       7      17 1
     19       8      18 1
@<TRIPOS>ALT_TYPE
CGenFF_4.0_ALT_TYPE_SET
CGenFF_4.0 1 CG2R61 2 CG2R61 3 CG2R61 4 CG2R61 5 CG2R61 6 CG2R61 7 CG2R61 8 CG2R61 9 CG2R61 10 CG2R61 11 HGR61 12 HGR61 13 HGR61 14 HGR61 15 HGR61 16 HGR61 17 HGR61 18 HGR61
@<TRIPOS>MOLECULE
naphtalene
 18 19 0 0 0
****
USER_CHARGES
INVALID_CHARGES
Pose:  17 Cluster:  17 Fr_nu: 145165 TotEn:   -10.24
@<TRIPOS>ATOM
      1 C1        -82.5070  -21.6932  -32.8897 C.ar   1 LIG      -0.11500
      2 C2        -82.2833  -20.3400  -32.6536 C.ar   1 LIG      -0.11500
      3 C3        -78.8985  -22.8235  -29.8280 C.ar   1 LIG      -0.11500
      4 C4        -78.6749  -21.4702  -29.5921 C.ar   1 LIG      -0.11500
      5 C5        -81.7236  -22.6530  -32.2481 C.ar   1 LIG      -0.11700
      6 C6        -81.2755  -19.9413  -31.7753 C.ar   1 LIG      -0.11700
      7 C7        -79.9065  -23.2222  -30.7064 C.ar   1 LIG      -0.11700
      8 C8        -79.4582  -20.5104  -30.2336 C.ar   1 LIG      -0.11700
      9 C9        -80.7046  -22.2697  -31.3608 C.ar   1 LIG       0.00400
     10 C10       -80.4772  -20.8936  -31.1209 C.ar   1 LIG       0.00400
     11 H1        -83.2914  -22.0030  -33.5740 H      1 LIG       0.11500
     12 H2        -82.8940  -19.5937  -33.1534 H      1 LIG       0.11500
     13 H3        -78.2882  -23.5705  -29.3284 H      1 LIG       0.11500
     14 H4        -77.8894  -21.1610  -28.9088 H      1 LIG       0.11500
     15 H5        -81.9159  -23.7051  -32.4480 H      1 LIG       0.11500
     16 H6        -81.1186  -18.8781  -31.6054 H      1 LIG       0.11500
     17 H7        -80.0637  -24.2854  -30.8755 H      1 LIG       0.11500
     18 H8        -79.2656  -19.4582  -30.0344 H      1 LIG       0.11500
@<TRIPOS>BOND
      1       1       2 ar
      2       1       5 ar
      3       2       6 ar
      4       3       4 ar
      5       3       7 ar
      6       4       8 ar
      7       5       9 ar
      8       6      10 ar
      9       7       9 ar
     10       8      10 ar
     11       9      10 ar
     12       1      11 1
     13       2      12 1
     14       3      13 1
     15       4      14 1
     16       5      15 1
     17       6      16 1
     18       7      17 1
     19       8      18 1
@<TRIPOS>ALT_TYPE
CGenFF_4.0_ALT_TYPE_SET
CGenFF_4.0 1 CG2R61 2 CG2R61 3 CG2R61 4 CG2R61 5 CG2R61 6 CG2R61 7 CG2R61 8 CG2R61 9 CG2R61 10 CG2R61 11 HGR61 12 HGR61 13 HGR61 14 HGR61 15 HGR61 16 HGR61 17 HGR61 18 HGR61
@<TRIPOS>MOLECULE
naphtalene
 18 19 0 0 0
****
USER_CHARGES
INVALID_CHARGES
Pose:  18 Cluster:  18 Fr_nu: 176024 TotEn:   -10.24
@<TRIPOS>ATOM
      1 C1        -64.9627   -0.7433  -27.7691 C.ar   1 LIG      -0.11500
      2 C2        -64.6975    0.4445  -28.4441 C.ar   1 LIG      -0.11500
      3 C3        -69.7062    0.3384  -27.7296 C.ar   1 LIG      -0.11500
      4 C4        -69.4409    1.5262  -28.4046 C.ar   1 LIG      -0.11500
      5 C5        -66.2733   -1.0710  -27.4204 C.ar   1 LIG      -0.11700
      6 C6        -65.7417    1.3092  -28.7732 C.ar   1 LIG      -0.11700
      7 C7        -68.6619   -0.5263  -27.4006 C.ar   1 LIG      -0.11700
      8 C8        -68.1304    1.8540  -28.7532 C.ar   1 LIG      -0.11700
      9 C9        -67.3367   -0.2124  -27.7436 C.ar   1 LIG       0.00400
     10 C10       -67.0669    0.9954  -28.4300 C.ar   1 LIG       0.00400
     11 H1        -64.1493   -1.4158  -27.5126 H      1 LIG       0.11500
     12 H2        -63.6769    0.6985  -28.7152 H      1 LIG       0.11500
     13 H3        -70.7268    0.0837  -27.4582 H      1 LIG       0.11500
     14 H4        -70.2545    2.1989  -28.6595 H      1 LIG       0.11500
     15 H5        -66.4571   -2.0045  -26.8926 H      1 LIG       0.11500
     16 H6        -65.5113    2.2320  -29.3014 H      1 LIG       0.11500
     17 H7        -68.8926   -1.4495  -26.8731 H      1 LIG       0.11500
     18 H8        -67.9462    2.7879  -29.2804 H      1 LIG       0.11500
@<TRIPOS>BOND
      1       1       2 ar
      2       1       5 ar
      3       2       6 ar
      4       3       4 ar
      5       3       7 ar
      6       4       8 ar
      7       5       9 ar
      8       6      10 ar
      9       7       9 ar
     10       8      10 ar
     11       9      10 ar
     12       1      11 1
     13       2      12 1
     14       3      13 1
     15       4      14 1
     16       5      15 1
     17       6      16 1
     18       7      17 1
     19       8      18 1
@<TRIPOS>ALT_TYPE
CGenFF_4.0_ALT_TYPE_SET
CGenFF_4.0 1 CG2R61 2 CG2R61 3 CG2R61 4 CG2R61 5 CG2R61 6 CG2R61 7 CG2R61 8 CG2R61 9 CG2R61 10 CG2R61 11 HGR61 12 HGR61 13 HGR61 14 HGR61 15 HGR61 16 HGR61 17 HGR61 18 HGR61
@<TRIPOS>MOLECULE
naphtalene
 18 19 0 0 0
****
USER_CHARGES
INVALID_CHARGES
Pose:  19 Cluster:  19 Fr_nu:  32709 TotEn:   -10.21
@<TRIPOS>ATOM
      1 C1        -63.7838  -20.4064  -13.9722 C.ar   1 LIG      -0.11500
      2 C2        -64.0157  -19.3431  -13.1048 C.ar   1 LIG      -0.11500
      3 C3        -65.0714  -17.6123  -17.7415 C.ar   1 LIG      -0.11500
      4 C4        -65.3033  -16.5490  -16.8740 C.ar   1 LIG      -0.11500
      5 C5        -63.9870  -20.2465  -15.3432 C.ar   1 LIG      -0.11700
      6 C6        -64.4517  -18.1159  -13.6049 C.ar   1 LIG      -0.11700
      7 C7        -64.6353  -18.8396  -17.2413 C.ar   1 LIG      -0.11700
      8 C8        -65.1002  -16.7088  -15.5030 C.ar   1 LIG      -0.11700
      9 C9        -64.4257  -19.0183  -15.8642 C.ar   1 LIG       0.00400
     10 C10       -64.6615  -17.9370  -14.9820 C.ar   1 LIG       0.00400
     11 H1        -63.4449  -21.3617  -13.5822 H      1 LIG       0.11500
     12 H2        -63.8570  -19.4685  -12.0377 H      1 LIG       0.11500
     13 H3        -65.2298  -17.4874  -18.8090 H      1 LIG       0.11500
     14 H4        -65.6435  -15.5944  -17.2644 H      1 LIG       0.11500
     15 H5        -63.7998  -21.0916  -16.0026 H      1 LIG       0.11500
     16 H6        -64.6262  -17.2982  -12.9086 H      1 LIG       0.11500
     17 H7        -64.4601  -19.6568  -17.9379 H      1 LIG       0.11500
     18 H8        -65.2881  -15.8641  -14.8433 H      1 LIG       0.11500
@<TRIPOS>BOND
      1       1       2 ar
      2       1       5 ar
      3       2       6 ar
      4       3       4 ar
      5       3       7 ar
      6       4       8 ar
      7       5       9 ar
      8       6      10 ar
      9       7       9 ar
     10       8      10 ar
     11       9      10 ar
     12       1      11 1
     13       2      12 1
     14       3      13 1
     15       4      14 1
     16       5      15 1
     17       6      16 1
     18       7      17 1
     19       8      18 1
@<TRIPOS>ALT_TYPE
CGenFF_4.0_ALT_TYPE_SET
CGenFF_4.0 1 CG2R61 2 CG2R61 3 CG2R61 4 CG2R61 5 CG2R61 6 CG2R61 7 CG2R61 8 CG2R61 9 CG2R61 10 CG2R61 11 HGR61 12 HGR61 13 HGR61 14 HGR61 15 HGR61 16 HGR61 17 HGR61 18 HGR61
@<TRIPOS>MOLECULE
naphtalene
 18 19 0 0 0
****
USER_CHARGES
INVALID_CHARGES
Pose:  20 Cluster:  20 Fr_nu:   4927 TotEn:    -9.86
@<TRIPOS>ATOM
      1 C1        -68.0503   -6.0373  -20.3082 C.ar   1 LIG      -0.11500
      2 C2        -66.6735   -6.2110  -20.2028 C.ar   1 LIG      -0.11500
      3 C3        -68.7370  -10.6583  -18.9489 C.ar   1 LIG      -0.11500
      4 C4        -67.3601  -10.8318  -18.8434 C.ar   1 LIG      -0.11500
      5 C5        -68.9118   -7.0972  -20.0237 C.ar   1 LIG      -0.11700
      6 C6        -66.1529   -7.4449  -19.8124 C.ar   1 LIG      -0.11700
      7 C7        -69.2576   -9.4242  -19.3392 C.ar   1 LIG      -0.11700
      8 C8        -66.4986   -9.7720  -19.1280 C.ar   1 LIG      -0.11700
      9 C9        -68.4052   -8.3464  -19.6294 C.ar   1 LIG       0.00400
     10 C10       -67.0052   -8.5229  -19.5223 C.ar   1 LIG       0.00400
     11 H1        -68.4551   -5.0766  -20.6127 H      1 LIG       0.11500
     12 H2        -66.0038   -5.3851  -20.4242 H      1 LIG       0.11500
     13 H3        -69.4074  -11.4839  -18.7274 H      1 LIG       0.11500
     14 H4        -66.9559  -11.7932  -18.5403 H      1 LIG       0.11500
     15 H5        -69.9846   -6.9389  -20.1133 H      1 LIG       0.11500
     16 H6        -65.0734   -7.5579  -19.7361 H      1 LIG       0.11500
     17 H7        -70.3371   -9.3112  -19.4146 H      1 LIG       0.11500
     18 H8        -65.4257   -9.9303  -19.0392 H      1 LIG       0.11500
@<TRIPOS>BOND
      1       1       2 ar
      2       1       5 ar
      3       2       6 ar
      4       3       4 ar
      5       3       7 ar
      6       4       8 ar
      7       5       9 ar
      8       6      10 ar
      9       7       9 ar
     10       8      10 ar
     11       9      10 ar
     12       1      11 1
     13       2      12 1
     14       3      13 1
     15       4      14 1
     16       5      15 1
     17       6      16 1
     18       7      17 1
     19       8      18 1
@<TRIPOS>ALT_TYPE
CGenFF_4.0_ALT_TYPE_SET
CGenFF_4.0 1 CG2R61 2 CG2R61 3 CG2R61 4 CG2R61 5 CG2R61 6 CG2R61 7 CG2R61 8 CG2R61 9 CG2R61 10 CG2R61 11 HGR61 12 HGR61 13 HGR61 14 HGR61 15 HGR61 16 HGR61 17 HGR61 18 HGR61
@<TRIPOS>MOLECULE
naphtalene
 18 19 0 0 0
****
USER_CHARGES
INVALID_CHARGES
Pose:  21 Cluster:  21 Fr_nu: 105380 TotEn:    -9.60
@<TRIPOS>ATOM
      1 C1        -57.2493    7.5501  -36.6730 C.ar   1 LIG      -0.11500
      2 C2        -56.1083    7.1538  -37.3642 C.ar   1 LIG      -0.11500
      3 C3        -59.6064    3.6220  -38.3121 C.ar   1 LIG      -0.11500
      4 C4        -58.4653    3.2258  -39.0033 C.ar   1 LIG      -0.11500
      5 C5        -58.4071    6.7740  -36.7329 C.ar   1 LIG      -0.11700
      6 C6        -56.1205    5.9799  -38.1179 C.ar   1 LIG      -0.11700
      7 C7        -59.5941    4.7959  -37.5583 C.ar   1 LIG      -0.11700
      8 C8        -57.3074    4.0019  -38.9435 C.ar   1 LIG      -0.11700
      9 C9        -58.4375    5.5894  -37.4868 C.ar   1 LIG       0.00400
     10 C10       -57.2771    5.1865  -38.1897 C.ar   1 LIG       0.00400
     11 H1        -57.2394    8.4644  -36.0868 H      1 LIG       0.11500
     12 H2        -55.2074    7.7586  -37.3167 H      1 LIG       0.11500
     13 H3        -60.5077    3.0174  -38.3591 H      1 LIG       0.11500
     14 H4        -58.4762    2.3122  -39.5905 H      1 LIG       0.11500
     15 H5        -59.2875    7.1033  -36.1849 H      1 LIG       0.11500
     16 H6        -55.2170    5.6891  -38.6498 H      1 LIG       0.11500
     17 H7        -60.4974    5.0861  -37.0259 H      1 LIG       0.11500
     18 H8        -56.4271    3.6731  -39.4921 H      1 LIG       0.11500
@<TRIPOS>BOND
      1       1       2 ar
      2       1       5 ar
      3       2       6 ar
      4       3       4 ar
      5       3       7 ar
      6       4       8 ar
      7       5       9 ar
      8       6      10 ar
      9       7       9 ar
     10       8      10 ar
     11       9      10 ar
     12       1      11 1
     13       2      12 1
     14       3      13 1
     15       4      14 1
     16       5      15 1
     17       6      16 1
     18       7      17 1
     19       8      18 1
@<TRIPOS>ALT_TYPE
CGenFF_4.0_ALT_TYPE_SET
CGenFF_4.0 1 CG2R61 2 CG2R61 3 CG2R61 4 CG2R61 5 CG2R61 6 CG2R61 7 CG2R61 8 CG2R61 9 CG2R61 10 CG2R61 11 HGR61 12 HGR61 13 HGR61 14 HGR61 15 HGR61 16 HGR61 17 HGR61 18 HGR61
@<TRIPOS>MOLECULE
naphtalene
 18 19 0 0 0
****
USER_CHARGES
INVALID_CHARGES
Pose:  22 Cluster:  22 Fr_nu: 232122 TotEn:    -9.49
@<TRIPOS>ATOM
      1 C1        -79.9660  -21.6205  -30.1894 C.ar   1 LIG      -0.11500
      2 C2        -80.6696  -21.2876  -29.0357 C.ar   1 LIG      -0.11500
      3 C3        -76.1367  -19.0831  -28.5859 C.ar   1 LIG      -0.11500
      4 C4        -76.8404  -18.7502  -27.4323 C.ar   1 LIG      -0.11500
      5 C5        -78.6623  -21.1577  -30.3704 C.ar   1 LIG      -0.11700
      6 C6        -80.0724  -20.4908  -28.0587 C.ar   1 LIG      -0.11700
      7 C7        -76.7340  -19.8801  -29.5630 C.ar   1 LIG      -0.11700
      8 C8        -78.1442  -19.2129  -27.2512 C.ar   1 LIG      -0.11700
      9 C9        -78.0454  -20.3546  -29.3973 C.ar   1 LIG       0.00400
     10 C10       -78.7610  -20.0161  -28.2242 C.ar   1 LIG       0.00400
     11 H1        -80.4316  -22.2404  -30.9499 H      1 LIG       0.11500
     12 H2        -81.6843  -21.6486  -28.8957 H      1 LIG       0.11500
     13 H3        -75.1217  -18.7225  -28.7265 H      1 LIG       0.11500
     14 H4        -76.3748  -18.1291  -26.6727 H      1 LIG       0.11500
     15 H5        -78.1313  -21.4301  -31.2802 H      1 LIG       0.11500
     16 H6        -80.6409  -20.2434  -27.1645 H      1 LIG       0.11500
     17 H7        -76.1651  -20.1280  -30.4566 H      1 LIG       0.11500
     18 H8        -78.6756  -18.9400  -26.3417 H      1 LIG       0.11500
@<TRIPOS>BOND
      1       1       2 ar
      2       1       5 ar
      3       2       6 ar
      4       3       4 ar
      5       3       7 ar
      6       4       8 ar
      7       5       9 ar
      8       6      10 ar
      9       7       9 ar
     10       8      10 ar
     11       9      10 ar
     12       1      11 1
     13       2      12 1
     14       3      13 1
     15       4      14 1
     16       5      15 1
     17       6      16 1
     18       7      17 1
     19       8      18 1
@<TRIPOS>ALT_TYPE
CGenFF_4.0_ALT_TYPE_SET
CGenFF_4.0 1 CG2R61 2 CG2R61 3 CG2R61 4 CG2R61 5 CG2R61 6 CG2R61 7 CG2R61 8 CG2R61 9 CG2R61 10 CG2R61 11 HGR61 12 HGR61 13 HGR61 14 HGR61 15 HGR61 16 HGR61 17 HGR61 18 HGR61
@<TRIPOS>MOLECULE
naphtalene
 18 19 0 0 0
****
USER_CHARGES
INVALID_CHARGES
Pose:  23 Cluster:  23 Fr_nu:  20246 TotEn:    -9.46
@<TRIPOS>ATOM
      1 C1        -65.6989    0.9684  -27.7833 C.ar   1 LIG      -0.11500
      2 C2        -65.4518   -0.3209  -28.2452 C.ar   1 LIG      -0.11500
      3 C3        -62.9187    0.1043  -23.8850 C.ar   1 LIG      -0.11500
      4 C4        -62.6717   -1.1850  -24.3470 C.ar   1 LIG      -0.11500
      5 C5        -65.1328    1.4011  -26.5838 C.ar   1 LIG      -0.11700
      6 C6        -64.6378   -1.1826  -27.5096 C.ar   1 LIG      -0.11700
      7 C7        -63.7328    0.9660  -24.6208 C.ar   1 LIG      -0.11700
      8 C8        -63.2378   -1.6178  -25.5464 C.ar   1 LIG      -0.11700
      9 C9        -64.3109    0.5472  -25.8302 C.ar   1 LIG       0.00400
     10 C10       -64.0597   -0.7639  -26.3000 C.ar   1 LIG       0.00400
     11 H1        -66.3331    1.6386  -28.3561 H      1 LIG       0.11500
     12 H2        -65.8928   -0.6567  -29.1793 H      1 LIG       0.11500
     13 H3        -62.4778    0.4408  -22.9509 H      1 LIG       0.11500
     14 H4        -62.0386   -1.8552  -23.7730 H      1 LIG       0.11500
     15 H5        -65.3399    2.4130  -26.2417 H      1 LIG       0.11500
     16 H6        -64.4578   -2.1860  -27.8899 H      1 LIG       0.11500
     17 H7        -63.9119    1.9696  -24.2406 H      1 LIG       0.11500
     18 H8        -63.0314   -2.6300  -25.8883 H      1 LIG       0.11500
@<TRIPOS>BOND
      1       1       2 ar
      2       1       5 ar
      3       2       6 ar
      4       3       4 ar
      5       3       7 ar
      6       4       8 ar
      7       5       9 ar
      8       6      10 ar
      9       7       9 ar
     10       8      10 ar
     11       9      10 ar
     12       1      11 1
     13       2      12 1
     14       3      13 1
     15       4      14 1
     16       5      15 1
     17       6      16 1
     18       7      17 1
     19       8      18 1
@<TRIPOS>ALT_TYPE
CGenFF_4.0_ALT_TYPE_SET
CGenFF_4.0 1 CG2R61 2 CG2R61 3 CG2R61 4 CG2R61 5 CG2R61 6 CG2R61 7 CG2R61 8 CG2R61 9 CG2R61 10 CG2R61 11 HGR61 12 HGR61 13 HGR61 14 HGR61 15 HGR61 16 HGR61 17 HGR61 18 HGR61
@<TRIPOS>MOLECULE
naphtalene
 18 19 0 0 0
****
USER_CHARGES
INVALID_CHARGES
Pose:  24 Cluster:  24 Fr_nu:   6735 TotEn:    -9.43
@<TRIPOS>ATOM
      1 C1        -64.6646   -6.8749  -59.6337 C.ar   1 LIG      -0.11500
      2 C2        -65.4457   -6.9627  -58.4853 C.ar   1 LIG      -0.11500
      3 C3        -60.6581   -6.5958  -56.8872 C.ar   1 LIG      -0.11500
      4 C4        -61.4393   -6.6837  -55.7388 C.ar   1 LIG      -0.11500
      5 C5        -63.2780   -6.7615  -59.5284 C.ar   1 LIG      -0.11700
      6 C6        -64.8434   -6.9376  -57.2272 C.ar   1 LIG      -0.11700
      7 C7        -61.2605   -6.6210  -58.1454 C.ar   1 LIG      -0.11700
      8 C8        -62.8259   -6.7970  -55.8440 C.ar   1 LIG      -0.11700
      9 C9        -62.6548   -6.7346  -58.2701 C.ar   1 LIG       0.00400
     10 C10       -63.4492   -6.8239  -57.1023 C.ar   1 LIG       0.00400
     11 H1        -65.1341   -6.8939  -60.6129 H      1 LIG       0.11500
     12 H2        -66.5250   -7.0512  -58.5684 H      1 LIG       0.11500
     13 H3        -59.5785   -6.5074  -56.8048 H      1 LIG       0.11500
     14 H4        -60.9694   -6.6631  -54.7599 H      1 LIG       0.11500
     15 H5        -62.6872   -6.6938  -60.4396 H      1 LIG       0.11500
     16 H6        -65.4735   -7.0081  -56.3429 H      1 LIG       0.11500
     17 H7        -60.6302   -6.5513  -59.0295 H      1 LIG       0.11500
     18 H8        -63.4170   -6.8639  -54.9329 H      1 LIG       0.11500
@<TRIPOS>BOND
      1       1       2 ar
      2       1       5 ar
      3       2       6 ar
      4       3       4 ar
      5       3       7 ar
      6       4       8 ar
      7       5       9 ar
      8       6      10 ar
      9       7       9 ar
     10       8      10 ar
     11       9      10 ar
     12       1      11 1
     13       2      12 1
     14       3      13 1
     15       4      14 1
     16       5      15 1
     17       6      16 1
     18       7      17 1
     19       8      18 1
@<TRIPOS>ALT_TYPE
CGenFF_4.0_ALT_TYPE_SET
CGenFF_4.0 1 CG2R61 2 CG2R61 3 CG2R61 4 CG2R61 5 CG2R61 6 CG2R61 7 CG2R61 8 CG2R61 9 CG2R61 10 CG2R61 11 HGR61 12 HGR61 13 HGR61 14 HGR61 15 HGR61 16 HGR61 17 HGR61 18 HGR61
@<TRIPOS>MOLECULE
naphtalene
 18 19 0 0 0
****
USER_CHARGES
INVALID_CHARGES
Pose:  25 Cluster:  25 Fr_nu: 204347 TotEn:    -9.42
@<TRIPOS>ATOM
      1 C1        -76.3535    3.9885  -50.5538 C.ar   1 LIG      -0.11500
      2 C2        -76.8813    4.5956  -49.4181 C.ar   1 LIG      -0.11500
      3 C3        -72.4813    6.9254  -50.3240 C.ar   1 LIG      -0.11500
      4 C4        -73.0092    7.5325  -49.1884 C.ar   1 LIG      -0.11500
      5 C5        -75.1274    4.4128  -51.0667 C.ar   1 LIG      -0.11700
      6 C6        -76.1852    5.6293  -48.7911 C.ar   1 LIG      -0.11700
      7 C7        -73.1775    5.8916  -50.9510 C.ar   1 LIG      -0.11700
      8 C8        -74.2353    7.1084  -48.6754 C.ar   1 LIG      -0.11700
      9 C9        -74.4130    5.4519  -50.4484 C.ar   1 LIG       0.00400
     10 C10       -74.9498    6.0693  -49.2936 C.ar   1 LIG       0.00400
     11 H1        -76.8962    3.1842  -51.0418 H      1 LIG       0.11500
     12 H2        -77.8358    4.2644  -49.0195 H      1 LIG       0.11500
     13 H3        -71.5266    7.2562  -50.7232 H      1 LIG       0.11500
     14 H4        -72.4668    8.3377  -48.7016 H      1 LIG       0.11500
     15 H5        -74.7341    3.9240  -51.9557 H      1 LIG       0.11500
     16 H6        -76.6164    6.0892  -47.9043 H      1 LIG       0.11500
     17 H7        -72.7457    5.4314  -51.8373 H      1 LIG       0.11500
     18 H8        -74.6292    7.5975  -47.7868 H      1 LIG       0.11500
@<TRIPOS>BOND
      1       1       2 ar
      2       1       5 ar
      3       2       6 ar
      4       3       4 ar
      5       3       7 ar
      6       4       8 ar
      7       5       9 ar
      8       6      10 ar
      9       7       9 ar
     10       8      10 ar
     11       9      10 ar
     12       1      11 1
     13       2      12 1
     14       3      13 1
     15       4      14 1
     16       5      15 1
     17       6      16 1
     18       7      17 1
     19       8      18 1
@<TRIPOS>ALT_TYPE
CGenFF_4.0_ALT_TYPE_SET
CGenFF_4.0 1 CG2R61 2 CG2R61 3 CG2R61 4 CG2R61 5 CG2R61 6 CG2R61 7 CG2R61 8 CG2R61 9 CG2R61 10 CG2R61 11 HGR61 12 HGR61 13 HGR61 14 HGR61 15 HGR61 16 HGR61 17 HGR61 18 HGR61
@<TRIPOS>MOLECULE
naphtalene
 18 19 0 0 0
****
USER_CHARGES
INVALID_CHARGES
Pose:  26 Cluster:  26 Fr_nu:  47296 TotEn:    -9.42
@<TRIPOS>ATOM
      1 C1        -71.4084    7.8972  -36.6229 C.ar   1 LIG      -0.11500
      2 C2        -70.8604    7.6167  -35.3748 C.ar   1 LIG      -0.11500
      3 C3        -75.2749    5.1483  -35.5429 C.ar   1 LIG      -0.11500
      4 C4        -74.7268    4.8678  -34.2948 C.ar   1 LIG      -0.11500
      5 C5        -72.6432    7.3557  -36.9812 C.ar   1 LIG      -0.11700
      6 C6        -71.5449    6.7936  -34.4802 C.ar   1 LIG      -0.11700
      7 C7        -74.5903    5.9715  -36.4374 C.ar   1 LIG      -0.11700
      8 C8        -73.4919    5.4092  -33.9363 C.ar   1 LIG      -0.11700
      9 C9        -73.3463    6.5251  -36.0934 C.ar   1 LIG       0.00400
     10 C10       -72.7889    6.2398  -34.8242 C.ar   1 LIG       0.00400
     11 H1        -70.8747    8.5376  -37.3191 H      1 LIG       0.11500
     12 H2        -69.8991    8.0390  -35.0966 H      1 LIG       0.11500
     13 H3        -76.2364    4.7264  -35.8216 H      1 LIG       0.11500
     14 H4        -75.2602    4.2263  -33.5996 H      1 LIG       0.11500
     15 H5        -73.0523    7.5882  -37.9623 H      1 LIG       0.11500
     16 H6        -71.0979    6.5882  -33.5097 H      1 LIG       0.11500
     17 H7        -75.0378    6.1775  -37.4075 H      1 LIG       0.11500
     18 H8        -73.0822    5.1763  -32.9556 H      1 LIG       0.11500
@<TRIPOS>BOND
      1       1       2 ar
      2       1       5 ar
      3       2       6 ar
      4       3       4 ar
      5       3       7 ar
      6       4       8 ar
      7       5       9 ar
      8       6      10 ar
      9       7       9 ar
     10       8      10 ar
     11       9      10 ar
     12       1      11 1
     13       2      12 1
     14       3      13 1
     15       4      14 1
     16       5      15 1
     17       6      16 1
     18       7      17 1
     19       8      18 1
@<TRIPOS>ALT_TYPE
CGenFF_4.0_ALT_TYPE_SET
CGenFF_4.0 1 CG2R61 2 CG2R61 3 CG2R61 4 CG2R61 5 CG2R61 6 CG2R61 7 CG2R61 8 CG2R61 9 CG2R61 10 CG2R61 11 HGR61 12 HGR61 13 HGR61 14 HGR61 15 HGR61 16 HGR61 17 HGR61 18 HGR61
@<TRIPOS>MOLECULE
naphtalene
 18 19 0 0 0
****
USER_CHARGES
INVALID_CHARGES
Pose:  27 Cluster:  27 Fr_nu:  89301 TotEn:    -9.34
@<TRIPOS>ATOM
      1 C1        -67.6112  -14.3782  -17.7799 C.ar   1 LIG      -0.11500
      2 C2        -67.7337  -13.9625  -16.4574 C.ar   1 LIG      -0.11500
      3 C3        -64.5878  -17.9257  -16.3843 C.ar   1 LIG      -0.11500
      4 C4        -64.7104  -17.5098  -15.0619 C.ar   1 LIG      -0.11500
      5 C5        -66.7992  -15.4675  -18.0973 C.ar   1 LIG      -0.11700
      6 C6        -67.0449  -14.6343  -15.4472 C.ar   1 LIG      -0.11700
      7 C7        -65.2768  -17.2539  -17.3945 C.ar   1 LIG      -0.11700
      8 C8        -65.5223  -16.4206  -14.7444 C.ar   1 LIG      -0.11700
      9 C9        -66.0984  -16.1555  -17.0932 C.ar   1 LIG       0.00400
     10 C10       -66.2231  -15.7326  -15.7484 C.ar   1 LIG       0.00400
     11 H1        -68.1473  -13.8545  -18.5660 H      1 LIG       0.11500
     12 H2        -68.3663  -13.1146  -16.2114 H      1 LIG       0.11500
     13 H3        -63.9554  -18.7738  -16.6311 H      1 LIG       0.11500
     14 H4        -64.1730  -18.0330  -14.2764 H      1 LIG       0.11500
     15 H5        -66.7180  -15.7747  -19.1379 H      1 LIG       0.11500
     16 H6        -67.1559  -14.2923  -14.4203 H      1 LIG       0.11500
     17 H7        -65.1663  -17.5965  -18.4212 H      1 LIG       0.11500
     18 H8        -65.6031  -16.1127  -13.7039 H      1 LIG       0.11500
@<TRIPOS>BOND
      1       1       2 ar
      2       1       5 ar
      3       2       6 ar
      4       3       4 ar
      5       3       7 ar
      6       4       8 ar
      7       5       9 ar
      8       6      10 ar
      9       7       9 ar
     10       8      10 ar
     11       9      10 ar
     12       1      11 1
     13       2      12 1
     14       3      13 1
     15       4      14 1
     16       5      15 1
     17       6      16 1
     18       7      17 1
     19       8      18 1
@<TRIPOS>ALT_TYPE
CGenFF_4.0_ALT_TYPE_SET
CGenFF_4.0 1 CG2R61 2 CG2R61 3 CG2R61 4 CG2R61 5 CG2R61 6 CG2R61 7 CG2R61 8 CG2R61 9 CG2R61 10 CG2R61 11 HGR61 12 HGR61 13 HGR61 14 HGR61 15 HGR61 16 HGR61 17 HGR61 18 HGR61
@<TRIPOS>MOLECULE
naphtalene
 18 19 0 0 0
****
USER_CHARGES
INVALID_CHARGES
Pose:  28 Cluster:  28 Fr_nu:  35298 TotEn:    -9.21
@<TRIPOS>ATOM
      1 C1        -72.8294    6.5083  -36.0561 C.ar   1 LIG      -0.11500
      2 C2        -73.7937    5.5273  -35.8448 C.ar   1 LIG      -0.11500
      3 C3        -71.2530    5.9421  -31.4880 C.ar   1 LIG      -0.11500
      4 C4        -72.2173    4.9611  -31.2768 C.ar   1 LIG      -0.11500
      5 C5        -71.9541    6.8601  -35.0281 C.ar   1 LIG      -0.11700
      6 C6        -73.8865    4.8943  -34.6051 C.ar   1 LIG      -0.11700
      7 C7        -71.1602    6.5750  -32.7279 C.ar   1 LIG      -0.11700
      8 C8        -73.0927    4.6092  -32.3046 C.ar   1 LIG      -0.11700
      9 C9        -72.0331    6.2334  -33.7738 C.ar   1 LIG       0.00400
     10 C10       -73.0137    5.2359  -33.5590 C.ar   1 LIG       0.00400
     11 H1        -72.7580    7.0011  -37.0212 H      1 LIG       0.11500
     12 H2        -74.4745    5.2539  -36.6457 H      1 LIG       0.11500
     13 H3        -70.5717    6.2158  -30.6873 H      1 LIG       0.11500
     14 H4        -72.2892    4.4697  -30.3110 H      1 LIG       0.11500
     15 H5        -71.2084    7.6300  -35.2156 H      1 LIG       0.11500
     16 H6        -74.6475    4.1300  -34.4624 H      1 LIG       0.11500
     17 H7        -70.3986    7.3387  -32.8705 H      1 LIG       0.11500
     18 H8        -73.8390    3.8399  -32.1171 H      1 LIG       0.11500
@<TRIPOS>BOND
      1       1       2 ar
      2       1       5 ar
      3       2       6 ar
      4       3       4 ar
      5       3       7 ar
      6       4       8 ar
      7       5       9 ar
      8       6      10 ar
      9       7       9 ar
     10       8      10 ar
     11       9      10 ar
     12       1      11 1
     13       2      12 1
     14       3      13 1
     15       4      14 1
     16       5      15 1
     17       6      16 1
     18       7      17 1
     19       8      18 1
@<TRIPOS>ALT_TYPE
CGenFF_4.0_ALT_TYPE_SET
CGenFF_4.0 1 CG2R61 2 CG2R61 3 CG2R61 4 CG2R61 5 CG2R61 6 CG2R61 7 CG2R61 8 CG2R61 9 CG2R61 10 CG2R61 11 HGR61 12 HGR61 13 HGR61 14 HGR61 15 HGR61 16 HGR61 17 HGR61 18 HGR61
@<TRIPOS>MOLECULE
naphtalene
 18 19 0 0 0
****
USER_CHARGES
INVALID_CHARGES
Pose:  29 Cluster:  29 Fr_nu:  51146 TotEn:    -9.14
@<TRIPOS>ATOM
      1 C1        -72.4736    7.6912  -47.0925 C.ar   1 LIG      -0.11500
      2 C2        -71.9892    7.4665  -48.3777 C.ar   1 LIG      -0.11500
      3 C3        -69.7656    4.0074  -45.4283 C.ar   1 LIG      -0.11500
      4 C4        -69.2814    3.7828  -46.7135 C.ar   1 LIG      -0.11500
      5 C5        -72.0445    6.8895  -46.0343 C.ar   1 LIG      -0.11700
      6 C6        -71.0740    6.4395  -48.6098 C.ar   1 LIG      -0.11700
      7 C7        -70.6809    5.0346  -45.1962 C.ar   1 LIG      -0.11700
      8 C8        -69.7104    4.5844  -47.7718 C.ar   1 LIG      -0.11700
      9 C9        -71.1237    5.8512  -46.2496 C.ar   1 LIG       0.00400
     10 C10       -70.6312    5.6228  -47.5566 C.ar   1 LIG       0.00400
     11 H1        -73.1865    8.4905  -46.9126 H      1 LIG       0.11500
     12 H2        -72.3237    8.0913  -49.2008 H      1 LIG       0.11500
     13 H3        -69.4314    3.3829  -44.6046 H      1 LIG       0.11500
     14 H4        -68.5696    2.9825  -46.8932 H      1 LIG       0.11500
     15 H5        -72.4368    7.0830  -45.0380 H      1 LIG       0.11500
     16 H6        -70.7083    6.2822  -49.6224 H      1 LIG       0.11500
     17 H7        -71.0458    5.1922  -44.1835 H      1 LIG       0.11500
     18 H8        -69.3189    4.3906  -48.7684 H      1 LIG       0.11500
@<TRIPOS>BOND
      1       1       2 ar
      2       1       5 ar
      3       2       6 ar
      4       3       4 ar
      5       3       7 ar
      6       4       8 ar
      7       5       9 ar
      8       6      10 ar
      9       7       9 ar
     10       8      10 ar
     11       9      10 ar
     12       1      11 1
     13       2      12 1
     14       3      13 1
     15       4      14 1
     16       5      15 1
     17       6      16 1
     18       7      17 1
     19       8      18 1
@<TRIPOS>ALT_TYPE
CGenFF_4.0_ALT_TYPE_SET
CGenFF_4.0 1 CG2R61 2 CG2R61 3 CG2R61 4 CG2R61 5 CG2R61 6 CG2R61 7 CG2R61 8 CG2R61 9 CG2R61 10 CG2R61 11 HGR61 12 HGR61 13 HGR61 14 HGR61 15 HGR61 16 HGR61 17 HGR61 18 HGR61
@<TRIPOS>MOLECULE
naphtalene
 18 19 0 0 0
****
USER_CHARGES
INVALID_CHARGES
Pose:  30 Cluster:  30 Fr_nu: 149483 TotEn:    -8.58
@<TRIPOS>ATOM
      1 C1        -73.5463  -26.8580  -47.8631 C.ar   1 LIG      -0.11500
      2 C2        -73.4686  -27.3734  -46.5727 C.ar   1 LIG      -0.11500
      3 C3        -68.7121  -26.3120  -47.9358 C.ar   1 LIG      -0.11500
      4 C4        -68.6345  -26.8274  -46.6454 C.ar   1 LIG      -0.11500
      5 C5        -72.3853  -26.4638  -48.5289 C.ar   1 LIG      -0.11700
      6 C6        -72.2298  -27.4966  -45.9431 C.ar   1 LIG      -0.11700
      7 C7        -69.9510  -26.1888  -48.5656 C.ar   1 LIG      -0.11700
      8 C8        -69.7954  -27.2216  -45.9796 C.ar   1 LIG      -0.11700
      9 C9        -71.1298  -26.5806  -47.9103 C.ar   1 LIG       0.00400
     10 C10       -71.0509  -27.1047  -46.5981 C.ar   1 LIG       0.00400
     11 H1        -74.5110  -26.7618  -48.3526 H      1 LIG       0.11500
     12 H2        -74.3730  -27.6802  -46.0554 H      1 LIG       0.11500
     13 H3        -67.8079  -26.0050  -48.4539 H      1 LIG       0.11500
     14 H4        -67.6697  -26.9220  -46.1559 H      1 LIG       0.11500
     15 H5        -72.4699  -26.0632  -49.5370 H      1 LIG       0.11500
     16 H6        -72.1927  -27.9026  -44.9343 H      1 LIG       0.11500
     17 H7        -69.9878  -25.7836  -49.5746 H      1 LIG       0.11500
     18 H8        -69.7112  -27.6215  -44.9711 H      1 LIG       0.11500
@<TRIPOS>BOND
      1       1       2 ar
      2       1       5 ar
      3       2       6 ar
      4       3       4 ar
      5       3       7 ar
      6       4       8 ar
      7       5       9 ar
      8       6      10 ar
      9       7       9 ar
     10       8      10 ar
     11       9      10 ar
     12       1      11 1
     13       2      12 1
     14       3      13 1
     15       4      14 1
     16       5      15 1
     17       6      16 1
     18       7      17 1
     19       8      18 1
@<TRIPOS>ALT_TYPE
CGenFF_4.0_ALT_TYPE_SET
CGenFF_4.0 1 CG2R61 2 CG2R61 3 CG2R61 4 CG2R61 5 CG2R61 6 CG2R61 7 CG2R61 8 CG2R61 9 CG2R61 10 CG2R61 11 HGR61 12 HGR61 13 HGR61 14 HGR61 15 HGR61 16 HGR61 17 HGR61 18 HGR61
@<TRIPOS>MOLECULE
naphtalene
 18 19 0 0 0
****
USER_CHARGES
INVALID_CHARGES
Pose:  31 Cluster:  31 Fr_nu:   7274 TotEn:    -8.42
@<TRIPOS>ATOM
      1 C1        -67.2237    6.3109  -48.4003 C.ar   1 LIG      -0.11500
      2 C2        -67.0045    4.9367  -48.3834 C.ar   1 LIG      -0.11500
      3 C3        -70.4387    5.8425  -44.7786 C.ar   1 LIG      -0.11500
      4 C4        -70.2194    4.4682  -44.7617 C.ar   1 LIG      -0.11500
      5 C5        -68.1318    6.8844  -47.5098 C.ar   1 LIG      -0.11700
      6 C6        -67.6923    4.1307  -47.4760 C.ar   1 LIG      -0.11700
      7 C7        -69.7507    6.6486  -45.6860 C.ar   1 LIG      -0.11700
      8 C8        -69.3114    3.8946  -45.6523 C.ar   1 LIG      -0.11700
      9 C9        -68.8331    6.0883  -46.5896 C.ar   1 LIG       0.00400
     10 C10       -68.6101    4.6908  -46.5725 C.ar   1 LIG       0.00400
     11 H1        -66.6883    6.9379  -49.1073 H      1 LIG       0.11500
     12 H2        -66.2971    4.4913  -49.0769 H      1 LIG       0.11500
     13 H3        -71.1460    6.2886  -44.0851 H      1 LIG       0.11500
     14 H4        -70.7562    3.8416  -44.0555 H      1 LIG       0.11500
     15 H5        -68.2876    7.9608  -47.5411 H      1 LIG       0.11500
     16 H6        -67.5049    3.0589  -47.4801 H      1 LIG       0.11500
     17 H7        -69.9377    7.7203  -45.6811 H      1 LIG       0.11500
     18 H8        -69.1560    2.8181  -45.6216 H      1 LIG       0.11500
@<TRIPOS>BOND
      1       1       2 ar
      2       1       5 ar
      3       2       6 ar
      4       3       4 ar
      5       3       7 ar
      6       4       8 ar
      7       5       9 ar
      8       6      10 ar
      9       7       9 ar
     10       8      10 ar
     11       9      10 ar
     12       1      11 1
     13       2      12 1
     14       3      13 1
     15       4      14 1
     16       5      15 1
     17       6      16 1
     18       7      17 1
     19       8      18 1
@<TRIPOS>ALT_TYPE
CGenFF_4.0_ALT_TYPE_SET
CGenFF_4.0 1 CG2R61 2 CG2R61 3 CG2R61 4 CG2R61 5 CG2R61 6 CG2R61 7 CG2R61 8 CG2R61 9 CG2R61 10 CG2R61 11 HGR61 12 HGR61 13 HGR61 14 HGR61 15 HGR61 16 HGR61 17 HGR61 18 HGR61
@<TRIPOS>MOLECULE
naphtalene
 18 19 0 0 0
****
USER_CHARGES
INVALID_CHARGES
Pose:  32 Cluster:  32 Fr_nu:  40447 TotEn:    -8.18
@<TRIPOS>ATOM
      1 C1        -67.5851    4.0598  -45.6098 C.ar   1 LIG      -0.11500
      2 C2        -68.0608    3.8662  -46.9033 C.ar   1 LIG      -0.11500
      3 C3        -64.0531    6.9254  -47.3379 C.ar   1 LIG      -0.11500
      4 C4        -64.5289    6.7317  -48.6314 C.ar   1 LIG      -0.11500
      5 C5        -66.4695    4.8682  -45.3896 C.ar   1 LIG      -0.11700
      6 C6        -67.4230    4.4803  -47.9814 C.ar   1 LIG      -0.11700
      7 C7        -64.6910    6.3113  -46.2597 C.ar   1 LIG      -0.11700
      8 C8        -65.6444    5.9233  -48.8517 C.ar   1 LIG      -0.11700
      9 C9        -65.8150    5.4942  -46.4630 C.ar   1 LIG       0.00400
     10 C10       -66.2989    5.2973  -47.7783 C.ar   1 LIG       0.00400
     11 H1        -68.0816    3.5810  -44.7710 H      1 LIG       0.11500
     12 H2        -68.9295    3.2369  -47.0737 H      1 LIG       0.11500
     13 H3        -63.1844    7.5548  -47.1668 H      1 LIG       0.11500
     14 H4        -64.0311    7.2096  -49.4700 H      1 LIG       0.11500
     15 H5        -66.1148    5.0050  -44.3701 H      1 LIG       0.11500
     16 H6        -67.8125    4.3155  -48.9839 H      1 LIG       0.11500
     17 H7        -64.3019    6.4769  -45.2573 H      1 LIG       0.11500
     18 H8        -65.9988    5.7857  -49.8713 H      1 LIG       0.11500
@<TRIPOS>BOND
      1       1       2 ar
      2       1       5 ar
      3       2       6 ar
      4       3       4 ar
      5       3       7 ar
      6       4       8 ar
      7       5       9 ar
      8       6      10 ar
      9       7       9 ar
     10       8      10 ar
     11       9      10 ar
     12       1      11 1
     13       2      12 1
     14       3      13 1
     15       4      14 1
     16       5      15 1
     17       6      16 1
     18       7      17 1
     19       8      18 1
@<TRIPOS>ALT_TYPE
CGenFF_4.0_ALT_TYPE_SET
CGenFF_4.0 1 CG2R61 2 CG2R61 3 CG2R61 4 CG2R61 5 CG2R61 6 CG2R61 7 CG2R61 8 CG2R61 9 CG2R61 10 CG2R61 11 HGR61 12 HGR61 13 HGR61 14 HGR61 15 HGR61 16 HGR61 17 HGR61 18 HGR61
@<TRIPOS>MOLECULE
naphtalene
 18 19 0 0 0
****
USER_CHARGES
INVALID_CHARGES
Pose:  33 Cluster:  33 Fr_nu: 199931 TotEn:    -7.82
@<TRIPOS>ATOM
      1 C1        -70.0258    3.1924  -45.8904 C.ar   1 LIG      -0.11500
      2 C2        -70.6294    3.7931  -44.7896 C.ar   1 LIG      -0.11500
      3 C3        -69.5460    7.5486  -48.0038 C.ar   1 LIG      -0.11500
      4 C4        -70.1497    8.1491  -46.9030 C.ar   1 LIG      -0.11500
      5 C5        -69.6037    3.9723  -46.9675 C.ar   1 LIG      -0.11700
      6 C6        -70.8133    5.1756  -44.7616 C.ar   1 LIG      -0.11700
      7 C7        -69.3621    6.1659  -48.0318 C.ar   1 LIG      -0.11700
      8 C8        -70.5719    7.3693  -45.8258 C.ar   1 LIG      -0.11700
      9 C9        -69.7808    5.3655  -46.9564 C.ar   1 LIG       0.00400
     10 C10       -70.3947    5.9761  -45.8370 C.ar   1 LIG       0.00400
     11 H1        -69.8833    2.1160  -45.9119 H      1 LIG       0.11500
     12 H2        -70.9574    3.1851  -43.9515 H      1 LIG       0.11500
     13 H3        -69.2176    8.1562  -48.8424 H      1 LIG       0.11500
     14 H4        -70.2932    9.2254  -46.8827 H      1 LIG       0.11500
     15 H5        -69.1346    3.4814  -47.8177 H      1 LIG       0.11500
     16 H6        -71.2871    5.6239  -43.8906 H      1 LIG       0.11500
     17 H7        -68.8876    5.7180  -48.9024 H      1 LIG       0.11500
     18 H8        -71.0417    7.8600  -44.9758 H      1 LIG       0.11500
@<TRIPOS>BOND
      1       1       2 ar
      2       1       5 ar
      3       2       6 ar
      4       3       4 ar
      5       3       7 ar
      6       4       8 ar
      7       5       9 ar
      8       6      10 ar
      9       7       9 ar
     10       8      10 ar
     11       9      10 ar
     12       1      11 1
     13       2      12 1
     14       3      13 1
     15       4      14 1
     16       5      15 1
     17       6      16 1
     18       7      17 1
     19       8      18 1
@<TRIPOS>ALT_TYPE
CGenFF_4.0_ALT_TYPE_SET
CGenFF_4.0 1 CG2R61 2 CG2R61 3 CG2R61 4 CG2R61 5 CG2R61 6 CG2R61 7 CG2R61 8 CG2R61 9 CG2R61 10 CG2R61 11 HGR61 12 HGR61 13 HGR61 14 HGR61 15 HGR61 16 HGR61 17 HGR61 18 HGR61
# TRIPOS MOL2 file generated by SEED

@<TRIPOS>MOLECULE
pyrazole
 9 9 0 0 0
****
USER_CHARGES
INVALID_CHARGES
Pose:   1 Cluster:   1 Fr_nu: 3434447 TotEn:   -18.49
@<TRIPOS>ATOM
      1 C1        -77.1283  -11.4503  -53.8548 C.2    1 LIG      -0.25100
      2 C2        -78.5129  -11.5125  -54.1014 C.2    1 LIG       0.13200
      3 C3        -76.7462  -10.2269  -54.3486 C.2    1 LIG      -0.03800
      4 N1        -78.9789  -10.4158  -54.7047 N.2    1 LIG      -0.57800
      5 N2        -77.8811   -9.6528  -54.8413 N.pl3  1 LIG      -0.05900
      6 H1        -76.4952  -12.1881  -53.3844 H      1 LIG       0.15700
      7 H2        -79.2017  -12.3115  -53.8670 H      1 LIG       0.15600
      8 H3        -75.7902   -9.7255  -54.3948 H      1 LIG       0.15900
      9 H4        -77.9783   -8.7477  -55.2841 H      1 LIG       0.32200
@<TRIPOS>BOND
      1       1       2 1
      2       1       3 2
      3       2       4 2
      4       3       5 1
      5       4       5 1
      6       1       6 1
      7       2       7 1
      8       3       8 1
      9       5       9 1
@<TRIPOS>ALT_TYPE
CGenFF_4.0_ALT_TYPE_SET
CGenFF_4.0 1 CG2R51 2 CG2R52 3 CG2R51 4 NG2R50 5 NG2R51 6 HGR51 7 HGR52 8 HGR52 9 HGP1
@<TRIPOS>MOLECULE
pyrazole
 9 9 0 0 0
****
USER_CHARGES
INVALID_CHARGES
Pose:   2 Cluster:   2 Fr_nu: 405177 TotEn:   -17.07
@<TRIPOS>ATOM
      1 C1        -70.6511   -8.0722  -43.8708 C.2    1 LIG      -0.25100
      2 C2        -69.9668   -9.1097  -43.2097 C.2    1 LIG       0.13200
      3 C3        -69.6605   -7.3405  -44.4789 C.2    1 LIG      -0.03800
      4 N1        -68.6438   -9.0463  -43.3817 N.2    1 LIG      -0.57800
      5 N2        -68.4887   -7.9603  -44.1580 N.pl3  1 LIG      -0.05900
      6 H1        -71.7136   -7.8812  -43.9031 H      1 LIG       0.15700
      7 H2        -70.3770   -9.9091  -42.6092 H      1 LIG       0.15600
      8 H3        -69.6832   -6.4533  -45.0953 H      1 LIG       0.15900
      9 H4        -67.5504   -7.6964  -44.4313 H      1 LIG       0.32200
@<TRIPOS>BOND
      1       1       2 1
      2       1       3 2
      3       2       4 2
      4       3       5 1
      5       4       5 1
      6       1       6 1
      7       2       7 1
      8       3       8 1
      9       5       9 1
@<TRIPOS>ALT_TYPE
CGenFF_4.0_ALT_TYPE_SET
CGenFF_4.0 1 CG2R51 2 CG2R52 3 CG2R51 4 NG2R50 5 NG2R51 6 HGR51 7 HGR52 8 HGR52 9 HGP1
@<TRIPOS>MOLECULE
pyrazole
 9 9 0 0 0
****
USER_CHARGES
INVALID_CHARGES
Pose:   3 Cluster:   3 Fr_nu: 686800 TotEn:   -16.71
@<TRIPOS>ATOM
      1 C1        -76.3430  -10.4232  -54.8956 C.2    1 LIG      -0.25100
      2 C2        -77.7383  -10.5084  -54.7288 C.2    1 LIG       0.13200
      3 C3        -76.1603   -9.3299  -55.7066 C.2    1 LIG      -0.03800
      4 N1        -78.3953   -9.5458  -55.3813 N.2    1 LIG      -0.57800
      5 N2        -77.4087   -8.8452  -55.9659 N.pl3  1 LIG      -0.05900
      6 H1        -75.5764  -11.0637  -54.4853 H      1 LIG       0.15700
      7 H2        -78.3038  -11.2321  -54.1595 H      1 LIG       0.15600
      8 H3        -75.2747   -8.8650  -56.1153 H      1 LIG       0.15900
      9 H4        -77.6597   -8.0449  -56.5326 H      1 LIG       0.32200
@<TRIPOS>BOND
      1       1       2 1
      2       1       3 2
      3       2       4 2
      4       3       5 1
      5       4       5 1
      6       1       6 1
      7       2       7 1
      8       3       8 1
      9       5       9 1
@<TRIPOS>ALT_TYPE
CGenFF_4.0_ALT_TYPE_SET
CGenFF_4.0 1 CG2R51 2 CG2R52 3 CG2R51 4 NG2R50 5 NG2R51 6 HGR51 7 HGR52 8 HGR52 9 HGP1
@<TRIPOS>MOLECULE
pyrazole
 9 9 0 0 0
****
USER_CHARGES
INVALID_CHARGES
Pose:   4 Cluster:   4 Fr_nu: 1216211 TotEn:   -16.67
@<TRIPOS>ATOM
      1 C1        -69.1033    3.5032  -45.0252 C.2    1 LIG      -0.25100
      2 C2        -67.7200    3.5638  -44.7712 C.2    1 LIG       0.13200
      3 C3        -69.6279    2.8757  -43.9218 C.2    1 LIG      -0.03800
      4 N1        -67.3867    3.0184  -43.5984 N.2    1 LIG      -0.57800
      5 N2        -68.5681    2.6093  -43.1055 N.pl3  1 LIG      -0.05900
      6 H1        -69.6452    3.8642  -45.8868 H      1 LIG       0.15700
      7 H2        -66.9407    3.9821  -45.3921 H      1 LIG       0.15600
      8 H3        -70.6366    2.5989  -43.6511 H      1 LIG       0.15900
      9 H4        -68.5782    2.1512  -42.2028 H      1 LIG       0.32200
@<TRIPOS>BOND
      1       1       2 1
      2       1       3 2
      3       2       4 2
      4       3       5 1
      5       4       5 1
      6       1       6 1
      7       2       7 1
      8       3       8 1
      9       5       9 1
@<TRIPOS>ALT_TYPE
CGenFF_4.0_ALT_TYPE_SET
CGenFF_4.0 1 CG2R51 2 CG2R52 3 CG2R51 4 NG2R50 5 NG2R51 6 HGR51 7 HGR52 8 HGR52 9 HGP1
@<TRIPOS>MOLECULE
pyrazole
 9 9 0 0 0
****
USER_CHARGES
INVALID_CHARGES
Pose:   5 Cluster:   5 Fr_nu: 2451090 TotEn:   -15.83
@<TRIPOS>ATOM
      1 C1        -76.6054  -10.1519  -54.6039 C.2    1 LIG      -0.25100
      2 C2        -77.4486   -9.2384  -55.2645 C.2    1 LIG       0.13200
      3 C3        -76.7545  -11.3244  -55.3035 C.2    1 LIG      -0.03800
      4 N1        -78.0859   -9.7836  -56.3039 N.2    1 LIG      -0.57800
      5 N2        -77.6430  -11.0524  -56.3020 N.pl3  1 LIG      -0.05900
      6 H1        -75.9768   -9.9845  -53.7418 H      1 LIG       0.15700
      7 H2        -77.6257   -8.1981  -55.0314 H      1 LIG       0.15600
      8 H3        -76.3200  -12.3062  -55.1821 H      1 LIG       0.15900
      9 H4        -77.9916  -11.6831  -57.0130 H      1 LIG       0.32200
@<TRIPOS>BOND
      1       1       2 1
      2       1       3 2
      3       2       4 2
      4       3       5 1
      5       4       5 1
      6       1       6 1
      7       2       7 1
      8       3       8 1
      9       5       9 1
@<TRIPOS>ALT_TYPE
CGenFF_4.0_ALT_TYPE_SET
CGenFF_4.0 1 CG2R51 2 CG2R52 3 CG2R51 4 NG2R50 5 NG2R51 6 HGR51 7 HGR52 8 HGR52 9 HGP1
@<TRIPOS>MOLECULE
pyrazole
 9 9 0 0 0
****
USER_CHARGES
INVALID_CHARGES
Pose:   6 Cluster:   6 Fr_nu: 6429560 TotEn:   -15.81
@<TRIPOS>ATOM
      1 C1        -41.2370   -4.2311  -49.2414 C.2    1 LIG      -0.25100
      2 C2        -40.6579   -3.1346  -48.5749 C.2    1 LIG       0.13200
      3 C3        -41.5893   -5.0973  -48.2353 C.2    1 LIG      -0.03800
      4 N1        -40.6415   -3.2876  -47.2482 N.2    1 LIG      -0.57800
      5 N2        -41.2148   -4.4904  -47.0727 N.pl3  1 LIG      -0.05900
      6 H1        -41.3800   -4.3741  -50.3023 H      1 LIG       0.15700
      7 H2        -40.2467   -2.2305  -49.0008 H      1 LIG       0.15600
      8 H3        -42.0599   -6.0698  -48.2420 H      1 LIG       0.15900
      9 H4        -41.3178   -4.8391  -46.1279 H      1 LIG       0.32200
@<TRIPOS>BOND
      1       1       2 1
      2       1       3 2
      3       2       4 2
      4       3       5 1
      5       4       5 1
      6       1       6 1
      7       2       7 1
      8       3       8 1
      9       5       9 1
@<TRIPOS>ALT_TYPE
CGenFF_4.0_ALT_TYPE_SET
CGenFF_4.0 1 CG2R51 2 CG2R52 3 CG2R51 4 NG2R50 5 NG2R51 6 HGR51 7 HGR52 8 HGR52 9 HGP1
@<TRIPOS>MOLECULE
pyrazole
 9 9 0 0 0
****
USER_CHARGES
INVALID_CHARGES
Pose:   7 Cluster:   7 Fr_nu: 292095 TotEn:   -15.38
@<TRIPOS>ATOM
      1 C1        -69.2594    3.9038  -44.8882 C.2    1 LIG      -0.25100
      2 C2        -69.5110    2.5587  -44.5579 C.2    1 LIG       0.13200
      3 C3        -69.9354    4.0999  -46.0676 C.2    1 LIG      -0.03800
      4 N1        -70.2865    1.9438  -45.4548 N.2    1 LIG      -0.57800
      5 N2        -70.5281    2.9068  -46.3605 N.pl3  1 LIG      -0.05900
      6 H1        -68.6712    4.6303  -44.3473 H      1 LIG       0.15700
      7 H2        -69.1612    2.0006  -43.7011 H      1 LIG       0.15600
      8 H3        -70.0437    4.9607  -46.7116 H      1 LIG       0.15900
      9 H4        -71.1070    2.6795  -47.1592 H      1 LIG       0.32200
@<TRIPOS>BOND
      1       1       2 1
      2       1       3 2
      3       2       4 2
      4       3       5 1
      5       4       5 1
      6       1       6 1
      7       2       7 1
      8       3       8 1
      9       5       9 1
@<TRIPOS>ALT_TYPE
CGenFF_4.0_ALT_TYPE_SET
CGenFF_4.0 1 CG2R51 2 CG2R52 3 CG2R51 4 NG2R50 5 NG2R51 6 HGR51 7 HGR52 8 HGR52 9 HGP1
@<TRIPOS>MOLECULE
pyrazole
 9 9 0 0 0
****
USER_CHARGES
INVALID_CHARGES
Pose:   8 Cluster:   8 Fr_nu: 7897802 TotEn:   -15.01
@<TRIPOS>ATOM
      1 C1        -58.3558   -2.1928  -18.5565 C.2    1 LIG      -0.25100
      2 C2        -58.9196   -3.3853  -19.0484 C.2    1 LIG       0.13200
      3 C3        -58.3880   -2.3356  -17.1909 C.2    1 LIG      -0.03800
      4 N1        -59.2832   -4.2238  -18.0745 N.2    1 LIG      -0.57800
      5 N2        -58.9471   -3.5575  -16.9569 N.pl3  1 LIG      -0.05900
      6 H1        -57.9780   -1.3480  -19.1132 H      1 LIG       0.15700
      7 H2        -59.0812   -3.6780  -20.0760 H      1 LIG       0.15600
      8 H3        -58.0729   -1.6914  -16.3828 H      1 LIG       0.15900
      9 H4        -59.1300   -3.9968  -16.0634 H      1 LIG       0.32200
@<TRIPOS>BOND
      1       1       2 1
      2       1       3 2
      3       2       4 2
      4       3       5 1
      5       4       5 1
      6       1       6 1
      7       2       7 1
      8       3       8 1
      9       5       9 1
@<TRIPOS>ALT_TYPE
CGenFF_4.0_ALT_TYPE_SET
CGenFF_4.0 1 CG2R51 2 CG2R52 3 CG2R51 4 NG2R50 5 NG2R51 6 HGR51 7 HGR52 8 HGR52 9 HGP1
@<TRIPOS>MOLECULE
pyrazole
 9 9 0 0 0
****
USER_CHARGES
INVALID_CHARGES
Pose:   9 Cluster:   9 Fr_nu: 293512 TotEn:   -14.88
@<TRIPOS>ATOM
      1 C1        -68.9055    3.0020  -44.1191 C.2    1 LIG      -0.25100
      2 C2        -67.7505    2.6003  -43.4216 C.2    1 LIG       0.13200
      3 C3        -68.4280    3.7093  -45.1953 C.2    1 LIG      -0.03800
      4 N1        -66.6242    3.0176  -44.0056 N.2    1 LIG      -0.57800
      5 N2        -67.0689    3.6887  -45.0816 N.pl3  1 LIG      -0.05900
      6 H1        -69.9396    2.8060  -43.8768 H      1 LIG       0.15700
      7 H2        -67.6827    2.0213  -42.5117 H      1 LIG       0.15600
      8 H3        -68.9217    4.2159  -46.0120 H      1 LIG       0.15900
      9 H4        -66.3869    4.1119  -45.6984 H      1 LIG       0.32200
@<TRIPOS>BOND
      1       1       2 1
      2       1       3 2
      3       2       4 2
      4       3       5 1
      5       4       5 1
      6       1       6 1
      7       2       7 1
      8       3       8 1
      9       5       9 1
@<TRIPOS>ALT_TYPE
CGenFF_4.0_ALT_TYPE_SET
CGenFF_4.0 1 CG2R51 2 CG2R52 3 CG2R51 4 NG2R50 5 NG2R51 6 HGR51 7 HGR52 8 HGR52 9 HGP1
@<TRIPOS>MOLECULE
pyrazole
 9 9 0 0 0
****
USER_CHARGES
INVALID_CHARGES
Pose:  10 Cluster:  10 Fr_nu: 475797 TotEn:   -14.48
@<TRIPOS>ATOM
      1 C1        -68.7005    3.4394  -45.6868 C.2    1 LIG      -0.25100
      2 C2        -70.0062    2.9374  -45.8452 C.2    1 LIG       0.13200
      3 C3        -68.3631    3.1169  -44.3951 C.2    1 LIG      -0.03800
      4 N1        -70.4667    2.3411  -44.7424 N.2    1 LIG      -0.57800
      5 N2        -69.4449    2.4662  -43.8785 N.pl3  1 LIG      -0.05900
      6 H1        -68.0887    3.9614  -46.4076 H      1 LIG       0.15700
      7 H2        -70.6415    2.9816  -46.7183 H      1 LIG       0.15600
      8 H3        -67.4718    3.2898  -43.8094 H      1 LIG       0.15900
      9 H4        -69.5547    2.0844  -42.9475 H      1 LIG       0.32200
@<TRIPOS>BOND
      1       1       2 1
      2       1       3 2
      3       2       4 2
      4       3       5 1
      5       4       5 1
      6       1       6 1
      7       2       7 1
      8       3       8 1
      9       5       9 1
@<TRIPOS>ALT_TYPE
CGenFF_4.0_ALT_TYPE_SET
CGenFF_4.0 1 CG2R51 2 CG2R52 3 CG2R51 4 NG2R50 5 NG2R51 6 HGR51 7 HGR52 8 HGR52 9 HGP1
@<TRIPOS>MOLECULE
pyrazole
 9 9 0 0 0
****
USER_CHARGES
INVALID_CHARGES
Pose:  11 Cluster:  11 Fr_nu: 287925 TotEn:   -13.81
@<TRIPOS>ATOM
      1 C1        -68.4187   -5.7743  -46.0071 C.2    1 LIG      -0.25100
      2 C2        -67.7143   -4.5980  -46.3261 C.2    1 LIG       0.13200
      3 C3        -68.4194   -5.8125  -44.6342 C.2    1 LIG      -0.03800
      4 N1        -67.2980   -3.9365  -45.2431 N.2    1 LIG      -0.57800
      5 N2        -67.7421   -4.6997  -44.2300 N.pl3  1 LIG      -0.05900
      6 H1        -68.8645   -6.4940  -46.6778 H      1 LIG       0.15700
      7 H2        -67.4866   -4.1953  -47.3028 H      1 LIG       0.15600
      8 H3        -68.8295   -6.5164  -43.9245 H      1 LIG       0.15900
      9 H4        -67.5450   -4.4015  -43.2829 H      1 LIG       0.32200
@<TRIPOS>BOND
      1       1       2 1
      2       1       3 2
      3       2       4 2
      4       3       5 1
      5       4       5 1
      6       1       6 1
      7       2       7 1
      8       3       8 1
      9       5       9 1
@<TRIPOS>ALT_TYPE
CGenFF_4.0_ALT_TYPE_SET
CGenFF_4.0 1 CG2R51 2 CG2R52 3 CG2R51 4 NG2R50 5 NG2R51 6 HGR51 7 HGR52 8 HGR52 9 HGP1
@<TRIPOS>MOLECULE
pyrazole
 9 9 0 0 0
****
USER_CHARGES
INVALID_CHARGES
Pose:  12 Cluster:  12 Fr_nu: 299378 TotEn:   -13.72
@<TRIPOS>ATOM
      1 C1        -65.8816   -6.6094  -43.4814 C.2    1 LIG      -0.25100
      2 C2        -66.7919   -7.6654  -43.2865 C.2    1 LIG       0.13200
      3 C3        -64.6452   -7.1951  -43.3597 C.2    1 LIG      -0.03800
      4 N1        -66.1855   -8.8334  -43.0585 N.2    1 LIG      -0.57800
      5 N2        -64.8809   -8.5150  -43.1095 N.pl3  1 LIG      -0.05900
      6 H1        -66.0913   -5.5693  -43.6827 H      1 LIG       0.15700
      7 H2        -67.8719   -7.6325  -43.3006 H      1 LIG       0.15600
      8 H3        -63.6416   -6.8000  -43.4248 H      1 LIG       0.15900
      9 H4        -64.2016   -9.2509  -42.9617 H      1 LIG       0.32200
@<TRIPOS>BOND
      1       1       2 1
      2       1       3 2
      3       2       4 2
      4       3       5 1
      5       4       5 1
      6       1       6 1
      7       2       7 1
      8       3       8 1
      9       5       9 1
@<TRIPOS>ALT_TYPE
CGenFF_4.0_ALT_TYPE_SET
CGenFF_4.0 1 CG2R51 2 CG2R52 3 CG2R51 4 NG2R50 5 NG2R51 6 HGR51 7 HGR52 8 HGR52 9 HGP1
@<TRIPOS>MOLECULE
pyrazole
 9 9 0 0 0
****
USER_CHARGES
INVALID_CHARGES
Pose:  13 Cluster:  13 Fr_nu: 332212 TotEn:   -13.50
@<TRIPOS>ATOM
      1 C1        -67.3550    4.1884  -44.7431 C.2    1 LIG      -0.25100
      2 C2        -68.1950    3.7772  -45.7953 C.2    1 LIG       0.13200
      3 C3        -67.6971    3.3732  -43.6920 C.2    1 LIG      -0.03800
      4 N1        -69.0093    2.7783  -45.4447 N.2    1 LIG      -0.57800
      5 N2        -68.6827    2.5548  -44.1604 N.pl3  1 LIG      -0.05900
      6 H1        -66.6057    4.9662  -44.7455 H      1 LIG       0.15700
      7 H2        -68.2480    4.1642  -46.8028 H      1 LIG       0.15600
      8 H3        -67.3380    3.3048  -42.6753 H      1 LIG       0.15900
      9 H4        -69.1760    1.8261  -43.6600 H      1 LIG       0.32200
@<TRIPOS>BOND
      1       1       2 1
      2       1       3 2
      3       2       4 2
      4       3       5 1
      5       4       5 1
      6       1       6 1
      7       2       7 1
      8       3       8 1
      9       5       9 1
@<TRIPOS>ALT_TYPE
CGenFF_4.0_ALT_TYPE_SET
CGenFF_4.0 1 CG2R51 2 CG2R52 3 CG2R51 4 NG2R50 5 NG2R51 6 HGR51 7 HGR52 8 HGR52 9 HGP1
@<TRIPOS>MOLECULE
pyrazole
 9 9 0 0 0
****
USER_CHARGES
INVALID_CHARGES
Pose:  14 Cluster:  14 Fr_nu: 5627340 TotEn:   -12.99
@<TRIPOS>ATOM
      1 C1        -58.5866    2.8853  -43.6194 C.2    1 LIG      -0.25100
      2 C2        -57.2296    2.5208  -43.7051 C.2    1 LIG       0.13200
      3 C3        -59.2654    1.8025  -44.1228 C.2    1 LIG      -0.03800
      4 N1        -57.0547    1.3017  -44.2220 N.2    1 LIG      -0.57800
      5 N2        -58.3108    0.8906  -44.4657 N.pl3  1 LIG      -0.05900
      6 H1        -59.0139    3.8037  -43.2447 H      1 LIG       0.15700
      7 H2        -56.3606    3.0929  -43.4128 H      1 LIG       0.15600
      8 H3        -60.3177    1.6042  -44.2669 H      1 LIG       0.15900
      9 H4        -58.4447   -0.0274  -44.8709 H      1 LIG       0.32200
@<TRIPOS>BOND
      1       1       2 1
      2       1       3 2
      3       2       4 2
      4       3       5 1
      5       4       5 1
      6       1       6 1
      7       2       7 1
      8       3       8 1
      9       5       9 1
@<TRIPOS>ALT_TYPE
CGenFF_4.0_ALT_TYPE_SET
CGenFF_4.0 1 CG2R51 2 CG2R52 3 CG2R51 4 NG2R50 5 NG2R51 6 HGR51 7 HGR52 8 HGR52 9 HGP1
@<TRIPOS>MOLECULE
pyrazole
 9 9 0 0 0
****
USER_CHARGES
INVALID_CHARGES
Pose:  15 Cluster:  15 Fr_nu: 7382470 TotEn:   -12.69
@<TRIPOS>ATOM
      1 C1        -77.2624  -10.8510  -53.6703 C.2    1 LIG      -0.25100
      2 C2        -78.5621  -10.7191  -53.1458 C.2    1 LIG       0.13200
      3 C3        -77.4564  -11.1843  -54.9886 C.2    1 LIG      -0.03800
      4 N1        -79.5115  -10.9497  -54.0564 N.2    1 LIG      -0.57800
      5 N2        -78.8079  -11.2296  -55.1666 N.pl3  1 LIG      -0.05900
      6 H1        -76.3168  -10.7219  -53.1647 H      1 LIG       0.15700
      7 H2        -78.8570  -10.4651  -52.1376 H      1 LIG       0.15600
      8 H3        -76.7701  -11.3909  -55.7971 H      1 LIG       0.15900
      9 H4        -79.3165  -11.4460  -56.0147 H      1 LIG       0.32200
@<TRIPOS>BOND
      1       1       2 1
      2       1       3 2
      3       2       4 2
      4       3       5 1
      5       4       5 1
      6       1       6 1
      7       2       7 1
      8       3       8 1
      9       5       9 1
@<TRIPOS>ALT_TYPE
CGenFF_4.0_ALT_TYPE_SET
CGenFF_4.0 1 CG2R51 2 CG2R52 3 CG2R51 4 NG2R50 5 NG2R51 6 HGR51 7 HGR52 8 HGR52 9 HGP1
@<TRIPOS>MOLECULE
pyrazole
 9 9 0 0 0
****
USER_CHARGES
INVALID_CHARGES
Pose:  16 Cluster:  16 Fr_nu: 1791306 TotEn:   -12.39
@<TRIPOS>ATOM
      1 C1        -67.7143   -9.0490  -19.7956 C.2    1 LIG      -0.25100
      2 C2        -67.0048   -7.8552  -19.5651 C.2    1 LIG       0.13200
      3 C3        -66.8148  -10.0449  -19.5033 C.2    1 LIG      -0.03800
      4 N1        -65.7513   -8.0708  -19.1576 N.2    1 LIG      -0.57800
      5 N2        -65.6660   -9.4116  -19.1296 N.pl3  1 LIG      -0.05900
      6 H1        -68.7351   -9.1714  -20.1266 H      1 LIG       0.15700
      7 H2        -67.3489   -6.8369  -19.6776 H      1 LIG       0.15600
      8 H3        -66.8862  -11.1227  -19.5292 H      1 LIG       0.15900
      9 H4        -64.7889   -9.8304  -18.8464 H      1 LIG       0.32200
@<TRIPOS>BOND
      1       1       2 1
      2       1       3 2
      3       2       4 2
      4       3       5 1
      5       4       5 1
      6       1       6 1
      7       2       7 1
      8       3       8 1
      9       5       9 1
@<TRIPOS>ALT_TYPE
CGenFF_4.0_ALT_TYPE_SET
CGenFF_4.0 1 CG2R51 2 CG2R52 3 CG2R51 4 NG2R50 5 NG2R51 6 HGR51 7 HGR52 8 HGR52 9 HGP1
@<TRIPOS>MOLECULE
pyrazole
 9 9 0 0 0
****
USER_CHARGES
INVALID_CHARGES
Pose:  17 Cluster:  17 Fr_nu: 295345 TotEn:   -12.23
@<TRIPOS>ATOM
      1 C1        -69.0705    3.2436  -44.5463 C.2    1 LIG      -0.25100
      2 C2        -68.2331    3.7817  -45.5417 C.2    1 LIG       0.13200
      3 C3        -70.2559    2.9930  -45.1933 C.2    1 LIG      -0.03800
      4 N1        -68.8353    3.8682  -46.7307 N.2    1 LIG      -0.57800
      5 N2        -70.0637    3.3809  -46.4868 N.pl3  1 LIG      -0.05900
      6 H1        -68.8469    3.0617  -43.5054 H      1 LIG       0.15700
      7 H2        -67.2093    4.1150  -45.4501 H      1 LIG       0.15600
      8 H3        -71.1982    2.5851  -44.8570 H      1 LIG       0.15900
      9 H4        -70.7253    3.3433  -47.2521 H      1 LIG       0.32200
@<TRIPOS>BOND
      1       1       2 1
      2       1       3 2
      3       2       4 2
      4       3       5 1
      5       4       5 1
      6       1       6 1
      7       2       7 1
      8       3       8 1
      9       5       9 1
@<TRIPOS>ALT_TYPE
CGenFF_4.0_ALT_TYPE_SET
CGenFF_4.0 1 CG2R51 2 CG2R52 3 CG2R51 4 NG2R50 5 NG2R51 6 HGR51 7 HGR52 8 HGR52 9 HGP1
@<TRIPOS>MOLECULE
pyrazole
 9 9 0 0 0
****
USER_CHARGES
INVALID_CHARGES
Pose:  18 Cluster:  18 Fr_nu: 548362 TotEn:   -10.13
@<TRIPOS>ATOM
      1 C1        -68.1372    3.9558  -44.0619 C.2    1 LIG      -0.25100
      2 C2        -69.0637    2.9717  -43.6683 C.2    1 LIG       0.13200
      3 C3        -68.7627    4.6269  -45.0840 C.2    1 LIG      -0.03800
      4 N1        -70.1919    3.0107  -44.3821 N.2    1 LIG      -0.57800
      5 N2        -69.9786    4.0275  -45.2345 N.pl3  1 LIG      -0.05900
      6 H1        -67.1539    4.1524  -43.6608 H      1 LIG       0.15700
      7 H2        -68.9635    2.2272  -42.8914 H      1 LIG       0.15600
      8 H3        -68.4581    5.4567  -45.7054 H      1 LIG       0.15900
      9 H4        -70.7081    4.2587  -45.8972 H      1 LIG       0.32200
@<TRIPOS>BOND
      1       1       2 1
      2       1       3 2
      3       2       4 2
      4       3       5 1
      5       4       5 1
      6       1       6 1
      7       2       7 1
      8       3       8 1
      9       5       9 1
@<TRIPOS>ALT_TYPE
CGenFF_4.0_ALT_TYPE_SET
CGenFF_4.0 1 CG2R51 2 CG2R52 3 CG2R51 4 NG2R50 5 NG2R51 6 HGR51 7 HGR52 8 HGR52 9 HGP1
@<TRIPOS>MOLECULE
pyrazole
 9 9 0 0 0
****
USER_CHARGES
INVALID_CHARGES
Pose:  19 Cluster:  19 Fr_nu: 548809 TotEn:   -10.06
@<TRIPOS>ATOM
      1 C1        -69.9553    3.4808  -45.6278 C.2    1 LIG      -0.25100
      2 C2        -68.8406    4.2861  -45.3266 C.2    1 LIG       0.13200
      3 C3        -69.9427    2.5027  -44.6636 C.2    1 LIG      -0.03800
      4 N1        -68.1688    3.8570  -44.2549 N.2    1 LIG      -0.57800
      5 N2        -68.8634    2.7714  -43.8740 N.pl3  1 LIG      -0.05900
      6 H1        -70.6689    3.5932  -46.4306 H      1 LIG       0.15700
      7 H2        -68.4894    5.1676  -45.8438 H      1 LIG       0.15600
      8 H3        -70.5885    1.6575  -44.4738 H      1 LIG       0.15900
      9 H4        -68.5424    2.2569  -43.0635 H      1 LIG       0.32200
@<TRIPOS>BOND
      1       1       2 1
      2       1       3 2
      3       2       4 2
      4       3       5 1
      5       4       5 1
      6       1       6 1
      7       2       7 1
      8       3       8 1
      9       5       9 1
@<TRIPOS>ALT_TYPE
CGenFF_4.0_ALT_TYPE_SET
CGenFF_4.0 1 CG2R51 2 CG2R52 3 CG2R51 4 NG2R50 5 NG2R51 6 HGR51 7 HGR52 8 HGR52 9 HGP1
@<TRIPOS>MOLECULE
pyrazole
 9 9 0 0 0
****
USER_CHARGES
INVALID_CHARGES
Pose:  20 Cluster:  20 Fr_nu: 335554 TotEn:    -9.69
@<TRIPOS>ATOM
      1 C1        -69.9460    4.8554  -45.8676 C.2    1 LIG      -0.25100
      2 C2        -70.3018    3.5267  -46.1671 C.2    1 LIG       0.13200
      3 C3        -69.2190    4.7627  -44.7060 C.2    1 LIG      -0.03800
      4 N1        -69.8388    2.6539  -45.2684 N.2    1 LIG      -0.57800
      5 N2        -69.1845    3.4357  -44.3927 N.pl3  1 LIG      -0.05900
      6 H1        -70.1824    5.7549  -46.4166 H      1 LIG       0.15700
      7 H2        -70.8796    3.1580  -47.0025 H      1 LIG       0.15600
      8 H3        -68.7360    5.5049  -44.0869 H      1 LIG       0.15900
      9 H4        -68.7364    2.9956  -43.5988 H      1 LIG       0.32200
@<TRIPOS>BOND
      1       1       2 1
      2       1       3 2
      3       2       4 2
      4       3       5 1
      5       4       5 1
      6       1       6 1
      7       2       7 1
      8       3       8 1
      9       5       9 1
@<TRIPOS>ALT_TYPE
CGenFF_4.0_ALT_TYPE_SET
CGenFF_4.0 1 CG2R51 2 CG2R52 3 CG2R51 4 NG2R50 5 NG2R51 6 HGR51 7 HGR52 8 HGR52 9 HGP1
@<TRIPOS>MOLECULE
pyrazole
 9 9 0 0 0
****
USER_CHARGES
INVALID_CHARGES
Pose:  21 Cluster:  21 Fr_nu: 4264407 TotEn:    -8.99
@<TRIPOS>ATOM
      1 C1        -85.5199   -4.6755  -43.7722 C.2    1 LIG      -0.25100
      2 C2        -85.7892   -3.3392  -43.4208 C.2    1 LIG       0.13200
      3 C3        -86.6828   -5.1188  -44.3531 C.2    1 LIG      -0.03800
      4 N1        -87.0261   -2.9585  -43.7510 N.2    1 LIG      -0.57800
      5 N2        -87.5444   -4.0621  -44.3161 N.pl3  1 LIG      -0.05900
      6 H1        -84.6102   -5.2390  -43.6260 H      1 LIG       0.15700
      7 H2        -85.1359   -2.6270  -42.9373 H      1 LIG       0.15600
      8 H3        -86.9692   -6.0702  -44.7777 H      1 LIG       0.15900
      9 H4        -88.4976   -4.0247  -44.6551 H      1 LIG       0.32200
@<TRIPOS>BOND
      1       1       2 1
      2       1       3 2
      3       2       4 2
      4       3       5 1
      5       4       5 1
      6       1       6 1
      7       2       7 1
      8       3       8 1
      9       5       9 1
@<TRIPOS>ALT_TYPE
CGenFF_4.0_ALT_TYPE_SET
CGenFF_4.0 1 CG2R51 2 CG2R52 3 CG2R51 4 NG2R50 5 NG2R51 6 HGR51 7 HGR52 8 HGR52 9 HGP1
@<TRIPOS>MOLECULE
pyrazole
 9 9 0 0 0
****
USER_CHARGES
INVALID_CHARGES
Pose:  22 Cluster:  22 Fr_nu: 1330414 TotEn:    -8.98
@<TRIPOS>ATOM
      1 C1        -74.7457   -3.6094  -28.8320 C.2    1 LIG      -0.25100
      2 C2        -74.3726   -4.5468  -29.8138 C.2    1 LIG       0.13200
      3 C3        -74.4977   -2.3888  -29.4109 C.2    1 LIG      -0.03800
      4 N1        -73.9220   -3.9712  -30.9316 N.2    1 LIG      -0.57800
      5 N2        -74.0104   -2.6588  -30.6559 N.pl3  1 LIG      -0.05900
      6 H1        -75.1401   -3.7920  -27.8433 H      1 LIG       0.15700
      7 H2        -74.4098   -5.6255  -29.7611 H      1 LIG       0.15600
      8 H3        -74.6190   -1.3755  -29.0563 H      1 LIG       0.15900
      9 H4        -73.7177   -1.9991  -31.3657 H      1 LIG       0.32200
@<TRIPOS>BOND
      1       1       2 1
      2       1       3 2
      3       2       4 2
      4       3       5 1
      5       4       5 1
      6       1       6 1
      7       2       7 1
      8       3       8 1
      9       5       9 1
@<TRIPOS>ALT_TYPE
CGenFF_4.0_ALT_TYPE_SET
CGenFF_4.0 1 CG2R51 2 CG2R52 3 CG2R51 4 NG2R50 5 NG2R51 6 HGR51 7 HGR52 8 HGR52 9 HGP1
@<TRIPOS>MOLECULE
pyrazole
 9 9 0 0 0
****
USER_CHARGES
INVALID_CHARGES
Pose:  23 Cluster:  23 Fr_nu: 4264253 TotEn:    -8.88
@<TRIPOS>ATOM
      1 C1        -86.6027   -5.6859  -43.2759 C.2    1 LIG      -0.25100
      2 C2        -87.3193   -4.5157  -42.9615 C.2    1 LIG       0.13200
      3 C3        -85.3520   -5.2390  -43.6260 C.2    1 LIG      -0.03800
      4 N1        -86.5849   -3.4086  -43.0996 N.2    1 LIG      -0.57800
      5 N2        -85.3938   -3.8811  -43.5044 N.pl3  1 LIG      -0.05900
      6 H1        -86.9439   -6.7103  -43.2516 H      1 LIG       0.15700
      7 H2        -88.3462   -4.4233  -42.6381 H      1 LIG       0.15600
      8 H3        -84.4570   -5.7530  -43.9457 H      1 LIG       0.15900
      9 H4        -84.6502   -3.2177  -43.6826 H      1 LIG       0.32200
@<TRIPOS>BOND
      1       1       2 1
      2       1       3 2
      3       2       4 2
      4       3       5 1
      5       4       5 1
      6       1       6 1
      7       2       7 1
      8       3       8 1
      9       5       9 1
@<TRIPOS>ALT_TYPE
CGenFF_4.0_ALT_TYPE_SET
CGenFF_4.0 1 CG2R51 2 CG2R52 3 CG2R51 4 NG2R50 5 NG2R51 6 HGR51 7 HGR52 8 HGR52 9 HGP1
@<TRIPOS>MOLECULE
pyrazole
 9 9 0 0 0
****
USER_CHARGES
INVALID_CHARGES
Pose:  24 Cluster:  24 Fr_nu:  89831 TotEn:    -8.85
@<TRIPOS>ATOM
      1 C1        -74.0528   -3.5632  -29.1378 C.2    1 LIG      -0.25100
      2 C2        -73.9290   -3.5843  -30.5399 C.2    1 LIG       0.13200
      3 C3        -74.7198   -4.7249  -28.8344 C.2    1 LIG      -0.03800
      4 N1        -74.4736   -4.6731  -31.0893 N.2    1 LIG      -0.57800
      5 N2        -74.9459   -5.3472  -30.0269 N.pl3  1 LIG      -0.05900
      6 H1        -73.7066   -2.8119  -28.4434 H      1 LIG       0.15700
      7 H2        -73.4652   -2.8513  -31.1844 H      1 LIG       0.15600
      8 H3        -75.0486   -5.1539  -27.8989 H      1 LIG       0.15900
      9 H4        -75.4161   -6.2289  -30.1889 H      1 LIG       0.32200
@<TRIPOS>BOND
      1       1       2 1
      2       1       3 2
      3       2       4 2
      4       3       5 1
      5       4       5 1
      6       1       6 1
      7       2       7 1
      8       3       8 1
      9       5       9 1
@<TRIPOS>ALT_TYPE
CGenFF_4.0_ALT_TYPE_SET
CGenFF_4.0 1 CG2R51 2 CG2R52 3 CG2R51 4 NG2R50 5 NG2R51 6 HGR51 7 HGR52 8 HGR52 9 HGP1
@<TRIPOS>MOLECULE
pyrazole
 9 9 0 0 0
****
USER_CHARGES
INVALID_CHARGES
Pose:  25 Cluster:  25 Fr_nu: 8058786 TotEn:    -7.56
@<TRIPOS>ATOM
      1 C1        -54.6137   11.9775  -29.0083 C.2    1 LIG      -0.25100
      2 C2        -53.8877   10.9124  -29.5741 C.2    1 LIG       0.13200
      3 C3        -54.3361   11.9070  -27.6650 C.2    1 LIG      -0.03800
      4 N1        -53.2004   10.2163  -28.6647 N.2    1 LIG      -0.57800
      5 N2        -53.4931   10.8454  -27.5138 N.pl3  1 LIG      -0.05900
      6 H1        -55.2489   12.6967  -29.5040 H      1 LIG       0.15700
      7 H2        -53.8313   10.6140  -30.6112 H      1 LIG       0.15600
      8 H3        -54.6569   12.5016  -26.8219 H      1 LIG       0.15900
      9 H4        -53.0826   10.4943  -26.6577 H      1 LIG       0.32200
@<TRIPOS>BOND
      1       1       2 1
      2       1       3 2
      3       2       4 2
      4       3       5 1
      5       4       5 1
      6       1       6 1
      7       2       7 1
      8       3       8 1
      9       5       9 1
@<TRIPOS>ALT_TYPE
CGenFF_4.0_ALT_TYPE_SET
CGenFF_4.0 1 CG2R51 2 CG2R52 3 CG2R51 4 NG2R50 5 NG2R51 6 HGR51 7 HGR52 8 HGR52 9 HGP1
@<TRIPOS>MOLECULE
4_lactone
 9 9 0 0 0
****
USER_CHARGES
INVALID_CHARGES
Pose:   1 Cluster:   1 Fr_nu: 3432799 TotEn:   -23.80
@<TRIPOS>ATOM
      1 C1        -78.4510  -10.3675  -54.7897 C.2    1 LIG       0.04000
      2 C2        -76.9443  -10.5511  -54.5342 C.3    1 LIG       0.11000
      3 C3        -76.8110   -9.6756  -55.7766 C.3    1 LIG       0.08100
      4 O1        -79.4921  -10.7218  -54.2848 O.2    1 LIG      -0.32000
      5 O2        -78.2586   -9.5931  -55.8910 O.3    1 LIG      -0.27100
      6 H1        -76.5931  -10.1066  -53.6016 H      1 LIG       0.09000
      7 H2        -76.5969  -11.5802  -54.6394 H      1 LIG       0.09000
      8 H3        -76.3624   -8.6913  -55.6166 H      1 LIG       0.09000
      9 H4        -76.3660  -10.1606  -56.6498 H      1 LIG       0.09000
@<TRIPOS>BOND
      1       1       2 1
      2       1       4 2
      3       1       5 1
      4       2       3 1
      5       3       5 1
      6       2       6 1
      7       2       7 1
      8       3       8 1
      9       3       9 1
@<TRIPOS>ALT_TYPE
CGenFF_4.0_ALT_TYPE_SET
CGenFF_4.0 1 CG2O4 2 CG3C41 3 CG3C41 4 OG2D1 5 OG3C51 6 HGA2 7 HGA2 8 HGA2 9 HGA2
@<TRIPOS>MOLECULE
4_lactone
 9 9 0 0 0
****
USER_CHARGES
INVALID_CHARGES
Pose:   2 Cluster:   2 Fr_nu: 5518664 TotEn:   -19.05
@<TRIPOS>ATOM
      1 C1        -79.5004  -18.1614  -44.2728 C.2    1 LIG       0.04000
      2 C2        -80.2131  -19.0757  -45.2854 C.3    1 LIG       0.11000
      3 C3        -81.2010  -17.9156  -45.3636 C.3    1 LIG       0.08100
      4 O1        -78.5098  -18.1987  -43.5788 O.2    1 LIG      -0.32000
      5 O2        -80.4205  -17.1669  -44.3911 O.3    1 LIG      -0.27100
      6 H1        -79.6380  -19.2700  -46.1920 H      1 LIG       0.09000
      7 H2        -80.6004  -20.0005  -44.8546 H      1 LIG       0.09000
      8 H3        -81.2492  -17.3986  -46.3259 H      1 LIG       0.09000
      9 H4        -82.2078  -18.1276  -44.9933 H      1 LIG       0.09000
@<TRIPOS>BOND
      1       1       2 1
      2       1       4 2
      3       1       5 1
      4       2       3 1
      5       3       5 1
      6       2       6 1
      7       2       7 1
      8       3       8 1
      9       3       9 1
@<TRIPOS>ALT_TYPE
CGenFF_4.0_ALT_TYPE_SET
CGenFF_4.0 1 CG2O4 2 CG3C41 3 CG3C41 4 OG2D1 5 OG3C51 6 HGA2 7 HGA2 8 HGA2 9 HGA2
@<TRIPOS>MOLECULE
4_lactone
 9 9 0 0 0
****
USER_CHARGES
INVALID_CHARGES
Pose:   3 Cluster:   3 Fr_nu: 5536046 TotEn:   -18.63
@<TRIPOS>ATOM
      1 C1        -53.9660   10.3911  -29.8666 C.2    1 LIG       0.04000
      2 C2        -54.8851   11.4098  -30.5644 C.3    1 LIG       0.11000
      3 C3        -55.0660   10.2817  -31.5755 C.3    1 LIG       0.08100
      4 O1        -53.2768   10.3441  -28.8731 O.2    1 LIG      -0.32000
      5 O2        -54.1717    9.4303  -30.8069 O.3    1 LIG      -0.27100
      6 H1        -55.7726   11.6766  -29.9886 H      1 LIG       0.09000
      7 H2        -54.3679   12.2977  -30.9316 H      1 LIG       0.09000
      8 H3        -56.0721    9.8578  -31.6374 H      1 LIG       0.09000
      9 H4        -54.6722   10.4779  -32.5766 H      1 LIG       0.09000
@<TRIPOS>BOND
      1       1       2 1
      2       1       4 2
      3       1       5 1
      4       2       3 1
      5       3       5 1
      6       2       6 1
      7       2       7 1
      8       3       8 1
      9       3       9 1
@<TRIPOS>ALT_TYPE
CGenFF_4.0_ALT_TYPE_SET
CGenFF_4.0 1 CG2O4 2 CG3C41 3 CG3C41 4 OG2D1 5 OG3C51 6 HGA2 7 HGA2 8 HGA2 9 HGA2
@<TRIPOS>MOLECULE
4_lactone
 9 9 0 0 0
****
USER_CHARGES
INVALID_CHARGES
Pose:   4 Cluster:   4 Fr_nu: 5532096 TotEn:   -18.29
@<TRIPOS>ATOM
      1 C1        -52.0100   11.0550  -27.3318 C.2    1 LIG       0.04000
      2 C2        -52.9784   11.9423  -26.5291 C.3    1 LIG       0.11000
      3 C3        -53.8374   11.8282  -27.7849 C.3    1 LIG       0.08100
      4 O1        -50.9239   10.5462  -27.1715 O.2    1 LIG      -0.32000
      5 O2        -52.8260   10.9968  -28.4183 O.3    1 LIG      -0.27100
      6 H1        -53.3818   11.4655  -25.6344 H      1 LIG       0.09000
      7 H2        -52.5907   12.9381  -26.3083 H      1 LIG       0.09000
      8 H3        -54.7828   11.2921  -27.6650 H      1 LIG       0.09000
      9 H4        -53.9940   12.7599  -28.3354 H      1 LIG       0.09000
@<TRIPOS>BOND
      1       1       2 1
      2       1       4 2
      3       1       5 1
      4       2       3 1
      5       3       5 1
      6       2       6 1
      7       2       7 1
      8       3       8 1
      9       3       9 1
@<TRIPOS>ALT_TYPE
CGenFF_4.0_ALT_TYPE_SET
CGenFF_4.0 1 CG2O4 2 CG3C41 3 CG3C41 4 OG2D1 5 OG3C51 6 HGA2 7 HGA2 8 HGA2 9 HGA2
@<TRIPOS>MOLECULE
4_lactone
 9 9 0 0 0
****
USER_CHARGES
INVALID_CHARGES
Pose:   5 Cluster:   5 Fr_nu: 2872593 TotEn:   -18.05
@<TRIPOS>ATOM
      1 C1        -51.1668    4.1139  -32.5039 C.2    1 LIG       0.04000
      2 C2        -51.2332    3.0546  -33.6187 C.3    1 LIG       0.11000
      3 C3        -51.6158    4.2513  -34.4843 C.3    1 LIG       0.08100
      4 O1        -50.9185    4.1503  -31.3202 O.2    1 LIG      -0.32000
      5 O2        -51.5140    5.1345  -33.3332 O.3    1 LIG      -0.27100
      6 H1        -50.2732    2.5904  -33.8499 H      1 LIG       0.09000
      7 H2        -52.0127    2.3047  -33.4745 H      1 LIG       0.09000
      8 H3        -50.8981    4.5207  -35.2640 H      1 LIG       0.09000
      9 H4        -52.6313    4.2349  -34.8895 H      1 LIG       0.09000
@<TRIPOS>BOND
      1       1       2 1
      2       1       4 2
      3       1       5 1
      4       2       3 1
      5       3       5 1
      6       2       6 1
      7       2       7 1
      8       3       8 1
      9       3       9 1
@<TRIPOS>ALT_TYPE
CGenFF_4.0_ALT_TYPE_SET
CGenFF_4.0 1 CG2O4 2 CG3C41 3 CG3C41 4 OG2D1 5 OG3C51 6 HGA2 7 HGA2 8 HGA2 9 HGA2
@<TRIPOS>MOLECULE
4_lactone
 9 9 0 0 0
****
USER_CHARGES
INVALID_CHARGES
Pose:   6 Cluster:   6 Fr_nu:  86319 TotEn:   -17.49
@<TRIPOS>ATOM
      1 C1        -68.3374   -8.4197  -43.7466 C.2    1 LIG       0.04000
      2 C2        -69.0590   -7.3041  -44.5237 C.3    1 LIG       0.11000
      3 C3        -70.3088   -7.9490  -43.9322 C.3    1 LIG       0.08100
      4 O1        -67.1997   -8.7902  -43.5660 O.2    1 LIG      -0.32000
      5 O2        -69.4921   -8.9442  -43.2553 O.3    1 LIG      -0.27100
      6 H1        -68.8331   -6.2969  -44.1700 H      1 LIG       0.09000
      7 H2        -68.9549   -7.3773  -45.6075 H      1 LIG       0.09000
      8 H3        -70.8675   -7.3345  -43.2210 H      1 LIG       0.09000
      9 H4        -70.9882   -8.4104  -44.6541 H      1 LIG       0.09000
@<TRIPOS>BOND
      1       1       2 1
      2       1       4 2
      3       1       5 1
      4       2       3 1
      5       3       5 1
      6       2       6 1
      7       2       7 1
      8       3       8 1
      9       3       9 1
@<TRIPOS>ALT_TYPE
CGenFF_4.0_ALT_TYPE_SET
CGenFF_4.0 1 CG2O4 2 CG3C41 3 CG3C41 4 OG2D1 5 OG3C51 6 HGA2 7 HGA2 8 HGA2 9 HGA2
@<TRIPOS>MOLECULE
4_lactone
 9 9 0 0 0
****
USER_CHARGES
INVALID_CHARGES
Pose:   7 Cluster:   7 Fr_nu:  52362 TotEn:   -16.31
@<TRIPOS>ATOM
      1 C1        -58.2838    2.2461  -42.3153 C.2    1 LIG       0.04000
      2 C2        -58.9831    2.7069  -43.6067 C.3    1 LIG       0.11000
      3 C3        -58.6000    1.3136  -44.0965 C.3    1 LIG       0.08100
      4 O1        -58.0399    2.7009  -41.2207 O.2    1 LIG      -0.32000
      5 O2        -57.9735    1.0207  -42.8169 O.3    1 LIG      -0.27100
      6 H1        -60.0524    2.8915  -43.4929 H      1 LIG       0.09000
      7 H2        -58.4874    3.5393  -44.1089 H      1 LIG       0.09000
      8 H3        -59.4345    0.6373  -44.3010 H      1 LIG       0.09000
      9 H4        -57.8753    1.2840  -44.9148 H      1 LIG       0.09000
@<TRIPOS>BOND
      1       1       2 1
      2       1       4 2
      3       1       5 1
      4       2       3 1
      5       3       5 1
      6       2       6 1
      7       2       7 1
      8       3       8 1
      9       3       9 1
@<TRIPOS>ALT_TYPE
CGenFF_4.0_ALT_TYPE_SET
CGenFF_4.0 1 CG2O4 2 CG3C41 3 CG3C41 4 OG2D1 5 OG3C51 6 HGA2 7 HGA2 8 HGA2 9 HGA2
@<TRIPOS>MOLECULE
4_lactone
 9 9 0 0 0
****
USER_CHARGES
INVALID_CHARGES
Pose:   8 Cluster:   8 Fr_nu: 4908742 TotEn:   -16.22
@<TRIPOS>ATOM
      1 C1        -40.5672   -3.6113  -47.4246 C.2    1 LIG       0.04000
      2 C2        -40.3692   -5.1051  -47.7382 C.3    1 LIG       0.11000
      3 C3        -41.6433   -4.9167  -48.5561 C.3    1 LIG       0.08100
      4 O1        -40.0083   -2.7520  -46.7815 O.2    1 LIG      -0.32000
      5 O2        -41.6997   -3.5151  -48.1715 O.3    1 LIG      -0.27100
      6 H1        -39.4667   -5.3243  -48.3110 H      1 LIG       0.09000
      7 H2        -40.4560   -5.7581  -46.8682 H      1 LIG       0.09000
      8 H3        -41.5336   -5.0339  -49.6377 H      1 LIG       0.09000
      9 H4        -42.5184   -5.4667  -48.1993 H      1 LIG       0.09000
@<TRIPOS>BOND
      1       1       2 1
      2       1       4 2
      3       1       5 1
      4       2       3 1
      5       3       5 1
      6       2       6 1
      7       2       7 1
      8       3       8 1
      9       3       9 1
@<TRIPOS>ALT_TYPE
CGenFF_4.0_ALT_TYPE_SET
CGenFF_4.0 1 CG2O4 2 CG3C41 3 CG3C41 4 OG2D1 5 OG3C51 6 HGA2 7 HGA2 8 HGA2 9 HGA2
@<TRIPOS>MOLECULE
4_lactone
 9 9 0 0 0
****
USER_CHARGES
INVALID_CHARGES
Pose:   9 Cluster:   9 Fr_nu:  37685 TotEn:   -16.07
@<TRIPOS>ATOM
      1 C1        -77.2703  -22.3200  -29.6422 C.2    1 LIG       0.04000
      2 C2        -78.0687  -21.1871  -28.9726 C.3    1 LIG       0.11000
      3 C3        -77.2054  -20.2976  -29.8622 C.3    1 LIG       0.08100
      4 O1        -77.2216  -23.5281  -29.5931 O.2    1 LIG      -0.32000
      5 O2        -76.5347  -21.4682  -30.4058 O.3    1 LIG      -0.27100
      6 H1        -79.1349  -21.1963  -29.2042 H      1 LIG       0.09000
      7 H2        -77.8961  -21.0949  -27.8991 H      1 LIG       0.09000
      8 H3        -77.7397  -19.7424  -30.6380 H      1 LIG       0.09000
      9 H4        -76.5059  -19.6418  -29.3365 H      1 LIG       0.09000
@<TRIPOS>BOND
      1       1       2 1
      2       1       4 2
      3       1       5 1
      4       2       3 1
      5       3       5 1
      6       2       6 1
      7       2       7 1
      8       3       8 1
      9       3       9 1
@<TRIPOS>ALT_TYPE
CGenFF_4.0_ALT_TYPE_SET
CGenFF_4.0 1 CG2O4 2 CG3C41 3 CG3C41 4 OG2D1 5 OG3C51 6 HGA2 7 HGA2 8 HGA2 9 HGA2
@<TRIPOS>MOLECULE
4_lactone
 9 9 0 0 0
****
USER_CHARGES
INVALID_CHARGES
Pose:  10 Cluster:  10 Fr_nu: 5503874 TotEn:   -15.93
@<TRIPOS>ATOM
      1 C1        -78.0305  -24.2777  -29.4877 C.2    1 LIG       0.04000
      2 C2        -79.3557  -23.6680  -28.9966 C.3    1 LIG       0.11000
      3 C3        -78.7172  -22.3620  -29.4597 C.3    1 LIG       0.08100
      4 O1        -77.5218  -25.3738  -29.5534 O.2    1 LIG      -0.32000
      5 O2        -77.5221  -23.0781  -29.8777 O.3    1 LIG      -0.27100
      6 H1        -80.2315  -23.9930  -29.5603 H      1 LIG       0.09000
      7 H2        -79.5177  -23.7619  -27.9215 H      1 LIG       0.09000
      8 H3        -79.2071  -21.8683  -30.3033 H      1 LIG       0.09000
      9 H4        -78.4965  -21.6388  -28.6698 H      1 LIG       0.09000
@<TRIPOS>BOND
      1       1       2 1
      2       1       4 2
      3       1       5 1
      4       2       3 1
      5       3       5 1
      6       2       6 1
      7       2       7 1
      8       3       8 1
      9       3       9 1
@<TRIPOS>ALT_TYPE
CGenFF_4.0_ALT_TYPE_SET
CGenFF_4.0 1 CG2O4 2 CG3C41 3 CG3C41 4 OG2D1 5 OG3C51 6 HGA2 7 HGA2 8 HGA2 9 HGA2
@<TRIPOS>MOLECULE
4_lactone
 9 9 0 0 0
****
USER_CHARGES
INVALID_CHARGES
Pose:  11 Cluster:  11 Fr_nu:   7512 TotEn:   -15.84
@<TRIPOS>ATOM
      1 C1        -57.8951    1.4677  -42.9214 C.2    1 LIG       0.04000
      2 C2        -58.6978    1.8878  -44.1657 C.3    1 LIG       0.11000
      3 C3        -57.4040    1.5390  -44.8952 C.3    1 LIG       0.08100
      4 O1        -58.0759    1.3860  -41.7276 O.2    1 LIG      -0.32000
      5 O2        -56.7745    1.1767  -43.6351 O.3    1 LIG      -0.27100
      6 H1        -59.5521    1.2448  -44.3828 H      1 LIG       0.09000
      7 H2        -58.9804    2.9418  -44.1784 H      1 LIG       0.09000
      8 H3        -57.4600    0.6866  -45.5777 H      1 LIG       0.09000
      9 H4        -56.8914    2.3781  -45.3737 H      1 LIG       0.09000
@<TRIPOS>BOND
      1       1       2 1
      2       1       4 2
      3       1       5 1
      4       2       3 1
      5       3       5 1
      6       2       6 1
      7       2       7 1
      8       3       8 1
      9       3       9 1
@<TRIPOS>ALT_TYPE
CGenFF_4.0_ALT_TYPE_SET
CGenFF_4.0 1 CG2O4 2 CG3C41 3 CG3C41 4 OG2D1 5 OG3C51 6 HGA2 7 HGA2 8 HGA2 9 HGA2
@<TRIPOS>MOLECULE
4_lactone
 9 9 0 0 0
****
USER_CHARGES
INVALID_CHARGES
Pose:  12 Cluster:  12 Fr_nu: 1596787 TotEn:   -15.71
@<TRIPOS>ATOM
      1 C1        -78.7672  -11.1998  -53.9272 C.2    1 LIG       0.04000
      2 C2        -77.9582  -12.4424  -54.3400 C.3    1 LIG       0.11000
      3 C3        -76.9442  -11.8906  -53.3424 C.3    1 LIG       0.08100
      4 O1        -79.8339  -10.6975  -54.1997 O.2    1 LIG      -0.32000
      5 O2        -77.8192  -10.7649  -53.0543 O.3    1 LIG      -0.27100
      6 H1        -78.4254  -13.3895  -54.0657 H      1 LIG       0.09000
      7 H2        -77.6441  -12.4423  -55.3851 H      1 LIG       0.09000
      8 H3        -76.7713  -12.5044  -52.4543 H      1 LIG       0.09000
      9 H4        -75.9933  -11.5611  -53.7700 H      1 LIG       0.09000
@<TRIPOS>BOND
      1       1       2 1
      2       1       4 2
      3       1       5 1
      4       2       3 1
      5       3       5 1
      6       2       6 1
      7       2       7 1
      8       3       8 1
      9       3       9 1
@<TRIPOS>ALT_TYPE
CGenFF_4.0_ALT_TYPE_SET
CGenFF_4.0 1 CG2O4 2 CG3C41 3 CG3C41 4 OG2D1 5 OG3C51 6 HGA2 7 HGA2 8 HGA2 9 HGA2
@<TRIPOS>MOLECULE
4_lactone
 9 9 0 0 0
****
USER_CHARGES
INVALID_CHARGES
Pose:  13 Cluster:  13 Fr_nu: 4816110 TotEn:   -15.49
@<TRIPOS>ATOM
      1 C1        -78.3018  -22.9111  -29.4628 C.2    1 LIG       0.04000
      2 C2        -79.3542  -22.1939  -28.5983 C.3    1 LIG       0.11000
      3 C3        -78.5459  -20.9528  -28.9647 C.3    1 LIG       0.08100
      4 O1        -78.0601  -24.0414  -29.8210 O.2    1 LIG      -0.32000
      5 O2        -77.6280  -21.7647  -29.7482 O.3    1 LIG      -0.27100
      6 H1        -80.3668  -22.2362  -29.0026 H      1 LIG       0.09000
      7 H2        -79.3347  -22.4791  -27.5451 H      1 LIG       0.09000
      8 H3        -79.0637  -20.2166  -29.5856 H      1 LIG       0.09000
      9 H4        -78.0360  -20.4595  -28.1327 H      1 LIG       0.09000
@<TRIPOS>BOND
      1       1       2 1
      2       1       4 2
      3       1       5 1
      4       2       3 1
      5       3       5 1
      6       2       6 1
      7       2       7 1
      8       3       8 1
      9       3       9 1
@<TRIPOS>ALT_TYPE
CGenFF_4.0_ALT_TYPE_SET
CGenFF_4.0 1 CG2O4 2 CG3C41 3 CG3C41 4 OG2D1 5 OG3C51 6 HGA2 7 HGA2 8 HGA2 9 HGA2
@<TRIPOS>MOLECULE
4_lactone
 9 9 0 0 0
****
USER_CHARGES
INVALID_CHARGES
Pose:  14 Cluster:  14 Fr_nu: 748638 TotEn:   -15.26
@<TRIPOS>ATOM
      1 C1        -67.2258   -7.4119  -43.4847 C.2    1 LIG       0.04000
      2 C2        -67.6631   -5.9917  -43.8860 C.3    1 LIG       0.11000
      3 C3        -68.9173   -6.7109  -44.3736 C.3    1 LIG       0.08100
      4 O1        -66.2683   -7.9379  -42.9643 O.2    1 LIG      -0.32000
      5 O2        -68.3700   -7.9876  -43.9421 O.3    1 LIG      -0.27100
      6 H1        -67.8036   -5.3138  -43.0427 H      1 LIG       0.09000
      7 H2        -67.0445   -5.5378  -44.6619 H      1 LIG       0.09000
      8 H3        -69.8404   -6.4672  -43.8408 H      1 LIG       0.09000
      9 H4        -69.0831   -6.6896  -45.4543 H      1 LIG       0.09000
@<TRIPOS>BOND
      1       1       2 1
      2       1       4 2
      3       1       5 1
      4       2       3 1
      5       3       5 1
      6       2       6 1
      7       2       7 1
      8       3       8 1
      9       3       9 1
@<TRIPOS>ALT_TYPE
CGenFF_4.0_ALT_TYPE_SET
CGenFF_4.0 1 CG2O4 2 CG3C41 3 CG3C41 4 OG2D1 5 OG3C51 6 HGA2 7 HGA2 8 HGA2 9 HGA2
@<TRIPOS>MOLECULE
4_lactone
 9 9 0 0 0
****
USER_CHARGES
INVALID_CHARGES
Pose:  15 Cluster:  15 Fr_nu:  19154 TotEn:   -14.65
@<TRIPOS>ATOM
      1 C1        -69.6922    3.3486  -46.2974 C.2    1 LIG       0.04000
      2 C2        -70.1394    4.0780  -45.0178 C.3    1 LIG       0.11000
      3 C3        -69.5710    2.8402  -44.3303 C.3    1 LIG       0.08100
      4 O1        -69.7115    3.5463  -47.4911 O.2    1 LIG      -0.32000
      5 O2        -69.2057    2.2746  -45.6196 O.3    1 LIG      -0.27100
      6 H1        -69.6074    5.0115  -44.8281 H      1 LIG       0.09000
      7 H2        -71.2193    4.2124  -44.9361 H      1 LIG       0.09000
      8 H3        -68.6931    3.0092  -43.7009 H      1 LIG       0.09000
      9 H4        -70.2999    2.2138  -43.8088 H      1 LIG       0.09000
@<TRIPOS>BOND
      1       1       2 1
      2       1       4 2
      3       1       5 1
      4       2       3 1
      5       3       5 1
      6       2       6 1
      7       2       7 1
      8       3       8 1
      9       3       9 1
@<TRIPOS>ALT_TYPE
CGenFF_4.0_ALT_TYPE_SET
CGenFF_4.0 1 CG2O4 2 CG3C41 3 CG3C41 4 OG2D1 5 OG3C51 6 HGA2 7 HGA2 8 HGA2 9 HGA2
@<TRIPOS>MOLECULE
4_lactone
 9 9 0 0 0
****
USER_CHARGES
INVALID_CHARGES
Pose:  16 Cluster:  16 Fr_nu:  44081 TotEn:   -14.41
@<TRIPOS>ATOM
      1 C1        -69.8348    2.6065  -45.2529 C.2    1 LIG       0.04000
      2 C2        -69.7892    3.2005  -43.8337 C.3    1 LIG       0.11000
      3 C3        -68.3976    3.6546  -44.2639 C.3    1 LIG       0.08100
      4 O1        -70.6140    1.9791  -45.9338 O.2    1 LIG      -0.32000
      5 O2        -68.5855    3.0410  -45.5692 O.3    1 LIG      -0.27100
      6 H1        -70.5147    3.9968  -43.6605 H      1 LIG       0.09000
      7 H2        -69.8200    2.4548  -43.0376 H      1 LIG       0.09000
      8 H3        -68.2556    4.7358  -44.3434 H      1 LIG       0.09000
      9 H4        -67.5643    3.1989  -43.7220 H      1 LIG       0.09000
@<TRIPOS>BOND
      1       1       2 1
      2       1       4 2
      3       1       5 1
      4       2       3 1
      5       3       5 1
      6       2       6 1
      7       2       7 1
      8       3       8 1
      9       3       9 1
@<TRIPOS>ALT_TYPE
CGenFF_4.0_ALT_TYPE_SET
CGenFF_4.0 1 CG2O4 2 CG3C41 3 CG3C41 4 OG2D1 5 OG3C51 6 HGA2 7 HGA2 8 HGA2 9 HGA2
@<TRIPOS>MOLECULE
4_lactone
 9 9 0 0 0
****
USER_CHARGES
INVALID_CHARGES
Pose:  17 Cluster:  17 Fr_nu: 296889 TotEn:   -14.38
@<TRIPOS>ATOM
      1 C1        -58.0010    3.1477  -39.0781 C.2    1 LIG       0.04000
      2 C2        -58.8911    2.0128  -39.6157 C.3    1 LIG       0.11000
      3 C3        -59.6581    2.2436  -38.3171 C.3    1 LIG       0.08100
      4 O1        -57.0147    3.7529  -39.4318 O.2    1 LIG      -0.32000
      5 O2        -58.7306    3.2987  -37.9402 O.3    1 LIG      -0.27100
      6 H1        -59.4264    2.2629  -40.5329 H      1 LIG       0.09000
      7 H2        -58.3827    1.0510  -39.7020 H      1 LIG       0.09000
      8 H3        -60.6771    2.6238  -38.4301 H      1 LIG       0.09000
      9 H4        -59.6365    1.4157  -37.6031 H      1 LIG       0.09000
@<TRIPOS>BOND
      1       1       2 1
      2       1       4 2
      3       1       5 1
      4       2       3 1
      5       3       5 1
      6       2       6 1
      7       2       7 1
      8       3       8 1
      9       3       9 1
@<TRIPOS>ALT_TYPE
CGenFF_4.0_ALT_TYPE_SET
CGenFF_4.0 1 CG2O4 2 CG3C41 3 CG3C41 4 OG2D1 5 OG3C51 6 HGA2 7 HGA2 8 HGA2 9 HGA2
@<TRIPOS>MOLECULE
4_lactone
 9 9 0 0 0
****
USER_CHARGES
INVALID_CHARGES
Pose:  18 Cluster:  18 Fr_nu:    669 TotEn:   -14.25
@<TRIPOS>ATOM
      1 C1        -57.3235    2.9660  -38.9560 C.2    1 LIG       0.04000
      2 C2        -58.3439    2.8877  -40.1057 C.3    1 LIG       0.11000
      3 C3        -59.0947    1.9797  -39.1363 C.3    1 LIG       0.08100
      4 O1        -56.2621    3.5052  -38.7391 O.2    1 LIG      -0.32000
      5 O2        -58.0449    2.1477  -38.1437 O.3    1 LIG      -0.27100
      6 H1        -58.8285    3.8376  -40.3367 H      1 LIG       0.09000
      7 H2        -57.9624    2.4066  -41.0078 H      1 LIG       0.09000
      8 H3        -60.0543    2.3610  -38.7768 H      1 LIG       0.09000
      9 H4        -59.1908    0.9355  -39.4466 H      1 LIG       0.09000
@<TRIPOS>BOND
      1       1       2 1
      2       1       4 2
      3       1       5 1
      4       2       3 1
      5       3       5 1
      6       2       6 1
      7       2       7 1
      8       3       8 1
      9       3       9 1
@<TRIPOS>ALT_TYPE
CGenFF_4.0_ALT_TYPE_SET
CGenFF_4.0 1 CG2O4 2 CG3C41 3 CG3C41 4 OG2D1 5 OG3C51 6 HGA2 7 HGA2 8 HGA2 9 HGA2
@<TRIPOS>MOLECULE
4_lactone
 9 9 0 0 0
****
USER_CHARGES
INVALID_CHARGES
Pose:  19 Cluster:  19 Fr_nu:    533 TotEn:   -13.92
@<TRIPOS>ATOM
      1 C1        -66.8699   -8.3094  -43.1425 C.2    1 LIG       0.04000
      2 C2        -66.0616   -7.0044  -43.0292 C.3    1 LIG       0.11000
      3 C3        -64.9474   -7.9460  -42.5819 C.3    1 LIG       0.08100
      4 O1        -67.9906   -8.6414  -43.4558 O.2    1 LIG      -0.32000
      5 O2        -65.8330   -9.0895  -42.7351 O.3    1 LIG      -0.27100
      6 H1        -65.8991   -6.4969  -43.9813 H      1 LIG       0.09000
      7 H2        -66.4335   -6.3148  -42.2696 H      1 LIG       0.09000
      8 H3        -64.0852   -8.0112  -43.2511 H      1 LIG       0.09000
      9 H4        -64.6184   -7.8287  -41.5457 H      1 LIG       0.09000
@<TRIPOS>BOND
      1       1       2 1
      2       1       4 2
      3       1       5 1
      4       2       3 1
      5       3       5 1
      6       2       6 1
      7       2       7 1
      8       3       8 1
      9       3       9 1
@<TRIPOS>ALT_TYPE
CGenFF_4.0_ALT_TYPE_SET
CGenFF_4.0 1 CG2O4 2 CG3C41 3 CG3C41 4 OG2D1 5 OG3C51 6 HGA2 7 HGA2 8 HGA2 9 HGA2
@<TRIPOS>MOLECULE
4_lactone
 9 9 0 0 0
****
USER_CHARGES
INVALID_CHARGES
Pose:  20 Cluster:  20 Fr_nu: 326349 TotEn:   -13.80
@<TRIPOS>ATOM
      1 C1        -75.1936  -25.2014  -44.4667 C.2    1 LIG       0.04000
      2 C2        -75.0660  -25.6770  -45.9250 C.3    1 LIG       0.11000
      3 C3        -76.5902  -25.6213  -45.8863 C.3    1 LIG       0.08100
      4 O1        -74.4542  -24.9260  -43.5492 O.2    1 LIG      -0.32000
      5 O2        -76.5529  -25.1757  -44.5023 O.3    1 LIG      -0.27100
      6 H1        -74.5824  -24.9575  -46.5876 H      1 LIG       0.09000
      7 H2        -74.6301  -26.6716  -46.0325 H      1 LIG       0.09000
      8 H3        -77.0536  -24.8754  -46.5378 H      1 LIG       0.09000
      9 H4        -77.1000  -26.5837  -45.9849 H      1 LIG       0.09000
@<TRIPOS>BOND
      1       1       2 1
      2       1       4 2
      3       1       5 1
      4       2       3 1
      5       3       5 1
      6       2       6 1
      7       2       7 1
      8       3       8 1
      9       3       9 1
@<TRIPOS>ALT_TYPE
CGenFF_4.0_ALT_TYPE_SET
CGenFF_4.0 1 CG2O4 2 CG3C41 3 CG3C41 4 OG2D1 5 OG3C51 6 HGA2 7 HGA2 8 HGA2 9 HGA2
@<TRIPOS>MOLECULE
4_lactone
 9 9 0 0 0
****
USER_CHARGES
INVALID_CHARGES
Pose:  21 Cluster:  21 Fr_nu: 1353350 TotEn:   -13.68
@<TRIPOS>ATOM
      1 C1        -59.3090   -3.2441  -18.9678 C.2    1 LIG       0.04000
      2 C2        -59.9476   -2.3896  -20.0773 C.3    1 LIG       0.11000
      3 C3        -59.1768   -1.2599  -19.4010 C.3    1 LIG       0.08100
      4 O1        -59.3141   -4.4026  -18.6181 O.2    1 LIG      -0.32000
      5 O2        -58.6503   -2.1905  -18.4149 O.3    1 LIG      -0.27100
      6 H1        -59.6194   -2.6501  -21.0848 H      1 LIG       0.09000
      7 H2        -61.0352   -2.3237  -20.0183 H      1 LIG       0.09000
      8 H3        -58.3782   -0.8087  -19.9962 H      1 LIG       0.09000
      9 H4        -59.7899   -0.4841  -18.9341 H      1 LIG       0.09000
@<TRIPOS>BOND
      1       1       2 1
      2       1       4 2
      3       1       5 1
      4       2       3 1
      5       3       5 1
      6       2       6 1
      7       2       7 1
      8       3       8 1
      9       3       9 1
@<TRIPOS>ALT_TYPE
CGenFF_4.0_ALT_TYPE_SET
CGenFF_4.0 1 CG2O4 2 CG3C41 3 CG3C41 4 OG2D1 5 OG3C51 6 HGA2 7 HGA2 8 HGA2 9 HGA2
@<TRIPOS>MOLECULE
4_lactone
 9 9 0 0 0
****
USER_CHARGES
INVALID_CHARGES
Pose:  22 Cluster:  22 Fr_nu:  92044 TotEn:   -13.67
@<TRIPOS>ATOM
      1 C1        -77.2740  -20.8829  -29.8152 C.2    1 LIG       0.04000
      2 C2        -77.8949  -19.7977  -28.9174 C.3    1 LIG       0.11000
      3 C3        -76.4676  -19.2593  -28.8899 C.3    1 LIG       0.08100
      4 O1        -77.6437  -21.8715  -30.4070 O.2    1 LIG      -0.32000
      5 O2        -76.0252  -20.3487  -29.7461 O.3    1 LIG      -0.27100
      6 H1        -78.6290  -19.1680  -29.4225 H      1 LIG       0.09000
      7 H2        -78.2792  -20.1721  -27.9672 H      1 LIG       0.09000
      8 H3        -76.3191  -18.2864  -29.3662 H      1 LIG       0.09000
      9 H4        -75.9717  -19.2872  -27.9157 H      1 LIG       0.09000
@<TRIPOS>BOND
      1       1       2 1
      2       1       4 2
      3       1       5 1
      4       2       3 1
      5       3       5 1
      6       2       6 1
      7       2       7 1
      8       3       8 1
      9       3       9 1
@<TRIPOS>ALT_TYPE
CGenFF_4.0_ALT_TYPE_SET
CGenFF_4.0 1 CG2O4 2 CG3C41 3 CG3C41 4 OG2D1 5 OG3C51 6 HGA2 7 HGA2 8 HGA2 9 HGA2
@<TRIPOS>MOLECULE
4_lactone
 9 9 0 0 0
****
USER_CHARGES
INVALID_CHARGES
Pose:  23 Cluster:  23 Fr_nu: 5454098 TotEn:   -13.53
@<TRIPOS>ATOM
      1 C1        -62.4332   -9.9855  -13.2779 C.2    1 LIG       0.04000
      2 C2        -62.8261   -9.0925  -12.0874 C.3    1 LIG       0.11000
      3 C3        -62.1606  -10.1972  -11.2720 C.3    1 LIG       0.08100
      4 O1        -62.5396   -9.9650  -14.4831 O.2    1 LIG      -0.32000
      5 O2        -61.8571  -10.9325  -12.4897 O.3    1 LIG      -0.27100
      6 H1        -62.3235   -8.1241  -12.0719 H      1 LIG       0.09000
      7 H2        -63.9030   -8.9835  -11.9488 H      1 LIG       0.09000
      8 H3        -61.2512   -9.9091  -10.7377 H      1 LIG       0.09000
      9 H4        -62.8258  -10.7646  -10.6153 H      1 LIG       0.09000
@<TRIPOS>BOND
      1       1       2 1
      2       1       4 2
      3       1       5 1
      4       2       3 1
      5       3       5 1
      6       2       6 1
      7       2       7 1
      8       3       8 1
      9       3       9 1
@<TRIPOS>ALT_TYPE
CGenFF_4.0_ALT_TYPE_SET
CGenFF_4.0 1 CG2O4 2 CG3C41 3 CG3C41 4 OG2D1 5 OG3C51 6 HGA2 7 HGA2 8 HGA2 9 HGA2
@<TRIPOS>MOLECULE
4_lactone
 9 9 0 0 0
****
USER_CHARGES
INVALID_CHARGES
Pose:  24 Cluster:  24 Fr_nu:  19915 TotEn:   -13.44
@<TRIPOS>ATOM
      1 C1        -70.4794    2.3485  -45.5998 C.2    1 LIG       0.04000
      2 C2        -70.0767    3.5321  -44.7020 C.3    1 LIG       0.11000
      3 C3        -69.1668    3.8791  -45.8765 C.3    1 LIG       0.08100
      4 O1        -71.2284    1.3997  -45.5441 O.2    1 LIG      -0.32000
      5 O2        -69.6439    2.7160  -46.6081 O.3    1 LIG      -0.27100
      6 H1        -70.8856    4.2373  -44.5050 H      1 LIG       0.09000
      7 H2        -69.5710    3.2399  -43.7802 H      1 LIG       0.09000
      8 H3        -69.4032    4.8095  -46.4000 H      1 LIG       0.09000
      9 H4        -68.0937    3.8156  -45.6766 H      1 LIG       0.09000
@<TRIPOS>BOND
      1       1       2 1
      2       1       4 2
      3       1       5 1
      4       2       3 1
      5       3       5 1
      6       2       6 1
      7       2       7 1
      8       3       8 1
      9       3       9 1
@<TRIPOS>ALT_TYPE
CGenFF_4.0_ALT_TYPE_SET
CGenFF_4.0 1 CG2O4 2 CG3C41 3 CG3C41 4 OG2D1 5 OG3C51 6 HGA2 7 HGA2 8 HGA2 9 HGA2
@<TRIPOS>MOLECULE
4_lactone
 9 9 0 0 0
****
USER_CHARGES
INVALID_CHARGES
Pose:  25 Cluster:  25 Fr_nu: 5534552 TotEn:   -13.25
@<TRIPOS>ATOM
      1 C1        -85.5271   -3.0428  -45.4680 C.2    1 LIG       0.04000
      2 C2        -84.1956   -3.7570  -45.7614 C.3    1 LIG       0.11000
      3 C3        -84.9143   -4.1842  -47.0377 C.3    1 LIG       0.08100
      4 O1        -85.9965   -2.3536  -44.5910 O.2    1 LIG      -0.32000
      5 O2        -86.1069   -3.4610  -46.6250 O.3    1 LIG      -0.27100
      6 H1        -83.3489   -3.0825  -45.8978 H      1 LIG       0.09000
      7 H2        -83.9563   -4.5585  -45.0606 H      1 LIG       0.09000
      8 H3        -84.5031   -3.7854  -47.9690 H      1 LIG       0.09000
      9 H4        -85.1076   -5.2561  -47.1338 H      1 LIG       0.09000
@<TRIPOS>BOND
      1       1       2 1
      2       1       4 2
      3       1       5 1
      4       2       3 1
      5       3       5 1
      6       2       6 1
      7       2       7 1
      8       3       8 1
      9       3       9 1
@<TRIPOS>ALT_TYPE
CGenFF_4.0_ALT_TYPE_SET
CGenFF_4.0 1 CG2O4 2 CG3C41 3 CG3C41 4 OG2D1 5 OG3C51 6 HGA2 7 HGA2 8 HGA2 9 HGA2
@<TRIPOS>MOLECULE
4_lactone
 9 9 0 0 0
****
USER_CHARGES
INVALID_CHARGES
Pose:  26 Cluster:  26 Fr_nu: 3432362 TotEn:   -13.24
@<TRIPOS>ATOM
      1 C1        -78.6901  -11.5842  -54.7848 C.2    1 LIG       0.04000
      2 C2        -77.2114  -11.4496  -54.3792 C.3    1 LIG       0.11000
      3 C3        -77.1539  -10.5140  -55.5831 C.3    1 LIG       0.08100
      4 O1        -79.6722  -12.1755  -54.3972 O.2    1 LIG      -0.32000
      5 O2        -78.5667  -10.7405  -55.8444 O.3    1 LIG      -0.27100
      6 H1        -77.0572  -10.9799  -53.4065 H      1 LIG       0.09000
      7 H2        -76.6390  -12.3743  -54.4691 H      1 LIG       0.09000
      8 H3        -76.9489   -9.4640  -55.3576 H      1 LIG       0.09000
      9 H4        -76.5318  -10.8543  -56.4155 H      1 LIG       0.09000
@<TRIPOS>BOND
      1       1       2 1
      2       1       4 2
      3       1       5 1
      4       2       3 1
      5       3       5 1
      6       2       6 1
      7       2       7 1
      8       3       8 1
      9       3       9 1
@<TRIPOS>ALT_TYPE
CGenFF_4.0_ALT_TYPE_SET
CGenFF_4.0 1 CG2O4 2 CG3C41 3 CG3C41 4 OG2D1 5 OG3C51 6 HGA2 7 HGA2 8 HGA2 9 HGA2
@<TRIPOS>MOLECULE
4_lactone
 9 9 0 0 0
****
USER_CHARGES
INVALID_CHARGES
Pose:  27 Cluster:  27 Fr_nu: 810609 TotEn:   -13.01
@<TRIPOS>ATOM
      1 C1        -68.4559    3.5690  -45.7764 C.2    1 LIG       0.04000
      2 C2        -69.7592    4.2290  -45.2916 C.3    1 LIG       0.11000
      3 C3        -69.7795    3.0540  -44.3185 C.3    1 LIG       0.08100
      4 O1        -67.6068    3.7774  -46.6131 O.2    1 LIG      -0.32000
      5 O2        -68.5378    2.5477  -44.8820 O.3    1 LIG      -0.27100
      6 H1        -69.6197    5.2135  -44.8424 H      1 LIG       0.09000
      7 H2        -70.5560    4.2416  -46.0370 H      1 LIG       0.09000
      8 H3        -69.6671    3.3119  -43.2619 H      1 LIG       0.09000
      9 H4        -70.6004    2.3443  -44.4531 H      1 LIG       0.09000
@<TRIPOS>BOND
      1       1       2 1
      2       1       4 2
      3       1       5 1
      4       2       3 1
      5       3       5 1
      6       2       6 1
      7       2       7 1
      8       3       8 1
      9       3       9 1
@<TRIPOS>ALT_TYPE
CGenFF_4.0_ALT_TYPE_SET
CGenFF_4.0 1 CG2O4 2 CG3C41 3 CG3C41 4 OG2D1 5 OG3C51 6 HGA2 7 HGA2 8 HGA2 9 HGA2
@<TRIPOS>MOLECULE
4_lactone
 9 9 0 0 0
****
USER_CHARGES
INVALID_CHARGES
Pose:  28 Cluster:  28 Fr_nu: 619994 TotEn:   -12.90
@<TRIPOS>ATOM
      1 C1        -69.1505   -8.4821  -43.7244 C.2    1 LIG       0.04000
      2 C2        -70.4371   -9.2919  -43.4832 C.3    1 LIG       0.11000
      3 C3        -71.1166   -8.0120  -43.9609 C.3    1 LIG       0.08100
      4 O1        -67.9567   -8.6507  -43.6214 O.2    1 LIG      -0.32000
      5 O2        -69.8216   -7.3744  -44.1395 O.3    1 LIG      -0.27100
      6 H1        -70.5470  -10.1587  -44.1366 H      1 LIG       0.09000
      7 H2        -70.6068   -9.5577  -42.4385 H      1 LIG       0.09000
      8 H3        -71.6617   -8.0893  -44.9056 H      1 LIG       0.09000
      9 H4        -71.7210   -7.4915  -43.2130 H      1 LIG       0.09000
@<TRIPOS>BOND
      1       1       2 1
      2       1       4 2
      3       1       5 1
      4       2       3 1
      5       3       5 1
      6       2       6 1
      7       2       7 1
      8       3       8 1
      9       3       9 1
@<TRIPOS>ALT_TYPE
CGenFF_4.0_ALT_TYPE_SET
CGenFF_4.0 1 CG2O4 2 CG3C41 3 CG3C41 4 OG2D1 5 OG3C51 6 HGA2 7 HGA2 8 HGA2 9 HGA2
@<TRIPOS>MOLECULE
4_lactone
 9 9 0 0 0
****
USER_CHARGES
INVALID_CHARGES
Pose:  29 Cluster:  29 Fr_nu: 1755114 TotEn:   -12.74
@<TRIPOS>ATOM
      1 C1        -77.6342  -10.1830  -55.6643 C.2    1 LIG       0.04000
      2 C2        -76.4664   -9.4042  -55.0328 C.3    1 LIG       0.11000
      3 C3        -76.3135   -8.8451  -56.4441 C.3    1 LIG       0.08100
      4 O1        -78.4675  -10.9858  -55.3100 O.2    1 LIG      -0.32000
      5 O2        -77.4400   -9.6454  -56.8983 O.3    1 LIG      -0.27100
      6 H1        -76.7706   -8.6865  -54.2694 H      1 LIG       0.09000
      7 H2        -75.6486  -10.0354  -54.6813 H      1 LIG       0.09000
      8 H3        -76.5091   -7.7749  -56.5534 H      1 LIG       0.09000
      9 H4        -75.3908   -9.1195  -56.9627 H      1 LIG       0.09000
@<TRIPOS>BOND
      1       1       2 1
      2       1       4 2
      3       1       5 1
      4       2       3 1
      5       3       5 1
      6       2       6 1
      7       2       7 1
      8       3       8 1
      9       3       9 1
@<TRIPOS>ALT_TYPE
CGenFF_4.0_ALT_TYPE_SET
CGenFF_4.0 1 CG2O4 2 CG3C41 3 CG3C41 4 OG2D1 5 OG3C51 6 HGA2 7 HGA2 8 HGA2 9 HGA2
@<TRIPOS>MOLECULE
4_lactone
 9 9 0 0 0
****
USER_CHARGES
INVALID_CHARGES
Pose:  30 Cluster:  30 Fr_nu:  31212 TotEn:   -12.67
@<TRIPOS>ATOM
      1 C1        -65.2586   -6.9799  -55.8440 C.2    1 LIG       0.04000
      2 C2        -63.8402   -6.3920  -55.7362 C.3    1 LIG       0.11000
      3 C3        -64.0897   -5.9956  -57.1883 C.3    1 LIG       0.08100
      4 O1        -66.0364   -7.5723  -55.1309 O.2    1 LIG      -0.32000
      5 O2        -65.4130   -6.5975  -57.1400 O.3    1 LIG      -0.27100
      6 H1        -63.7528   -5.5664  -55.0282 H      1 LIG       0.09000
      7 H2        -63.0601   -7.1378  -55.5752 H      1 LIG       0.09000
      8 H3        -64.1424   -4.9211  -57.3837 H      1 LIG       0.09000
      9 H4        -63.4515   -6.4873  -57.9277 H      1 LIG       0.09000
@<TRIPOS>BOND
      1       1       2 1
      2       1       4 2
      3       1       5 1
      4       2       3 1
      5       3       5 1
      6       2       6 1
      7       2       7 1
      8       3       8 1
      9       3       9 1
@<TRIPOS>ALT_TYPE
CGenFF_4.0_ALT_TYPE_SET
CGenFF_4.0 1 CG2O4 2 CG3C41 3 CG3C41 4 OG2D1 5 OG3C51 6 HGA2 7 HGA2 8 HGA2 9 HGA2
@<TRIPOS>MOLECULE
4_lactone
 9 9 0 0 0
****
USER_CHARGES
INVALID_CHARGES
Pose:  31 Cluster:  31 Fr_nu: 5289348 TotEn:   -12.38
@<TRIPOS>ATOM
      1 C1        -58.7235   -3.4299  -18.9029 C.2    1 LIG       0.04000
      2 C2        -58.7463   -1.9008  -18.7280 C.3    1 LIG       0.11000
      3 C3        -57.2990   -2.1103  -18.2931 C.3    1 LIG       0.08100
      4 O1        -59.4891   -4.3007  -19.2492 O.2    1 LIG      -0.32000
      5 O2        -57.4284   -3.5437  -18.5036 O.3    1 LIG      -0.27100
      6 H1        -58.8861   -1.3480  -19.6582 H      1 LIG       0.09000
      7 H2        -59.4292   -1.5515  -17.9518 H      1 LIG       0.09000
      8 H3        -56.5398   -1.6736  -18.9476 H      1 LIG       0.09000
      9 H4        -57.0821   -1.8759  -17.2473 H      1 LIG       0.09000
@<TRIPOS>BOND
      1       1       2 1
      2       1       4 2
      3       1       5 1
      4       2       3 1
      5       3       5 1
      6       2       6 1
      7       2       7 1
      8       3       8 1
      9       3       9 1
@<TRIPOS>ALT_TYPE
CGenFF_4.0_ALT_TYPE_SET
CGenFF_4.0 1 CG2O4 2 CG3C41 3 CG3C41 4 OG2D1 5 OG3C51 6 HGA2 7 HGA2 8 HGA2 9 HGA2
@<TRIPOS>MOLECULE
4_lactone
 9 9 0 0 0
****
USER_CHARGES
INVALID_CHARGES
Pose:  32 Cluster:  32 Fr_nu: 1625380 TotEn:   -12.22
@<TRIPOS>ATOM
      1 C1        -77.6681   -9.0734  -55.7769 C.2    1 LIG       0.04000
      2 C2        -76.1370   -9.2222  -55.8285 C.3    1 LIG       0.11000
      3 C3        -76.3791  -10.2361  -54.7143 C.3    1 LIG       0.08100
      4 O1        -78.5225   -8.4308  -56.3438 O.2    1 LIG      -0.32000
      5 O2        -77.8107   -9.9880  -54.7805 O.3    1 LIG      -0.27100
      6 H1        -75.7604   -9.6311  -56.7674 H      1 LIG       0.09000
      7 H2        -75.5921   -8.3217  -55.5404 H      1 LIG       0.09000
      8 H3        -76.1381  -11.2744  -54.9581 H      1 LIG       0.09000
      9 H4        -75.9698   -9.9687  -53.7362 H      1 LIG       0.09000
@<TRIPOS>BOND
      1       1       2 1
      2       1       4 2
      3       1       5 1
      4       2       3 1
      5       3       5 1
      6       2       6 1
      7       2       7 1
      8       3       8 1
      9       3       9 1
@<TRIPOS>ALT_TYPE
CGenFF_4.0_ALT_TYPE_SET
CGenFF_4.0 1 CG2O4 2 CG3C41 3 CG3C41 4 OG2D1 5 OG3C51 6 HGA2 7 HGA2 8 HGA2 9 HGA2
@<TRIPOS>MOLECULE
4_lactone
 9 9 0 0 0
****
USER_CHARGES
INVALID_CHARGES
Pose:  33 Cluster:  33 Fr_nu:  32032 TotEn:   -11.96
@<TRIPOS>ATOM
      1 C1        -58.5560    3.5350  -37.6638 C.2    1 LIG       0.04000
      2 C2        -59.7817    2.8538  -38.2984 C.3    1 LIG       0.11000
      3 C3        -58.7297    2.1923  -39.1836 C.3    1 LIG       0.08100
      4 O1        -58.3345    4.3302  -36.7790 O.2    1 LIG      -0.32000
      5 O2        -57.6729    2.9103  -38.4883 O.3    1 LIG      -0.27100
      6 H1        -60.3200    2.1868  -37.6233 H      1 LIG       0.09000
      7 H2        -60.4619    3.5418  -38.8032 H      1 LIG       0.09000
      8 H3        -58.6256    1.1101  -39.0676 H      1 LIG       0.09000
      9 H4        -58.7681    2.4608  -40.2429 H      1 LIG       0.09000
@<TRIPOS>BOND
      1       1       2 1
      2       1       4 2
      3       1       5 1
      4       2       3 1
      5       3       5 1
      6       2       6 1
      7       2       7 1
      8       3       8 1
      9       3       9 1
@<TRIPOS>ALT_TYPE
CGenFF_4.0_ALT_TYPE_SET
CGenFF_4.0 1 CG2O4 2 CG3C41 3 CG3C41 4 OG2D1 5 OG3C51 6 HGA2 7 HGA2 8 HGA2 9 HGA2
@<TRIPOS>MOLECULE
4_lactone
 9 9 0 0 0
****
USER_CHARGES
INVALID_CHARGES
Pose:  34 Cluster:  34 Fr_nu: 5535012 TotEn:   -11.67
@<TRIPOS>ATOM
      1 C1        -86.2184   -3.3135  -44.3426 C.2    1 LIG       0.04000
      2 C2        -85.4492   -4.6455  -44.3993 C.3    1 LIG       0.11000
      3 C3        -84.7051   -3.9589  -45.5407 C.3    1 LIG       0.08100
      4 O1        -87.1148   -2.8269  -43.6913 O.2    1 LIG      -0.32000
      5 O2        -85.5154   -2.7634  -45.3687 O.3    1 LIG      -0.27100
      6 H1        -84.8573   -4.8564  -43.5073 H      1 LIG       0.09000
      7 H2        -86.0630   -5.5026  -44.6808 H      1 LIG       0.09000
      8 H3        -83.6455   -3.7570  -45.3617 H      1 LIG       0.09000
      9 H4        -84.8475   -4.4017  -46.5303 H      1 LIG       0.09000
@<TRIPOS>BOND
      1       1       2 1
      2       1       4 2
      3       1       5 1
      4       2       3 1
      5       3       5 1
      6       2       6 1
      7       2       7 1
      8       3       8 1
      9       3       9 1
@<TRIPOS>ALT_TYPE
CGenFF_4.0_ALT_TYPE_SET
CGenFF_4.0 1 CG2O4 2 CG3C41 3 CG3C41 4 OG2D1 5 OG3C51 6 HGA2 7 HGA2 8 HGA2 9 HGA2
@<TRIPOS>MOLECULE
4_lactone
 9 9 0 0 0
****
USER_CHARGES
INVALID_CHARGES
Pose:  35 Cluster:  35 Fr_nu: 4532780 TotEn:   -11.67
@<TRIPOS>ATOM
      1 C1        -72.0854   -3.5104  -31.5530 C.2    1 LIG       0.04000
      2 C2        -73.4140   -3.4294  -30.7800 C.3    1 LIG       0.11000
      3 C3        -72.5412   -2.7876  -29.7057 C.3    1 LIG       0.08100
      4 O1        -71.7010   -3.9089  -32.6289 O.2    1 LIG      -0.32000
      5 O2        -71.3676   -2.9326  -30.5526 O.3    1 LIG      -0.27100
      6 H1        -74.1574   -2.7759  -31.2391 H      1 LIG       0.09000
      7 H2        -73.8415   -4.4009  -30.5263 H      1 LIG       0.09000
      8 H3        -72.7538   -1.7375  -29.4877 H      1 LIG       0.09000
      9 H4        -72.4399   -3.3573  -28.7779 H      1 LIG       0.09000
@<TRIPOS>BOND
      1       1       2 1
      2       1       4 2
      3       1       5 1
      4       2       3 1
      5       3       5 1
      6       2       6 1
      7       2       7 1
      8       3       8 1
      9       3       9 1
@<TRIPOS>ALT_TYPE
CGenFF_4.0_ALT_TYPE_SET
CGenFF_4.0 1 CG2O4 2 CG3C41 3 CG3C41 4 OG2D1 5 OG3C51 6 HGA2 7 HGA2 8 HGA2 9 HGA2
@<TRIPOS>MOLECULE
4_lactone
 9 9 0 0 0
****
USER_CHARGES
INVALID_CHARGES
Pose:  36 Cluster:  36 Fr_nu: 4283436 TotEn:   -11.45
@<TRIPOS>ATOM
      1 C1        -53.7689   10.1139  -30.1983 C.2    1 LIG       0.04000
      2 C2        -54.5495    9.7997  -31.4871 C.3    1 LIG       0.11000
      3 C3        -54.1489   11.2234  -31.8617 C.3    1 LIG       0.08100
      4 O1        -53.4831    9.5489  -29.1671 O.2    1 LIG      -0.32000
      5 O2        -53.4488   11.3745  -30.5958 O.3    1 LIG      -0.27100
      6 H1        -54.1074    9.0080  -32.0940 H      1 LIG       0.09000
      7 H2        -55.6166    9.6323  -31.3318 H      1 LIG       0.09000
      8 H3        -53.4682   11.3156  -32.7125 H      1 LIG       0.09000
      9 H4        -54.9727   11.9367  -31.9529 H      1 LIG       0.09000
@<TRIPOS>BOND
      1       1       2 1
      2       1       4 2
      3       1       5 1
      4       2       3 1
      5       3       5 1
      6       2       6 1
      7       2       7 1
      8       3       8 1
      9       3       9 1
@<TRIPOS>ALT_TYPE
CGenFF_4.0_ALT_TYPE_SET
CGenFF_4.0 1 CG2O4 2 CG3C41 3 CG3C41 4 OG2D1 5 OG3C51 6 HGA2 7 HGA2 8 HGA2 9 HGA2
@<TRIPOS>MOLECULE
4_lactone
 9 9 0 0 0
****
USER_CHARGES
INVALID_CHARGES
Pose:  37 Cluster:  37 Fr_nu: 443710 TotEn:   -11.37
@<TRIPOS>ATOM
      1 C1        -74.3301  -10.9435  -52.5925 C.2    1 LIG       0.04000
      2 C2        -75.8108  -11.1033  -52.9815 C.3    1 LIG       0.11000
      3 C3        -75.9992  -11.2818  -51.4780 C.3    1 LIG       0.08100
      4 O1        -73.2760  -10.7452  -53.1527 O.2    1 LIG      -0.32000
      5 O2        -74.5704  -11.1124  -51.2646 O.3    1 LIG      -0.27100
      6 H1        -76.2578  -10.2056  -53.4115 H      1 LIG       0.09000
      7 H2        -76.0181  -11.9827  -53.5934 H      1 LIG       0.09000
      8 H3        -76.5771  -10.5005  -50.9769 H      1 LIG       0.09000
      9 H4        -76.3384  -12.2713  -51.1594 H      1 LIG       0.09000
@<TRIPOS>BOND
      1       1       2 1
      2       1       4 2
      3       1       5 1
      4       2       3 1
      5       3       5 1
      6       2       6 1
      7       2       7 1
      8       3       8 1
      9       3       9 1
@<TRIPOS>ALT_TYPE
CGenFF_4.0_ALT_TYPE_SET
CGenFF_4.0 1 CG2O4 2 CG3C41 3 CG3C41 4 OG2D1 5 OG3C51 6 HGA2 7 HGA2 8 HGA2 9 HGA2
@<TRIPOS>MOLECULE
4_lactone
 9 9 0 0 0
****
USER_CHARGES
INVALID_CHARGES
Pose:  38 Cluster:  38 Fr_nu: 1442258 TotEn:   -11.26
@<TRIPOS>ATOM
      1 C1        -70.3573    2.9990  -45.1666 C.2    1 LIG       0.04000
      2 C2        -70.5252    4.4303  -45.7073 C.3    1 LIG       0.11000
      3 C3        -69.0144    4.4908  -45.5035 C.3    1 LIG       0.08100
      4 O1        -71.0636    2.0459  -44.9280 O.2    1 LIG      -0.32000
      5 O2        -69.0121    3.1230  -45.0091 O.3    1 LIG      -0.27100
      6 H1        -70.8658    4.4783  -46.7428 H      1 LIG       0.09000
      7 H2        -71.1174    5.0829  -45.0637 H      1 LIG       0.09000
      8 H3        -68.4172    4.5915  -46.4140 H      1 LIG       0.09000
      9 H4        -68.6691    5.1943  -44.7409 H      1 LIG       0.09000
@<TRIPOS>BOND
      1       1       2 1
      2       1       4 2
      3       1       5 1
      4       2       3 1
      5       3       5 1
      6       2       6 1
      7       2       7 1
      8       3       8 1
      9       3       9 1
@<TRIPOS>ALT_TYPE
CGenFF_4.0_ALT_TYPE_SET
CGenFF_4.0 1 CG2O4 2 CG3C41 3 CG3C41 4 OG2D1 5 OG3C51 6 HGA2 7 HGA2 8 HGA2 9 HGA2
@<TRIPOS>MOLECULE
4_lactone
 9 9 0 0 0
****
USER_CHARGES
INVALID_CHARGES
Pose:  39 Cluster:  39 Fr_nu:  42020 TotEn:   -11.09
@<TRIPOS>ATOM
      1 C1        -68.0595    3.4086  -45.6549 C.2    1 LIG       0.04000
      2 C2        -68.9383    3.1822  -44.4116 C.3    1 LIG       0.11000
      3 C3        -67.6221    3.3857  -43.6672 C.3    1 LIG       0.08100
      4 O1        -68.2034    3.4439  -46.8558 O.2    1 LIG      -0.32000
      5 O2        -66.9227    3.5787  -44.9279 O.3    1 LIG      -0.27100
      6 H1        -69.6951    3.9524  -44.2548 H      1 LIG       0.09000
      7 H2        -69.3700    2.1821  -44.3475 H      1 LIG       0.09000
      8 H3        -67.5680    4.2766  -43.0356 H      1 LIG       0.09000
      9 H4        -67.2451    2.5121  -43.1283 H      1 LIG       0.09000
@<TRIPOS>BOND
      1       1       2 1
      2       1       4 2
      3       1       5 1
      4       2       3 1
      5       3       5 1
      6       2       6 1
      7       2       7 1
      8       3       8 1
      9       3       9 1
@<TRIPOS>ALT_TYPE
CGenFF_4.0_ALT_TYPE_SET
CGenFF_4.0 1 CG2O4 2 CG3C41 3 CG3C41 4 OG2D1 5 OG3C51 6 HGA2 7 HGA2 8 HGA2 9 HGA2
@<TRIPOS>MOLECULE
4_lactone
 9 9 0 0 0
****
USER_CHARGES
INVALID_CHARGES
Pose:  40 Cluster:  40 Fr_nu: 5535720 TotEn:   -11.04
@<TRIPOS>ATOM
      1 C1        -53.8940   10.8098  -28.8393 C.2    1 LIG       0.04000
      2 C2        -54.4894   11.0407  -30.2398 C.3    1 LIG       0.11000
      3 C3        -55.4885   11.9035  -29.4748 C.3    1 LIG       0.08100
      4 O1        -52.9729   10.1957  -28.3506 O.2    1 LIG      -0.32000
      5 O2        -54.8187   11.5929  -28.2216 O.3    1 LIG      -0.27100
      6 H1        -53.8273   11.5754  -30.9227 H      1 LIG       0.09000
      7 H2        -54.8970   10.1413  -30.7042 H      1 LIG       0.09000
      8 H3        -55.4560   12.9740  -29.6948 H      1 LIG       0.09000
      9 H4        -56.5213   11.5443  -29.4780 H      1 LIG       0.09000
@<TRIPOS>BOND
      1       1       2 1
      2       1       4 2
      3       1       5 1
      4       2       3 1
      5       3       5 1
      6       2       6 1
      7       2       7 1
      8       3       8 1
      9       3       9 1
@<TRIPOS>ALT_TYPE
CGenFF_4.0_ALT_TYPE_SET
CGenFF_4.0 1 CG2O4 2 CG3C41 3 CG3C41 4 OG2D1 5 OG3C51 6 HGA2 7 HGA2 8 HGA2 9 HGA2
@<TRIPOS>MOLECULE
4_lactone
 9 9 0 0 0
****
USER_CHARGES
INVALID_CHARGES
Pose:  41 Cluster:  41 Fr_nu: 777142 TotEn:   -11.01
@<TRIPOS>ATOM
      1 C1        -68.7386    3.6008  -45.0174 C.2    1 LIG       0.04000
      2 C2        -70.2547    3.7927  -44.8337 C.3    1 LIG       0.11000
      3 C3        -70.3351    2.8826  -46.0557 C.3    1 LIG       0.08100
      4 O1        -67.7200    3.9683  -44.4773 O.2    1 LIG      -0.32000
      5 O2        -68.8840    2.7958  -46.1039 O.3    1 LIG      -0.27100
      6 H1        -70.6475    3.3749  -43.9054 H      1 LIG       0.09000
      7 H2        -70.5950    4.8187  -44.9830 H      1 LIG       0.09000
      8 H3        -70.7922    1.9036  -45.8880 H      1 LIG       0.09000
      9 H4        -70.7402    3.3432  -46.9609 H      1 LIG       0.09000
@<TRIPOS>BOND
      1       1       2 1
      2       1       4 2
      3       1       5 1
      4       2       3 1
      5       3       5 1
      6       2       6 1
      7       2       7 1
      8       3       8 1
      9       3       9 1
@<TRIPOS>ALT_TYPE
CGenFF_4.0_ALT_TYPE_SET
CGenFF_4.0 1 CG2O4 2 CG3C41 3 CG3C41 4 OG2D1 5 OG3C51 6 HGA2 7 HGA2 8 HGA2 9 HGA2
@<TRIPOS>MOLECULE
4_lactone
 9 9 0 0 0
****
USER_CHARGES
INVALID_CHARGES
Pose:  42 Cluster:  42 Fr_nu: 687833 TotEn:   -10.65
@<TRIPOS>ATOM
      1 C1        -78.1644  -11.1916  -53.8993 C.2    1 LIG       0.04000
      2 C2        -77.1587  -11.7045  -52.8531 C.3    1 LIG       0.11000
      3 C3        -76.3691  -10.4676  -53.2708 C.3    1 LIG       0.08100
      4 O1        -79.2367  -11.5286  -54.3477 O.2    1 LIG      -0.32000
      5 O2        -77.4078  -10.1090  -54.2237 O.3    1 LIG      -0.27100
      6 H1        -77.5388  -11.7007  -51.8304 H      1 LIG       0.09000
      7 H2        -76.7049  -12.6645  -53.1048 H      1 LIG       0.09000
      8 H3        -76.2467   -9.7013  -52.5005 H      1 LIG       0.09000
      9 H4        -75.4160  -10.6628  -53.7700 H      1 LIG       0.09000
@<TRIPOS>BOND
      1       1       2 1
      2       1       4 2
      3       1       5 1
      4       2       3 1
      5       3       5 1
      6       2       6 1
      7       2       7 1
      8       3       8 1
      9       3       9 1
@<TRIPOS>ALT_TYPE
CGenFF_4.0_ALT_TYPE_SET
CGenFF_4.0 1 CG2O4 2 CG3C41 3 CG3C41 4 OG2D1 5 OG3C51 6 HGA2 7 HGA2 8 HGA2 9 HGA2
@<TRIPOS>MOLECULE
4_lactone
 9 9 0 0 0
****
USER_CHARGES
INVALID_CHARGES
Pose:  43 Cluster:  43 Fr_nu: 1625149 TotEn:   -10.52
@<TRIPOS>ATOM
      1 C1        -77.7872   -9.9484  -55.0120 C.2    1 LIG       0.04000
      2 C2        -76.3409  -10.3609  -54.6845 C.3    1 LIG       0.11000
      3 C3        -76.9437  -11.7615  -54.6328 C.3    1 LIG       0.08100
      4 O1        -78.3928   -8.9282  -55.2499 O.2    1 LIG      -0.32000
      5 O2        -78.2574  -11.2230  -54.9486 O.3    1 LIG      -0.27100
      6 H1        -75.6319  -10.1800  -55.4939 H      1 LIG       0.09000
      7 H2        -75.9698   -9.9687  -53.7362 H      1 LIG       0.09000
      8 H3        -76.5965  -12.4554  -55.4032 H      1 LIG       0.09000
      9 H4        -76.9326  -12.2438  -53.6515 H      1 LIG       0.09000
@<TRIPOS>BOND
      1       1       2 1
      2       1       4 2
      3       1       5 1
      4       2       3 1
      5       3       5 1
      6       2       6 1
      7       2       7 1
      8       3       8 1
      9       3       9 1
@<TRIPOS>ALT_TYPE
CGenFF_4.0_ALT_TYPE_SET
CGenFF_4.0 1 CG2O4 2 CG3C41 3 CG3C41 4 OG2D1 5 OG3C51 6 HGA2 7 HGA2 8 HGA2 9 HGA2
@<TRIPOS>MOLECULE
4_lactone
 9 9 0 0 0
****
USER_CHARGES
INVALID_CHARGES
Pose:  44 Cluster:  44 Fr_nu: 708033 TotEn:   -10.49
@<TRIPOS>ATOM
      1 C1        -77.1120  -18.7243  -29.2307 C.2    1 LIG       0.04000
      2 C2        -75.7790  -18.7243  -28.4611 C.3    1 LIG       0.11000
      3 C3        -76.6216  -18.0840  -27.3620 C.3    1 LIG       0.08100
      4 O1        -77.5153  -19.0688  -30.3183 O.2    1 LIG      -0.32000
      5 O2        -77.8020  -18.1496  -28.2093 O.3    1 LIG      -0.27100
      6 H1        -75.3915  -19.7203  -28.2413 H      1 LIG       0.09000
      7 H2        -75.0104  -18.0872  -28.9017 H      1 LIG       0.09000
      8 H3        -76.7446  -18.6783  -26.4525 H      1 LIG       0.09000
      9 H4        -76.3639  -17.0513  -27.1113 H      1 LIG       0.09000
@<TRIPOS>BOND
      1       1       2 1
      2       1       4 2
      3       1       5 1
      4       2       3 1
      5       3       5 1
      6       2       6 1
      7       2       7 1
      8       3       8 1
      9       3       9 1
@<TRIPOS>ALT_TYPE
CGenFF_4.0_ALT_TYPE_SET
CGenFF_4.0 1 CG2O4 2 CG3C41 3 CG3C41 4 OG2D1 5 OG3C51 6 HGA2 7 HGA2 8 HGA2 9 HGA2
@<TRIPOS>MOLECULE
4_lactone
 9 9 0 0 0
****
USER_CHARGES
INVALID_CHARGES
Pose:  45 Cluster:  45 Fr_nu: 4249412 TotEn:   -10.45
@<TRIPOS>ATOM
      1 C1        -66.6781   -0.8442  -28.7232 C.2    1 LIG       0.04000
      2 C2        -65.3293   -1.0883  -28.0229 C.3    1 LIG       0.11000
      3 C3        -65.2177    0.4312  -28.1042 C.3    1 LIG       0.08100
      4 O1        -67.6056   -1.5061  -29.1304 O.2    1 LIG      -0.32000
      5 O2        -66.5123    0.5051  -28.7631 O.3    1 LIG      -0.27100
      6 H1        -65.4179   -1.5037  -27.0179 H      1 LIG       0.09000
      7 H2        -64.6112   -1.6496  -28.6230 H      1 LIG       0.09000
      8 H3        -65.2222    0.9583  -27.1462 H      1 LIG       0.09000
      9 H4        -64.4181    0.8117  -28.7456 H      1 LIG       0.09000
@<TRIPOS>BOND
      1       1       2 1
      2       1       4 2
      3       1       5 1
      4       2       3 1
      5       3       5 1
      6       2       6 1
      7       2       7 1
      8       3       8 1
      9       3       9 1
@<TRIPOS>ALT_TYPE
CGenFF_4.0_ALT_TYPE_SET
CGenFF_4.0 1 CG2O4 2 CG3C41 3 CG3C41 4 OG2D1 5 OG3C51 6 HGA2 7 HGA2 8 HGA2 9 HGA2
@<TRIPOS>MOLECULE
4_lactone
 9 9 0 0 0
****
USER_CHARGES
INVALID_CHARGES
Pose:  46 Cluster:  46 Fr_nu: 1469021 TotEn:   -10.20
@<TRIPOS>ATOM
      1 C1        -78.3365  -11.2063  -54.3539 C.2    1 LIG       0.04000
      2 C2        -76.9158  -10.6409  -54.1771 C.3    1 LIG       0.11000
      3 C3        -76.7076  -11.9110  -53.3577 C.3    1 LIG       0.08100
      4 O1        -79.3628  -10.8851  -54.9087 O.2    1 LIG      -0.32000
      5 O2        -78.0815  -12.3161  -53.6102 O.3    1 LIG      -0.27100
      6 H1        -76.3436  -10.5761  -55.1039 H      1 LIG       0.09000
      7 H2        -76.8756   -9.7041  -53.6189 H      1 LIG       0.09000
      8 H3        -75.9933  -12.6289  -53.7700 H      1 LIG       0.09000
      9 H4        -76.5232  -11.7589  -52.2907 H      1 LIG       0.09000
@<TRIPOS>BOND
      1       1       2 1
      2       1       4 2
      3       1       5 1
      4       2       3 1
      5       3       5 1
      6       2       6 1
      7       2       7 1
      8       3       8 1
      9       3       9 1
@<TRIPOS>ALT_TYPE
CGenFF_4.0_ALT_TYPE_SET
CGenFF_4.0 1 CG2O4 2 CG3C41 3 CG3C41 4 OG2D1 5 OG3C51 6 HGA2 7 HGA2 8 HGA2 9 HGA2
@<TRIPOS>MOLECULE
4_lactone
 9 9 0 0 0
****
USER_CHARGES
INVALID_CHARGES
Pose:  47 Cluster:  47 Fr_nu:  41828 TotEn:   -10.08
@<TRIPOS>ATOM
      1 C1        -74.0562  -10.4946  -43.7619 C.2    1 LIG       0.04000
      2 C2        -72.5887  -10.7171  -44.1695 C.3    1 LIG       0.11000
      3 C3        -72.7443   -9.3375  -44.8024 C.3    1 LIG       0.08100
      4 O1        -74.9166  -11.0953  -43.1591 O.2    1 LIG      -0.32000
      5 O2        -74.1249   -9.2700  -44.3495 O.3    1 LIG      -0.27100
      6 H1        -71.8967  -10.7769  -43.3281 H      1 LIG       0.09000
      7 H2        -72.4405  -11.5444  -44.8655 H      1 LIG       0.09000
      8 H3        -72.1361   -8.5429  -44.3616 H      1 LIG       0.09000
      9 H4        -72.6776   -9.3089  -45.8934 H      1 LIG       0.09000
@<TRIPOS>BOND
      1       1       2 1
      2       1       4 2
      3       1       5 1
      4       2       3 1
      5       3       5 1
      6       2       6 1
      7       2       7 1
      8       3       8 1
      9       3       9 1
@<TRIPOS>ALT_TYPE
CGenFF_4.0_ALT_TYPE_SET
CGenFF_4.0 1 CG2O4 2 CG3C41 3 CG3C41 4 OG2D1 5 OG3C51 6 HGA2 7 HGA2 8 HGA2 9 HGA2
@<TRIPOS>MOLECULE
4_lactone
 9 9 0 0 0
****
USER_CHARGES
INVALID_CHARGES
Pose:  48 Cluster:  48 Fr_nu: 2787246 TotEn:   -10.07
@<TRIPOS>ATOM
      1 C1        -85.7883   -3.4152  -43.2090 C.2    1 LIG       0.04000
      2 C2        -85.3488   -4.6015  -44.0857 C.3    1 LIG       0.11000
      3 C3        -84.8205   -3.4982  -44.9976 C.3    1 LIG       0.08100
      4 O1        -86.3563   -3.2467  -42.1539 O.2    1 LIG      -0.32000
      5 O2        -85.2947   -2.4842  -44.0689 O.3    1 LIG      -0.27100
      6 H1        -84.5920   -5.2390  -43.6260 H      1 LIG       0.09000
      7 H2        -86.1760   -5.1911  -44.4845 H      1 LIG       0.09000
      8 H3        -83.7340   -3.4607  -45.1152 H      1 LIG       0.09000
      9 H4        -85.3129   -3.4140  -45.9702 H      1 LIG       0.09000
@<TRIPOS>BOND
      1       1       2 1
      2       1       4 2
      3       1       5 1
      4       2       3 1
      5       3       5 1
      6       2       6 1
      7       2       7 1
      8       3       8 1
      9       3       9 1
@<TRIPOS>ALT_TYPE
CGenFF_4.0_ALT_TYPE_SET
CGenFF_4.0 1 CG2O4 2 CG3C41 3 CG3C41 4 OG2D1 5 OG3C51 6 HGA2 7 HGA2 8 HGA2 9 HGA2
@<TRIPOS>MOLECULE
4_lactone
 9 9 0 0 0
****
USER_CHARGES
INVALID_CHARGES
Pose:  49 Cluster:  49 Fr_nu: 851003 TotEn:   -10.05
@<TRIPOS>ATOM
      1 C1        -68.4190    2.8883  -44.2310 C.2    1 LIG       0.04000
      2 C2        -68.8205    4.2089  -44.9121 C.3    1 LIG       0.11000
      3 C3        -69.9210    3.3481  -45.5252 C.3    1 LIG       0.08100
      4 O1        -67.5672    2.5025  -43.4629 O.2    1 LIG      -0.32000
      5 O2        -69.4236    2.1808  -44.8142 O.3    1 LIG      -0.27100
      6 H1        -69.1550    4.9833  -44.2202 H      1 LIG       0.09000
      7 H2        -68.0754    4.5945  -45.6100 H      1 LIG       0.09000
      8 H3        -70.9417    3.5990  -45.2240 H      1 LIG       0.09000
      9 H4        -69.8651    3.2124  -46.6088 H      1 LIG       0.09000
@<TRIPOS>BOND
      1       1       2 1
      2       1       4 2
      3       1       5 1
      4       2       3 1
      5       3       5 1
      6       2       6 1
      7       2       7 1
      8       3       8 1
      9       3       9 1
@<TRIPOS>ALT_TYPE
CGenFF_4.0_ALT_TYPE_SET
CGenFF_4.0 1 CG2O4 2 CG3C41 3 CG3C41 4 OG2D1 5 OG3C51 6 HGA2 7 HGA2 8 HGA2 9 HGA2
@<TRIPOS>MOLECULE
4_lactone
 9 9 0 0 0
****
USER_CHARGES
INVALID_CHARGES
Pose:  50 Cluster:  50 Fr_nu:  13214 TotEn:    -9.88
@<TRIPOS>ATOM
      1 C1        -70.1146    2.9903  -45.6512 C.2    1 LIG       0.04000
      2 C2        -69.9066    4.1649  -46.6239 C.3    1 LIG       0.11000
      3 C3        -70.3703    4.9976  -45.4325 C.3    1 LIG       0.08100
      4 O1        -69.9991    1.7858  -45.6678 O.2    1 LIG      -0.32000
      5 O2        -70.5211    3.7930  -44.6314 O.3    1 LIG      -0.27100
      6 H1        -68.8696    4.3119  -46.9296 H      1 LIG       0.09000
      7 H2        -70.5769    4.1541  -47.4849 H      1 LIG       0.09000
      8 H3        -69.6233    5.6735  -45.0076 H      1 LIG       0.09000
      9 H4        -71.3244    5.5159  -45.5621 H      1 LIG       0.09000
@<TRIPOS>BOND
      1       1       2 1
      2       1       4 2
      3       1       5 1
      4       2       3 1
      5       3       5 1
      6       2       6 1
      7       2       7 1
      8       3       8 1
      9       3       9 1
@<TRIPOS>ALT_TYPE
CGenFF_4.0_ALT_TYPE_SET
CGenFF_4.0 1 CG2O4 2 CG3C41 3 CG3C41 4 OG2D1 5 OG3C51 6 HGA2 7 HGA2 8 HGA2 9 HGA2
@<TRIPOS>MOLECULE
4_lactone
 9 9 0 0 0
****
USER_CHARGES
INVALID_CHARGES
Pose:  51 Cluster:  51 Fr_nu: 164696 TotEn:    -9.81
@<TRIPOS>ATOM
      1 C1        -68.4513    3.2696  -44.1524 C.2    1 LIG       0.04000
      2 C2        -69.8122    2.5824  -44.3638 C.3    1 LIG       0.11000
      3 C3        -70.2450    3.9780  -44.8029 C.3    1 LIG       0.08100
      4 O1        -67.3427    2.9596  -43.7791 O.2    1 LIG      -0.32000
      5 O2        -68.9051    4.4868  -44.5549 O.3    1 LIG      -0.27100
      6 H1        -69.8098    1.8198  -45.1441 H      1 LIG       0.09000
      7 H2        -70.2706    2.2103  -43.4460 H      1 LIG       0.09000
      8 H3        -70.5257    4.0777  -45.8550 H      1 LIG       0.09000
      9 H4        -70.9849    4.4657  -44.1624 H      1 LIG       0.09000
@<TRIPOS>BOND
      1       1       2 1
      2       1       4 2
      3       1       5 1
      4       2       3 1
      5       3       5 1
      6       2       6 1
      7       2       7 1
      8       3       8 1
      9       3       9 1
@<TRIPOS>ALT_TYPE
CGenFF_4.0_ALT_TYPE_SET
CGenFF_4.0 1 CG2O4 2 CG3C41 3 CG3C41 4 OG2D1 5 OG3C51 6 HGA2 7 HGA2 8 HGA2 9 HGA2
@<TRIPOS>MOLECULE
4_lactone
 9 9 0 0 0
****
USER_CHARGES
INVALID_CHARGES
Pose:  52 Cluster:  52 Fr_nu: 115051 TotEn:    -9.70
@<TRIPOS>ATOM
      1 C1        -67.5187    3.1063  -43.8560 C.2    1 LIG       0.04000
      2 C2        -68.9989    3.0970  -44.2779 C.3    1 LIG       0.11000
      3 C3        -68.6136    4.3841  -45.0010 C.3    1 LIG       0.08100
      4 O1        -66.7743    2.4189  -43.1944 O.2    1 LIG      -0.32000
      5 O2        -67.2454    4.2595  -44.5232 O.3    1 LIG      -0.27100
      6 H1        -69.2743    2.2580  -44.9187 H      1 LIG       0.09000
      7 H2        -69.6991    3.2101  -43.4485 H      1 LIG       0.09000
      8 H3        -68.6644    4.3475  -46.0926 H      1 LIG       0.09000
      9 H4        -69.0883    5.2954  -44.6270 H      1 LIG       0.09000
@<TRIPOS>BOND
      1       1       2 1
      2       1       4 2
      3       1       5 1
      4       2       3 1
      5       3       5 1
      6       2       6 1
      7       2       7 1
      8       3       8 1
      9       3       9 1
@<TRIPOS>ALT_TYPE
CGenFF_4.0_ALT_TYPE_SET
CGenFF_4.0 1 CG2O4 2 CG3C41 3 CG3C41 4 OG2D1 5 OG3C51 6 HGA2 7 HGA2 8 HGA2 9 HGA2
@<TRIPOS>MOLECULE
4_lactone
 9 9 0 0 0
****
USER_CHARGES
INVALID_CHARGES
Pose:  53 Cluster:  53 Fr_nu: 584902 TotEn:    -9.62
@<TRIPOS>ATOM
      1 C1        -77.6797  -10.5687  -54.2824 C.2    1 LIG       0.04000
      2 C2        -76.4869  -11.1678  -55.0490 C.3    1 LIG       0.11000
      3 C3        -75.7628  -10.9609  -53.7221 C.3    1 LIG       0.08100
      4 O1        -78.8371  -10.2943  -54.5047 O.2    1 LIG      -0.32000
      5 O2        -76.9729  -10.4113  -53.1312 O.3    1 LIG      -0.27100
      6 H1        -76.6294  -12.2057  -55.3540 H      1 LIG       0.09000
      7 H2        -76.1382  -10.5535  -55.8807 H      1 LIG       0.09000
      8 H3        -75.4423  -11.8724  -53.2102 H      1 LIG       0.09000
      9 H4        -74.9531  -10.2262  -53.7362 H      1 LIG       0.09000
@<TRIPOS>BOND
      1       1       2 1
      2       1       4 2
      3       1       5 1
      4       2       3 1
      5       3       5 1
      6       2       6 1
      7       2       7 1
      8       3       8 1
      9       3       9 1
@<TRIPOS>ALT_TYPE
CGenFF_4.0_ALT_TYPE_SET
CGenFF_4.0 1 CG2O4 2 CG3C41 3 CG3C41 4 OG2D1 5 OG3C51 6 HGA2 7 HGA2 8 HGA2 9 HGA2
@<TRIPOS>MOLECULE
4_lactone
 9 9 0 0 0
****
USER_CHARGES
INVALID_CHARGES
Pose:  54 Cluster:  54 Fr_nu:  41795 TotEn:    -9.48
@<TRIPOS>ATOM
      1 C1        -74.1596   -9.8226  -44.2003 C.2    1 LIG       0.04000
      2 C2        -73.8896  -11.3378  -44.2216 C.3    1 LIG       0.11000
      3 C3        -72.4939  -10.8999  -44.6554 C.3    1 LIG       0.08100
      4 O1        -75.0858   -9.0839  -43.9534 O.2    1 LIG      -0.32000
      5 O2        -72.8966   -9.5037  -44.5911 O.3    1 LIG      -0.27100
      6 H1        -73.9532  -11.8154  -43.2426 H      1 LIG       0.09000
      7 H2        -74.4693  -11.8830  -44.9682 H      1 LIG       0.09000
      8 H3        -71.6878  -11.1199  -43.9501 H      1 LIG       0.09000
      9 H4        -72.2031  -11.1879  -45.6694 H      1 LIG       0.09000
@<TRIPOS>BOND
      1       1       2 1
      2       1       4 2
      3       1       5 1
      4       2       3 1
      5       3       5 1
      6       2       6 1
      7       2       7 1
      8       3       8 1
      9       3       9 1
@<TRIPOS>ALT_TYPE
CGenFF_4.0_ALT_TYPE_SET
CGenFF_4.0 1 CG2O4 2 CG3C41 3 CG3C41 4 OG2D1 5 OG3C51 6 HGA2 7 HGA2 8 HGA2 9 HGA2
@<TRIPOS>MOLECULE
4_lactone
 9 9 0 0 0
****
USER_CHARGES
INVALID_CHARGES
Pose:  55 Cluster:  55 Fr_nu: 1388104 TotEn:    -9.01
@<TRIPOS>ATOM
      1 C1        -65.9653   -7.0489  -43.3724 C.2    1 LIG       0.04000
      2 C2        -64.4565   -7.2012  -43.1089 C.3    1 LIG       0.11000
      3 C3        -64.8304   -8.6601  -42.8639 C.3    1 LIG       0.08100
      4 O1        -66.7346   -6.1646  -43.6734 O.2    1 LIG      -0.32000
      5 O2        -66.2274   -8.3629  -43.1390 O.3    1 LIG      -0.27100
      6 H1        -63.8305   -7.0130  -43.9825 H      1 LIG       0.09000
      7 H2        -64.0988   -6.6503  -42.2376 H      1 LIG       0.09000
      8 H3        -64.4229   -9.3800  -43.5790 H      1 LIG       0.09000
      9 H4        -64.6897   -9.0174  -41.8401 H      1 LIG       0.09000
@<TRIPOS>BOND
      1       1       2 1
      2       1       4 2
      3       1       5 1
      4       2       3 1
      5       3       5 1
      6       2       6 1
      7       2       7 1
      8       3       8 1
      9       3       9 1
@<TRIPOS>ALT_TYPE
CGenFF_4.0_ALT_TYPE_SET
CGenFF_4.0 1 CG2O4 2 CG3C41 3 CG3C41 4 OG2D1 5 OG3C51 6 HGA2 7 HGA2 8 HGA2 9 HGA2
@<TRIPOS>MOLECULE
4_lactone
 9 9 0 0 0
****
USER_CHARGES
INVALID_CHARGES
Pose:  56 Cluster:  56 Fr_nu: 193779 TotEn:    -8.91
@<TRIPOS>ATOM
      1 C1        -74.3026  -12.1691  -45.8177 C.2    1 LIG       0.04000
      2 C2        -73.7271  -11.4858  -44.5642 C.3    1 LIG       0.11000
      3 C3        -74.7802  -12.3237  -43.8453 C.3    1 LIG       0.08100
      4 O1        -74.1056  -12.1566  -47.0116 O.2    1 LIG      -0.32000
      5 O2        -75.2189  -12.8858  -45.1130 O.3    1 LIG      -0.27100
      6 H1        -72.6890  -11.7459  -44.3520 H      1 LIG       0.09000
      7 H2        -73.8799  -10.4057  -44.5361 H      1 LIG       0.09000
      8 H3        -74.3940  -13.0957  -43.1741 H      1 LIG       0.09000
      9 H4        -75.5799  -11.7593  -43.3579 H      1 LIG       0.09000
@<TRIPOS>BOND
      1       1       2 1
      2       1       4 2
      3       1       5 1
      4       2       3 1
      5       3       5 1
      6       2       6 1
      7       2       7 1
      8       3       8 1
      9       3       9 1
@<TRIPOS>ALT_TYPE
CGenFF_4.0_ALT_TYPE_SET
CGenFF_4.0 1 CG2O4 2 CG3C41 3 CG3C41 4 OG2D1 5 OG3C51 6 HGA2 7 HGA2 8 HGA2 9 HGA2
@<TRIPOS>MOLECULE
4_lactone
 9 9 0 0 0
****
USER_CHARGES
INVALID_CHARGES
Pose:  57 Cluster:  57 Fr_nu: 286157 TotEn:    -8.85
@<TRIPOS>ATOM
      1 C1        -68.0578   -4.9812  -45.7149 C.2    1 LIG       0.04000
      2 C2        -67.6079   -5.0869  -44.2467 C.3    1 LIG       0.11000
      3 C3        -68.4096   -6.3845  -44.2832 C.3    1 LIG       0.08100
      4 O1        -67.9156   -4.2136  -46.6395 O.2    1 LIG      -0.32000
      5 O2        -68.7552   -6.1482  -45.6762 O.3    1 LIG      -0.27100
      6 H1        -66.5302   -5.1994  -44.1179 H      1 LIG       0.09000
      7 H2        -68.0053   -4.3016  -43.6015 H      1 LIG       0.09000
      8 H3        -67.8294   -7.3033  -44.1620 H      1 LIG       0.09000
      9 H4        -69.2987   -6.4076  -43.6471 H      1 LIG       0.09000
@<TRIPOS>BOND
      1       1       2 1
      2       1       4 2
      3       1       5 1
      4       2       3 1
      5       3       5 1
      6       2       6 1
      7       2       7 1
      8       3       8 1
      9       3       9 1
@<TRIPOS>ALT_TYPE
CGenFF_4.0_ALT_TYPE_SET
CGenFF_4.0 1 CG2O4 2 CG3C41 3 CG3C41 4 OG2D1 5 OG3C51 6 HGA2 7 HGA2 8 HGA2 9 HGA2
@<TRIPOS>MOLECULE
4_lactone
 9 9 0 0 0
****
USER_CHARGES
INVALID_CHARGES
Pose:  58 Cluster:  58 Fr_nu: 1468927 TotEn:    -8.66
@<TRIPOS>ATOM
      1 C1        -77.8926  -11.6500  -53.1656 C.2    1 LIG       0.04000
      2 C2        -76.7901  -12.7154  -53.0294 C.3    1 LIG       0.11000
      3 C3        -76.5345  -12.0201  -51.6956 C.3    1 LIG       0.08100
      4 O1        -78.7391  -11.3389  -53.9724 O.2    1 LIG      -0.32000
      5 O2        -77.6094  -11.0779  -51.9646 O.3    1 LIG      -0.27100
      6 H1        -77.1644  -13.7383  -52.9662 H      1 LIG       0.09000
      7 H2        -75.9933  -12.6289  -53.7700 H      1 LIG       0.09000
      8 H3        -76.7368  -12.6185  -50.8031 H      1 LIG       0.09000
      9 H4        -75.5696  -11.5136  -51.6050 H      1 LIG       0.09000
@<TRIPOS>BOND
      1       1       2 1
      2       1       4 2
      3       1       5 1
      4       2       3 1
      5       3       5 1
      6       2       6 1
      7       2       7 1
      8       3       8 1
      9       3       9 1
@<TRIPOS>ALT_TYPE
CGenFF_4.0_ALT_TYPE_SET
CGenFF_4.0 1 CG2O4 2 CG3C41 3 CG3C41 4 OG2D1 5 OG3C51 6 HGA2 7 HGA2 8 HGA2 9 HGA2
@<TRIPOS>MOLECULE
4_lactone
 9 9 0 0 0
****
USER_CHARGES
INVALID_CHARGES
Pose:  59 Cluster:  59 Fr_nu: 4900742 TotEn:    -8.63
@<TRIPOS>ATOM
      1 C1        -59.6296   -3.4579  -17.4855 C.2    1 LIG       0.04000
      2 C2        -58.3969   -2.5379  -17.5420 C.3    1 LIG       0.11000
      3 C3        -57.9677   -3.4831  -18.6602 C.3    1 LIG       0.08100
      4 O1        -60.6537   -3.5406  -16.8461 O.2    1 LIG      -0.32000
      5 O2        -59.1849   -4.2607  -18.4892 O.3    1 LIG      -0.27100
      6 H1        -58.6187   -1.5139  -17.8464 H      1 LIG       0.09000
      7 H2        -57.7829   -2.5603  -16.6401 H      1 LIG       0.09000
      8 H3        -57.9090   -3.0403  -19.6582 H      1 LIG       0.09000
      9 H4        -57.0762   -4.0821  -18.4553 H      1 LIG       0.09000
@<TRIPOS>BOND
      1       1       2 1
      2       1       4 2
      3       1       5 1
      4       2       3 1
      5       3       5 1
      6       2       6 1
      7       2       7 1
      8       3       8 1
      9       3       9 1
@<TRIPOS>ALT_TYPE
CGenFF_4.0_ALT_TYPE_SET
CGenFF_4.0 1 CG2O4 2 CG3C41 3 CG3C41 4 OG2D1 5 OG3C51 6 HGA2 7 HGA2 8 HGA2 9 HGA2
@<TRIPOS>MOLECULE
4_lactone
 9 9 0 0 0
****
USER_CHARGES
INVALID_CHARGES
Pose:  60 Cluster:  60 Fr_nu: 1625042 TotEn:    -8.49
@<TRIPOS>ATOM
      1 C1        -77.9992  -10.7420  -54.1994 C.2    1 LIG       0.04000
      2 C2        -76.5603  -10.8841  -53.6717 C.3    1 LIG       0.11000
      3 C3        -77.2652  -11.1264  -52.3404 C.3    1 LIG       0.08100
      4 O1        -78.5448  -10.5194  -55.2563 O.2    1 LIG      -0.32000
      5 O2        -78.5610  -10.9647  -52.9811 O.3    1 LIG      -0.27100
      6 H1        -76.0173  -11.7369  -54.0822 H      1 LIG       0.09000
      7 H2        -75.9698   -9.9687  -53.7362 H      1 LIG       0.09000
      8 H3        -77.1468  -12.1276  -51.9171 H      1 LIG       0.09000
      9 H4        -77.0987  -10.3653  -51.5732 H      1 LIG       0.09000
@<TRIPOS>BOND
      1       1       2 1
      2       1       4 2
      3       1       5 1
      4       2       3 1
      5       3       5 1
      6       2       6 1
      7       2       7 1
      8       3       8 1
      9       3       9 1
@<TRIPOS>ALT_TYPE
CGenFF_4.0_ALT_TYPE_SET
CGenFF_4.0 1 CG2O4 2 CG3C41 3 CG3C41 4 OG2D1 5 OG3C51 6 HGA2 7 HGA2 8 HGA2 9 HGA2
@<TRIPOS>MOLECULE
4_lactone
 9 9 0 0 0
****
USER_CHARGES
INVALID_CHARGES
Pose:  61 Cluster:  61 Fr_nu: 4944639 TotEn:    -7.71
@<TRIPOS>ATOM
      1 C1        -86.9998   -3.5418  -43.8224 C.2    1 LIG       0.04000
      2 C2        -86.1568   -4.7605  -44.2387 C.3    1 LIG       0.11000
      3 C3        -85.0162   -3.9532  -43.6260 C.3    1 LIG       0.08100
      4 O1        -88.1567   -3.1927  -43.8854 O.2    1 LIG      -0.32000
      5 O2        -85.9371   -2.8771  -43.2948 O.3    1 LIG      -0.27100
      6 H1        -86.4182   -5.6823  -43.7169 H      1 LIG       0.09000
      7 H2        -86.1017   -4.9163  -45.3174 H      1 LIG       0.09000
      8 H3        -84.5595   -4.3830  -42.7304 H      1 LIG       0.09000
      9 H4        -84.2447   -3.6206  -44.3259 H      1 LIG       0.09000
@<TRIPOS>BOND
      1       1       2 1
      2       1       4 2
      3       1       5 1
      4       2       3 1
      5       3       5 1
      6       2       6 1
      7       2       7 1
      8       3       8 1
      9       3       9 1
@<TRIPOS>ALT_TYPE
CGenFF_4.0_ALT_TYPE_SET
CGenFF_4.0 1 CG2O4 2 CG3C41 3 CG3C41 4 OG2D1 5 OG3C51 6 HGA2 7 HGA2 8 HGA2 9 HGA2
@<TRIPOS>MOLECULE
4_lactone
 9 9 0 0 0
****
USER_CHARGES
INVALID_CHARGES
Pose:  62 Cluster:  62 Fr_nu: 687801 TotEn:    -7.65
@<TRIPOS>ATOM
      1 C1        -77.6730  -10.6414  -55.4316 C.2    1 LIG       0.04000
      2 C2        -76.5801   -9.5632  -55.3206 C.3    1 LIG       0.11000
      3 C3        -76.3773  -10.1686  -53.9349 C.3    1 LIG       0.08100
      4 O1        -78.4857  -11.0083  -56.2496 O.2    1 LIG      -0.32000
      5 O2        -77.4392  -11.1308  -54.1844 O.3    1 LIG      -0.27100
      6 H1        -75.7530   -9.6935  -56.0201 H      1 LIG       0.09000
      7 H2        -76.9600   -8.5404  -55.3406 H      1 LIG       0.09000
      8 H3        -75.4160  -10.6628  -53.7700 H      1 LIG       0.09000
      9 H4        -76.6188   -9.5130  -53.0938 H      1 LIG       0.09000
@<TRIPOS>BOND
      1       1       2 1
      2       1       4 2
      3       1       5 1
      4       2       3 1
      5       3       5 1
      6       2       6 1
      7       2       7 1
      8       3       8 1
      9       3       9 1
@<TRIPOS>ALT_TYPE
CGenFF_4.0_ALT_TYPE_SET
CGenFF_4.0 1 CG2O4 2 CG3C41 3 CG3C41 4 OG2D1 5 OG3C51 6 HGA2 7 HGA2 8 HGA2 9 HGA2
@<TRIPOS>MOLECULE
4_lactone
 9 9 0 0 0
****
USER_CHARGES
INVALID_CHARGES
Pose:  63 Cluster:  63 Fr_nu: 4923216 TotEn:    -6.65
@<TRIPOS>ATOM
      1 C1        -79.0165  -10.7565  -53.8895 C.2    1 LIG       0.04000
      2 C2        -77.7046   -9.9982  -54.1598 C.3    1 LIG       0.11000
      3 C3        -77.3966  -11.2090  -55.0356 C.3    1 LIG       0.08100
      4 O1        -80.0261  -10.5920  -53.2430 O.2    1 LIG      -0.32000
      5 O2        -78.6765  -11.8050  -54.6862 O.3    1 LIG      -0.27100
      6 H1        -77.8372   -9.0529  -54.6883 H      1 LIG       0.09000
      7 H2        -77.0713   -9.8759  -53.2796 H      1 LIG       0.09000
      8 H3        -77.3234  -11.0113  -56.1085 H      1 LIG       0.09000
      9 H4        -76.5602  -11.8304  -54.7040 H      1 LIG       0.09000
@<TRIPOS>BOND
      1       1       2 1
      2       1       4 2
      3       1       5 1
      4       2       3 1
      5       3       5 1
      6       2       6 1
      7       2       7 1
      8       3       8 1
      9       3       9 1
@<TRIPOS>ALT_TYPE
CGenFF_4.0_ALT_TYPE_SET
CGenFF_4.0 1 CG2O4 2 CG3C41 3 CG3C41 4 OG2D1 5 OG3C51 6 HGA2 7 HGA2 8 HGA2 9 HGA2
@<TRIPOS>MOLECULE
4_lactone
 9 9 0 0 0
****
USER_CHARGES
INVALID_CHARGES
Pose:  64 Cluster:  64 Fr_nu: 1596681 TotEn:    -6.39
@<TRIPOS>ATOM
      1 C1        -77.8424  -11.2546  -54.9606 C.2    1 LIG       0.04000
      2 C2        -76.8197  -10.8572  -53.8811 C.3    1 LIG       0.11000
      3 C3        -76.5650   -9.6769  -54.8138 C.3    1 LIG       0.08100
      4 O1        -78.6371  -12.1467  -55.1527 O.2    1 LIG      -0.32000
      5 O2        -77.5638  -10.1786  -55.7444 O.3    1 LIG      -0.27100
      6 H1        -77.2641  -10.6106  -52.9156 H      1 LIG       0.09000
      7 H2        -75.9933  -11.5611  -53.7700 H      1 LIG       0.09000
      8 H3        -76.8385   -8.6943  -54.4198 H      1 LIG       0.09000
      9 H4        -75.5720   -9.6423  -55.2703 H      1 LIG       0.09000
@<TRIPOS>BOND
      1       1       2 1
      2       1       4 2
      3       1       5 1
      4       2       3 1
      5       3       5 1
      6       2       6 1
      7       2       7 1
      8       3       8 1
      9       3       9 1
@<TRIPOS>ALT_TYPE
CGenFF_4.0_ALT_TYPE_SET
CGenFF_4.0 1 CG2O4 2 CG3C41 3 CG3C41 4 OG2D1 5 OG3C51 6 HGA2 7 HGA2 8 HGA2 9 HGA2
@<TRIPOS>MOLECULE
4_lactone
 9 9 0 0 0
****
USER_CHARGES
INVALID_CHARGES
Pose:  65 Cluster:  65 Fr_nu: 1596583 TotEn:    -5.57
@<TRIPOS>ATOM
      1 C1        -78.0069  -12.4971  -53.7465 C.2    1 LIG       0.04000
      2 C2        -76.6299  -12.1803  -53.1360 C.3    1 LIG       0.11000
      3 C3        -76.4276  -13.6871  -53.2646 C.3    1 LIG       0.08100
      4 O1        -79.0020  -11.8889  -54.0694 O.2    1 LIG      -0.32000
      5 O2        -77.7594  -13.8318  -53.8310 O.3    1 LIG      -0.27100
      6 H1        -75.9933  -11.5611  -53.7700 H      1 LIG       0.09000
      7 H2        -76.6731  -11.7926  -52.1169 H      1 LIG       0.09000
      8 H3        -75.6533  -14.0026  -53.9692 H      1 LIG       0.09000
      9 H4        -76.3307  -14.2321  -52.3216 H      1 LIG       0.09000
@<TRIPOS>BOND
      1       1       2 1
      2       1       4 2
      3       1       5 1
      4       2       3 1
      5       3       5 1
      6       2       6 1
      7       2       7 1
      8       3       8 1
      9       3       9 1
@<TRIPOS>ALT_TYPE
CGenFF_4.0_ALT_TYPE_SET
CGenFF_4.0 1 CG2O4 2 CG3C41 3 CG3C41 4 OG2D1 5 OG3C51 6 HGA2 7 HGA2 8 HGA2 9 HGA2
@<TRIPOS>MOLECULE
4_lactone
 9 9 0 0 0
****
USER_CHARGES
INVALID_CHARGES
Pose:  66 Cluster:  66 Fr_nu: 5526056 TotEn:    -2.07
@<TRIPOS>ATOM
      1 C1        -86.2045   -3.7780  -43.9193 C.2    1 LIG       0.04000
      2 C2        -85.4174   -4.8042  -44.7539 C.3    1 LIG       0.11000
      3 C3        -86.0987   -5.8085  -43.8292 C.3    1 LIG       0.08100
      4 O1        -86.3431   -2.5765  -43.8803 O.2    1 LIG      -0.32000
      5 O2        -86.7758   -4.7273  -43.1306 O.3    1 LIG      -0.27100
      6 H1        -85.7153   -4.8480  -45.8026 H      1 LIG       0.09000
      7 H2        -84.3339   -4.7242  -44.6516 H      1 LIG       0.09000
      8 H3        -86.8100   -6.4867  -44.3084 H      1 LIG       0.09000
      9 H4        -85.4327   -6.3628  -43.1623 H      1 LIG       0.09000
@<TRIPOS>BOND
      1       1       2 1
      2       1       4 2
      3       1       5 1
      4       2       3 1
      5       3       5 1
      6       2       6 1
      7       2       7 1
      8       3       8 1
      9       3       9 1
@<TRIPOS>ALT_TYPE
CGenFF_4.0_ALT_TYPE_SET
CGenFF_4.0 1 CG2O4 2 CG3C41 3 CG3C41 4 OG2D1 5 OG3C51 6 HGA2 7 HGA2 8 HGA2 9 HGA2
@<TRIPOS>MOLECULE
pyridine
 11 11 0 0 0
****
USER_CHARGES
INVALID_CHARGES
Pose:   1 Cluster:   1 Fr_nu: 162646 TotEn:   -17.72
@<TRIPOS>ATOM
      1 C1        -76.1794  -10.2500  -53.9466 C.ar   1 LIG      -0.11300
      2 C2        -77.1858  -11.0456  -53.4104 C.ar   1 LIG      -0.11700
      3 C3        -76.4517   -9.4389  -55.0426 C.ar   1 LIG      -0.11700
      4 C4        -78.4376  -10.9943  -54.0021 C.ar   1 LIG       0.17700
      5 C5        -77.7363   -9.4597  -55.5614 C.ar   1 LIG       0.17700
      6 N1        -78.7398  -10.2192  -55.0677 N.ar   1 LIG      -0.60000
      7 H1        -75.1845  -10.2626  -53.5115 H      1 LIG       0.11500
      8 H2        -76.9964  -11.6852  -52.5563 H      1 LIG       0.11500
      9 H3        -75.6825   -8.8108  -55.4774 H      1 LIG       0.11500
     10 H4        -79.2561  -11.5962  -53.6214 H      1 LIG       0.12400
     11 H5        -78.0004   -8.8461  -56.4165 H      1 LIG       0.12400
@<TRIPOS>BOND
      1       1       2 ar
      2       1       3 ar
      3       2       4 ar
      4       3       5 ar
      5       4       6 ar
      6       5       6 ar
      7       1       7 1
      8       2       8 1
      9       3       9 1
     10       4      10 1
     11       5      11 1
@<TRIPOS>ALT_TYPE
CGenFF_4.0_ALT_TYPE_SET
CGenFF_4.0 1 CG2R61 2 CG2R61 3 CG2R61 4 CG2R61 5 CG2R61 6 NG2R60 7 HGR61 8 HGR61 9 HGR61 10 HGR62 11 HGR62
@<TRIPOS>MOLECULE
pyridine
 11 11 0 0 0
****
USER_CHARGES
INVALID_CHARGES
Pose:   2 Cluster:   2 Fr_nu: 2833109 TotEn:   -15.88
@<TRIPOS>ATOM
      1 C1        -79.5300  -21.7961  -28.8869 C.ar   1 LIG      -0.11300
      2 C2        -78.3911  -21.3273  -29.5321 C.ar   1 LIG      -0.11700
      3 C3        -79.6879  -23.1605  -28.6707 C.ar   1 LIG      -0.11700
      4 C4        -77.4470  -22.2566  -29.9384 C.ar   1 LIG       0.17700
      5 C5        -78.6860  -24.0077  -29.1158 C.ar   1 LIG       0.17700
      6 N1        -77.5656  -23.5895  -29.7463 N.ar   1 LIG      -0.60000
      7 H1        -80.2935  -21.0994  -28.5538 H      1 LIG       0.11500
      8 H2        -78.2467  -20.2682  -29.7110 H      1 LIG       0.11500
      9 H3        -80.5678  -23.5485  -28.1704 H      1 LIG       0.11500
     10 H4        -76.5414  -21.9416  -30.4462 H      1 LIG       0.12400
     11 H5        -78.7610  -25.0807  -28.9726 H      1 LIG       0.12400
@<TRIPOS>BOND
      1       1       2 ar
      2       1       3 ar
      3       2       4 ar
      4       3       5 ar
      5       4       6 ar
      6       5       6 ar
      7       1       7 1
      8       2       8 1
      9       3       9 1
     10       4      10 1
     11       5      11 1
@<TRIPOS>ALT_TYPE
CGenFF_4.0_ALT_TYPE_SET
CGenFF_4.0 1 CG2R61 2 CG2R61 3 CG2R61 4 CG2R61 5 CG2R61 6 NG2R60 7 HGR61 8 HGR61 9 HGR61 10 HGR62 11 HGR62
@<TRIPOS>MOLECULE
pyridine
 11 11 0 0 0
****
USER_CHARGES
INVALID_CHARGES
Pose:   3 Cluster:   3 Fr_nu:   1660 TotEn:   -14.75
@<TRIPOS>ATOM
      1 C1        -68.3853    2.8385  -43.7826 C.ar   1 LIG      -0.11300
      2 C2        -67.3736    3.4818  -44.4867 C.ar   1 LIG      -0.11700
      3 C3        -69.6167    2.6197  -44.3899 C.ar   1 LIG      -0.11700
      4 C4        -67.6417    3.8837  -45.7854 C.ar   1 LIG       0.17700
      5 C5        -69.7845    3.0603  -45.6928 C.ar   1 LIG       0.17700
      6 N1        -68.8253    3.6888  -46.4088 N.ar   1 LIG      -0.60000
      7 H1        -68.2145    2.5089  -42.7621 H      1 LIG       0.11500
      8 H2        -66.4059    3.6628  -44.0336 H      1 LIG       0.11500
      9 H3        -70.4200    2.1207  -43.8599 H      1 LIG       0.11500
     10 H4        -66.8858    4.3898  -46.3766 H      1 LIG       0.12400
     11 H5        -70.7263    2.9148  -46.2118 H      1 LIG       0.12400
@<TRIPOS>BOND
      1       1       2 ar
      2       1       3 ar
      3       2       4 ar
      4       3       5 ar
      5       4       6 ar
      6       5       6 ar
      7       1       7 1
      8       2       8 1
      9       3       9 1
     10       4      10 1
     11       5      11 1
@<TRIPOS>ALT_TYPE
CGenFF_4.0_ALT_TYPE_SET
CGenFF_4.0 1 CG2R61 2 CG2R61 3 CG2R61 4 CG2R61 5 CG2R61 6 NG2R60 7 HGR61 8 HGR61 9 HGR61 10 HGR62 11 HGR62
@<TRIPOS>MOLECULE
pyridine
 11 11 0 0 0
****
USER_CHARGES
INVALID_CHARGES
Pose:   4 Cluster:   4 Fr_nu:  19690 TotEn:   -14.74
@<TRIPOS>ATOM
      1 C1        -69.5027    3.3092  -44.6942 C.ar   1 LIG      -0.11300
      2 C2        -68.6346    4.1349  -45.3997 C.ar   1 LIG      -0.11700
      3 C3        -69.0383    2.6027  -43.5904 C.ar   1 LIG      -0.11700
      4 C4        -67.3219    4.2188  -44.9643 C.ar   1 LIG       0.17700
      5 C5        -67.7075    2.7549  -43.2362 C.ar   1 LIG       0.17700
      6 N1        -66.8342    3.5477  -43.8970 N.ar   1 LIG      -0.60000
      7 H1        -70.5392    3.2160  -45.0044 H      1 LIG       0.11500
      8 H2        -68.9747    4.6953  -46.2628 H      1 LIG       0.11500
      9 H3        -69.6970    1.9527  -43.0258 H      1 LIG       0.11500
     10 H4        -66.6054    4.8489  -45.4809 H      1 LIG       0.12400
     11 H5        -67.2952    2.2253  -42.3836 H      1 LIG       0.12400
@<TRIPOS>BOND
      1       1       2 ar
      2       1       3 ar
      3       2       4 ar
      4       3       5 ar
      5       4       6 ar
      6       5       6 ar
      7       1       7 1
      8       2       8 1
      9       3       9 1
     10       4      10 1
     11       5      11 1
@<TRIPOS>ALT_TYPE
CGenFF_4.0_ALT_TYPE_SET
CGenFF_4.0 1 CG2R61 2 CG2R61 3 CG2R61 4 CG2R61 5 CG2R61 6 NG2R60 7 HGR61 8 HGR61 9 HGR61 10 HGR62 11 HGR62
@<TRIPOS>MOLECULE
pyridine
 11 11 0 0 0
****
USER_CHARGES
INVALID_CHARGES
Pose:   5 Cluster:   5 Fr_nu: 1571913 TotEn:   -13.84
@<TRIPOS>ATOM
      1 C1        -68.1461    4.1615  -45.1077 C.ar   1 LIG      -0.11300
      2 C2        -68.2594    3.5480  -43.8651 C.ar   1 LIG      -0.11700
      3 C3        -69.0077    3.7989  -46.1370 C.ar   1 LIG      -0.11700
      4 C4        -69.2431    2.5856  -43.7043 C.ar   1 LIG       0.17700
      5 C5        -69.9577    2.8250  -45.8746 C.ar   1 LIG       0.17700
      6 N1        -70.0981    2.2068  -44.6805 N.ar   1 LIG      -0.60000
      7 H1        -67.3872    4.9202  -45.2738 H      1 LIG       0.11500
      8 H2        -67.5990    3.8150  -43.0483 H      1 LIG       0.11500
      9 H3        -68.9373    4.2634  -47.1140 H      1 LIG       0.11500
     10 H4        -69.3720    2.0776  -42.7543 H      1 LIG       0.12400
     11 H5        -70.6534    2.5057  -46.6436 H      1 LIG       0.12400
@<TRIPOS>BOND
      1       1       2 ar
      2       1       3 ar
      3       2       4 ar
      4       3       5 ar
      5       4       6 ar
      6       5       6 ar
      7       1       7 1
      8       2       8 1
      9       3       9 1
     10       4      10 1
     11       5      11 1
@<TRIPOS>ALT_TYPE
CGenFF_4.0_ALT_TYPE_SET
CGenFF_4.0 1 CG2R61 2 CG2R61 3 CG2R61 4 CG2R61 5 CG2R61 6 NG2R60 7 HGR61 8 HGR61 9 HGR61 10 HGR62 11 HGR62
@<TRIPOS>MOLECULE
pyridine
 11 11 0 0 0
****
USER_CHARGES
INVALID_CHARGES
Pose:   6 Cluster:   6 Fr_nu:  58686 TotEn:   -13.23
@<TRIPOS>ATOM
      1 C1        -78.4328  -20.1634  -28.6117 C.ar   1 LIG      -0.11300
      2 C2        -78.9650  -21.4375  -28.4484 C.ar   1 LIG      -0.11700
      3 C3        -77.4030  -19.9577  -29.5230 C.ar   1 LIG      -0.11700
      4 C4        -78.4364  -22.4641  -29.2142 C.ar   1 LIG       0.17700
      5 C5        -76.9442  -21.0506  -30.2405 C.ar   1 LIG       0.17700
      6 N1        -77.4361  -22.3030  -30.1092 N.ar   1 LIG      -0.60000
      7 H1        -78.8195  -19.3324  -28.0294 H      1 LIG       0.11500
      8 H2        -79.7682  -21.6211  -27.7443 H      1 LIG       0.11500
      9 H3        -76.9726  -18.9732  -29.6664 H      1 LIG       0.11500
     10 H4        -78.8169  -23.4762  -29.1236 H      1 LIG       0.12400
     11 H5        -76.1420  -20.9439  -30.9633 H      1 LIG       0.12400
@<TRIPOS>BOND
      1       1       2 ar
      2       1       3 ar
      3       2       4 ar
      4       3       5 ar
      5       4       6 ar
      6       5       6 ar
      7       1       7 1
      8       2       8 1
      9       3       9 1
     10       4      10 1
     11       5      11 1
@<TRIPOS>ALT_TYPE
CGenFF_4.0_ALT_TYPE_SET
CGenFF_4.0 1 CG2R61 2 CG2R61 3 CG2R61 4 CG2R61 5 CG2R61 6 NG2R60 7 HGR61 8 HGR61 9 HGR61 10 HGR62 11 HGR62
@<TRIPOS>MOLECULE
pyridine
 11 11 0 0 0
****
USER_CHARGES
INVALID_CHARGES
Pose:   7 Cluster:   7 Fr_nu: 2835189 TotEn:   -12.91
@<TRIPOS>ATOM
      1 C1        -54.0846   12.3781  -26.4310 C.ar   1 LIG      -0.11300
      2 C2        -52.8413   12.1314  -25.8595 C.ar   1 LIG      -0.11700
      3 C3        -54.3993   11.8199  -27.6650 C.ar   1 LIG      -0.11700
      4 C4        -51.9552   11.3262  -26.5568 C.ar   1 LIG       0.17700
      5 C5        -53.4434   11.0289  -28.2816 C.ar   1 LIG       0.17700
      6 N1        -52.2251   10.7667  -27.7575 N.ar   1 LIG      -0.60000
      7 H1        -54.8066   13.0047  -25.9161 H      1 LIG       0.11500
      8 H2        -52.5745   12.5556  -24.8985 H      1 LIG       0.11500
      9 H3        -55.3622   11.9991  -28.1297 H      1 LIG       0.11500
     10 H4        -50.9727   11.1040  -26.1537 H      1 LIG       0.12400
     11 H5        -53.6388   10.5706  -29.2456 H      1 LIG       0.12400
@<TRIPOS>BOND
      1       1       2 ar
      2       1       3 ar
      3       2       4 ar
      4       3       5 ar
      5       4       6 ar
      6       5       6 ar
      7       1       7 1
      8       2       8 1
      9       3       9 1
     10       4      10 1
     11       5      11 1
@<TRIPOS>ALT_TYPE
CGenFF_4.0_ALT_TYPE_SET
CGenFF_4.0 1 CG2R61 2 CG2R61 3 CG2R61 4 CG2R61 5 CG2R61 6 NG2R60 7 HGR61 8 HGR61 9 HGR61 10 HGR62 11 HGR62
@<TRIPOS>MOLECULE
pyridine
 11 11 0 0 0
****
USER_CHARGES
INVALID_CHARGES
Pose:   8 Cluster:   8 Fr_nu: 811215 TotEn:   -12.68
@<TRIPOS>ATOM
      1 C1        -76.1126  -11.5942  -54.0376 C.ar   1 LIG      -0.11300
      2 C2        -77.0686  -12.5981  -53.9302 C.ar   1 LIG      -0.11700
      3 C3        -76.4616  -10.3654  -54.5867 C.ar   1 LIG      -0.11700
      4 C4        -78.3493  -12.3252  -54.3829 C.ar   1 LIG       0.17700
      5 C5        -77.7695  -10.1925  -55.0102 C.ar   1 LIG       0.17700
      6 N1        -78.7258  -11.1441  -54.9222 N.ar   1 LIG      -0.60000
      7 H1        -75.0973  -11.7694  -53.6947 H      1 LIG       0.11500
      8 H2        -76.8192  -13.5635  -53.5053 H      1 LIG       0.11500
      9 H3        -75.7328   -9.5685  -54.6808 H      1 LIG       0.11500
     10 H4        -79.1309  -13.0753  -54.3215 H      1 LIG       0.12400
     11 H5        -78.0928   -9.2531  -55.4464 H      1 LIG       0.12400
@<TRIPOS>BOND
      1       1       2 ar
      2       1       3 ar
      3       2       4 ar
      4       3       5 ar
      5       4       6 ar
      6       5       6 ar
      7       1       7 1
      8       2       8 1
      9       3       9 1
     10       4      10 1
     11       5      11 1
@<TRIPOS>ALT_TYPE
CGenFF_4.0_ALT_TYPE_SET
CGenFF_4.0 1 CG2R61 2 CG2R61 3 CG2R61 4 CG2R61 5 CG2R61 6 NG2R60 7 HGR61 8 HGR61 9 HGR61 10 HGR62 11 HGR62
@<TRIPOS>MOLECULE
pyridine
 11 11 0 0 0
****
USER_CHARGES
INVALID_CHARGES
Pose:   9 Cluster:   9 Fr_nu: 2764230 TotEn:   -12.55
@<TRIPOS>ATOM
      1 C1        -58.1949   -1.3480  -18.5173 C.ar   1 LIG      -0.11300
      2 C2        -57.6812   -2.4680  -17.8731 C.ar   1 LIG      -0.11700
      3 C3        -59.4106   -1.4343  -19.1866 C.ar   1 LIG      -0.11700
      4 C4        -58.4161   -3.6414  -17.9274 C.ar   1 LIG       0.17700
      5 C5        -60.0679   -2.6539  -19.1823 C.ar   1 LIG       0.17700
      6 N1        -59.6004   -3.7637  -18.5677 N.ar   1 LIG      -0.60000
      7 H1        -57.6484   -0.4098  -18.4983 H      1 LIG       0.11500
      8 H2        -56.7358   -2.4239  -17.3450 H      1 LIG       0.11500
      9 H3        -59.8298   -0.5742  -19.6961 H      1 LIG       0.11500
     10 H4        -58.0584   -4.5429  -17.4412 H      1 LIG       0.12400
     11 H5        -61.0191   -2.7745  -19.6903 H      1 LIG       0.12400
@<TRIPOS>BOND
      1       1       2 ar
      2       1       3 ar
      3       2       4 ar
      4       3       5 ar
      5       4       6 ar
      6       5       6 ar
      7       1       7 1
      8       2       8 1
      9       3       9 1
     10       4      10 1
     11       5      11 1
@<TRIPOS>ALT_TYPE
CGenFF_4.0_ALT_TYPE_SET
CGenFF_4.0 1 CG2R61 2 CG2R61 3 CG2R61 4 CG2R61 5 CG2R61 6 NG2R60 7 HGR61 8 HGR61 9 HGR61 10 HGR62 11 HGR62
@<TRIPOS>MOLECULE
pyridine
 11 11 0 0 0
****
USER_CHARGES
INVALID_CHARGES
Pose:  10 Cluster:  10 Fr_nu:  45600 TotEn:   -12.24
@<TRIPOS>ATOM
      1 C1        -67.6454   -5.6712  -44.1700 C.ar   1 LIG      -0.11300
      2 C2        -66.3810   -5.6575  -43.5920 C.ar   1 LIG      -0.11700
      3 C3        -68.3594   -6.8623  -44.2388 C.ar   1 LIG      -0.11700
      4 C4        -65.8791   -6.8522  -43.1014 C.ar   1 LIG       0.17700
      5 C5        -67.7689   -8.0032  -43.7196 C.ar   1 LIG       0.17700
      6 N1        -66.5428   -8.0289  -43.1506 N.ar   1 LIG      -0.60000
      7 H1        -68.0734   -4.7555  -44.5667 H      1 LIG       0.11500
      8 H2        -65.8066   -4.7407  -43.5272 H      1 LIG       0.11500
      9 H3        -69.3465   -6.8968  -44.6855 H      1 LIG       0.11500
     10 H4        -64.8973   -6.8942  -42.6416 H      1 LIG       0.12400
     11 H5        -68.2835   -8.9580  -43.7491 H      1 LIG       0.12400
@<TRIPOS>BOND
      1       1       2 ar
      2       1       3 ar
      3       2       4 ar
      4       3       5 ar
      5       4       6 ar
      6       5       6 ar
      7       1       7 1
      8       2       8 1
      9       3       9 1
     10       4      10 1
     11       5      11 1
@<TRIPOS>ALT_TYPE
CGenFF_4.0_ALT_TYPE_SET
CGenFF_4.0 1 CG2R61 2 CG2R61 3 CG2R61 4 CG2R61 5 CG2R61 6 NG2R60 7 HGR61 8 HGR61 9 HGR61 10 HGR62 11 HGR62
@<TRIPOS>MOLECULE
pyridine
 11 11 0 0 0
****
USER_CHARGES
INVALID_CHARGES
Pose:  11 Cluster:  11 Fr_nu: 2555897 TotEn:   -12.18
@<TRIPOS>ATOM
      1 C1        -76.5488  -10.2363  -54.5168 C.ar   1 LIG      -0.11300
      2 C2        -76.4955   -8.9803  -55.1107 C.ar   1 LIG      -0.11700
      3 C3        -77.3760  -11.2176  -55.0518 C.ar   1 LIG      -0.11700
      4 C4        -77.2828   -8.7576  -56.2289 C.ar   1 LIG       0.17700
      5 C5        -78.1240  -10.8947  -56.1725 C.ar   1 LIG       0.17700
      6 N1        -78.0986   -9.6858  -56.7771 N.ar   1 LIG      -0.60000
      7 H1        -75.9473  -10.4499  -53.6383 H      1 LIG       0.11500
      8 H2        -75.8578   -8.2003  -54.7111 H      1 LIG       0.11500
      9 H3        -77.4339  -12.2036  -54.6052 H      1 LIG       0.11500
     10 H4        -77.2771   -7.7945  -56.7284 H      1 LIG       0.12400
     11 H5        -78.7856  -11.6242  -56.6282 H      1 LIG       0.12400
@<TRIPOS>BOND
      1       1       2 ar
      2       1       3 ar
      3       2       4 ar
      4       3       5 ar
      5       4       6 ar
      6       5       6 ar
      7       1       7 1
      8       2       8 1
      9       3       9 1
     10       4      10 1
     11       5      11 1
@<TRIPOS>ALT_TYPE
CGenFF_4.0_ALT_TYPE_SET
CGenFF_4.0 1 CG2R61 2 CG2R61 3 CG2R61 4 CG2R61 5 CG2R61 6 NG2R60 7 HGR61 8 HGR61 9 HGR61 10 HGR62 11 HGR62
@<TRIPOS>MOLECULE
pyridine
 11 11 0 0 0
****
USER_CHARGES
INVALID_CHARGES
Pose:  12 Cluster:  12 Fr_nu: 399714 TotEn:   -12.10
@<TRIPOS>ATOM
      1 C1        -70.0670    3.7001  -46.2253 C.ar   1 LIG      -0.11300
      2 C2        -68.8352    4.3274  -46.3742 C.ar   1 LIG      -0.11700
      3 C3        -70.2613    2.8002  -45.1833 C.ar   1 LIG      -0.11700
      4 C4        -67.8379    4.0229  -45.4618 C.ar   1 LIG       0.17700
      5 C5        -69.2001    2.5638  -44.3244 C.ar   1 LIG       0.17700
      6 N1        -67.9891    3.1541  -44.4371 N.ar   1 LIG      -0.60000
      7 H1        -70.8740    3.9116  -46.9205 H      1 LIG       0.11500
      8 H2        -68.6612    5.0325  -47.1786 H      1 LIG       0.11500
      9 H3        -71.2130    2.2990  -45.0483 H      1 LIG       0.11500
     10 H4        -66.8591    4.4854  -45.5350 H      1 LIG       0.12400
     11 H5        -69.2994    1.8701  -43.4960 H      1 LIG       0.12400
@<TRIPOS>BOND
      1       1       2 ar
      2       1       3 ar
      3       2       4 ar
      4       3       5 ar
      5       4       6 ar
      6       5       6 ar
      7       1       7 1
      8       2       8 1
      9       3       9 1
     10       4      10 1
     11       5      11 1
@<TRIPOS>ALT_TYPE
CGenFF_4.0_ALT_TYPE_SET
CGenFF_4.0 1 CG2R61 2 CG2R61 3 CG2R61 4 CG2R61 5 CG2R61 6 NG2R60 7 HGR61 8 HGR61 9 HGR61 10 HGR62 11 HGR62
@<TRIPOS>MOLECULE
pyridine
 11 11 0 0 0
****
USER_CHARGES
INVALID_CHARGES
Pose:  13 Cluster:  13 Fr_nu: 282380 TotEn:   -10.57
@<TRIPOS>ATOM
      1 C1        -75.2820  -12.9494  -46.0690 C.ar   1 LIG      -0.11300
      2 C2        -75.6982  -13.1040  -44.7514 C.ar   1 LIG      -0.11700
      3 C3        -74.2419  -12.0757  -46.3657 C.ar   1 LIG      -0.11700
      4 C4        -75.0468  -12.3678  -43.7749 C.ar   1 LIG       0.17700
      5 C5        -73.6559  -11.3853  -45.3171 C.ar   1 LIG       0.17700
      6 N1        -74.0329  -11.5093  -44.0247 N.ar   1 LIG      -0.60000
      7 H1        -75.7678  -13.5083  -46.8632 H      1 LIG       0.11500
      8 H2        -76.5065  -13.7796  -44.4968 H      1 LIG       0.11500
      9 H3        -73.9012  -11.9389  -47.3857 H      1 LIG       0.11500
     10 H4        -75.3344  -12.4526  -42.7322 H      1 LIG       0.12400
     11 H5        -72.8413  -10.6910  -45.4950 H      1 LIG       0.12400
@<TRIPOS>BOND
      1       1       2 ar
      2       1       3 ar
      3       2       4 ar
      4       3       5 ar
      5       4       6 ar
      6       5       6 ar
      7       1       7 1
      8       2       8 1
      9       3       9 1
     10       4      10 1
     11       5      11 1
@<TRIPOS>ALT_TYPE
CGenFF_4.0_ALT_TYPE_SET
CGenFF_4.0 1 CG2R61 2 CG2R61 3 CG2R61 4 CG2R61 5 CG2R61 6 NG2R60 7 HGR61 8 HGR61 9 HGR61 10 HGR62 11 HGR62
@<TRIPOS>MOLECULE
pyridine
 11 11 0 0 0
****
USER_CHARGES
INVALID_CHARGES
Pose:  14 Cluster:  14 Fr_nu:  87506 TotEn:    -9.67
@<TRIPOS>ATOM
      1 C1        -69.0860    2.8839  -44.3070 C.ar   1 LIG      -0.11300
      2 C2        -68.3938    4.0797  -44.1514 C.ar   1 LIG      -0.11700
      3 C3        -70.0043    2.7483  -45.3421 C.ar   1 LIG      -0.11700
      4 C4        -68.6542    5.1015  -45.0502 C.ar   1 LIG       0.17700
      5 C5        -70.1928    3.8297  -46.1875 C.ar   1 LIG       0.17700
      6 N1        -69.5391    5.0070  -46.0679 N.ar   1 LIG      -0.60000
      7 H1        -68.9105    2.0595  -43.6224 H      1 LIG       0.11500
      8 H2        -67.6732    4.2078  -43.3521 H      1 LIG       0.11500
      9 H3        -70.5557    1.8255  -45.4822 H      1 LIG       0.11500
     10 H4        -68.1406    6.0539  -44.9713 H      1 LIG       0.12400
     11 H5        -70.8984    3.7758  -47.0101 H      1 LIG       0.12400
@<TRIPOS>BOND
      1       1       2 ar
      2       1       3 ar
      3       2       4 ar
      4       3       5 ar
      5       4       6 ar
      6       5       6 ar
      7       1       7 1
      8       2       8 1
      9       3       9 1
     10       4      10 1
     11       5      11 1
@<TRIPOS>ALT_TYPE
CGenFF_4.0_ALT_TYPE_SET
CGenFF_4.0 1 CG2R61 2 CG2R61 3 CG2R61 4 CG2R61 5 CG2R61 6 NG2R60 7 HGR61 8 HGR61 9 HGR61 10 HGR62 11 HGR62
@<TRIPOS>MOLECULE
pyridine
 11 11 0 0 0
****
USER_CHARGES
INVALID_CHARGES
Pose:  15 Cluster:  15 Fr_nu: 1784135 TotEn:    -9.37
@<TRIPOS>ATOM
      1 C1        -66.7961    3.9264  -44.7711 C.ar   1 LIG      -0.11300
      2 C2        -67.2315    3.1688  -43.6896 C.ar   1 LIG      -0.11700
      3 C3        -67.7200    4.6238  -45.5413 C.ar   1 LIG      -0.11700
      4 C4        -68.5908    3.1416  -43.4222 C.ar   1 LIG       0.17700
      5 C5        -69.0574    4.5313  -45.1912 C.ar   1 LIG       0.17700
      6 N1        -69.5183    3.8056  -44.1477 N.ar   1 LIG      -0.60000
      7 H1        -65.7386    3.9726  -45.0137 H      1 LIG       0.11500
      8 H2        -66.5293    2.6174  -43.0753 H      1 LIG       0.11500
      9 H3        -67.4034    5.2203  -46.3893 H      1 LIG       0.11500
     10 H4        -68.9809    2.5652  -42.5899 H      1 LIG       0.12400
     11 H5        -69.8184    5.0554  -45.7600 H      1 LIG       0.12400
@<TRIPOS>BOND
      1       1       2 ar
      2       1       3 ar
      3       2       4 ar
      4       3       5 ar
      5       4       6 ar
      6       5       6 ar
      7       1       7 1
      8       2       8 1
      9       3       9 1
     10       4      10 1
     11       5      11 1
@<TRIPOS>ALT_TYPE
CGenFF_4.0_ALT_TYPE_SET
CGenFF_4.0 1 CG2R61 2 CG2R61 3 CG2R61 4 CG2R61 5 CG2R61 6 NG2R60 7 HGR61 8 HGR61 9 HGR61 10 HGR62 11 HGR62
@<TRIPOS>MOLECULE
pyridine
 11 11 0 0 0
****
USER_CHARGES
INVALID_CHARGES
Pose:  16 Cluster:  16 Fr_nu:  73549 TotEn:    -9.19
@<TRIPOS>ATOM
      1 C1        -68.2348    4.4627  -44.7988 C.ar   1 LIG      -0.11300
      2 C2        -69.3533    5.2122  -45.1456 C.ar   1 LIG      -0.11700
      3 C3        -68.3947    3.1716  -44.3080 C.ar   1 LIG      -0.11700
      4 C4        -70.6000    4.6295  -44.9841 C.ar   1 LIG       0.17700
      5 C5        -69.6843    2.6804  -44.1837 C.ar   1 LIG       0.17700
      6 N1        -70.7950    3.3785  -44.5103 N.ar   1 LIG      -0.60000
      7 H1        -67.2402    4.8842  -44.9101 H      1 LIG       0.11500
      8 H2        -69.2525    6.2203  -45.5305 H      1 LIG       0.11500
      9 H3        -67.5371    2.5693  -44.0308 H      1 LIG       0.11500
     10 H4        -71.5035    5.1729  -45.2399 H      1 LIG       0.12400
     11 H5        -69.8637    1.6794  -43.8052 H      1 LIG       0.12400
@<TRIPOS>BOND
      1       1       2 ar
      2       1       3 ar
      3       2       4 ar
      4       3       5 ar
      5       4       6 ar
      6       5       6 ar
      7       1       7 1
      8       2       8 1
      9       3       9 1
     10       4      10 1
     11       5      11 1
@<TRIPOS>ALT_TYPE
CGenFF_4.0_ALT_TYPE_SET
CGenFF_4.0 1 CG2R61 2 CG2R61 3 CG2R61 4 CG2R61 5 CG2R61 6 NG2R60 7 HGR61 8 HGR61 9 HGR61 10 HGR62 11 HGR62
@<TRIPOS>MOLECULE
pyridine
 11 11 0 0 0
****
USER_CHARGES
INVALID_CHARGES
Pose:  17 Cluster:  17 Fr_nu: 368598 TotEn:    -8.43
@<TRIPOS>ATOM
      1 C1        -69.9674    3.3343  -45.3180 C.ar   1 LIG      -0.11300
      2 C2        -69.5980    3.6280  -46.6259 C.ar   1 LIG      -0.11700
      3 C3        -69.0165    3.3851  -44.3048 C.ar   1 LIG      -0.11700
      4 C4        -68.2754    3.9640  -46.8663 C.ar   1 LIG       0.17700
      5 C5        -67.7200    3.7317  -44.6492 C.ar   1 LIG       0.17700
      6 N1        -67.3235    4.0236  -45.9083 N.ar   1 LIG      -0.60000
      7 H1        -70.9943    3.0658  -45.0889 H      1 LIG       0.11500
      8 H2        -70.3222    3.5952  -47.4314 H      1 LIG       0.11500
      9 H3        -69.2818    3.1596  -43.2782 H      1 LIG       0.11500
     10 H4        -67.9371    4.2013  -47.8695 H      1 LIG       0.12400
     11 H5        -66.9403    3.7850  -43.8964 H      1 LIG       0.12400
@<TRIPOS>BOND
      1       1       2 ar
      2       1       3 ar
      3       2       4 ar
      4       3       5 ar
      5       4       6 ar
      6       5       6 ar
      7       1       7 1
      8       2       8 1
      9       3       9 1
     10       4      10 1
     11       5      11 1
@<TRIPOS>ALT_TYPE
CGenFF_4.0_ALT_TYPE_SET
CGenFF_4.0 1 CG2R61 2 CG2R61 3 CG2R61 4 CG2R61 5 CG2R61 6 NG2R60 7 HGR61 8 HGR61 9 HGR61 10 HGR62 11 HGR62
@<TRIPOS>MOLECULE
pyridine
 11 11 0 0 0
****
USER_CHARGES
INVALID_CHARGES
Pose:  18 Cluster:  18 Fr_nu: 1457146 TotEn:    -6.94
@<TRIPOS>ATOM
      1 C1        -86.6842   -5.5954  -44.1087 C.ar   1 LIG      -0.11300
      2 C2        -87.9407   -5.0162  -44.2461 C.ar   1 LIG      -0.11700
      3 C3        -85.5989   -4.8090  -43.7386 C.ar   1 LIG      -0.11700
      4 C4        -88.0582   -3.6570  -44.0041 C.ar   1 LIG       0.17700
      5 C5        -85.8212   -3.4590  -43.5196 C.ar   1 LIG       0.17700
      6 N1        -87.0271   -2.8606  -43.6432 N.ar   1 LIG      -0.60000
      7 H1        -86.5509   -6.6577  -44.2903 H      1 LIG       0.11500
      8 H2        -88.8008   -5.6097  -44.5332 H      1 LIG       0.11500
      9 H3        -84.6102   -5.2390  -43.6260 H      1 LIG       0.11500
     10 H4        -89.0169   -3.1577  -44.0981 H      1 LIG       0.12400
     11 H5        -85.0080   -2.8017  -43.2298 H      1 LIG       0.12400
@<TRIPOS>BOND
      1       1       2 ar
      2       1       3 ar
      3       2       4 ar
      4       3       5 ar
      5       4       6 ar
      6       5       6 ar
      7       1       7 1
      8       2       8 1
      9       3       9 1
     10       4      10 1
     11       5      11 1
@<TRIPOS>ALT_TYPE
CGenFF_4.0_ALT_TYPE_SET
CGenFF_4.0 1 CG2R61 2 CG2R61 3 CG2R61 4 CG2R61 5 CG2R61 6 NG2R60 7 HGR61 8 HGR61 9 HGR61 10 HGR62 11 HGR62
@<TRIPOS>MOLECULE
pyridine
 11 11 0 0 0
****
USER_CHARGES
INVALID_CHARGES
Pose:  19 Cluster:  19 Fr_nu: 2835197 TotEn:    -0.83
@<TRIPOS>ATOM
      1 C1        -55.1856   12.1277  -28.7697 C.ar   1 LIG      -0.11300
      2 C2        -54.9860   11.4516  -29.9681 C.ar   1 LIG      -0.11700
      3 C3        -54.3993   11.8199  -27.6650 C.ar   1 LIG      -0.11700
      4 C4        -53.9952   10.4840  -30.0097 C.ar   1 LIG       0.17700
      5 C5        -53.4350   10.8356  -27.8095 C.ar   1 LIG       0.17700
      6 N1        -53.2118   10.1573  -28.9575 N.ar   1 LIG      -0.60000
      7 H1        -55.9529   12.8926  -28.6966 H      1 LIG       0.11500
      8 H2        -55.5867   11.6752  -30.8421 H      1 LIG       0.11500
      9 H3        -54.5376   12.3337  -26.7205 H      1 LIG       0.11500
     10 H4        -53.8005    9.9282  -30.9210 H      1 LIG       0.12400
     11 H5        -52.7958   10.5573  -26.9780 H      1 LIG       0.12400
@<TRIPOS>BOND
      1       1       2 ar
      2       1       3 ar
      3       2       4 ar
      4       3       5 ar
      5       4       6 ar
      6       5       6 ar
      7       1       7 1
      8       2       8 1
      9       3       9 1
     10       4      10 1
     11       5      11 1
@<TRIPOS>ALT_TYPE
CGenFF_4.0_ALT_TYPE_SET
CGenFF_4.0 1 CG2R61 2 CG2R61 3 CG2R61 4 CG2R61 5 CG2R61 6 NG2R60 7 HGR61 8 HGR61 9 HGR61 10 HGR62 11 HGR62
@<TRIPOS>MOLECULE
cyclopropane
 9 9 0 0 0
****
USER_CHARGES
INVALID_CHARGES
Pose:   1 Cluster:   1 Fr_nu:  76057 TotEn:    -7.13
@<TRIPOS>ATOM
      1 C1        -69.6531    2.5281  -44.1773 C.3    1 LIG      -0.18000
      2 C2        -70.3545    2.4143  -45.4990 C.3    1 LIG      -0.18000
      3 C3        -70.2970    3.7363  -44.7914 C.3    1 LIG      -0.18000
      4 H1        -70.1310    2.0862  -43.3120 H      1 LIG       0.09000
      5 H2        -68.5717    2.4797  -44.1738 H      1 LIG       0.09000
      6 H3        -69.7451    2.2892  -46.3853 H      1 LIG       0.09000
      7 H4        -71.3047    1.8958  -45.5240 H      1 LIG       0.09000
      8 H5        -71.2083    4.1076  -44.3398 H      1 LIG       0.09000
      9 H6        -69.6485    4.5005  -45.2012 H      1 LIG       0.09000
@<TRIPOS>BOND
      1       1       2 1
      2       1       3 1
      3       2       3 1
      4       1       4 1
      5       1       5 1
      6       2       6 1
      7       2       7 1
      8       3       8 1
      9       3       9 1
@<TRIPOS>ALT_TYPE
CGenFF_4.0_ALT_TYPE_SET
CGenFF_4.0 1 CG3C31 2 CG3C31 3 CG3C31 4 HGA2 5 HGA2 6 HGA2 7 HGA2 8 HGA2 9 HGA2
@<TRIPOS>MOLECULE
cyclopropane
 9 9 0 0 0
****
USER_CHARGES
INVALID_CHARGES
Pose:   2 Cluster:   2 Fr_nu: 219052 TotEn:    -6.95
@<TRIPOS>ATOM
      1 C1        -58.6033    3.1629  -38.7314 C.3    1 LIG      -0.18000
      2 C2        -59.5619    2.0807  -38.3291 C.3    1 LIG      -0.18000
      3 C3        -59.0158    2.1183  -39.7264 C.3    1 LIG      -0.18000
      4 H1        -58.9959    4.1641  -38.8583 H      1 LIG       0.09000
      5 H2        -57.5954    3.1161  -38.3392 H      1 LIG       0.09000
      6 H3        -59.1991    1.3053  -37.6661 H      1 LIG       0.09000
      7 H4        -60.5999    2.3528  -38.1851 H      1 LIG       0.09000
      8 H5        -59.6862    2.4160  -40.5227 H      1 LIG       0.09000
      9 H6        -58.2853    1.3686  -40.0033 H      1 LIG       0.09000
@<TRIPOS>BOND
      1       1       2 1
      2       1       3 1
      3       2       3 1
      4       1       4 1
      5       1       5 1
      6       2       6 1
      7       2       7 1
      8       3       8 1
      9       3       9 1
@<TRIPOS>ALT_TYPE
CGenFF_4.0_ALT_TYPE_SET
CGenFF_4.0 1 CG3C31 2 CG3C31 3 CG3C31 4 HGA2 5 HGA2 6 HGA2 7 HGA2 8 HGA2 9 HGA2
@<TRIPOS>MOLECULE
cyclopropane
 9 9 0 0 0
****
USER_CHARGES
INVALID_CHARGES
Pose:   3 Cluster:   3 Fr_nu: 248678 TotEn:    -6.78
@<TRIPOS>ATOM
      1 C1        -58.8904    1.6829  -43.9738 C.3    1 LIG      -0.18000
      2 C2        -57.9774    1.2765  -42.8545 C.3    1 LIG      -0.18000
      3 C3        -57.4420    1.4053  -44.2505 C.3    1 LIG      -0.18000
      4 H1        -59.6182    0.9597  -44.3201 H      1 LIG       0.09000
      5 H2        -59.2219    2.7129  -44.0064 H      1 LIG       0.09000
      6 H3        -57.6942    2.0332  -42.1335 H      1 LIG       0.09000
      7 H4        -58.0900    0.2798  -42.4468 H      1 LIG       0.09000
      8 H5        -57.1947    0.4954  -44.7825 H      1 LIG       0.09000
      9 H6        -56.7992    2.2488  -44.4689 H      1 LIG       0.09000
@<TRIPOS>BOND
      1       1       2 1
      2       1       3 1
      3       2       3 1
      4       1       4 1
      5       1       5 1
      6       2       6 1
      7       2       7 1
      8       3       8 1
      9       3       9 1
@<TRIPOS>ALT_TYPE
CGenFF_4.0_ALT_TYPE_SET
CGenFF_4.0 1 CG3C31 2 CG3C31 3 CG3C31 4 HGA2 5 HGA2 6 HGA2 7 HGA2 8 HGA2 9 HGA2
@<TRIPOS>MOLECULE
cyclopropane
 9 9 0 0 0
****
USER_CHARGES
INVALID_CHARGES
Pose:   4 Cluster:   4 Fr_nu:  31411 TotEn:    -6.75
@<TRIPOS>ATOM
      1 C1        -73.4239  -11.4657  -45.7262 C.3    1 LIG      -0.18000
      2 C2        -73.2810  -10.2476  -44.8615 C.3    1 LIG      -0.18000
      3 C3        -72.4864  -11.4831  -44.5547 C.3    1 LIG      -0.18000
      4 H1        -74.3408  -12.0364  -45.6476 H      1 LIG       0.09000
      5 H2        -72.9914  -11.4344  -46.7180 H      1 LIG       0.09000
      6 H3        -72.7522   -9.3963  -45.2714 H      1 LIG       0.09000
      7 H4        -74.1014   -9.9978  -44.2005 H      1 LIG       0.09000
      8 H5        -72.7722  -12.0651  -43.6877 H      1 LIG       0.09000
      9 H6        -71.4232  -11.4633  -44.7588 H      1 LIG       0.09000
@<TRIPOS>BOND
      1       1       2 1
      2       1       3 1
      3       2       3 1
      4       1       4 1
      5       1       5 1
      6       2       6 1
      7       2       7 1
      8       3       8 1
      9       3       9 1
@<TRIPOS>ALT_TYPE
CGenFF_4.0_ALT_TYPE_SET
CGenFF_4.0 1 CG3C31 2 CG3C31 3 CG3C31 4 HGA2 5 HGA2 6 HGA2 7 HGA2 8 HGA2 9 HGA2
@<TRIPOS>MOLECULE
cyclopropane
 9 9 0 0 0
****
USER_CHARGES
INVALID_CHARGES
Pose:   5 Cluster:   5 Fr_nu:  19039 TotEn:    -6.66
@<TRIPOS>ATOM
      1 C1        -63.6086   -6.9703  -55.8761 C.3    1 LIG      -0.18000
      2 C2        -64.6331   -6.5275  -56.8792 C.3    1 LIG      -0.18000
      3 C3        -65.0611   -6.9390  -55.5010 C.3    1 LIG      -0.18000
      4 H1        -63.1452   -7.9382  -56.0207 H      1 LIG       0.09000
      5 H2        -62.9609   -6.2153  -55.4491 H      1 LIG       0.09000
      6 H3        -64.6749   -5.4744  -57.1274 H      1 LIG       0.09000
      7 H4        -64.8598   -7.1971  -57.6993 H      1 LIG       0.09000
      8 H5        -65.5755   -7.8855  -55.3934 H      1 LIG       0.09000
      9 H6        -65.3904   -6.1627  -54.8218 H      1 LIG       0.09000
@<TRIPOS>BOND
      1       1       2 1
      2       1       3 1
      3       2       3 1
      4       1       4 1
      5       1       5 1
      6       2       6 1
      7       2       7 1
      8       3       8 1
      9       3       9 1
@<TRIPOS>ALT_TYPE
CGenFF_4.0_ALT_TYPE_SET
CGenFF_4.0 1 CG3C31 2 CG3C31 3 CG3C31 4 HGA2 5 HGA2 6 HGA2 7 HGA2 8 HGA2 9 HGA2
@<TRIPOS>MOLECULE
cyclopropane
 9 9 0 0 0
****
USER_CHARGES
INVALID_CHARGES
Pose:   6 Cluster:   6 Fr_nu:  15170 TotEn:    -5.78
@<TRIPOS>ATOM
      1 C1        -69.0068    2.9039  -43.9371 C.3    1 LIG      -0.18000
      2 C2        -68.4931    4.1371  -44.6205 C.3    1 LIG      -0.18000
      3 C3        -67.6127    3.3873  -43.6642 C.3    1 LIG      -0.18000
      4 H1        -69.7467    3.0298  -43.1566 H      1 LIG       0.09000
      5 H2        -69.1223    2.0075  -44.5329 H      1 LIG       0.09000
      6 H3        -68.2629    4.0708  -45.6765 H      1 LIG       0.09000
      7 H4        -68.8869    5.0936  -44.3004 H      1 LIG       0.09000
      8 H5        -67.4142    3.8387  -42.7003 H      1 LIG       0.09000
      9 H6        -66.7906    2.8160  -44.0767 H      1 LIG       0.09000
@<TRIPOS>BOND
      1       1       2 1
      2       1       3 1
      3       2       3 1
      4       1       4 1
      5       1       5 1
      6       2       6 1
      7       2       7 1
      8       3       8 1
      9       3       9 1
@<TRIPOS>ALT_TYPE
CGenFF_4.0_ALT_TYPE_SET
CGenFF_4.0 1 CG3C31 2 CG3C31 3 CG3C31 4 HGA2 5 HGA2 6 HGA2 7 HGA2 8 HGA2 9 HGA2
@<TRIPOS>MOLECULE
cyclopropane
 9 9 0 0 0
****
USER_CHARGES
INVALID_CHARGES
Pose:   7 Cluster:   7 Fr_nu:   1829 TotEn:    -5.68
@<TRIPOS>ATOM
      1 C1        -69.5476    2.7423  -44.8652 C.3    1 LIG      -0.18000
      2 C2        -68.4851    3.7243  -45.2632 C.3    1 LIG      -0.18000
      3 C3        -69.8708    3.8490  -45.8254 C.3    1 LIG      -0.18000
      4 H1        -69.4788    1.7360  -45.2591 H      1 LIG       0.09000
      5 H2        -69.9488    2.8114  -43.8621 H      1 LIG       0.09000
      6 H3        -68.1710    4.4545  -44.5279 H      1 LIG       0.09000
      7 H4        -67.7007    3.3796  -45.9252 H      1 LIG       0.09000
      8 H5        -70.0192    3.5880  -46.8656 H      1 LIG       0.09000
      9 H6        -70.4893    4.6628  -45.4680 H      1 LIG       0.09000
@<TRIPOS>BOND
      1       1       2 1
      2       1       3 1
      3       2       3 1
      4       1       4 1
      5       1       5 1
      6       2       6 1
      7       2       7 1
      8       3       8 1
      9       3       9 1
@<TRIPOS>ALT_TYPE
CGenFF_4.0_ALT_TYPE_SET
CGenFF_4.0 1 CG3C31 2 CG3C31 3 CG3C31 4 HGA2 5 HGA2 6 HGA2 7 HGA2 8 HGA2 9 HGA2
@<TRIPOS>MOLECULE
pyrrole
 10 10 0 0 0
****
USER_CHARGES
INVALID_CHARGES
Pose:   1 Cluster:   1 Fr_nu: 170301 TotEn:   -13.93
@<TRIPOS>ATOM
      1 C1        -57.5102    2.6098  -43.4616 C.2    1 LIG      -0.25700
      2 C2        -58.8663    3.0175  -43.4192 C.2    1 LIG      -0.25700
      3 C3        -57.4492    1.4619  -44.2206 C.2    1 LIG      -0.04700
      4 C4        -59.5928    2.1063  -44.1535 C.2    1 LIG      -0.04700
      5 N1        -58.7211    1.1650  -44.6357 N.pl3  1 LIG      -0.36000
      6 H1        -56.6697    3.0999  -42.9905 H      1 LIG       0.15400
      7 H2        -59.2711    3.8803  -42.9093 H      1 LIG       0.15400
      8 H3        -56.6173    0.8313  -44.5009 H      1 LIG       0.14000
      9 H4        -60.6487    2.0450  -44.3765 H      1 LIG       0.14000
     10 H5        -58.9769    0.3736  -45.2098 H      1 LIG       0.38000
@<TRIPOS>BOND
      1       1       2 1
      2       1       3 2
      3       2       4 2
      4       3       5 1
      5       4       5 1
      6       1       6 1
      7       2       7 1
      8       3       8 1
      9       4       9 1
     10       5      10 1
@<TRIPOS>ALT_TYPE
CGenFF_4.0_ALT_TYPE_SET
CGenFF_4.0 1 CG2R51 2 CG2R51 3 CG2R51 4 CG2R51 5 NG2R51 6 HGR51 7 HGR51 8 HGR52 9 HGR52 10 HGP1
@<TRIPOS>MOLECULE
pyrrole
 10 10 0 0 0
****
USER_CHARGES
INVALID_CHARGES
Pose:   2 Cluster:   2 Fr_nu: 703667 TotEn:   -13.69
@<TRIPOS>ATOM
      1 C1        -69.0513    3.9295  -45.1044 C.2    1 LIG      -0.25700
      2 C2        -67.7200    3.6447  -44.7124 C.2    1 LIG      -0.25700
      3 C3        -69.8875    3.2861  -44.2189 C.2    1 LIG      -0.04700
      4 C4        -67.7832    2.8358  -43.5993 C.2    1 LIG      -0.04700
      5 N1        -69.1056    2.6242  -43.3085 N.pl3  1 LIG      -0.36000
      6 H1        -69.3659    4.5377  -45.9408 H      1 LIG       0.15400
      7 H2        -66.8131    3.9899  -45.1885 H      1 LIG       0.15400
      8 H3        -70.9655    3.2396  -44.1557 H      1 LIG       0.14000
      9 H4        -67.0074    2.3947  -42.9894 H      1 LIG       0.14000
     10 H5        -69.4514    2.0661  -42.5402 H      1 LIG       0.38000
@<TRIPOS>BOND
      1       1       2 1
      2       1       3 2
      3       2       4 2
      4       3       5 1
      5       4       5 1
      6       1       6 1
      7       2       7 1
      8       3       8 1
      9       4       9 1
     10       5      10 1
@<TRIPOS>ALT_TYPE
CGenFF_4.0_ALT_TYPE_SET
CGenFF_4.0 1 CG2R51 2 CG2R51 3 CG2R51 4 CG2R51 5 NG2R51 6 HGR51 7 HGR51 8 HGR52 9 HGR52 10 HGP1
@<TRIPOS>MOLECULE
pyrrole
 10 10 0 0 0
****
USER_CHARGES
INVALID_CHARGES
Pose:   3 Cluster:   3 Fr_nu: 530869 TotEn:   -11.26
@<TRIPOS>ATOM
      1 C1        -67.6130    3.0991  -43.8500 C.2    1 LIG      -0.25700
      2 C2        -67.1680    4.0150  -44.8349 C.2    1 LIG      -0.25700
      3 C3        -68.9776    2.9745  -43.9907 C.2    1 LIG      -0.04700
      4 C4        -68.2742    4.4223  -45.5475 C.2    1 LIG      -0.04700
      5 N1        -69.3685    3.7835  -45.0255 N.pl3  1 LIG      -0.36000
      6 H1        -67.0048    2.5861  -43.1183 H      1 LIG       0.15400
      7 H2        -66.1528    4.3435  -45.0072 H      1 LIG       0.15400
      8 H3        -69.7032    2.3849  -43.4484 H      1 LIG       0.14000
      9 H4        -68.3793    5.1063  -46.3779 H      1 LIG       0.14000
     10 H5        -70.3183    3.8921  -45.3535 H      1 LIG       0.38000
@<TRIPOS>BOND
      1       1       2 1
      2       1       3 2
      3       2       4 2
      4       3       5 1
      5       4       5 1
      6       1       6 1
      7       2       7 1
      8       3       8 1
      9       4       9 1
     10       5      10 1
@<TRIPOS>ALT_TYPE
CGenFF_4.0_ALT_TYPE_SET
CGenFF_4.0 1 CG2R51 2 CG2R51 3 CG2R51 4 CG2R51 5 NG2R51 6 HGR51 7 HGR51 8 HGR52 9 HGR52 10 HGP1
@<TRIPOS>MOLECULE
pyrrole
 10 10 0 0 0
****
USER_CHARGES
INVALID_CHARGES
Pose:   4 Cluster:   4 Fr_nu: 370779 TotEn:   -11.25
@<TRIPOS>ATOM
      1 C1        -69.7512    3.4473  -46.1368 C.2    1 LIG      -0.25700
      2 C2        -68.5320    3.8582  -45.5436 C.2    1 LIG      -0.25700
      3 C3        -70.2902    2.4674  -45.3326 C.2    1 LIG      -0.04700
      4 C4        -68.3631    3.1169  -44.3951 C.2    1 LIG      -0.04700
      5 N1        -69.4377    2.2746  -44.2770 N.pl3  1 LIG      -0.36000
      6 H1        -70.1886    3.8250  -47.0503 H      1 LIG       0.15400
      7 H2        -67.8501    4.6115  -45.9121 H      1 LIG       0.15400
      8 H3        -71.2009    1.8914  -45.4172 H      1 LIG       0.14000
      9 H4        -67.5772    3.1149  -43.6529 H      1 LIG       0.14000
     10 H5        -69.5801    1.6130  -43.5264 H      1 LIG       0.38000
@<TRIPOS>BOND
      1       1       2 1
      2       1       3 2
      3       2       4 2
      4       3       5 1
      5       4       5 1
      6       1       6 1
      7       2       7 1
      8       3       8 1
      9       4       9 1
     10       5      10 1
@<TRIPOS>ALT_TYPE
CGenFF_4.0_ALT_TYPE_SET
CGenFF_4.0 1 CG2R51 2 CG2R51 3 CG2R51 4 CG2R51 5 NG2R51 6 HGR51 7 HGR51 8 HGR52 9 HGR52 10 HGP1
@<TRIPOS>MOLECULE
pyrrole
 10 10 0 0 0
****
USER_CHARGES
INVALID_CHARGES
Pose:   5 Cluster:   5 Fr_nu: 1940549 TotEn:   -11.13
@<TRIPOS>ATOM
      1 C1        -68.8083    3.6719  -44.9107 C.2    1 LIG      -0.25700
      2 C2        -68.9367    4.8866  -45.6283 C.2    1 LIG      -0.25700
      3 C3        -70.0219    3.4184  -44.3104 C.2    1 LIG      -0.04700
      4 C4        -70.2249    5.3386  -45.4446 C.2    1 LIG      -0.04700
      5 N1        -70.8752    4.4383  -44.6416 N.pl3  1 LIG      -0.36000
      6 H1        -67.9273    3.0496  -44.8398 H      1 LIG       0.15400
      7 H2        -68.1746    5.3799  -46.2149 H      1 LIG       0.15400
      8 H3        -70.3534    2.6066  -43.6785 H      1 LIG       0.14000
      9 H4        -70.7353    6.2169  -45.8140 H      1 LIG       0.14000
     10 H5        -71.8369    4.5146  -44.3403 H      1 LIG       0.38000
@<TRIPOS>BOND
      1       1       2 1
      2       1       3 2
      3       2       4 2
      4       3       5 1
      5       4       5 1
      6       1       6 1
      7       2       7 1
      8       3       8 1
      9       4       9 1
     10       5      10 1
@<TRIPOS>ALT_TYPE
CGenFF_4.0_ALT_TYPE_SET
CGenFF_4.0 1 CG2R51 2 CG2R51 3 CG2R51 4 CG2R51 5 NG2R51 6 HGR51 7 HGR51 8 HGR52 9 HGR52 10 HGP1
@<TRIPOS>MOLECULE
pyrrole
 10 10 0 0 0
****
USER_CHARGES
INVALID_CHARGES
Pose:   6 Cluster:   6 Fr_nu:  88625 TotEn:   -10.95
@<TRIPOS>ATOM
      1 C1        -73.7238   -3.5221  -30.3551 C.2    1 LIG      -0.25700
      2 C2        -74.2131   -3.5051  -29.0257 C.2    1 LIG      -0.25700
      3 C3        -74.1924   -4.6720  -30.9513 C.2    1 LIG      -0.04700
      4 C4        -74.9657   -4.6454  -28.8500 C.2    1 LIG      -0.04700
      5 N1        -74.9459   -5.3472  -30.0269 N.pl3  1 LIG      -0.36000
      6 H1        -73.0985   -2.7769  -30.8264 H      1 LIG       0.15400
      7 H2        -74.0368   -2.7461  -28.2766 H      1 LIG       0.15400
      8 H3        -74.0569   -5.0694  -31.9473 H      1 LIG       0.14000
      9 H4        -75.5131   -5.0177  -27.9954 H      1 LIG       0.14000
     10 H5        -75.4154   -6.2274  -30.1887 H      1 LIG       0.38000
@<TRIPOS>BOND
      1       1       2 1
      2       1       3 2
      3       2       4 2
      4       3       5 1
      5       4       5 1
      6       1       6 1
      7       2       7 1
      8       3       8 1
      9       4       9 1
     10       5      10 1
@<TRIPOS>ALT_TYPE
CGenFF_4.0_ALT_TYPE_SET
CGenFF_4.0 1 CG2R51 2 CG2R51 3 CG2R51 4 CG2R51 5 NG2R51 6 HGR51 7 HGR51 8 HGR52 9 HGR52 10 HGP1
@<TRIPOS>MOLECULE
pyrrole
 10 10 0 0 0
****
USER_CHARGES
INVALID_CHARGES
Pose:   7 Cluster:   7 Fr_nu: 292392 TotEn:    -9.99
@<TRIPOS>ATOM
      1 C1        -68.8626    3.7858  -45.1162 C.2    1 LIG      -0.25700
      2 C2        -69.5710    2.7932  -44.3951 C.2    1 LIG      -0.25700
      3 C3        -69.3261    3.7615  -46.4131 C.2    1 LIG      -0.04700
      4 C4        -70.4457    2.1924  -45.2733 C.2    1 LIG      -0.04700
      5 N1        -70.2880    2.7889  -46.4970 N.pl3  1 LIG      -0.36000
      6 H1        -68.0984    4.4465  -44.7317 H      1 LIG       0.15400
      7 H2        -69.4570    2.5419  -43.3501 H      1 LIG       0.15400
      8 H3        -69.0579    4.3469  -47.2812 H      1 LIG       0.14000
      9 H4        -71.1651    1.3973  -45.1363 H      1 LIG       0.14000
     10 H5        -70.8024    2.5487  -47.3331 H      1 LIG       0.38000
@<TRIPOS>BOND
      1       1       2 1
      2       1       3 2
      3       2       4 2
      4       3       5 1
      5       4       5 1
      6       1       6 1
      7       2       7 1
      8       3       8 1
      9       4       9 1
     10       5      10 1
@<TRIPOS>ALT_TYPE
CGenFF_4.0_ALT_TYPE_SET
CGenFF_4.0 1 CG2R51 2 CG2R51 3 CG2R51 4 CG2R51 5 NG2R51 6 HGR51 7 HGR51 8 HGR52 9 HGR52 10 HGP1
@<TRIPOS>MOLECULE
pyrrole
 10 10 0 0 0
****
USER_CHARGES
INVALID_CHARGES
Pose:   8 Cluster:   8 Fr_nu: 285045 TotEn:    -9.52
@<TRIPOS>ATOM
      1 C1        -69.3800    3.3388  -45.6645 C.2    1 LIG      -0.25700
      2 C2        -69.5619    2.5880  -44.4770 C.2    1 LIG      -0.25700
      3 C3        -68.2302    4.0814  -45.5097 C.2    1 LIG      -0.04700
      4 C4        -68.5178    2.8948  -43.6325 C.2    1 LIG      -0.04700
      5 N1        -67.7148    3.8037  -44.2707 N.pl3  1 LIG      -0.36000
      6 H1        -70.0175    3.3377  -46.5375 H      1 LIG       0.15400
      7 H2        -70.3657    1.8991  -44.2589 H      1 LIG       0.15400
      8 H3        -67.7347    4.7809  -46.1680 H      1 LIG       0.14000
      9 H4        -68.2748    2.5471  -42.6383 H      1 LIG       0.14000
     10 H5        -66.8714    4.2069  -43.8867 H      1 LIG       0.38000
@<TRIPOS>BOND
      1       1       2 1
      2       1       3 2
      3       2       4 2
      4       3       5 1
      5       4       5 1
      6       1       6 1
      7       2       7 1
      8       3       8 1
      9       4       9 1
     10       5      10 1
@<TRIPOS>ALT_TYPE
CGenFF_4.0_ALT_TYPE_SET
CGenFF_4.0 1 CG2R51 2 CG2R51 3 CG2R51 4 CG2R51 5 NG2R51 6 HGR51 7 HGR51 8 HGR52 9 HGR52 10 HGP1
@<TRIPOS>MOLECULE
pyrrole
 10 10 0 0 0
****
USER_CHARGES
INVALID_CHARGES
Pose:   9 Cluster:   9 Fr_nu: 285060 TotEn:    -9.16
@<TRIPOS>ATOM
      1 C1        -70.1245    2.1592  -45.7045 C.2    1 LIG      -0.25700
      2 C2        -69.5619    2.5880  -44.4770 C.2    1 LIG      -0.25700
      3 C3        -70.2720    3.2733  -46.5009 C.2    1 LIG      -0.04700
      4 C4        -69.3829    3.9512  -44.5607 C.2    1 LIG      -0.04700
      5 N1        -69.8182    4.3569  -45.7952 N.pl3  1 LIG      -0.36000
      6 H1        -70.3923    1.1483  -45.9780 H      1 LIG       0.15400
      7 H2        -69.3143    1.9723  -43.6239 H      1 LIG       0.15400
      8 H3        -70.6587    3.3918  -47.5032 H      1 LIG       0.14000
      9 H4        -68.9843    4.6660  -43.8545 H      1 LIG       0.14000
     10 H5        -69.8060    5.3092  -46.1336 H      1 LIG       0.38000
@<TRIPOS>BOND
      1       1       2 1
      2       1       3 2
      3       2       4 2
      4       3       5 1
      5       4       5 1
      6       1       6 1
      7       2       7 1
      8       3       8 1
      9       4       9 1
     10       5      10 1
@<TRIPOS>ALT_TYPE
CGenFF_4.0_ALT_TYPE_SET
CGenFF_4.0 1 CG2R51 2 CG2R51 3 CG2R51 4 CG2R51 5 NG2R51 6 HGR51 7 HGR51 8 HGR52 9 HGR52 10 HGP1
@<TRIPOS>MOLECULE
pyrrole
 10 10 0 0 0
****
USER_CHARGES
INVALID_CHARGES
Pose:  10 Cluster:  10 Fr_nu: 340575 TotEn:    -8.91
@<TRIPOS>ATOM
      1 C1        -69.6282    2.7321  -45.4962 C.2    1 LIG      -0.25700
      2 C2        -69.0052    3.1728  -44.3026 C.2    1 LIG      -0.25700
      3 C3        -69.2013    3.5582  -46.5124 C.2    1 LIG      -0.04700
      4 C4        -68.2167    4.2550  -44.6257 C.2    1 LIG      -0.04700
      5 N1        -68.3438    4.4804  -45.9715 N.pl3  1 LIG      -0.36000
      6 H1        -70.3129    1.9025  -45.6032 H      1 LIG       0.15400
      7 H2        -69.1182    2.7495  -43.3146 H      1 LIG       0.15400
      8 H3        -69.4307    3.5728  -47.5685 H      1 LIG       0.14000
      9 H4        -67.5772    4.8817  -44.0200 H      1 LIG       0.14000
     10 H5        -67.8766    5.2139  -46.4864 H      1 LIG       0.38000
@<TRIPOS>BOND
      1       1       2 1
      2       1       3 2
      3       2       4 2
      4       3       5 1
      5       4       5 1
      6       1       6 1
      7       2       7 1
      8       3       8 1
      9       4       9 1
     10       5      10 1
@<TRIPOS>ALT_TYPE
CGenFF_4.0_ALT_TYPE_SET
CGenFF_4.0 1 CG2R51 2 CG2R51 3 CG2R51 4 CG2R51 5 NG2R51 6 HGR51 7 HGR51 8 HGR52 9 HGR52 10 HGP1
@<TRIPOS>MOLECULE
pyrrole
 10 10 0 0 0
****
USER_CHARGES
INVALID_CHARGES
Pose:  11 Cluster:  11 Fr_nu: 372312 TotEn:    -8.72
@<TRIPOS>ATOM
      1 C1        -67.1357   -7.7904  -19.6379 C.2    1 LIG      -0.25700
      2 C2        -67.7266   -9.0703  -19.7794 C.2    1 LIG      -0.25700
      3 C3        -65.8669   -7.9765  -19.1350 C.2    1 LIG      -0.04700
      4 C4        -66.8009   -9.9994  -19.3586 C.2    1 LIG      -0.04700
      5 N1        -65.6744   -9.3231  -18.9689 N.pl3  1 LIG      -0.36000
      6 H1        -67.5860   -6.8373  -19.8771 H      1 LIG       0.15400
      7 H2        -68.7184   -9.2924  -20.1471 H      1 LIG       0.15400
      8 H3        -65.0865   -7.2733  -18.8806 H      1 LIG       0.14000
      9 H4        -66.8429  -11.0782  -19.3034 H      1 LIG       0.14000
     10 H5        -64.8308   -9.7517  -18.6139 H      1 LIG       0.38000
@<TRIPOS>BOND
      1       1       2 1
      2       1       3 2
      3       2       4 2
      4       3       5 1
      5       4       5 1
      6       1       6 1
      7       2       7 1
      8       3       8 1
      9       4       9 1
     10       5      10 1
@<TRIPOS>ALT_TYPE
CGenFF_4.0_ALT_TYPE_SET
CGenFF_4.0 1 CG2R51 2 CG2R51 3 CG2R51 4 CG2R51 5 NG2R51 6 HGR51 7 HGR51 8 HGR52 9 HGR52 10 HGP1
@<TRIPOS>MOLECULE
pyrrole
 10 10 0 0 0
****
USER_CHARGES
INVALID_CHARGES
Pose:  12 Cluster:  12 Fr_nu: 285459 TotEn:    -7.59
@<TRIPOS>ATOM
      1 C1        -70.3462    4.1728  -45.8710 C.2    1 LIG      -0.25700
      2 C2        -70.4060    2.7952  -45.5457 C.2    1 LIG      -0.25700
      3 C3        -69.4675    4.7655  -44.9913 C.2    1 LIG      -0.04700
      4 C4        -69.5619    2.5880  -44.4770 C.2    1 LIG      -0.04700
      5 N1        -68.9971    3.7926  -44.1483 N.pl3  1 LIG      -0.36000
      6 H1        -70.8848    4.6774  -46.6607 H      1 LIG       0.15400
      7 H2        -70.9992    2.0358  -46.0352 H      1 LIG       0.15400
      8 H3        -69.1363    5.7893  -44.8895 H      1 LIG       0.14000
      9 H4        -69.3127    1.6933  -43.9240 H      1 LIG       0.14000
     10 H5        -68.3348    3.9409  -43.3995 H      1 LIG       0.38000
@<TRIPOS>BOND
      1       1       2 1
      2       1       3 2
      3       2       4 2
      4       3       5 1
      5       4       5 1
      6       1       6 1
      7       2       7 1
      8       3       8 1
      9       4       9 1
     10       5      10 1
@<TRIPOS>ALT_TYPE
CGenFF_4.0_ALT_TYPE_SET
CGenFF_4.0 1 CG2R51 2 CG2R51 3 CG2R51 4 CG2R51 5 NG2R51 6 HGR51 7 HGR51 8 HGR52 9 HGR52 10 HGP1
# TRIPOS MOL2 file generated by SEED

@<TRIPOS>MOLECULE
morpholine
 16 16 0 0 0
****
USER_CHARGES
INVALID_CHARGES
Pose:   1 Cluster:   1 Fr_nu: 463683 TotEn:   -30.43
@<TRIPOS>ATOM
      1 C1        -80.3854  -19.6730  -47.8680 C.3    1 LIG       0.20900
      2 C2        -82.0885  -20.1148  -49.6215 C.3    1 LIG       0.20900
      3 C3        -80.1595  -21.1725  -47.7958 C.3    1 LIG      -0.03300
      4 C4        -81.7785  -21.5926  -49.4639 C.3    1 LIG      -0.03300
      5 N1        -80.8698  -19.3379  -49.2414 N.4    1 LIG      -0.45600
      6 O1        -81.3576  -21.8777  -48.1280 O.3    1 LIG      -0.27400
      7 H1        -81.1637  -19.3430  -47.1721 H      1 LIG       0.09000
      8 H2        -79.4658  -19.1070  -47.6971 H      1 LIG       0.09000
      9 H3        -82.3379  -19.8510  -50.6526 H      1 LIG       0.09000
     10 H4        -82.8885  -19.7916  -48.9480 H      1 LIG       0.09000
     11 H5        -79.3473  -21.4933  -48.4590 H      1 LIG       0.09000
     12 H6        -79.8819  -21.4558  -46.7756 H      1 LIG       0.09000
     13 H7        -82.6792  -22.1829  -49.6595 H      1 LIG       0.09000
     14 H8        -81.0074  -21.9222  -50.1707 H      1 LIG       0.09000
     15 H9        -81.0712  -18.3303  -49.2995 H      1 LIG       0.32900
     16 H10       -80.1203  -19.5142  -49.9251 H      1 LIG       0.32900
@<TRIPOS>BOND
      1       1       3 1
      2       1       5 1
      3       2       4 1
      4       2       5 1
      5       3       6 1
      6       4       6 1
      7       1       7 1
      8       1       8 1
      9       2       9 1
     10       2      10 1
     11       3      11 1
     12       3      12 1
     13       4      13 1
     14       4      14 1
     15       5      15 1
     16       5      16 1
@<TRIPOS>ALT_TYPE
CGenFF_4.0_ALT_TYPE_SET
CGenFF_4.0 1 CG324 2 CG324 3 CG321 4 CG321 5 NG3P2 6 OG3C61 7 HGA2 8 HGA2 9 HGA2 10 HGA2 11 HGA2 12 HGA2 13 HGA2 14 HGA2 15 HGP2 16 HGP2
@<TRIPOS>MOLECULE
morpholine
 16 16 0 0 0
****
USER_CHARGES
INVALID_CHARGES
Pose:   2 Cluster:   2 Fr_nu: 442211 TotEn:   -25.87
@<TRIPOS>ATOM
      1 C1        -82.2190  -19.5765  -48.8231 C.3    1 LIG       0.20900
      2 C2        -79.9277  -19.5234  -47.8650 C.3    1 LIG       0.20900
      3 C3        -82.7487  -19.4726  -47.4042 C.3    1 LIG      -0.03300
      4 C4        -80.5698  -19.4214  -46.4931 C.3    1 LIG      -0.03300
      5 N1        -80.8689  -18.9373  -48.8670 N.4    1 LIG      -0.45600
      6 O1        -81.8392  -20.0783  -46.4827 O.3    1 LIG      -0.27400
      7 H1        -82.0829  -20.6177  -49.1333 H      1 LIG       0.09000
      8 H2        -82.8542  -19.0516  -49.5417 H      1 LIG       0.09000
      9 H3        -78.9910  -18.9634  -47.9274 H      1 LIG       0.09000
     10 H4        -79.7626  -20.5639  -48.1620 H      1 LIG       0.09000
     11 H5        -82.9288  -18.4309  -47.1130 H      1 LIG       0.09000
     12 H6        -83.7017  -20.0052  -47.3255 H      1 LIG       0.09000
     13 H7        -79.9360  -19.9154  -45.7500 H      1 LIG       0.09000
     14 H8        -80.6933  -18.3775  -46.1806 H      1 LIG       0.09000
     15 H9        -80.4720  -19.0351  -49.8115 H      1 LIG       0.32900
     16 H10       -80.9603  -17.9246  -48.7044 H      1 LIG       0.32900
@<TRIPOS>BOND
      1       1       3 1
      2       1       5 1
      3       2       4 1
      4       2       5 1
      5       3       6 1
      6       4       6 1
      7       1       7 1
      8       1       8 1
      9       2       9 1
     10       2      10 1
     11       3      11 1
     12       3      12 1
     13       4      13 1
     14       4      14 1
     15       5      15 1
     16       5      16 1
@<TRIPOS>ALT_TYPE
CGenFF_4.0_ALT_TYPE_SET
CGenFF_4.0 1 CG324 2 CG324 3 CG321 4 CG321 5 NG3P2 6 OG3C61 7 HGA2 8 HGA2 9 HGA2 10 HGA2 11 HGA2 12 HGA2 13 HGA2 14 HGA2 15 HGP2 16 HGP2
@<TRIPOS>MOLECULE
morpholine
 16 16 0 0 0
****
USER_CHARGES
INVALID_CHARGES
Pose:   3 Cluster:   3 Fr_nu: 471233 TotEn:   -23.78
@<TRIPOS>ATOM
      1 C1        -81.2562  -19.6990  -48.8730 C.3    1 LIG       0.20900
      2 C2        -79.8448  -21.6412  -48.2355 C.3    1 LIG       0.20900
      3 C3        -82.0988  -19.9855  -47.6431 C.3    1 LIG      -0.03300
      4 C4        -80.7562  -21.8320  -47.0364 C.3    1 LIG      -0.03300
      5 N1        -79.8704  -20.1967  -48.6176 N.4    1 LIG      -0.45600
      6 O1        -82.0794  -21.3811  -47.3346 O.3    1 LIG      -0.27400
      7 H1        -81.6240  -20.2347  -49.7542 H      1 LIG       0.09000
      8 H2        -81.1865  -18.6291  -49.0871 H      1 LIG       0.09000
      9 H3        -78.8071  -21.9040  -48.0138 H      1 LIG       0.09000
     10 H4        -80.1952  -22.2020  -49.1077 H      1 LIG       0.09000
     11 H5        -81.7570  -19.4113  -46.7737 H      1 LIG       0.09000
     12 H6        -83.1393  -19.7042  -47.8341 H      1 LIG       0.09000
     13 H7        -80.8185  -22.8952  -46.7841 H      1 LIG       0.09000
     14 H8        -80.3782  -21.3042  -46.1525 H      1 LIG       0.09000
     15 H9        -79.2922  -20.0516  -49.4565 H      1 LIG       0.32900
     16 H10       -79.4325  -19.6346  -47.8742 H      1 LIG       0.32900
@<TRIPOS>BOND
      1       1       3 1
      2       1       5 1
      3       2       4 1
      4       2       5 1
      5       3       6 1
      6       4       6 1
      7       1       7 1
      8       1       8 1
      9       2       9 1
     10       2      10 1
     11       3      11 1
     12       3      12 1
     13       4      13 1
     14       4      14 1
     15       5      15 1
     16       5      16 1
@<TRIPOS>ALT_TYPE
CGenFF_4.0_ALT_TYPE_SET
CGenFF_4.0 1 CG324 2 CG324 3 CG321 4 CG321 5 NG3P2 6 OG3C61 7 HGA2 8 HGA2 9 HGA2 10 HGA2 11 HGA2 12 HGA2 13 HGA2 14 HGA2 15 HGP2 16 HGP2
@<TRIPOS>MOLECULE
morpholine
 16 16 0 0 0
****
USER_CHARGES
INVALID_CHARGES
Pose:   4 Cluster:   4 Fr_nu: 472300 TotEn:   -20.42
@<TRIPOS>ATOM
      1 C1        -80.2980  -21.4317  -48.0370 C.3    1 LIG       0.20900
      2 C2        -81.7884  -19.9838  -49.3983 C.3    1 LIG       0.20900
      3 C3        -80.5820  -22.5487  -49.0251 C.3    1 LIG      -0.03300
      4 C4        -81.9987  -21.1716  -50.3201 C.3    1 LIG      -0.03300
      5 N1        -80.4500  -20.1266  -48.7491 N.4    1 LIG      -0.45600
      6 O1        -81.8847  -22.3974  -49.5937 O.3    1 LIG      -0.27400
      7 H1        -81.0171  -21.4237  -47.2114 H      1 LIG       0.09000
      8 H2        -79.2783  -21.4749  -47.6450 H      1 LIG       0.09000
      9 H3        -81.7916  -19.0336  -49.9387 H      1 LIG       0.09000
     10 H4        -82.5269  -19.9581  -48.5908 H      1 LIG       0.09000
     11 H5        -79.8328  -22.5837  -49.8250 H      1 LIG       0.09000
     12 H6        -80.5572  -23.5137  -48.5092 H      1 LIG       0.09000
     13 H7        -83.0051  -21.1341  -50.7488 H      1 LIG       0.09000
     14 H8        -81.2847  -21.1696  -51.1525 H      1 LIG       0.09000
     15 H9        -80.3042  -19.3532  -48.0858 H      1 LIG       0.32900
     16 H10       -79.7097  -20.0313  -49.4584 H      1 LIG       0.32900
@<TRIPOS>BOND
      1       1       3 1
      2       1       5 1
      3       2       4 1
      4       2       5 1
      5       3       6 1
      6       4       6 1
      7       1       7 1
      8       1       8 1
      9       2       9 1
     10       2      10 1
     11       3      11 1
     12       3      12 1
     13       4      13 1
     14       4      14 1
     15       5      15 1
     16       5      16 1
@<TRIPOS>ALT_TYPE
CGenFF_4.0_ALT_TYPE_SET
CGenFF_4.0 1 CG324 2 CG324 3 CG321 4 CG321 5 NG3P2 6 OG3C61 7 HGA2 8 HGA2 9 HGA2 10 HGA2 11 HGA2 12 HGA2 13 HGA2 14 HGA2 15 HGP2 16 HGP2
@<TRIPOS>MOLECULE
morpholine
 16 16 0 0 0
****
USER_CHARGES
INVALID_CHARGES
Pose:   5 Cluster:   5 Fr_nu: 474056 TotEn:   -20.41
@<TRIPOS>ATOM
      1 C1        -80.8032  -19.3599  -48.7419 C.3    1 LIG       0.20900
      2 C2        -83.0054  -20.4974  -48.5761 C.3    1 LIG       0.20900
      3 C3        -80.1710  -20.6429  -48.2330 C.3    1 LIG      -0.03300
      4 C4        -82.2651  -21.7248  -48.0761 C.3    1 LIG      -0.03300
      5 N1        -82.0758  -19.7108  -49.4424 N.4    1 LIG      -0.45600
      6 O1        -81.0767  -21.3449  -47.3786 O.3    1 LIG      -0.27400
      7 H1        -81.0723  -18.6842  -47.9234 H      1 LIG       0.09000
      8 H2        -80.1647  -18.8408  -49.4616 H      1 LIG       0.09000
      9 H3        -83.8778  -20.7571  -49.1815 H      1 LIG       0.09000
     10 H4        -83.3022  -19.8371  -47.7551 H      1 LIG       0.09000
     11 H5        -79.8596  -21.2967  -49.0563 H      1 LIG       0.09000
     12 H6        -79.2783  -20.4071  -47.6450 H      1 LIG       0.09000
     13 H7        -82.8972  -22.2783  -47.3746 H      1 LIG       0.09000
     14 H8        -82.0081  -22.4050  -48.8970 H      1 LIG       0.09000
     15 H9        -82.5438  -18.8503  -49.7583 H      1 LIG       0.32900
     16 H10       -81.8643  -20.2451  -50.2969 H      1 LIG       0.32900
@<TRIPOS>BOND
      1       1       3 1
      2       1       5 1
      3       2       4 1
      4       2       5 1
      5       3       6 1
      6       4       6 1
      7       1       7 1
      8       1       8 1
      9       2       9 1
     10       2      10 1
     11       3      11 1
     12       3      12 1
     13       4      13 1
     14       4      14 1
     15       5      15 1
     16       5      16 1
@<TRIPOS>ALT_TYPE
CGenFF_4.0_ALT_TYPE_SET
CGenFF_4.0 1 CG324 2 CG324 3 CG321 4 CG321 5 NG3P2 6 OG3C61 7 HGA2 8 HGA2 9 HGA2 10 HGA2 11 HGA2 12 HGA2 13 HGA2 14 HGA2 15 HGP2 16 HGP2
@<TRIPOS>MOLECULE
morpholine
 16 16 0 0 0
****
USER_CHARGES
INVALID_CHARGES
Pose:   6 Cluster:   6 Fr_nu: 469288 TotEn:   -18.37
@<TRIPOS>ATOM
      1 C1        -80.8448  -20.1836  -47.2329 C.3    1 LIG       0.20900
      2 C2        -81.8203  -19.3231  -49.3492 C.3    1 LIG       0.20900
      3 C3        -81.7293  -21.4069  -47.3941 C.3    1 LIG      -0.03300
      4 C4        -82.6564  -20.5890  -49.4070 C.3    1 LIG      -0.03300
      5 N1        -80.5683  -19.6235  -48.5905 N.4    1 LIG      -0.45600
      6 O1        -82.9318  -21.0694  -48.0893 O.3    1 LIG      -0.27400
      7 H1        -81.3420  -19.3920  -46.6628 H      1 LIG       0.09000
      8 H2        -79.8819  -20.4262  -46.7756 H      1 LIG       0.09000
      9 H3        -81.5266  -18.9742  -50.3427 H      1 LIG       0.09000
     10 H4        -82.3307  -18.5214  -48.8063 H      1 LIG       0.09000
     11 H5        -81.2119  -22.2153  -47.9242 H      1 LIG       0.09000
     12 H6        -82.0140  -21.7896  -46.4089 H      1 LIG       0.09000
     13 H7        -83.6161  -20.3772  -49.8887 H      1 LIG       0.09000
     14 H8        -82.1608  -21.3753  -49.9891 H      1 LIG       0.09000
     15 H9        -80.0051  -18.7667  -48.5016 H      1 LIG       0.32900
     16 H10       -79.9896  -20.2854  -49.1265 H      1 LIG       0.32900
@<TRIPOS>BOND
      1       1       3 1
      2       1       5 1
      3       2       4 1
      4       2       5 1
      5       3       6 1
      6       4       6 1
      7       1       7 1
      8       1       8 1
      9       2       9 1
     10       2      10 1
     11       3      11 1
     12       3      12 1
     13       4      13 1
     14       4      14 1
     15       5      15 1
     16       5      16 1
@<TRIPOS>ALT_TYPE
CGenFF_4.0_ALT_TYPE_SET
CGenFF_4.0 1 CG324 2 CG324 3 CG321 4 CG321 5 NG3P2 6 OG3C61 7 HGA2 8 HGA2 9 HGA2 10 HGA2 11 HGA2 12 HGA2 13 HGA2 14 HGA2 15 HGP2 16 HGP2
@<TRIPOS>MOLECULE
morpholine
 16 16 0 0 0
****
USER_CHARGES
INVALID_CHARGES
Pose:   7 Cluster:   7 Fr_nu: 475310 TotEn:   -18.01
@<TRIPOS>ATOM
      1 C1        -81.1478  -19.0144  -48.4617 C.3    1 LIG       0.20900
      2 C2        -81.0316  -21.4628  -48.0583 C.3    1 LIG       0.20900
      3 C3        -80.4697  -18.8224  -47.1170 C.3    1 LIG      -0.03300
      4 C4        -80.3584  -21.1508  -46.7338 C.3    1 LIG      -0.03300
      5 N1        -80.7398  -20.3449  -49.0063 N.4    1 LIG      -0.45600
      6 O1        -80.8049  -19.8906  -46.2282 O.3    1 LIG      -0.27400
      7 H1        -82.2387  -19.0346  -48.3701 H      1 LIG       0.09000
      8 H2        -80.8470  -18.2557  -49.1892 H      1 LIG       0.09000
      9 H3        -80.6525  -22.3834  -48.5096 H      1 LIG       0.09000
     10 H4        -82.1205  -21.5141  -47.9606 H      1 LIG       0.09000
     11 H5        -79.3799  -18.7552  -47.2176 H      1 LIG       0.09000
     12 H6        -80.8154  -17.8907  -46.6584 H      1 LIG       0.09000
     13 H7        -80.6216  -21.9149  -45.9956 H      1 LIG       0.09000
     14 H8        -79.2657  -21.1435  -46.8267 H      1 LIG       0.09000
     15 H9        -81.2231  -20.5147  -49.8989 H      1 LIG       0.32900
     16 H10       -79.7345  -20.3339  -49.2290 H      1 LIG       0.32900
@<TRIPOS>BOND
      1       1       3 1
      2       1       5 1
      3       2       4 1
      4       2       5 1
      5       3       6 1
      6       4       6 1
      7       1       7 1
      8       1       8 1
      9       2       9 1
     10       2      10 1
     11       3      11 1
     12       3      12 1
     13       4      13 1
     14       4      14 1
     15       5      15 1
     16       5      16 1
@<TRIPOS>ALT_TYPE
CGenFF_4.0_ALT_TYPE_SET
CGenFF_4.0 1 CG324 2 CG324 3 CG321 4 CG321 5 NG3P2 6 OG3C61 7 HGA2 8 HGA2 9 HGA2 10 HGA2 11 HGA2 12 HGA2 13 HGA2 14 HGA2 15 HGP2 16 HGP2
@<TRIPOS>MOLECULE
morpholine
 16 16 0 0 0
****
USER_CHARGES
INVALID_CHARGES
Pose:   8 Cluster:   8 Fr_nu: 470919 TotEn:   -13.91
@<TRIPOS>ATOM
      1 C1        -79.8448  -21.6412  -48.2355 C.3    1 LIG       0.20900
      2 C2        -81.8010  -20.1102  -48.2344 C.3    1 LIG       0.20900
      3 C3        -80.5168  -22.4019  -47.1065 C.3    1 LIG      -0.03300
      4 C4        -82.3775  -20.9465  -47.1060 C.3    1 LIG      -0.03300
      5 N1        -80.9076  -20.9834  -49.0546 N.4    1 LIG      -0.45600
      6 O1        -81.3301  -21.5248  -46.3239 O.3    1 LIG      -0.27400
      7 H1        -79.1978  -20.8413  -47.8610 H      1 LIG       0.09000
      8 H2        -79.2793  -22.3002  -48.8997 H      1 LIG       0.09000
      9 H3        -82.5762  -19.7180  -48.8978 H      1 LIG       0.09000
     10 H4        -81.1795  -19.2912  -47.8590 H      1 LIG       0.09000
     11 H5        -81.1266  -23.2320  -47.4825 H      1 LIG       0.09000
     12 H6        -79.7567  -22.8267  -46.4433 H      1 LIG       0.09000
     13 H7        -82.9736  -20.3123  -46.4423 H      1 LIG       0.09000
     14 H8        -83.0345  -21.7389  -47.4841 H      1 LIG       0.09000
     15 H9        -80.4713  -20.4256  -49.8014 H      1 LIG       0.32900
     16 H10       -81.4699  -21.7014  -49.5327 H      1 LIG       0.32900
@<TRIPOS>BOND
      1       1       3 1
      2       1       5 1
      3       2       4 1
      4       2       5 1
      5       3       6 1
      6       4       6 1
      7       1       7 1
      8       1       8 1
      9       2       9 1
     10       2      10 1
     11       3      11 1
     12       3      12 1
     13       4      13 1
     14       4      14 1
     15       5      15 1
     16       5      16 1
@<TRIPOS>ALT_TYPE
CGenFF_4.0_ALT_TYPE_SET
CGenFF_4.0 1 CG324 2 CG324 3 CG321 4 CG321 5 NG3P2 6 OG3C61 7 HGA2 8 HGA2 9 HGA2 10 HGA2 11 HGA2 12 HGA2 13 HGA2 14 HGA2 15 HGP2 16 HGP2
@<TRIPOS>MOLECULE
morpholine
 16 16 0 0 0
****
USER_CHARGES
INVALID_CHARGES
Pose:   9 Cluster:   9 Fr_nu: 475022 TotEn:   -13.90
@<TRIPOS>ATOM
      1 C1        -82.2277  -19.9309  -47.4723 C.3    1 LIG       0.20900
      2 C2        -80.1345  -18.5948  -47.5371 C.3    1 LIG       0.20900
      3 C3        -82.7025  -19.0196  -46.3548 C.3    1 LIG      -0.03300
      4 C4        -80.7123  -17.7486  -46.4169 C.3    1 LIG      -0.03300
      5 N1        -81.2688  -19.1653  -48.3254 N.4    1 LIG      -0.45600
      6 O1        -81.5917  -18.5268  -45.6021 O.3    1 LIG      -0.27400
      7 H1        -81.6814  -20.7984  -47.0880 H      1 LIG       0.09000
      8 H2        -83.0485  -20.2599  -48.1152 H      1 LIG       0.09000
      9 H3        -79.5188  -18.0088  -48.2245 H      1 LIG       0.09000
     10 H4        -79.5617  -19.4447  -47.1528 H      1 LIG       0.09000
     11 H5        -83.2896  -18.1772  -46.7393 H      1 LIG       0.09000
     12 H6        -83.3439  -19.5806  -45.6677 H      1 LIG       0.09000
     13 H7        -79.9047  -17.3825  -45.7752 H      1 LIG       0.09000
     14 H8        -81.2482  -16.8741  -46.8052 H      1 LIG       0.09000
     15 H9        -80.9005  -19.7786  -49.0653 H      1 LIG       0.32900
     16 H10       -81.7677  -18.4071  -48.8117 H      1 LIG       0.32900
@<TRIPOS>BOND
      1       1       3 1
      2       1       5 1
      3       2       4 1
      4       2       5 1
      5       3       6 1
      6       4       6 1
      7       1       7 1
      8       1       8 1
      9       2       9 1
     10       2      10 1
     11       3      11 1
     12       3      12 1
     13       4      13 1
     14       4      14 1
     15       5      15 1
     16       5      16 1
@<TRIPOS>ALT_TYPE
CGenFF_4.0_ALT_TYPE_SET
CGenFF_4.0 1 CG324 2 CG324 3 CG321 4 CG321 5 NG3P2 6 OG3C61 7 HGA2 8 HGA2 9 HGA2 10 HGA2 11 HGA2 12 HGA2 13 HGA2 14 HGA2 15 HGP2 16 HGP2
@<TRIPOS>MOLECULE
morpholine
 16 16 0 0 0
****
USER_CHARGES
INVALID_CHARGES
Pose:  10 Cluster:  10 Fr_nu: 471792 TotEn:   -13.47
@<TRIPOS>ATOM
      1 C1        -82.0538  -20.4475  -49.3182 C.3    1 LIG       0.20900
      2 C2        -80.4602  -22.3508  -49.2254 C.3    1 LIG       0.20900
      3 C3        -81.2488  -19.7988  -48.2065 C.3    1 LIG      -0.03300
      4 C4        -79.7329  -21.6084  -48.1188 C.3    1 LIG      -0.03300
      5 N1        -81.1438  -21.3444  -50.0933 N.4    1 LIG      -0.45600
      6 O1        -80.6440  -20.7939  -47.3775 O.3    1 LIG      -0.27400
      7 H1        -82.8570  -21.0797  -48.9257 H      1 LIG       0.09000
      8 H2        -82.4630  -19.7124  -50.0163 H      1 LIG       0.09000
      9 H3        -79.7775  -22.9220  -49.8600 H      1 LIG       0.09000
     10 H4        -81.2425  -23.0069  -48.8310 H      1 LIG       0.09000
     11 H5        -80.4757  -19.1295  -48.6022 H      1 LIG       0.09000
     12 H6        -81.9099  -19.1989  -47.5731 H      1 LIG       0.09000
     13 H7        -79.2885  -22.3256  -47.4216 H      1 LIG       0.09000
     14 H8        -78.9213  -20.9858  -48.5144 H      1 LIG       0.09000
     15 H9        -81.6797  -21.8286  -50.8264 H      1 LIG       0.32900
     16 H10       -80.4395  -20.7789  -50.5876 H      1 LIG       0.32900
@<TRIPOS>BOND
      1       1       3 1
      2       1       5 1
      3       2       4 1
      4       2       5 1
      5       3       6 1
      6       4       6 1
      7       1       7 1
      8       1       8 1
      9       2       9 1
     10       2      10 1
     11       3      11 1
     12       3      12 1
     13       4      13 1
     14       4      14 1
     15       5      15 1
     16       5      16 1
@<TRIPOS>ALT_TYPE
CGenFF_4.0_ALT_TYPE_SET
CGenFF_4.0 1 CG324 2 CG324 3 CG321 4 CG321 5 NG3P2 6 OG3C61 7 HGA2 8 HGA2 9 HGA2 10 HGA2 11 HGA2 12 HGA2 13 HGA2 14 HGA2 15 HGP2 16 HGP2
@<TRIPOS>MOLECULE
morpholine
 16 16 0 0 0
****
USER_CHARGES
INVALID_CHARGES
Pose:  11 Cluster:  11 Fr_nu: 474063 TotEn:   -12.20
@<TRIPOS>ATOM
      1 C1        -80.8408  -19.1100  -48.3529 C.3    1 LIG       0.20900
      2 C2        -82.7999  -19.1059  -46.8255 C.3    1 LIG       0.20900
      3 C3        -80.3723  -20.3711  -47.6495 C.3    1 LIG      -0.03300
      4 C4        -82.2357  -20.3677  -46.1976 C.3    1 LIG      -0.03300
      5 N1        -82.3294  -19.0376  -48.2423 N.4    1 LIG      -0.45600
      6 O1        -80.8093  -20.3793  -46.2886 O.3    1 LIG      -0.27400
      7 H1        -80.4471  -18.2061  -47.8766 H      1 LIG       0.09000
      8 H2        -80.5904  -19.1120  -49.4171 H      1 LIG       0.09000
      9 H3        -83.8929  -19.1038  -46.8420 H      1 LIG       0.09000
     10 H4        -82.4309  -18.2029  -46.3292 H      1 LIG       0.09000
     11 H5        -80.7293  -21.2755  -48.1564 H      1 LIG       0.09000
     12 H6        -79.2783  -20.4071  -47.6450 H      1 LIG       0.09000
     13 H7        -82.4993  -20.4028  -45.1358 H      1 LIG       0.09000
     14 H8        -82.6416  -21.2709  -46.6689 H      1 LIG       0.09000
     15 H9        -82.6652  -18.1665  -48.6755 H      1 LIG       0.32900
     16 H10       -82.7541  -19.8028  -48.7850 H      1 LIG       0.32900
@<TRIPOS>BOND
      1       1       3 1
      2       1       5 1
      3       2       4 1
      4       2       5 1
      5       3       6 1
      6       4       6 1
      7       1       7 1
      8       1       8 1
      9       2       9 1
     10       2      10 1
     11       3      11 1
     12       3      12 1
     13       4      13 1
     14       4      14 1
     15       5      15 1
     16       5      16 1
@<TRIPOS>ALT_TYPE
CGenFF_4.0_ALT_TYPE_SET
CGenFF_4.0 1 CG324 2 CG324 3 CG321 4 CG321 5 NG3P2 6 OG3C61 7 HGA2 8 HGA2 9 HGA2 10 HGA2 11 HGA2 12 HGA2 13 HGA2 14 HGA2 15 HGP2 16 HGP2
@<TRIPOS>MOLECULE
morpholine
 16 16 0 0 0
****
USER_CHARGES
INVALID_CHARGES
Pose:  12 Cluster:  12 Fr_nu: 473985 TotEn:   -10.17
@<TRIPOS>ATOM
      1 C1        -79.5547  -22.8512  -48.8266 C.3    1 LIG       0.20900
      2 C2        -80.3146  -20.7054  -47.8322 C.3    1 LIG       0.20900
      3 C3        -80.1646  -23.5529  -47.6264 C.3    1 LIG      -0.03300
      4 C4        -80.8880  -21.5124  -46.6812 C.3    1 LIG      -0.03300
      5 N1        -80.2966  -21.5731  -49.0488 N.4    1 LIG      -0.45600
      6 O1        -80.1274  -22.7051  -46.4762 O.3    1 LIG      -0.27400
      7 H1        -78.5083  -22.5799  -48.6531 H      1 LIG       0.09000
      8 H2        -79.6412  -23.4442  -49.7410 H      1 LIG       0.09000
      9 H3        -80.9210  -19.8261  -48.0648 H      1 LIG       0.09000
     10 H4        -79.2783  -20.4071  -47.6450 H      1 LIG       0.09000
     11 H5        -81.1976  -23.8655  -47.8203 H      1 LIG       0.09000
     12 H6        -79.5876  -24.4530  -47.3918 H      1 LIG       0.09000
     13 H7        -80.8392  -20.9268  -45.7578 H      1 LIG       0.09000
     14 H8        -81.9396  -21.7719  -46.8528 H      1 LIG       0.09000
     15 H9        -79.8710  -21.0594  -49.8324 H      1 LIG       0.32900
     16 H10       -81.2623  -21.7799  -49.3403 H      1 LIG       0.32900
@<TRIPOS>BOND
      1       1       3 1
      2       1       5 1
      3       2       4 1
      4       2       5 1
      5       3       6 1
      6       4       6 1
      7       1       7 1
      8       1       8 1
      9       2       9 1
     10       2      10 1
     11       3      11 1
     12       3      12 1
     13       4      13 1
     14       4      14 1
     15       5      15 1
     16       5      16 1
@<TRIPOS>ALT_TYPE
CGenFF_4.0_ALT_TYPE_SET
CGenFF_4.0 1 CG324 2 CG324 3 CG321 4 CG321 5 NG3P2 6 OG3C61 7 HGA2 8 HGA2 9 HGA2 10 HGA2 11 HGA2 12 HGA2 13 HGA2 14 HGA2 15 HGP2 16 HGP2
@<TRIPOS>MOLECULE
morpholine
 16 16 0 0 0
****
USER_CHARGES
INVALID_CHARGES
Pose:  13 Cluster:  13 Fr_nu: 469903 TotEn:    -9.30
@<TRIPOS>ATOM
      1 C1        -81.3821  -19.5485  -48.0421 C.3    1 LIG       0.20900
      2 C2        -83.6545  -20.3970  -47.5061 C.3    1 LIG       0.20900
      3 C3        -80.8252  -20.7168  -47.2487 C.3    1 LIG      -0.03300
      4 C4        -82.9861  -21.5242  -46.7395 C.3    1 LIG      -0.03300
      5 N1        -82.7196  -19.9426  -48.5798 N.4    1 LIG      -0.45600
      6 O1        -81.7302  -21.0949  -46.2089 O.3    1 LIG      -0.27400
      7 H1        -81.5448  -18.6675  -47.4127 H      1 LIG       0.09000
      8 H2        -80.7493  -19.2879  -48.8948 H      1 LIG       0.09000
      9 H3        -84.5806  -20.7169  -47.9907 H      1 LIG       0.09000
     10 H4        -83.8458  -19.5276  -46.8692 H      1 LIG       0.09000
     11 H5        -80.6190  -21.5819  -47.8900 H      1 LIG       0.09000
     12 H6        -79.8819  -20.4262  -46.7756 H      1 LIG       0.09000
     13 H7        -83.6164  -21.8230  -45.8961 H      1 LIG       0.09000
     14 H8        -82.8360  -22.4090  -47.3697 H      1 LIG       0.09000
     15 H9        -83.1352  -19.1485  -49.0856 H      1 LIG       0.32900
     16 H10       -82.6049  -20.6909  -49.2778 H      1 LIG       0.32900
@<TRIPOS>BOND
      1       1       3 1
      2       1       5 1
      3       2       4 1
      4       2       5 1
      5       3       6 1
      6       4       6 1
      7       1       7 1
      8       1       8 1
      9       2       9 1
     10       2      10 1
     11       3      11 1
     12       3      12 1
     13       4      13 1
     14       4      14 1
     15       5      15 1
     16       5      16 1
@<TRIPOS>ALT_TYPE
CGenFF_4.0_ALT_TYPE_SET
CGenFF_4.0 1 CG324 2 CG324 3 CG321 4 CG321 5 NG3P2 6 OG3C61 7 HGA2 8 HGA2 9 HGA2 10 HGA2 11 HGA2 12 HGA2 13 HGA2 14 HGA2 15 HGP2 16 HGP2
@<TRIPOS>MOLECULE
morpholine
 16 16 0 0 0
****
USER_CHARGES
INVALID_CHARGES
Pose:  14 Cluster:  14 Fr_nu: 463602 TotEn:    -9.25
@<TRIPOS>ATOM
      1 C1        -80.9965  -20.3416  -48.2389 C.3    1 LIG       0.20900
      2 C2        -82.7031  -21.7499  -49.3681 C.3    1 LIG       0.20900
      3 C3        -80.3488  -21.6250  -47.7510 C.3    1 LIG      -0.03300
      4 C4        -81.9713  -22.9643  -48.8254 C.3    1 LIG      -0.03300
      5 N1        -81.7173  -20.6363  -49.5144 N.4    1 LIG      -0.45600
      6 O1        -81.3295  -22.6519  -47.5870 O.3    1 LIG      -0.27400
      7 H1        -81.7468  -19.9688  -47.5340 H      1 LIG       0.09000
      8 H2        -80.2608  -19.5610  -48.4505 H      1 LIG       0.09000
      9 H3        -83.1390  -21.9343  -50.3534 H      1 LIG       0.09000
     10 H4        -83.4748  -21.3961  -48.6772 H      1 LIG       0.09000
     11 H5        -79.5650  -21.9702  -48.4357 H      1 LIG       0.09000
     12 H6        -79.8819  -21.4558  -46.7756 H      1 LIG       0.09000
     13 H7        -82.6851  -23.7715  -48.6332 H      1 LIG       0.09000
     14 H8        -81.2293  -23.3422  -49.5391 H      1 LIG       0.09000
     15 H9        -82.2009  -19.7884  -49.8407 H      1 LIG       0.32900
     16 H10       -81.0364  -20.8717  -50.2501 H      1 LIG       0.32900
@<TRIPOS>BOND
      1       1       3 1
      2       1       5 1
      3       2       4 1
      4       2       5 1
      5       3       6 1
      6       4       6 1
      7       1       7 1
      8       1       8 1
      9       2       9 1
     10       2      10 1
     11       3      11 1
     12       3      12 1
     13       4      13 1
     14       4      14 1
     15       5      15 1
     16       5      16 1
@<TRIPOS>ALT_TYPE
CGenFF_4.0_ALT_TYPE_SET
CGenFF_4.0 1 CG324 2 CG324 3 CG321 4 CG321 5 NG3P2 6 OG3C61 7 HGA2 8 HGA2 9 HGA2 10 HGA2 11 HGA2 12 HGA2 13 HGA2 14 HGA2 15 HGP2 16 HGP2
@<TRIPOS>MOLECULE
morpholine
 16 16 0 0 0
****
USER_CHARGES
INVALID_CHARGES
Pose:  15 Cluster:  15 Fr_nu: 471377 TotEn:    -8.93
@<TRIPOS>ATOM
      1 C1        -81.6421  -21.8035  -49.9426 C.3    1 LIG       0.20900
      2 C2        -79.8448  -21.6412  -48.2355 C.3    1 LIG       0.20900
      3 C3        -81.9996  -20.3650  -49.6144 C.3    1 LIG      -0.03300
      4 C4        -80.2899  -20.2105  -47.9915 C.3    1 LIG      -0.03300
      5 N1        -80.1921  -22.0059  -49.6425 N.4    1 LIG      -0.45600
      6 O1        -81.6883  -20.0684  -48.2511 O.3    1 LIG      -0.27400
      7 H1        -82.1933  -22.5143  -49.3184 H      1 LIG       0.09000
      8 H2        -81.7942  -22.0370  -50.9998 H      1 LIG       0.09000
      9 H3        -78.7647  -21.7649  -48.1212 H      1 LIG       0.09000
     10 H4        -80.3734  -22.3490  -47.5891 H      1 LIG       0.09000
     11 H5        -81.4818  -19.6573  -50.2727 H      1 LIG       0.09000
     12 H6        -83.0751  -20.2116  -49.7482 H      1 LIG       0.09000
     13 H7        -80.1197  -19.9432  -46.9438 H      1 LIG       0.09000
     14 H8        -79.7272  -19.5004  -48.6094 H      1 LIG       0.09000
     15 H9        -79.9380  -22.9878  -49.8171 H      1 LIG       0.32900
     16 H10       -79.6228  -21.4484  -50.2948 H      1 LIG       0.32900
@<TRIPOS>BOND
      1       1       3 1
      2       1       5 1
      3       2       4 1
      4       2       5 1
      5       3       6 1
      6       4       6 1
      7       1       7 1
      8       1       8 1
      9       2       9 1
     10       2      10 1
     11       3      11 1
     12       3      12 1
     13       4      13 1
     14       4      14 1
     15       5      15 1
     16       5      16 1
@<TRIPOS>ALT_TYPE
CGenFF_4.0_ALT_TYPE_SET
CGenFF_4.0 1 CG324 2 CG324 3 CG321 4 CG321 5 NG3P2 6 OG3C61 7 HGA2 8 HGA2 9 HGA2 10 HGA2 11 HGA2 12 HGA2 13 HGA2 14 HGA2 15 HGP2 16 HGP2
@<TRIPOS>MOLECULE
morpholine
 16 16 0 0 0
****
USER_CHARGES
INVALID_CHARGES
Pose:  16 Cluster:  16 Fr_nu: 474342 TotEn:    -8.85
@<TRIPOS>ATOM
      1 C1        -82.4777  -20.6057  -46.9576 C.3    1 LIG       0.20900
      2 C2        -81.0194  -20.3178  -48.9479 C.3    1 LIG       0.20900
      3 C3        -81.3321  -21.3564  -46.3028 C.3    1 LIG      -0.03300
      4 C4        -79.9450  -21.0820  -48.1952 C.3    1 LIG      -0.03300
      5 N1        -81.9029  -19.6452  -47.9477 N.4    1 LIG      -0.45600
      6 O1        -80.5352  -22.0165  -47.2889 O.3    1 LIG      -0.27400
      7 H1        -83.1380  -21.2756  -47.5180 H      1 LIG       0.09000
      8 H2        -83.0584  -20.0249  -46.2359 H      1 LIG       0.09000
      9 H3        -80.6010  -19.5400  -49.5921 H      1 LIG       0.09000
     10 H4        -81.6603  -20.9846  -49.5333 H      1 LIG       0.09000
     11 H5        -80.6998  -20.6905  -45.7037 H      1 LIG       0.09000
     12 H6        -81.7293  -22.1243  -45.6314 H      1 LIG       0.09000
     13 H7        -79.3307  -21.6494  -48.9013 H      1 LIG       0.09000
     14 H8        -79.2783  -20.4071  -47.6450 H      1 LIG       0.09000
     15 H9        -82.6656  -19.1555  -48.4354 H      1 LIG       0.32900
     16 H10       -81.3717  -18.9149  -47.4529 H      1 LIG       0.32900
@<TRIPOS>BOND
      1       1       3 1
      2       1       5 1
      3       2       4 1
      4       2       5 1
      5       3       6 1
      6       4       6 1
      7       1       7 1
      8       1       8 1
      9       2       9 1
     10       2      10 1
     11       3      11 1
     12       3      12 1
     13       4      13 1
     14       4      14 1
     15       5      15 1
     16       5      16 1
@<TRIPOS>ALT_TYPE
CGenFF_4.0_ALT_TYPE_SET
CGenFF_4.0 1 CG324 2 CG324 3 CG321 4 CG321 5 NG3P2 6 OG3C61 7 HGA2 8 HGA2 9 HGA2 10 HGA2 11 HGA2 12 HGA2 13 HGA2 14 HGA2 15 HGP2 16 HGP2
@<TRIPOS>MOLECULE
morpholine
 16 16 0 0 0
****
USER_CHARGES
INVALID_CHARGES
Pose:  17 Cluster:  17 Fr_nu: 470460 TotEn:    -7.15
@<TRIPOS>ATOM
      1 C1        -82.1607  -18.1126  -46.3253 C.3    1 LIG       0.20900
      2 C2        -80.7857  -19.0302  -48.1796 C.3    1 LIG       0.20900
      3 C3        -82.0689  -19.4761  -45.6641 C.3    1 LIG      -0.03300
      4 C4        -80.7607  -20.3485  -47.4270 C.3    1 LIG      -0.03300
      5 N1        -80.9527  -17.9270  -47.1854 N.4    1 LIG      -0.45600
      6 O1        -81.9494  -20.5051  -46.6489 O.3    1 LIG      -0.27400
      7 H1        -83.0304  -18.0365  -46.9860 H      1 LIG       0.09000
      8 H2        -82.1723  -17.2985  -45.5956 H      1 LIG       0.09000
      9 H3        -79.8553  -18.8448  -48.7226 H      1 LIG       0.09000
     10 H4        -81.6378  -18.9668  -48.8636 H      1 LIG       0.09000
     11 H5        -81.2244  -19.5335  -44.9671 H      1 LIG       0.09000
     12 H6        -82.9812  -19.6715  -45.0916 H      1 LIG       0.09000
     13 H7        -80.7191  -21.1798  -48.1377 H      1 LIG       0.09000
     14 H8        -79.8819  -20.4262  -46.7756 H      1 LIG       0.09000
     15 H9        -81.0158  -17.0255  -47.6780 H      1 LIG       0.32900
     16 H10       -80.1126  -17.8651  -46.5932 H      1 LIG       0.32900
@<TRIPOS>BOND
      1       1       3 1
      2       1       5 1
      3       2       4 1
      4       2       5 1
      5       3       6 1
      6       4       6 1
      7       1       7 1
      8       1       8 1
      9       2       9 1
     10       2      10 1
     11       3      11 1
     12       3      12 1
     13       4      13 1
     14       4      14 1
     15       5      15 1
     16       5      16 1
@<TRIPOS>ALT_TYPE
CGenFF_4.0_ALT_TYPE_SET
CGenFF_4.0 1 CG324 2 CG324 3 CG321 4 CG321 5 NG3P2 6 OG3C61 7 HGA2 8 HGA2 9 HGA2 10 HGA2 11 HGA2 12 HGA2 13 HGA2 14 HGA2 15 HGP2 16 HGP2
@<TRIPOS>MOLECULE
morpholine
 16 16 0 0 0
****
USER_CHARGES
INVALID_CHARGES
Pose:  18 Cluster:  18 Fr_nu: 464340 TotEn:    -6.97
@<TRIPOS>ATOM
      1 C1        -80.4730  -19.2700  -46.1920 C.3    1 LIG       0.20900
      2 C2        -80.8229  -19.1955  -48.6502 C.3    1 LIG       0.20900
      3 C3        -80.6975  -20.7696  -46.2670 C.3    1 LIG      -0.03300
      4 C4        -81.0294  -20.6989  -48.6048 C.3    1 LIG      -0.03300
      5 N1        -79.9379  -18.8101  -47.5094 N.4    1 LIG      -0.45600
      6 O1        -81.5786  -21.0925  -47.3452 O.3    1 LIG      -0.27400
      7 H1        -81.4078  -18.7246  -46.0260 H      1 LIG       0.09000
      8 H2        -79.7402  -18.9987  -45.4273 H      1 LIG       0.09000
      9 H3        -80.3311  -18.8720  -49.5713 H      1 LIG       0.09000
     10 H4        -81.7624  -18.6503  -48.5157 H      1 LIG       0.09000
     11 H5        -79.7543  -21.3160  -46.3859 H      1 LIG       0.09000
     12 H6        -81.1658  -21.1199  -45.3418 H      1 LIG       0.09000
     13 H7        -81.7386  -20.9989  -49.3826 H      1 LIG       0.09000
     14 H8        -80.0935  -21.2417  -48.7836 H      1 LIG       0.09000
     15 H9        -79.8192  -17.7879  -47.4951 H      1 LIG       0.32900
     16 H10       -78.9961  -19.2000  -47.6553 H      1 LIG       0.32900
@<TRIPOS>BOND
      1       1       3 1
      2       1       5 1
      3       2       4 1
      4       2       5 1
      5       3       6 1
      6       4       6 1
      7       1       7 1
      8       1       8 1
      9       2       9 1
     10       2      10 1
     11       3      11 1
     12       3      12 1
     13       4      13 1
     14       4      14 1
     15       5      15 1
     16       5      16 1
@<TRIPOS>ALT_TYPE
CGenFF_4.0_ALT_TYPE_SET
CGenFF_4.0 1 CG324 2 CG324 3 CG321 4 CG321 5 NG3P2 6 OG3C61 7 HGA2 8 HGA2 9 HGA2 10 HGA2 11 HGA2 12 HGA2 13 HGA2 14 HGA2 15 HGP2 16 HGP2
@<TRIPOS>MOLECULE
morpholine
 16 16 0 0 0
****
USER_CHARGES
INVALID_CHARGES
Pose:  19 Cluster:  19 Fr_nu: 465643 TotEn:    -6.31
@<TRIPOS>ATOM
      1 C1        -80.6060  -19.1954  -46.6947 C.3    1 LIG       0.20900
      2 C2        -81.7563  -19.8728  -48.7896 C.3    1 LIG       0.20900
      3 C3        -81.7068  -19.9098  -45.9314 C.3    1 LIG      -0.03300
      4 C4        -82.8003  -20.5547  -47.9236 C.3    1 LIG      -0.03300
      5 N1        -80.4674  -19.8443  -48.0337 N.4    1 LIG      -0.45600
      6 O1        -82.9304  -19.8810  -46.6697 O.3    1 LIG      -0.27400
      7 H1        -80.8525  -18.1448  -46.8797 H      1 LIG       0.09000
      8 H2        -79.6380  -19.2700  -46.1920 H      1 LIG       0.09000
      9 H3        -81.5771  -20.4107  -49.7242 H      1 LIG       0.09000
     10 H4        -82.0184  -18.8313  -49.0009 H      1 LIG       0.09000
     11 H5        -81.4369  -20.9484  -45.7063 H      1 LIG       0.09000
     12 H6        -81.8847  -19.4025  -44.9779 H      1 LIG       0.09000
     13 H7        -83.7747  -20.5186  -48.4207 H      1 LIG       0.09000
     14 H8        -82.5564  -21.6098  -47.7506 H      1 LIG       0.09000
     15 H9        -79.7550  -19.3471  -48.5855 H      1 LIG       0.32900
     16 H10       -80.1132  -20.8042  -47.9179 H      1 LIG       0.32900
@<TRIPOS>BOND
      1       1       3 1
      2       1       5 1
      3       2       4 1
      4       2       5 1
      5       3       6 1
      6       4       6 1
      7       1       7 1
      8       1       8 1
      9       2       9 1
     10       2      10 1
     11       3      11 1
     12       3      12 1
     13       4      13 1
     14       4      14 1
     15       5      15 1
     16       5      16 1
@<TRIPOS>ALT_TYPE
CGenFF_4.0_ALT_TYPE_SET
CGenFF_4.0 1 CG324 2 CG324 3 CG321 4 CG321 5 NG3P2 6 OG3C61 7 HGA2 8 HGA2 9 HGA2 10 HGA2 11 HGA2 12 HGA2 13 HGA2 14 HGA2 15 HGP2 16 HGP2
@<TRIPOS>MOLECULE
morpholine
 16 16 0 0 0
****
USER_CHARGES
INVALID_CHARGES
Pose:  20 Cluster:  20 Fr_nu: 473324 TotEn:    -5.64
@<TRIPOS>ATOM
      1 C1        -80.1372  -19.9893  -48.1686 C.3    1 LIG       0.20900
      2 C2        -80.5117  -18.4094  -46.2886 C.3    1 LIG       0.20900
      3 C3        -80.6219  -21.0986  -47.2525 C.3    1 LIG      -0.03300
      4 C4        -80.9788  -19.5960  -45.4649 C.3    1 LIG      -0.03300
      5 N1        -80.7708  -18.7090  -47.7296 N.4    1 LIG      -0.45600
      6 O1        -80.3209  -20.7919  -45.8892 O.3    1 LIG      -0.27400
      7 H1        -79.0544  -19.8438  -48.0967 H      1 LIG       0.09000
      8 H2        -80.4242  -20.1574  -49.2101 H      1 LIG       0.09000
      9 H3        -81.0542  -17.4932  -46.0410 H      1 LIG       0.09000
     10 H4        -79.4340  -18.2444  -46.1920 H      1 LIG       0.09000
     11 H5        -81.6988  -21.2740  -47.3614 H      1 LIG       0.09000
     12 H6        -80.1100  -22.0336  -47.5012 H      1 LIG       0.09000
     13 H7        -80.7283  -19.4371  -44.4114 H      1 LIG       0.09000
     14 H8        -82.0652  -19.7313  -45.5295 H      1 LIG       0.09000
     15 H9        -80.4217  -17.9348  -48.3110 H      1 LIG       0.32900
     16 H10       -81.7859  -18.7502  -47.8971 H      1 LIG       0.32900
@<TRIPOS>BOND
      1       1       3 1
      2       1       5 1
      3       2       4 1
      4       2       5 1
      5       3       6 1
      6       4       6 1
      7       1       7 1
      8       1       8 1
      9       2       9 1
     10       2      10 1
     11       3      11 1
     12       3      12 1
     13       4      13 1
     14       4      14 1
     15       5      15 1
     16       5      16 1
@<TRIPOS>ALT_TYPE
CGenFF_4.0_ALT_TYPE_SET
CGenFF_4.0 1 CG324 2 CG324 3 CG321 4 CG321 5 NG3P2 6 OG3C61 7 HGA2 8 HGA2 9 HGA2 10 HGA2 11 HGA2 12 HGA2 13 HGA2 14 HGA2 15 HGP2 16 HGP2
@<TRIPOS>MOLECULE
morpholine
 16 16 0 0 0
****
USER_CHARGES
INVALID_CHARGES
Pose:  21 Cluster:  21 Fr_nu: 470771 TotEn:    -4.65
@<TRIPOS>ATOM
      1 C1        -83.9213   -3.8242  -46.5608 C.3    1 LIG       0.20900
      2 C2        -85.8470   -4.0343  -48.1159 C.3    1 LIG       0.20900
      3 C3        -84.5734   -4.8959  -45.7058 C.3    1 LIG      -0.03300
      4 C4        -86.4043   -5.0962  -47.1850 C.3    1 LIG      -0.03300
      5 N1        -84.3592   -4.0232  -47.9757 N.4    1 LIG      -0.45600
      6 O1        -85.9958   -4.8477  -45.8380 O.3    1 LIG      -0.27400
      7 H1        -84.2435   -2.8185  -46.2716 H      1 LIG       0.09000
      8 H2        -82.8300   -3.8875  -46.5429 H      1 LIG       0.09000
      9 H3        -86.0766   -4.2401  -49.1646 H      1 LIG       0.09000
     10 H4        -86.1943   -3.0320  -47.8460 H      1 LIG       0.09000
     11 H5        -84.2131   -5.8983  -45.9661 H      1 LIG       0.09000
     12 H6        -84.3339   -4.7242  -44.6516 H      1 LIG       0.09000
     13 H7        -87.4983   -5.0719  -47.2083 H      1 LIG       0.09000
     14 H8        -86.0896   -6.1030  -47.4849 H      1 LIG       0.09000
     15 H9        -83.9627   -3.2799  -48.5668 H      1 LIG       0.32900
     16 H10       -83.9713   -4.9060  -48.3369 H      1 LIG       0.32900
@<TRIPOS>BOND
      1       1       3 1
      2       1       5 1
      3       2       4 1
      4       2       5 1
      5       3       6 1
      6       4       6 1
      7       1       7 1
      8       1       8 1
      9       2       9 1
     10       2      10 1
     11       3      11 1
     12       3      12 1
     13       4      13 1
     14       4      14 1
     15       5      15 1
     16       5      16 1
@<TRIPOS>ALT_TYPE
CGenFF_4.0_ALT_TYPE_SET
CGenFF_4.0 1 CG324 2 CG324 3 CG321 4 CG321 5 NG3P2 6 OG3C61 7 HGA2 8 HGA2 9 HGA2 10 HGA2 11 HGA2 12 HGA2 13 HGA2 14 HGA2 15 HGP2 16 HGP2
@<TRIPOS>MOLECULE
morpholine
 16 16 0 0 0
****
USER_CHARGES
INVALID_CHARGES
Pose:  22 Cluster:  22 Fr_nu: 473595 TotEn:    -4.50
@<TRIPOS>ATOM
      1 C1        -79.7874  -18.8216  -47.9371 C.3    1 LIG       0.20900
      2 C2        -80.9072  -21.0320  -47.7612 C.3    1 LIG       0.20900
      3 C3        -80.4013  -18.4720  -46.5933 C.3    1 LIG      -0.03300
      4 C4        -81.4656  -20.5743  -46.4257 C.3    1 LIG      -0.03300
      5 N1        -79.6243  -20.3055  -48.0057 N.4    1 LIG      -0.45600
      6 O1        -81.6437  -19.1562  -46.4154 O.3    1 LIG      -0.27400
      7 H1        -80.4393  -18.5392  -48.7701 H      1 LIG       0.09000
      8 H2        -78.7976  -18.3762  -48.0685 H      1 LIG       0.09000
      9 H3        -80.6860  -22.1024  -47.7735 H      1 LIG       0.09000
     10 H4        -81.5740  -20.7776  -48.5911 H      1 LIG       0.09000
     11 H5        -79.7263  -18.7125  -45.7634 H      1 LIG       0.09000
     12 H6        -80.6068  -17.3978  -46.5490 H      1 LIG       0.09000
     13 H7        -82.4458  -21.0316  -46.2579 H      1 LIG       0.09000
     14 H8        -80.8162  -20.8695  -45.5928 H      1 LIG       0.09000
     15 H9        -79.2492  -20.5686  -48.9272 H      1 LIG       0.32900
     16 H10       -78.9193  -20.6081  -47.3189 H      1 LIG       0.32900
@<TRIPOS>BOND
      1       1       3 1
      2       1       5 1
      3       2       4 1
      4       2       5 1
      5       3       6 1
      6       4       6 1
      7       1       7 1
      8       1       8 1
      9       2       9 1
     10       2      10 1
     11       3      11 1
     12       3      12 1
     13       4      13 1
     14       4      14 1
     15       5      15 1
     16       5      16 1
@<TRIPOS>ALT_TYPE
CGenFF_4.0_ALT_TYPE_SET
CGenFF_4.0 1 CG324 2 CG324 3 CG321 4 CG321 5 NG3P2 6 OG3C61 7 HGA2 8 HGA2 9 HGA2 10 HGA2 11 HGA2 12 HGA2 13 HGA2 14 HGA2 15 HGP2 16 HGP2
@<TRIPOS>MOLECULE
morpholine
 16 16 0 0 0
****
USER_CHARGES
INVALID_CHARGES
Pose:  23 Cluster:  23 Fr_nu: 463674 TotEn:    -4.07
@<TRIPOS>ATOM
      1 C1        -80.7389  -21.5067  -48.7474 C.3    1 LIG       0.20900
      2 C2        -82.2497  -19.5759  -49.1475 C.3    1 LIG       0.20900
      3 C3        -80.8231  -21.1872  -47.2657 C.3    1 LIG      -0.03300
      4 C4        -82.2604  -19.3515  -47.6460 C.3    1 LIG      -0.03300
      5 N1        -81.9933  -21.0260  -49.4021 N.4    1 LIG      -0.45600
      6 O1        -81.0296  -19.7872  -47.0644 O.3    1 LIG      -0.27400
      7 H1        -79.9107  -20.9801  -49.2327 H      1 LIG       0.09000
      8 H2        -80.6614  -22.5809  -48.9356 H      1 LIG       0.09000
      9 H3        -83.2074  -19.3253  -49.6112 H      1 LIG       0.09000
     10 H4        -81.4408  -19.0243  -49.6368 H      1 LIG       0.09000
     11 H5        -81.6235  -21.7521  -46.7731 H      1 LIG       0.09000
     12 H6        -79.8819  -21.4558  -46.7756 H      1 LIG       0.09000
     13 H7        -82.3672  -18.2835  -47.4319 H      1 LIG       0.09000
     14 H8        -83.0984  -19.8704  -47.1651 H      1 LIG       0.09000
     15 H9        -81.9388  -21.1936  -50.4161 H      1 LIG       0.32900
     16 H10       -82.7929  -21.5823  -49.0682 H      1 LIG       0.32900
@<TRIPOS>BOND
      1       1       3 1
      2       1       5 1
      3       2       4 1
      4       2       5 1
      5       3       6 1
      6       4       6 1
      7       1       7 1
      8       1       8 1
      9       2       9 1
     10       2      10 1
     11       3      11 1
     12       3      12 1
     13       4      13 1
     14       4      14 1
     15       5      15 1
     16       5      16 1
@<TRIPOS>ALT_TYPE
CGenFF_4.0_ALT_TYPE_SET
CGenFF_4.0 1 CG324 2 CG324 3 CG321 4 CG321 5 NG3P2 6 OG3C61 7 HGA2 8 HGA2 9 HGA2 10 HGA2 11 HGA2 12 HGA2 13 HGA2 14 HGA2 15 HGP2 16 HGP2
@<TRIPOS>MOLECULE
morpholine
 16 16 0 0 0
****
USER_CHARGES
INVALID_CHARGES
Pose:  24 Cluster:  24 Fr_nu: 471515 TotEn:    -4.07
@<TRIPOS>ATOM
      1 C1        -80.2481  -23.3061  -50.0345 C.3    1 LIG       0.20900
      2 C2        -79.8448  -21.6412  -48.2355 C.3    1 LIG       0.20900
      3 C3        -81.5256  -22.5535  -50.3605 C.3    1 LIG      -0.03300
      4 C4        -81.1417  -20.9698  -48.6503 C.3    1 LIG      -0.03300
      5 N1        -79.2795  -22.3436  -49.4273 N.4    1 LIG      -0.45600
      6 O1        -82.0543  -21.9294  -49.1883 O.3    1 LIG      -0.27400
      7 H1        -80.4155  -24.0927  -49.2914 H      1 LIG       0.09000
      8 H2        -79.7767  -23.7276  -50.9263 H      1 LIG       0.09000
      9 H3        -79.0965  -20.9220  -47.8926 H      1 LIG       0.09000
     10 H4        -80.0080  -22.4060  -47.4696 H      1 LIG       0.09000
     11 H5        -81.3647  -21.7984  -51.1391 H      1 LIG       0.09000
     12 H6        -82.2818  -23.2524  -50.7319 H      1 LIG       0.09000
     13 H7        -81.6185  -20.5139  -47.7769 H      1 LIG       0.09000
     14 H8        -80.9688  -20.1744  -49.3853 H      1 LIG       0.09000
     15 H9        -78.4206  -22.8428  -49.1581 H      1 LIG       0.32900
     16 H10       -78.9920  -21.6508  -50.1328 H      1 LIG       0.32900
@<TRIPOS>BOND
      1       1       3 1
      2       1       5 1
      3       2       4 1
      4       2       5 1
      5       3       6 1
      6       4       6 1
      7       1       7 1
      8       1       8 1
      9       2       9 1
     10       2      10 1
     11       3      11 1
     12       3      12 1
     13       4      13 1
     14       4      14 1
     15       5      15 1
     16       5      16 1
@<TRIPOS>ALT_TYPE
CGenFF_4.0_ALT_TYPE_SET
CGenFF_4.0 1 CG324 2 CG324 3 CG321 4 CG321 5 NG3P2 6 OG3C61 7 HGA2 8 HGA2 9 HGA2 10 HGA2 11 HGA2 12 HGA2 13 HGA2 14 HGA2 15 HGP2 16 HGP2
@<TRIPOS>MOLECULE
morpholine
 16 16 0 0 0
****
USER_CHARGES
INVALID_CHARGES
Pose:  25 Cluster:  25 Fr_nu: 473184 TotEn:    -3.70
@<TRIPOS>ATOM
      1 C1        -80.5242  -19.6089  -47.9902 C.3    1 LIG       0.20900
      2 C2        -80.2054  -17.9249  -46.1920 C.3    1 LIG       0.20900
      3 C3        -82.0197  -19.3937  -47.8425 C.3    1 LIG      -0.03300
      4 C4        -81.7166  -17.7917  -46.1331 C.3    1 LIG      -0.03300
      5 N1        -79.8271  -18.3547  -47.5724 N.4    1 LIG      -0.45600
      6 O1        -82.3439  -19.0223  -46.5008 O.3    1 LIG      -0.27400
      7 H1        -80.1588  -20.4043  -47.3325 H      1 LIG       0.09000
      8 H2        -80.2358  -19.8158  -49.0242 H      1 LIG       0.09000
      9 H3        -79.6974  -16.9778  -45.9921 H      1 LIG       0.09000
     10 H4        -79.8371  -18.6987  -45.5111 H      1 LIG       0.09000
     11 H5        -82.3906  -18.6296  -48.5360 H      1 LIG       0.09000
     12 H6        -82.5509  -20.3246  -48.0647 H      1 LIG       0.09000
     13 H7        -82.0279  -17.5548  -45.1108 H      1 LIG       0.09000
     14 H8        -82.0777  -16.9860  -46.7836 H      1 LIG       0.09000
     15 H9        -78.8086  -18.4934  -47.6234 H      1 LIG       0.32900
     16 H10       -80.0415  -17.6009  -48.2402 H      1 LIG       0.32900
@<TRIPOS>BOND
      1       1       3 1
      2       1       5 1
      3       2       4 1
      4       2       5 1
      5       3       6 1
      6       4       6 1
      7       1       7 1
      8       1       8 1
      9       2       9 1
     10       2      10 1
     11       3      11 1
     12       3      12 1
     13       4      13 1
     14       4      14 1
     15       5      15 1
     16       5      16 1
@<TRIPOS>ALT_TYPE
CGenFF_4.0_ALT_TYPE_SET
CGenFF_4.0 1 CG324 2 CG324 3 CG321 4 CG321 5 NG3P2 6 OG3C61 7 HGA2 8 HGA2 9 HGA2 10 HGA2 11 HGA2 12 HGA2 13 HGA2 14 HGA2 15 HGP2 16 HGP2
@<TRIPOS>MOLECULE
morpholine
 16 16 0 0 0
****
USER_CHARGES
INVALID_CHARGES
Pose:  26 Cluster:  26 Fr_nu: 471320 TotEn:    -3.54
@<TRIPOS>ATOM
      1 C1        -80.5886  -23.2216  -50.0019 C.3    1 LIG       0.20900
      2 C2        -79.8448  -21.6412  -48.2355 C.3    1 LIG       0.20900
      3 C3        -81.0841  -24.1322  -48.8929 C.3    1 LIG      -0.03300
      4 C4        -80.3775  -22.6291  -47.2131 C.3    1 LIG      -0.03300
      5 N1        -80.6204  -21.8139  -49.5012 N.4    1 LIG      -0.45600
      6 O1        -80.2929  -23.9650  -47.7142 O.3    1 LIG      -0.27400
      7 H1        -79.5491  -23.4346  -50.2719 H      1 LIG       0.09000
      8 H2        -81.2235  -23.2682  -50.8907 H      1 LIG       0.09000
      9 H3        -79.9682  -20.6039  -47.9135 H      1 LIG       0.09000
     10 H4        -78.7961  -21.8348  -48.4821 H      1 LIG       0.09000
     11 H5        -82.1392  -23.9485  -48.6574 H      1 LIG       0.09000
     12 H6        -80.9943  -25.1775  -49.2051 H      1 LIG       0.09000
     13 H7        -79.7744  -22.5795  -46.3011 H      1 LIG       0.09000
     14 H8        -81.4147  -22.4052  -46.9360 H      1 LIG       0.09000
     15 H9        -80.2467  -21.1828  -50.2233 H      1 LIG       0.32900
     16 H10       -81.5964  -21.5220  -49.3512 H      1 LIG       0.32900
@<TRIPOS>BOND
      1       1       3 1
      2       1       5 1
      3       2       4 1
      4       2       5 1
      5       3       6 1
      6       4       6 1
      7       1       7 1
      8       1       8 1
      9       2       9 1
     10       2      10 1
     11       3      11 1
     12       3      12 1
     13       4      13 1
     14       4      14 1
     15       5      15 1
     16       5      16 1
@<TRIPOS>ALT_TYPE
CGenFF_4.0_ALT_TYPE_SET
CGenFF_4.0 1 CG324 2 CG324 3 CG321 4 CG321 5 NG3P2 6 OG3C61 7 HGA2 8 HGA2 9 HGA2 10 HGA2 11 HGA2 12 HGA2 13 HGA2 14 HGA2 15 HGP2 16 HGP2
@<TRIPOS>MOLECULE
morpholine
 16 16 0 0 0
****
USER_CHARGES
INVALID_CHARGES
Pose:  27 Cluster:  27 Fr_nu: 465490 TotEn:    -1.77
@<TRIPOS>ATOM
      1 C1        -81.8767  -20.7046  -46.5016 C.3    1 LIG       0.20900
      2 C2        -81.0534  -19.2617  -48.3485 C.3    1 LIG       0.20900
      3 C3        -81.0980  -19.8195  -45.5450 C.3    1 LIG      -0.03300
      4 C4        -80.3158  -18.4469  -47.3012 C.3    1 LIG      -0.03300
      5 N1        -82.2439  -19.8900  -47.6995 N.4    1 LIG      -0.45600
      6 O1        -79.9480  -19.2700  -46.1920 O.3    1 LIG      -0.27400
      7 H1        -81.2735  -21.5427  -46.8656 H      1 LIG       0.09000
      8 H2        -82.8053  -21.0755  -46.0597 H      1 LIG       0.09000
      9 H3        -81.4170  -18.6443  -49.1741 H      1 LIG       0.09000
     10 H4        -80.4391  -20.0808  -48.7355 H      1 LIG       0.09000
     11 H5        -81.7186  -19.0085  -45.1455 H      1 LIG       0.09000
     12 H6        -80.7464  -20.4132  -44.6952 H      1 LIG       0.09000
     13 H7        -79.3948  -18.0396  -47.7300 H      1 LIG       0.09000
     14 H8        -80.9181  -17.6013  -46.9479 H      1 LIG       0.09000
     15 H9        -82.7357  -20.4831  -48.3818 H      1 LIG       0.32900
     16 H10       -82.9158  -19.1586  -47.4277 H      1 LIG       0.32900
@<TRIPOS>BOND
      1       1       3 1
      2       1       5 1
      3       2       4 1
      4       2       5 1
      5       3       6 1
      6       4       6 1
      7       1       7 1
      8       1       8 1
      9       2       9 1
     10       2      10 1
     11       3      11 1
     12       3      12 1
     13       4      13 1
     14       4      14 1
     15       5      15 1
     16       5      16 1
@<TRIPOS>ALT_TYPE
CGenFF_4.0_ALT_TYPE_SET
CGenFF_4.0 1 CG324 2 CG324 3 CG321 4 CG321 5 NG3P2 6 OG3C61 7 HGA2 8 HGA2 9 HGA2 10 HGA2 11 HGA2 12 HGA2 13 HGA2 14 HGA2 15 HGP2 16 HGP2
@<TRIPOS>MOLECULE
morpholine
 16 16 0 0 0
****
USER_CHARGES
INVALID_CHARGES
Pose:  28 Cluster:  28 Fr_nu: 473139 TotEn:    -1.12
@<TRIPOS>ATOM
      1 C1        -82.2365  -19.2028  -46.8342 C.3    1 LIG       0.20900
      2 C2        -80.2054  -17.9249  -46.1920 C.3    1 LIG       0.20900
      3 C3        -82.9723  -18.4723  -45.7254 C.3    1 LIG      -0.03300
      4 C4        -81.0411  -17.2564  -45.1151 C.3    1 LIG      -0.03300
      5 N1        -81.1158  -18.3333  -47.3046 N.4    1 LIG      -0.45600
      6 O1        -82.0754  -18.1343  -44.6649 O.3    1 LIG      -0.27400
      7 H1        -81.7828  -20.1339  -46.4793 H      1 LIG       0.09000
      8 H2        -82.8795  -19.4040  -47.6953 H      1 LIG       0.09000
      9 H3        -79.4547  -17.2508  -46.6126 H      1 LIG       0.09000
     10 H4        -79.7262  -18.8392  -45.8280 H      1 LIG       0.09000
     11 H5        -83.4653  -17.5650  -46.0941 H      1 LIG       0.09000
     12 H6        -83.7484  -19.1210  -45.3070 H      1 LIG       0.09000
     13 H7        -80.4113  -17.0182  -44.2522 H      1 LIG       0.09000
     14 H8        -81.4839  -16.3181  -45.4703 H      1 LIG       0.09000
     15 H9        -80.5760  -18.8280  -48.0278 H      1 LIG       0.32900
     16 H10       -81.4980  -17.4948  -47.7641 H      1 LIG       0.32900
@<TRIPOS>BOND
      1       1       3 1
      2       1       5 1
      3       2       4 1
      4       2       5 1
      5       3       6 1
      6       4       6 1
      7       1       7 1
      8       1       8 1
      9       2       9 1
     10       2      10 1
     11       3      11 1
     12       3      12 1
     13       4      13 1
     14       4      14 1
     15       5      15 1
     16       5      16 1
@<TRIPOS>ALT_TYPE
CGenFF_4.0_ALT_TYPE_SET
CGenFF_4.0 1 CG324 2 CG324 3 CG321 4 CG321 5 NG3P2 6 OG3C61 7 HGA2 8 HGA2 9 HGA2 10 HGA2 11 HGA2 12 HGA2 13 HGA2 14 HGA2 15 HGP2 16 HGP2
@<TRIPOS>MOLECULE
morpholine
 16 16 0 0 0
****
USER_CHARGES
INVALID_CHARGES
Pose:  29 Cluster:  29 Fr_nu: 464730 TotEn:    -0.85
@<TRIPOS>ATOM
      1 C1        -82.3504  -19.8264  -47.7207 C.3    1 LIG       0.20900
      2 C2        -80.4730  -19.2700  -46.1920 C.3    1 LIG       0.20900
      3 C3        -83.2977  -19.4207  -46.6059 C.3    1 LIG      -0.03300
      4 C4        -81.5124  -18.8908  -45.1525 C.3    1 LIG      -0.03300
      5 N1        -81.0721  -19.0720  -47.5467 N.4    1 LIG      -0.45600
      6 O1        -82.7032  -19.6617  -45.3286 O.3    1 LIG      -0.27400
      7 H1        -82.0952  -20.8901  -47.6733 H      1 LIG       0.09000
      8 H2        -82.7451  -19.5796  -48.7099 H      1 LIG       0.09000
      9 H3        -79.5795  -18.6430  -46.1332 H      1 LIG       0.09000
     10 H4        -80.1945  -20.3264  -46.1242 H      1 LIG       0.09000
     11 H5        -83.5887  -18.3663  -46.6837 H      1 LIG       0.09000
     12 H6        -84.2126  -20.0189  -46.6623 H      1 LIG       0.09000
     13 H7        -81.1276  -19.1018  -44.1498 H      1 LIG       0.09000
     14 H8        -81.7564  -17.8225  -45.1948 H      1 LIG       0.09000
     15 H9        -80.3985  -19.3645  -48.2678 H      1 LIG       0.32900
     16 H10       -81.2379  -18.0686  -47.7081 H      1 LIG       0.32900
@<TRIPOS>BOND
      1       1       3 1
      2       1       5 1
      3       2       4 1
      4       2       5 1
      5       3       6 1
      6       4       6 1
      7       1       7 1
      8       1       8 1
      9       2       9 1
     10       2      10 1
     11       3      11 1
     12       3      12 1
     13       4      13 1
     14       4      14 1
     15       5      15 1
     16       5      16 1
@<TRIPOS>ALT_TYPE
CGenFF_4.0_ALT_TYPE_SET
CGenFF_4.0 1 CG324 2 CG324 3 CG321 4 CG321 5 NG3P2 6 OG3C61 7 HGA2 8 HGA2 9 HGA2 10 HGA2 11 HGA2 12 HGA2 13 HGA2 14 HGA2 15 HGP2 16 HGP2
@<TRIPOS>MOLECULE
morpholine
 16 16 0 0 0
****
USER_CHARGES
INVALID_CHARGES
Pose:  30 Cluster:  30 Fr_nu: 473808 TotEn:    -0.54
@<TRIPOS>ATOM
      1 C1        -80.1839  -19.8018  -47.7380 C.3    1 LIG       0.20900
      2 C2        -82.6350  -20.0251  -48.0750 C.3    1 LIG       0.20900
      3 C3        -80.4907  -19.0272  -46.4689 C.3    1 LIG      -0.03300
      4 C4        -82.8215  -19.2402  -46.7889 C.3    1 LIG      -0.03300
      5 N1        -81.3213  -20.7340  -48.0042 N.4    1 LIG      -0.45600
      6 O1        -81.7343  -18.3334  -46.5919 O.3    1 LIG      -0.27400
      7 H1        -80.1075  -19.1440  -48.6099 H      1 LIG       0.09000
      8 H2        -79.2783  -20.4071  -47.6450 H      1 LIG       0.09000
      9 H3        -83.4101  -20.7831  -48.2145 H      1 LIG       0.09000
     10 H4        -82.5901  -19.3695  -48.9503 H      1 LIG       0.09000
     11 H5        -80.5198  -19.6824  -45.5902 H      1 LIG       0.09000
     12 H6        -79.7111  -18.2789  -46.2951 H      1 LIG       0.09000
     13 H7        -83.7398  -18.6475  -46.8467 H      1 LIG       0.09000
     14 H8        -82.9099  -19.9028  -45.9195 H      1 LIG       0.09000
     15 H9        -81.1540  -21.2389  -48.8853 H      1 LIG       0.32900
     16 H10       -81.3566  -21.4550  -47.2699 H      1 LIG       0.32900
@<TRIPOS>BOND
      1       1       3 1
      2       1       5 1
      3       2       4 1
      4       2       5 1
      5       3       6 1
      6       4       6 1
      7       1       7 1
      8       1       8 1
      9       2       9 1
     10       2      10 1
     11       3      11 1
     12       3      12 1
     13       4      13 1
     14       4      14 1
     15       5      15 1
     16       5      16 1
@<TRIPOS>ALT_TYPE
CGenFF_4.0_ALT_TYPE_SET
CGenFF_4.0 1 CG324 2 CG324 3 CG321 4 CG321 5 NG3P2 6 OG3C61 7 HGA2 8 HGA2 9 HGA2 10 HGA2 11 HGA2 12 HGA2 13 HGA2 14 HGA2 15 HGP2 16 HGP2
@<TRIPOS>MOLECULE
indoline
 18 19 0 0 0
****
USER_CHARGES
INVALID_CHARGES
Pose:   1 Cluster:   1 Fr_nu: 342415 TotEn:   -15.95
@<TRIPOS>ATOM
      1 C1        -69.1821    2.9888  -43.7497 C.ar   1 LIG      -0.21700
      2 C2        -67.8970    3.5531  -43.7903 C.ar   1 LIG      -0.19700
      3 C3        -70.1420    3.3388  -44.7004 C.ar   1 LIG      -0.40000
      4 C4        -67.5560    4.4805  -44.7788 C.ar   1 LIG      -0.29100
      5 C5        -69.7921    4.2650  -45.6667 C.ar   1 LIG       0.11100
      6 C6        -68.5214    4.8450  -45.7006 C.ar   1 LIG       0.28800
      7 C7        -70.5950    4.7678  -46.8215 C.3    1 LIG      -0.11600
      8 C8        -69.7000    5.9130  -47.3427 C.3    1 LIG       0.00100
      9 N1        -68.3682    5.7025  -46.7886 N.pl3  1 LIG      -0.67300
     10 H1        -69.4262    2.2645  -42.9773 H      1 LIG       0.19600
     11 H2        -67.1584    3.2592  -43.0494 H      1 LIG       0.19600
     12 H3        -71.1283    2.8887  -44.6828 H      1 LIG       0.20400
     13 H4        -66.5569    4.9024  -44.8131 H      1 LIG       0.21000
     14 H5        -70.7064    3.9819  -47.5753 H      1 LIG       0.09000
     15 H6        -71.5755    5.1386  -46.5097 H      1 LIG       0.09000
     16 H7        -69.6767    5.9351  -48.4370 H      1 LIG       0.09000
     17 H8        -70.0865    6.8792  -46.9954 H      1 LIG       0.09000
     18 H9        -67.6397    6.4023  -46.8186 H      1 LIG       0.32800
@<TRIPOS>BOND
      1       1       2 ar
      2       1       3 ar
      3       2       4 ar
      4       3       5 ar
      5       4       6 ar
      6       5       6 ar
      7       5       7 1
      8       6       9 1
      9       7       8 1
     10       8       9 1
     11       1      10 1
     12       2      11 1
     13       3      12 1
     14       4      13 1
     15       7      14 1
     16       7      15 1
     17       8      16 1
     18       8      17 1
     19       9      18 1
@<TRIPOS>ALT_TYPE
CGenFF_4.0_ALT_TYPE_SET
CGenFF_4.0 1 CG2R61 2 CG2R61 3 CG2R61 4 CG2R61 5 CG2RC0 6 CG2RC0 7 CG3C52 8 CG3C52 9 NG3C51 10 HGR61 11 HGR61 12 HGR61 13 HGR61 14 HGA2 15 HGA2 16 HGA2 17 HGA2 18 HGP1
@<TRIPOS>MOLECULE
indoline
 18 19 0 0 0
****
USER_CHARGES
INVALID_CHARGES
Pose:   2 Cluster:   2 Fr_nu: 832194 TotEn:   -15.59
@<TRIPOS>ATOM
      1 C1        -68.5437    2.9165  -42.9968 C.ar   1 LIG      -0.21700
      2 C2        -67.2065    3.1453  -43.3588 C.ar   1 LIG      -0.19700
      3 C3        -69.5742    3.1300  -43.9134 C.ar   1 LIG      -0.40000
      4 C4        -66.8818    3.5972  -44.6410 C.ar   1 LIG      -0.29100
      5 C5        -69.2375    3.5861  -45.1754 C.ar   1 LIG       0.11100
      6 C6        -67.9105    3.8347  -45.5354 C.ar   1 LIG       0.28800
      7 C7        -70.1233    3.8387  -46.3512 C.3    1 LIG      -0.11600
      8 C8        -69.1467    4.5262  -47.3298 C.3    1 LIG       0.00100
      9 N1        -67.7965    4.2298  -46.8670 N.pl3  1 LIG      -0.67300
     10 H1        -68.7756    2.5590  -41.9973 H      1 LIG       0.19600
     11 H2        -66.4160    2.9617  -42.6361 H      1 LIG       0.19600
     12 H3        -70.6056    2.9341  -43.6421 H      1 LIG       0.20400
     13 H4        -65.8455    3.7588  -44.9189 H      1 LIG       0.21000
     14 H5        -70.4877    2.8911  -46.7605 H      1 LIG       0.09000
     15 H6        -70.9626    4.4933  -46.1000 H      1 LIG       0.09000
     16 H7        -69.3004    4.1795  -48.3567 H      1 LIG       0.09000
     17 H8        -69.3028    5.6120  -47.3149 H      1 LIG       0.09000
     18 H9        -66.9757    4.7063  -47.2144 H      1 LIG       0.32800
@<TRIPOS>BOND
      1       1       2 ar
      2       1       3 ar
      3       2       4 ar
      4       3       5 ar
      5       4       6 ar
      6       5       6 ar
      7       5       7 1
      8       6       9 1
      9       7       8 1
     10       8       9 1
     11       1      10 1
     12       2      11 1
     13       3      12 1
     14       4      13 1
     15       7      14 1
     16       7      15 1
     17       8      16 1
     18       8      17 1
     19       9      18 1
@<TRIPOS>ALT_TYPE
CGenFF_4.0_ALT_TYPE_SET
CGenFF_4.0 1 CG2R61 2 CG2R61 3 CG2R61 4 CG2R61 5 CG2RC0 6 CG2RC0 7 CG3C52 8 CG3C52 9 NG3C51 10 HGR61 11 HGR61 12 HGR61 13 HGR61 14 HGA2 15 HGA2 16 HGA2 17 HGA2 18 HGP1
@<TRIPOS>MOLECULE
indoline
 18 19 0 0 0
****
USER_CHARGES
INVALID_CHARGES
Pose:   3 Cluster:   3 Fr_nu: 595976 TotEn:   -15.57
@<TRIPOS>ATOM
      1 C1        -66.3228    4.9353  -46.8717 C.ar   1 LIG      -0.21700
      2 C2        -67.2446    4.7362  -47.9120 C.ar   1 LIG      -0.19700
      3 C3        -66.5946    4.4723  -45.5835 C.ar   1 LIG      -0.40000
      4 C4        -68.4543    4.0768  -47.6769 C.ar   1 LIG      -0.29100
      5 C5        -67.8002    3.8298  -45.3647 C.ar   1 LIG       0.11100
      6 C6        -68.7302    3.6462  -46.3911 C.ar   1 LIG       0.28800
      7 C7        -68.3129    3.1931  -44.1146 C.3    1 LIG      -0.11600
      8 C8        -69.7713    2.8734  -44.5083 C.3    1 LIG       0.00100
      9 N1        -69.8439    2.9258  -45.9633 N.pl3  1 LIG      -0.67300
     10 H1        -65.3848    5.4444  -47.0758 H      1 LIG       0.19600
     11 H2        -67.0106    5.0924  -48.9117 H      1 LIG       0.19600
     12 H3        -65.8750    4.6070  -44.7836 H      1 LIG       0.20400
     13 H4        -69.1562    3.9138  -48.4881 H      1 LIG       0.21000
     14 H5        -67.7538    2.2768  -43.9003 H      1 LIG       0.09000
     15 H6        -68.2710    3.8740  -43.2598 H      1 LIG       0.09000
     16 H7        -70.0816    1.8943  -44.1295 H      1 LIG       0.09000
     17 H8        -70.4478    3.6267  -44.0861 H      1 LIG       0.09000
     18 H9        -70.7163    2.9382  -46.4734 H      1 LIG       0.32800
@<TRIPOS>BOND
      1       1       2 ar
      2       1       3 ar
      3       2       4 ar
      4       3       5 ar
      5       4       6 ar
      6       5       6 ar
      7       5       7 1
      8       6       9 1
      9       7       8 1
     10       8       9 1
     11       1      10 1
     12       2      11 1
     13       3      12 1
     14       4      13 1
     15       7      14 1
     16       7      15 1
     17       8      16 1
     18       8      17 1
     19       9      18 1
@<TRIPOS>ALT_TYPE
CGenFF_4.0_ALT_TYPE_SET
CGenFF_4.0 1 CG2R61 2 CG2R61 3 CG2R61 4 CG2R61 5 CG2RC0 6 CG2RC0 7 CG3C52 8 CG3C52 9 NG3C51 10 HGR61 11 HGR61 12 HGR61 13 HGR61 14 HGA2 15 HGA2 16 HGA2 17 HGA2 18 HGP1
@<TRIPOS>MOLECULE
indoline
 18 19 0 0 0
****
USER_CHARGES
INVALID_CHARGES
Pose:   4 Cluster:   4 Fr_nu: 662167 TotEn:   -15.24
@<TRIPOS>ATOM
      1 C1        -66.8015    3.4307  -44.3423 C.ar   1 LIG      -0.21700
      2 C2        -66.2196    4.5153  -45.0180 C.ar   1 LIG      -0.19700
      3 C3        -68.1892    3.3017  -44.2682 C.ar   1 LIG      -0.40000
      4 C4        -67.0178    5.4898  -45.6236 C.ar   1 LIG      -0.29100
      5 C5        -68.9655    4.2792  -44.8646 C.ar   1 LIG       0.11100
      6 C6        -68.3926    5.3714  -45.5213 C.ar   1 LIG       0.28800
      7 C7        -70.4523    4.3562  -44.9840 C.3    1 LIG      -0.11600
      8 C8        -70.6419    5.7788  -45.5533 C.3    1 LIG       0.00100
      9 N1        -69.3559    6.1978  -46.0971 N.pl3  1 LIG      -0.67300
     10 H1        -66.1641    2.6797  -43.8834 H      1 LIG       0.19600
     11 H2        -65.1373    4.5928  -45.0764 H      1 LIG       0.19600
     12 H3        -68.6401    2.4539  -43.7646 H      1 LIG       0.20400
     13 H4        -66.5620    6.3180  -46.1562 H      1 LIG       0.21000
     14 H5        -70.8148    3.5998  -45.6874 H      1 LIG       0.09000
     15 H6        -70.9485    4.2451  -44.0157 H      1 LIG       0.09000
     16 H7        -71.4240    5.8016  -46.3190 H      1 LIG       0.09000
     17 H8        -70.9362    6.4677  -44.7519 H      1 LIG       0.09000
     18 H9        -69.1518    7.1515  -46.3625 H      1 LIG       0.32800
@<TRIPOS>BOND
      1       1       2 ar
      2       1       3 ar
      3       2       4 ar
      4       3       5 ar
      5       4       6 ar
      6       5       6 ar
      7       5       7 1
      8       6       9 1
      9       7       8 1
     10       8       9 1
     11       1      10 1
     12       2      11 1
     13       3      12 1
     14       4      13 1
     15       7      14 1
     16       7      15 1
     17       8      16 1
     18       8      17 1
     19       9      18 1
@<TRIPOS>ALT_TYPE
CGenFF_4.0_ALT_TYPE_SET
CGenFF_4.0 1 CG2R61 2 CG2R61 3 CG2R61 4 CG2R61 5 CG2RC0 6 CG2RC0 7 CG3C52 8 CG3C52 9 NG3C51 10 HGR61 11 HGR61 12 HGR61 13 HGR61 14 HGA2 15 HGA2 16 HGA2 17 HGA2 18 HGP1
@<TRIPOS>MOLECULE
indoline
 18 19 0 0 0
****
USER_CHARGES
INVALID_CHARGES
Pose:   5 Cluster:   5 Fr_nu: 209511 TotEn:   -15.20
@<TRIPOS>ATOM
      1 C1        -68.5208    3.3972  -43.9828 C.ar   1 LIG      -0.21700
      2 C2        -69.6167    2.6197  -44.3899 C.ar   1 LIG      -0.19700
      3 C3        -67.9595    4.3403  -44.8451 C.ar   1 LIG      -0.40000
      4 C4        -70.1627    2.7699  -45.6678 C.ar   1 LIG      -0.29100
      5 C5        -68.5051    4.4706  -46.1097 C.ar   1 LIG       0.11100
      6 C6        -69.5829    3.6859  -46.5277 C.ar   1 LIG       0.28800
      7 C7        -68.1414    5.4285  -47.1964 C.3    1 LIG      -0.11600
      8 C8        -68.9768    4.8865  -48.3763 C.3    1 LIG       0.00100
      9 N1        -70.0073    4.0239  -47.8115 N.pl3  1 LIG      -0.67300
     10 H1        -68.1145    3.2705  -42.9830 H      1 LIG       0.19600
     11 H2        -70.0489    1.8991  -43.7007 H      1 LIG       0.19600
     12 H3        -67.1262    4.9559  -44.5251 H      1 LIG       0.20400
     13 H4        -71.0184    2.1758  -45.9714 H      1 LIG       0.21000
     14 H5        -68.4536    6.4425  -46.9268 H      1 LIG       0.09000
     15 H6        -67.0715    5.4065  -47.4223 H      1 LIG       0.09000
     16 H7        -69.4163    5.7006  -48.9616 H      1 LIG       0.09000
     17 H8        -68.3403    4.2962  -49.0471 H      1 LIG       0.09000
     18 H9        -70.5719    3.3983  -48.3695 H      1 LIG       0.32800
@<TRIPOS>BOND
      1       1       2 ar
      2       1       3 ar
      3       2       4 ar
      4       3       5 ar
      5       4       6 ar
      6       5       6 ar
      7       5       7 1
      8       6       9 1
      9       7       8 1
     10       8       9 1
     11       1      10 1
     12       2      11 1
     13       3      12 1
     14       4      13 1
     15       7      14 1
     16       7      15 1
     17       8      16 1
     18       8      17 1
     19       9      18 1
@<TRIPOS>ALT_TYPE
CGenFF_4.0_ALT_TYPE_SET
CGenFF_4.0 1 CG2R61 2 CG2R61 3 CG2R61 4 CG2R61 5 CG2RC0 6 CG2RC0 7 CG3C52 8 CG3C52 9 NG3C51 10 HGR61 11 HGR61 12 HGR61 13 HGR61 14 HGA2 15 HGA2 16 HGA2 17 HGA2 18 HGP1
@<TRIPOS>MOLECULE
indoline
 18 19 0 0 0
****
USER_CHARGES
INVALID_CHARGES
Pose:   6 Cluster:   6 Fr_nu: 744258 TotEn:   -15.13
@<TRIPOS>ATOM
      1 C1        -69.3954    3.0373  -45.0167 C.ar   1 LIG      -0.21700
      2 C2        -68.6278    3.0450  -43.8411 C.ar   1 LIG      -0.19700
      3 C3        -69.0138    3.8033  -46.1192 C.ar   1 LIG      -0.40000
      4 C4        -67.4710    3.8241  -43.7493 C.ar   1 LIG      -0.29100
      5 C5        -67.8717    4.5763  -46.0096 C.ar   1 LIG       0.11100
      6 C6        -67.1146    4.6037  -44.8356 C.ar   1 LIG       0.28800
      7 C7        -67.2139    5.4332  -47.0410 C.3    1 LIG      -0.11600
      8 C8        -66.1428    6.1600  -46.1993 C.3    1 LIG       0.00100
      9 N1        -65.9785    5.4003  -44.9660 N.pl3  1 LIG      -0.67300
     10 H1        -70.2879    2.4199  -45.0711 H      1 LIG       0.19600
     11 H2        -68.9331    2.4325  -42.9969 H      1 LIG       0.19600
     12 H3        -69.5940    3.7826  -47.0350 H      1 LIG       0.20400
     13 H4        -66.8746    3.8150  -42.8430 H      1 LIG       0.21000
     14 H5        -66.7510    4.8090  -47.8120 H      1 LIG       0.09000
     15 H6        -67.9135    6.1418  -47.4934 H      1 LIG       0.09000
     16 H7        -65.1966    6.2443  -46.7436 H      1 LIG       0.09000
     17 H8        -66.4816    7.1745  -45.9554 H      1 LIG       0.09000
     18 H9        -65.4781    5.7527  -44.1617 H      1 LIG       0.32800
@<TRIPOS>BOND
      1       1       2 ar
      2       1       3 ar
      3       2       4 ar
      4       3       5 ar
      5       4       6 ar
      6       5       6 ar
      7       5       7 1
      8       6       9 1
      9       7       8 1
     10       8       9 1
     11       1      10 1
     12       2      11 1
     13       3      12 1
     14       4      13 1
     15       7      14 1
     16       7      15 1
     17       8      16 1
     18       8      17 1
     19       9      18 1
@<TRIPOS>ALT_TYPE
CGenFF_4.0_ALT_TYPE_SET
CGenFF_4.0 1 CG2R61 2 CG2R61 3 CG2R61 4 CG2R61 5 CG2RC0 6 CG2RC0 7 CG3C52 8 CG3C52 9 NG3C51 10 HGR61 11 HGR61 12 HGR61 13 HGR61 14 HGA2 15 HGA2 16 HGA2 17 HGA2 18 HGP1
@<TRIPOS>MOLECULE
indoline
 18 19 0 0 0
****
USER_CHARGES
INVALID_CHARGES
Pose:   7 Cluster:   7 Fr_nu: 440099 TotEn:   -14.44
@<TRIPOS>ATOM
      1 C1        -60.1619    5.0162  -45.3389 C.ar   1 LIG      -0.21700
      2 C2        -58.9208    5.5800  -45.6754 C.ar   1 LIG      -0.19700
      3 C3        -60.2310    3.7594  -44.7358 C.ar   1 LIG      -0.40000
      4 C4        -57.7315    4.8918  -45.4192 C.ar   1 LIG      -0.29100
      5 C5        -59.0458    3.0868  -44.4973 C.ar   1 LIG       0.11100
      6 C6        -57.8089    3.6339  -44.8479 C.ar   1 LIG       0.28800
      7 C7        -58.8303    1.7723  -43.8218 C.3    1 LIG      -0.11600
      8 C8        -57.3292    1.5309  -44.0908 C.3    1 LIG       0.00100
      9 N1        -56.7486    2.8148  -44.4641 N.pl3  1 LIG      -0.67300
     10 H1        -61.0751    5.5696  -45.5400 H      1 LIG       0.19600
     11 H2        -58.8854    6.5651  -46.1328 H      1 LIG       0.19600
     12 H3        -61.1874    3.3314  -44.4566 H      1 LIG       0.20400
     13 H4        -56.7750    5.3390  -45.6689 H      1 LIG       0.21000
     14 H5        -59.0279    1.8616  -42.7489 H      1 LIG       0.09000
     15 H6        -59.4457    0.9804  -44.2582 H      1 LIG       0.09000
     16 H7        -56.8292    1.1082  -43.2134 H      1 LIG       0.09000
     17 H8        -57.2054    0.8242  -44.9207 H      1 LIG       0.09000
     18 H9        -55.8274    2.9085  -44.8694 H      1 LIG       0.32800
@<TRIPOS>BOND
      1       1       2 ar
      2       1       3 ar
      3       2       4 ar
      4       3       5 ar
      5       4       6 ar
      6       5       6 ar
      7       5       7 1
      8       6       9 1
      9       7       8 1
     10       8       9 1
     11       1      10 1
     12       2      11 1
     13       3      12 1
     14       4      13 1
     15       7      14 1
     16       7      15 1
     17       8      16 1
     18       8      17 1
     19       9      18 1
@<TRIPOS>ALT_TYPE
CGenFF_4.0_ALT_TYPE_SET
CGenFF_4.0 1 CG2R61 2 CG2R61 3 CG2R61 4 CG2R61 5 CG2RC0 6 CG2RC0 7 CG3C52 8 CG3C52 9 NG3C51 10 HGR61 11 HGR61 12 HGR61 13 HGR61 14 HGA2 15 HGA2 16 HGA2 17 HGA2 18 HGP1
@<TRIPOS>MOLECULE
indoline
 18 19 0 0 0
****
USER_CHARGES
INVALID_CHARGES
Pose:   8 Cluster:   8 Fr_nu: 620985 TotEn:   -14.05
@<TRIPOS>ATOM
      1 C1        -57.7658    5.9786  -36.4938 C.ar   1 LIG      -0.21700
      2 C2        -56.6726    6.1939  -37.3482 C.ar   1 LIG      -0.19700
      3 C3        -58.6288    4.9016  -36.7020 C.ar   1 LIG      -0.40000
      4 C4        -56.4309    5.3387  -38.4269 C.ar   1 LIG      -0.29100
      5 C5        -58.3817    4.0697  -37.7794 C.ar   1 LIG       0.11100
      6 C6        -57.3072    4.2902  -38.6449 C.ar   1 LIG       0.28800
      7 C7        -59.1021    2.8286  -38.1935 C.3    1 LIG      -0.11600
      8 C8        -58.4557    2.5413  -39.5660 C.3    1 LIG       0.00100
      9 N1        -57.2125    3.3006  -39.6217 N.pl3  1 LIG      -0.67300
     10 H1        -57.9334    6.6507  -35.6566 H      1 LIG       0.19600
     11 H2        -56.0038    7.0302  -37.1633 H      1 LIG       0.19600
     12 H3        -59.4615    4.7220  -36.0312 H      1 LIG       0.20400
     13 H4        -55.5764    5.5024  -39.0752 H      1 LIG       0.21000
     14 H5        -58.8980    2.0189  -37.4857 H      1 LIG       0.09000
     15 H6        -60.1797    2.9908  -38.2867 H      1 LIG       0.09000
     16 H7        -58.2745    1.4707  -39.7058 H      1 LIG       0.09000
     17 H8        -59.1200    2.8775  -40.3716 H      1 LIG       0.09000
     18 H9        -56.6871    3.4398  -40.4738 H      1 LIG       0.32800
@<TRIPOS>BOND
      1       1       2 ar
      2       1       3 ar
      3       2       4 ar
      4       3       5 ar
      5       4       6 ar
      6       5       6 ar
      7       5       7 1
      8       6       9 1
      9       7       8 1
     10       8       9 1
     11       1      10 1
     12       2      11 1
     13       3      12 1
     14       4      13 1
     15       7      14 1
     16       7      15 1
     17       8      16 1
     18       8      17 1
     19       9      18 1
@<TRIPOS>ALT_TYPE
CGenFF_4.0_ALT_TYPE_SET
CGenFF_4.0 1 CG2R61 2 CG2R61 3 CG2R61 4 CG2R61 5 CG2RC0 6 CG2RC0 7 CG3C52 8 CG3C52 9 NG3C51 10 HGR61 11 HGR61 12 HGR61 13 HGR61 14 HGA2 15 HGA2 16 HGA2 17 HGA2 18 HGP1
@<TRIPOS>MOLECULE
indoline
 18 19 0 0 0
****
USER_CHARGES
INVALID_CHARGES
Pose:   9 Cluster:   9 Fr_nu: 363213 TotEn:   -13.66
@<TRIPOS>ATOM
      1 C1        -68.0137   -5.5286  -44.5043 C.ar   1 LIG      -0.21700
      2 C2        -68.8637   -6.6168  -44.2500 C.ar   1 LIG      -0.19700
      3 C3        -66.6571   -5.5968  -44.1834 C.ar   1 LIG      -0.40000
      4 C4        -68.3700   -7.7863  -43.6651 C.ar   1 LIG      -0.29100
      5 C5        -66.1855   -6.7574  -43.5966 C.ar   1 LIG       0.11100
      6 C6        -67.0302   -7.8362  -43.3227 C.ar   1 LIG       0.28800
      7 C7        -64.7877   -7.1148  -43.2102 C.3    1 LIG      -0.11600
      8 C8        -65.0107   -8.4283  -42.4299 C.3    1 LIG       0.00100
      9 N1        -66.3360   -8.9195  -42.7870 N.pl3  1 LIG      -0.67300
     10 H1        -68.4149   -4.6304  -44.9657 H      1 LIG       0.19600
     11 H2        -69.9147   -6.5507  -44.5180 H      1 LIG       0.19600
     12 H3        -65.9952   -4.7651  -44.3980 H      1 LIG       0.20400
     13 H4        -69.0292   -8.6289  -43.4839 H      1 LIG       0.21000
     14 H5        -64.1806   -7.2872  -44.1046 H      1 LIG       0.09000
     15 H6        -64.3276   -6.3494  -42.5788 H      1 LIG       0.09000
     16 H7        -64.2368   -9.1670  -42.6620 H      1 LIG       0.09000
     17 H8        -64.9768   -8.2342  -41.3507 H      1 LIG       0.09000
     18 H9        -66.8062   -9.6589  -42.2833 H      1 LIG       0.32800
@<TRIPOS>BOND
      1       1       2 ar
      2       1       3 ar
      3       2       4 ar
      4       3       5 ar
      5       4       6 ar
      6       5       6 ar
      7       5       7 1
      8       6       9 1
      9       7       8 1
     10       8       9 1
     11       1      10 1
     12       2      11 1
     13       3      12 1
     14       4      13 1
     15       7      14 1
     16       7      15 1
     17       8      16 1
     18       8      17 1
     19       9      18 1
@<TRIPOS>ALT_TYPE
CGenFF_4.0_ALT_TYPE_SET
CGenFF_4.0 1 CG2R61 2 CG2R61 3 CG2R61 4 CG2R61 5 CG2RC0 6 CG2RC0 7 CG3C52 8 CG3C52 9 NG3C51 10 HGR61 11 HGR61 12 HGR61 13 HGR61 14 HGA2 15 HGA2 16 HGA2 17 HGA2 18 HGP1
@<TRIPOS>MOLECULE
indoline
 18 19 0 0 0
****
USER_CHARGES
INVALID_CHARGES
Pose:  10 Cluster:  10 Fr_nu: 100297 TotEn:   -13.48
@<TRIPOS>ATOM
      1 C1        -67.6689    3.8741  -45.3963 C.ar   1 LIG      -0.21700
      2 C2        -68.6507    3.1836  -44.6678 C.ar   1 LIG      -0.19700
      3 C3        -67.8987    5.1772  -45.8402 C.ar   1 LIG      -0.40000
      4 C4        -69.8790    3.7846  -44.3786 C.ar   1 LIG      -0.29100
      5 C5        -69.1228    5.7548  -45.5541 C.ar   1 LIG       0.11100
      6 C6        -70.1114    5.0658  -44.8468 C.ar   1 LIG       0.28800
      7 C7        -69.6037    7.1365  -45.8550 C.3    1 LIG      -0.11600
      8 C8        -71.0944    7.0348  -45.4657 C.3    1 LIG       0.00100
      9 N1        -71.2374    5.8555  -44.6208 N.pl3  1 LIG      -0.67300
     10 H1        -66.7176    3.3923  -45.6055 H      1 LIG       0.19600
     11 H2        -68.4495    2.1742  -44.3192 H      1 LIG       0.19600
     12 H3        -67.1339    5.7192  -46.3851 H      1 LIG       0.20400
     13 H4        -70.6282    3.2508  -43.8032 H      1 LIG       0.21000
     14 H5        -69.0818    7.8640  -45.2252 H      1 LIG       0.09000
     15 H6        -69.4843    7.3920  -46.9116 H      1 LIG       0.09000
     16 H7        -71.4347    7.9380  -44.9489 H      1 LIG       0.09000
     17 H8        -71.7097    6.9106  -46.3654 H      1 LIG       0.09000
     18 H9        -72.1326    5.4528  -44.3801 H      1 LIG       0.32800
@<TRIPOS>BOND
      1       1       2 ar
      2       1       3 ar
      3       2       4 ar
      4       3       5 ar
      5       4       6 ar
      6       5       6 ar
      7       5       7 1
      8       6       9 1
      9       7       8 1
     10       8       9 1
     11       1      10 1
     12       2      11 1
     13       3      12 1
     14       4      13 1
     15       7      14 1
     16       7      15 1
     17       8      16 1
     18       8      17 1
     19       9      18 1
@<TRIPOS>ALT_TYPE
CGenFF_4.0_ALT_TYPE_SET
CGenFF_4.0 1 CG2R61 2 CG2R61 3 CG2R61 4 CG2R61 5 CG2RC0 6 CG2RC0 7 CG3C52 8 CG3C52 9 NG3C51 10 HGR61 11 HGR61 12 HGR61 13 HGR61 14 HGA2 15 HGA2 16 HGA2 17 HGA2 18 HGP1
@<TRIPOS>MOLECULE
indoline
 18 19 0 0 0
****
USER_CHARGES
INVALID_CHARGES
Pose:  11 Cluster:  11 Fr_nu: 360515 TotEn:   -12.88
@<TRIPOS>ATOM
      1 C1        -67.0872   -5.3355  -20.7629 C.ar   1 LIG      -0.21700
      2 C2        -68.0921   -5.9495  -21.5276 C.ar   1 LIG      -0.19700
      3 C3        -66.3361   -6.0774  -19.8500 C.ar   1 LIG      -0.40000
      4 C4        -68.3642   -7.3130  -21.3853 C.ar   1 LIG      -0.29100
      5 C5        -66.6237   -7.4238  -19.7139 C.ar   1 LIG       0.11100
      6 C6        -67.6356   -8.0363  -20.4575 C.ar   1 LIG       0.28800
      7 C7        -65.9457   -8.4488  -18.8651 C.3    1 LIG      -0.11600
      8 C8        -66.8933   -9.6571  -19.0264 C.3    1 LIG       0.00100
      9 N1        -67.7130   -9.4048  -20.2052 N.pl3  1 LIG      -0.67300
     10 H1        -66.8861   -4.2756  -20.8925 H      1 LIG       0.19600
     11 H2        -68.6584   -5.3589  -22.2427 H      1 LIG       0.19600
     12 H3        -65.5459   -5.6093  -19.2736 H      1 LIG       0.20400
     13 H4        -69.1326   -7.7844  -21.9892 H      1 LIG       0.21000
     14 H5        -64.9515   -8.6730  -19.2645 H      1 LIG       0.09000
     15 H6        -65.8747   -8.1348  -17.8199 H      1 LIG       0.09000
     16 H7        -66.3339  -10.5931  -19.1238 H      1 LIG       0.09000
     17 H8        -67.5435   -9.7443  -18.1471 H      1 LIG       0.09000
     18 H9        -68.5374   -9.9439  -20.4314 H      1 LIG       0.32800
@<TRIPOS>BOND
      1       1       2 ar
      2       1       3 ar
      3       2       4 ar
      4       3       5 ar
      5       4       6 ar
      6       5       6 ar
      7       5       7 1
      8       6       9 1
      9       7       8 1
     10       8       9 1
     11       1      10 1
     12       2      11 1
     13       3      12 1
     14       4      13 1
     15       7      14 1
     16       7      15 1
     17       8      16 1
     18       8      17 1
     19       9      18 1
@<TRIPOS>ALT_TYPE
CGenFF_4.0_ALT_TYPE_SET
CGenFF_4.0 1 CG2R61 2 CG2R61 3 CG2R61 4 CG2R61 5 CG2RC0 6 CG2RC0 7 CG3C52 8 CG3C52 9 NG3C51 10 HGR61 11 HGR61 12 HGR61 13 HGR61 14 HGA2 15 HGA2 16 HGA2 17 HGA2 18 HGP1
@<TRIPOS>MOLECULE
indoline
 18 19 0 0 0
****
USER_CHARGES
INVALID_CHARGES
Pose:  12 Cluster:  12 Fr_nu: 501372 TotEn:   -12.81
@<TRIPOS>ATOM
      1 C1        -67.0142    5.3681  -46.5232 C.ar   1 LIG      -0.21700
      2 C2        -66.3991    4.6948  -45.4556 C.ar   1 LIG      -0.19700
      3 C3        -68.3653    5.1640  -46.8077 C.ar   1 LIG      -0.40000
      4 C4        -67.1252    3.8029  -44.6614 C.ar   1 LIG      -0.29100
      5 C5        -69.0680    4.2712  -46.0183 C.ar   1 LIG       0.11100
      6 C6        -68.4567    3.5832  -44.9671 C.ar   1 LIG       0.28800
      7 C7        -70.5175    3.9138  -46.0652 C.3    1 LIG      -0.11600
      8 C8        -70.5736    2.7273  -45.0788 C.3    1 LIG       0.00100
      9 N1        -69.3615    2.7837  -44.2709 N.pl3  1 LIG      -0.67300
     10 H1        -66.4346    6.0626  -47.1252 H      1 LIG       0.19600
     11 H2        -65.3493    4.8756  -45.2409 H      1 LIG       0.19600
     12 H3        -68.8469    5.6986  -47.6188 H      1 LIG       0.20400
     13 H4        -66.6475    3.2963  -43.8293 H      1 LIG       0.21000
     14 H5        -71.1251    4.7512  -45.7078 H      1 LIG       0.09000
     15 H6        -70.8343    3.6137  -47.0681 H      1 LIG       0.09000
     16 H7        -71.4710    2.7702  -44.4532 H      1 LIG       0.09000
     17 H8        -70.5946    1.7801  -45.6318 H      1 LIG       0.09000
     18 H9        -69.0567    2.0247  -43.6772 H      1 LIG       0.32800
@<TRIPOS>BOND
      1       1       2 ar
      2       1       3 ar
      3       2       4 ar
      4       3       5 ar
      5       4       6 ar
[truncated: 3,546,243 more chars]
