# Supplementary material for: The pocketome of G-protein-coupled receptors reveals previously untargeted allosteric sites
Source: Nat Commun. 2022 May 10;13:2567. doi: 10.1038/s41467-022-29609-6 (PMC9091257; doi:10.1038/s41467-022-29609-6)
Supplement: Supplementary file 4 — Supplementary Data 1 [file 41467_2022_29609_MOESM4_ESM.zip › docking_files/3rze/rec.mol2]

@<TRIPOS>MOLECULE
3rze_align.pdb
4548 4612 268 0 0
PROTEIN
NO_CHARGES


@<TRIPOS>ATOM
      1 N         -80.7490  -30.4340  -42.6320 N.4       1 MET   -0.2700
      2 CA        -81.3920  -30.8970  -41.4110 C.3       1 MET    0.0900
      3 CAY       -79.4470  -28.9660  -44.0160 C.3       1 MET    0.0900
      4 C         -80.5070  -31.2700  -40.2140 C.2       1 MET    0.0900
      5 O         -80.8370  -30.8300  -39.1120 O.2       1 MET    0.5100
      6 CB        -82.3980  -32.0320  -41.7490 C.3       1 MET   -0.5100
      7 CG        -83.0270  -32.7630  -40.5410 C.3       1 MET   -0.4700
      8 SD        -84.2980  -33.9870  -40.9890 S.3       1 MET    0.3100
      9 CE        -85.6250  -32.8120  -41.3890 C.3       1 MET    0.0700
     10 CY        -79.9080  -29.3910  -42.6770 C.2       1 MET    0.0900
     11 OY        -79.5150  -28.8310  -41.6650 O.2       1 MET   -0.1800
     12 HN        -80.9750  -30.9500  -43.4540 H         1 MET    0.0900
     13 HA        -81.9030  -30.0600  -40.9590 H         1 MET    0.0900
     14 HB1       -81.8680  -32.7870  -42.3660 H         1 MET   -0.1400
     15 HB2       -83.2220  -31.5910  -42.3480 H         1 MET    0.0900
     16 HG1       -83.4790  -32.0000  -39.8740 H         1 MET    0.0900
     17 HG2       -82.2130  -33.2730  -39.9860 H         1 MET   -0.0900
     18 HE1       -85.3270  -32.1310  -42.2150 H         1 MET   -0.2200
     19 HE2       -85.8640  -32.1870  -40.5010 H         1 MET    0.0900
     20 HE3       -86.5390  -33.3580  -41.7050 H         1 MET    0.0900
     21 HY1       -78.7390  -28.1170  -43.9130 H         1 MET    0.0900
     22 HY2       -80.3150  -28.6380  -44.6270 H         1 MET    0.5100
     23 HY3       -78.9260  -29.8090  -44.5200 H         1 MET   -0.5100
     24 N         -79.3950  -32.0030  -40.2750 N.am      2 PRO   -0.2900
     25 CA        -78.5380  -32.2010  -39.0870 C.3       2 PRO    0.0000
     26 C         -77.6840  -30.9790  -38.7040 C.2       2 PRO    0.0900
     27 O         -77.1650  -30.9310  -37.5840 O.2       2 PRO    0.0900
     28 CB        -77.6790  -33.4100  -39.4630 C.3       2 PRO    0.0200
     29 CG        -77.5790  -33.3570  -40.9440 C.3       2 PRO    0.0900
     30 CD        -78.8300  -32.6870  -41.4610 C.3       2 PRO   -0.1800
     31 HA        -79.1440  -32.3350  -38.2060 H         2 PRO    0.0900
     32 HB1       -78.1620  -34.3540  -39.1330 H         2 PRO    0.0900
     33 HB2       -76.6730  -33.3400  -38.9970 H         2 PRO   -0.1800
     34 HG1       -76.6820  -32.7760  -41.2460 H         2 PRO    0.0900
     35 HG2       -77.4970  -34.3840  -41.3590 H         2 PRO    0.0900
     36 HD1       -78.5930  -31.9420  -42.2500 H         2 PRO    0.5100
     37 HD2       -79.5570  -33.4320  -41.8490 H         2 PRO   -0.5100
     38 N         -77.5590  -29.9880  -39.6270 N.am      3 LEU   -0.4700
     39 CA        -76.7880  -28.7450  -39.4760 C.3       3 LEU    0.3100
     40 C         -77.5580  -27.6050  -38.7740 C.2       3 LEU    0.0700
     41 O         -77.1790  -26.4350  -38.8780 O.2       3 LEU    0.0900
     42 CB        -76.2540  -28.2830  -40.8480 C.3       3 LEU   -0.1800
     43 CG        -75.0940  -29.0920  -41.4190 C.3       3 LEU    0.0900
     44 CD1       -75.2830  -29.3420  -42.8970 C.3       3 LEU    0.0900
     45 CD2       -73.7670  -28.4120  -41.1480 C.3       3 LEU   -0.0900
     46 HN        -78.0190  -30.0710  -40.5060 H         3 LEU    0.0900
     47 HA        -75.9710  -28.9340  -38.7970 H         3 LEU   -0.2700
     48 HB1       -75.9180  -27.2290  -40.7470 H         3 LEU    0.0900
     49 HB2       -77.0920  -28.3270  -41.5740 H         3 LEU    0.0900
     50 HG        -75.0320  -30.0650  -40.8880 H         3 LEU    0.0900
     51 HD11      -75.3380  -28.3760  -43.4440 H         3 LEU   -0.2700
     52 HD12      -76.2280  -29.9010  -43.0690 H         3 LEU    0.0900
     53 HD13      -74.4260  -29.9250  -43.2950 H         3 LEU    0.0900
     54 HD21      -73.6100  -28.3020  -40.0540 H         3 LEU    0.0900
     55 HD22      -73.7580  -27.4010  -41.6100 H         3 LEU    0.5100
     56 HD23      -72.9370  -29.0210  -41.5660 H         3 LEU   -0.5100
     57 N         -78.6230  -27.9560  -38.0340 N.am      4 VAL   -0.4700
     58 CA        -79.4440  -27.0180  -37.2680 C.3       4 VAL    0.3100
     59 C         -78.6830  -26.6550  -35.9800 C.2       4 VAL    0.0700
     60 O         -78.5070  -25.4720  -35.6790 O.2       4 VAL    0.0900
     61 CB        -80.8660  -27.6040  -36.9930 C.3       4 VAL   -0.0900
     62 CG1       -81.6270  -26.7970  -35.9410 C.3       4 VAL    0.0900
     63 CG2       -81.6830  -27.6970  -38.2800 C.3       4 VAL   -0.2700
     64 HN        -78.9120  -28.9090  -37.9740 H         4 VAL    0.0900
     65 HA        -79.5230  -26.1030  -37.8380 H         4 VAL    0.0900
     66 HB        -80.7620  -28.6510  -36.6390 H         4 VAL    0.0900
     67 HG11      -81.5960  -25.7150  -36.1930 H         4 VAL   -0.2700
     68 HG12      -81.1590  -26.9410  -34.9430 H         4 VAL    0.0900
     69 HG13      -82.6880  -27.1240  -35.9080 H         4 VAL    0.0900
     70 HG21      -81.1690  -28.3580  -39.0120 H         4 VAL    0.0900
     71 HG22      -81.7950  -26.6880  -38.7320 H         4 VAL    0.5100
     72 HG23      -82.6860  -28.1230  -38.0620 H         4 VAL   -0.5100
     73 N         -78.2110  -27.6920  -35.2450 N.am      5 VAL   -0.4700
     74 CA        -77.4740  -27.5750  -33.9780 C.3       5 VAL    0.3100
     75 C         -75.9430  -27.4630  -34.1700 C.2       5 VAL    0.0700
     76 O         -75.2460  -27.0220  -33.2480 O.2       5 VAL    0.0900
     77 CB        -77.8600  -28.6690  -32.9350 C.3       5 VAL   -0.0900
     78 CG1       -77.9250  -28.0780  -31.5260 C.3       5 VAL    0.0900
     79 CG2       -79.1790  -29.3620  -33.2860 C.3       5 VAL   -0.2700
     80 HN        -78.3510  -28.6290  -35.5510 H         5 VAL    0.0900
     81 HA        -77.6850  -26.5970  -33.5730 H         5 VAL    0.0900
     82 HB        -77.1020  -29.4800  -32.9580 H         5 VAL    0.0900
     83 HG11      -78.6860  -27.2700  -31.4860 H         5 VAL   -0.2700
     84 HG12      -76.9380  -27.6500  -31.2500 H         5 VAL    0.0900
     85 HG13      -78.2070  -28.8670  -30.7970 H         5 VAL    0.0900
     86 HG21      -79.1000  -29.8520  -34.2800 H         5 VAL    0.0900
     87 HG22      -80.0000  -28.6140  -33.3250 H         5 VAL    0.5100
     88 HG23      -79.4140  -30.1360  -32.5250 H         5 VAL   -0.5100
     89 N         -75.4260  -27.8530  -35.3630 N.am      6 VAL   -0.4700
     90 CA        -74.0000  -27.7910  -35.7260 C.3       6 VAL    0.3100
     91 C         -73.5190  -26.3320  -35.7020 C.2       6 VAL    0.0700
     92 O         -72.4960  -26.0370  -35.0850 O.2       6 VAL    0.0900
     93 CB        -73.7120  -28.5050  -37.0770 C.3       6 VAL   -0.0900
     94 CG1       -72.2950  -28.2340  -37.5790 C.3       6 VAL    0.0900
     95 CG2       -73.9520  -30.0070  -36.9600 C.3       6 VAL   -0.2700
     96 HN        -76.0180  -28.2150  -36.0780 H         6 VAL    0.0900
     97 HA        -73.4390  -28.2610  -34.9310 H         6 VAL    0.0900
     98 HB        -74.4380  -28.1480  -37.8380 H         6 VAL    0.0900
     99 HG11      -71.5590  -28.4270  -36.7690 H         6 VAL   -0.2700
    100 HG12      -72.2030  -27.1720  -37.8950 H         6 VAL    0.0900
    101 HG13      -72.0620  -28.9020  -38.4360 H         6 VAL    0.0900
    102 HG21      -75.0090  -30.2030  -36.6770 H         6 VAL    0.0900
    103 HG22      -73.2900  -30.4360  -36.1780 H         6 VAL    0.5100
    104 HG23      -73.7490  -30.5000  -37.9340 H         6 VAL   -0.5100
    105 N         -74.2930  -25.4240  -36.3220 N.am      7 LEU   -0.4700
    106 CA        -74.0030  -23.9920  -36.3480 C.3       7 LEU    0.3100
    107 C         -74.3260  -23.3480  -34.9920 C.2       7 LEU    0.0700
    108 O         -73.7210  -22.3330  -34.6410 O.2       7 LEU    0.0900
    109 CB        -74.7840  -23.2890  -37.4760 C.3       7 LEU   -0.1800
    110 CG        -74.6200  -23.8310  -38.9100 C.3       7 LEU    0.0900
    111 CD1       -75.7510  -23.3610  -39.8000 C.3       7 LEU    0.0900
    112 CD2       -73.2870  -23.4280  -39.5230 C.3       7 LEU   -0.0900
    113 HN        -75.1220  -25.6950  -36.8050 H         7 LEU    0.0900
    114 HA        -72.9410  -23.8700  -36.4970 H         7 LEU   -0.2700
    115 HB1       -74.4710  -22.2240  -37.4850 H         7 LEU    0.0900
    116 HB2       -75.8620  -23.3460  -37.2200 H         7 LEU    0.0900
    117 HG        -74.6130  -24.9410  -38.8830 H         7 LEU    0.0900
    118 HD11      -75.7660  -22.2510  -39.8440 H         7 LEU   -0.2700
    119 HD12      -76.7230  -23.7120  -39.3930 H         7 LEU    0.0900
    120 HD13      -75.6110  -23.7550  -40.8290 H         7 LEU    0.0900
    121 HD21      -72.4580  -23.6670  -38.8240 H         7 LEU    0.0900
    122 HD22      -73.2780  -22.3350  -39.7250 H         7 LEU    0.5100
    123 HD23      -73.1230  -23.9840  -40.4710 H         7 LEU   -0.5100
    124 N         -75.2760  -23.9430  -34.2270 N.am      8 SER   -0.4700
    125 CA        -75.6920  -23.4750  -32.9000 C.3       8 SER    0.3100
    126 C         -74.6350  -23.7320  -31.8230 C.2       8 SER    0.0700
    127 O         -74.4400  -22.8730  -30.9630 O.2       8 SER    0.0900
    128 CB        -77.0330  -24.0850  -32.4940 C.3       8 SER    0.0500
    129 OG        -78.1230  -23.3750  -33.0570 O.3       8 SER    0.0900
    130 HN        -75.7510  -24.7570  -34.5490 H         8 SER    0.0900
    131 HA        -75.7700  -22.3980  -32.9370 H         8 SER   -0.6600
    132 HB1       -77.1300  -24.0590  -31.3880 H         8 SER    0.4300
    133 HB2       -77.0800  -25.1380  -32.8440 H         8 SER    0.5100
    134 HG1       -78.2000  -23.6830  -33.9630 H         8 SER   -0.5100
    135 N         -73.9550  -24.9050  -31.8620 N.am      9 THR   -0.4700
    136 CA        -72.8820  -25.2690  -30.9200 C.3       9 THR    0.3100
    137 C         -71.6600  -24.3650  -31.1270 C.2       9 THR    0.0700
    138 O         -70.9940  -23.9960  -30.1550 O.2       9 THR    0.0900
    139 CB        -72.5390  -26.7700  -30.9940 C.3       9 THR    0.1400
    140 CG2       -73.5530  -27.6420  -30.2590 C.3       9 THR    0.0900
    141 OG1       -72.4380  -27.1820  -32.3580 O.3       9 THR   -0.6600
    142 HN        -74.1580  -25.5930  -32.5540 H         9 THR    0.4300
    143 HA        -73.2180  -25.0150  -29.9260 H         9 THR   -0.2700
    144 HB        -71.5680  -26.9600  -30.4890 H         9 THR    0.0900
    145 HG1       -73.3390  -27.3120  -32.6630 H         9 THR    0.0900
    146 HG21      -74.5630  -27.5090  -30.7010 H         9 THR    0.0900
    147 HG22      -73.5940  -27.3530  -29.1880 H         9 THR    0.5100
    148 HG23      -73.2670  -28.7120  -30.3470 H         9 THR   -0.5100
    149 N         -71.3960  -23.9860  -32.4020 N.am     10 ILE   -0.4700
    150 CA        -70.3400  -23.0670  -32.8440 C.3      10 ILE    0.3100
    151 C         -70.6150  -21.6810  -32.2200 C.2      10 ILE    0.0700
    152 O         -69.7010  -21.0450  -31.7000 O.2      10 ILE    0.0900
    153 CB        -70.2640  -23.0570  -34.4070 C.3      10 ILE   -0.0900
    154 CG1       -69.5590  -24.3320  -34.9330 C.3      10 ILE    0.0900
    155 CG2       -69.5960  -21.7850  -34.9600 C.3      10 ILE   -0.2700
    156 CD        -69.7210  -24.6330  -36.4410 C.3      10 ILE    0.0900
    157 HN        -71.9510  -24.3430  -33.1480 H        10 ILE    0.0900
    158 HA        -69.4040  -23.4000  -32.4210 H        10 ILE    0.0900
    159 HB        -71.2940  -23.1280  -34.8170 H        10 ILE   -0.1800
    160 HG11      -69.9580  -25.2000  -34.3680 H        10 ILE    0.0900
    161 HG12      -68.4730  -24.2320  -34.7220 H        10 ILE    0.0900
    162 HG21      -68.5570  -21.7000  -34.5740 H        10 ILE   -0.2700
    163 HG22      -70.1670  -20.8880  -34.6400 H        10 ILE    0.0900
    164 HG23      -69.5590  -21.8290  -36.0690 H        10 ILE    0.0900
    165 HD1       -69.3120  -23.7950  -37.0440 H        10 ILE    0.0900
    166 HD2       -70.7980  -24.7550  -36.6880 H        10 ILE    0.5100
    167 HD3       -69.1710  -25.5610  -36.7030 H        10 ILE   -0.5100
    168 N         -71.8910  -21.2520  -32.2370 N.am     11 CYS   -0.4700
    169 CA        -72.3780  -20.0040  -31.6510 C.3      11 CYS    0.3100
    170 C         -72.2220  -20.0320  -30.1160 C.2      11 CYS    0.0700
    171 O         -71.8380  -19.0190  -29.5230 O.2      11 CYS    0.0900
    172 CB        -73.8320  -19.7710  -32.0730 C.3      11 CYS   -0.1100
    173 SG        -74.6940  -18.4730  -31.1480 S.3      11 CYS    0.0900
    174 HN        -72.5970  -21.7990  -32.6770 H        11 CYS    0.0900
    175 HA        -71.7490  -19.1980  -31.9980 H        11 CYS   -0.2300
    176 HB1       -74.3820  -20.7270  -31.9470 H        11 CYS    0.1600
    177 HB2       -73.8360  -19.5050  -33.1510 H        11 CYS    0.5100
    178 HG1       -73.8590  -17.5060  -31.4980 H        11 CYS   -0.5100
    179 N         -72.5010  -21.2020  -29.4930 N.am     12 LEU   -0.4700
    180 CA        -72.4290  -21.4350  -28.0450 C.3      12 LEU    0.3100
    181 C         -71.0300  -21.2930  -27.4620 C.2      12 LEU    0.0700
    182 O         -70.8960  -20.8510  -26.3190 O.2      12 LEU    0.0900
    183 CB        -73.0290  -22.7990  -27.6680 C.3      12 LEU   -0.1800
    184 CG        -74.5490  -22.9160  -27.7330 C.3      12 LEU    0.0900
    185 CD1       -74.9700  -24.3630  -27.8730 C.3      12 LEU    0.0900
    186 CD2       -75.2230  -22.2640  -26.5270 C.3      12 LEU   -0.0900
    187 HN        -72.7810  -21.9980  -30.0210 H        12 LEU    0.0900
    188 HA        -72.9730  -20.6420  -27.5550 H        12 LEU   -0.2700
    189 HB1       -72.7140  -23.0330  -26.6290 H        12 LEU    0.0900
    190 HB2       -72.6000  -23.5600  -28.3540 H        12 LEU    0.0900
    191 HG        -74.9260  -22.3390  -28.6040 H        12 LEU    0.0900
    192 HD11      -74.3330  -25.0090  -27.2310 H        12 LEU   -0.2700
    193 HD12      -74.8570  -24.6900  -28.9290 H        12 LEU    0.0900
    194 HD13      -76.0280  -24.4810  -27.5550 H        12 LEU    0.0900
    195 HD21      -74.9640  -21.1840  -26.4830 H        12 LEU    0.0900
    196 HD22      -74.8750  -22.7500  -25.5900 H        12 LEU    0.5100
    197 HD23      -76.3260  -22.3620  -26.6100 H        12 LEU   -0.5100
    198 N         -69.9910  -21.6890  -28.2240 N.am     13 VAL   -0.4700
    199 CA        -68.6030  -21.5490  -27.7760 C.3      13 VAL    0.3100
    200 C         -68.1350  -20.0960  -27.8890 C.2      13 VAL    0.0700
    201 O         -67.5110  -19.5890  -26.9580 O.2      13 VAL    0.0900
    202 CB        -67.5940  -22.5830  -28.3530 C.3      13 VAL   -0.0900
    203 CG1       -67.6600  -23.8980  -27.5880 C.3      13 VAL    0.0900
    204 CG2       -67.7860  -22.8170  -29.8460 C.3      13 VAL   -0.2700
    205 HN        -70.1200  -22.0940  -29.1250 H        13 VAL    0.0900
    206 HA        -68.6170  -21.6320  -26.6990 H        13 VAL    0.0900
    207 HB        -66.5650  -22.1690  -28.2810 H        13 VAL    0.0900
    208 HG11      -68.6820  -24.3300  -27.6580 H        13 VAL   -0.2700
    209 HG12      -67.4210  -23.7250  -26.5160 H        13 VAL    0.0900
    210 HG13      -66.9380  -24.6230  -28.0200 H        13 VAL    0.0900
    211 HG21      -67.8260  -21.8440  -30.3820 H        13 VAL    0.0900
    212 HG22      -68.7390  -23.3590  -30.0240 H        13 VAL    0.5100
    213 HG23      -66.9370  -23.4090  -30.2480 H        13 VAL   -0.5100
    214 N         -68.5120  -19.4080  -28.9860 N.am     14 THR   -0.4700
    215 CA        -68.1900  -18.0050  -29.2790 C.3      14 THR    0.3100
    216 C         -68.7100  -17.0310  -28.2110 C.2      14 THR    0.0700
    217 O         -68.0540  -16.0210  -27.9490 O.2      14 THR    0.0900
    218 CB        -68.6920  -17.6180  -30.6770 C.3      14 THR    0.1400
    219 CG2       -68.0160  -16.3720  -31.2210 C.3      14 THR    0.0900
    220 OG1       -68.4740  -18.7000  -31.5780 O.3      14 THR   -0.6600
    221 HN        -69.0600  -19.8540  -29.6890 H        14 THR    0.4300
    222 HA        -67.1180  -17.8880  -29.2180 H        14 THR   -0.2700
    223 HB        -69.7800  -17.3920  -30.6390 H        14 THR    0.0900
    224 HG1       -68.1810  -18.3030  -32.4020 H        14 THR    0.0900
    225 HG21      -66.9190  -16.5330  -31.2940 H        14 THR    0.0900
    226 HG22      -68.2030  -15.5130  -30.5410 H        14 THR    0.5100
    227 HG23      -68.4080  -16.1400  -32.2340 H        14 THR   -0.5100
    228 N         -69.8800  -17.3200  -27.6050 N.am     15 VAL   -0.4700
    229 CA        -70.4580  -16.4620  -26.5610 C.3      15 VAL    0.3100
    230 C         -69.6440  -16.4910  -25.2500 C.2      15 VAL    0.0700
    231 O         -69.6650  -15.5190  -24.4960 O.2      15 VAL    0.0900
    232 CB        -71.9900  -16.6490  -26.3270 C.3      15 VAL   -0.0900
    233 CG1       -72.7940  -16.2950  -27.5730 C.3      15 VAL    0.0900
    234 CG2       -72.3390  -18.0520  -25.8310 C.3      15 VAL   -0.2700
    235 HN        -70.4070  -18.1320  -27.8410 H        15 VAL    0.0900
    236 HA        -70.2650  -15.4400  -26.8500 H        15 VAL    0.0900
    237 HB        -72.3120  -15.9940  -25.4890 H        15 VAL    0.0900
    238 HG11      -72.4930  -16.9480  -28.4200 H        15 VAL   -0.2700
    239 HG12      -72.6070  -15.2370  -27.8560 H        15 VAL    0.0900
    240 HG13      -73.8780  -16.4440  -27.3800 H        15 VAL    0.0900
    241 HG21      -71.6910  -18.3240  -24.9700 H        15 VAL    0.0900
    242 HG22      -72.1780  -18.7910  -26.6450 H        15 VAL    0.5100
    243 HG23      -73.4000  -18.0840  -25.5020 H        15 VAL   -0.5100
    244 N         -68.9270  -17.5950  -25.0190 N.am     16 GLY   -0.4700
    245 CA        -68.0970  -17.8090  -23.8390 C.3      16 GLY    0.3100
    246 C         -66.6130  -17.5810  -24.0510 C.2      16 GLY   -0.0200
    247 O         -65.9730  -16.9310  -23.2220 O.2      16 GLY    0.0900
    248 HN        -68.9290  -18.3500  -25.6690 H        16 GLY    0.0900
    249 HA1       -68.2460  -18.8300  -23.5220 H        16 GLY    0.5100
    250 HA2       -68.4430  -17.1270  -23.0760 H        16 GLY   -0.5100
    251 N         -66.0440  -18.1330  -25.1500 N.am     17 LEU   -0.4700
    252 CA        -64.6200  -18.0110  -25.4870 C.3      17 LEU    0.3100
    253 C         -64.1900  -16.5610  -25.6280 C.2      17 LEU    0.0700
    254 O         -63.1530  -16.1950  -25.0880 O.2      17 LEU    0.0900
    255 CB        -64.2450  -18.8180  -26.7470 C.3      17 LEU   -0.1800
    256 CG        -64.2860  -20.3510  -26.6580 C.3      17 LEU    0.0900
    257 CD1       -64.1260  -20.9720  -28.0310 C.3      17 LEU    0.0900
    258 CD2       -63.2240  -20.9020  -25.7110 C.3      17 LEU   -0.0900
    259 HN        -66.5860  -18.6620  -25.7970 H        17 LEU    0.0900
    260 HA        -64.0530  -18.3670  -24.6400 H        17 LEU   -0.2700
    261 HB1       -63.2130  -18.5290  -27.0300 H        17 LEU    0.0900
    262 HB2       -64.9420  -18.5140  -27.5550 H        17 LEU    0.0900
    263 HG        -65.2560  -20.6690  -26.2220 H        17 LEU    0.0900
    264 HD11      -63.1550  -20.6700  -28.4760 H        17 LEU   -0.2700
    265 HD12      -64.9440  -20.6280  -28.6990 H        17 LEU    0.0900
    266 HD13      -64.1500  -22.0800  -27.9500 H        17 LEU    0.0900
    267 HD21      -63.3790  -20.4990  -24.6870 H        17 LEU    0.0900
    268 HD22      -62.2130  -20.6010  -26.0590 H        17 LEU    0.5100
    269 HD23      -63.2910  -22.0100  -25.6690 H        17 LEU   -0.5100
    270 N         -65.0010  -15.7250  -26.3010 N.am     18 ASN   -0.4700
    271 CA        -64.7310  -14.2950  -26.4480 C.3      18 ASN    0.3100
    272 C         -64.9640  -13.5550  -25.1300 C.2      18 ASN    0.0700
    273 O         -64.2960  -12.5550  -24.8670 O.2      18 ASN    0.0900
    274 CB        -65.5790  -13.6780  -27.5620 C.3      18 ASN   -0.1800
    275 CG        -64.9100  -13.6990  -28.9120 C.2      18 ASN    0.0900
    276 ND2       -65.4660  -14.4680  -29.8330 N.am     18 ASN    0.0900
    277 OD1       -63.9070  -13.0190  -29.1530 O.2      18 ASN    0.5500
    278 HN        -65.8350  -16.0510  -26.7380 H        18 ASN   -0.5500
    279 HA        -63.6810  -14.1770  -26.6720 H        18 ASN   -0.6200
    280 HB1       -65.8000  -12.6220  -27.3000 H        18 ASN    0.3200
    281 HB2       -66.5340  -14.2420  -27.6380 H        18 ASN    0.3000
    282 HD21      -64.9900  -14.6410  -30.6950 H        18 ASN    0.5100
    283 HD22      -66.3640  -14.8750  -29.6690 H        18 ASN   -0.5100
    284 N         -65.9040  -14.0580  -24.3010 N.am     19 LEU   -0.4700
    285 CA        -66.2410  -13.5100  -22.9870 C.3      19 LEU    0.3100
    286 C         -65.1090  -13.8050  -21.9850 C.2      19 LEU    0.0700
    287 O         -64.8290  -12.9820  -21.1050 O.2      19 LEU    0.0900
    288 CB        -67.5650  -14.1360  -22.5120 C.3      19 LEU   -0.1800
    289 CG        -68.4210  -13.3550  -21.5210 C.3      19 LEU    0.0900
    290 CD1       -69.0640  -12.1370  -22.1710 C.3      19 LEU    0.0900
    291 CD2       -69.5040  -14.2470  -20.9570 C.3      19 LEU   -0.0900
    292 HN        -66.4310  -14.8610  -24.5630 H        19 LEU    0.0900
    293 HA        -66.3360  -12.4380  -23.0760 H        19 LEU   -0.2700
    294 HB1       -67.3180  -15.1090  -22.0410 H        19 LEU    0.0900
    295 HB2       -68.1860  -14.3170  -23.4130 H        19 LEU    0.0900
    296 HG        -67.7830  -13.0220  -20.6750 H        19 LEU    0.0900
    297 HD11      -69.7160  -12.4520  -23.0130 H        19 LEU   -0.2700
    298 HD12      -68.2770  -11.4580  -22.5660 H        19 LEU    0.0900
    299 HD13      -69.6850  -11.5950  -21.4260 H        19 LEU    0.0900
    300 HD21      -69.0500  -15.1150  -20.4330 H        19 LEU    0.0900
    301 HD22      -70.1490  -14.6270  -21.7780 H        19 LEU    0.5100
    302 HD23      -70.1220  -13.6780  -20.2300 H        19 LEU   -0.5100
    303 N         -64.4470  -14.9770  -22.1480 N.am     20 LEU   -0.4700
    304 CA        -63.3180  -15.4650  -21.3490 C.3      20 LEU    0.3100
    305 C         -62.0970  -14.5520  -21.5070 C.2      20 LEU    0.0700
    306 O         -61.4320  -14.2540  -20.5150 O.2      20 LEU    0.0900
    307 CB        -63.0060  -16.9420  -21.7310 C.3      20 LEU   -0.1800
    308 CG        -61.5490  -17.4150  -21.9020 C.3      20 LEU    0.0900
    309 CD1       -60.9270  -17.7900  -20.5700 C.3      20 LEU    0.0900
    310 CD2       -61.4810  -18.6020  -22.8440 C.3      20 LEU   -0.0900
    311 HN        -64.7220  -15.6010  -22.8730 H        20 LEU    0.0900
    312 HA        -63.5820  -15.3920  -20.3050 H        20 LEU   -0.2700
    313 HB1       -63.5200  -17.1380  -22.6940 H        20 LEU    0.0900
    314 HB2       -63.4570  -17.5770  -20.9410 H        20 LEU    0.0900
    315 HG        -60.9550  -16.5980  -22.3640 H        20 LEU    0.0900
    316 HD11      -61.5030  -18.6140  -20.0970 H        20 LEU   -0.2700
    317 HD12      -60.9360  -16.9130  -19.8880 H        20 LEU    0.0900
    318 HD13      -59.8810  -18.1320  -20.7250 H        20 LEU    0.0900
    319 HD21      -61.8820  -18.3210  -23.8420 H        20 LEU    0.0900
    320 HD22      -62.0880  -19.4400  -22.4410 H        20 LEU    0.5100
    321 HD23      -60.4250  -18.9290  -22.9650 H        20 LEU   -0.5100
    322 N         -61.8230  -14.1070  -22.7570 N.am     21 VAL   -0.4700
    323 CA        -60.7380  -13.1960  -23.1390 C.3      21 VAL    0.3100
    324 C         -60.9950  -11.8450  -22.4510 C.2      21 VAL    0.0700
    325 O         -60.0800  -11.2790  -21.8540 O.2      21 VAL    0.0900
    326 CB        -60.6380  -13.0550  -24.6920 C.3      21 VAL   -0.0900
    327 CG1       -59.5800  -12.0330  -25.1050 C.3      21 VAL    0.0900
    328 CG2       -60.3660  -14.3970  -25.3660 C.3      21 VAL   -0.2700
    329 HN        -62.3870  -14.4020  -23.5220 H        21 VAL    0.0900
    330 HA        -59.8160  -13.5950  -22.7410 H        21 VAL    0.0900
    331 HB        -61.6250  -12.7350  -25.0900 H        21 VAL    0.0900
    332 HG11      -58.5820  -12.3420  -24.7250 H        21 VAL   -0.2700
    333 HG12      -59.8290  -11.0380  -24.6780 H        21 VAL    0.0900
    334 HG13      -59.5320  -11.9640  -26.2130 H        21 VAL    0.0900
    335 HG21      -60.8090  -15.2210  -24.7670 H        21 VAL    0.0900
    336 HG22      -59.2710  -14.5640  -25.4450 H        21 VAL    0.5100
    337 HG23      -60.8210  -14.4100  -26.3800 H        21 VAL   -0.5100
    338 N         -62.2580  -11.3650  -22.5080 N.am     22 LEU   -0.4700
    339 CA        -62.7160  -10.1120  -21.9050 C.3      22 LEU    0.3100
    340 C         -62.6150  -10.1120  -20.3780 C.2      22 LEU    0.0700
    341 O         -62.3380   -9.0660  -19.7920 O.2      22 LEU    0.0900
    342 CB        -64.1460   -9.7720  -22.3660 C.3      22 LEU   -0.1800
    343 CG        -64.2900   -9.3230  -23.8220 C.3      22 LEU    0.0900
    344 CD1       -65.6850   -9.5990  -24.3430 C.3      22 LEU    0.0900
    345 CD2       -63.9310   -7.8560  -23.9910 C.3      22 LEU   -0.0900
    346 HN        -62.9690  -11.8730  -22.9870 H        22 LEU    0.0900
    347 HA        -62.0320   -9.3300  -22.2020 H        22 LEU   -0.2700
    348 HB1       -64.5280   -8.9560  -21.7170 H        22 LEU    0.0900
    349 HB2       -64.7760  -10.6740  -22.2200 H        22 LEU    0.0900
    350 HG        -63.5530   -9.8710  -24.4470 H        22 LEU    0.0900
    351 HD11      -66.4350   -9.0490  -23.7330 H        22 LEU   -0.2700
    352 HD12      -65.9050  -10.6860  -24.2810 H        22 LEU    0.0900
    353 HD13      -65.7690   -9.2600  -25.3980 H        22 LEU    0.0900
    354 HD21      -62.8790   -7.6810  -23.6770 H        22 LEU    0.0900
    355 HD22      -64.5980   -7.2300  -23.3600 H        22 LEU    0.5100
    356 HD23      -64.0380   -7.5600  -25.0560 H        22 LEU   -0.5100
    357 N         -62.8160  -11.2780  -19.7360 N.am     23 TYR   -0.4700
    358 CA        -62.6970  -11.4220  -18.2840 C.3      23 TYR    0.3100
    359 C         -61.2180  -11.4960  -17.8840 C.2      23 TYR    0.0700
    360 O         -60.8160  -10.8530  -16.9140 O.2      23 TYR    0.0900
    361 CB        -63.4630  -12.6670  -17.7960 C.3      23 TYR   -0.1800
    362 CG        -63.6400  -12.7490  -16.2910 C.ar     23 TYR    0.0900
    363 CD1       -64.7200  -12.1330  -15.6620 C.ar     23 TYR    0.0900
    364 CD2       -62.7580  -13.4850  -15.5030 C.ar     23 TYR    0.0000
    365 CE1       -64.8980  -12.2220  -14.2790 C.ar     23 TYR   -0.1150
    366 CE2       -62.9270  -13.5830  -14.1220 C.ar     23 TYR    0.1150
    367 CZ        -64.0000  -12.9500  -13.5130 C.ar     23 TYR   -0.1150
    368 OH        -64.1780  -13.0470  -12.1510 O.3      23 TYR    0.1150
    369 HN        -63.0600  -12.1090  -20.2300 H        23 TYR    0.1100
    370 HA        -63.0980  -10.5310  -17.8260 H        23 TYR   -0.5400
    371 HB1       -62.9100  -13.5790  -18.1080 H        23 TYR    0.4300
    372 HB2       -64.4810  -12.6660  -18.2420 H        23 TYR   -0.1150
    373 HD1       -65.4320  -11.5770  -16.2530 H        23 TYR    0.1150
    374 HD2       -61.9270  -13.9910  -15.9720 H        23 TYR   -0.1150
    375 HE1       -65.7340  -11.7260  -13.8080 H        23 TYR    0.1150
    376 HE2       -62.2240  -14.1490  -13.5290 H        23 TYR    0.5100
    377 HH        -64.9670  -12.5520  -11.9180 H        23 TYR   -0.5100
    378 N         -60.4130  -12.2650  -18.6540 N.am     24 ALA   -0.4700
    379 CA        -58.9800  -12.4830  -18.4490 C.3      24 ALA    0.3100
    380 C         -58.1330  -11.2030  -18.4120 C.2      24 ALA    0.0700
    381 O         -57.1300  -11.1720  -17.6970 O.2      24 ALA    0.0900
    382 CB        -58.4370  -13.4420  -19.5000 C.3      24 ALA   -0.2700
    383 HN        -60.7870  -12.7460  -19.4410 H        24 ALA    0.0900
    384 HA        -58.8410  -12.8930  -17.4590 H        24 ALA    0.0900
    385 HB1       -58.5920  -13.0210  -20.5170 H        24 ALA    0.0900
    386 HB2       -58.9670  -14.4170  -19.4350 H        24 ALA    0.5100
    387 HB3       -57.3480  -13.5980  -19.3440 H        24 ALA   -0.5100
    388 N         -58.5220  -10.1570  -19.1750 N.am     25 VAL   -0.4700
    389 CA        -57.8090   -8.8740  -19.2270 C.3      25 VAL    0.3100
    390 C         -58.0610   -8.0610  -17.9550 C.2      25 VAL    0.0700
    391 O         -57.1140   -7.5450  -17.3670 O.2      25 VAL    0.0900
    392 CB        -58.0970   -8.0750  -20.5330 C.3      25 VAL   -0.0900
    393 CG1       -57.5220   -6.6590  -20.4770 C.3      25 VAL    0.0900
    394 CG2       -57.5640   -8.8130  -21.7570 C.3      25 VAL   -0.2700
    395 HN        -59.3330  -10.2130  -19.7500 H        25 VAL    0.0900
    396 HA        -56.7530   -9.0880  -19.1540 H        25 VAL    0.0900
    397 HB        -59.1950   -8.0130  -20.6850 H        25 VAL    0.0900
    398 HG11      -56.4580   -6.6900  -20.1590 H        25 VAL   -0.2700
    399 HG12      -58.0930   -6.0480  -19.7440 H        25 VAL    0.0900
    400 HG13      -57.5790   -6.1870  -21.4800 H        25 VAL    0.0900
    401 HG21      -58.0480   -9.8100  -21.8420 H        25 VAL    0.0900
    402 HG22      -56.4670   -8.9600  -21.6630 H        25 VAL    0.5100
    403 HG23      -57.7850   -8.2310  -22.6760 H        25 VAL   -0.5100
    404 N         -59.3260   -7.9640  -17.5210 N.am     26 ARG   -0.4700
    405 CA        -59.7020   -7.2050  -16.3290 C.3      26 ARG    0.3100
    406 C         -59.2410   -7.8720  -15.0340 C.2      26 ARG    0.0700
    407 O         -58.9090   -7.1610  -14.0820 O.2      26 ARG    0.0900
    408 CB        -61.2240   -6.9460  -16.2680 C.3      26 ARG   -0.1800
    409 CG        -61.9110   -6.5920  -17.5930 C.3      26 ARG    0.0900
    410 CD        -61.4670   -5.2750  -18.2160 C.3      26 ARG    0.0900
    411 NE        -62.2880   -4.9410  -19.3840 N.pl3    26 ARG   -0.1800
    412 CZ        -62.0300   -5.3350  -20.6270 C.cat    26 ARG    0.0900
    413 NH1       -60.9600   -6.0780  -20.8870 N.pl3    26 ARG    0.0900
    414 NH2       -62.8380   -4.9910  -21.6200 N.pl3    26 ARG    0.2000
    415 HN        -60.0770   -8.4120  -18.0010 H        26 ARG    0.0900
    416 HA        -59.1670   -6.2670  -16.3540 H        26 ARG    0.0900
    417 HB1       -61.3970   -6.1070  -15.5610 H        26 ARG   -0.7000
    418 HB2       -61.7080   -7.8610  -15.8680 H        26 ARG    0.4400
    419 HG1       -63.0060   -6.5390  -17.4130 H        26 ARG    0.6400
    420 HG2       -61.7040   -7.4060  -18.3190 H        26 ARG   -0.8000
    421 HD1       -60.4110   -5.3520  -18.5510 H        26 ARG    0.4600
    422 HD2       -61.5740   -4.4530  -17.4760 H        26 ARG    0.4600
    423 HE        -63.1000   -4.3770  -19.2360 H        26 ARG   -0.8000
    424 HH11      -60.3440   -6.3440  -20.1460 H        26 ARG    0.4600
    425 HH12      -60.7710   -6.3710  -21.8240 H        26 ARG    0.4600
    426 HH21      -63.6460   -4.4310  -21.4360 H        26 ARG    0.5100
    427 HH22      -62.6380   -5.2890  -22.5530 H        26 ARG   -0.5100
    428 N         -59.2350   -9.2280  -14.9940 N.am     27 SER   -0.4700
    429 CA        -58.8530  -10.0260  -13.8170 C.3      27 SER    0.3100
    430 C         -57.3500  -10.0490  -13.4790 C.2      27 SER    0.0700
    431 O         -56.9810   -9.9170  -12.3070 O.2      27 SER    0.0900
    432 CB        -59.4180  -11.4470  -13.9080 C.3      27 SER    0.0500
    433 OG        -59.0000  -12.1360  -15.0760 O.3      27 SER    0.0900
    434 HN        -59.4990   -9.7630  -15.7920 H        27 SER    0.0900
    435 HA        -59.2370   -9.5280  -12.9390 H        27 SER   -0.6600
    436 HB1       -60.5270  -11.3960  -13.9160 H        27 SER    0.4300
    437 HB2       -59.0810  -12.0290  -13.0240 H        27 SER    0.5100
    438 HG1       -59.5630  -11.8200  -15.7870 H        27 SER   -0.5100
    439 N         -56.4900  -10.2140  -14.5040 N.am     28 GLU   -0.4700
    440 CA        -55.0370  -10.2890  -14.3540 C.3      28 GLU    0.3100
    441 C         -54.3430   -8.9420  -14.5630 C.2      28 GLU    0.0700
    442 O         -54.6410   -8.2320  -15.5250 O.2      28 GLU    0.0900
    443 CB        -54.4570  -11.3640  -15.3010 C.3      28 GLU   -0.1800
    444 CG        -53.0540  -11.8370  -14.9480 C.3      28 GLU    0.0900
    445 CD        -52.8900  -12.3760  -13.5400 C.2      28 GLU    0.0900
    446 OE1       -53.4200  -13.4760  -13.2610 O.co2    28 GLU   -0.2800
    447 OE2       -52.2530  -11.6870  -12.7130 O.co2    28 GLU    0.0900
    448 HN        -56.8190  -10.2970  -15.4410 H        28 GLU    0.0900
    449 HA        -54.8160  -10.5330  -13.3260 H        28 GLU    0.6200
    450 HB1       -54.4350  -10.9470  -16.3290 H        28 GLU   -0.7600
    451 HB2       -55.1350  -12.2440  -15.2840 H        28 GLU   -0.7600
    452 HG1       -52.3580  -10.9800  -15.0680 H        28 GLU    0.5100
    453 HG2       -52.7690  -12.6420  -15.6570 H        28 GLU   -0.5100
    454 N         -53.4040   -8.6030  -13.6580 N.am     29 ARG   -0.4700
    455 CA        -52.6090   -7.3780  -13.7510 C.3      29 ARG    0.3100
    456 C         -51.5040   -7.5560  -14.8070 C.2      29 ARG    0.0700
    457 O         -51.0830   -6.5740  -15.4280 O.2      29 ARG    0.0900
    458 CB        -52.0050   -6.9940  -12.3870 C.3      29 ARG   -0.1800
    459 CG        -51.7710   -5.4900  -12.2570 C.3      29 ARG    0.0900
    460 CD        -50.9120   -5.1030  -11.0680 C.3      29 ARG    0.0900
    461 NE        -50.9520   -3.6520  -10.8490 N.pl3    29 ARG   -0.1800
    462 CZ        -50.0370   -2.7930  -11.2870 C.cat    29 ARG    0.0900
    463 NH1       -48.9750   -3.2200  -11.9600 N.pl3    29 ARG    0.0900
    464 NH2       -50.1710   -1.4950  -11.0460 N.pl3    29 ARG    0.2000
    465 HN        -53.2080   -9.1820  -12.8710 H        29 ARG    0.0900
    466 HA        -53.2560   -6.5900  -14.1060 H        29 ARG    0.0900
    467 HB1       -51.0340   -7.5200  -12.2620 H        29 ARG   -0.7000
    468 HB2       -52.6960   -7.3210  -11.5820 H        29 ARG    0.4400
    469 HG1       -52.7560   -4.9870  -12.1590 H        29 ARG    0.6400
    470 HG2       -51.2750   -5.1290  -13.1830 H        29 ARG   -0.8000
    471 HD1       -49.8560   -5.3940  -11.2530 H        29 ARG    0.4600
    472 HD2       -51.2910   -5.6000  -10.1500 H        29 ARG    0.4600
    473 HE        -51.7230   -3.2830  -10.3320 H        29 ARG   -0.8000
    474 HH11      -48.8590   -4.1960  -12.1420 H        29 ARG    0.4600
    475 HH12      -48.2930   -2.5660  -12.2860 H        29 ARG    0.4600
    476 HH21      -50.9630   -1.1610  -10.5340 H        29 ARG    0.5100
    477 HH22      -49.4820   -0.8500  -11.3770 H        29 ARG   -0.5100
    478 N         -51.0570   -8.8240  -15.0160 N.am     30 LYS   -0.4700
    479 CA        -50.0220   -9.2420  -15.9730 C.3      30 LYS    0.3100
    480 C         -50.4910   -9.1630  -17.4340 C.2      30 LYS    0.0700
    481 O         -49.6570   -9.1840  -18.3480 O.2      30 LYS    0.0900
    482 CB        -49.5180  -10.6630  -15.6480 C.3      30 LYS   -0.1800
    483 CG        -48.6380  -10.7390  -14.4000 C.3      30 LYS    0.0900
    484 CD        -48.0170  -12.1240  -14.1980 C.3      30 LYS    0.0900
    485 CE        -46.6970  -12.3140  -14.9140 C.3      30 LYS   -0.1800
    486 NZ        -45.6160  -11.4950  -14.3080 N.4      30 LYS    0.0900
    487 HN        -51.4410   -9.5750  -14.4890 H        30 LYS    0.0900
    488 HA        -49.2080   -8.5340  -15.9180 H        30 LYS   -0.1800
    489 HB1       -48.9320  -11.0360  -16.5150 H        30 LYS    0.0900
    490 HB2       -50.3990  -11.3220  -15.4980 H        30 LYS    0.0900
    491 HG1       -49.2560  -10.4900  -13.5110 H        30 LYS    0.2100
    492 HG2       -47.8220   -9.9910  -14.4920 H        30 LYS    0.0500
    493 HD1       -48.7320  -12.8880  -14.5680 H        30 LYS    0.0500
    494 HD2       -47.8530  -12.2800  -13.1100 H        30 LYS   -0.3000
    495 HE1       -46.8000  -12.0060  -15.9760 H        30 LYS    0.3300
    496 HE2       -46.3880  -13.3790  -14.8530 H        30 LYS    0.3300
    497 HZ1       -45.4890  -11.7690  -13.3130 H        30 LYS    0.3300
    498 HZ2       -45.8730  -10.4880  -14.3600 H        30 LYS    0.5100
    499 HZ3       -44.7300  -11.6530  -14.8270 H        30 LYS   -0.5100
    500 N         -51.8270   -9.0710  -17.6470 N.am     31 LEU   -0.4700
    501 CA        -52.4660   -8.9710  -18.9630 C.3      31 LEU    0.3100
    502 C         -53.0620   -7.5660  -19.2350 C.2      31 LEU    0.0700
    503 O         -53.8810   -7.4130  -20.1460 O.2      31 LEU    0.0900
    504 CB        -53.5240  -10.0850  -19.1320 C.3      31 LEU   -0.1800
    505 CG        -53.0340  -11.4330  -19.6830 C.3      31 LEU    0.0900
    506 CD1       -52.3550  -12.2730  -18.6050 C.3      31 LEU    0.0900
    507 CD2       -54.1910  -12.2310  -20.2290 C.3      31 LEU   -0.0900
    508 HN        -52.4610   -9.0670  -16.8800 H        31 LEU    0.0900
    509 HA        -51.6990   -9.0630  -19.7170 H        31 LEU   -0.2700
    510 HB1       -54.3070   -9.7040  -19.8200 H        31 LEU    0.0900
    511 HB2       -53.9780  -10.2720  -18.1360 H        31 LEU    0.0900
    512 HG        -52.3110  -11.2470  -20.5050 H        31 LEU    0.0900
    513 HD11      -53.0670  -12.4790  -17.7780 H        31 LEU   -0.2700
    514 HD12      -51.4820  -11.7240  -18.1920 H        31 LEU    0.0900
    515 HD13      -52.0200  -13.2410  -19.0340 H        31 LEU    0.0900
    516 HD21      -54.6880  -11.6700  -21.0510 H        31 LEU    0.0900
    517 HD22      -54.9360  -12.4160  -19.4270 H        31 LEU    0.5100
    518 HD23      -53.8260  -13.2000  -20.6320 H        31 LEU   -0.5100
    519 N         -52.6050   -6.5330  -18.4730 N.am     32 HSD   -0.4700
    520 CA        -53.0180   -5.1270  -18.6070 C.3      32 HSD    0.3100
    521 C         -52.1620   -4.3720  -19.6420 C.2      32 HSD    0.0700
    522 O         -52.0540   -3.1430  -19.5780 O.2      32 HSD    0.0900
    523 CB        -52.9590   -4.4080  -17.2430 C.3      32 HSD   -0.0900
    524 CG        -54.0920   -4.7110  -16.3130 C.ar     32 HSD    0.0900
    525 CD2       -54.0080   -4.4420  -14.9630 C.ar     32 HSD    0.0900
    526 ND1       -55.3190   -5.2310  -16.5740 N.ar     32 HSD   -0.3600
    527 CE1       -55.9810   -5.3000  -15.3760 C.ar     32 HSD    0.3200
    528 NE2       -55.1680   -4.8160  -14.4380 N.ar     32 HSD   -0.0500
    529 HN        -51.9360   -6.6970  -17.7540 H        32 HSD    0.2500
    530 HA        -54.0240   -5.1090  -18.9970 H        32 HSD    0.1300
    531 HB1       -52.9520   -3.3130  -17.4250 H        32 HSD   -0.7000
    532 HB2       -52.0160   -4.7000  -16.7340 H        32 HSD    0.2200
    533 HD1       -55.6600   -5.5070  -17.4730 H        32 HSD    0.1000
    534 HD2       -53.2170   -4.0180  -14.3580 H        32 HSD    0.5100
    535 HE1       -56.9910   -5.6850  -15.2420 H        32 HSD   -0.5100
    536 N         -51.5750   -5.1150  -20.6090 N.am     33 THR   -0.4700
    537 CA        -50.7100   -4.6210  -21.6860 C.3      33 THR    0.3100
    538 C         -51.4550   -3.6810  -22.6350 C.2      33 THR    0.0700
    539 O         -52.6250   -3.9100  -22.9570 O.2      33 THR    0.0900
    540 CB        -50.0790   -5.8030  -22.4630 C.3      33 THR    0.1400
    541 CG2       -48.8410   -5.3960  -23.2730 C.3      33 THR    0.0900
    542 OG1       -49.7480   -6.8640  -21.5630 O.3      33 THR   -0.6600
    543 HN        -51.7180   -6.1000  -20.6290 H        33 THR    0.4300
    544 HA        -49.9390   -4.0090  -21.2430 H        33 THR   -0.2700
    545 HB        -50.8010   -6.1850  -23.2170 H        33 THR    0.0900
    546 HG1       -49.2520   -6.4590  -20.8470 H        33 THR    0.0900
    547 HG21      -48.0590   -4.9890  -22.5960 H        33 THR    0.0900
    548 HG22      -49.1140   -4.6120  -24.0110 H        33 THR    0.5100
    549 HG23      -48.4270   -6.2810  -23.8020 H        33 THR   -0.5100
    550 N         -50.7540   -2.6220  -23.0880 N.am     34 VAL   -0.4700
    551 CA        -51.2430   -1.6140  -24.0390 C.3      34 VAL    0.3100
    552 C         -51.6120   -2.2560  -25.3870 C.2      34 VAL    0.0700
    553 O         -52.6760   -1.9660  -25.9360 O.2      34 VAL    0.0900
    554 CB        -50.3080   -0.3670  -24.1380 C.3      34 VAL   -0.0900
    555 CG1       -48.8660   -0.6960  -23.7410 C.3      34 VAL    0.0900
    556 CG2       -50.3730    0.3160  -25.5040 C.3      34 VAL   -0.2700
    557 HN        -49.8200   -2.4710  -22.7790 H        34 VAL    0.0900
    558 HA        -52.2250   -1.3080  -23.7090 H        34 VAL    0.0900
    559 HB        -50.6940    0.4290  -23.4670 H        34 VAL    0.0900
    560 HG11      -48.3970   -1.3450  -24.5100 H        34 VAL   -0.2700
    561 HG12      -48.8560   -1.2340  -22.7690 H        34 VAL    0.0900
    562 HG13      -48.2740    0.2400  -23.6560 H        34 VAL    0.0900
    563 HG21      -51.4090    0.6610  -25.7100 H        34 VAL    0.0900
    564 HG22      -50.0730   -0.4000  -26.3000 H        34 VAL    0.5100
    565 HG23      -49.6960    1.1960  -25.5200 H        34 VAL   -0.5100
    566 N         -50.7710   -3.1800  -25.8550 N.am     35 GLY   -0.4700
    567 CA        -50.9910   -3.9360  -27.0830 C.3      35 GLY    0.3100
    568 C         -52.1030   -4.9620  -26.9550 C.2      35 GLY   -0.0200
    569 O         -52.5440   -5.5120  -27.9650 O.2      35 GLY    0.0900
    570 HN        -49.9300   -3.4010  -25.3700 H        35 GLY    0.0900
    571 HA1       -50.0700   -4.4430  -27.3290 H        35 GLY    0.5100
    572 HA2       -51.2490   -3.2330  -27.8610 H        35 GLY   -0.5100
    573 N         -52.5590   -5.2340  -25.7060 N.am     36 ASN   -0.4700
    574 CA        -53.6500   -6.1630  -25.4010 C.3      36 ASN    0.3100
    575 C         -55.0340   -5.4870  -25.4250 C.2      36 ASN    0.0700
    576 O         -56.0520   -6.1800  -25.3910 O.2      36 ASN    0.0900
    577 CB        -53.4040   -6.9200  -24.0870 C.3      36 ASN   -0.1800
    578 CG        -52.6490   -8.2250  -24.2400 C.2      36 ASN    0.0900
    579 ND2       -52.1090   -8.7220  -23.1330 N.am     36 ASN    0.0900
    580 OD1       -52.5670   -8.8210  -25.3210 O.2      36 ASN    0.5500
    581 HN        -52.1520   -4.7930  -24.9090 H        36 ASN   -0.5500
    582 HA        -53.7260   -6.8610  -26.2220 H        36 ASN   -0.6200
    583 HB1       -54.3870   -7.1450  -23.6220 H        36 ASN    0.3200
    584 HB2       -52.8200   -6.2640  -23.4080 H        36 ASN    0.3000
    585 HD21      -51.5980   -9.5800  -23.1680 H        36 ASN    0.5100
    586 HD22      -52.2140   -8.2380  -22.2640 H        36 ASN   -0.5100
    587 N         -55.0700   -4.1360  -25.5230 N.am     37 LEU   -0.4700
    588 CA        -56.3030   -3.3520  -25.6440 C.3      37 LEU    0.3100
    589 C         -56.8920   -3.5020  -27.0600 C.2      37 LEU    0.0700
    590 O         -58.0990   -3.3430  -27.2510 O.2      37 LEU    0.0900
    591 CB        -56.0530   -1.8620  -25.3270 C.3      37 LEU   -0.1800
    592 CG        -55.8360   -1.4910  -23.8550 C.3      37 LEU    0.0900
    593 CD1       -55.2950   -0.0840  -23.7290 C.3      37 LEU    0.0900
    594 CD2       -57.1230   -1.6160  -23.0480 C.3      37 LEU   -0.0900
    595 HN        -54.2300   -3.6010  -25.5170 H        37 LEU    0.0900
    596 HA        -57.0260   -3.7610  -24.9540 H        37 LEU   -0.2700
    597 HB1       -56.9300   -1.2880  -25.6940 H        37 LEU    0.0900
    598 HB2       -55.1520   -1.5440  -25.8910 H        37 LEU    0.0900
    599 HG        -55.1150   -2.2040  -23.3990 H        37 LEU    0.0900
    600 HD11      -56.0110    0.6420  -24.1720 H        37 LEU   -0.2700
    601 HD12      -54.3270   -0.0000  -24.2670 H        37 LEU    0.0900
    602 HD13      -55.1500    0.1710  -22.6570 H        37 LEU    0.0900
    603 HD21      -57.4990   -2.6600  -23.0880 H        37 LEU    0.0900
    604 HD22      -57.9000   -0.9430  -23.4700 H        37 LEU    0.5100
    605 HD23      -56.9320   -1.3480  -21.9870 H        37 LEU   -0.5100
    606 N         -56.0200   -3.8180  -28.0440 N.am     38 TYR   -0.4700
    607 CA        -56.3470   -4.0680  -29.4450 C.3      38 TYR    0.3100
    608 C         -56.8880   -5.4900  -29.5780 C.2      38 TYR    0.0700
    609 O         -57.6010   -5.7920  -30.5340 O.2      38 TYR    0.0900
    610 CB        -55.0950   -3.9080  -30.3210 C.3      38 TYR   -0.1800
    611 CG        -54.4770   -2.5300  -30.2850 C.ar     38 TYR    0.0900
    612 CD1       -54.8920   -1.5350  -31.1650 C.ar     38 TYR    0.0900
    613 CD2       -53.4510   -2.2250  -29.3950 C.ar     38 TYR    0.0000
    614 CE1       -54.3270   -0.2620  -31.1400 C.ar     38 TYR   -0.1150
    615 CE2       -52.8830   -0.9510  -29.3540 C.ar     38 TYR    0.1150
    616 CZ        -53.3200    0.0290  -30.2340 C.ar     38 TYR   -0.1150
    617 OH        -52.7670    1.2910  -30.2110 O.3      38 TYR    0.1150
    618 HN        -55.0490   -3.8980  -27.8380 H        38 TYR    0.1100
    619 HA        -57.1090   -3.3640  -29.7440 H        38 TYR   -0.5400
    620 HB1       -55.3630   -4.1160  -31.3790 H        38 TYR    0.4300
    621 HB2       -54.3170   -4.6220  -29.9770 H        38 TYR   -0.1150
    622 HD1       -55.6680   -1.7560  -31.8830 H        38 TYR    0.1150
    623 HD2       -53.0900   -2.9880  -28.7220 H        38 TYR   -0.1150
    624 HE1       -54.6720    0.4970  -31.8260 H        38 TYR    0.1150
    625 HE2       -52.1040   -0.7280  -28.6390 H        38 TYR    0.5100
    626 HH        -53.3040    1.8590  -30.7690 H        38 TYR   -0.5100
    627 N         -56.5380   -6.3650  -28.6160 N.am     39 ILE   -0.4700
    628 CA        -56.9990   -7.7550  -28.5440 C.3      39 ILE    0.3100
    629 C         -58.3900   -7.7650  -27.8780 C.2      39 ILE    0.0700
    630 O         -59.2080   -8.6420  -28.1640 O.2      39 ILE    0.0900
    631 CB        -55.9530   -8.6560  -27.8160 C.3      39 ILE   -0.0900
    632 CG1       -54.5120   -8.5130  -28.4080 C.3      39 ILE    0.0900
    633 CG2       -56.3940  -10.1200  -27.7240 C.3      39 ILE   -0.2700
    634 CD        -54.2720   -8.9740  -29.9030 C.3      39 ILE    0.0900
    635 HN        -55.9220   -6.0940  -27.8820 H        39 ILE    0.0900
    636 HA        -57.1550   -8.1060  -29.5530 H        39 ILE    0.0900
    637 HB        -55.7980   -8.2640  -26.7890 H        39 ILE   -0.1800
    638 HG11      -53.8300   -9.1080  -27.7650 H        39 ILE    0.0900
    639 HG12      -54.2300   -7.4430  -28.3430 H        39 ILE    0.0900
    640 HG21      -56.5430  -10.5390  -28.7420 H        39 ILE   -0.2700
    641 HG22      -57.3520  -10.1930  -27.1670 H        39 ILE    0.0900
    642 HG23      -55.6140  -10.7180  -27.2050 H        39 ILE    0.0900
    643 HD1       -54.9180   -8.3880  -30.5920 H        39 ILE    0.0900
    644 HD2       -54.5240  -10.0500  -30.0130 H        39 ILE    0.5100
    645 HD3       -53.2110   -8.8080  -30.1840 H        39 ILE   -0.5100
    646 N         -58.6580   -6.7460  -27.0230 N.am     40 VAL   -0.4700
    647 CA        -59.9280   -6.5200  -26.3250 C.3      40 VAL    0.3100
    648 C         -61.0080   -6.1290  -27.3470 C.2      40 VAL    0.0700
    649 O         -62.0320   -6.8060  -27.4330 O.2      40 VAL    0.0900
    650 CB        -59.7800   -5.4810  -25.1700 C.3      40 VAL   -0.0900
    651 CG1       -61.1330   -4.9330  -24.7090 C.3      40 VAL    0.0900
    652 CG2       -59.0170   -6.0760  -23.9890 C.3      40 VAL   -0.2700
    653 HN        -57.9580   -6.0670  -26.8210 H        40 VAL    0.0900
    654 HA        -60.2580   -7.4680  -25.9280 H        40 VAL    0.0900
    655 HB        -59.1520   -4.6360  -25.5230 H        40 VAL    0.0900
    656 HG11      -61.8370   -5.7710  -24.5100 H        40 VAL   -0.2700
    657 HG12      -61.5680   -4.2850  -25.4980 H        40 VAL    0.0900
    658 HG13      -61.0060   -4.3480  -23.7730 H        40 VAL    0.0900
    659 HG21      -58.0770   -6.5510  -24.3430 H        40 VAL    0.0900
    660 HG22      -59.6390   -6.8500  -23.4890 H        40 VAL    0.5100
    661 HG23      -58.7600   -5.2760  -23.2630 H        40 VAL   -0.5100
    662 N         -60.7550   -5.0580  -28.1400 N.am     41 SER   -0.4700
    663 CA        -61.6430   -4.5350  -29.1880 C.3      41 SER    0.3100
    664 C         -62.0140   -5.6060  -30.2270 C.2      41 SER    0.0700
    665 O         -63.1530   -5.6320  -30.6950 O.2      41 SER    0.0900
    666 CB        -61.0060   -3.3200  -29.8620 C.3      41 SER    0.0500
    667 OG        -61.7590   -2.8580  -30.9720 O.3      41 SER    0.0900
    668 HN        -59.9050   -4.5510  -28.0380 H        41 SER    0.0900
    669 HA        -62.5810   -4.2630  -28.7290 H        41 SER   -0.6600
    670 HB1       -59.9890   -3.5920  -30.2190 H        41 SER    0.4300
    671 HB2       -60.9290   -2.4930  -29.1240 H        41 SER    0.5100
    672 HG1       -61.4220   -3.3320  -31.7350 H        41 SER   -0.5100
    673 N         -61.0580   -6.4960  -30.5640 N.am     42 LEU   -0.4700
    674 CA        -61.2750   -7.6040  -31.4840 C.3      42 LEU    0.3100
    675 C         -62.1770   -8.6680  -30.8380 C.2      42 LEU    0.0700
    676 O         -63.0130   -9.2480  -31.5280 O.2      42 LEU    0.0900
    677 CB        -59.9410   -8.2140  -31.9350 C.3      42 LEU   -0.1800
    678 CG        -60.0380   -9.2960  -33.0090 C.3      42 LEU    0.0900
    679 CD1       -60.3230   -8.6970  -34.3670 C.3      42 LEU    0.0900
    680 CD2       -58.7880  -10.1300  -33.0540 C.3      42 LEU   -0.0900
    681 HN        -60.1370   -6.4310  -30.1870 H        42 LEU    0.0900
    682 HA        -61.8210   -7.2270  -32.3360 H        42 LEU   -0.2700
    683 HB1       -59.4470   -8.6570  -31.0450 H        42 LEU    0.0900
    684 HB2       -59.3050   -7.3950  -32.3300 H        42 LEU    0.0900
    685 HG        -60.8550  -10.0010  -32.7430 H        42 LEU    0.0900
    686 HD11      -59.6130   -7.8670  -34.5750 H        42 LEU   -0.2700
    687 HD12      -61.3580   -8.2920  -34.3930 H        42 LEU    0.0900
    688 HD13      -60.2050   -9.4710  -35.1550 H        42 LEU    0.0900
    689 HD21      -58.6220  -10.6240  -32.0740 H        42 LEU    0.0900
    690 HD22      -57.9120   -9.4840  -33.2780 H        42 LEU    0.5100
    691 HD23      -58.8830  -10.9130  -33.8350 H        42 LEU   -0.5100
    692 N         -62.0300   -8.9060  -29.5160 N.am     43 SER   -0.4700
    693 CA        -62.8790   -9.8570  -28.7950 C.3      43 SER    0.3100
    694 C         -64.3100   -9.3110  -28.5470 C.2      43 SER    0.0700
    695 O         -65.2380  -10.1030  -28.3570 O.2      43 SER    0.0900
    696 CB        -62.2140  -10.3260  -27.5000 C.3      43 SER    0.0500
    697 OG        -61.9960   -9.2670  -26.5820 O.3      43 SER    0.0900
    698 HN        -61.3360   -8.4410  -28.9720 H        43 SER    0.0900
    699 HA        -63.0600  -10.6990  -29.4460 H        43 SER   -0.6600
    700 HB1       -61.2320  -10.7850  -27.7400 H        43 SER    0.4300
    701 HB2       -62.8650  -11.0810  -27.0090 H        43 SER    0.5100
    702 HG1       -62.0240   -8.4580  -27.0990 H        43 SER   -0.5100
    703 N         -64.4810   -7.9580  -28.5750 N.am     44 VAL   -0.4700
    704 CA        -65.7650   -7.2470  -28.4360 C.3      44 VAL    0.3100
    705 C         -66.5380   -7.4590  -29.7450 C.2      44 VAL    0.0700
    706 O         -67.6500   -7.9960  -29.7230 O.2      44 VAL    0.0900
    707 CB        -65.5690   -5.7310  -28.1090 C.3      44 VAL   -0.0900
    708 CG1       -66.8540   -4.9260  -28.3100 C.3      44 VAL    0.0900
    709 CG2       -65.0350   -5.5350  -26.6960 C.3      44 VAL   -0.2700
    710 HN        -63.6970   -7.3580  -28.7000 H        44 VAL    0.0900
    711 HA        -66.3180   -7.7260  -27.6420 H        44 VAL    0.0900
    712 HB        -64.7780   -5.3200  -28.7710 H        44 VAL    0.0900
    713 HG11      -67.6560   -5.3150  -27.6470 H        44 VAL   -0.2700
    714 HG12      -67.1920   -5.0130  -29.3650 H        44 VAL    0.0900
    715 HG13      -66.6740   -3.8590  -28.0610 H        44 VAL    0.0900
    716 HG21      -64.0550   -6.0440  -26.5840 H        44 VAL    0.0900
    717 HG22      -65.7450   -5.9680  -25.9600 H        44 VAL    0.5100
    718 HG23      -64.8980   -4.4520  -26.4900 H        44 VAL   -0.5100
    719 N         -65.9190   -7.0670  -30.8860 N.am     45 ALA   -0.4700
    720 CA        -66.4690   -7.2320  -32.2270 C.3      45 ALA    0.3100
    721 C         -66.8360   -8.6920  -32.4530 C.2      45 ALA    0.0700
    722 O         -67.9180   -8.9670  -32.9570 O.2      45 ALA    0.0900
    723 CB        -65.4610   -6.7770  -33.2710 C.3      45 ALA   -0.2700
    724 HN        -65.0240   -6.6310  -30.8560 H        45 ALA    0.0900
    725 HA        -67.3730   -6.6430  -32.2950 H        45 ALA    0.0900
    726 HB1       -64.5300   -7.3790  -33.1910 H        45 ALA    0.0900
    727 HB2       -65.2060   -5.7070  -33.1100 H        45 ALA    0.5100
    728 HB3       -65.8840   -6.9120  -34.2900 H        45 ALA   -0.5100
    729 N         -65.9820   -9.6280  -32.0000 N.am     46 ASP   -0.4700
    730 CA        -66.2460  -11.0560  -32.1230 C.3      46 ASP    0.3100
    731 C         -67.2720  -11.6020  -31.1070 C.2      46 ASP    0.0700
    732 O         -67.7730  -12.7120  -31.2980 O.2      46 ASP    0.0900
    733 CB        -64.9420  -11.8800  -32.1690 C.3      46 ASP   -0.2800
    734 CG        -64.1420  -11.7570  -33.4650 C.2      46 ASP    0.0900
    735 OD1       -64.7640  -11.5920  -34.5420 O.co2    46 ASP    0.0900
    736 OD2       -62.9030  -11.9200  -33.4100 O.co2    46 ASP    0.6200
    737 HN        -65.1230   -9.3830  -31.5560 H        46 ASP   -0.7600
    738 HA        -66.8120  -11.2090  -33.0310 H        46 ASP   -0.7600
    739 HB1       -65.2000  -12.9510  -32.0300 H        46 ASP    0.5100
    740 HB2       -64.2900  -11.5500  -31.3330 H        46 ASP   -0.5100
    741 N         -67.5980  -10.8830  -30.0130 N.am     47 LEU   -0.4700
    742 CA        -68.6330  -11.2900  -29.0750 C.3      47 LEU    0.3100
    743 C         -70.0120  -10.8650  -29.5510 C.2      47 LEU    0.0700
    744 O         -70.9910  -11.6030  -29.4180 O.2      47 LEU    0.0900
    745 CB        -68.3790  -10.6950  -27.6660 C.3      47 LEU   -0.1800
    746 CG        -69.4120  -11.0830  -26.5800 C.3      47 LEU    0.0900
    747 CD1       -69.4240  -12.5980  -26.3180 C.3      47 LEU    0.0900
    748 CD2       -69.1350  -10.3230  -25.2760 C.3      47 LEU   -0.0900
    749 HN        -67.1350  -10.0270  -29.7950 H        47 LEU    0.0900
    750 HA        -68.6340  -12.3690  -29.0300 H        47 LEU   -0.2700
    751 HB1       -68.3750   -9.5890  -27.7550 H        47 LEU    0.0900
    752 HB2       -67.3780  -11.0330  -27.3250 H        47 LEU    0.0900
    753 HG        -70.4220  -10.7650  -26.9110 H        47 LEU    0.0900
    754 HD11      -68.4220  -12.9340  -25.9730 H        47 LEU   -0.2700
    755 HD12      -69.6780  -13.1420  -27.2530 H        47 LEU    0.0900
    756 HD13      -70.1690  -12.8390  -25.5300 H        47 LEU    0.0900
    757 HD21      -69.0230   -9.2370  -25.4840 H        47 LEU    0.0900
    758 HD22      -68.1970  -10.6950  -24.8130 H        47 LEU    0.5100
    759 HD23      -69.9820  -10.4630  -24.5700 H        47 LEU   -0.5100
    760 N         -70.1230   -9.6750  -30.1860 N.am     48 ILE   -0.4700
    761 CA        -71.3500   -9.1860  -30.8190 C.3      48 ILE    0.3100
    762 C         -71.7960  -10.1420  -31.9130 C.2      48 ILE    0.0700
    763 O         -72.9650  -10.5050  -32.0420 O.2      48 ILE    0.0900
    764 CB        -71.2230   -7.7340  -31.3140 C.3      48 ILE   -0.0900
    765 CG1       -71.5640   -6.7210  -30.1880 C.3      48 ILE    0.0900
    766 CG2       -72.1380   -7.4310  -32.5310 C.3      48 ILE   -0.2700
    767 CD        -70.6130   -6.7130  -28.9870 C.3      48 ILE    0.0900
    768 HN        -69.3440   -9.0580  -30.2530 H        48 ILE    0.0900
    769 HA        -72.1430   -9.2570  -30.0890 H        48 ILE    0.0900
    770 HB        -70.1680   -7.5450  -31.6050 H        48 ILE   -0.1800
    771 HG11      -72.5830   -6.9520  -29.8170 H        48 ILE    0.0900
    772 HG12      -71.5640   -5.7030  -30.6330 H        48 ILE    0.0900
    773 HG21      -73.1760   -7.7690  -32.3210 H        48 ILE   -0.2700
    774 HG22      -71.7650   -7.9710  -33.4280 H        48 ILE    0.0900
    775 HG23      -72.1530   -6.3390  -32.7300 H        48 ILE    0.0900
    776 HD1       -69.5820   -6.4630  -29.3170 H        48 ILE    0.0900
    777 HD2       -70.5990   -7.7150  -28.5090 H        48 ILE    0.5100
    778 HD3       -70.9430   -5.9500  -28.2500 H        48 ILE   -0.5100
    779 N         -70.8270  -10.6480  -32.6890 N.am     49 VAL   -0.4700
    780 CA        -71.0200  -11.6790  -33.7100 C.3      49 VAL    0.3100
    781 C         -71.5920  -12.9780  -33.1070 C.2      49 VAL    0.0700
    782 O         -72.4680  -13.5850  -33.7080 O.2      49 VAL    0.0900
    783 CB        -69.7300  -11.9100  -34.5460 C.3      49 VAL   -0.0900
    784 CG1       -69.8680  -13.0990  -35.4990 C.3      49 VAL    0.0900
    785 CG2       -69.3540  -10.6550  -35.3240 C.3      49 VAL   -0.2700
    786 HN        -69.8890  -10.3280  -32.5990 H        49 VAL    0.0900
    787 HA        -71.8260  -11.3590  -34.3540 H        49 VAL    0.0900
    788 HB        -68.8810  -12.0980  -33.8560 H        49 VAL    0.0900
    789 HG11      -70.8090  -13.0110  -36.0840 H        49 VAL   -0.2700
    790 HG12      -69.8980  -14.0480  -34.9190 H        49 VAL    0.0900
    791 HG13      -69.0120  -13.1200  -36.2050 H        49 VAL    0.0900
    792 HG21      -69.3480   -9.7740  -34.6470 H        49 VAL    0.0900
    793 HG22      -70.0930  -10.4760  -36.1330 H        49 VAL    0.5100
    794 HG23      -68.3400  -10.7710  -35.7630 H        49 VAL   -0.5100
    795 N         -71.1360  -13.3570  -31.9150 N.am     50 GLY   -0.4700
    796 CA        -71.6020  -14.5640  -31.2420 C.3      50 GLY    0.3100
    797 C         -72.9880  -14.4820  -30.6290 C.2      50 GLY   -0.0200
    798 O         -73.7630  -15.4350  -30.7270 O.2      50 GLY    0.0900
    799 HN        -70.4490  -12.8260  -31.4240 H        50 GLY    0.0900
    800 HA1       -70.8950  -14.7820  -30.4560 H        50 GLY    0.5100
    801 HA2       -71.6000  -15.3560  -31.9760 H        50 GLY   -0.5100
    802 N         -73.2990  -13.3520  -29.9660 N.am     51 ALA   -0.4700
    803 CA        -74.5600  -13.1240  -29.2530 C.3      51 ALA    0.3100
    804 C         -75.6930  -12.4890  -30.0730 C.2      51 ALA    0.0700
    805 O         -76.8670  -12.7120  -29.7640 O.2      51 ALA    0.0900
    806 CB        -74.2980  -12.2890  -28.0050 C.3      51 ALA   -0.2700
    807 HN        -72.6570  -12.5910  -29.9300 H        51 ALA    0.0900
    808 HA        -74.9780  -14.0830  -28.9860 H        51 ALA    0.0900
    809 HB1       -73.8570  -11.3080  -28.2870 H        51 ALA    0.0900
    810 HB2       -73.5850  -12.8190  -27.3380 H        51 ALA    0.5100
    811 HB3       -75.2510  -12.1060  -27.4640 H        51 ALA   -0.5100
    812 N         -75.3570  -11.7430  -31.1250 N.am     52 VAL   -0.4700
    813 CA        -76.3790  -11.0550  -31.9110 C.3      52 VAL    0.3100
    814 C         -76.4970  -11.5090  -33.3700 C.2      52 VAL    0.0700
    815 O         -77.6010  -11.7130  -33.8740 O.2      52 VAL    0.0900
    816 CB        -76.1660   -9.5270  -31.8870 C.3      52 VAL   -0.0900
    817 CG1       -77.0450   -8.8530  -32.9330 C.3      52 VAL    0.0900
    818 CG2       -76.4550   -8.9720  -30.5010 C.3      52 VAL   -0.2700
    819 HN        -74.4120  -11.6220  -31.4170 H        52 VAL    0.0900
    820 HA        -77.3440  -11.3030  -31.4930 H        52 VAL    0.0900
    821 HB        -75.1000   -9.3010  -32.1000 H        52 VAL    0.0900
    822 HG11      -78.0930   -9.2090  -32.8370 H        52 VAL   -0.2700
    823 HG12      -76.6770   -9.0990  -33.9510 H        52 VAL    0.0900
    824 HG13      -77.0290   -7.7520  -32.7860 H        52 VAL    0.0900
    825 HG21      -75.7770   -9.4380  -29.7540 H        52 VAL    0.0900
    826 HG22      -77.5050   -9.1970  -30.2150 H        52 VAL    0.5100
    827 HG23      -76.2930   -7.8730  -30.4910 H        52 VAL   -0.5100
    828 N         -75.3610  -11.6530  -34.0470 N.am     53 VAL   -0.4700
    829 CA        -75.3390  -11.9110  -35.4810 C.3      53 VAL    0.3100
    830 C         -75.5770  -13.4100  -35.6330 C.2      53 VAL    0.0700
    831 O         -76.3670  -13.8400  -36.4730 O.2      53 VAL    0.0900
    832 CB        -74.0080  -11.5440  -36.1640 C.3      53 VAL   -0.0900
    833 CG1       -74.1040  -11.7610  -37.6660 C.3      53 VAL    0.0900
    834 CG2       -73.6280  -10.1050  -35.8490 C.3      53 VAL   -0.2700
    835 HN        -74.4710  -11.5910  -33.6010 H        53 VAL    0.0900
    836 HA        -76.1400  -11.3350  -35.9190 H        53 VAL    0.0900
    837 HB        -73.1950  -12.1800  -35.7520 H        53 VAL    0.0900
    838 HG11      -75.0170  -11.2690  -38.0650 H        53 VAL   -0.2700
    839 HG12      -74.1620  -12.8480  -37.8890 H        53 VAL    0.0900
    840 HG13      -73.2170  -11.3220  -38.1700 H        53 VAL    0.0900
    841 HG21      -73.5140   -9.9710  -34.7520 H        53 VAL    0.0900
    842 HG22      -74.4230   -9.4170  -36.2090 H        53 VAL    0.5100
    843 HG23      -72.6650   -9.8510  -36.3390 H        53 VAL   -0.5100
    844 N         -74.8850  -14.2070  -34.8220 N.am     54 MET   -0.4700
    845 CA        -74.9710  -15.6680  -34.9240 C.3      54 MET    0.3100
    846 C         -76.3400  -16.2770  -34.5650 C.2      54 MET    0.0700
    847 O         -76.8210  -17.0660  -35.3840 O.2      54 MET    0.0900
    848 CB        -73.8140  -16.3820  -34.1950 C.3      54 MET   -0.1800
    849 CG        -72.6020  -16.6270  -35.0720 C.3      54 MET    0.0900
    850 SD        -71.0560  -16.6140  -34.1330 S.3      54 MET    0.0900
    851 CE        -70.2740  -18.0510  -34.7980 C.3      54 MET   -0.1400
    852 HN        -74.2840  -13.8500  -34.1120 H        54 MET    0.0900
    853 HA        -74.9540  -15.9210  -35.9740 H        54 MET    0.0900
    854 HB1       -74.1840  -17.3600  -33.8200 H        54 MET   -0.0900
    855 HB2       -73.5050  -15.7600  -33.3280 H        54 MET   -0.2200
    856 HG1       -72.5660  -15.8400  -35.8530 H        54 MET    0.0900
    857 HG2       -72.7220  -17.6110  -35.5730 H        54 MET    0.0900
    858 HE1       -70.5820  -18.2280  -35.8510 H        54 MET    0.0900
    859 HE2       -70.5510  -18.9480  -34.2050 H        54 MET    0.5100
    860 HE3       -69.1700  -17.9310  -34.7790 H        54 MET   -0.5100
    861 N         -77.0040  -15.9610  -33.4040 N.am     55 PRO   -0.2900
    862 CA        -78.3130  -16.5830  -33.1100 C.3      55 PRO    0.0000
    863 C         -79.4300  -16.1860  -34.0750 C.2      55 PRO    0.0900
    864 O         -80.2520  -17.0340  -34.4230 O.2      55 PRO    0.0900
    865 CB        -78.6150  -16.1320  -31.6690 C.3      55 PRO    0.0200
    866 CG        -77.2980  -15.6500  -31.1220 C.3      55 PRO    0.0900
    867 CD        -76.6040  -15.0570  -32.3040 C.3      55 PRO   -0.1800
    868 HA        -78.2580  -17.6510  -33.2420 H        55 PRO    0.0900
    869 HB1       -79.0050  -16.9790  -31.0670 H        55 PRO    0.0900
    870 HB2       -79.3650  -15.3120  -31.6640 H        55 PRO   -0.1800
    871 HG1       -77.4530  -14.8890  -30.3280 H        55 PRO    0.0900
    872 HG2       -76.7120  -16.4940  -30.6990 H        55 PRO    0.0900
    873 HD1       -76.9540  -14.0240  -32.5090 H        55 PRO    0.5100
    874 HD2       -75.5010  -15.0670  -32.1800 H        55 PRO   -0.5100
    875 N         -79.4400  -14.9120  -34.5310 N.am     56 MET   -0.4700
    876 CA        -80.4160  -14.3680  -35.4770 C.3      56 MET    0.3100
    877 C         -80.2570  -14.9530  -36.8920 C.2      56 MET    0.0700
    878 O         -81.2250  -14.9720  -37.6520 O.2      56 MET    0.0900
    879 CB        -80.3560  -12.8300  -35.5150 C.3      56 MET   -0.1800
    880 CG        -80.9250  -12.1390  -34.2830 C.3      56 MET    0.0900
    881 SD        -81.0280  -10.3330  -34.4800 S.3      56 MET    0.0900
    882 CE        -81.6250   -9.8680  -32.8770 C.3      56 MET   -0.1400
    883 HN        -78.7500  -14.2600  -34.2280 H        56 MET    0.0900
    884 HA        -81.3970  -14.6950  -35.1670 H        56 MET    0.0900
    885 HB1       -80.9250  -12.4820  -36.4030 H        56 MET   -0.0900
    886 HB2       -79.2940  -12.5260  -35.6260 H        56 MET   -0.2200
    887 HG1       -80.2780  -12.3790  -33.4130 H        56 MET    0.0900
    888 HG2       -81.9390  -12.5470  -34.0850 H        56 MET    0.0900
    889 HE1       -80.9200  -10.1800  -32.0780 H        56 MET    0.0900
    890 HE2       -82.6050  -10.3520  -32.6780 H        56 MET    0.5100
    891 HE3       -81.7460   -8.7660  -32.8170 H        56 MET   -0.5100
    892 N         -79.0470  -15.4290  -37.2450 N.am     57 ASN   -0.4700
    893 CA        -78.7980  -16.0460  -38.5450 C.3      57 ASN    0.3100
    894 C         -79.2350  -17.5180  -38.5650 C.2      57 ASN    0.0700
    895 O         -79.5010  -18.0510  -39.6420 O.2      57 ASN    0.0900
    896 CB        -77.3350  -15.8930  -38.9720 C.3      57 ASN   -0.1800
    897 CG        -77.1390  -16.0010  -40.4680 C.2      57 ASN    0.0900
    898 ND2       -77.1290  -14.9830  -41.1890 N.am     57 ASN    0.0900
    899 OD1       -76.9980  -17.2040  -40.9750 O.2      57 ASN    0.5500
    900 HN        -78.2640  -15.3820  -36.6300 H        57 ASN   -0.5500
    901 HA        -79.4460  -15.5710  -39.2660 H        57 ASN   -0.6200
    902 HB1       -76.7330  -16.6860  -38.4800 H        57 ASN    0.3200
    903 HB2       -76.9690  -14.8980  -38.6410 H        57 ASN    0.3000
    904 HD21      -76.9980  -15.0710  -42.1760 H        57 ASN    0.5100
    905 HD22      -77.2530  -14.0790  -40.7790 H        57 ASN   -0.5100
    906 N         -79.3260  -18.1700  -37.3750 N.am     58 ILE   -0.4700
    907 CA        -79.7820  -19.5660  -37.2260 C.3      58 ILE    0.3100
    908 C         -81.3060  -19.6430  -37.5210 C.2      58 ILE    0.0700
    909 O         -81.7600  -20.5910  -38.1720 O.2      58 ILE    0.0900
    910 CB        -79.3870  -20.1890  -35.8360 C.3      58 ILE   -0.0900
    911 CG1       -77.8580  -20.1120  -35.5830 C.3      58 ILE    0.0900
    912 CG2       -79.8820  -21.6510  -35.7010 C.3      58 ILE   -0.2700
    913 CD        -77.4100  -20.1940  -34.0960 C.3      58 ILE    0.0900
    914 HN        -79.0780  -17.7160  -36.5240 H        58 ILE    0.0900
    915 HA        -79.3340  -20.1410  -38.0240 H        58 ILE    0.0900
    916 HB        -79.8360  -19.5770  -35.0260 H        58 ILE   -0.1800
    917 HG11      -77.4900  -19.1510  -35.9990 H        58 ILE    0.0900
    918 HG12      -77.3780  -20.9500  -36.1310 H        58 ILE    0.0900
    919 HG21      -79.4340  -22.2810  -36.4980 H        58 ILE   -0.2700
    920 HG22      -80.9870  -21.6860  -35.8010 H        58 ILE    0.0900
    921 HG23      -79.5820  -22.0610  -34.7130 H        58 ILE    0.0900
    922 HD1       -77.4090  -21.2520  -33.7560 H        58 ILE    0.0900
    923 HD2       -78.1100  -19.6170  -33.4570 H        58 ILE    0.5100
    924 HD3       -76.3810  -19.7870  -33.9890 H        58 ILE   -0.5100
    925 N         -82.0740  -18.6130  -37.0650 N.am     59 LEU   -0.4700
    926 CA        -83.5270  -18.4700  -37.2530 C.3      59 LEU    0.3100
    927 C         -83.9160  -18.4790  -38.7300 C.2      59 LEU    0.0700
    928 O         -84.9040  -19.1140  -39.0790 O.2      59 LEU    0.0900
    929 CB        -84.0530  -17.1830  -36.5840 C.3      59 LEU   -0.1800
    930 CG        -84.1760  -17.1900  -35.0580 C.3      59 LEU    0.0900
    931 CD1       -83.9450  -15.8060  -34.4910 C.3      59 LEU    0.0900
    932 CD2       -85.5320  -17.7190  -34.6100 C.3      59 LEU   -0.0900
    933 HN        -81.6580  -17.8680  -36.5550 H        59 LEU    0.0900
    934 HA        -84.0050  -19.3360  -36.8210 H        59 LEU   -0.2700
    935 HB1       -85.0590  -16.9740  -37.0010 H        59 LEU    0.0900
    936 HB2       -83.3670  -16.3550  -36.8620 H        59 LEU    0.0900
    937 HG        -83.4240  -17.8900  -34.6330 H        59 LEU    0.0900
    938 HD11      -84.4280  -15.0420  -35.1390 H        59 LEU   -0.2700
    939 HD12      -82.8560  -15.5920  -34.4440 H        59 LEU    0.0900
    940 HD13      -84.3840  -15.7350  -33.4740 H        59 LEU    0.0900
    941 HD21      -85.6760  -18.7600  -34.9750 H        59 LEU    0.0900
    942 HD22      -86.3420  -17.0830  -35.0270 H        59 LEU    0.5100
    943 HD23      -85.5910  -17.7210  -33.5020 H        59 LEU   -0.5100
    944 N         -83.1170  -17.8020  -39.5920 N.am     60 TYR   -0.4700
    945 CA        -83.2990  -17.7190  -41.0490 C.3      60 TYR    0.3100
    946 C         -83.1000  -19.0640  -41.7470 C.2      60 TYR    0.0700
    947 O         -83.5300  -19.2290  -42.8910 O.2      60 TYR    0.0900
    948 CB        -82.3240  -16.7010  -41.6520 C.3      60 TYR   -0.1800
    949 CG        -82.8700  -15.2970  -41.7620 C.ar     60 TYR    0.0900
    950 CD1       -83.2550  -14.7730  -42.9930 C.ar     60 TYR    0.0900
    951 CD2       -82.9370  -14.4660  -40.6450 C.ar     60 TYR    0.0000
    952 CE1       -83.7200  -13.4640  -43.1060 C.ar     60 TYR   -0.1150
    953 CE2       -83.4020  -13.1570  -40.7480 C.ar     60 TYR    0.1150
    954 CZ        -83.7830  -12.6580  -41.9810 C.ar     60 TYR   -0.1150
    955 OH        -84.2490  -11.3680  -42.0730 O.3      60 TYR    0.1150
    956 HN        -82.3260  -17.3020  -39.2530 H        60 TYR    0.1100
    957 HA        -84.3200  -17.4250  -41.2440 H        60 TYR   -0.5400
    958 HB1       -82.0520  -17.0250  -42.6790 H        60 TYR    0.4300
    959 HB2       -81.4170  -16.6480  -41.0140 H        60 TYR   -0.1150
    960 HD1       -83.1920  -15.3920  -43.8750 H        60 TYR    0.1150
    961 HD2       -82.6250  -14.8440  -39.6820 H        60 TYR   -0.1150
    962 HE1       -84.0290  -13.0800  -44.0680 H        60 TYR    0.1150
    963 HE2       -83.4630  -12.5320  -39.8680 H        60 TYR    0.5100
    964 HH        -84.6290  -11.2510  -42.9470 H        60 TYR   -0.5100
    965 N         -82.4170  -20.0080  -41.0750 N.am     61 LEU   -0.4700
    966 CA        -82.1760  -21.3560  -41.5820 C.3      61 LEU    0.3100
    967 C         -83.2750  -22.3160  -41.1260 C.2      61 LEU    0.0700
    968 O         -83.5390  -23.3150  -41.7980 O.2      61 LEU    0.0900
    969 CB        -80.8030  -21.8630  -41.1330 C.3      61 LEU   -0.1800
    970 CG        -79.6290  -21.2950  -41.9070 C.3      61 LEU    0.0900
    971 CD1       -78.4780  -20.9820  -40.9810 C.3      61 LEU    0.0900
    972 CD2       -79.2250  -22.2250  -43.0390 C.3      61 LEU   -0.0900
    973 HN        -82.0350  -19.8220  -40.1730 H        61 LEU    0.0900
    974 HA        -82.2290  -21.3220  -42.6590 H        61 LEU   -0.2700
    975 HB1       -80.7880  -22.9680  -41.2400 H        61 LEU    0.0900
    976 HB2       -80.6700  -21.6030  -40.0610 H        61 LEU    0.0900
    977 HG        -79.9460  -20.3660  -42.4260 H        61 LEU    0.0900
    978 HD11      -78.0270  -21.9230  -40.5990 H        61 LEU   -0.2700
    979 HD12      -78.8400  -20.3860  -40.1160 H        61 LEU    0.0900
    980 HD13      -77.6970  -20.4110  -41.5280 H        61 LEU    0.0900
    981 HD21      -80.1170  -22.5080  -43.6380 H        61 LEU    0.0900
    982 HD22      -78.7690  -23.1500  -42.6240 H        61 LEU    0.5100
    983 HD23      -78.4960  -21.7160  -43.7060 H        61 LEU   -0.5100
    984 N         -83.9150  -22.0040  -39.9810 N.am     62 LEU   -0.4700
    985 CA        -85.0120  -22.7770  -39.4140 C.3      62 LEU    0.3100
    986 C         -86.3440  -22.2890  -40.0110 C.2      62 LEU    0.0700
    987 O         -87.1420  -23.1020  -40.4800 O.2      62 LEU    0.0900
    988 CB        -85.0040  -22.6410  -37.8820 C.3      62 LEU   -0.1800
    989 CG        -85.6940  -23.7560  -37.1180 C.3      62 LEU    0.0900
    990 CD1       -84.7130  -24.4950  -36.2350 C.3      62 LEU    0.0900
    991 CD2       -86.8500  -23.2160  -36.3040 C.3      62 LEU   -0.0900
    992 HN        -83.6550  -21.2000  -39.4550 H        62 LEU    0.0900
    993 HA        -84.8830  -23.8100  -39.7020 H        62 LEU   -0.2700
    994 HB1       -85.5040  -21.6840  -37.6200 H        62 LEU    0.0900
    995 HB2       -83.9460  -22.5980  -37.5470 H        62 LEU    0.0900
    996 HG        -86.1460  -24.4690  -37.8400 H        62 LEU    0.0900
    997 HD11      -84.2590  -23.7960  -35.5000 H        62 LEU   -0.2700
    998 HD12      -83.9020  -24.9340  -36.8550 H        62 LEU    0.0900
    999 HD13      -85.2380  -25.3020  -35.6790 H        62 LEU    0.0900
   1000 HD21      -87.5950  -22.7340  -36.9730 H        62 LEU    0.0900
   1001 HD22      -86.4820  -22.4580  -35.5800 H        62 LEU    0.5100
   1002 HD23      -87.3480  -24.0460  -35.7580 H        62 LEU   -0.5100
   1003 N         -86.5600  -20.9550  -40.0220 N.am     63 MET   -0.4700
   1004 CA        -87.7470  -20.2740  -40.5420 C.3      63 MET    0.3100
   1005 C         -87.3060  -19.3340  -41.6730 C.2      63 MET    0.0700
   1006 O         -86.6600  -18.3220  -41.4000 O.2      63 MET    0.0900
   1007 CB        -88.4390  -19.4590  -39.4210 C.3      63 MET   -0.1800
   1008 CG        -88.6840  -20.2370  -38.1410 C.3      63 MET    0.0900
   1009 SD        -88.9370  -19.1480  -36.7210 S.3      63 MET    0.0900
   1010 CE        -90.7060  -18.9110  -36.8100 C.3      63 MET   -0.1400
   1011 HN        -85.8710  -20.3390  -39.6510 H        63 MET    0.0900
   1012 HA        -88.4200  -21.0230  -40.9300 H        63 MET    0.0900
   1013 HB1       -89.4170  -19.0990  -39.8050 H        63 MET   -0.0900
   1014 HB2       -87.8000  -18.5820  -39.1820 H        63 MET   -0.2200
   1015 HG1       -87.8100  -20.8960  -37.9530 H        63 MET    0.0900
   1016 HG2       -89.5790  -20.8790  -38.2810 H        63 MET    0.0900
   1017 HE1       -91.2480  -19.8770  -36.7220 H        63 MET    0.0900
   1018 HE2       -90.9830  -18.4510  -37.7830 H        63 MET    0.5100
   1019 HE3       -91.0470  -18.2490  -35.9860 H        63 MET   -0.5100
   1020 N         -87.6460  -19.6740  -42.9410 N.am     64 SER   -0.4700
   1021 CA        -87.2910  -18.9230  -44.1590 C.3      64 SER    0.3100
   1022 C         -87.5160  -17.4010  -44.0750 C.2      64 SER    0.0700
   1023 O         -86.6850  -16.6310  -44.5660 O.2      64 SER    0.0900
   1024 CB        -88.0040  -19.5100  -45.3740 C.3      64 SER    0.0500
   1025 OG        -87.4480  -19.0130  -46.5800 O.3      64 SER    0.0900
   1026 HN        -88.1830  -20.4960  -43.1110 H        64 SER    0.0900
   1027 HA        -86.2210  -18.9800  -44.2870 H        64 SER   -0.6600
   1028 HB1       -89.0800  -19.2370  -45.3410 H        64 SER    0.4300
   1029 HB2       -87.9020  -20.6160  -45.3660 H        64 SER    0.5100
   1030 HG1       -86.7450  -19.6220  -46.8180 H        64 SER   -0.5100
   1031 N         -88.6330  -16.9760  -43.4520 N.am     65 LYS   -0.4700
   1032 CA        -88.9710  -15.5670  -43.2350 C.3      65 LYS    0.3100
   1033 C         -88.5420  -15.1530  -41.8290 C.2      65 LYS    0.0700
   1034 O         -88.4480  -15.9960  -40.9340 O.2      65 LYS    0.0900
   1035 CB        -90.4760  -15.3080  -43.4490 C.3      65 LYS   -0.1800
   1036 CG        -90.8760  -15.1760  -44.9180 C.3      65 LYS    0.0900
   1037 CD        -92.3880  -15.0780  -45.1040 C.3      65 LYS    0.0900
   1038 CE        -92.7810  -15.1470  -46.5620 C.3      65 LYS   -0.1800
   1039 NZ        -94.2560  -15.1850  -46.7360 N.4      65 LYS    0.0900
   1040 HN        -89.3000  -17.6260  -43.0990 H        65 LYS    0.0900
   1041 HA        -88.3900  -14.9780  -43.9290 H        65 LYS   -0.1800
   1042 HB1       -90.7500  -14.3690  -42.9230 H        65 LYS    0.0900
   1043 HB2       -91.0460  -16.1500  -43.0030 H        65 LYS    0.0900
   1044 HG1       -90.5020  -16.0630  -45.4720 H        65 LYS    0.2100
   1045 HG2       -90.4020  -14.2640  -45.3380 H        65 LYS    0.0500
   1046 HD1       -92.7440  -14.1150  -44.6790 H        65 LYS    0.0500
   1047 HD2       -92.8750  -15.9130  -44.5570 H        65 LYS   -0.3000
   1048 HE1       -92.3630  -16.0700  -47.0190 H        65 LYS    0.3300
   1049 HE2       -92.3990  -14.2520  -47.0950 H        65 LYS    0.3300
   1050 HZ1       -94.6760  -14.3260  -46.3270 H        65 LYS    0.3300
   1051 HZ2       -94.6410  -16.0220  -46.2550 H        65 LYS    0.5100
   1052 HZ3       -94.4840  -15.2330  -47.7490 H        65 LYS   -0.5100
   1053 N         -88.2870  -13.8540  -41.6390 N.am     66 TRP   -0.4700
   1054 CA        -87.8250  -13.2890  -40.3720 C.3      66 TRP    0.3100
   1055 C         -88.9090  -12.9520  -39.3630 C.2      66 TRP    0.0700
   1056 O         -89.8270  -12.1870  -39.6630 O.2      66 TRP    0.0900
   1057 CB        -86.9180  -12.0800  -40.6020 C.3      66 TRP   -0.1800
   1058 CG        -87.4470  -11.0600  -41.5670 C.ar     66 TRP    0.0900
   1059 CD1       -88.0640   -9.8850  -41.2570 C.ar     66 TRP    0.0900
   1060 CD2       -87.3490  -11.0990  -43.0030 C.ar     66 TRP   -0.0300
   1061 CE2       -87.9530   -9.9200  -43.4940 C.ar     66 TRP   -0.1500
   1062 CE3       -86.8370  -12.0300  -43.9230 C.ar     66 TRP    0.2200
   1063 NE1       -88.3790   -9.1980  -42.4080 N.ar     66 TRP   -0.5100
   1064 CZ2       -88.0350   -9.6360  -44.8620 C.ar     66 TRP    0.3700
   1065 CZ3       -86.9170  -11.7480  -45.2780 C.ar     66 TRP    0.2400
   1066 CH2       -87.5110  -10.5660  -45.7370 C.ar     66 TRP    0.1100
   1067 HN        -88.4030  -13.1940  -42.3770 H        66 TRP   -0.2500
   1068 HA        -87.2870  -14.0620  -39.8410 H        66 TRP    0.1700
   1069 HB1       -85.9430  -12.4430  -40.9900 H        66 TRP   -0.2000
   1070 HB2       -86.7580  -11.5720  -39.6270 H        66 TRP    0.1400
   1071 HD1       -88.2770   -9.5430  -40.2550 H        66 TRP   -0.2700
   1072 HE1       -88.8330   -8.3360  -42.4450 H        66 TRP    0.1600
   1073 HE3       -86.3860  -12.9560  -43.5980 H        66 TRP   -0.1400
   1074 HZ2       -88.4880   -8.7300  -45.2380 H        66 TRP    0.1400
   1075 HZ3       -86.5140  -12.4510  -45.9920 H        66 TRP    0.5100
   1076 HH2       -87.5610  -10.3780  -46.7990 H        66 TRP   -0.5100
   1077 N         -88.7540  -13.4830  -38.1310 N.am     67 SER   -0.4700
   1078 CA        -89.6460  -13.2430  -36.9910 C.3      67 SER    0.3100
   1079 C         -89.1960  -11.9510  -36.2660 C.2      67 SER    0.0700
   1080 O         -89.7310  -11.5890  -35.2140 O.2      67 SER    0.0900
   1081 CB        -89.6090  -14.4370  -36.0340 C.3      67 SER    0.0500
   1082 OG        -89.7110  -15.6770  -36.7190 O.3      67 SER    0.0900
   1083 HN        -87.9900  -14.0920  -37.9360 H        67 SER    0.0900
   1084 HA        -90.6460  -13.0950  -37.3710 H        67 SER   -0.6600
   1085 HB1       -90.4570  -14.3610  -35.3200 H        67 SER    0.4300
   1086 HB2       -88.6500  -14.4260  -35.4720 H        67 SER    0.5100
   1087 HG1       -90.5520  -15.6540  -37.1830 H        67 SER   -0.5100
   1088 N         -88.2150  -11.2530  -36.8760 N.am     68 LEU   -0.4700
   1089 CA        -87.5710  -10.0300  -36.4070 C.3      68 LEU    0.3100
   1090 C         -88.3000   -8.6820  -36.4820 C.2      68 LEU    0.0700
   1091 O         -88.4240   -7.9940  -35.4670 O.2      68 LEU    0.0900
   1092 CB        -86.2480   -9.8050  -37.1870 C.3      68 LEU   -0.1800
   1093 CG        -85.0340  -10.6390  -36.7630 C.3      68 LEU    0.0900
   1094 CD1       -84.9450  -11.9400  -37.5460 C.3      68 LEU    0.0900
   1095 CD2       -83.7570   -9.8710  -36.9770 C.3      68 LEU   -0.0900
   1096 HN        -87.8610  -11.5740  -37.7490 H        68 LEU    0.0900
   1097 HA        -87.3750  -10.1330  -35.3500 H        68 LEU   -0.2700
   1098 HB1       -85.9740   -8.7350  -37.0810 H        68 LEU    0.0900
   1099 HB2       -86.4480  -10.0220  -38.2560 H        68 LEU    0.0900
   1100 HG        -85.1140  -10.8720  -35.6790 H        68 LEU    0.0900
   1101 HD11      -84.8520  -11.7260  -38.6320 H        68 LEU   -0.2700
   1102 HD12      -85.8620  -12.5440  -37.3800 H        68 LEU    0.0900
   1103 HD13      -84.0530  -12.5170  -37.2210 H        68 LEU    0.0900
   1104 HD21      -83.7680   -8.9360  -36.3770 H        68 LEU    0.0900
   1105 HD22      -83.6520   -9.6030  -38.0500 H        68 LEU    0.5100
   1106 HD23      -82.8870  -10.4860  -36.6590 H        68 LEU   -0.5100
   1107 N         -88.7580   -8.3200  -37.6860 N.am     69 GLY   -0.4700
   1108 CA        -89.3980   -7.0450  -37.9770 C.3      69 GLY    0.3100
   1109 C         -88.4340   -5.8870  -38.1190 C.2      69 GLY   -0.0200
   1110 O         -87.2860   -6.0020  -37.6890 O.2      69 GLY    0.0900
   1111 HN        -88.6780   -8.9340  -38.4670 H        69 GLY    0.0900
   1112 HA1       -90.0800   -6.8310  -37.1680 H        69 GLY    0.5100
   1113 HA2       -89.9430   -7.1570  -38.9030 H        69 GLY   -0.5100
   1114 N         -88.8870   -4.7560  -38.7090 N.am     70 ARG   -0.4700
   1115 CA        -88.0840   -3.5430  -38.9450 C.3      70 ARG    0.3100
   1116 C         -87.0710   -3.1320  -37.8500 C.2      70 ARG    0.0700
   1117 O         -85.9100   -2.9370  -38.2140 O.2      70 ARG    0.0900
   1118 CB        -88.9400   -2.3450  -39.4190 C.3      70 ARG   -0.1800
   1119 CG        -89.3680   -2.4110  -40.8870 C.3      70 ARG    0.0900
   1120 CD        -88.3070   -1.8970  -41.8570 C.3      70 ARG    0.0900
   1121 NE        -88.3620   -0.4400  -42.0220 N.pl3    70 ARG   -0.1800
   1122 CZ        -87.6860    0.2360  -42.9470 C.cat    70 ARG    0.0900
   1123 NH1       -86.9000   -0.4020  -43.8060 N.pl3    70 ARG    0.0900
   1124 NH2       -87.7960    1.5550  -43.0250 N.pl3    70 ARG    0.2000
   1125 HN        -89.8300   -4.6960  -39.0260 H        70 ARG    0.0900
   1126 HA        -87.3440   -3.7820  -39.6930 H        70 ARG    0.0900
   1127 HB1       -88.3530   -1.4150  -39.2670 H        70 ARG   -0.7000
   1128 HB2       -89.8540   -2.3000  -38.7910 H        70 ARG    0.4400
   1129 HG1       -90.2870   -1.8010  -41.0150 H        70 ARG    0.6400
   1130 HG2       -89.5980   -3.4670  -41.1410 H        70 ARG   -0.8000
   1131 HD1       -88.4640   -2.3550  -42.8570 H        70 ARG    0.4600
   1132 HD2       -87.2970   -2.1550  -41.4740 H        70 ARG    0.4600
   1133 HE        -88.9460    0.0790  -41.3990 H        70 ARG   -0.8000
   1134 HH11      -86.8120   -1.3970  -43.7600 H        70 ARG    0.4600
   1135 HH12      -86.3950    0.1130  -44.4980 H        70 ARG    0.4600
   1136 HH21      -88.3890    2.0450  -42.3860 H        70 ARG    0.5100
   1137 HH22      -87.2860    2.0600  -43.7220 H        70 ARG   -0.5100
   1138 N         -87.4180   -3.0420  -36.5290 N.am     71 PRO   -0.2900
   1139 CA        -86.3980   -2.6510  -35.5350 C.3      71 PRO    0.0000
   1140 C         -85.2470   -3.6550  -35.3560 C.2      71 PRO    0.0900
   1141 O         -84.0850   -3.2490  -35.4610 O.2      71 PRO    0.0900
   1142 CB        -87.2080   -2.4470  -34.2420 C.3      71 PRO    0.0200
   1143 CG        -88.6450   -2.3480  -34.6790 C.3      71 PRO    0.0900
   1144 CD        -88.7350   -3.2280  -35.8840 C.3      71 PRO   -0.1800
   1145 HA        -85.8620   -1.7790  -35.8710 H        71 PRO    0.0900
   1146 HB1       -86.8930   -1.5160  -33.7250 H        71 PRO    0.0900
   1147 HB2       -87.0680   -3.3060  -33.5520 H        71 PRO   -0.1800
   1148 HG1       -89.3280   -2.7050  -33.8780 H        71 PRO    0.0900
   1149 HG2       -88.9100   -1.3000  -34.9350 H        71 PRO    0.0900
   1150 HD1       -88.8770   -4.2920  -35.6050 H        71 PRO    0.5100
   1151 HD2       -89.5460   -2.9030  -36.5680 H        71 PRO   -0.5100
   1152 N         -85.5620   -4.9570  -35.1090 N.am     72 LEU   -0.4700
   1153 CA        -84.5850   -6.0430  -34.9320 C.3      72 LEU    0.3100
   1154 C         -83.8170   -6.3400  -36.2180 C.2      72 LEU    0.0700
   1155 O         -82.6170   -6.6160  -36.1580 O.2      72 LEU    0.0900
   1156 CB        -85.2620   -7.3490  -34.4530 C.3      72 LEU   -0.1800
   1157 CG        -85.7220   -7.4550  -32.9970 C.3      72 LEU    0.0900
   1158 CD1       -86.6900   -8.6170  -32.8280 C.3      72 LEU    0.0900
   1159 CD2       -84.5470   -7.6410  -32.0510 C.3      72 LEU   -0.0900
   1160 HN        -86.5140   -5.2410  -35.0350 H        72 LEU    0.0900
   1161 HA        -83.8560   -5.7150  -34.2050 H        72 LEU   -0.2700
   1162 HB1       -84.5430   -8.1740  -34.6300 H        72 LEU    0.0900
   1163 HB2       -86.1570   -7.5050  -35.0900 H        72 LEU    0.0900
   1164 HG        -86.2250   -6.5100  -32.6990 H        72 LEU    0.0900
   1165 HD11      -86.2640   -9.5380  -33.2810 H        72 LEU   -0.2700
   1166 HD12      -87.6510   -8.3850  -33.3340 H        72 LEU    0.0900
   1167 HD13      -86.8710   -8.8050  -31.7480 H        72 LEU    0.0900
   1168 HD21      -83.8520   -6.7770  -32.1310 H        72 LEU    0.0900
   1169 HD22      -83.9920   -8.5670  -32.3140 H        72 LEU    0.5100
   1170 HD23      -84.9100   -7.7070  -31.0040 H        72 LEU   -0.5100
   1171 N         -84.5190   -6.3240  -37.3780 N.am     73 CYS   -0.4700
   1172 CA        -83.9220   -6.6220  -38.6750 C.3      73 CYS    0.3100
   1173 C         -82.9940   -5.5550  -39.2160 C.2      73 CYS    0.0700
   1174 O         -81.9800   -5.9110  -39.8090 O.2      73 CYS    0.0900
   1175 CB        -84.9650   -7.0560  -39.7020 C.3      73 CYS   -0.1000
   1176 SG        -84.4520   -8.4670  -40.7130 S.3      73 CYS    0.0900
   1177 HN        -85.4900   -6.1030  -37.3930 H        73 CYS    0.0900
   1178 HA        -83.1990   -7.4110  -38.5300 H        73 CYS   -0.0800
   1179 HB1       -85.1760   -6.1920  -40.3680 H        73 CYS    0.5100
   1180 HB2       -85.8980   -7.3200  -39.1620 H        73 CYS   -0.5100
   1181 N         -83.2940   -4.2580  -38.9930 N.am     74 LEU   -0.4700
   1182 CA        -82.4020   -3.1810  -39.4260 C.3      74 LEU    0.3100
   1183 C         -81.1380   -3.1170  -38.5450 C.2      74 LEU    0.0700
   1184 O         -80.0680   -2.7520  -39.0430 O.2      74 LEU    0.0900
   1185 CB        -83.1080   -1.8170  -39.4480 C.3      74 LEU   -0.1800
   1186 CG        -83.9690   -1.5100  -40.6690 C.3      74 LEU    0.0900
   1187 CD1       -85.0170   -0.4700  -40.3390 C.3      74 LEU    0.0900
   1188 CD2       -83.1240   -1.0270  -41.8380 C.3      74 LEU   -0.0900
   1189 HN        -84.1310   -3.9780  -38.5290 H        74 LEU    0.0900
   1190 HA        -82.0450   -3.4270  -40.4150 H        74 LEU   -0.2700
   1191 HB1       -82.3280   -1.0300  -39.3790 H        74 LEU    0.0900
   1192 HB2       -83.7590   -1.7580  -38.5510 H        74 LEU    0.0900
   1193 HG        -84.4700   -2.4420  -41.0070 H        74 LEU    0.0900
   1194 HD11      -84.5290    0.4710  -40.0070 H        74 LEU   -0.2700
   1195 HD12      -85.6710   -0.8380  -39.5200 H        74 LEU    0.0900
   1196 HD13      -85.6310   -0.2530  -41.2390 H        74 LEU    0.0900
   1197 HD21      -82.3850   -1.8060  -42.1230 H        74 LEU    0.0900
   1198 HD22      -82.5750   -0.1040  -41.5520 H        74 LEU    0.5100
   1199 HD23      -83.7750   -0.8190  -42.7140 H        74 LEU   -0.5100
   1200 N         -81.2610   -3.4880  -37.2440 N.am     75 PHE   -0.4700
   1201 CA        -80.1470   -3.5110  -36.2880 C.3      75 PHE    0.3100
   1202 C         -79.2260   -4.6960  -36.5350 C.2      75 PHE    0.0700
   1203 O         -78.0180   -4.5620  -36.3630 O.2      75 PHE    0.0900
   1204 CB        -80.6420   -3.4840  -34.8360 C.3      75 PHE   -0.1800
   1205 CG        -79.7050   -2.7640  -33.8960 C.ar     75 PHE    0.0900
   1206 CD1       -79.5810   -1.3780  -33.9370 C.ar     75 PHE    0.0900
   1207 CD2       -78.9620   -3.4670  -32.9540 C.ar     75 PHE    0.0000
   1208 CE1       -78.7170   -0.7110  -33.0630 C.ar     75 PHE   -0.1150
   1209 CE2       -78.1030   -2.7980  -32.0770 C.ar     75 PHE    0.1150
   1210 CZ        -77.9860   -1.4240  -32.1360 C.ar     75 PHE   -0.1150
   1211 HN        -82.1420   -3.7690  -36.8710 H        75 PHE    0.1150
   1212 HA        -79.5280   -2.6470  -36.4840 H        75 PHE   -0.1150
   1213 HB1       -80.7470   -4.5260  -34.4640 H        75 PHE    0.1150
   1214 HB2       -81.6220   -2.9620  -34.7910 H        75 PHE   -0.1150
   1215 HD1       -80.1590   -0.8110  -34.6520 H        75 PHE    0.1150
   1216 HD2       -79.0500   -4.5420  -32.9000 H        75 PHE   -0.1150
   1217 HE1       -78.6220    0.3640  -33.1140 H        75 PHE    0.1150
   1218 HE2       -77.5300   -3.3570  -31.3530 H        75 PHE    0.5100
   1219 HZ        -77.3230   -0.9080  -31.4560 H        75 PHE   -0.5100
   1220 N         -79.7890   -5.8430  -36.9660 N.am     76 TRP   -0.4700
   1221 CA        -79.0300   -7.0380  -37.3290 C.3      76 TRP    0.3100
   1222 C         -78.2220   -6.7590  -38.6040 C.2      76 TRP    0.0700
   1223 O         -77.1160   -7.2750  -38.7470 O.2      76 TRP    0.0900
   1224 CB        -79.9620   -8.2380  -37.5370 C.3      76 TRP   -0.1800
   1225 CG        -79.2460   -9.5110  -37.8760 C.ar     76 TRP    0.0900
   1226 CD1       -78.6630  -10.3780  -37.0030 C.ar     76 TRP    0.0900
   1227 CD2       -79.0110  -10.0480  -39.1880 C.ar     76 TRP   -0.0300
   1228 CE2       -78.3090  -11.2630  -39.0250 C.ar     76 TRP   -0.1500
   1229 CE3       -79.3280   -9.6180  -40.4900 C.ar     76 TRP    0.2200
   1230 NE1       -78.1220  -11.4460  -37.6820 N.ar     76 TRP   -0.5100
   1231 CZ2       -77.9160  -12.0540  -40.1120 C.ar     76 TRP    0.3700
   1232 CZ3       -78.9360  -10.4030  -41.5670 C.ar     76 TRP    0.2400
   1233 CH2       -78.2410  -11.6040  -41.3740 C.ar     76 TRP    0.1100
   1234 HN        -80.7770   -5.9280  -37.0590 H        76 TRP   -0.2500
   1235 HA        -78.3300   -7.2420  -36.5330 H        76 TRP    0.1700
   1236 HB1       -80.6630   -8.0040  -38.3670 H        76 TRP   -0.2000
   1237 HB2       -80.5410   -8.4050  -36.6040 H        76 TRP    0.1400
   1238 HD1       -78.6290  -10.2470  -35.9310 H        76 TRP   -0.2700
   1239 HE1       -77.6760  -12.2100  -37.2710 H        76 TRP    0.1600
   1240 HE3       -79.8640   -8.6980  -40.6670 H        76 TRP   -0.1400
   1241 HZ2       -77.3790  -12.9830  -39.9860 H        76 TRP    0.1400
   1242 HZ3       -79.1730  -10.0820  -42.5710 H        76 TRP    0.5100
   1243 HH2       -77.9510  -12.1900  -42.2340 H        76 TRP   -0.5100
   1244 N         -78.7740   -5.9280  -39.5190 N.am     77 LEU   -0.4700
   1245 CA        -78.1110   -5.4990  -40.7550 C.3      77 LEU    0.3100
   1246 C         -76.9350   -4.5820  -40.4140 C.2      77 LEU    0.0700
   1247 O         -75.9420   -4.5690  -41.1400 O.2      77 LEU    0.0900
   1248 CB        -79.0840   -4.7390  -41.6790 C.3      77 LEU   -0.1800
   1249 CG        -80.0990   -5.5600  -42.4750 C.3      77 LEU    0.0900
   1250 CD1       -81.2780   -4.6910  -42.8960 C.3      77 LEU    0.0900
   1251 CD2       -79.4600   -6.2180  -43.6940 C.3      77 LEU   -0.0900
   1252 HN        -79.6900   -5.5590  -39.3870 H        77 LEU    0.0900
   1253 HA        -77.7380   -6.3800  -41.2540 H        77 LEU   -0.2700
   1254 HB1       -78.4730   -4.1670  -42.4070 H        77 LEU    0.0900
   1255 HB2       -79.6540   -4.0280  -41.0470 H        77 LEU    0.0900
   1256 HG        -80.4660   -6.4000  -41.8490 H        77 LEU    0.0900
   1257 HD11      -80.9110   -3.7570  -43.3750 H        77 LEU   -0.2700
   1258 HD12      -81.8830   -4.4190  -42.0050 H        77 LEU    0.0900
   1259 HD13      -81.9120   -5.2390  -43.6260 H        77 LEU    0.0900
   1260 HD21      -78.6420   -6.8990  -43.3760 H        77 LEU    0.0900
   1261 HD22      -79.0340   -5.4400  -44.3640 H        77 LEU    0.5100
   1262 HD23      -80.2200   -6.8110  -44.2460 H        77 LEU   -0.5100
   1263 N         -77.0630   -3.8020  -39.3150 N.am     78 SER   -0.4700
   1264 CA        -76.0230   -2.9010  -38.8310 C.3      78 SER    0.3100
   1265 C         -74.9370   -3.6840  -38.0900 C.2      78 SER    0.0700
   1266 O         -73.7770   -3.6130  -38.4880 O.2      78 SER    0.0900
   1267 CB        -76.6160   -1.8200  -37.9300 C.3      78 SER    0.0500
   1268 OG        -77.1600   -0.7560  -38.6930 O.3      78 SER    0.0900
   1269 HN        -77.8990   -3.8110  -38.7740 H        78 SER    0.0900
   1270 HA        -75.5460   -2.4520  -39.6890 H        78 SER   -0.6600
   1271 HB1       -75.8210   -1.4110  -37.2700 H        78 SER    0.4300
   1272 HB2       -77.4240   -2.2580  -37.3070 H        78 SER    0.5100
   1273 HG1       -77.9440   -1.1100  -39.1180 H        78 SER   -0.5100
   1274 N         -75.3230   -4.4820  -37.0610 N.am     79 MET   -0.4700
   1275 CA        -74.4220   -5.2890  -36.2250 C.3      79 MET    0.3100
   1276 C         -73.5780   -6.3250  -36.9610 C.2      79 MET    0.0700
   1277 O         -72.5470   -6.7320  -36.4390 O.2      79 MET    0.0900
   1278 CB        -75.1400   -5.8860  -34.9950 C.3      79 MET   -0.1800
   1279 CG        -75.6680   -4.8330  -34.0140 C.3      79 MET    0.0900
   1280 SD        -74.5020   -3.5270  -33.4920 S.3      79 MET    0.0900
   1281 CE        -75.1300   -2.1320  -34.4030 C.3      79 MET   -0.1400
   1282 HN        -76.2860   -4.5560  -36.8160 H        79 MET    0.0900
   1283 HA        -73.6140   -4.6500  -35.9050 H        79 MET    0.0900
   1284 HB1       -74.4250   -6.5430  -34.4550 H        79 MET   -0.0900
   1285 HB2       -75.9950   -6.4990  -35.3500 H        79 MET   -0.2200
   1286 HG1       -76.0160   -5.3710  -33.1080 H        79 MET    0.0900
   1287 HG2       -76.5430   -4.3470  -34.4920 H        79 MET    0.0900
   1288 HE1       -76.1830   -2.2960  -34.7170 H        79 MET    0.0900
   1289 HE2       -74.5210   -1.9660  -35.3180 H        79 MET    0.5100
   1290 HE3       -75.0980   -1.2170  -33.7750 H        79 MET   -0.5100
   1291 N         -73.9890   -6.7310  -38.1710 N.am     80 ASP   -0.4700
   1292 CA        -73.2250   -7.6610  -39.0000 C.3      80 ASP    0.3100
   1293 C         -72.1450   -6.8680  -39.7430 C.2      80 ASP    0.0700
   1294 O         -70.9900   -7.2920  -39.7810 O.2      80 ASP    0.0900
   1295 CB        -74.1570   -8.4120  -39.9720 C.3      80 ASP   -0.2800
   1296 CG        -73.4510   -9.2390  -41.0300 C.2      80 ASP    0.0900
   1297 OD1       -73.2680   -8.7290  -42.1560 O.co2    80 ASP    0.0900
   1298 OD2       -73.1060  -10.4100  -40.7410 O.co2    80 ASP    0.6200
   1299 HN        -74.8470   -6.4110  -38.5640 H        80 ASP   -0.7600
   1300 HA        -72.7260   -8.3580  -38.3450 H        80 ASP   -0.7600
   1301 HB1       -74.7940   -7.6650  -40.4920 H        80 ASP    0.5100
   1302 HB2       -74.8030   -9.0940  -39.3800 H        80 ASP   -0.5100
   1303 N         -72.5190   -5.7020  -40.3040 N.am     81 TYR   -0.4700
   1304 CA        -71.6110   -4.8290  -41.0390 C.3      81 TYR    0.3100
   1305 C         -70.6670   -4.0150  -40.1470 C.2      81 TYR    0.0700
   1306 O         -69.5090   -3.8280  -40.5200 O.2      81 TYR    0.0900
   1307 CB        -72.3770   -3.9410  -42.0340 C.3      81 TYR   -0.1800
   1308 CG        -72.6960   -4.6440  -43.3380 C.ar     81 TYR    0.0900
   1309 CD1       -71.7340   -4.7820  -44.3340 C.ar     81 TYR    0.0900
   1310 CD2       -73.9590   -5.1790  -43.5720 C.ar     81 TYR    0.0000
   1311 CE1       -72.0250   -5.4200  -45.5410 C.ar     81 TYR   -0.1150
   1312 CE2       -74.2600   -5.8290  -44.7690 C.ar     81 TYR    0.1150
   1313 CZ        -73.2890   -5.9470  -45.7530 C.ar     81 TYR   -0.1150
   1314 OH        -73.5730   -6.5880  -46.9390 O.3      81 TYR    0.1150
   1315 HN        -73.4590   -5.3780  -40.2390 H        81 TYR    0.1100
   1316 HA        -70.9030   -5.4520  -41.5650 H        81 TYR   -0.5400
   1317 HB1       -71.7620   -3.0480  -42.2800 H        81 TYR    0.4300
   1318 HB2       -73.3420   -3.6260  -41.5820 H        81 TYR   -0.1150
   1319 HD1       -70.7410   -4.3890  -44.1700 H        81 TYR    0.1150
   1320 HD2       -74.7220   -5.0910  -42.8110 H        81 TYR   -0.1150
   1321 HE1       -71.2680   -5.5010  -46.3080 H        81 TYR    0.1150
   1322 HE2       -75.2470   -6.2390  -44.9300 H        81 TYR    0.5100
   1323 HH        -72.7490   -6.7090  -47.4150 H        81 TYR   -0.5100
   1324 N         -71.1420   -3.5500  -38.9740 N.am     82 VAL   -0.4700
   1325 CA        -70.3430   -2.7720  -38.0150 C.3      82 VAL    0.3100
   1326 C         -69.2740   -3.6540  -37.3300 C.2      82 VAL    0.0700
   1327 O         -68.1010   -3.2780  -37.3410 O.2      82 VAL    0.0900
   1328 CB        -71.2100   -1.9470  -37.0060 C.3      82 VAL   -0.0900
   1329 CG1       -70.3410   -1.1830  -36.0020 C.3      82 VAL    0.0900
   1330 CG2       -72.1360   -0.9760  -37.7350 C.3      82 VAL   -0.2700
   1331 HN        -72.0850   -3.7200  -38.6970 H        82 VAL    0.0900
   1332 HA        -69.7180   -2.1040  -38.5870 H        82 VAL    0.0900
   1333 HB        -71.8790   -2.6390  -36.4520 H        82 VAL    0.0900
   1334 HG11      -69.6710   -0.4760  -36.5380 H        82 VAL   -0.2700
   1335 HG12      -69.7140   -1.8960  -35.4250 H        82 VAL    0.0900
   1336 HG13      -70.9850   -0.6040  -35.3080 H        82 VAL    0.0900
   1337 HG21      -72.6950   -1.5090  -38.5340 H        82 VAL    0.0900
   1338 HG22      -71.5390   -0.1630  -38.2030 H        82 VAL    0.5100
   1339 HG23      -72.8660   -0.5400  -37.0200 H        82 VAL   -0.5100
   1340 N         -69.6670   -4.8240  -36.7670 N.am     83 ALA   -0.4700
   1341 CA        -68.7620   -5.7560  -36.0800 C.3      83 ALA    0.3100
   1342 C         -67.6800   -6.3470  -36.9660 C.2      83 ALA    0.0700
   1343 O         -66.5450   -6.4820  -36.5070 O.2      83 ALA    0.0900
   1344 CB        -69.5400   -6.8700  -35.4080 C.3      83 ALA   -0.2700
   1345 HN        -70.6210   -5.1110  -36.7970 H        83 ALA    0.0900
   1346 HA        -68.2010   -5.1960  -35.3460 H        83 ALA    0.0900
   1347 HB1       -70.1220   -7.4400  -36.1640 H        83 ALA    0.0900
   1348 HB2       -70.2470   -6.4420  -34.6650 H        83 ALA    0.5100
   1349 HB3       -68.8400   -7.5680  -34.9000 H        83 ALA   -0.5100
   1350 N         -68.0210   -6.7130  -38.2200 N.am     84 SER   -0.4700
   1351 CA        -67.0590   -7.2640  -39.1750 C.3      84 SER    0.3100
   1352 C         -66.0380   -6.2140  -39.6280 C.2      84 SER    0.0700
   1353 O         -64.8710   -6.5500  -39.8230 O.2      84 SER    0.0900
   1354 CB        -67.7680   -7.8970  -40.3680 C.3      84 SER    0.0500
   1355 OG        -68.2710   -9.1780  -40.0330 O.3      84 SER    0.0900
   1356 HN        -68.9550   -6.6240  -38.5540 H        84 SER    0.0900
   1357 HA        -66.4650   -8.0040  -38.6590 H        84 SER   -0.6600
   1358 HB1       -67.0540   -8.0030  -41.2120 H        84 SER    0.4300
   1359 HB2       -68.6180   -7.2520  -40.6800 H        84 SER    0.5100
   1360 HG1       -69.2060   -9.0580  -39.8530 H        84 SER   -0.5100
   1361 N         -66.4620   -4.9420  -39.7480 N.am     85 THR   -0.4700
   1362 CA        -65.5810   -3.8260  -40.0910 C.3      85 THR    0.3100
   1363 C         -64.6840   -3.5430  -38.8830 C.2      85 THR    0.0700
   1364 O         -63.4840   -3.3180  -39.0470 O.2      85 THR    0.0900
   1365 CB        -66.4100   -2.6110  -40.5170 C.3      85 THR    0.1400
   1366 CG2       -65.5630   -1.3990  -40.8660 C.3      85 THR    0.0900
   1367 OG1       -67.1890   -2.9810  -41.6490 O.3      85 THR   -0.6600
   1368 HN        -67.4180   -4.7000  -39.6030 H        85 THR    0.4300
   1369 HA        -64.9340   -4.1430  -40.8960 H        85 THR   -0.2700
   1370 HB        -67.0860   -2.2990  -39.6920 H        85 THR    0.0900
   1371 HG1       -68.0160   -3.3210  -41.3020 H        85 THR    0.0900
   1372 HG21      -64.8780   -1.6410  -41.7070 H        85 THR    0.0900
   1373 HG22      -64.9520   -1.0980  -39.9870 H        85 THR    0.5100
   1374 HG23      -66.2170   -0.5560  -41.1730 H        85 THR   -0.5100
   1375 N         -65.2650   -3.6020  -37.6590 N.am     86 ALA   -0.4700
   1376 CA        -64.5560   -3.4000  -36.3920 C.3      86 ALA    0.3100
   1377 C         -63.4720   -4.4470  -36.2210 C.2      86 ALA    0.0700
   1378 O         -62.4070   -4.1250  -35.7030 O.2      86 ALA    0.0900
   1379 CB        -65.5240   -3.4540  -35.2200 C.3      86 ALA   -0.2700
   1380 HN        -66.2390   -3.7930  -37.5670 H        86 ALA    0.0900
   1381 HA        -64.0690   -2.4370  -36.4310 H        86 ALA    0.0900
   1382 HB1       -66.0300   -4.4430  -35.1870 H        86 ALA    0.0900
   1383 HB2       -66.2970   -2.6640  -35.3300 H        86 ALA    0.5100
   1384 HB3       -64.9720   -3.3070  -34.2670 H        86 ALA   -0.5100
   1385 N         -63.7260   -5.6870  -36.6930 N.am     87 SER   -0.4700
   1386 CA        -62.7760   -6.7890  -36.6570 C.3      87 SER    0.3100
   1387 C         -61.5680   -6.4970  -37.5390 C.2      87 SER    0.0700
   1388 O         -60.4500   -6.5360  -37.0280 O.2      87 SER    0.0900
   1389 CB        -63.4480   -8.1070  -37.0280 C.3      87 SER    0.0500
   1390 OG        -64.2260   -8.5860  -35.9440 O.3      87 SER    0.0900
   1391 HN        -64.6090   -5.9080  -37.1000 H        87 SER    0.0900
   1392 HA        -62.3710   -6.8460  -35.6570 H        87 SER   -0.6600
   1393 HB1       -62.6740   -8.8660  -37.2750 H        87 SER    0.4300
   1394 HB2       -64.1110   -7.9560  -37.9060 H        87 SER    0.5100
   1395 HG1       -64.0890   -9.5360  -35.9200 H        87 SER   -0.5100
   1396 N         -61.7700   -6.1180  -38.8230 N.am     88 ILE   -0.4700
   1397 CA        -60.6440   -5.7540  -39.6960 C.3      88 ILE    0.3100
   1398 C         -59.9440   -4.5070  -39.1590 C.2      88 ILE    0.0700
   1399 O         -58.7210   -4.4090  -39.2510 O.2      88 ILE    0.0900
   1400 CB        -60.9860   -5.6650  -41.2210 C.3      88 ILE   -0.0900
   1401 CG1       -59.7030   -5.6910  -42.0900 C.3      88 ILE    0.0900
   1402 CG2       -61.8900   -4.4620  -41.5680 C.3      88 ILE   -0.2700
   1403 CD        -59.8560   -6.3000  -43.4660 C.3      88 ILE    0.0900
   1404 HN        -62.6800   -6.0690  -39.2280 H        88 ILE    0.0900
   1405 HA        -59.8790   -6.5000  -39.5460 H        88 ILE    0.0900
   1406 HB        -61.5050   -6.5990  -41.5250 H        88 ILE   -0.1800
   1407 HG11      -58.9290   -6.2690  -41.5440 H        88 ILE    0.0900
   1408 HG12      -59.3510   -4.6450  -42.2150 H        88 ILE    0.0900
   1409 HG21      -61.3850   -3.5130  -41.2860 H        88 ILE   -0.2700
   1410 HG22      -62.8470   -4.5350  -41.0090 H        88 ILE    0.0900
   1411 HG23      -62.0930   -4.4460  -42.6600 H        88 ILE    0.0900
   1412 HD1       -60.8250   -5.9900  -43.9150 H        88 ILE    0.0900
   1413 HD2       -59.8370   -7.4080  -43.3940 H        88 ILE    0.5100
   1414 HD3       -59.0330   -5.9540  -44.1270 H        88 ILE   -0.5100
   1415 N         -60.7130   -3.5770  -38.5630 N.am     89 PHE   -0.4700
   1416 CA        -60.1470   -2.3550  -38.0120 C.3      89 PHE    0.3100
   1417 C         -59.2950   -2.5730  -36.7650 C.2      89 PHE    0.0700
   1418 O         -58.2230   -1.9780  -36.6790 O.2      89 PHE    0.0900
   1419 CB        -61.1910   -1.2290  -37.8910 C.3      89 PHE   -0.1800
   1420 CG        -61.5210   -0.5480  -39.2070 C.ar     89 PHE    0.0900
   1421 CD1       -60.7280   -0.7420  -40.3360 C.ar     89 PHE    0.0900
   1422 CD2       -62.6020    0.3230  -39.3040 C.ar     89 PHE    0.0000
   1423 CE1       -61.0250   -0.1030  -41.5420 C.ar     89 PHE   -0.1150
   1424 CE2       -62.8900    0.9740  -40.5100 C.ar     89 PHE    0.1150
   1425 CZ        -62.1050    0.7550  -41.6220 C.ar     89 PHE   -0.1150
   1426 HN        -61.6990   -3.6840  -38.4730 H        89 PHE    0.1150
   1427 HA        -59.3450   -2.0440  -38.6640 H        89 PHE   -0.1150
   1428 HB1       -60.8050   -0.4460  -37.2040 H        89 PHE    0.1150
   1429 HB2       -62.1390   -1.6500  -37.4940 H        89 PHE   -0.1150
   1430 HD1       -59.8710   -1.3970  -40.2790 H        89 PHE    0.1150
   1431 HD2       -63.2260    0.5000  -38.4410 H        89 PHE   -0.1150
   1432 HE1       -60.4110   -0.2790  -42.4120 H        89 PHE    0.1150
   1433 HE2       -63.7310    1.6490  -40.5690 H        89 PHE    0.5100
   1434 HZ        -62.3310    1.2540  -42.5530 H        89 PHE   -0.5100
   1435 N         -59.7180   -3.4920  -35.8540 N.am     90 SER   -0.4700
   1436 CA        -58.9720   -3.8880  -34.6560 C.3      90 SER    0.3100
   1437 C         -57.6440   -4.5200  -35.0800 C.2      90 SER    0.0700
   1438 O         -56.6050   -4.1760  -34.5180 O.2      90 SER    0.0900
   1439 CB        -59.7670   -4.8780  -33.8050 C.3      90 SER    0.0500
   1440 OG        -60.7560   -4.2260  -33.0280 O.3      90 SER    0.0900
   1441 HN        -60.5930   -3.9550  -35.9700 H        90 SER    0.0900
   1442 HA        -58.7590   -2.9950  -34.0880 H        90 SER   -0.6600
   1443 HB1       -59.0750   -5.4110  -33.1180 H        90 SER    0.4300
   1444 HB2       -60.2690   -5.6140  -34.4680 H        90 SER    0.5100
   1445 HG1       -61.4940   -4.0640  -33.6200 H        90 SER   -0.5100
   1446 N         -57.6750   -5.4010  -36.1110 N.am     91 VAL   -0.4700
   1447 CA        -56.4880   -6.0560  -36.6700 C.3      91 VAL    0.3100
   1448 C         -55.5320   -5.0180  -37.3000 C.2      91 VAL    0.0700
   1449 O         -54.3550   -4.9930  -36.9330 O.2      91 VAL    0.0900
   1450 CB        -56.8450   -7.2540  -37.6010 C.3      91 VAL   -0.0900
   1451 CG1       -55.6110   -7.8320  -38.2880 C.3      91 VAL    0.0900
   1452 CG2       -57.5570   -8.3530  -36.8180 C.3      91 VAL   -0.2700
   1453 HN        -58.5360   -5.6470  -36.5480 H        91 VAL    0.0900
   1454 HA        -55.8880   -6.4020  -35.8420 H        91 VAL    0.0900
   1455 HB        -57.5620   -6.9090  -38.3750 H        91 VAL    0.0900
   1456 HG11      -54.8850   -8.1950  -37.5280 H        91 VAL   -0.2700
   1457 HG12      -55.1190   -7.0480  -38.9030 H        91 VAL    0.0900
   1458 HG13      -55.9030   -8.6860  -38.9350 H        91 VAL    0.0900
   1459 HG21      -58.4960   -7.9580  -36.3740 H        91 VAL    0.0900
   1460 HG22      -56.9030   -8.7160  -35.9970 H        91 VAL    0.5100
   1461 HG23      -57.8110   -9.1960  -37.4950 H        91 VAL   -0.5100
   1462 N         -56.0510   -4.1240  -38.1660 N.am     92 PHE   -0.4700
   1463 CA        -55.2700   -3.0620  -38.8090 C.3      92 PHE    0.3100
   1464 C         -54.7170   -2.0490  -37.8180 C.2      92 PHE    0.0700
   1465 O         -53.6210   -1.5370  -38.0330 O.2      92 PHE    0.0900
   1466 CB        -56.1030   -2.3320  -39.8590 C.3      92 PHE   -0.1800
   1467 CG        -55.2900   -1.4890  -40.8070 C.ar     92 PHE    0.0900
   1468 CD1       -54.5910   -2.0720  -41.8580 C.ar     92 PHE    0.0900
   1469 CD2       -55.2510   -0.1070  -40.6760 C.ar     92 PHE    0.0000
   1470 CE1       -53.8540   -1.2900  -42.7500 C.ar     92 PHE   -0.1150
   1471 CE2       -54.5220    0.6770  -41.5760 C.ar     92 PHE    0.1150
   1472 CZ        -53.8230    0.0800  -42.6040 C.ar     92 PHE   -0.1150
   1473 HN        -57.0150   -4.1480  -38.4140 H        92 PHE    0.1150
   1474 HA        -54.4040   -3.5140  -39.2680 H        92 PHE   -0.1150
   1475 HB1       -56.8190   -1.6540  -39.3500 H        92 PHE    0.1150
   1476 HB2       -56.6510   -3.0780  -40.4720 H        92 PHE   -0.1150
   1477 HD1       -54.6180   -3.1440  -41.9870 H        92 PHE    0.1150
   1478 HD2       -55.7910    0.3690  -39.8700 H        92 PHE   -0.1150
   1479 HE1       -53.3050   -1.7590  -43.5540 H        92 PHE    0.1150
   1480 HE2       -54.5060    1.7520  -41.4660 H        92 PHE    0.5100
   1481 HZ        -53.2540    0.6850  -43.2940 H        92 PHE   -0.5100
   1482 N         -55.4720   -1.7470  -36.7440 N.am     93 ILE   -0.4700
   1483 CA        -55.0180   -0.8200  -35.7110 C.3      93 ILE    0.3100
   1484 C         -53.9600   -1.4750  -34.7860 C.2      93 ILE    0.0700
   1485 O         -53.0480   -0.7830  -34.3140 O.2      93 ILE    0.0900
   1486 CB        -56.1850   -0.0470  -35.0030 C.3      93 ILE   -0.0900
   1487 CG1       -55.7470    1.3280  -34.4630 C.3      93 ILE    0.0900
   1488 CG2       -56.9220   -0.8730  -33.9440 C.3      93 ILE   -0.2700
   1489 CD        -55.6790    2.4270  -35.4930 C.3      93 ILE    0.0900
   1490 HN        -56.3760   -2.1440  -36.6070 H        93 ILE    0.0900
   1491 HA        -54.3510   -0.1140  -36.1840 H        93 ILE    0.0900
   1492 HB        -56.9180    0.2680  -35.7760 H        93 ILE   -0.1800
   1493 HG11      -54.7400    1.2170  -34.0080 H        93 ILE    0.0900
   1494 HG12      -56.4670    1.6360  -33.6760 H        93 ILE    0.0900
   1495 HG21      -56.4780   -1.8890  -33.8760 H        93 ILE   -0.2700
   1496 HG22      -57.9930   -0.9720  -34.2200 H        93 ILE    0.0900
   1497 HG23      -56.8340   -0.3800  -32.9520 H        93 ILE    0.0900
   1498 HD1       -56.7020    2.7030  -35.8260 H        93 ILE    0.0900
   1499 HD2       -55.0990    2.0820  -36.3760 H        93 ILE    0.5100
   1500 HD3       -55.1940    3.3260  -35.0560 H        93 ILE   -0.5100
   1501 N         -54.0530   -2.8270  -34.5920 N.am     94 LEU   -0.4700
   1502 CA        -53.1030   -3.6410  -33.8140 C.3      94 LEU    0.3100
   1503 C         -51.7680   -3.7390  -34.5550 C.2      94 LEU    0.0700
   1504 O         -50.7260   -3.5620  -33.9300 O.2      94 LEU    0.0900
   1505 CB        -53.6730   -5.0530  -33.5270 C.3      94 LEU   -0.1800
   1506 CG        -52.7100   -6.1410  -33.0120 C.3      94 LEU    0.0900
   1507 CD1       -52.4420   -5.9960  -31.5330 C.3      94 LEU    0.0900
   1508 CD2       -53.2620   -7.5230  -33.2800 C.3      94 LEU   -0.0900
   1509 HN        -54.8060   -3.3420  -34.9920 H        94 LEU    0.0900
   1510 HA        -52.9080   -3.1240  -32.8860 H        94 LEU   -0.2700
   1511 HB1       -54.1170   -5.4280  -34.4720 H        94 LEU    0.0900
   1512 HB2       -54.4760   -4.9380  -32.7710 H        94 LEU    0.0900
   1513 HG        -51.7490   -6.0640  -33.5630 H        94 LEU    0.0900
   1514 HD11      -53.3520   -6.2590  -30.9520 H        94 LEU   -0.2700
   1515 HD12      -52.1630   -4.9460  -31.3000 H        94 LEU    0.0900
   1516 HD13      -51.6190   -6.6780  -31.2290 H        94 LEU    0.0900
   1517 HD21      -53.4060   -7.6730  -34.3710 H        94 LEU    0.0900
   1518 HD22      -54.2430   -7.6450  -32.7730 H        94 LEU    0.5100
   1519 HD23      -52.5520   -8.2930  -32.9080 H        94 LEU   -0.5100
   1520 N         -51.7990   -4.0200  -35.8810 N.am     95 CYS   -0.4700
   1521 CA        -50.6090   -4.1210  -36.7280 C.3      95 CYS    0.3100
   1522 C         -49.8500   -2.8100  -36.8120 C.2      95 CYS    0.0700
   1523 O         -48.6180   -2.8440  -36.8050 O.2      95 CYS    0.0900
   1524 CB        -50.9460   -4.6580  -38.1150 C.3      95 CYS   -0.1100
   1525 SG        -49.5630   -4.6020  -39.2850 S.3      95 CYS    0.0900
   1526 HN        -52.6630   -4.1730  -36.3530 H        95 CYS    0.0900
   1527 HA        -49.9100   -4.7800  -36.2360 H        95 CYS   -0.2300
   1528 HB1       -51.7890   -4.0600  -38.5230 H        95 CYS    0.1600
   1529 HB2       -51.2850   -5.7100  -38.0050 H        95 CYS    0.5100
   1530 HG1       -49.4110   -3.2880  -39.2200 H        95 CYS   -0.5100
   1531 N         -50.5600   -1.6570  -36.8890 N.am     96 ILE   -0.4700
   1532 CA        -49.9150   -0.3340  -36.9340 C.3      96 ILE    0.3100
   1533 C         -49.1110   -0.0730  -35.6370 C.2      96 ILE    0.0700
   1534 O         -47.9910    0.4530  -35.6990 O.2      96 ILE    0.0900
   1535 CB        -50.8910    0.8090  -37.3620 C.3      96 ILE   -0.0900
   1536 CG1       -51.2090    0.6970  -38.8700 C.3      96 ILE    0.0900
   1537 CG2       -50.3540    2.2140  -37.0030 C.3      96 ILE   -0.2700
   1538 CD        -51.8780    1.9100  -39.5300 C.3      96 ILE    0.0900
   1539 HN        -51.5570   -1.6560  -36.9170 H        96 ILE    0.0900
   1540 HA        -49.0980   -0.3970  -37.6380 H        96 ILE    0.0900
   1541 HB        -51.8670    0.6560  -36.8530 H        96 ILE   -0.1800
   1542 HG11      -51.8810   -0.1750  -39.0100 H        96 ILE    0.0900
   1543 HG12      -50.2540    0.5060  -39.4030 H        96 ILE    0.0900
   1544 HG21      -49.3830    2.3930  -37.5120 H        96 ILE   -0.2700
   1545 HG22      -50.1970    2.2890  -35.9050 H        96 ILE    0.0900
   1546 HG23      -51.0770    2.9910  -37.3310 H        96 ILE    0.0900
   1547 HD1       -51.2270    2.8050  -39.4340 H        96 ILE    0.0900
   1548 HD2       -52.8490    2.1240  -39.0330 H        96 ILE    0.5100
   1549 HD3       -52.0470    1.7080  -40.6090 H        96 ILE   -0.5100
   1550 N         -49.6540   -0.5190  -34.4750 N.am     97 ASP   -0.4700
   1551 CA        -48.9960   -0.4130  -33.1750 C.3      97 ASP    0.3100
   1552 C         -47.7420   -1.2770  -33.1600 C.2      97 ASP    0.0700
   1553 O         -46.6510   -0.7410  -32.9970 O.2      97 ASP    0.0900
   1554 CB        -49.9500   -0.8060  -32.0310 C.3      97 ASP   -0.2800
   1555 CG        -49.2430   -1.1090  -30.7220 C.2      97 ASP    0.0900
   1556 OD1       -48.9300   -0.1510  -29.9830 O.co2    97 ASP    0.0900
   1557 OD2       -48.9700   -2.3040  -30.4560 O.co2    97 ASP    0.6200
   1558 HN        -50.5520   -0.9510  -34.4600 H        97 ASP   -0.7600
   1559 HA        -48.6680    0.6070  -33.0520 H        97 ASP   -0.7600
   1560 HB1       -50.5200   -1.7100  -32.3350 H        97 ASP    0.5100
   1561 HB2       -50.6600    0.0310  -31.8570 H        97 ASP   -0.5100
   1562 N         -47.8700   -2.5870  -33.3520 N.am     98 ARG   -0.4700
   1563 CA        -46.7050   -3.4710  -33.3450 C.3      98 ARG    0.3100
   1564 C         -45.5520   -2.9580  -34.2160 C.2      98 ARG    0.0700
   1565 O         -44.3810   -3.1870  -33.9180 O.2      98 ARG    0.0900
   1566 CB        -47.1030   -4.8830  -33.7840 C.3      98 ARG   -0.1800
   1567 CG        -47.0770   -5.9120  -32.6650 C.3      98 ARG    0.0900
   1568 CD        -48.4770   -6.4090  -32.3410 C.3      98 ARG    0.0900
   1569 NE        -48.7030   -6.4950  -30.8980 N.pl3    98 ARG   -0.1800
   1570 CZ        -49.2110   -7.5580  -30.2860 C.cat    98 ARG    0.0900
   1571 NH1       -49.5450   -8.6340  -30.9830 N.pl3    98 ARG    0.0900
   1572 NH2       -49.3840   -7.5460  -28.9700 N.pl3    98 ARG    0.2000
   1573 HN        -48.7550   -3.0200  -33.5080 H        98 ARG    0.0900
   1574 HA        -46.3040   -3.4890  -32.3420 H        98 ARG    0.0900
   1575 HB1       -46.4030   -5.2130  -34.5810 H        98 ARG   -0.7000
   1576 HB2       -48.1310   -4.8450  -34.2010 H        98 ARG    0.4400
   1577 HG1       -46.6330   -5.4520  -31.7570 H        98 ARG    0.6400
   1578 HG2       -46.4470   -6.7730  -32.9760 H        98 ARG   -0.8000
   1579 HD1       -48.6210   -7.4240  -32.7670 H        98 ARG    0.4600
   1580 HD2       -49.2290   -5.7080  -32.7610 H        98 ARG    0.4600
   1581 HE        -48.4610   -5.7030  -30.3390 H        98 ARG   -0.8000
   1582 HH11      -49.4140   -8.6480  -31.9740 H        98 ARG    0.4600
   1583 HH12      -49.9260   -9.4330  -30.5170 H        98 ARG    0.4600
   1584 HH21      -49.1310   -6.7370  -28.4400 H        98 ARG    0.5100
   1585 HH22      -49.7660   -8.3470  -28.5090 H        98 ARG   -0.5100
   1586 N         -45.9030   -2.2620  -35.2960 N.am     99 TYR   -0.4700
   1587 CA        -44.9580   -1.7380  -36.2630 C.3      99 TYR    0.3100
   1588 C         -44.1630   -0.5890  -35.6570 C.2      99 TYR    0.0700
   1589 O         -42.9380   -0.5860  -35.7300 O.2      99 TYR    0.0900
   1590 CB        -45.7090   -1.2800  -37.5190 C.3      99 TYR   -0.1800
   1591 CG        -44.8080   -0.6310  -38.5450 C.ar     99 TYR    0.0900
   1592 CD1       -44.0580   -1.4020  -39.4280 C.ar     99 TYR    0.0900
   1593 CD2       -44.7060    0.7570  -38.6350 C.ar     99 TYR    0.0000
   1594 CE1       -43.2280   -0.8100  -40.3770 C.ar     99 TYR   -0.1150
   1595 CE2       -43.8710    1.3600  -39.5730 C.ar     99 TYR    0.1150
   1596 CZ        -43.1360    0.5730  -40.4480 C.ar     99 TYR   -0.1150
   1597 OH        -42.3090    1.1530  -41.3860 O.3      99 TYR    0.1150
   1598 HN        -46.8610   -2.0660  -35.4920 H        99 TYR    0.1100
   1599 HA        -44.2520   -2.5180  -36.5060 H        99 TYR   -0.5400
   1600 HB1       -46.4810   -0.5330  -37.2360 H        99 TYR    0.4300
   1601 HB2       -46.1870   -2.1570  -38.0050 H        99 TYR   -0.1150
   1602 HD1       -44.1180   -2.4780  -39.3750 H        99 TYR    0.1150
   1603 HD2       -45.2840    1.3760  -37.9660 H        99 TYR   -0.1150
   1604 HE1       -42.6570   -1.4260  -41.0560 H        99 TYR    0.1150
   1605 HE2       -43.7950    2.4370  -39.6200 H        99 TYR    0.5100
   1606 HH        -42.4890    2.0960  -41.3980 H        99 TYR   -0.5100
   1607 N         -44.8610    0.3870  -35.0440 N.am    100 ARG   -0.4700
   1608 CA        -44.2180    1.5190  -34.3790 C.3     100 ARG    0.3100
   1609 C         -43.5400    1.0880  -33.0710 C.2     100 ARG    0.0700
   1610 O         -42.5480    1.7020  -32.6710 O.2     100 ARG    0.0900
   1611 CB        -45.1750    2.7310  -34.2010 C.3     100 ARG   -0.1800
   1612 CG        -46.5010    2.4610  -33.4760 C.3     100 ARG    0.0900
   1613 CD        -46.7830    3.4900  -32.3980 C.3     100 ARG    0.0900
   1614 NE        -45.8430    3.3590  -31.2780 N.pl3   100 ARG   -0.1800
   1615 CZ        -46.1070    2.7040  -30.1520 C.cat   100 ARG    0.0900
   1616 NH1       -45.1860    2.6160  -29.2000 N.pl3   100 ARG    0.0900
   1617 NH2       -47.2910    2.1370  -29.9660 N.pl3   100 ARG    0.2000
   1618 HN        -45.8570    0.3780  -35.0170 H       100 ARG    0.0900
   1619 HA        -43.3690    1.8080  -34.9790 H       100 ARG    0.0900
   1620 HB1       -45.4150    3.1240  -35.2110 H       100 ARG   -0.7000
   1621 HB2       -44.6300    3.5110  -33.6300 H       100 ARG    0.4400
   1622 HG1       -46.4590    1.4540  -33.0110 H       100 ARG    0.6400
   1623 HG2       -47.3280    2.4810  -34.2180 H       100 ARG   -0.8000
   1624 HD1       -47.8100    3.3490  -31.9990 H       100 ARG    0.4600
   1625 HD2       -46.6740    4.5140  -32.8160 H       100 ARG    0.4600
   1626 HE        -44.9450    3.7900  -31.3690 H       100 ARG   -0.8000
   1627 HH11      -45.4300    2.2580  -28.3000 H       100 ARG    0.4600
   1628 HH12      -44.2480    2.9100  -29.3850 H       100 ARG    0.4600
   1629 HH21      -47.4340    1.5240  -29.1890 H       100 ARG    0.5100
   1630 HH22      -48.0400    2.3240  -30.6010 H       100 ARG   -0.5100
   1631 N         -44.0490    0.0050  -32.4390 N.am    101 SER   -0.4700
   1632 CA        -43.5130   -0.6000  -31.2160 C.3     101 SER    0.3100
   1633 C         -42.1610   -1.2440  -31.5330 C.2     101 SER    0.0700
   1634 O         -41.2370   -1.1900  -30.7200 O.2     101 SER    0.0900
   1635 CB        -44.4770   -1.6580  -30.6800 C.3     101 SER    0.0500
   1636 OG        -44.0100   -2.2530  -29.4790 O.3     101 SER    0.0900
   1637 HN        -44.8560   -0.4520  -32.8000 H       101 SER    0.0900
   1638 HA        -43.3720    0.1840  -30.4880 H       101 SER   -0.6600
   1639 HB1       -44.6020   -2.4590  -31.4400 H       101 SER    0.4300
   1640 HB2       -45.4610   -1.1850  -30.4740 H       101 SER    0.5100
   1641 HG1       -43.1040   -2.5180  -29.6510 H       101 SER   -0.5100
   1642 N         -42.0580   -1.8480  -32.7280 N.am    102 VAL   -0.4700
   1643 CA        -40.8520   -2.4890  -33.2400 C.3     102 VAL    0.3100
   1644 C         -39.8150   -1.4070  -33.6160 C.2     102 VAL    0.0700
   1645 O         -38.6620   -1.4970  -33.1890 O.2     102 VAL    0.0900
   1646 CB        -41.2180   -3.4750  -34.3950 C.3     102 VAL   -0.0900
   1647 CG1       -40.0850   -3.6660  -35.3990 C.3     102 VAL    0.0900
   1648 CG2       -41.6780   -4.8190  -33.8410 C.3     102 VAL   -0.2700
   1649 HN        -42.8380   -1.8820  -33.3470 H       102 VAL    0.0900
   1650 HA        -40.3810   -3.0200  -32.4260 H       102 VAL    0.0900
   1651 HB        -42.1070   -3.0810  -34.9320 H       102 VAL    0.0900
   1652 HG11      -39.1390   -3.9010  -34.8670 H       102 VAL   -0.2700
   1653 HG12      -39.9390   -2.7340  -35.9870 H       102 VAL    0.0900
   1654 HG13      -40.3250   -4.5070  -36.0850 H       102 VAL    0.0900
   1655 HG21      -42.4550   -4.6660  -33.0620 H       102 VAL    0.0900
   1656 HG22      -40.8180   -5.3530  -33.3820 H       102 VAL    0.5100
   1657 HG23      -42.1100   -5.4380  -34.6560 H       102 VAL   -0.5100
   1658 N         -40.2520   -0.3590  -34.3620 N.am    103 GLN   -0.4700
   1659 CA        -39.4140    0.7470  -34.8460 C.3     103 GLN    0.3100
   1660 C         -38.8200    1.6450  -33.7580 C.2     103 GLN    0.0700
   1661 O         -37.6100    1.8780  -33.7530 O.2     103 GLN    0.0900
   1662 CB        -40.1480    1.5790  -35.9210 C.3     103 GLN   -0.1800
   1663 CG        -40.4300    0.8290  -37.2330 C.3     103 GLN    0.0900
   1664 CD        -39.2160    0.6200  -38.1140 C.2     103 GLN    0.0900
   1665 NE2       -39.2640    1.1800  -39.3180 N.am    103 GLN   -0.1800
   1666 OE1       -38.2620   -0.0830  -37.7600 O.2     103 GLN    0.0900
   1667 HN        -41.2100   -0.2940  -34.6270 H       103 GLN    0.0900
   1668 HA        -38.5100    0.3210  -35.2580 H       103 GLN    0.5500
   1669 HB1       -39.5270    2.4690  -36.1560 H       103 GLN   -0.5500
   1670 HB2       -41.1160    1.9180  -35.4980 H       103 GLN   -0.6200
   1671 HG1       -41.1810    1.4060  -37.8140 H       103 GLN    0.3200
   1672 HG2       -40.8500   -0.1680  -36.9840 H       103 GLN    0.3000
   1673 HE21      -38.4940    1.0790  -39.9470 H       103 GLN    0.5100
   1674 HE22      -40.0700    1.7030  -39.5950 H       103 GLN   -0.5100
   1675 N         -39.6660    2.1540  -32.8460 N.am    104 GLN   -0.4700
   1676 CA        -39.2210    3.0270  -31.7660 C.3     104 GLN    0.3100
   1677 C         -39.5070    2.4240  -30.3720 C.2     104 GLN    0.0700
   1678 O         -40.6150    2.5780  -29.8460 O.2     104 GLN    0.0900
   1679 CB        -39.7980    4.4520  -31.9270 C.3     104 GLN   -0.1800
   1680 CG        -39.1230    5.4980  -31.0300 C.3     104 GLN    0.0900
   1681 CD        -39.5980    6.9210  -31.2530 C.2     104 GLN    0.0900
   1682 NE2       -39.0730    7.8340  -30.4520 N.am    104 GLN   -0.1800
   1683 OE1       -40.4190    7.2250  -32.1310 O.2     104 GLN    0.0900
   1684 HN        -40.6420    1.9560  -32.8680 H       104 GLN    0.0900
   1685 HA        -38.1420    3.0570  -31.7870 H       104 GLN    0.5500
   1686 HB1       -40.8810    4.4240  -31.6820 H       104 GLN   -0.5500
   1687 HB2       -39.6770    4.7640  -32.9860 H       104 GLN   -0.6200
   1688 HG1       -38.0290    5.4680  -31.2150 H       104 GLN    0.3200
   1689 HG2       -39.3220    5.2340  -29.9690 H       104 GLN    0.3000
   1690 HE21      -38.5270    7.5530  -29.6620 H       104 GLN    0.5100
   1691 HE22      -39.2210    8.8060  -30.6350 H       104 GLN   -0.5100
   1692 N         -38.5130    1.7500  -29.7410 N.am    105 PRO   -0.2900
   1693 CA        -38.7520    1.1860  -28.3990 C.3     105 PRO    0.0000
   1694 C         -39.0240    2.2910  -27.3730 C.2     105 PRO    0.0900
   1695 O         -39.8590    2.1020  -26.4860 O.2     105 PRO    0.0900
   1696 CB        -37.5390    0.2810  -28.1710 C.3     105 PRO    0.0200
   1697 CG        -36.4740    0.8510  -29.0300 C.3     105 PRO    0.0900
   1698 CD        -37.1430    1.4700  -30.2180 C.3     105 PRO   -0.1800
   1699 HA        -39.7030    0.6790  -28.3690 H       105 PRO    0.0900
   1700 HB1       -37.7660   -0.7650  -28.4670 H       105 PRO    0.0900
   1701 HB2       -37.2330    0.2940  -27.1030 H       105 PRO   -0.1800
   1702 HG1       -35.9000    1.6190  -28.4690 H       105 PRO    0.0900
   1703 HG2       -35.7760    0.0500  -29.3560 H       105 PRO    0.0900
   1704 HD1       -36.6460    2.4150  -30.5180 H       105 PRO    0.5100
   1705 HD2       -37.1770    0.7680  -31.0770 H       105 PRO   -0.5100
   1706 N         -38.3310    3.4480  -27.5000 N.am    106 LEU   -0.4700
   1707 CA        -38.4850    4.6070  -26.6170 C.3     106 LEU    0.3100
   1708 C         -39.6000    5.5570  -27.0920 C.2     106 LEU    0.0700
   1709 O         -39.3450    6.6150  -27.6820 O.2     106 LEU    0.0900
   1710 CB        -37.1150    5.2960  -26.4270 C.3     106 LEU   -0.1800
   1711 CG        -36.0900    4.5390  -25.6010 C.3     106 LEU    0.0900
   1712 CD1       -34.7260    5.0880  -25.8320 C.3     106 LEU    0.0900
   1713 CD2       -36.4210    4.5820  -24.1230 C.3     106 LEU   -0.0900
   1714 HN        -37.6610    3.5640  -28.2290 H       106 LEU    0.0900
   1715 HA        -38.8730    4.2640  -25.6710 H       106 LEU   -0.2700
   1716 HB1       -37.2920    6.2750  -25.9340 H       106 LEU    0.0900
   1717 HB2       -36.6800    5.4720  -27.4330 H       106 LEU    0.0900
   1718 HG        -36.1080    3.4650  -25.8850 H       106 LEU    0.0900
   1719 HD11      -34.6910    6.1600  -25.5450 H       106 LEU   -0.2700
   1720 HD12      -34.4600    5.0000  -26.9080 H       106 LEU    0.0900
   1721 HD13      -33.9850    4.5310  -25.2190 H       106 LEU    0.0900
   1722 HD21      -37.4160    4.1230  -23.9420 H       106 LEU    0.0900
   1723 HD22      -36.4460    5.6360  -23.7730 H       106 LEU    0.5100
   1724 HD23      -35.6580    4.0150  -23.5490 H       106 LEU   -0.5100
   1725 N         -40.8550    5.1540  -26.8190 N.am    107 ARG   -0.4700
   1726 CA        -42.0530    5.9270  -27.1400 C.3     107 ARG    0.3100
   1727 C         -42.6400    6.4300  -25.8120 C.2     107 ARG    0.0700
   1728 O         -43.8590    6.5820  -25.6730 O.2     107 ARG    0.0900
   1729 CB        -43.0790    5.1430  -27.9830 C.3     107 ARG   -0.1800
   1730 CG        -42.7080    5.0000  -29.4590 C.3     107 ARG    0.0900
   1731 CD        -43.0400    6.2330  -30.2790 C.3     107 ARG    0.0900
   1732 NE        -43.5610    5.8820  -31.6020 N.pl3   107 ARG   -0.1800
   1733 CZ        -43.8540    6.7710  -32.5470 C.cat   107 ARG    0.0900
   1734 NH1       -43.6650    8.0690  -32.3360 N.pl3   107 ARG    0.0900
   1735 NH2       -44.3350    6.3670  -33.7160 N.pl3   107 ARG    0.2000
   1736 HN        -41.0280    4.2810  -26.3700 H       107 ARG    0.0900
   1737 HA        -41.7320    6.8050  -27.6820 H       107 ARG    0.0900
   1738 HB1       -44.0570    5.6660  -27.9170 H       107 ARG   -0.7000
   1739 HB2       -43.1840    4.1260  -27.5480 H       107 ARG    0.4400
   1740 HG1       -43.2590    4.1330  -29.8810 H       107 ARG    0.6400
   1741 HG2       -41.6180    4.8040  -29.5350 H       107 ARG   -0.8000
   1742 HD1       -42.1210    6.8410  -30.4270 H       107 ARG    0.4600
   1743 HD2       -43.8160    6.8330  -29.7570 H       107 ARG    0.4600
   1744 HE        -43.7060    4.9150  -31.8070 H       107 ARG   -0.8000
   1745 HH11      -43.2990    8.3830  -31.4600 H       107 ARG    0.4600
   1746 HH12      -43.8890    8.7300  -33.0520 H       107 ARG    0.4600
   1747 HH21      -44.4780    5.3920  -33.8870 H       107 ARG    0.5100
   1748 HH22      -44.5560    7.0370  -34.4250 H       107 ARG   -0.5100
   1749 N         -41.7360    6.7340  -24.8430 N.am    108 TYR   -0.4700
   1750 CA        -41.9910    7.2830  -23.5050 C.3     108 TYR    0.3100
   1751 C         -42.5720    8.7030  -23.6340 C.2     108 TYR    0.0700
   1752 O         -42.7430    9.4030  -22.6340 O.2     108 TYR    0.0900
   1753 CB        -40.6670    7.3680  -22.7030 C.3     108 TYR   -0.1800
   1754 CG        -39.6900    8.3780  -23.2710 C.ar    108 TYR    0.0900
   1755 CD1       -39.6390    9.6800  -22.7810 C.ar    108 TYR    0.0900
   1756 CD2       -38.8470    8.0430  -24.3290 C.ar    108 TYR    0.0000
   1757 CE1       -38.7830   10.6270  -23.3370 C.ar    108 TYR   -0.1150
   1758 CE2       -37.9870    8.9850  -24.8930 C.ar    108 TYR    0.1150
   1759 CZ        -37.9570   10.2730  -24.3900 C.ar    108 TYR   -0.1150
   1760 OH        -37.1070   11.2010  -24.9360 O.3     108 TYR    0.1150
   1761 HN        -40.7700    6.5800  -25.0220 H       108 TYR    0.1100
   1762 HA        -42.6950    6.6360  -23.0030 H       108 TYR   -0.5400
   1763 HB1       -40.1640    6.3770  -22.7160 H       108 TYR    0.4300
   1764 HB2       -40.8860    7.6710  -21.6580 H       108 TYR   -0.1150
   1765 HD1       -40.2730    9.9610  -21.9540 H       108 TYR    0.1150
   1766 HD2       -38.8580    7.0360  -24.7180 H       108 TYR   -0.1150
   1767 HE1       -38.7630   11.6350  -22.9480 H       108 TYR    0.1150
   1768 HE2       -37.3490    8.7100  -25.7180 H       108 TYR    0.5100
   1769 HH        -37.2270   12.0270  -24.4610 H       108 TYR   -0.5100
   1770 N         -42.8540    9.1170  -24.8880 N.am    109 LEU   -0.4700
   1771 CA        -43.4480   10.3880  -25.2920 C.3     109 LEU    0.3100
   1772 C         -44.9950   10.2990  -25.2520 C.2     109 LEU    0.0700
   1773 O         -45.6840   11.1160  -25.8780 O.2     109 LEU    0.0900
   1774 CB        -42.9340   10.7930  -26.6950 C.3     109 LEU   -0.1800
   1775 CG        -43.2940    9.9180  -27.9080 C.3     109 LEU    0.0900
   1776 CD1       -44.1840   10.6790  -28.8760 C.3     109 LEU    0.0900
   1777 CD2       -42.0430    9.4640  -28.6300 C.3     109 LEU   -0.0900
   1778 HN        -42.6480    8.5200  -25.6560 H       109 LEU    0.0900
   1779 HA        -43.1770   11.1350  -24.5600 H       109 LEU   -0.2700
   1780 HB1       -41.8280   10.8310  -26.6380 H       109 LEU    0.0900
   1781 HB2       -43.3230   11.8120  -26.9020 H       109 LEU    0.0900
   1782 HG        -43.8260    9.0070  -27.5590 H       109 LEU    0.0900
   1783 HD11      -43.6620   11.5880  -29.2410 H       109 LEU   -0.2700
   1784 HD12      -45.1210   10.9880  -28.3660 H       109 LEU    0.0900
   1785 HD13      -44.4290   10.0360  -29.7500 H       109 LEU    0.0900
   1786 HD21      -41.4000    8.8710  -27.9450 H       109 LEU    0.0900
   1787 HD22      -41.4660   10.3460  -28.9810 H       109 LEU    0.5100
   1788 HD23      -42.3170    8.8270  -29.4980 H       109 LEU   -0.5100
   1789 N         -45.5410    9.3000  -24.5590 N.am    110 LYS   -0.4700
   1790 CA        -46.9960    9.1680  -24.4470 C.3     110 LYS    0.3100
   1791 C         -47.7250    8.5010  -25.6170 C.2     110 LYS    0.0700
   1792 O         -48.9050    8.7580  -25.8600 O.2     110 LYS    0.0900
   1793 CB        -47.6300   10.5170  -24.0920 C.3     110 LYS   -0.1800
   1794 CG        -47.7580   10.7730  -22.6000 C.3     110 LYS    0.0900
   1795 CD        -46.6010   10.1580  -21.8320 C.3     110 LYS    0.0900
   1796 CE        -47.0120    9.7880  -20.4170 C.3     110 LYS   -0.1800
   1797 NZ        -45.8340    9.6530  -19.5140 N.4     110 LYS    0.0900
   1798 HN        -44.9940    8.6100  -24.0920 H       110 LYS    0.0900
   1799 HA        -47.2090    8.4400  -23.6770 H       110 LYS   -0.1800
   1800 HB1       -48.6430   10.5580  -24.5440 H       110 LYS    0.0900
   1801 HB2       -47.0070   11.3230  -24.5340 H       110 LYS    0.0900
   1802 HG1       -48.7110   10.3350  -22.2360 H       110 LYS    0.2100
   1803 HG2       -47.7740   11.8690  -22.4190 H       110 LYS    0.0500
   1804 HD1       -45.7620   10.8860  -21.7900 H       110 LYS    0.0500
   1805 HD2       -46.2560    9.2440  -22.3630 H       110 LYS   -0.3000
   1806 HE1       -47.5450    8.8140  -20.4240 H       110 LYS    0.3300
   1807 HE2       -47.6690   10.5800  -19.9990 H       110 LYS    0.3300
   1808 HZ1       -45.3190   10.5550  -19.4780 H       110 LYS    0.3300
   1809 HZ2       -45.2050    8.9080  -19.8750 H       110 LYS    0.5100
   1810 HZ3       -46.1570    9.4000  -18.5590 H       110 LYS   -0.5100
   1811 N         -47.0120    7.6360  -26.3320 N.am    111 TYR   -0.4700
   1812 CA        -47.5580    6.8330  -27.4270 C.3     111 TYR    0.3100
   1813 C         -47.9160    5.3550  -27.2230 C.2     111 TYR    0.0700
   1814 O         -48.8170    4.8500  -27.8970 O.2     111 TYR    0.0900
   1815 CB        -46.5170    6.9800  -28.5480 C.3     111 TYR   -0.1800
   1816 CG        -47.1110    7.4330  -29.8630 C.ar    111 TYR    0.0900
   1817 CD1       -46.9480    8.7400  -30.3120 C.ar    111 TYR    0.0900
   1818 CD2       -47.8440    6.5530  -30.6600 C.ar    111 TYR    0.0000
   1819 CE1       -47.4930    9.1620  -31.5240 C.ar    111 TYR   -0.1150
   1820 CE2       -48.4020    6.9660  -31.8690 C.ar    111 TYR    0.1150
   1821 CZ        -48.2230    8.2730  -32.2980 C.ar    111 TYR   -0.1150
   1822 OH        -48.7660    8.6930  -33.4900 O.3     111 TYR    0.1150
   1823 HN        -46.0430    7.4940  -26.1460 H       111 TYR    0.1100
   1824 HA        -48.5220    7.2220  -27.7190 H       111 TYR   -0.5400
   1825 HB1       -46.0280    5.9990  -28.7260 H       111 TYR    0.4300
   1826 HB2       -45.7590    7.7370  -28.2500 H       111 TYR   -0.1150
   1827 HD1       -46.3900    9.4400  -29.7090 H       111 TYR    0.1150
   1828 HD2       -47.9810    5.5330  -30.3340 H       111 TYR   -0.1150
   1829 HE1       -47.3460   10.1780  -31.8590 H       111 TYR    0.1150
   1830 HE2       -48.9700    6.2710  -32.4690 H       111 TYR    0.5100
   1831 HH        -49.0930    7.9200  -33.9560 H       111 TYR   -0.5100
   1832 N         -47.1720    4.7010  -26.3280 N.am    112 ARG   -0.4700
   1833 CA        -47.4350    3.3420  -25.8830 C.3     112 ARG    0.3100
   1834 C         -48.0430    3.4530  -24.4940 C.2     112 ARG    0.0700
   1835 O         -47.3830    3.2470  -23.4750 O.2     112 ARG    0.0900
   1836 CB        -46.1420    2.5290  -25.8330 C.3     112 ARG   -0.1800
   1837 CG        -46.3550    1.0260  -25.7410 C.3     112 ARG    0.0900
   1838 CD        -46.9280    0.4700  -27.0340 C.3     112 ARG    0.0900
   1839 NE        -46.2880   -0.7890  -27.4170 N.pl3   112 ARG   -0.1800
   1840 CZ        -46.7910   -1.9900  -27.1550 C.cat   112 ARG    0.0900
   1841 NH1       -47.9420   -2.1040  -26.5060 N.pl3   112 ARG    0.0900
   1842 NH2       -46.1430   -3.0800  -27.5400 N.pl3   112 ARG    0.2000
   1843 HN        -46.3760    5.1330  -25.9120 H       112 ARG    0.0900
   1844 HA        -48.1330    2.8940  -26.5730 H       112 ARG    0.0900
   1845 HB1       -45.5560    2.8540  -24.9480 H       112 ARG   -0.7000
   1846 HB2       -45.5560    2.7440  -26.7510 H       112 ARG    0.4400
   1847 HG1       -47.0570    0.8080  -24.9080 H       112 ARG    0.6400
   1848 HG2       -45.3840    0.5320  -25.5310 H       112 ARG   -0.8000
   1849 HD1       -46.7650    1.1960  -27.8600 H       112 ARG    0.4600
   1850 HD2       -48.0140    0.2720  -26.9090 H       112 ARG    0.4600
   1851 HE        -45.4180   -0.7410  -27.9050 H       112 ARG   -0.8000
   1852 HH11      -48.4340   -1.2840  -26.2130 H       112 ARG    0.4600
   1853 HH12      -48.3190   -3.0110  -26.3110 H       112 ARG    0.4600
   1854 HH21      -46.4380   -3.9790  -27.2170 H       112 ARG    0.5100
   1855 HH22      -45.3560   -3.0040  -28.1540 H       112 ARG   -0.5100
   1856 N         -49.3230    3.8010  -24.4840 N.am    113 THR   -0.4700
   1857 CA        -50.0740    4.2070  -23.2930 C.3     113 THR    0.3100
   1858 C         -51.5820    4.1810  -23.6200 C.2     113 THR    0.0700
   1859 O         -51.9570    4.1840  -24.7970 O.2     113 THR    0.0900
   1860 CB        -49.5970    5.4820  -22.5460 C.3     113 THR    0.1400
   1861 CG2       -49.6930    6.7340  -23.3940 C.3     113 THR    0.0900
   1862 OG1       -50.3420    5.6530  -21.3380 O.3     113 THR   -0.6600
   1863 HN        -49.8530    3.8010  -25.3270 H       113 THR    0.4300
   1864 HA        -50.0330    3.3720  -22.6110 H       113 THR   -0.2700
   1865 HB        -48.5190    5.3870  -22.2920 H       113 THR    0.0900
   1866 HG1       -49.8160    6.2340  -20.7840 H       113 THR    0.0900
   1867 HG21      -50.7460    6.9050  -23.7040 H       113 THR    0.0900
   1868 HG22      -49.0680    6.6210  -24.3070 H       113 THR    0.5100
   1869 HG23      -49.3470    7.6130  -22.8100 H       113 THR   -0.5100
   1870 N         -52.4380    4.1410  -22.5740 N.am    114 LYS   -0.4700
   1871 CA        -53.9020    4.1220  -22.6680 C.3     114 LYS    0.3100
   1872 C         -54.4430    5.3260  -23.4380 C.2     114 LYS    0.0700
   1873 O         -55.3350    5.1600  -24.2650 O.2     114 LYS    0.0900
   1874 CB        -54.5410    4.0690  -21.2670 C.3     114 LYS   -0.1800
   1875 CG        -54.2550    2.7830  -20.4960 C.3     114 LYS    0.0900
   1876 CD        -54.7610    2.8580  -19.0590 C.3     114 LYS    0.0900
   1877 CE        -53.6690    3.1960  -18.0720 C.3     114 LYS   -0.1800
   1878 NZ        -54.1430    3.0780  -16.6680 N.4     114 LYS    0.0900
   1879 HN        -52.0870    4.1220  -21.6420 H       114 LYS    0.0900
   1880 HA        -54.1870    3.2530  -23.2410 H       114 LYS   -0.1800
   1881 HB1       -55.6410    4.1720  -21.3800 H       114 LYS    0.0900
   1882 HB2       -54.1570    4.9260  -20.6730 H       114 LYS    0.0900
   1883 HG1       -53.1590    2.6030  -20.4850 H       114 LYS    0.2100
   1884 HG2       -54.7530    1.9340  -21.0110 H       114 LYS    0.0500
   1885 HD1       -55.2020    1.8760  -18.7830 H       114 LYS    0.0500
   1886 HD2       -55.5520    3.6360  -18.9980 H       114 LYS   -0.3000
   1887 HE1       -53.3320    4.2430  -18.2280 H       114 LYS    0.3300
   1888 HE2       -52.8150    2.4970  -18.2010 H       114 LYS    0.3300
   1889 HZ1       -54.4570    2.1030  -16.4890 H       114 LYS    0.3300
   1890 HZ2       -54.9380    3.7310  -16.5150 H       114 LYS    0.5100
   1891 HZ3       -53.3670    3.3180  -16.0180 H       114 LYS   -0.5100
   1892 N         -53.8760    6.5340  -23.1930 N.am    115 THR   -0.4700
   1893 CA        -54.2690    7.7890  -23.8500 C.3     115 THR    0.3100
   1894 C         -54.1000    7.8010  -25.3790 C.2     115 THR    0.0700
   1895 O         -54.7710    8.5810  -26.0590 O.2     115 THR    0.0900
   1896 CB        -53.7610    9.0440  -23.0890 C.3     115 THR    0.1400
   1897 CG2       -52.2400    9.1550  -23.0360 C.3     115 THR    0.0900
   1898 OG1       -54.3030   10.2200  -23.6900 O.3     115 THR   -0.6600
   1899 HN        -53.1380    6.6250  -22.5300 H       115 THR    0.4300
   1900 HA        -55.3470    7.8050  -23.9040 H       115 THR   -0.2700
   1901 HB        -54.0830    9.0000  -22.0260 H       115 THR    0.0900
   1902 HG1       -54.5730    9.9650  -24.5750 H       115 THR    0.0900
   1903 HG21      -51.8120    9.0290  -24.0530 H       115 THR    0.0900
   1904 HG22      -51.8260    8.3630  -22.3760 H       115 THR    0.5100
   1905 HG23      -51.9460   10.1550  -22.6500 H       115 THR   -0.5100
   1906 N         -53.2310    6.9190  -25.9190 N.am    116 ARG   -0.4700
   1907 CA        -52.9920    6.7810  -27.3550 C.3     116 ARG    0.3100
   1908 C         -53.6130    5.4890  -27.9130 C.2     116 ARG    0.0700
   1909 O         -53.9740    5.4480  -29.0930 O.2     116 ARG    0.0900
   1910 CB        -51.4880    6.8590  -27.6690 C.3     116 ARG   -0.1800
   1911 CG        -51.1610    7.4120  -29.0550 C.3     116 ARG    0.0900
   1912 CD        -51.2280    8.9270  -29.0930 C.3     116 ARG    0.0900
   1913 NE        -50.7150    9.4630  -30.3540 N.pl3   116 ARG   -0.1800
   1914 CZ        -50.7010   10.7550  -30.6670 C.cat   116 ARG    0.0900
   1915 NH1       -51.1780   11.6580  -29.8160 N.pl3   116 ARG    0.0900
   1916 NH2       -50.2140   11.1560  -31.8330 N.pl3   116 ARG    0.2000
   1917 HN        -52.6970    6.3050  -25.3420 H       116 ARG    0.0900
   1918 HA        -53.5210    7.5760  -27.8600 H       116 ARG    0.0900
   1919 HB1       -51.0610    5.8370  -27.5900 H       116 ARG   -0.7000
   1920 HB2       -51.0060    7.5100  -26.9090 H       116 ARG    0.4400
   1921 HG1       -51.8870    7.0000  -29.7880 H       116 ARG    0.6400
   1922 HG2       -50.1390    7.0880  -29.3410 H       116 ARG   -0.8000
   1923 HD1       -50.6130    9.3500  -28.2700 H       116 ARG    0.4600
   1924 HD2       -52.2840    9.2580  -28.9890 H       116 ARG    0.4600
   1925 HE        -50.3520    8.8160  -31.0230 H       116 ARG   -0.8000
   1926 HH11      -51.5500   11.3680  -28.9350 H       116 ARG    0.4600
   1927 HH12      -51.1640   12.6280  -30.0590 H       116 ARG    0.4600
   1928 HH21      -49.8550   10.4860  -32.4830 H       116 ARG    0.5100
   1929 HH22      -50.2060   12.1300  -32.0630 H       116 ARG   -0.5100
   1930 N         -53.7480    4.4430  -27.0640 N.am    117 ALA   -0.4700
   1931 CA        -54.3500    3.1670  -27.4420 C.3     117 ALA    0.3100
   1932 C         -55.8730    3.3030  -27.4930 C.2     117 ALA    0.0700
   1933 O         -56.4650    2.9940  -28.5270 O.2     117 ALA    0.0900
   1934 CB        -53.9430    2.0710  -26.4640 C.3     117 ALA   -0.2700
   1935 HN        -53.4340    4.5010  -26.1210 H       117 ALA    0.0900
   1936 HA        -54.0180    2.9220  -28.4390 H       117 ALA    0.0900
   1937 HB1       -54.2780    2.3310  -25.4370 H       117 ALA    0.0900
   1938 HB2       -52.8370    1.9610  -26.4590 H       117 ALA    0.5100
   1939 HB3       -54.4130    1.1090  -26.7580 H       117 ALA   -0.5100
   1940 N         -56.5010    3.8170  -26.4010 N.am    118 SER   -0.4700
   1941 CA        -57.9540    4.0300  -26.3010 C.3     118 SER    0.3100
   1942 C         -58.4800    5.1360  -27.2310 C.2     118 SER    0.0700
   1943 O         -59.6740    5.1650  -27.5220 O.2     118 SER    0.0900
   1944 CB        -58.3840    4.2650  -24.8540 C.3     118 SER    0.0500
   1945 OG        -57.9960    3.1810  -24.0240 O.3     118 SER    0.0900
   1946 HN        -55.9840    4.0810  -25.5920 H       118 SER    0.0900
   1947 HA        -58.4450    3.1540  -26.6970 H       118 SER   -0.6600
   1948 HB1       -59.4890    4.3690  -24.8070 H       118 SER    0.4300
   1949 HB2       -57.9090    5.1930  -24.4710 H       118 SER    0.5100
   1950 HG1       -58.5510    2.4400  -24.2780 H       118 SER   -0.5100
   1951 N         -57.5870    6.0230  -27.7220 N.am    119 ALA   -0.4700
   1952 CA        -57.9260    7.0790  -28.6730 C.3     119 ALA    0.3100
   1953 C         -58.0670    6.4810  -30.0700 C.2     119 ALA    0.0700
   1954 O         -58.9100    6.9380  -30.8400 O.2     119 ALA    0.0900
   1955 CB        -56.8480    8.1480  -28.6800 C.3     119 ALA   -0.2700
   1956 HN        -56.6300    5.9940  -27.4470 H       119 ALA    0.0900
   1957 HA        -58.8750    7.5030  -28.3800 H       119 ALA    0.0900
   1958 HB1       -55.8720    7.7050  -28.9730 H       119 ALA    0.0900
   1959 HB2       -56.7460    8.5900  -27.6650 H       119 ALA    0.5100
   1960 HB3       -57.1090    8.9430  -29.4100 H       119 ALA   -0.5100
   1961 N         -57.2440    5.4560  -30.3910 N.am    120 THR   -0.4700
   1962 CA        -57.2670    4.7550  -31.6790 C.3     120 THR    0.3100
   1963 C         -58.2300    3.5630  -31.7120 C.2     120 THR    0.0700
   1964 O         -58.5820    3.1080  -32.7980 O.2     120 THR    0.0900
   1965 CB        -55.8550    4.4850  -32.2400 C.3     120 THR    0.1400
   1966 CG2       -55.2230    5.7300  -32.8580 C.3     120 THR    0.0900
   1967 OG1       -55.0120    3.9770  -31.2070 O.3     120 THR   -0.6600
   1968 HN        -56.5630    5.1230  -29.7440 H       120 THR    0.4300
   1969 HA        -57.8240    5.3680  -32.3720 H       120 THR   -0.2700
   1970 HB        -55.9120    3.7360  -33.0590 H       120 THR    0.0900
   1971 HG1       -54.7310    4.7400  -30.6980 H       120 THR    0.0900
   1972 HG21      -55.1330    6.5320  -32.0940 H       120 THR    0.0900
   1973 HG22      -55.8570    6.1040  -33.6900 H       120 THR    0.5100
   1974 HG23      -54.2080    5.4890  -33.2400 H       120 THR   -0.5100
   1975 N         -58.7070    3.1080  -30.5520 N.am    121 ILE   -0.4700
   1976 CA        -59.6820    2.0150  -30.4960 C.3     121 ILE    0.3100
   1977 C         -61.1280    2.5210  -30.4180 C.2     121 ILE    0.0700
   1978 O         -62.0730    1.7490  -30.4980 O.2     121 ILE    0.0900
   1979 CB        -59.4140    1.0780  -29.3050 C.3     121 ILE   -0.0900
   1980 CG1       -59.5720    1.8330  -27.9860 C.3     121 ILE    0.0900
   1981 CG2       -58.0240    0.4670  -29.4100 C.3     121 ILE   -0.2700
   1982 CD        -60.1400    0.9930  -26.8640 C.3     121 ILE    0.0900
   1983 HN        -58.4220    3.4880  -29.6750 H       121 ILE    0.0900
   1984 HA        -59.6160    1.4650  -31.4240 H       121 ILE    0.0900
   1985 HB        -60.1730    0.2670  -29.2950 H       121 ILE   -0.1800
   1986 HG11      -60.2470    2.6980  -28.1550 H       121 ILE    0.0900
   1987 HG12      -58.5750    2.2100  -27.6740 H       121 ILE    0.0900
   1988 HG21      -57.2980    1.2270  -29.7710 H       121 ILE   -0.2700
   1989 HG22      -58.0360   -0.3800  -30.1300 H       121 ILE    0.0900
   1990 HG23      -57.6930    0.1050  -28.4130 H       121 ILE    0.0900
   1991 HD1       -59.4750    0.1260  -26.6600 H       121 ILE    0.0900
   1992 HD2       -61.1440    0.6110  -27.1480 H       121 ILE    0.5100
   1993 HD3       -60.2200    1.6030  -25.9380 H       121 ILE   -0.5100
   1994 N         -61.2720    3.8330  -30.2540 N.am    122 LEU   -0.4700
   1995 CA        -62.5580    4.5200  -30.1480 C.3     122 LEU    0.3100
   1996 C         -62.8290    5.1010  -31.5390 C.2     122 LEU    0.0700
   1997 O         -63.9270    4.9310  -32.0680 O.2     122 LEU    0.0900
   1998 CB        -62.5260    5.6280  -29.0780 C.3     122 LEU   -0.1800
   1999 CG        -63.8790    6.1980  -28.6620 C.3     122 LEU    0.0900
   2000 CD1       -64.1440    5.9490  -27.1960 C.3     122 LEU    0.0900
   2001 CD2       -63.9650    7.6800  -28.9770 C.3     122 LEU   -0.0900
   2002 HN        -60.4760    4.4290  -30.1960 H       122 LEU    0.0900
   2003 HA        -63.3050    3.7820  -29.8930 H       122 LEU   -0.2700
   2004 HB1       -61.9100    6.4640  -29.4730 H       122 LEU    0.0900
   2005 HB2       -62.0360    5.2150  -28.1730 H       122 LEU    0.0900
   2006 HG        -64.6790    5.7180  -29.2650 H       122 LEU    0.0900
   2007 HD11      -63.3560    6.4320  -26.5770 H       122 LEU   -0.2700
   2008 HD12      -64.1370    4.8570  -26.9900 H       122 LEU    0.0900
   2009 HD13      -65.1290    6.3770  -26.9110 H       122 LEU    0.0900
   2010 HD21      -63.8350    7.8470  -30.0680 H       122 LEU    0.0900
   2011 HD22      -63.1640    8.2290  -28.4370 H       122 LEU    0.5100
   2012 HD23      -64.9580    8.0740  -28.6740 H       122 LEU   -0.5100
   2013 N         -61.7920    5.7080  -32.1390 N.am    123 GLY   -0.4700
   2014 CA        -61.8120    6.2780  -33.4820 C.3     123 GLY    0.3100
   2015 C         -62.0140    5.2370  -34.5670 C.2     123 GLY   -0.0200
   2016 O         -62.5650    5.5510  -35.6280 O.2     123 GLY    0.0900
   2017 HN        -60.9200    5.8000  -31.6670 H       123 GLY    0.0900
   2018 HA1       -60.8680    6.7750  -33.6440 H       123 GLY    0.5100
   2019 HA2       -62.6220    6.9910  -33.5260 H       123 GLY   -0.5100
   2020 N         -61.5790    3.9800  -34.3050 N.am    124 ALA   -0.4700
   2021 CA        -61.7530    2.8440  -35.2100 C.3     124 ALA    0.3100
   2022 C         -63.2250    2.4250  -35.2500 C.2     124 ALA    0.0700
   2023 O         -63.7170    2.0690  -36.3200 O.2     124 ALA    0.0900
   2024 CB        -60.8840    1.6730  -34.7760 C.3     124 ALA   -0.2700
   2025 HN        -61.1050    3.7690  -33.4530 H       124 ALA    0.0900
   2026 HA        -61.4810    3.1650  -36.2040 H       124 ALA    0.0900
   2027 HB1       -61.1610    1.3510  -33.7490 H       124 ALA    0.0900
   2028 HB2       -59.8150    1.9740  -34.7770 H       124 ALA    0.5100
   2029 HB3       -61.0320    0.8150  -35.4670 H       124 ALA   -0.5100
   2030 N         -63.9370    2.5100  -34.1030 N.am    125 TRP   -0.4700
   2031 CA        -65.3630    2.1900  -34.0280 C.3     125 TRP    0.3100
   2032 C         -66.2490    3.2800  -34.6460 C.2     125 TRP    0.0700
   2033 O         -67.4290    3.0320  -34.9080 O.2     125 TRP    0.0900
   2034 CB        -65.7890    1.8620  -32.5950 C.3     125 TRP   -0.1800
   2035 CG        -65.2850    0.5370  -32.1220 C.ar    125 TRP    0.0900
   2036 CD1       -64.0300    0.2540  -31.6770 C.ar    125 TRP    0.0900
   2037 CD2       -66.0210   -0.6930  -32.0530 C.ar    125 TRP   -0.0300
   2038 CE2       -65.1470   -1.6750  -31.5340 C.ar    125 TRP   -0.1500
   2039 CE3       -67.3360   -1.0610  -32.3760 C.ar    125 TRP    0.2200
   2040 NE1       -63.9400   -1.0680  -31.3160 N.ar    125 TRP   -0.5100
   2041 CZ2       -65.5460   -3.0030  -31.3330 C.ar    125 TRP    0.3700
   2042 CZ3       -67.7290   -2.3790  -32.1810 C.ar    125 TRP    0.2400
   2043 CH2       -66.8390   -3.3350  -31.6700 C.ar    125 TRP    0.1100
   2044 HN        -63.5140    2.7970  -33.2470 H       125 TRP   -0.2500
   2045 HA        -65.5460    1.3440  -34.6730 H       125 TRP    0.1700
   2046 HB1       -66.8990    1.8540  -32.5430 H       125 TRP   -0.2000
   2047 HB2       -65.3970    2.6490  -31.9150 H       125 TRP    0.1400
   2048 HD1       -63.2210    0.9670  -31.6180 H       125 TRP   -0.2700
   2049 HE1       -63.1420   -1.5040  -30.9590 H       125 TRP    0.1600
   2050 HE3       -68.0430   -0.3460  -32.7700 H       125 TRP   -0.1400
   2051 HZ2       -64.8790   -3.7510  -30.9310 H       125 TRP    0.1400
   2052 HZ3       -68.7390   -2.6740  -32.4280 H       125 TRP    0.5100
   2053 HH2       -67.1750   -4.3530  -31.5380 H       125 TRP   -0.5100
   2054 N         -65.6760    4.4790  -34.9020 N.am    126 PHE   -0.4700
   2055 CA        -66.3530    5.6020  -35.5520 C.3     126 PHE    0.3100
   2056 C         -66.4510    5.3240  -37.0520 C.2     126 PHE    0.0700
   2057 O         -67.4950    5.5770  -37.6470 O.2     126 PHE    0.0900
   2058 CB        -65.6100    6.9270  -35.2750 C.3     126 PHE   -0.1800
   2059 CG        -66.1220    8.1450  -36.0130 C.ar    126 PHE    0.0900
   2060 CD1       -67.2420    8.8350  -35.5600 C.ar    126 PHE    0.0900
   2061 CD2       -65.4610    8.6230  -37.1420 C.ar    126 PHE    0.0000
   2062 CE1       -67.7090    9.9680  -36.2380 C.ar    126 PHE   -0.1150
   2063 CE2       -65.9270    9.7570  -37.8190 C.ar    126 PHE    0.1150
   2064 CZ        -67.0460   10.4230  -37.3620 C.ar    126 PHE   -0.1150
   2065 HN        -64.7280    4.6540  -34.6490 H       126 PHE    0.1150
   2066 HA        -67.3600    5.6510  -35.1670 H       126 PHE   -0.1150
   2067 HB1       -64.5450    6.8050  -35.5640 H       126 PHE    0.1150
   2068 HB2       -65.6890    7.1580  -34.1910 H       126 PHE   -0.1150
   2069 HD1       -67.7570    8.4930  -34.6750 H       126 PHE    0.1150
   2070 HD2       -64.5790    8.1140  -37.4990 H       126 PHE   -0.1150
   2071 HE1       -68.5890   10.4840  -35.8840 H       126 PHE    0.1150
   2072 HE2       -65.4090   10.1090  -38.6990 H       126 PHE    0.5100
   2073 HZ        -67.4020   11.3000  -37.8830 H       126 PHE   -0.5100
   2074 N         -65.3760    4.7800  -37.6560 N.am    127 LEU   -0.4700
   2075 CA        -65.3550    4.4210  -39.0720 C.3     127 LEU    0.3100
   2076 C         -66.1710    3.1450  -39.3630 C.2     127 LEU    0.0700
   2077 O         -66.5660    2.9110  -40.5090 O.2     127 LEU    0.0900
   2078 CB        -63.9130    4.2740  -39.5740 C.3     127 LEU   -0.1800
   2079 CG        -63.4830    5.2480  -40.6700 C.3     127 LEU    0.0900
   2080 CD1       -61.9860    5.1920  -40.8850 C.3     127 LEU    0.0900
   2081 CD2       -64.2070    4.9740  -41.9900 C.3     127 LEU   -0.0900
   2082 HN        -64.5340    4.5980  -37.1540 H       127 LEU    0.0900
   2083 HA        -65.8650    5.1980  -39.6220 H       127 LEU   -0.2700
   2084 HB1       -63.7910    3.2420  -39.9660 H       127 LEU    0.0900
   2085 HB2       -63.2340    4.4120  -38.7070 H       127 LEU    0.0900
   2086 HG        -63.7730    6.2790  -40.3780 H       127 LEU    0.0900
   2087 HD11      -61.6810    4.1670  -41.1860 H       127 LEU   -0.2700
   2088 HD12      -61.4590    5.4560  -39.9430 H       127 LEU    0.0900
   2089 HD13      -61.6920    5.9000  -41.6890 H       127 LEU    0.0900
   2090 HD21      -65.3020    4.8980  -41.8160 H       127 LEU    0.0900
   2091 HD22      -63.8510    4.0150  -42.4250 H       127 LEU    0.5100
   2092 HD23      -64.0180    5.8030  -42.7040 H       127 LEU   -0.5100
   2093 N         -66.4270    2.3330  -38.3190 N.am    128 SER   -0.4700
   2094 CA        -67.1970    1.0960  -38.3860 C.3     128 SER    0.3100
   2095 C         -68.6890    1.3450  -38.2090 C.2     128 SER    0.0700
   2096 O         -69.4920    0.7330  -38.9150 O.2     128 SER    0.0900
   2097 CB        -66.7090    0.1020  -37.3380 C.3     128 SER    0.0500
   2098 OG        -65.3840   -0.3110  -37.6230 O.3     128 SER    0.0900
   2099 HN        -66.0830    2.5560  -37.4100 H       128 SER    0.0900
   2100 HA        -67.0800    0.6830  -39.3770 H       128 SER   -0.6600
   2101 HB1       -67.3680   -0.7920  -37.3330 H       128 SER    0.4300
   2102 HB2       -66.7270    0.5780  -36.3340 H       128 SER    0.5100
   2103 HG1       -64.8280    0.4530  -37.4550 H       128 SER   -0.5100
   2104 N         -69.0690    2.2440  -37.2710 N.am    129 PHE   -0.4700
   2105 CA        -70.4670    2.5900  -37.0150 C.3     129 PHE    0.3100
   2106 C         -71.1030    3.4430  -38.1140 C.2     129 PHE    0.0700
   2107 O         -72.3160    3.6600  -38.0880 O.2     129 PHE    0.0900
   2108 CB        -70.6640    3.2210  -35.6280 C.3     129 PHE   -0.1800
   2109 CG        -71.2660    2.2690  -34.6220 C.ar    129 PHE    0.0900
   2110 CD1       -72.5800    1.8350  -34.7510 C.ar    129 PHE    0.0900
   2111 CD2       -70.5260    1.8210  -33.5360 C.ar    129 PHE    0.0000
   2112 CE1       -73.1350    0.9490  -33.8230 C.ar    129 PHE   -0.1150
   2113 CE2       -71.0870    0.9440  -32.6010 C.ar    129 PHE    0.1150
   2114 CZ        -72.3870    0.5090  -32.7540 C.ar    129 PHE   -0.1150
   2115 HN        -68.4000    2.7170  -36.7050 H       129 PHE    0.1150
   2116 HA        -71.0480    1.6830  -37.0940 H       129 PHE   -0.1150
   2117 HB1       -71.3490    4.0910  -35.7130 H       129 PHE    0.1150
   2118 HB2       -69.6810    3.5480  -35.2280 H       129 PHE   -0.1150
   2119 HD1       -73.1790    2.1870  -35.5770 H       129 PHE    0.1150
   2120 HD2       -69.5060    2.1540  -33.4100 H       129 PHE   -0.1150
   2121 HE1       -74.1520    0.6070  -33.9460 H       129 PHE    0.1150
   2122 HE2       -70.5010    0.6050  -31.7590 H       129 PHE    0.5100
   2123 HZ        -72.8170   -0.1730  -32.0350 H       129 PHE   -0.5100
   2124 N         -70.2950    3.8910  -39.1030 N.am    130 LEU   -0.4700
   2125 CA        -70.7580    4.6550  -40.2600 C.3     130 LEU    0.3100
   2126 C         -71.6490    3.7930  -41.1600 C.2     130 LEU    0.0700
   2127 O         -72.3650    4.3320  -42.0020 O.2     130 LEU    0.0900
   2128 CB        -69.5710    5.2090  -41.0700 C.3     130 LEU   -0.1800
   2129 CG        -68.8920    6.4730  -40.5350 C.3     130 LEU    0.0900
   2130 CD1       -67.5610    6.7000  -41.2190 C.3     130 LEU    0.0900
   2131 CD2       -69.7740    7.7050  -40.7060 C.3     130 LEU   -0.0900
   2132 HN        -69.3150    3.7110  -39.0840 H       130 LEU    0.0900
   2133 HA        -71.3720    5.4660  -39.8980 H       130 LEU   -0.2700
   2134 HB1       -69.9370    5.4300  -42.0940 H       130 LEU    0.0900
   2135 HB2       -68.8010    4.4120  -41.1270 H       130 LEU    0.0900
   2136 HG        -68.7300    6.3680  -39.4420 H       130 LEU    0.0900
   2137 HD11      -67.7200    6.9940  -42.2790 H       130 LEU   -0.2700
   2138 HD12      -66.9610    5.7650  -41.1970 H       130 LEU    0.0900
   2139 HD13      -67.0040    7.5130  -40.7050 H       130 LEU    0.0900
   2140 HD21      -70.7290    7.5690  -40.1550 H       130 LEU    0.0900
   2141 HD22      -70.0040    7.8600  -41.7820 H       130 LEU    0.5100
   2142 HD23      -69.2550    8.6010  -40.3020 H       130 LEU   -0.5100
   2143 N         -71.6150    2.4530  -40.9630 N.am    131 TRP   -0.4700
   2144 CA        -72.4060    1.4620  -41.6920 C.3     131 TRP    0.3100
   2145 C         -73.9020    1.5790  -41.4370 C.2     131 TRP    0.0700
   2146 O         -74.6880    1.2140  -42.3090 O.2     131 TRP    0.0900
   2147 CB        -71.9140    0.0430  -41.3870 C.3     131 TRP   -0.1800
   2148 CG        -70.7720   -0.3470  -42.2620 C.ar    131 TRP    0.0900
   2149 CD1       -69.4460   -0.1710  -42.0020 C.ar    131 TRP    0.0900
   2150 CD2       -70.8570   -0.8400  -43.6030 C.ar    131 TRP   -0.0300
   2151 CE2       -69.5370   -0.9880  -44.0810 C.ar    131 TRP   -0.1500
   2152 CE3       -71.9230   -1.1900  -44.4460 C.ar    131 TRP    0.2200
   2153 NE1       -68.6950   -0.5710  -43.0820 N.ar    131 TRP   -0.5100
   2154 CZ2       -69.2540   -1.4830  -45.3580 C.ar    131 TRP    0.3700
   2155 CZ3       -71.6410   -1.6640  -45.7160 C.ar    131 TRP    0.2400
   2156 CH2       -70.3230   -1.8270  -46.1530 C.ar    131 TRP    0.1100
   2157 HN        -71.0140    2.0640  -40.2710 H       131 TRP   -0.2500
   2158 HA        -72.3130    1.6710  -42.7480 H       131 TRP    0.1700
   2159 HB1       -72.7470   -0.6750  -41.5470 H       131 TRP   -0.2000
   2160 HB2       -71.5860   -0.0100  -40.3280 H       131 TRP    0.1400
   2161 HD1       -69.0430    0.2240  -41.0810 H       131 TRP   -0.2700
   2162 HE1       -67.7200   -0.5590  -43.1290 H       131 TRP    0.1600
   2163 HE3       -72.9510   -1.0960  -44.1260 H       131 TRP   -0.1400
   2164 HZ2       -68.2430   -1.5990  -45.7230 H       131 TRP    0.1400
   2165 HZ3       -72.4540   -1.9140  -46.3820 H       131 TRP    0.5100
   2166 HH2       -70.1390   -2.2320  -47.1370 H       131 TRP   -0.5100
   2167 N         -74.2920    2.1010  -40.2540 N.am    132 VAL   -0.4700
   2168 CA        -75.6870    2.3120  -39.8410 C.3     132 VAL    0.3100
   2169 C         -76.3680    3.3800  -40.7470 C.2     132 VAL    0.0700
   2170 O         -77.5800    3.3010  -40.9800 O.2     132 VAL    0.0900
   2171 CB        -75.8030    2.6100  -38.3150 C.3     132 VAL   -0.0900
   2172 CG1       -77.2550    2.5700  -37.8430 C.3     132 VAL    0.0900
   2173 CG2       -74.9730    1.6260  -37.4980 C.3     132 VAL   -0.2700
   2174 HN        -73.6160    2.3790  -39.5770 H       132 VAL    0.0900
   2175 HA        -76.2410    1.4190  -40.0880 H       132 VAL    0.0900
   2176 HB        -75.3820    3.6160  -38.1070 H       132 VAL    0.0900
   2177 HG11      -77.6910    1.5660  -38.0320 H       132 VAL   -0.2700
   2178 HG12      -77.8540    3.3270  -38.3950 H       132 VAL    0.0900
   2179 HG13      -77.3040    2.7780  -36.7520 H       132 VAL    0.0900
   2180 HG21      -73.8900    1.8200  -37.6540 H       132 VAL    0.0900
   2181 HG22      -75.1950    0.5850  -37.8190 H       132 VAL    0.5100
   2182 HG23      -75.2030    1.7410  -36.4180 H       132 VAL   -0.5100
   2183 N         -75.5700    4.3300  -41.3020 N.am    133 ILE   -0.4700
   2184 CA        -76.0330    5.3680  -42.2310 C.3     133 ILE    0.3100
   2185 C         -76.5710    4.7440  -43.5520 C.2     133 ILE    0.0700
   2186 O         -77.7910    4.8030  -43.7300 O.2     133 ILE    0.0900
   2187 CB        -75.0120    6.5360  -42.4060 C.3     133 ILE   -0.0900
   2188 CG1       -74.6980    7.2600  -41.0690 C.3     133 ILE    0.0900
   2189 CG2       -75.4030    7.5170  -43.5220 C.3     133 ILE   -0.2700
   2190 CD        -75.9030    7.8420  -40.2540 C.3     133 ILE    0.0900
   2191 HN        -74.5960    4.3630  -41.0930 H       133 ILE    0.0900
   2192 HA        -76.9650    5.7550  -41.8450 H       133 ILE    0.0900
   2193 HB        -74.0160    6.1060  -42.6440 H       133 ILE   -0.1800
   2194 HG11      -74.0130    8.1020  -41.2980 H       133 ILE    0.0900
   2195 HG12      -74.1740    6.5350  -40.4130 H       133 ILE    0.0900
   2196 HG21      -76.3920    7.9730  -43.2990 H       133 ILE   -0.2700
   2197 HG22      -75.4720    6.9780  -44.4910 H       133 ILE    0.0900
   2198 HG23      -74.6470    8.3270  -43.5970 H       133 ILE    0.0900
   2199 HD1       -76.6060    7.0270  -39.9790 H       133 ILE    0.0900
   2200 HD2       -76.4480    8.5890  -40.8690 H       133 ILE    0.5100
   2201 HD3       -75.5330    8.3210  -39.3230 H       133 ILE   -0.5100
   2202 N         -75.7750    4.0500  -44.4270 N.am    134 PRO   -0.2900
   2203 CA        -76.3700    3.4430  -45.6380 C.3     134 PRO    0.0000
   2204 C         -77.3650    2.2920  -45.4030 C.2     134 PRO    0.0900
   2205 O         -77.9390    1.7870  -46.3690 O.2     134 PRO    0.0900
   2206 CB        -75.1470    3.0090  -46.4620 C.3     134 PRO    0.0200
   2207 CG        -73.9850    3.7610  -45.8730 C.3     134 PRO    0.0900
   2208 CD        -74.3140    3.8420  -44.4180 C.3     134 PRO   -0.1800
   2209 HA        -77.0170    4.1510  -46.1310 H       134 PRO    0.0900
   2210 HB1       -75.2820    3.2710  -47.5330 H       134 PRO    0.0900
   2211 HB2       -74.9860    1.9120  -46.3780 H       134 PRO   -0.1800
   2212 HG1       -73.0320    3.2160  -46.0370 H       134 PRO    0.0900
   2213 HG2       -73.9000    4.7760  -46.3190 H       134 PRO    0.0900
   2214 HD1       -74.0620    2.8990  -43.8880 H       134 PRO    0.5100
   2215 HD2       -73.8060    4.7000  -43.9300 H       134 PRO   -0.5100
   2216 N         -77.6000    1.9000  -44.1300 N.am    135 ILE   -0.4700
   2217 CA        -78.5830    0.8750  -43.7660 C.3     135 ILE    0.3100
   2218 C         -80.0030    1.4780  -43.8390 C.2     135 ILE    0.0700
   2219 O         -80.9450    0.7900  -44.2500 O.2     135 ILE    0.0900
   2220 CB        -78.2230    0.1920  -42.4050 C.3     135 ILE   -0.0900
   2221 CG1       -77.0780   -0.8560  -42.5530 C.3     135 ILE    0.0900
   2222 CG2       -79.4310   -0.3860  -41.6460 C.3     135 ILE   -0.2700
   2223 CD        -77.2350   -2.0070  -43.6070 C.3     135 ILE    0.0900
   2224 HN        -77.1020    2.3010  -43.3660 H       135 ILE    0.0900
   2225 HA        -78.6010    0.1390  -44.5560 H       135 ILE    0.0900
   2226 HB        -77.7300    0.9450  -41.7550 H       135 ILE   -0.1800
   2227 HG11      -76.9420   -1.3350  -41.5620 H       135 ILE    0.0900
   2228 HG12      -76.1560   -0.2970  -42.8140 H       135 ILE    0.0900
   2229 HG21      -79.9360   -1.1580  -42.2660 H       135 ILE   -0.2700
   2230 HG22      -80.1600    0.4220  -41.4230 H       135 ILE    0.0900
   2231 HG23      -79.0920   -0.8580  -40.6990 H       135 ILE    0.0900
   2232 HD1       -77.1650   -1.5960  -44.6350 H       135 ILE    0.0900
   2233 HD2       -78.2250   -2.4980  -43.4870 H       135 ILE    0.5100
   2234 HD3       -76.4270   -2.7590  -43.4700 H       135 ILE   -0.5100
   2235 N         -80.1370    2.7820  -43.5010 N.am    136 LEU   -0.4700
   2236 CA        -81.3980    3.5380  -43.5530 C.3     136 LEU    0.3100
   2237 C         -81.5160    4.4860  -44.7810 C.2     136 LEU    0.0700
   2238 O         -82.5290    5.1710  -44.9390 O.2     136 LEU    0.0900
   2239 CB        -81.6490    4.2910  -42.2200 C.3     136 LEU   -0.1800
   2240 CG        -80.5770    5.2830  -41.7360 C.3     136 LEU    0.0900
   2241 CD1       -80.9860    6.7180  -42.0210 C.3     136 LEU    0.0900
   2242 CD2       -80.3190    5.1180  -40.2520 C.3     136 LEU   -0.0900
   2243 HN        -79.3510    3.3090  -43.1880 H       136 LEU    0.0900
   2244 HA        -82.1990    2.8380  -43.7440 H       136 LEU   -0.2700
   2245 HB1       -81.7750    3.5260  -41.4260 H       136 LEU    0.0900
   2246 HB2       -82.5970    4.8560  -42.3330 H       136 LEU    0.0900
   2247 HG        -79.6190    5.0670  -42.2570 H       136 LEU    0.0900
   2248 HD11      -81.9380    6.9540  -41.5000 H       136 LEU   -0.2700
   2249 HD12      -81.1340    6.8600  -43.1120 H       136 LEU    0.0900
   2250 HD13      -80.2010    7.4150  -41.6570 H       136 LEU    0.0900
   2251 HD21      -79.9670    4.0860  -40.0370 H       136 LEU    0.0900
   2252 HD22      -81.2570    5.2970  -39.6830 H       136 LEU    0.5100
   2253 HD23      -79.5380    5.8360  -39.9210 H       136 LEU   -0.5100
   2254 N         -80.4890    4.4870  -45.6380 N.am    137 GLY   -0.4700
   2255 CA        -80.4000    5.3350  -46.8220 C.3     137 GLY    0.3100
   2256 C         -80.8670    4.7260  -48.1300 C.2     137 GLY   -0.0200
   2257 O         -80.0880    4.0900  -48.8460 O.2     137 GLY    0.0900
   2258 HN        -79.7080    3.8850  -45.4980 H       137 GLY    0.0900
   2259 HA1       -79.3630    5.6130  -46.9330 H       137 GLY    0.5100
   2260 HA2       -81.0010    6.2110  -46.6260 H       137 GLY   -0.5100
   2261 N         -82.1430    4.9640  -48.4650 N.am    138 TRP   -0.4700
   2262 CA        -82.7790    4.5310  -49.7120 C.3     138 TRP    0.3100
   2263 C         -82.9690    5.7370  -50.6510 C.2     138 TRP    0.0700
   2264 O         -83.3540    5.5580  -51.8090 O.2     138 TRP    0.0900
   2265 CB        -84.1290    3.8140  -49.4610 C.3     138 TRP   -0.1800
   2266 CG        -84.6490    3.9000  -48.0550 C.ar    138 TRP    0.0900
   2267 CD1       -84.7170    2.8860  -47.1470 C.ar    138 TRP    0.0900
   2268 CD2       -85.1540    5.0710  -47.3890 C.ar    138 TRP   -0.0300
   2269 CE2       -85.5160    4.6840  -46.0790 C.ar    138 TRP   -0.1500
   2270 CE3       -85.3250    6.4160  -47.7700 C.ar    138 TRP    0.2200
   2271 NE1       -85.2440    3.3460  -45.9600 N.ar    138 TRP   -0.5100
   2272 CZ2       -86.0530    5.5880  -45.1520 C.ar    138 TRP    0.3700
   2273 CZ3       -85.8580    7.3100  -46.8520 C.ar    138 TRP    0.2400
   2274 CH2       -86.2150    6.8960  -45.5610 C.ar    138 TRP    0.1100
   2275 HN        -82.7410    5.4700  -47.8510 H       138 TRP   -0.2500
   2276 HA        -82.0940    3.8640  -50.2140 H       138 TRP    0.1700
   2277 HB1       -84.0050    2.7400  -49.7120 H       138 TRP   -0.2000
   2278 HB2       -84.8910    4.2610  -50.1330 H       138 TRP    0.1400
   2279 HD1       -84.4030    1.8690  -47.3310 H       138 TRP   -0.2700
   2280 HE1       -85.3990    2.8050  -45.1620 H       138 TRP    0.1600
   2281 HE3       -85.0510    6.7630  -48.7550 H       138 TRP   -0.1400
   2282 HZ2       -86.3340    5.2910  -44.1520 H       138 TRP    0.1400
   2283 HZ3       -86.0010    8.3420  -47.1380 H       138 TRP    0.5100
   2284 HH2       -86.6250    7.6180  -44.8700 H       138 TRP   -0.5100
   2285 N         -82.6690    6.9640  -50.1460 N.am    139 ASN   -0.4700
   2286 CA        -82.7690    8.2520  -50.8450 C.3     139 ASN    0.3100
   2287 C         -81.9510    8.3150  -52.1400 C.2     139 ASN    0.0700
   2288 O         -82.3760    8.9690  -53.0930 O.2     139 ASN    0.0900
   2289 CB        -82.3450    9.4010  -49.9210 C.3     139 ASN   -0.1800
   2290 CG        -83.2290    9.5990  -48.7140 C.2     139 ASN    0.0900
   2291 ND2       -83.8710   10.7560  -48.6290 N.am    139 ASN    0.0900
   2292 OD1       -83.3940    8.7070  -47.8820 O.2     139 ASN    0.5500
   2293 HN        -82.3450    7.0430  -49.2090 H       139 ASN   -0.5500
   2294 HA        -83.7950    8.3820  -51.1610 H       139 ASN   -0.6200
   2295 HB1       -82.3500   10.3430  -50.5070 H       139 ASN    0.3200
   2296 HB2       -81.3140    9.1990  -49.5610 H       139 ASN    0.3000
   2297 HD21      -84.4690   10.9390  -47.8500 H       139 ASN    0.5100
   2298 HD22      -83.7570   11.4450  -49.3450 H       139 ASN   -0.5100
   2299 N         -80.7460    7.7190  -52.1680 N.am    140 HSE   -0.4700
   2300 CA        -79.9410    7.6260  -53.3660 C.3     140 HSE    0.3100
   2301 CAT       -77.2070    5.0250  -53.9040 C.3     140 HSE    0.0700
   2302 C         -78.9060    6.5640  -53.0630 C.2     140 HSE    0.0900
   2303 O         -78.7640    6.1550  -51.9130 O.2     140 HSE   -0.0800
   2304 CB        -79.2580    8.9600  -53.7740 C.3     140 HSE    0.0900
   2305 CG        -79.1470    9.1360  -55.2620 C.ar    140 HSE    0.0900
   2306 CD2       -79.7070   10.0820  -56.0610 C.ar    140 HSE   -0.7000
   2307 ND1       -78.3250    8.3090  -56.0050 N.ar    140 HSE    0.2200
   2308 CE1       -78.4060    8.7630  -57.2390 C.ar    140 HSE    0.2500
   2309 NE2       -79.2300    9.8340  -57.3300 N.ar    140 HSE    0.1300
   2310 NT        -78.1670    6.0900  -54.0800 N.am    140 HSE   -0.3600
   2311 HN        -80.3480    7.3100  -51.3510 H       140 HSE    0.3200
   2312 HNT       -78.2490    6.4530  -55.0040 H       140 HSE   -0.0500
   2313 HA        -80.5920    7.2970  -54.1620 H       140 HSE    0.0900
   2314 HB1       -78.2350    8.9860  -53.3410 H       140 HSE    0.5100
   2315 HB2       -79.8510    9.8050  -53.3640 H       140 HSE   -0.5100
   2316 HD2       -80.3900   10.8860  -55.8160 H       140 HSE   -0.4700
   2317 HE1       -77.8850    8.3450  -58.1000 H       140 HSE    0.3100
   2318 HE2       -79.4580   10.3560  -58.1520 H       140 HSE   -0.1100
   2319 HT1       -77.7260    4.1160  -53.5330 H       140 HSE    0.0900
   2320 HT2       -76.4410    5.3310  -53.1600 H       140 HSE    0.0900
   2321 HT3       -76.7220    4.7930  -54.8760 H       140 HSE    0.0900
   2322 N         -88.5280   -9.4820  -51.0470 N.4     141 ARG   -0.2700
   2323 CA        -87.5180  -10.4860  -50.8020 C.3     141 ARG    0.0900
   2324 CAY       -90.0840   -7.7460  -50.5060 C.3     141 ARG    0.0900
   2325 C         -86.4850  -10.5170  -51.9150 C.2     141 ARG    0.0900
   2326 O         -86.8300  -10.5320  -53.0950 O.2     141 ARG    0.5100
   2327 CB        -88.1150  -11.9260  -50.6560 C.3     141 ARG   -0.5100
   2328 CG        -88.7030  -12.2460  -49.2650 C.3     141 ARG   -0.4700
   2329 CD        -88.5870  -13.7230  -48.8360 C.3     141 ARG    0.3100
   2330 NE        -87.1630  -13.9670  -48.4460 N.pl3   141 ARG    0.0700
   2331 CZ        -86.7470  -14.8380  -47.5370 C.cat   141 ARG    0.0900
   2332 NH1       -87.4620  -15.8890  -47.2000 N.pl3   141 ARG   -0.1800
   2333 NH2       -85.5650  -14.6720  -46.9750 N.pl3   141 ARG    0.0900
   2334 CY        -89.1740   -8.8310  -50.0730 C.2     141 ARG    0.0900
   2335 OY        -89.0440   -9.1080  -48.8880 O.2     141 ARG   -0.1800
   2336 HN        -88.7210   -9.2980  -52.0070 H       141 ARG    0.0900
   2337 HA        -87.0010  -10.2110  -49.8950 H       141 ARG    0.0900
   2338 HB1       -87.3080  -12.6580  -50.8690 H       141 ARG    0.2000
   2339 HB2       -88.9200  -12.0470  -51.4110 H       141 ARG    0.0900
   2340 HG1       -89.7790  -11.9700  -49.2710 H       141 ARG    0.0900
   2341 HG2       -88.1760  -11.6230  -48.5120 H       141 ARG   -0.7000
   2342 HD1       -88.8490  -14.3990  -49.6780 H       141 ARG    0.4400
   2343 HD2       -89.2390  -13.9310  -47.9610 H       141 ARG    0.6400
   2344 HE        -86.4640  -13.4250  -48.9110 H       141 ARG   -0.8000
   2345 HH11      -88.2720  -16.1350  -47.7340 H       141 ARG    0.4600
   2346 HH12      -87.1970  -16.4430  -46.4120 H       141 ARG    0.4600
   2347 HH21      -84.9930  -13.8950  -47.2360 H       141 ARG   -0.8000
   2348 HH22      -85.2420  -15.3230  -46.2880 H       141 ARG    0.4600
   2349 HY1       -90.5700   -7.2920  -49.6160 H       141 ARG    0.4600
   2350 HY2       -90.8710   -8.1610  -51.1740 H       141 ARG    0.5100
   2351 HY3       -89.5070   -6.9620  -51.0420 H       141 ARG   -0.5100
   2352 N         -85.1970  -10.6600  -51.5480 N.am    142 ARG   -0.4700
   2353 CA        -84.5420  -11.9260  -51.9240 C.3     142 ARG    0.3100
   2354 C         -84.5270  -12.9930  -50.8000 C.2     142 ARG    0.0700
   2355 O         -85.1610  -12.7910  -49.7590 O.2     142 ARG    0.0900
   2356 CB        -83.1510  -11.6880  -52.5420 C.3     142 ARG   -0.1800
   2357 CG        -83.2250  -11.3940  -54.0290 C.3     142 ARG    0.0900
   2358 CD        -81.8760  -11.4700  -54.7080 C.3     142 ARG    0.0900
   2359 NE        -82.0300  -11.3950  -56.1640 N.pl3   142 ARG   -0.1800
   2360 CZ        -81.3700  -10.5490  -56.9500 C.cat   142 ARG    0.0900
   2361 NH1       -80.4800   -9.7060  -56.4390 N.pl3   142 ARG    0.0900
   2362 NH2       -81.5830  -10.5530  -58.2580 N.pl3   142 ARG    0.2000
   2363 HN        -84.6700   -9.9780  -51.0480 H       142 ARG    0.0900
   2364 HA        -85.1820  -12.4290  -52.6350 H       142 ARG    0.0900
   2365 HB1       -82.5280  -12.5940  -52.3840 H       142 ARG   -0.7000
   2366 HB2       -82.6710  -10.8280  -52.0280 H       142 ARG    0.4400
   2367 HG1       -83.6400  -10.3730  -54.1720 H       142 ARG    0.6400
   2368 HG2       -83.9070  -12.1290  -54.5060 H       142 ARG   -0.8000
   2369 HD1       -81.3810  -12.4350  -54.4630 H       142 ARG    0.4600
   2370 HD2       -81.2380  -10.6210  -54.3840 H       142 ARG    0.4600
   2371 HE        -82.6750  -12.0230  -56.5960 H       142 ARG   -0.8000
   2372 HH11      -80.1890   -9.8020  -55.4870 H       142 ARG    0.4600
   2373 HH12      -80.1000   -8.9760  -57.0060 H       142 ARG    0.4600
   2374 HH21      -82.2400  -11.1930  -58.6570 H       142 ARG    0.5100
   2375 HH22      -81.0860   -9.9160  -58.8480 H       142 ARG   -0.5100
   2376 N         -83.8400  -14.1410  -51.0270 N.am    143 GLU   -0.4700
   2377 CA        -83.7890  -15.2570  -50.0760 C.3     143 GLU    0.3100
   2378 C         -82.4310  -15.5180  -49.3780 C.2     143 GLU    0.0700
   2379 O         -82.2570  -16.5740  -48.7580 O.2     143 GLU    0.0900
   2380 CB        -84.3270  -16.5340  -50.7370 C.3     143 GLU   -0.1800
   2381 CG        -85.3420  -17.2640  -49.8770 C.3     143 GLU    0.0900
   2382 CD        -85.8130  -18.5760  -50.4690 C.2     143 GLU    0.0900
   2383 OE1       -86.3660  -18.5600  -51.5920 O.co2   143 GLU   -0.2800
   2384 OE2       -85.6490  -19.6210  -49.7980 O.co2   143 GLU    0.0900
   2385 HN        -83.3280  -14.2780  -51.8710 H       143 GLU    0.0900
   2386 HA        -84.3880  -14.9960  -49.2160 H       143 GLU    0.6200
   2387 HB1       -83.4740  -17.2160  -50.9400 H       143 GLU   -0.7600
   2388 HB2       -84.8060  -16.2610  -51.7010 H       143 GLU   -0.7600
   2389 HG1       -86.2280  -16.6080  -49.7380 H       143 GLU    0.5100
   2390 HG2       -84.8840  -17.4730  -48.8870 H       143 GLU   -0.5100
   2391 N         -81.4830  -14.5560  -49.4440 N.am    144 ASP   -0.4700
   2392 CA        -80.1730  -14.7050  -48.7960 C.3     144 ASP    0.3100
   2393 C         -80.1620  -14.3120  -47.3120 C.2     144 ASP    0.0700
   2394 O         -79.7270  -15.1160  -46.4810 O.2     144 ASP    0.0900
   2395 CB        -79.0290  -14.0430  -49.5990 C.3     144 ASP   -0.2800
   2396 CG        -79.3800  -12.7430  -50.2960 C.2     144 ASP    0.0900
   2397 OD1       -78.9380  -11.6750  -49.8160 O.co2   144 ASP    0.0900
   2398 OD2       -80.0590  -12.7950  -51.3490 O.co2   144 ASP    0.6200
   2399 HN        -81.6330  -13.7010  -49.9340 H       144 ASP   -0.7600
   2400 HA        -79.9820  -15.7610  -48.6910 H       144 ASP   -0.7600
   2401 HB1       -78.6900  -14.7620  -50.3750 H       144 ASP    0.5100
   2402 HB2       -78.1910  -13.8360  -48.9000 H       144 ASP   -0.5100
   2403 N         -80.6540  -13.0940  -46.9760 N.am    145 LYS   -0.4700
   2404 CA        -80.7270  -12.5800  -45.6000 C.3     145 LYS    0.3100
   2405 C         -81.9030  -11.5900  -45.3700 C.2     145 LYS    0.0700
   2406 O         -82.9570  -11.7450  -45.9930 O.2     145 LYS    0.0900
   2407 CB        -79.3550  -12.0260  -45.1230 C.3     145 LYS   -0.1800
   2408 CG        -78.7970  -10.8380  -45.9090 C.3     145 LYS    0.0900
   2409 CD        -77.6620  -10.1680  -45.1410 C.3     145 LYS    0.0900
   2410 CE        -77.3850   -8.7610  -45.6060 C.3     145 LYS   -0.1800
   2411 NZ        -76.7680   -8.7320  -46.9550 N.4     145 LYS    0.0900
   2412 HN        -81.0000  -12.4720  -47.6740 H       145 LYS    0.0900
   2413 HA        -81.0410  -13.3910  -44.9600 H       145 LYS   -0.1800
   2414 HB1       -78.6150  -12.8520  -45.1820 H       145 LYS    0.0900
   2415 HB2       -79.4630  -11.7130  -44.0640 H       145 LYS    0.0900
   2416 HG1       -79.6080  -10.0990  -46.0840 H       145 LYS    0.2100
   2417 HG2       -78.4170  -11.1930  -46.8910 H       145 LYS    0.0500
   2418 HD1       -76.7390  -10.7740  -45.2690 H       145 LYS    0.0500
   2419 HD2       -77.9280  -10.1420  -44.0630 H       145 LYS   -0.3000
   2420 HE1       -76.6820   -8.2660  -44.9030 H       145 LYS    0.3300
   2421 HE2       -78.3370   -8.1910  -45.6580 H       145 LYS    0.3300
   2422 HZ1       -77.4100   -9.1790  -47.6400 H       145 LYS    0.3300
   2423 HZ2       -75.8670   -9.2500  -46.9350 H       145 LYS    0.5100
   2424 HZ3       -76.5940   -7.7450  -47.2360 H       145 LYS   -0.5100
   2425 N         -81.7320  -10.6040  -44.4540 N.am    146 CYS   -0.4700
   2426 CA        -82.7050   -9.5600  -44.1170 C.3     146 CYS    0.3100
   2427 C         -82.8850   -8.5750  -45.2780 C.2     146 CYS    0.0700
   2428 O         -83.9180   -7.9020  -45.3550 O.2     146 CYS    0.0900
   2429 CB        -82.2850   -8.8400  -42.8360 C.3     146 CYS   -0.1000
   2430 SG        -83.4630   -7.5900  -42.2560 S.3     146 CYS    0.0900
   2431 HN        -80.8820  -10.5450  -43.9380 H       146 CYS    0.0900
   2432 HA        -83.6690  -10.0280  -43.9880 H       146 CYS   -0.0800
   2433 HB1       -81.3060   -8.3490  -43.0210 H       146 CYS    0.5100
   2434 HB2       -82.1510   -9.6020  -42.0400 H       146 CYS   -0.5100
   2435 N         -81.8830   -8.5270  -46.1910 N.am    147 GLU   -0.4700
   2436 CA        -81.7490   -7.6770  -47.3780 C.3     147 GLU    0.3100
   2437 C         -81.1070   -6.3480  -47.0380 C.2     147 GLU    0.0700
   2438 O         -81.6440   -5.5530  -46.2650 O.2     147 GLU    0.0900
   2439 CB        -83.0340   -7.5580  -48.2240 C.3     147 GLU   -0.1800
   2440 CG        -82.9920   -8.3310  -49.5390 C.3     147 GLU    0.0900
   2441 CD        -82.6120   -9.7980  -49.4610 C.2     147 GLU    0.0900
   2442 OE1       -81.5340  -10.1530  -49.9860 O.co2   147 GLU   -0.2800
   2443 OE2       -83.3850  -10.5860  -48.8720 O.co2   147 GLU    0.0900
   2444 HN        -81.1100   -9.1400  -46.0760 H       147 GLU    0.0900
   2445 HA        -80.9600   -8.0990  -47.9820 H       147 GLU    0.6200
   2446 HB1       -83.2040   -6.4850  -48.4540 H       147 GLU   -0.7600
   2447 HB2       -83.8870   -7.9370  -47.6220 H       147 GLU   -0.7600
   2448 HG1       -82.2550   -7.8330  -50.2020 H       147 GLU    0.5100
   2449 HG2       -83.9990   -8.2730  -50.0000 H       147 GLU   -0.5100
   2450 N         -79.9440   -6.0900  -47.6390 N.am    148 THR   -0.4700
   2451 CA        -79.1130   -4.9390  -47.2790 C.3     148 THR    0.3100
   2452 C         -79.5130   -3.5830  -47.8750 C.2     148 THR    0.0700
   2453 O         -78.7350   -2.6300  -47.8180 O.2     148 THR    0.0900
   2454 CB        -77.6290   -5.2000  -47.6170 C.3     148 THR    0.1400
   2455 CG2       -77.4590   -5.4620  -49.1050 C.3     148 THR    0.0900
   2456 OG1       -76.8400   -4.0670  -47.2420 O.3     148 THR   -0.6600
   2457 HN        -79.5880   -6.6720  -48.3640 H       148 THR    0.4300
   2458 HA        -79.2290   -4.7630  -46.2200 H       148 THR   -0.2700
   2459 HB        -77.2670   -6.0910  -47.0600 H       148 THR    0.0900
   2460 HG1       -77.3570   -3.2940  -47.4810 H       148 THR    0.0900
   2461 HG21      -78.1120   -4.7790  -49.6900 H       148 THR    0.0900
   2462 HG22      -77.7430   -6.5110  -49.3390 H       148 THR    0.5100
   2463 HG23      -76.4030   -5.2850  -49.4020 H       148 THR   -0.5100
   2464 N         -80.7120   -3.4840  -48.4390 N.am    149 ASP   -0.4700
   2465 CA        -81.2120   -2.1950  -48.9680 C.3     149 ASP    0.3100
   2466 C         -80.5180   -1.7850  -50.3010 C.2     149 ASP    0.0700
   2467 O         -81.1060   -1.0640  -51.1060 O.2     149 ASP    0.0900
   2468 CB        -81.3000   -1.1210  -47.8460 C.3     149 ASP   -0.2800
   2469 CG        -82.1980    0.0730  -48.1150 C.2     149 ASP    0.0900
   2470 OD1       -81.6860    1.1020  -48.6090 O.co2   149 ASP    0.0900
   2471 OD2       -83.3850    0.0190  -47.7280 O.co2   149 ASP    0.6200
   2472 HN        -81.3240   -4.2660  -48.5320 H       149 ASP   -0.7600
   2473 HA        -82.1890   -2.3670  -49.3950 H       149 ASP   -0.7600
   2474 HB1       -80.2750   -0.7330  -47.6650 H       149 ASP    0.5100
   2475 HB2       -81.6720   -1.6180  -46.9260 H       149 ASP   -0.5100
   2476 N         -79.2790   -2.2650  -50.5370 N.am    150 PHE   -0.4700
   2477 CA        -78.4840   -1.9990  -51.7360 C.3     150 PHE    0.3100
   2478 C         -77.9210   -3.2410  -52.4420 C.2     150 PHE    0.0700
   2479 O         -77.0620   -3.1250  -53.3190 O.2     150 PHE    0.0900
   2480 CB        -77.4100   -0.9310  -51.3880 C.3     150 PHE   -0.1800
   2481 CG        -76.6380   -1.1160  -50.0960 C.ar    150 PHE    0.0900
   2482 CD1       -75.6190   -2.0570  -50.0040 C.ar    150 PHE    0.0900
   2483 CD2       -76.8820   -0.2990  -48.9960 C.ar    150 PHE    0.0000
   2484 CE1       -74.8940   -2.2130  -48.8160 C.ar    150 PHE   -0.1150
   2485 CE2       -76.1630   -0.4630  -47.8070 C.ar    150 PHE    0.1150
   2486 CZ        -75.1720   -1.4190  -47.7240 C.ar    150 PHE   -0.1150
   2487 HN        -78.8300   -2.8510  -49.8680 H       150 PHE    0.1150
   2488 HA        -79.1420   -1.6410  -52.5140 H       150 PHE   -0.1150
   2489 HB1       -77.9100    0.0580  -51.3110 H       150 PHE    0.1150
   2490 HB2       -76.6550   -0.9150  -52.2020 H       150 PHE   -0.1150
   2491 HD1       -75.3840   -2.6750  -50.8570 H       150 PHE    0.1150
   2492 HD2       -77.6360    0.4720  -49.0600 H       150 PHE   -0.1150
   2493 HE1       -74.1150   -2.9590  -48.7550 H       150 PHE    0.1150
   2494 HE2       -76.3840    0.1590  -46.9520 H       150 PHE    0.5100
   2495 HZ        -74.6150   -1.5440  -46.8070 H       150 PHE   -0.5100
   2496 N         -78.4520   -4.4350  -52.0820 N.am    151 TYR   -0.4700
   2497 CA        -78.0870   -5.7450  -52.6380 C.3     151 TYR    0.3100
   2498 C         -78.0810   -5.8070  -54.1690 C.2     151 TYR    0.0700
   2499 O         -77.3300   -6.5920  -54.7520 O.2     151 TYR    0.0900
   2500 CB        -78.9510   -6.8700  -52.0270 C.3     151 TYR   -0.1800
   2501 CG        -80.4180   -6.8360  -52.4050 C.ar    151 TYR    0.0900
   2502 CD1       -80.9310   -7.7060  -53.3640 C.ar    151 TYR    0.0900
   2503 CD2       -81.3040   -5.9660  -51.7720 C.ar    151 TYR    0.0000
   2504 CE1       -82.2820   -7.6870  -53.7100 C.ar    151 TYR   -0.1150
   2505 CE2       -82.6550   -5.9280  -52.1230 C.ar    151 TYR    0.1150
   2506 CZ        -83.1410   -6.7990  -53.0830 C.ar    151 TYR   -0.1150
   2507 OH        -84.4710   -6.7790  -53.4280 O.3     151 TYR    0.1150
   2508 HN        -79.1570   -4.4740  -51.3800 H       151 TYR    0.1100
   2509 HA        -77.0430   -5.9180  -52.4230 H       151 TYR   -0.5400
   2510 HB1       -78.9030   -6.8000  -50.9200 H       151 TYR    0.4300
   2511 HB2       -78.5550   -7.8520  -52.3660 H       151 TYR   -0.1150
   2512 HD1       -80.2700   -8.4090  -53.8480 H       151 TYR    0.1150
   2513 HD2       -80.9390   -5.3090  -50.9960 H       151 TYR   -0.1150
   2514 HE1       -82.6570   -8.3630  -54.4650 H       151 TYR    0.1150
   2515 HE2       -83.3190   -5.2220  -51.6460 H       151 TYR    0.5100
   2516 HH        -84.5600   -7.1860  -54.2920 H       151 TYR   -0.5100
   2517 N         -78.9230   -4.9680  -54.8060 N.am    152 ASP   -0.4700
   2518 CA        -79.0610   -4.8170  -56.2550 C.3     152 ASP    0.3100
   2519 C         -77.9700   -3.8860  -56.8120 C.2     152 ASP    0.0700
   2520 O         -77.5970   -4.0210  -57.9810 O.2     152 ASP    0.0900
   2521 CB        -80.4580   -4.2600  -56.6060 C.3     152 ASP   -0.2800
   2522 CG        -81.3870   -5.2530  -57.2800 C.2     152 ASP    0.0900
   2523 OD1       -81.6800   -6.3060  -56.6700 O.co2   152 ASP    0.0900
   2524 OD2       -81.8540   -4.9580  -58.4020 O.co2   152 ASP    0.6200
   2525 HN        -79.5270   -4.3780  -54.2800 H       152 ASP   -0.7600
   2526 HA        -78.9170   -5.7860  -56.7100 H       152 ASP   -0.7600
   2527 HB1       -80.3290   -3.3940  -57.2890 H       152 ASP    0.5100
   2528 HB2       -80.9460   -3.9180  -55.6690 H       152 ASP   -0.5100
   2529 N         -77.4690   -2.9390  -55.9790 N.am    153 VAL   -0.4700
   2530 CA        -76.4340   -1.9730  -56.3650 C.3     153 VAL    0.3100
   2531 C         -75.0810   -2.6920  -56.3680 C.2     153 VAL    0.0700
   2532 O         -74.5350   -2.9680  -55.2990 O.2     153 VAL    0.0900
   2533 CB        -76.4130   -0.6950  -55.4700 C.3     153 VAL   -0.0900
   2534 CG1       -75.6560    0.4380  -56.1510 C.3     153 VAL    0.0900
   2535 CG2       -77.8180   -0.2390  -55.0910 C.3     153 VAL   -0.2700
   2536 HN        -77.7940   -2.8550  -55.0410 H       153 VAL    0.0900
   2537 HA        -76.6210   -1.6950  -57.3910 H       153 VAL    0.0900
   2538 HB        -75.9210   -0.9340  -54.5030 H       153 VAL    0.0900
   2539 HG11      -76.1420    0.6950  -57.1160 H       153 VAL   -0.2700
   2540 HG12      -74.6090    0.1250  -56.3530 H       153 VAL    0.0900
   2541 HG13      -75.6590    1.3390  -55.5020 H       153 VAL    0.0900
   2542 HG21      -78.3400   -1.0410  -54.5270 H       153 VAL    0.0900
   2543 HG22      -78.4020   -0.0120  -56.0080 H       153 VAL    0.5100
   2544 HG23      -77.7620    0.6670  -54.4500 H       153 VAL   -0.5100
   2545 N         -74.5620   -3.0270  -57.5660 N.am    154 THR   -0.4700
   2546 CA        -73.2740   -3.7190  -57.6850 C.3     154 THR    0.3100
   2547 C         -72.0850   -2.7700  -57.7780 C.2     154 THR    0.0700
   2548 O         -70.9530   -3.2250  -57.6340 O.2     154 THR    0.0900
   2549 CB        -73.2670   -4.8460  -58.7340 C.3     154 THR    0.1400
   2550 CG2       -74.3740   -5.8790  -58.5130 C.3     154 THR    0.0900
   2551 OG1       -73.3160   -4.2970  -60.0480 O.3     154 THR   -0.6600
   2552 HN        -75.0290   -2.8200  -58.4220 H       154 THR    0.4300
   2553 HA        -73.0410   -4.1280  -56.7140 H       154 THR   -0.2700
   2554 HB        -72.3390   -5.4480  -58.6330 H       154 THR    0.0900
   2555 HG1       -72.9940   -4.9840  -60.6350 H       154 THR    0.0900
   2556 HG21      -75.3640   -5.4310  -58.7390 H       154 THR    0.0900
   2557 HG22      -74.3700   -6.2160  -57.4550 H       154 THR    0.5100
   2558 HG23      -74.2170   -6.7510  -59.1840 H       154 THR   -0.5100
   2559 N         -72.3250   -1.4560  -57.9900 N.am    155 TRP   -0.4700
   2560 CA        -71.2320   -0.4810  -58.0180 C.3     155 TRP    0.3100
   2561 C         -70.8150   -0.0850  -56.5960 C.2     155 TRP    0.0700
   2562 O         -69.6340    0.1580  -56.3500 O.2     155 TRP    0.0900
   2563 CB        -71.5280    0.7400  -58.9190 C.3     155 TRP   -0.1800
   2564 CG        -72.5690    1.7070  -58.4240 C.ar    155 TRP    0.0900
   2565 CD1       -73.8470    1.8380  -58.8850 C.ar    155 TRP    0.0900
   2566 CD2       -72.3770    2.7720  -57.4730 C.ar    155 TRP   -0.0300
   2567 CE2       -73.6040    3.4640  -57.3640 C.ar    155 TRP   -0.1500
   2568 CE3       -71.2920    3.1850  -56.6750 C.ar    155 TRP    0.2200
   2569 NE1       -74.4800    2.8800  -58.2420 N.ar    155 TRP   -0.5100
   2570 CZ2       -73.7790    4.5450  -56.4910 C.ar    155 TRP    0.3700
   2571 CZ3       -71.4700    4.2490  -55.8030 C.ar    155 TRP    0.2400
   2572 CH2       -72.6970    4.9200  -55.7190 C.ar    155 TRP    0.1100
   2573 HN        -73.2450   -1.0960  -58.1350 H       155 TRP   -0.2500
   2574 HA        -70.3520   -0.9940  -58.3760 H       155 TRP    0.1700
   2575 HB1       -71.8680    0.3620  -59.9070 H       155 TRP   -0.2000
   2576 HB2       -70.5830    1.3070  -59.0500 H       155 TRP    0.1400
   2577 HD1       -74.2970    1.2150  -59.6430 H       155 TRP   -0.2700
   2578 HE1       -75.4040    3.1580  -58.3890 H       155 TRP    0.1600
   2579 HE3       -70.3320    2.6930  -56.7280 H       155 TRP   -0.1400
   2580 HZ2       -74.7150    5.0770  -56.4100 H       155 TRP    0.1400
   2581 HZ3       -70.6480    4.5660  -55.1790 H       155 TRP    0.5100
   2582 HH2       -72.7990    5.7510  -55.0360 H       155 TRP   -0.5100
   2583 N         -71.7920   -0.0240  -55.6630 N.am    156 PHE   -0.4700
   2584 CA        -71.5700    0.2920  -54.2530 C.3     156 PHE    0.3100
   2585 C         -71.0480   -0.9380  -53.5140 C.2     156 PHE    0.0700
   2586 O         -70.1970   -0.7980  -52.6350 O.2     156 PHE    0.0900
   2587 CB        -72.8620    0.8080  -53.6000 C.3     156 PHE   -0.1800
   2588 CG        -72.7410    1.2020  -52.1450 C.ar    156 PHE    0.0900
   2589 CD1       -72.2450    2.4520  -51.7840 C.ar    156 PHE    0.0900
   2590 CD2       -73.1660    0.3440  -51.1360 C.ar    156 PHE    0.0000
   2591 CE1       -72.1490    2.8240  -50.4390 C.ar    156 PHE   -0.1150
   2592 CE2       -73.0690    0.7170  -49.7900 C.ar    156 PHE    0.1150
   2593 CZ        -72.5650    1.9570  -49.4510 C.ar    156 PHE   -0.1150
   2594 HN        -72.7420   -0.1990  -55.9080 H       156 PHE    0.1150
   2595 HA        -70.7960    1.0440  -54.1960 H       156 PHE   -0.1150
   2596 HB1       -73.6350    0.0120  -53.6520 H       156 PHE    0.1150
   2597 HB2       -73.2070    1.7100  -54.1490 H       156 PHE   -0.1150
   2598 HD1       -71.9320    3.1430  -52.5530 H       156 PHE    0.1150
   2599 HD2       -73.5760   -0.6210  -51.3940 H       156 PHE   -0.1150
   2600 HE1       -71.7480    3.7920  -50.1750 H       156 PHE    0.1150
   2601 HE2       -73.3900    0.0350  -49.0170 H       156 PHE    0.5100
   2602 HZ        -72.4960    2.2470  -48.4130 H       156 PHE   -0.5100
   2603 N         -71.5560   -2.1400  -53.8700 N.am    157 LYS   -0.4700
   2604 CA        -71.1470   -3.4220  -53.2980 C.3     157 LYS    0.3100
   2605 C         -69.6510   -3.6870  -53.5060 C.2     157 LYS    0.0700
   2606 O         -69.0180   -4.2780  -52.6330 O.2     157 LYS    0.0900
   2607 CB        -71.9600   -4.5730  -53.9000 C.3     157 LYS   -0.1800
   2608 CG        -73.1010   -5.0680  -53.0260 C.3     157 LYS    0.0900
   2609 CD        -73.4550   -6.5120  -53.3890 C.3     157 LYS    0.0900
   2610 CE        -74.6900   -7.0510  -52.7010 C.3     157 LYS   -0.1800
   2611 NZ        -74.4830   -7.3060  -51.2480 N.4     157 LYS    0.0900
   2612 HN        -72.2640   -2.2050  -54.5690 H       157 LYS    0.0900
   2613 HA        -71.3000   -3.3750  -52.2300 H       157 LYS   -0.1800
   2614 HB1       -71.2720   -5.4240  -54.0910 H       157 LYS    0.0900
   2615 HB2       -72.3850   -4.2310  -54.8680 H       157 LYS    0.0900
   2616 HG1       -73.9910   -4.4200  -53.1770 H       157 LYS    0.2100
   2617 HG2       -72.7980   -5.0190  -51.9590 H       157 LYS    0.0500
   2618 HD1       -72.5950   -7.1600  -53.1180 H       157 LYS    0.0500
   2619 HD2       -73.6160   -6.5660  -54.4860 H       157 LYS   -0.3000
   2620 HE1       -74.9830   -8.0140  -53.1700 H       157 LYS    0.3300
   2621 HE2       -75.5160   -6.3130  -52.7940 H       157 LYS    0.3300
   2622 HZ1       -74.2200   -6.4200  -50.7740 H       157 LYS    0.3300
   2623 HZ2       -73.7230   -8.0050  -51.1240 H       157 LYS    0.5100
   2624 HZ3       -75.3630   -7.6740  -50.8320 H       157 LYS   -0.5100
   2625 N         -69.0900   -3.2530  -54.6580 N.am    158 VAL   -0.4700
   2626 CA        -67.6670   -3.4300  -54.9810 C.3     158 VAL    0.3100
   2627 C         -66.7810   -2.3530  -54.3660 C.2     158 VAL    0.0700
   2628 O         -65.6080   -2.6130  -54.0970 O.2     158 VAL    0.0900
   2629 CB        -67.3560   -3.6600  -56.4870 C.3     158 VAL   -0.0900
   2630 CG1       -68.0690   -4.9010  -57.0200 C.3     158 VAL    0.0900
   2631 CG2       -67.6740   -2.4300  -57.3390 C.3     158 VAL   -0.2700
   2632 HN        -69.6290   -2.7830  -55.3520 H       158 VAL    0.0900
   2633 HA        -67.3200   -4.2810  -54.4140 H       158 VAL    0.0900
   2634 HB        -66.2610   -3.7850  -56.6190 H       158 VAL    0.0900
   2635 HG11      -69.1680   -4.7890  -56.9060 H       158 VAL   -0.2700
   2636 HG12      -67.7430   -5.7980  -56.4510 H       158 VAL    0.0900
   2637 HG13      -67.8360   -5.0370  -58.0980 H       158 VAL    0.0900
   2638 HG21      -67.0700   -1.5620  -56.9970 H       158 VAL    0.0900
   2639 HG22      -68.7510   -2.1720  -57.2430 H       158 VAL    0.5100
   2640 HG23      -67.4330   -2.6340  -58.4040 H       158 VAL   -0.5100
   2641 N         -67.3350   -1.1480  -54.1470 N.am    159 MET   -0.4700
   2642 CA        -66.6090   -0.0350  -53.5450 C.3     159 MET    0.3100
   2643 C         -66.4270   -0.2430  -52.0340 C.2     159 MET    0.0700
   2644 O         -65.3950    0.1520  -51.4920 O.2     159 MET    0.0900
   2645 CB        -67.3020    1.2940  -53.8490 C.3     159 MET   -0.1800
   2646 CG        -66.3400    2.4540  -53.9230 C.3     159 MET    0.0900
   2647 SD        -67.1690    4.0590  -53.8750 S.3     159 MET    0.0900
   2648 CE        -67.5310    4.1910  -52.1150 C.3     159 MET   -0.1400
   2649 HN        -68.2830   -0.9600  -54.3900 H       159 MET    0.0900
   2650 HA        -65.6070   -0.0350  -53.9470 H       159 MET    0.0900
   2651 HB1       -68.0470    1.4980  -53.0500 H       159 MET   -0.0900
   2652 HB2       -67.8320    1.2070  -54.8210 H       159 MET   -0.2200
   2653 HG1       -65.7580    2.3670  -54.8650 H       159 MET    0.0900
   2654 HG2       -65.6340    2.3780  -53.0690 H       159 MET    0.0900
   2655 HE1       -66.5990    4.1630  -51.5090 H       159 MET    0.0900
   2656 HE2       -68.1760    3.3460  -51.7910 H       159 MET    0.5100
   2657 HE3       -68.0520    5.1480  -51.9010 H       159 MET   -0.5100
   2658 N         -67.4090   -0.8790  -51.3600 N.am    160 THR   -0.4700
   2659 CA        -67.3170   -1.1980  -49.9280 C.3     160 THR    0.3100
   2660 C         -66.4800   -2.4600  -49.7240 C.2     160 THR    0.0700
   2661 O         -65.9360   -2.6660  -48.6380 O.2     160 THR    0.0900
   2662 CB        -68.6920   -1.3300  -49.2720 C.3     160 THR    0.1400
   2663 CG2       -69.4280   -0.0030  -49.1740 C.3     160 THR    0.0900
   2664 OG1       -69.4690   -2.3050  -49.9640 O.3     160 THR   -0.6600
   2665 HN        -68.2510   -1.1640  -51.8100 H       160 THR    0.4300
   2666 HA        -66.7580   -0.4060  -49.4530 H       160 THR   -0.2700
   2667 HB        -68.5760   -1.6490  -48.2140 H       160 THR    0.0900
   2668 HG1       -69.8160   -1.8620  -50.7420 H       160 THR    0.0900
   2669 HG21      -69.5820    0.4250  -50.1880 H       160 THR    0.0900
   2670 HG22      -68.8310    0.7160  -48.5720 H       160 THR    0.5100
   2671 HG23      -70.4200   -0.1550  -48.6980 H       160 THR   -0.5100
   2672 N         -66.3760   -3.3070  -50.7730 N.am    161 ALA   -0.4700
   2673 CA        -65.5740   -4.5240  -50.7690 C.3     161 ALA    0.3100
   2674 C         -64.0960   -4.1510  -50.6770 C.2     161 ALA    0.0700
   2675 O         -63.3580   -4.7760  -49.9240 O.2     161 ALA    0.0900
   2676 CB        -65.8320   -5.3310  -52.0310 C.3     161 ALA   -0.2700
   2677 HN        -66.8620   -3.1270  -51.6250 H       161 ALA    0.0900
   2678 HA        -65.8400   -5.0980  -49.8940 H       161 ALA    0.0900
   2679 HB1       -65.5670   -4.7330  -52.9280 H       161 ALA    0.0900
   2680 HB2       -66.9070   -5.6040  -52.0920 H       161 ALA    0.5100
   2681 HB3       -65.2120   -6.2530  -52.0240 H       161 ALA   -0.5100
   2682 N         -63.6760   -3.0940  -51.3980 N.am    162 ILE   -0.4700
   2683 CA        -62.2930   -2.6300  -51.3790 C.3     162 ILE    0.3100
   2684 C         -62.0160   -1.7510  -50.1590 C.2     162 ILE    0.0700
   2685 O         -61.1360   -2.0940  -49.3720 O.2     162 ILE    0.0900
   2686 CB        -61.8530   -2.0080  -52.7320 C.3     162 ILE   -0.0900
   2687 CG1       -61.9920   -3.0410  -53.8710 C.3     162 ILE    0.0900
   2688 CG2       -60.4160   -1.4750  -52.6600 C.3     162 ILE   -0.2700
   2689 CD        -62.3720   -2.4570  -55.2190 C.3     162 ILE    0.0900
   2690 HN        -64.2970   -2.5780  -51.9820 H       162 ILE    0.0900
   2691 HA        -61.6680   -3.4780  -51.1450 H       162 ILE    0.0900
   2692 HB        -62.5390   -1.1730  -52.9900 H       162 ILE   -0.1800
   2693 HG11      -62.7700   -3.7770  -53.5800 H       162 ILE    0.0900
   2694 HG12      -61.0200   -3.5680  -53.9810 H       162 ILE    0.0900
   2695 HG21      -59.7420   -2.2520  -52.2380 H       162 ILE   -0.2700
   2696 HG22      -60.3790   -0.5790  -52.0040 H       162 ILE    0.0900
   2697 HG23      -60.0600   -1.2100  -53.6770 H       162 ILE    0.0900
   2698 HD1       -61.6020   -1.7270  -55.5500 H       162 ILE    0.0900
   2699 HD2       -63.3480   -1.9320  -55.1420 H       162 ILE    0.5100
   2700 HD3       -62.4410   -3.2670  -55.9770 H       162 ILE   -0.5100
   2701 N         -62.7880   -0.6560  -49.9760 N.am    163 ILE   -0.4700
   2702 CA        -62.6620    0.2900  -48.8550 C.3     163 ILE    0.3100
   2703 C         -62.6300   -0.3930  -47.4730 C.2     163 ILE    0.0700
   2704 O         -61.7850   -0.0380  -46.6460 O.2     163 ILE    0.0900
   2705 CB        -63.7010    1.4630  -48.9770 C.3     163 ILE   -0.0900
   2706 CG1       -63.2690    2.5340  -50.0290 C.3     163 ILE    0.0900
   2707 CG2       -64.1310    2.0920  -47.6310 C.3     163 ILE   -0.2700
   2708 CD        -61.9410    3.3770  -49.7500 C.3     163 ILE    0.0900
   2709 HN        -63.5100   -0.4330  -50.6250 H       163 ILE    0.0900
   2710 HA        -61.6560    0.6810  -48.8630 H       163 ILE    0.0900
   2711 HB        -64.6090    1.0730  -49.4830 H       163 ILE   -0.1800
   2712 HG11      -64.1050    3.2570  -50.1270 H       163 ILE    0.0900
   2713 HG12      -63.1300    2.0090  -50.9960 H       163 ILE    0.0900
   2714 HG21      -63.2450    2.5110  -47.1060 H       163 ILE   -0.2700
   2715 HG22      -64.5950    1.3180  -46.9830 H       163 ILE    0.0900
   2716 HG23      -64.8560    2.9140  -47.8120 H       163 ILE    0.0900
   2717 HD1       -61.0660    2.6970  -49.6690 H       163 ILE    0.0900
   2718 HD2       -62.0420    3.9370  -48.7960 H       163 ILE    0.5100
   2719 HD3       -61.7620    4.0880  -50.5840 H       163 ILE   -0.5100
   2720 N         -63.4970   -1.4010  -47.2470 N.am    164 ASN   -0.4700
   2721 CA        -63.5630   -2.1180  -45.9690 C.3     164 ASN    0.3100
   2722 C         -62.7760   -3.4440  -45.8800 C.2     164 ASN    0.0700
   2723 O         -62.6060   -3.9660  -44.7760 O.2     164 ASN    0.0900
   2724 CB        -65.0120   -2.2670  -45.4920 C.3     164 ASN   -0.1800
   2725 CG        -65.6810   -0.9440  -45.2200 C.2     164 ASN    0.0900
   2726 ND2       -66.2060   -0.3120  -46.2640 N.am    164 ASN    0.0900
   2727 OD1       -65.7220   -0.4640  -44.0870 O.2     164 ASN    0.5500
   2728 HN        -64.1380   -1.7040  -47.9460 H       164 ASN   -0.5500
   2729 HA        -62.9880   -1.5590  -45.2460 H       164 ASN   -0.6200
   2730 HB1       -65.0230   -2.8650  -44.5560 H       164 ASN    0.3200
   2731 HB2       -65.5950   -2.8020  -46.2730 H       164 ASN    0.3000
   2732 HD21      -66.6610    0.5690  -46.1370 H       164 ASN    0.5100
   2733 HD22      -66.1450   -0.7170  -47.1760 H       164 ASN   -0.5100
   2734 N         -62.2740   -3.9810  -47.0130 N.am    165 PHE   -0.4700
   2735 CA        -61.5050   -5.2250  -46.9900 C.3     165 PHE    0.3100
   2736 C         -60.2410   -5.2120  -47.8460 C.2     165 PHE    0.0700
   2737 O         -59.1640   -5.3360  -47.2760 O.2     165 PHE    0.0900
   2738 CB        -62.3910   -6.4580  -47.2550 C.3     165 PHE   -0.1800
   2739 CG        -61.7010   -7.8020  -47.1720 C.ar    165 PHE    0.0900
   2740 CD1       -61.6170   -8.4840  -45.9610 C.ar    165 PHE    0.0900
   2741 CD2       -61.1810   -8.4100  -48.3130 C.ar    165 PHE    0.0000
   2742 CE1       -61.0010   -9.7360  -45.8890 C.ar    165 PHE   -0.1150
   2743 CE2       -60.5610   -9.6590  -48.2390 C.ar    165 PHE    0.1150
   2744 CZ        -60.4770  -10.3170  -47.0280 C.ar    165 PHE   -0.1150
   2745 HN        -62.4030   -3.5560  -47.9060 H       165 PHE    0.1150
   2746 HA        -61.0420   -5.3070  -46.0180 H       165 PHE   -0.1150
   2747 HB1       -62.8110   -6.3790  -48.2810 H       165 PHE    0.1150
   2748 HB2       -63.2100   -6.4740  -46.5060 H       165 PHE   -0.1150
   2749 HD1       -62.0320   -8.0400  -45.0680 H       165 PHE    0.1150
   2750 HD2       -61.2570   -7.9080  -49.2650 H       165 PHE   -0.1150
   2751 HE1       -60.9340  -10.2510  -44.9410 H       165 PHE    0.1150
   2752 HE2       -60.1480  -10.1100  -49.1290 H       165 PHE    0.5100
   2753 HZ        -60.0020  -11.2850  -46.9720 H       165 PHE   -0.5100
   2754 N         -60.3520   -5.0780  -49.1880 N.am    166 TYR   -0.4700
   2755 CA        -59.2030   -5.0930  -50.1100 C.3     166 TYR    0.3100
   2756 C         -58.1370   -4.0240  -49.8500 C.2     166 TYR    0.0700
   2757 O         -56.9450   -4.3110  -49.9890 O.2     166 TYR    0.0900
   2758 CB        -59.6440   -5.1300  -51.5890 C.3     166 TYR   -0.1800
   2759 CG        -60.3750   -6.4030  -51.9630 C.ar    166 TYR    0.0900
   2760 CD1       -59.6740   -7.5660  -52.2800 C.ar    166 TYR    0.0900
   2761 CD2       -61.7680   -6.4490  -51.9960 C.ar    166 TYR    0.0000
   2762 CE1       -60.3430   -8.7440  -52.6100 C.ar    166 TYR   -0.1150
   2763 CE2       -62.4460   -7.6270  -52.3080 C.ar    166 TYR    0.1150
   2764 CZ        -61.7280   -8.7710  -52.6210 C.ar    166 TYR   -0.1150
   2765 OH        -62.3790   -9.9340  -52.9520 O.3     166 TYR    0.1150
   2766 HN        -61.2420   -4.9610  -49.6220 H       166 TYR    0.1100
   2767 HA        -58.6100   -5.9660  -49.8810 H       166 TYR   -0.5400
   2768 HB1       -58.7490   -5.0590  -52.2430 H       166 TYR    0.4300
   2769 HB2       -60.3330   -4.2820  -51.7900 H       166 TYR   -0.1150
   2770 HD1       -58.5940   -7.5520  -52.2700 H       166 TYR    0.1150
   2771 HD2       -62.3310   -5.5550  -51.7740 H       166 TYR   -0.1150
   2772 HE1       -59.7820   -9.6340  -52.8560 H       166 TYR    0.1150
   2773 HE2       -63.5270   -7.6480  -52.3060 H       166 TYR    0.5100
   2774 HH        -63.3110   -9.7320  -53.0620 H       166 TYR   -0.5100
   2775 N         -58.5640   -2.8080  -49.4500 N.am    167 LEU   -0.4700
   2776 CA        -57.6680   -1.7070  -49.1060 C.3     167 LEU    0.3100
   2777 C         -56.9720   -1.9990  -47.7590 C.2     167 LEU    0.0700
   2778 O         -55.7410   -2.0930  -47.7880 O.2     167 LEU    0.0900
   2779 CB        -58.3780   -0.3340  -49.1290 C.3     167 LEU   -0.1800
   2780 CG        -57.5160    0.8990  -48.8340 C.3     167 LEU    0.0900
   2781 CD1       -56.8710    1.4420  -50.1070 C.3     167 LEU    0.0900
   2782 CD2       -58.3390    1.9810  -48.1420 C.3     167 LEU   -0.0900
   2783 HN        -59.5360   -2.6030  -49.3720 H       167 LEU    0.0900
   2784 HA        -56.8570   -1.7120  -49.8180 H       167 LEU   -0.2700
   2785 HB1       -59.1930   -0.3640  -48.3760 H       167 LEU    0.0900
   2786 HB2       -58.8220   -0.2020  -50.1380 H       167 LEU    0.0900
   2787 HG        -56.7180    0.6210  -48.1110 H       167 LEU    0.0900
   2788 HD11      -57.6560    1.7340  -50.8370 H       167 LEU   -0.2700
   2789 HD12      -56.2290    0.6620  -50.5690 H       167 LEU    0.0900
   2790 HD13      -56.2590    2.3370  -49.8680 H       167 LEU    0.0900
   2791 HD21      -58.7450    1.5970  -47.1820 H       167 LEU    0.0900
   2792 HD22      -59.1890    2.2820  -48.7900 H       167 LEU    0.5100
   2793 HD23      -57.7000    2.8630  -47.9280 H       167 LEU   -0.5100
   2794 N         -57.6720   -2.2310  -46.5970 N.am    168 PRO   -0.2900
   2795 CA        -56.9280   -2.5650  -45.3680 C.3     168 PRO    0.0000
   2796 C         -56.0610   -3.8250  -45.4860 C.2     168 PRO    0.0900
   2797 O         -54.8810   -3.7230  -45.1740 O.2     168 PRO    0.0900
   2798 CB        -58.0090   -2.6690  -44.2840 C.3     168 PRO    0.0200
   2799 CG        -59.2740   -2.8470  -45.0060 C.3     168 PRO    0.0900
   2800 CD        -59.1250   -2.1650  -46.3310 C.3     168 PRO   -0.1800
   2801 HA        -56.1750   -1.8170  -45.1760 H       168 PRO    0.0900
   2802 HB1       -58.0370   -1.7440  -43.6690 H       168 PRO    0.0900
   2803 HB2       -57.8130   -3.5360  -43.6180 H       168 PRO   -0.1800
   2804 HG1       -59.4830   -3.9290  -45.1520 H       168 PRO    0.0900
   2805 HG2       -60.1110   -2.3950  -44.4320 H       168 PRO    0.0900
   2806 HD1       -59.6820   -2.7000  -47.1290 H       168 PRO    0.5100
   2807 HD2       -59.4550   -1.1060  -46.2830 H       168 PRO   -0.5100
   2808 N         -56.5860   -4.9620  -46.0200 N.am    169 THR   -0.4700
   2809 CA        -55.8050   -6.1990  -46.1900 C.3     169 THR    0.3100
   2810 C         -54.4980   -6.0550  -46.9650 C.2     169 THR    0.0700
   2811 O         -53.5750   -6.8230  -46.7160 O.2     169 THR    0.0900
   2812 CB        -56.6390   -7.4030  -46.6460 C.3     169 THR    0.1400
   2813 CG2       -56.9630   -7.3780  -48.1380 C.3     169 THR    0.0900
   2814 OG1       -55.8770   -8.5740  -46.3770 O.3     169 THR   -0.6600
   2815 HN        -57.5350   -5.0070  -46.3240 H       169 THR    0.4300
   2816 HA        -55.3450   -6.4190  -45.2370 H       169 THR   -0.2700
   2817 HB        -57.5970   -7.4460  -46.0860 H       169 THR    0.0900
   2818 HG1       -55.0060   -8.4140  -46.7500 H       169 THR    0.0900
   2819 HG21      -56.0430   -7.5640  -48.7320 H       169 THR    0.0900
   2820 HG22      -57.3720   -6.3840  -48.4200 H       169 THR    0.5100
   2821 HG23      -57.7050   -8.1700  -48.3770 H       169 THR   -0.5100
   2822 N         -54.4170   -5.0970  -47.8990 N.am    170 LEU   -0.4700
   2823 CA        -53.1950   -4.8730  -48.6640 C.3     170 LEU    0.3100
   2824 C         -52.1940   -4.0160  -47.8770 C.2     170 LEU    0.0700
   2825 O         -51.0030   -4.3340  -47.8640 O.2     170 LEU    0.0900
   2826 CB        -53.5040   -4.2720  -50.0430 C.3     170 LEU   -0.1800
   2827 CG        -53.2120   -5.1800  -51.2390 C.3     170 LEU    0.0900
   2828 CD1       -54.3280   -6.2010  -51.4540 C.3     170 LEU    0.0900
   2829 CD2       -53.0180   -4.3600  -52.4930 C.3     170 LEU   -0.0900
   2830 HN        -55.1840   -4.4970  -48.1110 H       170 LEU    0.0900
   2831 HA        -52.6940   -5.8240  -48.7770 H       170 LEU   -0.2700
   2832 HB1       -52.9010   -3.3480  -50.1580 H       170 LEU    0.0900
   2833 HB2       -54.5810   -4.0060  -50.0670 H       170 LEU    0.0900
   2834 HG        -52.2560   -5.7180  -51.0630 H       170 LEU    0.0900
   2835 HD11      -55.2920   -5.6810  -51.6430 H       170 LEU   -0.2700
   2836 HD12      -54.4390   -6.8350  -50.5490 H       170 LEU    0.0900
   2837 HD13      -54.0910   -6.8400  -52.3320 H       170 LEU    0.0900
   2838 HD21      -52.1650   -3.6600  -52.3640 H       170 LEU    0.0900
   2839 HD22      -53.9340   -3.7680  -52.7040 H       170 LEU    0.5100
   2840 HD23      -52.8000   -5.0290  -53.3540 H       170 LEU   -0.5100
   2841 N         -52.6860   -2.9550  -47.1940 N.am    171 LEU   -0.4700
   2842 CA        -51.8840   -2.0540  -46.3590 C.3     171 LEU    0.3100
   2843 C         -51.4060   -2.7750  -45.1050 C.2     171 LEU    0.0700
   2844 O         -50.2890   -2.5390  -44.6500 O.2     171 LEU    0.0900
   2845 CB        -52.6870   -0.8000  -45.9690 C.3     171 LEU   -0.1800
   2846 CG        -52.3690    0.4930  -46.7180 C.3     171 LEU    0.0900
   2847 CD1       -53.2040    0.6130  -47.9900 C.3     171 LEU    0.0900
   2848 CD2       -52.6050    1.7000  -45.8300 C.3     171 LEU   -0.0900
   2849 HN        -53.6560   -2.7320  -47.2310 H       171 LEU    0.0900
   2850 HA        -51.0060   -1.7740  -46.9210 H       171 LEU   -0.2700
   2851 HB1       -52.5150   -0.6130  -44.8880 H       171 LEU    0.0900
   2852 HB2       -53.7620   -1.0260  -46.1290 H       171 LEU    0.0900
   2853 HG        -51.2900    0.5030  -46.9870 H       171 LEU    0.0900
   2854 HD11      -54.2860    0.6140  -47.7370 H       171 LEU   -0.2700
   2855 HD12      -52.9980   -0.2480  -48.6610 H       171 LEU    0.0900
   2856 HD13      -52.9610    1.5630  -48.5140 H       171 LEU    0.0900
   2857 HD21      -51.9560    1.6450  -44.9300 H       171 LEU    0.0900
   2858 HD22      -53.6660    1.7260  -45.5010 H       171 LEU    0.5100
   2859 HD23      -52.3620    2.6310  -46.3850 H       171 LEU   -0.5100
   2860 N         -52.2490   -3.6680  -44.5660 N.am    172 MET   -0.4700
   2861 CA        -51.9790   -4.4920  -43.3950 C.3     172 MET    0.3100
   2862 C         -50.8300   -5.4260  -43.7030 C.2     172 MET    0.0700
   2863 O         -49.9050   -5.5300  -42.9010 O.2     172 MET    0.0900
   2864 CB        -53.2130   -5.3190  -43.0830 C.3     172 MET   -0.1800
   2865 CG        -53.4520   -5.5340  -41.6350 C.3     172 MET    0.0900
   2866 SD        -55.1520   -6.0800  -41.4270 S.3     172 MET    0.0900
   2867 CE        -55.1310   -7.6350  -42.3640 C.3     172 MET   -0.1400
   2868 HN        -53.1480   -3.8140  -44.9680 H       172 MET    0.0900
   2869 HA        -51.7360   -3.8420  -42.5680 H       172 MET    0.0900
   2870 HB1       -53.1030   -6.3100  -43.5720 H       172 MET   -0.0900
   2871 HB2       -54.0990   -4.8030  -43.5120 H       172 MET   -0.2200
   2872 HG1       -53.2750   -4.5880  -41.0810 H       172 MET    0.0900
   2873 HG2       -52.7450   -6.3000  -41.2490 H       172 MET    0.0900
   2874 HE1       -54.3930   -8.3510  -41.9420 H       172 MET    0.0900
   2875 HE2       -54.8560   -7.4410  -43.4220 H       172 MET    0.5100
   2876 HE3       -56.1320   -8.1160  -42.3320 H       172 MET   -0.5100
   2877 N         -50.8860   -6.0910  -44.8860 N.am    173 LEU   -0.4700
   2878 CA        -49.8630   -7.0020  -45.4030 C.3     173 LEU    0.3100
   2879 C         -48.5440   -6.2500  -45.6190 C.2     173 LEU    0.0700
   2880 O         -47.5070   -6.7190  -45.1480 O.2     173 LEU    0.0900
   2881 CB        -50.3400   -7.6670  -46.7140 C.3     173 LEU   -0.1800
   2882 CG        -50.6900   -9.1700  -46.6660 C.3     173 LEU    0.0900
   2883 CD1       -51.9100   -9.4580  -45.7920 C.3     173 LEU    0.0900
   2884 CD2       -50.9600   -9.7030  -48.0590 C.3     173 LEU   -0.0900
   2885 HN        -51.6730   -5.9790  -45.4870 H       173 LEU    0.0900
   2886 HA        -49.6720   -7.7520  -44.6500 H       173 LEU   -0.2700
   2887 HB1       -49.5350   -7.5350  -47.4670 H       173 LEU    0.0900
   2888 HB2       -51.2460   -7.1240  -47.0540 H       173 LEU    0.0900
   2889 HG        -49.8190   -9.7280  -46.2610 H       173 LEU    0.0900
   2890 HD11      -52.8300   -9.0700  -46.2800 H       173 LEU   -0.2700
   2891 HD12      -51.7960   -8.9590  -44.8060 H       173 LEU    0.0900
   2892 HD13      -52.0210  -10.5540  -45.6450 H       173 LEU    0.0900
   2893 HD21      -50.0630   -9.5710  -48.7000 H       173 LEU    0.0900
   2894 HD22      -51.8080   -9.1510  -48.5180 H       173 LEU    0.5100
   2895 HD23      -51.2030  -10.7860  -48.0100 H       173 LEU   -0.5100
   2896 N         -48.6000   -5.0500  -46.2620 N.am    174 TRP   -0.4700
   2897 CA        -47.4590   -4.1600  -46.5310 C.3     174 TRP    0.3100
   2898 C         -46.6920   -3.8120  -45.2500 C.2     174 TRP    0.0700
   2899 O         -45.4600   -3.8580  -45.2460 O.2     174 TRP    0.0900
   2900 CB        -47.9280   -2.8800  -47.2620 C.3     174 TRP   -0.1800
   2901 CG        -46.9180   -1.7690  -47.3460 C.ar    174 TRP    0.0900
   2902 CD1       -46.8620   -0.6530  -46.5640 C.ar    174 TRP    0.0900
   2903 CD2       -45.8540   -1.6430  -48.3020 C.ar    174 TRP   -0.0300
   2904 CE2       -45.1860   -0.4260  -48.0290 C.ar    174 TRP   -0.1500
   2905 CE3       -45.3890   -2.4470  -49.3550 C.ar    174 TRP    0.2200
   2906 NE1       -45.8190    0.1540  -46.9590 N.ar    174 TRP   -0.5100
   2907 CZ2       -44.0860    0.0120  -48.7790 C.ar    174 TRP    0.3700
   2908 CZ3       -44.3010   -2.0100  -50.1000 C.ar    174 TRP    0.2400
   2909 CH2       -43.6600   -0.7980  -49.8110 C.ar    174 TRP    0.1100
   2910 HN        -49.4720   -4.7050  -46.5960 H       174 TRP   -0.2500
   2911 HA        -46.7480   -4.7010  -47.1390 H       174 TRP    0.1700
   2912 HB1       -48.8200   -2.4860  -46.7320 H       174 TRP   -0.2000
   2913 HB2       -48.2130   -3.1580  -48.2990 H       174 TRP    0.1400
   2914 HD1       -47.5390   -0.4350  -45.7520 H       174 TRP   -0.2700
   2915 HE1       -45.5700    1.0010  -46.5450 H       174 TRP    0.1600
   2916 HE3       -45.8570   -3.3910  -49.5960 H       174 TRP   -0.1400
   2917 HZ2       -43.5790    0.9430  -48.5720 H       174 TRP    0.1400
   2918 HZ3       -43.9430   -2.6170  -50.9190 H       174 TRP    0.5100
   2919 HH2       -42.8140   -0.4930  -50.4080 H       174 TRP   -0.5100
   2920 N         -47.4280   -3.4870  -44.1690 N.am    175 PHE   -0.4700
   2921 CA        -46.8720   -3.1520  -42.8600 C.3     175 PHE    0.3100
   2922 C         -46.2830   -4.3800  -42.1680 C.2     175 PHE    0.0700
   2923 O         -45.2210   -4.2750  -41.5540 O.2     175 PHE    0.0900
   2924 CB        -47.9370   -2.4860  -41.9700 C.3     175 PHE   -0.1800
   2925 CG        -48.1110   -0.9950  -42.1410 C.ar    175 PHE    0.0900
   2926 CD1       -47.9050   -0.3850  -43.3740 C.ar    175 PHE    0.0900
   2927 CD2       -48.5300   -0.2040  -41.0770 C.ar    175 PHE    0.0000
   2928 CE1       -48.0800    0.9900  -43.5340 C.ar    175 PHE   -0.1150
   2929 CE2       -48.7050    1.1780  -41.2360 C.ar    175 PHE    0.1150
   2930 CZ        -48.4870    1.7640  -42.4650 C.ar    175 PHE   -0.1150
   2931 HN        -48.4220   -3.4620  -44.2180 H       175 PHE    0.1150
   2932 HA        -46.0390   -2.4800  -43.0120 H       175 PHE   -0.1150
   2933 HB1       -47.6660   -2.6550  -40.9070 H       175 PHE    0.1150
   2934 HB2       -48.9230   -2.9480  -42.1920 H       175 PHE   -0.1150
   2935 HD1       -47.6060   -0.9850  -44.2200 H       175 PHE    0.1150
   2936 HD2       -48.7210   -0.6590  -40.1160 H       175 PHE   -0.1150
   2937 HE1       -47.8980    1.4500  -44.4940 H       175 PHE    0.1150
   2938 HE2       -49.0110    1.7830  -40.3960 H       175 PHE    0.5100
   2939 HZ        -48.6350    2.8260  -42.5910 H       175 PHE   -0.5100
   2940 N         -46.9630   -5.5450  -42.2770 N.am    176 TYR   -0.4700
   2941 CA        -46.5100   -6.8040  -41.6860 C.3     176 TYR    0.3100
   2942 C         -45.2500   -7.3310  -42.3690 C.2     176 TYR    0.0700
   2943 O         -44.3640   -7.8520  -41.6890 O.2     176 TYR    0.0900
   2944 CB        -47.6240   -7.8600  -41.6870 C.3     176 TYR   -0.1800
   2945 CG        -47.2130   -9.1130  -40.9520 C.ar    176 TYR    0.0900
   2946 CD1       -47.2530   -9.1710  -39.5600 C.ar    176 TYR    0.0900
   2947 CD2       -46.7220  -10.2200  -41.6390 C.ar    176 TYR    0.0000
   2948 CE1       -46.8360  -10.3070  -38.8730 C.ar    176 TYR   -0.1150
   2949 CE2       -46.3040  -11.3620  -40.9630 C.ar    176 TYR    0.1150
   2950 CZ        -46.3600  -11.4000  -39.5780 C.ar    176 TYR   -0.1150
   2951 OH        -45.9570  -12.5270  -38.9070 O.3     176 TYR    0.1150
   2952 HN        -47.8240   -5.5950  -42.7760 H       176 TYR    0.1100
   2953 HA        -46.1930   -6.6000  -40.6750 H       176 TYR   -0.5400
   2954 HB1       -47.8680   -8.1460  -42.7320 H       176 TYR    0.4300
   2955 HB2       -48.5250   -7.4520  -41.1830 H       176 TYR   -0.1150
   2956 HD1       -47.6140   -8.3170  -39.0040 H       176 TYR    0.1150
   2957 HD2       -46.6670  -10.1910  -42.7180 H       176 TYR   -0.1150
   2958 HE1       -46.8840  -10.3370  -37.7960 H       176 TYR    0.1150
   2959 HE2       -45.9360  -12.2150  -41.5150 H       176 TYR    0.5100
   2960 HH        -46.0780  -12.3720  -37.9670 H       176 TYR   -0.5100
   2961 N         -45.1600   -7.1720  -43.7100 N.am    177 ALA   -0.4700
   2962 CA        -43.9970   -7.5440  -44.5210 C.3     177 ALA    0.3100
   2963 C         -42.7900   -6.6940  -44.1070 C.2     177 ALA    0.0700
   2964 O         -41.6490   -7.0750  -44.3680 O.2     177 ALA    0.0900
   2965 CB        -44.2950   -7.3400  -45.9990 C.3     177 ALA   -0.2700
   2966 HN        -45.9160   -6.7780  -44.2250 H       177 ALA    0.0900
   2967 HA        -43.7670   -8.5790  -44.3220 H       177 ALA    0.0900
   2968 HB1       -44.5410   -6.2740  -46.1960 H       177 ALA    0.0900
   2969 HB2       -45.1620   -7.9650  -46.2990 H       177 ALA    0.5100
   2970 HB3       -43.4060   -7.6170  -46.6060 H       177 ALA   -0.5100
   2971 N         -43.0510   -5.5490  -43.4390 N.am    178 LYS   -0.4700
   2972 CA        -42.0380   -4.6590  -42.8870 C.3     178 LYS    0.3100
   2973 C         -41.6670   -5.1030  -41.4560 C.2     178 LYS    0.0700
   2974 O         -40.4850   -5.0680  -41.1030 O.2     178 LYS    0.0900
   2975 CB        -42.5050   -3.1930  -42.9250 C.3     178 LYS   -0.1800
   2976 CG        -42.4330   -2.5610  -44.3070 C.3     178 LYS    0.0900
   2977 CD        -42.5280   -1.0410  -44.2300 C.3     178 LYS    0.0900
   2978 CE        -42.2680   -0.3700  -45.5610 C.3     178 LYS   -0.1800
   2979 NZ        -40.8430   -0.4730  -45.9850 N.4     178 LYS    0.0900
   2980 HN        -43.9900   -5.2520  -43.2900 H       178 LYS    0.0900
   2981 HA        -41.1380   -4.7780  -43.4710 H       178 LYS   -0.1800
   2982 HB1       -41.8680   -2.6020  -42.2330 H       178 LYS    0.0900
   2983 HB2       -43.5570   -3.1490  -42.5720 H       178 LYS    0.0900
   2984 HG1       -43.2690   -2.9470  -44.9280 H       178 LYS    0.2100
   2985 HG2       -41.4700   -2.8420  -44.7860 H       178 LYS    0.0500
   2986 HD1       -41.7840   -0.6740  -43.4930 H       178 LYS    0.0500
   2987 HD2       -43.5450   -0.7640  -43.8820 H       178 LYS   -0.3000
   2988 HE1       -42.5180    0.7100  -45.4890 H       178 LYS    0.3300
   2989 HE2       -42.8860   -0.8530  -46.3480 H       178 LYS    0.3300
   2990 HZ1       -40.5790   -1.4750  -46.0750 H       178 LYS    0.3300
   2991 HZ2       -40.2370   -0.0180  -45.2740 H       178 LYS    0.5100
   2992 HZ3       -40.7190    0.0020  -46.9020 H       178 LYS   -0.5100
   2993 N         -42.6710   -5.5450  -40.6430 N.am    179 ILE   -0.4700
   2994 CA        -42.4750   -6.0630  -39.2760 C.3     179 ILE    0.3100
   2995 C         -41.6180   -7.3340  -39.3520 C.2     179 ILE    0.0700
   2996 O         -40.6240   -7.4390  -38.6340 O.2     179 ILE    0.0900
   2997 CB        -43.8280   -6.2930  -38.5300 C.3     179 ILE   -0.0900
   2998 CG1       -44.4820   -4.9600  -38.1570 C.3     179 ILE    0.0900
   2999 CG2       -43.6520   -7.1560  -37.2810 C.3     179 ILE   -0.2700
   3000 CD        -45.9480   -5.0440  -37.9130 C.3     179 ILE    0.0900
   3001 HN        -43.6170   -5.5360  -40.9530 H       179 ILE    0.0900
   3002 HA        -41.8770   -5.3440  -38.7370 H       179 ILE    0.0900
   3003 HB        -44.5400   -6.7950  -39.2190 H       179 ILE   -0.1800
   3004 HG11      -44.3040   -4.2410  -38.9840 H       179 ILE    0.0900
   3005 HG12      -43.9940   -4.5770  -37.2360 H       179 ILE    0.0900
   3006 HG21      -42.8210   -6.7610  -36.6570 H       179 ILE   -0.2700
   3007 HG22      -43.4090   -8.2000  -37.5750 H       179 ILE    0.0900
   3008 HG23      -44.5840   -7.1450  -36.6780 H       179 ILE    0.0900
   3009 HD1       -46.1710   -5.8710  -37.2070 H       179 ILE    0.0900
   3010 HD2       -46.4790   -5.2390  -38.8690 H       179 ILE    0.5100
   3011 HD3       -46.3120   -4.0920  -37.4710 H       179 ILE   -0.5100
   3012 N         -41.9810   -8.2660  -40.2660 N.am    180 TYR   -0.4700
   3013 CA        -41.2810   -9.5250  -40.5180 C.3     180 TYR    0.3100
   3014 C         -39.8560   -9.3340  -41.0550 C.2     180 TYR    0.0700
   3015 O         -39.0460  -10.2470  -40.9410 O.2     180 TYR    0.0900
   3016 CB        -42.0500  -10.3670  -41.5490 C.3     180 TYR   -0.1800
   3017 CG        -41.5090  -11.7690  -41.7240 C.ar    180 TYR    0.0900
   3018 CD1       -41.9720  -12.8180  -40.9350 C.ar    180 TYR    0.0900
   3019 CD2       -40.5520  -12.0540  -42.6980 C.ar    180 TYR    0.0000
   3020 CE1       -41.4700  -14.1110  -41.0880 C.ar    180 TYR   -0.1150
   3021 CE2       -40.0430  -13.3410  -42.8560 C.ar    180 TYR    0.1150
   3022 CZ        -40.5060  -14.3680  -42.0500 C.ar    180 TYR   -0.1150
   3023 OH        -40.0060  -15.6410  -42.2090 O.3     180 TYR    0.1150
   3024 HN        -42.7860   -8.1230  -40.8360 H       180 TYR    0.1100
   3025 HA        -41.2010  -10.0580  -39.5820 H       180 TYR   -0.5400
   3026 HB1       -41.9950   -9.8680  -42.5410 H       180 TYR    0.4300
   3027 HB2       -43.1090  -10.4600  -41.2280 H       180 TYR   -0.1150
   3028 HD1       -42.7320  -12.6280  -40.1930 H       180 TYR    0.1150
   3029 HD2       -40.2000  -11.2610  -43.3410 H       180 TYR   -0.1150
   3030 HE1       -41.8330  -14.9110  -40.4580 H       180 TYR    0.1150
   3031 HE2       -39.2900  -13.5370  -43.6050 H       180 TYR    0.5100
   3032 HH        -40.4400  -16.2110  -41.5710 H       180 TYR   -0.5100
   3033 N         -39.5570   -8.1490  -41.6370 N.am    181 LYS   -0.4700
   3034 CA        -38.2340   -7.7970  -42.1630 C.3     181 LYS    0.3100
   3035 C         -37.3320   -7.2120  -41.0770 C.2     181 LYS    0.0700
   3036 O         -36.1200   -7.1580  -41.2740 O.2     181 LYS    0.0900
   3037 CB        -38.3200   -6.6390  -43.1790 C.3     181 LYS   -0.1800
   3038 CG        -37.0430   -6.4110  -43.9880 C.3     181 LYS    0.0900
   3039 CD        -37.1370   -5.1530  -44.8530 C.3     181 LYS    0.0900
   3040 CE        -35.7950   -4.7510  -45.4240 C.3     181 LYS   -0.1800
   3041 NZ        -35.8920   -3.5190  -46.2540 N.4     181 LYS    0.0900
   3042 HN        -40.2500   -7.4400  -41.7340 H       181 LYS    0.0900
   3043 HA        -37.8220   -8.6760  -42.6360 H       181 LYS   -0.1800
   3044 HB1       -38.5540   -5.7070  -42.6260 H       181 LYS    0.0900
   3045 HB2       -39.1480   -6.8560  -43.8870 H       181 LYS    0.0900
   3046 HG1       -36.8690   -7.2900  -44.6450 H       181 LYS    0.2100
   3047 HG2       -36.1850   -6.3080  -43.2900 H       181 LYS    0.0500
   3048 HD1       -37.5290   -4.3180  -44.2330 H       181 LYS    0.0500
   3049 HD2       -37.8430   -5.3420  -45.6900 H       181 LYS   -0.3000
   3050 HE1       -35.4050   -5.5650  -46.0730 H       181 LYS    0.3300
   3051 HE2       -35.0820   -4.5470  -44.5980 H       181 LYS    0.3300
   3052 HZ1       -36.2450   -2.7350  -45.6700 H       181 LYS    0.3300
   3053 HZ2       -36.5460   -3.6850  -47.0450 H       181 LYS    0.5100
   3054 HZ3       -34.9520   -3.2780  -46.6280 H       181 LYS   -0.5100
   3055 N         -37.9180   -6.7960  -39.9320 N.am    182 ALA   -0.4700
   3056 CA        -37.2070   -6.1950  -38.8020 C.3     182 ALA    0.3100
   3057 C         -36.6820   -7.2330  -37.8030 C.2     182 ALA    0.0700
   3058 O         -35.6070   -7.0370  -37.2350 O.2     182 ALA    0.0900
   3059 CB        -38.1010   -5.2640  -38.0000 C.3     182 ALA   -0.2700
   3060 HN        -38.9010   -6.8840  -39.8040 H       182 ALA    0.0900
   3061 HA        -36.3640   -5.6490  -39.1970 H       182 ALA    0.0900
   3062 HB1       -38.9720   -5.8230  -37.5970 H       182 ALA    0.0900
   3063 HB2       -38.4750   -4.4450  -38.6510 H       182 ALA    0.5100
   3064 HB3       -37.5310   -4.8330  -37.1490 H       182 ALA   -0.5100
   3065 N         -37.4330   -8.3300  -37.5910 N.am    183 VAL   -0.4700
   3066 CA        -37.0850   -9.4010  -36.6410 C.3     183 VAL    0.3100
   3067 C         -36.8620  -10.7460  -37.3760 C.2     183 VAL    0.0700
   3068 O         -37.3120  -11.7980  -36.9090 O.2     183 VAL    0.0900
   3069 CB        -38.0360   -9.5220  -35.4090 C.3     183 VAL   -0.0900
   3070 CG1       -37.7040   -8.4730  -34.3480 C.3     183 VAL    0.0900
   3071 CG2       -39.5100   -9.4510  -35.8090 C.3     183 VAL   -0.2700
   3072 HN        -38.2870   -8.4690  -38.0850 H       183 VAL    0.0900
   3073 HA        -36.0820   -9.2010  -36.2980 H       183 VAL    0.0900
   3074 HB        -37.9310  -10.5350  -34.9650 H       183 VAL    0.0900
   3075 HG11      -37.8150   -7.4530  -34.7740 H       183 VAL   -0.2700
   3076 HG12      -36.6560   -8.6010  -34.0030 H       183 VAL    0.0900
   3077 HG13      -38.3970   -8.5750  -33.4860 H       183 VAL    0.0900
   3078 HG21      -39.7150  -10.1580  -36.6420 H       183 VAL    0.0900
   3079 HG22      -39.7600   -8.4230  -36.1480 H       183 VAL    0.5100
   3080 HG23      -40.1510   -9.7270  -34.9440 H       183 VAL   -0.5100
   3081 N         -36.0800  -10.7160  -38.4630 N.am    184 ARG   -0.4700
   3082 CA        -35.8130  -11.9180  -39.2640 C.3     184 ARG    0.3100
   3083 C         -34.3400  -12.3030  -39.5250 C.2     184 ARG    0.0700
   3084 O         -33.7710  -11.9660  -40.5640 O.2     184 ARG    0.0900
   3085 CB        -36.5650  -11.8350  -40.5980 C.3     184 ARG   -0.1800
   3086 CG        -36.1750  -12.9100  -41.5990 C.3     184 ARG    0.0900
   3087 CD        -36.1530  -12.3620  -43.0170 C.3     184 ARG    0.0900
   3088 NE        -37.1860  -12.9690  -43.8510 N.pl3   184 ARG   -0.1800
   3089 CZ        -37.6630  -12.4230  -44.9650 C.cat   184 ARG    0.0900
   3090 NH1       -37.2000  -11.2520  -45.3830 N.pl3   184 ARG    0.0900
   3091 NH2       -38.6040  -13.0450  -45.6620 N.pl3   184 ARG    0.2000
   3092 HN        -35.6440   -9.8760  -38.7770 H       184 ARG    0.0900
   3093 HA        -36.1390  -12.7790  -38.6990 H       184 ARG    0.0900
   3094 HB1       -36.3650  -10.8420  -41.0520 H       184 ARG   -0.7000
   3095 HB2       -37.6530  -11.9250  -40.3930 H       184 ARG    0.4400
   3096 HG1       -36.9060  -13.7440  -41.5430 H       184 ARG    0.6400
   3097 HG2       -35.1660  -13.2990  -41.3430 H       184 ARG   -0.8000
   3098 HD1       -35.1690  -12.5780  -43.4870 H       184 ARG    0.4600
   3099 HD2       -36.3350  -11.2660  -42.9980 H       184 ARG    0.4600
   3100 HE        -37.5580  -13.8530  -43.5670 H       184 ARG   -0.8000
   3101 HH11      -36.4900  -10.7800  -44.8620 H       184 ARG    0.4600
   3102 HH12      -37.5610  -10.8430  -46.2220 H       184 ARG    0.4600
   3103 HH21      -38.9550  -13.9280  -45.3510 H       184 ARG    0.5100
   3104 HH22      -38.9620  -12.6320  -46.4990 H       184 ARG   -0.5100
   3105 N         -33.8410  -13.0940  -38.5650 N.am    185 GLN   -0.4700
   3106 CA        -32.5490  -13.7520  -38.5610 C.3     185 GLN    0.3100
   3107 C         -32.7760  -15.2490  -38.3260 C.2     185 GLN    0.0700
   3108 O         -32.7420  -16.0390  -39.2570 O.2     185 GLN    0.0900
   3109 CB        -31.7110  -13.1750  -37.4230 C.3     185 GLN   -0.1800
   3110 CG        -30.2710  -13.5700  -37.4560 C.3     185 GLN    0.0900
   3111 CD        -29.9330  -14.2290  -38.7400 C.2     185 GLN    0.0900
   3112 NE2       -28.8560  -13.7920  -39.3640 N.am    185 GLN   -0.1800
   3113 OE1       -30.6310  -15.1080  -39.1910 O.2     185 GLN    0.0900
   3114 HN        -34.3810  -13.2750  -37.7490 H       185 GLN    0.0900
   3115 HA        -32.0720  -13.5790  -39.5140 H       185 GLN    0.5500
   3116 HB1       -32.1450  -13.5180  -36.4600 H       185 GLN   -0.5500
   3117 HB2       -31.7710  -12.0680  -37.4710 H       185 GLN   -0.6200
   3118 HG1       -30.0610  -14.2750  -36.6230 H       185 GLN    0.3200
   3119 HG2       -29.6370  -12.6660  -37.3360 H       185 GLN    0.3000
   3120 HE21      -28.5830  -14.2010  -40.2350 H       185 GLN    0.5100
   3121 HE22      -28.3140  -13.0520  -38.9670 H       185 GLN   -0.5100
   3122 N         -33.0190  -15.6050  -37.0660 N.am    186 HSD   -0.4700
   3123 CA        -33.2070  -16.9740  -36.5410 C.3     186 HSD    0.3100
   3124 C         -31.9960  -17.8510  -36.6400 C.2     186 HSD    0.0700
   3125 O         -32.0260  -19.0490  -36.8220 O.2     186 HSD    0.0900
   3126 CB        -34.4910  -17.6220  -37.0050 C.3     186 HSD   -0.0900
   3127 CG        -35.6930  -16.9020  -36.5120 C.ar    186 HSD    0.0900
   3128 CD2       -35.8080  -15.5400  -36.5800 C.ar    186 HSD    0.0900
   3129 ND1       -36.8210  -17.3480  -35.9090 N.ar    186 HSD   -0.3600
   3130 CE1       -37.5910  -16.2490  -35.6430 C.ar    186 HSD    0.3200
   3131 NE2       -36.9630  -15.1700  -36.0550 N.ar    186 HSD   -0.0500
   3132 HN        -33.0910  -14.9020  -36.3650 H       186 HSD    0.2500
   3133 HA        -33.2010  -16.9090  -35.4630 H       186 HSD    0.1300
   3134 HB1       -34.5260  -18.6680  -36.6300 H       186 HSD   -0.7000
   3135 HB2       -34.5130  -17.6310  -38.1150 H       186 HSD    0.2200
   3136 HD1       -37.0360  -18.3030  -35.7050 H       186 HSD    0.1000
   3137 HD2       -35.1250  -14.7990  -36.9760 H       186 HSD    0.5100
   3138 HE1       -38.5680  -16.2900  -35.1640 H       186 HSD   -0.5100
   3139 N         -30.9000  -17.1760  -36.4710 N.am    187 CYS   -0.4700
   3140 CA        -29.6290  -17.8310  -36.2020 C.3     187 CYS    0.3100
   3141 CAT       -27.8370  -20.9620  -37.3290 C.3     187 CYS    0.0700
   3142 C         -29.3520  -19.1380  -36.9380 C.2     187 CYS    0.0900
   3143 O         -30.1750  -19.6590  -37.6860 O.2     187 CYS   -0.1100
   3144 CB        -29.4620  -18.0490  -34.6930 C.3     187 CYS    0.0900
   3145 SG        -28.2080  -16.9990  -33.9220 S.3     187 CYS    0.0900
   3146 NT        -28.1730  -19.7320  -36.6800 N.pl3   187 CYS   -0.2300
   3147 HN        -30.8800  -16.1810  -36.5180 H       187 CYS    0.1600
   3148 HNT       -27.5020  -19.3560  -36.0460 H       187 CYS    0.5100
   3149 HA        -28.8390  -17.2020  -36.5830 H       187 CYS   -0.5100
   3150 HB1       -29.1920  -19.1120  -34.5280 H       187 CYS   -0.4700
   3151 HB2       -30.4410  -17.8570  -34.2070 H       187 CYS    0.3100
   3152 HG1       -28.2210  -17.6370  -32.7610 H       187 CYS   -0.1100
   3153 HT1       -27.8260  -20.8090  -38.4300 H       187 CYS    0.0900
   3154 HT2       -28.5930  -21.7370  -37.0800 H       187 CYS    0.0900
   3155 HT3       -26.8280  -21.2950  -37.0020 H       187 CYS    0.0900
   3156 N         -30.5450  -14.8860  -29.7190 N.am    188 LEU   -0.2700
   3157 CA        -31.3850  -13.9110  -30.4100 C.3     188 LEU    0.0900
   3158 CAY       -28.5690  -15.5640  -28.5120 C.3     188 LEU    0.0900
   3159 C         -31.7680  -12.7730  -29.4970 C.2     188 LEU    0.0900
   3160 O         -31.8640  -12.9600  -28.2800 O.2     188 LEU    0.5100
   3161 CB        -32.6640  -14.5340  -31.0140 C.3     188 LEU   -0.5100
   3162 CG        -32.5270  -15.6580  -32.0430 C.3     188 LEU   -0.4700
   3163 CD1       -33.8570  -16.3530  -32.2480 C.3     188 LEU    0.3100
   3164 CD2       -31.9790  -15.1640  -33.3610 C.3     188 LEU    0.0700
   3165 CY        -29.3610  -14.5080  -29.2000 C.2     188 LEU    0.0900
   3166 OY        -28.9430  -13.3550  -29.2830 O.2     188 LEU   -0.1800
   3167 HN        -30.8900  -15.8190  -29.6570 H       188 LEU    0.0900
   3168 HA        -30.7890  -13.4700  -31.1950 H       188 LEU    0.0900
   3169 HB1       -33.2290  -13.7120  -31.5010 H       188 LEU   -0.0900
   3170 HB2       -33.2620  -14.9350  -30.1690 H       188 LEU    0.0900
   3171 HG        -31.7780  -16.3960  -31.6860 H       188 LEU   -0.2700
   3172 HD11      -34.6150  -15.6270  -32.6130 H       188 LEU    0.0900
   3173 HD12      -34.2120  -16.7820  -31.2870 H       188 LEU    0.0900
   3174 HD13      -33.7490  -17.1620  -33.0010 H       188 LEU    0.0900
   3175 HD21      -30.9730  -14.7180  -33.2130 H       188 LEU   -0.2700
   3176 HD22      -32.6530  -14.3880  -33.7850 H       188 LEU    0.0900
   3177 HD23      -31.8900  -16.0100  -34.0760 H       188 LEU    0.0900
   3178 HY1       -27.6200  -15.1270  -28.1320 H       188 LEU    0.0900
   3179 HY2       -28.3300  -16.3800  -29.2280 H       188 LEU    0.5100
   3180 HY3       -29.1470  -15.9700  -27.6540 H       188 LEU   -0.5100
   3181 N         -32.0040  -11.5910  -30.1010 N.am    189 HSE   -0.4700
   3182 CA        -32.4390  -10.3690  -29.4210 C.3     189 HSE    0.3100
   3183 C         -33.8800  -10.0470  -29.8320 C.2     189 HSE    0.0700
   3184 O         -34.3810  -10.6260  -30.8090 O.2     189 HSE    0.0900
   3185 CB        -31.5040   -9.1920  -29.7510 C.3     189 HSE   -0.0800
   3186 CG        -30.0770   -9.4500  -29.3880 C.ar    189 HSE    0.0900
   3187 CD2       -29.1830   -9.9730  -30.3040 C.ar    189 HSE    0.0900
   3188 ND1       -29.4400   -9.2710  -28.2000 N.ar    189 HSE   -0.7000
   3189 CE1       -28.1390   -9.6730  -28.3920 C.ar    189 HSE    0.2200
   3190 NE2       -28.0260  -10.0890  -29.6590 N.ar    189 HSE    0.2500
   3191 HN        -31.8870  -11.4950  -31.0860 H       189 HSE    0.1300
   3192 HA        -32.4360  -10.5610  -28.3590 H       189 HSE   -0.3600
   3193 HB1       -31.8500   -8.2950  -29.1960 H       189 HSE    0.3200
   3194 HB2       -31.5560   -8.9880  -30.8420 H       189 HSE   -0.0500
   3195 HD2       -29.3290  -10.2490  -31.3410 H       189 HSE    0.0900
   3196 HE1       -27.3300   -9.6650  -27.6630 H       189 HSE    0.5100
   3197 HE2       -27.1900  -10.4430  -30.0770 H       189 HSE   -0.5100
   3198 N         -34.5480   -9.1310  -29.0780 N.am    190 MET   -0.4700
   3199 CA        -35.9370   -8.6900  -29.2870 C.3     190 MET    0.3100
   3200 C         -36.8620   -9.8990  -29.2770 C.2     190 MET    0.0700
   3201 O         -37.7220  -10.0150  -30.1510 O.2     190 MET    0.0900
   3202 CB        -36.1230   -7.9220  -30.6270 C.3     190 MET   -0.1800
   3203 CG        -35.2130   -6.7300  -30.8270 C.3     190 MET    0.0900
   3204 SD        -35.2290   -6.1940  -32.5650 S.3     190 MET    0.0900
   3205 CE        -33.6120   -5.3680  -32.6520 C.3     190 MET   -0.1400
   3206 HN        -34.0960   -8.6950  -28.3050 H       190 MET    0.0900
   3207 HA        -36.2050   -8.0520  -28.4580 H       190 MET    0.0900
   3208 HB1       -37.1720   -7.5660  -30.6770 H       190 MET   -0.0900
   3209 HB2       -35.9430   -8.6350  -31.4590 H       190 MET   -0.2200
   3210 HG1       -34.1810   -7.0090  -30.5280 H       190 MET    0.0900
   3211 HG2       -35.5550   -5.9010  -30.1730 H       190 MET    0.0900
   3212 HE1       -32.7860   -6.0730  -32.4160 H       190 MET    0.0900
   3213 HE2       -33.5680   -4.5320  -31.9220 H       190 MET    0.5100
   3214 HE3       -33.4390   -4.9680  -33.6740 H       190 MET   -0.5100
   3215 N         -36.6620  -10.8380  -28.3350 N.am    191 ASN   -0.4700
   3216 CA        -37.4950  -12.0380  -28.3110 C.3     191 ASN    0.3100
   3217 C         -38.9890  -11.7690  -28.0190 C.2     191 ASN    0.0700
   3218 O         -39.8430  -12.5130  -28.5130 O.2     191 ASN    0.0900
   3219 CB        -36.8830  -13.1490  -27.4520 C.3     191 ASN   -0.1800
   3220 CG        -35.8390  -13.9840  -28.1760 C.2     191 ASN    0.0900
   3221 ND2       -34.7270  -14.2540  -27.5000 N.am    191 ASN    0.0900
   3222 OD1       -36.0290  -14.4400  -29.3130 O.2     191 ASN    0.5500
   3223 HN        -35.9580  -10.7620  -27.6340 H       191 ASN   -0.5500
   3224 HA        -37.6080  -12.3790  -29.3300 H       191 ASN   -0.6200
   3225 HB1       -37.6970  -13.8270  -27.1160 H       191 ASN    0.3200
   3226 HB2       -36.4020  -12.6870  -26.5640 H       191 ASN    0.3000
   3227 HD21      -34.0040  -14.8000  -27.9240 H       191 ASN    0.5100
   3228 HD22      -34.6130  -13.9130  -26.5670 H       191 ASN   -0.5100
   3229 N         -39.2940  -10.6630  -27.2850 N.am    192 ARG   -0.4700
   3230 CA        -40.6620  -10.2410  -26.9650 C.3     192 ARG    0.3100
   3231 C         -41.4040   -9.7600  -28.2060 C.2     192 ARG    0.0700
   3232 O         -42.5720  -10.1030  -28.3670 O.2     192 ARG    0.0900
   3233 CB        -40.6910   -9.1890  -25.8470 C.3     192 ARG   -0.1800
   3234 CG        -40.5670   -9.7970  -24.4530 C.3     192 ARG    0.0900
   3235 CD        -40.6080   -8.7410  -23.3610 C.3     192 ARG    0.0900
   3236 NE        -40.3050   -9.3160  -22.0430 N.pl3   192 ARG   -0.1800
   3237 CZ        -39.1870   -9.0860  -21.3590 C.cat   192 ARG    0.0900
   3238 NH1       -38.2510   -8.2800  -21.8450 N.pl3   192 ARG    0.0900
   3239 NH2       -39.0020   -9.6540  -20.1720 N.pl3   192 ARG    0.2000
   3240 HN        -38.5770  -10.0740  -26.9230 H       192 ARG    0.0900
   3241 HA        -41.2140  -11.1180  -26.6610 H       192 ARG    0.0900
   3242 HB1       -41.6490   -8.6300  -25.9070 H       192 ARG   -0.7000
   3243 HB2       -39.8500   -8.4800  -26.0020 H       192 ARG    0.4400
   3244 HG1       -39.6050  -10.3480  -24.3840 H       192 ARG    0.6400
   3245 HG2       -41.4020  -10.5120  -24.2950 H       192 ARG   -0.8000
   3246 HD1       -41.6240   -8.2940  -23.3110 H       192 ARG    0.4600
   3247 HD2       -39.8540   -7.9540  -23.5710 H       192 ARG    0.4600
   3248 HE        -40.9850   -9.9220  -21.6320 H       192 ARG   -0.8000
   3249 HH11      -38.3830   -7.8380  -22.7330 H       192 ARG    0.4600
   3250 HH12      -37.4150   -8.1130  -21.3230 H       192 ARG    0.4600
   3251 HH21      -39.7030  -10.2560  -19.7910 H       192 ARG    0.5100
   3252 HH22      -38.1610   -9.4790  -19.6590 H       192 ARG   -0.5100
   3253 N         -40.7180   -8.9990  -29.0950 N.am    193 GLU   -0.4700
   3254 CA        -41.2540   -8.5190  -30.3780 C.3     193 GLU    0.3100
   3255 C         -41.4420   -9.7180  -31.3140 C.2     193 GLU    0.0700
   3256 O         -42.5130   -9.8830  -31.8950 O.2     193 GLU    0.0900
   3257 CB        -40.3070   -7.4880  -31.0300 C.3     193 GLU   -0.1800
   3258 CG        -40.4160   -6.0880  -30.4560 C.3     193 GLU    0.0900
   3259 CD        -39.2240   -5.6350  -29.6340 C.2     193 GLU    0.0900
   3260 OE1       -38.5690   -4.6480  -30.0410 O.co2   193 GLU   -0.2800
   3261 OE2       -38.9570   -6.2500  -28.5730 O.co2   193 GLU    0.0900
   3262 HN        -39.7800   -8.7220  -28.9070 H       193 GLU    0.0900
   3263 HA        -42.2170   -8.0710  -30.1870 H       193 GLU    0.6200
   3264 HB1       -40.5380   -7.4400  -32.1160 H       193 GLU   -0.7600
   3265 HB2       -39.2620   -7.8410  -30.9000 H       193 GLU   -0.7600
   3266 HG1       -41.3140   -6.0460  -29.8050 H       193 GLU    0.5100
   3267 HG2       -40.5390   -5.3750  -31.2980 H       193 GLU   -0.5100
   3268 N         -40.3980  -10.5720  -31.4140 N.am    194 ARG   -0.4700
   3269 CA        -40.3330  -11.8070  -32.1930 C.3     194 ARG    0.3100
   3270 C         -41.5590  -12.6630  -31.8860 C.2     194 ARG    0.0700
   3271 O         -42.2730  -13.0510  -32.8070 O.2     194 ARG    0.0900
   3272 CB        -39.0430  -12.5590  -31.8140 C.3     194 ARG   -0.1800
   3273 CG        -38.6050  -13.6620  -32.7720 C.3     194 ARG    0.0900
   3274 CD        -37.1960  -14.1370  -32.4400 C.3     194 ARG    0.0900
   3275 NE        -36.2180  -13.0470  -32.5430 N.pl3   194 ARG   -0.1800
   3276 CZ        -35.6120  -12.6800  -33.6700 C.cat   194 ARG    0.0900
   3277 NH1       -35.8540  -13.3210  -34.8050 N.pl3   194 ARG    0.0900
   3278 NH2       -34.7510  -11.6710  -33.6690 N.pl3   194 ARG    0.2000
   3279 HN        -39.5590  -10.3740  -30.9170 H       194 ARG    0.0900
   3280 HA        -40.3330  -11.5520  -33.2430 H       194 ARG    0.0900
   3281 HB1       -39.1970  -13.0170  -30.8140 H       194 ARG   -0.7000
   3282 HB2       -38.2220  -11.8170  -31.7480 H       194 ARG    0.4400
   3283 HG1       -38.6260  -13.2740  -33.8130 H       194 ARG    0.6400
   3284 HG2       -39.3090  -14.5170  -32.6950 H       194 ARG   -0.8000
   3285 HD1       -36.8920  -14.9340  -33.1520 H       194 ARG    0.4600
   3286 HD2       -37.1660  -14.5230  -31.4000 H       194 ARG    0.4600
   3287 HE        -35.9900  -12.5460  -31.7090 H       194 ARG   -0.8000
   3288 HH11      -35.5150  -12.9500  -35.6690 H       194 ARG    0.4600
   3289 HH12      -36.3750  -14.1740  -34.7950 H       194 ARG    0.4600
   3290 HH21      -34.5540  -11.1820  -32.8180 H       194 ARG    0.5100
   3291 HH22      -34.2980  -11.3980  -34.5170 H       194 ARG   -0.5100
   3292 N         -41.8250  -12.9030  -30.5800 N.am    195 LYS   -0.4700
   3293 CA        -42.9690  -13.6620  -30.0850 C.3     195 LYS    0.3100
   3294 C         -44.2860  -12.9980  -30.5330 C.2     195 LYS    0.0700
   3295 O         -45.0970  -13.6440  -31.2090 O.2     195 LYS    0.0900
   3296 CB        -42.9000  -13.8030  -28.5470 C.3     195 LYS   -0.1800
   3297 CG        -42.6050  -15.2200  -28.0660 C.3     195 LYS    0.0900
   3298 CD        -43.6600  -15.7020  -27.0530 C.3     195 LYS    0.0900
   3299 CE        -43.6880  -17.2090  -26.8510 C.3     195 LYS   -0.1800
   3300 NZ        -44.8020  -17.6420  -25.9600 N.4     195 LYS    0.0900
   3301 HN        -41.2220  -12.5530  -29.8680 H       195 LYS    0.0900
   3302 HA        -42.9530  -14.6360  -30.5530 H       195 LYS   -0.1800
   3303 HB1       -43.8740  -13.4830  -28.1210 H       195 LYS    0.0900
   3304 HB2       -42.1030  -13.1300  -28.1680 H       195 LYS    0.0900
   3305 HG1       -41.6040  -15.2410  -27.5860 H       195 LYS    0.2100
   3306 HG2       -42.5990  -15.9070  -28.9390 H       195 LYS    0.0500
   3307 HD1       -44.6620  -15.3770  -27.4080 H       195 LYS    0.0500
   3308 HD2       -43.4520  -15.2210  -26.0740 H       195 LYS   -0.3000
   3309 HE1       -42.7370  -17.5400  -26.3820 H       195 LYS    0.3300
   3310 HE2       -43.8260  -17.7150  -27.8310 H       195 LYS    0.3300
   3311 HZ1       -45.6880  -17.6720  -26.5040 H       195 LYS    0.3300
   3312 HZ2       -44.9000  -16.9670  -25.1750 H       195 LYS    0.5100
   3313 HZ3       -44.5950  -18.5880  -25.5800 H       195 LYS   -0.5100
   3314 N         -44.4490  -11.6860  -30.2210 N.am    196 ALA   -0.4700
   3315 CA        -45.6110  -10.8590  -30.5710 C.3     196 ALA    0.3100
   3316 C         -45.8970  -10.7790  -32.0820 C.2     196 ALA    0.0700
   3317 O         -47.0620  -10.6370  -32.4650 O.2     196 ALA    0.0900
   3318 CB        -45.4480   -9.4590  -29.9970 C.3     196 ALA   -0.2700
   3319 HN        -43.7440  -11.2030  -29.7110 H       196 ALA    0.0900
   3320 HA        -46.4940  -11.3310  -30.1690 H       196 ALA    0.0900
   3321 HB1       -44.5320   -8.9820  -30.4060 H       196 ALA    0.0900
   3322 HB2       -45.3570   -9.5120  -28.8910 H       196 ALA    0.5100
   3323 HB3       -46.3260   -8.8340  -30.2690 H       196 ALA   -0.5100
   3324 N         -44.8430  -10.8680  -32.9290 N.am    197 ALA   -0.4700
   3325 CA        -44.9390  -10.8410  -34.3920 C.3     197 ALA    0.3100
   3326 C         -45.5570  -12.1310  -34.9350 C.2     197 ALA    0.0700
   3327 O         -46.3620  -12.0680  -35.8660 O.2     197 ALA    0.0900
   3328 CB        -43.5700  -10.6180  -35.0090 C.3     197 ALA   -0.2700
   3329 HN        -43.9170  -10.9610  -32.5760 H       197 ALA    0.0900
   3330 HA        -45.6110  -10.0430  -34.6690 H       197 ALA    0.0900
   3331 HB1       -42.8790  -11.4360  -34.7140 H       197 ALA    0.0900
   3332 HB2       -43.1480   -9.6520  -34.6560 H       197 ALA    0.5100
   3333 HB3       -43.6520  -10.6060  -36.1180 H       197 ALA   -0.5100
   3334 N         -45.1910  -13.2960  -34.3470 N.am    198 LYS   -0.4700
   3335 CA        -45.7350  -14.6030  -34.7160 C.3     198 LYS    0.3100
   3336 C         -47.2280  -14.5980  -34.3870 C.2     198 LYS    0.0700
   3337 O         -48.0300  -15.0480  -35.2050 O.2     198 LYS    0.0900
   3338 CB        -45.0010  -15.7340  -33.9630 C.3     198 LYS   -0.1800
   3339 CG        -45.4780  -17.1540  -34.2970 C.3     198 LYS    0.0900
   3340 CD        -45.5870  -18.0260  -33.0370 C.3     198 LYS    0.0900
   3341 CE        -46.3630  -19.3060  -33.2670 C.3     198 LYS   -0.1800
   3342 NZ        -47.4110  -19.5110  -32.2330 N.4     198 LYS    0.0900
   3343 HN        -44.5150  -13.3110  -33.6150 H       198 LYS    0.0900
   3344 HA        -45.6170  -14.7250  -35.7830 H       198 LYS   -0.1800
   3345 HB1       -45.1380  -15.5700  -32.8730 H       198 LYS    0.0900
   3346 HB2       -43.9200  -15.6660  -34.2050 H       198 LYS    0.0900
   3347 HG1       -44.7590  -17.6220  -35.0010 H       198 LYS    0.2100
   3348 HG2       -46.4740  -17.0970  -34.7840 H       198 LYS    0.0500
   3349 HD1       -46.0930  -17.4400  -32.2410 H       198 LYS    0.0500
   3350 HD2       -44.5630  -18.2870  -32.6950 H       198 LYS   -0.3000
   3351 HE1       -45.6710  -20.1750  -33.2270 H       198 LYS    0.3300
   3352 HE2       -46.8670  -19.2640  -34.2560 H       198 LYS    0.3300
   3353 HZ1       -48.0800  -18.7160  -32.2540 H       198 LYS    0.3300
   3354 HZ2       -46.9650  -19.5650  -31.2950 H       198 LYS    0.5100
   3355 HZ3       -47.9190  -20.3980  -32.4270 H       198 LYS   -0.5100
   3356 N         -47.6000  -14.0420  -33.2050 N.am    199 GLN   -0.4700
   3357 CA        -48.9880  -13.9190  -32.7630 C.3     199 GLN    0.3100
   3358 C         -49.7900  -13.0510  -33.7270 C.2     199 GLN    0.0700
   3359 O         -50.8780  -13.4700  -34.1160 O.2     199 GLN    0.0900
   3360 CB        -49.0790  -13.3540  -31.3420 C.3     199 GLN   -0.1800
   3361 CG        -50.4630  -13.5300  -30.7180 C.3     199 GLN    0.0900
   3362 CD        -50.7740  -12.4720  -29.6920 C.2     199 GLN    0.0900
   3363 NE2       -51.1470  -12.9010  -28.4940 N.am    199 GLN   -0.1800
   3364 OE1       -50.7350  -11.2710  -29.9700 O.2     199 GLN    0.0900
   3365 HN        -46.9220  -13.6820  -32.5710 H       199 GLN    0.0900
   3366 HA        -49.4350  -14.9020  -32.8010 H       199 GLN    0.5500
   3367 HB1       -48.8360  -12.2700  -31.3720 H       199 GLN   -0.5500
   3368 HB2       -48.3320  -13.8720  -30.7040 H       199 GLN   -0.6200
   3369 HG1       -50.5130  -14.5240  -30.2260 H       199 GLN    0.3200
   3370 HG2       -51.2290  -13.4800  -31.5210 H       199 GLN    0.3000
   3371 HE21      -51.3670  -12.2420  -27.7740 H       199 GLN    0.5100
   3372 HE22      -51.2100  -13.8810  -28.3110 H       199 GLN   -0.5100
   3373 N         -49.2520  -11.8650  -34.1340 N.am    200 LEU   -0.4700
   3374 CA        -49.9130  -10.9710  -35.0930 C.3     200 LEU    0.3100
   3375 C         -50.1280  -11.6750  -36.4290 C.2     200 LEU    0.0700
   3376 O         -51.2330  -11.6210  -36.9730 O.2     200 LEU    0.0900
   3377 CB        -49.1600   -9.6390  -35.2680 C.3     200 LEU   -0.1800
   3378 CG        -49.5880   -8.7190  -36.4330 C.3     200 LEU    0.0900
   3379 CD1       -51.0430   -8.2260  -36.2920 C.3     200 LEU    0.0900
   3380 CD2       -48.6570   -7.5380  -36.5470 C.3     200 LEU   -0.0900
   3381 HN        -48.3710  -11.5500  -33.7910 H       200 LEU    0.0900
   3382 HA        -50.9120  -10.7840  -34.7290 H       200 LEU   -0.2700
   3383 HB1       -48.0870   -9.8790  -35.4110 H       200 LEU    0.0900
   3384 HB2       -49.2800   -9.0620  -34.3280 H       200 LEU    0.0900
   3385 HG        -49.4890   -9.2780  -37.3880 H       200 LEU    0.0900
   3386 HD11      -51.1220   -7.5060  -35.4510 H       200 LEU   -0.2700
   3387 HD12      -51.7140   -9.0870  -36.0870 H       200 LEU    0.0900
   3388 HD13      -51.3610   -7.7160  -37.2270 H       200 LEU    0.0900
   3389 HD21      -47.6200   -7.8880  -36.7350 H       200 LEU    0.0900
   3390 HD22      -48.6700   -6.9540  -35.6020 H       200 LEU    0.5100
   3391 HD23      -48.9720   -6.8890  -37.3930 H       200 LEU   -0.5100
   3392 N         -49.0920  -12.3710  -36.9070 N.am    201 GLY   -0.4700
   3393 CA        -49.1400  -13.1620  -38.1310 C.3     201 GLY    0.3100
   3394 C         -50.1890  -14.2550  -38.0840 C.2     201 GLY   -0.0200
   3395 O         -50.8810  -14.4800  -39.0740 O.2     201 GLY    0.0900
   3396 HN        -48.2160  -12.3810  -36.4330 H       201 GLY    0.0900
   3397 HA1       -48.1690  -13.6120  -38.2740 H       201 GLY    0.5100
   3398 HA2       -49.3640  -12.4940  -38.9490 H       201 GLY   -0.5100
   3399 N         -50.3320  -14.9210  -36.9250 N.am    202 PHE   -0.4700
   3400 CA        -51.3190  -15.9720  -36.6980 C.3     202 PHE    0.3100
   3401 C         -52.7230  -15.3610  -36.8070 C.2     202 PHE    0.0700
   3402 O         -53.5580  -15.9050  -37.5320 O.2     202 PHE    0.0900
   3403 CB        -51.1030  -16.6100  -35.3100 C.3     202 PHE   -0.1800
   3404 CG        -51.0330  -18.1200  -35.2660 C.ar    202 PHE    0.0900
   3405 CD1       -52.1910  -18.8910  -35.2960 C.ar    202 PHE    0.0900
   3406 CD2       -49.8080  -18.7740  -35.1310 C.ar    202 PHE    0.0000
   3407 CE1       -52.1280  -20.2880  -35.2230 C.ar    202 PHE   -0.1150
   3408 CE2       -49.7430  -20.1720  -35.0490 C.ar    202 PHE    0.1150
   3409 CZ        -50.9040  -20.9220  -35.1050 C.ar    202 PHE   -0.1150
   3410 HN        -49.7480  -14.7180  -36.1430 H       202 PHE    0.1150
   3411 HA        -51.2070  -16.7120  -37.4760 H       202 PHE   -0.1150
   3412 HB1       -51.9440  -16.3150  -34.6500 H       202 PHE    0.1150
   3413 HB2       -50.1420  -16.2380  -34.8950 H       202 PHE   -0.1150
   3414 HD1       -53.1520  -18.4050  -35.3760 H       202 PHE    0.1150
   3415 HD2       -48.8970  -18.1950  -35.0910 H       202 PHE   -0.1150
   3416 HE1       -53.0360  -20.8730  -35.2590 H       202 PHE    0.1150
   3417 HE2       -48.7870  -20.6640  -34.9420 H       202 PHE    0.5100
   3418 HZ        -50.8560  -22.0000  -35.0560 H       202 PHE   -0.5100
   3419 N         -52.9590  -14.1960  -36.1360 N.am    203 ILE   -0.4700
   3420 CA        -54.2210  -13.4350  -36.1570 C.3     203 ILE    0.3100
   3421 C         -54.5870  -13.0560  -37.6040 C.2     203 ILE    0.0700
   3422 O         -55.6720  -13.4150  -38.0620 O.2     203 ILE    0.0900
   3423 CB        -54.1930  -12.2290  -35.1560 C.3     203 ILE   -0.0900
   3424 CG1       -54.5190  -12.7080  -33.7230 C.3     203 ILE    0.0900
   3425 CG2       -55.1280  -11.0830  -35.5760 C.3     203 ILE   -0.2700
   3426 CD        -54.2230  -11.7020  -32.5810 C.3     203 ILE    0.0900
   3427 HN        -52.2460  -13.7910  -35.5710 H       203 ILE    0.0900
   3428 HA        -55.0200  -14.1140  -35.8960 H       203 ILE    0.0900
   3429 HB        -53.1540  -11.8400  -35.0960 H       203 ILE   -0.1800
   3430 HG11      -53.9280  -13.6270  -33.5280 H       203 ILE    0.0900
   3431 HG12      -55.5990  -12.9580  -33.6850 H       203 ILE    0.0900
   3432 HG21      -56.1770  -11.4470  -35.6310 H       203 ILE   -0.2700
   3433 HG22      -54.8330  -10.7020  -36.5770 H       203 ILE    0.0900
   3434 HG23      -55.0760  -10.2610  -34.8320 H       203 ILE    0.0900
   3435 HD1       -54.9390  -10.8530  -32.6240 H       203 ILE    0.0900
   3436 HD2       -53.1920  -11.3010  -32.6870 H       203 ILE    0.5100
   3437 HD3       -54.3290  -12.2050  -31.5960 H       203 ILE   -0.5100
   3438 N         -53.6530  -12.4040  -38.3330 N.am    204 MET   -0.4700
   3439 CA        -53.8080  -12.0140  -39.7360 C.3     204 MET    0.3100
   3440 C         -54.0280  -13.2220  -40.6260 C.2     204 MET    0.0700
   3441 O         -54.8590  -13.1520  -41.5220 O.2     204 MET    0.0900
   3442 CB        -52.5990  -11.2140  -40.2360 C.3     204 MET   -0.1800
   3443 CG        -52.6830   -9.7410  -39.9200 C.3     204 MET    0.0900
   3444 SD        -51.2000   -8.8100  -40.3940 S.3     204 MET    0.0900
   3445 CE        -51.4230   -8.7050  -42.1610 C.3     204 MET   -0.1400
   3446 HN        -52.7780  -12.1520  -37.9270 H       204 MET    0.0900
   3447 HA        -54.7060  -11.4180  -39.8150 H       204 MET    0.0900
   3448 HB1       -52.5240  -11.3380  -41.3370 H       204 MET   -0.0900
   3449 HB2       -51.6820  -11.6280  -39.7640 H       204 MET   -0.2200
   3450 HG1       -52.8500   -9.6280  -38.8280 H       204 MET    0.0900
   3451 HG2       -53.5620   -9.3200  -40.4520 H       204 MET    0.0900
   3452 HE1       -52.3670   -8.1770  -42.4180 H       204 MET    0.0900
   3453 HE2       -51.4690   -9.7230  -42.6040 H       204 MET    0.5100
   3454 HE3       -50.5810   -8.1470  -42.6230 H       204 MET   -0.5100
   3455 N         -53.3210  -14.3430  -40.3620 N.am    205 ALA   -0.4700
   3456 CA        -53.4610  -15.5800  -41.1270 C.3     205 ALA    0.3100
   3457 C         -54.8510  -16.1880  -40.9910 C.2     205 ALA    0.0700
   3458 O         -55.3160  -16.8240  -41.9280 O.2     205 ALA    0.0900
   3459 CB        -52.4100  -16.5930  -40.7050 C.3     205 ALA   -0.2700
   3460 HN        -52.6580  -14.3740  -39.6170 H       205 ALA    0.0900
   3461 HA        -53.3510  -15.3390  -42.1750 H       205 ALA    0.0900
   3462 HB1       -52.5210  -16.8310  -39.6250 H       205 ALA    0.0900
   3463 HB2       -51.3950  -16.1770  -40.8740 H       205 ALA    0.5100
   3464 HB3       -52.5330  -17.5300  -41.2900 H       205 ALA   -0.5100
   3465 N         -55.5150  -15.9900  -39.8360 N.am    206 ALA   -0.4700
   3466 CA        -56.8590  -16.5030  -39.5850 C.3     206 ALA    0.3100
   3467 C         -57.9080  -15.6820  -40.3360 C.2     206 ALA    0.0700
   3468 O         -58.7410  -16.2540  -41.0400 O.2     206 ALA    0.0900
   3469 CB        -57.1540  -16.4970  -38.0910 C.3     206 ALA   -0.2700
   3470 HN        -55.1090  -15.4730  -39.0870 H       206 ALA    0.0900
   3471 HA        -56.9140  -17.5080  -39.9760 H       206 ALA    0.0900
   3472 HB1       -57.0860  -15.4620  -37.6920 H       206 ALA    0.0900
   3473 HB2       -56.4150  -17.1310  -37.5570 H       206 ALA    0.5100
   3474 HB3       -58.1800  -16.8810  -37.9060 H       206 ALA   -0.5100
   3475 N         -57.8420  -14.3400  -40.2040 N.am    207 PHE   -0.4700
   3476 CA        -58.7530  -13.3680  -40.8130 C.3     207 PHE    0.3100
   3477 C         -58.7550  -13.3620  -42.3450 C.2     207 PHE    0.0700
   3478 O         -59.7600  -12.9830  -42.9390 O.2     207 PHE    0.0900
   3479 CB        -58.4670  -11.9660  -40.2620 C.3     207 PHE   -0.1800
   3480 CG        -59.6360  -11.0160  -40.3100 C.ar    207 PHE    0.0900
   3481 CD1       -60.5740  -10.9900  -39.2860 C.ar    207 PHE    0.0900
   3482 CD2       -59.7720  -10.1100  -41.3550 C.ar    207 PHE    0.0000
   3483 CE1       -61.6470  -10.0990  -39.3210 C.ar    207 PHE   -0.1150
   3484 CE2       -60.8470   -9.2190  -41.3910 C.ar    207 PHE    0.1150
   3485 CZ        -61.7750   -9.2130  -40.3690 C.ar    207 PHE   -0.1150
   3486 HN        -57.1240  -13.9300  -39.6490 H       207 PHE    0.1150
   3487 HA        -59.7660  -13.6650  -40.5850 H       207 PHE   -0.1150
   3488 HB1       -57.6500  -11.5040  -40.8560 H       207 PHE    0.1150
   3489 HB2       -58.1640  -12.0520  -39.1970 H       207 PHE   -0.1150
   3490 HD1       -60.4710  -11.6690  -38.4510 H       207 PHE    0.1150
   3491 HD2       -59.0390  -10.0950  -42.1490 H       207 PHE   -0.1150
   3492 HE1       -62.3790  -10.1050  -38.5260 H       207 PHE    0.1150
   3493 HE2       -60.9520   -8.5340  -42.2190 H       207 PHE    0.5100
   3494 HZ        -62.5990   -8.5150  -40.3900 H       207 PHE   -0.5100
   3495 N         -57.6470  -13.7640  -42.9870 N.am    208 ILE   -0.4700
   3496 CA        -57.5850  -13.8290  -44.4490 C.3     208 ILE    0.3100
   3497 C         -58.0660  -15.2240  -44.8980 C.2     208 ILE    0.0700
   3498 O         -58.7170  -15.3480  -45.9250 O.2     208 ILE    0.0900
   3499 CB        -56.1930  -13.3980  -45.0190 C.3     208 ILE   -0.0900
   3500 CG1       -55.6860  -12.0350  -44.4520 C.3     208 ILE    0.0900
   3501 CG2       -56.1530  -13.4080  -46.5480 C.3     208 ILE   -0.2700
   3502 CD        -56.6920  -10.8690  -44.2920 C.3     208 ILE    0.0900
   3503 HN        -56.8200  -14.0350  -42.5000 H       208 ILE    0.0900
   3504 HA        -58.3550  -13.1790  -44.8360 H       208 ILE    0.0900
   3505 HB        -55.4180  -14.0960  -44.6360 H       208 ILE   -0.1800
   3506 HG11      -54.8780  -11.6810  -45.1250 H       208 ILE    0.0900
   3507 HG12      -55.2590  -12.2380  -43.4480 H       208 ILE    0.0900
   3508 HG21      -56.6260  -12.4850  -46.9480 H       208 ILE   -0.2700
   3509 HG22      -56.7100  -14.2880  -46.9350 H       208 ILE    0.0900
   3510 HG23      -55.0990  -13.4480  -46.8990 H       208 ILE    0.0900
   3511 HD1       -57.5110  -11.1630  -43.6020 H       208 ILE    0.0900
   3512 HD2       -57.1330  -10.6130  -45.2790 H       208 ILE    0.5100
   3513 HD3       -56.1750   -9.9790  -43.8730 H       208 ILE   -0.5100
   3514 N         -57.8140  -16.2560  -44.0640 N.am    209 LEU   -0.4700
   3515 CA        -58.2260  -17.6470  -44.2790 C.3     209 LEU    0.3100
   3516 C         -59.7480  -17.8030  -44.1650 C.2     209 LEU    0.0700
   3517 O         -60.3310  -18.6690  -44.8200 O.2     209 LEU    0.0900
   3518 CB        -57.5520  -18.5310  -43.2160 C.3     209 LEU   -0.1800
   3519 CG        -57.3870  -20.0050  -43.5330 C.3     209 LEU    0.0900
   3520 CD1       -55.9240  -20.3870  -43.5240 C.3     209 LEU    0.0900
   3521 CD2       -58.1780  -20.8570  -42.5550 C.3     209 LEU   -0.0900
   3522 HN        -57.3100  -16.1060  -43.2190 H       209 LEU    0.0900
   3523 HA        -57.9240  -17.9450  -45.2710 H       209 LEU   -0.2700
   3524 HB1       -58.1530  -18.4530  -42.2870 H       209 LEU    0.0900
   3525 HB2       -56.5410  -18.1140  -43.0280 H       209 LEU    0.0900
   3526 HG        -57.8170  -20.2160  -44.5350 H       209 LEU    0.0900
   3527 HD11      -55.4830  -20.1880  -42.5240 H       209 LEU   -0.2700
   3528 HD12      -55.3710  -19.7890  -44.2810 H       209 LEU    0.0900
   3529 HD13      -55.8140  -21.4700  -43.7500 H       209 LEU    0.0900
   3530 HD21      -59.2580  -20.6030  -42.6130 H       209 LEU    0.0900
   3531 HD22      -57.8250  -20.6710  -41.5190 H       209 LEU    0.5100
   3532 HD23      -58.0530  -21.9330  -42.8050 H       209 LEU   -0.5100
   3533 N         -60.3810  -16.9700  -43.3180 N.am    210 CYS   -0.4700
   3534 CA        -61.8120  -17.0020  -43.0260 C.3     210 CYS    0.3100
   3535 C         -62.7030  -16.1190  -43.9070 C.2     210 CYS    0.0700
   3536 O         -63.8480  -16.4900  -44.1820 O.2     210 CYS    0.0900
   3537 CB        -62.0450  -16.7070  -41.5460 C.3     210 CYS   -0.1100
   3538 SG        -61.4340  -17.9920  -40.4250 S.3     210 CYS    0.0900
   3539 HN        -59.8760  -16.2630  -42.8320 H       210 CYS    0.0900
   3540 HA        -62.1880  -17.9830  -43.2790 H       210 CYS   -0.2300
   3541 HB1       -63.1370  -16.5780  -41.3890 H       210 CYS    0.1600
   3542 HB2       -61.5430  -15.7470  -41.3040 H       210 CYS    0.5100
   3543 HG1       -60.1520  -17.7420  -40.6490 H       210 CYS   -0.5100
   3544 N         -62.2030  -14.9350  -44.2990 N.am    211 TRP   -0.4700
   3545 CA        -62.9660  -13.9600  -45.0670 C.3     211 TRP    0.3100
   3546 C         -62.6790  -13.8760  -46.5610 C.2     211 TRP    0.0700
   3547 O         -63.6200  -13.6020  -47.3060 O.2     211 TRP    0.0900
   3548 CB        -62.8920  -12.5780  -44.4180 C.3     211 TRP   -0.1800
   3549 CG        -63.6970  -12.4480  -43.1630 C.ar    211 TRP    0.0900
   3550 CD1       -63.2220  -12.4020  -41.8850 C.ar    211 TRP    0.0900
   3551 CD2       -65.1180  -12.3050  -43.0690 C.ar    211 TRP   -0.0300
   3552 CE2       -65.4360  -12.1600  -41.6990 C.ar    211 TRP   -0.1500
   3553 CE3       -66.1590  -12.2770  -44.0120 C.ar    211 TRP    0.2200
   3554 NE1       -64.2600  -12.2350  -40.9990 N.ar    211 TRP   -0.5100
   3555 CZ2       -66.7500  -12.0040  -41.2470 C.ar    211 TRP    0.3700
   3556 CZ3       -67.4600  -12.1200  -43.5620 C.ar    211 TRP    0.2400
   3557 CH2       -67.7470  -11.9900  -42.1970 C.ar    211 TRP    0.1100
   3558 HN        -61.2700  -14.6660  -44.0760 H       211 TRP   -0.2500
   3559 HA        -63.9910  -14.2990  -45.1120 H       211 TRP    0.1700
   3560 HB1       -63.2620  -11.8250  -45.1460 H       211 TRP   -0.2000
   3561 HB2       -61.8310  -12.3580  -44.1730 H       211 TRP    0.1400
   3562 HD1       -62.1810  -12.4850  -41.6090 H       211 TRP   -0.2700
   3563 HE1       -64.1740  -12.1800  -40.0290 H       211 TRP    0.1600
   3564 HE3       -65.9660  -12.3730  -45.0710 H       211 TRP   -0.1400
   3565 HZ2       -66.9920  -11.8970  -40.2000 H       211 TRP    0.1400
   3566 HZ3       -68.2680  -12.0980  -44.2790 H       211 TRP    0.5100
   3567 HH2       -68.7740  -11.8770  -41.8820 H       211 TRP   -0.5100
   3568 N         -61.4470  -14.1630  -46.9700 N.am    212 ILE   -0.4700
   3569 CA        -61.0720  -14.1800  -48.3770 C.3     212 ILE    0.3100
   3570 C         -62.0860  -14.9110  -49.2550 C.2     212 ILE    0.0700
   3571 O         -62.6280  -14.3260  -50.1920 O.2     212 ILE    0.0900
   3572 CB        -59.6830  -14.8150  -48.5810 C.3     212 ILE   -0.0900
   3573 CG1       -58.8840  -14.0270  -49.6210 C.3     212 ILE    0.0900
   3574 CG2       -59.8060  -16.2680  -49.0010 C.3     212 ILE   -0.2700
   3575 CD        -57.8460  -13.1030  -49.0230 C.3     212 ILE    0.0900
   3576 HN        -60.7180  -14.3810  -46.3260 H       212 ILE    0.0900
   3577 HA        -61.0710  -13.1600  -48.7320 H       212 ILE    0.0900
   3578 HB        -59.1100  -14.7550  -47.6310 H       212 ILE   -0.1800
   3579 HG11      -59.5920  -13.4180  -50.2230 H       212 ILE    0.0900
   3580 HG12      -58.3700  -14.7490  -50.2910 H       212 ILE    0.0900
   3581 HG21      -60.7450  -16.4220  -49.5760 H       212 ILE   -0.2700
   3582 HG22      -59.8290  -16.9210  -48.1030 H       212 ILE    0.0900
   3583 HG23      -58.9460  -16.5500  -49.6460 H       212 ILE    0.0900
   3584 HD1       -56.8780  -13.6380  -48.9120 H       212 ILE    0.0900
   3585 HD2       -58.1780  -12.7600  -48.0200 H       212 ILE    0.5100
   3586 HD3       -57.6920  -12.2270  -49.6870 H       212 ILE   -0.5100
   3587 N         -62.3640  -16.1870  -48.9630 N.am    213 PRO   -0.2900
   3588 CA        -63.2240  -16.9760  -49.8470 C.3     213 PRO    0.0000
   3589 C         -64.5660  -16.2810  -50.1150 C.2     213 PRO    0.0900
   3590 O         -65.0530  -16.3380  -51.2410 O.2     213 PRO    0.0900
   3591 CB        -63.4020  -18.2930  -49.0830 C.3     213 PRO    0.0200
   3592 CG        -63.0850  -17.9650  -47.6710 C.3     213 PRO    0.0900
   3593 CD        -61.9990  -16.9630  -47.7540 C.3     213 PRO   -0.1800
   3594 HA        -62.7700  -17.0780  -50.8200 H       213 PRO    0.0900
   3595 HB1       -62.7080  -19.0690  -49.4710 H       213 PRO    0.0900
   3596 HB2       -64.4440  -18.6650  -49.1760 H       213 PRO   -0.1800
   3597 HG1       -63.9740  -17.5430  -47.1550 H       213 PRO    0.0900
   3598 HG2       -62.7470  -18.8690  -47.1210 H       213 PRO    0.0900
   3599 HD1       -61.9830  -16.3000  -46.8640 H       213 PRO    0.5100
   3600 HD2       -61.0070  -17.4420  -47.8900 H       213 PRO   -0.5100
   3601 N         -65.1350  -15.5960  -49.0920 N.am    214 TYR   -0.4700
   3602 CA        -66.3910  -14.8430  -49.1740 C.3     214 TYR    0.3100
   3603 C         -66.2440  -13.5830  -50.0280 C.2     214 TYR    0.0700
   3604 O         -67.1550  -13.2620  -50.7910 O.2     214 TYR    0.0900
   3605 CB        -66.9100  -14.4990  -47.7570 C.3     214 TYR   -0.1800
   3606 CG        -67.9730  -13.4170  -47.6990 C.ar    214 TYR    0.0900
   3607 CD1       -69.2980  -13.6970  -48.0230 C.ar    214 TYR    0.0900
   3608 CD2       -67.6600  -12.1260  -47.2800 C.ar    214 TYR    0.0000
   3609 CE1       -70.2780  -12.7050  -47.9670 C.ar    214 TYR   -0.1150
   3610 CE2       -68.6360  -11.1320  -47.2090 C.ar    214 TYR    0.1150
   3611 CZ        -69.9460  -11.4290  -47.5440 C.ar    214 TYR   -0.1150
   3612 OH        -70.9130  -10.4530  -47.4830 O.3     214 TYR    0.1150
   3613 HN        -64.7010  -15.5770  -48.1950 H       214 TYR    0.1100
   3614 HA        -67.1120  -15.4500  -49.7010 H       214 TYR   -0.5400
   3615 HB1       -66.0580  -14.1450  -47.1390 H       214 TYR    0.4300
   3616 HB2       -67.3560  -15.4110  -47.3060 H       214 TYR   -0.1150
   3617 HD1       -69.5710  -14.6970  -48.3230 H       214 TYR    0.1150
   3618 HD2       -66.6430  -11.8900  -47.0050 H       214 TYR   -0.1150
   3619 HE1       -71.2950  -12.9320  -48.2550 H       214 TYR    0.1150
   3620 HE2       -68.3700  -10.1330  -46.8950 H       214 TYR    0.5100
   3621 HH        -70.6010   -9.7630  -46.8950 H       214 TYR   -0.5100
   3622 N         -65.1220  -12.8510  -49.8760 N.am    215 PHE   -0.4700
   3623 CA        -64.8560  -11.6350  -50.6400 C.3     215 PHE    0.3100
   3624 C         -64.4930  -11.9250  -52.0820 C.2     215 PHE    0.0700
   3625 O         -64.7460  -11.0880  -52.9520 O.2     215 PHE    0.0900
   3626 CB        -63.8200  -10.7370  -49.9510 C.3     215 PHE   -0.1800
   3627 CG        -64.4400   -9.8420  -48.9070 C.ar    215 PHE    0.0900
   3628 CD1       -64.4700  -10.2230  -47.5700 C.ar    215 PHE    0.0900
   3629 CD2       -65.0190   -8.6270  -49.2620 C.ar    215 PHE    0.0000
   3630 CE1       -65.0550   -9.3980  -46.6050 C.ar    215 PHE   -0.1150
   3631 CE2       -65.6120   -7.8090  -48.2970 C.ar    215 PHE    0.1150
   3632 CZ        -65.6180   -8.1970  -46.9730 C.ar    215 PHE   -0.1150
   3633 HN        -64.4140  -13.1130  -49.2260 H       215 PHE    0.1150
   3634 HA        -65.7900  -11.1040  -50.7470 H       215 PHE   -0.1150
   3635 HB1       -63.3310  -10.0840  -50.7050 H       215 PHE    0.1150
   3636 HB2       -63.0590  -11.3680  -49.4420 H       215 PHE   -0.1150
   3637 HD1       -64.0360  -11.1660  -47.2740 H       215 PHE    0.1150
   3638 HD2       -65.0080   -8.3130  -50.2960 H       215 PHE   -0.1150
   3639 HE1       -65.0670   -9.7030  -45.5690 H       215 PHE    0.1150
   3640 HE2       -66.0660   -6.8720  -48.5870 H       215 PHE    0.5100
   3641 HZ        -66.0640   -7.5580  -46.2260 H       215 PHE   -0.5100
   3642 N         -63.9230  -13.1160  -52.3510 N.am    216 ILE   -0.4700
   3643 CA        -63.6150  -13.5430  -53.7130 C.3     216 ILE    0.3100
   3644 C         -64.8960  -14.1100  -54.3750 C.2     216 ILE    0.0700
   3645 O         -64.9630  -14.2080  -55.5990 O.2     216 ILE    0.0900
   3646 CB        -62.3550  -14.4560  -53.7950 C.3     216 ILE   -0.0900
   3647 CG1       -61.6070  -14.2840  -55.1250 C.3     216 ILE    0.0900
   3648 CG2       -62.6400  -15.9260  -53.4780 C.3     216 ILE   -0.2700
   3649 CD        -60.4830  -13.2780  -55.0720 C.3     216 ILE    0.0900
   3650 HN        -63.6870  -13.7610  -51.6280 H       216 ILE    0.0900
   3651 HA        -63.4600  -12.6540  -54.3040 H       216 ILE    0.0900
   3652 HB        -61.5990  -14.0810  -53.0740 H       216 ILE   -0.1800
   3653 HG11      -62.3350  -13.9560  -55.8980 H       216 ILE    0.0900
   3654 HG12      -61.1850  -15.2670  -55.4230 H       216 ILE    0.0900
   3655 HG21      -63.2400  -16.3820  -54.2950 H       216 ILE   -0.2700
   3656 HG22      -63.2150  -16.0040  -52.5300 H       216 ILE    0.0900
   3657 HG23      -61.6850  -16.4850  -53.3840 H       216 ILE    0.0900
   3658 HD1       -59.7280  -13.5880  -54.3170 H       216 ILE    0.0900
   3659 HD2       -60.8810  -12.2810  -54.7860 H       216 ILE    0.5100
   3660 HD3       -59.9860  -13.2120  -56.0640 H       216 ILE   -0.5100
   3661 N         -65.9210  -14.4370  -53.5470 N.am    217 PHE   -0.4700
   3662 CA        -67.2490  -14.9160  -53.9500 C.3     217 PHE    0.3100
   3663 C         -68.1310  -13.7120  -54.2950 C.2     217 PHE    0.0700
   3664 O         -69.1070  -13.8440  -55.0320 O.2     217 PHE    0.0900
   3665 CB        -67.8890  -15.7310  -52.8110 C.3     217 PHE   -0.1800
   3666 CG        -68.9560  -16.7120  -53.2310 C.ar    217 PHE    0.0900
   3667 CD1       -68.6230  -17.8850  -53.9020 C.ar    217 PHE    0.0900
   3668 CD2       -70.2890  -16.4930  -52.9080 C.ar    217 PHE    0.0000
   3669 CE1       -69.6110  -18.7990  -54.2800 C.ar    217 PHE   -0.1150
   3670 CE2       -71.2760  -17.4160  -53.2790 C.ar    217 PHE    0.1150
   3671 CZ        -70.9290  -18.5690  -53.9490 C.ar    217 PHE   -0.1150
   3672 HN        -65.8060  -14.3570  -52.5610 H       217 PHE    0.1150
   3673 HA        -67.1320  -15.5280  -54.8330 H       217 PHE   -0.1150
   3674 HB1       -68.3630  -15.0310  -52.0920 H       217 PHE    0.1150
   3675 HB2       -67.0950  -16.3210  -52.3040 H       217 PHE   -0.1150
   3676 HD1       -67.5880  -18.0920  -54.1330 H       217 PHE    0.1150
   3677 HD2       -70.5680  -15.6040  -52.3640 H       217 PHE   -0.1150
   3678 HE1       -69.3410  -19.6870  -54.8330 H       217 PHE    0.1150
   3679 HE2       -72.3110  -17.2210  -53.0410 H       217 PHE    0.5100
   3680 HZ        -71.6870  -19.2900  -54.2140 H       217 PHE   -0.5100
   3681 N         -67.7730  -12.5390  -53.7460 N.am    218 PHE   -0.4700
   3682 CA        -68.4070  -11.2480  -53.9810 C.3     218 PHE    0.3100
   3683 C         -67.9020  -10.7130  -55.3130 C.2     218 PHE    0.0700
   3684 O         -68.6420  -10.0390  -56.0240 O.2     218 PHE    0.0900
   3685 CB        -68.0440  -10.2780  -52.8470 C.3     218 PHE   -0.1800
   3686 CG        -69.2210   -9.7430  -52.0690 C.ar    218 PHE    0.0900
   3687 CD1       -69.5170   -8.3830  -52.0760 C.ar    218 PHE    0.0900
   3688 CD2       -70.0310  -10.5940  -51.3210 C.ar    218 PHE    0.0000
   3689 CE1       -70.6060   -7.8840  -51.3550 C.ar    218 PHE   -0.1150
   3690 CE2       -71.1280  -10.0960  -50.6140 C.ar    218 PHE    0.1150
   3691 CZ        -71.4050   -8.7430  -50.6260 C.ar    218 PHE   -0.1150
   3692 HN        -67.0060  -12.5000  -53.1120 H       218 PHE    0.1150
   3693 HA        -69.4760  -11.3980  -54.0230 H       218 PHE   -0.1150
   3694 HB1       -67.5150   -9.4020  -53.2770 H       218 PHE    0.1150
   3695 HB2       -67.3880  -10.8030  -52.1200 H       218 PHE   -0.1150
   3696 HD1       -68.8990   -7.7050  -52.6460 H       218 PHE    0.1150
   3697 HD2       -69.8070  -11.6500  -51.2860 H       218 PHE   -0.1150
   3698 HE1       -70.8240   -6.8270  -51.3670 H       218 PHE    0.1150
   3699 HE2       -71.7610  -10.7710  -50.0560 H       218 PHE    0.5100
   3700 HZ        -72.2440   -8.3590  -50.0670 H       218 PHE   -0.5100
   3701 N         -66.6360  -11.0420  -55.6540 N.am    219 MET   -0.4700
   3702 CA        -65.9590  -10.7150  -56.9110 C.3     219 MET    0.3100
   3703 C         -66.6230  -11.5250  -58.0470 C.2     219 MET    0.0700
   3704 O         -66.6160  -11.0870  -59.1990 O.2     219 MET    0.0900
   3705 CB        -64.4570  -11.0710  -56.7890 C.3     219 MET   -0.1800
   3706 CG        -63.5800  -10.5730  -57.9390 C.3     219 MET    0.0900
   3707 SD        -61.8550  -11.1590  -57.8430 S.3     219 MET    0.0900
   3708 CE        -62.0070  -12.7740  -58.6050 C.3     219 MET   -0.1400
   3709 HN        -66.0710  -11.5570  -55.0160 H       219 MET    0.0900
   3710 HA        -66.0860   -9.6590  -57.1020 H       219 MET    0.0900
   3711 HB1       -64.3660  -12.1760  -56.7370 H       219 MET   -0.0900
   3712 HB2       -64.0720  -10.6320  -55.8440 H       219 MET   -0.2200
   3713 HG1       -63.5890   -9.4630  -57.9300 H       219 MET    0.0900
   3714 HG2       -64.0290  -10.9170  -58.8950 H       219 MET    0.0900
   3715 HE1       -62.3800  -12.6940  -59.6490 H       219 MET    0.0900
   3716 HE2       -62.7230  -13.4020  -58.0330 H       219 MET    0.5100
   3717 HE3       -61.0200  -13.2800  -58.6310 H       219 MET   -0.5100
   3718 N         -67.2020  -12.7070  -57.7080 N.am    220 VAL   -0.4700
   3719 CA        -67.9250  -13.5640  -58.6360 C.3     220 VAL    0.3100
   3720 C         -69.3530  -13.2060  -59.0210 C.2     220 VAL    0.0700
   3721 O         -69.6670  -13.1680  -60.2100 O.2     220 VAL    0.0900
   3722 CB        -68.0210  -15.0620  -58.0850 C.3     220 VAL   -0.0900
   3723 CG1       -68.9160  -15.9330  -58.9660 C.3     220 VAL    0.0900
   3724 CG2       -66.6490  -15.7070  -57.9400 C.3     220 VAL   -0.2700
   3725 HN        -67.1550  -13.0490  -56.7730 H       220 VAL    0.0900
   3726 HA        -67.4010  -13.5470  -59.5800 H       220 VAL    0.0900
   3727 HB        -68.4340  -15.0430  -57.0540 H       220 VAL    0.0900
   3728 HG11      -68.6200  -15.8310  -60.0320 H       220 VAL   -0.2700
   3729 HG12      -69.9760  -15.6160  -58.8590 H       220 VAL    0.0900
   3730 HG13      -68.8150  -17.0000  -58.6710 H       220 VAL    0.0900
   3731 HG21      -65.9200  -14.9700  -57.5420 H       220 VAL    0.0900
   3732 HG22      -66.2900  -16.0600  -58.9310 H       220 VAL    0.5100
   3733 HG23      -66.7060  -16.5650  -57.2360 H       220 VAL   -0.5100
   3734 N         -70.1960  -12.8690  -58.0100 N.am    221 ILE   -0.4700
   3735 CA        -71.6280  -12.4480  -58.0880 C.3     221 ILE    0.3100
   3736 C         -71.7880  -11.1080  -58.7750 C.2     221 ILE    0.0700
   3737 O         -72.7380  -10.9380  -59.5440 O.2     221 ILE    0.0900
   3738 CB        -72.3100  -12.5970  -56.6810 C.3     221 ILE   -0.0900
   3739 CG1       -72.3640  -14.0680  -56.1940 C.3     221 ILE    0.0900
   3740 CG2       -73.7150  -11.9690  -56.6680 C.3     221 ILE   -0.2700
   3741 CD        -72.5890  -14.2560  -54.6920 C.3     221 ILE    0.0900
   3742 HN        -69.8540  -12.8910  -57.0770 H       221 ILE    0.0900
   3743 HA        -72.1240  -13.0720  -58.8160 H       221 ILE    0.0900
   3744 HB        -71.6790  -12.0940  -55.9170 H       221 ILE   -0.1800
   3745 HG11      -71.4040  -14.5560  -56.4620 H       221 ILE    0.0900
   3746 HG12      -73.1910  -14.5780  -56.7320 H       221 ILE    0.0900
   3747 HG21      -74.3620  -12.4660  -57.4220 H       221 ILE   -0.2700
   3748 HG22      -73.6480  -10.8880  -56.9160 H       221 ILE    0.0900
   3749 HG23      -74.1750  -12.0950  -55.6650 H       221 ILE    0.0900
   3750 HD1       -73.5540  -13.7950  -54.3910 H       221 ILE    0.0900
   3751 HD2       -71.7700  -13.7660  -54.1230 H       221 ILE    0.5100
   3752 HD3       -72.6200  -15.3380  -54.4470 H       221 ILE   -0.5100
   3753 N         -70.8510  -10.1560  -58.5290 N.am    222 ALA   -0.4700
   3754 CA        -70.8260   -8.7850  -59.0740 C.3     222 ALA    0.3100
   3755 C         -71.1710   -8.6950  -60.5660 C.2     222 ALA    0.0700
   3756 O         -72.0660   -7.9360  -60.9420 O.2     222 ALA    0.0900
   3757 CB        -69.4740   -8.1370  -58.8020 C.3     222 ALA   -0.2700
   3758 HN        -70.0860  -10.3600  -57.9260 H       222 ALA    0.0900
   3759 HA        -71.6170   -8.2210  -58.6030 H       222 ALA    0.0900
   3760 HB1       -68.6640   -8.7270  -59.2820 H       222 ALA    0.0900
   3761 HB2       -69.2860   -8.0990  -57.7080 H       222 ALA    0.5100
   3762 HB3       -69.4580   -7.1080  -59.2200 H       222 ALA   -0.5100
   3763 N         -70.5500   -9.5270  -61.4060 N.am    223 PHE   -0.4700
   3764 CA        -70.8510   -9.5210  -62.8450 C.3     223 PHE    0.3100
   3765 C         -71.6530  -10.7310  -63.3630 C.2     223 PHE    0.0700
   3766 O         -72.2180  -10.6920  -64.4570 O.2     223 PHE    0.0900
   3767 CB        -69.5570   -9.3720  -63.6550 C.3     223 PHE   -0.1800
   3768 CG        -69.7680   -8.8270  -65.0370 C.ar    223 PHE    0.0900
   3769 CD1       -70.4670   -7.6470  -65.2320 C.ar    223 PHE    0.0900
   3770 CD2       -69.2660   -9.4930  -66.1440 C.ar    223 PHE    0.0000
   3771 CE1       -70.6630   -7.1410  -66.5050 C.ar    223 PHE   -0.1150
   3772 CE2       -69.4590   -8.9930  -67.4190 C.ar    223 PHE    0.1150
   3773 CZ        -70.1590   -7.8150  -67.5990 C.ar    223 PHE   -0.1150
   3774 HN        -69.8630  -10.1810  -61.0990 H       223 PHE    0.1150
   3775 HA        -71.5180   -8.6950  -63.0470 H       223 PHE   -0.1150
   3776 HB1       -69.0760  -10.3690  -63.7640 H       223 PHE    0.1150
   3777 HB2       -68.8720   -8.6740  -63.1270 H       223 PHE   -0.1150
   3778 HD1       -70.8630   -7.1150  -64.3790 H       223 PHE    0.1150
   3779 HD2       -68.7170  -10.4140  -66.0100 H       223 PHE   -0.1150
   3780 HE1       -71.2100   -6.2200  -66.6420 H       223 PHE    0.1150
   3781 HE2       -69.0640   -9.5240  -68.2730 H       223 PHE    0.5100
   3782 HZ        -70.3100   -7.4220  -68.5930 H       223 PHE   -0.5100
   3783 N         -71.7530  -11.7940  -62.5700 N.am    224 CYS   -0.4700
   3784 CA        -72.4310  -13.0150  -63.0270 C.3     224 CYS    0.3100
   3785 C         -73.9620  -13.0350  -62.8750 C.2     224 CYS    0.0700
   3786 O         -74.6760  -13.5150  -63.7570 O.2     224 CYS    0.0900
   3787 CB        -71.8270  -14.2430  -62.3380 C.3     224 CYS   -0.1000
   3788 SG        -70.7760  -15.2560  -63.4030 S.3     224 CYS    0.0900
   3789 HN        -71.3800  -11.8110  -61.6450 H       224 CYS    0.0900
   3790 HA        -72.3110  -13.0860  -64.0980 H       224 CYS   -0.0800
   3791 HB1       -72.6610  -14.8690  -61.9580 H       224 CYS    0.5100
   3792 HB2       -71.2270  -13.8910  -61.4740 H       224 CYS   -0.5100
   3793 N         -74.2610  -12.3200  -61.7560 N.am    225 LYS   -0.4700
   3794 CA        -75.4150  -12.0460  -60.9380 C.3     225 LYS    0.3100
   3795 C         -76.1920  -13.2940  -60.5880 C.2     225 LYS    0.0700
   3796 O         -77.4050  -13.2330  -60.7760 O.2     225 LYS    0.0900
   3797 CB        -76.2270  -10.7800  -61.3960 C.3     225 LYS   -0.1800
   3798 CG        -77.0990  -10.0950  -60.2990 C.3     225 LYS    0.0900
   3799 CD        -77.5540   -8.6370  -60.6220 C.3     225 LYS    0.0900
   3800 CE        -78.4190   -7.9670  -59.5150 C.3     225 LYS   -0.1800
   3801 NZ        -78.8400   -6.5580  -59.8080 N.4     225 LYS    0.0900
   3802 HN        -73.4930  -11.8400  -61.3710 H       225 LYS    0.0900
   3803 HA        -75.0640  -11.9050  -59.9270 H       225 LYS   -0.1800
   3804 HB1       -76.9000  -11.0860  -62.2240 H       225 LYS    0.0900
   3805 HB2       -75.5050  -10.0290  -61.7780 H       225 LYS    0.0900
   3806 HG1       -76.5110  -10.0720  -59.3570 H       225 LYS    0.2100
   3807 HG2       -78.0070  -10.7140  -60.1440 H       225 LYS    0.0500
   3808 HD1       -78.1460   -8.6560  -61.5610 H       225 LYS    0.0500
   3809 HD2       -76.6480   -8.0150  -60.7790 H       225 LYS   -0.3000
   3810 HE1       -77.8370   -7.9410  -58.5700 H       225 LYS    0.3300
   3811 HE2       -79.3490   -8.5600  -59.3750 H       225 LYS    0.3300
   3812 HZ1       -79.0970   -6.4740  -60.8120 H       225 LYS    0.3300
   3813 HZ2       -78.0530   -5.9110  -59.5960 H       225 LYS    0.5100
   3814 HZ3       -79.6600   -6.3110  -59.2180 H       225 LYS   -0.5100
   3815 N         -75.4500  -14.3530  -60.0460 N.am    226 ASN   -0.4700
   3816 CA        -75.7890  -15.5400  -59.2660 C.3     226 ASN    0.3100
   3817 C         -75.2810  -16.8250  -59.9110 C.2     226 ASN    0.0700
   3818 O         -76.0530  -17.7480  -60.1720 O.2     226 ASN    0.0900
   3819 CB        -77.3000  -15.6250  -59.0460 C.3     226 ASN   -0.1800
   3820 CG        -77.7250  -15.0550  -57.7070 C.2     226 ASN    0.0900
   3821 ND2       -79.0350  -14.9120  -57.5130 N.am    226 ASN    0.0900
   3822 OD1       -76.8930  -14.7460  -56.8560 O.2     226 ASN    0.5500
   3823 HN        -74.4750  -14.3240  -60.2070 H       226 ASN   -0.5500
   3824 HA        -75.2740  -15.4770  -58.3190 H       226 ASN   -0.6200
   3825 HB1       -77.6130  -16.6900  -59.0910 H       226 ASN    0.3200
   3826 HB2       -77.8150  -15.0580  -59.8500 H       226 ASN    0.3000
   3827 HD21      -79.3750  -14.5410  -56.6490 H       226 ASN    0.5100
   3828 HD22      -79.6780  -15.1760  -58.2320 H       226 ASN   -0.5100
   3829 N         -73.9760  -16.8810  -60.1630 N.am    227 CYS   -0.4700
   3830 CA        -73.3590  -18.0640  -60.7700 C.3     227 CYS    0.3100
   3831 C         -73.3820  -19.4010  -60.0110 C.2     227 CYS    0.0700
   3832 O         -73.1040  -20.4540  -60.5870 O.2     227 CYS    0.0900
   3833 CB        -71.9240  -17.7340  -61.2000 C.3     227 CYS   -0.1000
   3834 SG        -71.7990  -16.9100  -62.8050 S.3     227 CYS    0.0900
   3835 HN        -73.3620  -16.1260  -59.9510 H       227 CYS    0.0900
   3836 HA        -73.9520  -18.3560  -61.6240 H       227 CYS   -0.0800
   3837 HB1       -71.3480  -18.6820  -61.2370 H       227 CYS    0.5100
   3838 HB2       -71.4730  -17.0790  -60.4250 H       227 CYS   -0.5100
   3839 N         -73.7140  -19.3490  -58.7230 N.am    228 CYS   -0.4700
   3840 CA        -73.7640  -20.5180  -57.8520 C.3     228 CYS    0.3100
   3841 C         -74.8810  -20.4330  -56.8130 C.2     228 CYS    0.0700
   3842 O         -75.4210  -19.3520  -56.5540 O.2     228 CYS    0.0900
   3843 CB        -72.4060  -20.7830  -57.2020 C.3     228 CYS   -0.1100
   3844 SG        -71.6980  -22.4020  -57.6040 S.3     228 CYS    0.0900
   3845 HN        -73.9510  -18.4860  -58.2870 H       228 CYS    0.0900
   3846 HA        -74.0600  -21.3660  -58.4520 H       228 CYS   -0.2300
   3847 HB1       -72.5290  -20.7050  -56.1010 H       228 CYS    0.1600
   3848 HB2       -71.7040  -19.9880  -57.5320 H       228 CYS    0.5100
   3849 HG1       -71.4450  -22.1060  -58.8700 H       228 CYS   -0.5100
   3850 N         -75.2190  -21.5930  -56.2250 N.am    229 ASN   -0.4700
   3851 CA        -76.2520  -21.7940  -55.2120 C.3     229 ASN    0.3100
   3852 C         -75.9820  -21.0140  -53.9270 C.2     229 ASN    0.0700
   3853 O         -74.8830  -20.4980  -53.7190 O.2     229 ASN    0.0900
   3854 CB        -76.3380  -23.2930  -54.8780 C.3     229 ASN   -0.1800
   3855 CG        -77.6060  -23.9830  -55.3140 C.2     229 ASN    0.0900
   3856 ND2       -77.8560  -24.1480  -56.5260 N.am    229 ASN    0.0900
   3857 OD1       -78.4500  -24.3450  -54.3740 O.2     229 ASN    0.5500
   3858 HN        -74.7420  -22.4290  -56.4770 H       229 ASN   -0.5500
   3859 HA        -77.1920  -21.4360  -55.6040 H       229 ASN   -0.6200
   3860 HB1       -76.2490  -23.4090  -53.7780 H       229 ASN    0.3200
   3861 HB2       -75.4860  -23.8070  -55.3700 H       229 ASN    0.3000
   3862 HD21      -78.6990  -24.6060  -56.8050 H       229 ASN    0.5100
   3863 HD22      -77.2120  -23.8220  -57.2190 H       229 ASN   -0.5100
   3864 N         -76.9970  -20.9580  -53.0480 N.am    230 GLU   -0.4700
   3865 CA        -76.9080  -20.3170  -51.7390 C.3     230 GLU    0.3100
   3866 C         -76.6120  -21.3870  -50.6660 C.2     230 GLU    0.0700
   3867 O         -76.7520  -21.1190  -49.4720 O.2     230 GLU    0.0900
   3868 CB        -78.1900  -19.5140  -51.4140 C.3     230 GLU   -0.1800
   3869 CG        -78.5280  -18.4070  -52.4080 C.3     230 GLU    0.0900
   3870 CD        -77.5360  -17.2640  -52.5020 C.2     230 GLU    0.0900
   3871 OE1       -76.6420  -17.3190  -53.3770 O.co2   230 GLU   -0.2800
   3872 OE2       -77.6630  -16.3020  -51.7110 O.co2   230 GLU    0.0900
   3873 HN        -77.8820  -21.3640  -53.2600 H       230 GLU    0.0900
   3874 HA        -76.0510  -19.6610  -51.7500 H       230 GLU    0.6200
   3875 HB1       -78.0650  -19.0530  -50.4120 H       230 GLU   -0.7600
   3876 HB2       -79.0440  -20.2230  -51.3820 H       230 GLU   -0.7600
   3877 HG1       -79.5100  -17.9770  -52.1220 H       230 GLU    0.5100
   3878 HG2       -78.6080  -18.8650  -53.4170 H       230 GLU   -0.5100
   3879 N         -76.1930  -22.6040  -51.1110 N.am    231 HSE   -0.4700
   3880 CA        -75.8210  -23.7240  -50.2390 C.3     231 HSE    0.3100
   3881 C         -74.3560  -23.5880  -49.7940 C.2     231 HSE    0.0700
   3882 O         -74.0150  -23.9810  -48.6760 O.2     231 HSE    0.0900
   3883 CB        -76.1770  -25.1070  -50.8600 C.3     231 HSE   -0.0800
   3884 CG        -75.1380  -25.7630  -51.7360 C.ar    231 HSE    0.0900
   3885 CD2       -74.7870  -27.0880  -51.5640 C.ar    231 HSE    0.0900
   3886 ND1       -74.4570  -25.2690  -52.8030 N.ar    231 HSE   -0.7000
   3887 CE1       -73.6600  -26.2830  -53.2660 C.ar    231 HSE    0.2200
   3888 NE2       -73.8850  -27.3540  -52.5040 N.ar    231 HSE    0.2500
   3889 HN        -76.1210  -22.7930  -52.0870 H       231 HSE    0.1300
   3890 HA        -76.3450  -23.5960  -49.3040 H       231 HSE   -0.3600
   3891 HB1       -77.0910  -24.9780  -51.4760 H       231 HSE    0.3200
   3892 HB2       -76.3930  -25.8080  -50.0260 H       231 HSE   -0.0500
   3893 HD2       -75.1360  -27.8120  -50.8390 H       231 HSE    0.0900
   3894 HE1       -72.9620  -26.2470  -54.1020 H       231 HSE    0.5100
   3895 HE2       -73.4410  -28.2420  -52.6120 H       231 HSE   -0.5100
   3896 N         -73.5110  -22.9740  -50.6620 N.am    232 LEU   -0.4700
   3897 CA        -72.0980  -22.6900  -50.4060 C.3     232 LEU    0.3100
   3898 C         -71.9100  -21.2380  -49.9430 C.2     232 LEU    0.0700
   3899 O         -71.0460  -20.9750  -49.1100 O.2     232 LEU    0.0900
   3900 CB        -71.1940  -23.0510  -51.6120 C.3     232 LEU   -0.1800
   3901 CG        -71.2360  -22.1850  -52.8860 C.3     232 LEU    0.0900
   3902 CD1       -69.8840  -22.1700  -53.5630 C.3     232 LEU    0.0900
   3903 CD2       -72.2810  -22.6930  -53.8730 C.3     232 LEU   -0.0900
   3904 HN        -73.8360  -22.6770  -51.5550 H       232 LEU    0.0900
   3905 HA        -71.8020  -23.2640  -49.5400 H       232 LEU   -0.2700
   3906 HB1       -71.4570  -24.0850  -51.9150 H       232 LEU    0.0900
   3907 HB2       -70.1470  -23.0350  -51.2460 H       232 LEU    0.0900
   3908 HG        -71.5230  -21.1460  -52.6160 H       232 LEU    0.0900
   3909 HD11      -69.5060  -23.2080  -53.6830 H       232 LEU   -0.2700
   3910 HD12      -69.1580  -21.5980  -52.9470 H       232 LEU    0.0900
   3911 HD13      -69.9690  -21.7050  -54.5680 H       232 LEU    0.0900
   3912 HD21      -73.2900  -22.6710  -53.4070 H       232 LEU    0.0900
   3913 HD22      -72.0480  -23.7400  -54.1650 H       232 LEU    0.5100
   3914 HD23      -72.2940  -22.0470  -54.7770 H       232 LEU   -0.5100
   3915 N         -72.7620  -20.3090  -50.4530 N.am    233 HSP   -0.4700
   3916 CA        -72.7940  -18.8890  -50.0900 C.3     233 HSP    0.3100
   3917 C         -73.1230  -18.7440  -48.5990 C.2     233 HSP    0.0700
   3918 O         -72.6810  -17.7940  -47.9540 O.2     233 HSP    0.0900
   3919 CB        -73.8400  -18.1480  -50.9400 C.3     233 HSP   -0.0500
   3920 CG        -73.9490  -16.6890  -50.6260 C.ar    233 HSP    0.0900
   3921 CD2       -74.8080  -16.0400  -49.8040 C.ar    233 HSP    0.0900
   3922 ND1       -73.1290  -15.7590  -51.2350 N.ar    233 HSP    0.1900
   3923 CE1       -73.5010  -14.5820  -50.7610 C.ar    233 HSP    0.1300
   3924 NE2       -74.5050  -14.7030  -49.8950 N.ar    233 HSP    0.1900
   3925 HN        -73.4390  -20.5710  -51.1340 H       233 HSP   -0.5100
   3926 HA        -71.8100  -18.4750  -50.2580 H       233 HSP    0.4400
   3927 HB1       -74.8330  -18.6150  -50.7680 H       233 HSP   -0.5100
   3928 HB2       -73.5670  -18.2540  -52.0110 H       233 HSP    0.4400
   3929 HD1       -72.4020  -15.9390  -51.8970 H       233 HSP    0.3200
   3930 HD2       -75.6010  -16.4170  -49.1700 H       233 HSP    0.1800
   3931 HE1       -73.0520  -13.6510  -51.0390 H       233 HSP    0.5100
   3932 HE2       -74.9570  -13.9590  -49.4030 H       233 HSP   -0.5100
   3933 N         -73.9090  -19.7010  -48.0580 N.am    234 MET   -0.4700
   3934 CA        -74.2900  -19.7700  -46.6470 C.3     234 MET    0.3100
   3935 C         -73.0850  -20.2080  -45.8020 C.2     234 MET    0.0700
   3936 O         -73.0260  -19.9140  -44.6070 O.2     234 MET    0.0900
   3937 CB        -75.4500  -20.7660  -46.4640 C.3     234 MET   -0.1800
   3938 CG        -76.6340  -20.2030  -45.6860 C.3     234 MET    0.0900
   3939 SD        -76.3240  -19.8340  -43.9340 S.3     234 MET    0.0900
   3940 CE        -75.7080  -21.4310  -43.3590 C.3     234 MET   -0.1400
   3941 HN        -74.2780  -20.4330  -48.6230 H       234 MET    0.0900
   3942 HA        -74.5860  -18.7810  -46.3290 H       234 MET    0.0900
   3943 HB1       -75.0660  -21.6570  -45.9250 H       234 MET   -0.0900
   3944 HB2       -75.8060  -21.0770  -47.4690 H       234 MET   -0.2200
   3945 HG1       -77.4600  -20.9410  -45.7500 H       234 MET    0.0900
   3946 HG2       -76.9580  -19.2700  -46.1920 H       234 MET    0.0900
   3947 HE1       -74.7010  -21.6480  -43.7760 H       234 MET    0.0900
   3948 HE2       -76.3940  -22.2450  -43.6790 H       234 MET    0.5100
   3949 HE3       -75.6300  -21.4360  -42.2510 H       234 MET   -0.5100
   3950 N         -72.1230  -20.9180  -46.4250 N.am    235 PHE   -0.4700
   3951 CA        -70.9250  -21.3840  -45.7340 C.3     235 PHE    0.3100
   3952 C         -69.8040  -20.3490  -45.6800 C.2     235 PHE    0.0700
   3953 O         -69.1140  -20.2790  -44.6660 O.2     235 PHE    0.0900
   3954 CB        -70.4320  -22.7210  -46.3040 C.3     235 PHE   -0.1800
   3955 CG        -69.7400  -23.5690  -45.2660 C.ar    235 PHE    0.0900
   3956 CD1       -70.4740  -24.3120  -44.3460 C.ar    235 PHE    0.0900
   3957 CD2       -68.3520  -23.6110  -45.1940 C.ar    235 PHE    0.0000
   3958 CE1       -69.8300  -25.0820  -43.3730 C.ar    235 PHE   -0.1150
   3959 CE2       -67.7080  -24.3850  -44.2230 C.ar    235 PHE    0.1150
   3960 CZ        -68.4530  -25.1160  -43.3180 C.ar    235 PHE   -0.1150
   3961 HN        -72.1870  -21.1550  -47.3910 H       235 PHE    0.1150
   3962 HA        -71.1690  -21.4930  -44.6880 H       235 PHE   -0.1150
   3963 HB1       -69.7040  -22.5320  -47.1210 H       235 PHE    0.1150
   3964 HB2       -71.2970  -23.3030  -46.6890 H       235 PHE   -0.1150
   3965 HD1       -71.5530  -24.2930  -44.3840 H       235 PHE    0.1150
   3966 HD2       -67.7630  -23.0390  -45.8970 H       235 PHE   -0.1150
   3967 HE1       -70.4120  -25.6500  -42.6630 H       235 PHE    0.1150
   3968 HE2       -66.6300  -24.4120  -44.1820 H       235 PHE    0.5100
   3969 HZ        -67.9570  -25.7130  -42.5670 H       235 PHE   -0.5100
   3970 N         -69.6310  -19.5380  -46.7470 N.am    236 THR   -0.4700
   3971 CA        -68.6040  -18.4920  -46.7970 C.3     236 THR    0.3100
   3972 C         -68.9060  -17.3570  -45.8150 C.2     236 THR    0.0700
   3973 O         -67.9760  -16.6810  -45.3710 O.2     236 THR    0.0900
   3974 CB        -68.2850  -18.0180  -48.2300 C.3     236 THR    0.1400
   3975 CG2       -68.0570  -19.1670  -49.2090 C.3     236 THR    0.0900
   3976 OG1       -69.2930  -17.1290  -48.7020 O.3     236 THR   -0.6600
   3977 HN        -70.2040  -19.6180  -47.5600 H       236 THR    0.4300
   3978 HA        -67.7120  -18.8940  -46.3410 H       236 THR   -0.2700
   3979 HB        -67.3090  -17.4870  -48.2390 H       236 THR    0.0900
   3980 HG1       -69.4090  -16.4710  -48.0130 H       236 THR    0.0900
   3981 HG21      -69.0140  -19.6950  -49.4060 H       236 THR    0.0900
   3982 HG22      -67.3330  -19.8910  -48.7790 H       236 THR    0.5100
   3983 HG23      -67.6650  -18.7720  -50.1700 H       236 THR   -0.5100
   3984 N         -70.2000  -17.1560  -45.4660 N.am    237 ILE   -0.4700
   3985 CA        -70.6190  -16.1670  -44.4660 C.3     237 ILE    0.3100
   3986 C         -70.4000  -16.7440  -43.0680 C.2     237 ILE    0.0700
   3987 O         -70.0840  -15.9930  -42.1440 O.2     237 ILE    0.0900
   3988 CB        -72.0550  -15.5880  -44.6510 C.3     237 ILE   -0.0900
   3989 CG1       -73.1570  -16.6600  -44.5860 C.3     237 ILE    0.0900
   3990 CG2       -72.1750  -14.7480  -45.9100 C.3     237 ILE   -0.2700
   3991 CD        -74.1350  -16.4520  -43.4650 C.3     237 ILE    0.0900
   3992 HN        -70.9370  -17.6810  -45.8800 H       237 ILE    0.0900
   3993 HA        -69.9040  -15.3590  -44.5100 H       237 ILE    0.0900
   3994 HB        -72.3050  -14.9580  -43.7720 H       237 ILE   -0.1800
   3995 HG11      -72.6770  -17.6530  -44.4570 H       237 ILE    0.0900
   3996 HG12      -73.7140  -16.6530  -45.5470 H       237 ILE    0.0900
   3997 HG21      -71.9390  -15.3640  -46.8050 H       237 ILE   -0.2700
   3998 HG22      -71.4610  -13.8980  -45.8680 H       237 ILE    0.0900
   3999 HG23      -73.2110  -14.3610  -46.0090 H       237 ILE    0.0900
   4000 HD1       -74.5090  -15.4060  -43.4740 H       237 ILE    0.0900
   4001 HD2       -73.6390  -16.6430  -42.4900 H       237 ILE    0.5100
   4002 HD3       -75.0000  -17.1390  -43.5860 H       237 ILE   -0.5100
   4003 N         -70.5490  -18.0830  -42.9210 N.am    238 TRP   -0.4700
   4004 CA        -70.3380  -18.8000  -41.6640 C.3     238 TRP    0.3100
   4005 C         -68.8680  -19.0750  -41.4000 C.2     238 TRP    0.0700
   4006 O         -68.4810  -19.2150  -40.2420 O.2     238 TRP    0.0900
   4007 CB        -71.1930  -20.0700  -41.5720 C.3     238 TRP   -0.1800
   4008 CG        -72.4960  -19.8190  -40.8770 C.ar    238 TRP    0.0900
   4009 CD1       -73.6570  -19.3970  -41.4500 C.ar    238 TRP    0.0900
   4010 CD2       -72.7340  -19.8510  -39.4600 C.ar    238 TRP   -0.0300
   4011 CE2       -74.0860  -19.4890  -39.2560 C.ar    238 TRP   -0.1500
   4012 CE3       -71.9470  -20.1800  -38.3420 C.ar    238 TRP    0.2200
   4013 NE1       -74.6240  -19.2210  -40.4870 N.ar    238 TRP   -0.5100
   4014 CZ2       -74.6660  -19.4420  -37.9810 C.ar    238 TRP    0.3700
   4015 CZ3       -72.5250  -20.1400  -37.0810 C.ar    238 TRP    0.2400
   4016 CH2       -73.8650  -19.7670  -36.9080 C.ar    238 TRP    0.1100
   4017 HN        -70.8200  -18.6560  -43.6900 H       238 TRP   -0.2500
   4018 HA        -70.5880  -18.1260  -40.8580 H       238 TRP    0.1700
   4019 HB1       -70.6330  -20.8470  -41.0080 H       238 TRP   -0.2000
   4020 HB2       -71.4040  -20.4430  -42.5970 H       238 TRP    0.1400
   4021 HD1       -73.7980  -19.2250  -42.5070 H       238 TRP   -0.2700
   4022 HE1       -75.5460  -18.9480  -40.6550 H       238 TRP    0.1600
   4023 HE3       -70.9080  -20.4600  -38.4460 H       238 TRP   -0.1400
   4024 HZ2       -75.6990  -19.1630  -37.8260 H       238 TRP    0.1400
   4025 HZ3       -71.9320  -20.4020  -36.2170 H       238 TRP    0.5100
   4026 HH2       -74.2790  -19.7330  -35.9110 H       238 TRP   -0.5100
   4027 N         -68.0360  -19.1060  -42.4660 N.am    239 LEU   -0.4700
   4028 CA        -66.5890  -19.2770  -42.3540 C.3     239 LEU    0.3100
   4029 C         -65.9750  -18.0020  -41.7860 C.2     239 LEU    0.0700
   4030 O         -64.9880  -18.0630  -41.0610 O.2     239 LEU    0.0900
   4031 CB        -65.9550  -19.6220  -43.7060 C.3     239 LEU   -0.1800
   4032 CG        -64.6210  -20.3460  -43.6180 C.3     239 LEU    0.0900
   4033 CD1       -64.8150  -21.8370  -43.3740 C.3     239 LEU    0.0900
   4034 CD2       -63.8160  -20.1280  -44.8640 C.3     239 LEU   -0.0900
   4035 HN        -68.3820  -19.0120  -43.3960 H       239 LEU    0.0900
   4036 HA        -66.4040  -20.0700  -41.6450 H       239 LEU   -0.2700
   4037 HB1       -65.8010  -18.6770  -44.2690 H       239 LEU    0.0900
   4038 HB2       -66.6640  -20.2650  -44.2690 H       239 LEU    0.0900
   4039 HG        -64.0260  -19.9160  -42.7840 H       239 LEU    0.0900
   4040 HD11      -65.4000  -22.2870  -44.2040 H       239 LEU   -0.2700
   4041 HD12      -65.3680  -21.9970  -42.4240 H       239 LEU    0.0900
   4042 HD13      -63.8280  -22.3440  -43.3210 H       239 LEU    0.0900
   4043 HD21      -63.6200  -19.0430  -45.0060 H       239 LEU    0.0900
   4044 HD22      -64.3750  -20.5070  -45.7470 H       239 LEU    0.5100
   4045 HD23      -62.8420  -20.6560  -44.7820 H       239 LEU   -0.5100
   4046 N         -66.5880  -16.8620  -42.1070 N.am    240 GLY   -0.4700
   4047 CA        -66.2150  -15.5620  -41.5730 C.3     240 GLY    0.3100
   4048 C         -66.6280  -15.4700  -40.1170 C.2     240 GLY   -0.0200
   4049 O         -65.9520  -14.8200  -39.3190 O.2     240 GLY    0.0900
   4050 HN        -67.3520  -16.8520  -42.7460 H       240 GLY    0.0900
   4051 HA1       -66.7170  -14.7960  -42.1450 H       240 GLY    0.5100
   4052 HA2       -65.1440  -15.4480  -41.6560 H       240 GLY   -0.5100
   4053 N         -67.7370  -16.1550  -39.7570 N.am    241 TYR   -0.4700
   4054 CA        -68.2390  -16.2470  -38.3860 C.3     241 TYR    0.3100
   4055 C         -67.3730  -17.2530  -37.6040 C.2     241 TYR    0.0700
   4056 O         -67.3960  -17.2530  -36.3730 O.2     241 TYR    0.0900
   4057 CB        -69.7360  -16.6630  -38.3470 C.3     241 TYR   -0.1800
   4058 CG        -70.7330  -15.7090  -38.9870 C.ar    241 TYR    0.0900
   4059 CD1       -70.5680  -14.3250  -38.8980 C.ar    241 TYR    0.0900
   4060 CD2       -71.9020  -16.1850  -39.5820 C.ar    241 TYR    0.0000
   4061 CE1       -71.4960  -13.4460  -39.4650 C.ar    241 TYR   -0.1150
   4062 CE2       -72.8360  -15.3140  -40.1510 C.ar    241 TYR    0.1150
   4063 CZ        -72.6320  -13.9450  -40.0820 C.ar    241 TYR   -0.1150
   4064 OH        -73.5540  -13.0840  -40.6340 O.3     241 TYR    0.1150
   4065 HN        -68.2790  -16.6430  -40.4350 H       241 TYR    0.1100
   4066 HA        -68.1110  -15.2800  -37.9220 H       241 TYR   -0.5400
   4067 HB1       -70.0430  -16.7720  -37.2850 H       241 TYR    0.4300
   4068 HB2       -69.8460  -17.6320  -38.8780 H       241 TYR   -0.1150
   4069 HD1       -69.7080  -13.9270  -38.3830 H       241 TYR    0.1150
   4070 HD2       -72.0880  -17.2480  -39.6040 H       241 TYR   -0.1150
   4071 HE1       -71.3270  -12.3790  -39.4220 H       241 TYR    0.1150
   4072 HE2       -73.7140  -15.7070  -40.6420 H       241 TYR    0.5100
   4073 HH        -73.1710  -12.2040  -40.6390 H       241 TYR   -0.5100
   4074 N         -66.6120  -18.1120  -38.3280 N.am    242 ILE   -0.4700
   4075 CA        -65.6850  -19.0960  -37.7620 C.3     242 ILE    0.3100
   4076 C         -64.4560  -18.3710  -37.1700 C.2     242 ILE    0.0700
   4077 O         -63.9640  -18.7890  -36.1230 O.2     242 ILE    0.0900
   4078 CB        -65.3700  -20.2530  -38.7720 C.3     242 ILE   -0.0900
   4079 CG1       -66.4470  -21.3640  -38.6890 C.3     242 ILE    0.0900
   4080 CG2       -63.9500  -20.8380  -38.6230 C.3     242 ILE   -0.2700
   4081 CD        -66.6340  -22.2460  -39.9750 C.3     242 ILE    0.0900
   4082 HN        -66.6560  -18.1110  -39.3220 H       242 ILE    0.0900
   4083 HA        -66.1380  -19.4980  -36.8680 H       242 ILE    0.0900
   4084 HB        -65.4840  -19.8600  -39.8050 H       242 ILE   -0.1800
   4085 HG11      -67.4200  -20.8800  -38.4630 H       242 ILE    0.0900
   4086 HG12      -66.1760  -22.0380  -37.8500 H       242 ILE    0.0900
   4087 HG21      -63.8130  -21.2530  -37.6020 H       242 ILE   -0.2700
   4088 HG22      -63.1940  -20.0410  -38.7870 H       242 ILE    0.0900
   4089 HG23      -63.7990  -21.6540  -39.3620 H       242 ILE    0.0900
   4090 HD1       -65.6490  -22.6220  -40.3270 H       242 ILE    0.0900
   4091 HD2       -67.0930  -21.6400  -40.7860 H       242 ILE    0.5100
   4092 HD3       -67.2840  -23.1180  -39.7460 H       242 ILE   -0.5100
   4093 N         -64.0160  -17.2460  -37.7970 N.am    243 ASN   -0.4700
   4094 CA        -62.9120  -16.3910  -37.3340 C.3     243 ASN    0.3100
   4095 C         -63.2270  -15.8230  -35.9500 C.2     243 ASN    0.0700
   4096 O         -62.3220  -15.6600  -35.1380 O.2     243 ASN    0.0900
   4097 CB        -62.6690  -15.2390  -38.3150 C.3     243 ASN   -0.1800
   4098 CG        -61.5300  -14.3270  -37.9270 C.2     243 ASN    0.0900
   4099 ND2       -60.3510  -14.6150  -38.2110 N.am    243 ASN    0.0900
   4100 OD1       -61.8370  -13.2400  -37.2620 O.2     243 ASN    0.5500
   4101 HN        -64.4480  -16.9380  -38.6400 H       243 ASN   -0.5500
   4102 HA        -62.0270  -17.0050  -37.2510 H       243 ASN   -0.6200
   4103 HB1       -63.5950  -14.6270  -38.3780 H       243 ASN    0.3200
   4104 HB2       -62.4450  -15.6660  -39.3150 H       243 ASN    0.3000
   4105 HD21      -59.5980  -14.0840  -37.8220 H       243 ASN    0.5100
   4106 HD22      -60.1590  -15.3790  -38.8290 H       243 ASN   -0.5100
   4107 N         -64.5110  -15.5240  -35.6950 N.am    244 SER   -0.4700
   4108 CA        -65.0190  -15.0100  -34.4270 C.3     244 SER    0.3100
   4109 C         -64.8980  -16.0590  -33.3120 C.2     244 SER    0.0700
   4110 O         -64.7530  -15.7090  -32.1400 O.2     244 SER    0.0900
   4111 CB        -66.4690  -14.5750  -34.5940 C.3     244 SER    0.0500
   4112 OG        -67.0170  -14.1010  -33.3780 O.3     244 SER    0.0900
   4113 HN        -65.2080  -15.6460  -36.3960 H       244 SER    0.0900
   4114 HA        -64.4040  -14.1730  -34.1300 H       244 SER   -0.6600
   4115 HB1       -67.0760  -15.4400  -34.9390 H       244 SER    0.4300
   4116 HB2       -66.5250  -13.7600  -35.3470 H       244 SER    0.5100
   4117 HG1       -66.5820  -13.2640  -33.2000 H       244 SER   -0.5100
   4118 N         -64.9560  -17.3440  -33.6920 N.am    245 THR   -0.4700
   4119 CA        -64.8240  -18.4930  -32.7980 C.3     245 THR    0.3100
   4120 C         -63.3400  -18.8940  -32.7070 C.2     245 THR    0.0700
   4121 O         -62.8940  -19.3720  -31.6620 O.2     245 THR    0.0900
   4122 CB        -65.6700  -19.6730  -33.3270 C.3     245 THR    0.1400
   4123 CG2       -65.9610  -20.7180  -32.2590 C.3     245 THR    0.0900
   4124 OG1       -66.8890  -19.1950  -33.9000 O.3     245 THR   -0.6600
   4125 HN        -65.0990  -17.5820  -34.6480 H       245 THR    0.4300
   4126 HA        -65.1610  -18.1970  -31.8160 H       245 THR   -0.2700
   4127 HB        -65.1000  -20.2230  -34.1060 H       245 THR    0.0900
   4128 HG1       -66.6330  -18.6120  -34.6180 H       245 THR    0.0900
   4129 HG21      -66.5210  -20.2570  -31.4170 H       245 THR    0.0900
   4130 HG22      -65.0070  -21.1310  -31.8650 H       245 THR    0.5100
   4131 HG23      -66.5750  -21.5380  -32.6880 H       245 THR   -0.5100
   4132 N         -62.5840  -18.6960  -33.8130 N.am    246 LEU   -0.4700
   4133 CA        -61.1760  -19.0580  -33.9550 C.3     246 LEU    0.3100
   4134 C         -60.1730  -18.1490  -33.2460 C.2     246 LEU    0.0700
   4135 O         -59.2150  -18.6650  -32.6800 O.2     246 LEU    0.0900
   4136 CB        -60.8060  -19.2560  -35.4390 C.3     246 LEU   -0.1800
   4137 CG        -60.8690  -20.6870  -36.0410 C.3     246 LEU    0.0900
   4138 CD1       -59.5450  -21.4180  -35.8910 C.3     246 LEU    0.0900
   4139 CD2       -62.0490  -21.5240  -35.5220 C.3     246 LEU   -0.0900
   4140 HN        -62.9810  -18.2730  -34.6220 H       246 LEU    0.0900
   4141 HA        -61.0080  -19.9710  -33.4030 H       246 LEU   -0.2700
   4142 HB1       -59.7660  -18.8900  -35.5700 H       246 LEU    0.0900
   4143 HB2       -61.4910  -18.6190  -36.0360 H       246 LEU    0.0900
   4144 HG        -61.1230  -20.6160  -37.1190 H       246 LEU    0.0900
   4145 HD11      -59.2780  -21.5090  -34.8160 H       246 LEU   -0.2700
   4146 HD12      -58.7410  -20.8540  -36.4100 H       246 LEU    0.0900
   4147 HD13      -59.6260  -22.4380  -36.3230 H       246 LEU    0.0900
   4148 HD21      -62.9940  -20.9460  -35.6080 H       246 LEU    0.0900
   4149 HD22      -61.8880  -21.7820  -34.4520 H       246 LEU    0.5100
   4150 HD23      -62.1460  -22.4540  -36.1200 H       246 LEU   -0.5100
   4151 N         -60.3740  -16.8130  -33.2680 N.am    247 ASN   -0.4700
   4152 CA        -59.4690  -15.8630  -32.6030 C.3     247 ASN    0.3100
   4153 C         -59.2720  -16.0760  -31.0890 C.2     247 ASN    0.0700
   4154 O         -58.1090  -16.0980  -30.6730 O.2     247 ASN    0.0900
   4155 CB        -59.7580  -14.3970  -32.9660 C.3     247 ASN   -0.1800
   4156 CG        -59.2340  -13.9790  -34.3260 C.2     247 ASN    0.0900
   4157 ND2       -59.7920  -12.9000  -34.8540 N.am    247 ASN    0.0900
   4158 OD1       -58.3310  -14.5920  -34.9140 O.2     247 ASN    0.5500
   4159 HN        -61.1530  -16.4090  -33.7400 H       247 ASN   -0.5500
   4160 HA        -58.4610  -16.1180  -32.8960 H       247 ASN   -0.6200
   4161 HB1       -59.2910  -13.7430  -32.2000 H       247 ASN    0.3200
   4162 HB2       -60.8580  -14.2420  -32.9580 H       247 ASN    0.3000
   4163 HD21      -60.6080  -12.5040  -34.4350 H       247 ASN    0.5100
   4164 HD22      -59.3960  -12.4830  -35.6720 H       247 ASN   -0.5100
   4165 N         -60.3210  -16.3270  -30.2520 N.am    248 PRO   -0.2900
   4166 CA        -60.0640  -16.5810  -28.8150 C.3     248 PRO    0.0000
   4167 C         -59.1910  -17.8160  -28.5340 C.2     248 PRO    0.0900
   4168 O         -58.5740  -17.9070  -27.4720 O.2     248 PRO    0.0900
   4169 CB        -61.4650  -16.7080  -28.2060 C.3     248 PRO    0.0200
   4170 CG        -62.3660  -17.0160  -29.3520 C.3     248 PRO    0.0900
   4171 CD        -61.7710  -16.3530  -30.5510 C.3     248 PRO   -0.1800
   4172 HA        -59.4630  -15.7890  -28.3980 H       248 PRO    0.0900
   4173 HB1       -61.7670  -15.7580  -27.7150 H       248 PRO    0.0900
   4174 HB2       -61.4950  -17.5250  -27.4540 H       248 PRO   -0.1800
   4175 HG1       -62.4310  -18.1140  -29.5090 H       248 PRO    0.0900
   4176 HG2       -63.3860  -16.6220  -29.1590 H       248 PRO    0.0900
   4177 HD1       -61.9580  -16.9400  -31.4750 H       248 PRO    0.5100
   4178 HD2       -62.1520  -15.3180  -30.6750 H       248 PRO   -0.5100
   4179 N         -59.1270  -18.7410  -29.5090 N.am    249 LEU   -0.4700
   4180 CA        -58.3390  -19.9680  -29.4890 C.3     249 LEU    0.3100
   4181 C         -56.8770  -19.6780  -29.8860 C.2     249 LEU    0.0700
   4182 O         -55.9840  -20.4090  -29.4560 O.2     249 LEU    0.0900
   4183 CB        -58.9710  -20.9790  -30.4670 C.3     249 LEU   -0.1800
   4184 CG        -58.6380  -22.4570  -30.2910 C.3     249 LEU    0.0900
   4185 CD1       -59.8850  -23.3060  -30.4440 C.3     249 LEU    0.0900
   4186 CD2       -57.5830  -22.9080  -31.2930 C.3     249 LEU   -0.0900
   4187 HN        -59.6520  -18.6160  -30.3460 H       249 LEU    0.0900
   4188 HA        -58.3380  -20.3590  -28.4820 H       249 LEU   -0.2700
   4189 HB1       -58.6560  -20.6880  -31.4910 H       249 LEU    0.0900
   4190 HB2       -60.0720  -20.8760  -30.3830 H       249 LEU    0.0900
   4191 HG        -58.2040  -22.6180  -29.2820 H       249 LEU    0.0900
   4192 HD11      -60.3250  -23.1600  -31.4530 H       249 LEU   -0.2700
   4193 HD12      -60.6380  -23.0120  -29.6820 H       249 LEU    0.0900
   4194 HD13      -59.6280  -24.3790  -30.3210 H       249 LEU    0.0900
   4195 HD21      -56.6480  -22.3220  -31.1550 H       249 LEU    0.0900
   4196 HD22      -57.9510  -22.7470  -32.3290 H       249 LEU    0.5100
   4197 HD23      -57.3520  -23.9840  -31.1410 H       249 LEU   -0.5100
   4198 N         -56.6330  -18.6180  -30.7000 N.am    250 ILE   -0.4700
   4199 CA        -55.2970  -18.2260  -31.1800 C.3     250 ILE    0.3100
   4200 C         -54.4030  -17.6650  -30.0760 C.2     250 ILE    0.0700
   4201 O         -53.2590  -18.1070  -29.9590 O.2     250 ILE    0.0900
   4202 CB        -55.3500  -17.3260  -32.4630 C.3     250 ILE   -0.0900
   4203 CG1       -56.0350  -18.0310  -33.6730 C.3     250 ILE    0.0900
   4204 CG2       -53.9870  -16.7380  -32.8590 C.3     250 ILE   -0.2700
   4205 CD        -55.5480  -19.4890  -34.0790 C.3     250 ILE    0.0900
   4206 HN        -57.3780  -18.0380  -31.0180 H       250 ILE    0.0900
   4207 HA        -54.7510  -19.1330  -31.3930 H       250 ILE    0.0900
   4208 HB        -56.0550  -16.4890  -32.2790 H       250 ILE   -0.1800
   4209 HG11      -55.8910  -17.3780  -34.5580 H       250 ILE    0.0900
   4210 HG12      -57.1180  -18.0970  -33.4430 H       250 ILE    0.0900
   4211 HG21      -53.2640  -17.5560  -33.0650 H       250 ILE   -0.2700
   4212 HG22      -53.5890  -16.1140  -32.0290 H       250 ILE    0.0900
   4213 HG23      -54.0930  -16.1200  -33.7740 H       250 ILE    0.0900
   4214 HD1       -56.0090  -20.2460  -33.4090 H       250 ILE    0.0900
   4215 HD2       -54.4430  -19.5600  -33.9870 H       250 ILE    0.5100
   4216 HD3       -55.8510  -19.7120  -35.1250 H       250 ILE   -0.5100
   4217 N         -54.9200  -16.7110  -29.2620 N.am    251 TYR   -0.4700
   4218 CA        -54.1940  -16.0410  -28.1670 C.3     251 TYR    0.3100
   4219 C         -53.3410  -16.9420  -27.2340 C.2     251 TYR    0.0700
   4220 O         -52.1540  -16.6400  -27.0950 O.2     251 TYR    0.0900
   4221 CB        -55.0750  -15.0470  -27.3710 C.3     251 TYR   -0.1800
   4222 CG        -56.1210  -14.2860  -28.1650 C.ar    251 TYR    0.0900
   4223 CD1       -55.7820  -13.5940  -29.3300 C.ar    251 TYR    0.0900
   4224 CD2       -57.4300  -14.1740  -27.7040 C.ar    251 TYR    0.0000
   4225 CE1       -56.7380  -12.8850  -30.0570 C.ar    251 TYR   -0.1150
   4226 CE2       -58.3890  -13.4420  -28.4070 C.ar    251 TYR    0.1150
   4227 CZ        -58.0410  -12.8070  -29.5880 C.ar    251 TYR   -0.1150
   4228 OH        -58.9980  -12.1020  -30.2840 O.3     251 TYR    0.1150
   4229 HN        -55.8620  -16.4080  -29.3770 H       251 TYR    0.1100
   4230 HA        -53.3600  -15.5150  -28.6070 H       251 TYR   -0.5400
   4231 HB1       -54.4170  -14.2850  -26.9040 H       251 TYR    0.4300
   4232 HB2       -55.6240  -15.6110  -26.5860 H       251 TYR   -0.1150
   4233 HD1       -54.7590  -13.6070  -29.6730 H       251 TYR    0.1150
   4234 HD2       -57.7090  -14.6640  -26.7830 H       251 TYR   -0.1150
   4235 HE1       -56.4650  -12.4000  -30.9820 H       251 TYR    0.1150
   4236 HE2       -59.3990  -13.3710  -28.0290 H       251 TYR    0.5100
   4237 HH        -59.8250  -12.1680  -29.8020 H       251 TYR   -0.5100
   4238 N         -53.8480  -18.0590  -26.6380 N.am    252 PRO   -0.2900
   4239 CA        -52.9730  -18.8890  -25.7840 C.3     252 PRO    0.0000
   4240 C         -51.8640  -19.6660  -26.5120 C.2     252 PRO    0.0900
   4241 O         -50.8050  -19.8880  -25.9180 O.2     252 PRO    0.0900
   4242 CB        -53.9520  -19.8270  -25.0710 C.3     252 PRO    0.0200
   4243 CG        -55.1100  -19.9340  -25.9910 C.3     252 PRO    0.0900
   4244 CD        -55.2280  -18.5960  -26.6630 C.3     252 PRO   -0.1800
   4245 HA        -52.3880  -18.2650  -25.1270 H       252 PRO    0.0900
   4246 HB1       -54.2630  -19.4020  -24.0930 H       252 PRO    0.0900
   4247 HB2       -53.4900  -20.8230  -24.8980 H       252 PRO   -0.1800
   4248 HG1       -54.9370  -20.7340  -26.7420 H       252 PRO    0.0900
   4249 HG2       -56.0360  -20.1690  -25.4240 H       252 PRO    0.0900
   4250 HD1       -55.5750  -18.6980  -27.7140 H       252 PRO    0.5100
   4251 HD2       -55.9080  -17.9190  -26.1050 H       252 PRO   -0.5100
   4252 N         -52.0960  -20.0770  -27.7870 N.am    253 LEU   -0.4700
   4253 CA        -51.1440  -20.8330  -28.6180 C.3     253 LEU    0.3100
   4254 C         -49.8310  -20.0800  -28.8390 C.2     253 LEU    0.0700
   4255 O         -48.7700  -20.7080  -28.9190 O.2     253 LEU    0.0900
   4256 CB        -51.7760  -21.1840  -29.9820 C.3     253 LEU   -0.1800
   4257 CG        -51.1670  -22.3680  -30.7460 C.3     253 LEU    0.0900
   4258 CD1       -52.2390  -23.1370  -31.4830 C.3     253 LEU    0.0900
   4259 CD2       -50.0850  -21.9230  -31.7270 C.3     253 LEU   -0.0900
   4260 HN        -52.9630  -19.8720  -28.2340 H       253 LEU    0.0900
   4261 HA        -50.8750  -21.7330  -28.0860 H       253 LEU   -0.2700
   4262 HB1       -51.6960  -20.2870  -30.6310 H       253 LEU    0.0900
   4263 HB2       -52.8480  -21.4100  -29.8070 H       253 LEU    0.0900
   4264 HG        -50.6580  -23.0460  -30.0270 H       253 LEU    0.0900
   4265 HD11      -52.7520  -22.4740  -32.2120 H       253 LEU   -0.2700
   4266 HD12      -52.9930  -23.5210  -30.7620 H       253 LEU    0.0900
   4267 HD13      -51.7840  -23.9870  -32.0360 H       253 LEU    0.0900
   4268 HD21      -49.1870  -21.5740  -31.1740 H       253 LEU    0.0900
   4269 HD22      -50.4640  -21.0860  -32.3510 H       253 LEU    0.5100
   4270 HD23      -49.7920  -22.7730  -32.3800 H       253 LEU   -0.5100
   4271 N         -49.9090  -18.7400  -28.9540 N.am    254 CYS   -0.4700
   4272 CA        -48.7640  -17.8720  -29.2120 C.3     254 CYS    0.3100
   4273 C         -48.3110  -17.1020  -27.9810 C.2     254 CYS    0.0700
   4274 O         -47.1060  -16.9720  -27.7620 O.2     254 CYS    0.0900
   4275 CB        -49.0550  -16.9340  -30.3820 C.3     254 CYS   -0.1100
   4276 SG        -49.9180  -17.7170  -31.7720 S.3     254 CYS    0.0900
   4277 HN        -50.7830  -18.2680  -28.8660 H       254 CYS    0.0900
   4278 HA        -47.9130  -18.4990  -29.4360 H       254 CYS   -0.2300
   4279 HB1       -48.0880  -16.5250  -30.7420 H       254 CYS    0.1600
   4280 HB2       -49.6710  -16.0930  -30.0020 H       254 CYS    0.5100
   4281 HG1       -51.0670  -17.8620  -31.1290 H       254 CYS   -0.5100
   4282 N         -49.2630  -16.5870  -27.1790 N.am    255 ASN   -0.4700
   4283 CA        -48.9560  -15.8270  -25.9670 C.3     255 ASN    0.3100
   4284 C         -48.8760  -16.7280  -24.7290 C.2     255 ASN    0.0700
   4285 O         -49.7790  -17.5300  -24.4810 O.2     255 ASN    0.0900
   4286 CB        -49.9530  -14.6780  -25.7660 C.3     255 ASN   -0.1800
   4287 CG        -49.5030  -13.6270  -24.7830 C.2     255 ASN    0.0900
   4288 ND2       -48.6460  -12.7150  -25.2280 N.am    255 ASN    0.0900
   4289 OD1       -49.9300  -13.6020  -23.6260 O.2     255 ASN    0.5500
   4290 HN        -50.2330  -16.7030  -27.3790 H       255 ASN   -0.5500
   4291 HA        -47.9540  -15.4380  -26.0640 H       255 ASN   -0.6200
   4292 HB1       -50.9120  -15.1020  -25.4000 H       255 ASN    0.3200
   4293 HB2       -50.1230  -14.1820  -26.7460 H       255 ASN    0.3000
   4294 HD21      -48.3170  -11.9970  -24.6150 H       255 ASN    0.5100
   4295 HD22      -48.3320  -12.7460  -26.1770 H       255 ASN   -0.5100
   4296 N         -47.7720  -16.5830  -23.9610 N.am    256 GLU   -0.4700
   4297 CA        -47.4650  -17.3410  -22.7430 C.3     256 GLU    0.3100
   4298 C         -48.3610  -16.9460  -21.5630 C.2     256 GLU    0.0700
   4299 O         -48.9410  -17.8260  -20.9280 O.2     256 GLU    0.0900
   4300 CB        -45.9770  -17.1730  -22.3760 C.3     256 GLU   -0.1800
   4301 CG        -45.3460  -18.3950  -21.7260 C.3     256 GLU    0.0900
   4302 CD        -44.8500  -19.4710  -22.6790 C.2     256 GLU    0.0900
   4303 OE1       -44.0150  -19.1580  -23.5590 O.co2   256 GLU   -0.2800
   4304 OE2       -45.2690  -20.6400  -22.5140 O.co2   256 GLU    0.0900
   4305 HN        -47.0790  -15.9120  -24.2070 H       256 GLU    0.0900
   4306 HA        -47.6930  -18.3810  -22.9270 H       256 GLU    0.6200
   4307 HB1       -45.8850  -16.3170  -21.6750 H       256 GLU   -0.7600
   4308 HB2       -45.4130  -16.9400  -23.3050 H       256 GLU   -0.7600
   4309 HG1       -46.1010  -18.8600  -21.0570 H       256 GLU    0.5100
   4310 HG2       -44.4800  -18.0570  -21.1190 H       256 GLU   -0.5100
   4311 N         -48.4730  -15.6240  -21.2780 N.am    257 ASN   -0.4700
   4312 CA        -49.2860  -15.0540  -20.1980 C.3     257 ASN    0.3100
   4313 C         -50.7660  -15.4260  -20.3090 C.2     257 ASN    0.0700
   4314 O         -51.4340  -15.5700  -19.2850 O.2     257 ASN    0.0900
   4315 CB        -49.1330  -13.5350  -20.1490 C.3     257 ASN   -0.1800
   4316 CG        -47.9380  -13.0720  -19.3600 C.2     257 ASN    0.0900
   4317 ND2       -46.8140  -12.9890  -19.8920 N.am    257 ASN    0.0900
   4318 OD1       -48.1420  -12.7480  -18.1070 O.2     257 ASN    0.5500
   4319 HN        -47.9800  -14.9490  -21.8200 H       257 ASN   -0.5500
   4320 HA        -48.9600  -15.4920  -19.2670 H       257 ASN   -0.6200
   4321 HB1       -50.0450  -13.1000  -19.6870 H       257 ASN    0.3200
   4322 HB2       -49.0320  -13.1540  -21.1870 H       257 ASN    0.3000
   4323 HD21      -46.0290  -12.6800  -19.3560 H       257 ASN    0.5100
   4324 HD22      -46.6970  -13.2320  -20.8550 H       257 ASN   -0.5100
   4325 N         -51.2720  -15.5740  -21.5520 N.am    258 PHE   -0.4700
   4326 CA        -52.6490  -15.9680  -21.8500 C.3     258 PHE    0.3100
   4327 C         -52.8420  -17.4620  -21.5930 C.2     258 PHE    0.0700
   4328 O         -53.8410  -17.8440  -20.9890 O.2     258 PHE    0.0900
   4329 CB        -53.0030  -15.6380  -23.3130 C.3     258 PHE   -0.1800
   4330 CG        -53.8180  -14.3820  -23.4970 C.ar    258 PHE    0.0900
   4331 CD1       -55.2070  -14.4330  -23.5160 C.ar    258 PHE    0.0900
   4332 CD2       -53.1990  -13.1480  -23.6720 C.ar    258 PHE    0.0000
   4333 CE1       -55.9610  -13.2710  -23.6870 C.ar    258 PHE   -0.1150
   4334 CE2       -53.9550  -11.9850  -23.8490 C.ar    258 PHE    0.1150
   4335 CZ        -55.3330  -12.0550  -23.8530 C.ar    258 PHE   -0.1150
   4336 HN        -50.7040  -15.4130  -22.3540 H       258 PHE    0.1150
   4337 HA        -53.3030  -15.4330  -21.1760 H       258 PHE   -0.1150
   4338 HB1       -53.5970  -16.4750  -23.7380 H       258 PHE    0.1150
   4339 HB2       -52.0650  -15.5030  -23.8910 H       258 PHE   -0.1150
   4340 HD1       -55.7080  -15.3820  -23.3970 H       258 PHE    0.1150
   4341 HD2       -52.1200  -13.0880  -23.6710 H       258 PHE   -0.1150
   4342 HE1       -57.0400  -13.3250  -23.6890 H       258 PHE    0.1150
   4343 HE2       -53.4610  -11.0350  -23.9820 H       258 PHE    0.5100
   4344 HZ        -55.9180  -11.1570  -23.9870 H       258 PHE   -0.5100
   4345 N         -51.8700  -18.2970  -22.0410 N.am    259 LYS   -0.4700
   4346 CA        -51.8490  -19.7620  -21.9220 C.3     259 LYS    0.3100
   4347 C         -52.0250  -20.2610  -20.4760 C.2     259 LYS    0.0700
   4348 O         -52.7200  -21.2570  -20.2560 O.2     259 LYS    0.0900
   4349 CB        -50.5510  -20.3200  -22.5410 C.3     259 LYS   -0.1800
   4350 CG        -50.5580  -21.8270  -22.8030 C.3     259 LYS    0.0900
   4351 CD        -49.1460  -22.4010  -22.8850 C.3     259 LYS    0.0900
   4352 CE        -48.5690  -22.7260  -21.5230 C.3     259 LYS   -0.1800
   4353 NZ        -47.1100  -22.9890  -21.5870 N.4     259 LYS    0.0900
   4354 HN        -51.0730  -17.9230  -22.5040 H       259 LYS    0.0900
   4355 HA        -52.7130  -20.1560  -22.4360 H       259 LYS   -0.1800
   4356 HB1       -49.7110  -20.0910  -21.8500 H       259 LYS    0.0900
   4357 HB2       -50.3760  -19.8000  -23.5060 H       259 LYS    0.0900
   4358 HG1       -51.0840  -22.0240  -23.7610 H       259 LYS    0.2100
   4359 HG2       -51.1070  -22.3340  -21.9820 H       259 LYS    0.0500
   4360 HD1       -48.4870  -21.6600  -23.3850 H       259 LYS    0.0500
   4361 HD2       -49.1710  -23.3290  -23.4940 H       259 LYS   -0.3000
   4362 HE1       -49.0580  -23.6370  -21.1160 H       259 LYS    0.3300
   4363 HE2       -48.7280  -21.8680  -20.8340 H       259 LYS    0.3300
   4364 HZ1       -46.6220  -22.1460  -21.9550 H       259 LYS    0.3300
   4365 HZ2       -46.9300  -23.7960  -22.2180 H       259 LYS    0.5100
   4366 HZ3       -46.7540  -23.2070  -20.6350 H       259 LYS   -0.5100
   4367 N         -51.4040  -19.5610  -19.4990 N.am    260 LYS   -0.4700
   4368 CA        -51.4560  -19.8780  -18.0660 C.3     260 LYS    0.3100
   4369 C         -52.7400  -19.3520  -17.4090 C.2     260 LYS    0.0700
   4370 O         -53.3120  -20.0460  -16.5690 O.2     260 LYS    0.0900
   4371 CB        -50.2080  -19.3260  -17.3480 C.3     260 LYS   -0.1800
   4372 CG        -49.8710  -20.0220  -16.0370 C.3     260 LYS    0.0900
   4373 CD        -48.6410  -19.4020  -15.4060 C.3     260 LYS    0.0900
   4374 CE        -48.2690  -20.0750  -14.1100 C.3     260 LYS   -0.1800
   4375 NZ        -47.1540  -19.3660  -13.4300 N.4     260 LYS    0.0900
   4376 HN        -50.8570  -18.7600  -19.7230 H       260 LYS    0.0900
   4377 HA        -51.5050  -20.9520  -17.9620 H       260 LYS   -0.1800
   4378 HB1       -50.3750  -18.2490  -17.1370 H       260 LYS    0.0900
   4379 HB2       -49.3390  -19.4290  -18.0310 H       260 LYS    0.0900
   4380 HG1       -49.6810  -21.1000  -16.2310 H       260 LYS    0.2100
   4381 HG2       -50.7300  -19.9290  -15.3390 H       260 LYS    0.0500
   4382 HD1       -48.8400  -18.3270  -15.2100 H       260 LYS    0.0500
   4383 HD2       -47.7910  -19.4880  -16.1140 H       260 LYS   -0.3000
   4384 HE1       -47.9390  -21.1160  -14.3080 H       260 LYS    0.3300
   4385 HE2       -49.1420  -20.0740  -13.4220 H       260 LYS    0.3300
   4386 HZ1       -47.4400  -18.3880  -13.2230 H       260 LYS    0.3300
   4387 HZ2       -46.3180  -19.3600  -14.0500 H       260 LYS    0.5100
   4388 HZ3       -46.9240  -19.8550  -12.5420 H       260 LYS   -0.5100
   4389 N         -53.1850  -18.1280  -17.7920 N.am    261 THR   -0.4700
   4390 CA        -54.4050  -17.4780  -17.2850 C.3     261 THR    0.3100
   4391 C         -55.6580  -18.2510  -17.7420 C.2     261 THR    0.0700
   4392 O         -56.6290  -18.3410  -16.9880 O.2     261 THR    0.0900
   4393 CB        -54.4200  -15.9690  -17.6450 C.3     261 THR    0.1400
   4394 CG2       -55.5560  -15.2010  -16.9640 C.3     261 THR    0.0900
   4395 OG1       -53.1720  -15.3750  -17.2750 O.3     261 THR   -0.6600
   4396 HN        -52.6800  -17.5940  -18.4640 H       261 THR    0.4300
   4397 HA        -54.4300  -17.6060  -16.2130 H       261 THR   -0.2700
   4398 HB        -54.5700  -15.8440  -18.7390 H       261 THR    0.0900
   4399 HG1       -52.6570  -15.3160  -18.0830 H       261 THR    0.0900
   4400 HG21      -55.4580  -15.2760  -15.8600 H       261 THR    0.0900
   4401 HG22      -56.5350  -15.6300  -17.2640 H       261 THR    0.5100
   4402 HG23      -55.5130  -14.1290  -17.2510 H       261 THR   -0.5100
   4403 N         -55.6160  -18.8310  -18.9630 N.am    262 PHE   -0.4700
   4404 CA        -56.6910  -19.6430  -19.5330 C.3     262 PHE    0.3100
   4405 C         -56.7480  -21.0180  -18.8600 C.2     262 PHE    0.0700
   4406 O         -57.8390  -21.5510  -18.6630 O.2     262 PHE    0.0900
   4407 CB        -56.5150  -19.7930  -21.0610 C.3     262 PHE   -0.1800
   4408 CG        -57.1360  -18.7200  -21.9330 C.ar    262 PHE    0.0900
   4409 CD1       -57.3440  -17.4290  -21.4510 C.ar    262 PHE    0.0900
   4410 CD2       -57.4720  -18.9890  -23.2580 C.ar    262 PHE    0.0000
   4411 CE1       -57.9120  -16.4420  -22.2600 C.ar    262 PHE   -0.1150
   4412 CE2       -58.0290  -17.9980  -24.0720 C.ar    262 PHE    0.1150
   4413 CZ        -58.2460  -16.7330  -23.5660 C.ar    262 PHE   -0.1150
   4414 HN        -54.8170  -18.7260  -19.5480 H       262 PHE    0.1150
   4415 HA        -57.6300  -19.1590  -19.3100 H       262 PHE   -0.1150
   4416 HB1       -56.9730  -20.7550  -21.3740 H       262 PHE    0.1150
   4417 HB2       -55.4280  -19.7920  -21.2900 H       262 PHE   -0.1150
   4418 HD1       -57.0630  -17.1880  -20.4370 H       262 PHE    0.1150
   4419 HD2       -57.3000  -19.9750  -23.6620 H       262 PHE   -0.1150
   4420 HE1       -58.0890  -15.4530  -21.8640 H       262 PHE    0.1150
   4421 HE2       -58.2910  -18.2220  -25.0950 H       262 PHE    0.5100
   4422 HZ        -58.6760  -15.9680  -24.1940 H       262 PHE   -0.5100
   4423 N         -55.5720  -21.5840  -18.4980 N.am    263 LYS   -0.4700
   4424 CA        -55.4540  -22.8690  -17.8060 C.3     263 LYS    0.3100
   4425 C         -55.9080  -22.7470  -16.3430 C.2     263 LYS    0.0700
   4426 O         -56.6570  -23.6020  -15.8640 O.2     263 LYS    0.0900
   4427 CB        -54.0090  -23.4010  -17.8740 C.3     263 LYS   -0.1800
   4428 CG        -53.6800  -24.2000  -19.1280 C.3     263 LYS    0.0900
   4429 CD        -52.2280  -24.6660  -19.1010 C.3     263 LYS    0.0900
   4430 CE        -51.8370  -25.4560  -20.3260 C.3     263 LYS   -0.1800
   4431 NZ        -50.4580  -26.0010  -20.2070 N.4     263 LYS    0.0900
   4432 HN        -54.7060  -21.1330  -18.6930 H       263 LYS    0.0900
   4433 HA        -56.1310  -23.5650  -18.2800 H       263 LYS   -0.1800
   4434 HB1       -53.8370  -24.0520  -16.9910 H       263 LYS    0.0900
   4435 HB2       -53.3170  -22.5340  -17.8230 H       263 LYS    0.0900
   4436 HG1       -53.8460  -23.5640  -20.0240 H       263 LYS    0.2100
   4437 HG2       -54.3490  -25.0850  -19.1870 H       263 LYS    0.0500
   4438 HD1       -52.0750  -25.3020  -18.2040 H       263 LYS    0.0500
   4439 HD2       -51.5690  -23.7750  -19.0260 H       263 LYS   -0.3000
   4440 HE1       -51.8670  -24.8000  -21.2210 H       263 LYS    0.3300
   4441 HE2       -52.5310  -26.3140  -20.4570 H       263 LYS    0.3300
   4442 HZ1       -50.4430  -26.7540  -19.4900 H       263 LYS    0.3300
   4443 HZ2       -49.8070  -25.2390  -19.9260 H       263 LYS    0.5100
   4444 HZ3       -50.1590  -26.3890  -21.1240 H       263 LYS   -0.5100
   4445 N         -55.4680  -21.6810  -15.6310 N.am    264 ARG   -0.4700
   4446 CA        -55.8320  -21.3950  -14.2500 C.3     264 ARG    0.3100
   4447 C         -57.3150  -21.2200  -14.0410 C.2     264 ARG    0.0700
   4448 O         -57.9010  -21.7560  -13.1120 O.2     264 ARG    0.0900
   4449 CB        -55.1630  -20.0880  -13.7290 C.3     264 ARG   -0.1800
   4450 CG        -53.6820  -20.2090  -13.3250 C.3     264 ARG    0.0900
   4451 CD        -53.1300  -18.9130  -12.7050 C.3     264 ARG    0.0900
   4452 NE        -53.0580  -17.8720  -13.7820 N.pl3   264 ARG   -0.1800
   4453 CZ        -53.0320  -16.5650  -13.5580 C.cat   264 ARG    0.0900
   4454 NH1       -53.1590  -16.0020  -12.3720 N.pl3   264 ARG    0.0900
   4455 NH2       -52.8960  -15.6890  -14.5310 N.pl3   264 ARG    0.2000
   4456 HN        -54.8480  -21.0180  -16.0430 H       264 ARG    0.0900
   4457 HA        -55.5190  -22.2360  -13.6480 H       264 ARG    0.0900
   4458 HB1       -55.7340  -19.7400  -12.8430 H       264 ARG   -0.7000
   4459 HB2       -55.2370  -19.3220  -14.5300 H       264 ARG    0.4400
   4460 HG1       -53.0820  -20.4580  -14.2260 H       264 ARG    0.6400
   4461 HG2       -53.5780  -21.0320  -12.5850 H       264 ARG   -0.8000
   4462 HD1       -52.1090  -19.0780  -12.3010 H       264 ARG    0.4600
   4463 HD2       -53.8050  -18.5460  -11.9020 H       264 ARG    0.4600
   4464 HE        -53.0280  -18.1850  -14.7310 H       264 ARG   -0.8000
   4465 HH11      -53.2860  -16.5700  -11.5600 H       264 ARG    0.4600
   4466 HH12      -53.1290  -15.0060  -12.2870 H       264 ARG    0.4600
   4467 HH21      -52.8080  -16.0020  -15.4770 H       264 ARG    0.5100
   4468 HH22      -52.8800  -14.7110  -14.3230 H       264 ARG   -0.5100
   4469 N         -57.9540  -20.4670  -14.9440 N.am    265 ILE   -0.4700
   4470 CA        -59.3820  -20.1310  -14.8540 C.3     265 ILE    0.3100
   4471 C         -60.3000  -21.3430  -15.1280 C.2     265 ILE    0.0700
   4472 O         -61.4170  -21.3880  -14.6030 O.2     265 ILE    0.0900
   4473 CB        -59.7530  -18.8630  -15.6830 C.3     265 ILE   -0.0900
   4474 CG1       -60.9760  -18.1380  -15.0940 C.3     265 ILE    0.0900
   4475 CG2       -59.9260  -19.1560  -17.1820 C.3     265 ILE   -0.2700
   4476 CD        -60.7340  -16.6860  -14.7690 C.3     265 ILE    0.0900
   4477 HN        -57.4770  -20.0920  -15.7350 H       265 ILE    0.0900
   4478 HA        -59.6120  -19.9690  -13.8120 H       265 ILE    0.0900
   4479 HB        -58.9480  -18.1090  -15.5580 H       265 ILE   -0.1800
   4480 HG11      -61.2780  -18.6600  -14.1620 H       265 ILE    0.0900
   4481 HG12      -61.8070  -18.1990  -15.8280 H       265 ILE    0.0900
   4482 HG21      -60.8460  -19.7560  -17.3490 H       265 ILE   -0.2700
   4483 HG22      -59.0540  -19.7330  -17.5580 H       265 ILE    0.0900
   4484 HG23      -60.0160  -18.2020  -17.7450 H       265 ILE    0.0900
   4485 HD1       -60.4470  -16.1330  -15.6880 H       265 ILE    0.0900
   4486 HD2       -59.9130  -16.5970  -14.0280 H       265 ILE    0.5100
   4487 HD3       -61.6610  -16.2330  -14.3570 H       265 ILE   -0.5100
   4488 N         -59.8240  -22.3180  -15.9450 N.am    266 LEU   -0.4700
   4489 CA        -60.5620  -23.5390  -16.2770 C.3     266 LEU    0.3100
   4490 C         -60.5950  -24.4980  -15.0830 C.2     266 LEU    0.0700
   4491 O         -61.6360  -25.1020  -14.8050 O.2     266 LEU    0.0900
   4492 CB        -59.9710  -24.2370  -17.5190 C.3     266 LEU   -0.1800
   4493 CG        -60.4110  -23.7060  -18.8900 C.3     266 LEU    0.0900
   4494 CD1       -59.4800  -24.2000  -19.9840 C.3     266 LEU    0.0900
   4495 CD2       -61.8530  -24.0990  -19.2180 C.3     266 LEU   -0.0900
   4496 HN        -58.9250  -22.2400  -16.3680 H       266 LEU    0.0900
   4497 HA        -61.5910  -23.2650  -16.4590 H       266 LEU   -0.2700
   4498 HB1       -60.2490  -25.3110  -17.4680 H       266 LEU    0.0900
   4499 HB2       -58.8660  -24.1470  -17.4610 H       266 LEU    0.0900
   4500 HG        -60.4010  -22.5960  -18.8750 H       266 LEU    0.0900
   4501 HD11      -59.4860  -25.3100  -20.0180 H       266 LEU   -0.2700
   4502 HD12      -58.4430  -23.8570  -19.7820 H       266 LEU    0.0900
   4503 HD13      -59.8160  -23.8130  -20.9700 H       266 LEU    0.0900
   4504 HD21      -62.5440  -23.6850  -18.4540 H       266 LEU    0.0900
   4505 HD22      -61.9510  -25.2050  -19.2250 H       266 LEU    0.5100
   4506 HD23      -62.1380  -23.6920  -20.2130 H       266 LEU   -0.5100
   4507 N         -59.4650  -24.5950  -14.3490 N.am    267 HSD   -0.4700
   4508 CA        -59.3250  -25.4320  -13.1580 C.3     267 HSD    0.3100
   4509 C         -59.6290  -24.6210  -11.8800 C.2     267 HSD    0.0700
   4510 O         -59.2250  -24.9950  -10.7750 O.2     267 HSD    0.0900
   4511 CB        -57.9460  -26.1170  -13.1450 C.3     267 HSD   -0.0900
   4512 CG        -57.6810  -26.8790  -14.4040 C.ar    267 HSD    0.0900
   4513 CD2       -58.1230  -28.0990  -14.7890 C.ar    267 HSD    0.0900
   4514 ND1       -56.9600  -26.3230  -15.4430 N.ar    267 HSD   -0.3600
   4515 CE1       -56.9560  -27.2290  -16.4070 C.ar    267 HSD    0.3200
   4516 NE2       -57.6430  -28.3150  -16.0590 N.ar    267 HSD   -0.0500
   4517 HN        -58.6480  -24.0810  -14.5990 H       267 HSD    0.2500
   4518 HA        -60.1120  -26.1710  -13.1710 H       267 HSD    0.1300
   4519 HB1       -57.8990  -26.8210  -12.2870 H       267 HSD   -0.7000
   4520 HB2       -57.1580  -25.3440  -13.0240 H       267 HSD    0.2200
   4521 HD1       -56.5340  -25.4180  -15.4510 H       267 HSD    0.1000
   4522 HD2       -58.7330  -28.8350  -14.2810 H       267 HSD    0.5100
   4523 HE1       -56.4450  -27.0820  -17.3580 H       267 HSD   -0.5100
   4524 N         -60.3990  -23.5230  -12.0440 N.am    268 ILE   -0.4700
   4525 CA        -60.9460  -22.6490  -11.0140 C.3     268 ILE    0.3100
   4526 CAT       -59.5380  -19.1180  -11.0570 C.3     268 ILE    0.0700
   4527 C         -60.0210  -21.4840  -10.6970 C.2     268 ILE    0.0900
   4528 O         -59.0530  -21.5850   -9.9450 O.2     268 ILE   -0.0900
   4529 CB        -61.5530  -23.3140   -9.7670 C.3     268 ILE    0.0900
   4530 CG1       -62.6370  -24.3500  -10.1700 C.3     268 ILE   -0.2700
   4531 CG2       -62.1360  -22.2360   -8.8180 C.3     268 ILE    0.0900
   4532 CD        -63.1540  -25.1970   -8.9990 C.3     268 ILE    0.0900
   4533 NT        -60.3330  -20.3020  -11.2710 N.am    268 ILE    0.0900
   4534 HN        -60.6470  -23.2410  -12.9650 H       268 ILE   -0.1800
   4535 HNT       -61.1240  -20.1960  -11.8680 H       268 ILE    0.0900
   4536 HA        -61.7110  -22.0590  -11.4960 H       268 ILE    0.0900
   4537 HB        -60.7660  -23.8890   -9.2350 H       268 ILE   -0.2700
   4538 HG11      -62.2070  -25.0310  -10.9340 H       268 ILE    0.0900
   4539 HG12      -63.4970  -23.8050  -10.6150 H       268 ILE    0.0900
   4540 HG21      -62.9310  -21.6580   -9.3390 H       268 ILE    0.0900
   4541 HG22      -61.3340  -21.5330   -8.5050 H       268 ILE    0.5100
   4542 HG23      -62.5800  -22.7200   -7.9220 H       268 ILE   -0.5100
   4543 HD1       -63.7620  -24.5700   -8.3130 H       268 ILE   -0.4700
   4544 HD2       -62.2970  -25.6170   -8.4300 H       268 ILE    0.3100
   4545 HD3       -63.7900  -26.0240   -9.3820 H       268 ILE   -0.1100
   4546 HT1       -58.4990  -19.2990  -11.4080 H       268 ILE    0.0900
   4547 HT2       -59.5130  -18.8730   -9.9740 H       268 ILE    0.0900
   4548 HT3       -59.9680  -18.2670  -11.6290 H       268 ILE    0.0900
@<TRIPOS>BOND
     1    1    2 1
     2    2   13 1
     3    2    6 1
     4    2    4 1
     5    4    5 2
     6    6   15 1
     7    6    7 1
     8    7   17 1
     9    7    8 1
    10    8    9 1
    11    9   18 1
    12    9   19 1
    13    9   20 1
    14    3   10 1
    15    3   21 1
    16    3   22 1
    17    3   23 1
    18   10    1 1
    19   10   11 2
    20   12    1 1
    21   14    6 1
    22   16    7 1
    23   24   25 1
    24   24   30 1
    25   25   31 1
    26   25   28 1
    27   25   26 1
    28   26   27 2
    29   28   29 1
    30   28   33 1
    31   29   35 1
    32   29   30 1
    33   30   37 1
    34   32   28 1
    35   34   29 1
    36   36   30 1
    37    4   24 am
    38   38   39 1
    39   39   42 1
    40   39   47 1
    41   39   40 1
    42   40   41 2
    43   42   43 1
    44   42   49 1
    45   43   50 1
    46   43   45 1
    47   43   44 1
    48   44   52 1
    49   44   53 1
    50   44   51 1
    51   45   54 1
    52   45   55 1
    53   45   56 1
    54   46   38 1
    55   48   42 1
    56   26   38 am
    57   57   58 1
    58   58   65 1
    59   58   61 1
    60   58   59 1
    61   59   60 2
    62   61   63 1
    63   61   66 1
    64   61   62 1
    65   62   67 1
    66   62   68 1
    67   62   69 1
    68   63   70 1
    69   63   71 1
    70   63   72 1
    71   64   57 1
    72   40   57 am
    73   73   74 1
    74   74   81 1
    75   74   77 1
    76   74   75 1
    77   75   76 2
    78   77   79 1
    79   77   82 1
    80   77   78 1
    81   78   83 1
    82   78   84 1
    83   78   85 1
    84   79   86 1
    85   79   87 1
    86   79   88 1
    87   80   73 1
    88   59   73 am
    89   89   90 1
    90   90   97 1
    91   90   93 1
    92   90   91 1
    93   91   92 2
    94   93   95 1
    95   93   98 1
    96   93   94 1
    97   94   99 1
    98   94  100 1
    99   94  101 1
   100   95  102 1
   101   95  103 1
   102   95  104 1
   103   96   89 1
   104   75   89 am
   105  105  106 1
   106  106  109 1
   107  106  114 1
   108  106  107 1
   109  107  108 2
   110  109  110 1
   111  109  116 1
   112  110  117 1
   113  110  112 1
   114  110  111 1
   115  111  119 1
   116  111  120 1
   117  111  118 1
   118  112  121 1
   119  112  122 1
   120  112  123 1
   121  113  105 1
   122  115  109 1
   123   91  105 am
   124  124  125 1
   125  125  131 1
   126  125  128 1
   127  125  126 1
   128  126  127 2
   129  128  133 1
   130  128  129 1
   131  130  124 1
   132  132  128 1
   133  134  129 1
   134  107  124 am
   135  135  136 1
   136  136  137 1
   137  136  143 1
   138  136  139 1
   139  137  138 2
   140  139  140 1
   141  139  141 1
   142  139  144 1
   143  140  146 1
   144  140  147 1
   145  140  148 1
   146  141  145 1
   147  142  135 1
   148  126  135 am
   149  149  150 1
   150  150  158 1
   151  150  153 1
   152  150  151 1
   153  151  152 2
   154  153  159 1
   155  153  155 1
   156  153  154 1
   157  154  161 1
   158  155  162 1
   159  155  163 1
   160  155  164 1
   161  156  154 1
   162  156  165 1
   163  156  166 1
   164  156  167 1
   165  157  149 1
   166  160  154 1
   167  137  149 am
   168  168  169 1
   169  169  175 1
   170  169  172 1
   171  169  170 1
   172  170  171 2
   173  172  177 1
   174  172  173 1
   175  174  168 1
   176  176  172 1
   177  178  173 1
   178  151  168 am
   179  179  180 1
   180  180  183 1
   181  180  188 1
   182  180  181 1
   183  181  182 2
   184  183  184 1
   185  183  190 1
   186  184  191 1
   187  184  186 1
   188  184  185 1
   189  185  193 1
   190  185  194 1
   191  185  192 1
   192  186  195 1
   193  186  196 1
   194  186  197 1
   195  187  179 1
   196  189  183 1
   197  170  179 am
   198  198  199 1
   199  199  206 1
   200  199  202 1
   201  199  200 1
   202  200  201 2
   203  202  204 1
   204  202  207 1
   205  202  203 1
   206  203  208 1
   207  203  209 1
   208  203  210 1
   209  204  211 1
   210  204  212 1
   211  204  213 1
   212  205  198 1
   213  181  198 am
   214  214  215 1
   215  215  216 1
   216  215  222 1
   217  215  218 1
   218  216  217 2
   219  218  219 1
   220  218  220 1
   221  218  223 1
   222  219  225 1
   223  219  226 1
   224  219  227 1
   225  220  224 1
   226  221  214 1
   227  200  214 am
   228  228  229 1
   229  229  236 1
   230  229  232 1
   231  229  230 1
   232  230  231 2
   233  232  234 1
   234  232  237 1
   235  232  233 1
   236  233  238 1
   237  233  239 1
   238  233  240 1
   239  234  241 1
   240  234  242 1
   241  234  243 1
   242  235  228 1
   243  216  228 am
   244  244  245 1
   245  245  250 1
   246  245  246 1
   247  246  247 2
   248  248  244 1
   249  249  245 1
   250  230  244 am
   251  251  252 1
   252  252  255 1
   253  252  260 1
   254  252  253 1
   255  253  254 2
   256  255  256 1
   257  255  262 1
   258  256  263 1
   259  256  258 1
   260  256  257 1
   261  257  265 1
   262  257  266 1
   263  257  264 1
   264  258  267 1
   265  258  268 1
   266  258  269 1
   267  259  251 1
   268  261  255 1
   269  246  251 am
   270  270  271 1
   271  271  279 1
   272  271  274 1
   273  271  272 1
   274  272  273 2
   275  274  281 1
   276  274  275 1
   277  275  277 2
   278  275  276 am
   279  276  282 1
   280  276  283 1
   281  278  270 1
   282  280  274 1
   283  253  270 am
   284  284  285 1
   285  285  288 1
   286  285  293 1
   287  285  286 1
   288  286  287 2
   289  288  289 1
   290  288  295 1
   291  289  296 1
   292  289  291 1
   293  289  290 1
   294  290  298 1
   295  290  299 1
   296  290  297 1
   297  291  300 1
   298  291  301 1
   299  291  302 1
   300  292  284 1
   301  294  288 1
   302  272  284 am
   303  303  304 1
   304  304  307 1
   305  304  312 1
   306  304  305 1
   307  305  306 2
   308  307  308 1
   309  307  314 1
   310  308  315 1
   311  308  310 1
   312  308  309 1
   313  309  317 1
   314  309  318 1
   315  309  316 1
   316  310  319 1
   317  310  320 1
   318  310  321 1
   319  311  303 1
   320  313  307 1
   321  286  303 am
   322  322  323 1
   323  323  330 1
   324  323  326 1
   325  323  324 1
   326  324  325 2
   327  326  328 1
   328  326  331 1
   329  326  327 1
   330  327  332 1
   331  327  333 1
   332  327  334 1
   333  328  335 1
   334  328  336 1
   335  328  337 1
   336  329  322 1
   337  305  322 am
   338  338  339 1
   339  339  342 1
   340  339  347 1
   341  339  340 1
   342  340  341 2
   343  342  343 1
   344  342  349 1
   345  343  350 1
   346  343  345 1
   347  343  344 1
   348  344  352 1
   349  344  353 1
   350  344  351 1
   351  345  354 1
   352  345  355 1
   353  345  356 1
   354  346  338 1
   355  348  342 1
   356  324  338 am
   357  357  358 1
   358  358  359 1
   359  358  370 1
   360  358  361 1
   361  359  360 2
   362  361  362 1
   363  361  372 1
   364  362  364 ar
   365  362  363 ar
   366  363  365 ar
   367  363  373 1
   368  364  366 ar
   369  364  374 1
   370  365  375 1
   371  365  367 ar
   372  366  367 ar
   373  366  376 1
   374  367  368 1
   375  368  377 1
   376  369  357 1
   377  371  361 1
   378  340  357 am
   379  378  379 1
   380  379  384 1
   381  379  382 1
   382  379  380 1
   383  380  381 2
   384  382  385 1
   385  382  386 1
   386  382  387 1
   387  383  378 1
   388  359  378 am
   389  388  389 1
   390  389  396 1
   391  389  392 1
   392  389  390 1
   393  390  391 2
   394  392  394 1
   395  392  397 1
   396  392  393 1
   397  393  398 1
   398  393  399 1
   399  393  400 1
   400  394  401 1
   401  394  402 1
   402  394  403 1
   403  395  388 1
   404  380  388 am
   405  404  405 1
   406  405  406 1
   407  405  416 1
   408  405  408 1
   409  406  407 2
   410  408  418 1
   411  408  409 1
   412  409  420 1
   413  409  410 1
   414  410  422 1
   415  410  411 1
   416  411  423 1
   417  411  412 2
   418  412  413 2
   419  412  414 2
   420  413  424 1
   421  413  425 1
   422  414  427 1
   423  414  426 1
   424  415  404 1
   425  417  408 1
   426  419  409 1
   427  421  410 1
   428  390  404 am
   429  428  429 1
   430  429  435 1
   431  429  432 1
   432  429  430 1
   433  430  431 2
   434  432  437 1
   435  432  433 1
   436  434  428 1
   437  436  432 1
   438  438  433 1
   439  406  428 am
   440  439  440 1
   441  440  449 1
   442  440  443 1
   443  440  441 1
   444  441  442 2
   445  443  451 1
   446  443  444 1
   447  444  453 1
   448  444  445 1
   449  445  446 2
   450  445  447 2
   451  448  439 1
   452  450  443 1
   453  452  444 1
   454  430  439 am
   455  454  455 1
   456  455  456 1
   457  455  466 1
   458  455  458 1
   459  456  457 2
   460  458  468 1
   461  458  459 1
   462  459  470 1
   463  459  460 1
   464  460  472 1
   465  460  461 1
   466  461  473 1
   467  461  462 2
   468  462  463 2
   469  462  464 2
   470  463  474 1
   471  463  475 1
   472  464  477 1
   473  464  476 1
   474  465  454 1
   475  467  458 1
   476  469  459 1
   477  471  460 1
   478  441  454 am
   479  478  479 1
   480  479  488 1
   481  479  482 1
   482  479  480 1
   483  480  481 2
   484  482  490 1
   485  482  483 1
   486  483  492 1
   487  483  484 1
   488  484  494 1
   489  484  485 1
   490  485  496 1
   491  485  486 1
   492  486  497 1
   493  486  498 1
   494  486  499 1
   495  487  478 1
   496  489  482 1
   497  491  483 1
   498  493  484 1
   499  495  485 1
   500  456  478 am
   501  500  501 1
   502  501  504 1
   503  501  509 1
   504  501  502 1
   505  502  503 2
   506  504  505 1
   507  504  511 1
   508  505  512 1
   509  505  507 1
   510  505  506 1
   511  506  514 1
   512  506  515 1
   513  506  513 1
   514  507  516 1
   515  507  517 1
   516  507  518 1
   517  508  500 1
   518  510  504 1
   519  480  500 am
   520  519  520 1
   521  519  529 1
   522  520  521 1
   523  520  523 1
   524  520  530 1
   525  521  522 2
   526  523  524 1
   527  523  531 1
   528  523  532 1
   529  524  525 ar
   530  524  526 ar
   531  525  528 ar
   532  525  534 1
   533  526  527 ar
   534  526  533 1
   535  527  528 ar
   536  527  535 1
   537  502  519 am
   538  536  537 1
   539  537  538 1
   540  537  544 1
   541  537  540 1
   542  538  539 2
   543  540  541 1
   544  540  542 1
   545  540  545 1
   546  541  547 1
   547  541  548 1
   548  541  549 1
   549  542  546 1
   550  543  536 1
   551  536  521 am
   552  550  551 1
   553  551  558 1
   554  551  554 1
   555  551  552 1
   556  552  553 2
   557  554  556 1
   558  554  559 1
   559  554  555 1
   560  555  560 1
   561  555  561 1
   562  555  562 1
   563  556  563 1
   564  556  564 1
   565  556  565 1
   566  557  550 1
   567  538  550 am
   568  566  567 1
   569  567  572 1
   570  567  568 1
   571  568  569 2
   572  570  566 1
   573  571  567 1
   574  552  566 am
   575  573  574 1
   576  574  582 1
   577  574  577 1
   578  574  575 1
   579  575  576 2
   580  577  584 1
   581  577  578 1
   582  578  580 2
   583  578  579 am
   584  579  585 1
   585  579  586 1
   586  581  573 1
   587  583  577 1
   588  568  573 am
   589  587  588 1
   590  588  591 1
   591  588  596 1
   592  588  589 1
   593  589  590 2
   594  591  592 1
   595  591  598 1
   596  592  599 1
   597  592  594 1
   598  592  593 1
   599  593  601 1
   600  593  602 1
   601  593  600 1
   602  594  603 1
   603  594  604 1
   604  594  605 1
   605  595  587 1
   606  597  591 1
   607  575  587 am
   608  606  607 1
   609  607  608 1
   610  607  619 1
   611  607  610 1
   612  608  609 2
   613  610  611 1
   614  610  621 1
   615  611  613 ar
   616  611  612 ar
   617  612  614 ar
   618  612  622 1
   619  613  615 ar
   620  613  623 1
   621  614  624 1
   622  614  616 ar
   623  615  616 ar
   624  615  625 1
   625  616  617 1
   626  617  626 1
   627  618  606 1
   628  620  610 1
   629  589  606 am
   630  627  628 1
   631  628  636 1
   632  628  631 1
   633  628  629 1
   634  629  630 2
   635  631  637 1
   636  631  633 1
   637  631  632 1
   638  632  639 1
   639  633  640 1
   640  633  641 1
   641  633  642 1
   642  634  632 1
   643  634  643 1
   644  634  644 1
   645  634  645 1
   646  635  627 1
   647  638  632 1
   648  608  627 am
   649  646  647 1
   650  647  654 1
   651  647  650 1
   652  647  648 1
   653  648  649 2
   654  650  652 1
   655  650  655 1
   656  650  651 1
   657  651  656 1
   658  651  657 1
   659  651  658 1
   660  652  659 1
   661  652  660 1
   662  652  661 1
   663  653  646 1
   664  629  646 am
   665  662  663 1
   666  663  669 1
   667  663  666 1
   668  663  664 1
   669  664  665 2
   670  666  671 1
   671  666  667 1
   672  668  662 1
   673  670  666 1
   674  672  667 1
   675  648  662 am
   676  673  674 1
   677  674  677 1
   678  674  682 1
   679  674  675 1
   680  675  676 2
   681  677  678 1
   682  677  684 1
   683  678  685 1
   684  678  680 1
   685  678  679 1
   686  679  687 1
   687  679  688 1
   688  679  686 1
   689  680  689 1
   690  680  690 1
   691  680  691 1
   692  681  673 1
   693  683  677 1
   694  664  673 am
   695  692  693 1
   696  693  699 1
   697  693  696 1
   698  693  694 1
   699  694  695 2
   700  696  701 1
   701  696  697 1
   702  698  692 1
   703  700  696 1
   704  702  697 1
   705  675  692 am
   706  703  704 1
   707  704  711 1
   708  704  707 1
   709  704  705 1
   710  705  706 2
   711  707  709 1
   712  707  712 1
   713  707  708 1
   714  708  713 1
   715  708  714 1
   716  708  715 1
   717  709  716 1
   718  709  717 1
   719  709  718 1
   720  710  703 1
   721  694  703 am
   722  719  720 1
   723  720  725 1
   724  720  723 1
   725  720  721 1
   726  721  722 2
   727  723  726 1
   728  723  727 1
   729  723  728 1
   730  724  719 1
   731  705  719 am
   732  729  730 1
   733  730  738 1
   734  730  733 1
   735  730  731 1
   736  731  732 2
   737  733  740 1
   738  733  734 1
   739  734  735 2
   740  734  736 2
   741  737  729 1
   742  739  733 1
   743  721  729 am
   744  741  742 1
   745  742  745 1
   746  742  750 1
   747  742  743 1
   748  743  744 2
   749  745  746 1
   750  745  752 1
   751  746  753 1
   752  746  748 1
   753  746  747 1
   754  747  755 1
   755  747  756 1
   756  747  754 1
   757  748  757 1
   758  748  758 1
   759  748  759 1
   760  749  741 1
   761  751  745 1
   762  731  741 am
   763  760  761 1
   764  761  769 1
   765  761  764 1
   766  761  762 1
   767  762  763 2
   768  764  770 1
   769  764  766 1
   770  764  765 1
   771  765  772 1
   772  766  773 1
   773  766  774 1
   774  766  775 1
   775  767  765 1
   776  767  776 1
   777  767  777 1
   778  767  778 1
   779  768  760 1
   780  771  765 1
   781  743  760 am
   782  779  780 1
   783  780  787 1
   784  780  783 1
   785  780  781 1
   786  781  782 2
   787  783  785 1
   788  783  788 1
   789  783  784 1
   790  784  789 1
   791  784  790 1
   792  784  791 1
   793  785  792 1
   794  785  793 1
   795  785  794 1
   796  786  779 1
   797  762  779 am
   798  795  796 1
   799  796  801 1
   800  796  797 1
   801  797  798 2
   802  799  795 1
   803  800  796 1
   804  781  795 am
   805  802  803 1
   806  803  808 1
   807  803  806 1
   808  803  804 1
   809  804  805 2
   810  806  809 1
   811  806  810 1
   812  806  811 1
   813  807  802 1
   814  797  802 am
   815  812  813 1
   816  813  820 1
   817  813  816 1
   818  813  814 1
   819  814  815 2
   820  816  818 1
   821  816  821 1
   822  816  817 1
   823  817  822 1
   824  817  823 1
   825  817  824 1
   826  818  825 1
   827  818  826 1
   828  818  827 1
   829  819  812 1
   830  804  812 am
   831  828  829 1
   832  829  836 1
   833  829  832 1
   834  829  830 1
   835  830  831 2
   836  832  834 1
   837  832  837 1
   838  832  833 1
   839  833  838 1
   840  833  839 1
   841  833  840 1
   842  834  841 1
   843  834  842 1
   844  834  843 1
   845  835  828 1
   846  814  828 am
   847  844  845 1
   848  845  853 1
   849  845  848 1
   850  845  846 1
   851  846  847 2
   852  848  855 1
   853  848  849 1
   854  849  857 1
   855  849  850 1
   856  850  851 1
   857  851  858 1
   858  851  859 1
   859  851  860 1
   860  852  844 1
   861  854  848 1
   862  856  849 1
   863  830  844 am
   864  861  862 1
   865  861  867 1
   866  862  868 1
   867  862  865 1
   868  862  863 1
   869  863  864 2
   870  865  866 1
   871  865  870 1
   872  866  872 1
   873  866  867 1
   874  867  874 1
   875  869  865 1
   876  871  866 1
   877  873  867 1
   878  846  861 am
   879  875  876 1
   880  876  884 1
   881  876  879 1
   882  876  877 1
   883  877  878 2
   884  879  886 1
   885  879  880 1
   886  880  888 1
   887  880  881 1
   888  881  882 1
   889  882  889 1
   890  882  890 1
   891  882  891 1
   892  883  875 1
   893  885  879 1
   894  887  880 1
   895  863  875 am
   896  892  893 1
   897  893  901 1
   898  893  896 1
   899  893  894 1
   900  894  895 2
   901  896  903 1
   902  896  897 1
   903  897  899 2
   904  897  898 am
   905  898  904 1
   906  898  905 1
   907  900  892 1
   908  902  896 1
   909  877  892 am
   910  906  907 1
   911  907  915 1
   912  907  910 1
   913  907  908 1
   914  908  909 2
   915  910  916 1
   916  910  912 1
   917  910  911 1
   918  911  918 1
   919  912  919 1
   920  912  920 1
   921  912  921 1
   922  913  911 1
   923  913  922 1
   924  913  923 1
   925  913  924 1
   926  914  906 1
   927  917  911 1
   928  894  906 am
   929  925  926 1
   930  926  929 1
   931  926  934 1
   932  926  927 1
   933  927  928 2
   934  929  930 1
   935  929  936 1
   936  930  937 1
   937  930  932 1
   938  930  931 1
   939  931  939 1
   940  931  940 1
   941  931  938 1
   942  932  941 1
   943  932  942 1
   944  932  943 1
   945  933  925 1
   946  935  929 1
   947  908  925 am
   948  944  945 1
   949  945  946 1
   950  945  957 1
   951  945  948 1
   952  946  947 2
   953  948  949 1
   954  948  959 1
   955  949  951 ar
   956  949  950 ar
   957  950  952 ar
   958  950  960 1
   959  951  953 ar
   960  951  961 1
   961  952  962 1
   962  952  954 ar
   963  953  954 ar
   964  953  963 1
   965  954  955 1
   966  955  964 1
   967  956  944 1
   968  958  948 1
   969  927  944 am
   970  965  966 1
   971  966  969 1
   972  966  974 1
   973  966  967 1
   974  967  968 2
   975  969  970 1
   976  969  976 1
   977  970  977 1
   978  970  972 1
   979  970  971 1
   980  971  979 1
   981  971  980 1
   982  971  978 1
   983  972  981 1
   984  972  982 1
   985  972  983 1
   986  973  965 1
   987  975  969 1
   988  946  965 am
   989  984  985 1
   990  985  988 1
   991  985  993 1
   992  985  986 1
   993  986  987 2
   994  988  989 1
   995  988  995 1
   996  989  996 1
   997  989  991 1
   998  989  990 1
   999  990  998 1
  1000  990  999 1
  1001  990  997 1
  1002  991 1000 1
  1003  991 1001 1
  1004  991 1002 1
  1005  992  984 1
  1006  994  988 1
  1007  967  984 am
  1008 1003 1004 1
  1009 1004 1012 1
  1010 1004 1007 1
  1011 1004 1005 1
  1012 1005 1006 2
  1013 1007 1014 1
  1014 1007 1008 1
  1015 1008 1016 1
  1016 1008 1009 1
  1017 1009 1010 1
  1018 1010 1017 1
  1019 1010 1018 1
  1020 1010 1019 1
  1021 1011 1003 1
  1022 1013 1007 1
  1023 1015 1008 1
  1024  986 1003 am
  1025 1020 1021 1
  1026 1021 1027 1
  1027 1021 1024 1
  1028 1021 1022 1
  1029 1022 1023 2
  1030 1024 1029 1
  1031 1024 1025 1
  1032 1026 1020 1
  1033 1028 1024 1
  1034 1030 1025 1
  1035 1005 1020 am
  1036 1031 1032 1
  1037 1032 1041 1
  1038 1032 1035 1
  1039 1032 1033 1
  1040 1033 1034 2
  1041 1035 1043 1
  1042 1035 1036 1
  1043 1036 1045 1
  1044 1036 1037 1
  1045 1037 1047 1
  1046 1037 1038 1
  1047 1038 1049 1
  1048 1038 1039 1
  1049 1039 1050 1
  1050 1039 1051 1
  1051 1039 1052 1
  1052 1040 1031 1
  1053 1042 1035 1
  1054 1044 1036 1
  1055 1046 1037 1
  1056 1048 1038 1
  1057 1022 1031 am
  1058 1053 1054 1
  1059 1054 1055 1
  1060 1054 1068 1
  1061 1054 1057 1
  1062 1055 1056 2
  1063 1057 1070 1
  1064 1057 1058 1
  1065 1058 1060 ar
  1066 1058 1059 ar
  1067 1059 1063 ar
  1068 1059 1071 1
  1069 1060 1061 ar
  1070 1060 1062 ar
  1071 1061 1063 ar
  1072 1061 1064 ar
  1073 1062 1065 ar
  1074 1062 1073 1
  1075 1063 1072 1
  1076 1064 1074 1
  1077 1064 1066 ar
  1078 1065 1066 ar
  1079 1065 1075 1
  1080 1066 1076 1
  1081 1067 1053 1
  1082 1069 1057 1
  1083 1033 1053 am
  1084 1077 1078 1
  1085 1078 1084 1
  1086 1078 1081 1
  1087 1078 1079 1
  1088 1079 1080 2
  1089 1081 1086 1
  1090 1081 1082 1
  1091 1083 1077 1
  1092 1085 1081 1
  1093 1087 1082 1
  1094 1055 1077 am
  1095 1088 1089 1
  1096 1089 1092 1
  1097 1089 1097 1
  1098 1089 1090 1
  1099 1090 1091 2
  1100 1092 1093 1
  1101 1092 1099 1
  1102 1093 1100 1
  1103 1093 1095 1
  1104 1093 1094 1
  1105 1094 1102 1
  1106 1094 1103 1
  1107 1094 1101 1
  1108 1095 1104 1
  1109 1095 1105 1
  1110 1095 1106 1
  1111 1096 1088 1
  1112 1098 1092 1
  1113 1079 1088 am
  1114 1107 1108 1
  1115 1108 1113 1
  1116 1108 1109 1
  1117 1109 1110 2
  1118 1111 1107 1
  1119 1112 1108 1
  1120 1090 1107 am
  1121 1114 1115 1
  1122 1115 1116 1
  1123 1115 1126 1
  1124 1115 1118 1
  1125 1116 1117 2
  1126 1118 1128 1
  1127 1118 1119 1
  1128 1119 1130 1
  1129 1119 1120 1
  1130 1120 1132 1
  1131 1120 1121 1
  1132 1121 1133 1
  1133 1121 1122 2
  1134 1122 1123 2
  1135 1122 1124 2
  1136 1123 1134 1
  1137 1123 1135 1
  1138 1124 1137 1
  1139 1124 1136 1
  1140 1125 1114 1
  1141 1127 1118 1
  1142 1129 1119 1
  1143 1131 1120 1
  1144 1109 1114 am
  1145 1138 1139 1
  1146 1138 1144 1
  1147 1139 1145 1
  1148 1139 1142 1
  1149 1139 1140 1
  1150 1140 1141 2
  1151 1142 1143 1
  1152 1142 1147 1
  1153 1143 1149 1
  1154 1143 1144 1
  1155 1144 1151 1
  1156 1146 1142 1
  1157 1148 1143 1
  1158 1150 1144 1
  1159 1116 1138 am
  1160 1152 1153 1
  1161 1153 1156 1
  1162 1153 1161 1
  1163 1153 1154 1
  1164 1154 1155 2
  1165 1156 1157 1
  1166 1156 1163 1
  1167 1157 1164 1
  1168 1157 1159 1
  1169 1157 1158 1
  1170 1158 1166 1
  1171 1158 1167 1
  1172 1158 1165 1
  1173 1159 1168 1
  1174 1159 1169 1
  1175 1159 1170 1
  1176 1160 1152 1
  1177 1162 1156 1
  1178 1140 1152 am
  1179 1171 1172 1
  1180 1172 1178 1
  1181 1172 1175 1
  1182 1172 1173 1
  1183 1173 1174 2
  1184 1175 1180 1
  1185 1175 1176 1
  1186 1177 1171 1
  1187 1179 1175 1
  1188 1154 1171 am
  1189 1181 1182 1
  1190 1182 1185 1
  1191 1182 1190 1
  1192 1182 1183 1
  1193 1183 1184 2
  1194 1185 1186 1
  1195 1185 1192 1
  1196 1186 1193 1
  1197 1186 1188 1
  1198 1186 1187 1
  1199 1187 1195 1
  1200 1187 1196 1
  1201 1187 1194 1
  1202 1188 1197 1
  1203 1188 1198 1
  1204 1188 1199 1
  1205 1189 1181 1
  1206 1191 1185 1
  1207 1173 1181 am
  1208 1200 1201 1
  1209 1201 1212 1
  1210 1201 1204 1
  1211 1201 1202 1
  1212 1202 1203 2
  1213 1204 1214 1
  1214 1204 1205 1
  1215 1205 1206 ar
  1216 1205 1207 ar
  1217 1206 1215 1
  1218 1206 1208 ar
  1219 1207 1209 ar
  1220 1207 1216 1
  1221 1208 1217 1
  1222 1208 1210 ar
  1223 1209 1210 ar
  1224 1209 1218 1
  1225 1210 1219 1
  1226 1211 1200 1
  1227 1213 1204 1
  1228 1183 1200 am
  1229 1220 1221 1
  1230 1221 1222 1
  1231 1221 1235 1
  1232 1221 1224 1
  1233 1222 1223 2
  1234 1224 1237 1
  1235 1224 1225 1
  1236 1225 1227 ar
  1237 1225 1226 ar
  1238 1226 1230 ar
  1239 1226 1238 1
  1240 1227 1228 ar
  1241 1227 1229 ar
  1242 1228 1230 ar
  1243 1228 1231 ar
  1244 1229 1232 ar
  1245 1229 1240 1
  1246 1230 1239 1
  1247 1231 1241 1
  1248 1231 1233 ar
  1249 1232 1233 ar
  1250 1232 1242 1
  1251 1233 1243 1
  1252 1234 1220 1
  1253 1236 1224 1
  1254 1202 1220 am
  1255 1244 1245 1
  1256 1245 1248 1
  1257 1245 1253 1
  1258 1245 1246 1
  1259 1246 1247 2
  1260 1248 1249 1
  1261 1248 1255 1
  1262 1249 1256 1
  1263 1249 1251 1
  1264 1249 1250 1
  1265 1250 1258 1
  1266 1250 1259 1
  1267 1250 1257 1
  1268 1251 1260 1
  1269 1251 1261 1
  1270 1251 1262 1
  1271 1252 1244 1
  1272 1254 1248 1
  1273 1222 1244 am
  1274 1263 1264 1
  1275 1264 1270 1
  1276 1264 1267 1
  1277 1264 1265 1
  1278 1265 1266 2
  1279 1267 1272 1
  1280 1267 1268 1
  1281 1269 1263 1
  1282 1271 1267 1
  1283 1273 1268 1
  1284 1246 1263 am
  1285 1274 1275 1
  1286 1275 1283 1
  1287 1275 1278 1
  1288 1275 1276 1
  1289 1276 1277 2
  1290 1278 1285 1
  1291 1278 1279 1
  1292 1279 1287 1
  1293 1279 1280 1
  1294 1280 1281 1
  1295 1281 1288 1
  1296 1281 1289 1
  1297 1281 1290 1
  1298 1282 1274 1
  1299 1284 1278 1
  1300 1286 1279 1
  1301 1265 1274 am
  1302 1291 1292 1
  1303 1292 1300 1
  1304 1292 1295 1
  1305 1292 1293 1
  1306 1293 1294 2
  1307 1295 1302 1
  1308 1295 1296 1
  1309 1296 1297 2
  1310 1296 1298 2
  1311 1299 1291 1
  1312 1301 1295 1
  1313 1276 1291 am
  1314 1303 1304 1
  1315 1304 1305 1
  1316 1304 1316 1
  1317 1304 1307 1
  1318 1305 1306 2
  1319 1307 1308 1
  1320 1307 1318 1
  1321 1308 1310 ar
  1322 1308 1309 ar
  1323 1309 1311 ar
  1324 1309 1319 1
  1325 1310 1312 ar
  1326 1310 1320 1
  1327 1311 1321 1
  1328 1311 1313 ar
  1329 1312 1313 ar
  1330 1312 1322 1
  1331 1313 1314 1
  1332 1314 1323 1
  1333 1315 1303 1
  1334 1317 1307 1
  1335 1293 1303 am
  1336 1324 1325 1
  1337 1325 1332 1
  1338 1325 1328 1
  1339 1325 1326 1
  1340 1326 1327 2
  1341 1328 1330 1
  1342 1328 1333 1
  1343 1328 1329 1
  1344 1329 1334 1
  1345 1329 1335 1
  1346 1329 1336 1
  1347 1330 1337 1
  1348 1330 1338 1
  1349 1330 1339 1
  1350 1331 1324 1
  1351 1305 1324 am
  1352 1340 1341 1
  1353 1341 1346 1
  1354 1341 1344 1
  1355 1341 1342 1
  1356 1342 1343 2
  1357 1344 1347 1
  1358 1344 1348 1
  1359 1344 1349 1
  1360 1345 1340 1
  1361 1326 1340 am
  1362 1350 1351 1
  1363 1351 1357 1
  1364 1351 1354 1
  1365 1351 1352 1
  1366 1352 1353 2
  1367 1354 1359 1
  1368 1354 1355 1
  1369 1356 1350 1
  1370 1358 1354 1
  1371 1360 1355 1
  1372 1342 1350 am
  1373 1361 1362 1
  1374 1362 1363 1
  1375 1362 1369 1
  1376 1362 1365 1
  1377 1363 1364 2
  1378 1365 1366 1
  1379 1365 1367 1
  1380 1365 1370 1
  1381 1366 1372 1
  1382 1366 1373 1
  1383 1366 1374 1
  1384 1367 1371 1
  1385 1368 1361 1
  1386 1352 1361 am
  1387 1375 1376 1
  1388 1376 1381 1
  1389 1376 1379 1
  1390 1376 1377 1
  1391 1377 1378 2
  1392 1379 1382 1
  1393 1379 1383 1
  1394 1379 1384 1
  1395 1380 1375 1
  1396 1363 1375 am
  1397 1385 1386 1
  1398 1386 1392 1
  1399 1386 1389 1
  1400 1386 1387 1
  1401 1387 1388 2
  1402 1389 1394 1
  1403 1389 1390 1
  1404 1391 1385 1
  1405 1393 1389 1
  1406 1395 1390 1
  1407 1377 1385 am
  1408 1396 1397 1
  1409 1397 1405 1
  1410 1397 1400 1
  1411 1397 1398 1
  1412 1398 1399 2
  1413 1400 1406 1
  1414 1400 1402 1
  1415 1400 1401 1
  1416 1401 1408 1
  1417 1402 1409 1
  1418 1402 1410 1
  1419 1402 1411 1
  1420 1403 1401 1
  1421 1403 1412 1
  1422 1403 1413 1
  1423 1403 1414 1
  1424 1404 1396 1
  1425 1407 1401 1
  1426 1387 1396 am
  1427 1415 1416 1
  1428 1416 1427 1
  1429 1416 1419 1
  1430 1416 1417 1
  1431 1417 1418 2
  1432 1419 1429 1
  1433 1419 1420 1
  1434 1420 1421 ar
  1435 1420 1422 ar
  1436 1421 1430 1
  1437 1421 1423 ar
  1438 1422 1424 ar
  1439 1422 1431 1
  1440 1423 1432 1
  1441 1423 1425 ar
  1442 1424 1425 ar
  1443 1424 1433 1
  1444 1425 1434 1
  1445 1426 1415 1
  1446 1428 1419 1
  1447 1398 1415 am
  1448 1435 1436 1
  1449 1436 1442 1
  1450 1436 1439 1
  1451 1436 1437 1
  1452 1437 1438 2
  1453 1439 1444 1
  1454 1439 1440 1
  1455 1441 1435 1
  1456 1443 1439 1
  1457 1445 1440 1
  1458 1417 1435 am
  1459 1446 1447 1
  1460 1447 1454 1
  1461 1447 1450 1
  1462 1447 1448 1
  1463 1448 1449 2
  1464 1450 1452 1
  1465 1450 1455 1
  1466 1450 1451 1
  1467 1451 1456 1
  1468 1451 1457 1
  1469 1451 1458 1
  1470 1452 1459 1
  1471 1452 1460 1
  1472 1452 1461 1
  1473 1453 1446 1
  1474 1437 1446 am
  1475 1462 1463 1
  1476 1463 1474 1
  1477 1463 1466 1
  1478 1463 1464 1
  1479 1464 1465 2
  1480 1466 1476 1
  1481 1466 1467 1
  1482 1467 1468 ar
  1483 1467 1469 ar
  1484 1468 1477 1
  1485 1468 1470 ar
  1486 1469 1471 ar
  1487 1469 1478 1
  1488 1470 1479 1
  1489 1470 1472 ar
  1490 1471 1472 ar
  1491 1471 1480 1
  1492 1472 1481 1
  1493 1473 1462 1
  1494 1475 1466 1
  1495 1448 1462 am
  1496 1482 1483 1
  1497 1483 1491 1
  1498 1483 1486 1
  1499 1483 1484 1
  1500 1484 1485 2
  1501 1486 1492 1
  1502 1486 1488 1
  1503 1486 1487 1
  1504 1487 1494 1
  1505 1488 1495 1
  1506 1488 1496 1
  1507 1488 1497 1
  1508 1489 1487 1
  1509 1489 1498 1
  1510 1489 1499 1
  1511 1489 1500 1
  1512 1490 1482 1
  1513 1493 1487 1
  1514 1464 1482 am
  1515 1501 1502 1
  1516 1502 1505 1
  1517 1502 1510 1
  1518 1502 1503 1
  1519 1503 1504 2
  1520 1505 1506 1
  1521 1505 1512 1
  1522 1506 1513 1
  1523 1506 1508 1
  1524 1506 1507 1
  1525 1507 1515 1
  1526 1507 1516 1
  1527 1507 1514 1
  1528 1508 1517 1
  1529 1508 1518 1
  1530 1508 1519 1
  1531 1509 1501 1
  1532 1511 1505 1
  1533 1484 1501 am
  1534 1520 1521 1
  1535 1521 1527 1
  1536 1521 1524 1
  1537 1521 1522 1
  1538 1522 1523 2
  1539 1524 1529 1
  1540 1524 1525 1
  1541 1526 1520 1
  1542 1528 1524 1
  1543 1530 1525 1
  1544 1503 1520 am
  1545 1531 1532 1
  1546 1532 1540 1
  1547 1532 1535 1
  1548 1532 1533 1
  1549 1533 1534 2
  1550 1535 1541 1
  1551 1535 1537 1
  1552 1535 1536 1
  1553 1536 1543 1
  1554 1537 1544 1
  1555 1537 1545 1
  1556 1537 1546 1
  1557 1538 1536 1
  1558 1538 1547 1
  1559 1538 1548 1
  1560 1538 1549 1
  1561 1539 1531 1
  1562 1542 1536 1
  1563 1522 1531 am
  1564 1550 1551 1
  1565 1551 1559 1
  1566 1551 1554 1
  1567 1551 1552 1
  1568 1552 1553 2
  1569 1554 1561 1
  1570 1554 1555 1
  1571 1555 1556 2
  1572 1555 1557 2
  1573 1558 1550 1
  1574 1560 1554 1
  1575 1533 1550 am
  1576 1562 1563 1
  1577 1563 1564 1
  1578 1563 1574 1
  1579 1563 1566 1
  1580 1564 1565 2
  1581 1566 1576 1
  1582 1566 1567 1
  1583 1567 1578 1
  1584 1567 1568 1
  1585 1568 1580 1
  1586 1568 1569 1
  1587 1569 1581 1
  1588 1569 1570 2
  1589 1570 1571 2
  1590 1570 1572 2
  1591 1571 1582 1
  1592 1571 1583 1
  1593 1572 1585 1
  1594 1572 1584 1
  1595 1573 1562 1
  1596 1575 1566 1
  1597 1577 1567 1
  1598 1579 1568 1
  1599 1552 1562 am
  1600 1586 1587 1
  1601 1587 1588 1
  1602 1587 1599 1
  1603 1587 1590 1
  1604 1588 1589 2
  1605 1590 1591 1
  1606 1590 1601 1
  1607 1591 1593 ar
  1608 1591 1592 ar
  1609 1592 1594 ar
  1610 1592 1602 1
  1611 1593 1595 ar
  1612 1593 1603 1
  1613 1594 1604 1
  1614 1594 1596 ar
  1615 1595 1596 ar
  1616 1595 1605 1
  1617 1596 1597 1
  1618 1597 1606 1
  1619 1598 1586 1
  1620 1600 1590 1
  1621 1564 1586 am
  1622 1607 1608 1
  1623 1608 1609 1
  1624 1608 1619 1
  1625 1608 1611 1
  1626 1609 1610 2
  1627 1611 1621 1
  1628 1611 1612 1
  1629 1612 1623 1
  1630 1612 1613 1
  1631 1613 1625 1
  1632 1613 1614 1
  1633 1614 1626 1
  1634 1614 1615 2
  1635 1615 1616 2
  1636 1615 1617 2
  1637 1616 1627 1
  1638 1616 1628 1
  1639 1617 1630 1
  1640 1617 1629 1
  1641 1618 1607 1
  1642 1620 1611 1
  1643 1622 1612 1
  1644 1624 1613 1
  1645 1588 1607 am
  1646 1631 1632 1
  1647 1632 1638 1
  1648 1632 1635 1
  1649 1632 1633 1
  1650 1633 1634 2
  1651 1635 1640 1
  1652 1635 1636 1
  1653 1637 1631 1
  1654 1639 1635 1
  1655 1641 1636 1
  1656 1609 1631 am
  1657 1642 1643 1
  1658 1643 1650 1
  1659 1643 1646 1
  1660 1643 1644 1
  1661 1644 1645 2
  1662 1646 1648 1
  1663 1646 1651 1
  1664 1646 1647 1
  1665 1647 1652 1
  1666 1647 1653 1
  1667 1647 1654 1
  1668 1648 1655 1
  1669 1648 1656 1
  1670 1648 1657 1
  1671 1649 1642 1
  1672 1633 1642 am
  1673 1658 1659 1
  1674 1659 1668 1
  1675 1659 1662 1
  1676 1659 1660 1
  1677 1660 1661 2
  1678 1662 1670 1
  1679 1662 1663 1
  1680 1663 1672 1
  1681 1663 1664 1
  1682 1664 1666 2
  1683 1664 1665 am
  1684 1665 1673 1
  1685 1665 1674 1
  1686 1667 1658 1
  1687 1669 1662 1
  1688 1671 1663 1
  1689 1644 1658 am
  1690 1675 1676 1
  1691 1676 1685 1
  1692 1676 1679 1
  1693 1676 1677 1
  1694 1677 1678 2
  1695 1679 1687 1
  1696 1679 1680 1
  1697 1680 1689 1
  1698 1680 1681 1
  1699 1681 1683 2
  1700 1681 1682 am
  1701 1682 1690 1
  1702 1682 1691 1
  1703 1684 1675 1
  1704 1686 1679 1
  1705 1688 1680 1
  1706 1660 1675 am
  1707 1692 1693 1
  1708 1692 1698 1
  1709 1693 1699 1
  1710 1693 1696 1
  1711 1693 1694 1
  1712 1694 1695 2
  1713 1696 1697 1
  1714 1696 1701 1
  1715 1697 1703 1
  1716 1697 1698 1
  1717 1698 1705 1
  1718 1700 1696 1
  1719 1702 1697 1
  1720 1704 1698 1
  1721 1677 1692 am
  1722 1706 1707 1
  1723 1707 1710 1
  1724 1707 1715 1
  1725 1707 1708 1
  1726 1708 1709 2
  1727 1710 1711 1
  1728 1710 1717 1
  1729 1711 1718 1
  1730 1711 1713 1
  1731 1711 1712 1
  1732 1712 1720 1
  1733 1712 1721 1
  1734 1712 1719 1
  1735 1713 1722 1
  1736 1713 1723 1
  1737 1713 1724 1
  1738 1714 1706 1
  1739 1716 1710 1
  1740 1694 1706 am
  1741 1725 1726 1
  1742 1726 1727 1
  1743 1726 1737 1
  1744 1726 1729 1
  1745 1727 1728 2
  1746 1729 1739 1
  1747 1729 1730 1
  1748 1730 1741 1
  1749 1730 1731 1
  1750 1731 1743 1
  1751 1731 1732 1
  1752 1732 1744 1
  1753 1732 1733 2
  1754 1733 1734 2
  1755 1733 1735 2
  1756 1734 1745 1
  1757 1734 1746 1
  1758 1735 1748 1
  1759 1735 1747 1
  1760 1736 1725 1
  1761 1738 1729 1
  1762 1740 1730 1
  1763 1742 1731 1
  1764 1708 1725 am
  1765 1749 1750 1
  1766 1750 1751 1
  1767 1750 1762 1
  1768 1750 1753 1
  1769 1751 1752 2
  1770 1753 1754 1
  1771 1753 1764 1
  1772 1754 1756 ar
  1773 1754 1755 ar
  1774 1755 1757 ar
  1775 1755 1765 1
  1776 1756 1758 ar
  1777 1756 1766 1
  1778 1757 1767 1
  1779 1757 1759 ar
  1780 1758 1759 ar
  1781 1758 1768 1
  1782 1759 1760 1
  1783 1760 1769 1
  1784 1761 1749 1
  1785 1763 1753 1
  1786 1727 1749 am
  1787 1770 1771 1
  1788 1771 1774 1
  1789 1771 1779 1
  1790 1771 1772 1
  1791 1772 1773 2
  1792 1774 1775 1
  1793 1774 1781 1
  1794 1775 1782 1
  1795 1775 1777 1
  1796 1775 1776 1
  1797 1776 1784 1
  1798 1776 1785 1
  1799 1776 1783 1
  1800 1777 1786 1
  1801 1777 1787 1
  1802 1777 1788 1
  1803 1778 1770 1
  1804 1780 1774 1
  1805 1751 1770 am
  1806 1789 1790 1
  1807 1790 1799 1
  1808 1790 1793 1
  1809 1790 1791 1
  1810 1791 1792 2
  1811 1793 1801 1
  1812 1793 1794 1
  1813 1794 1803 1
  1814 1794 1795 1
  1815 1795 1805 1
  1816 1795 1796 1
  1817 1796 1807 1
  1818 1796 1797 1
  1819 1797 1808 1
  1820 1797 1809 1
  1821 1797 1810 1
  1822 1798 1789 1
  1823 1800 1793 1
  1824 1802 1794 1
  1825 1804 1795 1
  1826 1806 1796 1
  1827 1772 1789 am
  1828 1811 1812 1
  1829 1812 1813 1
  1830 1812 1824 1
  1831 1812 1815 1
  1832 1813 1814 2
  1833 1815 1816 1
  1834 1815 1826 1
  1835 1816 1818 ar
  1836 1816 1817 ar
  1837 1817 1819 ar
  1838 1817 1827 1
  1839 1818 1820 ar
  1840 1818 1828 1
  1841 1819 1829 1
  1842 1819 1821 ar
  1843 1820 1821 ar
  1844 1820 1830 1
  1845 1821 1822 1
  1846 1822 1831 1
  1847 1823 1811 1
  1848 1825 1815 1
  1849 1791 1811 am
  1850 1832 1833 1
  1851 1833 1834 1
  1852 1833 1844 1
  1853 1833 1836 1
  1854 1834 1835 2
  1855 1836 1846 1
  1856 1836 1837 1
  1857 1837 1848 1
  1858 1837 1838 1
  1859 1838 1850 1
  1860 1838 1839 1
  1861 1839 1851 1
  1862 1839 1840 2
  1863 1840 1841 2
  1864 1840 1842 2
  1865 1841 1852 1
  1866 1841 1853 1
  1867 1842 1855 1
  1868 1842 1854 1
  1869 1843 1832 1
  1870 1845 1836 1
  1871 1847 1837 1
  1872 1849 1838 1
  1873 1813 1832 am
  1874 1856 1857 1
  1875 1857 1858 1
  1876 1857 1864 1
  1877 1857 1860 1
  1878 1858 1859 2
  1879 1860 1861 1
  1880 1860 1862 1
  1881 1860 1865 1
  1882 1861 1867 1
  1883 1861 1868 1
  1884 1861 1869 1
  1885 1862 1866 1
  1886 1863 1856 1
  1887 1834 1856 am
  1888 1870 1871 1
  1889 1871 1880 1
  1890 1871 1874 1
  1891 1871 1872 1
  1892 1872 1873 2
  1893 1874 1882 1
  1894 1874 1875 1
  1895 1875 1884 1
  1896 1875 1876 1
  1897 1876 1886 1
  1898 1876 1877 1
  1899 1877 1888 1
  1900 1877 1878 1
  1901 1878 1889 1
  1902 1878 1890 1
  1903 1878 1891 1
  1904 1879 1870 1
  1905 1881 1874 1
  1906 1883 1875 1
  1907 1885 1876 1
  1908 1887 1877 1
  1909 1858 1870 am
  1910 1892 1893 1
  1911 1893 1894 1
  1912 1893 1900 1
  1913 1893 1896 1
  1914 1894 1895 2
  1915 1896 1897 1
  1916 1896 1898 1
  1917 1896 1901 1
  1918 1897 1903 1
  1919 1897 1904 1
  1920 1897 1905 1
  1921 1898 1902 1
  1922 1899 1892 1
  1923 1872 1892 am
  1924 1906 1907 1
  1925 1907 1908 1
  1926 1907 1918 1
  1927 1907 1910 1
  1928 1908 1909 2
  1929 1910 1920 1
  1930 1910 1911 1
  1931 1911 1922 1
  1932 1911 1912 1
  1933 1912 1924 1
  1934 1912 1913 1
  1935 1913 1925 1
  1936 1913 1914 2
  1937 1914 1915 2
  1938 1914 1916 2
  1939 1915 1926 1
  1940 1915 1927 1
  1941 1916 1929 1
  1942 1916 1928 1
  1943 1917 1906 1
  1944 1919 1910 1
  1945 1921 1911 1
  1946 1923 1912 1
  1947 1894 1906 am
  1948 1930 1931 1
  1949 1931 1936 1
  1950 1931 1934 1
  1951 1931 1932 1
  1952 1932 1933 2
  1953 1934 1937 1
  1954 1934 1938 1
  1955 1934 1939 1
  1956 1935 1930 1
  1957 1908 1930 am
  1958 1940 1941 1
  1959 1941 1947 1
  1960 1941 1944 1
  1961 1941 1942 1
  1962 1942 1943 2
  1963 1944 1949 1
  1964 1944 1945 1
  1965 1946 1940 1
  1966 1948 1944 1
  1967 1950 1945 1
  1968 1932 1940 am
  1969 1951 1952 1
  1970 1952 1957 1
  1971 1952 1955 1
  1972 1952 1953 1
  1973 1953 1954 2
  1974 1955 1958 1
  1975 1955 1959 1
  1976 1955 1960 1
  1977 1956 1951 1
  1978 1942 1951 am
  1979 1961 1962 1
  1980 1962 1963 1
  1981 1962 1969 1
  1982 1962 1965 1
  1983 1963 1964 2
  1984 1965 1966 1
  1985 1965 1967 1
  1986 1965 1970 1
  1987 1966 1972 1
  1988 1966 1973 1
  1989 1966 1974 1
  1990 1967 1971 1
  1991 1968 1961 1
  1992 1953 1961 am
  1993 1975 1976 1
  1994 1976 1984 1
  1995 1976 1979 1
  1996 1976 1977 1
  1997 1977 1978 2
  1998 1979 1985 1
  1999 1979 1981 1
  2000 1979 1980 1
  2001 1980 1987 1
  2002 1981 1988 1
  2003 1981 1989 1
  2004 1981 1990 1
  2005 1982 1980 1
  2006 1982 1991 1
  2007 1982 1992 1
  2008 1982 1993 1
  2009 1983 1975 1
  2010 1986 1980 1
  2011 1963 1975 am
  2012 1994 1995 1
  2013 1995 1998 1
  2014 1995 2003 1
  2015 1995 1996 1
  2016 1996 1997 2
  2017 1998 1999 1
  2018 1998 2005 1
  2019 1999 2006 1
  2020 1999 2001 1
  2021 1999 2000 1
  2022 2000 2008 1
  2023 2000 2009 1
  2024 2000 2007 1
  2025 2001 2010 1
  2026 2001 2011 1
  2027 2001 2012 1
  2028 2002 1994 1
  2029 2004 1998 1
  2030 1977 1994 am
  2031 2013 2014 1
  2032 2014 2019 1
  2033 2014 2015 1
  2034 2015 2016 2
  2035 2017 2013 1
  2036 2018 2014 1
  2037 1996 2013 am
  2038 2020 2021 1
  2039 2021 2026 1
  2040 2021 2024 1
  2041 2021 2022 1
  2042 2022 2023 2
  2043 2024 2027 1
  2044 2024 2028 1
  2045 2024 2029 1
  2046 2025 2020 1
  2047 2015 2020 am
  2048 2030 2031 1
  2049 2031 2032 1
  2050 2031 2045 1
  2051 2031 2034 1
  2052 2032 2033 2
  2053 2034 2047 1
  2054 2034 2035 1
  2055 2035 2037 ar
  2056 2035 2036 ar
  2057 2036 2040 ar
  2058 2036 2048 1
  2059 2037 2038 ar
  2060 2037 2039 ar
  2061 2038 2040 ar
  2062 2038 2041 ar
  2063 2039 2042 ar
  2064 2039 2050 1
  2065 2040 2049 1
  2066 2041 2051 1
  2067 2041 2043 ar
  2068 2042 2043 ar
  2069 2042 2052 1
  2070 2043 2053 1
  2071 2044 2030 1
  2072 2046 2034 1
  2073 2022 2030 am
  2074 2054 2055 1
  2075 2055 2066 1
  2076 2055 2058 1
  2077 2055 2056 1
  2078 2056 2057 2
  2079 2058 2068 1
  2080 2058 2059 1
  2081 2059 2060 ar
  2082 2059 2061 ar
  2083 2060 2069 1
  2084 2060 2062 ar
  2085 2061 2063 ar
  2086 2061 2070 1
  2087 2062 2071 1
  2088 2062 2064 ar
  2089 2063 2064 ar
  2090 2063 2072 1
  2091 2064 2073 1
  2092 2065 2054 1
  2093 2067 2058 1
  2094 2032 2054 am
  2095 2074 2075 1
  2096 2075 2078 1
  2097 2075 2083 1
  2098 2075 2076 1
  2099 2076 2077 2
  2100 2078 2079 1
  2101 2078 2085 1
  2102 2079 2086 1
  2103 2079 2081 1
  2104 2079 2080 1
  2105 2080 2088 1
  2106 2080 2089 1
  2107 2080 2087 1
  2108 2081 2090 1
  2109 2081 2091 1
  2110 2081 2092 1
  2111 2082 2074 1
  2112 2084 2078 1
  2113 2056 2074 am
  2114 2093 2094 1
  2115 2094 2100 1
  2116 2094 2097 1
  2117 2094 2095 1
  2118 2095 2096 2
  2119 2097 2102 1
  2120 2097 2098 1
  2121 2099 2093 1
  2122 2101 2097 1
  2123 2103 2098 1
  2124 2076 2093 am
  2125 2104 2105 1
  2126 2105 2116 1
  2127 2105 2108 1
  2128 2105 2106 1
  2129 2106 2107 2
  2130 2108 2118 1
  2131 2108 2109 1
  2132 2109 2110 ar
  2133 2109 2111 ar
  2134 2110 2119 1
  2135 2110 2112 ar
  2136 2111 2113 ar
  2137 2111 2120 1
  2138 2112 2121 1
  2139 2112 2114 ar
  2140 2113 2114 ar
  2141 2113 2122 1
  2142 2114 2123 1
  2143 2115 2104 1
  2144 2117 2108 1
  2145 2095 2104 am
  2146 2124 2125 1
  2147 2125 2128 1
  2148 2125 2133 1
  2149 2125 2126 1
  2150 2126 2127 2
  2151 2128 2129 1
  2152 2128 2135 1
  2153 2129 2136 1
  2154 2129 2131 1
  2155 2129 2130 1
  2156 2130 2138 1
  2157 2130 2139 1
  2158 2130 2137 1
  2159 2131 2140 1
  2160 2131 2141 1
  2161 2131 2142 1
  2162 2132 2124 1
  2163 2134 2128 1
  2164 2106 2124 am
  2165 2143 2144 1
  2166 2144 2145 1
  2167 2144 2158 1
  2168 2144 2147 1
  2169 2145 2146 2
  2170 2147 2160 1
  2171 2147 2148 1
  2172 2148 2150 ar
  2173 2148 2149 ar
  2174 2149 2153 ar
  2175 2149 2161 1
  2176 2150 2151 ar
  2177 2150 2152 ar
  2178 2151 2153 ar
  2179 2151 2154 ar
  2180 2152 2155 ar
  2181 2152 2163 1
  2182 2153 2162 1
  2183 2154 2164 1
  2184 2154 2156 ar
  2185 2155 2156 ar
  2186 2155 2165 1
  2187 2156 2166 1
  2188 2157 2143 1
  2189 2159 2147 1
  2190 2126 2143 am
  2191 2167 2168 1
  2192 2168 2175 1
  2193 2168 2171 1
  2194 2168 2169 1
  2195 2169 2170 2
  2196 2171 2173 1
  2197 2171 2176 1
  2198 2171 2172 1
  2199 2172 2177 1
  2200 2172 2178 1
  2201 2172 2179 1
  2202 2173 2180 1
  2203 2173 2181 1
  2204 2173 2182 1
  2205 2174 2167 1
  2206 2145 2167 am
  2207 2183 2184 1
  2208 2184 2192 1
  2209 2184 2187 1
  2210 2184 2185 1
  2211 2185 2186 2
  2212 2187 2193 1
  2213 2187 2189 1
  2214 2187 2188 1
  2215 2188 2195 1
  2216 2189 2196 1
  2217 2189 2197 1
  2218 2189 2198 1
  2219 2190 2188 1
  2220 2190 2199 1
  2221 2190 2200 1
  2222 2190 2201 1
  2223 2191 2183 1
  2224 2194 2188 1
  2225 2169 2183 am
  2226 2202 2203 1
  2227 2202 2208 1
  2228 2203 2209 1
  2229 2203 2206 1
  2230 2203 2204 1
  2231 2204 2205 2
  2232 2206 2207 1
  2233 2206 2211 1
  2234 2207 2213 1
  2235 2207 2208 1
  2236 2208 2215 1
  2237 2210 2206 1
  2238 2212 2207 1
  2239 2214 2208 1
  2240 2185 2202 am
  2241 2216 2217 1
  2242 2217 2225 1
  2243 2217 2220 1
  2244 2217 2218 1
  2245 2218 2219 2
  2246 2220 2226 1
  2247 2220 2222 1
  2248 2220 2221 1
  2249 2221 2228 1
  2250 2222 2229 1
  2251 2222 2230 1
  2252 2222 2231 1
  2253 2223 2221 1
  2254 2223 2232 1
  2255 2223 2233 1
  2256 2223 2234 1
  2257 2224 2216 1
  2258 2227 2221 1
  2259 2204 2216 am
  2260 2235 2236 1
  2261 2236 2239 1
  2262 2236 2244 1
  2263 2236 2237 1
  2264 2237 2238 2
  2265 2239 2240 1
  2266 2239 2246 1
  2267 2240 2247 1
  2268 2240 2242 1
  2269 2240 2241 1
  2270 2241 2249 1
  2271 2241 2250 1
  2272 2241 2248 1
  2273 2242 2251 1
  2274 2242 2252 1
  2275 2242 2253 1
  2276 2243 2235 1
  2277 2245 2239 1
  2278 2218 2235 am
  2279 2254 2255 1
  2280 2255 2260 1
  2281 2255 2256 1
  2282 2256 2257 2
  2283 2258 2254 1
  2284 2259 2255 1
  2285 2237 2254 am
  2286 2261 2262 1
  2287 2262 2263 1
  2288 2262 2276 1
  2289 2262 2265 1
  2290 2263 2264 2
  2291 2265 2278 1
  2292 2265 2266 1
  2293 2266 2268 ar
  2294 2266 2267 ar
  2295 2267 2271 ar
  2296 2267 2279 1
  2297 2268 2269 ar
  2298 2268 2270 ar
  2299 2269 2271 ar
  2300 2269 2272 ar
  2301 2270 2273 ar
  2302 2270 2281 1
  2303 2271 2280 1
  2304 2272 2282 1
  2305 2272 2274 ar
  2306 2273 2274 ar
  2307 2273 2283 1
  2308 2274 2284 1
  2309 2275 2261 1
  2310 2277 2265 1
  2311 2256 2261 am
  2312 2285 2286 1
  2313 2286 2294 1
  2314 2286 2289 1
  2315 2286 2287 1
  2316 2287 2288 2
  2317 2289 2296 1
  2318 2289 2290 1
  2319 2290 2292 2
  2320 2290 2291 am
  2321 2291 2297 1
  2322 2291 2298 1
  2323 2293 2285 1
  2324 2295 2289 1
  2325 2263 2285 am
  2326 2299 2300 1
  2327 2299 2311 1
  2328 2300 2302 1
  2329 2300 2304 1
  2330 2300 2313 1
  2331 2301 2310 1
  2332 2301 2319 1
  2333 2301 2320 1
  2334 2301 2321 1
  2335 2302 2303 2
  2336 2302 2310 am
  2337 2304 2305 1
  2338 2304 2314 1
  2339 2304 2315 1
  2340 2305 2306 ar
  2341 2305 2307 ar
  2342 2306 2309 ar
  2343 2306 2316 1
  2344 2307 2308 ar
  2345 2308 2309 ar
  2346 2308 2317 1
  2347 2309 2318 1
  2348 2310 2312 1
  2349 2287 2299 am
  2350 2322 2323 1
  2351 2323 2325 1
  2352 2323 2337 1
  2353 2323 2327 1
  2354 2325 2326 2
  2355 2327 2339 1
  2356 2327 2328 1
  2357 2328 2341 1
  2358 2328 2329 1
  2359 2329 2343 1
  2360 2329 2330 1
  2361 2330 2344 1
  2362 2330 2331 2
  2363 2331 2332 2
  2364 2331 2333 2
  2365 2332 2345 1
  2366 2332 2346 1
  2367 2333 2348 1
  2368 2333 2347 1
  2369 2324 2334 1
  2370 2324 2349 1
  2371 2324 2350 1
  2372 2324 2351 1
  2373 2334 2322 1
  2374 2334 2335 2
  2375 2336 2322 1
  2376 2338 2327 1
  2377 2340 2328 1
  2378 2342 2329 1
  2379 2352 2353 1
  2380 2353 2354 1
  2381 2353 2364 1
  2382 2353 2356 1
  2383 2354 2355 2
  2384 2356 2366 1
  2385 2356 2357 1
  2386 2357 2368 1
  2387 2357 2358 1
  2388 2358 2370 1
  2389 2358 2359 1
  2390 2359 2371 1
  2391 2359 2360 2
  2392 2360 2361 2
  2393 2360 2362 2
  2394 2361 2372 1
  2395 2361 2373 1
  2396 2362 2375 1
  2397 2362 2374 1
  2398 2363 2352 1
  2399 2365 2356 1
  2400 2367 2357 1
  2401 2369 2358 1
  2402 2325 2352 am
  2403 2376 2377 1
  2404 2377 2386 1
  2405 2377 2380 1
  2406 2377 2378 1
  2407 2378 2379 2
  2408 2380 2388 1
  2409 2380 2381 1
  2410 2381 2390 1
  2411 2381 2382 1
  2412 2382 2383 2
  2413 2382 2384 2
  2414 2385 2376 1
  2415 2387 2380 1
  2416 2389 2381 1
  2417 2354 2376 am
  2418 2391 2392 1
  2419 2392 2400 1
  2420 2392 2395 1
  2421 2392 2393 1
  2422 2393 2394 2
  2423 2395 2402 1
  2424 2395 2396 1
  2425 2396 2397 2
  2426 2396 2398 2
  2427 2399 2391 1
  2428 2401 2395 1
  2429 2378 2391 am
  2430 2403 2404 1
  2431 2404 2413 1
  2432 2404 2407 1
  2433 2404 2405 1
  2434 2405 2406 2
  2435 2407 2415 1
  2436 2407 2408 1
  2437 2408 2417 1
  2438 2408 2409 1
  2439 2409 2419 1
  2440 2409 2410 1
  2441 2410 2421 1
  2442 2410 2411 1
  2443 2411 2422 1
  2444 2411 2423 1
  2445 2411 2424 1
  2446 2412 2403 1
  2447 2414 2407 1
  2448 2416 2408 1
  2449 2418 2409 1
  2450 2420 2410 1
  2451 2393 2403 am
  2452 2425 2426 1
  2453 2426 2432 1
  2454 2426 2429 1
  2455 2426 2427 1
  2456 2427 2428 2
  2457 2429 2434 1
  2458 2429 2430 1
  2459 2431 2425 1
  2460 2433 2429 1
  2461 2405 2425 am
  2462 2435 2436 1
  2463 2436 2445 1
  2464 2436 2439 1
  2465 2436 2437 1
  2466 2437 2438 2
  2467 2439 2447 1
  2468 2439 2440 1
  2469 2440 2449 1
  2470 2440 2441 1
  2471 2441 2442 2
  2472 2441 2443 2
  2473 2444 2435 1
  2474 2446 2439 1
  2475 2448 2440 1
  2476 2427 2435 am
  2477 2450 2451 1
  2478 2451 2452 1
  2479 2451 2458 1
  2480 2451 2454 1
  2481 2452 2453 2
  2482 2454 2455 1
  2483 2454 2456 1
  2484 2454 2459 1
  2485 2455 2461 1
  2486 2455 2462 1
  2487 2455 2463 1
  2488 2456 2460 1
  2489 2457 2450 1
  2490 2437 2450 am
  2491 2464 2465 1
  2492 2465 2473 1
  2493 2465 2468 1
  2494 2465 2466 1
  2495 2466 2467 2
  2496 2468 2475 1
  2497 2468 2469 1
  2498 2469 2470 2
  2499 2469 2471 2
  2500 2472 2464 1
  2501 2474 2468 1
  2502 2452 2464 am
  2503 2476 2477 1
  2504 2477 2488 1
  2505 2477 2480 1
  2506 2477 2478 1
  2507 2478 2479 2
  2508 2480 2490 1
  2509 2480 2481 1
  2510 2481 2482 ar
  2511 2481 2483 ar
  2512 2482 2491 1
  2513 2482 2484 ar
  2514 2483 2485 ar
  2515 2483 2492 1
  2516 2484 2493 1
  2517 2484 2486 ar
  2518 2485 2486 ar
  2519 2485 2494 1
  2520 2486 2495 1
  2521 2487 2476 1
  2522 2489 2480 1
  2523 2466 2476 am
  2524 2496 2497 1
  2525 2497 2498 1
  2526 2497 2509 1
  2527 2497 2500 1
  2528 2498 2499 2
  2529 2500 2501 1
  2530 2500 2511 1
  2531 2501 2503 ar
  2532 2501 2502 ar
  2533 2502 2504 ar
  2534 2502 2512 1
  2535 2503 2505 ar
  2536 2503 2513 1
  2537 2504 2514 1
  2538 2504 2506 ar
  2539 2505 2506 ar
  2540 2505 2515 1
  2541 2506 2507 1
  2542 2507 2516 1
  2543 2508 2496 1
  2544 2510 2500 1
  2545 2478 2496 am
  2546 2517 2518 1
  2547 2518 2526 1
  2548 2518 2521 1
  2549 2518 2519 1
  2550 2519 2520 2
  2551 2521 2528 1
  2552 2521 2522 1
  2553 2522 2523 2
  2554 2522 2524 2
  2555 2525 2517 1
  2556 2527 2521 1
  2557 2498 2517 am
  2558 2529 2530 1
  2559 2530 2537 1
  2560 2530 2533 1
  2561 2530 2531 1
  2562 2531 2532 2
  2563 2533 2535 1
  2564 2533 2538 1
  2565 2533 2534 1
  2566 2534 2539 1
  2567 2534 2540 1
  2568 2534 2541 1
  2569 2535 2542 1
  2570 2535 2543 1
  2571 2535 2544 1
  2572 2536 2529 1
  2573 2519 2529 am
  2574 2545 2546 1
  2575 2546 2547 1
  2576 2546 2553 1
  2577 2546 2549 1
  2578 2547 2548 2
  2579 2549 2550 1
  2580 2549 2551 1
  2581 2549 2554 1
  2582 2550 2556 1
  2583 2550 2557 1
  2584 2550 2558 1
  2585 2551 2555 1
  2586 2552 2545 1
  2587 2531 2545 am
  2588 2559 2560 1
  2589 2560 2561 1
  2590 2560 2574 1
  2591 2560 2563 1
  2592 2561 2562 2
  2593 2563 2576 1
  2594 2563 2564 1
  2595 2564 2566 ar
  2596 2564 2565 ar
  2597 2565 2569 ar
  2598 2565 2577 1
  2599 2566 2567 ar
  2600 2566 2568 ar
  2601 2567 2569 ar
  2602 2567 2570 ar
  2603 2568 2571 ar
  2604 2568 2579 1
  2605 2569 2578 1
  2606 2570 2580 1
  2607 2570 2572 ar
  2608 2571 2572 ar
  2609 2571 2581 1
  2610 2572 2582 1
  2611 2573 2559 1
  2612 2575 2563 1
  2613 2547 2559 am
  2614 2583 2584 1
  2615 2584 2595 1
  2616 2584 2587 1
  2617 2584 2585 1
  2618 2585 2586 2
  2619 2587 2597 1
  2620 2587 2588 1
  2621 2588 2589 ar
  2622 2588 2590 ar
  2623 2589 2598 1
  2624 2589 2591 ar
  2625 2590 2592 ar
  2626 2590 2599 1
  2627 2591 2600 1
  2628 2591 2593 ar
  2629 2592 2593 ar
  2630 2592 2601 1
  2631 2593 2602 1
  2632 2594 2583 1
  2633 2596 2587 1
  2634 2561 2583 am
  2635 2603 2604 1
  2636 2604 2613 1
  2637 2604 2607 1
  2638 2604 2605 1
  2639 2605 2606 2
  2640 2607 2615 1
  2641 2607 2608 1
  2642 2608 2617 1
  2643 2608 2609 1
  2644 2609 2619 1
  2645 2609 2610 1
  2646 2610 2621 1
  2647 2610 2611 1
  2648 2611 2622 1
  2649 2611 2623 1
  2650 2611 2624 1
  2651 2612 2603 1
  2652 2614 2607 1
  2653 2616 2608 1
  2654 2618 2609 1
  2655 2620 2610 1
  2656 2585 2603 am
  2657 2625 2626 1
  2658 2626 2633 1
  2659 2626 2629 1
  2660 2626 2627 1
  2661 2627 2628 2
  2662 2629 2631 1
  2663 2629 2634 1
  2664 2629 2630 1
  2665 2630 2635 1
  2666 2630 2636 1
  2667 2630 2637 1
  2668 2631 2638 1
  2669 2631 2639 1
  2670 2631 2640 1
  2671 2632 2625 1
  2672 2605 2625 am
  2673 2641 2642 1
  2674 2642 2650 1
  2675 2642 2645 1
  2676 2642 2643 1
  2677 2643 2644 2
  2678 2645 2652 1
  2679 2645 2646 1
  2680 2646 2654 1
  2681 2646 2647 1
  2682 2647 2648 1
  2683 2648 2655 1
  2684 2648 2656 1
  2685 2648 2657 1
  2686 2649 2641 1
  2687 2651 2645 1
  2688 2653 2646 1
  2689 2627 2641 am
  2690 2658 2659 1
  2691 2659 2660 1
  2692 2659 2666 1
  2693 2659 2662 1
  2694 2660 2661 2
  2695 2662 2663 1
  2696 2662 2664 1
  2697 2662 2667 1
  2698 2663 2669 1
  2699 2663 2670 1
  2700 2663 2671 1
  2701 2664 2668 1
  2702 2665 2658 1
  2703 2643 2658 am
  2704 2672 2673 1
  2705 2673 2678 1
  2706 2673 2676 1
  2707 2673 2674 1
  2708 2674 2675 2
  2709 2676 2679 1
  2710 2676 2680 1
  2711 2676 2681 1
  2712 2677 2672 1
  2713 2660 2672 am
  2714 2682 2683 1
  2715 2683 2691 1
  2716 2683 2686 1
  2717 2683 2684 1
  2718 2684 2685 2
  2719 2686 2692 1
  2720 2686 2688 1
  2721 2686 2687 1
  2722 2687 2694 1
  2723 2688 2695 1
  2724 2688 2696 1
  2725 2688 2697 1
  2726 2689 2687 1
  2727 2689 2698 1
  2728 2689 2699 1
  2729 2689 2700 1
  2730 2690 2682 1
  2731 2693 2687 1
  2732 2674 2682 am
  2733 2701 2702 1
  2734 2702 2710 1
  2735 2702 2705 1
  2736 2702 2703 1
  2737 2703 2704 2
  2738 2705 2711 1
  2739 2705 2707 1
  2740 2705 2706 1
  2741 2706 2713 1
  2742 2707 2714 1
  2743 2707 2715 1
  2744 2707 2716 1
  2745 2708 2706 1
  2746 2708 2717 1
  2747 2708 2718 1
  2748 2708 2719 1
  2749 2709 2701 1
  2750 2712 2706 1
  2751 2684 2701 am
  2752 2720 2721 1
  2753 2721 2729 1
  2754 2721 2724 1
  2755 2721 2722 1
  2756 2722 2723 2
  2757 2724 2731 1
  2758 2724 2725 1
  2759 2725 2727 2
  2760 2725 2726 am
  2761 2726 2732 1
  2762 2726 2733 1
  2763 2728 2720 1
  2764 2730 2724 1
  2765 2703 2720 am
  2766 2734 2735 1
  2767 2735 2746 1
  2768 2735 2738 1
  2769 2735 2736 1
  2770 2736 2737 2
  2771 2738 2748 1
  2772 2738 2739 1
  2773 2739 2740 ar
  2774 2739 2741 ar
  2775 2740 2749 1
  2776 2740 2742 ar
  2777 2741 2743 ar
  2778 2741 2750 1
  2779 2742 2751 1
  2780 2742 2744 ar
  2781 2743 2744 ar
  2782 2743 2752 1
  2783 2744 2753 1
  2784 2745 2734 1
  2785 2747 2738 1
  2786 2722 2734 am
  2787 2754 2755 1
  2788 2755 2756 1
  2789 2755 2767 1
  2790 2755 2758 1
  2791 2756 2757 2
  2792 2758 2759 1
  2793 2758 2769 1
  2794 2759 2761 ar
  2795 2759 2760 ar
  2796 2760 2762 ar
  2797 2760 2770 1
  2798 2761 2763 ar
  2799 2761 2771 1
  2800 2762 2772 1
  2801 2762 2764 ar
  2802 2763 2764 ar
  2803 2763 2773 1
  2804 2764 2765 1
  2805 2765 2774 1
  2806 2766 2754 1
  2807 2768 2758 1
  2808 2736 2754 am
  2809 2775 2776 1
  2810 2776 2779 1
  2811 2776 2784 1
  2812 2776 2777 1
  2813 2777 2778 2
  2814 2779 2780 1
  2815 2779 2786 1
  2816 2780 2787 1
  2817 2780 2782 1
  2818 2780 2781 1
  2819 2781 2789 1
  2820 2781 2790 1
  2821 2781 2788 1
  2822 2782 2791 1
  2823 2782 2792 1
  2824 2782 2793 1
  2825 2783 2775 1
  2826 2785 2779 1
  2827 2756 2775 am
  2828 2794 2795 1
  2829 2794 2800 1
  2830 2795 2801 1
  2831 2795 2798 1
  2832 2795 2796 1
  2833 2796 2797 2
  2834 2798 2799 1
  2835 2798 2803 1
  2836 2799 2805 1
  2837 2799 2800 1
  2838 2800 2807 1
  2839 2802 2798 1
  2840 2804 2799 1
  2841 2806 2800 1
  2842 2777 2794 am
  2843 2808 2809 1
  2844 2809 2810 1
  2845 2809 2816 1
  2846 2809 2812 1
  2847 2810 2811 2
  2848 2812 2813 1
  2849 2812 2814 1
  2850 2812 2817 1
  2851 2813 2819 1
  2852 2813 2820 1
  2853 2813 2821 1
  2854 2814 2818 1
  2855 2815 2808 1
  2856 2796 2808 am
  2857 2822 2823 1
  2858 2823 2826 1
  2859 2823 2831 1
  2860 2823 2824 1
  2861 2824 2825 2
  2862 2826 2827 1
  2863 2826 2833 1
  2864 2827 2834 1
  2865 2827 2829 1
  2866 2827 2828 1
  2867 2828 2836 1
  2868 2828 2837 1
  2869 2828 2835 1
  2870 2829 2838 1
  2871 2829 2839 1
  2872 2829 2840 1
  2873 2830 2822 1
  2874 2832 2826 1
  2875 2810 2822 am
  2876 2841 2842 1
  2877 2842 2845 1
  2878 2842 2850 1
  2879 2842 2843 1
  2880 2843 2844 2
  2881 2845 2846 1
  2882 2845 2852 1
  2883 2846 2853 1
  2884 2846 2848 1
  2885 2846 2847 1
  2886 2847 2855 1
  2887 2847 2856 1
  2888 2847 2854 1
  2889 2848 2857 1
  2890 2848 2858 1
  2891 2848 2859 1
  2892 2849 2841 1
  2893 2851 2845 1
  2894 2824 2841 am
  2895 2860 2861 1
  2896 2861 2869 1
  2897 2861 2864 1
  2898 2861 2862 1
  2899 2862 2863 2
  2900 2864 2871 1
  2901 2864 2865 1
  2902 2865 2873 1
  2903 2865 2866 1
  2904 2866 2867 1
  2905 2867 2874 1
  2906 2867 2875 1
  2907 2867 2876 1
  2908 2868 2860 1
  2909 2870 2864 1
  2910 2872 2865 1
  2911 2843 2860 am
  2912 2877 2878 1
  2913 2878 2881 1
  2914 2878 2886 1
  2915 2878 2879 1
  2916 2879 2880 2
  2917 2881 2882 1
  2918 2881 2888 1
  2919 2882 2889 1
  2920 2882 2884 1
  2921 2882 2883 1
  2922 2883 2891 1
  2923 2883 2892 1
  2924 2883 2890 1
  2925 2884 2893 1
  2926 2884 2894 1
  2927 2884 2895 1
  2928 2885 2877 1
  2929 2887 2881 1
  2930 2862 2877 am
  2931 2896 2897 1
  2932 2897 2898 1
  2933 2897 2911 1
  2934 2897 2900 1
  2935 2898 2899 2
  2936 2900 2913 1
  2937 2900 2901 1
  2938 2901 2903 ar
  2939 2901 2902 ar
  2940 2902 2906 ar
  2941 2902 2914 1
  2942 2903 2904 ar
  2943 2903 2905 ar
  2944 2904 2906 ar
  2945 2904 2907 ar
  2946 2905 2908 ar
  2947 2905 2916 1
  2948 2906 2915 1
  2949 2907 2917 1
  2950 2907 2909 ar
  2951 2908 2909 ar
  2952 2908 2918 1
  2953 2909 2919 1
  2954 2910 2896 1
  2955 2912 2900 1
  2956 2879 2896 am
  2957 2920 2921 1
  2958 2921 2932 1
  2959 2921 2924 1
  2960 2921 2922 1
  2961 2922 2923 2
  2962 2924 2934 1
  2963 2924 2925 1
  2964 2925 2926 ar
  2965 2925 2927 ar
  2966 2926 2935 1
  2967 2926 2928 ar
  2968 2927 2929 ar
  2969 2927 2936 1
  2970 2928 2937 1
  2971 2928 2930 ar
  2972 2929 2930 ar
  2973 2929 2938 1
  2974 2930 2939 1
  2975 2931 2920 1
  2976 2933 2924 1
  2977 2898 2920 am
  2978 2940 2941 1
  2979 2941 2942 1
  2980 2941 2953 1
  2981 2941 2944 1
  2982 2942 2943 2
  2983 2944 2945 1
  2984 2944 2955 1
  2985 2945 2947 ar
  2986 2945 2946 ar
  2987 2946 2948 ar
  2988 2946 2956 1
  2989 2947 2949 ar
  2990 2947 2957 1
  2991 2948 2958 1
  2992 2948 2950 ar
  2993 2949 2950 ar
  2994 2949 2959 1
  2995 2950 2951 1
  2996 2951 2960 1
  2997 2952 2940 1
  2998 2954 2944 1
  2999 2922 2940 am
  3000 2961 2962 1
  3001 2962 2967 1
  3002 2962 2965 1
  3003 2962 2963 1
  3004 2963 2964 2
  3005 2965 2968 1
  3006 2965 2969 1
  3007 2965 2970 1
  3008 2966 2961 1
  3009 2942 2961 am
  3010 2971 2972 1
  3011 2972 2981 1
  3012 2972 2975 1
  3013 2972 2973 1
  3014 2973 2974 2
  3015 2975 2983 1
  3016 2975 2976 1
  3017 2976 2985 1
  3018 2976 2977 1
  3019 2977 2987 1
  3020 2977 2978 1
  3021 2978 2989 1
  3022 2978 2979 1
  3023 2979 2990 1
  3024 2979 2991 1
  3025 2979 2992 1
  3026 2980 2971 1
  3027 2982 2975 1
  3028 2984 2976 1
  3029 2986 2977 1
  3030 2988 2978 1
  3031 2963 2971 am
  3032 2993 2994 1
  3033 2994 3002 1
  3034 2994 2997 1
  3035 2994 2995 1
  3036 2995 2996 2
  3037 2997 3003 1
  3038 2997 2999 1
  3039 2997 2998 1
  3040 2998 3005 1
  3041 2999 3006 1
  3042 2999 3007 1
  3043 2999 3008 1
  3044 3000 2998 1
  3045 3000 3009 1
  3046 3000 3010 1
  3047 3000 3011 1
  3048 3001 2993 1
  3049 3004 2998 1
  3050 2973 2993 am
  3051 3012 3013 1
  3052 3013 3014 1
  3053 3013 3025 1
  3054 3013 3016 1
  3055 3014 3015 2
  3056 3016 3017 1
  3057 3016 3027 1
  3058 3017 3019 ar
  3059 3017 3018 ar
  3060 3018 3020 ar
  3061 3018 3028 1
  3062 3019 3021 ar
  3063 3019 3029 1
  3064 3020 3030 1
  3065 3020 3022 ar
  3066 3021 3022 ar
  3067 3021 3031 1
  3068 3022 3023 1
  3069 3023 3032 1
  3070 3024 3012 1
  3071 3026 3016 1
  3072 2995 3012 am
  3073 3033 3034 1
  3074 3034 3043 1
  3075 3034 3037 1
  3076 3034 3035 1
  3077 3035 3036 2
  3078 3037 3045 1
  3079 3037 3038 1
  3080 3038 3047 1
  3081 3038 3039 1
  3082 3039 3049 1
  3083 3039 3040 1
  3084 3040 3051 1
  3085 3040 3041 1
  3086 3041 3052 1
  3087 3041 3053 1
  3088 3041 3054 1
  3089 3042 3033 1
  3090 3044 3037 1
  3091 3046 3038 1
  3092 3048 3039 1
  3093 3050 3040 1
  3094 3014 3033 am
  3095 3055 3056 1
  3096 3056 3061 1
  3097 3056 3059 1
  3098 3056 3057 1
  3099 3057 3058 2
  3100 3059 3062 1
  3101 3059 3063 1
  3102 3059 3064 1
  3103 3060 3055 1
  3104 3035 3055 am
  3105 3065 3066 1
  3106 3066 3073 1
  3107 3066 3069 1
  3108 3066 3067 1
  3109 3067 3068 2
  3110 3069 3071 1
  3111 3069 3074 1
  3112 3069 3070 1
  3113 3070 3075 1
  3114 3070 3076 1
  3115 3070 3077 1
  3116 3071 3078 1
  3117 3071 3079 1
  3118 3071 3080 1
  3119 3072 3065 1
  3120 3057 3065 am
  3121 3081 3082 1
  3122 3082 3083 1
  3123 3082 3093 1
  3124 3082 3085 1
  3125 3083 3084 2
  3126 3085 3095 1
  3127 3085 3086 1
  3128 3086 3097 1
  3129 3086 3087 1
  3130 3087 3099 1
  3131 3087 3088 1
  3132 3088 3100 1
  3133 3088 3089 2
  3134 3089 3090 2
  3135 3089 3091 2
  3136 3090 3101 1
  3137 3090 3102 1
  3138 3091 3104 1
  3139 3091 3103 1
  3140 3092 3081 1
  3141 3094 3085 1
  3142 3096 3086 1
  3143 3098 3087 1
  3144 3067 3081 am
  3145 3105 3106 1
  3146 3106 3115 1
  3147 3106 3109 1
  3148 3106 3107 1
  3149 3107 3108 2
  3150 3109 3117 1
  3151 3109 3110 1
  3152 3110 3119 1
  3153 3110 3111 1
  3154 3111 3113 2
  3155 3111 3112 am
  3156 3112 3120 1
  3157 3112 3121 1
  3158 3114 3105 1
  3159 3116 3109 1
  3160 3118 3110 1
  3161 3083 3105 am
  3162 3122 3123 1
  3163 3122 3132 1
  3164 3123 3124 1
  3165 3123 3126 1
  3166 3123 3133 1
  3167 3124 3125 2
  3168 3126 3127 1
  3169 3126 3134 1
  3170 3126 3135 1
  3171 3127 3128 ar
  3172 3127 3129 ar
  3173 3128 3131 ar
  3174 3128 3137 1
  3175 3129 3130 ar
  3176 3129 3136 1
  3177 3130 3131 ar
  3178 3130 3138 1
  3179 3107 3122 am
  3180 3139 3140 1
  3181 3140 3149 1
  3182 3140 3144 1
  3183 3140 3142 1
  3184 3142 3143 2
  3185 3144 3151 1
  3186 3144 3145 1
  3187 3141 3146 1
  3188 3141 3153 1
  3189 3141 3154 1
  3190 3141 3155 1
  3191 3146 3142 2
  3192 3146 3148 1
  3193 3147 3139 1
  3194 3150 3144 1
  3195 3152 3145 1
  3196 3139 3124 am
  3197 3156 3157 1
  3198 3157 3161 1
  3199 3157 3168 1
  3200 3157 3159 1
  3201 3159 3160 2
  3202 3161 3162 1
  3203 3161 3170 1
  3204 3162 3171 1
  3205 3162 3164 1
  3206 3162 3163 1
  3207 3163 3173 1
  3208 3163 3174 1
  3209 3163 3172 1
  3210 3164 3175 1
  3211 3164 3176 1
  3212 3164 3177 1
  3213 3158 3165 1
  3214 3158 3178 1
  3215 3158 3179 1
  3216 3158 3180 1
  3217 3165 3156 am
  3218 3165 3166 2
  3219 3167 3156 1
  3220 3169 3161 1
  3221 3142 3156 1
  3222 3181 3182 1
  3223 3181 3191 1
  3224 3182 3183 1
  3225 3182 3185 1
  3226 3182 3192 1
  3227 3183 3184 2
  3228 3185 3186 1
  3229 3185 3193 1
  3230 3185 3194 1
  3231 3186 3187 ar
  3232 3186 3188 ar
  3233 3187 3190 ar
  3234 3187 3195 1
  3235 3188 3189 ar
  3236 3189 3190 ar
  3237 3189 3196 1
  3238 3190 3197 1
  3239 3159 3181 am
  3240 3198 3199 1
  3241 3199 3207 1
  3242 3199 3202 1
  3243 3199 3200 1
  3244 3200 3201 2
  3245 3202 3209 1
  3246 3202 3203 1
  3247 3203 3211 1
  3248 3203 3204 1
  3249 3204 3205 1
  3250 3205 3212 1
  3251 3205 3213 1
  3252 3205 3214 1
  3253 3206 3198 1
  3254 3208 3202 1
  3255 3210 3203 1
  3256 3198 3183 am
  3257 3215 3216 1
  3258 3216 3224 1
  3259 3216 3219 1
  3260 3216 3217 1
  3261 3217 3218 2
  3262 3219 3226 1
  3263 3219 3220 1
  3264 3220 3222 2
  3265 3220 3221 am
  3266 3221 3227 1
  3267 3221 3228 1
  3268 3223 3215 1
  3269 3225 3219 1
  3270 3200 3215 am
  3271 3229 3230 1
  3272 3230 3231 1
  3273 3230 3241 1
  3274 3230 3233 1
  3275 3231 3232 2
  3276 3233 3243 1
  3277 3233 3234 1
  3278 3234 3245 1
  3279 3234 3235 1
  3280 3235 3247 1
  3281 3235 3236 1
  3282 3236 3248 1
  3283 3236 3237 2
  3284 3237 3238 2
  3285 3237 3239 2
  3286 3238 3249 1
  3287 3238 3250 1
  3288 3239 3252 1
  3289 3239 3251 1
  3290 3240 3229 1
  3291 3242 3233 1
  3292 3244 3234 1
  3293 3246 3235 1
  3294 3217 3229 am
  3295 3253 3254 1
  3296 3254 3263 1
  3297 3254 3257 1
  3298 3254 3255 1
  3299 3255 3256 2
  3300 3257 3265 1
  3301 3257 3258 1
  3302 3258 3267 1
  3303 3258 3259 1
  3304 3259 3260 2
  3305 3259 3261 2
  3306 3262 3253 1
  3307 3264 3257 1
  3308 3266 3258 1
  3309 3231 3253 am
  3310 3268 3269 1
  3311 3269 3270 1
  3312 3269 3280 1
  3313 3269 3272 1
  3314 3270 3271 2
  3315 3272 3282 1
  3316 3272 3273 1
  3317 3273 3284 1
  3318 3273 3274 1
  3319 3274 3286 1
  3320 3274 3275 1
  3321 3275 3287 1
  3322 3275 3276 2
  3323 3276 3277 2
  3324 3276 3278 2
  3325 3277 3288 1
  3326 3277 3289 1
  3327 3278 3291 1
  3328 3278 3290 1
  3329 3279 3268 1
  3330 3281 3272 1
  3331 3283 3273 1
  3332 3285 3274 1
  3333 3255 3268 am
  3334 3292 3293 1
  3335 3293 3302 1
  3336 3293 3296 1
  3337 3293 3294 1
  3338 3294 3295 2
  3339 3296 3304 1
  3340 3296 3297 1
  3341 3297 3306 1
  3342 3297 3298 1
  3343 3298 3308 1
  3344 3298 3299 1
  3345 3299 3310 1
  3346 3299 3300 1
  3347 3300 3311 1
  3348 3300 3312 1
  3349 3300 3313 1
  3350 3301 3292 1
  3351 3303 3296 1
  3352 3305 3297 1
  3353 3307 3298 1
  3354 3309 3299 1
  3355 3270 3292 am
  3356 3314 3315 1
  3357 3315 3320 1
  3358 3315 3318 1
  3359 3315 3316 1
  3360 3316 3317 2
  3361 3318 3321 1
  3362 3318 3322 1
  3363 3318 3323 1
  3364 3319 3314 1
  3365 3294 3314 am
  3366 3324 3325 1
  3367 3325 3330 1
  3368 3325 3328 1
  3369 3325 3326 1
  3370 3326 3327 2
  3371 3328 3331 1
  3372 3328 3332 1
  3373 3328 3333 1
  3374 3329 3324 1
  3375 3316 3324 am
  3376 3334 3335 1
  3377 3335 3344 1
  3378 3335 3338 1
  3379 3335 3336 1
  3380 3336 3337 2
  3381 3338 3346 1
  3382 3338 3339 1
  3383 3339 3348 1
  3384 3339 3340 1
  3385 3340 3350 1
  3386 3340 3341 1
  3387 3341 3352 1
  3388 3341 3342 1
  3389 3342 3353 1
  3390 3342 3354 1
  3391 3342 3355 1
  3392 3343 3334 1
  3393 3345 3338 1
  3394 3347 3339 1
  3395 3349 3340 1
  3396 3351 3341 1
  3397 3326 3334 am
  3398 3356 3357 1
  3399 3357 3366 1
  3400 3357 3360 1
  3401 3357 3358 1
  3402 3358 3359 2
  3403 3360 3368 1
  3404 3360 3361 1
  3405 3361 3370 1
  3406 3361 3362 1
  3407 3362 3364 2
  3408 3362 3363 am
  3409 3363 3371 1
  3410 3363 3372 1
  3411 3365 3356 1
  3412 3367 3360 1
  3413 3369 3361 1
  3414 3336 3356 am
  3415 3373 3374 1
  3416 3374 3377 1
  3417 3374 3382 1
  3418 3374 3375 1
  3419 3375 3376 2
  3420 3377 3378 1
  3421 3377 3384 1
  3422 3378 3385 1
  3423 3378 3380 1
  3424 3378 3379 1
  3425 3379 3387 1
  3426 3379 3388 1
  3427 3379 3386 1
  3428 3380 3389 1
  3429 3380 3390 1
  3430 3380 3391 1
  3431 3381 3373 1
  3432 3383 3377 1
  3433 3358 3373 am
  3434 3392 3393 1
  3435 3393 3398 1
  3436 3393 3394 1
  3437 3394 3395 2
  3438 3396 3392 1
  3439 3397 3393 1
  3440 3375 3392 am
  3441 3399 3400 1
  3442 3400 3411 1
  3443 3400 3403 1
  3444 3400 3401 1
  3445 3401 3402 2
  3446 3403 3413 1
  3447 3403 3404 1
  3448 3404 3405 ar
  3449 3404 3406 ar
  3450 3405 3414 1
  3451 3405 3407 ar
  3452 3406 3408 ar
  3453 3406 3415 1
  3454 3407 3416 1
  3455 3407 3409 ar
  3456 3408 3409 ar
  3457 3408 3417 1
  3458 3409 3418 1
  3459 3410 3399 1
  3460 3412 3403 1
  3461 3394 3399 am
  3462 3419 3420 1
  3463 3420 3428 1
  3464 3420 3423 1
  3465 3420 3421 1
  3466 3421 3422 2
  3467 3423 3429 1
  3468 3423 3425 1
  3469 3423 3424 1
  3470 3424 3431 1
  3471 3425 3432 1
  3472 3425 3433 1
  3473 3425 3434 1
  3474 3426 3424 1
  3475 3426 3435 1
  3476 3426 3436 1
  3477 3426 3437 1
  3478 3427 3419 1
  3479 3430 3424 1
  3480 3401 3419 am
  3481 3438 3439 1
  3482 3439 3447 1
  3483 3439 3442 1
  3484 3439 3440 1
  3485 3440 3441 2
  3486 3442 3449 1
  3487 3442 3443 1
  3488 3443 3451 1
  3489 3443 3444 1
  3490 3444 3445 1
  3491 3445 3452 1
  3492 3445 3453 1
  3493 3445 3454 1
  3494 3446 3438 1
  3495 3448 3442 1
  3496 3450 3443 1
  3497 3421 3438 am
  3498 3455 3456 1
  3499 3456 3461 1
  3500 3456 3459 1
  3501 3456 3457 1
  3502 3457 3458 2
  3503 3459 3462 1
  3504 3459 3463 1
  3505 3459 3464 1
  3506 3460 3455 1
  3507 3440 3455 am
  3508 3465 3466 1
  3509 3466 3471 1
  3510 3466 3469 1
  3511 3466 3467 1
  3512 3467 3468 2
  3513 3469 3472 1
  3514 3469 3473 1
  3515 3469 3474 1
  3516 3470 3465 1
  3517 3457 3465 am
  3518 3475 3476 1
  3519 3476 3487 1
  3520 3476 3479 1
  3521 3476 3477 1
  3522 3477 3478 2
  3523 3479 3489 1
  3524 3479 3480 1
  3525 3480 3481 ar
  3526 3480 3482 ar
  3527 3481 3490 1
  3528 3481 3483 ar
  3529 3482 3484 ar
  3530 3482 3491 1
  3531 3483 3492 1
  3532 3483 3485 ar
  3533 3484 3485 ar
  3534 3484 3493 1
  3535 3485 3494 1
  3536 3486 3475 1
  3537 3488 3479 1
  3538 3467 3475 am
  3539 3495 3496 1
  3540 3496 3504 1
  3541 3496 3499 1
  3542 3496 3497 1
  3543 3497 3498 2
  3544 3499 3505 1
  3545 3499 3501 1
  3546 3499 3500 1
  3547 3500 3507 1
  3548 3501 3508 1
  3549 3501 3509 1
  3550 3501 3510 1
[truncated: 71,985 more chars]
