# Supplementary material for: The pocketome of G-protein-coupled receptors reveals previously untargeted allosteric sites
Source: Nat Commun. 2022 May 10;13:2567. doi: 10.1038/s41467-022-29609-6 (PMC9091257; doi:10.1038/s41467-022-29609-6)
Supplement: Supplementary file 4 — Supplementary Data 1 [file 41467_2022_29609_MOESM4_ESM.zip › docking_files/3sn6/mols.mol2]

# TRIPOS MOL2 file generated by SEED

@<TRIPOS>MOLECULE
methanamine
 8 7 0 0 0
****
USER_CHARGES
INVALID_CHARGES
Pose:   1 Cluster:   1 Fr_nu: 309701 TotEn:   -66.57
@<TRIPOS>ATOM
      1 C1        -81.8554   -6.5342  -45.3870 C.3    1 LIG       0.04000
      2 N1        -83.0796   -7.2136  -45.8529 N.4    1 LIG      -0.30000
      3 H1        -81.3174   -7.2251  -44.7353 H      1 LIG       0.09000
      4 H2        -81.2599   -6.2789  -46.2656 H      1 LIG       0.09000
      5 H3        -82.1577   -5.6370  -44.8434 H      1 LIG       0.09000
      6 H4        -83.6311   -6.6079  -46.4746 H      1 LIG       0.33000
      7 H5        -83.6838   -7.4791  -45.0639 H      1 LIG       0.33000
      8 H6        -82.8567   -8.0716  -46.3745 H      1 LIG       0.33000
@<TRIPOS>BOND
      1       1       2 1
      2       1       3 1
      3       1       4 1
      4       1       5 1
      5       2       6 1
      6       2       7 1
      7       2       8 1
@<TRIPOS>ALT_TYPE
CGenFF_4.0_ALT_TYPE_SET
CGenFF_4.0 1 CG334 2 NG3P3 3 HGA3 4 HGA3 5 HGA3 6 HGP2 7 HGP2 8 HGP2
@<TRIPOS>MOLECULE
methanamine
 8 7 0 0 0
****
USER_CHARGES
INVALID_CHARGES
Pose:   2 Cluster:   2 Fr_nu: 309436 TotEn:   -65.99
@<TRIPOS>ATOM
      1 C1        -81.8554   -6.5342  -45.3870 C.3    1 LIG       0.04000
      2 N1        -81.6695   -7.9929  -45.2646 N.4    1 LIG      -0.30000
      3 H1        -82.8300   -6.2850  -44.9634 H      1 LIG       0.09000
      4 H2        -81.0505   -6.0472  -44.8333 H      1 LIG       0.09000
      5 H3        -81.8120   -6.2799  -46.4478 H      1 LIG       0.09000
      6 H4        -80.7629   -8.2890  -45.6494 H      1 LIG       0.33000
      7 H5        -82.4030   -8.5074  -45.7699 H      1 LIG       0.33000
      8 H6        -81.7016   -8.2937  -44.2815 H      1 LIG       0.33000
@<TRIPOS>BOND
      1       1       2 1
      2       1       3 1
      3       1       4 1
      4       1       5 1
      5       2       6 1
      6       2       7 1
      7       2       8 1
@<TRIPOS>ALT_TYPE
CGenFF_4.0_ALT_TYPE_SET
CGenFF_4.0 1 CG334 2 NG3P3 3 HGA3 4 HGA3 5 HGA3 6 HGP2 7 HGP2 8 HGP2
@<TRIPOS>MOLECULE
methanamine
 8 7 0 0 0
****
USER_CHARGES
INVALID_CHARGES
Pose:   3 Cluster:   3 Fr_nu: 207825 TotEn:   -60.13
@<TRIPOS>ATOM
      1 C1        -68.4893    3.9559  -46.7811 C.3    1 LIG       0.04000
      2 N1        -67.7358    2.7269  -47.0961 N.4    1 LIG      -0.30000
      3 H1        -68.3086    4.1988  -45.7324 H      1 LIG       0.09000
      4 H2        -68.1242    4.7490  -47.4364 H      1 LIG       0.09000
      5 H3        -69.5471    3.7543  -46.9605 H      1 LIG       0.09000
      6 H4        -67.8679    2.4471  -48.0769 H      1 LIG       0.33000
      7 H5        -68.0388    1.9405  -46.5065 H      1 LIG       0.33000
      8 H6        -66.7267    2.8568  -46.9446 H      1 LIG       0.33000
@<TRIPOS>BOND
      1       1       2 1
      2       1       3 1
      3       1       4 1
      4       1       5 1
      5       2       6 1
      6       2       7 1
      7       2       8 1
@<TRIPOS>ALT_TYPE
CGenFF_4.0_ALT_TYPE_SET
CGenFF_4.0 1 CG334 2 NG3P3 3 HGA3 4 HGA3 5 HGA3 6 HGP2 7 HGP2 8 HGP2
@<TRIPOS>MOLECULE
methanamine
 8 7 0 0 0
****
USER_CHARGES
INVALID_CHARGES
Pose:   4 Cluster:   4 Fr_nu: 205879 TotEn:   -55.51
@<TRIPOS>ATOM
      1 C1        -68.0164    4.9269  -46.0668 C.3    1 LIG       0.04000
      2 N1        -67.7402    3.5357  -46.4736 N.4    1 LIG      -0.30000
      3 H1        -67.5961    5.5870  -46.8278 H      1 LIG       0.09000
      4 H2        -69.0993    5.0463  -45.9980 H      1 LIG       0.09000
      5 H3        -67.5409    5.0922  -45.0981 H      1 LIG       0.09000
      6 H4        -68.1149    2.8640  -45.7908 H      1 LIG       0.33000
      7 H5        -66.7295    3.3630  -46.5549 H      1 LIG       0.33000
      8 H6        -68.1655    3.3203  -47.3851 H      1 LIG       0.33000
@<TRIPOS>BOND
      1       1       2 1
      2       1       3 1
      3       1       4 1
      4       1       5 1
      5       2       6 1
      6       2       7 1
      7       2       8 1
@<TRIPOS>ALT_TYPE
CGenFF_4.0_ALT_TYPE_SET
CGenFF_4.0 1 CG334 2 NG3P3 3 HGA3 4 HGA3 5 HGA3 6 HGP2 7 HGP2 8 HGP2
@<TRIPOS>MOLECULE
methanamine
 8 7 0 0 0
****
USER_CHARGES
INVALID_CHARGES
Pose:   5 Cluster:   5 Fr_nu: 591144 TotEn:   -53.18
@<TRIPOS>ATOM
      1 C1        -70.0191    2.8110  -47.2080 C.3    1 LIG       0.04000
      2 N1        -68.5792    2.6940  -47.5081 N.4    1 LIG      -0.30000
      3 H1        -70.2559    3.8726  -47.1160 H      1 LIG       0.09000
      4 H2        -70.5705    2.3558  -48.0329 H      1 LIG       0.09000
      5 H3        -70.2089    2.2842  -46.2709 H      1 LIG       0.09000
      6 H4        -68.2954    1.7104  -47.6064 H      1 LIG       0.33000
      7 H5        -68.0062    3.1081  -46.7609 H      1 LIG       0.33000
      8 H6        -68.3388    3.1747  -48.3851 H      1 LIG       0.33000
@<TRIPOS>BOND
      1       1       2 1
      2       1       3 1
      3       1       4 1
      4       1       5 1
      5       2       6 1
      6       2       7 1
      7       2       8 1
@<TRIPOS>ALT_TYPE
CGenFF_4.0_ALT_TYPE_SET
CGenFF_4.0 1 CG334 2 NG3P3 3 HGA3 4 HGA3 5 HGA3 6 HGP2 7 HGP2 8 HGP2
@<TRIPOS>MOLECULE
methanol
 6 5 0 0 0
****
USER_CHARGES
INVALID_CHARGES
Pose:   1 Cluster:   1 Fr_nu: 351081 TotEn:   -13.97
@<TRIPOS>ATOM
      1 C1        -82.3384   -7.3320  -45.2473 C.3    1 LIG      -0.04000
      2 O1        -83.2485   -7.3320  -46.3318 O.3    1 LIG      -0.65000
      3 H1        -82.1725   -6.3059  -44.9099 H      1 LIG       0.09000
      4 H2        -81.3931   -7.7801  -45.5637 H      1 LIG       0.09000
      5 H3        -82.7614   -7.9185  -44.4283 H      1 LIG       0.09000
      6 H4        -83.3699   -8.2581  -46.6027 H      1 LIG       0.42000
@<TRIPOS>BOND
      1       1       2 1
      2       1       3 1
      3       1       4 1
      4       1       5 1
      5       2       6 1
@<TRIPOS>ALT_TYPE
CGenFF_4.0_ALT_TYPE_SET
CGenFF_4.0 1 CG331 2 OG311 3 HGA3 4 HGA3 5 HGA3 6 HGP1
@<TRIPOS>MOLECULE
methanol
 6 5 0 0 0
****
USER_CHARGES
INVALID_CHARGES
Pose:   2 Cluster:   2 Fr_nu: 9089265 TotEn:   -13.80
@<TRIPOS>ATOM
      1 C1        -60.2010    8.6482  -23.2026 C.3    1 LIG      -0.04000
      2 O1        -60.1701    7.5025  -22.3715 O.3    1 LIG      -0.65000
      3 H1        -59.4041    8.5806  -23.9473 H      1 LIG       0.09000
      4 H2        -60.0691    9.5456  -22.5928 H      1 LIG       0.09000
      5 H3        -61.1676    8.6934  -23.7098 H      1 LIG       0.09000
      6 H4        -60.8902    7.5991  -21.7251 H      1 LIG       0.42000
@<TRIPOS>BOND
      1       1       2 1
      2       1       3 1
      3       1       4 1
      4       1       5 1
      5       2       6 1
@<TRIPOS>ALT_TYPE
CGenFF_4.0_ALT_TYPE_SET
CGenFF_4.0 1 CG331 2 OG311 3 HGA3 4 HGA3 5 HGA3 6 HGP1
@<TRIPOS>MOLECULE
methanol
 6 5 0 0 0
****
USER_CHARGES
INVALID_CHARGES
Pose:   3 Cluster:   3 Fr_nu: 331291 TotEn:   -13.68
@<TRIPOS>ATOM
      1 C1        -74.8485  -13.9022  -43.0573 C.3    1 LIG      -0.04000
      2 O1        -73.7504  -14.7841  -43.2015 O.3    1 LIG      -0.65000
      3 H1        -74.4856  -12.8728  -43.0045 H      1 LIG       0.09000
      4 H2        -75.4008  -14.1522  -42.1479 H      1 LIG       0.09000
      5 H3        -75.5070  -14.0100  -43.9224 H      1 LIG       0.09000
      6 H4        -74.1120  -15.6858  -43.2446 H      1 LIG       0.42000
@<TRIPOS>BOND
      1       1       2 1
      2       1       3 1
      3       1       4 1
      4       1       5 1
      5       2       6 1
@<TRIPOS>ALT_TYPE
CGenFF_4.0_ALT_TYPE_SET
CGenFF_4.0 1 CG331 2 OG311 3 HGA3 4 HGA3 5 HGA3 6 HGP1
@<TRIPOS>MOLECULE
methanol
 6 5 0 0 0
****
USER_CHARGES
INVALID_CHARGES
Pose:   4 Cluster:   4 Fr_nu: 789249 TotEn:   -13.24
@<TRIPOS>ATOM
      1 C1        -73.2445  -22.0703  -42.6716 C.3    1 LIG      -0.04000
      2 O1        -73.3792  -22.6422  -41.3834 O.3    1 LIG      -0.65000
      3 H1        -74.0303  -21.3266  -42.8249 H      1 LIG       0.09000
      4 H2        -73.3178  -22.8549  -43.4290 H      1 LIG       0.09000
      5 H3        -72.2681  -21.5857  -42.7451 H      1 LIG       0.09000
      6 H4        -72.6658  -23.2957  -41.2851 H      1 LIG       0.42000
@<TRIPOS>BOND
      1       1       2 1
      2       1       3 1
      3       1       4 1
      4       1       5 1
      5       2       6 1
@<TRIPOS>ALT_TYPE
CGenFF_4.0_ALT_TYPE_SET
CGenFF_4.0 1 CG331 2 OG311 3 HGA3 4 HGA3 5 HGA3 6 HGP1
@<TRIPOS>MOLECULE
methanol
 6 5 0 0 0
****
USER_CHARGES
INVALID_CHARGES
Pose:   5 Cluster:   5 Fr_nu: 164808 TotEn:   -12.90
@<TRIPOS>ATOM
      1 C1        -78.9739  -24.3020  -52.7204 C.3    1 LIG      -0.04000
      2 O1        -78.3228  -23.2565  -53.4185 O.3    1 LIG      -0.65000
      3 H1        -79.8540  -24.6238  -53.2827 H      1 LIG       0.09000
      4 H2        -79.2705  -23.9500  -51.7291 H      1 LIG       0.09000
      5 H3        -78.2842  -25.1427  -52.6152 H      1 LIG       0.09000
      6 H4        -77.5487  -22.9985  -52.8893 H      1 LIG       0.42000
@<TRIPOS>BOND
      1       1       2 1
      2       1       3 1
      3       1       4 1
      4       1       5 1
      5       2       6 1
@<TRIPOS>ALT_TYPE
CGenFF_4.0_ALT_TYPE_SET
CGenFF_4.0 1 CG331 2 OG311 3 HGA3 4 HGA3 5 HGA3 6 HGP1
@<TRIPOS>MOLECULE
methanol
 6 5 0 0 0
****
USER_CHARGES
INVALID_CHARGES
Pose:   6 Cluster:   6 Fr_nu: 8655975 TotEn:   -12.72
@<TRIPOS>ATOM
      1 C1        -52.2863  -20.6029  -32.8336 C.3    1 LIG      -0.04000
      2 O1        -52.4062  -19.4606  -32.0058 O.3    1 LIG      -0.65000
      3 H1        -51.3896  -21.1624  -32.5560 H      1 LIG       0.09000
      4 H2        -52.2250  -20.2913  -33.8794 H      1 LIG       0.09000
      5 H3        -53.1657  -21.2362  -32.6950 H      1 LIG       0.09000
      6 H4        -53.2117  -18.9909  -32.2821 H      1 LIG       0.42000
@<TRIPOS>BOND
      1       1       2 1
      2       1       3 1
      3       1       4 1
      4       1       5 1
      5       2       6 1
@<TRIPOS>ALT_TYPE
CGenFF_4.0_ALT_TYPE_SET
CGenFF_4.0 1 CG331 2 OG311 3 HGA3 4 HGA3 5 HGA3 6 HGP1
@<TRIPOS>MOLECULE
methanol
 6 5 0 0 0
****
USER_CHARGES
INVALID_CHARGES
Pose:   7 Cluster:   7 Fr_nu: 4879927 TotEn:   -12.62
@<TRIPOS>ATOM
      1 C1        -83.5927   -1.1234  -45.9633 C.3    1 LIG      -0.04000
      2 O1        -83.0381   -1.1162  -47.2659 O.3    1 LIG      -0.65000
      3 H1        -84.3113   -0.3057  -45.8679 H      1 LIG       0.09000
      4 H2        -82.7944   -1.0088  -45.2257 H      1 LIG       0.09000
      5 H3        -84.1035   -2.0752  -45.7997 H      1 LIG       0.09000
      6 H4        -82.4066   -1.8544  -47.3114 H      1 LIG       0.42000
@<TRIPOS>BOND
      1       1       2 1
      2       1       3 1
      3       1       4 1
      4       1       5 1
      5       2       6 1
@<TRIPOS>ALT_TYPE
CGenFF_4.0_ALT_TYPE_SET
CGenFF_4.0 1 CG331 2 OG311 3 HGA3 4 HGA3 5 HGA3 6 HGP1
@<TRIPOS>MOLECULE
methanol
 6 5 0 0 0
****
USER_CHARGES
INVALID_CHARGES
Pose:   8 Cluster:   8 Fr_nu: 9075522 TotEn:   -12.60
@<TRIPOS>ATOM
      1 C1        -46.6361   -9.5302  -35.8736 C.3    1 LIG      -0.04000
      2 O1        -48.0244   -9.5920  -35.6025 O.3    1 LIG      -0.65000
      3 H1        -46.0955   -9.2857  -34.9559 H      1 LIG       0.09000
      4 H2        -46.4461   -8.7693  -36.6348 H      1 LIG       0.09000
      5 H3        -46.3023  -10.5030  -36.2422 H      1 LIG       0.09000
      6 H4        -48.4692   -9.8107  -36.4392 H      1 LIG       0.42000
@<TRIPOS>BOND
      1       1       2 1
      2       1       3 1
      3       1       4 1
      4       1       5 1
      5       2       6 1
@<TRIPOS>ALT_TYPE
CGenFF_4.0_ALT_TYPE_SET
CGenFF_4.0 1 CG331 2 OG311 3 HGA3 4 HGA3 5 HGA3 6 HGP1
@<TRIPOS>MOLECULE
methanol
 6 5 0 0 0
****
USER_CHARGES
INVALID_CHARGES
Pose:   9 Cluster:   9 Fr_nu: 184838 TotEn:   -12.56
@<TRIPOS>ATOM
      1 C1        -60.0078  -11.8048  -29.2038 C.3    1 LIG      -0.04000
      2 O1        -61.0762  -11.8910  -30.1288 O.3    1 LIG      -0.65000
      3 H1        -59.8904  -10.7687  -28.8771 H      1 LIG       0.09000
      4 H2        -59.0867  -12.1557  -29.6760 H      1 LIG       0.09000
      5 H3        -60.2344  -12.4336  -28.3395 H      1 LIG       0.09000
      6 H4        -61.1489  -12.8235  -30.3951 H      1 LIG       0.42000
@<TRIPOS>BOND
      1       1       2 1
      2       1       3 1
      3       1       4 1
      4       1       5 1
      5       2       6 1
@<TRIPOS>ALT_TYPE
CGenFF_4.0_ALT_TYPE_SET
CGenFF_4.0 1 CG331 2 OG311 3 HGA3 4 HGA3 5 HGA3 6 HGP1
@<TRIPOS>MOLECULE
methanol
 6 5 0 0 0
****
USER_CHARGES
INVALID_CHARGES
Pose:  10 Cluster:  10 Fr_nu: 1181033 TotEn:   -12.34
@<TRIPOS>ATOM
      1 C1        -51.1596    1.5546  -33.1884 C.3    1 LIG      -0.04000
      2 O1        -52.0813    2.5937  -32.9142 O.3    1 LIG      -0.65000
      3 H1        -50.2545    1.9769  -33.6318 H      1 LIG       0.09000
      4 H2        -51.6133    0.8357  -33.8754 H      1 LIG       0.09000
      5 H3        -50.9036    1.0506  -32.2535 H      1 LIG       0.09000
      6 H4        -52.8696    2.1802  -32.5227 H      1 LIG       0.42000
@<TRIPOS>BOND
      1       1       2 1
      2       1       3 1
      3       1       4 1
      4       1       5 1
      5       2       6 1
@<TRIPOS>ALT_TYPE
CGenFF_4.0_ALT_TYPE_SET
CGenFF_4.0 1 CG331 2 OG311 3 HGA3 4 HGA3 5 HGA3 6 HGP1
@<TRIPOS>MOLECULE
methanol
 6 5 0 0 0
****
USER_CHARGES
INVALID_CHARGES
Pose:  11 Cluster:  11 Fr_nu: 307463 TotEn:   -12.18
@<TRIPOS>ATOM
      1 C1        -72.3200  -23.9320  -40.4641 C.3    1 LIG      -0.04000
      2 O1        -72.7750  -22.6160  -40.7200 O.3    1 LIG      -0.65000
      3 H1        -72.9916  -24.4187  -39.7526 H      1 LIG       0.09000
      4 H2        -71.3060  -23.8954  -40.0576 H      1 LIG       0.09000
      5 H3        -72.3150  -24.4948  -41.4005 H      1 LIG       0.09000
      6 H4        -72.1546  -22.2176  -41.3541 H      1 LIG       0.42000
@<TRIPOS>BOND
      1       1       2 1
      2       1       3 1
      3       1       4 1
      4       1       5 1
      5       2       6 1
@<TRIPOS>ALT_TYPE
CGenFF_4.0_ALT_TYPE_SET
CGenFF_4.0 1 CG331 2 OG311 3 HGA3 4 HGA3 5 HGA3 6 HGP1
@<TRIPOS>MOLECULE
methanol
 6 5 0 0 0
****
USER_CHARGES
INVALID_CHARGES
Pose:  12 Cluster:  12 Fr_nu: 2219963 TotEn:   -11.98
@<TRIPOS>ATOM
      1 C1        -46.5365  -11.0579  -44.4463 C.3    1 LIG      -0.04000
      2 O1        -45.8698  -10.8884  -43.2089 O.3    1 LIG      -0.65000
      3 H1        -47.3200  -11.8120  -44.3386 H      1 LIG       0.09000
      4 H2        -45.8181  -11.3698  -45.2086 H      1 LIG       0.09000
      5 H3        -46.9871  -10.1070  -44.7404 H      1 LIG       0.09000
      6 H4        -45.1833  -10.2131  -43.3445 H      1 LIG       0.42000
@<TRIPOS>BOND
      1       1       2 1
      2       1       3 1
      3       1       4 1
      4       1       5 1
      5       2       6 1
@<TRIPOS>ALT_TYPE
CGenFF_4.0_ALT_TYPE_SET
CGenFF_4.0 1 CG331 2 OG311 3 HGA3 4 HGA3 5 HGA3 6 HGP1
@<TRIPOS>MOLECULE
methanol
 6 5 0 0 0
****
USER_CHARGES
INVALID_CHARGES
Pose:  13 Cluster:  13 Fr_nu: 410498 TotEn:   -11.87
@<TRIPOS>ATOM
      1 C1        -70.3939   -5.7443  -46.3689 C.3    1 LIG      -0.04000
      2 O1        -70.1539   -6.8296  -45.4920 O.3    1 LIG      -0.65000
      3 H1        -71.4137   -5.8067  -46.7566 H      1 LIG       0.09000
      4 H2        -69.6769   -5.7752  -47.1932 H      1 LIG       0.09000
      5 H3        -70.2727   -4.8087  -45.8179 H      1 LIG       0.09000
      6 H4        -69.2409   -6.7396  -45.1694 H      1 LIG       0.42000
@<TRIPOS>BOND
      1       1       2 1
      2       1       3 1
      3       1       4 1
      4       1       5 1
      5       2       6 1
@<TRIPOS>ALT_TYPE
CGenFF_4.0_ALT_TYPE_SET
CGenFF_4.0 1 CG331 2 OG311 3 HGA3 4 HGA3 5 HGA3 6 HGP1
@<TRIPOS>MOLECULE
methanol
 6 5 0 0 0
****
USER_CHARGES
INVALID_CHARGES
Pose:  14 Cluster:  14 Fr_nu: 1557826 TotEn:   -11.82
@<TRIPOS>ATOM
      1 C1        -52.0339    2.4210  -33.7105 C.3    1 LIG      -0.04000
      2 O1        -50.6538    2.6863  -33.5383 O.3    1 LIG      -0.65000
      3 H1        -52.5619    3.3548  -33.9190 H      1 LIG       0.09000
      4 H2        -52.4329    1.9591  -32.8039 H      1 LIG       0.09000
      5 H3        -52.1620    1.7368  -34.5525 H      1 LIG       0.09000
      6 H4        -50.2202    1.8353  -33.3554 H      1 LIG       0.42000
@<TRIPOS>BOND
      1       1       2 1
      2       1       3 1
      3       1       4 1
      4       1       5 1
      5       2       6 1
@<TRIPOS>ALT_TYPE
CGenFF_4.0_ALT_TYPE_SET
CGenFF_4.0 1 CG331 2 OG311 3 HGA3 4 HGA3 5 HGA3 6 HGP1
@<TRIPOS>MOLECULE
methanol
 6 5 0 0 0
****
USER_CHARGES
INVALID_CHARGES
Pose:  15 Cluster:  15 Fr_nu: 795506 TotEn:   -11.73
@<TRIPOS>ATOM
      1 C1        -72.6882  -22.6160  -41.9715 C.3    1 LIG      -0.04000
      2 O1        -72.8091  -23.5618  -40.9250 O.3    1 LIG      -0.65000
      3 H1        -73.1004  -21.6575  -41.6468 H      1 LIG       0.09000
      4 H2        -73.2253  -22.9758  -42.8528 H      1 LIG       0.09000
      5 H3        -71.6311  -22.4909  -42.2173 H      1 LIG       0.09000
      6 H4        -72.4334  -24.3976  -41.2507 H      1 LIG       0.42000
@<TRIPOS>BOND
      1       1       2 1
      2       1       3 1
      3       1       4 1
      4       1       5 1
      5       2       6 1
@<TRIPOS>ALT_TYPE
CGenFF_4.0_ALT_TYPE_SET
CGenFF_4.0 1 CG331 2 OG311 3 HGA3 4 HGA3 5 HGA3 6 HGP1
@<TRIPOS>MOLECULE
methanol
 6 5 0 0 0
****
USER_CHARGES
INVALID_CHARGES
Pose:  16 Cluster:  16 Fr_nu: 165193 TotEn:   -11.44
@<TRIPOS>ATOM
      1 C1        -79.3739  -21.4666  -51.4405 C.3    1 LIG      -0.04000
      2 O1        -78.7104  -21.8703  -52.6243 O.3    1 LIG      -0.65000
      3 H1        -80.4062  -21.1953  -51.6750 H      1 LIG       0.09000
      4 H2        -78.8519  -20.6121  -51.0025 H      1 LIG       0.09000
      5 H3        -79.3701  -22.2966  -50.7302 H      1 LIG       0.09000
      6 H4        -77.7993  -22.1025  -52.3759 H      1 LIG       0.42000
@<TRIPOS>BOND
      1       1       2 1
      2       1       3 1
      3       1       4 1
      4       1       5 1
      5       2       6 1
@<TRIPOS>ALT_TYPE
CGenFF_4.0_ALT_TYPE_SET
CGenFF_4.0 1 CG331 2 OG311 3 HGA3 4 HGA3 5 HGA3 6 HGP1
@<TRIPOS>MOLECULE
methanol
 6 5 0 0 0
****
USER_CHARGES
INVALID_CHARGES
Pose:  17 Cluster:  17 Fr_nu: 329724 TotEn:   -11.37
@<TRIPOS>ATOM
      1 C1        -82.8658   -6.1156  -45.2340 C.3    1 LIG      -0.04000
      2 O1        -82.3087   -7.0558  -46.1340 O.3    1 LIG      -0.65000
      3 H1        -82.3959   -5.1409  -45.3870 H      1 LIG       0.09000
      4 H2        -82.7039   -6.4528  -44.2070 H      1 LIG       0.09000
      5 H3        -83.9386   -6.0342  -45.4239 H      1 LIG       0.09000
      6 H4        -82.7500   -7.9063  -45.9679 H      1 LIG       0.42000
@<TRIPOS>BOND
      1       1       2 1
      2       1       3 1
      3       1       4 1
      4       1       5 1
      5       2       6 1
@<TRIPOS>ALT_TYPE
CGenFF_4.0_ALT_TYPE_SET
CGenFF_4.0 1 CG331 2 OG311 3 HGA3 4 HGA3 5 HGA3 6 HGP1
@<TRIPOS>MOLECULE
methanol
 6 5 0 0 0
****
USER_CHARGES
INVALID_CHARGES
Pose:  18 Cluster:  18 Fr_nu: 371879 TotEn:   -11.31
@<TRIPOS>ATOM
      1 C1        -72.6940  -22.6440  -42.4191 C.3    1 LIG      -0.04000
      2 O1        -73.7726  -21.7310  -42.5069 O.3    1 LIG      -0.65000
      3 H1        -72.9673  -23.4694  -41.7572 H      1 LIG       0.09000
      4 H2        -71.8107  -22.1297  -42.0320 H      1 LIG       0.09000
      5 H3        -72.4777  -23.0355  -43.4159 H      1 LIG       0.09000
      6 H4        -73.4923  -21.0143  -43.1014 H      1 LIG       0.42000
@<TRIPOS>BOND
      1       1       2 1
      2       1       3 1
      3       1       4 1
      4       1       5 1
      5       2       6 1
@<TRIPOS>ALT_TYPE
CGenFF_4.0_ALT_TYPE_SET
CGenFF_4.0 1 CG331 2 OG311 3 HGA3 4 HGA3 5 HGA3 6 HGP1
@<TRIPOS>MOLECULE
methanol
 6 5 0 0 0
****
USER_CHARGES
INVALID_CHARGES
Pose:  19 Cluster:  19 Fr_nu: 419839 TotEn:   -11.20
@<TRIPOS>ATOM
      1 C1        -78.0894  -22.8490  -33.3549 C.3    1 LIG      -0.04000
      2 O1        -77.9452  -21.5131  -32.9088 O.3    1 LIG      -0.65000
      3 H1        -79.0880  -23.2131  -33.1008 H      1 LIG       0.09000
      4 H2        -77.3300  -23.4763  -32.8813 H      1 LIG       0.09000
      5 H3        -77.9586  -22.8778  -34.4392 H      1 LIG       0.09000
      6 H4        -77.0484  -21.2261  -33.1519 H      1 LIG       0.42000
@<TRIPOS>BOND
      1       1       2 1
      2       1       3 1
      3       1       4 1
      4       1       5 1
      5       2       6 1
@<TRIPOS>ALT_TYPE
CGenFF_4.0_ALT_TYPE_SET
CGenFF_4.0 1 CG331 2 OG311 3 HGA3 4 HGA3 5 HGA3 6 HGP1
@<TRIPOS>MOLECULE
methanol
 6 5 0 0 0
****
USER_CHARGES
INVALID_CHARGES
Pose:  20 Cluster:  20 Fr_nu: 303765 TotEn:   -11.04
@<TRIPOS>ATOM
      1 C1        -60.5328   -0.6541  -24.7569 C.3    1 LIG      -0.04000
      2 O1        -59.4066    0.1059  -25.1550 O.3    1 LIG      -0.65000
      3 H1        -60.2469   -1.7037  -24.6532 H      1 LIG       0.09000
      4 H2        -61.3242   -0.5532  -25.5040 H      1 LIG       0.09000
      5 H3        -60.8922   -0.2800  -23.7954 H      1 LIG       0.09000
      6 H4        -59.6997    1.0296  -25.2364 H      1 LIG       0.42000
@<TRIPOS>BOND
      1       1       2 1
      2       1       3 1
      3       1       4 1
      4       1       5 1
      5       2       6 1
@<TRIPOS>ALT_TYPE
CGenFF_4.0_ALT_TYPE_SET
CGenFF_4.0 1 CG331 2 OG311 3 HGA3 4 HGA3 5 HGA3 6 HGP1
@<TRIPOS>MOLECULE
methanol
 6 5 0 0 0
****
USER_CHARGES
INVALID_CHARGES
Pose:  21 Cluster:  21 Fr_nu: 9056127 TotEn:   -10.94
@<TRIPOS>ATOM
      1 C1        -40.6868   -2.3073  -45.9628 C.3    1 LIG      -0.04000
      2 O1        -40.9143   -1.2964  -44.9981 O.3    1 LIG      -0.65000
      3 H1        -39.8720   -2.9543  -45.6285 H      1 LIG       0.09000
      4 H2        -40.4312   -1.8473  -46.9207 H      1 LIG       0.09000
      5 H3        -41.5968   -2.9009  -46.0772 H      1 LIG       0.09000
      6 H4        -41.6425   -0.7438  -45.3299 H      1 LIG       0.42000
@<TRIPOS>BOND
      1       1       2 1
      2       1       3 1
      3       1       4 1
      4       1       5 1
      5       2       6 1
@<TRIPOS>ALT_TYPE
CGenFF_4.0_ALT_TYPE_SET
CGenFF_4.0 1 CG331 2 OG311 3 HGA3 4 HGA3 5 HGA3 6 HGP1
@<TRIPOS>MOLECULE
methanol
 6 5 0 0 0
****
USER_CHARGES
INVALID_CHARGES
Pose:  22 Cluster:  22 Fr_nu: 2982593 TotEn:   -10.71
@<TRIPOS>ATOM
      1 C1        -72.1593  -23.1959  -40.8289 C.3    1 LIG      -0.04000
      2 O1        -72.7269  -24.0760  -39.8761 O.3    1 LIG      -0.65000
      3 H1        -72.4583  -22.1697  -40.6017 H      1 LIG       0.09000
      4 H2        -72.4995  -23.4727  -41.8300 H      1 LIG       0.09000
      5 H3        -71.0706  -23.2748  -40.7814 H      1 LIG       0.09000
      6 H4        -72.4394  -24.9749  -40.1108 H      1 LIG       0.42000
@<TRIPOS>BOND
      1       1       2 1
      2       1       3 1
      3       1       4 1
      4       1       5 1
      5       2       6 1
@<TRIPOS>ALT_TYPE
CGenFF_4.0_ALT_TYPE_SET
CGenFF_4.0 1 CG331 2 OG311 3 HGA3 4 HGA3 5 HGA3 6 HGP1
@<TRIPOS>MOLECULE
methanol
 6 5 0 0 0
****
USER_CHARGES
INVALID_CHARGES
Pose:  23 Cluster:  23 Fr_nu: 351533 TotEn:   -10.63
@<TRIPOS>ATOM
      1 C1        -82.3384   -7.3320  -45.2473 C.3    1 LIG      -0.04000
      2 O1        -81.3279   -6.3799  -45.5241 O.3    1 LIG      -0.65000
      3 H1        -83.0563   -7.3525  -46.0710 H      1 LIG       0.09000
      4 H2        -82.8445   -7.0671  -44.3154 H      1 LIG       0.09000
      5 H3        -81.8791   -8.3177  -45.1427 H      1 LIG       0.09000
      6 H4        -80.7114   -6.3909  -44.7721 H      1 LIG       0.42000
@<TRIPOS>BOND
      1       1       2 1
      2       1       3 1
      3       1       4 1
      4       1       5 1
      5       2       6 1
@<TRIPOS>ALT_TYPE
CGenFF_4.0_ALT_TYPE_SET
CGenFF_4.0 1 CG331 2 OG311 3 HGA3 4 HGA3 5 HGA3 6 HGP1
@<TRIPOS>MOLECULE
methanol
 6 5 0 0 0
****
USER_CHARGES
INVALID_CHARGES
Pose:  24 Cluster:  24 Fr_nu: 329374 TotEn:   -10.59
@<TRIPOS>ATOM
      1 C1        -82.0872   -6.6941  -45.1338 C.3    1 LIG      -0.04000
      2 O1        -82.6964   -5.4414  -45.3870 O.3    1 LIG      -0.65000
      3 H1        -82.5932   -7.4700  -45.7137 H      1 LIG       0.09000
      4 H2        -82.1507   -6.9222  -44.0668 H      1 LIG       0.09000
      5 H3        -81.0374   -6.6457  -45.4323 H      1 LIG       0.09000
      6 H4        -82.2210   -4.7801  -44.8557 H      1 LIG       0.42000
@<TRIPOS>BOND
      1       1       2 1
      2       1       3 1
      3       1       4 1
      4       1       5 1
      5       2       6 1
@<TRIPOS>ALT_TYPE
CGenFF_4.0_ALT_TYPE_SET
CGenFF_4.0 1 CG331 2 OG311 3 HGA3 4 HGA3 5 HGA3 6 HGP1
@<TRIPOS>MOLECULE
methanol
 6 5 0 0 0
****
USER_CHARGES
INVALID_CHARGES
Pose:  25 Cluster:  25 Fr_nu: 4866001 TotEn:   -10.58
@<TRIPOS>ATOM
      1 C1        -79.1287  -13.3674  -45.0161 C.3    1 LIG      -0.04000
      2 O1        -80.3388  -12.6979  -44.7128 O.3    1 LIG      -0.65000
      3 H1        -78.5739  -13.5547  -44.0935 H      1 LIG       0.09000
      4 H2        -78.5314  -12.7529  -45.6945 H      1 LIG       0.09000
      5 H3        -79.3606  -14.3196  -45.4989 H      1 LIG       0.09000
      6 H4        -80.8019  -12.5495  -45.5550 H      1 LIG       0.42000
@<TRIPOS>BOND
      1       1       2 1
      2       1       3 1
      3       1       4 1
      4       1       5 1
      5       2       6 1
@<TRIPOS>ALT_TYPE
CGenFF_4.0_ALT_TYPE_SET
CGenFF_4.0 1 CG331 2 OG311 3 HGA3 4 HGA3 5 HGA3 6 HGP1
@<TRIPOS>MOLECULE
methanol
 6 5 0 0 0
****
USER_CHARGES
INVALID_CHARGES
Pose:  26 Cluster:  26 Fr_nu: 405823 TotEn:   -10.48
@<TRIPOS>ATOM
      1 C1        -82.3984   -7.2370  -45.4636 C.3    1 LIG      -0.04000
      2 O1        -81.8508   -8.4681  -45.0290 O.3    1 LIG      -0.65000
      3 H1        -81.8102   -6.4114  -45.0555 H      1 LIG       0.09000
      4 H2        -83.4358   -7.1599  -45.1283 H      1 LIG       0.09000
      5 H3        -82.3666   -7.1994  -46.5550 H      1 LIG       0.09000
      6 H4        -82.3988   -9.1750  -45.4107 H      1 LIG       0.42000
@<TRIPOS>BOND
      1       1       2 1
      2       1       3 1
      3       1       4 1
      4       1       5 1
      5       2       6 1
@<TRIPOS>ALT_TYPE
CGenFF_4.0_ALT_TYPE_SET
CGenFF_4.0 1 CG331 2 OG311 3 HGA3 4 HGA3 5 HGA3 6 HGP1
@<TRIPOS>MOLECULE
methanol
 6 5 0 0 0
****
USER_CHARGES
INVALID_CHARGES
Pose:  27 Cluster:  27 Fr_nu: 353287 TotEn:   -10.23
@<TRIPOS>ATOM
      1 C1        -82.3633   -6.4846  -45.1974 C.3    1 LIG      -0.04000
      2 O1        -83.7455   -6.4972  -44.8913 O.3    1 LIG      -0.65000
      3 H1        -81.9178   -5.5543  -44.8364 H      1 LIG       0.09000
      4 H2        -82.2278   -6.5704  -46.2785 H      1 LIG       0.09000
      5 H3        -81.8821   -7.3320  -44.7034 H      1 LIG       0.09000
      6 H4        -84.1046   -7.3365  -45.2267 H      1 LIG       0.42000
@<TRIPOS>BOND
      1       1       2 1
      2       1       3 1
      3       1       4 1
      4       1       5 1
      5       2       6 1
@<TRIPOS>ALT_TYPE
CGenFF_4.0_ALT_TYPE_SET
CGenFF_4.0 1 CG331 2 OG311 3 HGA3 4 HGA3 5 HGA3 6 HGP1
@<TRIPOS>MOLECULE
methanol
 6 5 0 0 0
****
USER_CHARGES
INVALID_CHARGES
Pose:  28 Cluster:  28 Fr_nu: 9082861 TotEn:    -9.48
@<TRIPOS>ATOM
      1 C1        -39.5055   -0.2274  -45.4562 C.3    1 LIG      -0.04000
      2 O1        -40.0103   -1.4646  -44.9882 O.3    1 LIG      -0.65000
      3 H1        -38.7838    0.1680  -44.7371 H      1 LIG       0.09000
      4 H2        -40.3302    0.4780  -45.5861 H      1 LIG       0.09000
      5 H3        -39.0097   -0.3862  -46.4167 H      1 LIG       0.09000
      6 H4        -40.6460   -1.7829  -45.6517 H      1 LIG       0.42000
@<TRIPOS>BOND
      1       1       2 1
      2       1       3 1
      3       1       4 1
      4       1       5 1
      5       2       6 1
@<TRIPOS>ALT_TYPE
CGenFF_4.0_ALT_TYPE_SET
CGenFF_4.0 1 CG331 2 OG311 3 HGA3 4 HGA3 5 HGA3 6 HGP1
@<TRIPOS>MOLECULE
methanol
 6 5 0 0 0
****
USER_CHARGES
INVALID_CHARGES
Pose:  29 Cluster:  29 Fr_nu: 6630986 TotEn:    -9.22
@<TRIPOS>ATOM
      1 C1        -51.3686    2.7055  -33.7134 C.3    1 LIG      -0.04000
      2 O1        -51.5143    1.5460  -32.9142 O.3    1 LIG      -0.65000
      3 H1        -51.9334    3.5287  -33.2689 H      1 LIG       0.09000
      4 H2        -51.7348    2.5017  -34.7229 H      1 LIG       0.09000
      5 H3        -50.3109    2.9752  -33.7591 H      1 LIG       0.09000
      6 H4        -51.0002    0.8390  -33.3403 H      1 LIG       0.42000
@<TRIPOS>BOND
      1       1       2 1
      2       1       3 1
      3       1       4 1
      4       1       5 1
      5       2       6 1
@<TRIPOS>ALT_TYPE
CGenFF_4.0_ALT_TYPE_SET
CGenFF_4.0 1 CG331 2 OG311 3 HGA3 4 HGA3 5 HGA3 6 HGP1
@<TRIPOS>MOLECULE
methanol
 6 5 0 0 0
****
USER_CHARGES
INVALID_CHARGES
Pose:  30 Cluster:  30 Fr_nu: 9049034 TotEn:    -8.63
@<TRIPOS>ATOM
      1 C1        -39.7885    1.1484  -44.8458 C.3    1 LIG      -0.04000
      2 O1        -39.8842   -0.2590  -44.7261 O.3    1 LIG      -0.65000
      3 H1        -39.9881    1.6117  -43.8765 H      1 LIG       0.09000
      4 H2        -40.5107    1.5019  -45.5861 H      1 LIG       0.09000
      5 H3        -38.7788    1.4097  -45.1710 H      1 LIG       0.09000
      6 H4        -39.7012   -0.6335  -45.6047 H      1 LIG       0.42000
@<TRIPOS>BOND
      1       1       2 1
      2       1       3 1
      3       1       4 1
      4       1       5 1
      5       2       6 1
@<TRIPOS>ALT_TYPE
CGenFF_4.0_ALT_TYPE_SET
CGenFF_4.0 1 CG331 2 OG311 3 HGA3 4 HGA3 5 HGA3 6 HGP1
@<TRIPOS>MOLECULE
methanol
 6 5 0 0 0
****
USER_CHARGES
INVALID_CHARGES
Pose:  31 Cluster:  31 Fr_nu: 1660863 TotEn:    -8.44
@<TRIPOS>ATOM
      1 C1        -62.4200  -20.6270  -28.6402 C.3    1 LIG      -0.04000
      2 O1        -62.8328  -19.7693  -29.6883 O.3    1 LIG      -0.65000
      3 H1        -61.6079  -20.1556  -28.0812 H      1 LIG       0.09000
      4 H2        -62.0839  -21.5792  -29.0584 H      1 LIG       0.09000
      5 H3        -63.2655  -20.8031  -27.9712 H      1 LIG       0.09000
      6 H4        -63.5528  -20.2214  -30.1604 H      1 LIG       0.42000
@<TRIPOS>BOND
      1       1       2 1
      2       1       3 1
      3       1       4 1
      4       1       5 1
      5       2       6 1
@<TRIPOS>ALT_TYPE
CGenFF_4.0_ALT_TYPE_SET
CGenFF_4.0 1 CG331 2 OG311 3 HGA3 4 HGA3 5 HGA3 6 HGP1
@<TRIPOS>MOLECULE
methanol
 6 5 0 0 0
****
USER_CHARGES
INVALID_CHARGES
Pose:  32 Cluster:  32 Fr_nu: 8532801 TotEn:    -7.66
@<TRIPOS>ATOM
      1 C1        -41.2891   -3.4204  -45.9628 C.3    1 LIG      -0.04000
      2 O1        -41.2196   -2.2022  -45.2447 O.3    1 LIG      -0.65000
      3 H1        -40.4778   -4.0792  -45.6436 H      1 LIG       0.09000
      4 H2        -41.2084   -3.2181  -47.0339 H      1 LIG       0.09000
      5 H3        -42.2483   -3.9007  -45.7559 H      1 LIG       0.09000
      6 H4        -41.9539   -1.6454  -45.5552 H      1 LIG       0.42000
@<TRIPOS>BOND
      1       1       2 1
      2       1       3 1
      3       1       4 1
      4       1       5 1
      5       2       6 1
@<TRIPOS>ALT_TYPE
CGenFF_4.0_ALT_TYPE_SET
CGenFF_4.0 1 CG331 2 OG311 3 HGA3 4 HGA3 5 HGA3 6 HGP1
@<TRIPOS>MOLECULE
methanol
 6 5 0 0 0
****
USER_CHARGES
INVALID_CHARGES
Pose:  33 Cluster:  33 Fr_nu: 146705 TotEn:    -7.45
@<TRIPOS>ATOM
      1 C1        -40.8852    1.8724  -44.2042 C.3    1 LIG      -0.04000
      2 O1        -41.1438    0.5172  -44.5218 O.3    1 LIG      -0.65000
      3 H1        -40.0063    1.9347  -43.5578 H      1 LIG       0.09000
      4 H2        -41.7539    2.3012  -43.6982 H      1 LIG       0.09000
      5 H3        -40.6951    2.4240  -45.1280 H      1 LIG       0.09000
      6 H4        -41.9291    0.5031  -45.0953 H      1 LIG       0.42000
@<TRIPOS>BOND
      1       1       2 1
      2       1       3 1
      3       1       4 1
      4       1       5 1
      5       2       6 1
@<TRIPOS>ALT_TYPE
CGenFF_4.0_ALT_TYPE_SET
CGenFF_4.0 1 CG331 2 OG311 3 HGA3 4 HGA3 5 HGA3 6 HGP1
@<TRIPOS>MOLECULE
methanol
 6 5 0 0 0
****
USER_CHARGES
INVALID_CHARGES
Pose:  34 Cluster:  34 Fr_nu: 221354 TotEn:    -6.19
@<TRIPOS>ATOM
      1 C1        -81.7923   -6.3818  -45.3870 C.3    1 LIG      -0.04000
      2 O1        -82.4291   -7.5555  -44.9167 O.3    1 LIG      -0.65000
      3 H1        -81.3200   -5.8622  -44.5497 H      1 LIG       0.09000
      4 H2        -82.5304   -5.7315  -45.8634 H      1 LIG       0.09000
      5 H3        -81.0290   -6.6598  -46.1175 H      1 LIG       0.09000
      6 H4        -82.8357   -7.9880  -45.6871 H      1 LIG       0.42000
@<TRIPOS>BOND
      1       1       2 1
      2       1       3 1
      3       1       4 1
      4       1       5 1
      5       2       6 1
@<TRIPOS>ALT_TYPE
CGenFF_4.0_ALT_TYPE_SET
CGenFF_4.0 1 CG331 2 OG311 3 HGA3 4 HGA3 5 HGA3 6 HGP1
@<TRIPOS>MOLECULE
methanol
 6 5 0 0 0
****
USER_CHARGES
INVALID_CHARGES
Pose:  35 Cluster:  35 Fr_nu: 9075198 TotEn:    -5.84
@<TRIPOS>ATOM
      1 C1        -46.6901   -9.6958  -35.6155 C.3    1 LIG      -0.04000
      2 O1        -47.4219  -10.2455  -34.5353 O.3    1 LIG      -0.65000
      3 H1        -47.3411   -9.0444  -36.2036 H      1 LIG       0.09000
      4 H2        -46.3023  -10.5030  -36.2422 H      1 LIG       0.09000
      5 H3        -45.8560   -9.1120  -35.2193 H      1 LIG       0.09000
      6 H4        -46.8116  -10.8165  -34.0381 H      1 LIG       0.42000
@<TRIPOS>BOND
      1       1       2 1
      2       1       3 1
      3       1       4 1
      4       1       5 1
      5       2       6 1
@<TRIPOS>ALT_TYPE
CGenFF_4.0_ALT_TYPE_SET
CGenFF_4.0 1 CG331 2 OG311 3 HGA3 4 HGA3 5 HGA3 6 HGP1
@<TRIPOS>MOLECULE
methanol
 6 5 0 0 0
****
USER_CHARGES
INVALID_CHARGES
Pose:  36 Cluster:  36 Fr_nu: 254597 TotEn:    -5.83
@<TRIPOS>ATOM
      1 C1        -83.8967   -5.9156  -44.9585 C.3    1 LIG      -0.04000
      2 O1        -85.3125   -5.9156  -44.9585 O.3    1 LIG      -0.65000
      3 H1        -83.5316   -5.9156  -43.9285 H      1 LIG       0.09000
      4 H2        -83.5315   -5.0306  -45.4858 H      1 LIG       0.09000
      5 H3        -83.5413   -6.8139  -45.4687 H      1 LIG       0.09000
      6 H4        -85.5981   -5.9155  -45.8881 H      1 LIG       0.42000
@<TRIPOS>BOND
      1       1       2 1
      2       1       3 1
      3       1       4 1
      4       1       5 1
      5       2       6 1
@<TRIPOS>ALT_TYPE
CGenFF_4.0_ALT_TYPE_SET
CGenFF_4.0 1 CG331 2 OG311 3 HGA3 4 HGA3 5 HGA3 6 HGP1
@<TRIPOS>MOLECULE
methanol
 6 5 0 0 0
****
USER_CHARGES
INVALID_CHARGES
Pose:  37 Cluster:  37 Fr_nu: 197168 TotEn:    -5.36
@<TRIPOS>ATOM
      1 C1        -81.9230   -6.5939  -45.4519 C.3    1 LIG      -0.04000
      2 O1        -82.3810   -6.4845  -44.1168 O.3    1 LIG      -0.65000
      3 H1        -82.7077   -6.2608  -46.1356 H      1 LIG       0.09000
      4 H2        -81.6579   -7.6330  -45.6632 H      1 LIG       0.09000
      5 H3        -81.0407   -5.9620  -45.5780 H      1 LIG       0.09000
      6 H4        -81.6586   -6.7887  -43.5412 H      1 LIG       0.42000
@<TRIPOS>BOND
      1       1       2 1
      2       1       3 1
      3       1       4 1
      4       1       5 1
      5       2       6 1
@<TRIPOS>ALT_TYPE
CGenFF_4.0_ALT_TYPE_SET
CGenFF_4.0 1 CG331 2 OG311 3 HGA3 4 HGA3 5 HGA3 6 HGP1
@<TRIPOS>MOLECULE
methanol
 6 5 0 0 0
****
USER_CHARGES
INVALID_CHARGES
Pose:  38 Cluster:  38 Fr_nu: 245089 TotEn:    -5.19
@<TRIPOS>ATOM
      1 C1        -82.6903   -6.4787  -44.8269 C.3    1 LIG      -0.04000
      2 O1        -83.3895   -5.4962  -44.0851 O.3    1 LIG      -0.65000
      3 H1        -82.9762   -7.4733  -44.4759 H      1 LIG       0.09000
      4 H2        -81.6142   -6.3325  -44.7034 H      1 LIG       0.09000
      5 H3        -82.9508   -6.3788  -45.8832 H      1 LIG       0.09000
      6 H4        -83.1097   -4.6290  -44.4248 H      1 LIG       0.42000
@<TRIPOS>BOND
      1       1       2 1
      2       1       3 1
      3       1       4 1
      4       1       5 1
      5       2       6 1
@<TRIPOS>ALT_TYPE
CGenFF_4.0_ALT_TYPE_SET
CGenFF_4.0 1 CG331 2 OG311 3 HGA3 4 HGA3 5 HGA3 6 HGP1
@<TRIPOS>MOLECULE
methanol
 6 5 0 0 0
****
USER_CHARGES
INVALID_CHARGES
Pose:  39 Cluster:  39 Fr_nu: 6779807 TotEn:    -4.39
@<TRIPOS>ATOM
      1 C1        -79.4964    3.8958  -36.2151 C.3    1 LIG      -0.04000
      2 O1        -79.9387    2.6551  -36.7341 O.3    1 LIG      -0.65000
      3 H1        -78.4157    3.9842  -36.3514 H      1 LIG       0.09000
      4 H2        -79.7465    3.9574  -35.1529 H      1 LIG       0.09000
      5 H3        -79.9966    4.7047  -36.7527 H      1 LIG       0.09000
      6 H4        -80.9002    2.6137  -36.5947 H      1 LIG       0.42000
@<TRIPOS>BOND
      1       1       2 1
      2       1       3 1
      3       1       4 1
      4       1       5 1
      5       2       6 1
@<TRIPOS>ALT_TYPE
CGenFF_4.0_ALT_TYPE_SET
CGenFF_4.0 1 CG331 2 OG311 3 HGA3 4 HGA3 5 HGA3 6 HGP1
@<TRIPOS>MOLECULE
methanol
 6 5 0 0 0
****
USER_CHARGES
INVALID_CHARGES
Pose:  40 Cluster:  40 Fr_nu: 6064494 TotEn:    -4.38
@<TRIPOS>ATOM
      1 C1        -49.6322  -15.2633  -31.7384 C.3    1 LIG      -0.04000
      2 O1        -50.1740  -16.5514  -31.5112 O.3    1 LIG      -0.65000
      3 H1        -49.4925  -14.7523  -30.7826 H      1 LIG       0.09000
      4 H2        -50.3100  -14.6890  -32.3750 H      1 LIG       0.09000
      5 H3        -48.6662  -15.3670  -32.2381 H      1 LIG       0.09000
      6 H4        -50.2834  -16.9726  -32.3809 H      1 LIG       0.42000
@<TRIPOS>BOND
      1       1       2 1
      2       1       3 1
      3       1       4 1
      4       1       5 1
      5       2       6 1
@<TRIPOS>ALT_TYPE
CGenFF_4.0_ALT_TYPE_SET
CGenFF_4.0 1 CG331 2 OG311 3 HGA3 4 HGA3 5 HGA3 6 HGP1
@<TRIPOS>MOLECULE
furan
 9 9 0 0 0
****
USER_CHARGES
INVALID_CHARGES
Pose:   1 Cluster:   1 Fr_nu:  11024 TotEn:   -10.74
@<TRIPOS>ATOM
      1 C1        -82.6872   -5.2264  -44.7443 C.2    1 LIG      -0.26000
      2 C2        -83.8820   -5.9411  -44.9990 C.2    1 LIG      -0.26000
      3 C3        -81.7036   -5.8551  -45.4719 C.2    1 LIG       0.09300
      4 C4        -83.5435   -6.9554  -45.8642 C.2    1 LIG       0.09300
      5 O1        -82.2174   -6.9099  -46.1574 O.3    1 LIG      -0.29200
      6 H1        -82.5588   -4.3617  -44.1094 H      1 LIG       0.17500
      7 H2        -84.8668   -5.7416  -44.6018 H      1 LIG       0.17500
      8 H3        -80.6452   -5.6832  -45.6029 H      1 LIG       0.13800
      9 H4        -84.1004   -7.7501  -46.3388 H      1 LIG       0.13800
@<TRIPOS>BOND
      1       1       2 1
      2       1       3 2
      3       2       4 2
      4       3       5 1
      5       4       5 1
      6       1       6 1
      7       2       7 1
      8       3       8 1
      9       4       9 1
@<TRIPOS>ALT_TYPE
CGenFF_4.0_ALT_TYPE_SET
CGenFF_4.0 1 CG2R51 2 CG2R51 3 CG2R51 4 CG2R51 5 OG2R50 6 HGR51 7 HGR51 8 HGR52 9 HGR52
@<TRIPOS>MOLECULE
furan
 9 9 0 0 0
****
USER_CHARGES
INVALID_CHARGES
Pose:   2 Cluster:   2 Fr_nu:   8750 TotEn:   -10.32
@<TRIPOS>ATOM
      1 C1        -82.9110   -7.1881  -45.1121 C.2    1 LIG      -0.26000
      2 C2        -82.0373   -6.0882  -45.2856 C.2    1 LIG      -0.26000
      3 C3        -84.1735   -6.6568  -44.9858 C.2    1 LIG       0.09300
      4 C4        -82.8282   -4.9633  -45.2530 C.2    1 LIG       0.09300
      5 O1        -84.1316   -5.3013  -45.0706 O.3    1 LIG      -0.29200
      6 H1        -82.6529   -8.2368  -45.0824 H      1 LIG       0.17500
      7 H2        -80.9653   -6.1124  -45.4181 H      1 LIG       0.17500
      8 H3        -85.1540   -7.0860  -44.8394 H      1 LIG       0.13800
      9 H4        -82.6272   -3.9054  -45.3403 H      1 LIG       0.13800
@<TRIPOS>BOND
      1       1       2 1
      2       1       3 2
      3       2       4 2
      4       3       5 1
      5       4       5 1
      6       1       6 1
      7       2       7 1
      8       3       8 1
      9       4       9 1
@<TRIPOS>ALT_TYPE
CGenFF_4.0_ALT_TYPE_SET
CGenFF_4.0 1 CG2R51 2 CG2R51 3 CG2R51 4 CG2R51 5 OG2R50 6 HGR51 7 HGR51 8 HGR52 9 HGR52
@<TRIPOS>MOLECULE
furan
 9 9 0 0 0
****
USER_CHARGES
INVALID_CHARGES
Pose:   3 Cluster:   3 Fr_nu: 1752644 TotEn:   -10.09
@<TRIPOS>ATOM
      1 C1        -74.8044   -7.1727  -58.6050 C.2    1 LIG      -0.26000
      2 C2        -75.2418   -5.8266  -58.6050 C.2    1 LIG      -0.26000
      3 C3        -74.6864   -7.5360  -57.2836 C.2    1 LIG       0.09300
      4 C4        -75.3599   -5.4633  -57.2836 C.2    1 LIG       0.09300
      5 O1        -75.0233   -6.4997  -56.4717 O.3    1 LIG      -0.29200
      6 H1        -74.6002   -7.7995  -59.4610 H      1 LIG       0.17500
      7 H2        -75.4456   -5.1997  -59.4611 H      1 LIG       0.17500
      8 H3        -74.3917   -8.4462  -56.7819 H      1 LIG       0.13800
      9 H4        -75.6559   -4.5534  -56.7821 H      1 LIG       0.13800
@<TRIPOS>BOND
      1       1       2 1
      2       1       3 2
      3       2       4 2
      4       3       5 1
      5       4       5 1
      6       1       6 1
      7       2       7 1
      8       3       8 1
      9       4       9 1
@<TRIPOS>ALT_TYPE
CGenFF_4.0_ALT_TYPE_SET
CGenFF_4.0 1 CG2R51 2 CG2R51 3 CG2R51 4 CG2R51 5 OG2R50 6 HGR51 7 HGR51 8 HGR52 9 HGR52
@<TRIPOS>MOLECULE
furan
 9 9 0 0 0
****
USER_CHARGES
INVALID_CHARGES
Pose:   4 Cluster:   4 Fr_nu:  17533 TotEn:    -9.88
@<TRIPOS>ATOM
      1 C1        -61.5597    0.5205  -24.4841 C.2    1 LIG      -0.26000
      2 C2        -61.1788   -0.8051  -24.8019 C.2    1 LIG      -0.26000
      3 C3        -61.1293    0.7435  -23.1969 C.2    1 LIG       0.09300
      4 C4        -60.5426   -1.2975  -23.6862 C.2    1 LIG       0.09300
      5 O1        -60.5082   -0.3597  -22.7034 O.3    1 LIG      -0.29200
      6 H1        -62.0830    1.2250  -25.1143 H      1 LIG       0.17500
      7 H2        -61.3467   -1.3351  -25.7283 H      1 LIG       0.17500
      8 H3        -61.1835    1.5888  -22.5263 H      1 LIG       0.13800
      9 H4        -60.0824   -2.2447  -23.4450 H      1 LIG       0.13800
@<TRIPOS>BOND
      1       1       2 1
      2       1       3 2
      3       2       4 2
      4       3       5 1
      5       4       5 1
      6       1       6 1
      7       2       7 1
      8       3       8 1
      9       4       9 1
@<TRIPOS>ALT_TYPE
CGenFF_4.0_ALT_TYPE_SET
CGenFF_4.0 1 CG2R51 2 CG2R51 3 CG2R51 4 CG2R51 5 OG2R50 6 HGR51 7 HGR51 8 HGR52 9 HGR52
@<TRIPOS>MOLECULE
furan
 9 9 0 0 0
****
USER_CHARGES
INVALID_CHARGES
Pose:   5 Cluster:   5 Fr_nu: 1736238 TotEn:    -9.77
@<TRIPOS>ATOM
      1 C1        -47.3238  -13.0635  -45.1501 C.2    1 LIG      -0.26000
      2 C2        -46.8333  -11.7908  -45.5281 C.2    1 LIG      -0.26000
      3 C3        -46.9508  -13.2424  -43.8382 C.2    1 LIG       0.09300
      4 C4        -46.1957  -11.2826  -44.4203 C.2    1 LIG       0.09300
      5 O1        -46.2630  -12.1613  -43.3859 O.3    1 LIG      -0.29200
      6 H1        -47.8791  -13.7631  -45.7579 H      1 LIG       0.17500
      7 H2        -46.9323  -11.3046  -46.4879 H      1 LIG       0.17500
      8 H3        -47.0915  -14.0398  -43.1231 H      1 LIG       0.13800
      9 H4        -45.6726  -10.3597  -44.2166 H      1 LIG       0.13800
@<TRIPOS>BOND
      1       1       2 1
      2       1       3 2
      3       2       4 2
      4       3       5 1
      5       4       5 1
      6       1       6 1
      7       2       7 1
      8       3       8 1
      9       4       9 1
@<TRIPOS>ALT_TYPE
CGenFF_4.0_ALT_TYPE_SET
CGenFF_4.0 1 CG2R51 2 CG2R51 3 CG2R51 4 CG2R51 5 OG2R50 6 HGR51 7 HGR51 8 HGR52 9 HGR52
@<TRIPOS>MOLECULE
furan
 9 9 0 0 0
****
USER_CHARGES
INVALID_CHARGES
Pose:   6 Cluster:   6 Fr_nu:  31897 TotEn:    -9.69
@<TRIPOS>ATOM
      1 C1        -71.2808  -23.7383  -41.0388 C.2    1 LIG      -0.26000
      2 C2        -71.4465  -23.2149  -42.3433 C.2    1 LIG      -0.26000
      3 C3        -72.4536  -23.4753  -40.3699 C.2    1 LIG       0.09300
      4 C4        -72.7087  -22.6694  -42.3787 C.2    1 LIG       0.09300
      5 O1        -73.3292  -22.8241  -41.1797 O.3    1 LIG      -0.29200
      6 H1        -70.4148  -24.2435  -40.6363 H      1 LIG       0.17500
      7 H2        -70.7349  -23.2331  -43.1562 H      1 LIG       0.17500
      8 H3        -72.8042  -23.6765  -39.3681 H      1 LIG       0.13800
      9 H4        -73.2829  -22.1624  -43.1404 H      1 LIG       0.13800
@<TRIPOS>BOND
      1       1       2 1
      2       1       3 2
      3       2       4 2
      4       3       5 1
      5       4       5 1
      6       1       6 1
      7       2       7 1
      8       3       8 1
      9       4       9 1
@<TRIPOS>ALT_TYPE
CGenFF_4.0_ALT_TYPE_SET
CGenFF_4.0 1 CG2R51 2 CG2R51 3 CG2R51 4 CG2R51 5 OG2R50 6 HGR51 7 HGR51 8 HGR52 9 HGR52
@<TRIPOS>MOLECULE
furan
 9 9 0 0 0
****
USER_CHARGES
INVALID_CHARGES
Pose:   7 Cluster:   7 Fr_nu:  14425 TotEn:    -9.69
@<TRIPOS>ATOM
      1 C1        -56.9487  -19.9430  -24.7450 C.2    1 LIG      -0.26000
      2 C2        -58.3535  -19.7999  -24.6475 C.2    1 LIG      -0.26000
      3 C3        -56.4786  -18.7564  -25.2578 C.2    1 LIG       0.09300
      4 C4        -58.6416  -18.5360  -25.1074 C.2    1 LIG       0.09300
      5 O1        -57.5041  -17.8933  -25.4813 O.3    1 LIG      -0.29200
      6 H1        -56.3535  -20.8035  -24.4758 H      1 LIG       0.17500
      7 H2        -59.0667  -20.5270  -24.2868 H      1 LIG       0.17500
      8 H3        -55.4944  -18.3876  -25.5074 H      1 LIG       0.13800
      9 H4        -59.5566  -17.9741  -25.2259 H      1 LIG       0.13800
@<TRIPOS>BOND
      1       1       2 1
      2       1       3 2
      3       2       4 2
      4       3       5 1
      5       4       5 1
      6       1       6 1
      7       2       7 1
      8       3       8 1
      9       4       9 1
@<TRIPOS>ALT_TYPE
CGenFF_4.0_ALT_TYPE_SET
CGenFF_4.0 1 CG2R51 2 CG2R51 3 CG2R51 4 CG2R51 5 OG2R50 6 HGR51 7 HGR51 8 HGR52 9 HGR52
@<TRIPOS>MOLECULE
furan
 9 9 0 0 0
****
USER_CHARGES
INVALID_CHARGES
Pose:   8 Cluster:   8 Fr_nu: 671066 TotEn:    -9.66
@<TRIPOS>ATOM
      1 C1        -45.5915  -11.8349  -44.9360 C.2    1 LIG      -0.26000
      2 C2        -46.0934  -13.1070  -44.5713 C.2    1 LIG      -0.26000
      3 C3        -46.4169  -10.9123  -44.3363 C.2    1 LIG       0.09300
      4 C4        -47.1897  -12.8711  -43.7747 C.2    1 LIG       0.09300
      5 O1        -47.3935  -11.5358  -43.6265 O.3    1 LIG      -0.29200
      6 H1        -44.7356  -11.6176  -45.5585 H      1 LIG       0.17500
      7 H2        -45.7046  -14.0747  -44.8536 H      1 LIG       0.17500
      8 H3        -46.4417   -9.8325  -44.3170 H      1 LIG       0.13800
      9 H4        -47.8935  -13.5112  -43.2630 H      1 LIG       0.13800
@<TRIPOS>BOND
      1       1       2 1
      2       1       3 2
      3       2       4 2
      4       3       5 1
      5       4       5 1
      6       1       6 1
      7       2       7 1
      8       3       8 1
      9       4       9 1
@<TRIPOS>ALT_TYPE
CGenFF_4.0_ALT_TYPE_SET
CGenFF_4.0 1 CG2R51 2 CG2R51 3 CG2R51 4 CG2R51 5 OG2R50 6 HGR51 7 HGR51 8 HGR52 9 HGR52
@<TRIPOS>MOLECULE
furan
 9 9 0 0 0
****
USER_CHARGES
INVALID_CHARGES
Pose:   9 Cluster:   9 Fr_nu: 301786 TotEn:    -9.47
@<TRIPOS>ATOM
      1 C1        -46.8001  -13.0356  -43.9952 C.2    1 LIG      -0.26000
      2 C2        -45.9916  -11.8921  -43.7906 C.2    1 LIG      -0.26000
      3 C3        -47.7285  -12.6817  -44.9465 C.2    1 LIG       0.09300
      4 C4        -46.4833  -10.9210  -44.6315 C.2    1 LIG       0.09300
      5 O1        -47.5421  -11.3944  -45.3397 O.3    1 LIG      -0.29200
      6 H1        -46.7170  -13.9972  -43.5097 H      1 LIG       0.17500
      7 H2        -45.1548  -11.7888  -43.1148 H      1 LIG       0.17500
      8 H3        -48.5440  -13.2035  -45.4258 H      1 LIG       0.13800
      9 H4        -46.2060   -9.8967  -44.8335 H      1 LIG       0.13800
@<TRIPOS>BOND
      1       1       2 1
      2       1       3 2
      3       2       4 2
      4       3       5 1
      5       4       5 1
      6       1       6 1
      7       2       7 1
      8       3       8 1
      9       4       9 1
@<TRIPOS>ALT_TYPE
CGenFF_4.0_ALT_TYPE_SET
CGenFF_4.0 1 CG2R51 2 CG2R51 3 CG2R51 4 CG2R51 5 OG2R50 6 HGR51 7 HGR51 8 HGR52 9 HGR52
@<TRIPOS>MOLECULE
furan
 9 9 0 0 0
****
USER_CHARGES
INVALID_CHARGES
Pose:  10 Cluster:  10 Fr_nu:  11032 TotEn:    -9.33
@<TRIPOS>ATOM
      1 C1        -82.0169   -7.0476  -45.5219 C.2    1 LIG      -0.26000
      2 C2        -83.3923   -6.9208  -45.8310 C.2    1 LIG      -0.26000
      3 C3        -81.7643   -6.1363  -44.5230 C.2    1 LIG       0.09300
      4 C4        -83.8820   -5.9411  -44.9990 C.2    1 LIG       0.09300
      5 O1        -82.8960   -5.4578  -44.1985 O.3    1 LIG      -0.29200
      6 H1        -81.2994   -7.7189  -45.9712 H      1 LIG       0.17500
      7 H2        -83.9560   -7.4744  -46.5679 H      1 LIG       0.17500
      8 H3        -80.8798   -5.8638  -43.9658 H      1 LIG       0.13800
      9 H4        -84.8569   -5.4966  -44.8603 H      1 LIG       0.13800
@<TRIPOS>BOND
      1       1       2 1
      2       1       3 2
      3       2       4 2
      4       3       5 1
      5       4       5 1
      6       1       6 1
      7       2       7 1
      8       3       8 1
      9       4       9 1
@<TRIPOS>ALT_TYPE
CGenFF_4.0_ALT_TYPE_SET
CGenFF_4.0 1 CG2R51 2 CG2R51 3 CG2R51 4 CG2R51 5 OG2R50 6 HGR51 7 HGR51 8 HGR52 9 HGR52
@<TRIPOS>MOLECULE
furan
 9 9 0 0 0
****
USER_CHARGES
INVALID_CHARGES
Pose:  11 Cluster:  11 Fr_nu: 257424 TotEn:    -9.22
@<TRIPOS>ATOM
      1 C1        -46.0946  -14.2273  -44.4800 C.2    1 LIG      -0.26000
      2 C2        -45.2158  -13.1272  -44.3364 C.2    1 LIG      -0.26000
      3 C3        -47.2788  -13.8496  -43.8908 C.2    1 LIG       0.09300
      4 C4        -45.9256  -12.1556  -43.6700 C.2    1 LIG       0.09300
      5 O1        -47.1841  -12.5881  -43.3948 O.3    1 LIG      -0.29200
      6 H1        -45.8903  -15.1769  -44.9531 H      1 LIG       0.17500
      7 H2        -44.1930  -13.0518  -44.6765 H      1 LIG       0.17500
      8 H3        -48.2327  -14.3368  -43.7504 H      1 LIG       0.13800
      9 H4        -45.6910  -11.1558  -43.3349 H      1 LIG       0.13800
@<TRIPOS>BOND
      1       1       2 1
      2       1       3 2
      3       2       4 2
      4       3       5 1
      5       4       5 1
      6       1       6 1
      7       2       7 1
      8       3       8 1
      9       4       9 1
@<TRIPOS>ALT_TYPE
CGenFF_4.0_ALT_TYPE_SET
CGenFF_4.0 1 CG2R51 2 CG2R51 3 CG2R51 4 CG2R51 5 OG2R50 6 HGR51 7 HGR51 8 HGR52 9 HGR52
@<TRIPOS>MOLECULE
furan
 9 9 0 0 0
****
USER_CHARGES
INVALID_CHARGES
Pose:  12 Cluster:  12 Fr_nu: 1896466 TotEn:    -8.99
@<TRIPOS>ATOM
      1 C1        -78.6060  -23.0519  -33.2639 C.2    1 LIG      -0.26000
      2 C2        -79.8397  -22.8730  -32.5936 C.2    1 LIG      -0.26000
      3 C3        -77.6262  -22.8696  -32.3159 C.2    1 LIG       0.09300
      4 C4        -79.5258  -22.5943  -31.2837 C.2    1 LIG       0.09300
      5 O1        -78.1785  -22.5904  -31.1062 O.3    1 LIG      -0.29200
      6 H1        -78.4504  -23.2841  -34.3076 H      1 LIG       0.17500
      7 H2        -80.8333  -22.9392  -33.0128 H      1 LIG       0.17500
      8 H3        -76.5467  -22.9041  -32.3402 H      1 LIG       0.13800
      9 H4        -80.1143  -22.3861  -30.4021 H      1 LIG       0.13800
@<TRIPOS>BOND
      1       1       2 1
      2       1       3 2
      3       2       4 2
      4       3       5 1
      5       4       5 1
      6       1       6 1
      7       2       7 1
      8       3       8 1
      9       4       9 1
@<TRIPOS>ALT_TYPE
CGenFF_4.0_ALT_TYPE_SET
CGenFF_4.0 1 CG2R51 2 CG2R51 3 CG2R51 4 CG2R51 5 OG2R50 6 HGR51 7 HGR51 8 HGR52 9 HGR52
@<TRIPOS>MOLECULE
furan
 9 9 0 0 0
****
USER_CHARGES
INVALID_CHARGES
Pose:  13 Cluster:  13 Fr_nu:  63282 TotEn:    -8.77
@<TRIPOS>ATOM
      1 C1        -78.7324  -22.0430  -31.5417 C.2    1 LIG      -0.26000
      2 C2        -77.9332  -22.7327  -32.4845 C.2    1 LIG      -0.26000
      3 C3        -79.7507  -21.4591  -32.2588 C.2    1 LIG       0.09300
      4 C4        -78.5201  -22.5212  -33.7104 C.2    1 LIG       0.09300
      5 O1        -79.6286  -21.7458  -33.5814 O.3    1 LIG      -0.29200
      6 H1        -78.5845  -21.9791  -30.4734 H      1 LIG       0.17500
      7 H2        -77.0411  -23.3118  -32.2942 H      1 LIG       0.17500
      8 H3        -80.5962  -20.8427  -31.9902 H      1 LIG       0.13800
      9 H4        -78.2846  -22.8367  -34.7163 H      1 LIG       0.13800
@<TRIPOS>BOND
      1       1       2 1
      2       1       3 2
      3       2       4 2
      4       3       5 1
      5       4       5 1
      6       1       6 1
      7       2       7 1
      8       3       8 1
      9       4       9 1
@<TRIPOS>ALT_TYPE
CGenFF_4.0_ALT_TYPE_SET
CGenFF_4.0 1 CG2R51 2 CG2R51 3 CG2R51 4 CG2R51 5 OG2R50 6 HGR51 7 HGR51 8 HGR52 9 HGR52
@<TRIPOS>MOLECULE
furan
 9 9 0 0 0
****
USER_CHARGES
INVALID_CHARGES
Pose:  14 Cluster:  14 Fr_nu: 1362624 TotEn:    -8.74
@<TRIPOS>ATOM
      1 C1        -71.3178    3.4537  -46.8745 C.2    1 LIG      -0.26000
      2 C2        -71.7047    4.0067  -48.1186 C.2    1 LIG      -0.26000
      3 C3        -70.4280    2.4457  -47.1648 C.2    1 LIG       0.09300
      4 C4        -71.0237    3.2973  -49.0804 C.2    1 LIG       0.09300
      5 O1        -70.2432    2.3439  -48.5072 O.3    1 LIG      -0.29200
      6 H1        -71.6467    3.7521  -45.8896 H      1 LIG       0.17500
      7 H2        -72.3936    4.8207  -48.2924 H      1 LIG       0.17500
      8 H3        -69.8675    1.7465  -46.5615 H      1 LIG       0.13800
      9 H4        -70.9870    3.3454  -50.1589 H      1 LIG       0.13800
@<TRIPOS>BOND
      1       1       2 1
      2       1       3 2
      3       2       4 2
      4       3       5 1
      5       4       5 1
      6       1       6 1
      7       2       7 1
      8       3       8 1
      9       4       9 1
@<TRIPOS>ALT_TYPE
CGenFF_4.0_ALT_TYPE_SET
CGenFF_4.0 1 CG2R51 2 CG2R51 3 CG2R51 4 CG2R51 5 OG2R50 6 HGR51 7 HGR51 8 HGR52 9 HGR52
@<TRIPOS>MOLECULE
furan
 9 9 0 0 0
****
USER_CHARGES
INVALID_CHARGES
Pose:  15 Cluster:  15 Fr_nu: 129106 TotEn:    -8.74
@<TRIPOS>ATOM
      1 C1        -71.3880    4.0429  -49.0298 C.2    1 LIG      -0.26000
      2 C2        -70.4500    3.2110  -48.3730 C.2    1 LIG      -0.26000
      3 C3        -72.3990    4.2674  -48.1246 C.2    1 LIG       0.09300
      4 C4        -70.9547    2.9866  -47.1133 C.2    1 LIG       0.09300
      5 O1        -72.1425    3.6271  -46.9538 O.3    1 LIG      -0.29200
      6 H1        -71.3341    4.4300  -50.0370 H      1 LIG       0.17500
      7 H2        -69.5221    2.8236  -48.7683 H      1 LIG       0.17500
      8 H3        -73.3203    4.8307  -48.1572 H      1 LIG       0.13800
      9 H4        -70.6081    2.4244  -46.2584 H      1 LIG       0.13800
@<TRIPOS>BOND
      1       1       2 1
      2       1       3 2
      3       2       4 2
      4       3       5 1
      5       4       5 1
      6       1       6 1
      7       2       7 1
      8       3       8 1
      9       4       9 1
@<TRIPOS>ALT_TYPE
CGenFF_4.0_ALT_TYPE_SET
CGenFF_4.0 1 CG2R51 2 CG2R51 3 CG2R51 4 CG2R51 5 OG2R50 6 HGR51 7 HGR51 8 HGR52 9 HGR52
@<TRIPOS>MOLECULE
furan
 9 9 0 0 0
****
USER_CHARGES
INVALID_CHARGES
Pose:  16 Cluster:  16 Fr_nu: 182260 TotEn:    -8.48
@<TRIPOS>ATOM
      1 C1        -46.1739  -13.3475  -44.3962 C.2    1 LIG      -0.26000
      2 C2        -45.9318  -11.9749  -44.6419 C.2    1 LIG      -0.26000
      3 C3        -47.4206  -13.6140  -44.9126 C.2    1 LIG       0.09300
      4 C4        -47.0478  -11.5004  -45.2911 C.2    1 LIG       0.09300
      5 O1        -47.9600  -12.4934  -45.4600 O.3    1 LIG      -0.29200
      6 H1        -45.5215  -14.0541  -43.9038 H      1 LIG       0.17500
      7 H2        -45.0537  -11.4029  -44.3790 H      1 LIG       0.17500
      8 H3        -48.0323  -14.5027  -44.9686 H      1 LIG       0.13800
      9 H4        -47.3325  -10.5331  -45.6787 H      1 LIG       0.13800
@<TRIPOS>BOND
      1       1       2 1
      2       1       3 2
      3       2       4 2
      4       3       5 1
      5       4       5 1
      6       1       6 1
      7       2       7 1
      8       3       8 1
      9       4       9 1
@<TRIPOS>ALT_TYPE
CGenFF_4.0_ALT_TYPE_SET
CGenFF_4.0 1 CG2R51 2 CG2R51 3 CG2R51 4 CG2R51 5 OG2R50 6 HGR51 7 HGR51 8 HGR52 9 HGR52
@<TRIPOS>MOLECULE
furan
 9 9 0 0 0
****
USER_CHARGES
INVALID_CHARGES
Pose:  17 Cluster:  17 Fr_nu:  41807 TotEn:    -8.43
@<TRIPOS>ATOM
      1 C1        -79.7447  -22.6717  -32.5565 C.2    1 LIG      -0.26000
      2 C2        -78.4332  -22.7637  -33.0806 C.2    1 LIG      -0.26000
      3 C3        -80.2719  -23.9405  -32.6217 C.2    1 LIG       0.09300
      4 C4        -78.2524  -24.0821  -33.4285 C.2    1 LIG       0.09300
      5 O1        -79.3686  -24.8061  -33.1519 O.3    1 LIG      -0.29200
      6 H1        -80.2435  -21.7908  -32.1790 H      1 LIG       0.17500
      7 H2        -77.7100  -21.9685  -33.1906 H      1 LIG       0.17500
      8 H3        -81.2239  -24.3696  -32.3449 H      1 LIG       0.13800
      9 H4        -77.4315  -24.6353  -33.8610 H      1 LIG       0.13800
@<TRIPOS>BOND
      1       1       2 1
      2       1       3 2
      3       2       4 2
      4       3       5 1
      5       4       5 1
      6       1       6 1
      7       2       7 1
      8       3       8 1
      9       4       9 1
@<TRIPOS>ALT_TYPE
CGenFF_4.0_ALT_TYPE_SET
CGenFF_4.0 1 CG2R51 2 CG2R51 3 CG2R51 4 CG2R51 5 OG2R50 6 HGR51 7 HGR51 8 HGR52 9 HGR52
@<TRIPOS>MOLECULE
furan
 9 9 0 0 0
****
USER_CHARGES
INVALID_CHARGES
Pose:  18 Cluster:  18 Fr_nu: 117058 TotEn:    -8.23
@<TRIPOS>ATOM
      1 C1        -80.0118  -22.8382  -32.9011 C.2    1 LIG      -0.26000
      2 C2        -78.6768  -23.2122  -33.1856 C.2    1 LIG      -0.26000
      3 C3        -79.9999  -21.4721  -32.7412 C.2    1 LIG       0.09300
      4 C4        -77.9443  -22.0480  -33.1794 C.2    1 LIG       0.09300
      5 O1        -78.7435  -20.9827  -32.9094 O.3    1 LIG      -0.29200
      6 H1        -80.8747  -23.4836  -32.8220 H      1 LIG       0.17500
      7 H2        -78.2961  -24.2061  -33.3721 H      1 LIG       0.17500
      8 H3        -80.7613  -20.7388  -32.5184 H      1 LIG       0.13800
      9 H4        -76.9005  -21.8207  -33.3404 H      1 LIG       0.13800
@<TRIPOS>BOND
      1       1       2 1
      2       1       3 2
      3       2       4 2
      4       3       5 1
      5       4       5 1
      6       1       6 1
      7       2       7 1
      8       3       8 1
      9       4       9 1
@<TRIPOS>ALT_TYPE
CGenFF_4.0_ALT_TYPE_SET
CGenFF_4.0 1 CG2R51 2 CG2R51 3 CG2R51 4 CG2R51 5 OG2R50 6 HGR51 7 HGR51 8 HGR52 9 HGR52
@<TRIPOS>MOLECULE
furan
 9 9 0 0 0
****
USER_CHARGES
INVALID_CHARGES
Pose:  19 Cluster:  19 Fr_nu:   3211 TotEn:    -8.18
@<TRIPOS>ATOM
      1 C1        -71.2649  -23.4096  -42.0482 C.2    1 LIG      -0.26000
      2 C2        -71.0119  -24.6847  -41.4884 C.2    1 LIG      -0.26000
      3 C3        -72.3728  -22.9194  -41.3968 C.2    1 LIG       0.09300
      4 C4        -71.9832  -24.8826  -40.5347 C.2    1 LIG       0.09300
      5 O1        -72.8166  -23.8112  -40.4726 O.3    1 LIG      -0.29200
      6 H1        -70.7096  -22.9106  -42.8292 H      1 LIG       0.17500
      7 H2        -70.2205  -25.3731  -41.7474 H      1 LIG       0.17500
      8 H3        -72.9379  -22.0016  -41.4699 H      1 LIG       0.13800
      9 H4        -72.2065  -25.6890  -39.8514 H      1 LIG       0.13800
@<TRIPOS>BOND
      1       1       2 1
      2       1       3 2
      3       2       4 2
      4       3       5 1
      5       4       5 1
      6       1       6 1
      7       2       7 1
      8       3       8 1
      9       4       9 1
@<TRIPOS>ALT_TYPE
CGenFF_4.0_ALT_TYPE_SET
CGenFF_4.0 1 CG2R51 2 CG2R51 3 CG2R51 4 CG2R51 5 OG2R50 6 HGR51 7 HGR51 8 HGR52 9 HGR52
@<TRIPOS>MOLECULE
furan
 9 9 0 0 0
****
USER_CHARGES
INVALID_CHARGES
Pose:  20 Cluster:  20 Fr_nu: 1042251 TotEn:    -8.06
@<TRIPOS>ATOM
      1 C1        -58.3881  -18.2536  -25.4715 C.2    1 LIG      -0.26000
      2 C2        -57.4619  -19.1529  -24.8912 C.2    1 LIG      -0.26000
      3 C3        -59.6363  -18.7679  -25.2079 C.2    1 LIG       0.09300
      4 C4        -58.2102  -20.1524  -24.3142 C.2    1 LIG       0.09300
      5 O1        -59.5366  -19.9252  -24.5027 O.3    1 LIG      -0.29200
      6 H1        -58.1728  -17.3447  -26.0145 H      1 LIG       0.17500
      7 H2        -56.3838  -19.0812  -24.8931 H      1 LIG       0.17500
      8 H3        -60.6414  -18.4469  -25.4397 H      1 LIG       0.13800
      9 H4        -57.9629  -21.0475  -23.7621 H      1 LIG       0.13800
@<TRIPOS>BOND
      1       1       2 1
      2       1       3 2
      3       2       4 2
      4       3       5 1
      5       4       5 1
      6       1       6 1
      7       2       7 1
      8       3       8 1
      9       4       9 1
@<TRIPOS>ALT_TYPE
CGenFF_4.0_ALT_TYPE_SET
CGenFF_4.0 1 CG2R51 2 CG2R51 3 CG2R51 4 CG2R51 5 OG2R50 6 HGR51 7 HGR51 8 HGR52 9 HGR52
@<TRIPOS>MOLECULE
furan
 9 9 0 0 0
****
USER_CHARGES
INVALID_CHARGES
Pose:  21 Cluster:  21 Fr_nu: 422209 TotEn:    -7.95
@<TRIPOS>ATOM
      1 C1        -59.6676  -19.1012  -25.4814 C.2    1 LIG      -0.26000
      2 C2        -58.9829  -20.2339  -24.9800 C.2    1 LIG      -0.26000
      3 C3        -59.3246  -18.0528  -24.6597 C.2    1 LIG       0.09300
      4 C4        -58.2703  -19.7969  -23.8877 C.2    1 LIG       0.09300
      5 O1        -58.4731  -18.4685  -23.6858 O.3    1 LIG      -0.29200
      6 H1        -60.3288  -19.0549  -26.3346 H      1 LIG       0.17500
      7 H2        -59.0059  -21.2426  -25.3665 H      1 LIG       0.17500
      8 H3        -59.5863  -17.0049  -24.6359 H      1 LIG       0.13800
      9 H4        -57.6069  -20.2807  -23.1856 H      1 LIG       0.13800
@<TRIPOS>BOND
      1       1       2 1
      2       1       3 2
      3       2       4 2
      4       3       5 1
      5       4       5 1
      6       1       6 1
      7       2       7 1
      8       3       8 1
      9       4       9 1
@<TRIPOS>ALT_TYPE
CGenFF_4.0_ALT_TYPE_SET
CGenFF_4.0 1 CG2R51 2 CG2R51 3 CG2R51 4 CG2R51 5 OG2R50 6 HGR51 7 HGR51 8 HGR52 9 HGR52
@<TRIPOS>MOLECULE
furan
 9 9 0 0 0
****
USER_CHARGES
INVALID_CHARGES
Pose:  22 Cluster:  22 Fr_nu: 395818 TotEn:    -7.90
@<TRIPOS>ATOM
      1 C1        -47.8041  -11.7535  -45.4712 C.2    1 LIG      -0.26000
      2 C2        -46.7836  -11.0030  -44.8399 C.2    1 LIG      -0.26000
      3 C3        -47.3386  -13.0459  -45.5436 C.2    1 LIG       0.09300
      4 C4        -45.7674  -11.8903  -44.5713 C.2    1 LIG       0.09300
      5 O1        -46.0979  -13.1377  -44.9971 O.3    1 LIG      -0.29200
      6 H1        -48.7591  -11.3970  -45.8293 H      1 LIG       0.17500
      7 H2        -46.7883   -9.9475  -44.6092 H      1 LIG       0.17500
      8 H3        -47.7477  -13.9672  -45.9322 H      1 LIG       0.13800
      9 H4        -44.7965  -11.7966  -44.1071 H      1 LIG       0.13800
@<TRIPOS>BOND
      1       1       2 1
      2       1       3 2
      3       2       4 2
      4       3       5 1
      5       4       5 1
      6       1       6 1
      7       2       7 1
      8       3       8 1
      9       4       9 1
@<TRIPOS>ALT_TYPE
CGenFF_4.0_ALT_TYPE_SET
CGenFF_4.0 1 CG2R51 2 CG2R51 3 CG2R51 4 CG2R51 5 OG2R50 6 HGR51 7 HGR51 8 HGR52 9 HGR52
@<TRIPOS>MOLECULE
furan
 9 9 0 0 0
****
USER_CHARGES
INVALID_CHARGES
Pose:  23 Cluster:  23 Fr_nu: 201898 TotEn:    -7.87
@<TRIPOS>ATOM
      1 C1        -57.9356  -19.0548  -24.7544 C.2    1 LIG      -0.26000
      2 C2        -58.4318  -20.2338  -24.1485 C.2    1 LIG      -0.26000
      3 C3        -56.6548  -19.3455  -25.1631 C.2    1 LIG       0.09300
      4 C4        -57.4189  -21.1608  -24.2303 C.2    1 LIG       0.09300
      5 O1        -56.3322  -20.6272  -24.8475 O.3    1 LIG      -0.29200
      6 H1        -58.4472  -18.1112  -24.8772 H      1 LIG       0.17500
      7 H2        -59.4060  -20.3885  -23.7076 H      1 LIG       0.17500
      8 H3        -55.8843  -18.7800  -25.6667 H      1 LIG       0.13800
      9 H4        -57.3192  -22.1889  -23.9141 H      1 LIG       0.13800
@<TRIPOS>BOND
      1       1       2 1
      2       1       3 2
      3       2       4 2
      4       3       5 1
      5       4       5 1
      6       1       6 1
      7       2       7 1
      8       3       8 1
      9       4       9 1
@<TRIPOS>ALT_TYPE
CGenFF_4.0_ALT_TYPE_SET
CGenFF_4.0 1 CG2R51 2 CG2R51 3 CG2R51 4 CG2R51 5 OG2R50 6 HGR51 7 HGR51 8 HGR52 9 HGR52
@<TRIPOS>MOLECULE
furan
 9 9 0 0 0
****
USER_CHARGES
INVALID_CHARGES
Pose:  24 Cluster:  24 Fr_nu: 186171 TotEn:    -7.80
@<TRIPOS>ATOM
      1 C1        -47.4865  -12.7875  -44.9074 C.2    1 LIG      -0.26000
      2 C2        -46.4188  -11.8916  -44.6616 C.2    1 LIG      -0.26000
      3 C3        -47.0671  -14.0157  -44.4517 C.2    1 LIG       0.09300
      4 C4        -45.4231  -12.6361  -44.0732 C.2    1 LIG       0.09300
      5 O1        -45.8105  -13.9320  -43.9416 O.3    1 LIG      -0.29200
      6 H1        -48.4420  -12.5660  -45.3605 H      1 LIG       0.17500
      7 H2        -46.3799  -10.8352  -44.8852 H      1 LIG       0.17500
      8 H3        -47.5207  -14.9957  -44.4187 H      1 LIG       0.13800
      9 H4        -44.4328  -12.4047  -43.7087 H      1 LIG       0.13800
@<TRIPOS>BOND
      1       1       2 1
      2       1       3 2
      3       2       4 2
      4       3       5 1
      5       4       5 1
      6       1       6 1
      7       2       7 1
      8       3       8 1
      9       4       9 1
@<TRIPOS>ALT_TYPE
CGenFF_4.0_ALT_TYPE_SET
CGenFF_4.0 1 CG2R51 2 CG2R51 3 CG2R51 4 CG2R51 5 OG2R50 6 HGR51 7 HGR51 8 HGR52 9 HGR52
@<TRIPOS>MOLECULE
furan
 9 9 0 0 0
****
USER_CHARGES
INVALID_CHARGES
Pose:  25 Cluster:  25 Fr_nu: 411023 TotEn:    -7.67
@<TRIPOS>ATOM
      1 C1        -60.4578   -0.4997  -24.7981 C.2    1 LIG      -0.26000
      2 C2        -60.4969   -0.9576  -23.4594 C.2    1 LIG      -0.26000
      3 C3        -61.1381    0.6957  -24.8129 C.2    1 LIG       0.09300
      4 C4        -61.1980   -0.0093  -22.7516 C.2    1 LIG       0.09300
      5 O1        -61.5924    1.0019  -23.5694 O.3    1 LIG      -0.29200
      6 H1        -59.9926   -0.9811  -25.6462 H      1 LIG       0.17500
      7 H2        -60.0674   -1.8652  -23.0604 H      1 LIG       0.17500
      8 H3        -61.3731    1.4127  -25.5861 H      1 LIG       0.13800
      9 H4        -61.4863    0.0882  -21.7151 H      1 LIG       0.13800
@<TRIPOS>BOND
      1       1       2 1
      2       1       3 2
      3       2       4 2
      4       3       5 1
      5       4       5 1
      6       1       6 1
      7       2       7 1
      8       3       8 1
      9       4       9 1
@<TRIPOS>ALT_TYPE
CGenFF_4.0_ALT_TYPE_SET
CGenFF_4.0 1 CG2R51 2 CG2R51 3 CG2R51 4 CG2R51 5 OG2R50 6 HGR51 7 HGR51 8 HGR52 9 HGR52
@<TRIPOS>MOLECULE
furan
 9 9 0 0 0
****
USER_CHARGES
INVALID_CHARGES
Pose:  26 Cluster:  26 Fr_nu: 268778 TotEn:    -7.66
@<TRIPOS>ATOM
      1 C1        -58.4588    2.0744  -42.2458 C.2    1 LIG      -0.26000
      2 C2        -57.9265    2.3672  -40.9675 C.2    1 LIG      -0.26000
      3 C3        -58.7182    0.7235  -42.2513 C.2    1 LIG       0.09300
      4 C4        -57.8987    1.1745  -40.2829 C.2    1 LIG       0.09300
      5 O1        -58.3798    0.1676  -41.0584 O.3    1 LIG      -0.29200
      6 H1        -58.6313    2.7617  -43.0613 H      1 LIG       0.17500
      7 H2        -57.6038    3.3275  -40.5920 H      1 LIG       0.17500
      8 H3        -59.1230    0.0430  -42.9861 H      1 LIG       0.13800
      9 H4        -57.5831    0.8898  -39.2897 H      1 LIG       0.13800
@<TRIPOS>BOND
      1       1       2 1
      2       1       3 2
      3       2       4 2
      4       3       5 1
      5       4       5 1
      6       1       6 1
      7       2       7 1
      8       3       8 1
      9       4       9 1
@<TRIPOS>ALT_TYPE
CGenFF_4.0_ALT_TYPE_SET
CGenFF_4.0 1 CG2R51 2 CG2R51 3 CG2R51 4 CG2R51 5 OG2R50 6 HGR51 7 HGR51 8 HGR52 9 HGR52
@<TRIPOS>MOLECULE
furan
 9 9 0 0 0
****
USER_CHARGES
INVALID_CHARGES
Pose:  27 Cluster:  27 Fr_nu:  78375 TotEn:    -7.59
@<TRIPOS>ATOM
      1 C1        -58.3433  -20.2679  -23.5229 C.2    1 LIG      -0.26000
      2 C2        -57.1091  -20.8399  -23.9138 C.2    1 LIG      -0.26000
      3 C3        -58.3348  -18.9781  -24.0009 C.2    1 LIG       0.09300
      4 C4        -56.4346  -19.8590  -24.6029 C.2    1 LIG       0.09300
      5 O1        -57.1750  -18.7210  -24.6604 O.3    1 LIG      -0.29200
      6 H1        -59.1391  -20.7368  -22.9625 H      1 LIG       0.17500
      7 H2        -56.7556  -21.8420  -23.7180 H      1 LIG       0.17500
      8 H3        -59.0399  -18.1607  -23.9590 H      1 LIG       0.13800
      9 H4        -55.4708  -19.8149  -25.0888 H      1 LIG       0.13800
@<TRIPOS>BOND
      1       1       2 1
      2       1       3 2
      3       2       4 2
      4       3       5 1
      5       4       5 1
      6       1       6 1
      7       2       7 1
      8       3       8 1
      9       4       9 1
@<TRIPOS>ALT_TYPE
CGenFF_4.0_ALT_TYPE_SET
CGenFF_4.0 1 CG2R51 2 CG2R51 3 CG2R51 4 CG2R51 5 OG2R50 6 HGR51 7 HGR51 8 HGR52 9 HGR52
@<TRIPOS>MOLECULE
furan
 9 9 0 0 0
****
USER_CHARGES
INVALID_CHARGES
Pose:  28 Cluster:  28 Fr_nu: 396396 TotEn:    -7.42
@<TRIPOS>ATOM
      1 C1        -46.8494  -13.7087  -43.8648 C.2    1 LIG      -0.26000
      2 C2        -46.8808  -12.2937  -43.8716 C.2    1 LIG      -0.26000
      3 C3        -45.7191  -14.0691  -44.5610 C.2    1 LIG       0.09300
      4 C4        -45.7674  -11.8903  -44.5713 C.2    1 LIG       0.09300
      5 O1        -45.0539  -12.9665  -44.9949 O.3    1 LIG      -0.29200
      6 H1        -47.5617  -14.3817  -43.4099 H      1 LIG       0.17500
      7 H2        -47.6221  -11.6487  -43.4225 H      1 LIG       0.17500
      8 H3        -45.2714  -15.0174  -44.8204 H      1 LIG       0.13800
      9 H4        -45.3627  -10.9255  -44.8406 H      1 LIG       0.13800
@<TRIPOS>BOND
      1       1       2 1
      2       1       3 2
      3       2       4 2
      4       3       5 1
      5       4       5 1
      6       1       6 1
      7       2       7 1
      8       3       8 1
      9       4       9 1
@<TRIPOS>ALT_TYPE
CGenFF_4.0_ALT_TYPE_SET
CGenFF_4.0 1 CG2R51 2 CG2R51 3 CG2R51 4 CG2R51 5 OG2R50 6 HGR51 7 HGR51 8 HGR52 9 HGR52
@<TRIPOS>MOLECULE
furan
 9 9 0 0 0
****
USER_CHARGES
INVALID_CHARGES
Pose:  29 Cluster:  29 Fr_nu:  40713 TotEn:    -7.18
@<TRIPOS>ATOM
      1 C1        -79.0516  -21.8205  -33.3402 C.2    1 LIG      -0.26000
      2 C2        -78.0597  -22.8299  -33.3196 C.2    1 LIG      -0.26000
      3 C3        -78.8775  -21.0903  -32.1875 C.2    1 LIG       0.09300
      4 C4        -77.3502  -22.6446  -32.1558 C.2    1 LIG       0.09300
      5 O1        -77.8423  -21.5862  -31.4601 O.3    1 LIG      -0.29200
      6 H1        -79.8000  -21.6471  -34.0998 H      1 LIG       0.17500
      7 H2        -77.8838  -23.5965  -34.0604 H      1 LIG       0.17500
      8 H3        -79.3796  -20.2336  -31.7622 H      1 LIG       0.13800
      9 H4        -76.5118  -23.1532  -31.7025 H      1 LIG       0.13800
@<TRIPOS>BOND
      1       1       2 1
      2       1       3 2
      3       2       4 2
      4       3       5 1
      5       4       5 1
      6       1       6 1
      7       2       7 1
      8       3       8 1
      9       4       9 1
@<TRIPOS>ALT_TYPE
CGenFF_4.0_ALT_TYPE_SET
CGenFF_4.0 1 CG2R51 2 CG2R51 3 CG2R51 4 CG2R51 5 OG2R50 6 HGR51 7 HGR51 8 HGR52 9 HGR52
@<TRIPOS>MOLECULE
furan
 9 9 0 0 0
****
USER_CHARGES
INVALID_CHARGES
Pose:  30 Cluster:  30 Fr_nu: 212282 TotEn:    -7.17
@<TRIPOS>ATOM
      1 C1        -69.3915    3.9164  -47.8724 C.2    1 LIG      -0.26000
      2 C2        -70.4615    4.7029  -48.3620 C.2    1 LIG      -0.26000
      3 C3        -69.9573    2.9744  -47.0450 C.2    1 LIG       0.09300
      4 C4        -71.6049    4.1854  -47.7990 C.2    1 LIG       0.09300
      5 O1        -71.3061    3.1315  -46.9949 O.3    1 LIG      -0.29200
      6 H1        -68.3396    4.0231  -48.0943 H      1 LIG       0.17500
      7 H2        -70.4063    5.5419  -49.0406 H      1 LIG       0.17500
      8 H3        -69.5586    2.1650  -46.4509 H      1 LIG       0.13800
      9 H4        -72.6526    4.4400  -47.8664 H      1 LIG       0.13800
@<TRIPOS>BOND
      1       1       2 1
      2       1       3 2
      3       2       4 2
      4       3       5 1
      5       4       5 1
      6       1       6 1
      7       2       7 1
      8       3       8 1
      9       4       9 1
@<TRIPOS>ALT_TYPE
CGenFF_4.0_ALT_TYPE_SET
CGenFF_4.0 1 CG2R51 2 CG2R51 3 CG2R51 4 CG2R51 5 OG2R50 6 HGR51 7 HGR51 8 HGR52 9 HGR52
@<TRIPOS>MOLECULE
furan
 9 9 0 0 0
****
USER_CHARGES
INVALID_CHARGES
Pose:  31 Cluster:  31 Fr_nu: 1853869 TotEn:    -7.07
@<TRIPOS>ATOM
      1 C1        -77.6515  -22.7335  -32.8156 C.2    1 LIG      -0.26000
      2 C2        -78.6073  -23.7152  -33.1706 C.2    1 LIG      -0.26000
      3 C3        -78.2530  -21.9406  -31.8661 C.2    1 LIG       0.09300
      4 C4        -79.7246  -23.4523  -32.4127 C.2    1 LIG       0.09300
      5 O1        -79.5168  -22.3721  -31.6148 O.3    1 LIG      -0.29200
      6 H1        -76.6498  -22.6180  -33.2036 H      1 LIG       0.17500
      7 H2        -78.4956  -24.5145  -33.8889 H      1 LIG       0.17500
      8 H3        -77.9328  -21.0772  -31.3012 H      1 LIG       0.13800
      9 H4        -80.6968  -23.9157  -32.3285 H      1 LIG       0.13800
@<TRIPOS>BOND
      1       1       2 1
      2       1       3 2
      3       2       4 2
      4       3       5 1
      5       4       5 1
      6       1       6 1
      7       2       7 1
      8       3       8 1
      9       4       9 1
@<TRIPOS>ALT_TYPE
CGenFF_4.0_ALT_TYPE_SET
CGenFF_4.0 1 CG2R51 2 CG2R51 3 CG2R51 4 CG2R51 5 OG2R50 6 HGR51 7 HGR51 8 HGR52 9 HGR52
@<TRIPOS>MOLECULE
furan
 9 9 0 0 0
****
USER_CHARGES
INVALID_CHARGES
Pose:  32 Cluster:  32 Fr_nu:  25505 TotEn:    -7.01
@<TRIPOS>ATOM
      1 C1        -57.6399  -18.7717  -25.1055 C.2    1 LIG      -0.26000
      2 C2        -58.9254  -18.9966  -24.5576 C.2    1 LIG      -0.26000
      3 C3        -56.7815  -19.5969  -24.4168 C.2    1 LIG       0.09300
      4 C4        -58.7609  -19.9433  -23.5734 C.2    1 LIG       0.09300
      5 O1        -57.4569  -20.3145  -23.4813 O.3    1 LIG      -0.29200
      6 H1        -57.3724  -18.0927  -25.9021 H      1 LIG       0.17500
      7 H2        -59.8555  -18.5275  -24.8445 H      1 LIG       0.17500
      8 H3        -55.7185  -19.7820  -24.4703 H      1 LIG       0.13800
      9 H4        -59.4359  -20.4318  -22.8858 H      1 LIG       0.13800
@<TRIPOS>BOND
      1       1       2 1
      2       1       3 2
      3       2       4 2
      4       3       5 1
      5       4       5 1
      6       1       6 1
      7       2       7 1
      8       3       8 1
      9       4       9 1
@<TRIPOS>ALT_TYPE
CGenFF_4.0_ALT_TYPE_SET
CGenFF_4.0 1 CG2R51 2 CG2R51 3 CG2R51 4 CG2R51 5 OG2R50 6 HGR51 7 HGR51 8 HGR52 9 HGR52
@<TRIPOS>MOLECULE
furan
 9 9 0 0 0
****
USER_CHARGES
INVALID_CHARGES
Pose:  33 Cluster:  33 Fr_nu:  24656 TotEn:    -7.01
@<TRIPOS>ATOM
      1 C1        -83.7629   -4.5394  -45.2532 C.2    1 LIG      -0.26000
      2 C2        -82.9333   -5.6783  -45.3870 C.2    1 LIG      -0.26000
      3 C3        -84.9896   -5.0066  -44.8420 C.2    1 LIG       0.09300
      4 C4        -83.7121   -6.7602  -45.0479 C.2    1 LIG       0.09300
      5 O1        -84.9669   -6.3593  -44.7143 O.3    1 LIG      -0.29200
      6 H1        -83.4999   -3.5073  -45.4343 H      1 LIG       0.17500
      7 H2        -81.8973   -5.7069  -45.6922 H      1 LIG       0.17500
      8 H3        -85.9308   -4.5307  -44.6081 H      1 LIG       0.13800
      9 H4        -83.5317   -7.8241  -44.9957 H      1 LIG       0.13800
@<TRIPOS>BOND
      1       1       2 1
      2       1       3 2
      3       2       4 2
      4       3       5 1
      5       4       5 1
      6       1       6 1
      7       2       7 1
      8       3       8 1
      9       4       9 1
@<TRIPOS>ALT_TYPE
CGenFF_4.0_ALT_TYPE_SET
CGenFF_4.0 1 CG2R51 2 CG2R51 3 CG2R51 4 CG2R51 5 OG2R50 6 HGR51 7 HGR51 8 HGR52 9 HGR52
@<TRIPOS>MOLECULE
furan
 9 9 0 0 0
****
USER_CHARGES
INVALID_CHARGES
Pose:  34 Cluster:  34 Fr_nu:  12317 TotEn:    -7.00
@<TRIPOS>ATOM
      1 C1        -47.2897  -13.1556  -44.7192 C.2    1 LIG      -0.26000
      2 C2        -47.9522  -12.0636  -45.3289 C.2    1 LIG      -0.26000
      3 C3        -46.1153  -12.6532  -44.2088 C.2    1 LIG       0.09300
      4 C4        -47.1356  -10.9717  -45.1474 C.2    1 LIG       0.09300
      5 O1        -46.0139  -11.3227  -44.4654 O.3    1 LIG      -0.29200
      6 H1        -47.6257  -14.1807  -44.6597 H      1 LIG       0.17500
      7 H2        -48.9058  -12.0713  -45.8368 H      1 LIG       0.17500
      8 H3        -45.2900  -13.0885  -43.6644 H      1 LIG       0.13800
      9 H4        -47.2058   -9.9308  -45.4281 H      1 LIG       0.13800
@<TRIPOS>BOND
      1       1       2 1
      2       1       3 2
      3       2       4 2
      4       3       5 1
      5       4       5 1
      6       1       6 1
      7       2       7 1
      8       3       8 1
      9       4       9 1
@<TRIPOS>ALT_TYPE
CGenFF_4.0_ALT_TYPE_SET
CGenFF_4.0 1 CG2R51 2 CG2R51 3 CG2R51 4 CG2R51 5 OG2R50 6 HGR51 7 HGR51 8 HGR52 9 HGR52
@<TRIPOS>MOLECULE
furan
 9 9 0 0 0
****
USER_CHARGES
INVALID_CHARGES
Pose:  35 Cluster:  35 Fr_nu: 1807711 TotEn:    -6.88
@<TRIPOS>ATOM
      1 C1        -78.1453  -21.5185  -32.1055 C.2    1 LIG      -0.26000
      2 C2        -79.5575  -21.5615  -32.1881 C.2    1 LIG      -0.26000
      3 C3        -77.6805  -22.4104  -33.0439 C.2    1 LIG       0.09300
      4 C4        -79.8551  -22.4764  -33.1712 C.2    1 LIG       0.09300
      5 O1        -78.7164  -22.9983  -33.6979 O.3    1 LIG      -0.29200
      6 H1        -77.5417  -20.9137  -31.4443 H      1 LIG       0.17500
      7 H2        -80.2695  -20.9961  -31.6043 H      1 LIG       0.17500
      8 H3        -76.6940  -22.7236  -33.3535 H      1 LIG       0.13800
      9 H4        -80.7781  -22.8480  -33.5918 H      1 LIG       0.13800
@<TRIPOS>BOND
      1       1       2 1
      2       1       3 2
      3       2       4 2
      4       3       5 1
      5       4       5 1
      6       1       6 1
      7       2       7 1
      8       3       8 1
      9       4       9 1
@<TRIPOS>ALT_TYPE
CGenFF_4.0_ALT_TYPE_SET
CGenFF_4.0 1 CG2R51 2 CG2R51 3 CG2R51 4 CG2R51 5 OG2R50 6 HGR51 7 HGR51 8 HGR52 9 HGR52
@<TRIPOS>MOLECULE
furan
 9 9 0 0 0
****
USER_CHARGES
INVALID_CHARGES
Pose:  36 Cluster:  36 Fr_nu: 2599606 TotEn:    -6.87
@<TRIPOS>ATOM
      1 C1        -57.8137    4.4882  -38.6537 C.2    1 LIG      -0.26000
      2 C2        -58.9138    4.5080  -39.5440 C.2    1 LIG      -0.26000
      3 C3        -58.2888    3.9714  -37.4708 C.2    1 LIG       0.09300
      4 C4        -59.9827    4.0018  -38.8417 C.2    1 LIG       0.09300
      5 O1        -59.6101    3.6722  -37.5772 O.3    1 LIG      -0.29200
      6 H1        -56.8013    4.8107  -38.8495 H      1 LIG       0.17500
      7 H2        -58.9259    4.8484  -40.5693 H      1 LIG       0.17500
      8 H3        -57.8380    3.7628  -36.5115 H      1 LIG       0.13800
      9 H4        -61.0193    3.8208  -39.0859 H      1 LIG       0.13800
@<TRIPOS>BOND
      1       1       2 1
      2       1       3 2
      3       2       4 2
      4       3       5 1
      5       4       5 1
      6       1       6 1
      7       2       7 1
      8       3       8 1
      9       4       9 1
@<TRIPOS>ALT_TYPE
CGenFF_4.0_ALT_TYPE_SET
CGenFF_4.0 1 CG2R51 2 CG2R51 3 CG2R51 4 CG2R51 5 OG2R50 6 HGR51 7 HGR51 8 HGR52 9 HGR52
@<TRIPOS>MOLECULE
furan
 9 9 0 0 0
****
USER_CHARGES
INVALID_CHARGES
Pose:  37 Cluster:  37 Fr_nu: 1854725 TotEn:    -6.86
@<TRIPOS>ATOM
      1 C1        -78.6609  -21.7198  -32.8876 C.2    1 LIG      -0.26000
      2 C2        -77.8167  -22.8494  -33.0084 C.2    1 LIG      -0.26000
      3 C3        -79.9352  -22.2111  -32.7240 C.2    1 LIG       0.09300
      4 C4        -78.6353  -23.9504  -32.9099 C.2    1 LIG       0.09300
      5 O1        -79.9282  -23.5698  -32.7363 O.3    1 LIG      -0.29200
      6 H1        -78.3762  -20.6780  -32.9166 H      1 LIG       0.17500
      7 H2        -76.7455  -22.8597  -33.1494 H      1 LIG       0.17500
      8 H3        -80.9030  -21.7498  -32.5915 H      1 LIG       0.13800
      9 H4        -78.4617  -25.0161  -32.9415 H      1 LIG       0.13800
@<TRIPOS>BOND
      1       1       2 1
      2       1       3 2
      3       2       4 2
      4       3       5 1
      5       4       5 1
      6       1       6 1
      7       2       7 1
      8       3       8 1
      9       4       9 1
@<TRIPOS>ALT_TYPE
CGenFF_4.0_ALT_TYPE_SET
CGenFF_4.0 1 CG2R51 2 CG2R51 3 CG2R51 4 CG2R51 5 OG2R50 6 HGR51 7 HGR51 8 HGR52 9 HGR52
@<TRIPOS>MOLECULE
furan
 9 9 0 0 0
****
USER_CHARGES
INVALID_CHARGES
Pose:  38 Cluster:  38 Fr_nu:   3036 TotEn:    -6.67
@<TRIPOS>ATOM
      1 C1        -72.9759  -22.7797  -41.4207 C.2    1 LIG      -0.26000
      2 C2        -72.5787  -23.9641  -40.7554 C.2    1 LIG      -0.26000
      3 C3        -72.0936  -22.6126  -42.4627 C.2    1 LIG       0.09300
      4 C4        -71.4821  -24.4364  -41.4384 C.2    1 LIG       0.09300
      5 O1        -71.1800  -23.6182  -42.4805 O.3    1 LIG      -0.29200
      6 H1        -73.8016  -22.1289  -41.1716 H      1 LIG       0.17500
      7 H2        -73.0348  -24.4170  -39.8870 H      1 LIG       0.17500
      8 H3        -71.9871  -21.8704  -43.2404 H      1 LIG       0.13800
      9 H4        -70.8382  -25.2951  -41.3161 H      1 LIG       0.13800
@<TRIPOS>BOND
      1       1       2 1
      2       1       3 2
      3       2       4 2
      4       3       5 1
      5       4       5 1
      6       1       6 1
      7       2       7 1
      8       3       8 1
      9       4       9 1
@<TRIPOS>ALT_TYPE
CGenFF_4.0_ALT_TYPE_SET
CGenFF_4.0 1 CG2R51 2 CG2R51 3 CG2R51 4 CG2R51 5 OG2R50 6 HGR51 7 HGR51 8 HGR52 9 HGR52
@<TRIPOS>MOLECULE
furan
 9 9 0 0 0
****
USER_CHARGES
INVALID_CHARGES
Pose:  39 Cluster:  39 Fr_nu: 132452 TotEn:    -6.53
@<TRIPOS>ATOM
      1 C1        -77.6961  -21.8196  -31.5859 C.2    1 LIG      -0.26000
      2 C2        -77.9063  -22.4337  -32.8437 C.2    1 LIG      -0.26000
      3 C3        -78.7718  -20.9868  -31.3829 C.2    1 LIG       0.09300
      4 C4        -79.0955  -21.9324  -33.3196 C.2    1 LIG       0.09300
      5 O1        -79.6295  -21.0497  -32.4350 O.3    1 LIG      -0.29200
      6 H1        -76.8644  -21.9654  -30.9119 H      1 LIG       0.17500
      7 H2        -77.2706  -23.1520  -33.3410 H      1 LIG       0.17500
      8 H3        -79.0602  -20.3192  -30.5840 H      1 LIG       0.13800
      9 H4        -79.6675  -22.0945  -34.2215 H      1 LIG       0.13800
@<TRIPOS>BOND
      1       1       2 1
      2       1       3 2
      3       2       4 2
      4       3       5 1
      5       4       5 1
      6       1       6 1
      7       2       7 1
      8       3       8 1
      9       4       9 1
@<TRIPOS>ALT_TYPE
CGenFF_4.0_ALT_TYPE_SET
CGenFF_4.0 1 CG2R51 2 CG2R51 3 CG2R51 4 CG2R51 5 OG2R50 6 HGR51 7 HGR51 8 HGR52 9 HGR52
@<TRIPOS>MOLECULE
furan
 9 9 0 0 0
****
USER_CHARGES
INVALID_CHARGES
Pose:  40 Cluster:  40 Fr_nu:  13378 TotEn:    -2.62
@<TRIPOS>ATOM
      1 C1        -82.1533   -7.5377  -44.7921 C.2    1 LIG      -0.26000
      2 C2        -83.2739   -6.6753  -44.8527 C.2    1 LIG      -0.26000
      3 C3        -81.0700   -6.7842  -45.1801 C.2    1 LIG       0.09300
      4 C4        -82.7955   -5.4562  -45.2733 C.2    1 LIG       0.09300
      5 O1        -81.4529   -5.5142  -45.4750 O.3    1 LIG      -0.29200
      6 H1        -82.1373   -8.5785  -44.5024 H      1 LIG       0.17500
      7 H2        -84.3018   -6.9126  -44.6188 H      1 LIG       0.17500
      8 H3        -80.0158   -6.9924  -45.2917 H      1 LIG       0.13800
      9 H4        -83.2566   -4.4988  -45.4675 H      1 LIG       0.13800
@<TRIPOS>BOND
      1       1       2 1
      2       1       3 2
      3       2       4 2
      4       3       5 1
      5       4       5 1
      6       1       6 1
      7       2       7 1
      8       3       8 1
      9       4       9 1
@<TRIPOS>ALT_TYPE
CGenFF_4.0_ALT_TYPE_SET
CGenFF_4.0 1 CG2R51 2 CG2R51 3 CG2R51 4 CG2R51 5 OG2R50 6 HGR51 7 HGR51 8 HGR52 9 HGR52
@<TRIPOS>MOLECULE
pyrimidine
 10 10 0 0 0
****
USER_CHARGES
INVALID_CHARGES
Pose:   1 Cluster:   1 Fr_nu: 2181038 TotEn:   -15.65
@<TRIPOS>ATOM
      1 C1        -69.0031    3.0929  -47.3525 C.ar   1 LIG      -0.13100
      2 C2        -68.9690    4.3800  -47.8493 C.ar   1 LIG       0.28900
      3 C3        -70.2490    2.6279  -46.9844 C.ar   1 LIG       0.28900
      4 C4        -71.2168    4.5942  -47.5876 C.ar   1 LIG       0.50700
      5 N1        -70.0607    5.1617  -47.9810 N.ar   1 LIG      -0.71900
      6 N2        -71.3812    3.3542  -47.0886 N.ar   1 LIG      -0.71900
      7 H1        -68.1113    2.4881  -47.2576 H      1 LIG       0.11500
      8 H2        -68.0345    4.8315  -48.1643 H      1 LIG       0.11400
      9 H3        -70.3751    1.6283  -46.5826 H      1 LIG       0.11400
     10 H4        -72.1097    5.2001  -47.6815 H      1 LIG       0.14100
@<TRIPOS>BOND
      1       1       2 ar
      2       1       3 ar
      3       2       5 ar
      4       3       6 ar
      5       4       5 ar
      6       4       6 ar
      7       1       7 1
      8       2       8 1
      9       3       9 1
     10       4      10 1
@<TRIPOS>ALT_TYPE
CGenFF_4.0_ALT_TYPE_SET
CGenFF_4.0 1 CG2R61 2 CG2R61 3 CG2R61 4 CG2R64 5 NG2R62 6 NG2R62 7 HGR61 8 HGR62 9 HGR62 10 HGR62
@<TRIPOS>MOLECULE
pyrimidine
 10 10 0 0 0
****
USER_CHARGES
INVALID_CHARGES
Pose:   2 Cluster:   2 Fr_nu: 134849 TotEn:   -15.13
@<TRIPOS>ATOM
      1 C1        -68.4740    3.8391  -47.1721 C.ar   1 LIG      -0.13100
      2 C2        -68.4673    4.9934  -47.9284 C.ar   1 LIG       0.28900
      3 C3        -69.4991    2.9553  -47.4405 C.ar   1 LIG       0.28900
      4 C4        -70.3344    4.3328  -49.0442 C.ar   1 LIG       0.50700
      5 N1        -69.3855    5.2735  -48.8765 N.ar   1 LIG      -0.71900
      6 N2        -70.4500    3.1710  -48.3730 N.ar   1 LIG      -0.71900
      7 H1        -67.7246    3.6402  -46.4177 H      1 LIG       0.11500
      8 H2        -67.7004    5.7474  -47.7884 H      1 LIG       0.11400
      9 H3        -69.5872    2.0213  -46.8963 H      1 LIG       0.11400
     10 H4        -71.0855    4.5323  -49.7986 H      1 LIG       0.14100
@<TRIPOS>BOND
      1       1       2 ar
      2       1       3 ar
      3       2       5 ar
      4       3       6 ar
      5       4       5 ar
      6       4       6 ar
      7       1       7 1
      8       2       8 1
      9       3       9 1
     10       4      10 1
@<TRIPOS>ALT_TYPE
CGenFF_4.0_ALT_TYPE_SET
CGenFF_4.0 1 CG2R61 2 CG2R61 3 CG2R61 4 CG2R64 5 NG2R62 6 NG2R62 7 HGR61 8 HGR62 9 HGR62 10 HGR62
@<TRIPOS>MOLECULE
pyrimidine
 10 10 0 0 0
****
USER_CHARGES
INVALID_CHARGES
Pose:   3 Cluster:   3 Fr_nu: 220725 TotEn:   -15.07
@<TRIPOS>ATOM
      1 C1        -69.1255    3.5794  -46.9653 C.ar   1 LIG      -0.13100
      2 C2        -69.7403    4.7708  -46.6382 C.ar   1 LIG       0.28900
      3 C3        -69.8681    2.7198  -47.7487 C.ar   1 LIG       0.28900
      4 C4        -71.6049    4.1854  -47.7990 C.ar   1 LIG       0.50700
      5 N1        -70.9836    5.1076  -47.0394 N.ar   1 LIG      -0.71900
      6 N2        -71.1155    2.9915  -48.1849 N.ar   1 LIG      -0.71900
      7 H1        -68.1267    3.3352  -46.6294 H      1 LIG       0.11500
      8 H2        -69.2346    5.5095  -46.0258 H      1 LIG       0.11400
      9 H3        -69.4687    1.7593  -48.0559 H      1 LIG       0.11400
     10 H4        -72.6054    4.4293  -48.1346 H      1 LIG       0.14100
@<TRIPOS>BOND
      1       1       2 ar
      2       1       3 ar
      3       2       5 ar
      4       3       6 ar
      5       4       5 ar
      6       4       6 ar
      7       1       7 1
      8       2       8 1
      9       3       9 1
     10       4      10 1
@<TRIPOS>ALT_TYPE
CGenFF_4.0_ALT_TYPE_SET
CGenFF_4.0 1 CG2R61 2 CG2R61 3 CG2R61 4 CG2R64 5 NG2R62 6 NG2R62 7 HGR61 8 HGR62 9 HGR62 10 HGR62
@<TRIPOS>MOLECULE
pyrimidine
 10 10 0 0 0
****
USER_CHARGES
INVALID_CHARGES
Pose:   4 Cluster:   4 Fr_nu: 1867090 TotEn:   -15.06
@<TRIPOS>ATOM
      1 C1        -77.5783  -23.1928  -32.9083 C.ar   1 LIG      -0.13100
      2 C2        -78.0553  -22.3678  -31.9101 C.ar   1 LIG       0.28900
      3 C3        -78.3095  -24.3410  -33.1342 C.ar   1 LIG       0.28900
      4 C4        -79.7854  -23.7833  -31.4978 C.ar   1 LIG       0.50700
      5 N1        -79.1599  -22.6333  -31.1823 N.ar   1 LIG      -0.71900
      6 N2        -79.4221  -24.6690  -32.4450 N.ar   1 LIG      -0.71900
      7 H1        -76.6891  -22.9550  -33.4765 H      1 LIG       0.11500
      8 H2        -77.5468  -21.4429  -31.6606 H      1 LIG       0.11400
      9 H3        -78.0116  -25.0508  -33.8982 H      1 LIG       0.11400
     10 H4        -80.6752  -24.0222  -30.9283 H      1 LIG       0.14100
@<TRIPOS>BOND
      1       1       2 ar
      2       1       3 ar
      3       2       5 ar
      4       3       6 ar
      5       4       5 ar
      6       4       6 ar
      7       1       7 1
      8       2       8 1
      9       3       9 1
     10       4      10 1
@<TRIPOS>ALT_TYPE
CGenFF_4.0_ALT_TYPE_SET
CGenFF_4.0 1 CG2R61 2 CG2R61 3 CG2R61 4 CG2R64 5 NG2R62 6 NG2R62 7 HGR61 8 HGR62 9 HGR62 10 HGR62
@<TRIPOS>MOLECULE
pyrimidine
 10 10 0 0 0
****
USER_CHARGES
INVALID_CHARGES
Pose:   5 Cluster:   5 Fr_nu: 135812 TotEn:   -14.51
@<TRIPOS>ATOM
      1 C1        -77.9070  -22.4835  -32.9678 C.ar   1 LIG      -0.13100
      2 C2        -77.8109  -22.7509  -31.6173 C.ar   1 LIG       0.28900
      3 C3        -79.1271  -22.0016  -33.3956 C.ar   1 LIG       0.28900
      4 C4        -79.9603  -22.0912  -31.2826 C.ar   1 LIG       0.50700
      5 N1        -78.8215  -22.5657  -30.7428 N.ar   1 LIG      -0.71900
      6 N2        -80.1794  -21.7928  -32.5775 N.ar   1 LIG      -0.71900
      7 H1        -77.0799  -22.6417  -33.6468 H      1 LIG       0.11500
      8 H2        -76.8909  -23.1331  -31.1886 H      1 LIG       0.11400
      9 H3        -79.2977  -21.7634  -34.4399 H      1 LIG       0.11400
     10 H4        -80.7890  -21.9339  -30.6032 H      1 LIG       0.14100
@<TRIPOS>BOND
      1       1       2 ar
      2       1       3 ar
      3       2       5 ar
      4       3       6 ar
      5       4       5 ar
      6       4       6 ar
      7       1       7 1
      8       2       8 1
      9       3       9 1
     10       4      10 1
@<TRIPOS>ALT_TYPE
CGenFF_4.0_ALT_TYPE_SET
CGenFF_4.0 1 CG2R61 2 CG2R61 3 CG2R61 4 CG2R64 5 NG2R62 6 NG2R62 7 HGR61 8 HGR62 9 HGR62 10 HGR62
@<TRIPOS>MOLECULE
pyrimidine
 10 10 0 0 0
****
USER_CHARGES
INVALID_CHARGES
Pose:   6 Cluster:   6 Fr_nu: 105239 TotEn:   -14.48
@<TRIPOS>ATOM
      1 C1        -59.0917  -19.8099  -25.0314 C.ar   1 LIG      -0.13100
      2 C2        -58.7358  -18.5349  -25.4213 C.ar   1 LIG       0.28900
      3 C3        -58.0445  -20.6555  -24.7273 C.ar   1 LIG       0.28900
      4 C4        -56.5285  -19.0256  -25.1879 C.ar   1 LIG       0.50700
      5 N1        -57.4592  -18.1075  -25.5108 N.ar   1 LIG      -0.71900
      6 N2        -56.7461  -20.2953  -24.7951 N.ar   1 LIG      -0.71900
      7 H1        -60.1243  -20.1260  -24.9684 H      1 LIG       0.11500
      8 H2        -59.4901  -17.7999  -25.6803 H      1 LIG       0.11400
      9 H3        -58.2261  -21.6773  -24.4120 H      1 LIG       0.11400
     10 H4        -55.4945  -18.7097  -25.2519 H      1 LIG       0.14100
@<TRIPOS>BOND
      1       1       2 ar
      2       1       3 ar
      3       2       5 ar
      4       3       6 ar
      5       4       5 ar
      6       4       6 ar
      7       1       7 1
      8       2       8 1
      9       3       9 1
     10       4      10 1
@<TRIPOS>ALT_TYPE
CGenFF_4.0_ALT_TYPE_SET
CGenFF_4.0 1 CG2R61 2 CG2R61 3 CG2R61 4 CG2R64 5 NG2R62 6 NG2R62 7 HGR61 8 HGR62 9 HGR62 10 HGR62
@<TRIPOS>MOLECULE
pyrimidine
 10 10 0 0 0
****
USER_CHARGES
INVALID_CHARGES
Pose:   7 Cluster:   7 Fr_nu:  64234 TotEn:   -14.21
@<TRIPOS>ATOM
      1 C1        -77.3464  -22.6150  -32.6179 C.ar   1 LIG      -0.13100
      2 C2        -77.4683  -21.9110  -31.4373 C.ar   1 LIG       0.28900
      3 C3        -78.3592  -22.4226  -33.5351 C.ar   1 LIG       0.28900
      4 C4        -79.4191  -20.9772  -32.1371 C.ar   1 LIG       0.50700
      5 N1        -78.4953  -21.0802  -31.1627 N.ar   1 LIG      -0.71900
      6 N2        -79.4145  -21.6082  -33.3268 N.ar   1 LIG      -0.71900
      7 H1        -76.5115  -23.2750  -32.8116 H      1 LIG       0.11500
      8 H2        -76.7209  -21.9983  -30.6561 H      1 LIG       0.11400
      9 H3        -78.3502  -22.9340  -34.4915 H      1 LIG       0.11400
     10 H4        -80.2558  -20.3174  -31.9429 H      1 LIG       0.14100
@<TRIPOS>BOND
      1       1       2 ar
      2       1       3 ar
      3       2       5 ar
      4       3       6 ar
      5       4       5 ar
      6       4       6 ar
      7       1       7 1
      8       2       8 1
      9       3       9 1
     10       4      10 1
@<TRIPOS>ALT_TYPE
CGenFF_4.0_ALT_TYPE_SET
CGenFF_4.0 1 CG2R61 2 CG2R61 3 CG2R61 4 CG2R64 5 NG2R62 6 NG2R62 7 HGR61 8 HGR62 9 HGR62 10 HGR62
@<TRIPOS>MOLECULE
pyrimidine
 10 10 0 0 0
****
USER_CHARGES
INVALID_CHARGES
Pose:   8 Cluster:   8 Fr_nu: 3487498 TotEn:   -14.05
@<TRIPOS>ATOM
      1 C1        -69.6976    3.8351  -47.2321 C.ar   1 LIG      -0.13100
      2 C2        -69.6976    4.7222  -48.2892 C.ar   1 LIG       0.28900
      3 C3        -70.9227    3.2859  -46.9136 C.ar   1 LIG       0.28900
      4 C4        -71.9356    4.4518  -48.5814 C.ar   1 LIG       0.50700
      5 N1        -70.8024    5.0546  -48.9887 N.ar   1 LIG      -0.71900
      6 N2        -72.0663    3.5729  -47.5694 N.ar   1 LIG      -0.71900
      7 H1        -68.7960    3.5868  -46.6883 H      1 LIG       0.11500
      8 H2        -68.7815    5.2046  -48.6124 H      1 LIG       0.11400
      9 H3        -71.0218    2.5789  -46.0970 H      1 LIG       0.11400
     10 H4        -72.8387    4.7012  -49.1249 H      1 LIG       0.14100
@<TRIPOS>BOND
      1       1       2 ar
      2       1       3 ar
      3       2       5 ar
      4       3       6 ar
      5       4       5 ar
      6       4       6 ar
      7       1       7 1
      8       2       8 1
      9       3       9 1
     10       4      10 1
@<TRIPOS>ALT_TYPE
CGenFF_4.0_ALT_TYPE_SET
CGenFF_4.0 1 CG2R61 2 CG2R61 3 CG2R61 4 CG2R64 5 NG2R62 6 NG2R62 7 HGR61 8 HGR62 9 HGR62 10 HGR62
@<TRIPOS>MOLECULE
pyrimidine
 10 10 0 0 0
****
USER_CHARGES
INVALID_CHARGES
Pose:   9 Cluster:   9 Fr_nu: 2059537 TotEn:   -13.94
@<TRIPOS>ATOM
      1 C1        -77.5826  -22.7014  -32.8824 C.ar   1 LIG      -0.13100
      2 C2        -78.3768  -23.7924  -33.1714 C.ar   1 LIG       0.28900
      3 C3        -78.2456  -21.5912  -32.4007 C.ar   1 LIG       0.28900
      4 C4        -80.2442  -22.6663  -32.5300 C.ar   1 LIG       0.50700
      5 N1        -79.7157  -23.8095  -33.0065 N.ar   1 LIG      -0.71900
      6 N2        -79.5804  -21.5386  -32.2116 N.ar   1 LIG      -0.71900
      7 H1        -76.5103  -22.7154  -33.0245 H      1 LIG       0.11500
      8 H2        -77.9451  -24.7104  -33.5551 H      1 LIG       0.11400
      9 H3        -77.7055  -20.6857  -32.1464 H      1 LIG       0.11400
     10 H4        -81.3180  -22.6516  -32.3887 H      1 LIG       0.14100
@<TRIPOS>BOND
      1       1       2 ar
      2       1       3 ar
      3       2       5 ar
      4       3       6 ar
      5       4       5 ar
      6       4       6 ar
      7       1       7 1
      8       2       8 1
      9       3       9 1
     10       4      10 1
@<TRIPOS>ALT_TYPE
CGenFF_4.0_ALT_TYPE_SET
CGenFF_4.0 1 CG2R61 2 CG2R61 3 CG2R61 4 CG2R64 5 NG2R62 6 NG2R62 7 HGR61 8 HGR62 9 HGR62 10 HGR62
@<TRIPOS>MOLECULE
pyrimidine
 10 10 0 0 0
****
USER_CHARGES
INVALID_CHARGES
Pose:  10 Cluster:  10 Fr_nu: 1604249 TotEn:   -13.41
@<TRIPOS>ATOM
      1 C1        -45.9608  -11.4066  -45.5372 C.ar   1 LIG      -0.13100
      2 C2        -46.5495  -10.8785  -44.4062 C.ar   1 LIG       0.28900
      3 C3        -45.9259  -12.7844  -45.6042 C.ar   1 LIG       0.28900
      4 C4        -46.9727  -12.9589  -43.5940 C.ar   1 LIG       0.50700
      5 N1        -47.0676  -11.6281  -43.4113 N.ar   1 LIG      -0.71900
      6 N2        -46.4242  -13.5943  -44.6471 N.ar   1 LIG      -0.71900
      7 H1        -45.5530  -10.7812  -46.3200 H      1 LIG       0.11500
      8 H2        -46.6228   -9.8056  -44.2649 H      1 LIG       0.11400
      9 H3        -45.4824  -13.2905  -46.4548 H      1 LIG       0.11400
     10 H4        -47.3799  -13.5853  -42.8098 H      1 LIG       0.14100
@<TRIPOS>BOND
      1       1       2 ar
      2       1       3 ar
      3       2       5 ar
      4       3       6 ar
      5       4       5 ar
      6       4       6 ar
      7       1       7 1
      8       2       8 1
      9       3       9 1
     10       4      10 1
@<TRIPOS>ALT_TYPE
CGenFF_4.0_ALT_TYPE_SET
CGenFF_4.0 1 CG2R61 2 CG2R61 3 CG2R61 4 CG2R64 5 NG2R62 6 NG2R62 7 HGR61 8 HGR62 9 HGR62 10 HGR62
@<TRIPOS>MOLECULE
pyrimidine
 10 10 0 0 0
****
USER_CHARGES
INVALID_CHARGES
Pose:  11 Cluster:  11 Fr_nu: 908679 TotEn:   -12.72
@<TRIPOS>ATOM
      1 C1        -78.5459  -22.2920  -33.1561 C.ar   1 LIG      -0.13100
      2 C2        -79.8928  -22.5886  -33.1068 C.ar   1 LIG       0.28900
      3 C3        -78.1191  -21.3077  -32.2884 C.ar   1 LIG       0.28900
      4 C4        -80.2264  -21.0358  -31.4807 C.ar   1 LIG       0.50700
      5 N1        -80.7649  -21.9779  -32.2782 N.ar   1 LIG      -0.71900
      6 N2        -78.9351  -20.6562  -31.4340 N.ar   1 LIG      -0.71900
      7 H1        -77.8688  -22.7981  -33.8312 H      1 LIG       0.11500
      8 H2        -80.3204  -23.3485  -33.7519 H      1 LIG       0.11400
      9 H3        -77.0778  -21.0059  -32.2557 H      1 LIG       0.11400
     10 H4        -80.9044  -20.5282  -30.8055 H      1 LIG       0.14100
@<TRIPOS>BOND
      1       1       2 ar
      2       1       3 ar
      3       2       5 ar
      4       3       6 ar
      5       4       5 ar
      6       4       6 ar
      7       1       7 1
      8       2       8 1
      9       3       9 1
     10       4      10 1
@<TRIPOS>ALT_TYPE
CGenFF_4.0_ALT_TYPE_SET
CGenFF_4.0 1 CG2R61 2 CG2R61 3 CG2R61 4 CG2R64 5 NG2R62 6 NG2R62 7 HGR61 8 HGR62 9 HGR62 10 HGR62
@<TRIPOS>MOLECULE
pyrimidine
 10 10 0 0 0
****
USER_CHARGES
INVALID_CHARGES
Pose:  12 Cluster:  12 Fr_nu: 133424 TotEn:   -12.23
@<TRIPOS>ATOM
      1 C1        -70.4500    3.1034  -48.3730 C.ar   1 LIG      -0.13100
      2 C2        -71.0804    3.5307  -47.2221 C.ar   1 LIG       0.28900
      3 C3        -70.9205    3.6498  -49.5495 C.ar   1 LIG       0.28900
      4 C4        -72.4608    4.8821  -48.4200 C.ar   1 LIG       0.50700
      5 N1        -72.0929    4.4222  -47.2090 N.ar   1 LIG      -0.71900
      6 N2        -71.9281    4.5450  -49.6101 N.ar   1 LIG      -0.71900
      7 H1        -69.6400    2.3867  -48.3541 H      1 LIG       0.11500
      8 H2        -70.7795    3.1563  -46.2496 H      1 LIG       0.11400
      9 H3        -70.4876    3.3739  -50.5050 H      1 LIG       0.11400
     10 H4        -73.2726    5.5989  -48.4393 H      1 LIG       0.14100
@<TRIPOS>BOND
      1       1       2 ar
      2       1       3 ar
      3       2       5 ar
      4       3       6 ar
      5       4       5 ar
      6       4       6 ar
      7       1       7 1
      8       2       8 1
      9       3       9 1
     10       4      10 1
@<TRIPOS>ALT_TYPE
CGenFF_4.0_ALT_TYPE_SET
CGenFF_4.0 1 CG2R61 2 CG2R61 3 CG2R61 4 CG2R64 5 NG2R62 6 NG2R62 7 HGR61 8 HGR62 9 HGR62 10 HGR62
@<TRIPOS>MOLECULE
pyrimidine
 10 10 0 0 0
****
USER_CHARGES
INVALID_CHARGES
Pose:  13 Cluster:  13 Fr_nu: 501320 TotEn:   -12.22
@<TRIPOS>ATOM
      1 C1        -58.1865  -20.6444  -23.2427 C.ar   1 LIG      -0.13100
      2 C2        -57.0089  -21.2911  -23.5585 C.ar   1 LIG       0.28900
      3 C3        -58.3898  -19.4333  -23.8719 C.ar   1 LIG       0.28900
      4 C4        -56.4072  -19.6132  -24.9691 C.ar   1 LIG       0.50700
      5 N1        -56.0934  -20.8024  -24.4208 N.ar   1 LIG      -0.71900
      6 N2        -57.5180  -18.8858  -24.7439 N.ar   1 LIG      -0.71900
      7 H1        -58.9032  -21.0598  -22.5471 H      1 LIG       0.11500
      8 H2        -56.7618  -22.2487  -23.1133 H      1 LIG       0.11400
      9 H3        -59.2863  -18.8517  -23.6861 H      1 LIG       0.11400
     10 H4        -55.6891  -19.1966  -25.6648 H      1 LIG       0.14100
@<TRIPOS>BOND
      1       1       2 ar
      2       1       3 ar
      3       2       5 ar
      4       3       6 ar
      5       4       5 ar
      6       4       6 ar
      7       1       7 1
      8       2       8 1
      9       3       9 1
     10       4      10 1
@<TRIPOS>ALT_TYPE
CGenFF_4.0_ALT_TYPE_SET
CGenFF_4.0 1 CG2R61 2 CG2R61 3 CG2R61 4 CG2R64 5 NG2R62 6 NG2R62 7 HGR61 8 HGR62 9 HGR62 10 HGR62
@<TRIPOS>MOLECULE
pyrimidine
 10 10 0 0 0
****
USER_CHARGES
INVALID_CHARGES
Pose:  14 Cluster:  14 Fr_nu:   2684 TotEn:   -12.08
@<TRIPOS>ATOM
      1 C1        -70.8070  -22.8753  -42.4540 C.ar   1 LIG      -0.13100
      2 C2        -70.4732  -23.9155  -41.6108 C.ar   1 LIG       0.28900
      3 C3        -72.1106  -22.4313  -42.3674 C.ar   1 LIG       0.28900
      4 C4        -72.5787  -23.9641  -40.7554 C.ar   1 LIG       0.50700
      5 N1        -71.3373  -24.4858  -40.7457 N.ar   1 LIG      -0.71900
      6 N2        -73.0265  -22.9547  -41.5264 N.ar   1 LIG      -0.71900
      7 H1        -70.0933  -22.4367  -43.1384 H      1 LIG       0.11500
      8 H2        -69.4716  -24.3315  -41.6078 H      1 LIG       0.11400
      9 H3        -72.4656  -21.6182  -42.9913 H      1 LIG       0.11400
     10 H4        -73.2938  -24.4038  -40.0710 H      1 LIG       0.14100
@<TRIPOS>BOND
      1       1       2 ar
      2       1       3 ar
      3       2       5 ar
      4       3       6 ar
      5       4       5 ar
      6       4       6 ar
      7       1       7 1
      8       2       8 1
      9       3       9 1
     10       4      10 1
@<TRIPOS>ALT_TYPE
CGenFF_4.0_ALT_TYPE_SET
CGenFF_4.0 1 CG2R61 2 CG2R61 3 CG2R61 4 CG2R64 5 NG2R62 6 NG2R62 7 HGR61 8 HGR62 9 HGR62 10 HGR62
@<TRIPOS>MOLECULE
pyrimidine
 10 10 0 0 0
****
USER_CHARGES
INVALID_CHARGES
Pose:  15 Cluster:  15 Fr_nu: 245595 TotEn:   -12.05
@<TRIPOS>ATOM
      1 C1        -77.9506  -22.6394  -32.3698 C.ar   1 LIG      -0.13100
      2 C2        -78.8686  -22.6670  -31.3398 C.ar   1 LIG       0.28900
      3 C3        -78.4652  -22.3691  -33.6212 C.ar   1 LIG       0.28900
      4 C4        -80.5676  -22.1957  -32.7745 C.ar   1 LIG       0.50700
      5 N1        -80.1895  -22.4488  -31.5071 N.ar   1 LIG      -0.71900
      6 N2        -79.7734  -22.1416  -33.8608 N.ar   1 LIG      -0.71900
      7 H1        -76.8962  -22.8183  -32.2068 H      1 LIG       0.11500
      8 H2        -78.5578  -22.8716  -30.3211 H      1 LIG       0.11400
      9 H3        -77.8205  -22.3273  -34.4925 H      1 LIG       0.11400
     10 H4        -81.6234  -22.0177  -32.9381 H      1 LIG       0.14100
@<TRIPOS>BOND
      1       1       2 ar
      2       1       3 ar
      3       2       5 ar
      4       3       6 ar
      5       4       5 ar
      6       4       6 ar
      7       1       7 1
      8       2       8 1
      9       3       9 1
     10       4      10 1
@<TRIPOS>ALT_TYPE
CGenFF_4.0_ALT_TYPE_SET
CGenFF_4.0 1 CG2R61 2 CG2R61 3 CG2R61 4 CG2R64 5 NG2R62 6 NG2R62 7 HGR61 8 HGR62 9 HGR62 10 HGR62
@<TRIPOS>MOLECULE
pyrimidine
 10 10 0 0 0
****
USER_CHARGES
INVALID_CHARGES
Pose:  16 Cluster:  16 Fr_nu: 239848 TotEn:   -11.65
@<TRIPOS>ATOM
      1 C1        -77.7276  -22.5755  -32.4787 C.ar   1 LIG      -0.13100
      2 C2        -77.3482  -22.4787  -31.1554 C.ar   1 LIG       0.28900
      3 C3        -78.4946  -21.5332  -32.9576 C.ar   1 LIG       0.28900
      4 C4        -78.4354  -20.4945  -30.9366 C.ar   1 LIG       0.50700
      5 N1        -77.6856  -21.4483  -30.3524 N.ar   1 LIG      -0.71900
      6 N2        -78.8684  -20.4730  -32.2116 N.ar   1 LIG      -0.71900
      7 H1        -77.4426  -23.4139  -33.0999 H      1 LIG       0.11500
      8 H2        -76.7443  -23.2504  -30.6905 H      1 LIG       0.11400
      9 H3        -78.8408  -21.5217  -33.9854 H      1 LIG       0.11400
     10 H4        -78.7218  -19.6554  -30.3144 H      1 LIG       0.14100
@<TRIPOS>BOND
      1       1       2 ar
      2       1       3 ar
      3       2       5 ar
      4       3       6 ar
      5       4       5 ar
      6       4       6 ar
      7       1       7 1
      8       2       8 1
      9       3       9 1
     10       4      10 1
@<TRIPOS>ALT_TYPE
CGenFF_4.0_ALT_TYPE_SET
CGenFF_4.0 1 CG2R61 2 CG2R61 3 CG2R61 4 CG2R64 5 NG2R62 6 NG2R62 7 HGR61 8 HGR62 9 HGR62 10 HGR62
@<TRIPOS>MOLECULE
pyrimidine
 10 10 0 0 0
****
USER_CHARGES
INVALID_CHARGES
Pose:  17 Cluster:  17 Fr_nu: 2058095 TotEn:   -11.57
@<TRIPOS>ATOM
      1 C1        -78.2860  -23.4969  -33.5470 C.ar   1 LIG      -0.13100
      2 C2        -79.5541  -23.6722  -33.0316 C.ar   1 LIG       0.28900
      3 C3        -77.7141  -22.2620  -33.3186 C.ar   1 LIG       0.28900
      4 C4        -79.5575  -21.5615  -32.1881 C.ar   1 LIG       0.50700
      5 N1        -80.2218  -22.7223  -32.3445 N.ar   1 LIG      -0.71900
      6 N2        -78.3237  -21.2674  -32.6407 N.ar   1 LIG      -0.71900
      7 H1        -77.7737  -24.2766  -34.0946 H      1 LIG       0.11500
      8 H2        -80.0840  -24.6097  -33.1612 H      1 LIG       0.11400
      9 H3        -76.7202  -22.0310  -33.6860 H      1 LIG       0.11400
     10 H4        -80.0707  -20.7802  -31.6408 H      1 LIG       0.14100
@<TRIPOS>BOND
      1       1       2 ar
      2       1       3 ar
      3       2       5 ar
      4       3       6 ar
      5       4       5 ar
      6       4       6 ar
      7       1       7 1
      8       2       8 1
      9       3       9 1
     10       4      10 1
@<TRIPOS>ALT_TYPE
CGenFF_4.0_ALT_TYPE_SET
CGenFF_4.0 1 CG2R61 2 CG2R61 3 CG2R61 4 CG2R64 5 NG2R62 6 NG2R62 7 HGR61 8 HGR62 9 HGR62 10 HGR62
@<TRIPOS>MOLECULE
pyrimidine
 10 10 0 0 0
****
USER_CHARGES
INVALID_CHARGES
Pose:  18 Cluster:  18 Fr_nu:  39797 TotEn:   -11.44
@<TRIPOS>ATOM
      1 C1        -78.1237  -22.8711  -33.3956 C.ar   1 LIG      -0.13100
      2 C2        -78.1712  -21.6468  -32.7605 C.ar   1 LIG       0.28900
      3 C3        -78.3692  -23.9685  -32.5960 C.ar   1 LIG       0.28900
      4 C4        -78.6592  -22.6396  -30.7747 C.ar   1 LIG       0.50700
      5 N1        -78.4371  -21.4939  -31.4466 N.ar   1 LIG      -0.71900
      6 N2        -78.6412  -23.8891  -31.2769 N.ar   1 LIG      -0.71900
      7 H1        -77.9078  -22.9643  -34.4515 H      1 LIG       0.11500
      8 H2        -77.9911  -20.7275  -33.3072 H      1 LIG       0.11400
      9 H3        -78.3529  -24.9724  -33.0062 H      1 LIG       0.11400
     10 H4        -78.8743  -22.5465  -29.7172 H      1 LIG       0.14100
@<TRIPOS>BOND
      1       1       2 ar
      2       1       3 ar
      3       2       5 ar
      4       3       6 ar
      5       4       5 ar
      6       4       6 ar
      7       1       7 1
      8       2       8 1
      9       3       9 1
     10       4      10 1
@<TRIPOS>ALT_TYPE
CGenFF_4.0_ALT_TYPE_SET
CGenFF_4.0 1 CG2R61 2 CG2R61 3 CG2R61 4 CG2R64 5 NG2R62 6 NG2R62 7 HGR61 8 HGR62 9 HGR62 10 HGR62
@<TRIPOS>MOLECULE
pyrimidine
 10 10 0 0 0
****
USER_CHARGES
INVALID_CHARGES
Pose:  19 Cluster:  19 Fr_nu:  78238 TotEn:   -11.44
@<TRIPOS>ATOM
      1 C1        -44.6409  -12.3975  -44.9253 C.ar   1 LIG      -0.13100
      2 C2        -45.6869  -11.9808  -44.1274 C.ar   1 LIG       0.28900
      3 C3        -44.5429  -13.7604  -45.1176 C.ar   1 LIG       0.28900
      4 C4        -46.3726  -14.1260  -43.8193 C.ar   1 LIG       0.50700
      5 N1        -46.5748  -12.8209  -43.5562 N.ar   1 LIG      -0.71900
      6 N2        -45.3945  -14.6569  -44.5777 N.ar   1 LIG      -0.71900
      7 H1        -43.9432  -11.7012  -45.3708 H      1 LIG       0.11500
      8 H2        -45.8444  -10.9281  -43.9191 H      1 LIG       0.11400
      9 H3        -43.7526  -14.1821  -45.7291 H      1 LIG       0.11400
     10 H4        -47.0705  -14.8235  -43.3725 H      1 LIG       0.14100
@<TRIPOS>BOND
      1       1       2 ar
      2       1       3 ar
      3       2       5 ar
      4       3       6 ar
      5       4       5 ar
      6       4       6 ar
      7       1       7 1
      8       2       8 1
      9       3       9 1
     10       4      10 1
@<TRIPOS>ALT_TYPE
CGenFF_4.0_ALT_TYPE_SET
CGenFF_4.0 1 CG2R61 2 CG2R61 3 CG2R61 4 CG2R64 5 NG2R62 6 NG2R62 7 HGR61 8 HGR62 9 HGR62 10 HGR62
@<TRIPOS>MOLECULE
pyrimidine
 10 10 0 0 0
****
USER_CHARGES
INVALID_CHARGES
Pose:  20 Cluster:  20 Fr_nu: 1603765 TotEn:   -11.33
@<TRIPOS>ATOM
      1 C1        -46.0731  -11.4864  -45.6856 C.ar   1 LIG      -0.13100
      2 C2        -45.7780  -11.6253  -44.3447 C.ar   1 LIG       0.28900
      3 C3        -47.0745  -12.3060  -46.1645 C.ar   1 LIG       0.28900
      4 C4        -47.3637  -13.2370  -44.1112 C.ar   1 LIG       0.50700
      5 N1        -46.4058  -12.4938  -43.5251 N.ar   1 LIG      -0.71900
      6 N2        -47.7433  -13.1962  -45.4027 N.ar   1 LIG      -0.71900
      7 H1        -45.5530  -10.7812  -46.3200 H      1 LIG       0.11500
      8 H2        -45.0051  -11.0238  -43.8785 H      1 LIG       0.11400
      9 H3        -47.3756  -12.2688  -47.2059 H      1 LIG       0.11400
     10 H4        -47.8838  -13.9440  -43.4764 H      1 LIG       0.14100
@<TRIPOS>BOND
      1       1       2 ar
      2       1       3 ar
      3       2       5 ar
      4       3       6 ar
      5       4       5 ar
      6       4       6 ar
      7       1       7 1
      8       2       8 1
      9       3       9 1
     10       4      10 1
@<TRIPOS>ALT_TYPE
CGenFF_4.0_ALT_TYPE_SET
CGenFF_4.0 1 CG2R61 2 CG2R61 3 CG2R61 4 CG2R64 5 NG2R62 6 NG2R62 7 HGR61 8 HGR62 9 HGR62 10 HGR62
@<TRIPOS>MOLECULE
pyrimidine
 10 10 0 0 0
****
USER_CHARGES
INVALID_CHARGES
Pose:  21 Cluster:  21 Fr_nu: 2615734 TotEn:   -11.11
@<TRIPOS>ATOM
      1 C1        -69.3164    3.1450  -47.1685 C.ar   1 LIG      -0.13100
      2 C2        -68.7717    4.3278  -46.7114 C.ar   1 LIG       0.28900
      3 C3        -70.6828    3.1518  -47.3605 C.ar   1 LIG       0.28900
      4 C4        -70.8177    5.3180  -46.6847 C.ar   1 LIG       0.50700
      5 N1        -69.4957    5.4378  -46.4582 N.ar   1 LIG      -0.71900
      6 N2        -71.4673    4.2246  -47.1277 N.ar   1 LIG      -0.71900
      7 H1        -68.7116    2.2695  -47.3632 H      1 LIG       0.11500
      8 H2        -67.7061    4.4179  -46.5307 H      1 LIG       0.11400
      9 H3        -71.2005    2.2679  -47.7170 H      1 LIG       0.11400
     10 H4        -71.4236    6.1941  -46.4887 H      1 LIG       0.14100
@<TRIPOS>BOND
      1       1       2 ar
      2       1       3 ar
      3       2       5 ar
      4       3       6 ar
      5       4       5 ar
      6       4       6 ar
      7       1       7 1
      8       2       8 1
      9       3       9 1
     10       4      10 1
@<TRIPOS>ALT_TYPE
CGenFF_4.0_ALT_TYPE_SET
CGenFF_4.0 1 CG2R61 2 CG2R61 3 CG2R61 4 CG2R64 5 NG2R62 6 NG2R62 7 HGR61 8 HGR62 9 HGR62 10 HGR62
@<TRIPOS>MOLECULE
pyrimidine
 10 10 0 0 0
****
USER_CHARGES
INVALID_CHARGES
Pose:  22 Cluster:  22 Fr_nu:  17642 TotEn:   -10.91
@<TRIPOS>ATOM
      1 C1        -77.8966  -22.9179  -32.6627 C.ar   1 LIG      -0.13100
      2 C2        -78.2693  -23.6289  -31.5402 C.ar   1 LIG       0.28900
      3 C3        -78.9313  -22.4902  -33.4693 C.ar   1 LIG       0.28900
      4 C4        -80.4675  -23.4349  -32.0856 C.ar   1 LIG       0.50700
      5 N1        -79.5502  -23.9065  -31.2199 N.ar   1 LIG      -0.71900
      6 N2        -80.2331  -22.7319  -33.2101 N.ar   1 LIG      -0.71900
      7 H1        -76.8609  -22.7097  -32.8953 H      1 LIG       0.11500
      8 H2        -77.5257  -24.0063  -30.8467 H      1 LIG       0.11400
      9 H3        -78.7362  -21.9247  -34.3740 H      1 LIG       0.11400
     10 H4        -81.5045  -23.6442  -31.8535 H      1 LIG       0.14100
@<TRIPOS>BOND
      1       1       2 ar
      2       1       3 ar
      3       2       5 ar
      4       3       6 ar
      5       4       5 ar
      6       4       6 ar
      7       1       7 1
      8       2       8 1
      9       3       9 1
     10       4      10 1
@<TRIPOS>ALT_TYPE
CGenFF_4.0_ALT_TYPE_SET
CGenFF_4.0 1 CG2R61 2 CG2R61 3 CG2R61 4 CG2R64 5 NG2R62 6 NG2R62 7 HGR61 8 HGR62 9 HGR62 10 HGR62
@<TRIPOS>MOLECULE
pyrimidine
 10 10 0 0 0
****
USER_CHARGES
INVALID_CHARGES
Pose:  23 Cluster:  23 Fr_nu: 1168404 TotEn:   -10.91
@<TRIPOS>ATOM
      1 C1        -71.2965  -23.8136  -41.4858 C.ar   1 LIG      -0.13100
      2 C2        -72.2416  -23.4004  -40.5689 C.ar   1 LIG       0.28900
      3 C3        -71.4536  -23.3248  -42.7666 C.ar   1 LIG       0.28900
      4 C4        -73.3096  -22.1659  -42.1508 C.ar   1 LIG       0.50700
      5 N1        -73.2651  -22.5740  -40.8683 N.ar   1 LIG      -0.71900
      6 N2        -72.4523  -22.4961  -43.1355 N.ar   1 LIG      -0.71900
      7 H1        -70.4855  -24.4775  -41.2179 H      1 LIG       0.11500
      8 H2        -72.2004  -23.7328  -39.5373 H      1 LIG       0.11400
      9 H3        -70.7601  -23.5948  -43.5556 H      1 LIG       0.11400
     10 H4        -74.1221  -21.5020  -42.4195 H      1 LIG       0.14100
@<TRIPOS>BOND
      1       1       2 ar
      2       1       3 ar
      3       2       5 ar
      4       3       6 ar
      5       4       5 ar
      6       4       6 ar
      7       1       7 1
      8       2       8 1
      9       3       9 1
     10       4      10 1
@<TRIPOS>ALT_TYPE
CGenFF_4.0_ALT_TYPE_SET
CGenFF_4.0 1 CG2R61 2 CG2R61 3 CG2R61 4 CG2R64 5 NG2R62 6 NG2R62 7 HGR61 8 HGR62 9 HGR62 10 HGR62
@<TRIPOS>MOLECULE
pyrimidine
 10 10 0 0 0
****
USER_CHARGES
INVALID_CHARGES
Pose:  24 Cluster:  24 Fr_nu: 263776 TotEn:   -10.81
@<TRIPOS>ATOM
      1 C1        -70.8701  -24.8733  -41.4810 C.ar   1 LIG      -0.13100
      2 C2        -70.5138  -24.0515  -42.5308 C.ar   1 LIG       0.28900
      3 C3        -71.9468  -24.4491  -40.7295 C.ar   1 LIG       0.28900
      4 C4        -72.1865  -22.5974  -42.0260 C.ar   1 LIG       0.50700
      5 N1        -71.1524  -22.9021  -42.8330 N.ar   1 LIG      -0.71900
      6 N2        -72.6307  -23.3122  -40.9746 N.ar   1 LIG      -0.71900
      7 H1        -70.3396  -25.7901  -41.2613 H      1 LIG       0.11500
      8 H2        -69.6797  -24.3023  -43.1772 H      1 LIG       0.11400
      9 H3        -72.2997  -25.0289  -39.8836 H      1 LIG       0.11400
     10 H4        -72.7170  -21.6789  -42.2451 H      1 LIG       0.14100
@<TRIPOS>BOND
      1       1       2 ar
      2       1       3 ar
      3       2       5 ar
      4       3       6 ar
      5       4       5 ar
      6       4       6 ar
      7       1       7 1
      8       2       8 1
      9       3       9 1
     10       4      10 1
@<TRIPOS>ALT_TYPE
CGenFF_4.0_ALT_TYPE_SET
CGenFF_4.0 1 CG2R61 2 CG2R61 3 CG2R61 4 CG2R64 5 NG2R62 6 NG2R62 7 HGR61 8 HGR62 9 HGR62 10 HGR62
@<TRIPOS>MOLECULE
pyrimidine
 10 10 0 0 0
****
USER_CHARGES
INVALID_CHARGES
Pose:  25 Cluster:  25 Fr_nu: 377971 TotEn:   -10.64
@<TRIPOS>ATOM
      1 C1        -46.2900  -14.3191  -44.1364 C.ar   1 LIG      -0.13100
      2 C2        -45.0873  -13.9466  -44.7013 C.ar   1 LIG       0.28900
      3 C3        -47.1145  -13.2825  -43.7495 C.ar   1 LIG       0.28900
      4 C4        -45.5994  -11.7449  -44.4618 C.ar   1 LIG       0.50700
      5 N1        -44.7084  -12.6641  -44.8798 N.ar   1 LIG      -0.71900
      6 N2        -46.7997  -11.9789  -43.8977 N.ar   1 LIG      -0.71900
      7 H1        -46.5682  -15.3562  -44.0051 H      1 LIG       0.11500
      8 H2        -44.3738  -14.6918  -45.0359 H      1 LIG       0.11400
      9 H3        -48.0799  -13.4773  -43.2952 H      1 LIG       0.11400
     10 H4        -45.3206  -10.7064  -44.5921 H      1 LIG       0.14100
@<TRIPOS>BOND
      1       1       2 ar
      2       1       3 ar
      3       2       5 ar
      4       3       6 ar
      5       4       5 ar
      6       4       6 ar
      7       1       7 1
      8       2       8 1
      9       3       9 1
     10       4      10 1
@<TRIPOS>ALT_TYPE
CGenFF_4.0_ALT_TYPE_SET
CGenFF_4.0 1 CG2R61 2 CG2R61 3 CG2R61 4 CG2R64 5 NG2R62 6 NG2R62 7 HGR61 8 HGR62 9 HGR62 10 HGR62
@<TRIPOS>MOLECULE
pyrimidine
 10 10 0 0 0
****
USER_CHARGES
INVALID_CHARGES
Pose:  26 Cluster:  26 Fr_nu: 3238773 TotEn:   -10.31
@<TRIPOS>ATOM
      1 C1        -79.8019  -20.7093  -50.6607 C.ar   1 LIG      -0.13100
      2 C2        -79.2626  -21.1323  -51.8585 C.ar   1 LIG       0.28900
      3 C3        -80.8910  -19.8679  -50.7603 C.ar   1 LIG       0.28900
      4 C4        -80.8066  -19.9451  -53.0305 C.ar   1 LIG       0.50700
      5 N1        -79.7415  -20.7684  -53.0662 N.ar   1 LIG      -0.71900
      6 N2        -81.4214  -19.4639  -51.9332 N.ar   1 LIG      -0.71900
      7 H1        -79.3971  -21.0171  -49.7059 H      1 LIG       0.11500
      8 H2        -78.4046  -21.7954  -51.8805 H      1 LIG       0.11400
      9 H3        -81.3817  -19.4832  -49.8729 H      1 LIG       0.11400
     10 H4        -81.2114  -19.6359  -53.9864 H      1 LIG       0.14100
@<TRIPOS>BOND
      1       1       2 ar
      2       1       3 ar
      3       2       5 ar
      4       3       6 ar
      5       4       5 ar
      6       4       6 ar
      7       1       7 1
      8       2       8 1
      9       3       9 1
     10       4      10 1
@<TRIPOS>ALT_TYPE
CGenFF_4.0_ALT_TYPE_SET
CGenFF_4.0 1 CG2R61 2 CG2R61 3 CG2R61 4 CG2R64 5 NG2R62 6 NG2R62 7 HGR61 8 HGR62 9 HGR62 10 HGR62
@<TRIPOS>MOLECULE
pyrimidine
 10 10 0 0 0
****
USER_CHARGES
INVALID_CHARGES
Pose:  27 Cluster:  27 Fr_nu: 192262 TotEn:    -9.77
@<TRIPOS>ATOM
      1 C1        -47.5795  -13.9092  -45.1440 C.ar   1 LIG      -0.13100
      2 C2        -47.3469  -13.2685  -43.9440 C.ar   1 LIG       0.28900
      3 C3        -47.4620  -13.1241  -46.2726 C.ar   1 LIG       0.28900
      4 C4        -46.9396  -11.3048  -45.0140 C.ar   1 LIG       0.50700
      5 N1        -47.0236  -11.9626  -43.8420 N.ar   1 LIG      -0.71900
      6 N2        -47.1425  -11.8136  -46.2443 N.ar   1 LIG      -0.71900
      7 H1        -47.8375  -14.9585  -45.1963 H      1 LIG       0.11500
      8 H2        -47.4163  -13.8039  -43.0033 H      1 LIG       0.11400
      9 H3        -47.6271  -13.5396  -47.2608 H      1 LIG       0.11400
     10 H4        -46.6824  -10.2539  -44.9618 H      1 LIG       0.14100
@<TRIPOS>BOND
      1       1       2 ar
      2       1       3 ar
      3       2       5 ar
      4       3       6 ar
      5       4       5 ar
      6       4       6 ar
      7       1       7 1
      8       2       8 1
      9       3       9 1
     10       4      10 1
@<TRIPOS>ALT_TYPE
CGenFF_4.0_ALT_TYPE_SET
CGenFF_4.0 1 CG2R61 2 CG2R61 3 CG2R61 4 CG2R64 5 NG2R62 6 NG2R62 7 HGR61 8 HGR62 9 HGR62 10 HGR62
@<TRIPOS>MOLECULE
pyrimidine
 10 10 0 0 0
****
USER_CHARGES
INVALID_CHARGES
Pose:  28 Cluster:  28 Fr_nu:   2799 TotEn:    -9.76
@<TRIPOS>ATOM
      1 C1        -72.7953  -22.3088  -42.3241 C.ar   1 LIG      -0.13100
      2 C2        -73.1277  -22.3913  -40.9873 C.ar   1 LIG       0.28900
      3 C3        -71.8832  -23.2427  -42.7712 C.ar   1 LIG       0.28900
      4 C4        -71.7364  -24.1656  -40.6991 C.ar   1 LIG       0.50700
      5 N1        -72.6155  -23.3105  -40.1429 N.ar   1 LIG      -0.71900
      6 N2        -71.3314  -24.1888  -41.9833 N.ar   1 LIG      -0.71900
      7 H1        -73.2218  -21.5607  -42.9788 H      1 LIG       0.11500
      8 H2        -73.8364  -21.6995  -40.5451 H      1 LIG       0.11400
      9 H3        -71.5605  -23.2560  -43.8067 H      1 LIG       0.11400
     10 H4        -71.3083  -24.9141  -40.0436 H      1 LIG       0.14100
@<TRIPOS>BOND
      1       1       2 ar
      2       1       3 ar
      3       2       5 ar
      4       3       6 ar
      5       4       5 ar
      6       4       6 ar
      7       1       7 1
      8       2       8 1
      9       3       9 1
     10       4      10 1
@<TRIPOS>ALT_TYPE
CGenFF_4.0_ALT_TYPE_SET
CGenFF_4.0 1 CG2R61 2 CG2R61 3 CG2R61 4 CG2R64 5 NG2R62 6 NG2R62 7 HGR61 8 HGR62 9 HGR62 10 HGR62
@<TRIPOS>MOLECULE
pyrimidine
 10 10 0 0 0
****
USER_CHARGES
INVALID_CHARGES
Pose:  29 Cluster:  29 Fr_nu: 252088 TotEn:    -8.14
@<TRIPOS>ATOM
      1 C1        -78.0960  -22.0593  -32.0690 C.ar   1 LIG      -0.13100
      2 C2        -78.2240  -20.8242  -32.6711 C.ar   1 LIG       0.28900
      3 C3        -79.0359  -22.3525  -31.1022 C.ar   1 LIG       0.28900
      4 C4        -80.0470  -20.3390  -31.4029 C.ar   1 LIG       0.50700
      5 N1        -79.1912  -19.9360  -32.3613 N.ar   1 LIG      -0.71900
      6 N2        -80.0287  -21.5126  -30.7427 N.ar   1 LIG      -0.71900
      7 H1        -77.3099  -22.7523  -32.3372 H      1 LIG       0.11500
      8 H2        -77.5313  -20.5053  -33.4424 H      1 LIG       0.11400
      9 H3        -79.0157  -23.2993  -30.5735 H      1 LIG       0.11400
     10 H4        -80.8335  -19.6448  -31.1334 H      1 LIG       0.14100
@<TRIPOS>BOND
      1       1       2 ar
      2       1       3 ar
      3       2       5 ar
      4       3       6 ar
      5       4       5 ar
      6       4       6 ar
      7       1       7 1
      8       2       8 1
      9       3       9 1
     10       4      10 1
@<TRIPOS>ALT_TYPE
CGenFF_4.0_ALT_TYPE_SET
CGenFF_4.0 1 CG2R61 2 CG2R61 3 CG2R61 4 CG2R64 5 NG2R62 6 NG2R62 7 HGR61 8 HGR62 9 HGR62 10 HGR62
@<TRIPOS>MOLECULE
pyrimidine
 10 10 0 0 0
****
USER_CHARGES
INVALID_CHARGES
Pose:  30 Cluster:  30 Fr_nu: 414297 TotEn:    -7.64
@<TRIPOS>ATOM
      1 C1        -45.7126  -11.9219  -44.4843 C.ar   1 LIG      -0.13100
      2 C2        -46.0303  -13.2359  -44.7617 C.ar   1 LIG       0.28900
      3 C3        -46.6939  -10.9963  -44.7746 C.ar   1 LIG       0.28900
      4 C4        -48.0857  -12.6311  -45.5211 C.ar   1 LIG       0.50700
      5 N1        -47.2119  -13.6275  -45.2823 N.ar   1 LIG      -0.71900
      6 N2        -47.8964  -11.3169  -45.2957 N.ar   1 LIG      -0.71900
      7 H1        -44.7565  -11.6361  -44.0667 H      1 LIG       0.11500
      8 H2        -45.3220  -14.0339  -44.5672 H      1 LIG       0.11400
      9 H3        -46.5354   -9.9391  -44.5913 H      1 LIG       0.11400
     10 H4        -49.0427  -12.9169  -45.9403 H      1 LIG       0.14100
@<TRIPOS>BOND
      1       1       2 ar
      2       1       3 ar
      3       2       5 ar
      4       3       6 ar
      5       4       5 ar
      6       4       6 ar
      7       1       7 1
      8       2       8 1
      9       3       9 1
     10       4      10 1
@<TRIPOS>ALT_TYPE
CGenFF_4.0_ALT_TYPE_SET
CGenFF_4.0 1 CG2R61 2 CG2R61 3 CG2R61 4 CG2R64 5 NG2R62 6 NG2R62 7 HGR61 8 HGR62 9 HGR62 10 HGR62
@<TRIPOS>MOLECULE
pyrimidine
 10 10 0 0 0
****
USER_CHARGES
INVALID_CHARGES
Pose:  31 Cluster:  31 Fr_nu:  18071 TotEn:    -7.48
@<TRIPOS>ATOM
      1 C1        -77.3864  -21.8338  -31.9784 C.ar   1 LIG      -0.13100
      2 C2        -78.0465  -20.6381  -32.1764 C.ar   1 LIG       0.28900
      3 C3        -77.8966  -22.9179  -32.6627 C.ar   1 LIG       0.28900
      4 C4        -79.5240  -21.6303  -33.5904 C.ar   1 LIG       0.50700
      5 N1        -79.1225  -20.4999  -32.9784 N.ar   1 LIG      -0.71900
      6 N2        -78.9681  -22.8519  -33.4800 N.ar   1 LIG      -0.71900
      7 H1        -76.5252  -21.9158  -31.3288 H      1 LIG       0.11500
      8 H2        -77.7182  -19.7311  -31.6804 H      1 LIG       0.11400
      9 H3        -77.4448  -23.8995  -32.5694 H      1 LIG       0.11400
     10 H4        -80.3869  -21.5486  -34.2399 H      1 LIG       0.14100
@<TRIPOS>BOND
      1       1       2 ar
      2       1       3 ar
      3       2       5 ar
      4       3       6 ar
      5       4       5 ar
      6       4       6 ar
      7       1       7 1
      8       2       8 1
      9       3       9 1
     10       4      10 1
@<TRIPOS>ALT_TYPE
CGenFF_4.0_ALT_TYPE_SET
CGenFF_4.0 1 CG2R61 2 CG2R61 3 CG2R61 4 CG2R64 5 NG2R62 6 NG2R62 7 HGR61 8 HGR62 9 HGR62 10 HGR62
@<TRIPOS>MOLECULE
pyrimidine
 10 10 0 0 0
****
USER_CHARGES
INVALID_CHARGES
Pose:  32 Cluster:  32 Fr_nu: 3625254 TotEn:    -7.05
@<TRIPOS>ATOM
      1 C1        -39.7261   -0.0250  -47.0919 C.ar   1 LIG      -0.13100
      2 C2        -39.7633   -0.1394  -45.7171 C.ar   1 LIG       0.28900
      3 C3        -40.0930   -1.1541  -47.7951 C.ar   1 LIG       0.28900
      4 C4        -40.4645   -2.2965  -45.8653 C.ar   1 LIG       0.50700
      5 N1        -40.1290   -1.2644  -45.0682 N.ar   1 LIG      -0.71900
      6 N2        -40.4689   -2.3113  -47.2120 N.ar   1 LIG      -0.71900
      7 H1        -39.4285    0.8901  -47.5861 H      1 LIG       0.11500
      8 H2        -39.4917    0.6956  -45.0805 H      1 LIG       0.11400
      9 H3        -40.0941   -1.1600  -48.8797 H      1 LIG       0.11400
     10 H4        -40.7614   -3.2133  -45.3708 H      1 LIG       0.14100
@<TRIPOS>BOND
      1       1       2 ar
      2       1       3 ar
      3       2       5 ar
      4       3       6 ar
      5       4       5 ar
      6       4       6 ar
      7       1       7 1
      8       2       8 1
      9       3       9 1
     10       4      10 1
@<TRIPOS>ALT_TYPE
CGenFF_4.0_ALT_TYPE_SET
CGenFF_4.0 1 CG2R61 2 CG2R61 3 CG2R61 4 CG2R64 5 NG2R62 6 NG2R62 7 HGR61 8 HGR62 9 HGR62 10 HGR62
@<TRIPOS>MOLECULE
pyrimidine
 10 10 0 0 0
****
USER_CHARGES
INVALID_CHARGES
Pose:  33 Cluster:  33 Fr_nu: 1656875 TotEn:    -7.02
@<TRIPOS>ATOM
      1 C1        -61.2205   -0.7414  -22.5846 C.ar   1 LIG      -0.13100
      2 C2        -60.4697   -1.1097  -23.6823 C.ar   1 LIG       0.28900
      3 C3        -61.9354    0.4315  -22.7164 C.ar   1 LIG       0.28900
      4 C4        -61.1553    0.7283  -24.8307 C.ar   1 LIG       0.50700
      5 N1        -60.4138   -0.3958  -24.8258 N.ar   1 LIG      -0.71900
      6 N2        -61.9258    1.1942  -23.8292 N.ar   1 LIG      -0.71900
      7 H1        -61.2467   -1.3334  -21.6795 H      1 LIG       0.11500
      8 H2        -59.8744   -2.0163  -23.6721 H      1 LIG       0.11400
      9 H3        -62.5539    0.8019  -21.9061 H      1 LIG       0.11400
     10 H4        -61.1283    1.3218  -25.7364 H      1 LIG       0.14100
@<TRIPOS>BOND
      1       1       2 ar
      2       1       3 ar
      3       2       5 ar
      4       3       6 ar
      5       4       5 ar
      6       4       6 ar
      7       1       7 1
      8       2       8 1
      9       3       9 1
     10       4      10 1
@<TRIPOS>ALT_TYPE
CGenFF_4.0_ALT_TYPE_SET
CGenFF_4.0 1 CG2R61 2 CG2R61 3 CG2R61 4 CG2R64 5 NG2R62 6 NG2R62 7 HGR61 8 HGR62 9 HGR62 10 HGR62
@<TRIPOS>MOLECULE
naphtalene
 18 19 0 0 0
****
USER_CHARGES
INVALID_CHARGES
Pose:   1 Cluster:   1 Fr_nu:   1527 TotEn:   -12.42
@<TRIPOS>ATOM
      1 C1        -56.4456    1.6116  -40.0403 C.ar   1 LIG      -0.11500
      2 C2        -57.4664    0.6656  -40.0379 C.ar   1 LIG      -0.11500
      3 C3        -58.4983    3.8170  -43.8606 C.ar   1 LIG      -0.11500
      4 C4        -59.5191    2.8710  -43.8582 C.ar   1 LIG      -0.11500
      5 C5        -56.4428    2.6338  -40.9898 C.ar   1 LIG      -0.11700
      6 C6        -58.4883    0.7382  -40.9849 C.ar   1 LIG      -0.11700
      7 C7        -57.4764    3.7444  -42.9135 C.ar   1 LIG      -0.11700
      8 C8        -59.5220    1.8487  -42.9088 C.ar   1 LIG      -0.11700
      9 C9        -57.4634    2.7223  -41.9505 C.ar   1 LIG       0.00400
     10 C10       -58.5014    1.7603  -41.9481 C.ar   1 LIG       0.00400
     11 H1        -55.6500    1.5542  -39.3032 H      1 LIG       0.11500
     12 H2        -57.4678   -0.1296  -39.2982 H      1 LIG       0.11500
     13 H3        -58.4964    4.6128  -44.6002 H      1 LIG       0.11500
     14 H4        -60.3136    2.9280  -44.5964 H      1 LIG       0.11500
     15 H5        -55.6345    3.3621  -40.9730 H      1 LIG       0.11500
     16 H6        -59.2764   -0.0116  -40.9641 H      1 LIG       0.11500
     17 H7        -56.6889    4.4948  -42.9340 H      1 LIG       0.11500
     18 H8        -60.3298    1.1199  -42.9258 H      1 LIG       0.11500
@<TRIPOS>BOND
      1       1       2 ar
      2       1       5 ar
      3       2       6 ar
      4       3       4 ar
      5       3       7 ar
      6       4       8 ar
      7       5       9 ar
      8       6      10 ar
      9       7       9 ar
     10       8      10 ar
     11       9      10 ar
     12       1      11 1
     13       2      12 1
     14       3      13 1
     15       4      14 1
     16       5      15 1
     17       6      16 1
     18       7      17 1
     19       8      18 1
@<TRIPOS>ALT_TYPE
CGenFF_4.0_ALT_TYPE_SET
CGenFF_4.0 1 CG2R61 2 CG2R61 3 CG2R61 4 CG2R61 5 CG2R61 6 CG2R61 7 CG2R61 8 CG2R61 9 CG2R61 10 CG2R61 11 HGR61 12 HGR61 13 HGR61 14 HGR61 15 HGR61 16 HGR61 17 HGR61 18 HGR61
@<TRIPOS>MOLECULE
naphtalene
 18 19 0 0 0
****
USER_CHARGES
INVALID_CHARGES
Pose:   2 Cluster:   2 Fr_nu: 310257 TotEn:   -12.00
@<TRIPOS>ATOM
      1 C1        -74.5575   -8.4385  -52.8311 C.ar   1 LIG      -0.11500
      2 C2        -75.7573   -9.1234  -52.6638 C.ar   1 LIG      -0.11500
      3 C3        -75.5916   -7.7779  -57.5393 C.ar   1 LIG      -0.11500
      4 C4        -76.7914   -8.4629  -57.3718 C.ar   1 LIG      -0.11500
      5 C5        -74.2119   -7.9307  -54.0839 C.ar   1 LIG      -0.11700
      6 C6        -76.6162   -9.3033  -53.7482 C.ar   1 LIG      -0.11700
      7 C7        -74.7327   -7.5980  -56.4547 C.ar   1 LIG      -0.11700
      8 C8        -77.1370   -8.9708  -56.1192 C.ar   1 LIG      -0.11700
      9 C9        -75.0644   -8.1025  -55.1867 C.ar   1 LIG       0.00400
     10 C10       -76.2845   -8.7990  -55.0164 C.ar   1 LIG       0.00400
     11 H1        -73.8889   -8.2992  -51.9866 H      1 LIG       0.11500
     12 H2        -76.0255   -9.5181  -51.6880 H      1 LIG       0.11500
     13 H3        -75.3229   -7.3828  -58.5149 H      1 LIG       0.11500
     14 H4        -77.4589   -8.6031  -58.2170 H      1 LIG       0.11500
     15 H5        -73.2688   -7.3989  -54.1916 H      1 LIG       0.11500
     16 H6        -77.5493   -9.8414  -53.5943 H      1 LIG       0.11500
     17 H7        -73.8001   -7.0592  -56.6087 H      1 LIG       0.11500
     18 H8        -78.0798   -9.5033  -56.0114 H      1 LIG       0.11500
@<TRIPOS>BOND
      1       1       2 ar
      2       1       5 ar
      3       2       6 ar
      4       3       4 ar
      5       3       7 ar
      6       4       8 ar
      7       5       9 ar
      8       6      10 ar
      9       7       9 ar
     10       8      10 ar
     11       9      10 ar
     12       1      11 1
     13       2      12 1
     14       3      13 1
     15       4      14 1
     16       5      15 1
     17       6      16 1
     18       7      17 1
     19       8      18 1
@<TRIPOS>ALT_TYPE
CGenFF_4.0_ALT_TYPE_SET
CGenFF_4.0 1 CG2R61 2 CG2R61 3 CG2R61 4 CG2R61 5 CG2R61 6 CG2R61 7 CG2R61 8 CG2R61 9 CG2R61 10 CG2R61 11 HGR61 12 HGR61 13 HGR61 14 HGR61 15 HGR61 16 HGR61 17 HGR61 18 HGR61
@<TRIPOS>MOLECULE
naphtalene
 18 19 0 0 0
****
USER_CHARGES
INVALID_CHARGES
Pose:   3 Cluster:   3 Fr_nu:   9272 TotEn:   -11.99
@<TRIPOS>ATOM
      1 C1        -70.0958   -8.0163  -21.7298 C.ar   1 LIG      -0.11500
      2 C2        -68.9633   -7.3434  -21.2809 C.ar   1 LIG      -0.11500
      3 C3        -69.8357   -5.6301  -25.9619 C.ar   1 LIG      -0.11500
      4 C4        -68.7033   -4.9572  -25.5129 C.ar   1 LIG      -0.11500
      5 C5        -70.5996   -7.7618  -23.0057 C.ar   1 LIG      -0.11700
      6 C6        -68.3303   -6.4134  -22.1059 C.ar   1 LIG      -0.11700
      7 C7        -70.4687   -6.5602  -25.1368 C.ar   1 LIG      -0.11700
      8 C8        -68.1994   -5.2116  -24.2370 C.ar   1 LIG      -0.11700
      9 C9        -69.9753   -6.8288  -23.8497 C.ar   1 LIG       0.00400
     10 C10       -68.8237   -6.1446  -23.3930 C.ar   1 LIG       0.00400
     11 H1        -70.5885   -8.7398  -21.0868 H      1 LIG       0.11500
     12 H2        -68.5717   -7.5425  -20.2875 H      1 LIG       0.11500
     13 H3        -70.2278   -5.4315  -26.9554 H      1 LIG       0.11500
     14 H4        -68.2118   -4.2328  -26.1557 H      1 LIG       0.11500
     15 H5        -71.4863   -8.2992  -23.3356 H      1 LIG       0.11500
     16 H6        -67.4461   -5.8995  -21.7345 H      1 LIG       0.11500
     17 H7        -71.3523   -7.0746  -25.5087 H      1 LIG       0.11500
     18 H8        -67.3131   -4.6738  -23.9066 H      1 LIG       0.11500
@<TRIPOS>BOND
      1       1       2 ar
      2       1       5 ar
      3       2       6 ar
      4       3       4 ar
      5       3       7 ar
      6       4       8 ar
      7       5       9 ar
      8       6      10 ar
      9       7       9 ar
     10       8      10 ar
     11       9      10 ar
     12       1      11 1
     13       2      12 1
     14       3      13 1
     15       4      14 1
     16       5      15 1
     17       6      16 1
     18       7      17 1
     19       8      18 1
@<TRIPOS>ALT_TYPE
CGenFF_4.0_ALT_TYPE_SET
CGenFF_4.0 1 CG2R61 2 CG2R61 3 CG2R61 4 CG2R61 5 CG2R61 6 CG2R61 7 CG2R61 8 CG2R61 9 CG2R61 10 CG2R61 11 HGR61 12 HGR61 13 HGR61 14 HGR61 15 HGR61 16 HGR61 17 HGR61 18 HGR61
@<TRIPOS>MOLECULE
naphtalene
 18 19 0 0 0
****
USER_CHARGES
INVALID_CHARGES
Pose:   4 Cluster:   4 Fr_nu: 199360 TotEn:   -11.87
@<TRIPOS>ATOM
      1 C1        -80.1751  -19.6858  -31.9815 C.ar   1 LIG      -0.11500
      2 C2        -81.1871  -20.2959  -31.2463 C.ar   1 LIG      -0.11500
      3 C3        -78.4498  -24.0590  -33.2350 C.ar   1 LIG      -0.11500
      4 C4        -79.4618  -24.6690  -32.4997 C.ar   1 LIG      -0.11500
      5 C5        -79.2389  -20.4652  -32.6617 C.ar   1 LIG      -0.11700
      6 C6        -81.2669  -21.6875  -31.1883 C.ar   1 LIG      -0.11700
      7 C7        -78.3701  -22.6673  -33.2930 C.ar   1 LIG      -0.11700
      8 C8        -80.3980  -23.8898  -31.8194 C.ar   1 LIG      -0.11700
      9 C9        -79.3039  -21.8673  -32.6144 C.ar   1 LIG       0.00400
     10 C10       -80.3330  -22.4876  -31.8667 C.ar   1 LIG       0.00400
     11 H1        -80.1132  -18.6024  -32.0258 H      1 LIG       0.11500
     12 H2        -81.9156  -19.6883  -30.7173 H      1 LIG       0.11500
     13 H3        -77.7209  -24.6662  -33.7644 H      1 LIG       0.11500
     14 H4        -79.5224  -25.7524  -32.4546 H      1 LIG       0.11500
     15 H5        -78.4562  -19.9668  -33.2299 H      1 LIG       0.11500
     16 H6        -82.0666  -22.1430  -30.6080 H      1 LIG       0.11500
     17 H7        -77.5708  -22.2121  -33.8740 H      1 LIG       0.11500
     18 H8        -81.1805  -24.3879  -31.2506 H      1 LIG       0.11500
@<TRIPOS>BOND
      1       1       2 ar
      2       1       5 ar
      3       2       6 ar
      4       3       4 ar
      5       3       7 ar
      6       4       8 ar
      7       5       9 ar
      8       6      10 ar
      9       7       9 ar
     10       8      10 ar
     11       9      10 ar
     12       1      11 1
     13       2      12 1
     14       3      13 1
     15       4      14 1
     16       5      15 1
     17       6      16 1
     18       7      17 1
     19       8      18 1
@<TRIPOS>ALT_TYPE
CGenFF_4.0_ALT_TYPE_SET
CGenFF_4.0 1 CG2R61 2 CG2R61 3 CG2R61 4 CG2R61 5 CG2R61 6 CG2R61 7 CG2R61 8 CG2R61 9 CG2R61 10 CG2R61 11 HGR61 12 HGR61 13 HGR61 14 HGR61 15 HGR61 16 HGR61 17 HGR61 18 HGR61
@<TRIPOS>MOLECULE
naphtalene
 18 19 0 0 0
****
USER_CHARGES
INVALID_CHARGES
Pose:   5 Cluster:   5 Fr_nu: 270565 TotEn:   -11.82
@<TRIPOS>ATOM
      1 C1        -73.1801    6.4593  -35.2793 C.ar   1 LIG      -0.11500
      2 C2        -74.2794    5.6280  -35.4724 C.ar   1 LIG      -0.11500
      3 C3        -71.1781    3.1304  -32.3495 C.ar   1 LIG      -0.11500
      4 C4        -72.2775    2.2993  -32.5427 C.ar   1 LIG      -0.11500
      5 C5        -72.1313    6.0502  -34.4551 C.ar   1 LIG      -0.11700
      6 C6        -74.3344    4.3846  -34.8422 C.ar   1 LIG      -0.11700
      7 C7        -71.1232    4.3739  -32.9798 C.ar   1 LIG      -0.11700
      8 C8        -73.3263    2.7083  -33.3668 C.ar   1 LIG      -0.11700
      9 C9        -72.1698    4.8018  -33.8127 C.ar   1 LIG       0.00400
     10 C10       -73.2878    3.9566  -34.0091 C.ar   1 LIG       0.00400
     11 H1        -73.1382    7.4274  -35.7697 H      1 LIG       0.11500
     12 H2        -75.0952    5.9473  -36.1144 H      1 LIG       0.11500
     13 H3        -70.3617    2.8116  -31.7076 H      1 LIG       0.11500
     14 H4        -72.3195    1.3319  -32.0509 H      1 LIG       0.11500
     15 H5        -71.2821    6.7165  -34.3182 H      1 LIG       0.11500
     16 H6        -75.2032    3.7509  -35.0079 H      1 LIG       0.11500
     17 H7        -70.2539    5.0071  -32.8146 H      1 LIG       0.11500
     18 H8        -74.1760    2.0424  -33.5032 H      1 LIG       0.11500
@<TRIPOS>BOND
      1       1       2 ar
      2       1       5 ar
      3       2       6 ar
      4       3       4 ar
      5       3       7 ar
      6       4       8 ar
      7       5       9 ar
      8       6      10 ar
      9       7       9 ar
     10       8      10 ar
     11       9      10 ar
     12       1      11 1
     13       2      12 1
     14       3      13 1
     15       4      14 1
     16       5      15 1
     17       6      16 1
     18       7      17 1
     19       8      18 1
@<TRIPOS>ALT_TYPE
CGenFF_4.0_ALT_TYPE_SET
CGenFF_4.0 1 CG2R61 2 CG2R61 3 CG2R61 4 CG2R61 5 CG2R61 6 CG2R61 7 CG2R61 8 CG2R61 9 CG2R61 10 CG2R61 11 HGR61 12 HGR61 13 HGR61 14 HGR61 15 HGR61 16 HGR61 17 HGR61 18 HGR61
@<TRIPOS>MOLECULE
naphtalene
 18 19 0 0 0
****
USER_CHARGES
INVALID_CHARGES
Pose:   6 Cluster:   6 Fr_nu: 336848 TotEn:   -11.48
@<TRIPOS>ATOM
      1 C1        -46.7723  -11.3406  -44.7033 C.ar   1 LIG      -0.11500
      2 C2        -45.6778  -12.0903  -44.2829 C.ar   1 LIG      -0.11500
      3 C3        -48.9041  -15.3857  -46.3663 C.ar   1 LIG      -0.11500
      4 C4        -47.8096  -16.1353  -45.9457 C.ar   1 LIG      -0.11500
      5 C5        -47.8508  -11.9684  -45.3272 C.ar   1 LIG      -0.11700
      6 C6        -45.6575  -13.4706  -44.4844 C.ar   1 LIG      -0.11700
      7 C7        -48.9244  -14.0053  -46.1645 C.ar   1 LIG      -0.11700
      8 C8        -46.7310  -15.5076  -45.3219 C.ar   1 LIG      -0.11700
      9 C9        -47.8474  -13.3568  -45.5384 C.ar   1 LIG       0.00400
     10 C10       -46.7344  -14.1192  -45.1108 C.ar   1 LIG       0.00400
     11 H1        -46.7872  -10.2660  -44.5466 H      1 LIG       0.11500
     12 H2        -44.8388  -11.6007  -43.7971 H      1 LIG       0.11500
     13 H3        -49.7437  -15.8748  -46.8521 H      1 LIG       0.11500
     14 H4        -47.7945  -17.2097  -46.1040 H      1 LIG       0.11500
     15 H5        -48.6956  -11.3623  -45.6481 H      1 LIG       0.11500
     16 H6        -44.7919  -14.0369  -44.1472 H      1 LIG       0.11500
     17 H7        -49.7904  -13.4393  -46.5012 H      1 LIG       0.11500
     18 H8        -45.8857  -16.1134  -45.0016 H      1 LIG       0.11500
@<TRIPOS>BOND
      1       1       2 ar
      2       1       5 ar
      3       2       6 ar
      4       3       4 ar
      5       3       7 ar
      6       4       8 ar
      7       5       9 ar
      8       6      10 ar
      9       7       9 ar
     10       8      10 ar
     11       9      10 ar
     12       1      11 1
     13       2      12 1
     14       3      13 1
     15       4      14 1
     16       5      15 1
     17       6      16 1
     18       7      17 1
     19       8      18 1
@<TRIPOS>ALT_TYPE
CGenFF_4.0_ALT_TYPE_SET
CGenFF_4.0 1 CG2R61 2 CG2R61 3 CG2R61 4 CG2R61 5 CG2R61 6 CG2R61 7 CG2R61 8 CG2R61 9 CG2R61 10 CG2R61 11 HGR61 12 HGR61 13 HGR61 14 HGR61 15 HGR61 16 HGR61 17 HGR61 18 HGR61
@<TRIPOS>MOLECULE
naphtalene
 18 19 0 0 0
****
USER_CHARGES
INVALID_CHARGES
Pose:   7 Cluster:   7 Fr_nu: 436782 TotEn:   -11.31
@<TRIPOS>ATOM
      1 C1        -60.4717   -5.8367  -55.9274 C.ar   1 LIG      -0.11500
      2 C2        -61.2543   -4.7232  -55.6369 C.ar   1 LIG      -0.11500
      3 C3        -57.0445   -4.2239  -52.8735 C.ar   1 LIG      -0.11500
      4 C4        -57.8272   -3.1105  -52.5831 C.ar   1 LIG      -0.11500
      5 C5        -59.2281   -5.9953  -55.3151 C.ar   1 LIG      -0.11700
      6 C6        -60.7967   -3.7640  -54.7332 C.ar   1 LIG      -0.11700
      7 C7        -57.5023   -5.1832  -53.7773 C.ar   1 LIG      -0.11700
      8 C8        -59.0708   -2.9518  -53.1954 C.ar   1 LIG      -0.11700
      9 C9        -58.7514   -5.0397  -54.4029 C.ar   1 LIG       0.00400
     10 C10       -59.5474   -3.9074  -54.1076 C.ar   1 LIG       0.00400
     11 H1        -60.8283   -6.5828  -56.6314 H      1 LIG       0.11500
     12 H2        -62.2224   -4.6008  -56.1139 H      1 LIG       0.11500
     13 H3        -56.0761   -4.3470  -52.3966 H      1 LIG       0.11500
     14 H4        -57.4695   -2.3640  -51.8801 H      1 LIG       0.11500
     15 H5        -58.6330   -6.8733  -55.5575 H      1 LIG       0.11500
     16 H6        -61.4254   -2.9018  -54.5207 H      1 LIG       0.11500
     17 H7        -56.8738   -6.0457  -53.9890 H      1 LIG       0.11500
     18 H8        -59.6657   -2.0734  -52.9537 H      1 LIG       0.11500
@<TRIPOS>BOND
      1       1       2 ar
      2       1       5 ar
      3       2       6 ar
      4       3       4 ar
      5       3       7 ar
      6       4       8 ar
      7       5       9 ar
      8       6      10 ar
      9       7       9 ar
     10       8      10 ar
     11       9      10 ar
     12       1      11 1
     13       2      12 1
     14       3      13 1
     15       4      14 1
     16       5      15 1
     17       6      16 1
     18       7      17 1
     19       8      18 1
@<TRIPOS>ALT_TYPE
CGenFF_4.0_ALT_TYPE_SET
CGenFF_4.0 1 CG2R61 2 CG2R61 3 CG2R61 4 CG2R61 5 CG2R61 6 CG2R61 7 CG2R61 8 CG2R61 9 CG2R61 10 CG2R61 11 HGR61 12 HGR61 13 HGR61 14 HGR61 15 HGR61 16 HGR61 17 HGR61 18 HGR61
@<TRIPOS>MOLECULE
naphtalene
 18 19 0 0 0
****
USER_CHARGES
INVALID_CHARGES
Pose:   8 Cluster:   8 Fr_nu:  59315 TotEn:   -11.02
@<TRIPOS>ATOM
      1 C1        -72.0234    0.4373  -30.7628 C.ar   1 LIG      -0.11500
      2 C2        -71.1184    1.4239  -30.3826 C.ar   1 LIG      -0.11500
      3 C3        -69.0700   -2.9732  -28.9409 C.ar   1 LIG      -0.11500
      4 C4        -68.1652   -1.9865  -28.5608 C.ar   1 LIG      -0.11500
      5 C5        -71.7444   -0.9046  -30.5014 C.ar   1 LIG      -0.11700
      6 C6        -69.9313    1.0727  -29.7396 C.ar   1 LIG      -0.11700
      7 C7        -70.2573   -2.6219  -29.5839 C.ar   1 LIG      -0.11700
      8 C8        -68.4439   -0.6447  -28.8222 C.ar   1 LIG      -0.11700
      9 C9        -70.5543   -1.2763  -29.8551 C.ar   1 LIG       0.00400
     10 C10       -69.6341   -0.2729  -29.4685 C.ar   1 LIG       0.00400
     11 H1        -72.9472    0.7112  -31.2639 H      1 LIG       0.11500
     12 H2        -71.3367    2.4682  -30.5864 H      1 LIG       0.11500
     13 H3        -68.8524   -4.0179  -28.7373 H      1 LIG       0.11500
     14 H4        -67.2409   -2.2612  -28.0610 H      1 LIG       0.11500
     15 H5        -72.4661   -1.6590  -30.8079 H      1 LIG       0.11500
     16 H6        -69.2387    1.8605  -29.4508 H      1 LIG       0.11500
     17 H7        -70.9501   -3.4099  -29.8719 H      1 LIG       0.11500
     18 H8        -67.7221    0.1099  -28.5164 H      1 LIG       0.11500
@<TRIPOS>BOND
      1       1       2 ar
      2       1       5 ar
      3       2       6 ar
      4       3       4 ar
      5       3       7 ar
      6       4       8 ar
      7       5       9 ar
      8       6      10 ar
      9       7       9 ar
     10       8      10 ar
     11       9      10 ar
     12       1      11 1
     13       2      12 1
     14       3      13 1
     15       4      14 1
     16       5      15 1
     17       6      16 1
     18       7      17 1
     19       8      18 1
@<TRIPOS>ALT_TYPE
CGenFF_4.0_ALT_TYPE_SET
CGenFF_4.0 1 CG2R61 2 CG2R61 3 CG2R61 4 CG2R61 5 CG2R61 6 CG2R61 7 CG2R61 8 CG2R61 9 CG2R61 10 CG2R61 11 HGR61 12 HGR61 13 HGR61 14 HGR61 15 HGR61 16 HGR61 17 HGR61 18 HGR61
@<TRIPOS>MOLECULE
naphtalene
 18 19 0 0 0
****
USER_CHARGES
INVALID_CHARGES
Pose:   9 Cluster:   9 Fr_nu:  47356 TotEn:   -10.91
@<TRIPOS>ATOM
      1 C1        -68.7533   -3.2519  -27.3379 C.ar   1 LIG      -0.11500
      2 C2        -67.8396   -2.5342  -26.5718 C.ar   1 LIG      -0.11500
      3 C3        -69.2475   -6.4761  -23.7278 C.ar   1 LIG      -0.11500
      4 C4        -68.3337   -5.7584  -22.9617 C.ar   1 LIG      -0.11500
      5 C5        -69.3346   -4.4125  -26.8263 C.ar   1 LIG      -0.11700
      6 C6        -67.5037   -2.9742  -25.2912 C.ar   1 LIG      -0.11700
      7 C7        -69.5835   -6.0361  -25.0084 C.ar   1 LIG      -0.11700
      8 C8        -67.7524   -4.5978  -23.4733 C.ar   1 LIG      -0.11700
      9 C9        -69.0081   -4.8701  -25.5393 C.ar   1 LIG       0.00400
     10 C10       -68.0789   -4.1402  -24.7603 C.ar   1 LIG       0.00400
     11 H1        -69.0140   -2.9092  -28.3350 H      1 LIG       0.11500
     12 H2        -67.3879   -1.6307  -26.9709 H      1 LIG       0.11500
     13 H3        -69.6998   -7.3798  -23.3291 H      1 LIG       0.11500
     14 H4        -68.0723   -6.1023  -21.9653 H      1 LIG       0.11500
     15 H5        -70.0460   -4.9578  -27.4431 H      1 LIG       0.11500
     16 H6        -66.7875   -2.3972  -24.7098 H      1 LIG       0.11500
     17 H7        -70.3002   -6.6127  -25.5893 H      1 LIG       0.11500
     18 H8        -67.0403   -4.0527  -22.8569 H      1 LIG       0.11500
@<TRIPOS>BOND
      1       1       2 ar
      2       1       5 ar
      3       2       6 ar
      4       3       4 ar
      5       3       7 ar
      6       4       8 ar
      7       5       9 ar
      8       6      10 ar
      9       7       9 ar
     10       8      10 ar
     11       9      10 ar
     12       1      11 1
     13       2      12 1
     14       3      13 1
     15       4      14 1
     16       5      15 1
     17       6      16 1
     18       7      17 1
     19       8      18 1
@<TRIPOS>ALT_TYPE
CGenFF_4.0_ALT_TYPE_SET
CGenFF_4.0 1 CG2R61 2 CG2R61 3 CG2R61 4 CG2R61 5 CG2R61 6 CG2R61 7 CG2R61 8 CG2R61 9 CG2R61 10 CG2R61 11 HGR61 12 HGR61 13 HGR61 14 HGR61 15 HGR61 16 HGR61 17 HGR61 18 HGR61
@<TRIPOS>MOLECULE
naphtalene
 18 19 0 0 0
****
USER_CHARGES
INVALID_CHARGES
Pose:  10 Cluster:  10 Fr_nu:  43648 TotEn:   -10.90
@<TRIPOS>ATOM
      1 C1        -65.7877    0.7944  -27.8013 C.ar   1 LIG      -0.11500
      2 C2        -65.4434   -0.3890  -27.1548 C.ar   1 LIG      -0.11500
      3 C3        -69.7989   -1.3301  -29.5534 C.ar   1 LIG      -0.11500
      4 C4        -69.4545   -2.5134  -28.9069 C.ar   1 LIG      -0.11500
      5 C5        -66.9562    0.8610  -28.5607 C.ar   1 LIG      -0.11700
      6 C6        -66.2661   -1.5102  -27.2651 C.ar   1 LIG      -0.11700
      7 C7        -68.9761   -0.2088  -29.4430 C.ar   1 LIG      -0.11700
      8 C8        -68.2860   -2.5802  -28.1475 C.ar   1 LIG      -0.11700
      9 C9        -67.7962   -0.2579  -28.6828 C.ar   1 LIG       0.00400
     10 C10       -67.4460   -1.4613  -28.0254 C.ar   1 LIG       0.00400
     11 H1        -65.1465    1.6668  -27.7155 H      1 LIG       0.11500
     12 H2        -64.5337   -0.4397  -26.5637 H      1 LIG       0.11500
     13 H3        -70.7087   -1.2787  -30.1447 H      1 LIG       0.11500
     14 H4        -70.0953   -3.3859  -28.9942 H      1 LIG       0.11500
     15 H5        -67.2053    1.7963  -29.0578 H      1 LIG       0.11500
     16 H6        -65.9777   -2.4246  -26.7508 H      1 LIG       0.11500
     17 H7        -69.2651    0.7057  -29.9567 H      1 LIG       0.11500
     18 H8        -68.0362   -3.5156  -27.6510 H      1 LIG       0.11500
@<TRIPOS>BOND
      1       1       2 ar
      2       1       5 ar
      3       2       6 ar
      4       3       4 ar
      5       3       7 ar
      6       4       8 ar
      7       5       9 ar
      8       6      10 ar
      9       7       9 ar
     10       8      10 ar
     11       9      10 ar
     12       1      11 1
     13       2      12 1
     14       3      13 1
     15       4      14 1
     16       5      15 1
     17       6      16 1
     18       7      17 1
     19       8      18 1
@<TRIPOS>ALT_TYPE
CGenFF_4.0_ALT_TYPE_SET
CGenFF_4.0 1 CG2R61 2 CG2R61 3 CG2R61 4 CG2R61 5 CG2R61 6 CG2R61 7 CG2R61 8 CG2R61 9 CG2R61 10 CG2R61 11 HGR61 12 HGR61 13 HGR61 14 HGR61 15 HGR61 16 HGR61 17 HGR61 18 HGR61
@<TRIPOS>MOLECULE
naphtalene
 18 19 0 0 0
****
USER_CHARGES
INVALID_CHARGES
Pose:  11 Cluster:  11 Fr_nu: 134504 TotEn:   -10.81
@<TRIPOS>ATOM
      1 C1        -70.3809  -20.7520  -61.3984 C.ar   1 LIG      -0.11500
      2 C2        -69.3887  -20.1489  -62.1656 C.ar   1 LIG      -0.11500
      3 C3        -68.6150  -18.5878  -57.4145 C.ar   1 LIG      -0.11500
      4 C4        -67.6229  -17.9848  -58.1819 C.ar   1 LIG      -0.11500
      5 C5        -70.4406  -20.5174  -60.0243 C.ar   1 LIG      -0.11700
      6 C6        -68.4525  -19.3091  -61.5621 C.ar   1 LIG      -0.11700
      7 C7        -69.5514  -19.4276  -58.0182 C.ar   1 LIG      -0.11700
      8 C8        -67.5631  -18.2193  -59.5560 C.ar   1 LIG      -0.11700
      9 C9        -69.5063  -19.6750  -59.4000 C.ar   1 LIG       0.00400
     10 C10       -68.4973  -19.0618  -60.1803 C.ar   1 LIG       0.00400
     11 H1        -71.1092  -21.4061  -61.8687 H      1 LIG       0.11500
     12 H2        -69.3433  -20.3320  -63.2353 H      1 LIG       0.11500
     13 H3        -68.6611  -18.4050  -56.3446 H      1 LIG       0.11500
     14 H4        -66.8940  -17.3319  -57.7108 H      1 LIG       0.11500
     15 H5        -71.2245  -20.9998  -59.4441 H      1 LIG       0.11500
     16 H6        -67.6859  -18.8479  -62.1814 H      1 LIG       0.11500
     17 H7        -70.3183  -19.8880  -57.3989 H      1 LIG       0.11500
     18 H8        -66.7787  -17.7377  -60.1363 H      1 LIG       0.11500
@<TRIPOS>BOND
      1       1       2 ar
      2       1       5 ar
      3       2       6 ar
      4       3       4 ar
      5       3       7 ar
      6       4       8 ar
      7       5       9 ar
      8       6      10 ar
      9       7       9 ar
     10       8      10 ar
     11       9      10 ar
     12       1      11 1
     13       2      12 1
     14       3      13 1
     15       4      14 1
     16       5      15 1
     17       6      16 1
     18       7      17 1
     19       8      18 1
@<TRIPOS>ALT_TYPE
CGenFF_4.0_ALT_TYPE_SET
CGenFF_4.0 1 CG2R61 2 CG2R61 3 CG2R61 4 CG2R61 5 CG2R61 6 CG2R61 7 CG2R61 8 CG2R61 9 CG2R61 10 CG2R61 11 HGR61 12 HGR61 13 HGR61 14 HGR61 15 HGR61 16 HGR61 17 HGR61 18 HGR61
@<TRIPOS>MOLECULE
naphtalene
 18 19 0 0 0
****
USER_CHARGES
INVALID_CHARGES
Pose:  12 Cluster:  12 Fr_nu:  19503 TotEn:   -10.78
@<TRIPOS>ATOM
      1 C1        -70.3781   -0.0644  -29.6208 C.ar   1 LIG      -0.11500
      2 C2        -69.9996   -1.3965  -29.7585 C.ar   1 LIG      -0.11500
      3 C3        -74.8967   -1.2039  -31.0195 C.ar   1 LIG      -0.11500
      4 C4        -74.5181   -2.5360  -31.1573 C.ar   1 LIG      -0.11500
      5 C5        -71.6898    0.3214  -29.8989 C.ar   1 LIG      -0.11700
      6 C6        -70.9311   -2.3480  -30.1748 C.ar   1 LIG      -0.11700
      7 C7        -73.9652   -0.2524  -30.6032 C.ar   1 LIG      -0.11700
      8 C8        -73.2065   -2.9219  -30.8793 C.ar   1 LIG      -0.11700
      9 C9        -72.6406   -0.6229  -30.3190 C.ar   1 LIG       0.00400
     10 C10       -72.2556   -1.9776  -30.4591 C.ar   1 LIG       0.00400
     11 H1        -69.6524    0.6760  -29.2972 H      1 LIG       0.11500
     12 H2        -68.9784   -1.6959  -29.5416 H      1 LIG       0.11500
     13 H3        -75.9181   -0.9039  -31.2363 H      1 LIG       0.11500
     14 H4        -75.2439   -3.2757  -31.4822 H      1 LIG       0.11500
     15 H5        -71.9632    1.3683  -29.7847 H      1 LIG       0.11500
     16 H6        -70.6133   -3.3838  -30.2751 H      1 LIG       0.11500
     17 H7        -74.2834    0.7831  -30.5021 H      1 LIG       0.11500
     18 H8        -72.9326   -3.9687  -30.9941 H      1 LIG       0.11500
@<TRIPOS>BOND
      1       1       2 ar
      2       1       5 ar
      3       2       6 ar
      4       3       4 ar
      5       3       7 ar
      6       4       8 ar
      7       5       9 ar
      8       6      10 ar
      9       7       9 ar
     10       8      10 ar
     11       9      10 ar
     12       1      11 1
     13       2      12 1
     14       3      13 1
     15       4      14 1
     16       5      15 1
     17       6      16 1
     18       7      17 1
     19       8      18 1
@<TRIPOS>ALT_TYPE
CGenFF_4.0_ALT_TYPE_SET
CGenFF_4.0 1 CG2R61 2 CG2R61 3 CG2R61 4 CG2R61 5 CG2R61 6 CG2R61 7 CG2R61 8 CG2R61 9 CG2R61 10 CG2R61 11 HGR61 12 HGR61 13 HGR61 14 HGR61 15 HGR61 16 HGR61 17 HGR61 18 HGR61
@<TRIPOS>MOLECULE
naphtalene
 18 19 0 0 0
****
USER_CHARGES
INVALID_CHARGES
Pose:  13 Cluster:  13 Fr_nu:  29151 TotEn:   -10.76
@<TRIPOS>ATOM
      1 C1        -72.4693    6.9750  -48.7792 C.ar   1 LIG      -0.11500
      2 C2        -73.0136    5.8865  -49.4543 C.ar   1 LIG      -0.11500
      3 C3        -69.0799    4.0749  -46.8364 C.ar   1 LIG      -0.11500
      4 C4        -69.6243    2.9865  -47.5116 C.ar   1 LIG      -0.11500
      5 C5        -71.3548    6.8014  -47.9581 C.ar   1 LIG      -0.11700
      6 C6        -72.4456    4.6204  -49.3110 C.ar   1 LIG      -0.11700
      7 C7        -69.6480    5.3411  -46.9798 C.ar   1 LIG      -0.11700
      8 C8        -70.7389    3.1599  -48.3326 C.ar   1 LIG      -0.11700
      9 C9        -70.7700    5.5341  -47.8021 C.ar   1 LIG       0.00400
     10 C10       -71.3236    4.4272  -48.4886 C.ar   1 LIG       0.00400
     11 H1        -72.9123    7.9603  -48.8907 H      1 LIG       0.11500
     12 H2        -73.8811    6.0227  -50.0935 H      1 LIG       0.11500
     13 H3        -68.2121    3.9393  -46.1971 H      1 LIG       0.11500
     14 H4        -69.1818    2.0011  -47.3986 H      1 LIG       0.11500
     15 H5        -70.9463    7.6664  -47.4397 H      1 LIG       0.11500
     16 H6        -72.8873    3.7838  -49.8486 H      1 LIG       0.11500
     17 H7        -69.2057    6.1776  -46.4428 H      1 LIG       0.11500
     18 H8        -71.1481    2.2948  -48.8506 H      1 LIG       0.11500
@<TRIPOS>BOND
      1       1       2 ar
      2       1       5 ar
      3       2       6 ar
      4       3       4 ar
      5       3       7 ar
      6       4       8 ar
      7       5       9 ar
      8       6      10 ar
      9       7       9 ar
     10       8      10 ar
     11       9      10 ar
     12       1      11 1
     13       2      12 1
     14       3      13 1
     15       4      14 1
     16       5      15 1
     17       6      16 1
     18       7      17 1
     19       8      18 1
@<TRIPOS>ALT_TYPE
CGenFF_4.0_ALT_TYPE_SET
CGenFF_4.0 1 CG2R61 2 CG2R61 3 CG2R61 4 CG2R61 5 CG2R61 6 CG2R61 7 CG2R61 8 CG2R61 9 CG2R61 10 CG2R61 11 HGR61 12 HGR61 13 HGR61 14 HGR61 15 HGR61 16 HGR61 17 HGR61 18 HGR61
@<TRIPOS>MOLECULE
naphtalene
 18 19 0 0 0
****
USER_CHARGES
INVALID_CHARGES
Pose:  14 Cluster:  14 Fr_nu: 252845 TotEn:   -10.75
@<TRIPOS>ATOM
      1 C1        -78.2622  -22.3724  -33.6398 C.ar   1 LIG      -0.11500
      2 C2        -79.4508  -21.6521  -33.5685 C.ar   1 LIG      -0.11500
      3 C3        -77.0994  -20.8970  -29.1516 C.ar   1 LIG      -0.11500
      4 C4        -78.2881  -20.1767  -29.0804 C.ar   1 LIG      -0.11500
      5 C5        -77.3769  -22.3677  -32.5614 C.ar   1 LIG      -0.11700
      6 C6        -79.7589  -20.9244  -32.4189 C.ar   1 LIG      -0.11700
      7 C7        -76.7914  -21.6249  -30.3013 C.ar   1 LIG      -0.11700
      8 C8        -79.1734  -20.1813  -30.1587 C.ar   1 LIG      -0.11700
      9 C9        -77.6708  -21.6407  -31.3962 C.ar   1 LIG       0.00400
     10 C10       -78.8795  -20.9082  -31.3239 C.ar   1 LIG       0.00400
     11 H1        -78.0226  -22.9383  -34.5353 H      1 LIG       0.11500
     12 H2        -80.1394  -21.6566  -34.4085 H      1 LIG       0.11500
     13 H3        -76.4103  -20.8931  -28.3117 H      1 LIG       0.11500
     14 H4        -78.5264  -19.6099  -28.1853 H      1 LIG       0.11500
     15 H5        -76.4534  -22.9377  -32.6394 H      1 LIG       0.11500
     16 H6        -80.6939  -20.3690  -32.3849 H      1 LIG       0.11500
     17 H7        -75.8568  -22.1808  -30.3347 H      1 LIG       0.11500
     18 H8        -80.0967  -19.6107  -30.0813 H      1 LIG       0.11500
@<TRIPOS>BOND
      1       1       2 ar
      2       1       5 ar
      3       2       6 ar
      4       3       4 ar
      5       3       7 ar
      6       4       8 ar
      7       5       9 ar
      8       6      10 ar
      9       7       9 ar
     10       8      10 ar
     11       9      10 ar
     12       1      11 1
     13       2      12 1
     14       3      13 1
     15       4      14 1
     16       5      15 1
     17       6      16 1
     18       7      17 1
     19       8      18 1
@<TRIPOS>ALT_TYPE
CGenFF_4.0_ALT_TYPE_SET
CGenFF_4.0 1 CG2R61 2 CG2R61 3 CG2R61 4 CG2R61 5 CG2R61 6 CG2R61 7 CG2R61 8 CG2R61 9 CG2R61 10 CG2R61 11 HGR61 12 HGR61 13 HGR61 14 HGR61 15 HGR61 16 HGR61 17 HGR61 18 HGR61
@<TRIPOS>MOLECULE
naphtalene
 18 19 0 0 0
****
USER_CHARGES
INVALID_CHARGES
Pose:  15 Cluster:  15 Fr_nu:   4918 TotEn:   -10.57
@<TRIPOS>ATOM
      1 C1        -58.4564    5.8010  -42.0968 C.ar   1 LIG      -0.11500
      2 C2        -59.7445    5.3051  -41.9192 C.ar   1 LIG      -0.11500
      3 C3        -57.2474    4.2548  -37.6448 C.ar   1 LIG      -0.11500
      4 C4        -58.5356    3.7589  -37.4673 C.ar   1 LIG      -0.11500
      5 C5        -57.5097    5.6661  -41.0809 C.ar   1 LIG      -0.11700
      6 C6        -60.0911    4.6724  -40.7251 C.ar   1 LIG      -0.11700
      7 C7        -56.9009    4.8875  -38.8390 C.ar   1 LIG      -0.11700
      8 C8        -59.4824    3.8938  -38.4831 C.ar   1 LIG      -0.11700
      9 C9        -57.8411    5.0321  -39.8723 C.ar   1 LIG       0.00400
     10 C10       -59.1510    4.5278  -39.6917 C.ar   1 LIG       0.00400
     11 H1        -58.1874    6.2939  -43.0264 H      1 LIG       0.11500
     12 H2        -60.4807    5.4104  -42.7108 H      1 LIG       0.11500
     13 H3        -56.5106    4.1497  -36.8534 H      1 LIG       0.11500
     14 H4        -58.8045    3.2674  -36.5369 H      1 LIG       0.11500
     15 H5        -56.5089    6.0617  -41.2415 H      1 LIG       0.11500
     16 H6        -61.1037    4.2918  -40.6082 H      1 LIG       0.11500
     17 H7        -55.8881    5.2672  -38.9560 H      1 LIG       0.11500
     18 H8        -60.4835    3.4989  -38.3224 H      1 LIG       0.11500
@<TRIPOS>BOND
      1       1       2 ar
      2       1       5 ar
      3       2       6 ar
      4       3       4 ar
      5       3       7 ar
      6       4       8 ar
      7       5       9 ar
      8       6      10 ar
      9       7       9 ar
     10       8      10 ar
     11       9      10 ar
     12       1      11 1
     13       2      12 1
     14       3      13 1
     15       4      14 1
     16       5      15 1
     17       6      16 1
     18       7      17 1
     19       8      18 1
@<TRIPOS>ALT_TYPE
CGenFF_4.0_ALT_TYPE_SET
CGenFF_4.0 1 CG2R61 2 CG2R61 3 CG2R61 4 CG2R61 5 CG2R61 6 CG2R61 7 CG2R61 8 CG2R61 9 CG2R61 10 CG2R61 11 HGR61 12 HGR61 13 HGR61 14 HGR61 15 HGR61 16 HGR61 17 HGR61 18 HGR61
@<TRIPOS>MOLECULE
naphtalene
 18 19 0 0 0
****
USER_CHARGES
INVALID_CHARGES
Pose:  16 Cluster:  16 Fr_nu:   4886 TotEn:   -10.56
@<TRIPOS>ATOM
      1 C1        -58.5999    3.4012  -42.5147 C.ar   1 LIG      -0.11500
      2 C2        -59.9178    3.6294  -42.1303 C.ar   1 LIG      -0.11500
      3 C3        -57.2176    3.5307  -37.8515 C.ar   1 LIG      -0.11500
      4 C4        -58.5356    3.7589  -37.4673 C.ar   1 LIG      -0.11500
      5 C5        -57.5953    3.3188  -41.5501 C.ar   1 LIG      -0.11700
      6 C6        -60.2363    3.7761  -40.7801 C.ar   1 LIG      -0.11700
      7 C7        -56.8992    3.3839  -39.2020 C.ar   1 LIG      -0.11700
      8 C8        -59.5403    3.8415  -38.4318 C.ar   1 LIG      -0.11700
      9 C9        -57.8977    3.4640  -40.1863 C.ar   1 LIG       0.00400
     10 C10       -59.2379    3.6962  -39.7956 C.ar   1 LIG       0.00400
     11 H1        -58.3525    3.2876  -43.5661 H      1 LIG       0.11500
     12 H2        -60.6992    3.6932  -42.8820 H      1 LIG       0.11500
     13 H3        -56.4356    3.4667  -37.1002 H      1 LIG       0.11500
     14 H4        -58.7822    3.8738  -36.4158 H      1 LIG       0.11500
     15 H5        -56.5719    3.1401  -41.8736 H      1 LIG       0.11500
     16 H6        -61.2733    3.9534  -40.5023 H      1 LIG       0.11500
     17 H7        -55.8623    3.2059  -39.4794 H      1 LIG       0.11500
     18 H8        -60.5637    4.0208  -38.1086 H      1 LIG       0.11500
@<TRIPOS>BOND
      1       1       2 ar
      2       1       5 ar
      3       2       6 ar
      4       3       4 ar
      5       3       7 ar
      6       4       8 ar
      7       5       9 ar
      8       6      10 ar
      9       7       9 ar
     10       8      10 ar
     11       9      10 ar
     12       1      11 1
     13       2      12 1
     14       3      13 1
     15       4      14 1
     16       5      15 1
     17       6      16 1
     18       7      17 1
     19       8      18 1
@<TRIPOS>ALT_TYPE
CGenFF_4.0_ALT_TYPE_SET
CGenFF_4.0 1 CG2R61 2 CG2R61 3 CG2R61 4 CG2R61 5 CG2R61 6 CG2R61 7 CG2R61 8 CG2R61 9 CG2R61 10 CG2R61 11 HGR61 12 HGR61 13 HGR61 14 HGR61 15 HGR61 16 HGR61 17 HGR61 18 HGR61
@<TRIPOS>MOLECULE
naphtalene
 18 19 0 0 0
****
USER_CHARGES
INVALID_CHARGES
Pose:  17 Cluster:  17 Fr_nu: 278135 TotEn:   -10.12
@<TRIPOS>ATOM
      1 C1        -68.0838  -22.9901  -41.6493 C.ar   1 LIG      -0.11500
      2 C2        -69.2644  -23.1203  -42.3747 C.ar   1 LIG      -0.11500
      3 C3        -67.9474  -27.8110  -41.0063 C.ar   1 LIG      -0.11500
      4 C4        -69.1280  -27.9411  -41.7317 C.ar   1 LIG      -0.11500
      5 C5        -67.4574  -24.1214  -41.1256 C.ar   1 LIG      -0.11700
      6 C6        -69.8231  -24.3821  -42.5792 C.ar   1 LIG      -0.11700
      7 C7        -67.3887  -26.5490  -40.8019 C.ar   1 LIG      -0.11700
      8 C8        -69.7546  -26.8098  -42.2554 C.ar   1 LIG      -0.11700
      9 C9        -68.0057  -25.3995  -41.3217 C.ar   1 LIG       0.00400
     10 C10       -69.2063  -25.5318  -42.0593 C.ar   1 LIG       0.00400
     11 H1        -67.6496  -22.0074  -41.4899 H      1 LIG       0.11500
     12 H2        -69.7511  -22.2390  -42.7822 H      1 LIG       0.11500
     13 H3        -67.4600  -28.6921  -40.5986 H      1 LIG       0.11500
     14 H4        -69.5625  -28.9238  -41.8896 H      1 LIG       0.11500
     15 H5        -66.5355  -23.9959  -40.5615 H      1 LIG       0.11500
     16 H6        -70.7463  -24.4604  -43.1498 H      1 LIG       0.11500
     17 H7        -66.4652  -26.4711  -40.2320 H      1 LIG       0.11500
     18 H8        -70.6769  -26.9351  -42.8189 H      1 LIG       0.11500
@<TRIPOS>BOND
      1       1       2 ar
      2       1       5 ar
      3       2       6 ar
      4       3       4 ar
      5       3       7 ar
      6       4       8 ar
      7       5       9 ar
      8       6      10 ar
      9       7       9 ar
     10       8      10 ar
     11       9      10 ar
     12       1      11 1
     13       2      12 1
     14       3      13 1
     15       4      14 1
     16       5      15 1
     17       6      16 1
     18       7      17 1
     19       8      18 1
@<TRIPOS>ALT_TYPE
CGenFF_4.0_ALT_TYPE_SET
CGenFF_4.0 1 CG2R61 2 CG2R61 3 CG2R61 4 CG2R61 5 CG2R61 6 CG2R61 7 CG2R61 8 CG2R61 9 CG2R61 10 CG2R61 11 HGR61 12 HGR61 13 HGR61 14 HGR61 15 HGR61 16 HGR61 17 HGR61 18 HGR61
@<TRIPOS>MOLECULE
naphtalene
 18 19 0 0 0
****
USER_CHARGES
INVALID_CHARGES
Pose:  18 Cluster:  18 Fr_nu: 130197 TotEn:   -10.00
@<TRIPOS>ATOM
      1 C1        -46.7768  -11.1423  -44.6513 C.ar   1 LIG      -0.11500
      2 C2        -46.9713  -12.2119  -43.7824 C.ar   1 LIG      -0.11500
      3 C3        -48.7005  -13.7444  -48.2847 C.ar   1 LIG      -0.11500
      4 C4        -48.8949  -14.8140  -47.4157 C.ar   1 LIG      -0.11500
      5 C5        -47.1567  -11.2513  -45.9894 C.ar   1 LIG      -0.11700
      6 C6        -47.5463  -13.3946  -44.2480 C.ar   1 LIG      -0.11700
      7 C7        -48.1254  -12.5616  -47.8190 C.ar   1 LIG      -0.11700
      8 C8        -48.5149  -14.7050  -46.0777 C.ar   1 LIG      -0.11700
      9 C9        -47.7370  -12.4344  -46.4753 C.ar   1 LIG       0.00400
     10 C10       -47.9347  -13.5220  -45.5917 C.ar   1 LIG       0.00400
     11 H1        -46.3286  -10.2220  -44.2884 H      1 LIG       0.11500
     12 H2        -46.6754  -12.1259  -42.7409 H      1 LIG       0.11500
     13 H3        -48.9963  -13.8298  -49.3265 H      1 LIG       0.11500
     14 H4        -49.3418  -15.7345  -47.7795 H      1 LIG       0.11500
     15 H5        -46.9948  -10.4026  -46.6507 H      1 LIG       0.11500
     16 H6        -47.6894  -14.2177  -43.5510 H      1 LIG       0.11500
     17 H7        -47.9832  -11.7384  -48.5159 H      1 LIG       0.11500
     18 H8        -48.6760  -15.5539  -45.4163 H      1 LIG       0.11500
@<TRIPOS>BOND
      1       1       2 ar
      2       1       5 ar
      3       2       6 ar
      4       3       4 ar
      5       3       7 ar
      6       4       8 ar
      7       5       9 ar
      8       6      10 ar
      9       7       9 ar
     10       8      10 ar
     11       9      10 ar
     12       1      11 1
     13       2      12 1
     14       3      13 1
     15       4      14 1
     16       5      15 1
     17       6      16 1
     18       7      17 1
     19       8      18 1
@<TRIPOS>ALT_TYPE
CGenFF_4.0_ALT_TYPE_SET
CGenFF_4.0 1 CG2R61 2 CG2R61 3 CG2R61 4 CG2R61 5 CG2R61 6 CG2R61 7 CG2R61 8 CG2R61 9 CG2R61 10 CG2R61 11 HGR61 12 HGR61 13 HGR61 14 HGR61 15 HGR61 16 HGR61 17 HGR61 18 HGR61
@<TRIPOS>MOLECULE
naphtalene
 18 19 0 0 0
****
USER_CHARGES
INVALID_CHARGES
Pose:  19 Cluster:  19 Fr_nu: 199304 TotEn:    -9.98
@<TRIPOS>ATOM
      1 C1        -78.4007  -20.5649  -29.7358 C.ar   1 LIG      -0.11500
      2 C2        -79.3753  -21.2618  -29.0277 C.ar   1 LIG      -0.11500
      3 C3        -78.4873  -23.9722  -33.2079 C.ar   1 LIG      -0.11500
      4 C4        -79.4618  -24.6690  -32.4997 C.ar   1 LIG      -0.11500
      5 C5        -77.9330  -21.0609  -30.9531 C.ar   1 LIG      -0.11700
      6 C6        -79.8860  -22.4572  -29.5340 C.ar   1 LIG      -0.11700
      7 C7        -77.9766  -22.7766  -32.7015 C.ar   1 LIG      -0.11700
      8 C8        -79.9295  -24.1731  -31.2824 C.ar   1 LIG      -0.11700
      9 C9        -78.4358  -22.2627  -31.4778 C.ar   1 LIG       0.00400
     10 C10       -79.4268  -22.9713  -30.7577 C.ar   1 LIG       0.00400
     11 H1        -78.0031  -19.6345  -29.3408 H      1 LIG       0.11500
     12 H2        -79.7389  -20.8746  -28.0803 H      1 LIG       0.11500
     13 H3        -78.1233  -24.3588  -34.1557 H      1 LIG       0.11500
     14 H4        -79.8580  -25.6000  -32.8944 H      1 LIG       0.11500
     15 H5        -77.1706  -20.4996  -31.4892 H      1 LIG       0.11500
     16 H6        -80.6477  -22.9850  -28.9639 H      1 LIG       0.11500
     17 H7        -77.2156  -22.2486  -33.2722 H      1 LIG       0.11500
     18 H8        -80.6915  -24.7347  -30.7457 H      1 LIG       0.11500
@<TRIPOS>BOND
      1       1       2 ar
      2       1       5 ar
      3       2       6 ar
      4       3       4 ar
      5       3       7 ar
      6       4       8 ar
      7       5       9 ar
      8       6      10 ar
      9       7       9 ar
     10       8      10 ar
     11       9      10 ar
     12       1      11 1
     13       2      12 1
     14       3      13 1
     15       4      14 1
     16       5      15 1
     17       6      16 1
     18       7      17 1
     19       8      18 1
@<TRIPOS>ALT_TYPE
CGenFF_4.0_ALT_TYPE_SET
CGenFF_4.0 1 CG2R61 2 CG2R61 3 CG2R61 4 CG2R61 5 CG2R61 6 CG2R61 7 CG2R61 8 CG2R61 9 CG2R61 10 CG2R61 11 HGR61 12 HGR61 13 HGR61 14 HGR61 15 HGR61 16 HGR61 17 HGR61 18 HGR61
@<TRIPOS>MOLECULE
naphtalene
 18 19 0 0 0
****
USER_CHARGES
INVALID_CHARGES
Pose:  20 Cluster:  20 Fr_nu: 269615 TotEn:    -9.95
@<TRIPOS>ATOM
      1 C1        -68.7724   -1.7422  -28.4325 C.ar   1 LIG      -0.11500
      2 C2        -69.1537   -2.5104  -27.3364 C.ar   1 LIG      -0.11500
      3 C3        -64.4568   -0.9083  -26.3462 C.ar   1 LIG      -0.11500
      4 C4        -64.8382   -1.6765  -25.2502 C.ar   1 LIG      -0.11500
      5 C5        -67.5097   -1.1497  -28.4647 C.ar   1 LIG      -0.11700
      6 C6        -68.2741   -2.6891  -26.2685 C.ar   1 LIG      -0.11700
      7 C7        -65.3365   -0.7297  -27.4142 C.ar   1 LIG      -0.11700
      8 C8        -66.1009   -2.2691  -25.2178 C.ar   1 LIG      -0.11700
      9 C9        -66.6114   -1.3188  -27.3985 C.ar   1 LIG       0.00400
     10 C10       -66.9993   -2.0999  -26.2840 C.ar   1 LIG       0.00400
     11 H1        -69.4579   -1.6031  -29.2633 H      1 LIG       0.11500
     12 H2        -70.1369   -2.9715  -27.3124 H      1 LIG       0.11500
     13 H3        -63.4735   -0.4470  -26.3709 H      1 LIG       0.11500
     14 H4        -64.1529   -1.8142  -24.4190 H      1 LIG       0.11500
     15 H5        -67.2331   -0.5530  -29.3315 H      1 LIG       0.11500
     16 H6        -68.5930   -3.2940  -25.4222 H      1 LIG       0.11500
     17 H7        -65.0171   -0.1255  -28.2607 H      1 LIG       0.11500
     18 H8        -66.3781   -2.8652  -24.3507 H      1 LIG       0.11500
@<TRIPOS>BOND
      1       1       2 ar
      2       1       5 ar
      3       2       6 ar
      4       3       4 ar
      5       3       7 ar
      6       4       8 ar
      7       5       9 ar
      8       6      10 ar
      9       7       9 ar
     10       8      10 ar
     11       9      10 ar
     12       1      11 1
     13       2      12 1
     14       3      13 1
     15       4      14 1
     16       5      15 1
     17       6      16 1
     18       7      17 1
     19       8      18 1
@<TRIPOS>ALT_TYPE
CGenFF_4.0_ALT_TYPE_SET
CGenFF_4.0 1 CG2R61 2 CG2R61 3 CG2R61 4 CG2R61 5 CG2R61 6 CG2R61 7 CG2R61 8 CG2R61 9 CG2R61 10 CG2R61 11 HGR61 12 HGR61 13 HGR61 14 HGR61 15 HGR61 16 HGR61 17 HGR61 18 HGR61
@<TRIPOS>MOLECULE
naphtalene
 18 19 0 0 0
****
USER_CHARGES
INVALID_CHARGES
Pose:  21 Cluster:  21 Fr_nu: 392148 TotEn:    -9.94
@<TRIPOS>ATOM
      1 C1        -79.7834  -22.4014  -33.1441 C.ar   1 LIG      -0.11500
      2 C2        -78.7368  -21.5099  -32.9279 C.ar   1 LIG      -0.11500
      3 C3        -82.8139  -19.4158  -30.7830 C.ar   1 LIG      -0.11500
      4 C4        -81.7672  -18.5244  -30.5668 C.ar   1 LIG      -0.11500
      5 C5        -81.0609  -22.1078  -32.6665 C.ar   1 LIG      -0.11700
      6 C6        -78.9636  -20.3215  -32.2334 C.ar   1 LIG      -0.11700
      7 C7        -82.5870  -20.6043  -31.4776 C.ar   1 LIG      -0.11700
      8 C8        -80.4896  -18.8180  -31.0443 C.ar   1 LIG      -0.11700
      9 C9        -81.3074  -20.9161  -31.9653 C.ar   1 LIG       0.00400
     10 C10       -80.2431  -20.0096  -31.7455 C.ar   1 LIG       0.00400
     11 H1        -79.6061  -23.3267  -33.6844 H      1 LIG       0.11500
     12 H2        -77.7426  -21.7394  -33.3004 H      1 LIG       0.11500
     13 H3        -83.8085  -19.1869  -30.4108 H      1 LIG       0.11500
     14 H4        -81.9447  -17.5999  -30.0253 H      1 LIG       0.11500
     15 H5        -81.8640  -22.8195  -32.8468 H      1 LIG       0.11500
     16 H6        -78.1308  -19.6390  -32.0764 H      1 LIG       0.11500
     17 H7        -83.4200  -21.2862  -31.6351 H      1 LIG       0.11500
     18 H8        -79.6862  -18.1068  -30.8635 H      1 LIG       0.11500
@<TRIPOS>BOND
      1       1       2 ar
      2       1       5 ar
      3       2       6 ar
      4       3       4 ar
      5       3       7 ar
      6       4       8 ar
      7       5       9 ar
      8       6      10 ar
      9       7       9 ar
     10       8      10 ar
     11       9      10 ar
     12       1      11 1
     13       2      12 1
     14       3      13 1
     15       4      14 1
     16       5      15 1
     17       6      16 1
     18       7      17 1
     19       8      18 1
@<TRIPOS>ALT_TYPE
CGenFF_4.0_ALT_TYPE_SET
CGenFF_4.0 1 CG2R61 2 CG2R61 3 CG2R61 4 CG2R61 5 CG2R61 6 CG2R61 7 CG2R61 8 CG2R61 9 CG2R61 10 CG2R61 11 HGR61 12 HGR61 13 HGR61 14 HGR61 15 HGR61 16 HGR61 17 HGR61 18 HGR61
@<TRIPOS>MOLECULE
naphtalene
 18 19 0 0 0
****
USER_CHARGES
INVALID_CHARGES
Pose:  22 Cluster:  22 Fr_nu: 296353 TotEn:    -9.92
@<TRIPOS>ATOM
      1 C1        -59.6234    1.7788  -43.0895 C.ar   1 LIG      -0.11500
      2 C2        -60.0646    3.0867  -43.2671 C.ar   1 LIG      -0.11500
      3 C3        -58.3835    2.8204  -38.5014 C.ar   1 LIG      -0.11500
      4 C4        -58.8248    4.1283  -38.6792 C.ar   1 LIG      -0.11500
      5 C5        -59.0942    1.3809  -41.8615 C.ar   1 LIG      -0.11700
      6 C6        -59.9784    4.0017  -42.2176 C.ar   1 LIG      -0.11700
      7 C7        -58.4698    1.9053  -39.5511 C.ar   1 LIG      -0.11700
      8 C8        -59.3540    4.5263  -39.9072 C.ar   1 LIG      -0.11700
      9 C9        -58.9997    2.2886  -40.7939 C.ar   1 LIG       0.00400
     10 C10       -59.4484    3.6186  -40.9747 C.ar   1 LIG       0.00400
     11 H1        -59.6902    1.0670  -43.9071 H      1 LIG       0.11500
     12 H2        -60.4767    3.3953  -44.2235 H      1 LIG       0.11500
     13 H3        -57.9714    2.5110  -37.5451 H      1 LIG       0.11500
     14 H4        -58.7564    4.8400  -37.8617 H      1 LIG       0.11500
     15 H5        -58.7550    0.3535  -41.7454 H      1 LIG       0.11500
     16 H6        -60.3299    5.0187  -42.3787 H      1 LIG       0.11500
     17 H7        -58.1191    0.8882  -39.3895 H      1 LIG       0.11500
     18 H8        -59.6926    5.5538  -40.0238 H      1 LIG       0.11500
@<TRIPOS>BOND
      1       1       2 ar
      2       1       5 ar
      3       2       6 ar
      4       3       4 ar
      5       3       7 ar
      6       4       8 ar
      7       5       9 ar
      8       6      10 ar
      9       7       9 ar
     10       8      10 ar
     11       9      10 ar
     12       1      11 1
     13       2      12 1
     14       3      13 1
     15       4      14 1
     16       5      15 1
     17       6      16 1
     18       7      17 1
     19       8      18 1
@<TRIPOS>ALT_TYPE
CGenFF_4.0_ALT_TYPE_SET
CGenFF_4.0 1 CG2R61 2 CG2R61 3 CG2R61 4 CG2R61 5 CG2R61 6 CG2R61 7 CG2R61 8 CG2R61 9 CG2R61 10 CG2R61 11 HGR61 12 HGR61 13 HGR61 14 HGR61 15 HGR61 16 HGR61 17 HGR61 18 HGR61
@<TRIPOS>MOLECULE
naphtalene
 18 19 0 0 0
****
USER_CHARGES
INVALID_CHARGES
Pose:  23 Cluster:  23 Fr_nu:  82623 TotEn:    -9.82
@<TRIPOS>ATOM
      1 C1        -67.7548   -3.5038  -25.6115 C.ar   1 LIG      -0.11500
      2 C2        -68.8362   -4.3465  -25.8506 C.ar   1 LIG      -0.11500
      3 C3        -69.1161   -0.6976  -29.3458 C.ar   1 LIG      -0.11500
      4 C4        -70.1975   -1.5404  -29.5849 C.ar   1 LIG      -0.11500
      5 C5        -67.5500   -2.3842  -26.4184 C.ar   1 LIG      -0.11700
      6 C6        -69.7169   -4.0731  -26.8975 C.ar   1 LIG      -0.11700
      7 C7        -68.2354   -0.9711  -28.2988 C.ar   1 LIG      -0.11700
      8 C8        -70.4024   -2.6601  -28.7781 C.ar   1 LIG      -0.11700
      9 C9        -68.4264   -2.0936  -27.4767 C.ar   1 LIG       0.00400
     10 C10       -69.5260   -2.9507  -27.7198 C.ar   1 LIG       0.00400
     11 H1        -67.0693   -3.7175  -24.7967 H      1 LIG       0.11500
     12 H2        -68.9950   -5.2177  -25.2217 H      1 LIG       0.11500
     13 H3        -68.9568    0.1740  -29.9744 H      1 LIG       0.11500
     14 H4        -70.8819   -1.3270  -30.4007 H      1 LIG       0.11500
     15 H5        -66.6978   -1.7396  -26.2133 H      1 LIG       0.11500
     16 H6        -70.5558   -4.7452  -27.0658 H      1 LIG       0.11500
     17 H7        -67.3971   -0.2984  -28.1301 H      1 LIG       0.11500
     18 H8        -71.2542   -3.3053  -28.9834 H      1 LIG       0.11500
@<TRIPOS>BOND
      1       1       2 ar
      2       1       5 ar
      3       2       6 ar
      4       3       4 ar
      5       3       7 ar
      6       4       8 ar
      7       5       9 ar
      8       6      10 ar
      9       7       9 ar
     10       8      10 ar
     11       9      10 ar
     12       1      11 1
     13       2      12 1
     14       3      13 1
     15       4      14 1
     16       5      15 1
     17       6      16 1
     18       7      17 1
     19       8      18 1
@<TRIPOS>ALT_TYPE
CGenFF_4.0_ALT_TYPE_SET
CGenFF_4.0 1 CG2R61 2 CG2R61 3 CG2R61 4 CG2R61 5 CG2R61 6 CG2R61 7 CG2R61 8 CG2R61 9 CG2R61 10 CG2R61 11 HGR61 12 HGR61 13 HGR61 14 HGR61 15 HGR61 16 HGR61 17 HGR61 18 HGR61
@<TRIPOS>MOLECULE
naphtalene
 18 19 0 0 0
****
USER_CHARGES
INVALID_CHARGES
Pose:  24 Cluster:  24 Fr_nu: 165148 TotEn:    -9.71
@<TRIPOS>ATOM
      1 C1        -74.5705   -3.6142  -30.1709 C.ar   1 LIG      -0.11500
      2 C2        -73.3801   -2.9957  -30.5414 C.ar   1 LIG      -0.11500
      3 C3        -77.0272    0.4238  -31.3253 C.ar   1 LIG      -0.11500
      4 C4        -75.8367    1.0422  -31.6957 C.ar   1 LIG      -0.11500
      5 C5        -75.7779   -2.9222  -30.2715 C.ar   1 LIG      -0.11700
      6 C6        -73.3923   -1.6832  -31.0139 C.ar   1 LIG      -0.11700
      7 C7        -77.0150   -0.8889  -30.8528 C.ar   1 LIG      -0.11700
      8 C8        -74.6293    0.3503  -31.5951 C.ar   1 LIG      -0.11700
      9 C9        -75.8089   -1.6003  -30.7450 C.ar   1 LIG       0.00400
     10 C10       -74.5983   -0.9715  -31.1216 C.ar   1 LIG       0.00400
     11 H1        -74.5604   -4.6358  -29.8027 H      1 LIG       0.11500
     12 H2        -72.4408   -3.5354  -30.4629 H      1 LIG       0.11500
     13 H3        -77.9670    0.9630  -31.4037 H      1 LIG       0.11500
     14 H4        -75.8473    2.0643  -32.0626 H      1 LIG       0.11500
     15 H5        -76.6962   -3.4253  -29.9759 H      1 LIG       0.11500
     16 H6        -72.4499   -1.2197  -31.2983 H      1 LIG       0.11500
     17 H7        -77.9575   -1.3524  -30.5693 H      1 LIG       0.11500
     18 H8        -73.7107    0.8535  -31.8900 H      1 LIG       0.11500
@<TRIPOS>BOND
      1       1       2 ar
      2       1       5 ar
      3       2       6 ar
      4       3       4 ar
      5       3       7 ar
      6       4       8 ar
      7       5       9 ar
      8       6      10 ar
      9       7       9 ar
     10       8      10 ar
     11       9      10 ar
     12       1      11 1
     13       2      12 1
     14       3      13 1
     15       4      14 1
     16       5      15 1
     17       6      16 1
     18       7      17 1
     19       8      18 1
@<TRIPOS>ALT_TYPE
CGenFF_4.0_ALT_TYPE_SET
CGenFF_4.0 1 CG2R61 2 CG2R61 3 CG2R61 4 CG2R61 5 CG2R61 6 CG2R61 7 CG2R61 8 CG2R61 9 CG2R61 10 CG2R61 11 HGR61 12 HGR61 13 HGR61 14 HGR61 15 HGR61 16 HGR61 17 HGR61 18 HGR61
@<TRIPOS>MOLECULE
naphtalene
 18 19 0 0 0
****
USER_CHARGES
INVALID_CHARGES
Pose:  25 Cluster:  25 Fr_nu: 297367 TotEn:    -9.67
@<TRIPOS>ATOM
      1 C1        -75.3031   -4.4656  -59.9451 C.ar   1 LIG      -0.11500
      2 C2        -74.6415   -5.6025  -60.3994 C.ar   1 LIG      -0.11500
      3 C3        -76.9579   -6.9613  -56.1103 C.ar   1 LIG      -0.11500
      4 C4        -76.2963   -8.0982  -56.5648 C.ar   1 LIG      -0.11500
      5 C5        -76.0459   -4.5144  -58.7651 C.ar   1 LIG      -0.11700
      6 C6        -74.7201   -6.7926  -59.6758 C.ar   1 LIG      -0.11700
      7 C7        -76.8792   -5.7711  -56.8340 C.ar   1 LIG      -0.11700
      8 C8        -75.5535   -8.0495  -57.7447 C.ar   1 LIG      -0.11700
      9 C9        -76.1361   -5.7039  -58.0238 C.ar   1 LIG       0.00400
     10 C10       -75.4633   -6.8600  -58.4860 C.ar   1 LIG       0.00400
     11 H1        -75.2420   -3.5395  -60.5092 H      1 LIG       0.11500
     12 H2        -74.0633   -5.5634  -61.3180 H      1 LIG       0.11500
     13 H3        -77.5363   -6.9998  -55.1915 H      1 LIG       0.11500
     14 H4        -76.3589   -9.0244  -56.0010 H      1 LIG       0.11500
     15 H5        -76.5553   -3.6135  -58.4290 H      1 LIG       0.11500
     16 H6        -74.1945   -7.6690  -60.0494 H      1 LIG       0.11500
     17 H7        -77.4042   -4.8947  -56.4598 H      1 LIG       0.11500
     18 H8        -75.0447   -8.9505  -58.0814 H      1 LIG       0.11500
@<TRIPOS>BOND
      1       1       2 ar
      2       1       5 ar
      3       2       6 ar
      4       3       4 ar
      5       3       7 ar
      6       4       8 ar
      7       5       9 ar
      8       6      10 ar
      9       7       9 ar
     10       8      10 ar
     11       9      10 ar
     12       1      11 1
     13       2      12 1
     14       3      13 1
     15       4      14 1
     16       5      15 1
     17       6      16 1
     18       7      17 1
     19       8      18 1
@<TRIPOS>ALT_TYPE
CGenFF_4.0_ALT_TYPE_SET
CGenFF_4.0 1 CG2R61 2 CG2R61 3 CG2R61 4 CG2R61 5 CG2R61 6 CG2R61 7 CG2R61 8 CG2R61 9 CG2R61 10 CG2R61 11 HGR61 12 HGR61 13 HGR61 14 HGR61 15 HGR61 16 HGR61 17 HGR61 18 HGR61
@<TRIPOS>MOLECULE
naphtalene
 18 19 0 0 0
****
USER_CHARGES
INVALID_CHARGES
Pose:  26 Cluster:  26 Fr_nu: 252801 TotEn:    -9.62
@<TRIPOS>ATOM
      1 C1        -79.0266  -23.2037  -33.0900 C.ar   1 LIG      -0.11500
      2 C2        -77.8444  -22.6392  -32.6203 C.ar   1 LIG      -0.11500
      3 C3        -81.5838  -20.3110  -30.1293 C.ar   1 LIG      -0.11500
      4 C4        -80.4016  -19.7466  -29.6597 C.ar   1 LIG      -0.11500
      5 C5        -80.2548  -22.7690  -32.5908 C.ar   1 LIG      -0.11700
      6 C6        -77.8857  -21.6379  -31.6498 C.ar   1 LIG      -0.11700
      7 C7        -81.5425  -21.3123  -31.1000 C.ar   1 LIG      -0.11700
      8 C8        -79.1734  -20.1813  -30.1587 C.ar   1 LIG      -0.11700
      9 C9        -80.3152  -21.7621  -31.6136 C.ar   1 LIG       0.00400
     10 C10       -79.1130  -21.1882  -31.1360 C.ar   1 LIG       0.00400
     11 H1        -78.9938  -23.9836  -33.8451 H      1 LIG       0.11500
     12 H2        -76.8888  -22.9782  -33.0098 H      1 LIG       0.11500
     13 H3        -82.5400  -19.9723  -29.7403 H      1 LIG       0.11500
     14 H4        -80.4349  -18.9678  -28.9035 H      1 LIG       0.11500
     15 H5        -81.1662  -23.2248  -32.9722 H      1 LIG       0.11500
     16 H6        -76.9492  -21.2105  -31.2975 H      1 LIG       0.11500
     17 H7        -82.4791  -21.7390  -31.4527 H      1 LIG       0.11500
     18 H8        -78.2617  -19.7261  -29.7769 H      1 LIG       0.11500
@<TRIPOS>BOND
      1       1       2 ar
      2       1       5 ar
      3       2       6 ar
      4       3       4 ar
      5       3       7 ar
      6       4       8 ar
      7       5       9 ar
      8       6      10 ar
      9       7       9 ar
     10       8      10 ar
     11       9      10 ar
     12       1      11 1
     13       2      12 1
     14       3      13 1
     15       4      14 1
     16       5      15 1
     17       6      16 1
     18       7      17 1
     19       8      18 1
@<TRIPOS>ALT_TYPE
CGenFF_4.0_ALT_TYPE_SET
CGenFF_4.0 1 CG2R61 2 CG2R61 3 CG2R61 4 CG2R61 5 CG2R61 6 CG2R61 7 CG2R61 8 CG2R61 9 CG2R61 10 CG2R61 11 HGR61 12 HGR61 13 HGR61 14 HGR61 15 HGR61 16 HGR61 17 HGR61 18 HGR61
@<TRIPOS>MOLECULE
naphtalene
 18 19 0 0 0
****
USER_CHARGES
INVALID_CHARGES
Pose:  27 Cluster:  27 Fr_nu:  99510 TotEn:    -9.60
@<TRIPOS>ATOM
      1 C1        -62.1874  -15.0780  -56.3232 C.ar   1 LIG      -0.11500
      2 C2        -63.1982  -15.7169  -55.6113 C.ar   1 LIG      -0.11500
      3 C3        -58.8678  -16.9851  -53.3205 C.ar   1 LIG      -0.11500
      4 C4        -59.8787  -17.6240  -52.6087 C.ar   1 LIG      -0.11500
      5 C5        -60.8560  -15.2307  -55.9351 C.ar   1 LIG      -0.11700
      6 C6        -62.8818  -16.5110  -54.5089 C.ar   1 LIG      -0.11700
      7 C7        -59.1843  -16.1910  -54.4231 C.ar   1 LIG      -0.11700
      8 C8        -61.2102  -17.4713  -52.9967 C.ar   1 LIG      -0.11700
      9 C9        -60.5191  -16.0261  -54.8278 C.ar   1 LIG       0.00400
     10 C10       -61.5471  -16.6758  -54.1040 C.ar   1 LIG       0.00400
     11 H1        -62.4344  -14.4595  -57.1811 H      1 LIG       0.11500
     12 H2        -64.2344  -15.5976  -55.9144 H      1 LIG       0.11500
     13 H3        -57.8312  -17.1041  -53.0180 H      1 LIG       0.11500
     14 H4        -59.6312  -18.2412  -51.7501 H      1 LIG       0.11500
     15 H5        -60.0822  -14.7215  -56.5060 H      1 LIG       0.11500
     16 H6        -63.6881  -17.0015  -53.9674 H      1 LIG       0.11500
     17 H7        -58.3779  -15.7013  -54.9648 H      1 LIG       0.11500
     18 H8        -61.9842  -17.9798  -52.4254 H      1 LIG       0.11500
@<TRIPOS>BOND
      1       1       2 ar
      2       1       5 ar
      3       2       6 ar
      4       3       4 ar
      5       3       7 ar
      6       4       8 ar
      7       5       9 ar
      8       6      10 ar
      9       7       9 ar
     10       8      10 ar
     11       9      10 ar
     12       1      11 1
     13       2      12 1
     14       3      13 1
     15       4      14 1
     16       5      15 1
     17       6      16 1
     18       7      17 1
     19       8      18 1
@<TRIPOS>ALT_TYPE
CGenFF_4.0_ALT_TYPE_SET
CGenFF_4.0 1 CG2R61 2 CG2R61 3 CG2R61 4 CG2R61 5 CG2R61 6 CG2R61 7 CG2R61 8 CG2R61 9 CG2R61 10 CG2R61 11 HGR61 12 HGR61 13 HGR61 14 HGR61 15 HGR61 16 HGR61 17 HGR61 18 HGR61
@<TRIPOS>MOLECULE
naphtalene
 18 19 0 0 0
****
USER_CHARGES
INVALID_CHARGES
Pose:  28 Cluster:  28 Fr_nu:  80661 TotEn:    -9.58
@<TRIPOS>ATOM
      1 C1        -65.9825  -21.9451  -50.7972 C.ar   1 LIG      -0.11500
      2 C2        -65.3869  -21.2852  -51.8681 C.ar   1 LIG      -0.11500
      3 C3        -61.8101  -21.6729  -48.3093 C.ar   1 LIG      -0.11500
      4 C4        -61.2146  -21.0131  -49.3803 C.ar   1 LIG      -0.11500
      5 C5        -65.2457  -22.2087  -49.6422 C.ar   1 LIG      -0.11700
      6 C6        -64.0525  -20.8864  -51.7881 C.ar   1 LIG      -0.11700
      7 C7        -63.1447  -22.0717  -48.3893 C.ar   1 LIG      -0.11700
      8 C8        -61.9513  -20.7494  -50.5354 C.ar   1 LIG      -0.11700
      9 C9        -63.9013  -21.8146  -49.5443 C.ar   1 LIG       0.00400
     10 C10       -63.2957  -21.1436  -50.6333 C.ar   1 LIG       0.00400
     11 H1        -67.0213  -22.2558  -50.8603 H      1 LIG       0.11500
     12 H2        -65.9615  -21.0802  -52.7667 H      1 LIG       0.11500
     13 H3        -61.2360  -21.8781  -47.4102 H      1 LIG       0.11500
     14 H4        -60.1754  -20.7038  -49.3172 H      1 LIG       0.11500
     15 H5        -65.7316  -22.7262  -48.8176 H      1 LIG       0.11500
     16 H6        -63.6075  -20.3715  -52.6371 H      1 LIG       0.11500
     17 H7        -63.5896  -22.5858  -47.5400 H      1 LIG       0.11500
     18 H8        -61.4653  -20.2325  -51.3604 H      1 LIG       0.11500
@<TRIPOS>BOND
      1       1       2 ar
      2       1       5 ar
      3       2       6 ar
      4       3       4 ar
      5       3       7 ar
      6       4       8 ar
      7       5       9 ar
      8       6      10 ar
      9       7       9 ar
     10       8      10 ar
     11       9      10 ar
     12       1      11 1
     13       2      12 1
     14       3      13 1
     15       4      14 1
     16       5      15 1
     17       6      16 1
     18       7      17 1
     19       8      18 1
@<TRIPOS>ALT_TYPE
CGenFF_4.0_ALT_TYPE_SET
CGenFF_4.0 1 CG2R61 2 CG2R61 3 CG2R61 4 CG2R61 5 CG2R61 6 CG2R61 7 CG2R61 8 CG2R61 9 CG2R61 10 CG2R61 11 HGR61 12 HGR61 13 HGR61 14 HGR61 15 HGR61 16 HGR61 17 HGR61 18 HGR61
@<TRIPOS>MOLECULE
naphtalene
 18 19 0 0 0
****
USER_CHARGES
INVALID_CHARGES
Pose:  29 Cluster:  29 Fr_nu:  59670 TotEn:    -9.55
@<TRIPOS>ATOM
      1 C1        -61.3264   -0.5535  -22.8266 C.ar   1 LIG      -0.11500
      2 C2        -60.9021   -0.4442  -24.1476 C.ar   1 LIG      -0.11500
      3 C3        -65.6943   -2.0570  -24.3541 C.ar   1 LIG      -0.11500
      4 C4        -65.2700   -1.9476  -25.6750 C.ar   1 LIG      -0.11500
      5 C5        -62.6236   -0.9816  -22.5428 C.ar   1 LIG      -0.11700
      6 C6        -61.7732   -0.7625  -25.1897 C.ar   1 LIG      -0.11700
      7 C7        -64.8231   -1.7387  -23.3119 C.ar   1 LIG      -0.11700
      8 C8        -63.9729   -1.5195  -25.9590 C.ar   1 LIG      -0.11700
      9 C9        -63.5140   -1.3061  -23.5792 C.ar   1 LIG       0.00400
     10 C10       -63.0825   -1.1949  -24.9225 C.ar   1 LIG       0.00400
     11 H1        -60.6479   -0.3050  -22.0157 H      1 LIG       0.11500
     12 H2        -59.8920   -0.1111  -24.3675 H      1 LIG       0.11500
     13 H3        -66.7045   -2.3902  -24.1334 H      1 LIG       0.11500
     14 H4        -65.9493   -2.1948  -26.4855 H      1 LIG       0.11500
     15 H5        -62.9338   -1.0592  -21.5027 H      1 LIG       0.11500
     16 H6        -61.4202   -0.6702  -26.2147 H      1 LIG       0.11500
     17 H7        -65.1761   -1.8318  -22.2870 H      1 LIG       0.11500
     18 H8        -63.6626   -1.4410  -26.9990 H      1 LIG       0.11500
@<TRIPOS>BOND
      1       1       2 ar
      2       1       5 ar
      3       2       6 ar
      4       3       4 ar
      5       3       7 ar
      6       4       8 ar
      7       5       9 ar
      8       6      10 ar
      9       7       9 ar
     10       8      10 ar
     11       9      10 ar
     12       1      11 1
     13       2      12 1
     14       3      13 1
     15       4      14 1
     16       5      15 1
     17       6      16 1
     18       7      17 1
     19       8      18 1
@<TRIPOS>ALT_TYPE
CGenFF_4.0_ALT_TYPE_SET
CGenFF_4.0 1 CG2R61 2 CG2R61 3 CG2R61 4 CG2R61 5 CG2R61 6 CG2R61 7 CG2R61 8 CG2R61 9 CG2R61 10 CG2R61 11 HGR61 12 HGR61 13 HGR61 14 HGR61 15 HGR61 16 HGR61 17 HGR61 18 HGR61
@<TRIPOS>MOLECULE
naphtalene
 18 19 0 0 0
****
USER_CHARGES
INVALID_CHARGES
Pose:  30 Cluster:  30 Fr_nu:  38830 TotEn:    -9.53
@<TRIPOS>ATOM
      1 C1        -43.6358  -14.7817  -46.7771 C.ar   1 LIG      -0.11500
      2 C2        -42.9255  -13.8725  -45.9989 C.ar   1 LIG      -0.11500
      3 C3        -47.8176  -12.7941  -45.2821 C.ar   1 LIG      -0.11500
      4 C4        -47.1072  -11.8849  -44.5039 C.ar   1 LIG      -0.11500
      5 C5        -45.0304  -14.7447  -46.7966 C.ar   1 LIG      -0.11700
      6 C6        -43.6068  -12.9228  -45.2373 C.ar   1 LIG      -0.11700
      7 C7        -47.1361  -13.7438  -46.0439 C.ar   1 LIG      -0.11700
      8 C8        -45.7126  -11.9219  -44.4843 C.ar   1 LIG      -0.11700
      9 C9        -45.7327  -13.7956  -46.0361 C.ar   1 LIG       0.00400
     10 C10       -45.0103  -12.8710  -45.2448 C.ar   1 LIG       0.00400
     11 H1        -43.1048  -15.5212  -47.3694 H      1 LIG       0.11500
     12 H2        -41.8399  -13.9020  -45.9846 H      1 LIG       0.11500
     13 H3        -48.9035  -12.7651  -45.2970 H      1 LIG       0.11500
     14 H4        -47.6387  -11.1466  -43.9107 H      1 LIG       0.11500
     15 H5        -45.5650  -15.4655  -47.4119 H      1 LIG       0.11500
     16 H6        -43.0312  -12.2215  -44.6367 H      1 LIG       0.11500
     17 H7        -47.7119  -14.4445  -46.6449 H      1 LIG       0.11500
     18 H8        -45.1778  -11.2017  -43.8684 H      1 LIG       0.11500
@<TRIPOS>BOND
      1       1       2 ar
      2       1       5 ar
      3       2       6 ar
      4       3       4 ar
      5       3       7 ar
      6       4       8 ar
      7       5       9 ar
      8       6      10 ar
      9       7       9 ar
     10       8      10 ar
     11       9      10 ar
     12       1      11 1
     13       2      12 1
     14       3      13 1
     15       4      14 1
     16       5      15 1
     17       6      16 1
     18       7      17 1
     19       8      18 1
@<TRIPOS>ALT_TYPE
CGenFF_4.0_ALT_TYPE_SET
CGenFF_4.0 1 CG2R61 2 CG2R61 3 CG2R61 4 CG2R61 5 CG2R61 6 CG2R61 7 CG2R61 8 CG2R61 9 CG2R61 10 CG2R61 11 HGR61 12 HGR61 13 HGR61 14 HGR61 15 HGR61 16 HGR61 17 HGR61 18 HGR61
@<TRIPOS>MOLECULE
naphtalene
 18 19 0 0 0
****
USER_CHARGES
INVALID_CHARGES
Pose:  31 Cluster:  31 Fr_nu: 378741 TotEn:    -9.53
@<TRIPOS>ATOM
      1 C1        -43.8784  -12.9689  -44.6857 C.ar   1 LIG      -0.11500
      2 C2        -44.0200  -11.9802  -45.6548 C.ar   1 LIG      -0.11500
      3 C3        -48.4355  -14.4494  -45.5308 C.ar   1 LIG      -0.11500
      4 C4        -48.5770  -13.4606  -46.4999 C.ar   1 LIG      -0.11500
      5 C5        -44.9386  -13.8327  -44.4090 C.ar   1 LIG      -0.11700
      6 C6        -45.2220  -11.8514  -46.3510 C.ar   1 LIG      -0.11700
      7 C7        -47.2333  -14.5782  -44.8346 C.ar   1 LIG      -0.11700
      8 C8        -47.5169  -12.5967  -46.7766 C.ar   1 LIG      -0.11700
      9 C9        -46.1558  -13.7175  -45.1001 C.ar   1 LIG       0.00400
     10 C10       -46.2997  -12.7120  -46.0855 C.ar   1 LIG       0.00400
     11 H1        -42.9426  -13.0684  -44.1436 H      1 LIG       0.11500
     12 H2        -43.1940  -11.3085  -45.8696 H      1 LIG       0.11500
     13 H3        -49.2613  -15.1217  -45.3156 H      1 LIG       0.11500
     14 H4        -49.5135  -13.3607  -47.0406 H      1 LIG       0.11500
     15 H5        -44.8057  -14.5980  -43.6471 H      1 LIG       0.11500
     16 H6        -45.3103  -11.0716  -47.1048 H      1 LIG       0.11500
     17 H7        -47.1451  -15.3585  -44.0815 H      1 LIG       0.11500
     18 H8        -47.6499  -11.8309  -47.5380 H      1 LIG       0.11500
@<TRIPOS>BOND
      1       1       2 ar
      2       1       5 ar
      3       2       6 ar
      4       3       4 ar
      5       3       7 ar
      6       4       8 ar
      7       5       9 ar
      8       6      10 ar
      9       7       9 ar
     10       8      10 ar
     11       9      10 ar
     12       1      11 1
     13       2      12 1
     14       3      13 1
     15       4      14 1
     16       5      15 1
     17       6      16 1
     18       7      17 1
     19       8      18 1
@<TRIPOS>ALT_TYPE
CGenFF_4.0_ALT_TYPE_SET
CGenFF_4.0 1 CG2R61 2 CG2R61 3 CG2R61 4 CG2R61 5 CG2R61 6 CG2R61 7 CG2R61 8 CG2R61 9 CG2R61 10 CG2R61 11 HGR61 12 HGR61 13 HGR61 14 HGR61 15 HGR61 16 HGR61 17 HGR61 18 HGR61
@<TRIPOS>MOLECULE
naphtalene
 18 19 0 0 0
****
USER_CHARGES
INVALID_CHARGES
Pose:  32 Cluster:  32 Fr_nu: 235289 TotEn:    -9.51
@<TRIPOS>ATOM
      1 C1        -45.7653  -11.5868  -43.8197 C.ar   1 LIG      -0.11500
      2 C2        -46.7942  -12.4151  -43.3816 C.ar   1 LIG      -0.11500
      3 C3        -43.9464  -15.2445  -46.4627 C.ar   1 LIG      -0.11500
      4 C4        -44.9753  -16.0727  -46.0246 C.ar   1 LIG      -0.11500
      5 C5        -44.7973  -12.0790  -44.6957 C.ar   1 LIG      -0.11700
      6 C6        -46.8593  -13.7387  -43.8177 C.ar   1 LIG      -0.11700
      7 C7        -43.8814  -13.9208  -46.0266 C.ar   1 LIG      -0.11700
      8 C8        -45.9433  -15.5807  -45.1485 C.ar   1 LIG      -0.11700
      9 C9        -44.8471  -13.4087  -45.1449 C.ar   1 LIG       0.00400
     10 C10       -45.8935  -14.2510  -44.6993 C.ar   1 LIG       0.00400
     11 H1        -45.7148  -10.5566  -43.4794 H      1 LIG       0.11500
     12 H2        -47.5474  -12.0309  -42.6999 H      1 LIG       0.11500
     13 H3        -43.1927  -15.6281  -47.1447 H      1 LIG       0.11500
     14 H4        -45.0245  -17.1032  -46.3640 H      1 LIG       0.11500
     15 H5        -44.0018  -11.4136  -45.0247 H      1 LIG       0.11500
     16 H6        -47.6727  -14.3681  -43.4628 H      1 LIG       0.11500
     17 H7        -43.0683  -13.2913  -46.3823 H      1 LIG       0.11500
     18 H8        -46.7386  -16.2461  -44.8187 H      1 LIG       0.11500
@<TRIPOS>BOND
      1       1       2 ar
      2       1       5 ar
      3       2       6 ar
      4       3       4 ar
      5       3       7 ar
      6       4       8 ar
      7       5       9 ar
      8       6      10 ar
      9       7       9 ar
     10       8      10 ar
     11       9      10 ar
     12       1      11 1
     13       2      12 1
     14       3      13 1
     15       4      14 1
     16       5      15 1
     17       6      16 1
     18       7      17 1
     19       8      18 1
@<TRIPOS>ALT_TYPE
CGenFF_4.0_ALT_TYPE_SET
CGenFF_4.0 1 CG2R61 2 CG2R61 3 CG2R61 4 CG2R61 5 CG2R61 6 CG2R61 7 CG2R61 8 CG2R61 9 CG2R61 10 CG2R61 11 HGR61 12 HGR61 13 HGR61 14 HGR61 15 HGR61 16 HGR61 17 HGR61 18 HGR61
@<TRIPOS>MOLECULE
naphtalene
 18 19 0 0 0
****
USER_CHARGES
INVALID_CHARGES
Pose:  33 Cluster:  33 Fr_nu:  41750 TotEn:    -9.47
@<TRIPOS>ATOM
      1 C1        -59.9750  -19.2959  -51.5890 C.ar   1 LIG      -0.11500
      2 C2        -59.2561  -18.1845  -52.0189 C.ar   1 LIG      -0.11500
      3 C3        -63.8331  -17.7867  -54.1406 C.ar   1 LIG      -0.11500
      4 C4        -63.1141  -16.6754  -54.5704 C.ar   1 LIG      -0.11500
      5 C5        -61.2936  -19.4791  -52.0066 C.ar   1 LIG      -0.11700
      6 C6        -59.8527  -17.2521  -52.8680 C.ar   1 LIG      -0.11700
      7 C7        -63.2364  -18.7192  -53.2915 C.ar   1 LIG      -0.11700
      8 C8        -61.7956  -16.4920  -54.1528 C.ar   1 LIG      -0.11700
      9 C9        -61.9102  -18.5506  -52.8612 C.ar   1 LIG       0.00400
     10 C10       -61.1790  -17.4205  -53.2983 C.ar   1 LIG       0.00400
     11 H1        -59.5102  -20.0211  -50.9276 H      1 LIG       0.11500
     12 H2        -58.2296  -18.0430  -51.6935 H      1 LIG       0.11500
     13 H3        -64.8599  -17.9290  -54.4658 H      1 LIG       0.11500
     14 H4        -63.5799  -15.9497  -55.2307 H      1 LIG       0.11500
     15 H5        -61.8367  -20.3550  -51.6577 H      1 LIG       0.11500
     16 H6        -59.2718  -16.3911  -53.1920 H      1 LIG       0.11500
     17 H7        -63.8172  -19.5805  -52.9683 H      1 LIG       0.11500
     18 H8        -61.2525  -15.6158  -54.5010 H      1 LIG       0.11500
@<TRIPOS>BOND
      1       1       2 ar
      2       1       5 ar
      3       2       6 ar
      4       3       4 ar
      5       3       7 ar
      6       4       8 ar
      7       5       9 ar
      8       6      10 ar
      9       7       9 ar
     10       8      10 ar
     11       9      10 ar
     12       1      11 1
     13       2      12 1
     14       3      13 1
     15       4      14 1
     16       5      15 1
     17       6      16 1
     18       7      17 1
     19       8      18 1
@<TRIPOS>ALT_TYPE
CGenFF_4.0_ALT_TYPE_SET
CGenFF_4.0 1 CG2R61 2 CG2R61 3 CG2R61 4 CG2R61 5 CG2R61 6 CG2R61 7 CG2R61 8 CG2R61 9 CG2R61 10 CG2R61 11 HGR61 12 HGR61 13 HGR61 14 HGR61 15 HGR61 16 HGR61 17 HGR61 18 HGR61
@<TRIPOS>MOLECULE
naphtalene
 18 19 0 0 0
****
USER_CHARGES
INVALID_CHARGES
Pose:  34 Cluster:  34 Fr_nu: 325202 TotEn:    -9.16
@<TRIPOS>ATOM
      1 C1        -59.0122    2.8040  -40.0169 C.ar   1 LIG      -0.11500
      2 C2        -59.0104    3.0223  -38.6425 C.ar   1 LIG      -0.11500
      3 C3        -54.1568    3.1122  -40.0722 C.ar   1 LIG      -0.11500
      4 C4        -54.1551    3.3306  -38.6978 C.ar   1 LIG      -0.11500
      5 C5        -57.8079    2.7709  -40.7205 C.ar   1 LIG      -0.11700
      6 C6        -57.8044    3.2084  -37.9663 C.ar   1 LIG      -0.11700
      7 C7        -55.3629    2.9261  -40.7484 C.ar   1 LIG      -0.11700
      8 C8        -55.3594    3.3638  -37.9941 C.ar   1 LIG      -0.11700
      9 C9        -56.5845    2.9563  -40.0561 C.ar   1 LIG       0.00400
     10 C10       -56.5827    3.1784  -38.6585 C.ar   1 LIG       0.00400
     11 H1        -59.9514    2.6597  -40.5429 H      1 LIG       0.11500
     12 H2        -59.9484    3.0476  -38.0956 H      1 LIG       0.11500
     13 H3        -53.2189    3.0867  -40.6198 H      1 LIG       0.11500
     14 H4        -53.2157    3.4762  -38.1726 H      1 LIG       0.11500
     15 H5        -57.8333    2.5991  -41.7947 H      1 LIG       0.11500
     16 H6        -57.8266    3.3771  -36.8916 H      1 LIG       0.11500
     17 H7        -55.3404    2.7566  -41.8229 H      1 LIG       0.11500
     18 H8        -55.3343    3.5363  -36.9200 H      1 LIG       0.11500
@<TRIPOS>BOND
      1       1       2 ar
      2       1       5 ar
      3       2       6 ar
      4       3       4 ar
      5       3       7 ar
      6       4       8 ar
      7       5       9 ar
      8       6      10 ar
      9       7       9 ar
     10       8      10 ar
     11       9      10 ar
     12       1      11 1
     13       2      12 1
     14       3      13 1
     15       4      14 1
     16       5      15 1
     17       6      16 1
     18       7      17 1
     19       8      18 1
@<TRIPOS>ALT_TYPE
CGenFF_4.0_ALT_TYPE_SET
CGenFF_4.0 1 CG2R61 2 CG2R61 3 CG2R61 4 CG2R61 5 CG2R61 6 CG2R61 7 CG2R61 8 CG2R61 9 CG2R61 10 CG2R61 11 HGR61 12 HGR61 13 HGR61 14 HGR61 15 HGR61 16 HGR61 17 HGR61 18 HGR61
@<TRIPOS>MOLECULE
naphtalene
 18 19 0 0 0
****
USER_CHARGES
INVALID_CHARGES
Pose:  35 Cluster:  35 Fr_nu: 228804 TotEn:    -9.13
@<TRIPOS>ATOM
      1 C1        -84.7838    6.0319  -41.7609 C.ar   1 LIG      -0.11500
      2 C2        -85.1063    5.3087  -42.9054 C.ar   1 LIG      -0.11500
      3 C3        -83.3626    9.7741  -44.5265 C.ar   1 LIG      -0.11500
      4 C4        -83.6851    9.0508  -45.6709 C.ar   1 LIG      -0.11500
      5 C5        -84.2692    7.3239  -41.8730 C.ar   1 LIG      -0.11700
      6 C6        -84.9155    5.8744  -44.1662 C.ar   1 LIG      -0.11700
      7 C7        -83.5535    9.2083  -43.2656 C.ar   1 LIG      -0.11700
      8 C8        -84.1997    7.7589  -45.5590 C.ar   1 LIG      -0.11700
      9 C9        -84.0705    7.9091  -43.1341 C.ar   1 LIG       0.00400
     10 C10       -84.3984    7.1736  -44.2979 C.ar   1 LIG       0.00400
     11 H1        -84.9321    5.5907  -40.7796 H      1 LIG       0.11500
     12 H2        -85.5071    4.3031  -42.8170 H      1 LIG       0.11500
     13 H3        -82.9618   10.7801  -44.6142 H      1 LIG       0.11500
     14 H4        -83.5353    9.4920  -46.6520 H      1 LIG       0.11500
     15 H5        -84.0237    7.8706  -40.9648 H      1 LIG       0.11500
     16 H6        -85.1750    5.2911  -45.0472 H      1 LIG       0.11500
     17 H7        -83.2948    9.7921  -42.3848 H      1 LIG       0.11500
     18 H8        -84.4445    7.2116  -46.4671 H      1 LIG       0.11500
@<TRIPOS>BOND
      1       1       2 ar
      2       1       5 ar
      3       2       6 ar
      4       3       4 ar
      5       3       7 ar
      6       4       8 ar
      7       5       9 ar
      8       6      10 ar
      9       7       9 ar
     10       8      10 ar
     11       9      10 ar
     12       1      11 1
     13       2      12 1
     14       3      13 1
     15       4      14 1
     16       5      15 1
     17       6      16 1
     18       7      17 1
     19       8      18 1
@<TRIPOS>ALT_TYPE
CGenFF_4.0_ALT_TYPE_SET
CGenFF_4.0 1 CG2R61 2 CG2R61 3 CG2R61 4 CG2R61 5 CG2R61 6 CG2R61 7 CG2R61 8 CG2R61 9 CG2R61 10 CG2R61 11 HGR61 12 HGR61 13 HGR61 14 HGR61 15 HGR61 16 HGR61 17 HGR61 18 HGR61
@<TRIPOS>MOLECULE
naphtalene
 18 19 0 0 0
****
USER_CHARGES
INVALID_CHARGES
Pose:  36 Cluster:  36 Fr_nu: 235280 TotEn:    -9.03
@<TRIPOS>ATOM
      1 C1        -46.8955  -11.3920  -44.5589 C.ar   1 LIG      -0.11500
      2 C2        -47.1022  -12.3622  -43.5827 C.ar   1 LIG      -0.11500
      3 C3        -46.0650  -14.8792  -47.8486 C.ar   1 LIG      -0.11500
      4 C4        -46.2716  -15.8493  -46.8724 C.ar   1 LIG      -0.11500
      5 C5        -46.5857  -11.7706  -45.8655 C.ar   1 LIG      -0.11700
      6 C6        -46.9998  -13.7146  -43.9092 C.ar   1 LIG      -0.11700
      7 C7        -46.1675  -13.5266  -47.5221 C.ar   1 LIG      -0.11700
      8 C8        -46.5814  -15.4708  -45.5658 C.ar   1 LIG      -0.11700
      9 C9        -46.4785  -13.1274  -46.2120 C.ar   1 LIG       0.00400
     10 C10       -46.6886  -14.1139  -45.2193 C.ar   1 LIG       0.00400
     11 H1        -46.9748  -10.3392  -44.3040 H      1 LIG       0.11500
     12 H2        -47.3436  -12.0663  -42.5659 H      1 LIG       0.11500
     13 H3        -45.8236  -15.1744  -48.8659 H      1 LIG       0.11500
     14 H4        -46.1908  -16.9018  -47.1275 H      1 LIG       0.11500
     15 H5        -46.4278  -10.9951  -46.6122 H      1 LIG       0.11500
     16 H6        -47.1659  -14.4559  -43.1303 H      1 LIG       0.11500
     17 H7        -46.0022  -12.7856  -48.3013 H      1 LIG       0.11500
     18 H8        -46.7386  -16.2461  -44.8187 H      1 LIG       0.11500
@<TRIPOS>BOND
      1       1       2 ar
      2       1       5 ar
      3       2       6 ar
      4       3       4 ar
      5       3       7 ar
      6       4       8 ar
      7       5       9 ar
      8       6      10 ar
      9       7       9 ar
     10       8      10 ar
     11       9      10 ar
     12       1      11 1
     13       2      12 1
     14       3      13 1
     15       4      14 1
     16       5      15 1
     17       6      16 1
     18       7      17 1
     19       8      18 1
@<TRIPOS>ALT_TYPE
CGenFF_4.0_ALT_TYPE_SET
CGenFF_4.0 1 CG2R61 2 CG2R61 3 CG2R61 4 CG2R61 5 CG2R61 6 CG2R61 7 CG2R61 8 CG2R61 9 CG2R61 10 CG2R61 11 HGR61 12 HGR61 13 HGR61 14 HGR61 15 HGR61 16 HGR61 17 HGR61 18 HGR61
@<TRIPOS>MOLECULE
naphtalene
 18 19 0 0 0
****
USER_CHARGES
INVALID_CHARGES
Pose:  37 Cluster:  37 Fr_nu:  31219 TotEn:    -8.79
@<TRIPOS>ATOM
      1 C1        -54.5046    4.9025  -38.6496 C.ar   1 LIG      -0.11500
      2 C2        -55.0509    3.7670  -38.0589 C.ar   1 LIG      -0.11500
      3 C3        -51.1699    5.1368  -35.1144 C.ar   1 LIG      -0.11500
      4 C4        -51.7164    4.0013  -34.5237 C.ar   1 LIG      -0.11500
      5 C5        -53.4026    5.5306  -38.0686 C.ar   1 LIG      -0.11700
      6 C6        -54.4976    3.2551  -36.8850 C.ar   1 LIG      -0.11700
      7 C7        -51.7233    5.6486  -36.2884 C.ar   1 LIG      -0.11700
      8 C8        -52.8184    3.3731  -35.1047 C.ar   1 LIG      -0.11700
      9 C9        -52.8326    5.0292  -36.8869 C.ar   1 LIG       0.00400
     10 C10       -53.3883    3.8745  -36.2863 C.ar   1 LIG       0.00400
     11 H1        -54.9362    5.3008  -39.5632 H      1 LIG       0.11500
     12 H2        -55.9087    3.2786  -38.5122 H      1 LIG       0.11500
     13 H3        -50.3119    5.6256  -34.6616 H      1 LIG       0.11500
     14 H4        -51.2853    3.6042  -33.6094 H      1 LIG       0.11500
     15 H5        -52.9922    6.4172  -38.5475 H      1 LIG       0.11500
     16 H6        -54.9406    2.3662  -36.4408 H      1 LIG       0.11500
     17 H7        -51.2797    6.5370  -36.7328 H      1 LIG       0.11500
     18 H8        -53.2294    2.4869  -34.6255 H      1 LIG       0.11500
@<TRIPOS>BOND
      1       1       2 ar
      2       1       5 ar
      3       2       6 ar
      4       3       4 ar
      5       3       7 ar
      6       4       8 ar
      7       5       9 ar
      8       6      10 ar
      9       7       9 ar
     10       8      10 ar
     11       9      10 ar
     12       1      11 1
     13       2      12 1
     14       3      13 1
     15       4      14 1
     16       5      15 1
     17       6      16 1
     18       7      17 1
     19       8      18 1
@<TRIPOS>ALT_TYPE
CGenFF_4.0_ALT_TYPE_SET
CGenFF_4.0 1 CG2R61 2 CG2R61 3 CG2R61 4 CG2R61 5 CG2R61 6 CG2R61 7 CG2R61 8 CG2R61 9 CG2R61 10 CG2R61 11 HGR61 12 HGR61 13 HGR61 14 HGR61 15 HGR61 16 HGR61 17 HGR61 18 HGR61
@<TRIPOS>MOLECULE
naphtalene
 18 19 0 0 0
****
USER_CHARGES
INVALID_CHARGES
Pose:  38 Cluster:  38 Fr_nu: 173878 TotEn:    -8.73
@<TRIPOS>ATOM
      1 C1        -65.9408  -19.2301  -54.9425 C.ar   1 LIG      -0.11500
      2 C2        -66.0733  -18.8177  -56.2651 C.ar   1 LIG      -0.11500
      3 C3        -62.2445  -16.1233  -54.3445 C.ar   1 LIG      -0.11500
      4 C4        -62.3771  -15.7110  -55.6671 C.ar   1 LIG      -0.11500
      5 C5        -64.9568  -18.6658  -54.1302 C.ar   1 LIG      -0.11700
      6 C6        -65.2225  -17.8397  -56.7805 C.ar   1 LIG      -0.11700
      7 C7        -63.0954  -17.1014  -53.8290 C.ar   1 LIG      -0.11700
      8 C8        -63.3610  -16.2752  -56.4795 C.ar   1 LIG      -0.11700
      9 C9        -64.0915  -17.6801  -54.6324 C.ar   1 LIG       0.00400
     10 C10       -64.2263  -17.2609  -55.9773 C.ar   1 LIG       0.00400
     11 H1        -66.6031  -19.9919  -54.5419 H      1 LIG       0.11500
     12 H2        -66.8399  -19.2574  -56.8965 H      1 LIG       0.11500
     13 H3        -61.4780  -15.6838  -53.7124 H      1 LIG       0.11500
     14 H4        -61.7136  -14.9502  -56.0676 H      1 LIG       0.11500
     15 H5        -64.8711  -19.0037  -53.0995 H      1 LIG       0.11500
     16 H6        -65.3445  -17.5322  -57.8170 H      1 LIG       0.11500
     17 H7        -62.9738  -17.4081  -52.7923 H      1 LIG       0.11500
     18 H8        -63.4464  -15.9380  -57.5105 H      1 LIG       0.11500
@<TRIPOS>BOND
      1       1       2 ar
      2       1       5 ar
      3       2       6 ar
      4       3       4 ar
      5       3       7 ar
      6       4       8 ar
      7       5       9 ar
      8       6      10 ar
      9       7       9 ar
     10       8      10 ar
     11       9      10 ar
     12       1      11 1
     13       2      12 1
     14       3      13 1
     15       4      14 1
     16       5      15 1
     17       6      16 1
     18       7      17 1
     19       8      18 1
@<TRIPOS>ALT_TYPE
CGenFF_4.0_ALT_TYPE_SET
CGenFF_4.0 1 CG2R61 2 CG2R61 3 CG2R61 4 CG2R61 5 CG2R61 6 CG2R61 7 CG2R61 8 CG2R61 9 CG2R61 10 CG2R61 11 HGR61 12 HGR61 13 HGR61 14 HGR61 15 HGR61 16 HGR61 17 HGR61 18 HGR61
@<TRIPOS>MOLECULE
naphtalene
 18 19 0 0 0
****
USER_CHARGES
INVALID_CHARGES
Pose:  39 Cluster:  39 Fr_nu: 244835 TotEn:    -8.73
@<TRIPOS>ATOM
      1 C1        -65.5048  -16.6020  -16.4751 C.ar   1 LIG      -0.11500
      2 C2        -66.2450  -16.3924  -17.6349 C.ar   1 LIG      -0.11500
      3 C3        -66.1831  -21.4003  -16.9100 C.ar   1 LIG      -0.11500
      4 C4        -66.9233  -21.1905  -18.0697 C.ar   1 LIG      -0.11500
      5 C5        -65.3016  -17.8984  -16.0010 C.ar   1 LIG      -0.11700
      6 C6        -66.7848  -17.4780  -18.3249 C.ar   1 LIG      -0.11700
      7 C7        -65.6432  -20.3146  -16.2199 C.ar   1 LIG      -0.11700
      8 C8        -67.1266  -19.8943  -18.5439 C.ar   1 LIG      -0.11700
      9 C9        -65.8377  -19.0030  -16.6828 C.ar   1 LIG       0.00400
     10 C10       -66.5905  -18.7897  -17.8621 C.ar   1 LIG       0.00400
     11 H1        -65.0852  -15.7565  -15.9381 H      1 LIG       0.11500
     12 H2        -66.4023  -15.3828  -18.0033 H      1 LIG       0.11500
     13 H3        -66.0253  -22.4099  -16.5410 H      1 LIG       0.11500
     14 H4        -67.3439  -22.0364  -18.6056 H      1 LIG       0.11500
     15 H5        -64.7201  -18.0386  -15.0921 H      1 LIG       0.11500
     16 H6        -67.3596  -17.2907  -19.2296 H      1 LIG       0.11500
     17 H7        -65.0678  -20.5022  -15.3158 H      1 LIG       0.11500
     18 H8        -67.7088  -19.7537  -19.4524 H      1 LIG       0.11500
@<TRIPOS>BOND
      1       1       2 ar
      2       1       5 ar
      3       2       6 ar
      4       3       4 ar
      5       3       7 ar
      6       4       8 ar
      7       5       9 ar
      8       6      10 ar
      9       7       9 ar
     10       8      10 ar
     11       9      10 ar
     12       1      11 1
     13       2      12 1
     14       3      13 1
     15       4      14 1
     16       5      15 1
     17       6      16 1
     18       7      17 1
     19       8      18 1
@<TRIPOS>ALT_TYPE
CGenFF_4.0_ALT_TYPE_SET
CGenFF_4.0 1 CG2R61 2 CG2R61 3 CG2R61 4 CG2R61 5 CG2R61 6 CG2R61 7 CG2R61 8 CG2R61 9 CG2R61 10 CG2R61 11 HGR61 12 HGR61 13 HGR61 14 HGR61 15 HGR61 16 HGR61 17 HGR61 18 HGR61
@<TRIPOS>MOLECULE
naphtalene
 18 19 0 0 0
****
USER_CHARGES
INVALID_CHARGES
Pose:  40 Cluster:  40 Fr_nu:  70701 TotEn:    -8.61
@<TRIPOS>ATOM
      1 C1        -57.5526    5.5549  -38.4048 C.ar   1 LIG      -0.11500
      2 C2        -57.9121    4.5309  -37.5336 C.ar   1 LIG      -0.11500
      3 C3        -57.9079    2.4832  -42.1613 C.ar   1 LIG      -0.11500
      4 C4        -58.2673    1.4593  -41.2900 C.ar   1 LIG      -0.11500
      5 C5        -57.4604    5.3064  -39.7746 C.ar   1 LIG      -0.11700
      6 C6        -58.1807    3.2545  -38.0286 C.ar   1 LIG      -0.11700
      7 C7        -57.6393    3.7597  -41.6663 C.ar   1 LIG      -0.11700
      8 C8        -58.3594    1.7076  -39.9202 C.ar   1 LIG      -0.11700
      9 C9        -57.7272    4.0276  -40.2904 C.ar   1 LIG       0.00400
     10 C10       -58.0927    2.9864  -39.4044 C.ar   1 LIG       0.00400
     11 H1        -57.3431    6.5482  -38.0188 H      1 LIG       0.11500
     12 H2        -57.9838    4.7255  -36.4675 H      1 LIG       0.11500
     13 H3        -57.8361    2.2893  -43.2278 H      1 LIG       0.11500
     14 H4        -58.4753    0.4658  -41.6764 H      1 LIG       0.11500
     15 H5        -57.1773    6.1218  -40.4370 H      1 LIG       0.11500
     16 H6        -58.4604    2.4693  -37.3293 H      1 LIG       0.11500
     17 H7        -57.3605    4.5449  -42.3658 H      1 LIG       0.11500
     18 H8        -58.6418    0.8921  -39.2575 H      1 LIG       0.11500
@<TRIPOS>BOND
      1       1       2 ar
      2       1       5 ar
      3       2       6 ar
      4       3       4 ar
      5       3       7 ar
      6       4       8 ar
      7       5       9 ar
      8       6      10 ar
      9       7       9 ar
     10       8      10 ar
     11       9      10 ar
     12       1      11 1
     13       2      12 1
     14       3      13 1
     15       4      14 1
     16       5      15 1
     17       6      16 1
     18       7      17 1
     19       8      18 1
@<TRIPOS>ALT_TYPE
CGenFF_4.0_ALT_TYPE_SET
CGenFF_4.0 1 CG2R61 2 CG2R61 3 CG2R61 4 CG2R61 5 CG2R61 6 CG2R61 7 CG2R61 8 CG2R61 9 CG2R61 10 CG2R61 11 HGR61 12 HGR61 13 HGR61 14 HGR61 15 HGR61 16 HGR61 17 HGR61 18 HGR61
@<TRIPOS>MOLECULE
naphtalene
 18 19 0 0 0
****
USER_CHARGES
INVALID_CHARGES
Pose:  41 Cluster:  41 Fr_nu: 392158 TotEn:    -8.59
@<TRIPOS>ATOM
      1 C1        -77.7854  -21.9335  -31.1972 C.ar   1 LIG      -0.11500
      2 C2        -78.2026  -21.3855  -32.4065 C.ar   1 LIG      -0.11500
      3 C3        -80.7856  -18.9408  -28.8065 C.ar   1 LIG      -0.11500
      4 C4        -81.2026  -18.3928  -30.0159 C.ar   1 LIG      -0.11500
      5 C5        -78.3208  -21.4656  -29.9967 C.ar   1 LIG      -0.11700
      6 C6        -79.1566  -20.3677  -32.4202 C.ar   1 LIG      -0.11700
      7 C7        -79.8315  -19.9587  -28.7928 C.ar   1 LIG      -0.11700
      8 C8        -80.6673  -18.8605  -31.2164 C.ar   1 LIG      -0.11700
      9 C9        -79.2820  -20.4417  -29.9916 C.ar   1 LIG       0.00400
     10 C10       -79.7061  -19.8845  -31.2215 C.ar   1 LIG       0.00400
     11 H1        -77.0423  -22.7254  -31.1871 H      1 LIG       0.11500
     12 H2        -77.7854  -21.7506  -33.3405 H      1 LIG       0.11500
     13 H3        -81.2026  -18.5761  -27.8719 H      1 LIG       0.11500
     14 H4        -81.9447  -17.5999  -30.0253 H      1 LIG       0.11500
     15 H5        -77.9796  -21.9084  -29.0632 H      1 LIG       0.11500
     16 H6        -79.4683  -19.9543  -33.3772 H      1 LIG       0.11500
     17 H7        -79.5205  -20.3724  -27.8359 H      1 LIG       0.11500
     18 H8        -81.0078  -18.4174  -32.1500 H      1 LIG       0.11500
@<TRIPOS>BOND
      1       1       2 ar
      2       1       5 ar
      3       2       6 ar
      4       3       4 ar
      5       3       7 ar
      6       4       8 ar
      7       5       9 ar
      8       6      10 ar
      9       7       9 ar
     10       8      10 ar
     11       9      10 ar
     12       1      11 1
     13       2      12 1
     14       3      13 1
     15       4      14 1
     16       5      15 1
     17       6      16 1
     18       7      17 1
     19       8      18 1
@<TRIPOS>ALT_TYPE
CGenFF_4.0_ALT_TYPE_SET
CGenFF_4.0 1 CG2R61 2 CG2R61 3 CG2R61 4 CG2R61 5 CG2R61 6 CG2R61 7 CG2R61 8 CG2R61 9 CG2R61 10 CG2R61 11 HGR61 12 HGR61 13 HGR61 14 HGR61 15 HGR61 16 HGR61 17 HGR61 18 HGR61
@<TRIPOS>MOLECULE
naphtalene
 18 19 0 0 0
****
USER_CHARGES
INVALID_CHARGES
Pose:  42 Cluster:  42 Fr_nu:  92489 TotEn:    -8.58
@<TRIPOS>ATOM
      1 C1        -62.1118    0.8661  -24.8133 C.ar   1 LIG      -0.11500
      2 C2        -62.3340   -0.5078  -24.8168 C.ar   1 LIG      -0.11500
      3 C3        -65.9601    1.4956  -27.7231 C.ar   1 LIG      -0.11500
      4 C4        -66.1822    0.1217  -27.7266 C.ar   1 LIG      -0.11500
      5 C5        -62.9556    1.7119  -25.5339 C.ar   1 LIG      -0.11700
      6 C6        -63.4006   -1.0411  -25.5407 C.ar   1 LIG      -0.11700
      7 C7        -64.8934    2.0290  -26.9991 C.ar   1 LIG      -0.11700
      8 C8        -65.3385   -0.7242  -27.0061 C.ar   1 LIG      -0.11700
      9 C9        -64.0341    1.1924  -26.2682 C.ar   1 LIG       0.00400
     10 C10       -64.2599   -0.2047  -26.2717 C.ar   1 LIG       0.00400
     11 H1        -61.2809    1.2807  -24.2500 H      1 LIG       0.11500
     12 H2        -61.6767   -1.1653  -24.2553 H      1 LIG       0.11500
     13 H3        -66.6173    2.1539  -28.2844 H      1 LIG       0.11500
     14 H4        -67.0124   -0.2924  -28.2912 H      1 LIG       0.11500
     15 H5        -62.7627    2.7826  -25.5172 H      1 LIG       0.11500
     16 H6        -63.5558   -2.1180  -25.5288 H      1 LIG       0.11500
     17 H7        -64.7389    3.1059  -27.0105 H      1 LIG       0.11500
     18 H8        -65.5307   -1.7951  -27.0233 H      1 LIG       0.11500
@<TRIPOS>BOND
      1       1       2 ar
      2       1       5 ar
      3       2       6 ar
      4       3       4 ar
      5       3       7 ar
      6       4       8 ar
      7       5       9 ar
      8       6      10 ar
      9       7       9 ar
     10       8      10 ar
     11       9      10 ar
     12       1      11 1
     13       2      12 1
     14       3      13 1
     15       4      14 1
     16       5      15 1
     17       6      16 1
     18       7      17 1
     19       8      18 1
@<TRIPOS>ALT_TYPE
CGenFF_4.0_ALT_TYPE_SET
CGenFF_4.0 1 CG2R61 2 CG2R61 3 CG2R61 4 CG2R61 5 CG2R61 6 CG2R61 7 CG2R61 8 CG2R61 9 CG2R61 10 CG2R61 11 HGR61 12 HGR61 13 HGR61 14 HGR61 15 HGR61 16 HGR61 17 HGR61 18 HGR61
@<TRIPOS>MOLECULE
naphtalene
 18 19 0 0 0
****
USER_CHARGES
INVALID_CHARGES
Pose:  43 Cluster:  43 Fr_nu:   3290 TotEn:    -8.58
@<TRIPOS>ATOM
      1 C1        -62.6023  -24.3254  -31.9554 C.ar   1 LIG      -0.11500
      2 C2        -62.6879  -24.9730  -30.7266 C.ar   1 LIG      -0.11500
      3 C3        -62.0172  -20.0693  -29.6716 C.ar   1 LIG      -0.11500
      4 C4        -62.1028  -20.7170  -28.4428 C.ar   1 LIG      -0.11500
      5 C5        -62.4141  -22.9439  -32.0053 C.ar   1 LIG      -0.11700
      6 C6        -62.5856  -24.2418  -29.5429 C.ar   1 LIG      -0.11700
      7 C7        -62.1194  -20.8007  -30.8553 C.ar   1 LIG      -0.11700
      8 C8        -62.2911  -22.0985  -28.3928 C.ar   1 LIG      -0.11700
      9 C9        -62.3090  -22.1919  -30.8238 C.ar   1 LIG       0.00400
     10 C10       -62.3961  -22.8505  -29.5742 C.ar   1 LIG       0.00400
     11 H1        -62.6825  -24.8952  -32.8766 H      1 LIG       0.11500
     12 H2        -62.8341  -26.0486  -30.6888 H      1 LIG       0.11500
     13 H3        -61.8708  -18.9935  -29.7101 H      1 LIG       0.11500
     14 H4        -62.0239  -20.1466  -27.5220 H      1 LIG       0.11500
     15 H5        -62.3505  -22.4586  -32.9771 H      1 LIG       0.11500
     16 H6        -62.6548  -24.7688  -28.5935 H      1 LIG       0.11500
     17 H7        -62.0494  -20.2736  -31.8045 H      1 LIG       0.11500
     18 H8        -62.3554  -22.5839  -27.4210 H      1 LIG       0.11500
@<TRIPOS>BOND
      1       1       2 ar
      2       1       5 ar
      3       2       6 ar
      4       3       4 ar
      5       3       7 ar
      6       4       8 ar
      7       5       9 ar
      8       6      10 ar
      9       7       9 ar
     10       8      10 ar
     11       9      10 ar
     12       1      11 1
     13       2      12 1
     14       3      13 1
     15       4      14 1
     16       5      15 1
     17       6      16 1
     18       7      17 1
     19       8      18 1
@<TRIPOS>ALT_TYPE
CGenFF_4.0_ALT_TYPE_SET
CGenFF_4.0 1 CG2R61 2 CG2R61 3 CG2R61 4 CG2R61 5 CG2R61 6 CG2R61 7 CG2R61 8 CG2R61 9 CG2R61 10 CG2R61 11 HGR61 12 HGR61 13 HGR61 14 HGR61 15 HGR61 16 HGR61 17 HGR61 18 HGR61
@<TRIPOS>MOLECULE
naphtalene
 18 19 0 0 0
****
USER_CHARGES
INVALID_CHARGES
Pose:  44 Cluster:  44 Fr_nu:  97026 TotEn:    -8.50
@<TRIPOS>ATOM
      1 C1        -59.7683    2.7045  -41.3197 C.ar   1 LIG      -0.11500
      2 C2        -58.8330    1.6979  -41.5410 C.ar   1 LIG      -0.11500
      3 C3        -57.0222    4.4616  -37.7080 C.ar   1 LIG      -0.11500
      4 C4        -56.0871    3.4550  -37.9293 C.ar   1 LIG      -0.11500
      5 C5        -59.5560    3.6460  -40.3121 C.ar   1 LIG      -0.11700
      6 C6        -57.6821    1.6288  -40.7557 C.ar   1 LIG      -0.11700
      7 C7        -58.1732    4.5308  -38.4934 C.ar   1 LIG      -0.11700
      8 C8        -56.2992    2.5135  -38.9368 C.ar   1 LIG      -0.11700
      9 C9        -58.4031    3.5916  -39.5120 C.ar   1 LIG       0.00400
     10 C10       -57.4522    2.5679  -39.7370 C.ar   1 LIG       0.00400
     11 H1        -60.6644    2.7576  -41.9310 H      1 LIG       0.11500
     12 H2        -58.9991    0.9657  -42.3258 H      1 LIG       0.11500
     13 H3        -56.8566    5.1944  -36.9233 H      1 LIG       0.11500
     14 H4        -55.1918    3.4016  -37.3168 H      1 LIG       0.11500
     15 H5        -60.3007    4.4239  -40.1567 H      1 LIG       0.11500
     16 H6        -56.9643    0.8337  -40.9466 H      1 LIG       0.11500
     17 H7        -58.8904    5.3264  -38.3029 H      1 LIG       0.11500
     18 H8        -55.5550    1.7350  -39.0919 H      1 LIG       0.11500
@<TRIPOS>BOND
      1       1       2 ar
      2       1       5 ar
      3       2       6 ar
      4       3       4 ar
      5       3       7 ar
      6       4       8 ar
      7       5       9 ar
      8       6      10 ar
      9       7       9 ar
     10       8      10 ar
     11       9      10 ar
     12       1      11 1
     13       2      12 1
     14       3      13 1
     15       4      14 1
     16       5      15 1
     17       6      16 1
     18       7      17 1
     19       8      18 1
@<TRIPOS>ALT_TYPE
CGenFF_4.0_ALT_TYPE_SET
CGenFF_4.0 1 CG2R61 2 CG2R61 3 CG2R61 4 CG2R61 5 CG2R61 6 CG2R61 7 CG2R61 8 CG2R61 9 CG2R61 10 CG2R61 11 HGR61 12 HGR61 13 HGR61 14 HGR61 15 HGR61 16 HGR61 17 HGR61 18 HGR61
@<TRIPOS>MOLECULE
naphtalene
 18 19 0 0 0
****
USER_CHARGES
INVALID_CHARGES
Pose:  45 Cluster:  45 Fr_nu:      8 TotEn:    -8.27
@<TRIPOS>ATOM
      1 C1        -61.6446    0.1638  -19.6322 C.ar   1 LIG      -0.11500
      2 C2        -60.9476   -1.0396  -19.6868 C.ar   1 LIG      -0.11500
      3 C3        -61.4535    0.4941  -24.4827 C.ar   1 LIG      -0.11500
      4 C4        -60.7566   -0.7093  -24.5372 C.ar   1 LIG      -0.11500
      5 C5        -61.9470    0.8498  -20.8089 C.ar   1 LIG      -0.11700
      6 C6        -60.5504   -1.5617  -20.9180 C.ar   1 LIG      -0.11700
      7 C7        -61.8508    1.0162  -23.2514 C.ar   1 LIG      -0.11700
      8 C8        -60.4541   -1.3953  -23.3606 C.ar   1 LIG      -0.11700
      9 C9        -61.5549    0.3391  -22.0570 C.ar   1 LIG       0.00400
     10 C10       -60.8462   -0.8846  -22.1124 C.ar   1 LIG       0.00400
     11 H1        -61.9530    0.5700  -18.6734 H      1 LIG       0.11500
     12 H2        -60.7130   -1.5730  -18.7702 H      1 LIG       0.11500
     13 H3        -61.6887    1.0281  -25.3991 H      1 LIG       0.11500
     14 H4        -60.4471   -1.1143  -25.4962 H      1 LIG       0.11500
     15 H5        -62.4923    1.7890  -20.7423 H      1 LIG       0.11500
     16 H6        -60.0071   -2.5041  -20.9370 H      1 LIG       0.11500
     17 H7        -62.3948    1.9582  -23.2327 H      1 LIG       0.11500
     18 H8        -59.9081   -2.3342  -23.4269 H      1 LIG       0.11500
@<TRIPOS>BOND
      1       1       2 ar
      2       1       5 ar
      3       2       6 ar
      4       3       4 ar
      5       3       7 ar
      6       4       8 ar
      7       5       9 ar
      8       6      10 ar
      9       7       9 ar
     10       8      10 ar
     11       9      10 ar
     12       1      11 1
     13       2      12 1
     14       3      13 1
     15       4      14 1
     16       5      15 1
     17       6      16 1
     18       7      17 1
     19       8      18 1
@<TRIPOS>ALT_TYPE
CGenFF_4.0_ALT_TYPE_SET
CGenFF_4.0 1 CG2R61 2 CG2R61 3 CG2R61 4 CG2R61 5 CG2R61 6 CG2R61 7 CG2R61 8 CG2R61 9 CG2R61 10 CG2R61 11 HGR61 12 HGR61 13 HGR61 14 HGR61 15 HGR61 16 HGR61 17 HGR61 18 HGR61
@<TRIPOS>MOLECULE
naphtalene
 18 19 0 0 0
****
USER_CHARGES
INVALID_CHARGES
Pose:  46 Cluster:  46 Fr_nu: 311990 TotEn:    -8.02
@<TRIPOS>ATOM
      1 C1        -46.9918  -12.4813  -44.0940 C.ar   1 LIG      -0.11500
      2 C2        -47.4280  -11.6557  -45.1260 C.ar   1 LIG      -0.11500
      3 C3        -42.6621  -12.9144  -46.2709 C.ar   1 LIG      -0.11500
      4 C4        -43.0984  -12.0888  -47.3028 C.ar   1 LIG      -0.11500
      5 C5        -45.6981  -13.0032  -44.1164 C.ar   1 LIG      -0.11700
      6 C6        -46.5724  -11.3488  -46.1843 C.ar   1 LIG      -0.11700
      7 C7        -43.5178  -13.2213  -45.2125 C.ar   1 LIG      -0.11700
      8 C8        -44.3921  -11.5669  -47.2806 C.ar   1 LIG      -0.11700
      9 C9        -44.8232  -12.7048  -45.1738 C.ar   1 LIG       0.00400
     10 C10       -45.2669  -11.8653  -46.2232 C.ar   1 LIG       0.00400
     11 H1        -47.6586  -12.7203  -43.2707 H      1 LIG       0.11500
     12 H2        -48.4352  -11.2497  -45.1075 H      1 LIG       0.11500
     13 H3        -41.6547  -13.3207  -46.2887 H      1 LIG       0.11500
     14 H4        -42.4317  -11.8513  -48.1266 H      1 LIG       0.11500
     15 H5        -45.3786  -13.6467  -43.2993 H      1 LIG       0.11500
     16 H6        -46.9342  -10.7010  -46.9800 H      1 LIG       0.11500
     17 H7        -43.1554  -13.8684  -44.4166 H      1 LIG       0.11500
     18 H8        -44.7120  -10.9240  -48.0980 H      1 LIG       0.11500
@<TRIPOS>BOND
      1       1       2 ar
      2       1       5 ar
      3       2       6 ar
      4       3       4 ar
      5       3       7 ar
      6       4       8 ar
      7       5       9 ar
      8       6      10 ar
      9       7       9 ar
     10       8      10 ar
     11       9      10 ar
     12       1      11 1
     13       2      12 1
     14       3      13 1
     15       4      14 1
     16       5      15 1
     17       6      16 1
     18       7      17 1
     19       8      18 1
@<TRIPOS>ALT_TYPE
CGenFF_4.0_ALT_TYPE_SET
CGenFF_4.0 1 CG2R61 2 CG2R61 3 CG2R61 4 CG2R61 5 CG2R61 6 CG2R61 7 CG2R61 8 CG2R61 9 CG2R61 10 CG2R61 11 HGR61 12 HGR61 13 HGR61 14 HGR61 15 HGR61 16 HGR61 17 HGR61 18 HGR61
@<TRIPOS>MOLECULE
naphtalene
 18 19 0 0 0
****
USER_CHARGES
INVALID_CHARGES
Pose:  47 Cluster:  47 Fr_nu: 470267 TotEn:    -7.47
@<TRIPOS>ATOM
      1 C1        -70.7420    3.0974  -47.7136 C.ar   1 LIG      -0.11500
      2 C2        -71.6854    4.1136  -47.8328 C.ar   1 LIG      -0.11500
      3 C3        -67.9189    6.0312  -45.0497 C.ar   1 LIG      -0.11500
      4 C4        -68.8624    7.0473  -45.1691 C.ar   1 LIG      -0.11500
      5 C5        -69.5677    3.3156  -46.9924 C.ar   1 LIG      -0.11700
      6 C6        -71.4583    5.3518  -47.2315 C.ar   1 LIG      -0.11700
      7 C7        -68.1461    4.7929  -45.6510 C.ar   1 LIG      -0.11700
      8 C8        -70.0367    6.8293  -45.8902 C.ar   1 LIG      -0.11700
      9 C9        -69.3225    4.5558  -46.3806 C.ar   1 LIG       0.00400
     10 C10       -70.2819    5.5891  -46.5020 C.ar   1 LIG       0.00400
     11 H1        -70.9191    2.1339  -48.1823 H      1 LIG       0.11500
     12 H2        -72.5993    3.9426  -48.3942 H      1 LIG       0.11500
     13 H3        -67.0046    6.2015  -44.4883 H      1 LIG       0.11500
     14 H4        -68.6841    8.0111  -44.7013 H      1 LIG       0.11500
     15 H5        -68.8441    2.5070  -46.9127 H      1 LIG       0.11500
     16 H6        -72.2097    6.1316  -47.3373 H      1 LIG       0.11500
     17 H7        -67.3950    4.0131  -45.5444 H      1 LIG       0.11500
     18 H8        -70.7602    7.6380  -45.9707 H      1 LIG       0.11500
@<TRIPOS>BOND
      1       1       2 ar
      2       1       5 ar
      3       2       6 ar
      4       3       4 ar
      5       3       7 ar
      6       4       8 ar
      7       5       9 ar
      8       6      10 ar
      9       7       9 ar
     10       8      10 ar
     11       9      10 ar
     12       1      11 1
     13       2      12 1
     14       3      13 1
     15       4      14 1
     16       5      15 1
     17       6      16 1
     18       7      17 1
     19       8      18 1
@<TRIPOS>ALT_TYPE
CGenFF_4.0_ALT_TYPE_SET
CGenFF_4.0 1 CG2R61 2 CG2R61 3 CG2R61 4 CG2R61 5 CG2R61 6 CG2R61 7 CG2R61 8 CG2R61 9 CG2R61 10 CG2R61 11 HGR61 12 HGR61 13 HGR61 14 HGR61 15 HGR61 16 HGR61 17 HGR61 18 HGR61
@<TRIPOS>MOLECULE
naphtalene
 18 19 0 0 0
****
USER_CHARGES
INVALID_CHARGES
Pose:  48 Cluster:  48 Fr_nu: 177307 TotEn:    -6.85
@<TRIPOS>ATOM
      1 C1        -66.7663    1.5207  -28.5814 C.ar   1 LIG      -0.11500
      2 C2        -67.6930    0.4835  -28.5342 C.ar   1 LIG      -0.11500
      3 C3        -64.1190   -0.6887  -25.1488 C.ar   1 LIG      -0.11500
      4 C4        -65.0458   -1.7259  -25.1017 C.ar   1 LIG      -0.11500
      5 C5        -65.6441    1.4929  -27.7530 C.ar   1 LIG      -0.11700
      6 C6        -67.5012   -0.5855  -27.6587 C.ar   1 LIG      -0.11700
      7 C7        -64.3109    0.3803  -26.0245 C.ar   1 LIG      -0.11700
      8 C8        -66.1682   -1.6981  -25.9300 C.ar   1 LIG      -0.11700
      9 C9        -65.4349    0.4247  -26.8655 C.ar   1 LIG       0.00400
     10 C10       -66.3773   -0.6300  -26.8175 C.ar   1 LIG       0.00400
     11 H1        -66.9165    2.3529  -29.2629 H      1 LIG       0.11500
     12 H2        -68.5663    0.5060  -29.1797 H      1 LIG       0.11500
     13 H3        -63.2453   -0.7107  -24.5035 H      1 LIG       0.11500
     14 H4        -64.8958   -2.5571  -24.4190 H      1 LIG       0.11500
     15 H5        -64.9330    2.3147  -27.8065 H      1 LIG       0.11500
     16 H6        -68.2382   -1.3857  -27.6389 H      1 LIG       0.11500
     17 H7        -63.5734    1.1799  -26.0447 H      1 LIG       0.11500
     18 H8        -66.8798   -2.5195  -25.8761 H      1 LIG       0.11500
@<TRIPOS>BOND
      1       1       2 ar
      2       1       5 ar
      3       2       6 ar
      4       3       4 ar
      5       3       7 ar
      6       4       8 ar
      7       5       9 ar
      8       6      10 ar
      9       7       9 ar
     10       8      10 ar
     11       9      10 ar
     12       1      11 1
     13       2      12 1
     14       3      13 1
     15       4      14 1
     16       5      15 1
     17       6      16 1
     18       7      17 1
     19       8      18 1
@<TRIPOS>ALT_TYPE
CGenFF_4.0_ALT_TYPE_SET
CGenFF_4.0 1 CG2R61 2 CG2R61 3 CG2R61 4 CG2R61 5 CG2R61 6 CG2R61 7 CG2R61 8 CG2R61 9 CG2R61 10 CG2R61 11 HGR61 12 HGR61 13 HGR61 14 HGR61 15 HGR61 16 HGR61 17 HGR61 18 HGR61
# TRIPOS MOL2 file generated by SEED

@<TRIPOS>MOLECULE
pyrazole
 9 9 0 0 0
****
USER_CHARGES
INVALID_CHARGES
Pose:   1 Cluster:   1 Fr_nu: 302922 TotEn:   -20.39
@<TRIPOS>ATOM
      1 C1        -82.0373   -6.0882  -45.2856 C.2    1 LIG      -0.25100
      2 C2        -82.9889   -5.1278  -44.8932 C.2    1 LIG       0.13200
      3 C3        -82.7791   -7.2059  -45.5807 C.2    1 LIG      -0.03800
      4 N1        -84.2397   -5.5945  -44.9345 N.2    1 LIG      -0.57800
      5 N2        -84.0793   -6.8603  -45.3563 N.pl3  1 LIG      -0.05900
      6 H1        -80.9640   -5.9853  -45.3469 H      1 LIG       0.15700
      7 H2        -82.8230   -4.1075  -44.5784 H      1 LIG       0.15600
      8 H3        -82.5049   -8.1943  -45.9203 H      1 LIG       0.15900
      9 H4        -84.9041   -7.4365  -45.4682 H      1 LIG       0.32200
@<TRIPOS>BOND
      1       1       2 1
      2       1       3 2
      3       2       4 2
      4       3       5 1
      5       4       5 1
      6       1       6 1
      7       2       7 1
      8       3       8 1
      9       5       9 1
@<TRIPOS>ALT_TYPE
CGenFF_4.0_ALT_TYPE_SET
CGenFF_4.0 1 CG2R51 2 CG2R52 3 CG2R51 4 NG2R50 5 NG2R51 6 HGR51 7 HGR52 8 HGR52 9 HGP1
@<TRIPOS>MOLECULE
pyrazole
 9 9 0 0 0
****
USER_CHARGES
INVALID_CHARGES
Pose:   2 Cluster:   2 Fr_nu: 3294026 TotEn:   -20.16
@<TRIPOS>ATOM
      1 C1        -51.6300  -20.5807  -33.6176 C.2    1 LIG      -0.25100
      2 C2        -51.4479  -19.6395  -32.5867 C.2    1 LIG       0.13200
      3 C3        -52.9392  -20.9770  -33.4934 C.2    1 LIG      -0.03800
      4 N1        -52.5531  -19.4491  -31.8612 N.2    1 LIG      -0.57800
      5 N2        -53.4423  -20.2760  -32.4370 N.pl3  1 LIG      -0.05900
      6 H1        -50.9134  -20.9239  -34.3491 H      1 LIG       0.15700
      7 H2        -50.5558  -19.0848  -32.3334 H      1 LIG       0.15600
      8 H3        -53.5438  -21.6804  -34.0475 H      1 LIG       0.15900
      9 H4        -54.3790  -20.3140  -32.0550 H      1 LIG       0.32200
@<TRIPOS>BOND
      1       1       2 1
      2       1       3 2
      3       2       4 2
      4       3       5 1
      5       4       5 1
      6       1       6 1
      7       2       7 1
      8       3       8 1
      9       5       9 1
@<TRIPOS>ALT_TYPE
CGenFF_4.0_ALT_TYPE_SET
CGenFF_4.0 1 CG2R51 2 CG2R52 3 CG2R51 4 NG2R50 5 NG2R51 6 HGR51 7 HGR52 8 HGR52 9 HGP1
@<TRIPOS>MOLECULE
pyrazole
 9 9 0 0 0
****
USER_CHARGES
INVALID_CHARGES
Pose:   3 Cluster:   3 Fr_nu: 313461 TotEn:   -18.85
@<TRIPOS>ATOM
      1 C1        -82.7955   -5.4562  -45.2733 C.2    1 LIG      -0.25100
      2 C2        -81.4707   -5.9251  -45.3566 C.2    1 LIG       0.13200
      3 C3        -83.5631   -6.5238  -45.6701 C.2    1 LIG      -0.03800
      4 N1        -81.3973   -7.1919  -45.7734 N.2    1 LIG      -0.57800
      5 N2        -82.6857   -7.5283  -45.9555 N.pl3  1 LIG      -0.05900
      6 H1        -83.1458   -4.4814  -44.9679 H      1 LIG       0.15700
      7 H2        -80.5556   -5.3963  -45.1315 H      1 LIG       0.15600
      8 H3        -84.6304   -6.6555  -45.7750 H      1 LIG       0.15900
      9 H4        -82.8957   -8.4640  -46.2796 H      1 LIG       0.32200
@<TRIPOS>BOND
      1       1       2 1
      2       1       3 2
      3       2       4 2
      4       3       5 1
      5       4       5 1
      6       1       6 1
      7       2       7 1
      8       3       8 1
      9       5       9 1
@<TRIPOS>ALT_TYPE
CGenFF_4.0_ALT_TYPE_SET
CGenFF_4.0 1 CG2R51 2 CG2R52 3 CG2R51 4 NG2R50 5 NG2R51 6 HGR51 7 HGR52 8 HGR52 9 HGP1
@<TRIPOS>MOLECULE
pyrazole
 9 9 0 0 0
****
USER_CHARGES
INVALID_CHARGES
Pose:   4 Cluster:   4 Fr_nu: 170632 TotEn:   -18.29
@<TRIPOS>ATOM
      1 C1        -78.0190    0.8203  -58.3628 C.2    1 LIG      -0.25100
      2 C2        -77.2987    1.7940  -57.6453 C.2    1 LIG       0.13200
      3 C3        -77.0724   -0.1037  -58.7327 C.2    1 LIG      -0.03800
      4 N1        -75.9952    1.5146  -57.5629 N.2    1 LIG      -0.57800
      5 N2        -75.8888    0.3547  -58.2333 N.pl3  1 LIG      -0.05900
      6 H1        -79.0763    0.7910  -58.5811 H      1 LIG       0.15700
      7 H2        -77.6692    2.6959  -57.1795 H      1 LIG       0.15600
      8 H3        -77.1327   -1.0241  -59.2955 H      1 LIG       0.15900
      9 H4        -74.9736   -0.0704  -58.3139 H      1 LIG       0.32200
@<TRIPOS>BOND
      1       1       2 1
      2       1       3 2
      3       2       4 2
      4       3       5 1
      5       4       5 1
      6       1       6 1
      7       2       7 1
      8       3       8 1
      9       5       9 1
@<TRIPOS>ALT_TYPE
CGenFF_4.0_ALT_TYPE_SET
CGenFF_4.0 1 CG2R51 2 CG2R52 3 CG2R51 4 NG2R50 5 NG2R51 6 HGR51 7 HGR52 8 HGR52 9 HGP1
@<TRIPOS>MOLECULE
pyrazole
 9 9 0 0 0
****
USER_CHARGES
INVALID_CHARGES
Pose:   5 Cluster:   5 Fr_nu: 2975612 TotEn:   -16.85
@<TRIPOS>ATOM
      1 C1        -71.3309  -23.8233  -41.3720 C.2    1 LIG      -0.25100
      2 C2        -72.2950  -23.4018  -40.4367 C.2    1 LIG       0.13200
      3 C3        -71.7008  -23.2125  -42.5452 C.2    1 LIG      -0.03800
      4 N1        -73.2085  -22.5863  -40.9697 N.2    1 LIG      -0.57800
      5 N2        -72.8202  -22.4901  -42.2527 N.pl3  1 LIG      -0.05900
      6 H1        -70.4855  -24.4775  -41.2179 H      1 LIG       0.15700
      7 H2        -72.3702  -23.6555  -39.3889 H      1 LIG       0.15600
      8 H3        -71.2793  -23.2283  -43.5399 H      1 LIG       0.15900
      9 H4        -73.3689  -21.9131  -42.8777 H      1 LIG       0.32200
@<TRIPOS>BOND
      1       1       2 1
      2       1       3 2
      3       2       4 2
      4       3       5 1
      5       4       5 1
      6       1       6 1
      7       2       7 1
      8       3       8 1
      9       5       9 1
@<TRIPOS>ALT_TYPE
CGenFF_4.0_ALT_TYPE_SET
CGenFF_4.0 1 CG2R51 2 CG2R52 3 CG2R51 4 NG2R50 5 NG2R51 6 HGR51 7 HGR52 8 HGR52 9 HGP1
@<TRIPOS>MOLECULE
pyrazole
 9 9 0 0 0
****
USER_CHARGES
INVALID_CHARGES
Pose:   6 Cluster:   6 Fr_nu: 9198476 TotEn:   -16.75
@<TRIPOS>ATOM
      1 C1        -61.2724    9.5288  -22.6071 C.2    1 LIG      -0.25100
      2 C2        -60.2010    8.7695  -23.1145 C.2    1 LIG       0.13200
      3 C3        -61.7384    8.7966  -21.5426 C.2    1 LIG      -0.03800
      4 N1        -59.9981    7.6415  -22.4286 N.2    1 LIG      -0.57800
      5 N2        -60.9482    7.6866  -21.4793 N.pl3  1 LIG      -0.05900
      6 H1        -61.6536   10.4748  -22.9622 H      1 LIG       0.15700
      7 H2        -59.5599    8.9909  -23.9558 H      1 LIG       0.15600
      8 H3        -62.5442    8.9605  -20.8418 H      1 LIG       0.15900
      9 H4        -61.0023    6.9217  -20.8184 H      1 LIG       0.32200
@<TRIPOS>BOND
      1       1       2 1
      2       1       3 2
      3       2       4 2
      4       3       5 1
      5       4       5 1
      6       1       6 1
      7       2       7 1
      8       3       8 1
      9       5       9 1
@<TRIPOS>ALT_TYPE
CGenFF_4.0_ALT_TYPE_SET
CGenFF_4.0 1 CG2R51 2 CG2R52 3 CG2R51 4 NG2R50 5 NG2R51 6 HGR51 7 HGR52 8 HGR52 9 HGP1
@<TRIPOS>MOLECULE
pyrazole
 9 9 0 0 0
****
USER_CHARGES
INVALID_CHARGES
Pose:   7 Cluster:   7 Fr_nu: 242916 TotEn:   -16.58
@<TRIPOS>ATOM
      1 C1        -80.9300  -21.7325  -51.3643 C.2    1 LIG      -0.25100
      2 C2        -80.6327  -21.1738  -52.6218 C.2    1 LIG       0.13200
      3 C3        -79.7289  -22.2234  -50.9141 C.2    1 LIG      -0.03800
      4 N1        -79.3437  -21.2976  -52.9493 N.2    1 LIG      -0.57800
      5 N2        -78.8204  -21.9397  -51.8911 N.pl3  1 LIG      -0.05900
      6 H1        -81.8813  -21.7733  -50.8546 H      1 LIG       0.15700
      7 H2        -81.3016  -20.6820  -53.3135 H      1 LIG       0.15600
      8 H3        -79.4456  -22.7396  -50.0081 H      1 LIG       0.15900
      9 H4        -77.8315  -22.1559  -51.9025 H      1 LIG       0.32200
@<TRIPOS>BOND
      1       1       2 1
      2       1       3 2
      3       2       4 2
      4       3       5 1
      5       4       5 1
      6       1       6 1
      7       2       7 1
      8       3       8 1
      9       5       9 1
@<TRIPOS>ALT_TYPE
CGenFF_4.0_ALT_TYPE_SET
CGenFF_4.0 1 CG2R51 2 CG2R52 3 CG2R51 4 NG2R50 5 NG2R51 6 HGR51 7 HGR52 8 HGR52 9 HGP1
@<TRIPOS>MOLECULE
pyrazole
 9 9 0 0 0
****
USER_CHARGES
INVALID_CHARGES
Pose:   8 Cluster:   8 Fr_nu: 702386 TotEn:   -16.27
@<TRIPOS>ATOM
      1 C1        -47.5737  -12.6852  -44.8371 C.2    1 LIG      -0.25100
      2 C2        -47.2206  -12.7279  -43.4750 C.2    1 LIG       0.13200
      3 C3        -47.0478  -11.5004  -45.2911 C.2    1 LIG      -0.03800
      4 N1        -46.5240  -11.6556  -43.0890 N.2    1 LIG      -0.57800
      5 N2        -46.4351  -10.9279  -44.2154 N.pl3  1 LIG      -0.05900
      6 H1        -48.1308  -13.4114  -45.4104 H      1 LIG       0.15700
      7 H2        -47.4422  -13.4954  -42.7473 H      1 LIG       0.15600
      8 H3        -47.0562  -11.0228  -46.2603 H      1 LIG       0.15900
      9 H4        -45.9413  -10.0450  -44.1781 H      1 LIG       0.32200
@<TRIPOS>BOND
      1       1       2 1
      2       1       3 2
      3       2       4 2
      4       3       5 1
      5       4       5 1
      6       1       6 1
      7       2       7 1
      8       3       8 1
      9       5       9 1
@<TRIPOS>ALT_TYPE
CGenFF_4.0_ALT_TYPE_SET
CGenFF_4.0 1 CG2R51 2 CG2R52 3 CG2R51 4 NG2R50 5 NG2R51 6 HGR51 7 HGR52 8 HGR52 9 HGP1
@<TRIPOS>MOLECULE
pyrazole
 9 9 0 0 0
****
USER_CHARGES
INVALID_CHARGES
Pose:   9 Cluster:   9 Fr_nu: 242481 TotEn:   -15.28
@<TRIPOS>ATOM
      1 C1        -80.1412  -25.1799  -52.8432 C.2    1 LIG      -0.25100
      2 C2        -80.2143  -24.1158  -53.7620 C.2    1 LIG       0.13200
      3 C3        -78.9834  -24.9486  -52.1414 C.2    1 LIG      -0.03800
      4 N1        -79.1851  -23.2712  -53.6559 N.2    1 LIG      -0.57800
      5 N2        -78.4542  -23.8043  -52.6620 N.pl3  1 LIG      -0.05900
      6 H1        -80.8310  -25.9997  -52.7074 H      1 LIG       0.15700
      7 H2        -80.9745  -23.9208  -54.5049 H      1 LIG       0.15600
      8 H3        -78.4982  -25.4842  -51.3383 H      1 LIG       0.15900
      9 H4        -77.6001  -23.3341  -52.3896 H      1 LIG       0.32200
@<TRIPOS>BOND
      1       1       2 1
      2       1       3 2
      3       2       4 2
      4       3       5 1
      5       4       5 1
      6       1       6 1
      7       2       7 1
      8       3       8 1
      9       5       9 1
@<TRIPOS>ALT_TYPE
CGenFF_4.0_ALT_TYPE_SET
CGenFF_4.0 1 CG2R51 2 CG2R52 3 CG2R51 4 NG2R50 5 NG2R51 6 HGR51 7 HGR52 8 HGR52 9 HGP1
@<TRIPOS>MOLECULE
pyrazole
 9 9 0 0 0
****
USER_CHARGES
INVALID_CHARGES
Pose:  10 Cluster:  10 Fr_nu: 125880 TotEn:   -15.22
@<TRIPOS>ATOM
      1 C1        -70.5616    3.2645  -48.7029 C.2    1 LIG      -0.25100
      2 C2        -71.5936    3.5550  -47.7907 C.2    1 LIG       0.13200
      3 C3        -69.5883    2.6656  -47.9410 C.2    1 LIG      -0.03800
      4 N1        -71.3033    3.1720  -46.5445 N.2    1 LIG      -0.57800
      5 N2        -70.0778    2.6346  -46.6682 N.pl3  1 LIG      -0.05900
      6 H1        -70.5274    3.4607  -49.7644 H      1 LIG       0.15700
      7 H2        -72.5451    4.0303  -47.9819 H      1 LIG       0.15600
      8 H3        -68.6128    2.2698  -48.1838 H      1 LIG       0.15900
      9 H4        -69.6303    2.2651  -45.8387 H      1 LIG       0.32200
@<TRIPOS>BOND
      1       1       2 1
      2       1       3 2
      3       2       4 2
      4       3       5 1
      5       4       5 1
      6       1       6 1
      7       2       7 1
      8       3       8 1
      9       5       9 1
@<TRIPOS>ALT_TYPE
CGenFF_4.0_ALT_TYPE_SET
CGenFF_4.0 1 CG2R51 2 CG2R52 3 CG2R51 4 NG2R50 5 NG2R51 6 HGR51 7 HGR52 8 HGR52 9 HGP1
@<TRIPOS>MOLECULE
pyrazole
 9 9 0 0 0
****
USER_CHARGES
INVALID_CHARGES
Pose:  11 Cluster:  11 Fr_nu: 2179885 TotEn:   -15.12
@<TRIPOS>ATOM
      1 C1        -80.6786  -19.6131  -51.4599 C.2    1 LIG      -0.25100
      2 C2        -80.6837  -19.7554  -52.8604 C.2    1 LIG       0.13200
      3 C3        -79.5631  -20.3010  -51.0490 C.2    1 LIG      -0.03800
      4 N1        -79.6532  -20.4768  -53.3092 N.2    1 LIG      -0.57800
      5 N2        -78.9899  -20.7939  -52.1843 N.pl3  1 LIG      -0.05900
      6 H1        -81.3839  -19.0854  -50.8350 H      1 LIG       0.15700
      7 H2        -81.3958  -19.3639  -53.5727 H      1 LIG       0.15600
      8 H3        -79.1364  -20.4820  -50.0730 H      1 LIG       0.15900
      9 H4        -78.1504  -21.3539  -52.2643 H      1 LIG       0.32200
@<TRIPOS>BOND
      1       1       2 1
      2       1       3 2
      3       2       4 2
      4       3       5 1
      5       4       5 1
      6       1       6 1
      7       2       7 1
      8       3       8 1
      9       5       9 1
@<TRIPOS>ALT_TYPE
CGenFF_4.0_ALT_TYPE_SET
CGenFF_4.0 1 CG2R51 2 CG2R52 3 CG2R51 4 NG2R50 5 NG2R51 6 HGR51 7 HGR52 8 HGR52 9 HGP1
@<TRIPOS>MOLECULE
pyrazole
 9 9 0 0 0
****
USER_CHARGES
INVALID_CHARGES
Pose:  12 Cluster:  12 Fr_nu: 430194 TotEn:   -14.99
@<TRIPOS>ATOM
      1 C1        -79.0171  -22.1734  -33.1794 C.2    1 LIG      -0.25100
      2 C2        -78.9486  -22.1270  -31.7741 C.2    1 LIG       0.13200
      3 C3        -77.8035  -22.6876  -33.5655 C.2    1 LIG      -0.03800
      4 N1        -77.7838  -22.5761  -31.2995 N.2    1 LIG      -0.57800
      5 N2        -77.1090  -22.9098  -32.4128 N.pl3  1 LIG      -0.05900
      6 H1        -79.8320  -21.8765  -33.8231 H      1 LIG       0.15700
      7 H2        -79.6988  -21.7840  -31.0759 H      1 LIG       0.15600
      8 H3        -77.3802  -22.9084  -34.5348 H      1 LIG       0.15900
      9 H4        -76.1736  -23.2834  -32.3126 H      1 LIG       0.32200
@<TRIPOS>BOND
      1       1       2 1
      2       1       3 2
      3       2       4 2
      4       3       5 1
      5       4       5 1
      6       1       6 1
      7       2       7 1
      8       3       8 1
      9       5       9 1
@<TRIPOS>ALT_TYPE
CGenFF_4.0_ALT_TYPE_SET
CGenFF_4.0 1 CG2R51 2 CG2R52 3 CG2R51 4 NG2R50 5 NG2R51 6 HGR51 7 HGR52 8 HGR52 9 HGP1
@<TRIPOS>MOLECULE
pyrazole
 9 9 0 0 0
****
USER_CHARGES
INVALID_CHARGES
Pose:  13 Cluster:  13 Fr_nu: 2001990 TotEn:   -14.23
@<TRIPOS>ATOM
      1 C1        -61.6741    0.4071  -23.7357 C.2    1 LIG      -0.25100
      2 C2        -60.8507    0.5770  -24.8648 C.2    1 LIG       0.13200
      3 C3        -61.2218   -0.7510  -23.1520 C.2    1 LIG      -0.03800
      4 N1        -59.9438   -0.3952  -24.9926 N.2    1 LIG      -0.57800
      5 N2        -60.1945   -1.1871  -23.9362 N.pl3  1 LIG      -0.05900
      6 H1        -62.4822    1.0358  -23.3920 H      1 LIG       0.15700
      7 H2        -60.8740    1.3685  -25.6002 H      1 LIG       0.15600
      8 H3        -61.5327   -1.2930  -22.2706 H      1 LIG       0.15900
      9 H4        -59.6248   -2.0145  -23.8113 H      1 LIG       0.32200
@<TRIPOS>BOND
      1       1       2 1
      2       1       3 2
      3       2       4 2
      4       3       5 1
      5       4       5 1
      6       1       6 1
      7       2       7 1
      8       3       8 1
      9       5       9 1
@<TRIPOS>ALT_TYPE
CGenFF_4.0_ALT_TYPE_SET
CGenFF_4.0 1 CG2R51 2 CG2R52 3 CG2R51 4 NG2R50 5 NG2R51 6 HGR51 7 HGR52 8 HGR52 9 HGP1
@<TRIPOS>MOLECULE
pyrazole
 9 9 0 0 0
****
USER_CHARGES
INVALID_CHARGES
Pose:  14 Cluster:  14 Fr_nu:  16939 TotEn:   -14.13
@<TRIPOS>ATOM
      1 C1        -79.2662  -23.2327  -32.8869 C.2    1 LIG      -0.25100
      2 C2        -79.7686  -21.9365  -32.6655 C.2    1 LIG       0.13200
      3 C3        -77.9111  -23.0567  -33.0254 C.2    1 LIG      -0.03800
      4 N1        -78.8107  -21.0057  -32.6625 N.2    1 LIG      -0.57800
      5 N2        -77.6927  -21.7179  -32.8837 N.pl3  1 LIG      -0.05900
      6 H1        -79.8094  -24.1648  -32.9382 H      1 LIG       0.15700
      7 H2        -80.7930  -21.6311  -32.5066 H      1 LIG       0.15600
      8 H3        -77.1012  -23.7476  -33.2103 H      1 LIG       0.15900
      9 H4        -76.8103  -21.2236  -32.9281 H      1 LIG       0.32200
@<TRIPOS>BOND
      1       1       2 1
      2       1       3 2
      3       2       4 2
      4       3       5 1
      5       4       5 1
      6       1       6 1
      7       2       7 1
      8       3       8 1
      9       5       9 1
@<TRIPOS>ALT_TYPE
CGenFF_4.0_ALT_TYPE_SET
CGenFF_4.0 1 CG2R51 2 CG2R52 3 CG2R51 4 NG2R50 5 NG2R51 6 HGR51 7 HGR52 8 HGR52 9 HGP1
@<TRIPOS>MOLECULE
pyrazole
 9 9 0 0 0
****
USER_CHARGES
INVALID_CHARGES
Pose:  15 Cluster:  15 Fr_nu: 303231 TotEn:   -13.97
@<TRIPOS>ATOM
      1 C1        -84.1510   -6.5454  -45.0907 C.2    1 LIG      -0.25100
      2 C2        -82.8576   -7.0937  -45.1805 C.2    1 LIG       0.13200
      3 C3        -83.9423   -5.1963  -44.9398 C.2    1 LIG      -0.03800
      4 N1        -81.8981   -6.1686  -45.0941 N.2    1 LIG      -0.57800
      5 N2        -82.5891   -5.0251  -44.9485 N.pl3  1 LIG      -0.05900
      6 H1        -85.1020   -7.0557  -45.1304 H      1 LIG       0.15700
      7 H2        -82.5740   -8.1291  -45.3048 H      1 LIG       0.15600
      8 H3        -84.6193   -4.3618  -44.8272 H      1 LIG       0.15900
      9 H4        -82.0711   -4.1601  -44.8581 H      1 LIG       0.32200
@<TRIPOS>BOND
      1       1       2 1
      2       1       3 2
      3       2       4 2
      4       3       5 1
      5       4       5 1
      6       1       6 1
      7       2       7 1
      8       3       8 1
      9       5       9 1
@<TRIPOS>ALT_TYPE
CGenFF_4.0_ALT_TYPE_SET
CGenFF_4.0 1 CG2R51 2 CG2R52 3 CG2R51 4 NG2R50 5 NG2R51 6 HGR51 7 HGR52 8 HGR52 9 HGP1
@<TRIPOS>MOLECULE
pyrazole
 9 9 0 0 0
****
USER_CHARGES
INVALID_CHARGES
Pose:  16 Cluster:  16 Fr_nu: 1619253 TotEn:   -13.96
@<TRIPOS>ATOM
      1 C1        -71.0904  -23.3690  -41.8450 C.2    1 LIG      -0.25100
      2 C2        -72.2920  -22.7030  -41.5380 C.2    1 LIG       0.13200
      3 C3        -71.0515  -24.4276  -40.9708 C.2    1 LIG      -0.03800
      4 N1        -72.9678  -23.2895  -40.5464 N.2    1 LIG      -0.57800
      5 N2        -72.1882  -24.3352  -40.2227 N.pl3  1 LIG      -0.05900
      6 H1        -70.3552  -23.1179  -42.5953 H      1 LIG       0.15700
      7 H2        -72.7033  -21.8144  -41.9953 H      1 LIG       0.15600
      8 H3        -70.3325  -25.2190  -40.8155 H      1 LIG       0.15900
      9 H4        -72.4929  -24.9475  -39.4763 H      1 LIG       0.32200
@<TRIPOS>BOND
      1       1       2 1
      2       1       3 2
      3       2       4 2
      4       3       5 1
      5       4       5 1
      6       1       6 1
      7       2       7 1
      8       3       8 1
      9       5       9 1
@<TRIPOS>ALT_TYPE
CGenFF_4.0_ALT_TYPE_SET
CGenFF_4.0 1 CG2R51 2 CG2R52 3 CG2R51 4 NG2R50 5 NG2R51 6 HGR51 7 HGR52 8 HGR52 9 HGP1
@<TRIPOS>MOLECULE
pyrazole
 9 9 0 0 0
****
USER_CHARGES
INVALID_CHARGES
Pose:  17 Cluster:  17 Fr_nu: 429007 TotEn:   -13.92
@<TRIPOS>ATOM
      1 C1        -78.2889  -22.2446  -31.6465 C.2    1 LIG      -0.25100
      2 C2        -79.4502  -21.6237  -32.1443 C.2    1 LIG       0.13200
      3 C3        -77.6430  -22.7117  -32.7651 C.2    1 LIG      -0.03800
      4 N1        -79.5394  -21.6885  -33.4753 N.2    1 LIG      -0.57800
      5 N2        -78.4260  -22.3556  -33.8236 N.pl3  1 LIG      -0.05900
      6 H1        -77.9644  -22.3401  -30.6209 H      1 LIG       0.15700
      7 H2        -80.2354  -21.1270  -31.5925 H      1 LIG       0.15600
      8 H3        -76.7190  -23.2551  -32.8999 H      1 LIG       0.15900
      9 H4        -78.2630  -22.5364  -34.8062 H      1 LIG       0.32200
@<TRIPOS>BOND
      1       1       2 1
      2       1       3 2
      3       2       4 2
      4       3       5 1
      5       4       5 1
      6       1       6 1
      7       2       7 1
      8       3       8 1
      9       5       9 1
@<TRIPOS>ALT_TYPE
CGenFF_4.0_ALT_TYPE_SET
CGenFF_4.0 1 CG2R51 2 CG2R52 3 CG2R51 4 NG2R50 5 NG2R51 6 HGR51 7 HGR52 8 HGR52 9 HGP1
@<TRIPOS>MOLECULE
pyrazole
 9 9 0 0 0
****
USER_CHARGES
INVALID_CHARGES
Pose:  18 Cluster:  18 Fr_nu: 5266656 TotEn:   -13.77
@<TRIPOS>ATOM
      1 C1        -79.2321  -22.1774  -32.8170 C.2    1 LIG      -0.25100
      2 C2        -79.6737  -23.4229  -32.3318 C.2    1 LIG       0.13200
      3 C3        -77.9485  -22.4115  -33.2459 C.2    1 LIG      -0.03800
      4 N1        -78.7461  -24.3775  -32.4419 N.2    1 LIG      -0.57800
      5 N2        -77.7087  -23.7318  -33.0014 N.pl3  1 LIG      -0.05900
      6 H1        -79.7686  -21.2407  -32.8520 H      1 LIG       0.15700
      7 H2        -80.6327  -23.6747  -31.9020 H      1 LIG       0.15600
      8 H3        -77.2002  -21.7716  -33.6908 H      1 LIG       0.15900
      9 H4        -76.8626  -24.2552  -33.1883 H      1 LIG       0.32200
@<TRIPOS>BOND
      1       1       2 1
      2       1       3 2
      3       2       4 2
      4       3       5 1
      5       4       5 1
      6       1       6 1
      7       2       7 1
      8       3       8 1
      9       5       9 1
@<TRIPOS>ALT_TYPE
CGenFF_4.0_ALT_TYPE_SET
CGenFF_4.0 1 CG2R51 2 CG2R52 3 CG2R51 4 NG2R50 5 NG2R51 6 HGR51 7 HGR52 8 HGR52 9 HGP1
@<TRIPOS>MOLECULE
pyrazole
 9 9 0 0 0
****
USER_CHARGES
INVALID_CHARGES
Pose:  19 Cluster:  19 Fr_nu: 1910135 TotEn:   -13.60
@<TRIPOS>ATOM
      1 C1        -45.6191  -11.8358  -44.7848 C.2    1 LIG      -0.25100
      2 C2        -46.2438  -11.0559  -43.7933 C.2    1 LIG       0.13200
      3 C3        -46.0934  -13.1070  -44.5713 C.2    1 LIG      -0.03800
      4 N1        -47.0534  -11.7717  -43.0083 N.2    1 LIG      -0.57800
      5 N2        -46.9408  -13.0147  -43.5065 N.pl3  1 LIG      -0.05900
      6 H1        -44.9229  -11.5214  -45.5483 H      1 LIG       0.15700
      7 H2        -46.1424   -9.9958  -43.6096 H      1 LIG       0.15600
      8 H3        -45.9068  -14.0480  -45.0684 H      1 LIG       0.15900
      9 H4        -47.4716  -13.7568  -43.0681 H      1 LIG       0.32200
@<TRIPOS>BOND
      1       1       2 1
      2       1       3 2
      3       2       4 2
      4       3       5 1
      5       4       5 1
      6       1       6 1
      7       2       7 1
      8       3       8 1
      9       5       9 1
@<TRIPOS>ALT_TYPE
CGenFF_4.0_ALT_TYPE_SET
CGenFF_4.0 1 CG2R51 2 CG2R52 3 CG2R51 4 NG2R50 5 NG2R51 6 HGR51 7 HGR52 8 HGR52 9 HGP1
@<TRIPOS>MOLECULE
pyrazole
 9 9 0 0 0
****
USER_CHARGES
INVALID_CHARGES
Pose:  20 Cluster:  20 Fr_nu: 282641 TotEn:   -13.56
@<TRIPOS>ATOM
      1 C1        -71.2215   -5.7190  -46.6463 C.2    1 LIG      -0.25100
      2 C2        -71.8024   -5.7790  -47.9272 C.2    1 LIG       0.13200
      3 C3        -69.9343   -5.2964  -46.8725 C.2    1 LIG      -0.03800
      4 N1        -70.9540   -5.4227  -48.8953 N.2    1 LIG      -0.57800
      5 N2        -69.8269   -5.1347  -48.2226 N.pl3  1 LIG      -0.05900
      6 H1        -71.6721   -5.9490  -45.6921 H      1 LIG       0.15700
      7 H2        -72.8085   -6.0679  -48.1956 H      1 LIG       0.15600
      8 H3        -69.1034   -5.1027  -46.2096 H      1 LIG       0.15900
      9 H4        -69.0170   -4.8340  -48.7503 H      1 LIG       0.32200
@<TRIPOS>BOND
      1       1       2 1
      2       1       3 2
      3       2       4 2
      4       3       5 1
      5       4       5 1
      6       1       6 1
      7       2       7 1
      8       3       8 1
      9       5       9 1
@<TRIPOS>ALT_TYPE
CGenFF_4.0_ALT_TYPE_SET
CGenFF_4.0 1 CG2R51 2 CG2R52 3 CG2R51 4 NG2R50 5 NG2R51 6 HGR51 7 HGR52 8 HGR52 9 HGP1
@<TRIPOS>MOLECULE
pyrazole
 9 9 0 0 0
****
USER_CHARGES
INVALID_CHARGES
Pose:  21 Cluster:  21 Fr_nu: 1210414 TotEn:   -12.65
@<TRIPOS>ATOM
      1 C1        -57.3603  -20.0967  -24.2592 C.2    1 LIG      -0.25100
      2 C2        -56.5490  -19.1160  -24.8608 C.2    1 LIG       0.13200
      3 C3        -58.6445  -19.6618  -24.4787 C.2    1 LIG      -0.03800
      4 N1        -57.2583  -18.1324  -25.4205 N.2    1 LIG      -0.57800
      5 N2        -58.5288  -18.4927  -25.1717 N.pl3  1 LIG      -0.05900
      6 H1        -57.0575  -20.9938  -23.7397 H      1 LIG       0.15700
      7 H2        -55.4704  -19.0768  -24.9142 H      1 LIG       0.15600
      8 H3        -59.6083  -20.0684  -24.2082 H      1 LIG       0.15900
      9 H4        -59.2717  -17.8904  -25.5036 H      1 LIG       0.32200
@<TRIPOS>BOND
      1       1       2 1
      2       1       3 2
      3       2       4 2
      4       3       5 1
      5       4       5 1
      6       1       6 1
      7       2       7 1
      8       3       8 1
      9       5       9 1
@<TRIPOS>ALT_TYPE
CGenFF_4.0_ALT_TYPE_SET
CGenFF_4.0 1 CG2R51 2 CG2R52 3 CG2R51 4 NG2R50 5 NG2R51 6 HGR51 7 HGR52 8 HGR52 9 HGP1
@<TRIPOS>MOLECULE
pyrazole
 9 9 0 0 0
****
USER_CHARGES
INVALID_CHARGES
Pose:  22 Cluster:  22 Fr_nu: 5991993 TotEn:   -12.63
@<TRIPOS>ATOM
      1 C1        -49.2842  -13.6614  -28.4154 C.2    1 LIG      -0.25100
      2 C2        -50.0321  -14.1351  -29.5100 C.2    1 LIG       0.13200
      3 C3        -48.2827  -14.5879  -28.2573 C.2    1 LIG      -0.03800
      4 N1        -49.5470  -15.2738  -30.0119 N.2    1 LIG      -0.57800
      5 N2        -48.4835  -15.5236  -29.2293 N.pl3  1 LIG      -0.05900
      6 H1        -49.4471  -12.7727  -27.8238 H      1 LIG       0.15700
      7 H2        -50.9108  -13.6982  -29.9626 H      1 LIG       0.15600
      8 H3        -47.4651  -14.6652  -27.5552 H      1 LIG       0.15900
      9 H4        -47.9371  -16.3555  -29.4140 H      1 LIG       0.32200
@<TRIPOS>BOND
      1       1       2 1
      2       1       3 2
      3       2       4 2
      4       3       5 1
      5       4       5 1
      6       1       6 1
      7       2       7 1
      8       3       8 1
      9       5       9 1
@<TRIPOS>ALT_TYPE
CGenFF_4.0_ALT_TYPE_SET
CGenFF_4.0 1 CG2R51 2 CG2R52 3 CG2R51 4 NG2R50 5 NG2R51 6 HGR51 7 HGR52 8 HGR52 9 HGP1
@<TRIPOS>MOLECULE
pyrazole
 9 9 0 0 0
****
USER_CHARGES
INVALID_CHARGES
Pose:  23 Cluster:  23 Fr_nu: 310955 TotEn:   -12.60
@<TRIPOS>ATOM
      1 C1        -47.8947  -12.1150  -45.2030 C.2    1 LIG      -0.25100
      2 C2        -47.0466  -13.1248  -44.7104 C.2    1 LIG       0.13200
      3 C3        -47.1356  -10.9717  -45.1474 C.2    1 LIG      -0.03800
      4 N1        -45.8410  -12.6637  -44.3673 N.2    1 LIG      -0.57800
      5 N2        -45.9259  -11.3515  -44.6448 N.pl3  1 LIG      -0.05900
      6 H1        -48.9135  -12.2027  -45.5506 H      1 LIG       0.15700
      7 H2        -47.2570  -14.1775  -44.5866 H      1 LIG       0.15600
      8 H3        -47.3433   -9.9449  -45.4120 H      1 LIG       0.15900
      9 H4        -45.1172  -10.7699  -44.4641 H      1 LIG       0.32200
@<TRIPOS>BOND
      1       1       2 1
      2       1       3 2
      3       2       4 2
      4       3       5 1
      5       4       5 1
      6       1       6 1
      7       2       7 1
      8       3       8 1
      9       5       9 1
@<TRIPOS>ALT_TYPE
CGenFF_4.0_ALT_TYPE_SET
CGenFF_4.0 1 CG2R51 2 CG2R52 3 CG2R51 4 NG2R50 5 NG2R51 6 HGR51 7 HGR52 8 HGR52 9 HGP1
@<TRIPOS>MOLECULE
pyrazole
 9 9 0 0 0
****
USER_CHARGES
INVALID_CHARGES
Pose:  24 Cluster:  24 Fr_nu: 930007 TotEn:   -12.48
@<TRIPOS>ATOM
      1 C1        -75.1130   -6.6578  -58.8354 C.2    1 LIG      -0.25100
      2 C2        -75.1520   -7.1135  -57.5040 C.2    1 LIG       0.13200
      3 C3        -75.1346   -5.2885  -58.7304 C.2    1 LIG      -0.03800
      4 N1        -75.1948   -6.1148  -56.6182 N.2    1 LIG      -0.57800
      5 N2        -75.1828   -5.0178  -57.3944 N.pl3  1 LIG      -0.05900
      6 H1        -75.0741   -7.2397  -59.7444 H      1 LIG       0.15700
      7 H2        -75.1514   -8.1318  -57.1422 H      1 LIG       0.15600
      8 H3        -75.1226   -4.5003  -59.4692 H      1 LIG       0.15900
      9 H4        -75.2116   -4.1115  -56.9442 H      1 LIG       0.32200
@<TRIPOS>BOND
      1       1       2 1
      2       1       3 2
      3       2       4 2
      4       3       5 1
      5       4       5 1
      6       1       6 1
      7       2       7 1
      8       3       8 1
      9       5       9 1
@<TRIPOS>ALT_TYPE
CGenFF_4.0_ALT_TYPE_SET
CGenFF_4.0 1 CG2R51 2 CG2R52 3 CG2R51 4 NG2R50 5 NG2R51 6 HGR51 7 HGR52 8 HGR52 9 HGP1
@<TRIPOS>MOLECULE
pyrazole
 9 9 0 0 0
****
USER_CHARGES
INVALID_CHARGES
Pose:  25 Cluster:  25 Fr_nu: 283970 TotEn:   -12.03
@<TRIPOS>ATOM
      1 C1        -81.6989   -5.9620  -45.9580 C.2    1 LIG      -0.25100
      2 C2        -82.4273   -5.3548  -44.9176 C.2    1 LIG       0.13200
      3 C3        -82.1361   -7.2640  -45.9687 C.2    1 LIG      -0.03800
      4 N1        -83.2638   -6.2014  -44.3114 N.2    1 LIG      -0.57800
      5 N2        -83.0640   -7.3539  -44.9731 N.pl3  1 LIG      -0.05900
      6 H1        -80.9607   -5.5186  -46.6099 H      1 LIG       0.15700
      7 H2        -82.3830   -4.3307  -44.5753 H      1 LIG       0.15600
      8 H3        -81.8748   -8.1159  -46.5798 H      1 LIG       0.15900
      9 H4        -83.5957   -8.1675  -44.6902 H      1 LIG       0.32200
@<TRIPOS>BOND
      1       1       2 1
      2       1       3 2
      3       2       4 2
      4       3       5 1
      5       4       5 1
      6       1       6 1
      7       2       7 1
      8       3       8 1
      9       5       9 1
@<TRIPOS>ALT_TYPE
CGenFF_4.0_ALT_TYPE_SET
CGenFF_4.0 1 CG2R51 2 CG2R52 3 CG2R51 4 NG2R50 5 NG2R51 6 HGR51 7 HGR52 8 HGR52 9 HGP1
@<TRIPOS>MOLECULE
pyrazole
 9 9 0 0 0
****
USER_CHARGES
INVALID_CHARGES
Pose:  26 Cluster:  26 Fr_nu: 1903512 TotEn:   -11.82
@<TRIPOS>ATOM
      1 C1        -46.0934  -13.1070  -44.5713 C.2    1 LIG      -0.25100
      2 C2        -47.4698  -12.8122  -44.5941 C.2    1 LIG       0.13200
      3 C3        -45.4793  -11.8943  -44.7681 C.2    1 LIG      -0.03800
      4 N1        -47.7160  -11.5141  -44.7898 N.2    1 LIG      -0.57800
      5 N2        -46.4860  -10.9823  -44.8916 N.pl3  1 LIG      -0.05900
      6 H1        -45.6129  -14.0640  -44.4312 H      1 LIG       0.15700
      7 H2        -48.3038  -13.4893  -44.4769 H      1 LIG       0.15600
      8 H3        -44.4403  -11.6051  -44.8322 H      1 LIG       0.15900
      9 H4        -46.4061   -9.9854  -45.0480 H      1 LIG       0.32200
@<TRIPOS>BOND
      1       1       2 1
      2       1       3 2
      3       2       4 2
      4       3       5 1
      5       4       5 1
      6       1       6 1
      7       2       7 1
      8       3       8 1
      9       5       9 1
@<TRIPOS>ALT_TYPE
CGenFF_4.0_ALT_TYPE_SET
CGenFF_4.0 1 CG2R51 2 CG2R52 3 CG2R51 4 NG2R50 5 NG2R51 6 HGR51 7 HGR52 8 HGR52 9 HGP1
@<TRIPOS>MOLECULE
pyrazole
 9 9 0 0 0
****
USER_CHARGES
INVALID_CHARGES
Pose:  27 Cluster:  27 Fr_nu: 9152060 TotEn:   -11.77
@<TRIPOS>ATOM
      1 C1        -39.4578    1.0674  -46.5888 C.2    1 LIG      -0.25100
      2 C2        -39.5070   -0.2864  -46.2060 C.2    1 LIG       0.13200
      3 C3        -39.8074    1.7579  -45.4541 C.2    1 LIG      -0.03800
      4 N1        -39.8598   -0.4485  -44.9280 N.2    1 LIG      -0.57800
      5 N2        -40.0354    0.8125  -44.4978 N.pl3  1 LIG      -0.05900
      6 H1        -39.2039    1.4851  -47.5518 H      1 LIG       0.15700
      7 H2        -39.3009   -1.1618  -46.8052 H      1 LIG       0.15600
      8 H3        -39.9143    2.8128  -45.2464 H      1 LIG       0.15900
      9 H4        -40.3145    0.9562  -43.5354 H      1 LIG       0.32200
@<TRIPOS>BOND
      1       1       2 1
      2       1       3 2
      3       2       4 2
      4       3       5 1
      5       4       5 1
      6       1       6 1
      7       2       7 1
      8       3       8 1
      9       5       9 1
@<TRIPOS>ALT_TYPE
CGenFF_4.0_ALT_TYPE_SET
CGenFF_4.0 1 CG2R51 2 CG2R52 3 CG2R51 4 NG2R50 5 NG2R51 6 HGR51 7 HGR52 8 HGR52 9 HGP1
@<TRIPOS>MOLECULE
pyrazole
 9 9 0 0 0
****
USER_CHARGES
INVALID_CHARGES
Pose:  28 Cluster:  28 Fr_nu: 1943141 TotEn:   -11.69
@<TRIPOS>ATOM
      1 C1        -70.5625    4.5416  -47.3382 C.2    1 LIG      -0.25100
      2 C2        -71.2912    3.7833  -48.2740 C.2    1 LIG       0.13200
      3 C3        -69.5116    3.7315  -46.9836 C.2    1 LIG      -0.03800
      4 N1        -70.7492    2.5837  -48.4998 N.2    1 LIG      -0.57800
      5 N2        -69.6685    2.5820  -47.7009 N.pl3  1 LIG      -0.05900
      6 H1        -70.7688    5.5365  -46.9720 H      1 LIG       0.15700
      7 H2        -72.1951    4.0547  -48.8004 H      1 LIG       0.15600
      8 H3        -68.6863    3.8653  -46.2992 H      1 LIG       0.15900
      9 H4        -69.0795    1.7587  -47.6929 H      1 LIG       0.32200
@<TRIPOS>BOND
      1       1       2 1
      2       1       3 2
      3       2       4 2
      4       3       5 1
      5       4       5 1
      6       1       6 1
      7       2       7 1
      8       3       8 1
      9       5       9 1
@<TRIPOS>ALT_TYPE
CGenFF_4.0_ALT_TYPE_SET
CGenFF_4.0 1 CG2R51 2 CG2R52 3 CG2R51 4 NG2R50 5 NG2R51 6 HGR51 7 HGR52 8 HGR52 9 HGP1
@<TRIPOS>MOLECULE
pyrazole
 9 9 0 0 0
****
USER_CHARGES
INVALID_CHARGES
Pose:  29 Cluster:  29 Fr_nu:  44056 TotEn:   -10.93
@<TRIPOS>ATOM
      1 C1        -69.2334   -1.3228  -29.0222 C.2    1 LIG      -0.25100
      2 C2        -68.2297   -2.2298  -28.6328 C.2    1 LIG       0.13200
      3 C3        -70.2858   -2.1186  -29.4039 C.2    1 LIG      -0.03800
      4 N1        -68.6102   -3.5041  -28.7556 N.2    1 LIG      -0.57800
      5 N2        -69.8650   -3.4038  -29.2264 N.pl3  1 LIG      -0.05900
      6 H1        -69.1999   -0.2434  -29.0253 H      1 LIG       0.15700
      7 H2        -67.2364   -2.0153  -28.2651 H      1 LIG       0.15600
      8 H3        -71.2731   -1.8913  -29.7795 H      1 LIG       0.15900
      9 H4        -70.3788   -4.2570  -29.4074 H      1 LIG       0.32200
@<TRIPOS>BOND
      1       1       2 1
      2       1       3 2
      3       2       4 2
      4       3       5 1
      5       4       5 1
      6       1       6 1
      7       2       7 1
      8       3       8 1
      9       5       9 1
@<TRIPOS>ALT_TYPE
CGenFF_4.0_ALT_TYPE_SET
CGenFF_4.0 1 CG2R51 2 CG2R52 3 CG2R51 4 NG2R50 5 NG2R51 6 HGR51 7 HGR52 8 HGR52 9 HGP1
@<TRIPOS>MOLECULE
pyrazole
 9 9 0 0 0
****
USER_CHARGES
INVALID_CHARGES
Pose:  30 Cluster:  30 Fr_nu:  78176 TotEn:   -10.71
@<TRIPOS>ATOM
      1 C1        -83.2623   -6.7628  -46.0198 C.2    1 LIG      -0.25100
      2 C2        -83.6512   -5.8135  -45.0558 C.2    1 LIG       0.13200
      3 C3        -82.1585   -7.3726  -45.4754 C.2    1 LIG      -0.03800
      4 N1        -82.8590   -5.8163  -43.9804 N.2    1 LIG      -0.57800
      5 N2        -81.9613   -6.7749  -44.2653 N.pl3  1 LIG      -0.05900
      6 H1        -83.7181   -6.9764  -46.9753 H      1 LIG       0.15700
      7 H2        -84.4786   -5.1193  -45.0922 H      1 LIG       0.15600
      8 H3        -81.5090   -8.1584  -45.8330 H      1 LIG       0.15900
      9 H4        -81.2358   -6.9694  -43.5866 H      1 LIG       0.32200
@<TRIPOS>BOND
      1       1       2 1
      2       1       3 2
      3       2       4 2
      4       3       5 1
      5       4       5 1
      6       1       6 1
      7       2       7 1
      8       3       8 1
      9       5       9 1
@<TRIPOS>ALT_TYPE
CGenFF_4.0_ALT_TYPE_SET
CGenFF_4.0 1 CG2R51 2 CG2R52 3 CG2R51 4 NG2R50 5 NG2R51 6 HGR51 7 HGR52 8 HGR52 9 HGP1
@<TRIPOS>MOLECULE
pyrazole
 9 9 0 0 0
****
USER_CHARGES
INVALID_CHARGES
Pose:  31 Cluster:  31 Fr_nu: 8930101 TotEn:    -9.59
@<TRIPOS>ATOM
      1 C1        -40.2043   -1.2334  -47.1380 C.2    1 LIG      -0.25100
      2 C2        -40.4736   -0.9872  -45.7784 C.2    1 LIG       0.13200
      3 C3        -38.9099   -1.6926  -47.1539 C.2    1 LIG      -0.03800
      4 N1        -39.4341   -1.2669  -44.9878 N.2    1 LIG      -0.57800
      5 N2        -38.4988   -1.6939  -45.8533 N.pl3  1 LIG      -0.05900
      6 H1        -40.8566   -1.0980  -47.9880 H      1 LIG       0.15700
      7 H2        -41.3840   -0.6150  -45.3306 H      1 LIG       0.15600
      8 H3        -38.2583   -2.0093  -47.9555 H      1 LIG       0.15900
      9 H4        -37.5967   -1.9703  -45.4866 H      1 LIG       0.32200
@<TRIPOS>BOND
      1       1       2 1
      2       1       3 2
      3       2       4 2
      4       3       5 1
      5       4       5 1
      6       1       6 1
      7       2       7 1
      8       3       8 1
      9       5       9 1
@<TRIPOS>ALT_TYPE
CGenFF_4.0_ALT_TYPE_SET
CGenFF_4.0 1 CG2R51 2 CG2R52 3 CG2R51 4 NG2R50 5 NG2R51 6 HGR51 7 HGR52 8 HGR52 9 HGP1
@<TRIPOS>MOLECULE
pyrazole
 9 9 0 0 0
****
USER_CHARGES
INVALID_CHARGES
Pose:  32 Cluster:  32 Fr_nu: 8746819 TotEn:    -8.42
@<TRIPOS>ATOM
      1 C1        -47.9275  -15.3315  -31.9134 C.2    1 LIG      -0.25100
      2 C2        -48.6661  -15.8748  -30.8452 C.2    1 LIG       0.13200
      3 C3        -48.8407  -15.2015  -32.9311 C.2    1 LIG      -0.03800
      4 N1        -49.9495  -16.0760  -31.1553 N.2    1 LIG      -0.57800
      5 N2        -50.0247  -15.6567  -32.4299 N.pl3  1 LIG      -0.05900
      6 H1        -46.8801  -15.0698  -31.9423 H      1 LIG       0.15700
      7 H2        -48.3224  -16.1331  -29.8537 H      1 LIG       0.15600
      8 H3        -48.7560  -14.8365  -33.9445 H      1 LIG       0.15900
      9 H4        -50.9192  -15.7115  -32.9007 H      1 LIG       0.32200
@<TRIPOS>BOND
      1       1       2 1
      2       1       3 2
      3       2       4 2
      4       3       5 1
      5       4       5 1
      6       1       6 1
      7       2       7 1
      8       3       8 1
      9       5       9 1
@<TRIPOS>ALT_TYPE
CGenFF_4.0_ALT_TYPE_SET
CGenFF_4.0 1 CG2R51 2 CG2R52 3 CG2R51 4 NG2R50 5 NG2R51 6 HGR51 7 HGR52 8 HGR52 9 HGP1
@<TRIPOS>MOLECULE
pyrazole
 9 9 0 0 0
****
USER_CHARGES
INVALID_CHARGES
Pose:  33 Cluster:  33 Fr_nu: 9159308 TotEn:    -8.41
@<TRIPOS>ATOM
      1 C1        -40.1835   -1.9308  -47.2077 C.2    1 LIG      -0.25100
      2 C2        -40.5518   -2.3536  -45.9165 C.2    1 LIG       0.13200
      3 C3        -39.6598   -0.6749  -47.0214 C.2    1 LIG      -0.03800
      4 N1        -40.2845   -1.4406  -44.9791 N.2    1 LIG      -0.57800
      5 N2        -39.7426   -0.4314  -45.6819 N.pl3  1 LIG      -0.05900
      6 H1        -40.2828   -2.4617  -48.1430 H      1 LIG       0.15700
      7 H2        -41.0044   -3.2889  -45.6195 H      1 LIG       0.15600
      8 H3        -39.2471    0.0520  -47.7060 H      1 LIG       0.15900
      9 H4        -39.4514    0.3991  -45.1816 H      1 LIG       0.32200
@<TRIPOS>BOND
      1       1       2 1
      2       1       3 2
      3       2       4 2
      4       3       5 1
      5       4       5 1
      6       1       6 1
      7       2       7 1
      8       3       8 1
      9       5       9 1
@<TRIPOS>ALT_TYPE
CGenFF_4.0_ALT_TYPE_SET
CGenFF_4.0 1 CG2R51 2 CG2R52 3 CG2R51 4 NG2R50 5 NG2R51 6 HGR51 7 HGR52 8 HGR52 9 HGP1
@<TRIPOS>MOLECULE
pyrazole
 9 9 0 0 0
****
USER_CHARGES
INVALID_CHARGES
Pose:  34 Cluster:  34 Fr_nu: 8747129 TotEn:    -5.36
@<TRIPOS>ATOM
      1 C1        -49.0666  -15.0859  -32.3803 C.2    1 LIG      -0.25100
      2 C2        -50.1148  -15.1429  -31.4424 C.2    1 LIG       0.13200
      3 C3        -48.0174  -15.7208  -31.7617 C.2    1 LIG      -0.03800
      4 N1        -49.7637  -15.7650  -30.3138 N.2    1 LIG      -0.57800
      5 N2        -48.4831  -16.1049  -30.5385 N.pl3  1 LIG      -0.05900
      6 H1        -49.0703  -14.6470  -33.3671 H      1 LIG       0.15700
      7 H2        -51.1199  -14.7566  -31.5340 H      1 LIG       0.15600
      8 H3        -47.0038  -15.9272  -32.0736 H      1 LIG       0.15900
      9 H4        -47.9830  -16.5984  -29.8097 H      1 LIG       0.32200
@<TRIPOS>BOND
      1       1       2 1
      2       1       3 2
      3       2       4 2
      4       3       5 1
      5       4       5 1
      6       1       6 1
      7       2       7 1
      8       3       8 1
      9       5       9 1
@<TRIPOS>ALT_TYPE
CGenFF_4.0_ALT_TYPE_SET
CGenFF_4.0 1 CG2R51 2 CG2R52 3 CG2R51 4 NG2R50 5 NG2R51 6 HGR51 7 HGR52 8 HGR52 9 HGP1
@<TRIPOS>MOLECULE
pyrazole
 9 9 0 0 0
****
USER_CHARGES
INVALID_CHARGES
Pose:  35 Cluster:  35 Fr_nu: 2270843 TotEn:    -2.62
@<TRIPOS>ATOM
      1 C1        -78.7590    3.7574  -34.9525 C.2    1 LIG      -0.25100
      2 C2        -79.5581    2.7904  -35.5914 C.2    1 LIG       0.13200
      3 C3        -78.1619    4.4437  -35.9816 C.2    1 LIG      -0.03800
      4 N1        -79.4783    2.8536  -36.9231 N.2    1 LIG      -0.57800
      5 N2        -78.6221    3.8687  -37.1296 N.pl3  1 LIG      -0.05900
      6 H1        -78.6334    3.9335  -33.8944 H      1 LIG       0.15700
      7 H2        -80.1949    2.0419  -35.1420 H      1 LIG       0.15600
      8 H3        -77.4650    5.2692  -35.9999 H      1 LIG       0.15900
      9 H4        -78.3930    4.1160  -38.0841 H      1 LIG       0.32200
@<TRIPOS>BOND
      1       1       2 1
      2       1       3 2
      3       2       4 2
      4       3       5 1
      5       4       5 1
      6       1       6 1
      7       2       7 1
      8       3       8 1
      9       5       9 1
@<TRIPOS>ALT_TYPE
CGenFF_4.0_ALT_TYPE_SET
CGenFF_4.0 1 CG2R51 2 CG2R52 3 CG2R51 4 NG2R50 5 NG2R51 6 HGR51 7 HGR52 8 HGR52 9 HGP1
@<TRIPOS>MOLECULE
4_lactone
 9 9 0 0 0
****
USER_CHARGES
INVALID_CHARGES
Pose:   1 Cluster:   1 Fr_nu: 2674631 TotEn:   -29.70
@<TRIPOS>ATOM
      1 C1        -83.4025   -0.9982  -47.4764 C.2    1 LIG       0.04000
      2 C2        -83.5898   -1.0958  -45.9518 C.3    1 LIG       0.11000
      3 C3        -83.7817   -2.5794  -46.2523 C.3    1 LIG       0.08100
      4 O1        -83.1792   -0.1357  -48.2954 O.2    1 LIG      -0.32000
      5 O2        -83.5846   -2.3317  -47.6719 O.3    1 LIG      -0.27100
      6 H1        -82.6988   -0.8405  -45.3762 H      1 LIG       0.09000
      7 H2        -84.4694   -0.5701  -45.5766 H      1 LIG       0.09000
      8 H3        -83.0154   -3.2472  -45.8493 H      1 LIG       0.09000
      9 H4        -84.7798   -2.9766  -46.0485 H      1 LIG       0.09000
@<TRIPOS>BOND
      1       1       2 1
      2       1       4 2
      3       1       5 1
      4       2       3 1
      5       3       5 1
      6       2       6 1
      7       2       7 1
      8       3       8 1
      9       3       9 1
@<TRIPOS>ALT_TYPE
CGenFF_4.0_ALT_TYPE_SET
CGenFF_4.0 1 CG2O4 2 CG3C41 3 CG3C41 4 OG2D1 5 OG3C51 6 HGA2 7 HGA2 8 HGA2 9 HGA2
@<TRIPOS>MOLECULE
4_lactone
 9 9 0 0 0
****
USER_CHARGES
INVALID_CHARGES
Pose:   2 Cluster:   2 Fr_nu: 6341690 TotEn:   -24.01
@<TRIPOS>ATOM
      1 C1        -46.9517   -9.7539  -34.7498 C.2    1 LIG       0.04000
      2 C2        -45.4285   -9.9134  -34.9035 C.3    1 LIG       0.11000
      3 C3        -45.5388  -10.5567  -33.5244 C.3    1 LIG       0.08100
      4 O1        -47.8720   -9.3040  -35.3939 O.2    1 LIG      -0.32000
      5 O2        -46.9766  -10.3368  -33.5213 O.3    1 LIG      -0.27100
      6 H1        -45.1299  -10.5796  -35.7143 H      1 LIG       0.09000
      7 H2        -44.8837   -8.9688  -34.9442 H      1 LIG       0.09000
      8 H3        -45.2936  -11.6212  -33.4773 H      1 LIG       0.09000
      9 H4        -45.0479  -10.0155  -32.7109 H      1 LIG       0.09000
@<TRIPOS>BOND
      1       1       2 1
      2       1       4 2
      3       1       5 1
      4       2       3 1
      5       3       5 1
      6       2       6 1
      7       2       7 1
      8       3       8 1
      9       3       9 1
@<TRIPOS>ALT_TYPE
CGenFF_4.0_ALT_TYPE_SET
CGenFF_4.0 1 CG2O4 2 CG3C41 3 CG3C41 4 OG2D1 5 OG3C51 6 HGA2 7 HGA2 8 HGA2 9 HGA2
@<TRIPOS>MOLECULE
4_lactone
 9 9 0 0 0
****
USER_CHARGES
INVALID_CHARGES
Pose:   3 Cluster:   3 Fr_nu: 285429 TotEn:   -23.27
@<TRIPOS>ATOM
      1 C1        -72.5678  -23.1813  -40.7492 C.2    1 LIG       0.04000
      2 C2        -71.6464  -23.1226  -41.9808 C.3    1 LIG       0.11000
      3 C3        -72.8157  -22.3583  -42.5941 C.3    1 LIG       0.08100
      4 O1        -72.5306  -23.6315  -39.6266 O.2    1 LIG      -0.32000
      5 O2        -73.5713  -22.4947  -41.3588 O.3    1 LIG      -0.27100
      6 H1        -70.7327  -22.5465  -41.8265 H      1 LIG       0.09000
      7 H2        -71.4320  -24.0968  -42.4233 H      1 LIG       0.09000
      8 H3        -72.6220  -21.3094  -42.8345 H      1 LIG       0.09000
      9 H4        -73.3178  -22.8549  -43.4290 H      1 LIG       0.09000
@<TRIPOS>BOND
      1       1       2 1
      2       1       4 2
      3       1       5 1
      4       2       3 1
      5       3       5 1
      6       2       6 1
      7       2       7 1
      8       3       8 1
      9       3       9 1
@<TRIPOS>ALT_TYPE
CGenFF_4.0_ALT_TYPE_SET
CGenFF_4.0 1 CG2O4 2 CG3C41 3 CG3C41 4 OG2D1 5 OG3C51 6 HGA2 7 HGA2 8 HGA2 9 HGA2
@<TRIPOS>MOLECULE
4_lactone
 9 9 0 0 0
****
USER_CHARGES
INVALID_CHARGES
Pose:   4 Cluster:   4 Fr_nu: 5888255 TotEn:   -21.46
@<TRIPOS>ATOM
      1 C1        -51.9325  -20.0336  -32.4537 C.2    1 LIG       0.04000
      2 C2        -52.5391  -20.8353  -33.6192 C.3    1 LIG       0.11000
      3 C3        -51.1854  -21.5390  -33.6018 C.3    1 LIG       0.08100
      4 O1        -52.2716  -19.1382  -31.7137 O.2    1 LIG      -0.32000
      5 O2        -50.7488  -20.7020  -32.4953 O.3    1 LIG      -0.27100
      6 H1        -53.3960  -21.4499  -33.3388 H      1 LIG       0.09000
      7 H2        -52.7520  -20.2381  -34.5073 H      1 LIG       0.09000
      8 H3        -51.2048  -22.5964  -33.3243 H      1 LIG       0.09000
      9 H4        -50.5642  -21.3884  -34.4889 H      1 LIG       0.09000
@<TRIPOS>BOND
      1       1       2 1
      2       1       4 2
      3       1       5 1
      4       2       3 1
      5       3       5 1
      6       2       6 1
      7       2       7 1
      8       3       8 1
      9       3       9 1
@<TRIPOS>ALT_TYPE
CGenFF_4.0_ALT_TYPE_SET
CGenFF_4.0 1 CG2O4 2 CG3C41 3 CG3C41 4 OG2D1 5 OG3C51 6 HGA2 7 HGA2 8 HGA2 9 HGA2
@<TRIPOS>MOLECULE
4_lactone
 9 9 0 0 0
****
USER_CHARGES
INVALID_CHARGES
Pose:   5 Cluster:   5 Fr_nu: 5037829 TotEn:   -20.32
@<TRIPOS>ATOM
      1 C1        -52.9198  -20.3753  -32.3710 C.2    1 LIG       0.04000
      2 C2        -53.0269  -21.3329  -33.5713 C.3    1 LIG       0.11000
      3 C3        -54.3431  -21.7274  -32.9081 C.3    1 LIG       0.08100
      4 O1        -52.1413  -19.5471  -31.9560 O.2    1 LIG      -0.32000
      5 O2        -54.1035  -20.7760  -31.8343 O.3    1 LIG      -0.27100
      6 H1        -53.1145  -20.8303  -34.5358 H      1 LIG       0.09000
      7 H2        -52.2569  -22.1057  -33.5945 H      1 LIG       0.09000
      8 H3        -55.2487  -21.4821  -33.4696 H      1 LIG       0.09000
      9 H4        -54.3930  -22.7531  -32.5323 H      1 LIG       0.09000
@<TRIPOS>BOND
      1       1       2 1
      2       1       4 2
      3       1       5 1
      4       2       3 1
      5       3       5 1
      6       2       6 1
      7       2       7 1
      8       3       8 1
      9       3       9 1
@<TRIPOS>ALT_TYPE
CGenFF_4.0_ALT_TYPE_SET
CGenFF_4.0 1 CG2O4 2 CG3C41 3 CG3C41 4 OG2D1 5 OG3C51 6 HGA2 7 HGA2 8 HGA2 9 HGA2
@<TRIPOS>MOLECULE
4_lactone
 9 9 0 0 0
****
USER_CHARGES
INVALID_CHARGES
Pose:   6 Cluster:   6 Fr_nu: 6288681 TotEn:   -20.17
@<TRIPOS>ATOM
      1 C1        -53.5167  -20.9379  -31.9148 C.2    1 LIG       0.04000
      2 C2        -54.4073  -21.6275  -32.9639 C.3    1 LIG       0.11000
      3 C3        -54.2134  -22.8444  -32.0642 C.3    1 LIG       0.08100
      4 O1        -53.0478  -19.8386  -31.7252 O.2    1 LIG      -0.32000
      5 O2        -53.3852  -22.0617  -31.1603 O.3    1 LIG      -0.27100
      6 H1        -55.4233  -21.2329  -33.0144 H      1 LIG       0.09000
      7 H2        -53.9571  -21.6941  -33.9557 H      1 LIG       0.09000
      8 H3        -55.1144  -23.2143  -31.5671 H      1 LIG       0.09000
      9 H4        -53.6535  -23.6732  -32.5060 H      1 LIG       0.09000
@<TRIPOS>BOND
      1       1       2 1
      2       1       4 2
      3       1       5 1
      4       2       3 1
      5       3       5 1
      6       2       6 1
      7       2       7 1
      8       3       8 1
      9       3       9 1
@<TRIPOS>ALT_TYPE
CGenFF_4.0_ALT_TYPE_SET
CGenFF_4.0 1 CG2O4 2 CG3C41 3 CG3C41 4 OG2D1 5 OG3C51 6 HGA2 7 HGA2 8 HGA2 9 HGA2
@<TRIPOS>MOLECULE
4_lactone
 9 9 0 0 0
****
USER_CHARGES
INVALID_CHARGES
Pose:   7 Cluster:   7 Fr_nu: 380102 TotEn:   -19.82
@<TRIPOS>ATOM
      1 C1        -72.3849  -22.7391  -40.7904 C.2    1 LIG       0.04000
      2 C2        -72.3156  -22.6395  -42.3248 C.3    1 LIG       0.11000
      3 C3        -70.9969  -23.3825  -42.1328 C.3    1 LIG       0.08100
      4 O1        -73.1398  -22.4022  -39.9067 O.2    1 LIG      -0.32000
      5 O2        -71.1996  -23.3989  -40.6925 O.3    1 LIG      -0.27100
      6 H1        -73.1001  -23.1931  -42.8430 H      1 LIG       0.09000
      7 H2        -72.2345  -21.6186  -42.7016 H      1 LIG       0.09000
      8 H3        -70.9587  -24.3941  -42.5460 H      1 LIG       0.09000
      9 H4        -70.0970  -22.8244  -42.4055 H      1 LIG       0.09000
@<TRIPOS>BOND
      1       1       2 1
      2       1       4 2
      3       1       5 1
      4       2       3 1
      5       3       5 1
      6       2       6 1
      7       2       7 1
      8       3       8 1
      9       3       9 1
@<TRIPOS>ALT_TYPE
CGenFF_4.0_ALT_TYPE_SET
CGenFF_4.0 1 CG2O4 2 CG3C41 3 CG3C41 4 OG2D1 5 OG3C51 6 HGA2 7 HGA2 8 HGA2 9 HGA2
@<TRIPOS>MOLECULE
4_lactone
 9 9 0 0 0
****
USER_CHARGES
INVALID_CHARGES
Pose:   8 Cluster:   8 Fr_nu: 6174838 TotEn:   -18.12
@<TRIPOS>ATOM
      1 C1        -47.1230  -10.5552  -34.9719 C.2    1 LIG       0.04000
      2 C2        -45.6096  -10.2972  -35.0828 C.3    1 LIG       0.11000
      3 C3        -45.5202  -11.8054  -34.8702 C.3    1 LIG       0.08100
      4 O1        -48.1448   -9.9082  -35.0145 O.2    1 LIG      -0.32000
      5 O2        -46.9696  -11.8936  -34.7856 O.3    1 LIG      -0.27100
      6 H1        -45.2897   -9.9371  -36.0618 H      1 LIG       0.09000
      7 H2        -45.2031   -9.6799  -34.2800 H      1 LIG       0.09000
      8 H3        -45.1299  -12.3804  -35.7143 H      1 LIG       0.09000
      9 H4        -45.0434  -12.1230  -33.9388 H      1 LIG       0.09000
@<TRIPOS>BOND
      1       1       2 1
      2       1       4 2
      3       1       5 1
      4       2       3 1
      5       3       5 1
      6       2       6 1
      7       2       7 1
      8       3       8 1
      9       3       9 1
@<TRIPOS>ALT_TYPE
CGenFF_4.0_ALT_TYPE_SET
CGenFF_4.0 1 CG2O4 2 CG3C41 3 CG3C41 4 OG2D1 5 OG3C51 6 HGA2 7 HGA2 8 HGA2 9 HGA2
@<TRIPOS>MOLECULE
4_lactone
 9 9 0 0 0
****
USER_CHARGES
INVALID_CHARGES
Pose:   9 Cluster:   9 Fr_nu: 354048 TotEn:   -17.82
@<TRIPOS>ATOM
      1 C1        -70.5877    4.3756  -46.7865 C.2    1 LIG       0.04000
      2 C2        -69.2174    3.7054  -46.9921 C.3    1 LIG       0.11000
      3 C3        -70.0665    2.5244  -47.4528 C.3    1 LIG       0.08100
      4 O1        -71.0116    5.4430  -46.4053 O.2    1 LIG      -0.32000
      5 O2        -71.2821    3.2848  -47.2080 O.3    1 LIG      -0.27100
      6 H1        -68.6025    4.1753  -47.7613 H      1 LIG       0.09000
      7 H2        -68.6533    3.5533  -46.0704 H      1 LIG       0.09000
      8 H3        -69.9668    2.2520  -48.5070 H      1 LIG       0.09000
      9 H4        -70.0164    1.6329  -46.8217 H      1 LIG       0.09000
@<TRIPOS>BOND
      1       1       2 1
      2       1       4 2
      3       1       5 1
      4       2       3 1
      5       3       5 1
      6       2       6 1
      7       2       7 1
      8       3       8 1
      9       3       9 1
@<TRIPOS>ALT_TYPE
CGenFF_4.0_ALT_TYPE_SET
CGenFF_4.0 1 CG2O4 2 CG3C41 3 CG3C41 4 OG2D1 5 OG3C51 6 HGA2 7 HGA2 8 HGA2 9 HGA2
@<TRIPOS>MOLECULE
4_lactone
 9 9 0 0 0
****
USER_CHARGES
INVALID_CHARGES
Pose:  10 Cluster:  10 Fr_nu: 6157895 TotEn:   -17.36
@<TRIPOS>ATOM
      1 C1        -71.4177    3.7970  -47.6170 C.2    1 LIG       0.04000
      2 C2        -70.3464    2.7813  -47.1813 C.3    1 LIG       0.11000
      3 C3        -69.4936    4.0329  -46.9967 C.3    1 LIG       0.08100
      4 O1        -72.5663    3.7758  -47.9973 O.2    1 LIG      -0.32000
      5 O2        -70.6015    4.8690  -47.4317 O.3    1 LIG      -0.27100
      6 H1        -70.5933    2.2375  -46.2682 H      1 LIG       0.09000
      7 H2        -70.0276    2.1026  -47.9741 H      1 LIG       0.09000
      8 H3        -69.1986    4.2576  -45.9681 H      1 LIG       0.09000
      9 H4        -68.6353    4.1220  -47.6682 H      1 LIG       0.09000
@<TRIPOS>BOND
      1       1       2 1
      2       1       4 2
      3       1       5 1
      4       2       3 1
      5       3       5 1
      6       2       6 1
      7       2       7 1
      8       3       8 1
      9       3       9 1
@<TRIPOS>ALT_TYPE
CGenFF_4.0_ALT_TYPE_SET
CGenFF_4.0 1 CG2O4 2 CG3C41 3 CG3C41 4 OG2D1 5 OG3C51 6 HGA2 7 HGA2 8 HGA2 9 HGA2
@<TRIPOS>MOLECULE
4_lactone
 9 9 0 0 0
****
USER_CHARGES
INVALID_CHARGES
Pose:  11 Cluster:  11 Fr_nu: 6290786 TotEn:   -16.77
@<TRIPOS>ATOM
      1 C1        -60.9032    8.0068  -22.7709 C.2    1 LIG       0.04000
      2 C2        -61.9783    8.4758  -23.7675 C.3    1 LIG       0.11000
      3 C3        -62.8538    8.5304  -22.5191 C.3    1 LIG       0.08100
      4 O1        -59.7399    7.6750  -22.8026 O.2    1 LIG      -0.32000
      5 O2        -61.7399    8.0772  -21.7010 O.3    1 LIG      -0.27100
      6 H1        -61.7619    9.4369  -24.2366 H      1 LIG       0.09000
      7 H2        -62.2558    7.7251  -24.5092 H      1 LIG       0.09000
      8 H3        -63.1934    9.5263  -22.2219 H      1 LIG       0.09000
      9 H4        -63.6851    7.8205  -22.4947 H      1 LIG       0.09000
@<TRIPOS>BOND
      1       1       2 1
      2       1       4 2
      3       1       5 1
      4       2       3 1
      5       3       5 1
      6       2       6 1
      7       2       7 1
      8       3       8 1
      9       3       9 1
@<TRIPOS>ALT_TYPE
CGenFF_4.0_ALT_TYPE_SET
CGenFF_4.0 1 CG2O4 2 CG3C41 3 CG3C41 4 OG2D1 5 OG3C51 6 HGA2 7 HGA2 8 HGA2 9 HGA2
@<TRIPOS>MOLECULE
4_lactone
 9 9 0 0 0
****
USER_CHARGES
INVALID_CHARGES
Pose:  12 Cluster:  12 Fr_nu: 2521327 TotEn:   -16.30
@<TRIPOS>ATOM
      1 C1        -71.2474    3.9647  -48.1645 C.2    1 LIG       0.04000
      2 C2        -69.9205    4.0479  -47.3889 C.3    1 LIG       0.11000
      3 C3        -69.8521    2.5565  -47.7035 C.3    1 LIG       0.08100
      4 O1        -72.1382    4.7148  -48.4933 O.2    1 LIG      -0.32000
      5 O2        -71.1224    2.6324  -48.4078 O.3    1 LIG      -0.27100
      6 H1        -69.1621    4.6685  -47.8687 H      1 LIG       0.09000
      7 H2        -70.0362    4.3056  -46.3348 H      1 LIG       0.09000
      8 H3        -69.0402    2.2495  -48.3685 H      1 LIG       0.09000
      9 H4        -69.9110    1.8890  -46.8395 H      1 LIG       0.09000
@<TRIPOS>BOND
      1       1       2 1
      2       1       4 2
      3       1       5 1
      4       2       3 1
      5       3       5 1
      6       2       6 1
      7       2       7 1
      8       3       8 1
      9       3       9 1
@<TRIPOS>ALT_TYPE
CGenFF_4.0_ALT_TYPE_SET
CGenFF_4.0 1 CG2O4 2 CG3C41 3 CG3C41 4 OG2D1 5 OG3C51 6 HGA2 7 HGA2 8 HGA2 9 HGA2
@<TRIPOS>MOLECULE
4_lactone
 9 9 0 0 0
****
USER_CHARGES
INVALID_CHARGES
Pose:  13 Cluster:  13 Fr_nu:  38808 TotEn:   -16.29
@<TRIPOS>ATOM
      1 C1        -72.0249  -23.4011  -41.1484 C.2    1 LIG       0.04000
      2 C2        -70.8637  -23.3951  -42.1587 C.3    1 LIG       0.11000
      3 C3        -70.7365  -24.8587  -41.7467 C.3    1 LIG       0.08100
      4 O1        -72.8400  -22.6160  -40.7200 O.2    1 LIG      -0.32000
      5 O2        -71.8540  -24.7116  -40.8274 O.3    1 LIG      -0.27100
      6 H1        -71.1717  -23.2185  -43.1904 H      1 LIG       0.09000
      7 H2        -70.0311  -22.7487  -41.8764 H      1 LIG       0.09000
      8 H3        -70.9519  -25.5914  -42.5292 H      1 LIG       0.09000
      9 H4        -69.8151  -25.1221  -41.2202 H      1 LIG       0.09000
@<TRIPOS>BOND
      1       1       2 1
      2       1       4 2
      3       1       5 1
      4       2       3 1
      5       3       5 1
      6       2       6 1
      7       2       7 1
      8       3       8 1
      9       3       9 1
@<TRIPOS>ALT_TYPE
CGenFF_4.0_ALT_TYPE_SET
CGenFF_4.0 1 CG2O4 2 CG3C41 3 CG3C41 4 OG2D1 5 OG3C51 6 HGA2 7 HGA2 8 HGA2 9 HGA2
@<TRIPOS>MOLECULE
4_lactone
 9 9 0 0 0
****
USER_CHARGES
INVALID_CHARGES
Pose:  14 Cluster:  14 Fr_nu: 2181844 TotEn:   -15.92
@<TRIPOS>ATOM
      1 C1        -60.0249    8.5460  -23.2857 C.2    1 LIG       0.04000
      2 C2        -59.8470    9.2588  -24.6383 C.3    1 LIG       0.11000
      3 C3        -60.8465   10.2467  -24.0442 C.3    1 LIG       0.08100
      4 O1        -59.6011    7.5548  -22.7360 O.2    1 LIG      -0.32000
      5 O2        -60.9126    9.4649  -22.8194 O.3    1 LIG      -0.27100
      6 H1        -58.8416    9.6469  -24.8085 H      1 LIG       0.09000
      7 H2        -60.2010    8.6830  -25.4950 H      1 LIG       0.09000
      8 H3        -60.4639   11.2541  -23.8593 H      1 LIG       0.09000
      9 H4        -61.8179   10.2930  -24.5441 H      1 LIG       0.09000
@<TRIPOS>BOND
      1       1       2 1
      2       1       4 2
      3       1       5 1
      4       2       3 1
      5       3       5 1
      6       2       6 1
      7       2       7 1
      8       3       8 1
      9       3       9 1
@<TRIPOS>ALT_TYPE
CGenFF_4.0_ALT_TYPE_SET
CGenFF_4.0 1 CG2O4 2 CG3C41 3 CG3C41 4 OG2D1 5 OG3C51 6 HGA2 7 HGA2 8 HGA2 9 HGA2
@<TRIPOS>MOLECULE
4_lactone
 9 9 0 0 0
****
USER_CHARGES
INVALID_CHARGES
Pose:  15 Cluster:  15 Fr_nu: 546887 TotEn:   -15.50
@<TRIPOS>ATOM
      1 C1        -72.0976    3.8704  -48.0364 C.2    1 LIG       0.04000
      2 C2        -70.7576    3.1654  -48.3131 C.3    1 LIG       0.11000
      3 C3        -70.8479    2.8062  -46.8330 C.3    1 LIG       0.08100
      4 O1        -72.9106    4.5181  -48.6559 O.2    1 LIG      -0.32000
      5 O2        -72.1130    3.5155  -46.7236 O.3    1 LIG      -0.27100
      6 H1        -70.8301    2.3281  -49.0090 H      1 LIG       0.09000
      7 H2        -69.9470    3.8419  -48.5886 H      1 LIG       0.09000
      8 H3        -70.9619    1.7418  -46.6100 H      1 LIG       0.09000
      9 H4        -70.0814    3.2506  -46.1922 H      1 LIG       0.09000
@<TRIPOS>BOND
      1       1       2 1
      2       1       4 2
      3       1       5 1
      4       2       3 1
      5       3       5 1
      6       2       6 1
      7       2       7 1
      8       3       8 1
      9       3       9 1
@<TRIPOS>ALT_TYPE
CGenFF_4.0_ALT_TYPE_SET
CGenFF_4.0 1 CG2O4 2 CG3C41 3 CG3C41 4 OG2D1 5 OG3C51 6 HGA2 7 HGA2 8 HGA2 9 HGA2
@<TRIPOS>MOLECULE
4_lactone
 9 9 0 0 0
****
USER_CHARGES
INVALID_CHARGES
Pose:  16 Cluster:  16 Fr_nu: 441369 TotEn:   -15.43
@<TRIPOS>ATOM
      1 C1        -78.8438  -21.4544  -32.8517 C.2    1 LIG       0.04000
      2 C2        -77.6407  -22.4127  -32.7910 C.3    1 LIG       0.11000
      3 C3        -78.5321  -23.2973  -33.6574 C.3    1 LIG       0.08100
      4 O1        -79.1375  -20.3615  -32.4232 O.2    1 LIG      -0.32000
      5 O2        -79.5845  -22.2938  -33.6240 O.3    1 LIG      -0.27100
      6 H1        -76.7408  -22.0291  -33.2743 H      1 LIG       0.09000
      7 H2        -77.4238  -22.7922  -31.7911 H      1 LIG       0.09000
      8 H3        -78.1766  -23.4748  -34.6761 H      1 LIG       0.09000
      9 H4        -78.8562  -24.2348  -33.1974 H      1 LIG       0.09000
@<TRIPOS>BOND
      1       1       2 1
      2       1       4 2
      3       1       5 1
      4       2       3 1
      5       3       5 1
      6       2       6 1
      7       2       7 1
      8       3       8 1
      9       3       9 1
@<TRIPOS>ALT_TYPE
CGenFF_4.0_ALT_TYPE_SET
CGenFF_4.0 1 CG2O4 2 CG3C41 3 CG3C41 4 OG2D1 5 OG3C51 6 HGA2 7 HGA2 8 HGA2 9 HGA2
@<TRIPOS>MOLECULE
4_lactone
 9 9 0 0 0
****
USER_CHARGES
INVALID_CHARGES
Pose:  17 Cluster:  17 Fr_nu: 6367992 TotEn:   -15.39
@<TRIPOS>ATOM
      1 C1        -51.7536  -19.1922  -32.3124 C.2    1 LIG       0.04000
      2 C2        -51.5191  -20.2714  -33.3846 C.3    1 LIG       0.11000
      3 C3        -52.7359  -20.9239  -32.7352 C.3    1 LIG       0.08100
      4 O1        -51.2483  -18.1465  -31.9723 O.2    1 LIG      -0.32000
      5 O2        -52.8315  -19.8296  -31.7819 O.3    1 LIG      -0.27100
      6 H1        -51.6596  -19.9205  -34.4081 H      1 LIG       0.09000
      7 H2        -50.5767  -20.8104  -33.2752 H      1 LIG       0.09000
      8 H3        -53.6287  -20.9911  -33.3628 H      1 LIG       0.09000
      9 H4        -52.5485  -21.8777  -32.2344 H      1 LIG       0.09000
@<TRIPOS>BOND
      1       1       2 1
      2       1       4 2
      3       1       5 1
      4       2       3 1
      5       3       5 1
      6       2       6 1
      7       2       7 1
      8       3       8 1
      9       3       9 1
@<TRIPOS>ALT_TYPE
CGenFF_4.0_ALT_TYPE_SET
CGenFF_4.0 1 CG2O4 2 CG3C41 3 CG3C41 4 OG2D1 5 OG3C51 6 HGA2 7 HGA2 8 HGA2 9 HGA2
@<TRIPOS>MOLECULE
4_lactone
 9 9 0 0 0
****
USER_CHARGES
INVALID_CHARGES
Pose:  18 Cluster:  18 Fr_nu: 3506877 TotEn:   -14.77
@<TRIPOS>ATOM
      1 C1        -79.5311  -22.3565  -33.1805 C.2    1 LIG       0.04000
      2 C2        -78.1250  -22.8557  -33.5585 C.3    1 LIG       0.11000
      3 C3        -78.6731  -24.1998  -33.0886 C.3    1 LIG       0.08100
      4 O1        -80.1400  -21.3108  -33.1900 O.2    1 LIG      -0.32000
      5 O2        -79.9537  -23.5845  -32.7767 O.3    1 LIG      -0.27100
      6 H1        -77.8977  -22.7830  -34.6232 H      1 LIG       0.09000
      7 H2        -77.3237  -22.4316  -32.9512 H      1 LIG       0.09000
      8 H3        -78.7721  -24.9672  -33.8612 H      1 LIG       0.09000
      9 H4        -78.1993  -24.6162  -32.1954 H      1 LIG       0.09000
@<TRIPOS>BOND
      1       1       2 1
      2       1       4 2
      3       1       5 1
      4       2       3 1
      5       3       5 1
      6       2       6 1
      7       2       7 1
      8       3       8 1
      9       3       9 1
@<TRIPOS>ALT_TYPE
CGenFF_4.0_ALT_TYPE_SET
CGenFF_4.0 1 CG2O4 2 CG3C41 3 CG3C41 4 OG2D1 5 OG3C51 6 HGA2 7 HGA2 8 HGA2 9 HGA2
@<TRIPOS>MOLECULE
4_lactone
 9 9 0 0 0
****
USER_CHARGES
INVALID_CHARGES
Pose:  19 Cluster:  19 Fr_nu: 3599479 TotEn:   -14.74
@<TRIPOS>ATOM
      1 C1        -79.5246  -22.7194  -32.7852 C.2    1 LIG       0.04000
      2 C2        -78.3709  -23.6296  -33.2431 C.3    1 LIG       0.11000
      3 C3        -77.5062  -22.4576  -32.7884 C.3    1 LIG       0.08100
      4 O1        -80.7328  -22.7652  -32.7363 O.2    1 LIG      -0.32000
      5 O2        -78.6942  -21.7131  -32.4012 O.3    1 LIG      -0.27100
      6 H1        -78.2693  -24.5469  -32.6611 H      1 LIG       0.09000
      7 H2        -78.3649  -23.8360  -34.3146 H      1 LIG       0.09000
      8 H3        -76.8558  -22.6532  -31.9315 H      1 LIG       0.09000
      9 H4        -76.9516  -21.9459  -33.5797 H      1 LIG       0.09000
@<TRIPOS>BOND
      1       1       2 1
      2       1       4 2
      3       1       5 1
      4       2       3 1
      5       3       5 1
      6       2       6 1
      7       2       7 1
      8       3       8 1
      9       3       9 1
@<TRIPOS>ALT_TYPE
CGenFF_4.0_ALT_TYPE_SET
CGenFF_4.0 1 CG2O4 2 CG3C41 3 CG3C41 4 OG2D1 5 OG3C51 6 HGA2 7 HGA2 8 HGA2 9 HGA2
@<TRIPOS>MOLECULE
4_lactone
 9 9 0 0 0
****
USER_CHARGES
INVALID_CHARGES
Pose:  20 Cluster:  20 Fr_nu: 2986095 TotEn:   -14.73
@<TRIPOS>ATOM
      1 C1        -51.1123  -19.5797  -32.5142 C.2    1 LIG       0.04000
      2 C2        -49.8099  -20.1668  -33.0872 C.3    1 LIG       0.11000
      3 C3        -50.7207  -21.3234  -33.4881 C.3    1 LIG       0.08100
      4 O1        -51.4591  -18.5789  -31.9290 O.2    1 LIG      -0.32000
      5 O2        -51.8649  -20.6448  -32.9000 O.3    1 LIG      -0.27100
      6 H1        -49.3859  -19.5904  -33.9108 H      1 LIG       0.09000
      7 H2        -49.0554  -20.3965  -32.3330 H      1 LIG       0.09000
      8 H3        -50.8500  -21.4738  -34.5634 H      1 LIG       0.09000
      9 H4        -50.5196  -22.2763  -32.9908 H      1 LIG       0.09000
@<TRIPOS>BOND
      1       1       2 1
      2       1       4 2
      3       1       5 1
      4       2       3 1
      5       3       5 1
      6       2       6 1
      7       2       7 1
      8       3       8 1
      9       3       9 1
@<TRIPOS>ALT_TYPE
CGenFF_4.0_ALT_TYPE_SET
CGenFF_4.0 1 CG2O4 2 CG3C41 3 CG3C41 4 OG2D1 5 OG3C51 6 HGA2 7 HGA2 8 HGA2 9 HGA2
@<TRIPOS>MOLECULE
4_lactone
 9 9 0 0 0
****
USER_CHARGES
INVALID_CHARGES
Pose:  21 Cluster:  21 Fr_nu: 1324379 TotEn:   -14.58
@<TRIPOS>ATOM
      1 C1        -71.7090  -23.4966  -40.9369 C.2    1 LIG       0.04000
      2 C2        -70.3999  -24.1913  -41.3526 C.3    1 LIG       0.11000
      3 C3        -70.7006  -23.5502  -42.7040 C.3    1 LIG       0.08100
      4 O1        -72.3894  -23.3957  -39.9413 O.2    1 LIG      -0.32000
      5 O2        -71.9156  -22.9568  -42.1681 O.3    1 LIG      -0.27100
      6 H1        -69.5139  -23.8170  -40.8374 H      1 LIG       0.09000
      7 H2        -70.4456  -25.2812  -41.3238 H      1 LIG       0.09000
      8 H3        -69.9910  -22.7868  -43.0345 H      1 LIG       0.09000
      9 H4        -70.9189  -24.2466  -43.5183 H      1 LIG       0.09000
@<TRIPOS>BOND
      1       1       2 1
      2       1       4 2
      3       1       5 1
      4       2       3 1
      5       3       5 1
      6       2       6 1
      7       2       7 1
      8       3       8 1
      9       3       9 1
@<TRIPOS>ALT_TYPE
CGenFF_4.0_ALT_TYPE_SET
CGenFF_4.0 1 CG2O4 2 CG3C41 3 CG3C41 4 OG2D1 5 OG3C51 6 HGA2 7 HGA2 8 HGA2 9 HGA2
@<TRIPOS>MOLECULE
4_lactone
 9 9 0 0 0
****
USER_CHARGES
INVALID_CHARGES
Pose:  22 Cluster:  22 Fr_nu:  84151 TotEn:   -14.57
@<TRIPOS>ATOM
      1 C1        -82.8798   -5.8529  -45.2380 C.2    1 LIG       0.04000
      2 C2        -82.6492   -7.0769  -46.1423 C.3    1 LIG       0.11000
      3 C3        -81.9897   -7.6502  -44.8917 C.3    1 LIG       0.08100
      4 O1        -83.3830   -4.7563  -45.3304 O.2    1 LIG      -0.32000
      5 O2        -82.2767   -6.4253  -44.1617 O.3    1 LIG      -0.27100
      6 H1        -83.5666   -7.5725  -46.4636 H      1 LIG       0.09000
      7 H2        -81.9832   -6.8881  -46.9859 H      1 LIG       0.09000
      8 H3        -82.4913   -8.5128  -44.4447 H      1 LIG       0.09000
      9 H4        -80.9138   -7.8306  -44.9664 H      1 LIG       0.09000
@<TRIPOS>BOND
      1       1       2 1
      2       1       4 2
      3       1       5 1
      4       2       3 1
      5       3       5 1
      6       2       6 1
      7       2       7 1
      8       3       8 1
      9       3       9 1
@<TRIPOS>ALT_TYPE
CGenFF_4.0_ALT_TYPE_SET
CGenFF_4.0 1 CG2O4 2 CG3C41 3 CG3C41 4 OG2D1 5 OG3C51 6 HGA2 7 HGA2 8 HGA2 9 HGA2
@<TRIPOS>MOLECULE
4_lactone
 9 9 0 0 0
****
USER_CHARGES
INVALID_CHARGES
Pose:  23 Cluster:  23 Fr_nu: 6353468 TotEn:   -14.16
@<TRIPOS>ATOM
      1 C1        -39.4299    0.4887  -44.4368 C.2    1 LIG       0.04000
      2 C2        -40.3476    1.7109  -44.2540 C.3    1 LIG       0.11000
      3 C3        -39.0465    2.4014  -43.8562 C.3    1 LIG       0.08100
      4 O1        -39.5409   -0.6698  -44.7682 O.2    1 LIG      -0.32000
      5 O2        -38.3090    1.1662  -44.0704 O.3    1 LIG      -0.27100
      6 H1        -40.8082    2.0643  -45.1778 H      1 LIG       0.09000
      7 H2        -41.0869    1.5977  -43.4594 H      1 LIG       0.09000
      8 H3        -38.7072    3.1952  -44.5272 H      1 LIG       0.09000
      9 H4        -38.9862    2.7299  -42.8150 H      1 LIG       0.09000
@<TRIPOS>BOND
      1       1       2 1
      2       1       4 2
      3       1       5 1
      4       2       3 1
      5       3       5 1
      6       2       6 1
      7       2       7 1
      8       3       8 1
      9       3       9 1
@<TRIPOS>ALT_TYPE
CGenFF_4.0_ALT_TYPE_SET
CGenFF_4.0 1 CG2O4 2 CG3C41 3 CG3C41 4 OG2D1 5 OG3C51 6 HGA2 7 HGA2 8 HGA2 9 HGA2
@<TRIPOS>MOLECULE
4_lactone
 9 9 0 0 0
****
USER_CHARGES
INVALID_CHARGES
Pose:  24 Cluster:  24 Fr_nu: 440368 TotEn:   -13.95
@<TRIPOS>ATOM
      1 C1        -75.1699  -12.6890  -43.6580 C.2    1 LIG       0.04000
      2 C2        -75.5547  -14.0220  -44.3245 C.3    1 LIG       0.11000
      3 C3        -74.8536  -14.6235  -43.1102 C.3    1 LIG       0.08100
      4 O1        -75.2997  -11.5073  -43.8840 O.2    1 LIG      -0.32000
      5 O2        -74.5594  -13.2924  -42.6030 O.3    1 LIG      -0.27100
      6 H1        -76.6302  -14.1958  -44.3848 H      1 LIG       0.09000
      7 H2        -75.0697  -14.1952  -45.2865 H      1 LIG       0.09000
      8 H3        -75.4935  -15.1843  -42.4234 H      1 LIG       0.09000
      9 H4        -73.9389  -15.1835  -43.3231 H      1 LIG       0.09000
@<TRIPOS>BOND
      1       1       2 1
      2       1       4 2
      3       1       5 1
      4       2       3 1
      5       3       5 1
      6       2       6 1
      7       2       7 1
      8       3       8 1
      9       3       9 1
@<TRIPOS>ALT_TYPE
CGenFF_4.0_ALT_TYPE_SET
CGenFF_4.0 1 CG2O4 2 CG3C41 3 CG3C41 4 OG2D1 5 OG3C51 6 HGA2 7 HGA2 8 HGA2 9 HGA2
@<TRIPOS>MOLECULE
4_lactone
 9 9 0 0 0
****
USER_CHARGES
INVALID_CHARGES
Pose:  25 Cluster:  25 Fr_nu: 738065 TotEn:   -13.87
@<TRIPOS>ATOM
      1 C1        -57.4177  -18.8961  -25.0790 C.2    1 LIG       0.04000
      2 C2        -58.6321  -19.6832  -24.5548 C.3    1 LIG       0.11000
      3 C3        -59.4099  -18.4795  -25.0784 C.3    1 LIG       0.08100
      4 O1        -56.2172  -19.0382  -25.1336 O.2    1 LIG      -0.32000
      5 O2        -58.1732  -17.8554  -25.5216 O.3    1 LIG      -0.27100
      6 H1        -58.8108  -20.6254  -25.0751 H      1 LIG       0.09000
      7 H2        -58.6409  -19.8193  -23.4721 H      1 LIG       0.09000
      8 H3        -60.0837  -18.6789  -25.9161 H      1 LIG       0.09000
      9 H4        -59.9140  -17.8767  -24.3180 H      1 LIG       0.09000
@<TRIPOS>BOND
      1       1       2 1
      2       1       4 2
      3       1       5 1
      4       2       3 1
      5       3       5 1
      6       2       6 1
      7       2       7 1
      8       3       8 1
      9       3       9 1
@<TRIPOS>ALT_TYPE
CGenFF_4.0_ALT_TYPE_SET
CGenFF_4.0 1 CG2O4 2 CG3C41 3 CG3C41 4 OG2D1 5 OG3C51 6 HGA2 7 HGA2 8 HGA2 9 HGA2
@<TRIPOS>MOLECULE
4_lactone
 9 9 0 0 0
****
USER_CHARGES
INVALID_CHARGES
Pose:  26 Cluster:  26 Fr_nu: 566336 TotEn:   -13.83
@<TRIPOS>ATOM
      1 C1        -46.7673  -11.9726  -43.6998 C.2    1 LIG       0.04000
      2 C2        -46.7726  -11.0278  -44.9149 C.3    1 LIG       0.11000
      3 C3        -45.5589  -11.8523  -45.3331 C.3    1 LIG       0.08100
      4 O1        -47.4177  -12.1356  -42.6925 O.2    1 LIG      -0.32000
      5 O2        -45.6795  -12.6647  -44.1327 O.3    1 LIG      -0.27100
      6 H1        -47.6536  -11.1253  -45.5513 H      1 LIG       0.09000
      7 H2        -46.5746   -9.9835  -44.6679 H      1 LIG       0.09000
      8 H3        -45.6827  -12.4513  -46.2395 H      1 LIG       0.09000
      9 H4        -44.6083  -11.3126  -45.3590 H      1 LIG       0.09000
@<TRIPOS>BOND
      1       1       2 1
      2       1       4 2
      3       1       5 1
      4       2       3 1
      5       3       5 1
      6       2       6 1
      7       2       7 1
      8       3       8 1
      9       3       9 1
@<TRIPOS>ALT_TYPE
CGenFF_4.0_ALT_TYPE_SET
CGenFF_4.0 1 CG2O4 2 CG3C41 3 CG3C41 4 OG2D1 5 OG3C51 6 HGA2 7 HGA2 8 HGA2 9 HGA2
@<TRIPOS>MOLECULE
4_lactone
 9 9 0 0 0
****
USER_CHARGES
INVALID_CHARGES
Pose:  27 Cluster:  27 Fr_nu: 1781098 TotEn:   -13.46
@<TRIPOS>ATOM
      1 C1        -72.1351  -24.1404  -40.7289 C.2    1 LIG       0.04000
      2 C2        -72.1449  -23.2221  -41.9641 C.3    1 LIG       0.11000
      3 C3        -70.7477  -23.7965  -42.1777 C.3    1 LIG       0.08100
      4 O1        -72.8816  -24.4211  -39.8188 O.2    1 LIG      -0.32000
      5 O2        -70.8834  -24.6096  -40.9794 O.3    1 LIG      -0.27100
      6 H1        -72.8885  -23.4934  -42.7151 H      1 LIG       0.09000
      7 H2        -72.1893  -22.1577  -41.7274 H      1 LIG       0.09000
      8 H3        -70.6208  -24.4135  -43.0714 H      1 LIG       0.09000
      9 H4        -69.9251  -23.0818  -42.0872 H      1 LIG       0.09000
@<TRIPOS>BOND
      1       1       2 1
      2       1       4 2
      3       1       5 1
      4       2       3 1
      5       3       5 1
      6       2       6 1
      7       2       7 1
      8       3       8 1
      9       3       9 1
@<TRIPOS>ALT_TYPE
CGenFF_4.0_ALT_TYPE_SET
CGenFF_4.0 1 CG2O4 2 CG3C41 3 CG3C41 4 OG2D1 5 OG3C51 6 HGA2 7 HGA2 8 HGA2 9 HGA2
@<TRIPOS>MOLECULE
4_lactone
 9 9 0 0 0
****
USER_CHARGES
INVALID_CHARGES
Pose:  28 Cluster:  28 Fr_nu: 3714343 TotEn:   -13.44
@<TRIPOS>ATOM
      1 C1        -78.6837  -21.9196  -32.9384 C.2    1 LIG       0.04000
      2 C2        -77.7893  -23.1043  -33.3452 C.3    1 LIG       0.11000
      3 C3        -78.2560  -23.6805  -32.0118 C.3    1 LIG       0.08100
      4 O1        -79.0071  -20.8467  -33.3950 O.2    1 LIG      -0.32000
      5 O2        -79.0576  -22.4927  -31.7630 O.3    1 LIG      -0.27100
      6 H1        -78.1302  -23.6347  -34.2357 H      1 LIG       0.09000
      7 H2        -76.7280  -22.8591  -33.4107 H      1 LIG       0.09000
      8 H3        -78.8757  -24.5792  -32.0750 H      1 LIG       0.09000
      9 H4        -77.4778  -23.8060  -31.2540 H      1 LIG       0.09000
@<TRIPOS>BOND
      1       1       2 1
      2       1       4 2
      3       1       5 1
      4       2       3 1
      5       3       5 1
      6       2       6 1
      7       2       7 1
      8       3       8 1
      9       3       9 1
@<TRIPOS>ALT_TYPE
CGenFF_4.0_ALT_TYPE_SET
CGenFF_4.0 1 CG2O4 2 CG3C41 3 CG3C41 4 OG2D1 5 OG3C51 6 HGA2 7 HGA2 8 HGA2 9 HGA2
@<TRIPOS>MOLECULE
4_lactone
 9 9 0 0 0
****
USER_CHARGES
INVALID_CHARGES
Pose:  29 Cluster:  29 Fr_nu:  25037 TotEn:   -13.40
@<TRIPOS>ATOM
      1 C1        -83.5851   -6.3402  -45.1660 C.2    1 LIG       0.04000
      2 C2        -82.4615   -7.2903  -45.6175 C.3    1 LIG       0.11000
      3 C3        -81.5631   -6.1183  -45.2340 C.3    1 LIG       0.08100
      4 O1        -84.7922   -6.3604  -45.0828 O.2    1 LIG      -0.32000
      5 O2        -82.7260   -5.3358  -44.8454 O.3    1 LIG      -0.27100
      6 H1        -82.3609   -8.1855  -45.0019 H      1 LIG       0.09000
      7 H2        -82.4890   -7.5394  -46.6796 H      1 LIG       0.09000
      8 H3        -80.8931   -6.2923  -44.3876 H      1 LIG       0.09000
      9 H4        -81.0211   -5.6495  -46.0599 H      1 LIG       0.09000
@<TRIPOS>BOND
      1       1       2 1
      2       1       4 2
      3       1       5 1
      4       2       3 1
      5       3       5 1
      6       2       6 1
      7       2       7 1
      8       3       8 1
      9       3       9 1
@<TRIPOS>ALT_TYPE
CGenFF_4.0_ALT_TYPE_SET
CGenFF_4.0 1 CG2O4 2 CG3C41 3 CG3C41 4 OG2D1 5 OG3C51 6 HGA2 7 HGA2 8 HGA2 9 HGA2
@<TRIPOS>MOLECULE
4_lactone
 9 9 0 0 0
****
USER_CHARGES
INVALID_CHARGES
Pose:  30 Cluster:  30 Fr_nu:  84409 TotEn:   -13.15
@<TRIPOS>ATOM
      1 C1        -79.0421  -22.5334  -31.5980 C.2    1 LIG       0.04000
      2 C2        -77.6026  -22.9582  -31.9396 C.3    1 LIG       0.11000
      3 C3        -78.1073  -22.8605  -33.3761 C.3    1 LIG       0.08100
      4 O1        -79.6962  -22.3133  -30.6041 O.2    1 LIG      -0.32000
      5 O2        -79.4248  -22.4676  -32.9014 O.3    1 LIG      -0.27100
      6 H1        -76.8431  -22.2288  -31.6538 H      1 LIG       0.09000
      7 H2        -77.3405  -23.9601  -31.5958 H      1 LIG       0.09000
      8 H3        -77.6489  -22.0780  -33.9870 H      1 LIG       0.09000
      9 H4        -78.1440  -23.8036  -33.9283 H      1 LIG       0.09000
@<TRIPOS>BOND
      1       1       2 1
      2       1       4 2
      3       1       5 1
      4       2       3 1
      5       3       5 1
      6       2       6 1
      7       2       7 1
      8       3       8 1
      9       3       9 1
@<TRIPOS>ALT_TYPE
CGenFF_4.0_ALT_TYPE_SET
CGenFF_4.0 1 CG2O4 2 CG3C41 3 CG3C41 4 OG2D1 5 OG3C51 6 HGA2 7 HGA2 8 HGA2 9 HGA2
@<TRIPOS>MOLECULE
4_lactone
 9 9 0 0 0
****
USER_CHARGES
INVALID_CHARGES
Pose:  31 Cluster:  31 Fr_nu: 6354042 TotEn:   -13.11
@<TRIPOS>ATOM
      1 C1        -39.9030   -0.1928  -45.3960 C.2    1 LIG       0.04000
      2 C2        -39.6605    0.4780  -46.7600 C.3    1 LIG       0.11000
      3 C3        -39.5683    1.7461  -45.9166 C.3    1 LIG       0.08100
      4 O1        -40.1093   -1.3077  -44.9732 O.2    1 LIG      -0.32000
      5 O2        -39.8099    0.9759  -44.7066 O.3    1 LIG      -0.27100
      6 H1        -38.7370    0.1677  -47.2512 H      1 LIG       0.09000
      7 H2        -40.5111    0.4220  -47.4412 H      1 LIG       0.09000
      8 H3        -38.5888    2.2316  -45.8967 H      1 LIG       0.09000
      9 H4        -40.3569    2.4842  -46.0870 H      1 LIG       0.09000
@<TRIPOS>BOND
      1       1       2 1
      2       1       4 2
      3       1       5 1
      4       2       3 1
      5       3       5 1
      6       2       6 1
      7       2       7 1
      8       3       8 1
      9       3       9 1
@<TRIPOS>ALT_TYPE
CGenFF_4.0_ALT_TYPE_SET
CGenFF_4.0 1 CG2O4 2 CG3C41 3 CG3C41 4 OG2D1 5 OG3C51 6 HGA2 7 HGA2 8 HGA2 9 HGA2
@<TRIPOS>MOLECULE
4_lactone
 9 9 0 0 0
****
USER_CHARGES
INVALID_CHARGES
Pose:  32 Cluster:  32 Fr_nu: 721116 TotEn:   -12.74
@<TRIPOS>ATOM
      1 C1        -71.3738  -24.0854  -41.0080 C.2    1 LIG       0.04000
      2 C2        -70.5424  -24.9235  -41.9957 C.3    1 LIG       0.11000
      3 C3        -69.4995  -23.8348  -41.7608 C.3    1 LIG       0.08100
      4 O1        -72.4709  -24.1326  -40.4997 O.2    1 LIG      -0.32000
      5 O2        -70.3998  -23.1500  -40.8464 O.3    1 LIG      -0.27100
      6 H1        -70.2813  -25.9168  -41.6273 H      1 LIG       0.09000
      7 H2        -70.9610  -24.9703  -43.0023 H      1 LIG       0.09000
      8 H3        -68.5832  -24.1570  -41.2588 H      1 LIG       0.09000
      9 H4        -69.2612  -23.2148  -42.6294 H      1 LIG       0.09000
@<TRIPOS>BOND
      1       1       2 1
      2       1       4 2
      3       1       5 1
      4       2       3 1
      5       3       5 1
      6       2       6 1
      7       2       7 1
      8       3       8 1
      9       3       9 1
@<TRIPOS>ALT_TYPE
CGenFF_4.0_ALT_TYPE_SET
CGenFF_4.0 1 CG2O4 2 CG3C41 3 CG3C41 4 OG2D1 5 OG3C51 6 HGA2 7 HGA2 8 HGA2 9 HGA2
@<TRIPOS>MOLECULE
4_lactone
 9 9 0 0 0
****
USER_CHARGES
INVALID_CHARGES
Pose:  33 Cluster:  33 Fr_nu:  29335 TotEn:   -12.70
@<TRIPOS>ATOM
      1 C1        -57.1502  -18.8184  -24.8800 C.2    1 LIG       0.04000
      2 C2        -58.6061  -18.9534  -24.3992 C.3    1 LIG       0.11000
      3 C3        -58.0439  -20.1273  -23.6031 C.3    1 LIG       0.08100
      4 O1        -56.5167  -18.0992  -25.6189 O.2    1 LIG      -0.32000
      5 O2        -56.7173  -19.8773  -24.1445 O.3    1 LIG      -0.27100
      6 H1        -58.9606  -18.1071  -23.8087 H      1 LIG       0.09000
      7 H2        -59.3138  -19.2111  -25.1889 H      1 LIG       0.09000
      8 H3        -58.0634  -20.0148  -22.5157 H      1 LIG       0.09000
      9 H4        -58.4161  -21.1141  -23.8916 H      1 LIG       0.09000
@<TRIPOS>BOND
      1       1       2 1
      2       1       4 2
      3       1       5 1
      4       2       3 1
      5       3       5 1
      6       2       6 1
      7       2       7 1
      8       3       8 1
      9       3       9 1
@<TRIPOS>ALT_TYPE
CGenFF_4.0_ALT_TYPE_SET
CGenFF_4.0 1 CG2O4 2 CG3C41 3 CG3C41 4 OG2D1 5 OG3C51 6 HGA2 7 HGA2 8 HGA2 9 HGA2
@<TRIPOS>MOLECULE
4_lactone
 9 9 0 0 0
****
USER_CHARGES
INVALID_CHARGES
Pose:  34 Cluster:  34 Fr_nu: 3842449 TotEn:   -12.59
@<TRIPOS>ATOM
      1 C1        -78.7402  -20.6619  -32.4203 C.2    1 LIG       0.04000
      2 C2        -78.1448  -21.8953  -33.1227 C.3    1 LIG       0.11000
      3 C3        -78.2457  -22.5119  -31.7307 C.3    1 LIG       0.08100
      4 O1        -79.0682  -19.5360  -32.7185 O.2    1 LIG      -0.32000
      5 O2        -78.8006  -21.2736  -31.2071 O.3    1 LIG      -0.27100
      6 H1        -78.7946  -22.3323  -33.8825 H      1 LIG       0.09000
      7 H2        -77.1331  -21.7459  -33.5033 H      1 LIG       0.09000
      8 H3        -78.9491  -23.3430  -31.6307 H      1 LIG       0.09000
      9 H4        -77.2930  -22.7585  -31.2540 H      1 LIG       0.09000
@<TRIPOS>BOND
      1       1       2 1
      2       1       4 2
      3       1       5 1
      4       2       3 1
      5       3       5 1
      6       2       6 1
      7       2       7 1
      8       3       8 1
      9       3       9 1
@<TRIPOS>ALT_TYPE
CGenFF_4.0_ALT_TYPE_SET
CGenFF_4.0 1 CG2O4 2 CG3C41 3 CG3C41 4 OG2D1 5 OG3C51 6 HGA2 7 HGA2 8 HGA2 9 HGA2
@<TRIPOS>MOLECULE
4_lactone
 9 9 0 0 0
****
USER_CHARGES
INVALID_CHARGES
Pose:  35 Cluster:  35 Fr_nu: 5243531 TotEn:   -12.39
@<TRIPOS>ATOM
      1 C1        -39.6564   -2.2227  -45.3845 C.2    1 LIG       0.04000
      2 C2        -39.5180   -3.2448  -46.5270 C.3    1 LIG       0.11000
      3 C3        -41.0304   -3.3618  -46.3628 C.3    1 LIG       0.08100
      4 O1        -38.9303   -1.5025  -44.7376 O.2    1 LIG      -0.32000
      5 O2        -41.0044   -2.3779  -45.2919 O.3    1 LIG      -0.27100
      6 H1        -39.1758   -2.8154  -47.4699 H      1 LIG       0.09000
      7 H2        -38.9419   -4.1330  -46.2625 H      1 LIG       0.09000
      8 H3        -41.6270   -3.0177  -47.2120 H      1 LIG       0.09000
      9 H4        -41.3928   -4.3309  -46.0092 H      1 LIG       0.09000
@<TRIPOS>BOND
      1       1       2 1
      2       1       4 2
      3       1       5 1
      4       2       3 1
      5       3       5 1
      6       2       6 1
      7       2       7 1
      8       3       8 1
      9       3       9 1
@<TRIPOS>ALT_TYPE
CGenFF_4.0_ALT_TYPE_SET
CGenFF_4.0 1 CG2O4 2 CG3C41 3 CG3C41 4 OG2D1 5 OG3C51 6 HGA2 7 HGA2 8 HGA2 9 HGA2
@<TRIPOS>MOLECULE
4_lactone
 9 9 0 0 0
****
USER_CHARGES
INVALID_CHARGES
Pose:  36 Cluster:  36 Fr_nu: 246094 TotEn:   -12.34
@<TRIPOS>ATOM
      1 C1        -72.8737  -22.4679  -41.1174 C.2    1 LIG       0.04000
      2 C2        -71.7819  -23.5375  -40.9360 C.3    1 LIG       0.11000
      3 C3        -71.4009  -23.1303  -42.3562 C.3    1 LIG       0.08100
      4 O1        -73.7818  -21.9997  -40.4689 O.2    1 LIG      -0.32000
      5 O2        -72.4804  -22.1557  -42.3813 O.3    1 LIG      -0.27100
      6 H1        -71.0497  -23.3000  -40.1626 H      1 LIG       0.09000
      7 H2        -72.1671  -24.5519  -40.8204 H      1 LIG       0.09000
      8 H3        -70.4236  -22.6524  -42.4658 H      1 LIG       0.09000
      9 H4        -71.5372  -23.9005  -43.1202 H      1 LIG       0.09000
@<TRIPOS>BOND
      1       1       2 1
      2       1       4 2
      3       1       5 1
      4       2       3 1
      5       3       5 1
      6       2       6 1
      7       2       7 1
      8       3       8 1
      9       3       9 1
@<TRIPOS>ALT_TYPE
CGenFF_4.0_ALT_TYPE_SET
CGenFF_4.0 1 CG2O4 2 CG3C41 3 CG3C41 4 OG2D1 5 OG3C51 6 HGA2 7 HGA2 8 HGA2 9 HGA2
@<TRIPOS>MOLECULE
4_lactone
 9 9 0 0 0
****
USER_CHARGES
INVALID_CHARGES
Pose:  37 Cluster:  37 Fr_nu: 1544188 TotEn:   -12.12
@<TRIPOS>ATOM
      1 C1        -78.2639  -21.3063  -31.8966 C.2    1 LIG       0.04000
      2 C2        -77.1740  -22.3099  -31.4793 C.3    1 LIG       0.11000
      3 C3        -77.4858  -22.9361  -32.8352 C.3    1 LIG       0.08100
      4 O1        -78.7974  -20.3236  -31.4340 O.2    1 LIG      -0.32000
      5 O2        -78.4913  -21.9165  -33.0906 O.3    1 LIG      -0.27100
      6 H1        -76.1801  -21.8714  -31.3773 H      1 LIG       0.09000
      7 H2        -77.4338  -22.9124  -30.6073 H      1 LIG       0.09000
      8 H3        -76.6780  -22.8989  -33.5711 H      1 LIG       0.09000
      9 H4        -77.9269  -23.9361  -32.8027 H      1 LIG       0.09000
@<TRIPOS>BOND
      1       1       2 1
      2       1       4 2
      3       1       5 1
      4       2       3 1
      5       3       5 1
      6       2       6 1
      7       2       7 1
      8       3       8 1
      9       3       9 1
@<TRIPOS>ALT_TYPE
CGenFF_4.0_ALT_TYPE_SET
CGenFF_4.0 1 CG2O4 2 CG3C41 3 CG3C41 4 OG2D1 5 OG3C51 6 HGA2 7 HGA2 8 HGA2 9 HGA2
@<TRIPOS>MOLECULE
4_lactone
 9 9 0 0 0
****
USER_CHARGES
INVALID_CHARGES
Pose:  38 Cluster:  38 Fr_nu: 3417529 TotEn:   -11.98
@<TRIPOS>ATOM
      1 C1        -78.5279  -20.9648  -32.1732 C.2    1 LIG       0.04000
      2 C2        -77.9395  -22.1203  -33.0026 C.3    1 LIG       0.11000
      3 C3        -79.4080  -22.4357  -33.2707 C.3    1 LIG       0.08100
      4 O1        -78.1149  -20.0519  -31.4947 O.2    1 LIG      -0.32000
      5 O2        -79.8150  -21.3040  -32.4526 O.3    1 LIG      -0.27100
      6 H1        -77.3589  -21.7970  -33.8680 H      1 LIG       0.09000
      7 H2        -77.3954  -22.8598  -32.4128 H      1 LIG       0.09000
      8 H3        -79.7353  -22.3219  -34.3077 H      1 LIG       0.09000
      9 H4        -79.7704  -23.3810  -32.8575 H      1 LIG       0.09000
@<TRIPOS>BOND
      1       1       2 1
      2       1       4 2
      3       1       5 1
      4       2       3 1
      5       3       5 1
      6       2       6 1
      7       2       7 1
      8       3       8 1
      9       3       9 1
@<TRIPOS>ALT_TYPE
CGenFF_4.0_ALT_TYPE_SET
CGenFF_4.0 1 CG2O4 2 CG3C41 3 CG3C41 4 OG2D1 5 OG3C51 6 HGA2 7 HGA2 8 HGA2 9 HGA2
@<TRIPOS>MOLECULE
4_lactone
 9 9 0 0 0
****
USER_CHARGES
INVALID_CHARGES
Pose:  39 Cluster:  39 Fr_nu: 613631 TotEn:   -11.83
@<TRIPOS>ATOM
      1 C1        -60.3374    8.0233  -23.9185 C.2    1 LIG       0.04000
      2 C2        -61.7726    8.4118  -24.3164 C.3    1 LIG       0.11000
      3 C3        -61.0574    9.3253  -25.3073 C.3    1 LIG       0.08100
      4 O1        -59.7995    7.2815  -23.1281 O.2    1 LIG      -0.32000
      5 O2        -59.7661    8.8613  -24.8247 O.3    1 LIG      -0.27100
      6 H1        -62.3495    7.5963  -24.7553 H      1 LIG       0.09000
      7 H2        -62.3330    8.9148  -23.5266 H      1 LIG       0.09000
      8 H3        -61.2032    9.0844  -26.3639 H      1 LIG       0.09000
      9 H4        -61.1875   10.3978  -25.1388 H      1 LIG       0.09000
@<TRIPOS>BOND
      1       1       2 1
      2       1       4 2
      3       1       5 1
      4       2       3 1
      5       3       5 1
      6       2       6 1
      7       2       7 1
      8       3       8 1
      9       3       9 1
@<TRIPOS>ALT_TYPE
CGenFF_4.0_ALT_TYPE_SET
CGenFF_4.0 1 CG2O4 2 CG3C41 3 CG3C41 4 OG2D1 5 OG3C51 6 HGA2 7 HGA2 8 HGA2 9 HGA2
@<TRIPOS>MOLECULE
4_lactone
 9 9 0 0 0
****
USER_CHARGES
INVALID_CHARGES
Pose:  40 Cluster:  40 Fr_nu: 328832 TotEn:   -11.48
@<TRIPOS>ATOM
      1 C1        -79.5410  -22.0340  -33.2927 C.2    1 LIG       0.04000
      2 C2        -78.4447  -21.8113  -32.2355 C.3    1 LIG       0.11000
      3 C3        -77.6503  -22.7675  -33.1201 C.3    1 LIG       0.08100
      4 O1        -80.6746  -21.6624  -33.4957 O.2    1 LIG      -0.32000
      5 O2        -78.7767  -22.8808  -34.0333 O.3    1 LIG      -0.27100
      6 H1        -78.0711  -20.7872  -32.1901 H      1 LIG       0.09000
      7 H2        -78.7008  -22.1852  -31.2428 H      1 LIG       0.09000
      8 H3        -76.7733  -22.3389  -33.6128 H      1 LIG       0.09000
      9 H4        -77.4013  -23.7314  -32.6679 H      1 LIG       0.09000
@<TRIPOS>BOND
      1       1       2 1
      2       1       4 2
      3       1       5 1
      4       2       3 1
      5       3       5 1
      6       2       6 1
      7       2       7 1
      8       3       8 1
      9       3       9 1
@<TRIPOS>ALT_TYPE
CGenFF_4.0_ALT_TYPE_SET
CGenFF_4.0 1 CG2O4 2 CG3C41 3 CG3C41 4 OG2D1 5 OG3C51 6 HGA2 7 HGA2 8 HGA2 9 HGA2
@<TRIPOS>MOLECULE
4_lactone
 9 9 0 0 0
****
USER_CHARGES
INVALID_CHARGES
Pose:  41 Cluster:  41 Fr_nu: 464600 TotEn:   -11.39
@<TRIPOS>ATOM
      1 C1        -41.3529   -2.3139  -45.7116 C.2    1 LIG       0.04000
      2 C2        -40.8635   -2.8470  -47.0701 C.3    1 LIG       0.11000
      3 C3        -41.9599   -3.8857  -46.8532 C.3    1 LIG       0.08100
      4 O1        -41.0764   -1.4115  -44.9542 O.2    1 LIG      -0.32000
      5 O2        -42.3106   -3.2709  -45.5826 O.3    1 LIG      -0.27100
      6 H1        -41.0211   -2.1586  -47.9018 H      1 LIG       0.09000
      7 H2        -39.8407   -3.2270  -47.0570 H      1 LIG       0.09000
      8 H3        -42.7923   -3.8507  -47.5614 H      1 LIG       0.09000
      9 H4        -41.6150   -4.9148  -46.7200 H      1 LIG       0.09000
@<TRIPOS>BOND
      1       1       2 1
      2       1       4 2
      3       1       5 1
      4       2       3 1
      5       3       5 1
      6       2       6 1
      7       2       7 1
      8       3       8 1
      9       3       9 1
@<TRIPOS>ALT_TYPE
CGenFF_4.0_ALT_TYPE_SET
CGenFF_4.0 1 CG2O4 2 CG3C41 3 CG3C41 4 OG2D1 5 OG3C51 6 HGA2 7 HGA2 8 HGA2 9 HGA2
@<TRIPOS>MOLECULE
4_lactone
 9 9 0 0 0
****
USER_CHARGES
INVALID_CHARGES
Pose:  42 Cluster:  42 Fr_nu:  20707 TotEn:   -11.34
@<TRIPOS>ATOM
      1 C1        -83.2359   -4.7973  -45.2731 C.2    1 LIG       0.04000
      2 C2        -81.9732   -5.6743  -45.1994 C.3    1 LIG       0.11000
      3 C3        -82.9106   -6.6485  -44.4922 C.3    1 LIG       0.08100
      4 O1        -83.5429   -3.7079  -45.7012 O.2    1 LIG      -0.32000
      5 O2        -84.0143   -5.7120  -44.6349 O.3    1 LIG      -0.27100
      6 H1        -81.5986   -5.9987  -46.1715 H      1 LIG       0.09000
      7 H2        -81.1745   -5.2543  -44.5859 H      1 LIG       0.09000
      8 H3        -83.1061   -7.5857  -45.0204 H      1 LIG       0.09000
      9 H4        -82.6824   -6.8433  -43.4407 H      1 LIG       0.09000
@<TRIPOS>BOND
      1       1       2 1
      2       1       4 2
      3       1       5 1
      4       2       3 1
      5       3       5 1
      6       2       6 1
      7       2       7 1
      8       3       8 1
      9       3       9 1
@<TRIPOS>ALT_TYPE
CGenFF_4.0_ALT_TYPE_SET
CGenFF_4.0 1 CG2O4 2 CG3C41 3 CG3C41 4 OG2D1 5 OG3C51 6 HGA2 7 HGA2 8 HGA2 9 HGA2
@<TRIPOS>MOLECULE
4_lactone
 9 9 0 0 0
****
USER_CHARGES
INVALID_CHARGES
Pose:  43 Cluster:  43 Fr_nu: 6331810 TotEn:   -11.23
@<TRIPOS>ATOM
      1 C1        -48.4737  -15.3845  -29.1364 C.2    1 LIG       0.04000
      2 C2        -47.0321  -15.8302  -28.8323 C.3    1 LIG       0.11000
      3 C3        -47.0746  -14.6698  -27.8426 C.3    1 LIG       0.08100
      4 O1        -49.3779  -15.7229  -29.8659 O.2    1 LIG      -0.32000
      5 O2        -48.4415  -14.3659  -28.2359 O.3    1 LIG      -0.27100
      6 H1        -46.9571  -16.8257  -28.3921 H      1 LIG       0.09000
      7 H2        -46.3437  -15.7137  -29.6709 H      1 LIG       0.09000
      8 H3        -47.0108  -14.9455  -26.7864 H      1 LIG       0.09000
      9 H4        -46.3991  -13.8382  -28.0615 H      1 LIG       0.09000
@<TRIPOS>BOND
      1       1       2 1
      2       1       4 2
      3       1       5 1
      4       2       3 1
      5       3       5 1
      6       2       6 1
      7       2       7 1
      8       3       8 1
      9       3       9 1
@<TRIPOS>ALT_TYPE
CGenFF_4.0_ALT_TYPE_SET
CGenFF_4.0 1 CG2O4 2 CG3C41 3 CG3C41 4 OG2D1 5 OG3C51 6 HGA2 7 HGA2 8 HGA2 9 HGA2
@<TRIPOS>MOLECULE
4_lactone
 9 9 0 0 0
****
USER_CHARGES
INVALID_CHARGES
Pose:  44 Cluster:  44 Fr_nu: 459100 TotEn:   -11.10
@<TRIPOS>ATOM
      1 C1        -72.8269  -23.0442  -42.1602 C.2    1 LIG       0.04000
      2 C2        -71.4564  -23.7246  -42.3279 C.3    1 LIG       0.11000
      3 C3        -71.6715  -24.1102  -40.8674 C.3    1 LIG       0.08100
      4 O1        -73.5924  -22.3982  -42.8392 O.2    1 LIG      -0.32000
      5 O2        -72.9526  -23.4216  -40.8596 O.3    1 LIG      -0.27100
      6 H1        -71.4535  -24.5509  -43.0404 H      1 LIG       0.09000
      7 H2        -70.6357  -23.0315  -42.5198 H      1 LIG       0.09000
      8 H3        -71.7874  -25.1797  -40.6720 H      1 LIG       0.09000
      9 H4        -70.9720  -23.6654  -40.1543 H      1 LIG       0.09000
@<TRIPOS>BOND
      1       1       2 1
      2       1       4 2
      3       1       5 1
      4       2       3 1
      5       3       5 1
      6       2       6 1
      7       2       7 1
      8       3       8 1
      9       3       9 1
@<TRIPOS>ALT_TYPE
CGenFF_4.0_ALT_TYPE_SET
CGenFF_4.0 1 CG2O4 2 CG3C41 3 CG3C41 4 OG2D1 5 OG3C51 6 HGA2 7 HGA2 8 HGA2 9 HGA2
@<TRIPOS>MOLECULE
4_lactone
 9 9 0 0 0
****
USER_CHARGES
INVALID_CHARGES
Pose:  45 Cluster:  45 Fr_nu: 6194425 TotEn:    -9.87
@<TRIPOS>ATOM
      1 C1        -50.5094  -15.8886  -31.5585 C.2    1 LIG       0.04000
      2 C2        -50.1100  -14.4999  -32.0888 C.3    1 LIG       0.11000
      3 C3        -49.6156  -14.2961  -30.6598 C.3    1 LIG       0.08100
      4 O1        -51.0334  -16.8915  -31.9873 O.2    1 LIG      -0.32000
      5 O2        -50.0483  -15.6384  -30.3037 O.3    1 LIG      -0.27100
      6 H1        -49.3372  -14.5224  -32.8586 H      1 LIG       0.09000
      7 H2        -50.9547  -13.8790  -32.3917 H      1 LIG       0.09000
      8 H3        -48.5348  -14.1772  -30.5449 H      1 LIG       0.09000
      9 H4        -50.1470  -13.5359  -30.0808 H      1 LIG       0.09000
@<TRIPOS>BOND
      1       1       2 1
      2       1       4 2
      3       1       5 1
      4       2       3 1
      5       3       5 1
      6       2       6 1
      7       2       7 1
      8       3       8 1
      9       3       9 1
@<TRIPOS>ALT_TYPE
CGenFF_4.0_ALT_TYPE_SET
CGenFF_4.0 1 CG2O4 2 CG3C41 3 CG3C41 4 OG2D1 5 OG3C51 6 HGA2 7 HGA2 8 HGA2 9 HGA2
@<TRIPOS>MOLECULE
4_lactone
 9 9 0 0 0
****
USER_CHARGES
INVALID_CHARGES
Pose:  46 Cluster:  46 Fr_nu: 5243353 TotEn:    -9.66
@<TRIPOS>ATOM
      1 C1        -39.9580   -2.5412  -45.8270 C.2    1 LIG       0.04000
      2 C2        -40.5485   -2.8528  -47.2138 C.3    1 LIG       0.11000
      3 C3        -39.6866   -4.1066  -47.0991 C.3    1 LIG       0.08100
      4 O1        -40.0422   -1.6646  -44.9969 O.2    1 LIG      -0.32000
      5 O2        -39.2135   -3.6788  -45.7919 O.3    1 LIG      -0.27100
      6 H1        -41.6270   -3.0177  -47.2120 H      1 LIG       0.09000
      7 H2        -40.2559   -2.1455  -47.9916 H      1 LIG       0.09000
      8 H3        -40.2319   -5.0525  -47.0408 H      1 LIG       0.09000
      9 H4        -38.8663   -4.1824  -47.8181 H      1 LIG       0.09000
@<TRIPOS>BOND
      1       1       2 1
      2       1       4 2
      3       1       5 1
      4       2       3 1
      5       3       5 1
      6       2       6 1
      7       2       7 1
      8       3       8 1
      9       3       9 1
@<TRIPOS>ALT_TYPE
CGenFF_4.0_ALT_TYPE_SET
CGenFF_4.0 1 CG2O4 2 CG3C41 3 CG3C41 4 OG2D1 5 OG3C51 6 HGA2 7 HGA2 8 HGA2 9 HGA2
@<TRIPOS>MOLECULE
4_lactone
 9 9 0 0 0
****
USER_CHARGES
INVALID_CHARGES
Pose:  47 Cluster:  47 Fr_nu: 2331270 TotEn:    -9.50
@<TRIPOS>ATOM
      1 C1        -79.4979    1.3170  -36.4450 C.2    1 LIG       0.04000
      2 C2        -80.0689    1.0740  -35.0365 C.3    1 LIG       0.11000
      3 C3        -80.5612    2.5105  -35.1850 C.3    1 LIG       0.08100
      4 O1        -78.8647    0.6994  -37.2708 O.2    1 LIG      -0.32000
      5 O2        -79.9655    2.5925  -36.5094 O.3    1 LIG      -0.27100
      6 H1        -80.8457    0.3088  -34.9966 H      1 LIG       0.09000
      7 H2        -79.3094    0.9095  -34.2704 H      1 LIG       0.09000
      8 H3        -81.6465    2.6377  -35.2225 H      1 LIG       0.09000
      9 H4        -80.1152    3.2352  -34.4984 H      1 LIG       0.09000
@<TRIPOS>BOND
      1       1       2 1
      2       1       4 2
      3       1       5 1
      4       2       3 1
      5       3       5 1
      6       2       6 1
      7       2       7 1
      8       3       8 1
      9       3       9 1
@<TRIPOS>ALT_TYPE
CGenFF_4.0_ALT_TYPE_SET
CGenFF_4.0 1 CG2O4 2 CG3C41 3 CG3C41 4 OG2D1 5 OG3C51 6 HGA2 7 HGA2 8 HGA2 9 HGA2
@<TRIPOS>MOLECULE
4_lactone
 9 9 0 0 0
****
USER_CHARGES
INVALID_CHARGES
Pose:  48 Cluster:  48 Fr_nu: 6167156 TotEn:    -9.11
@<TRIPOS>ATOM
      1 C1        -40.5634   -1.4203  -45.8131 C.2    1 LIG       0.04000
      2 C2        -40.2688   -1.6895  -47.2997 C.3    1 LIG       0.11000
      3 C3        -38.9036   -1.1060  -46.9484 C.3    1 LIG       0.08100
      4 O1        -41.4888   -1.5610  -45.0463 O.2    1 LIG      -0.32000
      5 O2        -39.3264   -0.9095  -45.5707 O.3    1 LIG      -0.27100
      6 H1        -40.2766   -2.7463  -47.5712 H      1 LIG       0.09000
      7 H2        -40.8748   -1.0980  -47.9880 H      1 LIG       0.09000
      8 H3        -38.0605   -1.7990  -47.0164 H      1 LIG       0.09000
      9 H4        -38.6576   -0.1568  -47.4324 H      1 LIG       0.09000
@<TRIPOS>BOND
      1       1       2 1
      2       1       4 2
      3       1       5 1
      4       2       3 1
      5       3       5 1
      6       2       6 1
      7       2       7 1
      8       3       8 1
      9       3       9 1
@<TRIPOS>ALT_TYPE
CGenFF_4.0_ALT_TYPE_SET
CGenFF_4.0 1 CG2O4 2 CG3C41 3 CG3C41 4 OG2D1 5 OG3C51 6 HGA2 7 HGA2 8 HGA2 9 HGA2
@<TRIPOS>MOLECULE
4_lactone
 9 9 0 0 0
****
USER_CHARGES
INVALID_CHARGES
Pose:  49 Cluster:  49 Fr_nu: 2627054 TotEn:    -8.89
@<TRIPOS>ATOM
      1 C1        -60.7909    8.0271  -23.4955 C.2    1 LIG       0.04000
      2 C2        -60.3163    9.2779  -24.2567 C.3    1 LIG       0.11000
      3 C3        -61.7008    9.1947  -24.8923 C.3    1 LIG       0.08100
      4 O1        -60.3497    7.2670  -22.6636 O.2    1 LIG      -0.32000
      5 O2        -62.0078    8.0125  -24.1026 O.3    1 LIG      -0.27100
      6 H1        -60.1387   10.1462  -23.6202 H      1 LIG       0.09000
      7 H2        -59.4746    9.0982  -24.9276 H      1 LIG       0.09000
      8 H3        -62.3785   10.0211  -24.6612 H      1 LIG       0.09000
      9 H4        -61.7156    8.9771  -25.9638 H      1 LIG       0.09000
@<TRIPOS>BOND
      1       1       2 1
      2       1       4 2
      3       1       5 1
      4       2       3 1
      5       3       5 1
      6       2       6 1
      7       2       7 1
      8       3       8 1
      9       3       9 1
@<TRIPOS>ALT_TYPE
CGenFF_4.0_ALT_TYPE_SET
CGenFF_4.0 1 CG2O4 2 CG3C41 3 CG3C41 4 OG2D1 5 OG3C51 6 HGA2 7 HGA2 8 HGA2 9 HGA2
@<TRIPOS>MOLECULE
4_lactone
 9 9 0 0 0
****
USER_CHARGES
INVALID_CHARGES
Pose:  50 Cluster:  50 Fr_nu: 6383027 TotEn:    -8.42
@<TRIPOS>ATOM
      1 C1        -48.9520  -16.5004  -31.3787 C.2    1 LIG       0.04000
      2 C2        -47.4534  -16.1507  -31.3461 C.3    1 LIG       0.11000
      3 C3        -47.7520  -15.7996  -29.8916 C.3    1 LIG       0.08100
      4 O1        -49.7553  -16.9140  -32.1837 O.2    1 LIG      -0.32000
      5 O2        -49.1472  -16.1679  -30.0744 O.3    1 LIG      -0.27100
      6 H1        -46.7930  -17.0053  -31.5012 H      1 LIG       0.09000
      7 H2        -47.1774  -15.3135  -31.9893 H      1 LIG       0.09000
      8 H3        -47.2637  -16.4290  -29.1426 H      1 LIG       0.09000
      9 H4        -47.6462  -14.7432  -29.6302 H      1 LIG       0.09000
@<TRIPOS>BOND
      1       1       2 1
      2       1       4 2
      3       1       5 1
      4       2       3 1
      5       3       5 1
      6       2       6 1
      7       2       7 1
      8       3       8 1
      9       3       9 1
@<TRIPOS>ALT_TYPE
CGenFF_4.0_ALT_TYPE_SET
CGenFF_4.0 1 CG2O4 2 CG3C41 3 CG3C41 4 OG2D1 5 OG3C51 6 HGA2 7 HGA2 8 HGA2 9 HGA2
@<TRIPOS>MOLECULE
4_lactone
 9 9 0 0 0
****
USER_CHARGES
INVALID_CHARGES
Pose:  51 Cluster:  51 Fr_nu: 6357268 TotEn:    -5.95
@<TRIPOS>ATOM
      1 C1        -48.6244  -16.0549  -30.4479 C.2    1 LIG       0.04000
      2 C2        -47.6452  -15.5320  -29.3816 C.3    1 LIG       0.11000
      3 C3        -46.6061  -16.2314  -30.2528 C.3    1 LIG       0.08100
      4 O1        -49.8143  -16.0148  -30.6640 O.2    1 LIG      -0.32000
      5 O2        -47.6463  -16.6571  -31.1761 O.3    1 LIG      -0.27100
      6 H1        -47.5724  -14.4442  -29.3387 H      1 LIG       0.09000
      7 H2        -47.7976  -15.9595  -28.3892 H      1 LIG       0.09000
      8 H3        -45.8781  -15.5768  -30.7396 H      1 LIG       0.09000
      9 H4        -46.1031  -17.0863  -29.7925 H      1 LIG       0.09000
@<TRIPOS>BOND
      1       1       2 1
      2       1       4 2
      3       1       5 1
      4       2       3 1
      5       3       5 1
      6       2       6 1
      7       2       7 1
      8       3       8 1
      9       3       9 1
@<TRIPOS>ALT_TYPE
CGenFF_4.0_ALT_TYPE_SET
CGenFF_4.0 1 CG2O4 2 CG3C41 3 CG3C41 4 OG2D1 5 OG3C51 6 HGA2 7 HGA2 8 HGA2 9 HGA2
@<TRIPOS>MOLECULE
4_lactone
 9 9 0 0 0
****
USER_CHARGES
INVALID_CHARGES
Pose:  52 Cluster:  52 Fr_nu:  56539 TotEn:    -5.82
@<TRIPOS>ATOM
      1 C1        -84.1428   -5.6775  -44.7432 C.2    1 LIG       0.04000
      2 C2        -82.7101   -5.3187  -45.1765 C.3    1 LIG       0.11000
      3 C3        -82.5850   -6.8268  -45.3714 C.3    1 LIG       0.08100
      4 O1        -85.1317   -5.0955  -44.3588 O.2    1 LIG      -0.32000
      5 O2        -83.9610   -7.0112  -44.9377 O.3    1 LIG      -0.27100
      6 H1        -82.6569   -4.7176  -46.0855 H      1 LIG       0.09000
      7 H2        -82.0982   -4.8908  -44.3807 H      1 LIG       0.09000
      8 H3        -82.4391   -7.1606  -46.4024 H      1 LIG       0.09000
      9 H4        -81.8821   -7.3320  -44.7034 H      1 LIG       0.09000
@<TRIPOS>BOND
      1       1       2 1
      2       1       4 2
      3       1       5 1
      4       2       3 1
      5       3       5 1
      6       2       6 1
      7       2       7 1
      8       3       8 1
      9       3       9 1
@<TRIPOS>ALT_TYPE
CGenFF_4.0_ALT_TYPE_SET
CGenFF_4.0 1 CG2O4 2 CG3C41 3 CG3C41 4 OG2D1 5 OG3C51 6 HGA2 7 HGA2 8 HGA2 9 HGA2
@<TRIPOS>MOLECULE
4_lactone
 9 9 0 0 0
****
USER_CHARGES
INVALID_CHARGES
Pose:  53 Cluster:  53 Fr_nu: 6211745 TotEn:    -5.56
@<TRIPOS>ATOM
      1 C1        -40.1472   -1.4589  -45.7597 C.2    1 LIG       0.04000
      2 C2        -40.0506   -1.1130  -47.2564 C.3    1 LIG       0.11000
      3 C3        -40.1633   -2.6249  -47.4278 C.3    1 LIG       0.08100
      4 O1        -40.1480   -0.8667  -44.7044 O.2    1 LIG      -0.32000
      5 O2        -40.2423   -2.7967  -45.9857 O.3    1 LIG      -0.27100
      6 H1        -40.8917   -0.5295  -47.6340 H      1 LIG       0.09000
      7 H2        -39.0969   -0.6719  -47.5508 H      1 LIG       0.09000
      8 H3        -41.0699   -2.9788  -47.9263 H      1 LIG       0.09000
      9 H4        -39.2812   -3.1195  -47.8436 H      1 LIG       0.09000
@<TRIPOS>BOND
      1       1       2 1
      2       1       4 2
      3       1       5 1
      4       2       3 1
      5       3       5 1
      6       2       6 1
      7       2       7 1
      8       3       8 1
      9       3       9 1
@<TRIPOS>ALT_TYPE
CGenFF_4.0_ALT_TYPE_SET
CGenFF_4.0 1 CG2O4 2 CG3C41 3 CG3C41 4 OG2D1 5 OG3C51 6 HGA2 7 HGA2 8 HGA2 9 HGA2
@<TRIPOS>MOLECULE
4_lactone
 9 9 0 0 0
****
USER_CHARGES
INVALID_CHARGES
Pose:  54 Cluster:  54 Fr_nu: 6379004 TotEn:    -4.89
@<TRIPOS>ATOM
      1 C1        -46.7037   -9.7329  -33.7623 C.2    1 LIG       0.04000
      2 C2        -45.6387   -9.5745  -34.8623 C.3    1 LIG       0.11000
      3 C3        -46.6808  -10.2844  -35.7213 C.3    1 LIG       0.08100
      4 O1        -46.8269   -9.4528  -32.5915 O.2    1 LIG      -0.32000
      5 O2        -47.5852  -10.3622  -34.5848 O.3    1 LIG      -0.27100
      6 H1        -45.4280   -8.5387  -35.1326 H      1 LIG       0.09000
      7 H2        -44.7190  -10.1313  -34.6751 H      1 LIG       0.09000
      8 H3        -47.1067   -9.6919  -36.5356 H      1 LIG       0.09000
      9 H4        -46.3991  -11.2784  -36.0793 H      1 LIG       0.09000
@<TRIPOS>BOND
      1       1       2 1
      2       1       4 2
      3       1       5 1
      4       2       3 1
      5       3       5 1
      6       2       6 1
      7       2       7 1
      8       3       8 1
      9       3       9 1
@<TRIPOS>ALT_TYPE
CGenFF_4.0_ALT_TYPE_SET
CGenFF_4.0 1 CG2O4 2 CG3C41 3 CG3C41 4 OG2D1 5 OG3C51 6 HGA2 7 HGA2 8 HGA2 9 HGA2
@<TRIPOS>MOLECULE
pyridine
 11 11 0 0 0
****
USER_CHARGES
INVALID_CHARGES
Pose:   1 Cluster:   1 Fr_nu: 1163808 TotEn:   -16.48
@<TRIPOS>ATOM
      1 C1        -52.8007  -21.6491  -33.5916 C.ar   1 LIG      -0.11300
      2 C2        -53.7928  -21.4677  -32.6345 C.ar   1 LIG      -0.11700
      3 C3        -51.6986  -20.8015  -33.6118 C.ar   1 LIG      -0.11700
      4 C4        -53.6370  -20.4322  -31.7271 C.ar   1 LIG       0.17700
      5 C5        -51.6366  -19.7958  -32.6608 C.ar   1 LIG       0.17700
      6 N1        -52.5807  -19.5885  -31.7155 N.ar   1 LIG      -0.60000
      7 H1        -52.8866  -22.4490  -34.3209 H      1 LIG       0.11500
      8 H2        -54.6603  -22.1163  -32.5996 H      1 LIG       0.11500
      9 H3        -50.9134  -20.9239  -34.3491 H      1 LIG       0.11500
     10 H4        -54.3832  -20.2490  -30.9611 H      1 LIG       0.12400
     11 H5        -50.7984  -19.1073  -32.6338 H      1 LIG       0.12400
@<TRIPOS>BOND
      1       1       2 ar
      2       1       3 ar
      3       2       4 ar
      4       3       5 ar
      5       4       6 ar
      6       5       6 ar
      7       1       7 1
      8       2       8 1
      9       3       9 1
     10       4      10 1
     11       5      11 1
@<TRIPOS>ALT_TYPE
CGenFF_4.0_ALT_TYPE_SET
CGenFF_4.0 1 CG2R61 2 CG2R61 3 CG2R61 4 CG2R61 5 CG2R61 6 NG2R60 7 HGR61 8 HGR61 9 HGR61 10 HGR62 11 HGR62
@<TRIPOS>MOLECULE
pyridine
 11 11 0 0 0
****
USER_CHARGES
INVALID_CHARGES
Pose:   2 Cluster:   2 Fr_nu: 443496 TotEn:   -14.71
@<TRIPOS>ATOM
      1 C1        -57.8199  -20.9862  -22.5317 C.ar   1 LIG      -0.11300
      2 C2        -57.1404  -20.4622  -23.6257 C.ar   1 LIG      -0.11700
      3 C3        -57.1069  -21.4165  -21.4183 C.ar   1 LIG      -0.11700
      4 C4        -55.7583  -20.3906  -23.5572 C.ar   1 LIG       0.17700
      5 C5        -55.7264  -21.3024  -21.4487 C.ar   1 LIG       0.17700
      6 N1        -55.0312  -20.7988  -22.4931 N.ar   1 LIG      -0.60000
      7 H1        -58.9032  -21.0598  -22.5471 H      1 LIG       0.11500
      8 H2        -57.6754  -20.1204  -24.5040 H      1 LIG       0.11500
      9 H3        -57.6156  -21.8288  -20.5544 H      1 LIG       0.11500
     10 H4        -55.1820  -19.9902  -24.3846 H      1 LIG       0.12400
     11 H5        -55.1234  -21.6243  -20.6059 H      1 LIG       0.12400
@<TRIPOS>BOND
      1       1       2 ar
      2       1       3 ar
      3       2       4 ar
      4       3       5 ar
      5       4       6 ar
      6       5       6 ar
      7       1       7 1
      8       2       8 1
      9       3       9 1
     10       4      10 1
     11       5      11 1
@<TRIPOS>ALT_TYPE
CGenFF_4.0_ALT_TYPE_SET
CGenFF_4.0 1 CG2R61 2 CG2R61 3 CG2R61 4 CG2R61 5 CG2R61 6 NG2R60 7 HGR61 8 HGR61 9 HGR61 10 HGR62 11 HGR62
@<TRIPOS>MOLECULE
pyridine
 11 11 0 0 0
****
USER_CHARGES
INVALID_CHARGES
Pose:   3 Cluster:   3 Fr_nu: 839516 TotEn:   -14.13
@<TRIPOS>ATOM
      1 C1        -71.7330  -23.3972  -42.8488 C.ar   1 LIG      -0.11300
      2 C2        -72.7820  -22.6046  -43.3011 C.ar   1 LIG      -0.11700
      3 C3        -71.6054  -23.6628  -41.4900 C.ar   1 LIG      -0.11700
      4 C4        -73.6696  -22.1054  -42.3615 C.ar   1 LIG       0.17700
      5 C5        -72.5454  -23.1160  -40.6314 C.ar   1 LIG       0.17700
      6 N1        -73.5779  -22.3415  -41.0335 N.ar   1 LIG      -0.60000
      7 H1        -71.0159  -23.8066  -43.5540 H      1 LIG       0.11500
      8 H2        -72.9013  -22.3847  -44.3556 H      1 LIG       0.11500
      9 H3        -70.7952  -24.2776  -41.1148 H      1 LIG       0.11500
     10 H4        -74.5044  -21.4817  -42.6635 H      1 LIG       0.12400
     11 H5        -72.4905  -23.2922  -39.5621 H      1 LIG       0.12400
@<TRIPOS>BOND
      1       1       2 ar
      2       1       3 ar
      3       2       4 ar
      4       3       5 ar
      5       4       6 ar
      6       5       6 ar
      7       1       7 1
      8       2       8 1
      9       3       9 1
     10       4      10 1
     11       5      11 1
@<TRIPOS>ALT_TYPE
CGenFF_4.0_ALT_TYPE_SET
CGenFF_4.0 1 CG2R61 2 CG2R61 3 CG2R61 4 CG2R61 5 CG2R61 6 NG2R60 7 HGR61 8 HGR61 9 HGR61 10 HGR62 11 HGR62
@<TRIPOS>MOLECULE
pyridine
 11 11 0 0 0
****
USER_CHARGES
INVALID_CHARGES
Pose:   4 Cluster:   4 Fr_nu:   2276 TotEn:   -13.07
@<TRIPOS>ATOM
      1 C1        -70.7052  -23.7489  -42.5568 C.ar   1 LIG      -0.11300
      2 C2        -70.8001  -24.8631  -41.7304 C.ar   1 LIG      -0.11700
      3 C3        -71.6082  -22.7020  -42.4093 C.ar   1 LIG      -0.11700
      4 C4        -71.8079  -24.8815  -40.7798 C.ar   1 LIG       0.17700
      5 C5        -72.5800  -22.8172  -41.4285 C.ar   1 LIG       0.17700
      6 N1        -72.7036  -23.8838  -40.6070 N.ar   1 LIG      -0.60000
      7 H1        -69.9293  -23.6969  -43.3148 H      1 LIG       0.11500
      8 H2        -70.1070  -25.6906  -41.8272 H      1 LIG       0.11500
      9 H3        -71.5535  -21.8239  -43.0427 H      1 LIG       0.11500
     10 H4        -71.9243  -25.7280  -40.1112 H      1 LIG       0.12400
     11 H5        -73.3091  -22.0288  -41.2731 H      1 LIG       0.12400
@<TRIPOS>BOND
      1       1       2 ar
      2       1       3 ar
      3       2       4 ar
      4       3       5 ar
      5       4       6 ar
      6       5       6 ar
      7       1       7 1
      8       2       8 1
      9       3       9 1
     10       4      10 1
     11       5      11 1
@<TRIPOS>ALT_TYPE
CGenFF_4.0_ALT_TYPE_SET
CGenFF_4.0 1 CG2R61 2 CG2R61 3 CG2R61 4 CG2R61 5 CG2R61 6 NG2R60 7 HGR61 8 HGR61 9 HGR61 10 HGR62 11 HGR62
@<TRIPOS>MOLECULE
pyridine
 11 11 0 0 0
****
USER_CHARGES
INVALID_CHARGES
Pose:   5 Cluster:   5 Fr_nu:  33154 TotEn:   -12.58
@<TRIPOS>ATOM
      1 C1        -58.6442  -20.1706  -23.5374 C.ar   1 LIG      -0.11300
      2 C2        -58.0636  -20.8560  -22.4761 C.ar   1 LIG      -0.11700
      3 C3        -57.8366  -19.5060  -24.4535 C.ar   1 LIG      -0.11700
      4 C4        -56.6817  -20.8464  -22.3762 C.ar   1 LIG       0.17700
      5 C5        -56.4648  -19.5565  -24.2649 C.ar   1 LIG       0.17700
      6 N1        -55.8644  -20.2120  -23.2463 N.ar   1 LIG      -0.60000
      7 H1        -59.7241  -20.1539  -23.6500 H      1 LIG       0.11500
      8 H2        -58.6734  -21.3814  -21.7503 H      1 LIG       0.11500
      9 H3        -58.2673  -18.9648  -25.2882 H      1 LIG       0.11500
     10 H4        -56.1806  -21.3659  -21.5661 H      1 LIG       0.12400
     11 H5        -55.7906  -19.0541  -24.9507 H      1 LIG       0.12400
@<TRIPOS>BOND
      1       1       2 ar
      2       1       3 ar
      3       2       4 ar
      4       3       5 ar
      5       4       6 ar
      6       5       6 ar
      7       1       7 1
      8       2       8 1
      9       3       9 1
     10       4      10 1
     11       5      11 1
@<TRIPOS>ALT_TYPE
CGenFF_4.0_ALT_TYPE_SET
CGenFF_4.0 1 CG2R61 2 CG2R61 3 CG2R61 4 CG2R61 5 CG2R61 6 NG2R60 7 HGR61 8 HGR61 9 HGR61 10 HGR62 11 HGR62
@<TRIPOS>MOLECULE
pyridine
 11 11 0 0 0
****
USER_CHARGES
INVALID_CHARGES
Pose:   6 Cluster:   6 Fr_nu: 1796140 TotEn:   -12.39
@<TRIPOS>ATOM
      1 C1        -75.1883   -7.0973  -58.9047 C.ar   1 LIG      -0.11300
      2 C2        -75.2576   -8.0301  -57.8760 C.ar   1 LIG      -0.11700
      3 C3        -75.1785   -5.7396  -58.6050 C.ar   1 LIG      -0.11700
      4 C4        -75.3148   -7.5576  -56.5747 C.ar   1 LIG       0.17700
      5 C5        -75.2396   -5.3695  -57.2712 C.ar   1 LIG       0.17700
      6 N1        -75.3077   -6.2466  -56.2446 N.ar   1 LIG      -0.60000
      7 H1        -75.1428   -7.4278  -59.9380 H      1 LIG       0.11500
      8 H2        -75.2662   -9.0933  -58.0860 H      1 LIG       0.11500
      9 H3        -75.1255   -4.9946  -59.3907 H      1 LIG       0.11500
     10 H4        -75.3703   -8.2448  -55.7370 H      1 LIG       0.12400
     11 H5        -75.2357   -4.3232  -56.9839 H      1 LIG       0.12400
@<TRIPOS>BOND
      1       1       2 ar
      2       1       3 ar
      3       2       4 ar
      4       3       5 ar
      5       4       6 ar
      6       5       6 ar
      7       1       7 1
      8       2       8 1
      9       3       9 1
     10       4      10 1
     11       5      11 1
@<TRIPOS>ALT_TYPE
CGenFF_4.0_ALT_TYPE_SET
CGenFF_4.0 1 CG2R61 2 CG2R61 3 CG2R61 4 CG2R61 5 CG2R61 6 NG2R60 7 HGR61 8 HGR61 9 HGR61 10 HGR62 11 HGR62
@<TRIPOS>MOLECULE
pyridine
 11 11 0 0 0
****
USER_CHARGES
INVALID_CHARGES
Pose:   7 Cluster:   7 Fr_nu:  49288 TotEn:   -12.08
@<TRIPOS>ATOM
      1 C1        -78.3406  -14.6597  -44.8290 C.ar   1 LIG      -0.11300
      2 C2        -78.9715  -14.4399  -46.0484 C.ar   1 LIG      -0.11700
      3 C3        -77.0118  -14.2858  -44.6627 C.ar   1 LIG      -0.11700
      4 C4        -78.2354  -13.8477  -47.0620 C.ar   1 LIG       0.17700
      5 C5        -76.3633  -13.7008  -45.7384 C.ar   1 LIG       0.17700
      6 N1        -76.9430  -13.4712  -46.9380 N.ar   1 LIG      -0.60000
      7 H1        -78.8834  -15.1221  -44.0100 H      1 LIG       0.11500
      8 H2        -80.0066  -14.7228  -46.2005 H      1 LIG       0.11500
      9 H3        -76.4996  -14.4480  -43.7212 H      1 LIG       0.11500
     10 H4        -78.6819  -13.6553  -48.0319 H      1 LIG       0.12400
     11 H5        -75.3261  -13.3916  -45.6610 H      1 LIG       0.12400
@<TRIPOS>BOND
      1       1       2 ar
      2       1       3 ar
      3       2       4 ar
      4       3       5 ar
      5       4       6 ar
      6       5       6 ar
      7       1       7 1
      8       2       8 1
      9       3       9 1
     10       4      10 1
     11       5      11 1
@<TRIPOS>ALT_TYPE
CGenFF_4.0_ALT_TYPE_SET
CGenFF_4.0 1 CG2R61 2 CG2R61 3 CG2R61 4 CG2R61 5 CG2R61 6 NG2R60 7 HGR61 8 HGR61 9 HGR61 10 HGR62 11 HGR62
@<TRIPOS>MOLECULE
pyridine
 11 11 0 0 0
****
USER_CHARGES
INVALID_CHARGES
Pose:   8 Cluster:   8 Fr_nu:   8809 TotEn:   -12.05
@<TRIPOS>ATOM
      1 C1        -47.7429  -12.1000  -45.6545 C.ar   1 LIG      -0.11300
      2 C2        -47.4961  -13.3201  -45.0350 C.ar   1 LIG      -0.11700
      3 C3        -47.2264  -10.9312  -45.1063 C.ar   1 LIG      -0.11700
      4 C4        -46.7332  -13.3176  -43.8784 C.ar   1 LIG       0.17700
      5 C5        -46.4758  -11.0357  -43.9463 C.ar   1 LIG       0.17700
      6 N1        -46.2149  -12.2029  -43.3160 N.ar   1 LIG      -0.60000
      7 H1        -48.3371  -12.0600  -46.5625 H      1 LIG       0.11500
      8 H2        -47.8883  -14.2437  -45.4447 H      1 LIG       0.11500
      9 H3        -47.4065   -9.9689  -45.5717 H      1 LIG       0.11500
     10 H4        -46.5128  -14.2434  -43.3574 H      1 LIG       0.12400
     11 H5        -46.0510  -10.1539  -43.4779 H      1 LIG       0.12400
@<TRIPOS>BOND
      1       1       2 ar
      2       1       3 ar
      3       2       4 ar
      4       3       5 ar
      5       4       6 ar
      6       5       6 ar
      7       1       7 1
      8       2       8 1
      9       3       9 1
     10       4      10 1
     11       5      11 1
@<TRIPOS>ALT_TYPE
CGenFF_4.0_ALT_TYPE_SET
CGenFF_4.0 1 CG2R61 2 CG2R61 3 CG2R61 4 CG2R61 5 CG2R61 6 NG2R60 7 HGR61 8 HGR61 9 HGR61 10 HGR62 11 HGR62
@<TRIPOS>MOLECULE
pyridine
 11 11 0 0 0
****
USER_CHARGES
INVALID_CHARGES
Pose:   9 Cluster:   9 Fr_nu: 1962519 TotEn:   -11.96
@<TRIPOS>ATOM
      1 C1        -78.7001  -23.2101  -33.2064 C.ar   1 LIG      -0.11300
      2 C2        -77.4512  -22.8047  -32.7492 C.ar   1 LIG      -0.11700
      3 C3        -79.8492  -22.6382  -32.6720 C.ar   1 LIG      -0.11700
      4 C4        -77.4058  -21.8316  -31.7638 C.ar   1 LIG       0.17700
      5 C5        -79.6965  -21.6728  -31.6899 C.ar   1 LIG       0.17700
      6 N1        -78.5002  -21.2532  -31.2204 N.ar   1 LIG      -0.60000
      7 H1        -78.7777  -23.9709  -33.9773 H      1 LIG       0.11500
      8 H2        -76.5421  -23.2363  -33.1515 H      1 LIG       0.11500
      9 H3        -80.8333  -22.9392  -33.0128 H      1 LIG       0.11500
     10 H4        -76.4560  -21.4815  -31.3734 H      1 LIG       0.12400
     11 H5        -80.5612  -21.1961  -31.2398 H      1 LIG       0.12400
@<TRIPOS>BOND
      1       1       2 ar
      2       1       3 ar
      3       2       4 ar
      4       3       5 ar
      5       4       6 ar
      6       5       6 ar
      7       1       7 1
      8       2       8 1
      9       3       9 1
     10       4      10 1
     11       5      11 1
@<TRIPOS>ALT_TYPE
CGenFF_4.0_ALT_TYPE_SET
CGenFF_4.0 1 CG2R61 2 CG2R61 3 CG2R61 4 CG2R61 5 CG2R61 6 NG2R60 7 HGR61 8 HGR61 9 HGR61 10 HGR62 11 HGR62
@<TRIPOS>MOLECULE
pyridine
 11 11 0 0 0
****
USER_CHARGES
INVALID_CHARGES
Pose:  10 Cluster:  10 Fr_nu: 301244 TotEn:   -11.93
@<TRIPOS>ATOM
      1 C1        -44.7631  -13.4914  -45.1092 C.ar   1 LIG      -0.11300
      2 C2        -44.8611  -12.1074  -45.0192 C.ar   1 LIG      -0.11700
      3 C3        -45.7126  -14.2921  -44.4843 C.ar   1 LIG      -0.11700
      4 C4        -45.9191  -11.5776  -44.2982 C.ar   1 LIG       0.17700
      5 C5        -46.7323  -13.6646  -43.7870 C.ar   1 LIG       0.17700
      6 N1        -46.8605  -12.3232  -43.6774 N.ar   1 LIG      -0.60000
      7 H1        -43.9478  -13.9451  -45.6647 H      1 LIG       0.11500
      8 H2        -44.1327  -11.4637  -45.4985 H      1 LIG       0.11500
      9 H3        -45.6559  -15.3732  -44.5406 H      1 LIG       0.11500
     10 H4        -46.0396  -10.5040  -44.1980 H      1 LIG       0.12400
     11 H5        -47.4979  -14.2436  -43.2810 H      1 LIG       0.12400
@<TRIPOS>BOND
      1       1       2 ar
      2       1       3 ar
      3       2       4 ar
      4       3       5 ar
      5       4       6 ar
      6       5       6 ar
      7       1       7 1
      8       2       8 1
      9       3       9 1
     10       4      10 1
     11       5      11 1
@<TRIPOS>ALT_TYPE
CGenFF_4.0_ALT_TYPE_SET
CGenFF_4.0 1 CG2R61 2 CG2R61 3 CG2R61 4 CG2R61 5 CG2R61 6 NG2R60 7 HGR61 8 HGR61 9 HGR61 10 HGR62 11 HGR62
@<TRIPOS>MOLECULE
pyridine
 11 11 0 0 0
****
USER_CHARGES
INVALID_CHARGES
Pose:  11 Cluster:  11 Fr_nu: 475028 TotEn:   -11.38
@<TRIPOS>ATOM
      1 C1        -57.7697  -20.8444  -24.2701 C.ar   1 LIG      -0.11300
      2 C2        -58.8705  -19.9972  -24.3296 C.ar   1 LIG      -0.11700
      3 C3        -56.5101  -20.3636  -24.6100 C.ar   1 LIG      -0.11700
      4 C4        -58.6604  -18.6882  -24.7322 C.ar   1 LIG       0.17700
      5 C5        -56.4057  -19.0382  -25.0003 C.ar   1 LIG       0.17700
      6 N1        -57.4521  -18.1850  -25.0703 N.ar   1 LIG      -0.60000
      7 H1        -57.8932  -21.8777  -23.9600 H      1 LIG       0.11500
      8 H2        -59.8615  -20.3502  -24.0689 H      1 LIG       0.11500
      9 H3        -55.6379  -21.0061  -24.5715 H      1 LIG       0.11500
     10 H4        -59.4868  -17.9879  -24.7953 H      1 LIG       0.12400
     11 H5        -55.4459  -18.6141  -25.2764 H      1 LIG       0.12400
@<TRIPOS>BOND
      1       1       2 ar
      2       1       3 ar
      3       2       4 ar
      4       3       5 ar
      5       4       6 ar
      6       5       6 ar
      7       1       7 1
      8       2       8 1
      9       3       9 1
     10       4      10 1
     11       5      11 1
@<TRIPOS>ALT_TYPE
CGenFF_4.0_ALT_TYPE_SET
CGenFF_4.0 1 CG2R61 2 CG2R61 3 CG2R61 4 CG2R61 5 CG2R61 6 NG2R60 7 HGR61 8 HGR61 9 HGR61 10 HGR62 11 HGR62
@<TRIPOS>MOLECULE
pyridine
 11 11 0 0 0
****
USER_CHARGES
INVALID_CHARGES
Pose:  12 Cluster:  12 Fr_nu: 108516 TotEn:   -11.38
@<TRIPOS>ATOM
      1 C1        -78.5686  -21.0939  -32.6646 C.ar   1 LIG      -0.11300
      2 C2        -79.7735  -21.2181  -31.9820 C.ar   1 LIG      -0.11700
      3 C3        -77.9394  -22.2283  -33.1651 C.ar   1 LIG      -0.11700
      4 C4        -80.3035  -22.4889  -31.8277 C.ar   1 LIG       0.17700
      5 C5        -78.5514  -23.4540  -32.9576 C.ar   1 LIG       0.17700
      6 N1        -79.7214  -23.6141  -32.2996 N.ar   1 LIG      -0.60000
      7 H1        -78.1204  -20.1149  -32.8056 H      1 LIG       0.11500
      8 H2        -80.2818  -20.3477  -31.5835 H      1 LIG       0.11500
      9 H3        -76.9993  -22.1554  -33.6999 H      1 LIG       0.11500
     10 H4        -81.2410  -22.6389  -31.3026 H      1 LIG       0.12400
     11 H5        -78.1013  -24.3695  -33.3272 H      1 LIG       0.12400
@<TRIPOS>BOND
      1       1       2 ar
      2       1       3 ar
      3       2       4 ar
      4       3       5 ar
      5       4       6 ar
      6       5       6 ar
      7       1       7 1
      8       2       8 1
      9       3       9 1
     10       4      10 1
     11       5      11 1
@<TRIPOS>ALT_TYPE
CGenFF_4.0_ALT_TYPE_SET
CGenFF_4.0 1 CG2R61 2 CG2R61 3 CG2R61 4 CG2R61 5 CG2R61 6 NG2R60 7 HGR61 8 HGR61 9 HGR61 10 HGR62 11 HGR62
@<TRIPOS>MOLECULE
pyridine
 11 11 0 0 0
****
USER_CHARGES
INVALID_CHARGES
Pose:  13 Cluster:  13 Fr_nu: 873487 TotEn:   -11.30
@<TRIPOS>ATOM
      1 C1        -47.1658  -12.0380  -45.6749 C.ar   1 LIG      -0.11300
      2 C2        -45.9488  -11.7017  -45.0926 C.ar   1 LIG      -0.11700
      3 C3        -47.8326  -13.1870  -45.2646 C.ar   1 LIG      -0.11700
      4 C4        -45.4451  -12.5411  -44.1119 C.ar   1 LIG       0.17700
      5 C5        -47.2445  -13.9600  -44.2765 C.ar   1 LIG       0.17700
      6 N1        -46.0637  -13.6656  -43.6874 N.ar   1 LIG      -0.60000
      7 H1        -47.5934  -11.4061  -46.4475 H      1 LIG       0.11500
      8 H2        -45.4117  -10.8108  -45.3964 H      1 LIG       0.11500
      9 H3        -48.7822  -13.4690  -45.7049 H      1 LIG       0.11500
     10 H4        -44.4993  -12.3228  -43.6273 H      1 LIG       0.12400
     11 H5        -47.7233  -14.8667  -43.9214 H      1 LIG       0.12400
@<TRIPOS>BOND
      1       1       2 ar
      2       1       3 ar
      3       2       4 ar
      4       3       5 ar
      5       4       6 ar
      6       5       6 ar
      7       1       7 1
      8       2       8 1
      9       3       9 1
     10       4      10 1
     11       5      11 1
@<TRIPOS>ALT_TYPE
CGenFF_4.0_ALT_TYPE_SET
CGenFF_4.0 1 CG2R61 2 CG2R61 3 CG2R61 4 CG2R61 5 CG2R61 6 NG2R60 7 HGR61 8 HGR61 9 HGR61 10 HGR62 11 HGR62
@<TRIPOS>MOLECULE
pyridine
 11 11 0 0 0
****
USER_CHARGES
INVALID_CHARGES
Pose:  14 Cluster:  14 Fr_nu: 812872 TotEn:   -11.23
@<TRIPOS>ATOM
      1 C1        -70.0479   -1.5427  -29.5504 C.ar   1 LIG      -0.11300
      2 C2        -70.1655   -2.9255  -29.6358 C.ar   1 LIG      -0.11700
      3 C3        -69.0182   -0.9830  -28.8022 C.ar   1 LIG      -0.11700
      4 C4        -69.2352   -3.6985  -28.9598 C.ar   1 LIG       0.17700
      5 C5        -68.1395   -1.8429  -28.1634 C.ar   1 LIG       0.17700
      6 N1        -68.2217   -3.1910  -28.2231 N.ar   1 LIG      -0.60000
      7 H1        -70.7579   -0.9024  -30.0653 H      1 LIG       0.11500
      8 H2        -70.9599   -3.3837  -30.2134 H      1 LIG       0.11500
      9 H3        -68.9075    0.0923  -28.7211 H      1 LIG       0.11500
     10 H4        -69.2839   -4.7818  -28.9948 H      1 LIG       0.12400
     11 H5        -67.3194   -1.4571  -27.5666 H      1 LIG       0.12400
@<TRIPOS>BOND
      1       1       2 ar
      2       1       3 ar
      3       2       4 ar
      4       3       5 ar
      5       4       6 ar
      6       5       6 ar
      7       1       7 1
      8       2       8 1
      9       3       9 1
     10       4      10 1
     11       5      11 1
@<TRIPOS>ALT_TYPE
CGenFF_4.0_ALT_TYPE_SET
CGenFF_4.0 1 CG2R61 2 CG2R61 3 CG2R61 4 CG2R61 5 CG2R61 6 NG2R60 7 HGR61 8 HGR61 9 HGR61 10 HGR62 11 HGR62
@<TRIPOS>MOLECULE
pyridine
 11 11 0 0 0
****
USER_CHARGES
INVALID_CHARGES
Pose:  15 Cluster:  15 Fr_nu: 1683865 TotEn:   -11.03
@<TRIPOS>ATOM
      1 C1        -78.1630  -22.3504  -31.8138 C.ar   1 LIG      -0.11300
      2 C2        -79.2196  -22.8271  -31.0461 C.ar   1 LIG      -0.11700
      3 C3        -77.7850  -23.0315  -32.9656 C.ar   1 LIG      -0.11700
      4 C4        -79.8608  -23.9801  -31.4699 C.ar   1 LIG       0.17700
      5 C5        -78.4902  -24.1754  -33.3033 C.ar   1 LIG       0.17700
      6 N1        -79.5220  -24.6690  -32.5826 N.ar   1 LIG      -0.60000
      7 H1        -77.6345  -21.4502  -31.5147 H      1 LIG       0.11500
      8 H2        -79.5317  -22.3124  -30.1449 H      1 LIG       0.11500
      9 H3        -76.9639  -22.6785  -33.5791 H      1 LIG       0.11500
     10 H4        -80.6906  -24.3925  -30.9056 H      1 LIG       0.12400
     11 H5        -78.2347  -24.7439  -34.1916 H      1 LIG       0.12400
@<TRIPOS>BOND
      1       1       2 ar
      2       1       3 ar
      3       2       4 ar
      4       3       5 ar
      5       4       6 ar
      6       5       6 ar
      7       1       7 1
      8       2       8 1
      9       3       9 1
     10       4      10 1
     11       5      11 1
@<TRIPOS>ALT_TYPE
CGenFF_4.0_ALT_TYPE_SET
CGenFF_4.0 1 CG2R61 2 CG2R61 3 CG2R61 4 CG2R61 5 CG2R61 6 NG2R60 7 HGR61 8 HGR61 9 HGR61 10 HGR62 11 HGR62
@<TRIPOS>MOLECULE
pyridine
 11 11 0 0 0
****
USER_CHARGES
INVALID_CHARGES
Pose:  16 Cluster:  16 Fr_nu:  56034 TotEn:   -10.99
@<TRIPOS>ATOM
      1 C1        -77.5019  -21.9061  -31.5224 C.ar   1 LIG      -0.11300
      2 C2        -77.3776  -22.5566  -32.7449 C.ar   1 LIG      -0.11700
      3 C3        -78.6319  -21.1394  -31.2609 C.ar   1 LIG      -0.11700
      4 C4        -78.4031  -22.4096  -33.6650 C.ar   1 LIG       0.17700
      5 C5        -79.6011  -21.0556  -32.2475 C.ar   1 LIG       0.17700
      6 N1        -79.5156  -21.6732  -33.4470 N.ar   1 LIG      -0.60000
      7 H1        -76.7192  -21.9960  -30.7751 H      1 LIG       0.11500
      8 H2        -76.5059  -23.1598  -32.9704 H      1 LIG       0.11500
      9 H3        -78.7498  -20.6230  -30.3151 H      1 LIG       0.11500
     10 H4        -78.3536  -22.8966  -34.6333 H      1 LIG       0.12400
     11 H5        -80.5014  -20.4697  -32.0938 H      1 LIG       0.12400
@<TRIPOS>BOND
      1       1       2 ar
      2       1       3 ar
      3       2       4 ar
      4       3       5 ar
      5       4       6 ar
      6       5       6 ar
      7       1       7 1
      8       2       8 1
      9       3       9 1
     10       4      10 1
     11       5      11 1
@<TRIPOS>ALT_TYPE
CGenFF_4.0_ALT_TYPE_SET
CGenFF_4.0 1 CG2R61 2 CG2R61 3 CG2R61 4 CG2R61 5 CG2R61 6 NG2R60 7 HGR61 8 HGR61 9 HGR61 10 HGR62 11 HGR62
@<TRIPOS>MOLECULE
pyridine
 11 11 0 0 0
****
USER_CHARGES
INVALID_CHARGES
Pose:  17 Cluster:  17 Fr_nu: 269831 TotEn:   -10.98
@<TRIPOS>ATOM
      1 C1        -70.7389    3.1599  -48.3326 C.ar   1 LIG      -0.11300
      2 C2        -70.0599    3.5150  -47.1724 C.ar   1 LIG      -0.11700
      3 C3        -71.7412    3.9877  -48.8260 C.ar   1 LIG      -0.11700
      4 C4        -70.4182    4.6988  -46.5479 C.ar   1 LIG       0.17700
      5 C5        -72.0244    5.1502  -48.1273 C.ar   1 LIG       0.17700
      6 N1        -71.3864    5.5285  -46.9969 N.ar   1 LIG      -0.60000
      7 H1        -70.4879    2.2393  -48.8511 H      1 LIG       0.11500
      8 H2        -69.2750    2.8853  -46.7699 H      1 LIG       0.11500
      9 H3        -72.2841    3.7307  -49.7284 H      1 LIG       0.11500
     10 H4        -69.9188    5.0200  -45.6398 H      1 LIG       0.12400
     11 H5        -72.7978    5.8299  -48.4695 H      1 LIG       0.12400
@<TRIPOS>BOND
      1       1       2 ar
      2       1       3 ar
      3       2       4 ar
      4       3       5 ar
      5       4       6 ar
      6       5       6 ar
      7       1       7 1
      8       2       8 1
      9       3       9 1
     10       4      10 1
     11       5      11 1
@<TRIPOS>ALT_TYPE
CGenFF_4.0_ALT_TYPE_SET
CGenFF_4.0 1 CG2R61 2 CG2R61 3 CG2R61 4 CG2R61 5 CG2R61 6 NG2R60 7 HGR61 8 HGR61 9 HGR61 10 HGR62 11 HGR62
@<TRIPOS>MOLECULE
pyridine
 11 11 0 0 0
****
USER_CHARGES
INVALID_CHARGES
Pose:  18 Cluster:  18 Fr_nu: 124155 TotEn:   -10.74
@<TRIPOS>ATOM
      1 C1        -46.0305  -12.5150  -46.0437 C.ar   1 LIG      -0.11300
      2 C2        -46.4406  -11.1926  -45.9159 C.ar   1 LIG      -0.11700
      3 C3        -46.1507  -13.3818  -44.9632 C.ar   1 LIG      -0.11700
      4 C4        -46.9600  -10.7896  -44.6962 C.ar   1 LIG       0.17700
      5 C5        -46.6828  -12.8808  -43.7861 C.ar   1 LIG       0.17700
      6 N1        -47.0920  -11.6025  -43.6241 N.ar   1 LIG      -0.60000
      7 H1        -45.6174  -12.8692  -46.9834 H      1 LIG       0.11500
      8 H2        -46.3567  -10.4994  -46.7448 H      1 LIG       0.11500
      9 H3        -45.8370  -14.4166  -45.0398 H      1 LIG       0.11500
     10 H4        -47.2936   -9.7682  -44.5457 H      1 LIG       0.12400
     11 H5        -46.7971  -13.5154  -42.9134 H      1 LIG       0.12400
@<TRIPOS>BOND
      1       1       2 ar
      2       1       3 ar
      3       2       4 ar
      4       3       5 ar
      5       4       6 ar
      6       5       6 ar
      7       1       7 1
      8       2       8 1
      9       3       9 1
     10       4      10 1
     11       5      11 1
@<TRIPOS>ALT_TYPE
CGenFF_4.0_ALT_TYPE_SET
CGenFF_4.0 1 CG2R61 2 CG2R61 3 CG2R61 4 CG2R61 5 CG2R61 6 NG2R60 7 HGR61 8 HGR61 9 HGR61 10 HGR62 11 HGR62
@<TRIPOS>MOLECULE
pyridine
 11 11 0 0 0
****
USER_CHARGES
INVALID_CHARGES
Pose:  19 Cluster:  19 Fr_nu: 632525 TotEn:   -10.61
@<TRIPOS>ATOM
      1 C1        -46.0302  -13.1070  -44.4843 C.ar   1 LIG      -0.11300
      2 C2        -47.1673  -13.6232  -45.0956 C.ar   1 LIG      -0.11700
      3 C3        -45.8930  -11.7318  -44.3320 C.ar   1 LIG      -0.11700
      4 C4        -48.1306  -12.7289  -45.5340 C.ar   1 LIG       0.17700
      5 C5        -46.9132  -10.9221  -44.8048 C.ar   1 LIG       0.17700
      6 N1        -48.0325  -11.3869  -45.4040 N.ar   1 LIG      -0.60000
      7 H1        -45.2520  -13.7752  -44.1277 H      1 LIG       0.11500
      8 H2        -47.2956  -14.6916  -45.2247 H      1 LIG       0.11500
      9 H3        -45.0150  -11.3070  -43.8590 H      1 LIG       0.11500
     10 H4        -49.0356  -13.0815  -46.0175 H      1 LIG       0.12400
     11 H5        -46.8548   -9.8427  -44.7113 H      1 LIG       0.12400
@<TRIPOS>BOND
      1       1       2 ar
      2       1       3 ar
      3       2       4 ar
      4       3       5 ar
      5       4       6 ar
      6       5       6 ar
      7       1       7 1
      8       2       8 1
      9       3       9 1
     10       4      10 1
     11       5      11 1
@<TRIPOS>ALT_TYPE
CGenFF_4.0_ALT_TYPE_SET
CGenFF_4.0 1 CG2R61 2 CG2R61 3 CG2R61 4 CG2R61 5 CG2R61 6 NG2R60 7 HGR61 8 HGR61 9 HGR61 10 HGR62 11 HGR62
@<TRIPOS>MOLECULE
pyridine
 11 11 0 0 0
****
USER_CHARGES
INVALID_CHARGES
Pose:  20 Cluster:  20 Fr_nu:  10509 TotEn:   -10.60
@<TRIPOS>ATOM
      1 C1        -60.8396   -0.9056  -20.7713 C.ar   1 LIG      -0.11300
      2 C2        -60.1654   -1.9491  -21.3956 C.ar   1 LIG      -0.11700
      3 C3        -60.7598   -0.7610  -19.3908 C.ar   1 LIG      -0.11700
      4 C4        -59.4309   -2.8142  -20.6007 C.ar   1 LIG       0.17700
      5 C5        -59.9990   -1.6795  -18.6856 C.ar   1 LIG       0.17700
      6 N1        -59.3300   -2.7060  -19.2570 N.ar   1 LIG      -0.60000
      7 H1        -61.4267   -0.2066  -21.3596 H      1 LIG       0.11500
      8 H2        -60.2130   -2.0809  -22.4703 H      1 LIG       0.11500
      9 H3        -61.2775    0.0446  -18.8827 H      1 LIG       0.11500
     10 H4        -58.8873   -3.6443  -21.0397 H      1 LIG       0.12400
     11 H5        -59.9048   -1.6117  -17.6067 H      1 LIG       0.12400
@<TRIPOS>BOND
      1       1       2 ar
      2       1       3 ar
      3       2       4 ar
      4       3       5 ar
      5       4       6 ar
      6       5       6 ar
      7       1       7 1
      8       2       8 1
      9       3       9 1
     10       4      10 1
     11       5      11 1
@<TRIPOS>ALT_TYPE
CGenFF_4.0_ALT_TYPE_SET
CGenFF_4.0 1 CG2R61 2 CG2R61 3 CG2R61 4 CG2R61 5 CG2R61 6 NG2R60 7 HGR61 8 HGR61 9 HGR61 10 HGR62 11 HGR62
@<TRIPOS>MOLECULE
pyridine
 11 11 0 0 0
****
USER_CHARGES
INVALID_CHARGES
Pose:  21 Cluster:  21 Fr_nu: 469684 TotEn:   -10.55
@<TRIPOS>ATOM
      1 C1        -74.9651   -7.7078  -55.2452 C.ar   1 LIG      -0.11300
      2 C2        -74.2826   -7.7419  -54.0344 C.ar   1 LIG      -0.11700
      3 C3        -76.1154   -8.4713  -55.4104 C.ar   1 LIG      -0.11700
      4 C4        -74.7875   -8.5493  -53.0279 C.ar   1 LIG       0.17700
      5 C5        -76.5381   -9.2462  -54.3424 C.ar   1 LIG       0.17700
      6 N1        -75.9016   -9.3051  -53.1511 N.ar   1 LIG      -0.60000
      7 H1        -74.6008   -7.0879  -56.0590 H      1 LIG       0.11500
      8 H2        -73.3842   -7.1550  -53.8830 H      1 LIG       0.11500
      9 H3        -76.6633   -8.4606  -56.3457 H      1 LIG       0.11500
     10 H4        -74.2915   -8.6109  -52.0649 H      1 LIG       0.12400
     11 H5        -77.4290   -9.8607  -54.4198 H      1 LIG       0.12400
@<TRIPOS>BOND
      1       1       2 ar
      2       1       3 ar
      3       2       4 ar
      4       3       5 ar
      5       4       6 ar
      6       5       6 ar
      7       1       7 1
      8       2       8 1
      9       3       9 1
     10       4      10 1
     11       5      11 1
@<TRIPOS>ALT_TYPE
CGenFF_4.0_ALT_TYPE_SET
CGenFF_4.0 1 CG2R61 2 CG2R61 3 CG2R61 4 CG2R61 5 CG2R61 6 NG2R60 7 HGR61 8 HGR61 9 HGR61 10 HGR62 11 HGR62
@<TRIPOS>MOLECULE
pyridine
 11 11 0 0 0
****
USER_CHARGES
INVALID_CHARGES
Pose:  22 Cluster:  22 Fr_nu: 3509892 TotEn:   -10.47
@<TRIPOS>ATOM
      1 C1        -44.6191  -10.5241  -35.2653 C.ar   1 LIG      -0.11300
      2 C2        -44.6733  -10.4496  -33.8780 C.ar   1 LIG      -0.11700
      3 C3        -45.7392  -10.1898  -36.0182 C.ar   1 LIG      -0.11700
      4 C4        -45.8618  -10.0382  -33.2965 C.ar   1 LIG       0.17700
      5 C5        -46.8801   -9.7903  -35.3410 C.ar   1 LIG       0.17700
      6 N1        -46.9706   -9.7056  -33.9947 N.ar   1 LIG      -0.60000
      7 H1        -43.7059  -10.8429  -35.7588 H      1 LIG       0.11500
      8 H2        -43.8125  -10.7050  -33.2711 H      1 LIG       0.11500
      9 H3        -45.7200  -10.2410  -37.1009 H      1 LIG       0.11500
     10 H4        -45.9551   -9.9640  -32.2181 H      1 LIG       0.12400
     11 H5        -47.7812   -9.5195  -35.8815 H      1 LIG       0.12400
@<TRIPOS>BOND
      1       1       2 ar
      2       1       3 ar
      3       2       4 ar
      4       3       5 ar
      5       4       6 ar
      6       5       6 ar
      7       1       7 1
      8       2       8 1
      9       3       9 1
     10       4      10 1
     11       5      11 1
@<TRIPOS>ALT_TYPE
CGenFF_4.0_ALT_TYPE_SET
CGenFF_4.0 1 CG2R61 2 CG2R61 3 CG2R61 4 CG2R61 5 CG2R61 6 NG2R60 7 HGR61 8 HGR61 9 HGR61 10 HGR62 11 HGR62
@<TRIPOS>MOLECULE
pyridine
 11 11 0 0 0
****
USER_CHARGES
INVALID_CHARGES
Pose:  23 Cluster:  23 Fr_nu: 1864298 TotEn:   -10.35
@<TRIPOS>ATOM
      1 C1        -78.7001  -23.8930  -33.2320 C.ar   1 LIG      -0.11300
      2 C2        -77.8322  -22.8244  -33.0366 C.ar   1 LIG      -0.11700
      3 C3        -80.0563  -23.7372  -32.9678 C.ar   1 LIG      -0.11700
      4 C4        -78.3662  -21.6305  -32.5793 C.ar   1 LIG       0.17700
      5 C5        -80.4906  -22.5025  -32.5133 C.ar   1 LIG       0.17700
      6 N1        -79.6777  -21.4413  -32.3115 N.ar   1 LIG      -0.60000
      7 H1        -78.3201  -24.8456  -33.5888 H      1 LIG       0.11500
      8 H2        -76.7715  -22.9229  -33.2363 H      1 LIG       0.11500
      9 H3        -80.7511  -24.5566  -33.1123 H      1 LIG       0.11500
     10 H4        -77.7309  -20.7673  -32.4107 H      1 LIG       0.12400
     11 H5        -81.5386  -22.3291  -32.2917 H      1 LIG       0.12400
@<TRIPOS>BOND
      1       1       2 ar
      2       1       3 ar
      3       2       4 ar
      4       3       5 ar
      5       4       6 ar
      6       5       6 ar
      7       1       7 1
      8       2       8 1
      9       3       9 1
     10       4      10 1
     11       5      11 1
@<TRIPOS>ALT_TYPE
CGenFF_4.0_ALT_TYPE_SET
CGenFF_4.0 1 CG2R61 2 CG2R61 3 CG2R61 4 CG2R61 5 CG2R61 6 NG2R60 7 HGR61 8 HGR61 9 HGR61 10 HGR62 11 HGR62
@<TRIPOS>MOLECULE
pyridine
 11 11 0 0 0
****
USER_CHARGES
INVALID_CHARGES
Pose:  24 Cluster:  24 Fr_nu: 1775237 TotEn:   -10.24
@<TRIPOS>ATOM
      1 C1        -46.9527  -13.4318  -46.1189 C.ar   1 LIG      -0.11300
      2 C2        -47.0471  -14.4214  -45.1468 C.ar   1 LIG      -0.11700
      3 C3        -47.0034  -12.0929  -45.7472 C.ar   1 LIG      -0.11700
      4 C4        -47.1901  -14.0231  -43.8275 C.ar   1 LIG       0.17700
      5 C5        -47.1486  -11.7988  -44.4010 C.ar   1 LIG       0.17700
      6 N1        -47.2436  -12.7327  -43.4281 N.ar   1 LIG      -0.60000
      7 H1        -46.8405  -13.7035  -47.1642 H      1 LIG       0.11500
      8 H2        -47.0097  -15.4713  -45.4133 H      1 LIG       0.11500
      9 H3        -46.9323  -11.3046  -46.4879 H      1 LIG       0.11500
     10 H4        -47.2684  -14.7567  -43.0320 H      1 LIG       0.12400
     11 H5        -47.1944  -10.7702  -44.0586 H      1 LIG       0.12400
@<TRIPOS>BOND
      1       1       2 ar
      2       1       3 ar
      3       2       4 ar
      4       3       5 ar
      5       4       6 ar
      6       5       6 ar
      7       1       7 1
      8       2       8 1
      9       3       9 1
     10       4      10 1
     11       5      11 1
@<TRIPOS>ALT_TYPE
CGenFF_4.0_ALT_TYPE_SET
CGenFF_4.0 1 CG2R61 2 CG2R61 3 CG2R61 4 CG2R61 5 CG2R61 6 NG2R60 7 HGR61 8 HGR61 9 HGR61 10 HGR62 11 HGR62
@<TRIPOS>MOLECULE
pyridine
 11 11 0 0 0
****
USER_CHARGES
INVALID_CHARGES
Pose:  25 Cluster:  25 Fr_nu: 2097458 TotEn:   -10.17
@<TRIPOS>ATOM
      1 C1        -78.2032  -22.6291  -31.8558 C.ar   1 LIG      -0.11300
      2 C2        -78.0946  -22.4145  -33.2252 C.ar   1 LIG      -0.11700
      3 C3        -79.4601  -22.6842  -31.2639 C.ar   1 LIG      -0.11700
      4 C4        -79.2640  -22.2624  -33.9526 C.ar   1 LIG       0.17700
      5 C5        -80.5684  -22.5198  -32.0790 C.ar   1 LIG       0.17700
      6 N1        -80.5026  -22.3096  -33.4129 N.ar   1 LIG      -0.60000
      7 H1        -77.3099  -22.7523  -31.2508 H      1 LIG       0.11500
      8 H2        -77.1254  -22.3681  -33.7080 H      1 LIG       0.11500
      9 H3        -79.5688  -22.8499  -30.1981 H      1 LIG       0.11500
     10 H4        -79.2328  -22.0925  -35.0237 H      1 LIG       0.12400
     11 H5        -81.5715  -22.5535  -31.6666 H      1 LIG       0.12400
@<TRIPOS>BOND
      1       1       2 ar
      2       1       3 ar
      3       2       4 ar
      4       3       5 ar
      5       4       6 ar
      6       5       6 ar
      7       1       7 1
      8       2       8 1
      9       3       9 1
     10       4      10 1
     11       5      11 1
@<TRIPOS>ALT_TYPE
CGenFF_4.0_ALT_TYPE_SET
CGenFF_4.0 1 CG2R61 2 CG2R61 3 CG2R61 4 CG2R61 5 CG2R61 6 NG2R60 7 HGR61 8 HGR61 9 HGR61 10 HGR62 11 HGR62
@<TRIPOS>MOLECULE
pyridine
 11 11 0 0 0
****
USER_CHARGES
INVALID_CHARGES
Pose:  26 Cluster:  26 Fr_nu: 2989417 TotEn:   -10.04
@<TRIPOS>ATOM
      1 C1        -81.2184  -21.1530  -50.8574 C.ar   1 LIG      -0.11300
      2 C2        -81.7688  -21.1081  -52.1334 C.ar   1 LIG      -0.11700
      3 C3        -79.8481  -20.9854  -50.6911 C.ar   1 LIG      -0.11700
      4 C4        -80.9129  -20.8946  -53.2019 C.ar   1 LIG       0.17700
      5 C5        -79.0781  -20.7776  -51.8241 C.ar   1 LIG       0.17700
      6 N1        -79.5770  -20.7277  -53.0797 N.ar   1 LIG      -0.60000
      7 H1        -81.8559  -21.3191  -49.9942 H      1 LIG       0.11500
      8 H2        -82.8341  -21.2359  -52.2868 H      1 LIG       0.11500
      9 H3        -79.3971  -21.0171  -49.7059 H      1 LIG       0.11500
     10 H4        -81.2931  -20.8515  -54.2171 H      1 LIG       0.12400
     11 H5        -78.0042  -20.6419  -51.7491 H      1 LIG       0.12400
@<TRIPOS>BOND
      1       1       2 ar
      2       1       3 ar
      3       2       4 ar
      4       3       5 ar
      5       4       6 ar
      6       5       6 ar
      7       1       7 1
      8       2       8 1
      9       3       9 1
     10       4      10 1
     11       5      11 1
@<TRIPOS>ALT_TYPE
CGenFF_4.0_ALT_TYPE_SET
CGenFF_4.0 1 CG2R61 2 CG2R61 3 CG2R61 4 CG2R61 5 CG2R61 6 NG2R60 7 HGR61 8 HGR61 9 HGR61 10 HGR62 11 HGR62
@<TRIPOS>MOLECULE
pyridine
 11 11 0 0 0
****
USER_CHARGES
INVALID_CHARGES
Pose:  27 Cluster:  27 Fr_nu:  94358 TotEn:   -10.03
@<TRIPOS>ATOM
      1 C1        -59.0917  -19.8099  -25.0314 C.ar   1 LIG      -0.11300
      2 C2        -58.1258  -18.9058  -25.4588 C.ar   1 LIG      -0.11700
      3 C3        -58.7161  -20.9136  -24.2737 C.ar   1 LIG      -0.11700
      4 C4        -56.8084  -19.1485  -25.1049 C.ar   1 LIG       0.17700
      5 C5        -57.3722  -21.0666  -23.9730 C.ar   1 LIG       0.17700
      6 N1        -56.4052  -20.2095  -24.3704 N.ar   1 LIG      -0.60000
      7 H1        -60.1352  -19.6551  -25.2888 H      1 LIG       0.11500
      8 H2        -58.3956  -18.0384  -26.0500 H      1 LIG       0.11500
      9 H3        -59.4518  -21.6317  -23.9300 H      1 LIG       0.11500
     10 H4        -56.0176  -18.4731  -25.4141 H      1 LIG       0.12400
     11 H5        -57.0267  -21.9109  -23.3855 H      1 LIG       0.12400
@<TRIPOS>BOND
      1       1       2 ar
      2       1       3 ar
      3       2       4 ar
      4       3       5 ar
      5       4       6 ar
      6       5       6 ar
      7       1       7 1
      8       2       8 1
      9       3       9 1
     10       4      10 1
     11       5      11 1
@<TRIPOS>ALT_TYPE
CGenFF_4.0_ALT_TYPE_SET
CGenFF_4.0 1 CG2R61 2 CG2R61 3 CG2R61 4 CG2R61 5 CG2R61 6 NG2R60 7 HGR61 8 HGR61 9 HGR61 10 HGR62 11 HGR62
@<TRIPOS>MOLECULE
pyridine
 11 11 0 0 0
****
USER_CHARGES
INVALID_CHARGES
Pose:  28 Cluster:  28 Fr_nu:  49570 TotEn:   -10.01
@<TRIPOS>ATOM
      1 C1        -59.7307    3.6782  -38.1734 C.ar   1 LIG      -0.11300
      2 C2        -59.8115    4.2103  -39.4554 C.ar   1 LIG      -0.11700
      3 C3        -58.5356    3.7589  -37.4673 C.ar   1 LIG      -0.11700
      4 C4        -58.6779    4.8080  -39.9822 C.ar   1 LIG       0.17700
      5 C5        -57.4591    4.3766  -38.0831 C.ar   1 LIG       0.17700
      6 N1        -57.4995    4.9051  -39.3268 N.ar   1 LIG      -0.60000
      7 H1        -60.5972    3.2009  -37.7257 H      1 LIG       0.11500
      8 H2        -60.7327    4.1591  -40.0241 H      1 LIG       0.11500
      9 H3        -58.4494    3.3506  -36.4668 H      1 LIG       0.11500
     10 H4        -58.6895    5.2377  -40.9784 H      1 LIG       0.12400
     11 H5        -56.5041    4.4649  -37.5756 H      1 LIG       0.12400
@<TRIPOS>BOND
      1       1       2 ar
      2       1       3 ar
      3       2       4 ar
      4       3       5 ar
      5       4       6 ar
      6       5       6 ar
      7       1       7 1
      8       2       8 1
      9       3       9 1
     10       4      10 1
     11       5      11 1
@<TRIPOS>ALT_TYPE
CGenFF_4.0_ALT_TYPE_SET
CGenFF_4.0 1 CG2R61 2 CG2R61 3 CG2R61 4 CG2R61 5 CG2R61 6 NG2R60 7 HGR61 8 HGR61 9 HGR61 10 HGR62 11 HGR62
@<TRIPOS>MOLECULE
pyridine
 11 11 0 0 0
****
USER_CHARGES
INVALID_CHARGES
Pose:  29 Cluster:  29 Fr_nu: 1911701 TotEn:    -9.95
@<TRIPOS>ATOM
      1 C1        -79.9687  -22.6336  -32.7186 C.ar   1 LIG      -0.11300
      2 C2        -78.7471  -22.0018  -32.9228 C.ar   1 LIG      -0.11700
      3 C3        -81.0185  -21.9329  -32.1353 C.ar   1 LIG      -0.11700
      4 C4        -78.6274  -20.6787  -32.5292 C.ar   1 LIG       0.17700
      5 C5        -80.7971  -20.6130  -31.7767 C.ar   1 LIG       0.17700
      6 N1        -79.6244  -19.9655  -31.9593 N.ar   1 LIG      -0.60000
      7 H1        -80.1022  -23.6703  -33.0128 H      1 LIG       0.11500
      8 H2        -77.9151  -22.5282  -33.3760 H      1 LIG       0.11500
      9 H3        -81.9794  -22.4052  -31.9660 H      1 LIG       0.11500
     10 H4        -77.6949  -20.1414  -32.6667 H      1 LIG       0.12400
     11 H5        -81.5830  -20.0224  -31.3175 H      1 LIG       0.12400
@<TRIPOS>BOND
      1       1       2 ar
      2       1       3 ar
      3       2       4 ar
      4       3       5 ar
      5       4       6 ar
      6       5       6 ar
      7       1       7 1
      8       2       8 1
      9       3       9 1
     10       4      10 1
     11       5      11 1
@<TRIPOS>ALT_TYPE
CGenFF_4.0_ALT_TYPE_SET
CGenFF_4.0 1 CG2R61 2 CG2R61 3 CG2R61 4 CG2R61 5 CG2R61 6 NG2R60 7 HGR61 8 HGR61 9 HGR61 10 HGR62 11 HGR62
@<TRIPOS>MOLECULE
pyridine
 11 11 0 0 0
****
USER_CHARGES
INVALID_CHARGES
Pose:  30 Cluster:  30 Fr_nu:  10654 TotEn:    -9.86
@<TRIPOS>ATOM
      1 C1        -82.7789   -5.4274  -45.1710 C.ar   1 LIG      -0.11300
      2 C2        -83.5015   -6.5351  -44.7419 C.ar   1 LIG      -0.11700
      3 C3        -83.4349   -4.2237  -45.4031 C.ar   1 LIG      -0.11700
      4 C4        -84.8674   -6.3882  -44.5614 C.ar   1 LIG       0.17700
      5 C5        -84.8037   -4.1803  -45.1933 C.ar   1 LIG       0.17700
      6 N1        -85.5396   -5.2352  -44.7769 N.ar   1 LIG      -0.60000
      7 H1        -81.7065   -5.5024  -45.3249 H      1 LIG       0.11500
      8 H2        -83.0111   -7.4832  -44.5544 H      1 LIG       0.11500
      9 H3        -82.8919   -3.3474  -45.7385 H      1 LIG       0.11500
     10 H4        -85.4757   -7.2225  -44.2282 H      1 LIG       0.12400
     11 H5        -85.3630   -3.2656  -45.3607 H      1 LIG       0.12400
@<TRIPOS>BOND
      1       1       2 ar
      2       1       3 ar
      3       2       4 ar
      4       3       5 ar
      5       4       6 ar
      6       5       6 ar
      7       1       7 1
      8       2       8 1
      9       3       9 1
     10       4      10 1
     11       5      11 1
@<TRIPOS>ALT_TYPE
CGenFF_4.0_ALT_TYPE_SET
CGenFF_4.0 1 CG2R61 2 CG2R61 3 CG2R61 4 CG2R61 5 CG2R61 6 NG2R60 7 HGR61 8 HGR61 9 HGR61 10 HGR62 11 HGR62
@<TRIPOS>MOLECULE
pyridine
 11 11 0 0 0
****
USER_CHARGES
INVALID_CHARGES
Pose:  31 Cluster:  31 Fr_nu: 2098395 TotEn:    -9.81
@<TRIPOS>ATOM
      1 C1        -79.0593  -20.6228  -32.8833 C.ar   1 LIG      -0.11300
      2 C2        -79.3259  -19.8050  -31.7909 C.ar   1 LIG      -0.11700
      3 C3        -78.2403  -21.7356  -32.7281 C.ar   1 LIG      -0.11700
      4 C4        -78.7536  -20.1405  -30.5745 C.ar   1 LIG       0.17700
      5 C5        -77.7164  -21.9846  -31.4698 C.ar   1 LIG       0.17700
      6 N1        -77.9528  -21.2131  -30.3851 N.ar   1 LIG      -0.60000
      7 H1        -79.4886  -20.3930  -33.8539 H      1 LIG       0.11500
      8 H2        -79.9617  -18.9327  -31.8885 H      1 LIG       0.11500
      9 H3        -78.0183  -22.3869  -33.5657 H      1 LIG       0.11500
     10 H4        -78.9306  -19.5343  -29.6923 H      1 LIG       0.12400
     11 H5        -77.0709  -22.8393  -31.2956 H      1 LIG       0.12400
@<TRIPOS>BOND
      1       1       2 ar
      2       1       3 ar
      3       2       4 ar
      4       3       5 ar
      5       4       6 ar
      6       5       6 ar
      7       1       7 1
      8       2       8 1
      9       3       9 1
     10       4      10 1
     11       5      11 1
@<TRIPOS>ALT_TYPE
CGenFF_4.0_ALT_TYPE_SET
CGenFF_4.0 1 CG2R61 2 CG2R61 3 CG2R61 4 CG2R61 5 CG2R61 6 NG2R60 7 HGR61 8 HGR61 9 HGR61 10 HGR62 11 HGR62
@<TRIPOS>MOLECULE
pyridine
 11 11 0 0 0
****
USER_CHARGES
INVALID_CHARGES
Pose:  32 Cluster:  32 Fr_nu: 101179 TotEn:    -9.70
@<TRIPOS>ATOM
      1 C1        -74.9919   -8.0539  -56.2998 C.ar   1 LIG      -0.11300
      2 C2        -76.2035   -8.6594  -56.6138 C.ar   1 LIG      -0.11700
      3 C3        -74.6061   -7.9322  -54.9695 C.ar   1 LIG      -0.11700
      4 C4        -76.9869   -9.1229  -55.5692 C.ar   1 LIG       0.17700
      5 C5        -75.4610   -8.4280  -53.9985 C.ar   1 LIG       0.17700
      6 N1        -76.6457   -9.0224  -54.2649 N.ar   1 LIG      -0.60000
      7 H1        -74.3499   -7.6769  -57.0903 H      1 LIG       0.11500
      8 H2        -76.5244   -8.7654  -57.6436 H      1 LIG       0.11500
      9 H3        -73.6662   -7.4633  -54.7013 H      1 LIG       0.11500
     10 H4        -77.9409   -9.6025  -55.7617 H      1 LIG       0.12400
     11 H5        -75.2073   -8.3573  -52.9459 H      1 LIG       0.12400
@<TRIPOS>BOND
      1       1       2 ar
      2       1       3 ar
      3       2       4 ar
      4       3       5 ar
      5       4       6 ar
      6       5       6 ar
      7       1       7 1
      8       2       8 1
      9       3       9 1
     10       4      10 1
     11       5      11 1
@<TRIPOS>ALT_TYPE
CGenFF_4.0_ALT_TYPE_SET
CGenFF_4.0 1 CG2R61 2 CG2R61 3 CG2R61 4 CG2R61 5 CG2R61 6 NG2R60 7 HGR61 8 HGR61 9 HGR61 10 HGR62 11 HGR62
@<TRIPOS>MOLECULE
pyridine
 11 11 0 0 0
****
USER_CHARGES
INVALID_CHARGES
Pose:  33 Cluster:  33 Fr_nu: 3434967 TotEn:    -9.66
@<TRIPOS>ATOM
      1 C1        -48.5738  -13.6591  -28.0113 C.ar   1 LIG      -0.11300
      2 C2        -47.9478  -14.8996  -27.9607 C.ar   1 LIG      -0.11700
      3 C3        -49.6069  -13.4444  -28.9167 C.ar   1 LIG      -0.11700
      4 C4        -48.3887  -15.8844  -28.8299 C.ar   1 LIG       0.17700
      5 C5        -49.9734  -14.4942  -29.7432 C.ar   1 LIG       0.17700
      6 N1        -49.3889  -15.7131  -29.7231 N.ar   1 LIG      -0.60000
      7 H1        -48.2566  -12.8610  -27.3468 H      1 LIG       0.11500
      8 H2        -47.1406  -15.0897  -27.2629 H      1 LIG       0.11500
      9 H3        -50.1089  -12.4853  -28.9740 H      1 LIG       0.11500
     10 H4        -47.9327  -16.8689  -28.8298 H      1 LIG       0.12400
     11 H5        -50.7729  -14.3784  -30.4676 H      1 LIG       0.12400
@<TRIPOS>BOND
      1       1       2 ar
      2       1       3 ar
      3       2       4 ar
      4       3       5 ar
      5       4       6 ar
      6       5       6 ar
      7       1       7 1
      8       2       8 1
      9       3       9 1
     10       4      10 1
     11       5      11 1
@<TRIPOS>ALT_TYPE
CGenFF_4.0_ALT_TYPE_SET
CGenFF_4.0 1 CG2R61 2 CG2R61 3 CG2R61 4 CG2R61 5 CG2R61 6 NG2R60 7 HGR61 8 HGR61 9 HGR61 10 HGR62 11 HGR62
@<TRIPOS>MOLECULE
pyridine
 11 11 0 0 0
****
USER_CHARGES
INVALID_CHARGES
Pose:  34 Cluster:  34 Fr_nu: 166988 TotEn:    -9.48
@<TRIPOS>ATOM
      1 C1        -70.5662    4.1107  -49.4641 C.ar   1 LIG      -0.11300
      2 C2        -71.8455    4.6390  -49.5954 C.ar   1 LIG      -0.11700
      3 C3        -70.1686    3.5597  -48.2509 C.ar   1 LIG      -0.11700
      4 C4        -72.6828    4.5925  -48.4923 C.ar   1 LIG       0.17700
      5 C5        -71.0808    3.5618  -47.2080 C.ar   1 LIG       0.17700
      6 N1        -72.3321    4.0657  -47.2977 N.ar   1 LIG      -0.60000
      7 H1        -69.8799    4.1289  -50.3054 H      1 LIG       0.11500
      8 H2        -72.1770    5.0731  -50.5315 H      1 LIG       0.11500
      9 H3        -69.1759    3.1427  -48.1255 H      1 LIG       0.11500
     10 H4        -73.6903    4.9917  -48.5436 H      1 LIG       0.12400
     11 H5        -70.8201    3.1447  -46.2408 H      1 LIG       0.12400
@<TRIPOS>BOND
      1       1       2 ar
      2       1       3 ar
      3       2       4 ar
      4       3       5 ar
      5       4       6 ar
      6       5       6 ar
      7       1       7 1
      8       2       8 1
      9       3       9 1
     10       4      10 1
     11       5      11 1
@<TRIPOS>ALT_TYPE
CGenFF_4.0_ALT_TYPE_SET
CGenFF_4.0 1 CG2R61 2 CG2R61 3 CG2R61 4 CG2R61 5 CG2R61 6 NG2R60 7 HGR61 8 HGR61 9 HGR61 10 HGR62 11 HGR62
@<TRIPOS>MOLECULE
pyridine
 11 11 0 0 0
****
USER_CHARGES
INVALID_CHARGES
Pose:  35 Cluster:  35 Fr_nu: 1167549 TotEn:    -9.23
@<TRIPOS>ATOM
      1 C1        -58.4128    2.9538  -40.9945 C.ar   1 LIG      -0.11300
      2 C2        -58.4624    2.3219  -39.7571 C.ar   1 LIG      -0.11700
      3 C3        -58.4424    2.1941  -42.1586 C.ar   1 LIG      -0.11700
      4 C4        -58.5404    0.9386  -39.7379 C.ar   1 LIG       0.17700
      5 C5        -58.5211    0.8166  -42.0320 C.ar   1 LIG       0.17700
      6 N1        -58.5711    0.1669  -40.8474 N.ar   1 LIG      -0.60000
      7 H1        -58.3505    4.0364  -41.0516 H      1 LIG       0.11500
      8 H2        -58.4410    2.8938  -38.8367 H      1 LIG       0.11500
      9 H3        -58.4043    2.6652  -43.1342 H      1 LIG       0.11500
     10 H4        -58.5812    0.3984  -38.7979 H      1 LIG       0.12400
     11 H5        -58.5463    0.1783  -42.9091 H      1 LIG       0.12400
@<TRIPOS>BOND
      1       1       2 ar
      2       1       3 ar
      3       2       4 ar
      4       3       5 ar
      5       4       6 ar
      6       5       6 ar
      7       1       7 1
      8       2       8 1
      9       3       9 1
     10       4      10 1
     11       5      11 1
@<TRIPOS>ALT_TYPE
CGenFF_4.0_ALT_TYPE_SET
CGenFF_4.0 1 CG2R61 2 CG2R61 3 CG2R61 4 CG2R61 5 CG2R61 6 NG2R60 7 HGR61 8 HGR61 9 HGR61 10 HGR62 11 HGR62
@<TRIPOS>MOLECULE
pyridine
 11 11 0 0 0
****
USER_CHARGES
INVALID_CHARGES
Pose:  36 Cluster:  36 Fr_nu: 3414679 TotEn:    -9.19
@<TRIPOS>ATOM
      1 C1        -69.7072    4.5863  -48.0225 C.ar   1 LIG      -0.11300
      2 C2        -69.6210    3.4076  -47.2901 C.ar   1 LIG      -0.11700
      3 C3        -70.9395    5.2100  -48.1830 C.ar   1 LIG      -0.11700
      4 C4        -70.7872    2.8973  -46.7429 C.ar   1 LIG       0.17700
      5 C5        -72.0467    4.6189  -47.5960 C.ar   1 LIG       0.17700
      6 N1        -72.0021    3.4746  -46.8775 N.ar   1 LIG      -0.60000
      7 H1        -68.8158    5.0178  -48.4679 H      1 LIG       0.11500
      8 H2        -68.6711    2.9044  -47.1517 H      1 LIG       0.11500
      9 H3        -71.0305    6.1293  -48.7502 H      1 LIG       0.11500
     10 H4        -70.7729    1.9802  -46.1634 H      1 LIG       0.12400
     11 H5        -73.0312    5.0649  -47.6920 H      1 LIG       0.12400
@<TRIPOS>BOND
      1       1       2 ar
      2       1       3 ar
      3       2       4 ar
      4       3       5 ar
      5       4       6 ar
      6       5       6 ar
      7       1       7 1
      8       2       8 1
      9       3       9 1
     10       4      10 1
     11       5      11 1
@<TRIPOS>ALT_TYPE
CGenFF_4.0_ALT_TYPE_SET
CGenFF_4.0 1 CG2R61 2 CG2R61 3 CG2R61 4 CG2R61 5 CG2R61 6 NG2R60 7 HGR61 8 HGR61 9 HGR61 10 HGR62 11 HGR62
@<TRIPOS>MOLECULE
pyridine
 11 11 0 0 0
****
USER_CHARGES
INVALID_CHARGES
Pose:  37 Cluster:  37 Fr_nu:   2705 TotEn:    -8.93
@<TRIPOS>ATOM
      1 C1        -62.8455   -0.6183  -23.4944 C.ar   1 LIG      -0.11300
      2 C2        -61.9072   -0.8851  -22.5037 C.ar   1 LIG      -0.11700
      3 C3        -62.4389   -0.5179  -24.8203 C.ar   1 LIG      -0.11700
      4 C4        -60.5851   -1.0418  -22.8877 C.ar   1 LIG       0.17700
      5 C5        -61.0931   -0.6908  -25.1006 C.ar   1 LIG       0.17700
      6 N1        -60.1523   -0.9511  -24.1652 N.ar   1 LIG      -0.60000
      7 H1        -63.8915   -0.4883  -23.2337 H      1 LIG       0.11500
      8 H2        -62.2013   -0.9680  -21.4638 H      1 LIG       0.11500
      9 H3        -63.1528   -0.3102  -25.6091 H      1 LIG       0.11500
     10 H4        -59.8151   -1.2507  -22.1526 H      1 LIG       0.12400
     11 H5        -60.7241   -0.6217  -26.1187 H      1 LIG       0.12400
@<TRIPOS>BOND
      1       1       2 ar
      2       1       3 ar
      3       2       4 ar
      4       3       5 ar
      5       4       6 ar
      6       5       6 ar
      7       1       7 1
      8       2       8 1
      9       3       9 1
     10       4      10 1
     11       5      11 1
@<TRIPOS>ALT_TYPE
CGenFF_4.0_ALT_TYPE_SET
CGenFF_4.0 1 CG2R61 2 CG2R61 3 CG2R61 4 CG2R61 5 CG2R61 6 NG2R60 7 HGR61 8 HGR61 9 HGR61 10 HGR62 11 HGR62
@<TRIPOS>MOLECULE
pyridine
 11 11 0 0 0
****
USER_CHARGES
INVALID_CHARGES
Pose:  38 Cluster:  38 Fr_nu: 333750 TotEn:    -8.80
@<TRIPOS>ATOM
      1 C1        -45.1081  -14.0985  -44.1531 C.ar   1 LIG      -0.11300
      2 C2        -45.3002  -12.7296  -44.3026 C.ar   1 LIG      -0.11700
      3 C3        -46.1799  -14.9679  -44.3222 C.ar   1 LIG      -0.11700
      4 C4        -46.5735  -12.2841  -44.6190 C.ar   1 LIG       0.17700
      5 C5        -47.4138  -14.4222  -44.6375 C.ar   1 LIG       0.17700
      6 N1        -47.6391  -13.0980  -44.7909 N.ar   1 LIG      -0.60000
      7 H1        -44.1250  -14.4870  -43.9045 H      1 LIG       0.11500
      8 H2        -44.4793  -12.0334  -44.1758 H      1 LIG       0.11500
      9 H3        -46.0535  -16.0387  -44.2100 H      1 LIG       0.11500
     10 H4        -46.7752  -11.2256  -44.7460 H      1 LIG       0.12400
     11 H5        -48.2824  -15.0570  -44.7792 H      1 LIG       0.12400
@<TRIPOS>BOND
      1       1       2 ar
      2       1       3 ar
      3       2       4 ar
      4       3       5 ar
      5       4       6 ar
      6       5       6 ar
      7       1       7 1
      8       2       8 1
      9       3       9 1
     10       4      10 1
     11       5      11 1
@<TRIPOS>ALT_TYPE
CGenFF_4.0_ALT_TYPE_SET
CGenFF_4.0 1 CG2R61 2 CG2R61 3 CG2R61 4 CG2R61 5 CG2R61 6 NG2R60 7 HGR61 8 HGR61 9 HGR61 10 HGR62 11 HGR62
@<TRIPOS>MOLECULE
pyridine
 11 11 0 0 0
****
USER_CHARGES
INVALID_CHARGES
Pose:  39 Cluster:  39 Fr_nu: 271936 TotEn:    -8.75
@<TRIPOS>ATOM
      1 C1        -46.6982  -13.1082  -44.0507 C.ar   1 LIG      -0.11300
      2 C2        -47.4244  -14.1161  -44.6752 C.ar   1 LIG      -0.11700
      3 C3        -46.8803  -11.7854  -44.4382 C.ar   1 LIG      -0.11700
      4 C4        -48.3131  -13.7516  -45.6738 C.ar   1 LIG       0.17700
      5 C5        -47.7931  -11.5253  -45.4476 C.ar   1 LIG       0.17700
      6 N1        -48.5169  -12.4777  -46.0776 N.ar   1 LIG      -0.60000
      7 H1        -45.9911  -13.3533  -43.2638 H      1 LIG       0.11500
      8 H2        -47.2990  -15.1539  -44.3893 H      1 LIG       0.11500
      9 H3        -46.3247  -10.9834  -43.9657 H      1 LIG       0.11500
     10 H4        -48.9029  -14.5006  -46.1918 H      1 LIG       0.12400
     11 H5        -47.9718  -10.5104  -45.7875 H      1 LIG       0.12400
@<TRIPOS>BOND
      1       1       2 ar
      2       1       3 ar
      3       2       4 ar
      4       3       5 ar
      5       4       6 ar
      6       5       6 ar
      7       1       7 1
      8       2       8 1
      9       3       9 1
     10       4      10 1
     11       5      11 1
@<TRIPOS>ALT_TYPE
CGenFF_4.0_ALT_TYPE_SET
CGenFF_4.0 1 CG2R61 2 CG2R61 3 CG2R61 4 CG2R61 5 CG2R61 6 NG2R60 7 HGR61 8 HGR61 9 HGR61 10 HGR62 11 HGR62
@<TRIPOS>MOLECULE
pyridine
 11 11 0 0 0
****
USER_CHARGES
INVALID_CHARGES
Pose:  40 Cluster:  40 Fr_nu: 197486 TotEn:    -8.41
@<TRIPOS>ATOM
      1 C1        -69.5947    4.1279  -46.5867 C.ar   1 LIG      -0.11300
      2 C2        -69.1952    3.0778  -47.4057 C.ar   1 LIG      -0.11700
      3 C3        -70.8597    4.6829  -46.7446 C.ar   1 LIG      -0.11700
      4 C4        -70.0907    2.6225  -48.3599 C.ar   1 LIG       0.17700
      5 C5        -71.6807    4.1560  -47.7286 C.ar   1 LIG       0.17700
      6 N1        -71.3276    3.1365  -48.5432 N.ar   1 LIG      -0.60000
      7 H1        -68.9212    4.5136  -45.8272 H      1 LIG       0.11500
      8 H2        -68.2140    2.6296  -47.3003 H      1 LIG       0.11500
      9 H3        -71.1922    5.5025  -46.1178 H      1 LIG       0.11500
     10 H4        -69.8266    1.8058  -49.0235 H      1 LIG       0.12400
     11 H5        -72.6768    4.5537  -47.8931 H      1 LIG       0.12400
@<TRIPOS>BOND
      1       1       2 ar
      2       1       3 ar
      3       2       4 ar
      4       3       5 ar
      5       4       6 ar
      6       5       6 ar
      7       1       7 1
      8       2       8 1
      9       3       9 1
     10       4      10 1
     11       5      11 1
@<TRIPOS>ALT_TYPE
CGenFF_4.0_ALT_TYPE_SET
CGenFF_4.0 1 CG2R61 2 CG2R61 3 CG2R61 4 CG2R61 5 CG2R61 6 NG2R60 7 HGR61 8 HGR61 9 HGR61 10 HGR62 11 HGR62
@<TRIPOS>MOLECULE
pyridine
 11 11 0 0 0
****
USER_CHARGES
INVALID_CHARGES
Pose:  41 Cluster:  41 Fr_nu: 1204666 TotEn:    -8.36
@<TRIPOS>ATOM
      1 C1        -45.8726  -12.0638  -44.9953 C.ar   1 LIG      -0.11300
      2 C2        -46.9457  -12.8780  -44.6507 C.ar   1 LIG      -0.11700
      3 C3        -44.5806  -12.5767  -44.9665 C.ar   1 LIG      -0.11700
      4 C4        -46.6757  -14.1876  -44.2873 C.ar   1 LIG       0.17700
      5 C5        -44.4164  -13.8996  -44.5888 C.ar   1 LIG       0.17700
      6 N1        -45.4343  -14.7213  -44.2472 N.ar   1 LIG      -0.60000
      7 H1        -46.0429  -11.0313  -45.2852 H      1 LIG       0.11500
      8 H2        -47.9612  -12.4998  -44.6663 H      1 LIG       0.11500
      9 H3        -43.7289  -11.9602  -45.2306 H      1 LIG       0.11500
     10 H4        -47.4782  -14.8628  -44.0095 H      1 LIG       0.12400
     11 H5        -43.4290  -14.3479  -44.5491 H      1 LIG       0.12400
@<TRIPOS>BOND
      1       1       2 ar
      2       1       3 ar
      3       2       4 ar
      4       3       5 ar
      5       4       6 ar
      6       5       6 ar
      7       1       7 1
      8       2       8 1
      9       3       9 1
     10       4      10 1
     11       5      11 1
@<TRIPOS>ALT_TYPE
CGenFF_4.0_ALT_TYPE_SET
CGenFF_4.0 1 CG2R61 2 CG2R61 3 CG2R61 4 CG2R61 5 CG2R61 6 NG2R60 7 HGR61 8 HGR61 9 HGR61 10 HGR62 11 HGR62
@<TRIPOS>MOLECULE
pyridine
 11 11 0 0 0
****
USER_CHARGES
INVALID_CHARGES
Pose:  42 Cluster:  42 Fr_nu: 1774031 TotEn:    -8.13
@<TRIPOS>ATOM
      1 C1        -47.1466  -12.8596  -43.8151 C.ar   1 LIG      -0.11300
      2 C2        -47.5057  -13.5430  -44.9715 C.ar   1 LIG      -0.11700
      3 C3        -46.5425  -11.6109  -43.9114 C.ar   1 LIG      -0.11700
      4 C4        -47.2411  -12.9393  -46.1902 C.ar   1 LIG       0.17700
      5 C5        -46.3207  -11.0938  -45.1775 C.ar   1 LIG       0.17700
      6 N1        -46.6557  -11.7280  -46.3236 N.ar   1 LIG      -0.60000
      7 H1        -47.3365  -13.2995  -42.8407 H      1 LIG       0.11500
      8 H2        -47.9779  -14.5171  -44.9205 H      1 LIG       0.11500
      9 H3        -46.2536  -11.0603  -43.0234 H      1 LIG       0.11500
     10 H4        -47.5017  -13.4316  -47.1212 H      1 LIG       0.12400
     11 H5        -45.8519  -10.1240  -45.3076 H      1 LIG       0.12400
@<TRIPOS>BOND
      1       1       2 ar
      2       1       3 ar
      3       2       4 ar
      4       3       5 ar
      5       4       6 ar
      6       5       6 ar
      7       1       7 1
      8       2       8 1
      9       3       9 1
     10       4      10 1
     11       5      11 1
@<TRIPOS>ALT_TYPE
CGenFF_4.0_ALT_TYPE_SET
CGenFF_4.0 1 CG2R61 2 CG2R61 3 CG2R61 4 CG2R61 5 CG2R61 6 NG2R60 7 HGR61 8 HGR61 9 HGR61 10 HGR62 11 HGR62
@<TRIPOS>MOLECULE
pyridine
 11 11 0 0 0
****
USER_CHARGES
INVALID_CHARGES
Pose:  43 Cluster:  43 Fr_nu: 3394542 TotEn:    -8.01
@<TRIPOS>ATOM
      1 C1        -40.1302   -1.0498  -47.6935 C.ar   1 LIG      -0.11300
      2 C2        -39.8010   -0.0369  -46.7998 C.ar   1 LIG      -0.11700
      3 C3        -40.5332   -2.2904  -47.2120 C.ar   1 LIG      -0.11700
      4 C4        -39.8906   -0.3129  -45.4450 C.ar   1 LIG       0.17700
      5 C5        -40.5898   -2.4656  -45.8387 C.ar   1 LIG       0.17700
      6 N1        -40.2779   -1.5055  -44.9396 N.ar   1 LIG      -0.60000
      7 H1        -40.0720   -0.8730  -48.7634 H      1 LIG       0.11500
      8 H2        -39.4847    0.9379  -47.1525 H      1 LIG       0.11500
      9 H3        -40.7941   -3.0949  -47.8902 H      1 LIG       0.11500
     10 H4        -39.6444    0.4437  -44.7073 H      1 LIG       0.12400
     11 H5        -40.8973   -3.4146  -45.4117 H      1 LIG       0.12400
@<TRIPOS>BOND
      1       1       2 ar
      2       1       3 ar
      3       2       4 ar
      4       3       5 ar
      5       4       6 ar
      6       5       6 ar
      7       1       7 1
[truncated: 4,246,076 more chars]
