# Supplementary material for: The pocketome of G-protein-coupled receptors reveals previously untargeted allosteric sites
Source: Nat Commun. 2022 May 10;13:2567. doi: 10.1038/s41467-022-29609-6 (PMC9091257; doi:10.1038/s41467-022-29609-6)
Supplement: Supplementary file 4 — Supplementary Data 1 [file 41467_2022_29609_MOESM4_ESM.zip › docking_files/3sn6/rec.mol2]

@<TRIPOS>MOLECULE
3sn6_align.pdb
4656 4717 284 0 0
PROTEIN
NO_CHARGES


@<TRIPOS>ATOM
      1 N         -84.2620  -34.1050  -43.5510 N.4       1 GLU   -0.2700
      2 CA        -83.0480  -34.8520  -43.7890 C.3       1 GLU    0.0900
      3 CAY       -86.4030  -33.7040  -42.5590 C.3       1 GLU    0.0900
      4 C         -82.2530  -35.0780  -42.5120 C.2       1 GLU    0.0900
      5 O         -82.6790  -34.9180  -41.3730 O.2       1 GLU    0.5100
      6 CB        -82.1360  -34.1330  -44.8180 C.3       1 GLU   -0.5100
      7 CG        -82.9430  -33.3970  -45.9110 C.3       1 GLU   -0.4700
      8 CD        -82.0620  -32.5740  -46.8500 C.2       1 GLU    0.3100
      9 OE1       -82.6300  -31.6530  -47.4900 O.co2     1 GLU    0.0700
     10 OE2       -80.8320  -32.8370  -46.8860 O.co2     1 GLU    0.0900
     11 CY        -85.2240  -34.5550  -42.7400 C.2       1 GLU   -0.1800
     12 OY        -85.1540  -35.6370  -42.1780 O.2       1 GLU    0.0900
     13 HN        -84.3400  -33.2350  -44.0290 H         1 GLU    0.0900
     14 HA        -83.3250  -35.8280  -44.1560 H         1 GLU   -0.2800
     15 HB1       -81.4790  -34.8870  -45.3030 H         1 GLU    0.0900
     16 HB2       -81.5010  -33.3960  -44.2810 H         1 GLU    0.0900
     17 HG1       -83.6690  -32.7140  -45.4210 H         1 GLU    0.6200
     18 HG2       -83.4970  -34.1480  -46.5150 H         1 GLU   -0.7600
     19 HY1       -87.1250  -34.2070  -41.8800 H         1 GLU   -0.7600
     20 HY2       -86.8940  -33.5290  -43.5410 H         1 GLU    0.5100
     21 HY3       -86.1000  -32.7350  -42.1080 H         1 GLU   -0.5100
     22 N         -80.9720  -35.3710  -42.6830 N.am      2 VAL   -0.4700
     23 CA        -80.0030  -35.4480  -41.6050 C.3       2 VAL    0.3100
     24 C         -79.2610  -34.1280  -41.5850 C.2       2 VAL    0.0700
     25 O         -78.4030  -33.8760  -40.7370 O.2       2 VAL    0.0900
     26 CB        -78.9870  -36.5680  -41.8840 C.3       2 VAL   -0.0900
     27 CG1       -77.9670  -36.6640  -40.7540 C.3       2 VAL    0.0900
     28 CG2       -79.7220  -37.8830  -42.0870 C.3       2 VAL   -0.2700
     29 HN        -80.6070  -35.5570  -43.5900 H         2 VAL    0.0900
     30 HA        -80.5360  -35.6440  -40.6870 H         2 VAL    0.0900
     31 HB        -78.4580  -36.3550  -42.8380 H         2 VAL    0.0900
     32 HG11      -78.4700  -36.5240  -39.7730 H         2 VAL   -0.2700
     33 HG12      -77.1950  -35.8750  -40.8730 H         2 VAL    0.0900
     34 HG13      -77.4850  -37.6650  -40.7650 H         2 VAL    0.0900
     35 HG21      -80.4200  -37.8020  -42.9480 H         2 VAL    0.0900
     36 HG22      -80.3100  -38.1320  -41.1770 H         2 VAL    0.5100
     37 HG23      -78.9940  -38.6960  -42.2950 H         2 VAL   -0.5100
     38 N         -79.6140  -33.2710  -42.5350 N.am      3 TRP   -0.4700
     39 CA        -78.9040  -32.0230  -42.7310 C.3       3 TRP    0.3100
     40 C         -79.3000  -30.9780  -41.6950 C.2       3 TRP    0.0700
     41 O         -78.4760  -30.1630  -41.2930 O.2       3 TRP    0.0900
     42 CB        -79.1180  -31.5000  -44.1590 C.3       3 TRP   -0.1800
     43 CG        -78.1050  -30.4770  -44.5870 C.ar      3 TRP    0.0900
     44 CD1       -78.3050  -29.1360  -44.7300 C.ar      3 TRP    0.0900
     45 CD2       -76.7310  -30.7160  -44.9240 C.ar      3 TRP   -0.0300
     46 CE2       -76.1610  -29.4720  -45.2630 C.ar      3 TRP   -0.1500
     47 CE3       -75.9300  -31.8610  -44.9710 C.ar      3 TRP    0.2200
     48 NE1       -77.1420  -28.5240  -45.1380 N.ar      3 TRP   -0.5100
     49 CZ2       -74.8290  -29.3400  -45.6460 C.ar      3 TRP    0.3700
     50 CZ3       -74.6050  -31.7270  -45.3500 C.ar      3 TRP    0.2400
     51 CH2       -74.0680  -30.4770  -45.6820 C.ar      3 TRP    0.1100
     52 HN        -80.3780  -33.4450  -43.1520 H         3 TRP   -0.2500
     53 HA        -77.8540  -32.2030  -42.5510 H         3 TRP    0.1700
     54 HB1       -80.1260  -31.0380  -44.2210 H         3 TRP   -0.2000
     55 HB2       -79.0650  -32.3560  -44.8640 H         3 TRP    0.1400
     56 HD1       -79.2400  -28.6280  -44.5490 H         3 TRP   -0.2700
     57 HE1       -77.0350  -27.5700  -45.3100 H         3 TRP    0.1600
     58 HE3       -76.3190  -32.8370  -44.7200 H         3 TRP   -0.1400
     59 HZ2       -74.3950  -28.3860  -45.9060 H         3 TRP    0.1400
     60 HZ3       -73.9740  -32.6020  -45.3910 H         3 TRP    0.5100
     61 HH2       -73.0300  -30.4080  -45.9730 H         3 TRP   -0.5100
     62 N         -80.5540  -31.0060  -41.2430 N.am      4 VAL   -0.4700
     63 CA        -81.0280  -30.0230  -40.2710 C.3       4 VAL    0.3100
     64 C         -80.1940  -30.0520  -38.9890 C.2       4 VAL    0.0700
     65 O         -79.6650  -29.0240  -38.5530 O.2       4 VAL    0.0900
     66 CB        -82.5170  -30.2320  -39.9090 C.3       4 VAL   -0.0900
     67 CG1       -82.9840  -29.1310  -38.9700 C.3       4 VAL    0.0900
     68 CG2       -83.3800  -30.2630  -41.1640 C.3       4 VAL   -0.2700
     69 HN        -81.2160  -31.6880  -41.5440 H         4 VAL    0.0900
     70 HA        -80.8870  -29.0430  -40.7010 H         4 VAL    0.0900
     71 HB        -82.6440  -31.2190  -39.4150 H         4 VAL    0.0900
     72 HG11      -82.7040  -28.1370  -39.3780 H         4 VAL   -0.2700
     73 HG12      -82.5050  -29.2540  -37.9750 H         4 VAL    0.0900
     74 HG13      -84.0890  -29.1710  -38.8590 H         4 VAL    0.0900
     75 HG21      -83.0580  -31.0940  -41.8290 H         4 VAL    0.0900
     76 HG22      -83.2740  -29.3050  -41.7200 H         4 VAL    0.5100
     77 HG23      -84.4440  -30.4200  -40.8890 H         4 VAL   -0.5100
     78 N         -80.0740  -31.2400  -38.3990 N.am      5 VAL   -0.4700
     79 CA        -79.2940  -31.4360  -37.1820 C.3       5 VAL    0.3100
     80 C         -77.8040  -31.3070  -37.4800 C.2       5 VAL    0.0700
     81 O         -77.0360  -30.7960  -36.6650 O.2       5 VAL    0.0900
     82 CB        -79.5770  -32.8250  -36.5660 C.3       5 VAL   -0.0900
     83 CG1       -78.7480  -33.0410  -35.3090 C.3       5 VAL    0.0900
     84 CG2       -81.0620  -32.9750  -36.2630 C.3       5 VAL   -0.2700
     85 HN        -80.5160  -32.0540  -38.7650 H         5 VAL    0.0900
     86 HA        -79.5600  -30.6560  -36.4850 H         5 VAL    0.0900
     87 HB        -79.3290  -33.6130  -37.3090 H         5 VAL    0.0900
     88 HG11      -78.8550  -32.1700  -34.6260 H         5 VAL   -0.2700
     89 HG12      -77.6740  -33.1510  -35.5780 H         5 VAL    0.0900
     90 HG13      -79.0960  -33.9520  -34.7780 H         5 VAL    0.0900
     91 HG21      -81.6550  -32.8720  -37.1980 H         5 VAL    0.0900
     92 HG22      -81.3860  -32.1860  -35.5500 H         5 VAL    0.5100
     93 HG23      -81.2600  -33.9770  -35.8270 H         5 VAL   -0.5100
     94 N         -77.4070  -31.7660  -38.6650 N.am      6 GLY   -0.4700
     95 CA        -76.0230  -31.6920  -39.0920 C.3       6 GLY    0.3100
     96 C         -75.4830  -30.2770  -39.1080 C.2       6 GLY   -0.0200
     97 O         -74.3590  -30.0240  -38.6790 O.2       6 GLY    0.0900
     98 HN        -78.0420  -32.1810  -39.3100 H         6 GLY    0.0900
     99 HA1       -75.9620  -32.1020  -40.0880 H         6 GLY    0.5100
    100 HA2       -75.4330  -32.2850  -38.4080 H         6 GLY   -0.5100
    101 N         -76.2870  -29.3450  -39.6150 N.am      7 MET   -0.4700
    102 CA        -75.9100  -27.9400  -39.6400 C.3       7 MET    0.3100
    103 C         -76.1390  -27.3050  -38.2760 C.2       7 MET    0.0700
    104 O         -75.3450  -26.4790  -37.8240 O.2       7 MET    0.0900
    105 CB        -76.6980  -27.1860  -40.7140 C.3       7 MET   -0.1800
    106 CG        -76.5460  -27.7630  -42.1130 C.3       7 MET    0.0900
    107 SD        -74.8330  -27.8040  -42.6740 S.3       7 MET    0.0900
    108 CE        -74.4820  -26.0550  -42.8390 C.3       7 MET   -0.1400
    109 HN        -77.1800  -29.5670  -39.9990 H         7 MET    0.0900
    110 HA        -74.8510  -27.8820  -39.8410 H         7 MET    0.0900
    111 HB1       -76.3510  -26.1320  -40.7290 H         7 MET   -0.0900
    112 HB2       -77.7750  -27.2070  -40.4410 H         7 MET   -0.2200
    113 HG1       -77.1470  -27.1470  -42.8130 H         7 MET    0.0900
    114 HG2       -76.9570  -28.7940  -42.1140 H         7 MET    0.0900
    115 HE1       -74.4290  -25.5590  -41.8460 H         7 MET    0.0900
    116 HE2       -75.2810  -25.5570  -43.4290 H         7 MET    0.5100
    117 HE3       -73.5070  -25.9050  -43.3500 H         7 MET   -0.5100
    118 N         -77.2250  -27.6980  -37.6150 N.am      8 GLY   -0.4700
    119 CA        -77.5240  -27.2020  -36.2840 C.3       8 GLY    0.3100
    120 C         -76.3720  -27.3860  -35.3130 C.2       8 GLY   -0.0200
    121 O         -76.0510  -26.4830  -34.5400 O.2       8 GLY    0.0900
    122 HN        -77.8770  -28.3460  -38.0010 H         8 GLY    0.0900
    123 HA1       -78.3840  -27.7400  -35.9150 H         8 GLY    0.5100
    124 HA2       -77.7500  -26.1500  -36.3660 H         8 GLY   -0.5100
    125 N         -75.7420  -28.5600  -35.3540 N.am      9 ILE   -0.4700
    126 CA        -74.6480  -28.8780  -34.4410 C.3       9 ILE    0.3100
    127 C         -73.4070  -28.0300  -34.7090 C.2       9 ILE    0.0700
    128 O         -72.7810  -27.5230  -33.7810 O.2       9 ILE    0.0900
    129 CB        -74.2760  -30.3780  -34.4820 C.3       9 ILE   -0.0900
    130 CG1       -73.8810  -30.8040  -35.8970 C.3       9 ILE    0.0900
    131 CG2       -75.4310  -31.2260  -33.9720 C.3       9 ILE   -0.2700
    132 CD        -73.4790  -32.2580  -36.0110 C.3       9 ILE    0.0900
    133 HN        -75.9890  -29.2710  -36.0080 H         9 ILE    0.0900
    134 HA        -74.9610  -28.6030  -33.4450 H         9 ILE    0.0900
    135 HB        -73.3810  -30.5540  -33.8470 H         9 ILE   -0.1800
    136 HG11      -73.0270  -30.1750  -36.2270 H         9 ILE    0.0900
    137 HG12      -74.7440  -30.6220  -36.5720 H         9 ILE    0.0900
    138 HG21      -76.3310  -31.0650  -34.6030 H         9 ILE   -0.2700
    139 HG22      -75.6760  -30.9410  -32.9260 H         9 ILE    0.0900
    140 HG23      -75.1570  -32.3020  -34.0120 H         9 ILE    0.0900
    141 HD1       -74.3680  -32.9120  -35.8780 H         9 ILE    0.0900
    142 HD2       -72.7350  -32.5080  -35.2260 H         9 ILE    0.5100
    143 HD3       -73.0430  -32.4520  -37.0150 H         9 ILE   -0.5100
    144 N         -73.0530  -27.8780  -35.9830 N.am     10 VAL   -0.4700
    145 CA        -71.9180  -27.0500  -36.3610 C.3      10 VAL    0.3100
    146 C         -72.1570  -25.6110  -35.9230 C.2      10 VAL    0.0700
    147 O         -71.2910  -24.9770  -35.3160 O.2      10 VAL    0.0900
    148 CB        -71.6770  -27.0830  -37.8790 C.3      10 VAL   -0.0900
    149 CG1       -70.5000  -26.1930  -38.2510 C.3      10 VAL    0.0900
    150 CG2       -71.4430  -28.5110  -38.3470 C.3      10 VAL   -0.2700
    151 HN        -73.5440  -28.3210  -36.7290 H        10 VAL    0.0900
    152 HA        -71.0490  -27.4210  -35.8390 H        10 VAL    0.0900
    153 HB        -72.5890  -26.7280  -38.4060 H        10 VAL    0.0900
    154 HG11      -69.6260  -26.4270  -37.6060 H        10 VAL   -0.2700
    155 HG12      -70.7730  -25.1260  -38.1070 H        10 VAL    0.0900
    156 HG13      -70.2140  -26.3660  -39.3100 H        10 VAL    0.0900
    157 HG21      -72.3280  -29.1410  -38.1130 H        10 VAL    0.0900
    158 HG22      -70.5580  -28.9380  -37.8280 H        10 VAL    0.5100
    159 HG23      -71.2770  -28.5280  -39.4450 H        10 VAL   -0.5100
    160 N         -73.3460  -25.0980  -36.2260 N.am     11 MET   -0.4700
    161 CA        -73.7180  -23.7480  -35.8360 C.3      11 MET    0.3100
    162 C         -73.6780  -23.5980  -34.3200 C.2      11 MET    0.0700
    163 O         -73.3860  -22.5200  -33.8020 O.2      11 MET    0.0900
    164 CB        -75.1090  -23.4000  -36.3700 C.3      11 MET   -0.1800
    165 CG        -75.2230  -23.4750  -37.8830 C.3      11 MET    0.0900
    166 SD        -76.9270  -23.3530  -38.4580 S.3      11 MET    0.0900
    167 CE        -76.7070  -23.5920  -40.2190 C.3      11 MET   -0.1400
    168 HN        -74.0320  -25.6140  -36.7330 H        11 MET    0.0900
    169 HA        -72.9810  -23.0680  -36.2370 H        11 MET    0.0900
    170 HB1       -75.3610  -22.3670  -36.0490 H        11 MET   -0.0900
    171 HB2       -75.8440  -24.1030  -35.9250 H        11 MET   -0.2200
    172 HG1       -74.7880  -24.4390  -38.2220 H        11 MET    0.0900
    173 HG2       -74.6250  -22.6490  -38.3230 H        11 MET    0.0900
    174 HE1       -75.8300  -24.2410  -40.4320 H        11 MET    0.0900
    175 HE2       -76.5400  -22.6160  -40.7200 H        11 MET    0.5100
    176 HE3       -77.6050  -24.0760  -40.6560 H        11 MET   -0.5100
    177 N         -73.9680  -24.6840  -33.6100 N.am     12 SER   -0.4700
    178 CA        -73.9010  -24.6850  -32.1540 C.3      12 SER    0.3100
    179 C         -72.4620  -24.5850  -31.6700 C.2      12 SER    0.0700
    180 O         -72.1580  -23.8440  -30.7360 O.2      12 SER    0.0900
    181 CB        -74.5510  -25.9480  -31.5880 C.3      12 SER    0.0500
    182 OG        -75.9330  -25.9890  -31.8950 O.3      12 SER    0.0900
    183 HN        -74.2430  -25.5410  -34.0390 H        12 SER    0.0900
    184 HA        -74.4150  -23.8060  -31.7940 H        12 SER   -0.6600
    185 HB1       -74.4330  -25.9650  -30.4840 H        12 SER    0.4300
    186 HB2       -74.0640  -26.8450  -32.0260 H        12 SER    0.5100
    187 HG1       -75.9890  -26.1420  -32.8410 H        12 SER   -0.5100
    188 N         -71.5730  -25.3380  -32.3130 N.am     13 LEU   -0.4700
    189 CA        -70.1620  -25.3210  -31.9620 C.3      13 LEU    0.3100
    190 C         -69.5650  -23.9420  -32.2110 C.2      13 LEU    0.0700
    191 O         -68.7660  -23.4510  -31.4180 O.2      13 LEU    0.0900
    192 CB        -69.3930  -26.3840  -32.7520 C.3      13 LEU   -0.1800
    193 CG        -69.8800  -27.8280  -32.6090 C.3      13 LEU    0.0900
    194 CD1       -69.0600  -28.7640  -33.4840 C.3      13 LEU    0.0900
    195 CD2       -69.8370  -28.2750  -31.1540 C.3      13 LEU   -0.0900
    196 HN        -71.8340  -25.9440  -33.0600 H        13 LEU    0.0900
    197 HA        -70.0800  -25.5100  -30.9010 H        13 LEU   -0.2700
    198 HB1       -68.3330  -26.3480  -32.4250 H        13 LEU    0.0900
    199 HB2       -69.4480  -26.1120  -33.8270 H        13 LEU    0.0900
    200 HG        -70.9490  -27.8870  -32.9080 H        13 LEU    0.0900
    201 HD11      -67.9900  -28.7230  -33.1910 H        13 LEU   -0.2700
    202 HD12      -69.1480  -28.4600  -34.5500 H        13 LEU    0.0900
    203 HD13      -69.4210  -29.8090  -33.3630 H        13 LEU    0.0900
    204 HD21      -70.4890  -27.6220  -30.5340 H        13 LEU    0.0900
    205 HD22      -68.7980  -28.2080  -30.7680 H        13 LEU    0.5100
    206 HD23      -70.2010  -29.3210  -31.0690 H        13 LEU   -0.5100
    207 N         -69.9570  -23.3180  -33.3210 N.am     14 ILE   -0.4700
    208 CA        -69.4870  -21.9780  -33.6560 C.3      14 ILE    0.3100
    209 C         -70.0250  -20.9230  -32.6900 C.2      14 ILE    0.0700
    210 O         -69.2590  -20.1540  -32.0970 O.2      14 ILE    0.0900
    211 CB        -69.8650  -21.5930  -35.1000 C.3      14 ILE   -0.0900
    212 CG1       -69.1570  -22.5120  -36.0980 C.3      14 ILE    0.0900
    213 CG2       -69.5150  -20.1390  -35.3730 C.3      14 ILE   -0.2700
    214 CD        -69.4650  -22.2020  -37.5460 C.3      14 ILE    0.0900
    215 HN        -70.5870  -23.7370  -33.9700 H        14 ILE    0.0900
    216 HA        -68.4140  -21.9650  -33.5370 H        14 ILE    0.0900
    217 HB        -70.9560  -21.7420  -35.2460 H        14 ILE   -0.1800
    218 HG11      -69.4630  -23.5590  -35.8900 H        14 ILE    0.0900
    219 HG12      -68.0610  -22.4200  -35.9440 H        14 ILE    0.0900
    220 HG21      -68.4240  -19.9770  -35.2370 H        14 ILE   -0.2700
    221 HG22      -70.0620  -19.4790  -34.6660 H        14 ILE    0.0900
    222 HG23      -69.7850  -19.8740  -36.4180 H        14 ILE    0.0900
    223 HD1       -68.9950  -21.2390  -37.8390 H        14 ILE    0.0900
    224 HD2       -70.5640  -22.1190  -37.6900 H        14 ILE    0.5100
    225 HD3       -69.0620  -23.0050  -38.1990 H        14 ILE   -0.5100
    226 N         -71.3480  -20.8990  -32.5320 N.am     15 VAL   -0.4700
    227 CA        -72.0100  -19.9760  -31.6170 C.3      15 VAL    0.3100
    228 C         -71.4360  -20.1080  -30.2110 C.2      15 VAL    0.0700
    229 O         -71.3410  -19.1300  -29.4700 O.2      15 VAL    0.0900
    230 CB        -73.5390  -20.2170  -31.5790 C.3      15 VAL   -0.0900
    231 CG1       -74.1790  -19.4690  -30.4180 C.3      15 VAL    0.0900
    232 CG2       -74.1770  -19.8060  -32.8970 C.3      15 VAL   -0.2700
    233 HN        -71.9470  -21.5150  -33.0360 H        15 VAL    0.0900
    234 HA        -71.8000  -18.9710  -31.9510 H        15 VAL    0.0900
    235 HB        -73.7360  -21.3040  -31.4670 H        15 VAL    0.0900
    236 HG11      -73.8500  -18.4070  -30.4200 H        15 VAL   -0.2700
    237 HG12      -73.8760  -19.9330  -29.4560 H        15 VAL    0.0900
    238 HG13      -75.2860  -19.4970  -30.5140 H        15 VAL    0.0900
    239 HG21      -73.5280  -20.1090  -33.7480 H        15 VAL    0.0900
    240 HG22      -74.3080  -18.7020  -32.9260 H        15 VAL    0.5100
    241 HG23      -75.1650  -20.3020  -33.0110 H        15 VAL   -0.5100
    242 N         -71.0470  -21.3280  -29.8520 N.am     16 LEU   -0.4700
    243 CA        -70.4600  -21.6020  -28.5490 C.3      16 LEU    0.3100
    244 C         -69.0300  -21.0720  -28.4610 C.2      16 LEU    0.0700
    245 O         -68.6510  -20.4240  -27.4840 O.2      16 LEU    0.0900
    246 CB        -70.4760  -23.1080  -28.2790 C.3      16 LEU   -0.1800
    247 CG        -70.0080  -23.5610  -26.8990 C.3      16 LEU    0.0900
    248 CD1       -70.9520  -23.0430  -25.8280 C.3      16 LEU    0.0900
    249 CD2       -69.9110  -25.0760  -26.8450 C.3      16 LEU   -0.0900
    250 HN        -71.1410  -22.1110  -30.4610 H        16 LEU    0.0900
    251 HA        -71.0360  -21.0780  -27.8010 H        16 LEU   -0.2700
    252 HB1       -69.8230  -23.5930  -29.0350 H        16 LEU    0.0900
    253 HB2       -71.5170  -23.4660  -28.4190 H        16 LEU    0.0900
    254 HG        -68.9850  -23.1710  -26.7090 H        16 LEU    0.0900
    255 HD11      -71.9780  -23.4320  -26.0040 H        16 LEU   -0.2700
    256 HD12      -70.9850  -21.9340  -25.8570 H        16 LEU    0.0900
    257 HD13      -70.6110  -23.3820  -24.8270 H        16 LEU    0.0900
    258 HD21      -69.1860  -25.4400  -27.6050 H        16 LEU    0.0900
    259 HD22      -70.9040  -25.5260  -27.0580 H        16 LEU    0.5100
    260 HD23      -69.5630  -25.3980  -25.8400 H        16 LEU   -0.5100
    261 N         -68.2400  -21.3490  -29.4970 N.am     17 ALA   -0.4700
    262 CA        -66.8490  -20.9220  -29.5460 C.3      17 ALA    0.3100
    263 C         -66.7180  -19.4090  -29.4530 C.2      17 ALA    0.0700
    264 O         -65.9720  -18.8940  -28.6200 O.2      17 ALA    0.0900
    265 CB        -66.1830  -21.4330  -30.8160 C.3      17 ALA   -0.2700
    266 HN        -68.5660  -21.8620  -30.2860 H        17 ALA    0.0900
    267 HA        -66.3480  -21.3140  -28.6740 H        17 ALA    0.0900
    268 HB1       -66.7090  -21.0360  -31.7100 H        17 ALA    0.0900
    269 HB2       -66.2230  -22.5430  -30.8450 H        17 ALA    0.5100
    270 HB3       -65.1240  -21.0970  -30.8490 H        17 ALA   -0.5100
    271 N         -67.4470  -18.6930  -30.3070 N.am     18 ILE   -0.4700
    272 CA        -67.3670  -17.2360  -30.3280 C.3      18 ILE    0.3100
    273 C         -67.6860  -16.6350  -28.9610 C.2      18 ILE    0.0700
    274 O         -66.9630  -15.7640  -28.4570 O.2      18 ILE    0.0900
    275 CB        -68.3130  -16.6360  -31.3820 C.3      18 ILE   -0.0900
    276 CG1       -67.9470  -17.1460  -32.7780 C.3      18 ILE    0.0900
    277 CG2       -68.2560  -15.1190  -31.3440 C.3      18 ILE   -0.2700
    278 CD        -68.7110  -16.4710  -33.8940 C.3      18 ILE    0.0900
    279 HN        -68.0710  -19.1130  -30.9610 H        18 ILE    0.0900
    280 HA        -66.3460  -16.9640  -30.5470 H        18 ILE    0.0900
    281 HB        -69.3520  -16.9710  -31.1780 H        18 ILE   -0.1800
    282 HG11      -68.1520  -18.2370  -32.8190 H        18 ILE    0.0900
    283 HG12      -66.8620  -16.9770  -32.9410 H        18 ILE    0.0900
    284 HG21      -67.1990  -14.7760  -31.3740 H        18 ILE   -0.2700
    285 HG22      -68.7230  -14.7470  -30.4080 H        18 ILE    0.0900
    286 HG23      -68.7900  -14.6980  -32.2220 H        18 ILE    0.0900
    287 HD1       -68.3770  -15.4170  -34.0030 H        18 ILE    0.0900
    288 HD2       -69.7990  -16.4770  -33.6660 H        18 ILE    0.5100
    289 HD3       -68.5270  -17.0020  -34.8540 H        18 ILE   -0.5100
    290 N         -68.7460  -17.1450  -28.3410 N.am     19 VAL   -0.4700
    291 CA        -69.2470  -16.6000  -27.0880 C.3      19 VAL    0.3100
    292 C         -68.2910  -16.9260  -25.9530 C.2      19 VAL    0.0700
    293 O         -67.7270  -16.0260  -25.3360 O.2      19 VAL    0.0900
    294 CB        -70.6480  -17.1450  -26.7500 C.3      19 VAL   -0.0900
    295 CG1       -71.0460  -16.7560  -25.3340 C.3      19 VAL    0.0900
    296 CG2       -71.6700  -16.6360  -27.7520 C.3      19 VAL   -0.2700
    297 HN        -69.2460  -17.9250  -28.7080 H        19 VAL    0.0900
    298 HA        -69.2810  -15.5250  -27.1850 H        19 VAL    0.0900
    299 HB        -70.6440  -18.2520  -26.8390 H        19 VAL    0.0900
    300 HG11      -70.8900  -15.6670  -25.1780 H        19 VAL   -0.2700
    301 HG12      -70.4250  -17.3130  -24.6000 H        19 VAL    0.0900
    302 HG13      -72.1200  -16.9880  -25.1660 H        19 VAL    0.0900
    303 HG21      -71.3060  -16.8090  -28.7880 H        19 VAL    0.0900
    304 HG22      -71.8280  -15.5450  -27.6100 H        19 VAL    0.5100
    305 HG23      -72.6320  -17.1740  -27.6180 H        19 VAL   -0.5100
    306 N         -68.1110  -18.2140  -25.6680 N.am     20 PHE   -0.4700
    307 CA        -67.1890  -18.6290  -24.6200 C.3      20 PHE    0.3100
    308 C         -65.8250  -17.9510  -24.7540 C.2      20 PHE    0.0700
    309 O         -65.2600  -17.4760  -23.7700 O.2      20 PHE    0.0900
    310 CB        -67.0200  -20.1500  -24.6170 C.3      20 PHE   -0.1800
    311 CG        -65.9400  -20.6330  -23.6950 C.ar     20 PHE    0.0900
    312 CD1       -66.1980  -20.8380  -22.3500 C.ar     20 PHE    0.0900
    313 CD2       -64.6620  -20.8750  -24.1730 C.ar     20 PHE    0.0000
    314 CE1       -65.2020  -21.2780  -21.5000 C.ar     20 PHE   -0.1150
    315 CE2       -63.6620  -21.3160  -23.3270 C.ar     20 PHE    0.1150
    316 CZ        -63.9330  -21.5170  -21.9890 C.ar     20 PHE   -0.1150
    317 HN        -68.5900  -18.9420  -26.1520 H        20 PHE    0.1150
    318 HA        -67.5870  -18.2950  -23.6730 H        20 PHE   -0.1150
    319 HB1       -66.7550  -20.4910  -25.6400 H        20 PHE    0.1150
    320 HB2       -67.9680  -20.6230  -24.2890 H        20 PHE   -0.1150
    321 HD1       -67.1890  -20.6540  -21.9620 H        20 PHE    0.1150
    322 HD2       -64.4450  -20.7170  -25.2190 H        20 PHE   -0.1150
    323 HE1       -65.4170  -21.4360  -20.4540 H        20 PHE    0.1150
    324 HE2       -62.6710  -21.5000  -23.7130 H        20 PHE    0.5100
    325 HZ        -63.1530  -21.8600  -21.3260 H        20 PHE   -0.5100
    326 N         -65.3010  -17.9020  -25.9790 N.am     21 GLY   -0.4700
    327 CA        -64.0020  -17.3110  -26.2230 C.3      21 GLY    0.3100
    328 C         -63.9420  -15.8270  -25.9160 C.2      21 GLY   -0.0200
    329 O         -63.1360  -15.3890  -25.0910 O.2      21 GLY    0.0900
    330 HN        -65.7770  -18.2690  -26.7750 H        21 GLY    0.0900
    331 HA1       -63.7640  -17.4610  -27.2660 H        21 GLY    0.5100
    332 HA2       -63.2840  -17.8250  -25.6000 H        21 GLY   -0.5100
    333 N         -64.8080  -15.0440  -26.5590 N.am     22 ASN   -0.4700
    334 CA        -64.7710  -13.5960  -26.3640 C.3      22 ASN    0.3100
    335 C         -65.1390  -13.1710  -24.9460 C.2      22 ASN    0.0700
    336 O         -64.4860  -12.3110  -24.3540 O.2      22 ASN    0.0900
    337 CB        -65.6430  -12.8790  -27.3950 C.3      22 ASN   -0.1800
    338 CG        -65.0200  -12.8780  -28.7750 C.2      22 ASN    0.0900
    339 ND2       -65.5560  -13.7060  -29.6670 N.am     22 ASN    0.0900
    340 OD1       -64.0660  -12.1460  -29.0360 O.2      22 ASN    0.5500
    341 HN        -65.5000  -15.3970  -27.1840 H        22 ASN   -0.5500
    342 HA        -63.7440  -13.2740  -26.4560 H        22 ASN   -0.6200
    343 HB1       -65.7930  -11.8260  -27.0730 H        22 ASN    0.3200
    344 HB2       -66.6290  -13.3860  -27.4520 H        22 ASN    0.3000
    345 HD21      -65.1860  -13.7490  -30.5950 H        22 ASN    0.5100
    346 HD22      -66.3290  -14.2860  -29.4100 H        22 ASN   -0.5100
    347 N         -66.1890  -13.7820  -24.4040 N.am     23 VAL   -0.4700
    348 CA        -66.5620  -13.5610  -23.0170 C.3      23 VAL    0.3100
    349 C         -65.3660  -13.8480  -22.1210 C.2      23 VAL    0.0700
    350 O         -64.9990  -13.0330  -21.2790 O.2      23 VAL    0.0900
    351 CB        -67.7400  -14.4640  -22.5910 C.3      23 VAL   -0.0900
    352 CG1       -67.9170  -14.4360  -21.0780 C.3      23 VAL    0.0900
    353 CG2       -69.0180  -14.0380  -23.2900 C.3      23 VAL   -0.2700
    354 HN        -66.7630  -14.4130  -24.9200 H        23 VAL    0.0900
    355 HA        -66.8350  -12.5220  -22.9110 H        23 VAL    0.0900
    356 HB        -67.5410  -15.5070  -22.9190 H        23 VAL    0.0900
    357 HG11      -67.9430  -13.3860  -20.7150 H        23 VAL   -0.2700
    358 HG12      -67.0670  -14.9580  -20.5870 H        23 VAL    0.0900
    359 HG13      -68.8710  -14.9320  -20.7990 H        23 VAL    0.0900
    360 HG21      -68.9610  -14.2820  -24.3720 H        23 VAL    0.0900
    361 HG22      -69.1620  -12.9420  -23.1810 H        23 VAL    0.5100
    362 HG23      -69.8860  -14.5750  -22.8510 H        23 VAL   -0.5100
    363 N         -64.7500  -15.0110  -22.3210 N.am     24 LEU   -0.4700
    364 CA        -63.6080  -15.4190  -21.5170 C.3      24 LEU    0.3100
    365 C         -62.4930  -14.3830  -21.5610 C.2      24 LEU    0.0700
    366 O         -61.9170  -14.0340  -20.5300 O.2      24 LEU    0.0900
    367 CB        -63.0780  -16.7760  -21.9860 C.3      24 LEU   -0.1800
    368 CG        -62.0350  -17.4270  -21.0790 C.3      24 LEU    0.0900
    369 CD1       -62.6130  -17.6640  -19.6930 C.3      24 LEU    0.0900
    370 CD2       -61.5380  -18.7270  -21.6830 C.3      24 LEU   -0.0900
    371 HN        -65.0410  -15.6510  -23.0270 H        24 LEU    0.0900
    372 HA        -63.9260  -15.4760  -20.4870 H        24 LEU   -0.2700
    373 HB1       -62.6230  -16.6390  -22.9890 H        24 LEU    0.0900
    374 HB2       -63.9400  -17.4700  -22.0720 H        24 LEU    0.0900
    375 HG        -61.1480  -16.7620  -21.0000 H        24 LEU    0.0900
    376 HD11      -63.5930  -18.1800  -19.7710 H        24 LEU   -0.2700
    377 HD12      -62.7640  -16.6920  -19.1750 H        24 LEU    0.0900
    378 HD13      -61.9220  -18.3010  -19.0990 H        24 LEU    0.0900
    379 HD21      -61.0740  -18.5360  -22.6750 H        24 LEU    0.0900
    380 HD22      -62.3880  -19.4300  -21.8200 H        24 LEU    0.5100
    381 HD23      -60.7760  -19.1870  -21.0180 H        24 LEU   -0.5100
    382 N         -62.1920  -13.8820  -22.7590 N.am     25 VAL   -0.4700
    383 CA        -61.1530  -12.8710  -22.9100 C.3      25 VAL    0.3100
    384 C         -61.5010  -11.5780  -22.1750 C.2      25 VAL    0.0700
    385 O         -60.7130  -11.0790  -21.3700 O.2      25 VAL    0.0900
    386 CB        -60.8720  -12.5550  -24.3890 C.3      25 VAL   -0.0900
    387 CG1       -59.8970  -11.3950  -24.5020 C.3      25 VAL    0.0900
    388 CG2       -60.3280  -13.7850  -25.1020 C.3      25 VAL   -0.2700
    389 HN        -62.6560  -14.1720  -23.5930 H        25 VAL    0.0900
    390 HA        -60.2580  -13.2460  -22.4350 H        25 VAL    0.0900
    391 HB        -61.8230  -12.2890  -24.8980 H        25 VAL    0.0900
    392 HG11      -59.0120  -11.5750  -23.8540 H        25 VAL   -0.2700
    393 HG12      -60.3890  -10.4540  -24.1740 H        25 VAL    0.0900
    394 HG13      -59.5530  -11.2910  -25.5530 H        25 VAL    0.0900
    395 HG21      -60.5860  -14.7020  -24.5300 H        25 VAL    0.0900
    396 HG22      -59.2230  -13.7170  -25.1830 H        25 VAL    0.5100
    397 HG23      -60.7750  -13.8630  -26.1160 H        25 VAL   -0.5100
    398 N         -62.6870  -11.0400  -22.4490 N.am     26 ILE   -0.4700
    399 CA        -63.1150   -9.7790  -21.8500 C.3      26 ILE    0.3100
    400 C         -63.1640   -9.8430  -20.3260 C.2      26 ILE    0.0700
    401 O         -62.5310   -9.0390  -19.6380 O.2      26 ILE    0.0900
    402 CB        -64.4890   -9.3360  -22.3860 C.3      26 ILE   -0.0900
    403 CG1       -64.4390   -9.1790  -23.9090 C.3      26 ILE    0.0900
    404 CG2       -64.9240   -8.0340  -21.7290 C.3      26 ILE   -0.2700
    405 CD        -65.7130   -8.6360  -24.5150 C.3      26 ILE    0.0900
    406 HN        -63.3330  -11.4710  -23.0740 H        26 ILE    0.0900
    407 HA        -62.3680   -9.0330  -22.0800 H        26 ILE    0.0900
    408 HB        -65.2400  -10.1260  -22.1730 H        26 ILE   -0.1800
    409 HG11      -64.2310  -10.1730  -24.3580 H        26 ILE    0.0900
    410 HG12      -63.6070   -8.4880  -24.1630 H        26 ILE    0.0900
    411 HG21      -64.1840   -7.2330  -21.9410 H        26 ILE   -0.2700
    412 HG22      -64.9910   -8.1710  -20.6270 H        26 ILE    0.0900
    413 HG23      -65.9120   -7.7200  -22.1270 H        26 ILE    0.0900
    414 HD1       -65.8430   -7.5680  -24.2370 H        26 ILE    0.0900
    415 HD2       -66.5860   -9.2090  -24.1370 H        26 ILE    0.5100
    416 HD3       -65.6680   -8.7120  -25.6220 H        26 ILE   -0.5100
    417 N         -63.9170  -10.8050  -19.7970 N.am     27 THR   -0.4700
    418 CA        -64.0380  -10.9780  -18.3550 C.3      27 THR    0.3100
    419 C         -62.6820  -11.2810  -17.7310 C.2      27 THR    0.0700
    420 O         -62.4120  -10.9000  -16.5910 O.2      27 THR    0.0900
    421 CB        -65.0210  -12.1070  -17.9940 C.3      27 THR    0.1400
    422 CG2       -66.3910  -11.8480  -18.6160 C.3      27 THR    0.0900
    423 OG1       -64.5120  -13.3620  -18.4620 O.3      27 THR   -0.6600
    424 HN        -64.4300  -11.4470  -20.3630 H        27 THR    0.4300
    425 HA        -64.3810  -10.0430  -17.9390 H        27 THR   -0.2700
    426 HB        -65.1480  -12.1590  -16.8910 H        27 THR    0.0900
    427 HG1       -64.5750  -13.3300  -19.4200 H        27 THR    0.0900
    428 HG21      -66.3030  -11.7950  -19.7230 H        27 THR    0.0900
    429 HG22      -66.7970  -10.8820  -18.2480 H        27 THR    0.5100
    430 HG23      -67.0880  -12.6720  -18.3540 H        27 THR   -0.5100
    431 N         -61.8280  -11.9710  -18.4850 N.am     28 ALA   -0.4700
    432 CA        -60.4750  -12.2570  -18.0350 C.3      28 ALA    0.3100
    433 C         -59.6890  -10.9650  -17.8530 C.2      28 ALA    0.0700
    434 O         -58.9400  -10.8110  -16.8920 O.2      28 ALA    0.0900
    435 CB        -59.7690  -13.1750  -19.0200 C.3      28 ALA   -0.2700
    436 HN        -62.0770  -12.3200  -19.3860 H        28 ALA    0.0900
    437 HA        -60.5370  -12.7240  -17.0630 H        28 ALA    0.0900
    438 HB1       -59.8740  -12.7790  -20.0530 H        28 ALA    0.0900
    439 HB2       -60.2210  -14.1890  -18.9830 H        28 ALA    0.5100
    440 HB3       -58.6880  -13.2370  -18.7730 H        28 ALA   -0.5100
    441 N         -59.8710  -10.0320  -18.7850 N.am     29 ILE   -0.4700
    442 CA        -59.2290   -8.7240  -18.6980 C.3      29 ILE    0.3100
    443 C         -59.8550   -7.8830  -17.5890 C.2      29 ILE    0.0700
    444 O         -59.2240   -6.9720  -17.0520 O.2      29 ILE    0.0900
    445 CB        -59.3250   -7.9600  -20.0330 C.3      29 ILE   -0.0900
    446 CG1       -58.6440   -8.7510  -21.1510 C.3      29 ILE    0.0900
    447 CG2       -58.7010   -6.5800  -19.9090 C.3      29 ILE   -0.2700
    448 CD        -58.8280   -8.1450  -22.5210 C.3      29 ILE    0.0900
    449 HN        -60.4520  -10.1840  -19.5800 H        29 ILE    0.0900
    450 HA        -58.1950   -8.8810  -18.4330 H        29 ILE    0.0900
    451 HB        -60.3930   -7.8560  -20.3200 H        29 ILE   -0.1800
    452 HG11      -59.0620   -9.7790  -21.1600 H        29 ILE    0.0900
    453 HG12      -57.5570   -8.8050  -20.9330 H        29 ILE    0.0900
    454 HG21      -57.6880   -6.6570  -19.4590 H        29 ILE   -0.2700
    455 HG22      -59.3300   -5.9360  -19.2570 H        29 ILE    0.0900
    456 HG23      -58.6060   -6.1150  -20.9140 H        29 ILE    0.0900
    457 HD1       -58.1170   -7.3040  -22.6660 H        29 ILE    0.0900
    458 HD2       -59.8650   -7.7560  -22.6270 H        29 ILE    0.5100
    459 HD3       -58.6350   -8.9110  -23.3030 H        29 ILE   -0.5100
    460 N         -61.1020   -8.1920  -17.2440 N.am     30 ALA   -0.4700
    461 CA        -61.8150   -7.4520  -16.2100 C.3      30 ALA    0.3100
    462 C         -61.4150   -7.8650  -14.7940 C.2      30 ALA    0.0700
    463 O         -61.2580   -7.0180  -13.9150 O.2      30 ALA    0.0900
    464 CB        -63.3220   -7.5950  -16.3990 C.3      30 ALA   -0.2700
    465 HN        -61.6020   -8.9410  -17.6740 H        30 ALA    0.0900
    466 HA        -61.5240   -6.4150  -16.2790 H        30 ALA    0.0900
    467 HB1       -63.6400   -8.6320  -16.1600 H        30 ALA    0.0900
    468 HB2       -63.5930   -7.3750  -17.4530 H        30 ALA    0.5100
    469 HB3       -63.8560   -6.8950  -15.7210 H        30 ALA   -0.5100
    470 N         -61.2510   -9.1690  -14.5760 N.am     31 LYS   -0.4700
    471 CA        -60.9610   -9.6840  -13.2400 C.3      31 LYS    0.3100
    472 C         -59.4700   -9.8830  -12.9660 C.2      31 LYS    0.0700
    473 O         -59.0890  -10.3580  -11.8950 O.2      31 LYS    0.0900
    474 CB        -61.7300  -10.9860  -12.9810 C.3      31 LYS   -0.1800
    475 CG        -63.2230  -10.8840  -13.2570 C.3      31 LYS    0.0900
    476 CD        -64.0350  -11.7210  -12.2790 C.3      31 LYS    0.0900
    477 CE        -63.9500  -11.1590  -10.8670 C.3      31 LYS   -0.1800
    478 NZ        -64.8510  -11.8730   -9.9220 N.4      31 LYS    0.0900
    479 HN        -61.3170   -9.8440  -15.3050 H        31 LYS    0.0900
    480 HA        -61.2490   -8.9310  -12.5210 H        31 LYS   -0.1800
    481 HB1       -61.5860  -11.2750  -11.9190 H        31 LYS    0.0900
    482 HB2       -61.3050  -11.7810  -13.6310 H        31 LYS    0.0900
    483 HG1       -63.4260  -11.2350  -14.2900 H        31 LYS    0.2100
    484 HG2       -63.5360   -9.8210  -13.1710 H        31 LYS    0.0500
    485 HD1       -63.6490  -12.7630  -12.2810 H        31 LYS    0.0500
    486 HD2       -65.0980  -11.7320  -12.6030 H        31 LYS   -0.3000
    487 HE1       -64.2490  -10.0890  -10.8730 H        31 LYS    0.3300
    488 HE2       -62.9120  -11.2630  -10.4860 H        31 LYS    0.3300
    489 HZ1       -64.5890  -12.8790   -9.8860 H        31 LYS    0.3300
    490 HZ2       -65.8350  -11.7840  -10.2460 H        31 LYS    0.5100
    491 HZ3       -64.7590  -11.4560   -8.9730 H        31 LYS   -0.5100
    492 N         -58.6270   -9.5180  -13.9280 N.am     32 PHE   -0.4700
    493 CA        -57.1820   -9.6190  -13.7530 C.3      32 PHE    0.3100
    494 C         -56.4820   -8.2960  -14.0400 C.2      32 PHE    0.0700
    495 O         -56.5310   -7.7790  -15.1550 O.2      32 PHE    0.0900
    496 CB        -56.6060  -10.7430  -14.6220 C.3      32 PHE   -0.1800
    497 CG        -57.0240  -12.1150  -14.1820 C.ar     32 PHE    0.0900
    498 CD1       -56.2980  -12.8010  -13.2190 C.ar     32 PHE    0.0900
    499 CD2       -58.1470  -12.7180  -14.7230 C.ar     32 PHE    0.0000
    500 CE1       -56.6840  -14.0650  -12.8090 C.ar     32 PHE   -0.1150
    501 CE2       -58.5390  -13.9790  -14.3170 C.ar     32 PHE    0.1150
    502 CZ        -57.8080  -14.6540  -13.3580 C.ar     32 PHE   -0.1150
    503 HN        -58.9410   -9.1630  -14.8060 H        32 PHE    0.1150
    504 HA        -56.9850   -9.8150  -12.7100 H        32 PHE   -0.1150
    505 HB1       -55.4970  -10.7070  -14.5800 H        32 PHE    0.1150
    506 HB2       -56.9540  -10.6120  -15.6690 H        32 PHE   -0.1150
    507 HD1       -55.4220  -12.3440  -12.7840 H        32 PHE    0.1150
    508 HD2       -58.7240  -12.1960  -15.4720 H        32 PHE   -0.1150
    509 HE1       -56.1090  -14.5900  -12.0610 H        32 PHE    0.1150
    510 HE2       -59.4160  -14.4360  -14.7480 H        32 PHE    0.5100
    511 HZ        -58.1120  -15.6400  -13.0390 H        32 PHE   -0.5100
    512 N         -55.8220   -7.7540  -13.0210 N.am     33 GLU   -0.4700
    513 CA        -55.2190   -6.4280  -13.1080 C.3      33 GLU    0.3100
    514 C         -53.9550   -6.3870  -13.9670 C.2      33 GLU    0.0700
    515 O         -53.5190   -5.3140  -14.3870 O.2      33 GLU    0.0900
    516 CB        -54.9270   -5.8780  -11.7050 C.3      33 GLU   -0.1800
    517 CG        -54.0290   -6.7610  -10.8420 C.3      33 GLU    0.0900
    518 CD        -54.7560   -7.9640  -10.2630 C.2      33 GLU    0.0900
    519 OE1       -54.0750   -8.8750   -9.7450 O.co2    33 GLU   -0.2800
    520 OE2       -56.0040   -7.9950  -10.3220 O.co2    33 GLU    0.0900
    521 HN        -55.7100   -8.2280  -12.1520 H        33 GLU    0.0900
    522 HA        -55.9080   -5.7800  -13.6300 H        33 GLU    0.6200
    523 HB1       -55.8940   -5.7430  -11.1750 H        33 GLU   -0.7600
    524 HB2       -54.4370   -4.8870  -11.8160 H        33 GLU   -0.7600
    525 HG1       -53.6280   -6.1560  -10.0020 H        33 GLU    0.5100
    526 HG2       -53.1830   -7.1280  -11.4630 H        33 GLU   -0.5100
    527 N         -53.3560   -7.5570  -14.2540 N.am     34 ARG   -0.4700
    528 CA        -52.1110   -7.6290  -14.9790 C.3      34 ARG    0.3100
    529 C         -52.3130   -7.4440  -16.4620 C.2      34 ARG    0.0700
    530 O         -51.4020   -7.0890  -17.2010 O.2      34 ARG    0.0900
    531 CB        -51.4430   -8.9970  -14.7560 C.3      34 ARG   -0.1800
    532 CG        -51.2110   -9.3520  -13.2770 C.3      34 ARG    0.0900
    533 CD        -50.2330  -10.5230  -13.0670 C.3      34 ARG    0.0900
    534 NE        -50.6640  -11.7220  -13.8620 N.pl3    34 ARG   -0.1800
    535 CZ        -51.6200  -12.5850  -13.5100 C.cat    34 ARG    0.0900
    536 NH1       -52.3450  -12.4380  -12.4160 N.pl3    34 ARG    0.0900
    537 NH2       -51.8600  -13.6140  -14.3050 N.pl3    34 ARG    0.2000
    538 HN        -53.7470   -8.4310  -13.9750 H        34 ARG    0.0900
    539 HA        -51.4700   -6.8350  -14.6260 H        34 ARG    0.0900
    540 HB1       -50.4600   -8.9970  -15.2740 H        34 ARG   -0.7000
    541 HB2       -52.0880   -9.7810  -15.2070 H        34 ARG    0.4400
    542 HG1       -52.1870   -9.6200  -12.8210 H        34 ARG    0.6400
    543 HG2       -50.8060   -8.4570  -12.7590 H        34 ARG   -0.8000
    544 HD1       -50.2110  -10.8120  -11.9940 H        34 ARG    0.4600
    545 HD2       -49.2160  -10.2350  -13.4070 H        34 ARG    0.4600
    546 HE        -50.1950  -11.8890  -14.7270 H        34 ARG   -0.8000
    547 HH11      -52.1880  -11.6550  -11.8140 H        34 ARG    0.4600
    548 HH12      -53.0520  -13.1080  -12.1910 H        34 ARG    0.4600
    549 HH21      -51.3310  -13.7320  -15.1450 H        34 ARG    0.5100
    550 HH22      -52.5710  -14.2760  -14.0650 H        34 ARG   -0.5100
    551 N         -53.5550   -7.6270  -16.9360 N.am     35 LEU   -0.4700
    552 CA        -53.8810   -7.5470  -18.3560 C.3      35 LEU    0.3100
    553 C         -54.3140   -6.1470  -18.7780 C.2      35 LEU    0.0700
    554 O         -54.7640   -5.9360  -19.9040 O.2      35 LEU    0.0900
    555 CB        -54.9410   -8.5860  -18.7300 C.3      35 LEU   -0.1800
    556 CG        -54.3970   -9.9740  -19.0840 C.3      35 LEU    0.0900
    557 CD1       -53.4830  -10.5090  -17.9950 C.3      35 LEU    0.0900
    558 CD2       -55.5330  -10.9420  -19.3540 C.3      35 LEU   -0.0900
    559 HN        -54.3190   -7.8290  -16.3300 H        35 LEU    0.0900
    560 HA        -52.9740   -7.7180  -18.9170 H        35 LEU   -0.2700
    561 HB1       -55.5070   -8.2030  -19.6050 H        35 LEU    0.0900
    562 HB2       -55.6360   -8.6960  -17.8720 H        35 LEU    0.0900
    563 HG        -53.8280   -9.9090  -20.0350 H        35 LEU    0.0900
    564 HD11      -53.9790  -10.4220  -17.0040 H        35 LEU   -0.2700
    565 HD12      -52.5390   -9.9240  -17.9720 H        35 LEU    0.0900
    566 HD13      -53.2550  -11.5800  -18.1840 H        35 LEU    0.0900
    567 HD21      -56.1520  -10.5790  -20.2020 H        35 LEU    0.0900
    568 HD22      -56.1790  -11.0270  -18.4540 H        35 LEU    0.5100
    569 HD23      -55.1240  -11.9410  -19.6150 H        35 LEU   -0.5100
    570 N         -54.1660   -5.1890  -17.8670 N.am     36 GLN   -0.4700
    571 CA        -54.6380   -3.8260  -18.0850 C.3      36 GLN    0.3100
    572 C         -53.6760   -3.0400  -18.9710 C.2      36 GLN    0.0700
    573 O         -53.8760   -1.8520  -19.2250 O.2      36 GLN    0.0900
    574 CB        -54.8220   -3.1030  -16.7460 C.3      36 GLN   -0.1800
    575 CG        -55.8350   -3.7540  -15.8130 C.3      36 GLN    0.0900
    576 CD        -57.2620   -3.5940  -16.2960 C.2      36 GLN    0.0900
    577 NE2       -58.1600   -4.4290  -15.7760 N.am     36 GLN   -0.1800
    578 OE1       -57.5600   -2.7330  -17.1220 O.2      36 GLN    0.0900
    579 HN        -53.7240   -5.3600  -16.9900 H        36 GLN    0.0900
    580 HA        -55.5770   -3.8770  -18.6160 H        36 GLN    0.5500
    581 HB1       -55.1530   -2.0640  -16.9520 H        36 GLN   -0.5500
    582 HB2       -53.8390   -3.0710  -16.2280 H        36 GLN   -0.6200
    583 HG1       -55.7490   -3.2900  -14.8070 H        36 GLN    0.3200
    584 HG2       -55.6090   -4.8380  -15.7350 H        36 GLN    0.3000
    585 HE21      -59.1180   -4.3710  -16.0570 H        36 GLN    0.5100
    586 HE22      -57.8760   -5.1150  -15.1070 H        36 GLN   -0.5100
    587 N         -52.6200   -3.7100  -19.4320 N.am     37 THR   -0.4700
    588 CA        -51.6150   -3.0880  -20.2880 C.3      37 THR    0.3100
    589 C         -52.2540   -2.3720  -21.4730 C.2      37 THR    0.0700
    590 O         -53.1960   -2.8760  -22.0840 O.2      37 THR    0.0900
    591 CB        -50.6160   -4.1270  -20.8320 C.3      37 THR    0.1400
    592 CG2       -50.1830   -5.0820  -19.7290 C.3      37 THR    0.0900
    593 OG1       -51.2210   -4.8690  -21.8960 O.3      37 THR   -0.6600
    594 HN        -52.4690   -4.6700  -19.2100 H        37 THR    0.4300
    595 HA        -51.0960   -2.3440  -19.7020 H        37 THR   -0.2700
    596 HB        -49.7110   -3.6130  -21.2200 H        37 THR    0.0900
    597 HG1       -50.6230   -5.5960  -22.0860 H        37 THR    0.0900
    598 HG21      -51.0280   -5.7460  -19.4460 H        37 THR    0.0900
    599 HG22      -49.8690   -4.5060  -18.8330 H        37 THR    0.5100
    600 HG23      -49.3400   -5.7130  -20.0830 H        37 THR   -0.5100
    601 N         -51.7300   -1.1910  -21.7920 N.am     38 VAL   -0.4700
    602 CA        -52.2690   -0.3650  -22.8670 C.3      38 VAL    0.3100
    603 C         -52.4530   -1.1500  -24.1640 C.2      38 VAL    0.0700
    604 O         -53.5020   -1.0720  -24.8040 O.2      38 VAL    0.0900
    605 CB        -51.3710    0.8570  -23.1350 C.3      38 VAL   -0.0900
    606 CG1       -51.8710    1.6370  -24.3440 C.3      38 VAL    0.0900
    607 CG2       -51.3110    1.7500  -21.9040 C.3      38 VAL   -0.2700
    608 HN        -50.9430   -0.8170  -21.3090 H        38 VAL    0.0900
    609 HA        -53.2580   -0.0440  -22.5750 H        38 VAL    0.0900
    610 HB        -50.3310    0.5140  -23.3240 H        38 VAL    0.0900
    611 HG11      -52.9590    1.8380  -24.2440 H        38 VAL   -0.2700
    612 HG12      -51.7030    1.0480  -25.2700 H        38 VAL    0.0900
    613 HG13      -51.3360    2.6090  -24.4150 H        38 VAL    0.0900
    614 HG21      -50.8960    1.1840  -21.0430 H        38 VAL    0.0900
    615 HG22      -52.3320    2.0990  -21.6410 H        38 VAL    0.5100
    616 HG23      -50.6560    2.6240  -22.1020 H        38 VAL   -0.5100
    617 N         -51.4310   -1.9110  -24.5460 N.am     39 THR   -0.4700
    618 CA        -51.4850   -2.7170  -25.7580 C.3      39 THR    0.3100
    619 C         -52.6860   -3.6560  -25.7470 C.2      39 THR    0.0700
    620 O         -53.3040   -3.9070  -26.7810 O.2      39 THR    0.0900
    621 CB        -50.1990   -3.5430  -25.9370 C.3      39 THR    0.1400
    622 CG2       -50.3320   -4.5030  -27.1090 C.3      39 THR    0.0900
    623 OG1       -49.0930   -2.6640  -26.1700 O.3      39 THR   -0.6600
    624 HN        -50.5840   -1.9630  -24.0210 H        39 THR    0.4300
    625 HA        -51.6170   -2.0490  -26.5950 H        39 THR   -0.2700
    626 HB        -50.0010   -4.1380  -25.0200 H        39 THR    0.0900
    627 HG1       -49.0450   -2.5480  -27.1220 H        39 THR    0.0900
    628 HG21      -50.8620   -4.0070  -27.9500 H        39 THR    0.0900
    629 HG22      -50.9140   -5.3980  -26.8010 H        39 THR    0.5100
    630 HG23      -49.3240   -4.8150  -27.4590 H        39 THR   -0.5100
    631 N         -53.0240   -4.1630  -24.5650 N.am     40 ASN   -0.4700
    632 CA        -54.1080   -5.1260  -24.4230 C.3      40 ASN    0.3100
    633 C         -55.4910   -4.5450  -24.6950 C.2      40 ASN    0.0700
    634 O         -56.4140   -5.2730  -25.0540 O.2      40 ASN    0.0900
    635 CB        -54.0730   -5.7660  -23.0330 C.3      40 ASN   -0.1800
    636 CG        -53.7840   -7.2510  -23.0910 C.2      40 ASN    0.0900
    637 ND2       -54.0550   -7.9470  -21.9880 N.am     40 ASN    0.0900
    638 OD1       -53.3240   -7.7670  -24.1060 O.2      40 ASN    0.5500
    639 HN        -52.5530   -3.9080  -23.7240 H        40 ASN   -0.5500
    640 HA        -53.9910   -5.8790  -25.1880 H        40 ASN   -0.6200
    641 HB1       -55.0570   -5.6160  -22.5400 H        40 ASN    0.3200
    642 HB2       -53.2820   -5.2740  -22.4290 H        40 ASN    0.3000
    643 HD21      -54.4280   -7.4830  -21.1840 H        40 ASN    0.5100
    644 HD22      -53.8850   -8.9320  -21.9640 H        40 ASN   -0.5100
    645 N         -55.6380   -3.2350  -24.5260 N.am     41 TYR   -0.4700
    646 CA        -56.9200   -2.5750  -24.7480 C.3      41 TYR    0.3100
    647 C         -57.4270   -2.7800  -26.1730 C.2      41 TYR    0.0700
    648 O         -58.6170   -3.0100  -26.3960 O.2      41 TYR    0.0900
    649 CB        -56.8270   -1.0850  -24.4010 C.3      41 TYR   -0.1800
    650 CG        -56.9010   -0.8150  -22.9170 C.ar     41 TYR    0.0900
    651 CD1       -57.6670    0.2310  -22.4160 C.ar     41 TYR    0.0900
    652 CD2       -56.2240   -1.6210  -22.0100 C.ar     41 TYR    0.0000
    653 CE1       -57.7440    0.4750  -21.0560 C.ar     41 TYR   -0.1150
    654 CE2       -56.2960   -1.3870  -20.6500 C.ar     41 TYR    0.1150
    655 CZ        -57.0540   -0.3390  -20.1790 C.ar     41 TYR   -0.1150
    656 OH        -57.1240   -0.1030  -18.8230 O.3      41 TYR    0.1150
    657 HN        -54.8830   -2.6480  -24.2450 H        41 TYR    0.1100
    658 HA        -57.6570   -3.0590  -24.1240 H        41 TYR   -0.5400
    659 HB1       -57.6690   -0.5410  -24.8800 H        41 TYR    0.4300
    660 HB2       -55.8570   -0.6820  -24.7630 H        41 TYR   -0.1150
    661 HD1       -58.2110    0.8650  -23.1000 H        41 TYR    0.1150
    662 HD2       -55.6300   -2.4450  -22.3740 H        41 TYR   -0.1150
    663 HE1       -58.3370    1.2960  -20.6830 H        41 TYR    0.1150
    664 HE2       -55.7600   -2.0230  -19.9600 H        41 TYR    0.5100
    665 HH        -57.0240   -0.9440  -18.3700 H        41 TYR   -0.5100
    666 N         -56.5170   -2.7120  -27.1400 N.am     42 PHE   -0.4700
    667 CA        -56.8530   -2.9870  -28.5300 C.3      42 PHE    0.3100
    668 C         -57.4650   -4.3810  -28.6730 C.2      42 PHE    0.0700
    669 O         -58.5330   -4.5480  -29.2690 O.2      42 PHE    0.0900
    670 CB        -55.6070   -2.8620  -29.4130 C.3      42 PHE   -0.1800
    671 CG        -55.1780   -1.4430  -29.6590 C.ar     42 PHE    0.0900
    672 CD1       -56.1130   -0.4650  -29.9430 C.ar     42 PHE    0.0900
    673 CD2       -53.8390   -1.0840  -29.5990 C.ar     42 PHE    0.0000
    674 CE1       -55.7300    0.8430  -30.1720 C.ar     42 PHE   -0.1150
    675 CE2       -53.4470    0.2250  -29.8260 C.ar     42 PHE    0.1150
    676 CZ        -54.3930    1.1890  -30.1120 C.ar     42 PHE   -0.1150
    677 HN        -55.5660   -2.4710  -26.9580 H        42 PHE    0.1150
    678 HA        -57.6080   -2.2800  -28.8390 H        42 PHE   -0.1150
    679 HB1       -55.8130   -3.3200  -30.4030 H        42 PHE    0.1150
    680 HB2       -54.7570   -3.3820  -28.9210 H        42 PHE   -0.1150
    681 HD1       -57.1590   -0.7270  -29.9880 H        42 PHE    0.1150
    682 HD2       -53.0950   -1.8340  -29.3750 H        42 PHE   -0.1150
    683 HE1       -56.4730    1.5930  -30.3950 H        42 PHE    0.1150
    684 HE2       -52.4010    0.4910  -29.7780 H        42 PHE    0.5100
    685 HZ        -54.0910    2.2100  -30.2900 H        42 PHE   -0.5100
    686 N         -56.7870   -5.3800  -28.1120 N.am     43 ILE   -0.4700
    687 CA        -57.2730   -6.7530  -28.1650 C.3      43 ILE    0.3100
    688 C         -58.5930   -6.8890  -27.4080 C.2      43 ILE    0.0700
    689 O         -59.3790   -7.8030  -27.6650 O.2      43 ILE    0.0900
    690 CB        -56.2480   -7.7500  -27.6000 C.3      43 ILE   -0.0900
    691 CG1       -56.2580   -9.0470  -28.4110 C.3      43 ILE    0.0900
    692 CG2       -56.5230   -8.0320  -26.1300 C.3      43 ILE   -0.2700
    693 CD        -55.3150  -10.0980  -27.8830 C.3      43 ILE    0.0900
    694 HN        -55.9230   -5.2360  -27.6340 H        43 ILE    0.0900
    695 HA        -57.4850   -6.9860  -29.1980 H        43 ILE    0.0900
    696 HB        -55.2260   -7.3270  -27.7080 H        43 ILE   -0.1800
    697 HG11      -55.9750   -8.8110  -29.4590 H        43 ILE    0.0900
    698 HG12      -57.2890   -9.4610  -28.4030 H        43 ILE    0.0900
    699 HG21      -57.2140   -8.8960  -26.0290 H        43 ILE   -0.2700
    700 HG22      -56.9930   -7.1450  -25.6550 H        43 ILE    0.0900
    701 HG23      -55.5730   -8.2770  -25.6060 H        43 ILE    0.0900
    702 HD1       -55.0580   -9.8830  -26.8230 H        43 ILE    0.0900
    703 HD2       -54.3780  -10.1000  -28.4810 H        43 ILE    0.5100
    704 HD3       -55.7940  -11.0980  -27.9370 H        43 ILE   -0.5100
    705 N         -58.8350   -5.9760  -26.4700 N.am     44 THR   -0.4700
    706 CA        -60.1050   -5.9370  -25.7560 C.3      44 THR    0.3100
    707 C         -61.1930   -5.4920  -26.7210 C.2      44 THR    0.0700
    708 O         -62.2860   -6.0600  -26.7530 O.2      44 THR    0.0900
    709 CB        -60.0610   -4.9720  -24.5570 C.3      44 THR    0.1400
    710 CG2       -61.3820   -4.9990  -23.8030 C.3      44 THR    0.0900
    711 OG1       -59.0060   -5.3490  -23.6670 O.3      44 THR   -0.6600
    712 HN        -58.1650   -5.2830  -26.2160 H        44 THR    0.4300
    713 HA        -60.3210   -6.9390  -25.4170 H        44 THR   -0.2700
    714 HB        -59.8790   -3.9360  -24.9140 H        44 THR    0.0900
    715 HG1       -58.2230   -5.4520  -24.2140 H        44 THR    0.0900
    716 HG21      -61.6760   -6.0480  -23.5840 H        44 THR    0.0900
    717 HG22      -62.1790   -4.5310  -24.4190 H        44 THR    0.5100
    718 HG23      -61.2810   -4.4510  -22.8420 H        44 THR   -0.5100
    719 N         -60.8830   -4.4680  -27.5140 N.am     45 SER   -0.4700
    720 CA        -61.7790   -4.0200  -28.5690 C.3      45 SER    0.3100
    721 C         -62.1040   -5.1820  -29.4980 C.2      45 SER    0.0700
    722 O         -63.2670   -5.4440  -29.7990 O.2      45 SER    0.0900
    723 CB        -61.1450   -2.8790  -29.3630 C.3      45 SER    0.0500
    724 OG        -61.9880   -2.4610  -30.4220 O.3      45 SER    0.0900
    725 HN        -60.0260   -3.9660  -27.4220 H        45 SER    0.0900
    726 HA        -62.6990   -3.6900  -28.1090 H        45 SER   -0.6600
    727 HB1       -60.1780   -3.2180  -29.7930 H        45 SER    0.4300
    728 HB2       -60.9660   -2.0130  -28.6900 H        45 SER    0.5100
    729 HG1       -61.7450   -2.9960  -31.1810 H        45 SER   -0.5100
    730 N         -61.0640   -5.8860  -29.9400 N.am     46 LEU   -0.4700
    731 CA        -61.2530   -7.0740  -30.7610 C.3      46 LEU    0.3100
    732 C         -62.2340   -8.0420  -30.1050 C.2      46 LEU    0.0700
    733 O         -63.1790   -8.5150  -30.7390 O.2      46 LEU    0.0900
    734 CB        -59.9130   -7.7770  -30.9990 C.3      46 LEU   -0.1800
    735 CG        -59.9660   -9.0560  -31.8360 C.3      46 LEU    0.0900
    736 CD1       -60.4730   -8.7510  -33.2360 C.3      46 LEU    0.0900
    737 CD2       -58.6040   -9.7240  -31.8900 C.3      46 LEU   -0.0900
    738 HN        -60.1220   -5.6350  -29.7340 H        46 LEU    0.0900
    739 HA        -61.6880   -6.7680  -31.7010 H        46 LEU   -0.2700
    740 HB1       -59.4830   -8.0350  -30.0090 H        46 LEU    0.0900
    741 HB2       -59.2380   -7.0610  -31.5110 H        46 LEU    0.0900
    742 HG        -60.6460   -9.7870  -31.3490 H        46 LEU    0.0900
    743 HD11      -59.9070   -7.8980  -33.6690 H        46 LEU   -0.2700
    744 HD12      -61.5500   -8.4790  -33.1980 H        46 LEU    0.0900
    745 HD13      -60.3320   -9.6370  -33.8900 H        46 LEU    0.0900
    746 HD21      -58.2660   -9.9880  -30.8650 H        46 LEU    0.0900
    747 HD22      -57.8600   -9.0300  -32.3390 H        46 LEU    0.5100
    748 HD23      -58.6610  -10.6530  -32.4960 H        46 LEU   -0.5100
    749 N         -62.0070   -8.3240  -28.8230 N.am     47 ALA   -0.4700
    750 CA        -62.8450   -9.2630  -28.0840 C.3      47 ALA    0.3100
    751 C         -64.3050   -8.8340  -28.0510 C.2      47 ALA    0.0700
    752 O         -65.2030   -9.6520  -28.2400 O.2      47 ALA    0.0900
    753 CB        -62.3150   -9.4450  -26.6670 C.3      47 ALA   -0.2700
    754 HN        -61.2590   -7.9080  -28.3130 H        47 ALA    0.0900
    755 HA        -62.8390  -10.2050  -28.6100 H        47 ALA    0.0900
    756 HB1       -62.4800   -8.5190  -26.0750 H        47 ALA    0.0900
    757 HB2       -61.2250   -9.6580  -26.6950 H        47 ALA    0.5100
    758 HB3       -62.8480  -10.2820  -26.1690 H        47 ALA   -0.5100
    759 N         -64.5430   -7.5460  -27.8080 N.am     48 CYS   -0.4700
    760 CA        -65.8990   -7.0150  -27.7840 C.3      48 CYS    0.3100
    761 C         -66.5590   -7.1460  -29.1480 C.2      48 CYS    0.0700
    762 O         -67.6790   -7.6480  -29.2660 O.2      48 CYS    0.0900
    763 CB        -65.8940   -5.5490  -27.3450 C.3      48 CYS   -0.1100
    764 SG        -65.2700   -5.2800  -25.6750 S.3      48 CYS    0.0900
    765 HN        -63.8100   -6.8940  -27.6340 H        48 CYS    0.0900
    766 HA        -66.4800   -7.6100  -27.0950 H        48 CYS   -0.2300
    767 HB1       -66.9330   -5.1660  -27.4080 H        48 CYS    0.1600
    768 HB2       -65.2670   -4.9780  -28.0610 H        48 CYS    0.5100
    769 HG1       -64.0130   -5.5760  -25.9710 H        48 CYS   -0.5100
    770 N         -65.8520   -6.6940  -30.1810 N.am     49 ALA   -0.4700
    771 CA        -66.3320   -6.7750  -31.5530 C.3      49 ALA    0.3100
    772 C         -66.7330   -8.1950  -31.9220 C.2      49 ALA    0.0700
    773 O         -67.7600   -8.4130  -32.5620 O.2      49 ALA    0.0900
    774 CB        -65.2670   -6.2630  -32.5110 C.3      49 ALA   -0.2700
    775 HN        -64.9550   -6.2750  -30.0600 H        49 ALA    0.0900
    776 HA        -67.2280   -6.1780  -31.6330 H        49 ALA    0.0900
    777 HB1       -64.4160   -6.9750  -32.5510 H        49 ALA    0.0900
    778 HB2       -64.8900   -5.2770  -32.1660 H        49 ALA    0.5100
    779 HB3       -65.6940   -6.1640  -33.5320 H        49 ALA   -0.5100
    780 N         -65.9210   -9.1640  -31.5090 N.am     50 ASP   -0.4700
    781 CA        -66.1800  -10.5610  -31.8340 C.3      50 ASP    0.3100
    782 C         -67.2260  -11.1880  -30.9180 C.2      50 ASP    0.0700
    783 O         -67.7960  -12.2290  -31.2370 O.2      50 ASP    0.0900
    784 CB        -64.8830  -11.3710  -31.7870 C.3      50 ASP   -0.2800
    785 CG        -63.8600  -10.8890  -32.7930 C.2      50 ASP    0.0900
    786 OD1       -64.2490  -10.5890  -33.9430 O.co2    50 ASP    0.0900
    787 OD2       -62.6660  -10.8190  -32.4360 O.co2    50 ASP    0.6200
    788 HN        -65.1070   -8.9810  -30.9640 H        50 ASP   -0.7600
    789 HA        -66.6110  -10.6000  -32.8230 H        50 ASP   -0.7600
    790 HB1       -65.1140  -12.4360  -32.0000 H        50 ASP    0.5100
    791 HB2       -64.4430  -11.2910  -30.7700 H        50 ASP   -0.5100
    792 N         -67.4780  -10.5630  -29.7710 N.am     51 LEU   -0.4700
    793 CA        -68.4680  -11.0800  -28.8330 C.3      51 LEU    0.3100
    794 C         -69.8800  -10.8490  -29.3580 C.2      51 LEU    0.0700
    795 O         -70.7100  -11.7590  -29.3720 O.2      51 LEU    0.0900
    796 CB        -68.3030  -10.4390  -27.4520 C.3      51 LEU   -0.1800
    797 CG        -69.2310  -10.9890  -26.3660 C.3      51 LEU    0.0900
    798 CD1       -69.1110  -12.5030  -26.2790 C.3      51 LEU    0.0900
    799 CD2       -68.9450  -10.3440  -25.0170 C.3      51 LEU   -0.0900
    800 HN        -67.0100   -9.7240  -29.5050 H        51 LEU    0.0900
    801 HA        -68.3350  -12.1500  -28.7660 H        51 LEU   -0.2700
    802 HB1       -68.4940   -9.3490  -27.5520 H        51 LEU    0.0900
    803 HB2       -67.2550  -10.5930  -27.1210 H        51 LEU    0.0900
    804 HG        -70.2820  -10.7160  -26.6060 H        51 LEU    0.0900
    805 HD11      -68.0660  -12.7900  -26.0310 H        51 LEU   -0.2700
    806 HD12      -69.3830  -12.9610  -27.2540 H        51 LEU    0.0900
    807 HD13      -69.7830  -12.8910  -25.4830 H        51 LEU    0.0900
    808 HD21      -68.9190   -9.2380  -25.1200 H        51 LEU    0.0900
    809 HD22      -67.9590  -10.6880  -24.6350 H        51 LEU    0.5100
    810 HD23      -69.7430  -10.6130  -24.2910 H        51 LEU   -0.5100
    811 N         -70.1440   -9.6210  -29.7990 N.am     52 VAL   -0.4700
    812 CA        -71.4260   -9.2720  -30.3940 C.3      52 VAL    0.3100
    813 C         -71.6680  -10.1090  -31.6470 C.2      52 VAL    0.0700
    814 O         -72.8020  -10.2550  -32.1080 O.2      52 VAL    0.0900
    815 CB        -71.4830   -7.7680  -30.7420 C.3      52 VAL   -0.0900
    816 CG1       -72.7890   -7.4240  -31.4320 C.3      52 VAL    0.0900
    817 CG2       -71.3030   -6.9280  -29.4860 C.3      52 VAL   -0.2700
    818 HN        -69.4750   -8.8860  -29.7420 H        52 VAL    0.0900
    819 HA        -72.2010   -9.5200  -29.6840 H        52 VAL    0.0900
    820 HB        -70.6360   -7.5160  -31.4140 H        52 VAL    0.0900
    821 HG11      -73.6470   -7.8250  -30.8500 H        52 VAL   -0.2700
    822 HG12      -72.8110   -7.8710  -32.4480 H        52 VAL    0.0900
    823 HG13      -72.8980   -6.3210  -31.5060 H        52 VAL    0.0900
    824 HG21      -70.3200   -7.1490  -29.0170 H        52 VAL    0.0900
    825 HG22      -72.1060   -7.1630  -28.7550 H        52 VAL    0.5100
    826 HG23      -71.3370   -5.8480  -29.7450 H        52 VAL   -0.5100
    827 N         -70.5880  -10.6700  -32.1870 N.am     53 MET   -0.4700
    828 CA        -70.6630  -11.5090  -33.3730 C.3      53 MET    0.3100
    829 C         -71.4490  -12.7860  -33.1040 C.2      53 MET    0.0700
    830 O         -72.4310  -13.0750  -33.7840 O.2      53 MET    0.0900
    831 CB        -69.2540  -11.8670  -33.8480 C.3      53 MET   -0.1800
    832 CG        -69.2120  -12.7460  -35.0860 C.3      53 MET    0.0900
    833 SD        -69.6160  -11.8410  -36.5890 S.3      53 MET    0.0900
    834 CE        -68.2720  -10.6560  -36.6320 C.3      53 MET   -0.1400
    835 HN        -69.6780  -10.5400  -31.8020 H        53 MET    0.0900
    836 HA        -71.1940  -10.9640  -34.1400 H        53 MET    0.0900
    837 HB1       -68.7330  -12.3980  -33.0240 H        53 MET   -0.0900
    838 HB2       -68.7100  -10.9250  -34.0700 H        53 MET   -0.2200
    839 HG1       -69.9330  -13.5800  -34.9510 H        53 MET    0.0900
    840 HG2       -68.1930  -13.1790  -35.1770 H        53 MET    0.0900
    841 HE1       -67.3040  -11.1520  -36.8630 H        53 MET    0.0900
    842 HE2       -68.1730  -10.1530  -35.6470 H        53 MET    0.5100
    843 HE3       -68.4600   -9.8910  -37.4140 H        53 MET   -0.5100
    844 N         -71.0210  -13.5450  -32.0970 N.am     54 GLY   -0.4700
    845 CA        -71.6390  -14.8190  -31.7780 C.3      54 GLY    0.3100
    846 C         -72.7500  -14.7040  -30.7560 C.2      54 GLY   -0.0200
    847 O         -73.1880  -15.6990  -30.1780 O.2      54 GLY    0.0900
    848 HN        -70.2580  -13.2710  -31.5170 H        54 GLY    0.0900
    849 HA1       -70.8690  -15.4700  -31.3870 H        54 GLY    0.5100
    850 HA2       -72.0430  -15.2280  -32.6920 H        54 GLY   -0.5100
    851 N         -73.2090  -13.4780  -30.5330 N.am     55 LEU   -0.4700
    852 CA        -74.2960  -13.2180  -29.6020 C.3      55 LEU    0.3100
    853 C         -75.5650  -12.8810  -30.3740 C.2      55 LEU    0.0700
    854 O         -76.5710  -13.5810  -30.2810 O.2      55 LEU    0.0900
    855 CB        -73.9230  -12.0780  -28.6510 C.3      55 LEU   -0.1800
    856 CG        -74.7860  -11.9150  -27.3990 C.3      55 LEU    0.0900
    857 CD1       -74.9290  -13.2420  -26.6660 C.3      55 LEU    0.0900
    858 CD2       -74.2010  -10.8510  -26.4830 C.3      55 LEU   -0.0900
    859 HN        -72.8290  -12.6800  -30.9940 H        55 LEU    0.0900
    860 HA        -74.4860  -14.1230  -29.0450 H        55 LEU   -0.2700
    861 HB1       -73.9760  -11.1280  -29.2240 H        55 LEU    0.0900
    862 HB2       -72.8760  -12.2410  -28.3200 H        55 LEU    0.0900
    863 HG        -75.7930  -11.5470  -27.6930 H        55 LEU    0.0900
    864 HD11      -73.9300  -13.7060  -26.5180 H        55 LEU   -0.2700
    865 HD12      -75.5580  -13.9370  -27.2630 H        55 LEU    0.0900
    866 HD13      -75.3950  -13.0770  -25.6710 H        55 LEU    0.0900
    867 HD21      -74.1550   -9.8750  -27.0130 H        55 LEU    0.0900
    868 HD22      -73.1720  -11.1380  -26.1790 H        55 LEU    0.5100
    869 HD23      -74.8390  -10.7360  -25.5810 H        55 LEU   -0.5100
    870 N         -75.5140  -11.7910  -31.1360 N.am     56 ALA   -0.4700
    871 CA        -76.6390  -11.3760  -31.9590 C.3      56 ALA    0.3100
    872 C         -76.5470  -11.9370  -33.3800 C.2      56 ALA    0.0700
    873 O         -77.3990  -12.7180  -33.8070 O.2      56 ALA    0.0900
    874 CB        -76.7350   -9.8570  -31.9910 C.3      56 ALA   -0.2700
    875 HN        -74.7050  -11.2110  -31.1750 H        56 ALA    0.0900
    876 HA        -77.5380  -11.8030  -31.5400 H        56 ALA    0.0900
    877 HB1       -75.8040   -9.4240  -32.4130 H        56 ALA    0.0900
    878 HB2       -76.8730   -9.4660  -30.9600 H        56 ALA    0.5100
    879 HB3       -77.5910   -9.5460  -32.6270 H        56 ALA   -0.5100
    880 N         -75.5080  -11.5320  -34.1070 N.am     57 VAL   -0.4700
    881 CA        -75.3670  -11.8660  -35.5220 C.3      57 VAL    0.3100
    882 C         -75.3890  -13.3640  -35.8170 C.2      57 VAL    0.0700
    883 O         -76.2550  -13.8470  -36.5530 O.2      57 VAL    0.0900
    884 CB        -74.0620  -11.2780  -36.0980 C.3      57 VAL   -0.0900
    885 CG1       -73.9370  -11.5940  -37.5820 C.3      57 VAL    0.0900
    886 CG2       -74.0030   -9.7780  -35.8610 C.3      57 VAL   -0.2700
    887 HN        -74.7770  -10.9790  -33.7150 H        57 VAL    0.0900
    888 HA        -76.2210  -11.4640  -36.0470 H        57 VAL    0.0900
    889 HB        -73.1930  -11.7100  -35.5570 H        57 VAL    0.0900
    890 HG11      -74.8750  -11.3220  -38.1110 H        57 VAL   -0.2700
    891 HG12      -73.7540  -12.6810  -37.7230 H        57 VAL    0.0900
    892 HG13      -73.1000  -11.0130  -38.0250 H        57 VAL    0.0900
    893 HG21      -74.2190   -9.5520  -34.7960 H        57 VAL    0.0900
    894 HG22      -74.7590   -9.2650  -36.4930 H        57 VAL    0.5100
    895 HG23      -72.9890   -9.3950  -36.1070 H        57 VAL   -0.5100
    896 N         -74.4480  -14.1040  -35.2360 N.am     58 VAL   -0.4700
    897 CA        -74.2600  -15.5150  -35.5720 C.3      58 VAL    0.3100
    898 C         -75.4160  -16.4280  -35.1610 C.2      58 VAL    0.0700
    899 O         -75.8560  -17.2590  -35.9530 O.2      58 VAL    0.0900
    900 CB        -72.9330  -16.0720  -35.0190 C.3      58 VAL   -0.0900
    901 CG1       -72.8490  -17.5730  -35.2530 C.3      58 VAL    0.0900
    902 CG2       -71.7520  -15.3650  -35.6640 C.3      58 VAL   -0.2700
    903 HN        -73.8310  -13.7310  -34.5480 H        58 VAL    0.0900
    904 HA        -74.2760  -15.6000  -36.6480 H        58 VAL    0.0900
    905 HB        -72.8720  -15.8640  -33.9290 H        58 VAL    0.0900
    906 HG11      -72.9010  -17.7930  -36.3410 H        58 VAL   -0.2700
    907 HG12      -73.6950  -18.0830  -34.7470 H        58 VAL    0.0900
    908 HG13      -71.8870  -17.9640  -34.8580 H        58 VAL    0.0900
    909 HG21      -71.9680  -14.2800  -35.7720 H        58 VAL    0.0900
    910 HG22      -71.5620  -15.7900  -36.6730 H        58 VAL    0.5100
    911 HG23      -70.8460  -15.4860  -35.0320 H        58 VAL   -0.5100
    912 N         -75.9050  -16.2950  -33.9170 N.am     59 PRO   -0.2900
    913 CA        -77.0460  -17.1170  -33.5050 C.3      59 PRO    0.0000
    914 C         -78.2850  -16.8650  -34.3640 C.2      59 PRO    0.0900
    915 O         -78.9300  -17.8170  -34.8080 O.2      59 PRO    0.0900
    916 CB        -77.2960  -16.6640  -32.0630 C.3      59 PRO    0.0200
    917 CG        -75.9820  -16.1520  -31.6000 C.3      59 PRO    0.0900
    918 CD        -75.3740  -15.4920  -32.8020 C.3      59 PRO   -0.1800
    919 HA        -76.8160  -18.1640  -33.6160 H        59 PRO    0.0900
    920 HB1       -77.6340  -17.5150  -31.4340 H        59 PRO    0.0900
    921 HB2       -78.0670  -15.8640  -32.0290 H        59 PRO   -0.1800
    922 HG1       -76.1130  -15.4200  -30.7750 H        59 PRO    0.0900
    923 HG2       -75.3390  -16.9840  -31.2430 H        59 PRO    0.0900
    924 HD1       -75.7020  -14.4370  -32.9000 H        59 PRO    0.5100
    925 HD2       -74.2660  -15.5460  -32.7840 H        59 PRO   -0.5100
    926 N         -78.6050  -15.5940  -34.6020 N.am     60 PHE   -0.4700
    927 CA        -79.7670  -15.2420  -35.4070 C.3      60 PHE    0.3100
    928 C         -79.6060  -15.7120  -36.8480 C.2      60 PHE    0.0700
    929 O         -80.5770  -16.1020  -37.4920 O.2      60 PHE    0.0900
    930 CB        -80.0370  -13.7350  -35.3650 C.3      60 PHE   -0.1800
    931 CG        -80.6500  -13.2600  -34.0760 C.ar     60 PHE    0.0900
    932 CD1       -80.9630  -11.9200  -33.8940 C.ar     60 PHE    0.0900
    933 CD2       -80.9160  -14.1500  -33.0440 C.ar     60 PHE    0.0000
    934 CE1       -81.5290  -11.4790  -32.7110 C.ar     60 PHE   -0.1150
    935 CE2       -81.4810  -13.7130  -31.8580 C.ar     60 PHE    0.1150
    936 CZ        -81.7870  -12.3760  -31.6900 C.ar     60 PHE   -0.1150
    937 HN        -78.0690  -14.8340  -34.2440 H        60 PHE    0.1150
    938 HA        -80.6170  -15.7830  -35.0180 H        60 PHE   -0.1150
    939 HB1       -80.7410  -13.4660  -36.1820 H        60 PHE    0.1150
    940 HB2       -79.0780  -13.1880  -35.4940 H        60 PHE   -0.1150
    941 HD1       -80.7620  -11.2150  -34.6850 H        60 PHE    0.1150
    942 HD2       -80.6780  -15.1950  -33.1690 H        60 PHE   -0.1150
    943 HE1       -81.7710  -10.4340  -32.5840 H        60 PHE    0.1150
    944 HE2       -81.6810  -14.4170  -31.0630 H        60 PHE    0.5100
    945 HZ        -82.2260  -12.0320  -30.7650 H        60 PHE   -0.5100
    946 N         -78.3680  -15.6670  -37.3750 N.am     61 GLY   -0.4700
    947 CA        -78.0840  -16.1670  -38.6950 C.3      61 GLY    0.3100
    948 C         -78.2710  -17.6460  -38.7210 C.2      61 GLY   -0.0200
    949 O         -78.8200  -18.1960  -39.6440 O.2      61 GLY    0.0900
    950 HN        -77.5940  -15.2830  -36.8770 H        61 GLY    0.0900
    951 HA1       -77.0630  -15.9240  -38.9450 H        61 GLY    0.5100
    952 HA2       -78.7610  -15.7010  -39.3960 H        61 GLY   -0.5100
    953 N         -77.8620  -18.3800  -37.6880 N.am     62 ALA   -0.4700
    954 CA        -78.0190  -19.8180  -37.6190 C.3      62 ALA    0.3100
    955 C         -79.4520  -20.2320  -37.5890 C.2      62 ALA    0.0700
    956 O         -79.9080  -20.9840  -38.4380 O.2      62 ALA    0.0900
    957 CB        -77.3560  -20.3460  -36.3490 C.3      62 ALA   -0.2700
    958 HN        -77.4190  -17.9630  -36.9000 H        62 ALA    0.0900
    959 HA        -77.5600  -20.2520  -38.4960 H        62 ALA    0.0900
    960 HB1       -78.0870  -20.3560  -35.5130 H        62 ALA    0.0900
    961 HB2       -76.5030  -19.6930  -36.0680 H        62 ALA    0.5100
    962 HB3       -76.9940  -21.3840  -36.5140 H        62 ALA   -0.5100
    963 N         -80.2540  -19.5870  -36.7130 N.am     63 ALA   -0.4700
    964 CA        -81.6950  -19.7940  -36.6780 C.3      63 ALA    0.3100
    965 C         -82.3010  -19.4610  -38.0360 C.2      63 ALA    0.0700
    966 O         -83.2590  -20.0980  -38.4730 O.2      63 ALA    0.0900
    967 CB        -82.3310  -18.9450  -35.5860 C.3      63 ALA   -0.2700
    968 HN        -79.8930  -18.9370  -36.0500 H        63 ALA    0.0900
    969 HA        -81.8780  -20.8420  -36.4940 H        63 ALA    0.0900
    970 HB1       -82.1330  -17.8680  -35.7750 H        63 ALA    0.0900
    971 HB2       -81.9030  -19.2160  -34.5980 H        63 ALA    0.5100
    972 HB3       -83.4300  -19.1060  -35.5740 H        63 ALA   -0.5100
    973 N         -81.7270  -18.4630  -38.7050 N.am     64 HSE   -0.4700
    974 CA        -82.1920  -18.0460  -40.0220 C.3      64 HSE    0.3100
    975 C         -82.0110  -19.1560  -41.0550 C.2      64 HSE    0.0700
    976 O         -82.8640  -19.3580  -41.9190 O.2      64 HSE    0.0900
    977 CB        -81.4630  -16.7740  -40.4660 C.3      64 HSE   -0.0800
    978 CG        -81.8870  -16.2720  -41.8140 C.ar     64 HSE    0.0900
    979 CD2       -81.3180  -16.7160  -42.9830 C.ar     64 HSE    0.0900
    980 ND1       -82.8210  -15.3550  -42.1680 N.ar     64 HSE   -0.7000
    981 CE1       -82.8000  -15.2670  -43.5350 C.ar     64 HSE    0.2200
    982 NE2       -81.8870  -16.0980  -44.0100 N.ar     64 HSE    0.2500
    983 HN        -80.9520  -17.9560  -38.3350 H        64 HSE    0.1300
    984 HA        -83.2560  -17.8690  -39.9610 H        64 HSE   -0.3600
    985 HB1       -80.3730  -16.9830  -40.5010 H        64 HSE    0.3200
    986 HB2       -81.6580  -15.9730  -39.7210 H        64 HSE   -0.0500
    987 HD2       -80.5310  -17.4490  -43.1110 H        64 HSE    0.0900
    988 HE1       -83.4250  -14.6260  -44.1560 H        64 HSE    0.5100
    989 HE2       -81.6540  -16.2440  -44.9710 H        64 HSE   -0.5100
    990 N         -80.8970  -19.8800  -40.9620 N.am     65 ILE   -0.4700
    991 CA        -80.6330  -20.9960  -41.8640 C.3      65 ILE    0.3100
    992 C         -81.4650  -22.2160  -41.4840 C.2      65 ILE    0.0700
    993 O         -81.7510  -23.0760  -42.3200 O.2      65 ILE    0.0900
    994 CB        -79.1430  -21.3890  -41.8630 C.3      65 ILE   -0.0900
    995 CG1       -78.2650  -20.1610  -42.1130 C.3      65 ILE    0.0900
    996 CG2       -78.8710  -22.4680  -42.9070 C.3      65 ILE   -0.2700
    997 CD        -76.7850  -20.4630  -42.0880 C.3      65 ILE    0.0900
    998 HN        -80.1970  -19.6920  -40.2770 H        65 ILE    0.0900
    999 HA        -80.9370  -20.6980  -42.8570 H        65 ILE    0.0900
   1000 HB        -78.8630  -21.7700  -40.8590 H        65 ILE   -0.1800
   1001 HG11      -78.4850  -19.4040  -41.3300 H        65 ILE    0.0900
   1002 HG12      -78.5240  -19.7370  -43.1060 H        65 ILE    0.0900
   1003 HG21      -79.1390  -22.0960  -43.9200 H        65 ILE   -0.2700
   1004 HG22      -79.4820  -23.3690  -42.6870 H        65 ILE    0.0900
   1005 HG23      -77.7930  -22.7370  -42.9020 H        65 ILE    0.0900
   1006 HD1       -76.5610  -21.3310  -42.7450 H        65 ILE    0.0900
   1007 HD2       -76.4660  -20.7090  -41.0540 H        65 ILE    0.5100
   1008 HD3       -76.2140  -19.5840  -42.4570 H        65 ILE   -0.5100
   1009 N         -81.8570  -22.2890  -40.2130 N.am     66 LEU   -0.4700
   1010 CA        -82.6510  -23.4080  -39.7140 C.3      66 LEU    0.3100
   1011 C         -84.1270  -23.3060  -40.1040 C.2      66 LEU    0.0700
   1012 O         -84.7500  -24.3120  -40.4460 O.2      66 LEU    0.0900
   1013 CB        -82.5120  -23.5390  -38.1900 C.3      66 LEU   -0.1800
   1014 CG        -81.1180  -23.8690  -37.6510 C.3      66 LEU    0.0900
   1015 CD1       -81.1220  -23.8970  -36.1270 C.3      66 LEU    0.0900
   1016 CD2       -80.6250  -25.1910  -38.2160 C.3      66 LEU   -0.0900
   1017 HN        -81.6270  -21.5840  -39.5460 H        66 LEU    0.0900
   1018 HA        -82.3020  -24.3070  -40.2000 H        66 LEU   -0.2700
   1019 HB1       -83.2030  -24.3410  -37.8550 H        66 LEU    0.0900
   1020 HB2       -82.8310  -22.5770  -37.7370 H        66 LEU    0.0900
   1021 HG        -80.3970  -23.0990  -38.0020 H        66 LEU    0.0900
   1022 HD11      -81.8320  -24.6690  -35.7620 H        66 LEU   -0.2700
   1023 HD12      -81.4370  -22.9080  -35.7310 H        66 LEU    0.0900
   1024 HD13      -80.1060  -24.1450  -35.7520 H        66 LEU    0.0900
   1025 HD21      -80.5720  -25.1360  -39.3250 H        66 LEU    0.0900
   1026 HD22      -81.3240  -26.0070  -37.9350 H        66 LEU    0.5100
   1027 HD23      -79.6100  -25.4160  -37.8240 H        66 LEU   -0.5100
   1028 N         -84.6800  -22.0950  -40.0600 N.am     67 THR   -0.4700
   1029 CA        -86.1050  -21.8940  -40.3160 C.3      67 THR    0.3100
   1030 C         -86.3940  -21.6910  -41.8020 C.2      67 THR    0.0700
   1031 O         -87.5470  -21.7370  -42.2280 O.2      67 THR    0.0900
   1032 CB        -86.6570  -20.6980  -39.5100 C.3      67 THR    0.1400
   1033 CG2       -88.1670  -20.6140  -39.6260 C.3      67 THR    0.0900
   1034 OG1       -86.3100  -20.8480  -38.1300 O.3      67 THR   -0.6600
   1035 HN        -84.1510  -21.2770  -39.8510 H        67 THR    0.4300
   1036 HA        -86.6240  -22.8000  -40.0400 H        67 THR   -0.2700
   1037 HB        -86.2200  -19.7500  -39.8920 H        67 THR    0.0900
   1038 HG1       -85.3610  -20.7140  -38.0800 H        67 THR    0.0900
   1039 HG21      -88.6230  -21.6030  -39.4050 H        67 THR    0.0900
   1040 HG22      -88.4520  -20.3140  -40.6570 H        67 THR    0.5100
   1041 HG23      -88.5620  -19.8730  -38.8980 H        67 THR   -0.5100
   1042 N         -85.3350  -21.4720  -42.6080 N.am     68 LYS   -0.4700
   1043 CA        -85.4700  -21.2660  -44.0310 C.3      68 LYS    0.3100
   1044 C         -86.2470  -20.0100  -44.3430 C.2      68 LYS    0.0700
   1045 O         -86.8380  -19.9110  -45.4140 O.2      68 LYS    0.0900
   1046 CB        -86.1280  -22.4830  -44.7290 C.3      68 LYS   -0.1800
   1047 CG        -85.4320  -23.8230  -44.4530 C.3      68 LYS    0.0900
   1048 CD        -83.9700  -23.8590  -44.9100 C.3      68 LYS    0.0900
   1049 CE        -83.3220  -25.2340  -44.7280 C.3      68 LYS   -0.1800
   1050 NZ        -83.2000  -25.5800  -43.2910 N.4      68 LYS    0.0900
   1051 HN        -84.4040  -21.4430  -42.2520 H        68 LYS    0.0900
   1052 HA        -84.4830  -21.0970  -44.4330 H        68 LYS   -0.1800
   1053 HB1       -86.1210  -22.3040  -45.8250 H        68 LYS    0.0900
   1054 HB2       -87.1810  -22.5580  -44.3840 H        68 LYS    0.0900
   1055 HG1       -85.9870  -24.6260  -44.9820 H        68 LYS    0.2100
   1056 HG2       -85.4660  -24.0210  -43.3610 H        68 LYS    0.0500
   1057 HD1       -83.3940  -23.1120  -44.3220 H        68 LYS    0.0500
   1058 HD2       -83.9250  -23.5820  -45.9840 H        68 LYS   -0.3000
   1059 HE1       -82.3010  -25.2320  -45.1670 H        68 LYS    0.3300
   1060 HE2       -83.9460  -26.0130  -45.2150 H        68 LYS    0.3300
   1061 HZ1       -84.1450  -25.5970  -42.8570 H        68 LYS    0.3300
   1062 HZ2       -82.6110  -24.8690  -42.8120 H        68 LYS    0.5100
   1063 HZ3       -82.7580  -26.5170  -43.1960 H        68 LYS   -0.5100
   1064 N         -86.2290  -19.0280  -43.4180 N.am     69 THR   -0.4700
   1065 CA        -87.0130  -17.8220  -43.5460 C.3      69 THR    0.3100
   1066 C         -86.8280  -16.9600  -42.3120 C.2      69 THR    0.0700
   1067 O         -86.4210  -17.4320  -41.2490 O.2      69 THR    0.0900
   1068 CB        -88.4960  -18.0700  -43.8310 C.3      69 THR    0.1400
   1069 CG2       -89.2330  -18.7750  -42.6860 C.3      69 THR    0.0900
   1070 OG1       -89.1700  -16.8650  -44.1420 O.3      69 THR   -0.6600
   1071 HN        -85.6680  -19.0940  -42.5970 H        69 THR    0.4300
   1072 HA        -86.5830  -17.2460  -44.3510 H        69 THR   -0.2700
   1073 HB        -88.5960  -18.7640  -44.6930 H        69 THR    0.0900
   1074 HG1       -90.0390  -17.1220  -44.4590 H        69 THR    0.0900
   1075 HG21      -89.0290  -18.2560  -41.7250 H        69 THR    0.0900
   1076 HG22      -88.8850  -19.8260  -42.6030 H        69 THR    0.5100
   1077 HG23      -90.3280  -18.7560  -42.8740 H        69 THR   -0.5100
   1078 N         -87.0540  -15.6340  -42.4400 N.am     70 TRP   -0.4700
   1079 CA        -86.8180  -14.6970  -41.3640 C.3      70 TRP    0.3100
   1080 C         -88.0600  -14.4550  -40.5450 C.2      70 TRP    0.0700
   1081 O         -89.0500  -13.8840  -40.9710 O.2      70 TRP    0.0900
   1082 CB        -86.1900  -13.3720  -41.8630 C.3      70 TRP   -0.1800
   1083 CG        -85.9090  -12.3340  -40.8200 C.ar     70 TRP    0.0900
   1084 CD1       -86.8090  -11.3730  -40.4550 C.ar     70 TRP    0.0900
   1085 CD2       -84.6880  -12.0580  -40.0910 C.ar     70 TRP   -0.0300
   1086 CE2       -84.9150  -10.9060  -39.3200 C.ar     70 TRP   -0.1500
   1087 CE3       -83.4400  -12.6540  -40.0160 C.ar     70 TRP    0.2200
   1088 NE1       -86.2410  -10.6160  -39.4700 N.ar     70 TRP   -0.5100
   1089 CZ2       -83.9880  -10.4430  -38.3780 C.ar     70 TRP    0.3700
   1090 CZ3       -82.4820  -12.1620  -39.1220 C.ar     70 TRP    0.2400
   1091 CH2       -82.7660  -11.0880  -38.2980 C.ar     70 TRP    0.1100
   1092 HN        -87.3960  -15.2400  -43.2890 H        70 TRP   -0.2500
   1093 HA        -86.1570  -15.1730  -40.6560 H        70 TRP    0.1700
   1094 HB1       -86.8850  -12.9220  -42.6030 H        70 TRP   -0.2000
   1095 HB2       -85.2290  -13.6150  -42.3610 H        70 TRP    0.1400
   1096 HD1       -87.7960  -11.2380  -40.8710 H        70 TRP   -0.2700
   1097 HE1       -86.7210   -9.9510  -38.9420 H        70 TRP    0.1600
   1098 HE3       -83.1880  -13.5000  -40.6380 H        70 TRP   -0.1400
   1099 HZ2       -84.2020   -9.6100  -37.7240 H        70 TRP    0.1400
   1100 HZ3       -81.5080  -12.6260  -39.0770 H        70 TRP    0.5100
   1101 HH2       -82.0290  -10.7510  -37.5850 H        70 TRP   -0.5100
   1102 N         -88.0180  -14.8440  -39.2650 N.am     71 THR   -0.4700
   1103 CA        -89.1540  -14.7050  -38.3540 C.3      71 THR    0.3100
   1104 C         -89.0520  -13.4630  -37.4650 C.2      71 THR    0.0700
   1105 O         -89.9330  -13.1890  -36.6490 O.2      71 THR    0.0900
   1106 CB        -89.2930  -15.9490  -37.4550 C.3      71 THR    0.1400
   1107 CG2       -90.6220  -15.9330  -36.7110 C.3      71 THR    0.0900
   1108 OG1       -89.2130  -17.1340  -38.2560 O.3      71 THR   -0.6600
   1109 HN        -87.1970  -15.2510  -38.8700 H        71 THR    0.4300
   1110 HA        -90.0440  -14.5730  -38.9510 H        71 THR   -0.2700
   1111 HB        -88.4760  -15.9650  -36.7030 H        71 THR    0.0900
   1112 HG1       -88.5280  -16.9670  -38.9080 H        71 THR    0.0900
   1113 HG21      -91.4300  -15.5690  -37.3800 H        71 THR    0.0900
   1114 HG22      -90.5550  -15.2550  -35.8330 H        71 THR    0.5100
   1115 HG23      -90.8770  -16.9600  -36.3710 H        71 THR   -0.5100
   1116 N         -87.9770  -12.6820  -37.6300 N.am     72 PHE   -0.4700
   1117 CA        -87.6760  -11.6310  -36.6840 C.3      72 PHE    0.3100
   1118 C         -88.3120  -10.3170  -37.0540 C.2      72 PHE    0.0700
   1119 O         -88.2840   -9.3580  -36.2910 O.2      72 PHE    0.0900
   1120 CB        -86.1610  -11.5070  -36.4630 C.3      72 PHE   -0.1800
   1121 CG        -85.6220  -12.5050  -35.5130 C.ar     72 PHE    0.0900
   1122 CD1       -85.2510  -13.8030  -35.9190 C.ar     72 PHE    0.0900
   1123 CD2       -85.4940  -12.1400  -34.1730 C.ar     72 PHE    0.0000
   1124 CE1       -84.8420  -14.7450  -34.9660 C.ar     72 PHE   -0.1150
   1125 CE2       -85.0870  -13.0760  -33.2190 C.ar     72 PHE    0.1150
   1126 CZ        -84.7650  -14.3810  -33.6150 C.ar     72 PHE   -0.1150
   1127 HN        -87.3490  -12.7880  -38.3960 H        72 PHE    0.1150
   1128 HA        -88.1720  -11.8670  -35.7540 H        72 PHE   -0.1150
   1129 HB1       -85.9300  -10.5010  -36.0510 H        72 PHE    0.1150
   1130 HB2       -85.6350  -11.6540  -37.4290 H        72 PHE   -0.1150
   1131 HD1       -85.2830  -14.0720  -36.9640 H        72 PHE    0.1150
   1132 HD2       -85.7100  -11.1260  -33.8710 H        72 PHE   -0.1150
   1133 HE1       -84.5850  -15.7480  -35.2710 H        72 PHE    0.1150
   1134 HE2       -85.0190  -12.7950  -32.1790 H        72 PHE    0.5100
   1135 HZ        -84.4590  -15.1070  -32.8780 H        72 PHE   -0.5100
   1136 N         -88.9910  -10.2610  -38.2120 N.am     73 GLY   -0.4700
   1137 CA        -89.6890   -9.0630  -38.6380 C.3      73 GLY    0.3100
   1138 C         -88.8120   -8.1610  -39.4790 C.2      73 GLY   -0.0200
   1139 O         -87.6270   -8.4320  -39.6660 O.2      73 GLY    0.0900
   1140 HN        -89.0440  -11.0400  -38.8310 H        73 GLY    0.0900
   1141 HA1       -90.0060   -8.5280  -37.7550 H        73 GLY    0.5100
   1142 HA2       -90.5480   -9.3650  -39.2190 H        73 GLY   -0.5100
   1143 N         -89.3930   -7.0760  -39.9810 N.am     74 ASN   -0.4700
   1144 CA        -88.6770   -6.1790  -40.8780 C.3      74 ASN    0.3100
   1145 C         -87.6880   -5.2520  -40.1760 C.2      74 ASN    0.0700
   1146 O         -86.4830   -5.3160  -40.4120 O.2      74 ASN    0.0900
   1147 CB        -89.6570   -5.3660  -41.7270 C.3      74 ASN   -0.1800
   1148 CG        -89.3210   -5.4240  -43.2040 C.2      74 ASN    0.0900
   1149 ND2       -90.2910   -5.0810  -44.0450 N.am     74 ASN    0.0900
   1150 OD1       -88.2060   -5.7740  -43.5860 O.2      74 ASN    0.5500
   1151 HN        -90.3360   -6.8280  -39.7670 H        74 ASN   -0.5500
   1152 HA        -88.0400   -6.7790  -41.5120 H        74 ASN   -0.6200
   1153 HB1       -89.6280   -4.3060  -41.3980 H        74 ASN    0.3200
   1154 HB2       -90.6820   -5.7660  -41.5810 H        74 ASN    0.3000
   1155 HD21      -90.1290   -5.1000  -45.0320 H        74 ASN    0.5100
   1156 HD22      -91.1850   -4.8040  -43.6910 H        74 ASN   -0.5100
   1157 N         -88.2100   -4.3740  -39.3210 N.am     75 PHE   -0.4700
   1158 CA        -87.3820   -3.4310  -38.5800 C.3      75 PHE    0.3100
   1159 C         -86.2080   -4.1300  -37.9000 C.2      75 PHE    0.0700
   1160 O         -85.0720   -3.6490  -37.9360 O.2      75 PHE    0.0900
   1161 CB        -88.2310   -2.6920  -37.5430 C.3      75 PHE   -0.1800
   1162 CG        -87.4500   -1.7410  -36.6860 C.ar     75 PHE    0.0900
   1163 CD1       -86.9990   -0.5330  -37.1980 C.ar     75 PHE    0.0900
   1164 CD2       -87.1760   -2.0470  -35.3620 C.ar     75 PHE    0.0000
   1165 CE1       -86.2830    0.3500  -36.4020 C.ar     75 PHE   -0.1150
   1166 CE2       -86.4630   -1.1690  -34.5620 C.ar     75 PHE    0.1150
   1167 CZ        -86.0160    0.0310  -35.0850 C.ar     75 PHE   -0.1150
   1168 HN        -89.1900   -4.3220  -39.1490 H        75 PHE    0.1150
   1169 HA        -86.9530   -2.7330  -39.2850 H        75 PHE   -0.1150
   1170 HB1       -88.7060   -3.4320  -36.8650 H        75 PHE    0.1150
   1171 HB2       -89.0110   -2.0970  -38.0670 H        75 PHE   -0.1150
   1172 HD1       -87.2070   -0.2780  -38.2250 H        75 PHE    0.1150
   1173 HD2       -87.5240   -2.9820  -34.9480 H        75 PHE   -0.1150
   1174 HE1       -85.9360    1.2860  -36.8130 H        75 PHE    0.1150
   1175 HE2       -86.2560   -1.4210  -33.5330 H        75 PHE    0.5100
   1176 HZ        -85.4600    0.7170  -34.4640 H        75 PHE   -0.5100
   1177 N         -86.4850   -5.2800  -37.2890 N.am     76 TRP   -0.4700
   1178 CA        -85.4540   -6.0350  -36.5910 C.3      76 TRP    0.3100
   1179 C         -84.5470   -6.7690  -37.5720 C.2      76 TRP    0.0700
   1180 O         -83.4280   -7.1470  -37.2270 O.2      76 TRP    0.0900
   1181 CB        -86.0750   -7.0170  -35.5940 C.3      76 TRP   -0.1800
   1182 CG        -85.1200   -7.4680  -34.5310 C.ar     76 TRP    0.0900
   1183 CD1       -84.4090   -8.6320  -34.5070 C.ar     76 TRP    0.0900
   1184 CD2       -84.7690   -6.7580  -33.3360 C.ar     76 TRP   -0.0300
   1185 CE2       -83.8410   -7.5530  -32.6360 C.ar     76 TRP   -0.1500
   1186 CE3       -85.1510   -5.5290  -32.7910 C.ar     76 TRP    0.2200
   1187 NE1       -83.6370   -8.6910  -33.3710 N.ar     76 TRP   -0.5100
   1188 CZ2       -83.2890   -7.1600  -31.4200 C.ar     76 TRP    0.3700
   1189 CZ3       -84.6010   -5.1390  -31.5830 C.ar     76 TRP    0.2400
   1190 CH2       -83.6810   -5.9510  -30.9100 C.ar     76 TRP    0.1100
   1191 HN        -87.4020   -5.6710  -37.2790 H        76 TRP   -0.2500
   1192 HA        -84.8170   -5.3310  -36.0760 H        76 TRP    0.1700
   1193 HB1       -86.4290   -7.9130  -36.1470 H        76 TRP   -0.2000
   1194 HB2       -86.9410   -6.5270  -35.1000 H        76 TRP    0.1400
   1195 HD1       -84.4460   -9.3960  -35.2700 H        76 TRP   -0.2700
   1196 HE1       -83.0400   -9.4240  -33.1280 H        76 TRP    0.1600
   1197 HE3       -85.8600   -4.8840  -33.2890 H        76 TRP   -0.1400
   1198 HZ2       -82.5770   -7.7710  -30.8840 H        76 TRP    0.1400
   1199 HZ3       -84.8860   -4.1910  -31.1510 H        76 TRP    0.5100
   1200 HH2       -83.2720   -5.6180  -29.9680 H        76 TRP   -0.5100
   1201 N         -85.0320   -6.9740  -38.7950 N.am     77 CYS   -0.4700
   1202 CA        -84.2120   -7.5820  -39.8430 C.3      77 CYS    0.3100
   1203 C         -83.1840   -6.5050  -40.1900 C.2      77 CYS    0.0700
   1204 O         -82.0140   -6.8110  -40.4290 O.2      77 CYS    0.0900
   1205 CB        -85.0540   -7.9590  -41.0750 C.3      77 CYS   -0.1000
   1206 SG        -84.1800   -8.0630  -42.6770 S.3      77 CYS    0.0900
   1207 HN        -85.9630   -6.7270  -39.0490 H        77 CYS    0.0900
   1208 HA        -83.7460   -8.4640  -39.4280 H        77 CYS   -0.0800
   1209 HB1       -85.8590   -7.2020  -41.1690 H        77 CYS    0.5100
   1210 HB2       -85.5180   -8.9460  -40.8690 H        77 CYS   -0.5100
   1211 N         -83.6130   -5.2460  -40.2000 N.am     78 GLU   -0.4700
   1212 CA        -82.7080   -4.1380  -40.4690 C.3      78 GLU    0.3100
   1213 C         -81.6830   -4.0020  -39.3490 C.2      78 GLU    0.0700
   1214 O         -80.4780   -3.9090  -39.5990 O.2      78 GLU    0.0900
   1215 CB        -83.5010   -2.8390  -40.6290 C.3      78 GLU   -0.1800
   1216 CG        -84.5380   -2.8900  -41.7440 C.3      78 GLU    0.0900
   1217 CD        -85.5430   -1.7580  -41.6600 C.2      78 GLU    0.0900
   1218 OE1       -86.3840   -1.6380  -42.5740 O.co2    78 GLU   -0.2800
   1219 OE2       -85.4960   -0.9890  -40.6760 O.co2    78 GLU    0.0900
   1220 HN        -84.5640   -5.0070  -40.0270 H        78 GLU    0.0900
   1221 HA        -82.1620   -4.3590  -41.3740 H        78 GLU    0.6200
   1222 HB1       -82.7880   -2.0150  -40.8470 H        78 GLU   -0.7600
   1223 HB2       -84.0200   -2.6220  -39.6710 H        78 GLU   -0.7600
   1224 HG1       -85.0870   -3.8540  -41.6820 H        78 GLU    0.5100
   1225 HG2       -84.0190   -2.8290  -42.7240 H        78 GLU   -0.5100
   1226 N         -82.1710   -4.0000  -38.1090 N.am     79 PHE   -0.4700
   1227 CA        -81.3020   -3.9490  -36.9390 C.3      79 PHE    0.3100
   1228 C         -80.2270   -5.0310  -37.0100 C.2      79 PHE    0.0700
   1229 O         -79.0300   -4.7480  -36.9020 O.2      79 PHE    0.0900
   1230 CB        -82.1320   -4.1080  -35.6580 C.3      79 PHE   -0.1800
   1231 CG        -81.3140   -4.1310  -34.3980 C.ar     79 PHE    0.0900
   1232 CD1       -81.1530   -2.9840  -33.6410 C.ar     79 PHE    0.0900
   1233 CD2       -80.7210   -5.3050  -33.9600 C.ar     79 PHE    0.0000
   1234 CE1       -80.4100   -3.0020  -32.4810 C.ar     79 PHE   -0.1150
   1235 CE2       -79.9750   -5.3290  -32.8020 C.ar     79 PHE    0.1150
   1236 CZ        -79.8200   -4.1760  -32.0590 C.ar     79 PHE   -0.1150
   1237 HN        -83.1510   -4.0340  -37.9260 H        79 PHE    0.1150
   1238 HA        -80.7910   -2.9970  -36.9410 H        79 PHE   -0.1150
   1239 HB1       -82.6910   -5.0680  -35.7040 H        79 PHE    0.1150
   1240 HB2       -82.8400   -3.2560  -35.5750 H        79 PHE   -0.1150
   1241 HD1       -81.6160   -2.0620  -33.9640 H        79 PHE    0.1150
   1242 HD2       -80.8450   -6.2120  -34.5350 H        79 PHE   -0.1150
   1243 HE1       -80.2910   -2.0990  -31.9010 H        79 PHE    0.1150
   1244 HE2       -79.5120   -6.2490  -32.4750 H        79 PHE    0.5100
   1245 HZ        -79.2380   -4.1920  -31.1500 H        79 PHE   -0.5100
   1246 N         -80.6650   -6.2740  -37.2050 N.am     80 TRP   -0.4700
   1247 CA        -79.7700   -7.4220  -37.2680 C.3      80 TRP    0.3100
   1248 C         -78.7220   -7.2870  -38.3730 C.2      80 TRP    0.0700
   1249 O         -77.5320   -7.4790  -38.1290 O.2      80 TRP    0.0900
   1250 CB        -80.5740   -8.7130  -37.4450 C.3      80 TRP   -0.1800
   1251 CG        -79.7370   -9.9190  -37.7120 C.ar     80 TRP    0.0900
   1252 CD1       -79.0950  -10.6910  -36.7910 C.ar     80 TRP    0.0900
   1253 CD2       -79.4580  -10.5000  -38.9900 C.ar     80 TRP   -0.0300
   1254 CE2       -78.6350  -11.6220  -38.7670 C.ar     80 TRP   -0.1500
   1255 CE3       -79.8230  -10.1790  -40.3000 C.ar     80 TRP    0.2200
   1256 NE1       -78.4290  -11.7160  -37.4170 N.ar     80 TRP   -0.5100
   1257 CZ2       -78.1700  -12.4240  -39.8060 C.ar     80 TRP    0.3700
   1258 CZ3       -79.3610  -10.9770  -41.3320 C.ar     80 TRP    0.2400
   1259 CH2       -78.5440  -12.0860  -41.0800 C.ar     80 TRP    0.1100
   1260 HN        -81.6350   -6.4750  -37.3180 H        80 TRP   -0.2500
   1261 HA        -79.2000   -7.4540  -36.3520 H        80 TRP    0.1700
   1262 HB1       -81.2730   -8.5820  -38.2980 H        80 TRP   -0.2000
   1263 HB2       -81.1580   -8.8960  -36.5180 H        80 TRP    0.1400
   1264 HD1       -79.1070  -10.5220  -35.7250 H        80 TRP   -0.2700
   1265 HE1       -77.8940  -12.4000  -36.9720 H        80 TRP    0.1600
   1266 HE3       -80.4520   -9.3300  -40.5230 H        80 TRP   -0.1400
   1267 HZ2       -77.5400  -13.2820  -39.6340 H        80 TRP    0.1400
   1268 HZ3       -79.6350  -10.7410  -42.3490 H        80 TRP    0.5100
   1269 HH2       -78.2010  -12.6890  -41.9080 H        80 TRP   -0.5100
   1270 N         -79.1540   -6.9510  -39.5860 N.am     81 THR   -0.4700
   1271 CA        -78.1940   -6.7560  -40.6710 C.3      81 THR    0.3100
   1272 C         -77.1530   -5.6990  -40.2860 C.2      81 THR    0.0700
   1273 O         -75.9420   -5.8640  -40.5110 O.2      81 THR    0.0900
   1274 CB        -78.8960   -6.3520  -41.9820 C.3      81 THR    0.1400
   1275 CG2       -77.8890   -6.2460  -43.1180 C.3      81 THR    0.0900
   1276 OG1       -79.8830   -7.3320  -42.3210 O.3      81 THR   -0.6600
   1277 HN        -80.1180   -6.8200  -39.8050 H        81 THR    0.4300
   1278 HA        -77.6570   -7.6830  -40.8070 H        81 THR   -0.2700
   1279 HB        -79.3920   -5.3680  -41.8570 H        81 THR    0.0900
   1280 HG1       -80.6500   -7.1340  -41.7780 H        81 THR    0.0900
   1281 HG21      -77.3830   -7.2230  -43.2740 H        81 THR    0.0900
   1282 HG22      -77.1200   -5.4840  -42.8720 H        81 THR    0.5100
   1283 HG23      -78.4080   -5.9620  -44.0580 H        81 THR   -0.5100
   1284 N         -77.6350   -4.6110  -39.6860 N.am     82 SER   -0.4700
   1285 CA        -76.7630   -3.5260  -39.2560 C.3      82 SER    0.3100
   1286 C         -75.6940   -4.0080  -38.2860 C.2      82 SER    0.0700
   1287 O         -74.5010   -3.7890  -38.5060 O.2      82 SER    0.0900
   1288 CB        -77.5840   -2.4010  -38.6220 C.3      82 SER    0.0500
   1289 OG        -78.5130   -1.8700  -39.5510 O.3      82 SER    0.0900
   1290 HN        -78.6080   -4.4910  -39.5070 H        82 SER    0.0900
   1291 HA        -76.2300   -3.1600  -40.1210 H        82 SER   -0.6600
   1292 HB1       -76.9050   -1.5850  -38.2920 H        82 SER    0.4300
   1293 HB2       -78.1410   -2.7950  -37.7450 H        82 SER    0.5100
   1294 HG1       -79.2540   -2.4810  -39.5620 H        82 SER   -0.5100
   1295 N         -76.1210   -4.6680  -37.2120 N.am     83 ILE   -0.4700
   1296 CA        -75.1910   -5.2020  -36.2230 C.3      83 ILE    0.3100
   1297 C         -74.1960   -6.1500  -36.8950 C.2      83 ILE    0.0700
   1298 O         -73.0290   -6.2120  -36.5070 O.2      83 ILE    0.0900
   1299 CB        -75.9320   -5.9110  -35.0690 C.3      83 ILE   -0.0900
   1300 CG1       -75.0910   -5.9060  -33.7900 C.3      83 ILE    0.0900
   1301 CG2       -76.3330   -7.3240  -35.4600 C.3      83 ILE   -0.2700
   1302 CD        -75.8330   -6.4380  -32.5910 C.3      83 ILE    0.0900
   1303 HN        -77.0890   -4.8260  -37.0350 H        83 ILE    0.0900
   1304 HA        -74.6080   -4.3790  -35.8390 H        83 ILE    0.0900
   1305 HB        -76.8440   -5.3320  -34.8090 H        83 ILE   -0.1800
   1306 HG11      -74.7730   -4.8630  -33.5780 H        83 ILE    0.0900
   1307 HG12      -74.1880   -6.5300  -33.9550 H        83 ILE    0.0900
   1308 HG21      -75.6120   -8.0550  -35.0370 H        83 ILE   -0.2700
   1309 HG22      -76.3310   -7.4240  -36.5670 H        83 ILE    0.0900
   1310 HG23      -77.3440   -7.5530  -35.0650 H        83 ILE    0.0900
   1311 HD1       -76.1500   -7.4870  -32.7720 H        83 ILE    0.0900
   1312 HD2       -76.7390   -5.8210  -32.4010 H        83 ILE    0.5100
   1313 HD3       -75.1730   -6.4160  -31.6960 H        83 ILE   -0.5100
   1314 N         -74.6600   -6.8740  -37.9150 N.am     84 ASP   -0.4700
   1315 CA        -73.7930   -7.7450  -38.7030 C.3      84 ASP    0.3100
   1316 C         -72.6370   -6.9560  -39.2900 C.2      84 ASP    0.0700
   1317 O         -71.4700   -7.1710  -38.9450 O.2      84 ASP    0.0900
   1318 CB        -74.5930   -8.4020  -39.8320 C.3      84 ASP   -0.2800
   1319 CG        -73.7940   -9.4350  -40.5870 C.2      84 ASP    0.0900
   1320 OD1       -72.5510   -9.3170  -40.6480 O.co2    84 ASP    0.0900
   1321 OD2       -74.4190  -10.3580  -41.1420 O.co2    84 ASP    0.6200
   1322 HN        -75.6190   -6.8530  -38.1840 H        84 ASP   -0.7600
   1323 HA        -73.3830   -8.4960  -38.0450 H        84 ASP   -0.7600
   1324 HB1       -74.9200   -7.6180  -40.5470 H        84 ASP    0.5100
   1325 HB2       -75.4890   -8.8970  -39.3990 H        84 ASP   -0.5100
   1326 N         -72.9730   -6.0300  -40.1860 N.am     85 VAL   -0.4700
   1327 CA        -71.9610   -5.2210  -40.8500 C.3      85 VAL    0.3100
   1328 C         -71.0400   -4.5470  -39.8350 C.2      85 VAL    0.0700
   1329 O         -69.8170   -4.5240  -40.0110 O.2      85 VAL    0.0900
   1330 CB        -72.5940   -4.1600  -41.7690 C.3      85 VAL   -0.0900
   1331 CG1       -71.5140   -3.3450  -42.4730 C.3      85 VAL    0.0900
   1332 CG2       -73.5020   -4.8230  -42.7860 C.3      85 VAL   -0.2700
   1333 HN        -73.9210   -5.8510  -40.4390 H        85 VAL    0.0900
   1334 HA        -71.3350   -5.8850  -41.4270 H        85 VAL    0.0900
   1335 HB        -73.2300   -3.4810  -41.1630 H        85 VAL    0.0900
   1336 HG11      -70.8740   -4.0110  -43.0900 H        85 VAL   -0.2700
   1337 HG12      -70.8740   -2.8350  -41.7210 H        85 VAL    0.0900
   1338 HG13      -71.9840   -2.5890  -43.1380 H        85 VAL    0.0900
   1339 HG21      -74.4090   -5.2230  -42.2840 H        85 VAL    0.0900
   1340 HG22      -72.9680   -5.6640  -43.2790 H        85 VAL    0.5100
   1341 HG23      -73.8180   -4.0820  -43.5500 H        85 VAL   -0.5100
   1342 N         -71.6260   -4.0010  -38.7700 N.am     86 LEU   -0.4700
   1343 CA        -70.8390   -3.3290  -37.7400 C.3      86 LEU    0.3100
   1344 C         -69.8000   -4.2600  -37.1190 C.2      86 LEU    0.0700
   1345 O         -68.6360   -3.8890  -36.9660 O.2      86 LEU    0.0900
   1346 CB        -71.7360   -2.7370  -36.6460 C.3      86 LEU   -0.1800
   1347 CG        -70.9640   -2.0830  -35.4900 C.3      86 LEU    0.0900
   1348 CD1       -70.0740   -0.9590  -36.0030 C.3      86 LEU    0.0900
   1349 CD2       -71.8970   -1.5750  -34.4020 C.3      86 LEU   -0.0900
   1350 HN        -72.6130   -4.0260  -38.6290 H        86 LEU    0.0900
   1351 HA        -70.2680   -2.5470  -38.2180 H        86 LEU   -0.2700
   1352 HB1       -72.3680   -3.5510  -36.2310 H        86 LEU    0.0900
   1353 HB2       -72.3930   -1.9710  -37.1070 H        86 LEU    0.0900
   1354 HG        -70.3350   -2.8490  -34.9880 H        86 LEU    0.0900
   1355 HD11      -70.6590   -0.2750  -36.6520 H        86 LEU   -0.2700
   1356 HD12      -69.2350   -1.3820  -36.5970 H        86 LEU    0.0900
   1357 HD13      -69.6690   -0.3770  -35.1480 H        86 LEU    0.0900
   1358 HD21      -72.4900   -2.4170  -33.9840 H        86 LEU    0.0900
   1359 HD22      -72.5970   -0.8230  -34.8250 H        86 LEU    0.5100
   1360 HD23      -71.3060   -1.1150  -33.5800 H        86 LEU   -0.5100
   1361 N         -70.2220   -5.4710  -36.7610 N.am     87 CYS   -0.4700
   1362 CA        -69.3100   -6.4500  -36.1840 C.3      87 CYS    0.3100
   1363 C         -68.2000   -6.8330  -37.1480 C.2      87 CYS    0.0700
   1364 O         -67.0390   -6.9470  -36.7530 O.2      87 CYS    0.0900
   1365 CB        -70.0620   -7.7040  -35.7350 C.3      87 CYS   -0.1100
   1366 SG        -70.4240   -7.7550  -33.9700 S.3      87 CYS    0.0900
   1367 HN        -71.1690   -5.7590  -36.8700 H        87 CYS    0.0900
   1368 HA        -68.8170   -5.9900  -35.3400 H        87 CYS   -0.2300
   1369 HB1       -69.4480   -8.5890  -36.0040 H        87 CYS    0.1600
   1370 HB2       -71.0150   -7.7550  -36.3010 H        87 CYS    0.5100
   1371 HG1       -69.1630   -7.9340  -33.5990 H        87 CYS   -0.5100
   1372 N         -68.5520   -7.0450  -38.4140 N.am     88 VAL   -0.4700
   1373 CA        -67.5400   -7.3790  -39.4130 C.3      88 VAL    0.3100
   1374 C         -66.4840   -6.2790  -39.4980 C.2      88 VAL    0.0700
   1375 O         -65.2820   -6.5220  -39.2980 O.2      88 VAL    0.0900
   1376 CB        -68.1670   -7.5810  -40.8030 C.3      88 VAL   -0.0900
   1377 CG1       -67.0900   -7.9010  -41.8290 C.3      88 VAL    0.0900
   1378 CG2       -69.2110   -8.6850  -40.7570 C.3      88 VAL   -0.2700
   1379 HN        -69.4950   -6.9870  -38.7310 H        88 VAL    0.0900
   1380 HA        -67.0470   -8.2840  -39.0930 H        88 VAL    0.0900
   1381 HB        -68.7000   -6.6550  -41.1060 H        88 VAL    0.0900
   1382 HG11      -66.4380   -8.7200  -41.4550 H        88 VAL   -0.2700
   1383 HG12      -66.4610   -7.0030  -42.0110 H        88 VAL    0.0900
   1384 HG13      -67.5590   -8.2290  -42.7810 H        88 VAL    0.0900
   1385 HG21      -70.1650   -8.2930  -40.3430 H        88 VAL    0.0900
   1386 HG22      -68.8570   -9.5130  -40.1060 H        88 VAL    0.5100
   1387 HG23      -69.4010   -9.0700  -41.7820 H        88 VAL   -0.5100
   1388 N         -66.9470   -5.0610  -39.7800 N.am     89 THR   -0.4700
   1389 CA        -66.0560   -3.9190  -39.9250 C.3      89 THR    0.3100
   1390 C         -65.1810   -3.7520  -38.6940 C.2      89 THR    0.0700
   1391 O         -63.9660   -3.6340  -38.8020 O.2      89 THR    0.0900
   1392 CB        -66.8360   -2.6150  -40.1720 C.3      89 THR    0.1400
   1393 CG2       -65.8740   -1.4770  -40.4800 C.3      89 THR    0.0900
   1394 OG1       -67.7300   -2.7860  -41.2770 O.3      89 THR   -0.6600
   1395 HN        -67.9180   -4.8780  -39.9040 H        89 THR    0.4300
   1396 HA        -65.3960   -4.1190  -40.7560 H        89 THR   -0.2700
   1397 HB        -67.4240   -2.3500  -39.2680 H        89 THR    0.0900
   1398 HG1       -67.1950   -2.6900  -42.0680 H        89 THR    0.0900
   1399 HG21      -65.1590   -1.7850  -41.2730 H        89 THR    0.0900
   1400 HG22      -65.3010   -1.2090  -39.5680 H        89 THR    0.5100
   1401 HG23      -66.4400   -0.5910  -40.8390 H        89 THR   -0.5100
   1402 N         -65.8010   -3.7580  -37.5160 N.am     90 ALA   -0.4700
   1403 CA        -65.0670   -3.5930  -36.2690 C.3      90 ALA    0.3100
   1404 C         -63.9940   -4.6620  -36.1130 C.2      90 ALA    0.0700
   1405 O         -62.8630   -4.3670  -35.7320 O.2      90 ALA    0.0900
   1406 CB        -66.0180   -3.6180  -35.0830 C.3      90 ALA   -0.2700
   1407 HN        -66.7880   -3.8740  -37.4350 H        90 ALA    0.0900
   1408 HA        -64.5440   -2.6490  -36.3110 H        90 ALA    0.0900
   1409 HB1       -66.5600   -4.5860  -35.0490 H        90 ALA    0.0900
   1410 HB2       -66.7600   -2.7980  -35.1760 H        90 ALA    0.5100
   1411 HB3       -65.4460   -3.4980  -34.1380 H        90 ALA   -0.5100
   1412 N         -64.3540   -5.9080  -36.4050 N.am     91 SER   -0.4700
   1413 CA        -63.4130   -7.0190  -36.3300 C.3      91 SER    0.3100
   1414 C         -62.1950   -6.7790  -37.2200 C.2      91 SER    0.0700
   1415 O         -61.0730   -6.6060  -36.7280 O.2      91 SER    0.0900
   1416 CB        -64.1070   -8.3280  -36.7170 C.3      91 SER    0.0500
   1417 OG        -63.2490   -9.4440  -36.5370 O.3      91 SER    0.0900
   1418 HN        -65.2810   -6.1390  -36.6880 H        91 SER    0.0900
   1419 HA        -63.0400   -7.0750  -35.3190 H        91 SER   -0.6600
   1420 HB1       -64.4090   -8.2850  -37.7850 H        91 SER    0.4300
   1421 HB2       -65.0080   -8.4700  -36.0840 H        91 SER    0.5100
   1422 HG1       -63.3950   -9.7470  -35.6380 H        91 SER   -0.5100
   1423 N         -62.4180   -6.7600  -38.5340 N.am     92 ILE   -0.4700
   1424 CA        -61.3160   -6.5960  -39.4780 C.3      92 ILE    0.3100
   1425 C         -60.4740   -5.3680  -39.1400 C.2      92 ILE    0.0700
   1426 O         -59.2480   -5.4490  -39.0000 O.2      92 ILE    0.0900
   1427 CB        -61.8220   -6.4700  -40.9260 C.3      92 ILE   -0.0900
   1428 CG1       -62.7740   -7.6200  -41.2650 C.3      92 ILE    0.0900
   1429 CG2       -60.6510   -6.4260  -41.9000 C.3      92 ILE   -0.2700
   1430 CD        -62.1690   -8.9920  -41.0790 C.3      92 ILE    0.0900
   1431 HN        -63.3300   -6.8540  -38.9250 H        92 ILE    0.0900
   1432 HA        -60.6700   -7.4570  -39.3840 H        92 ILE    0.0900
   1433 HB        -62.4200   -5.5400  -41.0270 H        92 ILE   -0.1800
   1434 HG11      -63.0890   -7.5150  -42.3260 H        92 ILE    0.0900
   1435 HG12      -63.6700   -7.5380  -40.6150 H        92 ILE    0.0900
   1436 HG21      -59.7060   -6.6730  -41.3710 H        92 ILE   -0.2700
   1437 HG22      -60.5590   -5.4080  -42.3330 H        92 ILE    0.0900
   1438 HG23      -60.8080   -7.1660  -42.7130 H        92 ILE    0.0900
   1439 HD1       -61.5460   -9.0130  -40.1590 H        92 ILE    0.0900
   1440 HD2       -61.5250   -9.2430  -41.9490 H        92 ILE    0.5100
   1441 HD3       -62.9750   -9.7510  -40.9790 H        92 ILE   -0.5100
   1442 N         -61.1450   -4.2280  -39.0030 N.am     93 GLU   -0.4700
   1443 CA        -60.4850   -2.9750  -38.6710 C.3      93 GLU    0.3100
   1444 C         -59.5920   -3.1130  -37.4460 C.2      93 GLU    0.0700
   1445 O         -58.4300   -2.7140  -37.4710 O.2      93 GLU    0.0900
   1446 CB        -61.5210   -1.8720  -38.4480 C.3      93 GLU   -0.1800
   1447 CG        -62.1920   -1.3960  -39.7260 C.3      93 GLU    0.0900
   1448 CD        -61.7540   -0.0030  -40.1240 C.2      93 GLU    0.0900
   1449 OE1       -61.8130    0.9040  -39.2660 O.co2    93 GLU   -0.2800
   1450 OE2       -61.3460    0.1840  -41.2900 O.co2    93 GLU    0.0900
   1451 HN        -62.1340   -4.1810  -39.1220 H        93 GLU    0.0900
   1452 HA        -59.8270   -2.7150  -39.4860 H        93 GLU    0.6200
   1453 HB1       -61.0170   -1.0050  -37.9710 H        93 GLU   -0.7600
   1454 HB2       -62.3040   -2.2550  -37.7600 H        93 GLU   -0.7600
   1455 HG1       -63.2930   -1.3920  -39.5760 H        93 GLU    0.5100
   1456 HG2       -61.9380   -2.0970  -40.5500 H        93 GLU   -0.5100
   1457 N         -60.1340   -3.6870  -36.3740 N.am     94 THR   -0.4700
   1458 CA        -59.3730   -3.8790  -35.1440 C.3      94 THR    0.3100
   1459 C         -58.1310   -4.7260  -35.3850 C.2      94 THR    0.0700
   1460 O         -57.0410   -4.3860  -34.9180 O.2      94 THR    0.0900
   1461 CB        -60.2240   -4.5210  -34.0320 C.3      94 THR    0.1400
   1462 CG2       -59.3730   -4.7810  -32.7960 C.3      94 THR    0.0900
   1463 OG1       -61.3000   -3.6420  -33.6840 O.3      94 THR   -0.6600
   1464 HN        -61.0770   -4.0100  -36.3630 H        94 THR    0.4300
   1465 HA        -59.0170   -2.9110  -34.8240 H        94 THR   -0.2700
   1466 HB        -60.6450   -5.4850  -34.3880 H        94 THR    0.0900
   1467 HG1       -61.9740   -3.7680  -34.3570 H        94 THR    0.0900
   1468 HG21      -58.8090   -3.8640  -32.5200 H        94 THR    0.0900
   1469 HG22      -58.6470   -5.5960  -33.0000 H        94 THR    0.5100
   1470 HG23      -60.0240   -5.0650  -31.9420 H        94 THR   -0.5100
   1471 N         -58.2860   -5.8300  -36.1170 N.am     95 LEU   -0.4700
   1472 CA        -57.1280   -6.6450  -36.4660 C.3      95 LEU    0.3100
   1473 C         -56.0630   -5.7850  -37.1410 C.2      95 LEU    0.0700
   1474 O         -54.8730   -5.8730  -36.8160 O.2      95 LEU    0.0900
   1475 CB        -57.5250   -7.8140  -37.3710 C.3      95 LEU   -0.1800
   1476 CG        -58.3680   -8.9080  -36.7150 C.3      95 LEU    0.0900
   1477 CD1       -58.5470  -10.0870  -37.6600 C.3      95 LEU    0.0900
   1478 CD2       -57.7300   -9.3600  -35.4120 C.3      95 LEU   -0.0900
   1479 HN        -59.1730   -6.1390  -36.4510 H        95 LEU    0.0900
   1480 HA        -56.6950   -7.0140  -35.5490 H        95 LEU   -0.2700
   1481 HB1       -56.5930   -8.2820  -37.7540 H        95 LEU    0.0900
   1482 HB2       -58.1010   -7.4050  -38.2270 H        95 LEU    0.0900
   1483 HG        -59.3640   -8.4950  -36.4500 H        95 LEU    0.0900
   1484 HD11      -57.5640  -10.4020  -38.0690 H        95 LEU   -0.2700
   1485 HD12      -59.2060   -9.7970  -38.5060 H        95 LEU    0.0900
   1486 HD13      -58.9940  -10.9450  -37.1140 H        95 LEU    0.0900
   1487 HD21      -58.3440   -9.0240  -34.5490 H        95 LEU    0.0900
   1488 HD22      -56.7140   -8.9220  -35.3160 H        95 LEU    0.5100
   1489 HD23      -57.6630  -10.4690  -35.3880 H        95 LEU   -0.5100
   1490 N         -56.4970   -4.9390  -38.0730 N.am     96 CYS   -0.4700
   1491 CA        -55.5730   -4.0270  -38.7390 C.3      96 CYS    0.3100
   1492 C         -54.8770   -3.1150  -37.7330 C.2      96 CYS    0.0700
   1493 O         -53.6760   -2.8630  -37.8340 O.2      96 CYS    0.0900
   1494 CB        -56.2980   -3.1840  -39.7900 C.3      96 CYS   -0.1100
   1495 SG        -55.2190   -2.0260  -40.6660 S.3      96 CYS    0.0900
   1496 HN        -57.4520   -4.8900  -38.3530 H        96 CYS    0.0900
   1497 HA        -54.7990   -4.6180  -39.2040 H        96 CYS   -0.2300
   1498 HB1       -57.1050   -2.6150  -39.2830 H        96 CYS    0.1600
   1499 HB2       -56.7650   -3.8720  -40.5250 H        96 CYS    0.5100
   1500 HG1       -55.0320   -1.2310  -39.6230 H        96 CYS   -0.5100
   1501 N         -55.6380   -2.6240  -36.7590 N.am     97 VAL   -0.4700
   1502 CA        -55.1020   -1.7390  -35.7340 C.3      97 VAL    0.3100
   1503 C         -53.9930   -2.4240  -34.9470 C.2      97 VAL    0.0700
   1504 O         -52.9220   -1.8550  -34.7510 O.2      97 VAL    0.0900
   1505 CB        -56.1950   -1.2660  -34.7630 C.3      97 VAL   -0.0900
   1506 CG1       -55.5880   -0.4170  -33.6540 C.3      97 VAL    0.0900
   1507 CG2       -57.2640   -0.4910  -35.5090 C.3      97 VAL   -0.2700
   1508 HN        -56.6090   -2.8380  -36.6880 H        97 VAL    0.0900
   1509 HA        -54.6560   -0.8910  -36.2310 H        97 VAL    0.0900
   1510 HB        -56.7000   -2.1500  -34.3160 H        97 VAL    0.0900
   1511 HG11      -54.9370    0.3710  -34.0900 H        97 VAL   -0.2700
   1512 HG12      -54.9740   -1.0550  -32.9830 H        97 VAL    0.0900
   1513 HG13      -56.3950    0.0740  -33.0680 H        97 VAL    0.0900
   1514 HG21      -58.0610   -1.1800  -35.8600 H        97 VAL    0.0900
   1515 HG22      -56.8170    0.0140  -36.3930 H        97 VAL    0.5100
   1516 HG23      -57.7210    0.2670  -34.8370 H        97 VAL   -0.5100
   1517 N         -54.2510   -3.6490  -34.4970 N.am     98 ILE   -0.4700
   1518 CA        -53.2330   -4.4290  -33.8060 C.3      98 ILE    0.3100
   1519 C         -52.0000   -4.5930  -34.6880 C.2      98 ILE    0.0700
   1520 O         -50.8660   -4.4140  -34.2370 O.2      98 ILE    0.0900
   1521 CB        -53.7630   -5.8120  -33.3870 C.3      98 ILE   -0.0900
   1522 CG1       -54.6560   -5.6810  -32.1540 C.3      98 ILE    0.0900
   1523 CG2       -52.6110   -6.7620  -33.0950 C.3      98 ILE   -0.2700
   1524 CD        -55.1040   -7.0040  -31.5730 C.3      98 ILE    0.0900
   1525 HN        -55.1410   -4.0840  -34.6110 H        98 ILE    0.0900
   1526 HA        -52.9240   -3.8700  -32.9350 H        98 ILE    0.0900
   1527 HB        -54.3860   -6.2310  -34.2040 H        98 ILE   -0.1800
   1528 HG11      -55.5590   -5.0970  -32.4350 H        98 ILE    0.0900
   1529 HG12      -54.0970   -5.1250  -31.3720 H        98 ILE    0.0900
   1530 HG21      -51.8850   -6.2820  -32.4050 H        98 ILE   -0.2700
   1531 HG22      -52.0860   -7.0190  -34.0390 H        98 ILE    0.0900
   1532 HG23      -52.9970   -7.6870  -32.6170 H        98 ILE    0.0900
   1533 HD1       -54.2430   -7.5270  -31.1040 H        98 ILE    0.0900
   1534 HD2       -55.5150   -7.6510  -32.3780 H        98 ILE    0.5100
   1535 HD3       -55.8810   -6.8340  -30.7970 H        98 ILE   -0.5100
   1536 N         -52.2310   -4.9250  -35.9570 N.am     99 ALA   -0.4700
   1537 CA        -51.1420   -5.0260  -36.9160 C.3      99 ALA    0.3100
   1538 C         -50.2880   -3.7640  -36.8840 C.2      99 ALA    0.0700
   1539 O         -49.0580   -3.8320  -36.8620 O.2      99 ALA    0.0900
   1540 CB        -51.6870   -5.2570  -38.3140 C.3      99 ALA   -0.2700
   1541 HN        -53.1460   -5.1170  -36.3010 H        99 ALA    0.0900
   1542 HA        -50.5080   -5.8470  -36.6190 H        99 ALA    0.0900
   1543 HB1       -52.1960   -4.3400  -38.6820 H        99 ALA    0.0900
   1544 HB2       -52.4230   -6.0890  -38.3000 H        99 ALA    0.5100
   1545 HB3       -50.8550   -5.5040  -39.0080 H        99 ALA   -0.5100
   1546 N         -50.9490   -2.6090  -36.8710 N.am    100 VAL   -0.4700
   1547 CA        -50.2580   -1.3260  -36.8100 C.3     100 VAL    0.3100
   1548 C         -49.4890   -1.1790  -35.5010 C.2     100 VAL    0.0700
   1549 O         -48.4050   -0.5940  -35.4630 O.2     100 VAL    0.0900
   1550 CB        -51.2440   -0.1490  -36.9630 C.3     100 VAL   -0.0900
   1551 CG1       -50.5200    1.1830  -36.8440 C.3     100 VAL    0.0900
   1552 CG2       -51.9770   -0.2430  -38.2910 C.3     100 VAL   -0.2700
   1553 HN        -51.9430   -2.5680  -36.9030 H       100 VAL    0.0900
   1554 HA        -49.5280   -1.3060  -37.6070 H       100 VAL    0.0900
   1555 HB        -52.0210   -0.2170  -36.1720 H       100 VAL    0.0900
   1556 HG11      -49.6330    1.1960  -37.5130 H       100 VAL   -0.2700
   1557 HG12      -50.1770    1.3350  -35.7990 H       100 VAL    0.0900
   1558 HG13      -51.1990    2.0110  -37.1400 H       100 VAL    0.0900
   1559 HG21      -52.2400   -1.3000  -38.5080 H       100 VAL    0.0900
   1560 HG22      -51.3280    0.1360  -39.1080 H       100 VAL    0.5100
   1561 HG23      -52.9130    0.3540  -38.2480 H       100 VAL   -0.5100
   1562 N         -50.0590   -1.7130  -34.4240 N.am    101 ASP   -0.4700
   1563 CA        -49.4280   -1.6650  -33.1140 C.3     101 ASP    0.3100
   1564 C         -48.0970   -2.4040  -33.1370 C.2     101 ASP    0.0700
   1565 O         -47.0780   -1.8850  -32.6850 O.2     101 ASP    0.0900
   1566 CB        -50.3500   -2.2720  -32.0540 C.3     101 ASP   -0.2800
   1567 CG        -49.7200   -2.3010  -30.6740 C.2     101 ASP    0.0900
   1568 OD1       -48.9170   -1.3960  -30.3620 O.co2   101 ASP    0.0900
   1569 OD2       -50.0300   -3.2320  -29.9020 O.co2   101 ASP    0.6200
   1570 HN        -50.9440   -2.1690  -34.4660 H       101 ASP   -0.7600
   1571 HA        -49.2160   -0.6320  -32.8810 H       101 ASP   -0.7600
   1572 HB1       -50.6030   -3.3130  -32.3490 H       101 ASP    0.5100
   1573 HB2       -51.2840   -1.6720  -32.0020 H       101 ASP   -0.5100
   1574 N         -48.1070   -3.6190  -33.6760 N.am    102 ARG   -0.4700
   1575 CA        -46.8970   -4.4260  -33.7400 C.3     102 ARG    0.3100
   1576 C         -45.8780   -3.8480  -34.7210 C.2     102 ARG    0.0700
   1577 O         -44.6710   -3.8570  -34.4570 O.2     102 ARG    0.0900
   1578 CB        -47.2460   -5.8710  -34.0930 C.3     102 ARG   -0.1800
   1579 CG        -48.3690   -6.4310  -33.2360 C.3     102 ARG    0.0900
   1580 CD        -48.5630   -7.9180  -33.4510 C.3     102 ARG    0.0900
   1581 NE        -49.5980   -8.4460  -32.5670 N.pl3   102 ARG   -0.1800
   1582 CZ        -49.9030   -9.7330  -32.4590 C.cat   102 ARG    0.0900
   1583 NH1       -49.2500  -10.6370  -33.1780 N.pl3   102 ARG    0.0900
   1584 NH2       -50.8600  -10.1180  -31.6260 N.pl3   102 ARG    0.2000
   1585 HN        -48.9340   -4.0280  -34.0560 H       102 ARG    0.0900
   1586 HA        -46.4100   -4.3810  -32.7770 H       102 ARG    0.0900
   1587 HB1       -46.3420   -6.5010  -33.9540 H       102 ARG   -0.7000
   1588 HB2       -47.5540   -5.9140  -35.1590 H       102 ARG    0.4400
   1589 HG1       -49.3140   -5.9050  -33.4910 H       102 ARG    0.6400
   1590 HG2       -48.1330   -6.2490  -32.1670 H       102 ARG   -0.8000
   1591 HD1       -47.6170   -8.4580  -33.2300 H       102 ARG    0.4600
   1592 HD2       -48.8770   -8.1120  -34.4990 H       102 ARG    0.4600
   1593 HE        -50.1100   -7.7960  -32.0060 H       102 ARG   -0.8000
   1594 HH11      -48.5250  -10.3500  -33.8040 H       102 ARG    0.4600
   1595 HH12      -49.4830  -11.6060  -33.0930 H       102 ARG    0.4600
   1596 HH21      -51.3510   -9.4390  -31.0810 H       102 ARG    0.5100
   1597 HH22      -51.0920  -11.0870  -31.5430 H       102 ARG   -0.5100
   1598 N         -46.3650   -3.3380  -35.8510 N.am    103 TYR   -0.4700
   1599 CA        -45.5000   -2.6740  -36.8180 C.3     103 TYR    0.3100
   1600 C         -44.7830   -1.5040  -36.1680 C.2     103 TYR    0.0700
   1601 O         -43.6010   -1.2840  -36.4040 O.2     103 TYR    0.0900
   1602 CB        -46.3050   -2.1780  -38.0200 C.3     103 TYR   -0.1800
   1603 CG        -45.4970   -1.3690  -39.0160 C.ar    103 TYR    0.0900
   1604 CD1       -44.7490   -1.9940  -40.0050 C.ar    103 TYR    0.0900
   1605 CD2       -45.4900    0.0210  -38.9670 C.ar    103 TYR    0.0000
   1606 CE1       -44.0150   -1.2570  -40.9170 C.ar    103 TYR   -0.1150
   1607 CE2       -44.7580    0.7640  -39.8750 C.ar    103 TYR    0.1150
   1608 CZ        -44.0240    0.1210  -40.8470 C.ar    103 TYR   -0.1150
   1609 OH        -43.2930    0.8560  -41.7560 O.3     103 TYR    0.1150
   1610 HN        -47.3340   -3.3870  -36.0840 H       103 TYR    0.1100
   1611 HA        -44.7510   -3.3840  -37.1370 H       103 TYR   -0.5400
   1612 HB1       -47.1300   -1.5260  -37.6620 H       103 TYR    0.4300
   1613 HB2       -46.7180   -3.0510  -38.5680 H       103 TYR   -0.1150
   1614 HD1       -44.7410   -3.0720  -40.0640 H       103 TYR    0.1150
   1615 HD2       -46.0650    0.5280  -38.2070 H       103 TYR   -0.1150
   1616 HE1       -43.4380   -1.7590  -41.6800 H       103 TYR    0.1150
   1617 HE2       -44.7640    1.8430  -39.8240 H       103 TYR    0.5100
   1618 HH        -43.6500    1.7480  -41.7690 H       103 TYR   -0.5100
   1619 N         -45.5100   -0.7510  -35.3480 N.am    104 PHE   -0.4700
   1620 CA        -44.9300    0.3810  -34.6410 C.3     104 PHE    0.3100
   1621 C         -43.9370   -0.0930  -33.5930 C.2     104 PHE    0.0700
   1622 O         -42.8910    0.5230  -33.3930 O.2     104 PHE    0.0900
   1623 CB        -46.0240    1.2260  -33.9870 C.3     104 PHE   -0.1800
   1624 CG        -46.5580    2.3080  -34.8740 C.ar    104 PHE    0.0900
   1625 CD1       -46.9240    2.0330  -36.1820 C.ar    104 PHE    0.0900
   1626 CD2       -46.7070    3.6010  -34.4010 C.ar    104 PHE    0.0000
   1627 CE1       -47.4170    3.0270  -37.0020 C.ar    104 PHE   -0.1150
   1628 CE2       -47.2000    4.6000  -35.2140 C.ar    104 PHE    0.1150
   1629 CZ        -47.5580    4.3130  -36.5180 C.ar    104 PHE   -0.1150
   1630 HN        -46.4770   -0.9250  -35.1810 H       104 PHE    0.1150
   1631 HA        -44.3750    0.9720  -35.3540 H       104 PHE   -0.1150
   1632 HB1       -45.6140    1.7160  -33.0790 H       104 PHE    0.1150
   1633 HB2       -46.8790    0.5710  -33.7140 H       104 PHE   -0.1150
   1634 HD1       -46.8190    1.0290  -36.5660 H       104 PHE    0.1150
   1635 HD2       -46.4300    3.8300  -33.3820 H       104 PHE   -0.1150
   1636 HE1       -47.6950    2.8000  -38.0210 H       104 PHE    0.1150
   1637 HE2       -47.3090    5.6040  -34.8330 H       104 PHE    0.5100
   1638 HZ        -47.9460    5.0930  -37.1570 H       104 PHE   -0.5100
   1639 N         -44.2670   -1.1990  -32.9320 N.am    105 ALA   -0.4700
   1640 CA        -43.4070   -1.7590  -31.9040 C.3     105 ALA    0.3100
   1641 C         -42.0490   -2.1460  -32.4680 C.2     105 ALA    0.0700
   1642 O         -41.0180   -1.6700  -32.0010 O.2     105 ALA    0.0900
   1643 CB        -44.0720   -2.9640  -31.2560 C.3     105 ALA   -0.2700
   1644 HN        -45.1170   -1.6900  -33.1110 H       105 ALA    0.0900
   1645 HA        -43.2210   -0.9910  -31.1670 H       105 ALA    0.0900
   1646 HB1       -44.2710   -3.7460  -32.0190 H       105 ALA    0.0900
   1647 HB2       -45.0390   -2.6620  -30.7980 H       105 ALA    0.5100
   1648 HB3       -43.4060   -3.3910  -30.4760 H       105 ALA   -0.5100
   1649 N         -42.0500   -3.0010  -33.4850 N.am    106 ILE   -0.4700
   1650 CA        -40.8060   -3.5270  -34.0320 C.3     106 ILE    0.3100
   1651 C         -40.0840   -2.5400  -34.9520 C.2     106 ILE    0.0700
   1652 O         -38.8570   -2.5520  -35.0460 O.2     106 ILE    0.0900
   1653 CB        -41.0460   -4.8520  -34.7810 C.3     106 ILE   -0.0900
   1654 CG1       -41.9130   -5.7850  -33.9340 C.3     106 ILE    0.0900
   1655 CG2       -39.7230   -5.5140  -35.1390 C.3     106 ILE   -0.2700
   1656 CD        -42.3360   -7.0480  -34.6520 C.3     106 ILE    0.0900
   1657 HN        -42.8920   -3.3180  -33.9150 H       106 ILE    0.0900
   1658 HA        -40.1210   -3.6820  -33.2120 H       106 ILE    0.0900
   1659 HB        -41.6200   -4.6480  -35.7110 H       106 ILE   -0.1800
   1660 HG11      -42.8260   -5.2340  -33.6240 H       106 ILE    0.0900
   1661 HG12      -41.3400   -6.0710  -33.0270 H       106 ILE    0.0900
   1662 HG21      -39.1420   -5.7310  -34.2170 H       106 ILE   -0.2700
   1663 HG22      -39.1230   -4.8380  -35.7850 H       106 ILE    0.0900
   1664 HG23      -39.9100   -6.4710  -35.6710 H       106 ILE    0.0900
   1665 HD1       -41.4410   -7.6300  -34.9610 H       106 ILE    0.0900
   1666 HD2       -42.9220   -6.7890  -35.5610 H       106 ILE    0.5100
   1667 HD3       -42.9550   -7.6790  -33.9770 H       106 ILE   -0.5100
   1668 N         -40.8470   -1.6770  -35.6190 N.am    107 THR   -0.4700
   1669 CA        -40.2890   -0.7060  -36.5550 C.3     107 THR    0.3100
   1670 C         -39.6040    0.4380  -35.8290 C.2     107 THR    0.0700
   1671 O         -38.4010    0.6550  -35.9820 O.2     107 THR    0.0900
   1672 CB        -41.3650   -0.1190  -37.4820 C.3     107 THR    0.1400
   1673 CG2       -40.8110    1.0740  -38.2500 C.3     107 THR    0.0900
   1674 OG1       -41.7920   -1.1170  -38.4160 O.3     107 THR   -0.6600
   1675 HN        -41.8380   -1.6560  -35.5080 H       107 THR    0.4300
   1676 HA        -39.5320   -1.2100  -37.1390 H       107 THR   -0.2700
   1677 HB        -42.2400    0.2140  -36.8840 H       107 THR    0.0900
   1678 HG1       -42.4150   -1.6730  -37.9430 H       107 THR    0.0900
   1679 HG21      -39.7660    0.8720  -38.5690 H       107 THR    0.0900
   1680 HG22      -40.8150    1.9760  -37.6010 H       107 THR    0.5100
   1681 HG23      -41.4280    1.2620  -39.1550 H       107 THR   -0.5100
   1682 N         -40.3770    1.1810  -35.0390 N.am    108 SER   -0.4700
   1683 CA        -39.8440    2.3080  -34.2920 C.3     108 SER    0.3100
   1684 C         -39.9990    2.0510  -32.8000 C.2     108 SER    0.0700
   1685 O         -40.8290    2.6790  -32.1400 O.2     108 SER    0.0900
   1686 CB        -40.5850    3.5850  -34.6810 C.3     108 SER    0.0500
   1687 OG        -40.6220    3.7450  -36.0870 O.3     108 SER    0.0900
   1688 HN        -41.3510    1.0000  -34.9270 H       108 SER    0.0900
   1689 HA        -38.7920    2.3970  -34.5190 H       108 SER   -0.6600
   1690 HB1       -40.0700    4.4640  -34.2370 H       108 SER    0.4300
   1691 HB2       -41.6290    3.5380  -34.3030 H       108 SER    0.5100
   1692 HG1       -41.3280    3.1750  -36.4000 H       108 SER   -0.5100
   1693 N         -39.1840    1.1320  -32.2600 N.am    109 PRO   -0.2900
   1694 CA        -39.2590    0.7010  -30.8610 C.3     109 PRO    0.0000
   1695 C         -39.0260    1.8540  -29.8970 C.2     109 PRO    0.0900
   1696 O         -39.7290    1.9720  -28.8940 O.2     109 PRO    0.0900
   1697 CB        -38.1130   -0.3120  -30.7440 C.3     109 PRO    0.0200
   1698 CG        -37.8610   -0.7690  -32.1340 C.3     109 PRO    0.0900
   1699 CD        -38.1150    0.4300  -32.9880 C.3     109 PRO   -0.1800
   1700 HA        -40.2360    0.3050  -30.6410 H       109 PRO    0.0900
   1701 HB1       -38.4080   -1.1650  -30.0970 H       109 PRO    0.0900
   1702 HB2       -37.2070    0.1660  -30.3150 H       109 PRO   -0.1800
   1703 HG1       -36.8130   -1.1180  -32.2490 H       109 PRO    0.0900
   1704 HG2       -38.5470   -1.5990  -32.4060 H       109 PRO    0.0900
   1705 HD1       -37.2170    1.0770  -33.0660 H       109 PRO    0.5100
   1706 HD2       -38.4670    0.1440  -34.0020 H       109 PRO   -0.5100
   1707 N         -38.0430    2.6980  -30.2000 N.am    110 PHE   -0.4700
   1708 CA        -37.7320    3.8320  -29.3440 C.3     110 PHE    0.3100
   1709 C         -38.9020    4.8070  -29.2700 C.2     110 PHE    0.0700
   1710 O         -39.0980    5.4840  -28.2610 O.2     110 PHE    0.0900
   1711 CB        -36.4690    4.5480  -29.8320 C.3     110 PHE   -0.1800
   1712 CG        -35.2000    3.7870  -29.5650 C.ar    110 PHE    0.0900
   1713 CD1       -34.0930    3.9450  -30.3850 C.ar    110 PHE    0.0900
   1714 CD2       -35.1130    2.9160  -28.4910 C.ar    110 PHE    0.0000
   1715 CE1       -32.9230    3.2460  -30.1410 C.ar    110 PHE   -0.1150
   1716 CE2       -33.9450    2.2150  -28.2430 C.ar    110 PHE    0.1150
   1717 CZ        -32.8500    2.3820  -29.0670 C.ar    110 PHE   -0.1150
   1718 HN        -37.4810    2.5940  -31.0170 H       110 PHE    0.1150
   1719 HA        -37.5890    3.4640  -28.3390 H       110 PHE   -0.1150
   1720 HB1       -36.3810    5.5270  -29.3160 H       110 PHE    0.1150
   1721 HB2       -36.5360    4.7000  -30.9310 H       110 PHE   -0.1150
   1722 HD1       -34.1430    4.6240  -31.2240 H       110 PHE    0.1150
   1723 HD2       -35.9650    2.7830  -27.8410 H       110 PHE   -0.1150
   1724 HE1       -32.0700    3.3750  -30.7900 H       110 PHE    0.1150
   1725 HE2       -33.8910    1.5360  -27.4040 H       110 PHE    0.5100
   1726 HZ        -31.9370    1.8380  -28.8710 H       110 PHE   -0.5100
   1727 N         -39.6840    4.8710  -30.3440 N.am    111 LYS   -0.4700
   1728 CA        -40.8220    5.7760  -30.4040 C.3     111 LYS    0.3100
   1729 C         -42.0980    5.1090  -29.9080 C.2     111 LYS    0.0700
   1730 O         -43.1140    5.7700  -29.6900 O.2     111 LYS    0.0900
   1731 CB        -41.0270    6.2790  -31.8370 C.3     111 LYS   -0.1800
   1732 CG        -39.7940    6.9090  -32.4770 C.3     111 LYS    0.0900
   1733 CD        -38.8130    5.8560  -32.9770 C.3     111 LYS    0.0900
   1734 CE        -37.6690    6.4780  -33.7590 C.3     111 LYS   -0.1800
   1735 NZ        -36.7260    5.4470  -34.2750 N.4     111 LYS    0.0900
   1736 HN        -39.5270    4.3070  -31.1500 H       111 LYS    0.0900
   1737 HA        -40.6290    6.6040  -29.7400 H       111 LYS   -0.1800
   1738 HB1       -41.8390    7.0360  -31.8270 H       111 LYS    0.0900
   1739 HB2       -41.3440    5.4190  -32.4650 H       111 LYS    0.0900
   1740 HG1       -39.2850    7.5500  -31.7270 H       111 LYS    0.2100
   1741 HG2       -40.1140    7.5410  -33.3330 H       111 LYS    0.0500
   1742 HD1       -39.3530    5.1400  -33.6330 H       111 LYS    0.0500
   1743 HD2       -38.4000    5.3030  -32.1070 H       111 LYS   -0.3000
   1744 HE1       -37.0920    7.1620  -33.0990 H       111 LYS    0.3300
   1745 HE2       -38.0690    7.0370  -34.6310 H       111 LYS    0.3300
   1746 HZ1       -37.2370    4.7970  -34.9060 H       111 LYS    0.3300
   1747 HZ2       -36.3250    4.9140  -33.4770 H       111 LYS    0.5100
   1748 HZ3       -35.9600    5.9120  -34.8020 H       111 LYS   -0.5100
   1749 N         -42.0410    3.7940  -29.7150 N.am    112 TYR   -0.4700
   1750 CA        -43.2160    3.0170  -29.3410 C.3     112 TYR    0.3100
   1751 C         -43.8690    3.4960  -28.0510 C.2     112 TYR    0.0700
   1752 O         -44.9710    4.0420  -28.0660 O.2     112 TYR    0.0900
   1753 CB        -42.8580    1.5330  -29.2300 C.3     112 TYR   -0.1800
   1754 CG        -44.0270    0.6470  -28.8800 C.ar    112 TYR    0.0900
   1755 CD1       -45.0120    0.3660  -29.8170 C.ar    112 TYR    0.0900
   1756 CD2       -44.1440    0.0850  -27.6150 C.ar    112 TYR    0.0000
   1757 CE1       -46.0820   -0.4490  -29.5040 C.ar    112 TYR   -0.1150
   1758 CE2       -45.2120   -0.7310  -27.2910 C.ar    112 TYR    0.1150
   1759 CZ        -46.1790   -0.9950  -28.2420 C.ar    112 TYR   -0.1150
   1760 OH        -47.2460   -1.8070  -27.9310 O.3     112 TYR    0.1150
   1761 HN        -41.1920    3.2810  -29.8180 H       112 TYR    0.1100
   1762 HA        -43.9730    3.1650  -30.0990 H       112 TYR   -0.5400
   1763 HB1       -42.0950    1.4010  -28.4330 H       112 TYR    0.4300
   1764 HB2       -42.4570    1.1790  -30.2040 H       112 TYR   -0.1150
   1765 HD1       -44.9400    0.7910  -30.8060 H       112 TYR    0.1150
   1766 HD2       -43.3880    0.2920  -26.8720 H       112 TYR   -0.1150
   1767 HE1       -46.8390   -0.6590  -30.2450 H       112 TYR    0.1150
   1768 HE2       -45.2890   -1.1600  -26.3030 H       112 TYR    0.5100
   1769 HH        -47.8050   -1.8730  -28.7070 H       112 TYR   -0.5100
   1770 N         -43.1800    3.2930  -26.9320 N.am    113 GLN   -0.4700
   1771 CA        -43.7220    3.6530  -25.6280 C.3     113 GLN    0.3100
   1772 C         -43.9270    5.1580  -25.4840 C.2     113 GLN    0.0700
   1773 O         -44.8640    5.6040  -24.8230 O.2     113 GLN    0.0900
   1774 CB        -42.8200    3.1340  -24.5020 C.3     113 GLN   -0.1800
   1775 CG        -42.7110    1.6120  -24.4200 C.3     113 GLN    0.0900
   1776 CD        -41.7190    1.0450  -25.4220 C.2     113 GLN    0.0900
   1777 NE2       -41.7290   -0.1710  -25.6960 N.am    113 GLN   -0.1800
   1778 OE1       -40.8680    1.8860  -25.9620 O.2     113 GLN    0.0900
   1779 HN        -42.2690    2.8900  -26.9340 H       113 GLN    0.0900
   1780 HA        -44.7080    3.2210  -25.5450 H       113 GLN    0.5500
   1781 HB1       -43.2200    3.5080  -23.5350 H       113 GLN   -0.5500
   1782 HB2       -41.8010    3.5490  -24.6530 H       113 GLN   -0.6200
   1783 HG1       -43.7090    1.1670  -24.6180 H       113 GLN    0.3200
   1784 HG2       -42.3820    1.3280  -23.3970 H       113 GLN    0.3000
   1785 HE21      -41.0740   -0.5400  -26.3570 H       113 GLN    0.5100
   1786 HE22      -42.3920   -0.7780  -25.2580 H       113 GLN   -0.5100
   1787 N         -43.0500    5.9380  -26.1130 N.am    114 SER   -0.4700
   1788 CA        -43.0860    7.3890  -25.9750 C.3     114 SER    0.3100
   1789 C         -44.2590    8.0380  -26.7080 C.2     114 SER    0.0700
   1790 O         -45.0170    8.8100  -26.1210 O.2     114 SER    0.0900
   1791 CB        -41.7670    8.0020  -26.4550 C.3     114 SER    0.0500
   1792 OG        -41.7780    9.4110  -26.2970 O.3     114 SER    0.0900
   1793 HN        -42.3350    5.5680  -26.7010 H       114 SER    0.0900
   1794 HA        -43.2540    7.6240  -24.9350 H       114 SER   -0.6600
   1795 HB1       -41.6160    7.7670  -27.5300 H       114 SER    0.4300
   1796 HB2       -40.9250    7.5850  -25.8630 H       114 SER    0.5100
   1797 HG1       -42.5970    9.7160  -26.6930 H       114 SER   -0.5100
   1798 N         -44.4070    7.7220  -27.9930 N.am    115 LEU   -0.4700
   1799 CA        -45.4300    8.3530  -28.8200 C.3     115 LEU    0.3100
   1800 C         -46.8340    7.8310  -28.5280 C.2     115 LEU    0.0700
   1801 O         -47.7640    8.6090  -28.3250 O.2     115 LEU    0.0900
   1802 CB        -45.1060    8.1820  -30.3110 C.3     115 LEU   -0.1800
   1803 CG        -43.8910    8.9490  -30.8370 C.3     115 LEU    0.0900
   1804 CD1       -43.7210    8.7360  -32.3340 C.3     115 LEU    0.0900
   1805 CD2       -44.0140   10.4320  -30.5190 C.3     115 LEU   -0.0900
   1806 HN        -43.8310    7.0450  -28.4450 H       115 LEU    0.0900
   1807 HA        -45.4680    9.4020  -28.5640 H       115 LEU   -0.2700
   1808 HB1       -45.9930    8.5110  -30.8910 H       115 LEU    0.0900
   1809 HB2       -44.9330    7.1020  -30.4990 H       115 LEU    0.0900
   1810 HG        -42.9780    8.5960  -30.3120 H       115 LEU    0.0900
   1811 HD11      -44.5350    9.2520  -32.8870 H       115 LEU   -0.2700
   1812 HD12      -43.7650    7.6520  -32.5690 H       115 LEU    0.0900
   1813 HD13      -42.7460    9.1530  -32.6670 H       115 LEU    0.0900
   1814 HD21      -43.8970   10.6000  -29.4270 H       115 LEU    0.0900
   1815 HD22      -45.0140   10.8040  -30.8300 H       115 LEU    0.5100
   1816 HD23      -43.2220   11.0010  -31.0520 H       115 LEU   -0.5100
   1817 N         -46.9870    6.5100  -28.5100 N.am    116 LEU   -0.4700
   1818 CA        -48.2990    5.9090  -28.3130 C.3     116 LEU    0.3100
   1819 C         -48.7150    5.9530  -26.8410 C.2     116 LEU    0.0700
   1820 O         -48.0010    5.4600  -25.9680 O.2     116 LEU    0.0900
   1821 CB        -48.3220    4.4760  -28.8610 C.3     116 LEU   -0.1800
   1822 CG        -47.9490    4.3340  -30.3460 C.3     116 LEU    0.0900
   1823 CD1       -47.8170    2.8730  -30.7560 C.3     116 LEU    0.0900
   1824 CD2       -48.9540    5.0530  -31.2390 C.3     116 LEU   -0.0900
   1825 HN        -46.2240    5.8810  -28.6280 H       116 LEU    0.0900
   1826 HA        -49.0280    6.5190  -28.8260 H       116 LEU   -0.2700
   1827 HB1       -49.3460    4.0690  -28.7210 H       116 LEU    0.0900
   1828 HB2       -47.6090    3.8680  -28.2670 H       116 LEU    0.0900
   1829 HG        -46.9840    4.8520  -30.5280 H       116 LEU    0.0900
   1830 HD11      -48.7780    2.3400  -30.5890 H       116 LEU   -0.2700
   1831 HD12      -47.0280    2.3790  -30.1470 H       116 LEU    0.0900
   1832 HD13      -47.5540    2.8040  -31.8330 H       116 LEU    0.0900
   1833 HD21      -48.9820    6.1350  -30.9890 H       116 LEU    0.0900
   1834 HD22      -49.9690    4.6270  -31.0860 H       116 LEU    0.5100
   1835 HD23      -48.6590    4.9420  -32.3040 H       116 LEU   -0.5100
   1836 N         -49.8740    6.5570  -26.5780 N.am    117 THR   -0.4700
   1837 CA        -50.3540    6.7590  -25.2130 C.3     117 THR    0.3100
   1838 C         -51.7260    6.1290  -24.9930 C.2     117 THR    0.0700
   1839 O         -52.2890    5.5170  -25.8990 O.2     117 THR    0.0900
   1840 CB        -50.4640    8.2590  -24.8700 C.3     117 THR    0.1400
   1841 CG2       -49.1320    8.9600  -25.0830 C.3     117 THR    0.0900
   1842 OG1       -51.4590    8.8690  -25.7020 O.3     117 THR   -0.6600
   1843 HN        -50.4660    6.8990  -27.3030 H       117 THR    0.4300
   1844 HA        -49.6600    6.2750  -24.5430 H       117 THR   -0.2700
   1845 HB        -50.7560    8.3840  -23.8060 H       117 THR    0.0900
   1846 HG1       -50.9820    9.4400  -26.3100 H       117 THR    0.0900
   1847 HG21      -48.9020    9.0210  -26.1680 H       117 THR    0.0900
   1848 HG22      -48.3210    8.3920  -24.5800 H       117 THR    0.5100
   1849 HG23      -49.1780    9.9910  -24.6720 H       117 THR   -0.5100
   1850 N         -52.2630    6.2870  -23.7840 N.am    118 LYS   -0.4700
   1851 CA        -53.5760    5.7470  -23.4470 C.3     118 LYS    0.3100
   1852 C         -54.7010    6.4890  -24.1600 C.2     118 LYS    0.0700
   1853 O         -55.5340    5.8760  -24.8250 O.2     118 LYS    0.0900
   1854 CB        -53.8080    5.7940  -21.9350 C.3     118 LYS   -0.1800
   1855 CG        -55.2210    5.4250  -21.5250 C.3     118 LYS    0.0900
   1856 CD        -55.3700    5.3890  -20.0150 C.3     118 LYS    0.0900
   1857 CE        -54.5160    4.2900  -19.4030 C.3     118 LYS   -0.1800
   1858 NZ        -54.7060    4.1990  -17.9290 N.4     118 LYS    0.0900
   1859 HN        -51.7930    6.7790  -23.0560 H       118 LYS    0.0900
   1860 HA        -53.6210    4.7280  -23.8020 H       118 LYS   -0.1800
   1861 HB1       -53.5930    6.8230  -21.5760 H       118 LYS    0.0900
   1862 HB2       -53.1020    5.0890  -21.4480 H       118 LYS    0.0900
   1863 HG1       -55.4710    4.4240  -21.9400 H       118 LYS    0.2100
   1864 HG2       -55.9290    6.1730  -21.9420 H       118 LYS    0.0500
   1865 HD1       -56.4360    5.2090  -19.7560 H       118 LYS    0.0500
   1866 HD2       -55.0590    6.3690  -19.5940 H       118 LYS   -0.3000
   1867 HE1       -53.4430    4.5000  -19.5940 H       118 LYS    0.3300
   1868 HE2       -54.7980    3.3090  -19.8410 H       118 LYS    0.3300
   1869 HZ1       -55.6550    3.8280  -17.7230 H       118 LYS    0.3300
   1870 HZ2       -54.6040    5.1440  -17.5070 H       118 LYS    0.5100
   1871 HZ3       -53.9900    3.5610  -17.5260 H       118 LYS   -0.5100
   1872 N         -54.7230    7.8120  -24.0150 N.am    119 ASN   -0.4700
   1873 CA        -55.6960    8.6360  -24.7180 C.3     119 ASN    0.3100
   1874 C         -55.6550    8.3620  -26.2150 C.2     119 ASN    0.0700
   1875 O         -56.6890    8.2730  -26.8740 O.2     119 ASN    0.0900
   1876 CB        -55.4490   10.1260  -24.4520 C.3     119 ASN   -0.1800
   1877 CG        -55.9220   10.5600  -23.0780 C.2     119 ASN    0.0900
   1878 ND2       -55.2870   11.5940  -22.5320 N.am    119 ASN    0.0900
   1879 OD1       -56.8470    9.9770  -22.5130 O.2     119 ASN    0.5500
   1880 HN        -54.0790    8.2940  -23.4260 H       119 ASN   -0.5500
   1881 HA        -56.6820    8.3540  -24.3750 H       119 ASN   -0.6200
   1882 HB1       -55.9910   10.7240  -25.2160 H       119 ASN    0.3200
   1883 HB2       -54.3600   10.3310  -24.5320 H       119 ASN    0.3000
   1884 HD21      -55.5550   11.9250  -21.6260 H       119 ASN    0.5100
   1885 HD22      -54.5410   12.0410  -23.0260 H       119 ASN   -0.5100
   1886 N         -54.4250    8.2490  -26.7670 N.am    120 LYS   -0.4700
   1887 CA        -54.2210    7.9340  -28.1430 C.3     120 LYS    0.3100
   1888 C         -54.8080    6.6250  -28.4490 C.2     120 LYS    0.0700
   1889 O         -55.6010    6.6250  -29.3470 O.2     120 LYS    0.0900
   1890 CB        -52.7370    7.9460  -28.5280 C.3     120 LYS   -0.1800
   1891 CG        -52.3910    7.6310  -29.9960 C.3     120 LYS    0.0900
   1892 CD        -53.0960    8.5180  -31.0430 C.3     120 LYS    0.0900
   1893 CE        -52.8000   10.0080  -30.8650 C.3     120 LYS   -0.1800
   1894 NZ        -53.4250   10.8000  -31.9470 N.4     120 LYS    0.0900
   1895 HN        -53.5960    8.3820  -26.2290 H       120 LYS    0.0900
   1896 HA        -54.7590    8.6650  -28.7290 H       120 LYS   -0.1800
   1897 HB1       -52.2180    7.1990  -27.8920 H       120 LYS    0.0900
   1898 HB2       -52.3380    8.9560  -28.2970 H       120 LYS    0.0900
   1899 HG1       -52.6660    6.5750  -30.1970 H       120 LYS    0.2100
   1900 HG2       -51.2940    7.7500  -30.1260 H       120 LYS    0.0500
   1901 HD1       -54.1920    8.3610  -30.9610 H       120 LYS    0.0500
   1902 HD2       -52.7620    8.2070  -32.0560 H       120 LYS   -0.3000
   1903 HE1       -51.7030   10.1830  -30.9010 H       120 LYS    0.3300
   1904 HE2       -53.2110   10.3640  -29.8970 H       120 LYS    0.3300
   1905 HZ1       -54.4550   10.6580  -31.9300 H       120 LYS    0.3300
   1906 HZ2       -53.0480   10.4890  -32.8660 H       120 LYS    0.5100
   1907 HZ3       -53.2100   11.8080  -31.8070 H       120 LYS   -0.5100
   1908 N         -54.5860    5.5630  -27.6700 N.am    121 ALA   -0.4700
   1909 CA        -55.0690    4.2050  -27.8990 C.3     121 ALA    0.3100
   1910 C         -56.5910    4.1340  -27.9020 C.2     121 ALA    0.0700
   1911 O         -57.2030    3.6750  -28.8720 O.2     121 ALA    0.0900
   1912 CB        -54.5020    3.2640  -26.8500 C.3     121 ALA   -0.2700
   1913 HN        -54.0430    5.6620  -26.8410 H       121 ALA    0.0900
   1914 HA        -54.7580    3.8990  -28.8870 H       121 ALA    0.0900
   1915 HB1       -54.8160    3.5890  -25.8340 H       121 ALA    0.0900
   1916 HB2       -53.3920    3.2700  -26.8960 H       121 ALA    0.5100
   1917 HB3       -54.8770    2.2330  -27.0240 H       121 ALA   -0.5100
   1918 N         -57.2040    4.5890  -26.8110 N.am    122 ARG   -0.4700
   1919 CA        -58.6550    4.6380  -26.7260 C.3     122 ARG    0.3100
   1920 C         -59.2100    5.4160  -27.9070 C.2     122 ARG    0.0700
   1921 O         -60.2130    5.0310  -28.4970 O.2     122 ARG    0.0900
   1922 CB        -59.1120    5.2930  -25.4200 C.3     122 ARG   -0.1800
   1923 CG        -58.8680    4.4670  -24.1660 C.3     122 ARG    0.0900
   1924 CD        -59.8220    4.8970  -23.0610 C.3     122 ARG    0.0900
   1925 NE        -59.4390    4.3730  -21.7510 N.pl3   122 ARG   -0.1800
   1926 CZ        -58.7790    5.0740  -20.8360 C.cat   122 ARG    0.0900
   1927 NH1       -58.4250    6.3280  -21.0840 N.pl3   122 ARG    0.0900
   1928 NH2       -58.4760    4.5230  -19.6690 N.pl3   122 ARG    0.2000
   1929 HN        -56.7030    4.9120  -26.0130 H       122 ARG    0.0900
   1930 HA        -59.0250    3.6250  -26.7840 H       122 ARG    0.0900
   1931 HB1       -60.2010    5.4930  -25.4950 H       122 ARG   -0.7000
   1932 HB2       -58.5740    6.2580  -25.3090 H       122 ARG    0.4400
   1933 HG1       -57.8200    4.6110  -23.8260 H       122 ARG    0.6400
   1934 HG2       -59.0280    3.3920  -24.3940 H       122 ARG   -0.8000
   1935 HD1       -60.8440    4.5220  -23.2860 H       122 ARG    0.4600
   1936 HD2       -59.8300    6.0060  -22.9880 H       122 ARG    0.4600
   1937 HE        -59.6890    3.4310  -21.5310 H       122 ARG   -0.8000
   1938 HH11      -58.6540    6.7490  -21.9610 H       122 ARG    0.4600
   1939 HH12      -57.9280    6.8540  -20.3930 H       122 ARG    0.4600
   1940 HH21      -58.6070    3.5410  -19.5310 H       122 ARG    0.5100
   1941 HH22      -58.1150    5.0870  -18.9280 H       122 ARG   -0.5100
   1942 N         -58.5490    6.5150  -28.2590 N.am    123 VAL   -0.4700
   1943 CA        -58.9580    7.2990  -29.4170 C.3     123 VAL    0.3100
   1944 C         -58.9640    6.4430  -30.6810 C.2     123 VAL    0.0700
   1945 O         -59.8370    6.5930  -31.5360 O.2     123 VAL    0.0900
   1946 CB        -58.0640    8.5390  -29.6220 C.3     123 VAL   -0.0900
   1947 CG1       -58.0690    8.9750  -31.0820 C.3     123 VAL    0.0900
   1948 CG2       -58.5210    9.6780  -28.7180 C.3     123 VAL   -0.2700
   1949 HN        -57.7560    6.8480  -27.7550 H       123 VAL    0.0900
   1950 HA        -59.9830    7.6030  -29.2620 H       123 VAL    0.0900
   1951 HB        -57.0240    8.2970  -29.3150 H       123 VAL    0.0900
   1952 HG11      -59.1140    9.0560  -31.4520 H       123 VAL   -0.2700
   1953 HG12      -57.5300    8.2270  -31.7020 H       123 VAL    0.0900
   1954 HG13      -57.5810    9.9680  -31.1820 H       123 VAL    0.0900
   1955 HG21      -58.6360    9.3150  -27.6740 H       123 VAL    0.0900
   1956 HG22      -59.5030   10.0660  -29.0660 H       123 VAL    0.5100
   1957 HG23      -57.7700   10.4960  -28.7290 H       123 VAL   -0.5100
   1958 N         -57.9910    5.5400  -30.7950 N.am    124 ILE   -0.4700
   1959 CA        -57.9350    4.6340  -31.9380 C.3     124 ILE    0.3100
   1960 C         -59.1160    3.6730  -31.9160 C.2     124 ILE    0.0700
   1961 O         -59.7300    3.4110  -32.9480 O.2     124 ILE    0.0900
   1962 CB        -56.6280    3.8210  -31.9760 C.3     124 ILE   -0.0900
   1963 CG1       -55.4090    4.7380  -31.8450 C.3     124 ILE    0.0900
   1964 CG2       -56.5570    3.0020  -33.2580 C.3     124 ILE   -0.2700
   1965 CD        -55.3190    5.7980  -32.9180 C.3     124 ILE    0.0900
   1966 HN        -57.2690    5.4430  -30.1160 H       124 ILE    0.0900
   1967 HA        -58.0230    5.2320  -32.8320 H       124 ILE    0.0900
   1968 HB        -56.5890    3.1400  -31.1000 H       124 ILE   -0.1800
   1969 HG11      -54.4920    4.1130  -31.8900 H       124 ILE    0.0900
   1970 HG12      -55.4530    5.2410  -30.8560 H       124 ILE    0.0900
   1971 HG21      -56.7670    3.6480  -34.1370 H       124 ILE   -0.2700
   1972 HG22      -57.3110    2.1860  -33.2290 H       124 ILE    0.0900
   1973 HG23      -55.5410    2.5660  -33.3740 H       124 ILE    0.0900
   1974 HD1       -56.2180    6.4510  -32.8860 H       124 ILE    0.0900
   1975 HD2       -55.2640    5.3180  -33.9190 H       124 ILE    0.5100
   1976 HD3       -54.4190    6.4270  -32.7550 H       124 ILE   -0.5100
   1977 N         -59.4290    3.1490  -30.7330 N.am    125 ILE   -0.4700
   1978 CA        -60.5740    2.2580  -30.5640 C.3     125 ILE    0.3100
   1979 C         -61.8630    2.9370  -31.0110 C.2     125 ILE    0.0700
   1980 O         -62.5760    2.4530  -31.8980 O.2     125 ILE    0.0900
   1981 CB        -60.7430    1.8440  -29.0900 C.3     125 ILE   -0.0900
   1982 CG1       -59.4670    1.1890  -28.5600 C.3     125 ILE    0.0900
   1983 CG2       -61.9320    0.9080  -28.9270 C.3     125 ILE   -0.2700
   1984 CD        -59.2030   -0.1710  -29.1450 C.3     125 ILE    0.0900
   1985 HN        -58.8990    3.3410  -29.9110 H       125 ILE    0.0900
   1986 HA        -60.4100    1.3860  -31.1800 H       125 ILE    0.0900
   1987 HB        -60.9020    2.7510  -28.4680 H       125 ILE   -0.1800
   1988 HG11      -59.5500    1.0900  -27.4570 H       125 ILE    0.0900
   1989 HG12      -58.6060    1.8490  -28.7970 H       125 ILE    0.0900
   1990 HG21      -61.9720    0.1900  -29.7740 H       125 ILE   -0.2700
   1991 HG22      -62.8760    1.4950  -28.9160 H       125 ILE    0.0900
   1992 HG23      -61.8370    0.3350  -27.9800 H       125 ILE    0.0900
   1993 HD1       -58.7510   -0.0710  -30.1540 H       125 ILE    0.0900
   1994 HD2       -60.1570   -0.7340  -29.2370 H       125 ILE    0.5100
   1995 HD3       -58.5000   -0.7320  -28.4940 H       125 ILE   -0.5100
   1996 N         -62.1490    4.0740  -30.3850 N.am    126 LEU   -0.4700
   1997 CA        -63.3510    4.8390  -30.6580 C.3     126 LEU    0.3100
   1998 C         -63.4130    5.2210  -32.1260 C.2     126 LEU    0.0700
   1999 O         -64.4810    5.2450  -32.7220 O.2     126 LEU    0.0900
   2000 CB        -63.3890    6.0990  -29.7930 C.3     126 LEU   -0.1800
   2001 CG        -64.7490    6.7870  -29.6800 C.3     126 LEU    0.0900
   2002 CD1       -65.7440    5.8750  -28.9750 C.3     126 LEU    0.0900
   2003 CD2       -64.6180    8.1130  -28.9480 C.3     126 LEU   -0.0900
   2004 HN        -61.5440    4.4560  -29.6920 H       126 LEU    0.0900
   2005 HA        -64.2040    4.2120  -30.4470 H       126 LEU   -0.2700
   2006 HB1       -62.6700    6.8300  -30.2200 H       126 LEU    0.0900
   2007 HB2       -63.0580    5.8240  -28.7710 H       126 LEU    0.0900
   2008 HG        -65.1270    7.0300  -30.6960 H       126 LEU    0.0900
   2009 HD11      -65.3030    5.4870  -28.0320 H       126 LEU   -0.2700
   2010 HD12      -65.9970    5.0140  -29.6300 H       126 LEU    0.0900
   2011 HD13      -66.6670    6.4410  -28.7280 H       126 LEU    0.0900
   2012 HD21      -63.9260    8.7860  -29.4970 H       126 LEU    0.0900
   2013 HD22      -64.2120    7.9430  -27.9270 H       126 LEU    0.5100
   2014 HD23      -65.6120    8.6060  -28.8780 H       126 LEU   -0.5100
   2015 N         -62.2570    5.5260  -32.7090 N.am    127 MET   -0.4700
   2016 CA        -62.1860    5.8320  -34.1280 C.3     127 MET    0.3100
   2017 C         -62.6610    4.6290  -34.9320 C.2     127 MET    0.0700
   2018 O         -63.5070    4.7530  -35.8210 O.2     127 MET    0.0900
   2019 CB        -60.7530    6.2020  -34.5250 C.3     127 MET   -0.1800
   2020 CG        -60.5720    6.5660  -35.9910 C.3     127 MET    0.0900
   2021 SD        -61.4370    8.0800  -36.4540 S.3     127 MET    0.0900
   2022 CE        -60.9760    8.2150  -38.1800 C.3     127 MET   -0.1400
   2023 HN        -61.3960    5.5560  -32.2060 H       127 MET    0.0900
   2024 HA        -62.8560    6.6560  -34.3270 H       127 MET    0.0900
   2025 HB1       -60.0940    5.3370  -34.2960 H       127 MET   -0.0900
   2026 HB2       -60.4330    7.0680  -33.9090 H       127 MET   -0.2200
   2027 HG1       -60.9490    5.7240  -36.6100 H       127 MET    0.0900
   2028 HG2       -59.4870    6.6870  -36.1920 H       127 MET    0.0900
   2029 HE1       -61.3130    7.3290  -38.7590 H       127 MET    0.0900
   2030 HE2       -59.8710    8.2880  -38.2770 H       127 MET    0.5100
   2031 HE3       -61.4400    9.1170  -38.6320 H       127 MET   -0.5100
   2032 N         -62.1210    3.4600  -34.5980 N.am    128 VAL   -0.4700
   2033 CA        -62.4830    2.2190  -35.2680 C.3     128 VAL    0.3100
   2034 C         -63.9850    1.9720  -35.2170 C.2     128 VAL    0.0700
   2035 O         -64.6150    1.7320  -36.2440 O.2     128 VAL    0.0900
   2036 CB        -61.7530    1.0100  -34.6570 C.3     128 VAL   -0.0900
   2037 CG1       -62.2970   -0.2880  -35.2350 C.3     128 VAL    0.0900
   2038 CG2       -60.2570    1.1190  -34.8950 C.3     128 VAL   -0.2700
   2039 HN        -61.4410    3.3810  -33.8730 H       128 VAL    0.0900
   2040 HA        -62.2240    2.3200  -36.3120 H       128 VAL    0.0900
   2041 HB        -61.8970    1.0110  -33.5550 H       128 VAL    0.0900
   2042 HG11      -62.3170   -0.2330  -36.3450 H       128 VAL   -0.2700
   2043 HG12      -63.3320   -0.4610  -34.8700 H       128 VAL    0.0900
   2044 HG13      -61.6460   -1.1380  -34.9360 H       128 VAL    0.0900
   2045 HG21      -59.9250    2.1700  -34.7630 H       128 VAL    0.0900
   2046 HG22      -60.0160    0.7980  -35.9310 H       128 VAL    0.5100
   2047 HG23      -59.7100    0.4800  -34.1690 H       128 VAL   -0.5100
   2048 N         -64.5630    2.0400  -34.0200 N.am    129 TRP   -0.4700
   2049 CA        -65.9890    1.7780  -33.8620 C.3     129 TRP    0.3100
   2050 C         -66.8690    2.8510  -34.5030 C.2     129 TRP    0.0700
   2051 O         -67.9730    2.5640  -34.9650 O.2     129 TRP    0.0900
   2052 CB        -66.3520    1.5930  -32.3860 C.3     129 TRP   -0.1800
   2053 CG        -65.9650    0.2490  -31.8470 C.ar    129 TRP    0.0900
   2054 CD1       -64.8640   -0.0490  -31.0990 C.ar    129 TRP    0.0900
   2055 CD2       -66.6760   -0.9830  -32.0260 C.ar    129 TRP   -0.0300
   2056 CE2       -65.9470   -1.9850  -31.3510 C.ar    129 TRP   -0.1500
   2057 CE3       -67.8570   -1.3340  -32.6850 C.ar    129 TRP    0.2200
   2058 NE1       -64.8480   -1.3890  -30.7960 N.ar    129 TRP   -0.5100
   2059 CZ2       -66.3640   -3.3130  -31.3210 C.ar    129 TRP    0.3700
   2060 CZ3       -68.2670   -2.6550  -32.6530 C.ar    129 TRP    0.2400
   2061 CH2       -67.5240   -3.6280  -31.9750 C.ar    129 TRP    0.1100
   2062 HN        -64.0570    2.2680  -33.1920 H       129 TRP   -0.2500
   2063 HA        -66.2280    0.8850  -34.4200 H       129 TRP    0.1700
   2064 HB1       -67.4490    1.7140  -32.2680 H       129 TRP   -0.2000
   2065 HB2       -65.8330    2.3720  -31.7890 H       129 TRP    0.1400
   2066 HD1       -64.1130    0.6630  -30.7900 H       129 TRP   -0.2700
   2067 HE1       -64.1630   -1.8430  -30.2680 H       129 TRP    0.1600
   2068 HE3       -68.4490   -0.6030  -33.2140 H       129 TRP   -0.1400
   2069 HZ2       -65.8060   -4.0800  -30.8040 H       129 TRP    0.1400
   2070 HZ3       -69.1770   -2.9400  -33.1590 H       129 TRP    0.5100
   2071 HH2       -67.8730   -4.6500  -31.9690 H       129 TRP   -0.5100
   2072 N         -66.3760    4.0860  -34.5340 N.am    130 ILE   -0.4700
   2073 CA        -67.1150    5.1920  -35.1350 C.3     130 ILE    0.3100
   2074 C         -67.1820    5.0370  -36.6480 C.2     130 ILE    0.0700
   2075 O         -68.2540    5.1360  -37.2420 O.2     130 ILE    0.0900
   2076 CB        -66.4960    6.5600  -34.7850 C.3     130 ILE   -0.0900
   2077 CG1       -66.7860    6.9230  -33.3290 C.3     130 ILE    0.0900
   2078 CG2       -67.0480    7.6430  -35.6990 C.3     130 ILE   -0.2700
   2079 CD        -66.1870    8.2450  -32.8960 C.3     130 ILE    0.0900
   2080 HN        -65.4840    4.3110  -34.1500 H       130 ILE    0.0900
   2081 HA        -68.1310    5.1430  -34.7730 H       130 ILE    0.0900
   2082 HB        -65.3920    6.5070  -34.9020 H       130 ILE   -0.1800
   2083 HG11      -66.3770    6.1200  -32.6780 H       130 ILE    0.0900
   2084 HG12      -67.8870    6.9720  -33.1900 H       130 ILE    0.0900
   2085 HG21      -68.1500    7.7130  -35.5870 H       130 ILE   -0.2700
   2086 HG22      -66.8140    7.4000  -36.7580 H       130 ILE    0.0900
   2087 HG23      -66.6010    8.6260  -35.4340 H       130 ILE    0.0900
   2088 HD1       -66.7190    9.0860  -33.3910 H       130 ILE    0.0900
   2089 HD2       -65.1140    8.2860  -33.1820 H       130 ILE    0.5100
   2090 HD3       -66.2860    8.3630  -31.7960 H       130 ILE   -0.5100
   2091 N         -66.0340    4.7900  -37.2730 N.am    131 VAL   -0.4700
   2092 CA        -65.9930    4.5770  -38.7140 C.3     131 VAL    0.3100
   2093 C         -66.7250    3.2900  -39.0840 C.2     131 VAL    0.0700
   2094 O         -67.3300    3.1920  -40.1520 O.2     131 VAL    0.0900
   2095 CB        -64.5480    4.5280  -39.2410 C.3     131 VAL   -0.0900
   2096 CG1       -64.5370    4.3040  -40.7490 C.3     131 VAL    0.0900
   2097 CG2       -63.8140    5.8130  -38.8890 C.3     131 VAL   -0.2700
   2098 HN        -65.1630    4.7410  -36.7910 H       131 VAL    0.0900
   2099 HA        -66.5320    5.3860  -39.1820 H       131 VAL    0.0900
   2100 HB        -64.0000    3.7000  -38.7420 H       131 VAL    0.0900
   2101 HG11      -65.2220    5.0230  -41.2470 H       131 VAL   -0.2700
   2102 HG12      -64.8780    3.2720  -40.9810 H       131 VAL    0.0900
   2103 HG13      -63.5110    4.4560  -41.1470 H       131 VAL    0.0900
   2104 HG21      -63.7880    5.9480  -37.7850 H       131 VAL    0.0900
   2105 HG22      -64.3380    6.6840  -39.3390 H       131 VAL    0.5100
   2106 HG23      -62.7710    5.7700  -39.2660 H       131 VAL   -0.5100
   2107 N         -66.6750    2.3040  -38.1930 N.am    132 SER   -0.4700
   2108 CA        -67.3570    1.0360  -38.4110 C.3     132 SER    0.3100
   2109 C         -68.8710    1.2050  -38.3670 C.2     132 SER    0.0700
   2110 O         -69.6000    0.5610  -39.1210 O.2     132 SER    0.0900
   2111 CB        -66.9160    0.0000  -37.3730 C.3     132 SER    0.0500
   2112 OG        -65.5480   -0.3320  -37.5280 O.3     132 SER    0.0900
   2113 HN        -66.1710    2.3900  -37.3360 H       132 SER    0.0900
   2114 HA        -67.1160    0.6940  -39.4070 H       132 SER   -0.6600
   2115 HB1       -67.5200   -0.9250  -37.4910 H       132 SER    0.4300
   2116 HB2       -67.0670    0.4120  -36.3520 H       132 SER    0.5100
   2117 HG1       -65.0550    0.4450  -37.2540 H       132 SER   -0.5100
   2118 N         -69.3420    2.0740  -37.4760 N.am    133 GLY   -0.4700
   2119 CA        -70.7620    2.3380  -37.3470 C.3     133 GLY    0.3100
   2120 C         -71.2880    3.2200  -38.4600 C.2     133 GLY   -0.0200
   2121 O         -72.3760    2.9930  -38.9870 O.2     133 GLY    0.0900
   2122 HN        -68.7430    2.5800  -36.8610 H       133 GLY    0.0900
   2123 HA1       -70.9250    2.8280  -36.3990 H       133 GLY    0.5100
   2124 HA2       -71.2820    1.3920  -37.3710 H       133 GLY   -0.5100
   2125 N         -70.5080    4.2350  -38.8220 N.am    134 LEU   -0.4700
   2126 CA        -70.8950    5.1700  -39.8720 C.3     134 LEU    0.3100
   2127 C         -70.9320    4.5080  -41.2450 C.2     134 LEU    0.0700
   2128 O         -71.5690    5.0140  -42.1670 O.2     134 LEU    0.0900
   2129 CB        -69.9480    6.3740  -39.8980 C.3     134 LEU   -0.1800
   2130 CG        -70.3150    7.5900  -39.0370 C.3     134 LEU    0.0900
   2131 CD1       -70.5960    7.1980  -37.5910 C.3     134 LEU    0.0900
   2132 CD2       -69.2210    8.6490  -39.1140 C.3     134 LEU   -0.0900
   2133 HN        -69.6240    4.4020  -38.3920 H       134 LEU    0.0900
   2134 HA        -71.9070    5.4930  -39.6760 H       134 LEU   -0.2700
   2135 HB1       -69.8780    6.7200  -40.9500 H       134 LEU    0.0900
   2136 HB2       -68.9500    6.0210  -39.5660 H       134 LEU    0.0900
   2137 HG        -71.2210    8.0750  -39.4620 H       134 LEU    0.0900
   2138 HD11      -69.6540    6.8890  -37.0890 H       134 LEU   -0.2700
   2139 HD12      -71.3080    6.3460  -37.5610 H       134 LEU    0.0900
   2140 HD13      -71.0240    8.0630  -37.0400 H       134 LEU    0.0900
   2141 HD21      -69.0880    8.9850  -40.1640 H       134 LEU    0.0900
   2142 HD22      -68.2600    8.2260  -38.7530 H       134 LEU    0.5100
   2143 HD23      -69.5000    9.5270  -38.4930 H       134 LEU   -0.5100
   2144 N         -70.2360    3.3830  -41.3830 N.am    135 THR   -0.4700
   2145 CA        -70.2230    2.6490  -42.6420 C.3     135 THR    0.3100
   2146 C         -71.2400    1.5080  -42.6490 C.2     135 THR    0.0700
   2147 O         -71.4110    0.8250  -43.6600 O.2     135 THR    0.0900
   2148 CB        -68.8230    2.0840  -42.9530 C.3     135 THR    0.1400
   2149 CG2       -68.4660    0.9700  -41.9830 C.3     135 THR    0.0900
   2150 OG1       -68.7960    1.5760  -44.2920 O.3     135 THR   -0.6600
   2151 HN        -69.6970    2.9960  -40.6400 H       135 THR    0.4300
   2152 HA        -70.5320    3.3270  -43.4230 H       135 THR   -0.2700
   2153 HB        -68.0610    2.8870  -42.8570 H       135 THR    0.0900
   2154 HG1       -69.5620    1.0020  -44.3730 H       135 THR    0.0900
   2155 HG21      -69.2050    0.1440  -42.0610 H       135 THR    0.0900
   2156 HG22      -68.4750    1.3570  -40.9430 H       135 THR    0.5100
   2157 HG23      -67.4580    0.5670  -42.2240 H       135 THR   -0.5100
   2158 N         -71.9250    1.3110  -41.5250 N.am    136 SER   -0.4700
   2159 CA        -72.8930    0.2250  -41.4060 C.3     136 SER    0.3100
   2160 C         -74.2780    0.7110  -40.9980 C.2     136 SER    0.0700
   2161 O         -75.2140    0.6970  -41.8000 O.2     136 SER    0.0900
   2162 CB        -72.3980   -0.8310  -40.4130 C.3     136 SER    0.0500
   2163 OG        -72.2060   -0.2800  -39.1230 O.3     136 SER    0.0900
   2164 HN        -71.8090    1.8900  -40.7210 H       136 SER    0.0900
   2165 HA        -73.0240   -0.2130  -42.3840 H       136 SER   -0.6600
   2166 HB1       -71.4310   -1.2480  -40.7660 H       136 SER    0.4300
   2167 HB2       -73.1480   -1.6480  -40.3390 H       136 SER    0.5100
   2168 HG1       -71.2970    0.0270  -39.0990 H       136 SER   -0.5100
   2169 N         -74.4060    1.1470  -39.7470 N.am    137 PHE   -0.4700
   2170 CA        -75.6910    1.5620  -39.1980 C.3     137 PHE    0.3100
   2171 C         -76.3030    2.7530  -39.9270 C.2     137 PHE    0.0700
   2172 O         -77.4650    2.7130  -40.3260 O.2     137 PHE    0.0900
   2173 CB        -75.5650    1.8570  -37.6990 C.3     137 PHE   -0.1800
   2174 CG        -75.6210    0.6290  -36.8380 C.ar    137 PHE    0.0900
   2175 CD1       -76.4930    0.5610  -35.7620 C.ar    137 PHE    0.0900
   2176 CD2       -74.8140   -0.4650  -37.1080 C.ar    137 PHE    0.0000
   2177 CE1       -76.5520   -0.5700  -34.9670 C.ar    137 PHE   -0.1150
   2178 CE2       -74.8690   -1.5990  -36.3160 C.ar    137 PHE    0.1150
   2179 CZ        -75.7380   -1.6530  -35.2460 C.ar    137 PHE   -0.1150
   2180 HN        -73.6270    1.2090  -39.1280 H       137 PHE    0.1150
   2181 HA        -76.4000    0.7650  -39.3650 H       137 PHE   -0.1150
   2182 HB1       -76.3990    2.5190  -37.3840 H       137 PHE    0.1150
   2183 HB2       -74.5900    2.3520  -37.5040 H       137 PHE   -0.1150
   2184 HD1       -77.1340    1.4010  -35.5410 H       137 PHE    0.1150
   2185 HD2       -74.1330   -0.4310  -37.9460 H       137 PHE   -0.1150
   2186 HE1       -77.2340   -0.6090  -34.1310 H       137 PHE    0.1150
   2187 HE2       -74.2320   -2.4440  -36.5370 H       137 PHE    0.5100
   2188 HZ        -75.7810   -2.5360  -34.6270 H       137 PHE   -0.5100
   2189 N         -75.5220    3.8160  -40.1070 N.am    138 LEU   -0.4700
   2190 CA        -76.0130    4.9980  -40.8030 C.3     138 LEU    0.3100
   2191 C         -76.4470    4.6940  -42.2380 C.2     138 LEU    0.0700
   2192 O         -77.5630    5.0350  -42.6300 O.2     138 LEU    0.0900
   2193 CB        -74.9830    6.1350  -40.7700 C.3     138 LEU   -0.1800
   2194 CG        -74.6960    6.7560  -39.4020 C.3     138 LEU    0.0900
   2195 CD1       -73.7560    7.9440  -39.5370 C.3     138 LEU    0.0900
   2196 CD2       -75.9880    7.1780  -38.7210 C.3     138 LEU   -0.0900
   2197 HN        -74.5810    3.8500  -39.7790 H       138 LEU    0.0900
   2198 HA        -76.9280    5.3100  -40.3210 H       138 LEU   -0.2700
   2199 HB1       -75.3480    6.9420  -41.4380 H       138 LEU    0.0900
   2200 HB2       -74.0270    5.7390  -41.1700 H       138 LEU    0.0900
   2201 HG        -74.2310    5.9920  -38.7420 H       138 LEU    0.0900
   2202 HD11      -74.3220    8.8430  -39.8650 H       138 LEU   -0.2700
   2203 HD12      -72.9730    7.7230  -40.2930 H       138 LEU    0.0900
   2204 HD13      -73.2790    8.1630  -38.5580 H       138 LEU    0.0900
   2205 HD21      -76.5690    6.2820  -38.4140 H       138 LEU    0.0900
   2206 HD22      -76.6070    7.7790  -39.4220 H       138 LEU    0.5100
   2207 HD23      -75.7600    7.7790  -37.8140 H       138 LEU   -0.5100
   2208 N         -75.5810    4.0370  -43.0260 N.am    139 PRO   -0.2900
   2209 CA        -75.9380    3.7050  -44.4090 C.3     139 PRO    0.0000
   2210 C         -77.1470    2.7790  -44.5140 C.2     139 PRO    0.0900
   2211 O         -77.9880    2.9800  -45.3940 O.2     139 PRO    0.0900
   2212 CB        -74.6880    2.9910  -44.9340 C.3     139 PRO    0.0200
   2213 CG        -73.5780    3.4790  -44.0650 C.3     139 PRO    0.0900
   2214 CD        -74.1960    3.6450  -42.7120 C.3     139 PRO   -0.1800
   2215 HA        -76.2090    4.5970  -44.9520 H       139 PRO    0.0900
   2216 HB1       -74.5000    3.2540  -45.9960 H       139 PRO    0.0900
   2217 HB2       -74.7980    1.8890  -44.8520 H       139 PRO   -0.1800
   2218 HG1       -72.7500    2.7390  -44.0310 H       139 PRO    0.0900
   2219 HG2       -73.1810    4.4470  -44.4380 H       139 PRO    0.0900
   2220 HD1       -74.1880    2.6950  -42.1380 H       139 PRO    0.5100
   2221 HD2       -73.6950    4.4450  -42.1280 H       139 PRO   -0.5100
   2222 N         -77.2320    1.7820  -43.6360 N.am    140 ILE   -0.4700
   2223 CA        -78.3130    0.8040  -43.6950 C.3     140 ILE    0.3100
   2224 C         -79.6570    1.3670  -43.2420 C.2     140 ILE    0.0700
   2225 O         -80.6670    1.1980  -43.9270 O.2     140 ILE    0.0900
   2226 CB        -77.9850   -0.4650  -42.8870 C.3     140 ILE   -0.0900
   2227 CG1       -76.9090   -1.2890  -43.5980 C.3     140 ILE    0.0900
   2228 CG2       -79.2380   -1.3010  -42.6870 C.3     140 ILE   -0.2700
   2229 CD        -76.6520   -2.6320  -42.9510 C.3     140 ILE    0.0900
   2230 HN        -76.5660    1.6590  -42.9040 H       140 ILE    0.0900
   2231 HA        -78.4700    0.5500  -44.7340 H       140 ILE    0.0900
   2232 HB        -77.5710   -0.1760  -41.8980 H       140 ILE   -0.1800
   2233 HG11      -75.9620   -0.7090  -43.6000 H       140 ILE    0.0900
   2234 HG12      -77.2290   -1.4570  -44.6490 H       140 ILE    0.0900
   2235 HG21      -79.5550   -1.7510  -43.6520 H       140 ILE   -0.2700
   2236 HG22      -80.0630   -0.6600  -42.3080 H       140 ILE    0.0900
   2237 HG23      -79.0360   -2.1190  -41.9640 H       140 ILE    0.0900
   2238 HD1       -77.5810   -3.2400  -42.9520 H       140 ILE    0.0900
   2239 HD2       -76.3220   -2.4890  -41.9000 H       140 ILE    0.5100
   2240 HD3       -75.8690   -3.1810  -43.5180 H       140 ILE   -0.5100
   2241 N         -79.6670    2.0400  -42.0940 N.am    141 GLN   -0.4700
   2242 CA        -80.8980    2.5850  -41.5330 C.3     141 GLN    0.3100
   2243 C         -81.4510    3.7150  -42.3900 C.2     141 GLN    0.0700
   2244 O         -82.6200    4.0720  -42.2760 O.2     141 GLN    0.0900
   2245 CB        -80.6670    3.0810  -40.1040 C.3     141 GLN   -0.1800
   2246 CG        -80.1620    2.0040  -39.1630 C.3     141 GLN    0.0900
   2247 CD        -81.0520    0.7750  -39.1610 C.2     141 GLN    0.0900
   2248 NE2       -82.0720    0.7400  -38.4500 N.am    141 GLN   -0.1800
   2249 OE1       -80.6920   -0.2260  -39.9350 O.2     141 GLN    0.0900
   2250 HN        -78.8360    2.2020  -41.5680 H       141 GLN    0.0900
   2251 HA        -81.6430    1.8040  -41.5430 H       141 GLN    0.5500
   2252 HB1       -81.6260    3.4770  -39.7080 H       141 GLN   -0.5500
   2253 HB2       -79.9220    3.9040  -40.1320 H       141 GLN   -0.6200
   2254 HG1       -80.1210    2.4130  -38.1310 H       141 GLN    0.3200
   2255 HG2       -79.1400    1.7000  -39.4750 H       141 GLN    0.3000
   2256 HE21      -82.6550   -0.0710  -38.4520 H       141 GLN    0.5100
   2257 HE22      -82.3070    1.5240  -37.8760 H       141 GLN   -0.5100
   2258 N         -80.6040    4.2870  -43.2440 N.am    142 MET   -0.4700
   2259 CA        -81.0300    5.3730  -44.1220 C.3     142 MET    0.3100
   2260 C         -81.4220    4.8760  -45.5120 C.2     142 MET    0.0700
   2261 O         -81.7510    5.6670  -46.3930 O.2     142 MET    0.0900
   2262 CB        -79.9510    6.4520  -44.2210 C.3     142 MET   -0.1800
   2263 CG        -79.7270    7.2150  -42.9300 C.3     142 MET    0.0900
   2264 SD        -81.2270    7.9780  -42.2910 S.3     142 MET    0.0900
   2265 CE        -80.5810    8.8850  -40.8830 C.3     142 MET   -0.1400
   2266 HN        -79.6520    4.0030  -43.3210 H       142 MET    0.0900
   2267 HA        -81.9400    5.7910  -43.7160 H       142 MET    0.0900
   2268 HB1       -80.2470    7.1740  -45.0110 H       142 MET   -0.0900
   2269 HB2       -78.9960    5.9680  -44.5160 H       142 MET   -0.2200
   2270 HG1       -78.9660    8.0010  -43.1180 H       142 MET    0.0900
   2271 HG2       -79.3210    6.5100  -42.1740 H       142 MET    0.0900
   2272 HE1       -79.8200    9.6320  -41.1980 H       142 MET    0.0900
   2273 HE2       -80.1010    8.1880  -40.1640 H       142 MET    0.5100
   2274 HE3       -81.4010    9.4280  -40.3670 H       142 MET   -0.5100
   2275 N         -81.3830    3.5620  -45.7080 N.am    143 HSE   -0.4700
   2276 CA        -81.7400    2.9690  -46.9900 C.3     143 HSE    0.3100
   2277 C         -80.7760    3.3960  -48.0890 C.2     143 HSE    0.0700
   2278 O         -81.1720    3.5300  -49.2460 O.2     143 HSE    0.0900
   2279 CB        -83.1700    3.3530  -47.3930 C.3     143 HSE   -0.0800
   2280 CG        -84.2250    2.8620  -46.4450 C.ar    143 HSE    0.0900
   2281 CD2       -84.1330    2.3180  -45.2140 C.ar    143 HSE    0.0900
   2282 ND1       -85.5700    2.9120  -46.7530 N.ar    143 HSE   -0.7000
   2283 CE1       -86.2610    2.4160  -45.7430 C.ar    143 HSE    0.2200
   2284 NE2       -85.4190    2.0460  -44.7940 N.ar    143 HSE    0.2500
   2285 HN        -81.1100    2.9260  -44.9900 H       143 HSE    0.1300
   2286 HA        -81.6550    1.8970  -46.8950 H       143 HSE   -0.3600
   2287 HB1       -83.3810    2.9280  -48.3970 H       143 HSE    0.3200
   2288 HB2       -83.2380    4.4610  -47.4430 H       143 HSE   -0.0500
   2289 HD2       -83.2530    2.1090  -44.6170 H       143 HSE    0.0900
   2290 HE1       -87.3430    2.3170  -45.6770 H       143 HSE    0.5100
   2291 HE2       -85.6590    1.6350  -43.9140 H       143 HSE   -0.5100
   2292 N         -79.5120    3.6020  -47.7300 N.am    144 TRP   -0.4700
   2293 CA        -78.5090    4.0520  -48.6850 C.3     144 TRP    0.3100
   2294 C         -78.0020    2.9140  -49.5610 C.2     144 TRP    0.0700
   2295 O         -77.5470    3.1440  -50.6790 O.2     144 TRP    0.0900
   2296 CB        -77.3350    4.7110  -47.9550 C.3     144 TRP   -0.1800
   2297 CG        -77.6740    6.0350  -47.3420 C.ar    144 TRP    0.0900
   2298 CD1       -78.8590    6.7070  -47.4390 C.ar    144 TRP    0.0900
   2299 CD2       -76.8150    6.8510  -46.5340 C.ar    144 TRP   -0.0300
   2300 CE2       -77.5500    8.0030  -46.1800 C.ar    144 TRP   -0.1500
   2301 CE3       -75.5010    6.7200  -46.0770 C.ar    144 TRP    0.2200
   2302 NE1       -78.7910    7.8890  -46.7450 N.ar    144 TRP   -0.5100
   2303 CZ2       -77.0110    9.0160  -45.3890 C.ar    144 TRP    0.3700
   2304 CZ3       -74.9680    7.7270  -45.2930 C.ar    144 TRP    0.2400
   2305 CH2       -75.7200    8.8590  -44.9570 C.ar    144 TRP    0.1100
   2306 HN        -79.1960    3.4580  -46.7960 H       144 TRP   -0.2500
   2307 HA        -78.9770    4.7570  -49.3570 H       144 TRP    0.1700
   2308 HB1       -76.5070    4.8660  -48.6800 H       144 TRP   -0.2000
   2309 HB2       -76.9910    4.0310  -47.1470 H       144 TRP    0.1400
   2310 HD1       -79.7250    6.3590  -47.9840 H       144 TRP   -0.2700
   2311 HE1       -79.5110    8.5430  -46.6670 H       144 TRP    0.1600
   2312 HE3       -74.8980    5.8580  -46.3230 H       144 TRP   -0.1400
   2313 HZ2       -77.5720    9.8980  -45.1180 H       144 TRP    0.1400
   2314 HZ3       -73.9540    7.6380  -44.9330 H       144 TRP    0.5100
   2315 HH2       -75.2720    9.6270  -44.3420 H       144 TRP   -0.5100
   2316 N         -78.0780    1.6860  -49.0510 N.am    145 TYR   -0.4700
   2317 CA        -77.5850    0.5230  -49.7840 C.3     145 TYR    0.3100
   2318 C         -78.6890   -0.1590  -50.5860 C.2     145 TYR    0.0700
   2319 O         -78.4770   -1.2180  -51.1800 O.2     145 TYR    0.0900
   2320 CB        -76.9250   -0.4820  -48.8360 C.3     145 TYR   -0.1800
   2321 CG        -77.8790   -1.2130  -47.9190 C.ar    145 TYR    0.0900
   2322 CD1       -78.1350   -2.5670  -48.0950 C.ar    145 TYR    0.0900
   2323 CD2       -78.5170   -0.5540  -46.8760 C.ar    145 TYR    0.0000
   2324 CE1       -79.0020   -3.2450  -47.2550 C.ar    145 TYR   -0.1150
   2325 CE2       -79.3870   -1.2240  -46.0340 C.ar    145 TYR    0.1150
   2326 CZ        -79.6230   -2.5660  -46.2260 C.ar    145 TYR   -0.1150
   2327 OH        -80.4880   -3.2330  -45.3870 O.3     145 TYR    0.1150
   2328 HN        -78.4720    1.5070  -48.1530 H       145 TYR    0.1100
   2329 HA        -76.8700    0.8690  -50.5160 H       145 TYR   -0.5400
   2330 HB1       -76.2010    0.0550  -48.1870 H       145 TYR    0.4300
   2331 HB2       -76.4000   -1.2540  -49.4370 H       145 TYR   -0.1150
   2332 HD1       -77.6500   -3.1000  -48.9000 H       145 TYR    0.1150
   2333 HD2       -78.3320    0.4990  -46.7200 H       145 TYR   -0.1150
   2334 HE1       -79.1900   -4.2970  -47.4050 H       145 TYR    0.1150
   2335 HE2       -79.8790   -0.6970  -45.2300 H       145 TYR    0.5100
   2336 HH        -80.8180   -2.6040  -44.7400 H       145 TYR   -0.5100
   2337 N         -79.8880    0.4190  -50.6060 N.am    146 ARG   -0.4700
   2338 CA        -81.0280   -0.1300  -51.3190 C.3     146 ARG    0.3100
   2339 CAT       -81.3850   -1.5790  -54.7930 C.3     146 ARG    0.0700
   2340 C         -81.0350   -0.3420  -52.8880 C.2     146 ARG    0.0900
   2341 O         -80.7360    0.5430  -53.7420 O.2     146 ARG   -0.1800
   2342 CB        -82.1570    0.9090  -51.3130 C.3     146 ARG    0.0900
   2343 CG        -83.5500    0.2610  -51.4110 C.3     146 ARG    0.0900
   2344 CD        -84.6750    1.2840  -51.2580 C.3     146 ARG   -0.1800
   2345 NE        -85.9780    0.5640  -51.1010 N.pl3   146 ARG    0.0900
   2346 CZ        -86.4420    0.0780  -49.9490 C.cat   146 ARG    0.0900
   2347 NH1       -87.6450   -0.4710  -49.9300 N.pl3   146 ARG    0.2000
   2348 NH2       -85.7290    0.0790  -48.8390 N.pl3   146 ARG    0.0900
   2349 NT        -81.6400   -1.4350  -53.3440 N.pl3   146 ARG    0.0900
   2350 HN        -80.0590    1.2740  -50.1210 H       146 ARG   -0.7000
   2351 HNT       -82.1900   -2.0880  -52.8360 H       146 ARG    0.4400
   2352 HA        -81.3400   -1.0370  -50.8220 H       146 ARG    0.6400
   2353 HB1       -82.0180    1.5950  -52.1750 H       146 ARG   -0.8000
   2354 HB2       -82.1000    1.4970  -50.3730 H       146 ARG    0.4600
   2355 HG1       -83.6490   -0.5040  -50.6130 H       146 ARG    0.4600
   2356 HG2       -83.6480   -0.2360  -52.4000 H       146 ARG   -0.8000
   2357 HD1       -84.7360    1.9290  -52.1600 H       146 ARG    0.4600
   2358 HD2       -84.5080    1.9080  -50.3530 H       146 ARG    0.4600
   2359 HE        -86.5410    0.4410  -51.9180 H       146 ARG    0.5100
   2360 HH11      -88.1860   -0.5140  -50.7700 H       146 ARG   -0.5100
   2361 HH12      -88.0120   -0.8420  -49.0780 H       146 ARG   -0.4700
   2362 HH21      -84.8020    0.4550  -48.8400 H       146 ARG    0.3100
   2363 HH22      -86.1150   -0.2970  -47.9970 H       146 ARG   -0.1100
   2364 HT1       -80.2950   -1.4820  -54.9900 H       146 ARG    0.0900
   2365 HT2       -81.9240   -0.7840  -55.3500 H       146 ARG    0.0900
   2366 HT3       -81.7240   -2.5800  -55.1360 H       146 ARG    0.0900
   2367 N         -86.4000   -5.6470  -58.8340 N.am    147 GLN   -0.2700
   2368 CA        -87.7540   -5.9170  -58.3910 C.3     147 GLN    0.0900
   2369 CAY       -84.1680   -4.8030  -58.5700 C.3     147 GLN    0.0900
   2370 C         -87.8030   -6.7920  -57.1640 C.2     147 GLN    0.0900
   2371 O         -88.4560   -6.4960  -56.1640 O.2     147 GLN    0.5100
   2372 CB        -88.5620   -6.6070  -59.5020 C.3     147 GLN   -0.5100
   2373 CG        -89.9700   -7.0750  -59.0680 C.3     147 GLN   -0.4700
   2374 CD        -90.8350   -5.9080  -58.5820 C.2     147 GLN    0.3100
   2375 NE2       -91.9430   -5.6680  -59.3230 N.am    147 GLN    0.0700
   2376 OE1       -90.5600   -5.1970  -57.6150 O.2     147 GLN    0.0900
   2377 CY        -85.5250   -5.0140  -58.0450 C.2     147 GLN   -0.1800
   2378 OY        -85.8320   -4.6340  -56.9260 O.2     147 GLN    0.0900
   2379 HN        -86.1640   -5.9570  -59.7510 H       147 GLN    0.0900
   2380 HA        -88.2120   -4.9760  -58.1240 H       147 GLN   -0.1800
   2381 HB1       -87.9900   -7.4940  -59.8500 H       147 GLN    0.0900
   2382 HB2       -88.6740   -5.8970  -60.3460 H       147 GLN    0.0900
   2383 HG1       -89.8720   -7.8140  -58.2440 H       147 GLN    0.5500
   2384 HG2       -90.4760   -7.5580  -59.9320 H       147 GLN   -0.5500
   2385 HE21      -92.5620   -4.9230  -59.0720 H       147 GLN   -0.6200
   2386 HE22      -92.1440   -6.2360  -60.1210 H       147 GLN    0.3200
   2387 HY1       -83.5530   -4.2790  -57.8070 H       147 GLN    0.3000
   2388 HY2       -84.2140   -4.1780  -59.4870 H       147 GLN    0.5100
   2389 HY3       -83.6980   -5.7820  -58.8000 H       147 GLN   -0.5100
   2390 N         -86.9500   -7.8430  -57.1760 N.am    148 GLU   -0.4700
   2391 CA        -86.8190   -8.7620  -56.0570 C.3     148 GLU    0.3100
   2392 C         -86.4750   -7.9940  -54.7840 C.2     148 GLU    0.0700
   2393 O         -86.8890   -8.3600  -53.6740 O.2     148 GLU    0.0900
   2394 CB        -85.7240   -9.7760  -56.3690 C.3     148 GLU   -0.1800
   2395 CG        -85.7320  -11.0030  -55.4870 C.3     148 GLU    0.0900
   2396 CD        -84.6610  -11.9950  -55.8810 C.2     148 GLU    0.0900
   2397 OE1       -83.6110  -11.5650  -56.4040 O.co2   148 GLU   -0.2800
   2398 OE2       -84.8740  -13.2090  -55.6770 O.co2   148 GLU    0.0900
   2399 HN        -86.3670   -8.0360  -57.9620 H       148 GLU    0.0900
   2400 HA        -87.7670   -9.2570  -55.9080 H       148 GLU    0.6200
   2401 HB1       -84.7400   -9.2730  -56.2580 H       148 GLU   -0.7600
   2402 HB2       -85.8430  -10.1050  -57.4230 H       148 GLU   -0.7600
   2403 HG1       -86.7220  -11.5000  -55.5640 H       148 GLU    0.5100
   2404 HG2       -85.5590  -10.6940  -54.4340 H       148 GLU   -0.5100
   2405 N         -85.7570   -6.8860  -54.9640 N.am    149 ALA   -0.4700
   2406 CA        -85.2170   -6.1200  -53.8520 C.3     149 ALA    0.3100
   2407 C         -86.3220   -5.3980  -53.0950 C.2     149 ALA    0.0700
   2408 O         -86.5520   -5.6730  -51.9220 O.2     149 ALA    0.0900
   2409 CB        -84.1710   -5.1300  -54.3440 C.3     149 ALA   -0.2700
   2410 HN        -85.5570   -6.5310  -55.8730 H       149 ALA    0.0900
   2411 HA        -84.7790   -6.8120  -53.1490 H       149 ALA    0.0900
   2412 HB1       -84.6570   -4.3190  -54.9300 H       149 ALA    0.0900
   2413 HB2       -83.4380   -5.6480  -54.9980 H       149 ALA    0.5100
   2414 HB3       -83.6430   -4.6750  -53.4780 H       149 ALA   -0.5100
   2415 N         -87.0100   -4.4720  -53.7600 N.am    150 ILE   -0.4700
   2416 CA        -88.1220   -3.7590  -53.1390 C.3     150 ILE    0.3100
   2417 C         -89.0930   -4.7420  -52.4900 C.2     150 ILE    0.0700
   2418 O         -89.6290   -4.4890  -51.4090 O.2     150 ILE    0.0900
   2419 CB        -88.8970   -2.9130  -54.1670 C.3     150 ILE   -0.0900
   2420 CG1       -87.9320   -2.1650  -55.0920 C.3     150 ILE    0.0900
   2421 CG2       -89.8360   -1.9490  -53.4570 C.3     150 ILE   -0.2700
   2422 CD        -87.0560   -1.1670  -54.3820 C.3     150 ILE    0.0900
   2423 HN        -86.7970   -4.2250  -54.7020 H       150 ILE    0.0900
   2424 HA        -87.7160   -3.1240  -52.3670 H       150 ILE    0.0900
   2425 HB        -89.4870   -3.5840  -54.8280 H       150 ILE   -0.1800
   2426 HG11      -88.5270   -1.6280  -55.8600 H       150 ILE    0.0900
   2427 HG12      -87.2800   -2.9090  -55.5970 H       150 ILE    0.0900
   2428 HG21      -89.2870   -1.3920  -52.6680 H       150 ILE   -0.2700
   2429 HG22      -90.6660   -2.5130  -52.9800 H       150 ILE    0.0900
   2430 HG23      -90.2500   -1.2190  -54.1840 H       150 ILE    0.0900
   2431 HD1       -86.4360   -1.6810  -53.6160 H       150 ILE    0.0900
   2432 HD2       -87.6850   -0.4050  -53.8750 H       150 ILE    0.5100
   2433 HD3       -86.3800   -0.6710  -55.1100 H       150 ILE   -0.5100
   2434 N         -89.3130   -5.8700  -53.1650 N.am    151 ASN   -0.4700
   2435 CA        -90.2280   -6.8950  -52.6860 C.3     151 ASN    0.3100
   2436 C         -89.8240   -7.4860  -51.3390 C.2     151 ASN    0.0700
   2437 O         -90.6030   -7.4590  -50.3890 O.2     151 ASN    0.0900
   2438 CB        -90.3800   -8.0080  -53.7300 C.3     151 ASN   -0.1800
   2439 CG        -91.1990   -7.5780  -54.9320 C.2     151 ASN    0.0900
   2440 ND2       -92.1410   -6.7750  -54.7940 N.am    151 ASN    0.0900
   2441 OD1       -90.8670   -8.0880  -56.0970 O.2     151 ASN    0.5500
   2442 HN        -88.8590   -6.0610  -54.0310 H       151 ASN   -0.5500
   2443 HA        -91.1830   -6.4290  -52.4920 H       151 ASN   -0.6200
   2444 HB1       -90.8800   -8.8810  -53.2570 H       151 ASN    0.3200
   2445 HB2       -89.3720   -8.3120  -54.0810 H       151 ASN    0.3000
   2446 HD21      -92.5810   -6.3790  -55.5990 H       151 ASN    0.5100
   2447 HD22      -92.4540   -6.5260  -53.8780 H       151 ASN   -0.5100
   2448 N         -88.6030   -8.0120  -51.2540 N.am    152 CYS   -0.4700
   2449 CA        -88.1330   -8.6250  -50.0150 C.3     152 CYS    0.3100
   2450 C         -87.9200   -7.5880  -48.9080 C.2     152 CYS    0.0700
   2451 O         -88.2200   -7.8490  -47.7420 O.2     152 CYS    0.0900
   2452 CB        -86.8500   -9.4210  -50.2860 C.3     152 CYS   -0.1000
   2453 SG        -86.1630  -10.3660  -48.8840 S.3     152 CYS    0.0900
   2454 HN        -87.9650   -8.0120  -52.0210 H       152 CYS    0.0900
   2455 HA        -88.9110   -9.2740  -49.6420 H       152 CYS   -0.0800
   2456 HB1       -86.0780   -8.7030  -50.6310 H       152 CYS    0.5100
   2457 HB2       -87.0670  -10.1320  -51.1100 H       152 CYS   -0.5100
   2458 N         -87.4140   -6.4160  -49.2850 N.am    153 TYR   -0.4700
   2459 CA        -87.2610   -5.2980  -48.3650 C.3     153 TYR    0.3100
   2460 C         -88.5780   -4.9600  -47.6870 C.2     153 TYR    0.0700
   2461 O         -88.7270   -5.1170  -46.4760 O.2     153 TYR    0.0900
   2462 CB        -86.7620   -4.0600  -49.1100 C.3     153 TYR   -0.1800
   2463 CG        -85.2930   -4.0850  -49.4380 C.ar    153 TYR    0.0900
   2464 CD1       -84.3800   -4.6870  -48.5840 C.ar    153 TYR    0.0900
   2465 CD2       -84.8180   -3.5000  -50.6040 C.ar    153 TYR    0.0000
   2466 CE1       -83.0320   -4.7080  -48.8830 C.ar    153 TYR   -0.1150
   2467 CE2       -83.4750   -3.5170  -50.9120 C.ar    153 TYR    0.1150
   2468 CZ        -82.5880   -4.1220  -50.0480 C.ar    153 TYR   -0.1150
   2469 OH        -81.2500   -4.1380  -50.3550 O.3     153 TYR    0.1150
   2470 HN        -87.1140   -6.2510  -50.2220 H       153 TYR    0.1100
   2471 HA        -86.5550   -5.5870  -47.6000 H       153 TYR   -0.5400
   2472 HB1       -86.9420   -3.1610  -48.4830 H       153 TYR    0.4300
   2473 HB2       -87.3090   -3.9690  -50.0730 H       153 TYR   -0.1150
   2474 HD1       -84.7280   -5.1460  -47.6720 H       153 TYR    0.1150
   2475 HD2       -85.5120   -3.0250  -51.2810 H       153 TYR   -0.1150
   2476 HE1       -82.3320   -5.1800  -48.2100 H       153 TYR    0.1150
   2477 HE2       -83.1200   -3.0590  -51.8230 H       153 TYR    0.5100
   2478 HH        -80.7890   -4.5950  -49.6470 H       153 TYR   -0.5100
   2479 N         -89.5330   -4.4830  -48.4820 N.am    154 ALA   -0.4700
   2480 CA        -90.8320   -4.0820  -47.9660 C.3     154 ALA    0.3100
   2481 C         -91.5190   -5.2230  -47.2190 C.2     154 ALA    0.0700
   2482 O         -92.3250   -4.9930  -46.3210 O.2     154 ALA    0.0900
   2483 CB        -91.7150   -3.5670  -49.0880 C.3     154 ALA   -0.2700
   2484 HN        -89.4000   -4.3800  -49.4650 H       154 ALA    0.0900
   2485 HA        -90.6760   -3.3100  -47.2270 H       154 ALA    0.0900
   2486 HB1       -91.8660   -4.3610  -49.8500 H       154 ALA    0.0900
   2487 HB2       -91.2340   -2.6930  -49.5770 H       154 ALA    0.5100
   2488 HB3       -92.7070   -3.2700  -48.6830 H       154 ALA   -0.5100
   2489 N         -91.1890   -6.4550  -47.5990 N.am    155 GLU   -0.4700
   2490 CA        -91.7330   -7.6370  -46.9460 C.3     155 GLU    0.3100
   2491 C         -91.1540   -7.7680  -45.5470 C.2     155 GLU    0.0700
   2492 O         -89.9390   -7.7450  -45.3650 O.2     155 GLU    0.0900
   2493 CB        -91.4010   -8.8880  -47.7560 C.3     155 GLU   -0.1800
   2494 CG        -92.1840  -10.1090  -47.3360 C.3     155 GLU    0.0900
   2495 CD        -93.6590   -9.9600  -47.6310 C.2     155 GLU    0.0900
   2496 OE1       -94.3980   -9.4490  -46.7620 O.co2   155 GLU   -0.2800
   2497 OE2       -94.0760  -10.3510  -48.7420 O.co2   155 GLU    0.0900
   2498 HN        -90.5550   -6.6230  -48.3500 H       155 GLU    0.0900
   2499 HA        -92.8030   -7.5140  -46.8640 H       155 GLU    0.6200
   2500 HB1       -90.3180   -9.1060  -47.6410 H       155 GLU   -0.7600
   2501 HB2       -91.6140   -8.6830  -48.8270 H       155 GLU   -0.7600
   2502 HG1       -92.0530  -10.2680  -46.2450 H       155 GLU    0.5100
   2503 HG2       -91.7990  -10.9950  -47.8830 H       155 GLU   -0.5100
   2504 N         -92.0200   -7.9080  -44.5500 N.am    156 GLU   -0.4700
   2505 CA        -91.5600   -7.9290  -43.1690 C.3     156 GLU    0.3100
   2506 C         -90.6100   -9.0850  -42.8910 C.2     156 GLU    0.0700
   2507 O         -89.5650   -8.9120  -42.2690 O.2     156 GLU    0.0900
   2508 CB        -92.7430   -7.9970  -42.2020 C.3     156 GLU   -0.1800
   2509 CG        -93.6600   -6.7830  -42.2360 C.3     156 GLU    0.0900
   2510 CD        -93.1420   -5.6200  -41.4030 C.2     156 GLU    0.0900
   2511 OE1       -93.2780   -5.6640  -40.1610 O.co2   156 GLU   -0.2800
   2512 OE2       -92.6000   -4.6600  -41.9910 O.co2   156 GLU    0.0900
   2513 HN        -93.0020   -8.0030  -44.6970 H       156 GLU    0.0900
   2514 HA        -90.9850   -7.0320  -42.9960 H       156 GLU    0.6200
   2515 HB1       -92.3450   -8.1050  -41.1710 H       156 GLU   -0.7600
   2516 HB2       -93.3460   -8.8950  -42.4520 H       156 GLU   -0.7600
   2517 HG1       -94.6570   -7.0760  -41.8460 H       156 GLU    0.5100
   2518 HG2       -93.7630   -6.4420  -43.2870 H       156 GLU   -0.5100
   2519 N         -90.9880  -10.2730  -43.3470 N.am    157 THR   -0.4700
   2520 CA        -90.2970  -11.5020  -42.9710 C.3     157 THR    0.3100
   2521 C         -89.2790  -12.0780  -43.9620 C.2     157 THR    0.0700
   2522 O         -88.7050  -13.1360  -43.6970 O.2     157 THR    0.0900
   2523 CB        -91.3140  -12.5790  -42.5690 C.3     157 THR    0.1400
   2524 CG2       -92.0270  -12.1410  -41.2960 C.3     157 THR    0.0900
   2525 OG1       -92.2660  -12.7480  -43.6290 O.3     157 THR   -0.6600
   2526 HN        -91.7610  -10.3780  -43.9680 H       157 THR    0.4300
   2527 HA        -89.6390  -11.2770  -42.1460 H       157 THR   -0.2700
   2528 HB        -90.7940  -13.5430  -42.3900 H       157 THR    0.0900
   2529 HG1       -91.7880  -13.1680  -44.3490 H       157 THR    0.0900
   2530 HG21      -92.5580  -11.1800  -41.4660 H       157 THR    0.0900
   2531 HG22      -91.2880  -11.9980  -40.4780 H       157 THR    0.5100
   2532 HG23      -92.7720  -12.9090  -40.9960 H       157 THR   -0.5100
   2533 N         -89.0330  -11.4060  -45.0890 N.am    158 CYS   -0.4700
   2534 CA        -88.1330  -11.9960  -46.0670 C.3     158 CYS    0.3100
   2535 C         -86.8550  -11.1890  -45.8070 C.2     158 CYS    0.0700
   2536 O         -86.7390  -10.0710  -46.3030 O.2     158 CYS    0.0900
   2537 CB        -88.5790  -11.7140  -47.5060 C.3     158 CYS   -0.1000
   2538 SG        -87.2740  -12.0690  -48.7420 S.3     158 CYS    0.0900
   2539 HN        -89.4330  -10.5180  -45.3030 H       158 CYS    0.0900
   2540 HA        -88.1100  -13.0600  -45.8900 H       158 CYS   -0.0800
   2541 HB1       -88.8720  -10.6450  -47.5810 H       158 CYS    0.5100
   2542 HB2       -89.4700  -12.3380  -47.7260 H       158 CYS   -0.5100
   2543 N         -85.9170  -11.7010  -45.0110 N.am    159 CYS   -0.4700
   2544 CA        -84.6840  -10.9490  -44.7580 C.3     159 CYS    0.3100
   2545 C         -83.6070  -11.4990  -45.6780 C.2     159 CYS    0.0700
   2546 O         -83.0260  -12.5570  -45.4340 O.2     159 CYS    0.0900
   2547 CB        -84.2560  -11.0700  -43.2950 C.3     159 CYS   -0.1000
   2548 SG        -83.1190   -9.7990  -42.6360 S.3     159 CYS    0.0900
   2549 HN        -86.0060  -12.5890  -44.5660 H       159 CYS    0.0900
   2550 HA        -84.8680   -9.9150  -45.0090 H       159 CYS   -0.0800
   2551 HB1       -83.7680  -12.0590  -43.1750 H       159 CYS    0.5100
   2552 HB2       -85.1790  -11.0530  -42.6800 H       159 CYS   -0.5100
   2553 N         -83.2590  -10.7290  -46.7240 N.am    160 ASP   -0.4700
   2554 CA        -82.2680  -11.1510  -47.6930 C.3     160 ASP    0.3100
   2555 C         -81.3870   -9.9650  -48.0310 C.2     160 ASP    0.0700
   2556 O         -81.8510   -8.8420  -48.2330 O.2     160 ASP    0.0900
   2557 CB        -82.9300  -11.6960  -48.9840 C.3     160 ASP   -0.2800
   2558 CG        -81.9740  -12.4930  -49.8640 C.2     160 ASP    0.0900
   2559 OD1       -82.1520  -13.7240  -49.9950 O.co2   160 ASP    0.0900
   2560 OD2       -80.9860  -11.9010  -50.3650 O.co2   160 ASP    0.6200
   2561 HN        -83.6670   -9.8330  -46.8790 H       160 ASP   -0.7600
   2562 HA        -81.6630  -11.9180  -47.2330 H       160 ASP   -0.7600
   2563 HB1       -83.3160  -10.8390  -49.5770 H       160 ASP    0.5100
   2564 HB2       -83.7770  -12.3560  -48.7010 H       160 ASP   -0.5100
   2565 N         -80.0600  -10.1740  -48.0580 N.am    161 PHE   -0.4700
   2566 CA        -79.1200   -9.1060  -48.2920 C.3     161 PHE    0.3100
   2567 C         -79.0460   -8.7660  -49.7730 C.2     161 PHE    0.0700
   2568 O         -78.6410   -9.5640  -50.6180 O.2     161 PHE    0.0900
   2569 CB        -77.7340   -9.5490  -47.7340 C.3     161 PHE   -0.1800
   2570 CG        -76.8020   -8.4760  -47.2180 C.ar    161 PHE    0.0900
   2571 CD1       -77.0800   -7.0990  -47.2690 C.ar    161 PHE    0.0900
   2572 CD2       -75.5980   -8.8910  -46.6170 C.ar    161 PHE    0.0000
   2573 CE1       -76.2000   -6.1670  -46.7010 C.ar    161 PHE   -0.1150
   2574 CE2       -74.7100   -7.9650  -46.0550 C.ar    161 PHE    0.1150
   2575 CZ        -75.0160   -6.6000  -46.0910 C.ar    161 PHE   -0.1150
   2576 HN        -79.6660  -11.0780  -47.9170 H       161 PHE    0.1150
   2577 HA        -79.4730   -8.2180  -47.7890 H       161 PHE   -0.1150
   2578 HB1       -77.1840  -10.0710  -48.5440 H       161 PHE    0.1150
   2579 HB2       -77.9070  -10.2400  -46.8820 H       161 PHE   -0.1150
   2580 HD1       -77.9820   -6.7550  -47.7530 H       161 PHE    0.1150
   2581 HD2       -75.3560   -9.9440  -46.5870 H       161 PHE   -0.1150
   2582 HE1       -76.4360   -5.1130  -46.7330 H       161 PHE    0.1150
   2583 HE2       -73.7930   -8.3030  -45.5950 H       161 PHE    0.5100
   2584 HZ        -74.3410   -5.8820  -45.6510 H       161 PHE   -0.5100
   2585 N         -79.3960   -7.5110  -50.0910 N.am    162 PHE   -0.4700
   2586 CA        -79.2750   -6.9790  -51.4210 C.3     162 PHE    0.3100
   2587 C         -78.5590   -5.6530  -51.3400 C.2     162 PHE    0.0700
   2588 O         -78.8000   -4.8410  -50.4550 O.2     162 PHE    0.0900
   2589 CB        -80.6480   -6.8150  -52.1150 C.3     162 PHE   -0.1800
   2590 CG        -81.1820   -8.1340  -52.6070 C.ar    162 PHE    0.0900
   2591 CD1       -82.2280   -8.7930  -51.9350 C.ar    162 PHE    0.0900
   2592 CD2       -80.6830   -8.6910  -53.7970 C.ar    162 PHE    0.0000
   2593 CE1       -82.7360  -10.0040  -52.4230 C.ar    162 PHE   -0.1150
   2594 CE2       -81.1830   -9.9060  -54.2820 C.ar    162 PHE    0.1150
   2595 CZ        -82.2070  -10.5640  -53.5910 C.ar    162 PHE   -0.1150
   2596 HN        -79.7590   -6.8820  -49.4080 H       162 PHE    0.1150
   2597 HA        -78.6550   -7.6570  -51.9880 H       162 PHE   -0.1150
   2598 HB1       -80.5460   -6.1410  -52.9910 H       162 PHE    0.1150
   2599 HB2       -81.3840   -6.3990  -51.3950 H       162 PHE   -0.1150
   2600 HD1       -82.6430   -8.3620  -51.0370 H       162 PHE    0.1150
   2601 HD2       -79.9060   -8.1770  -54.3420 H       162 PHE   -0.1150
   2602 HE1       -83.5360  -10.5060  -51.8960 H       162 PHE    0.1150
   2603 HE2       -80.7780  -10.3340  -55.1880 H       162 PHE    0.5100
   2604 HZ        -82.5900  -11.5050  -53.9590 H       162 PHE   -0.5100
   2605 N         -77.5710   -5.4120  -52.2060 N.am    163 THR   -0.4700
   2606 CA        -76.7580   -4.2150  -52.0830 C.3     163 THR    0.3100
   2607 C         -76.4350   -3.6860  -53.4560 C.2     163 THR    0.0700
   2608 O         -76.0070   -4.4110  -54.3530 O.2     163 THR    0.0900
   2609 CB        -75.4460   -4.4260  -51.3220 C.3     163 THR    0.1400
   2610 CG2       -75.6950   -4.7940  -49.8500 C.3     163 THR    0.0900
   2611 OG1       -74.6740   -5.4710  -51.8980 O.3     163 THR   -0.6600
   2612 HN        -77.3510   -6.0270  -52.9580 H       163 THR    0.4300
   2613 HA        -77.3550   -3.4750  -51.5720 H       163 THR   -0.2700
   2614 HB        -74.8480   -3.4890  -51.3490 H       163 THR    0.0900
   2615 HG1       -74.7610   -5.3710  -52.8490 H       163 THR    0.0900
   2616 HG21      -76.5560   -5.4930  -49.7730 H       163 THR    0.0900
   2617 HG22      -75.9290   -3.8780  -49.2660 H       163 THR    0.5100
   2618 HG23      -74.7960   -5.2890  -49.4270 H       163 THR   -0.5100
   2619 N         -76.6230   -2.3650  -53.6710 N.am    164 ASN   -0.4700
   2620 CA        -76.2380   -1.7170  -54.9130 C.3     164 ASN    0.3100
   2621 C         -74.7250   -1.7430  -55.0630 C.2     164 ASN    0.0700
   2622 O         -73.9950   -1.7150  -54.0750 O.2     164 ASN    0.0900
   2623 CB        -76.7570   -0.2760  -54.9560 C.3     164 ASN   -0.1800
   2624 CG        -76.1370    0.5980  -53.8840 C.2     164 ASN    0.0900
   2625 ND2       -76.7540    0.6200  -52.7110 N.am    164 ASN    0.0900
   2626 OD1       -75.1200    1.2490  -54.1100 O.2     164 ASN    0.5500
   2627 HN        -77.0380   -1.7750  -52.9840 H       164 ASN   -0.5500
   2628 HA        -76.6500   -2.2880  -55.7300 H       164 ASN   -0.6200
   2629 HB1       -77.8590   -0.2850  -54.8130 H       164 ASN    0.3200
   2630 HB2       -76.5220    0.1630  -55.9490 H       164 ASN    0.3000
   2631 HD21      -76.4840    1.2870  -52.0160 H       164 ASN    0.5100
   2632 HD22      -77.4910   -0.0290  -52.5210 H       164 ASN   -0.5100
   2633 N         -74.2600   -1.8030  -56.3070 N.am    165 GLN   -0.4700
   2634 CA        -72.8340   -1.8490  -56.5990 C.3     165 GLN    0.3100
   2635 C         -72.0660   -0.7700  -55.8430 C.2     165 GLN    0.0700
   2636 O         -71.0330   -1.0390  -55.2250 O.2     165 GLN    0.0900
   2637 CB        -72.6160   -1.6870  -58.1050 C.3     165 GLN   -0.1800
   2638 CG        -71.1870   -1.3740  -58.5070 C.3     165 GLN    0.0900
   2639 CD        -71.0140   -1.2590  -60.0090 C.2     165 GLN    0.0900
   2640 NE2       -72.0100   -1.2490  -60.7550 N.am    165 GLN   -0.1800
   2641 OE1       -69.7850   -1.1750  -60.4630 O.2     165 GLN    0.0900
   2642 HN        -74.8680   -1.8190  -57.0970 H       165 GLN    0.0900
   2643 HA        -72.4490   -2.7990  -56.2590 H       165 GLN    0.5500
   2644 HB1       -73.2670   -0.8630  -58.4640 H       165 GLN   -0.5500
   2645 HB2       -72.9200   -2.6310  -58.6050 H       165 GLN   -0.6200
   2646 HG1       -70.5220   -2.1840  -58.1370 H       165 GLN    0.3200
   2647 HG2       -70.8830   -0.4120  -58.0430 H       165 GLN    0.3000
   2648 HE21      -71.8910   -1.1730  -61.7460 H       165 GLN    0.5100
   2649 HE22      -72.9280   -1.3180  -60.3650 H       165 GLN   -0.5100
   2650 N         -72.5950    0.4520  -55.8850 N.am    166 ALA   -0.4700
   2651 CA        -71.9550    1.6010  -55.2580 C.3     166 ALA    0.3100
   2652 C         -71.6670    1.3820  -53.7750 C.2     166 ALA    0.0700
   2653 O         -70.6390    1.8240  -53.2650 O.2     166 ALA    0.0900
   2654 CB        -72.8050    2.8530  -55.4580 C.3     166 ALA   -0.2700
   2655 HN        -73.4580    0.6360  -56.3500 H       166 ALA    0.0900
   2656 HA        -70.9820    1.7310  -55.7080 H       166 ALA    0.0900
   2657 HB1       -73.7340    2.7840  -54.8530 H       166 ALA    0.0900
   2658 HB2       -73.0850    2.9530  -56.5280 H       166 ALA    0.5100
   2659 HB3       -72.2370    3.7500  -55.1340 H       166 ALA   -0.5100
   2660 N         -72.5750    0.6990  -53.0840 N.am    167 TYR   -0.4700
   2661 CA        -72.3970    0.4310  -51.6630 C.3     167 TYR    0.3100
   2662 C         -71.4360   -0.7250  -51.4110 C.2     167 TYR    0.0700
   2663 O         -70.7340   -0.7500  -50.4050 O.2     167 TYR    0.0900
   2664 CB        -73.7400    0.1420  -50.9890 C.3     167 TYR   -0.1800
   2665 CG        -73.6040   -0.2600  -49.5380 C.ar    167 TYR    0.0900
   2666 CD1       -73.5530    0.7000  -48.5360 C.ar    167 TYR    0.0900
   2667 CD2       -73.5130   -1.5980  -49.1740 C.ar    167 TYR    0.0000
   2668 CE1       -73.4230    0.3380  -47.2080 C.ar    167 TYR   -0.1150
   2669 CE2       -73.3840   -1.9680  -47.8500 C.ar    167 TYR    0.1150
   2670 CZ        -73.3400   -0.9960  -46.8720 C.ar    167 TYR   -0.1150
   2671 OH        -73.2100   -1.3590  -45.5500 O.3     167 TYR    0.1150
   2672 HN        -73.4080    0.3440  -53.5010 H       167 TYR    0.1100
   2673 HA        -71.9330    1.2980  -51.2160 H       167 TYR   -0.5400
   2674 HB1       -74.2450   -0.6940  -51.5180 H       167 TYR    0.4300
   2675 HB2       -74.3730    1.0540  -51.0230 H       167 TYR   -0.1150
   2676 HD1       -73.6160    1.7450  -48.7970 H       167 TYR    0.1150
   2677 HD2       -73.5450   -2.3600  -49.9380 H       167 TYR   -0.1150
   2678 HE1       -73.3870    1.0960  -46.4400 H       167 TYR    0.1150
   2679 HE2       -73.3160   -3.0110  -47.5810 H       167 TYR    0.5100
   2680 HH        -72.8850   -0.5980  -45.0640 H       167 TYR   -0.5100
   2681 N         -71.4140   -1.6850  -52.3290 N.am    168 ALA   -0.4700
   2682 CA        -70.5710   -2.8630  -52.1780 C.3     168 ALA    0.3100
   2683 C         -69.0980   -2.5450  -52.4100 C.2     168 ALA    0.0700
   2684 O         -68.2280   -3.0530  -51.7010 O.2     168 ALA    0.0900
   2685 CB        -71.0320   -3.9660  -53.1140 C.3     168 ALA   -0.2700
   2686 HN        -71.9680   -1.6420  -53.1570 H       168 ALA    0.0900
   2687 HA        -70.6330   -3.1900  -51.1510 H       168 ALA    0.0900
   2688 HB1       -70.9760   -3.6210  -54.1690 H       168 ALA    0.0900
   2689 HB2       -72.0850   -4.2390  -52.8870 H       168 ALA    0.5100
   2690 HB3       -70.3800   -4.8580  -52.9970 H       168 ALA   -0.5100
   2691 N         -68.8180   -1.7000  -53.4000 N.am    169 ILE   -0.4700
   2692 CA        -67.4380   -1.3270  -53.7010 C.3     169 ILE    0.3100
   2693 C         -66.7580   -0.6690  -52.5010 C.2     169 ILE    0.0700
   2694 O         -65.7490   -1.1640  -51.9910 O.2     169 ILE    0.0900
   2695 CB        -67.3580   -0.3630  -54.9060 C.3     169 ILE   -0.0900
   2696 CG1       -68.0210   -0.9800  -56.1390 C.3     169 ILE    0.0900
   2697 CG2       -65.9110   -0.0060  -55.2060 C.3     169 ILE   -0.2700
   2698 CD        -67.9920   -0.0830  -57.3620 C.3     169 ILE    0.0900
   2699 HN        -69.5240   -1.2910  -53.9730 H       169 ILE    0.0900
   2700 HA        -66.8910   -2.2330  -53.9140 H       169 ILE    0.0900
   2701 HB        -67.9250    0.5630  -54.6740 H       169 ILE   -0.1800
   2702 HG11      -69.0790   -1.2090  -55.8930 H       169 ILE    0.0900
   2703 HG12      -67.4960   -1.9290  -56.3840 H       169 ILE    0.0900
   2704 HG21      -65.3330   -0.9240  -55.4470 H       169 ILE   -0.2700
   2705 HG22      -65.4490    0.4810  -54.3210 H       169 ILE    0.0900
   2706 HG23      -65.8640    0.6820  -56.0780 H       169 ILE    0.0900
   2707 HD1       -66.9540    0.0030  -57.7490 H       169 ILE    0.0900
   2708 HD2       -68.3560    0.9330  -57.0950 H       169 ILE    0.5100
   2709 HD3       -68.6340   -0.5120  -58.1610 H       169 ILE   -0.5100
   2710 N         -67.3290    0.4400  -52.0370 N.am    170 ALA   -0.4700
   2711 CA        -66.7560    1.1940  -50.9300 C.3     170 ALA    0.3100
   2712 C         -66.9110    0.4590  -49.6040 C.2     170 ALA    0.0700
   2713 O         -66.0290    0.5110  -48.7490 O.2     170 ALA    0.0900
   2714 CB        -67.3820    2.5820  -50.8480 C.3     170 ALA   -0.2700
   2715 HN        -68.1730    0.8040  -52.4250 H       170 ALA    0.0900
   2716 HA        -65.6900    1.2710  -51.0930 H       170 ALA    0.0900
   2717 HB1       -68.4780    2.4960  -50.6890 H       170 ALA    0.0900
   2718 HB2       -67.2030    3.1340  -51.7950 H       170 ALA    0.5100
   2719 HB3       -66.9430    3.1450  -49.9970 H       170 ALA   -0.5100
   2720 N         -68.0400   -0.2280  -49.4390 N.am    171 SER   -0.4700
   2721 CA        -68.2870   -1.0010  -48.2310 C.3     171 SER    0.3100
   2722 C         -67.2050   -2.0560  -48.0390 C.2     171 SER    0.0700
   2723 O         -66.6110   -2.1680  -46.9630 O.2     171 SER    0.0900
   2724 CB        -69.6620   -1.6690  -48.2970 C.3     171 SER    0.0500
   2725 OG        -69.9110   -2.4500  -47.1430 O.3     171 SER    0.0900
   2726 HN        -68.7600   -0.2420  -50.1280 H       171 SER    0.0900
   2727 HA        -68.2340   -0.3310  -47.3860 H       171 SER   -0.6600
   2728 HB1       -69.7110   -2.3300  -49.1890 H       171 SER    0.4300
   2729 HB2       -70.4500   -0.8890  -48.3730 H       171 SER    0.5100
   2730 HG1       -70.8620   -2.4320  -47.0110 H       171 SER   -0.5100
   2731 N         -66.9430   -2.8250  -49.0930 N.am    172 SER   -0.4700
   2732 CA        -65.9250   -3.8690  -49.0450 C.3     172 SER    0.3100
   2733 C         -64.5230   -3.2880  -48.9280 C.2     172 SER    0.0700
   2734 O         -63.7260   -3.7330  -48.1010 O.2     172 SER    0.0900
   2735 CB        -66.0200   -4.7720  -50.2780 C.3     172 SER    0.0500
   2736 OG        -67.2510   -5.4700  -50.3080 O.3     172 SER    0.0900
   2737 HN        -67.4270   -2.7240  -49.9590 H       172 SER    0.0900
   2738 HA        -66.0810   -4.4450  -48.1450 H       172 SER   -0.6600
   2739 HB1       -65.1920   -5.5120  -50.2590 H       172 SER    0.4300
   2740 HB2       -65.9400   -4.1530  -51.1970 H       172 SER    0.5100
   2741 HG1       -67.8990   -4.8490  -50.6460 H       172 SER   -0.5100
   2742 N         -64.2180   -2.2900  -49.7550 N.am    173 ILE   -0.4700
   2743 CA        -62.8980   -1.6660  -49.7310 C.3     173 ILE    0.3100
   2744 C         -62.5490   -1.1140  -48.3510 C.2     173 ILE    0.0700
   2745 O         -61.4080   -1.2200  -47.9020 O.2     173 ILE    0.0900
   2746 CB        -62.7780   -0.5420  -50.7760 C.3     173 ILE   -0.0900
   2747 CG1       -62.7520   -1.1320  -52.1860 C.3     173 ILE    0.0900
   2748 CG2       -61.5230    0.2820  -50.5340 C.3     173 ILE   -0.2700
   2749 CD        -62.6080   -0.0940  -53.2780 C.3     173 ILE    0.0900
   2750 HN        -64.8680   -1.9290  -50.4190 H       173 ILE    0.0900
   2751 HA        -62.1670   -2.4350  -49.9290 H       173 ILE    0.0900
   2752 HB        -63.6690    0.1180  -50.7110 H       173 ILE   -0.1800
   2753 HG11      -63.6970   -1.6910  -52.3530 H       173 ILE    0.0900
   2754 HG12      -61.8980   -1.8390  -52.2570 H       173 ILE    0.0900
   2755 HG21      -60.6220   -0.3650  -50.6050 H       173 ILE   -0.2700
   2756 HG22      -61.5560    0.7340  -49.5190 H       173 ILE    0.0900
   2757 HG23      -61.4440    1.0840  -51.2990 H       173 ILE    0.0900
   2758 HD1       -61.5890    0.3460  -53.2560 H       173 ILE    0.0900
   2759 HD2       -63.3490    0.7210  -53.1270 H       173 ILE    0.5100
   2760 HD3       -62.7690   -0.5650  -54.2720 H       173 ILE   -0.5100
   2761 N         -63.5390   -0.5300  -47.6790 N.am    174 VAL   -0.4700
   2762 CA        -63.3340    0.0520  -46.3570 C.3     174 VAL    0.3100
   2763 C         -63.3060   -0.9960  -45.2460 C.2     174 VAL    0.0700
   2764 O         -62.4860   -0.9250  -44.3310 O.2     174 VAL    0.0900
   2765 CB        -64.4120    1.1030  -46.0300 C.3     174 VAL   -0.0900
   2766 CG1       -64.3460    1.4930  -44.5580 C.3     174 VAL    0.0900
   2767 CG2       -64.2540    2.3240  -46.9280 C.3     174 VAL   -0.2700
   2768 HN        -64.4630   -0.4650  -48.0490 H       174 VAL    0.0900
   2769 HA        -62.3560    0.5080  -46.3450 H       174 VAL    0.0900
   2770 HB        -65.4160    0.6830  -46.2550 H       174 VAL    0.0900
   2771 HG11      -63.3020    1.7510  -44.2780 H       174 VAL   -0.2700
   2772 HG12      -64.6830    0.6440  -43.9250 H       174 VAL    0.0900
   2773 HG13      -64.9920    2.3770  -44.3720 H       174 VAL    0.0900
   2774 HG21      -64.3550    2.0300  -47.9950 H       174 VAL    0.0900
   2775 HG22      -63.2490    2.7750  -46.7790 H       174 VAL    0.5100
   2776 HG23      -65.0380    3.0740  -46.6910 H       174 VAL   -0.5100
   2777 N         -64.2040   -1.9730  -45.3320 N.am    175 SER   -0.4700
   2778 CA        -64.3430   -2.9660  -44.2740 C.3     175 SER    0.3100
   2779 C         -63.2800   -4.0630  -44.3160 C.2     175 SER    0.0700
   2780 O         -62.9540   -4.6570  -43.2880 O.2     175 SER    0.0900
   2781 CB        -65.7410   -3.5940  -44.3150 C.3     175 SER    0.0500
   2782 OG        -66.7400   -2.6390  -44.0000 O.3     175 SER    0.0900
   2783 HN        -64.8150   -2.0690  -46.1130 H       175 SER    0.0900
   2784 HA        -64.1780   -2.4750  -43.3270 H       175 SER   -0.6600
   2785 HB1       -65.7960   -4.4230  -43.5770 H       175 SER    0.4300
   2786 HB2       -65.9390   -3.9930  -45.3320 H       175 SER    0.5100
   2787 HG1       -66.8850   -2.1340  -44.8020 H       175 SER   -0.5100
   2788 N         -62.7440   -4.3430  -45.5000 N.am    176 PHE   -0.4700
   2789 CA        -61.7980   -5.4440  -45.6550 C.3     176 PHE    0.3100
   2790 C         -60.5120   -5.0720  -46.3910 C.2     176 PHE    0.0700
   2791 O         -59.4200   -5.1540  -45.8320 O.2     176 PHE    0.0900
   2792 CB        -62.4720   -6.6370  -46.3400 C.3     176 PHE   -0.1800
   2793 CG        -61.5710   -7.8240  -46.5130 C.ar    176 PHE    0.0900
   2794 CD1       -61.4150   -8.7420  -45.4900 C.ar    176 PHE    0.0900
   2795 CD2       -60.8870   -8.0260  -47.7010 C.ar    176 PHE    0.0000
   2796 CE1       -60.5900   -9.8380  -45.6480 C.ar    176 PHE   -0.1150
   2797 CE2       -60.0610   -9.1220  -47.8640 C.ar    176 PHE    0.1150
   2798 CZ        -59.9120  -10.0280  -46.8370 C.ar    176 PHE   -0.1150
   2799 HN        -62.9590   -3.8230  -46.3230 H       176 PHE    0.1150
   2800 HA        -61.4470   -5.7250  -44.6730 H       176 PHE   -0.1150
   2801 HB1       -62.8120   -6.3320  -47.3520 H       176 PHE    0.1150
   2802 HB2       -63.3380   -6.9680  -45.7290 H       176 PHE   -0.1150
   2803 HD1       -61.9440   -8.6010  -44.5590 H       176 PHE    0.1150
   2804 HD2       -61.0010   -7.3180  -48.5080 H       176 PHE   -0.1150
   2805 HE1       -60.4750  -10.5470  -44.8420 H       176 PHE    0.1150
   2806 HE2       -59.5340   -9.2680  -48.7950 H       176 PHE    0.5100
   2807 HZ        -59.2680  -10.8860  -46.9620 H       176 PHE   -0.5100
   2808 N         -60.6470   -4.6870  -47.6580 N.am    177 TYR   -0.4700
   2809 CA        -59.4970   -4.4840  -48.5370 C.3     177 TYR    0.3100
   2810 C         -58.4030   -3.5750  -47.9770 C.2     177 TYR    0.0700
   2811 O         -57.2360   -3.9640  -47.9280 O.2     177 TYR    0.0900
   2812 CB        -59.9580   -3.9900  -49.9110 C.3     177 TYR   -0.1800
   2813 CG        -60.7760   -5.0110  -50.6670 C.ar    177 TYR    0.0900
   2814 CD1       -60.1630   -5.9350  -51.5040 C.ar    177 TYR    0.0900
   2815 CD2       -62.1590   -5.0580  -50.5370 C.ar    177 TYR    0.0000
   2816 CE1       -60.9050   -6.8720  -52.1950 C.ar    177 TYR   -0.1150
   2817 CE2       -62.9070   -5.9930  -51.2250 C.ar    177 TYR    0.1150
   2818 CZ        -62.2750   -6.8970  -52.0510 C.ar    177 TYR   -0.1150
   2819 OH        -63.0130   -7.8300  -52.7400 O.3     177 TYR    0.1150
   2820 HN        -61.5410   -4.5160  -48.0650 H       177 TYR    0.1100
   2821 HA        -58.9770   -5.4260  -48.6310 H       177 TYR   -0.5400
   2822 HB1       -59.0700   -3.7490  -50.5340 H       177 TYR    0.4300
   2823 HB2       -60.5910   -3.0860  -49.7840 H       177 TYR   -0.1150
   2824 HD1       -59.0900   -5.9200  -51.6170 H       177 TYR    0.1150
   2825 HD2       -62.6560   -4.3510  -49.8890 H       177 TYR   -0.1150
   2826 HE1       -60.4140   -7.5820  -52.8440 H       177 TYR    0.1150
   2827 HE2       -63.9820   -6.0150  -51.1160 H       177 TYR    0.5100
   2828 HH        -63.8640   -7.9160  -52.3010 H       177 TYR   -0.5100
   2829 N         -58.7710   -2.3670  -47.5580 N.am    178 VAL   -0.4700
   2830 CA        -57.7970   -1.4260  -47.0050 C.3     178 VAL    0.3100
   2831 C         -57.0160   -2.0340  -45.8360 C.2     178 VAL    0.0700
   2832 O         -55.7840   -2.0970  -45.8760 O.2     178 VAL    0.0900
   2833 CB        -58.4530   -0.0920  -46.5780 C.3     178 VAL   -0.0900
   2834 CG1       -57.4790    0.7480  -45.7680 C.3     178 VAL    0.0900
   2835 CG2       -58.9440    0.6750  -47.7960 C.3     178 VAL   -0.2700
   2836 HN        -59.7150   -2.0520  -47.6010 H       178 VAL    0.0900
   2837 HA        -57.0500   -1.2430  -47.7640 H       178 VAL    0.0900
   2838 HB        -59.3540   -0.3050  -45.9630 H       178 VAL    0.0900
   2839 HG11      -56.5070    0.8250  -46.3000 H       178 VAL   -0.2700
   2840 HG12      -57.3040    0.2760  -44.7770 H       178 VAL    0.0900
   2841 HG13      -57.8880    1.7710  -45.6270 H       178 VAL    0.0900
   2842 HG21      -59.5530    0.0110  -48.4450 H       178 VAL    0.0900
   2843 HG22      -58.0780    1.0480  -48.3820 H       178 VAL    0.5100
   2844 HG23      -59.5750    1.5330  -47.4740 H       178 VAL   -0.5100
   2845 N         -57.7320   -2.4990  -44.7960 N.am    179 PRO   -0.2900
   2846 CA        -57.0620   -3.1770  -43.6840 C.3     179 PRO    0.0000
   2847 C         -56.1850   -4.3210  -44.1700 C.2     179 PRO    0.0900
   2848 O         -55.1280   -4.5680  -43.5920 O.2     179 PRO    0.0900
   2849 CB        -58.2290   -3.7240  -42.8590 C.3     179 PRO    0.0200
   2850 CG        -59.3500   -2.7880  -43.1390 C.3     179 PRO    0.0900
   2851 CD        -59.1850   -2.3920  -44.5770 C.3     179 PRO   -0.1800
   2852 HA        -56.4190   -2.4910  -43.1560 H       179 PRO    0.0900
   2853 HB1       -57.9790   -3.7300  -41.7760 H       179 PRO    0.0900
   2854 HB2       -58.4870   -4.7570  -43.1740 H       179 PRO   -0.1800
   2855 HG1       -60.3280   -3.2890  -42.9790 H       179 PRO    0.0900
   2856 HG2       -59.2910   -1.8970  -42.4780 H       179 PRO    0.0900
   2857 HD1       -59.7250   -3.0860  -45.2550 H       179 PRO    0.5100
   2858 HD2       -59.5220   -1.3490  -44.7550 H       179 PRO   -0.5100
   2859 N         -56.6160   -5.0100  -45.2250 N.am    180 LEU   -0.4700
   2860 CA        -55.8400   -6.1100  -45.7760 C.3     180 LEU    0.3100
   2861 C         -54.4990   -5.6230  -46.3030 C.2     180 LEU    0.0700
   2862 O         -53.4560   -6.1830  -45.9760 O.2     180 LEU    0.0900
   2863 CB        -56.6090   -6.8240  -46.8920 C.3     180 LEU   -0.1800
   2864 CG        -55.8350   -7.9670  -47.5590 C.3     180 LEU    0.0900
   2865 CD1       -55.3540   -8.9700  -46.5190 C.3     180 LEU    0.0900
   2866 CD2       -56.6710   -8.6550  -48.6270 C.3     180 LEU   -0.0900
   2867 HN        -57.4790   -4.8060  -45.6790 H       180 LEU    0.0900
   2868 HA        -55.6220   -6.7990  -44.9730 H       180 LEU   -0.2700
   2869 HB1       -56.8710   -6.0770  -47.6710 H       180 LEU    0.0900
   2870 HB2       -57.5440   -7.2400  -46.4620 H       180 LEU    0.0900
   2871 HG        -54.9580   -7.5500  -48.0990 H       180 LEU    0.0900
   2872 HD11      -56.2170   -9.5320  -46.1030 H       180 LEU   -0.2700
   2873 HD12      -54.8430   -8.4390  -45.6880 H       180 LEU    0.0900
   2874 HD13      -54.6530   -9.6940  -46.9880 H       180 LEU    0.0900
   2875 HD21      -57.1100   -7.9000  -49.3140 H       180 LEU    0.0900
   2876 HD22      -57.4990   -9.2240  -48.1510 H       180 LEU    0.5100
   2877 HD23      -56.0350   -9.3460  -49.2200 H       180 LEU   -0.5100
   2878 N         -54.5260   -4.5740  -47.1210 N.am    181 VAL   -0.4700
   2879 CA        -53.3070   -3.9920  -47.6680 C.3     181 VAL    0.3100
   2880 C         -52.3790   -3.5250  -46.5480 C.2     181 VAL    0.0700
   2881 O         -51.2080   -3.9270  -46.4780 O.2     181 VAL    0.0900
   2882 CB        -53.6260   -2.8010  -48.5950 C.3     181 VAL   -0.0900
   2883 CG1       -52.3480   -2.2280  -49.1950 C.3     181 VAL    0.0900
   2884 CG2       -54.5910   -3.2280  -49.6920 C.3     181 VAL   -0.2700
   2885 HN        -55.3800   -4.1390  -47.3960 H       181 VAL    0.0900
   2886 HA        -52.7890   -4.7640  -48.2170 H       181 VAL    0.0900
   2887 HB        -54.1450   -2.0110  -48.0130 H       181 VAL    0.0900
   2888 HG11      -51.7330   -3.0420  -49.6340 H       181 VAL   -0.2700
   2889 HG12      -51.7540   -1.7210  -48.4040 H       181 VAL    0.0900
   2890 HG13      -52.6000   -1.5020  -49.9970 H       181 VAL    0.0900
   2891 HG21      -55.5400   -3.5950  -49.2440 H       181 VAL    0.0900
   2892 HG22      -54.1420   -4.0480  -50.2930 H       181 VAL    0.5100
   2893 HG23      -54.8210   -2.3640  -50.3510 H       181 VAL   -0.5100
   2894 N         -52.9110   -2.6800  -45.6670 N.am    182 ILE   -0.4700
   2895 CA        -52.1370   -2.1620  -44.5470 C.3     182 ILE    0.3100
   2896 C         -51.4540   -3.3090  -43.8180 C.2     182 ILE    0.0700
   2897 O         -50.2420   -3.2900  -43.6020 O.2     182 ILE    0.0900
   2898 CB        -53.0250   -1.3910  -43.5470 C.3     182 ILE   -0.0900
   2899 CG1       -53.8220   -0.2970  -44.2620 C.3     182 ILE    0.0900
   2900 CG2       -52.1820   -0.7900  -42.4300 C.3     182 ILE   -0.2700
   2901 CD        -54.7830    0.4520  -43.3570 C.3     182 ILE    0.0900
   2902 HN        -53.8550   -2.3650  -45.7350 H       182 ILE    0.0900
   2903 HA        -51.3760   -1.5090  -44.9470 H       182 ILE    0.0900
   2904 HB        -53.7740   -2.0850  -43.1090 H       182 ILE   -0.1800
   2905 HG11      -54.4040   -0.7640  -45.0840 H       182 ILE    0.0900
   2906 HG12      -53.1070    0.4330  -44.6970 H       182 ILE    0.0900
   2907 HG21      -51.4340   -0.0860  -42.8530 H       182 ILE   -0.2700
   2908 HG22      -51.6430   -1.5960  -41.8870 H       182 ILE    0.0900
   2909 HG23      -52.8330   -0.2330  -41.7230 H       182 ILE    0.0900
   2910 HD1       -54.2250    0.9460  -42.5320 H       182 ILE    0.0900
   2911 HD2       -55.5170   -0.2560  -42.9150 H       182 ILE    0.5100
   2912 HD3       -55.3200    1.2320  -43.9380 H       182 ILE   -0.5100
   2913 N         -52.2390   -4.3240  -43.4600 N.am    183 MET   -0.4700
   2914 CA        -51.7140   -5.4880  -42.7590 C.3     183 MET    0.3100
   2915 C         -50.6010   -6.1740  -43.5400 C.2     183 MET    0.0700
   2916 O         -49.5660   -6.5170  -42.9770 O.2     183 MET    0.0900
   2917 CB        -52.8330   -6.4890  -42.4550 C.3     183 MET   -0.1800
   2918 CG        -53.7810   -6.0470  -41.3540 C.3     183 MET    0.0900
   2919 SD        -55.0340   -7.2920  -40.9990 S.3     183 MET    0.0900
   2920 CE        -54.0040   -8.6850  -40.5430 C.3     183 MET   -0.1400
   2921 HN        -53.2160   -4.3320  -43.6540 H       183 MET    0.0900
   2922 HA        -51.2560   -5.1480  -41.8430 H       183 MET    0.0900
   2923 HB1       -52.3700   -7.4520  -42.1530 H       183 MET   -0.0900
   2924 HB2       -53.4230   -6.6490  -43.3820 H       183 MET   -0.2200
   2925 HG1       -54.2730   -5.1030  -41.6660 H       183 MET    0.0900
   2926 HG2       -53.1880   -5.8440  -40.4360 H       183 MET    0.0900
   2927 HE1       -53.1390   -8.3630  -39.9240 H       183 MET    0.0900
   2928 HE2       -53.6080   -9.1850  -41.4520 H       183 MET    0.5100
   2929 HE3       -54.5920   -9.4200  -39.9520 H       183 MET   -0.5100
   2930 N         -50.8120   -6.3750  -44.8390 N.am    184 VAL   -0.4700
   2931 CA        -49.8160   -7.0360  -45.6700 C.3     184 VAL    0.3100
   2932 C         -48.4880   -6.2950  -45.6120 C.2     184 VAL    0.0700
   2933 O         -47.4620   -6.8730  -45.2520 O.2     184 VAL    0.0900
   2934 CB        -50.2720   -7.1580  -47.1360 C.3     184 VAL   -0.0900
   2935 CG1       -49.1380   -7.6880  -48.0000 C.3     184 VAL    0.0900
   2936 CG2       -51.4850   -8.0660  -47.2410 C.3     184 VAL   -0.2700
   2937 HN        -51.6510   -6.0870  -45.2950 H       184 VAL    0.0900
   2938 HA        -49.6430   -8.0180  -45.2550 H       184 VAL    0.0900
   2939 HB        -50.5840   -6.1600  -47.5100 H       184 VAL    0.0900
   2940 HG11      -48.7000   -8.5990  -47.5380 H       184 VAL   -0.2700
   2941 HG12      -48.3400   -6.9190  -48.0910 H       184 VAL    0.0900
   2942 HG13      -49.5210   -7.9500  -49.0090 H       184 VAL    0.0900
   2943 HG21      -52.0870   -8.0070  -46.3080 H       184 VAL    0.0900
   2944 HG22      -51.1580   -9.1180  -47.3870 H       184 VAL    0.5100
   2945 HG23      -52.1210   -7.7500  -48.0950 H       184 VAL   -0.5100
   2946 N         -48.5110   -5.0080  -45.9510 N.am    185 PHE   -0.4700
   2947 CA        -47.2920   -4.2050  -45.9220 C.3     185 PHE    0.3100
   2948 C         -46.6470   -4.2310  -44.5390 C.2     185 PHE    0.0700
   2949 O         -45.4190   -4.3090  -44.4040 O.2     185 PHE    0.0900
   2950 CB        -47.5880   -2.7640  -46.3440 C.3     185 PHE   -0.1800
   2951 CG        -46.3930   -1.8570  -46.2790 C.ar    185 PHE    0.0900
   2952 CD1       -45.4240   -1.8940  -47.2680 C.ar    185 PHE    0.0900
   2953 CD2       -46.2430   -0.9610  -45.2320 C.ar    185 PHE    0.0000
   2954 CE1       -44.3230   -1.0590  -47.2120 C.ar    185 PHE   -0.1150
   2955 CE2       -45.1450   -0.1240  -45.1700 C.ar    185 PHE    0.1150
   2956 CZ        -44.1840   -0.1740  -46.1610 C.ar    185 PHE   -0.1150
   2957 HN        -49.3450   -4.5420  -46.2350 H       185 PHE    0.1150
   2958 HA        -46.5780   -4.6550  -46.5970 H       185 PHE   -0.1150
   2959 HB1       -48.3620   -2.3370  -45.6720 H       185 PHE    0.1150
   2960 HB2       -47.9490   -2.7570  -47.3950 H       185 PHE   -0.1150
   2961 HD1       -45.5290   -2.5830  -48.0940 H       185 PHE    0.1150
   2962 HD2       -46.9920   -0.9170  -44.4560 H       185 PHE   -0.1150
   2963 HE1       -43.5730   -1.0980  -47.9880 H       185 PHE    0.1150
   2964 HE2       -45.0390    0.5670  -44.3480 H       185 PHE    0.5100
   2965 HZ        -43.3240    0.4780  -46.1140 H       185 PHE   -0.5100
   2966 N         -47.4880   -4.2200  -43.5090 N.am    186 VAL   -0.4700
   2967 CA        -47.0300   -4.0850  -42.1340 C.3     186 VAL    0.3100
   2968 C         -46.3130   -5.3440  -41.6710 C.2     186 VAL    0.0700
   2969 O         -45.1170   -5.3140  -41.3840 O.2     186 VAL    0.0900
   2970 CB        -48.2020   -3.7680  -41.1830 C.3     186 VAL   -0.0900
   2971 CG1       -47.9270   -4.3110  -39.7920 C.3     186 VAL    0.0900
   2972 CG2       -48.4670   -2.2690  -41.1390 C.3     186 VAL   -0.2700
   2973 HN        -48.4740   -4.3050  -43.6330 H       186 VAL    0.0900
   2974 HA        -46.3010   -3.2880  -42.1060 H       186 VAL    0.0900
   2975 HB        -49.1320   -4.2280  -41.5790 H       186 VAL    0.0900
   2976 HG11      -46.8390   -4.4890  -39.6590 H       186 VAL   -0.2700
   2977 HG12      -48.4640   -5.2740  -39.6500 H       186 VAL    0.0900
   2978 HG13      -48.2650   -3.5800  -39.0270 H       186 VAL    0.0900
   2979 HG21      -48.7240   -1.8960  -42.1540 H       186 VAL    0.0900
   2980 HG22      -47.5590   -1.7340  -40.7860 H       186 VAL    0.5100
   2981 HG23      -49.3160   -2.0540  -40.4560 H       186 VAL   -0.5100
   2982 N         -47.0430   -6.4530  -41.5960 N.am    187 TYR   -0.4700
   2983 CA        -46.4520   -7.7270  -41.2140 C.3     187 TYR    0.3100
   2984 C         -45.3150   -8.1160  -42.1510 C.2     187 TYR    0.0700
   2985 O         -44.4180   -8.8690  -41.7700 O.2     187 TYR    0.0900
   2986 CB        -47.5160   -8.8290  -41.1600 C.3     187 TYR   -0.1800
   2987 CG        -48.4810   -8.6810  -40.0060 C.ar    187 TYR    0.0900
   2988 CD1       -49.6280   -9.4640  -39.9310 C.ar    187 TYR    0.0900
   2989 CD2       -48.2480   -7.7600  -38.9910 C.ar    187 TYR    0.0000
   2990 CE1       -50.5150   -9.3330  -38.8740 C.ar    187 TYR   -0.1150
   2991 CE2       -49.1290   -7.6230  -37.9330 C.ar    187 TYR    0.1150
   2992 CZ        -50.2580   -8.4100  -37.8800 C.ar    187 TYR   -0.1150
   2993 OH        -51.1350   -8.2730  -36.8280 O.3     187 TYR    0.1150
   2994 HN        -48.0190   -6.4620  -41.7950 H       187 TYR    0.1100
   2995 HA        -45.9920   -7.6040  -40.2450 H       187 TYR   -0.5400
   2996 HB1       -47.0160   -9.8150  -41.0490 H       187 TYR    0.4300
   2997 HB2       -48.1140   -8.8070  -42.0960 H       187 TYR   -0.1150
   2998 HD1       -49.8300  -10.1850  -40.7070 H       187 TYR    0.1150
   2999 HD2       -47.3630   -7.1430  -39.0290 H       187 TYR   -0.1150
   3000 HE1       -51.4020   -9.9470  -38.8300 H       187 TYR    0.1150
   3001 HE2       -48.9310   -6.9020  -37.1520 H       187 TYR    0.5100
   3002 HH        -51.9280   -8.7750  -37.0350 H       187 TYR   -0.5100
   3003 N         -45.3490   -7.6020  -43.3790 N.am    188 SER   -0.4700
   3004 CA        -44.2350   -7.7970  -44.2980 C.3     188 SER    0.3100
   3005 C         -42.9700   -7.1310  -43.7680 C.2     188 SER    0.0700
   3006 O         -41.9430   -7.7870  -43.5690 O.2     188 SER    0.0900
   3007 CB        -44.5770   -7.2680  -45.6930 C.3     188 SER    0.0500
   3008 OG        -45.5530   -8.0830  -46.3200 O.3     188 SER    0.0900
   3009 HN        -46.1210   -7.0730  -43.7200 H       188 SER    0.0900
   3010 HA        -44.0200   -8.8550  -44.3420 H       188 SER   -0.6600
   3011 HB1       -43.6620   -7.2600  -46.3230 H       188 SER    0.4300
   3012 HB2       -44.9770   -6.2340  -45.6110 H       188 SER    0.5100
   3013 HG1       -46.3980   -7.8150  -45.9510 H       188 SER   -0.5100
   3014 N         -43.0480   -5.8230  -43.5170 N.am    189 ARG   -0.4700
   3015 CA        -41.9040   -5.0960  -42.9780 C.3     189 ARG    0.3100
   3016 C         -41.4250   -5.7210  -41.6700 C.2     189 ARG    0.0700
   3017 O         -40.2230   -5.8800  -41.4450 O.2     189 ARG    0.0900
   3018 CB        -42.2390   -3.6140  -42.7810 C.3     189 ARG   -0.1800
   3019 CG        -41.1110   -2.7990  -42.1670 C.3     189 ARG    0.0900
   3020 CD        -41.1540   -1.3540  -42.6390 C.3     189 ARG    0.0900
   3021 NE        -40.4990   -0.4450  -41.6970 N.pl3   189 ARG   -0.1800
   3022 CZ        -39.1920   -0.2110  -41.6660 C.cat   189 ARG    0.0900
   3023 NH1       -38.3820   -0.8230  -42.5200 N.pl3   189 ARG    0.0900
   3024 NH2       -38.6900    0.6340  -40.7740 N.pl3   189 ARG    0.2000
   3025 HN        -43.8760   -5.2930  -43.6840 H       189 ARG    0.0900
   3026 HA        -41.0840   -5.2040  -43.6720 H       189 ARG    0.0900
   3027 HB1       -43.1270   -3.5410  -42.1190 H       189 ARG   -0.7000
   3028 HB2       -42.4900   -3.1760  -43.7700 H       189 ARG    0.4400
   3029 HG1       -40.1370   -3.2470  -42.4550 H       189 ARG    0.6400
   3030 HG2       -41.2040   -2.8240  -41.0600 H       189 ARG   -0.8000
   3031 HD1       -42.2100   -1.0260  -42.7420 H       189 ARG    0.4600
   3032 HD2       -40.6290   -1.2640  -43.6140 H       189 ARG    0.4600
   3033 HE        -41.0730    0.0320  -41.0340 H       189 ARG   -0.8000
   3034 HH11      -38.7550   -1.4630  -43.1910 H       189 ARG    0.4600
   3035 HH12      -37.3980   -0.6440  -42.4920 H       189 ARG    0.4600
   3036 HH21      -39.2950    1.0950  -40.1270 H       189 ARG    0.5100
   3037 HH22      -37.7060    0.8100  -40.7500 H       189 ARG   -0.5100
   3038 N         -42.3800   -6.0860  -40.8150 N.am    190 VAL   -0.4700
   3039 CA        -42.0900   -6.7570  -39.5540 C.3     190 VAL    0.3100
   3040 C         -41.2660   -8.0210  -39.7670 C.2     190 VAL    0.0700
   3041 O         -40.2190   -8.2120  -39.1420 O.2     190 VAL    0.0900
   3042 CB        -43.3900   -7.1110  -38.8040 C.3     190 VAL   -0.0900
   3043 CG1       -43.1830   -8.3190  -37.9010 C.3     190 VAL    0.0900
   3044 CG2       -43.8940   -5.9070  -38.0150 C.3     190 VAL   -0.2700
   3045 HN        -43.3440   -5.9140  -41.0020 H       190 VAL    0.0900
   3046 HA        -41.4830   -6.0940  -38.9560 H       190 VAL    0.0900
   3047 HB        -44.1900   -7.3370  -39.5410 H       190 VAL    0.0900
   3048 HG11      -42.2770   -8.1760  -37.2730 H       190 VAL   -0.2700
   3049 HG12      -43.0460   -9.2330  -38.5180 H       190 VAL    0.0900
   3050 HG13      -44.0600   -8.4470  -37.2320 H       190 VAL    0.0900
   3051 HG21      -44.1000   -5.0580  -38.7040 H       190 VAL    0.0900
   3052 HG22      -43.1250   -5.5880  -37.2790 H       190 VAL    0.5100
   3053 HG23      -44.8340   -6.1680  -37.4840 H       190 VAL   -0.5100
   3054 N         -41.7360   -8.8860  -40.6610 N.am    191 PHE   -0.4700
   3055 CA        -40.9970  -10.0910  -40.9970 C.3     191 PHE    0.3100
   3056 C         -39.5920   -9.7340  -41.4560 C.2     191 PHE    0.0700
   3057 O         -38.6200  -10.4100  -41.1120 O.2     191 PHE    0.0900
   3058 CB        -41.7190  -10.8880  -42.0820 C.3     191 PHE   -0.1800
   3059 CG        -40.8610  -11.9340  -42.7270 C.ar    191 PHE    0.0900
   3060 CD1       -40.6870  -13.1700  -42.1280 C.ar    191 PHE    0.0900
   3061 CD2       -40.2240  -11.6810  -43.9300 C.ar    191 PHE    0.0000
   3062 CE1       -39.8920  -14.1370  -42.7200 C.ar    191 PHE   -0.1150
   3063 CE2       -39.4280  -12.6420  -44.5280 C.ar    191 PHE    0.1150
   3064 CZ        -39.2620  -13.8720  -43.9220 C.ar    191 PHE   -0.1150
   3065 HN        -42.6040   -8.7510  -41.1330 H       191 PHE    0.1150
   3066 HA        -40.9010  -10.6850  -40.0990 H       191 PHE   -0.1150
   3067 HB1       -42.0520  -10.1950  -42.8840 H       191 PHE    0.1150
   3068 HB2       -42.5940  -11.4060  -41.6370 H       191 PHE   -0.1150
   3069 HD1       -41.1750  -13.3830  -41.1880 H       191 PHE    0.1150
   3070 HD2       -40.3500  -10.7200  -44.4080 H       191 PHE   -0.1150
   3071 HE1       -39.7650  -15.0980  -42.2430 H       191 PHE    0.1150
   3072 HE2       -38.9370  -12.4310  -45.4670 H       191 PHE    0.5100
   3073 HZ        -38.6420  -14.6260  -44.3860 H       191 PHE   -0.5100
   3074 N         -39.4860   -8.6630  -42.2410 N.am    192 GLN   -0.4700
   3075 CA        -38.1840   -8.1920  -42.6870 C.3     192 GLN    0.3100
   3076 C         -37.2890   -7.9530  -41.4750 C.2     192 GLN    0.0700
   3077 O         -36.1500   -8.4260  -41.4210 O.2     192 GLN    0.0900
   3078 CB        -38.3290   -6.9080  -43.5110 C.3     192 GLN   -0.1800
   3079 CG        -37.2780   -6.7470  -44.6020 C.3     192 GLN    0.0900
   3080 CD        -37.4450   -7.7660  -45.7170 C.2     192 GLN    0.0900
   3081 NE2       -36.4620   -8.1240  -46.3930 N.am    192 GLN   -0.1800
   3082 OE1       -38.6570   -8.2300  -45.9280 O.2     192 GLN    0.0900
   3083 HN        -40.2780   -8.1440  -42.5510 H       192 GLN    0.0900
   3084 HA        -37.7340   -8.9710  -43.2840 H       192 GLN    0.5500
   3085 HB1       -38.2560   -6.0390  -42.8230 H       192 GLN   -0.5500
   3086 HB2       -39.3320   -6.9060  -43.9870 H       192 GLN   -0.6200
   3087 HG1       -36.2690   -6.8730  -44.1550 H       192 GLN    0.3200
   3088 HG2       -37.3590   -5.7290  -45.0370 H       192 GLN    0.3000
   3089 HE21      -36.5780   -8.7950  -47.1260 H       192 GLN    0.5100
   3090 HE22      -35.5590   -7.7410  -46.2020 H       192 GLN   -0.5100
   3091 N         -37.8230   -7.2330  -40.4900 N.am    193 GLU   -0.4700
   3092 CA        -37.0960   -6.9640  -39.2570 C.3     193 GLU    0.3100
   3093 C         -36.6440   -8.2480  -38.5710 C.2     193 GLU    0.0700
   3094 O         -35.4830   -8.3800  -38.1860 O.2     193 GLU    0.0900
   3095 CB        -37.9440   -6.1240  -38.3020 C.3     193 GLU   -0.1800
   3096 CG        -38.1660   -4.6900  -38.7610 C.3     193 GLU    0.0900
   3097 CD        -36.8970   -3.8580  -38.7180 C.2     193 GLU    0.0900
   3098 OE1       -35.8250   -4.3700  -39.1080 O.co2   193 GLU   -0.2800
   3099 OE2       -36.9690   -2.6870  -38.2870 O.co2   193 GLU    0.0900
   3100 HN        -38.7390   -6.8470  -40.5520 H       193 GLU    0.0900
   3101 HA        -36.1870   -6.4390  -39.5120 H       193 GLU    0.6200
   3102 HB1       -37.4420   -6.1020  -37.3120 H       193 GLU   -0.7600
   3103 HB2       -38.9360   -6.6130  -38.1910 H       193 GLU   -0.7600
   3104 HG1       -38.9220   -4.2130  -38.1030 H       193 GLU    0.5100
   3105 HG2       -38.5450   -4.7000  -39.8050 H       193 GLU   -0.5100
   3106 N         -37.5640   -9.2000  -38.4200 N.am    194 ALA   -0.4700
   3107 CA        -37.2410  -10.4830  -37.8050 C.3     194 ALA    0.3100
   3108 C         -36.0610  -11.1530  -38.5020 C.2     194 ALA    0.0700
   3109 O         -35.1030  -11.5890  -37.8560 O.2     194 ALA    0.0900
   3110 CB        -38.4550  -11.4000  -37.8280 C.3     194 ALA   -0.2700
   3111 HN        -38.5070   -9.0810  -38.7200 H       194 ALA    0.0900
   3112 HA        -36.9270  -10.2980  -36.7880 H       194 ALA    0.0900
   3113 HB1       -38.7790  -11.5790  -38.8750 H       194 ALA    0.0900
   3114 HB2       -39.2940  -10.9310  -37.2710 H       194 ALA    0.5100
   3115 HB3       -38.2000  -12.3760  -37.3640 H       194 ALA   -0.5100
   3116 N         -36.1350  -11.2280  -39.8290 N.am    195 LYS   -0.4700
   3117 CA        -35.0730  -11.8220  -40.6270 C.3     195 LYS    0.3100
   3118 C         -33.7500  -11.1120  -40.3670 C.2     195 LYS    0.0700
   3119 O         -32.7110  -11.7480  -40.1830 O.2     195 LYS    0.0900
   3120 CB        -35.4320  -11.7540  -42.1140 C.3     195 LYS   -0.1800
   3121 CG        -34.4490  -12.4590  -43.0360 C.3     195 LYS    0.0900
   3122 CD        -34.8910  -12.3460  -44.4870 C.3     195 LYS    0.0900
   3123 CE        -33.9010  -13.0160  -45.4250 C.3     195 LYS   -0.1800
   3124 NZ        -34.3130  -12.8890  -46.8500 N.4     195 LYS    0.0900
   3125 HN        -36.9200  -10.8790  -40.3350 H       195 LYS    0.0900
   3126 HA        -34.9510  -12.8490  -40.3150 H       195 LYS   -0.1800
   3127 HB1       -35.4840  -10.6850  -42.4110 H       195 LYS    0.0900
   3128 HB2       -36.4320  -12.2160  -42.2530 H       195 LYS    0.0900
   3129 HG1       -34.3860  -13.5310  -42.7540 H       195 LYS    0.2100
   3130 HG2       -33.4450  -11.9980  -42.9220 H       195 LYS    0.0500
   3131 HD1       -34.9790  -11.2720  -44.7580 H       195 LYS    0.0500
   3132 HD2       -35.8850  -12.8290  -44.6030 H       195 LYS   -0.3000
   3133 HE1       -33.8350  -14.0990  -45.1880 H       195 LYS    0.3300
   3134 HE2       -32.9030  -12.5400  -45.3180 H       195 LYS    0.3300
   3135 HZ1       -34.3740  -11.8830  -47.1060 H       195 LYS    0.3300
   3136 HZ2       -35.2420  -13.3370  -46.9840 H       195 LYS    0.5100
   3137 HZ3       -33.6120  -13.3590  -47.4580 H       195 LYS   -0.5100
   3138 N         -33.8000   -9.7820  -40.3460 N.am    196 ARG   -0.4700
   3139 CA        -32.6250   -8.9670  -40.0750 C.3     196 ARG    0.3100
   3140 C         -31.9780   -9.3400  -38.7440 C.2     196 ARG    0.0700
   3141 O         -30.7890   -9.6640  -38.6810 O.2     196 ARG    0.0900
   3142 CB        -33.0210   -7.4920  -40.0670 C.3     196 ARG   -0.1800
   3143 CG        -31.9440   -6.5410  -39.5850 C.3     196 ARG    0.0900
   3144 CD        -32.5290   -5.1580  -39.3620 C.3     196 ARG    0.0900
   3145 NE        -31.5760   -4.2530  -38.7240 N.pl3   196 ARG   -0.1800
   3146 CZ        -31.9100   -3.0800  -38.1960 C.cat   196 ARG    0.0900
   3147 NH1       -33.1700   -2.6740  -38.2230 N.pl3   196 ARG    0.0900
   3148 NH2       -30.9820   -2.3170  -37.6330 N.pl3   196 ARG    0.2000
   3149 HN        -34.6450   -9.2840  -40.5160 H       196 ARG    0.0900
   3150 HA        -31.8920   -9.1600  -40.8450 H       196 ARG    0.0900
   3151 HB1       -33.9070   -7.3740  -39.4090 H       196 ARG   -0.7000
   3152 HB2       -33.3000   -7.2020  -41.1030 H       196 ARG    0.4400
   3153 HG1       -31.1350   -6.4820  -40.3450 H       196 ARG    0.6400
   3154 HG2       -31.5150   -6.9200  -38.6320 H       196 ARG   -0.8000
   3155 HD1       -33.4190   -5.2310  -38.6990 H       196 ARG    0.4600
   3156 HD2       -32.8160   -4.7110  -40.3380 H       196 ARG    0.4600
   3157 HE        -30.6170   -4.5320  -38.6830 H       196 ARG   -0.8000
   3158 HH11      -33.8730   -3.2500  -38.6430 H       196 ARG    0.4600
   3159 HH12      -33.4200   -1.7910  -37.8250 H       196 ARG    0.4600
   3160 HH21      -30.0170   -2.4560  -37.8570 H       196 ARG    0.5100
   3161 HH22      -31.2470   -1.6020  -36.9870 H       196 ARG   -0.5100
   3162 N         -32.7790   -9.3000  -37.6790 N.am    197 GLN   -0.4700
   3163 CA        -32.3000   -9.6180  -36.3400 C.3     197 GLN    0.3100
   3164 C         -31.6940  -11.0150  -36.2780 C.2     197 GLN    0.0700
   3165 O         -30.6280  -11.2100  -35.6940 O.2     197 GLN    0.0900
   3166 CB        -33.4330   -9.4890  -35.3190 C.3     197 GLN   -0.1800
   3167 CG        -34.0370   -8.0970  -35.2410 C.3     197 GLN    0.0900
   3168 CD        -33.0630   -7.0680  -34.7080 C.2     197 GLN    0.0900
   3169 NE2       -33.5030   -5.8140  -34.6500 N.am    197 GLN   -0.1800
   3170 OE1       -31.9290   -7.3890  -34.3530 O.2     197 GLN    0.0900
   3171 HN        -33.7410   -9.0510  -37.7520 H       197 GLN    0.0900
   3172 HA        -31.4990   -8.9340  -36.0990 H       197 GLN    0.5500
   3173 HB1       -33.0360   -9.7580  -34.3180 H       197 GLN   -0.5500
   3174 HB2       -34.2350  -10.2070  -35.5920 H       197 GLN   -0.6200
   3175 HG1       -34.9230   -8.1250  -34.5690 H       197 GLN    0.3200
   3176 HG2       -34.3600   -7.7860  -36.2570 H       197 GLN    0.3000
   3177 HE21      -34.4310   -5.5950  -34.9490 H       197 GLN    0.5100
   3178 HE22      -32.9040   -5.0890  -34.3070 H       197 GLN   -0.5100
   3179 N         -32.3710  -11.9870  -36.8850 N.am    198 LEU   -0.4700
   3180 CA        -31.8330  -13.3380  -36.9690 C.3     198 LEU    0.3100
   3181 C         -30.4770  -13.3470  -37.6640 C.2     198 LEU    0.0700
   3182 O         -29.5760  -14.0980  -37.2840 O.2     198 LEU    0.0900
   3183 CB        -32.8030  -14.2570  -37.7100 C.3     198 LEU   -0.1800
   3184 CG        -33.8090  -14.9950  -36.8310 C.3     198 LEU    0.0900
   3185 CD1       -34.7770  -15.8010  -37.6810 C.3     198 LEU    0.0900
   3186 CD2       -33.0800  -15.8880  -35.8410 C.3     198 LEU   -0.0900
   3187 HN        -33.2630  -11.8360  -37.3040 H       198 LEU    0.0900
   3188 HA        -31.6710  -13.6970  -35.9640 H       198 LEU   -0.2700
   3189 HB1       -32.2070  -15.0140  -38.2620 H       198 LEU    0.0900
   3190 HB2       -33.3700  -13.6420  -38.4410 H       198 LEU    0.0900
   3191 HG        -34.3780  -14.2570  -36.2260 H       198 LEU    0.0900
   3192 HD11      -34.2220  -16.5500  -38.2860 H       198 LEU   -0.2700
   3193 HD12      -35.3290  -15.1270  -38.3710 H       198 LEU    0.0900
   3194 HD13      -35.4980  -16.3380  -37.0280 H       198 LEU    0.0900
   3195 HD21      -32.5580  -15.2700  -35.0790 H       198 LEU    0.0900
   3196 HD22      -32.3250  -16.5070  -36.3740 H       198 LEU    0.5100
   3197 HD23      -33.8070  -16.5500  -35.3220 H       198 LEU   -0.5100
   3198 N         -30.3370  -12.5100  -38.6880 N.am    199 GLN   -0.4700
   3199 CA        -29.0780  -12.4020  -39.4080 C.3     199 GLN    0.3100
   3200 C         -27.9730  -11.9260  -38.4780 C.2     199 GLN    0.0700
   3201 O         -26.9360  -12.5760  -38.3400 O.2     199 GLN    0.0900
   3202 CB        -29.2110  -11.4370  -40.5890 C.3     199 GLN   -0.1800
   3203 CG        -27.9620  -11.3450  -41.4460 C.3     199 GLN    0.0900
   3204 CD        -27.6320  -12.6610  -42.1260 C.2     199 GLN    0.0900
   3205 NE2       -26.3440  -12.9910  -42.1840 N.am    199 GLN   -0.1800
   3206 OE1       -28.5240  -13.3750  -42.5860 O.2     199 GLN    0.0900
   3207 HN        -31.0790  -11.9250  -39.0040 H       199 GLN    0.0900
   3208 HA        -28.8070  -13.3860  -39.7590 H       199 GLN    0.5500
   3209 HB1       -29.4430  -10.4250  -40.1930 H       199 GLN   -0.5500
   3210 HB2       -30.0540  -11.7750  -41.2280 H       199 GLN   -0.6200
   3211 HG1       -27.1030  -11.0520  -40.8060 H       199 GLN    0.3200
   3212 HG2       -28.1140  -10.5700  -42.2270 H       199 GLN    0.3000
   3213 HE21      -26.0670  -13.8470  -42.6210 H       199 GLN    0.5100
   3214 HE22      -25.6540  -12.3830  -41.7920 H       199 GLN   -0.5100
   3215 N         -28.2050  -10.7870  -37.8300 N.am    200 LYS   -0.4700
   3216 CA        -27.2300  -10.2280  -36.9000 C.3     200 LYS    0.3100
   3217 C         -26.8380  -11.2540  -35.8390 C.2     200 LYS    0.0700
   3218 O         -25.6540  -11.4480  -35.5400 O.2     200 LYS    0.0900
   3219 CB        -27.8030   -8.9680  -36.2470 C.3     200 LYS   -0.1800
   3220 CG        -28.6160   -8.1210  -37.2140 C.3     200 LYS    0.0900
   3221 CD        -29.0920   -6.8240  -36.5850 C.3     200 LYS    0.0900
   3222 CE        -27.9550   -5.8270  -36.4540 C.3     200 LYS   -0.1800
   3223 NZ        -28.4550   -4.4910  -36.0320 N.4     200 LYS    0.0900
   3224 HN        -29.0470  -10.2680  -37.9500 H       200 LYS    0.0900
   3225 HA        -26.3320   -9.9940  -37.4520 H       200 LYS   -0.1800
   3226 HB1       -26.9630   -8.3560  -35.8550 H       200 LYS    0.0900
   3227 HB2       -28.4540   -9.2690  -35.4000 H       200 LYS    0.0900
   3228 HG1       -29.5010   -8.7050  -37.5470 H       200 LYS    0.2100
   3229 HG2       -27.9890   -7.8830  -38.0990 H       200 LYS    0.0500
   3230 HD1       -29.5080   -7.0370  -35.5770 H       200 LYS    0.0500
   3231 HD2       -29.8920   -6.3830  -37.2180 H       200 LYS   -0.3000
   3232 HE1       -27.4450   -5.7080  -37.4320 H       200 LYS    0.3300
   3233 HE2       -27.2320   -6.1790  -35.6860 H       200 LYS    0.3300
   3234 HZ1       -28.7780   -4.5370  -35.0450 H       200 LYS    0.3300
   3235 HZ2       -29.2470   -4.2090  -36.6440 H       200 LYS    0.5100
   3236 HZ3       -27.6880   -3.7930  -36.1150 H       200 LYS   -0.5100
   3237 N         -27.8460  -11.9220  -35.2810 N.am    201 ILE   -0.4700
   3238 CA        -27.6370  -12.9800  -34.3020 C.3     201 ILE    0.3100
   3239 C         -26.7050  -14.0550  -34.8340 C.2     201 ILE    0.0700
   3240 O         -25.7540  -14.4520  -34.1620 O.2     201 ILE    0.0900
   3241 CB        -28.9600  -13.6460  -33.9150 C.3     201 ILE   -0.0900
   3242 CG1       -29.8050  -12.6940  -33.0670 C.3     201 ILE    0.0900
   3243 CG2       -28.6980  -14.9510  -33.1780 C.3     201 ILE   -0.2700
   3244 CD        -31.1280  -13.2800  -32.6260 C.3     201 ILE    0.0900
   3245 HN        -28.7960  -11.7250  -35.5110 H       201 ILE    0.0900
   3246 HA        -27.1740  -12.5400  -33.4310 H       201 ILE    0.0900
   3247 HB        -29.5520  -13.8520  -34.8330 H       201 ILE   -0.1800
   3248 HG11      -30.0060  -11.7770  -33.6600 H       201 ILE    0.0900
   3249 HG12      -29.2240  -12.4180  -32.1630 H       201 ILE    0.0900
   3250 HG21      -27.9670  -14.7870  -32.3580 H       201 ILE   -0.2700
   3251 HG22      -28.2800  -15.7050  -33.8790 H       201 ILE    0.0900
   3252 HG23      -29.6440  -15.3330  -32.7380 H       201 ILE    0.0900
   3253 HD1       -30.9610  -14.0790  -31.8720 H       201 ILE    0.0900
   3254 HD2       -31.6570  -13.7220  -33.4990 H       201 ILE    0.5100
   3255 HD3       -31.7590  -12.4880  -32.1680 H       201 ILE   -0.5100
   3256 N         -26.9850  -14.5320  -36.0450 N.am    202 ASP   -0.4700
   3257 CA        -26.1520  -15.5460  -36.6740 C.3     202 ASP    0.3100
   3258 C         -24.7280  -15.0420  -36.8390 C.2     202 ASP    0.0700
   3259 O         -23.7710  -15.8060  -36.7280 O.2     202 ASP    0.0900
   3260 CB        -26.7280  -15.9570  -38.0290 C.3     202 ASP   -0.2800
   3261 CG        -25.8040  -16.8850  -38.7980 C.2     202 ASP    0.0900
   3262 OD1       -25.8450  -18.1100  -38.5460 O.co2   202 ASP    0.0900
   3263 OD2       -25.0390  -16.3890  -39.6510 O.co2   202 ASP    0.6200
   3264 HN        -27.7730  -14.2180  -36.5710 H       202 ASP   -0.7600
   3265 HA        -26.1080  -16.3990  -36.0120 H       202 ASP   -0.7600
   3266 HB1       -26.9020  -15.0460  -38.6400 H       202 ASP    0.5100
   3267 HB2       -27.6970  -16.4780  -37.8680 H       202 ASP   -0.5100
   3268 N         -24.5840  -13.7470  -37.1060 N.am    203 LYS   -0.4700
   3269 CA        -23.2640  -13.1500  -37.2290 C.3     203 LYS    0.3100
   3270 C         -22.5370  -13.1940  -35.8920 C.2     203 LYS    0.0700
   3271 O         -21.3200  -13.3790  -35.8390 O.2     203 LYS    0.0900
   3272 CB        -23.3570  -11.7100  -37.7400 C.3     203 LYS   -0.1800
   3273 CG        -22.0160  -11.1160  -38.1490 C.3     203 LYS    0.0900
   3274 CD        -22.1990   -9.8000  -38.8880 C.3     203 LYS    0.0900
   3275 CE        -20.8810   -9.2940  -39.4530 C.3     203 LYS   -0.1800
   3276 NZ        -21.0580   -8.0270  -40.2160 N.4     203 LYS    0.0900
   3277 HN        -25.3620  -13.1360  -37.2300 H       203 LYS    0.0900
   3278 HA        -22.6890  -13.7530  -37.9150 H       203 LYS   -0.1800
   3279 HB1       -23.7920  -11.0780  -36.9370 H       203 LYS    0.0900
   3280 HB2       -24.0340  -11.6910  -38.6200 H       203 LYS    0.0900
   3281 HG1       -21.4850  -11.8340  -38.8100 H       203 LYS    0.2100
   3282 HG2       -21.4020  -10.9410  -37.2400 H       203 LYS    0.0500
   3283 HD1       -22.6090   -9.0430  -38.1870 H       203 LYS    0.0500
   3284 HD2       -22.9190   -9.9460  -39.7210 H       203 LYS   -0.3000
   3285 HE1       -20.4550  -10.0490  -40.1470 H       203 LYS    0.3300
   3286 HE2       -20.1690   -9.0920  -38.6240 H       203 LYS    0.3300
   3287 HZ1       -21.4470   -7.2940  -39.5890 H       203 LYS    0.3300
   3288 HZ2       -21.7130   -8.1880  -41.0080 H       203 LYS    0.5100
   3289 HZ3       -20.1380   -7.7130  -40.5870 H       203 LYS   -0.5100
   3290 N         -23.2890  -13.0250  -34.8060 N.am    204 SER   -0.4700
   3291 CA        -22.7060  -13.0770  -33.4710 C.3     204 SER    0.3100
   3292 C         -22.7430  -14.4770  -32.8580 C.2     204 SER    0.0700
   3293 O         -22.1590  -14.7110  -31.8010 O.2     204 SER    0.0900
   3294 CB        -23.4050  -12.0780  -32.5430 C.3     204 SER    0.0500
   3295 OG        -23.3420  -10.7660  -33.0760 O.3     204 SER    0.0900
   3296 HN        -24.2710  -12.8580  -34.8570 H       204 SER    0.0900
   3297 HA        -21.6550  -12.8410  -33.5530 H       204 SER   -0.6600
   3298 HB1       -22.9090  -12.0830  -31.5490 H       204 SER    0.4300
   3299 HB2       -24.4720  -12.3640  -32.4250 H       204 SER    0.5100
   3300 HG1       -23.7870  -10.8030  -33.9260 H       204 SER   -0.5100
   3301 N         -23.4240  -15.4090  -33.5210 N.am    205 GLU   -0.4700
   3302 CA        -23.5380  -16.7730  -33.0160 C.3     205 GLU    0.3100
   3303 C         -22.9690  -17.8120  -33.9790 C.2     205 GLU    0.0700
   3304 O         -23.4950  -18.0240  -35.0700 O.2     205 GLU    0.0900
   3305 CB        -24.9950  -17.1140  -32.6790 C.3     205 GLU   -0.1800
   3306 CG        -25.2050  -18.5690  -32.2730 C.3     205 GLU    0.0900
   3307 CD        -26.6430  -18.8800  -31.8890 C.2     205 GLU    0.0900
   3308 OE1       -27.0060  -20.0750  -31.8730 O.co2   205 GLU   -0.2800
   3309 OE2       -27.4060  -17.9330  -31.5990 O.co2   205 GLU    0.0900
   3310 HN        -23.8820  -15.2180  -34.3860 H       205 GLU    0.0900
   3311 HA        -22.9220  -16.8540  -32.1320 H       205 GLU    0.6200
   3312 HB1       -25.6220  -16.9010  -33.5700 H       205 GLU   -0.7600
   3313 HB2       -25.3250  -16.4630  -31.8420 H       205 GLU   -0.7600
   3314 HG1       -24.5530  -18.7980  -31.4030 H       205 GLU    0.5100
   3315 HG2       -24.9210  -19.2240  -33.1240 H       205 GLU   -0.5100
   3316 N         -21.8830  -18.4570  -33.5620 N.am    206 GLY   -0.4700
   3317 CA        -21.2840  -19.5300  -34.3320 C.3     206 GLY    0.3100
   3318 C         -21.8010  -20.8690  -33.8500 C.2     206 GLY   -0.0200
   3319 O         -21.1580  -21.9010  -34.0380 O.2     206 GLY    0.0900
   3320 HN        -21.4320  -18.2320  -32.7020 H       206 GLY    0.0900
   3321 HA1       -20.2130  -19.4870  -34.2050 H       206 GLY    0.5100
   3322 HA2       -21.5420  -19.3920  -35.3710 H       206 GLY   -0.5100
   3323 N         -22.9680  -20.8460  -33.2090 N.am    207 ARG   -0.4700
   3324 CA        -23.5910  -22.0490  -32.6730 C.3     207 ARG    0.3100
   3325 CAT       -26.5350  -24.1660  -33.9600 C       207 ARG    0.0700
   3326 C         -24.7280  -22.5330  -33.5680 C.2     207 ARG    0.0900
   3327 O         -25.0860  -23.6490  -33.5020 O.2     207 ARG   -0.1800
   3328 CB        -24.0900  -21.8200  -31.2500 C.3     207 ARG    0.0900
   3329 CG        -22.9880  -21.6310  -30.2180 C.3     207 ARG    0.0900
   3330 CD        -22.3010  -20.2860  -30.3800 C.3     207 ARG   -0.1800
   3331 NE        -21.1070  -20.1780  -29.5410 N.pl3   207 ARG    0.0900
   3332 CZ        -20.3000  -19.1230  -29.5370 C.cat   207 ARG    0.0900
   3333 NH1       -20.5580  -18.0870  -30.3240 N.pl3   207 ARG    0.2000
   3334 NH2       -19.2340  -19.1010  -28.7480 N.pl3   207 ARG    0.0900
   3335 NT        -25.3820  -23.6450  -33.1440 N.4     207 ARG    0.0900
   3336 HN        -23.4710  -19.9980  -33.0660 H       207 ARG   -0.7000
   3337 HNT       -25.1420  -24.1420  -32.3150 H       207 ARG    0.4400
   3338 HA        -22.8550  -22.8400  -32.6880 H       207 ARG    0.6400
   3339 HB1       -24.7020  -22.6970  -30.9490 H       207 ARG   -0.8000
   3340 HB2       -24.7320  -20.9140  -31.2460 H       207 ARG    0.4600
   3341 HG1       -22.2360  -22.4400  -30.3360 H       207 ARG    0.4600
   3342 HG2       -23.4280  -21.6950  -29.2000 H       207 ARG   -0.8000
   3343 HD1       -22.9960  -19.4710  -30.0830 H       207 ARG    0.4600
   3344 HD2       -21.9850  -20.1510  -31.4360 H       207 ARG    0.4600
   3345 HE        -20.8860  -20.9420  -28.9370 H       207 ARG    0.5100
   3346 HH11      -21.4320  -18.0320  -30.8070 H       207 ARG   -0.5100
   3347 HH12      -19.8790  -17.3610  -30.4340 H       207 ARG   -0.4700
   3348 HH21      -19.0360  -19.8820  -28.1550 H       207 ARG    0.3100
   3349 HH22      -18.6290  -18.3060  -28.7470 H       207 ARG   -0.1100
   3350 HT1       -26.2450  -25.1240  -34.4420 H       207 ARG    0.0900
   3351 HT2       -26.8000  -23.4300  -34.7490 H       207 ARG    0.0900
   3352 HT3       -27.4100  -24.3470  -33.2990 H       207 ARG    0.0900
   3353 N         -31.1130  -22.4640  -41.2010 N.am    208 CYS   -0.2700
   3354 CA        -32.3670  -21.9650  -41.7540 C.3     208 CYS    0.0900
   3355 CAY       -29.5360  -22.8340  -39.4140 C.3     208 CYS    0.0900
   3356 C         -33.5690  -22.6060  -41.0710 C.2     208 CYS    0.0900
   3357 O         -34.7120  -22.2220  -41.3120 O.2     208 CYS    0.5100
   3358 CB        -32.4290  -22.2150  -43.2630 C.3     208 CYS   -0.5100
   3359 SG        -31.1560  -21.3550  -44.2160 S.3     208 CYS   -0.4700
   3360 CY        -30.8370  -22.2930  -39.8960 C.2     208 CYS    0.3100
   3361 OY        -31.6100  -21.7250  -39.1280 O.2     208 CYS    0.0700
   3362 HN        -30.4930  -22.9250  -41.8310 H       208 CYS    0.0900
   3363 HA        -32.4250  -20.9060  -41.5460 H       208 CYS   -0.1100
   3364 HB1       -33.4290  -21.8940  -43.6240 H       208 CYS    0.0900
   3365 HB2       -32.3320  -23.3080  -43.4340 H       208 CYS    0.0900
   3366 HG1       -31.6660  -20.1470  -44.0270 H       208 CYS   -0.2300
   3367 HY1       -29.5080  -22.7980  -38.3040 H       208 CYS    0.1600
   3368 HY2       -28.7030  -22.2200  -39.8170 H       208 CYS    0.5100
   3369 HY3       -29.4240  -23.8900  -39.7440 H       208 CYS   -0.5100
   3370 N         -33.3040  -23.5870  -40.2120 N.am    209 LEU   -0.4700
   3371 CA        -34.3600  -24.2980  -39.5060 C.3     209 LEU    0.3100
   3372 C         -35.0840  -23.3900  -38.5150 C.2     209 LEU    0.0700
   3373 O         -36.2850  -23.5360  -38.2880 O.2     209 LEU    0.0900
   3374 CB        -33.7890  -25.5210  -38.7840 C.3     209 LEU   -0.1800
   3375 CG        -33.0880  -26.5660  -39.6570 C.3     209 LEU    0.0900
   3376 CD1       -32.4240  -27.6320  -38.7970 C.3     209 LEU    0.0900
   3377 CD2       -34.0640  -27.1920  -40.6450 C.3     209 LEU   -0.0900
   3378 HN        -32.3720  -23.8790  -40.0120 H       209 LEU    0.0900
   3379 HA        -35.1020  -24.6000  -40.2310 H       209 LEU   -0.2700
   3380 HB1       -34.6250  -26.0250  -38.2580 H       209 LEU    0.0900
   3381 HB2       -33.0560  -25.1600  -38.0340 H       209 LEU    0.0900
   3382 HG        -32.3180  -26.0650  -40.2820 H       209 LEU    0.0900
   3383 HD11      -33.1840  -28.1470  -38.1730 H       209 LEU   -0.2700
   3384 HD12      -31.6730  -27.1620  -38.1250 H       209 LEU    0.0900
   3385 HD13      -31.9260  -28.3850  -39.4450 H       209 LEU    0.0900
   3386 HD21      -34.4910  -26.4100  -41.3090 H       209 LEU    0.0900
   3387 HD22      -34.8950  -27.6840  -40.0950 H       209 LEU    0.5100
   3388 HD23      -33.5370  -27.9410  -41.2750 H       209 LEU   -0.5100
   3389 N         -34.3380  -22.4590  -37.8800 N.am    210 LYS   -0.4700
   3390 CA        -34.8710  -21.5190  -36.9300 C.3     210 LYS    0.3100
   3391 C         -35.7840  -20.4940  -37.5280 C.2     210 LYS    0.0700
   3392 O         -36.7990  -20.1390  -36.9340 O.2     210 LYS    0.0900
   3393 CB        -33.7650  -20.8010  -36.1340 C.3     210 LYS   -0.1800
   3394 CG        -32.7350  -19.9570  -36.8830 C.3     210 LYS    0.0900
   3395 CD        -31.5660  -19.4940  -36.0080 C.3     210 LYS    0.0900
   3396 CE        -30.3950  -18.8740  -36.7850 C.3     210 LYS   -0.1800
   3397 NZ        -29.2770  -18.5530  -35.8640 N.4     210 LYS    0.0900
   3398 HN        -33.3590  -22.3820  -38.0470 H       210 LYS    0.0900
   3399 HA        -35.5140  -22.0640  -36.2550 H       210 LYS   -0.1800
   3400 HB1       -33.2050  -21.5810  -35.5780 H       210 LYS    0.0900
   3401 HB2       -34.2700  -20.1300  -35.4090 H       210 LYS    0.0900
   3402 HG1       -33.2450  -19.0610  -37.2950 H       210 LYS    0.2100
   3403 HG2       -32.3300  -20.5590  -37.7240 H       210 LYS    0.0500
   3404 HD1       -31.1850  -20.3710  -35.4430 H       210 LYS    0.0500
   3405 HD2       -31.9470  -18.7400  -35.2880 H       210 LYS   -0.3000
   3406 HE1       -30.7190  -17.9300  -37.2740 H       210 LYS    0.3300
   3407 HE2       -30.0200  -19.5900  -37.5460 H       210 LYS    0.3300
   3408 HZ1       -29.0650  -19.3840  -35.2750 H       210 LYS    0.3300
   3409 HZ2       -29.5500  -17.7570  -35.2530 H       210 LYS    0.5100
   3410 HZ3       -28.4370  -18.2950  -36.4170 H       210 LYS   -0.5100
   3411 N         -35.4750  -20.0480  -38.7570 N.am    211 GLU   -0.4700
   3412 CA        -36.2620  -19.0480  -39.4670 C.3     211 GLU    0.3100
   3413 C         -37.7260  -19.4680  -39.5700 C.2     211 GLU    0.0700
   3414 O         -38.6350  -18.6360  -39.4940 O.2     211 GLU    0.0900
   3415 CB        -35.6860  -18.8300  -40.8660 C.3     211 GLU   -0.1800
   3416 CG        -34.1980  -18.5150  -40.8750 C.3     211 GLU    0.0900
   3417 CD        -33.5830  -18.6630  -42.2520 C.2     211 GLU    0.0900
   3418 OE1       -34.2440  -19.2430  -43.1400 O.co2   211 GLU   -0.2800
   3419 OE2       -32.4390  -18.2040  -42.4490 O.co2   211 GLU    0.0900
   3420 HN        -34.6760  -20.3890  -39.2450 H       211 GLU    0.0900
   3421 HA        -36.2340  -18.1300  -38.9000 H       211 GLU    0.6200
   3422 HB1       -36.2280  -17.9860  -41.3430 H       211 GLU   -0.7600
   3423 HB2       -35.8560  -19.7500  -41.4640 H       211 GLU   -0.7600
   3424 HG1       -33.6780  -19.2090  -40.1790 H       211 GLU    0.5100
   3425 HG2       -34.0480  -17.4710  -40.5290 H       211 GLU   -0.5100
   3426 N         -37.9690  -20.7780  -39.7380 N.am    212 HSE   -0.4700
   3427 CA        -39.2950  -21.3180  -39.8640 C.3     212 HSE    0.3100
   3428 C         -40.1500  -20.9920  -38.6580 C.2     212 HSE    0.0700
   3429 O         -41.3000  -20.5830  -38.7780 O.2     212 HSE    0.0900
   3430 CB        -39.2300  -22.8430  -40.0360 C.3     212 HSE   -0.0800
   3431 CG        -38.5260  -23.3430  -41.2890 C.ar    212 HSE    0.0900
   3432 CD2       -37.8910  -24.5380  -41.4140 C.ar    212 HSE    0.0900
   3433 ND1       -38.4740  -22.6490  -42.4920 N.ar    212 HSE   -0.7000
   3434 CE1       -37.8010  -23.4400  -43.3130 C.ar    212 HSE    0.2200
   3435 NE2       -37.4380  -24.6010  -42.7070 N.ar    212 HSE    0.2500
   3436 HN        -37.2290  -21.4430  -39.7830 H       212 HSE    0.1300
   3437 HA        -39.7650  -20.8610  -40.7230 H       212 HSE   -0.3600
   3438 HB1       -40.2690  -23.2330  -40.0560 H       212 HSE    0.3200
   3439 HB2       -38.6970  -23.2660  -39.1590 H       212 HSE   -0.0500
   3440 HD2       -37.7410  -25.3220  -40.6830 H       212 HSE    0.0900
   3441 HE1       -37.5560  -23.2120  -44.3510 H       212 HSE    0.5100
   3442 HE2       -36.9360  -25.3650  -43.1130 H       212 HSE   -0.5100
   3443 N         -39.5620  -21.0640  -37.4440 N.am    213 LYS   -0.4700
   3444 CA        -40.2090  -20.6630  -36.2090 C.3     213 LYS    0.3100
   3445 C         -40.6910  -19.2260  -36.2650 C.2     213 LYS    0.0700
   3446 O         -41.7140  -18.8630  -35.6880 O.2     213 LYS    0.0900
   3447 CB        -39.2580  -20.8210  -35.0030 C.3     213 LYS   -0.1800
   3448 CG        -38.6390  -22.2200  -34.8820 C.3     213 LYS    0.0900
   3449 CD        -37.9040  -22.3960  -33.5470 C.3     213 LYS    0.0900
   3450 CE        -37.2150  -23.7540  -33.4060 C.3     213 LYS   -0.1800
   3451 NZ        -35.9650  -23.7990  -34.2020 N.4     213 LYS    0.0900
   3452 HN        -38.6320  -21.4050  -37.3420 H       213 LYS    0.0900
   3453 HA        -41.0840  -21.2820  -36.0780 H       213 LYS   -0.1800
   3454 HB1       -39.8290  -20.6070  -34.0740 H       213 LYS    0.0900
   3455 HB2       -38.4370  -20.0780  -35.1000 H       213 LYS    0.0900
   3456 HG1       -37.9200  -22.3720  -35.7150 H       213 LYS    0.2100
   3457 HG2       -39.4430  -22.9810  -34.9590 H       213 LYS    0.0500
   3458 HD1       -38.6380  -22.2830  -32.7210 H       213 LYS    0.0500
   3459 HD2       -37.1360  -21.5980  -33.4570 H       213 LYS   -0.3000
   3460 HE1       -37.8850  -24.5590  -33.7780 H       213 LYS    0.3300
   3461 HE2       -36.9520  -23.9380  -32.3430 H       213 LYS    0.3300
   3462 HZ1       -35.3150  -23.0590  -33.8670 H       213 LYS    0.3300
   3463 HZ2       -36.1870  -23.6380  -35.2050 H       213 LYS    0.5100
   3464 HZ3       -35.5170  -24.7310  -34.0900 H       213 LYS   -0.5100
   3465 N         -39.9470  -18.3860  -37.0100 N.am    214 ALA   -0.4700
   3466 CA        -40.3050  -16.9850  -37.1910 C.3     214 ALA    0.3100
   3467 C         -41.3850  -16.8010  -38.2570 C.2     214 ALA    0.0700
   3468 O         -42.1900  -15.8730  -38.1800 O.2     214 ALA    0.0900
   3469 CB        -39.0710  -16.1680  -37.5410 C.3     214 ALA   -0.2700
   3470 HN        -39.1170  -18.6860  -37.4720 H       214 ALA    0.0900
   3471 HA        -40.7440  -16.6290  -36.2720 H       214 ALA    0.0900
   3472 HB1       -38.7230  -16.4210  -38.5650 H       214 ALA    0.0900
   3473 HB2       -38.2530  -16.3900  -36.8230 H       214 ALA    0.5100
   3474 HB3       -39.3140  -15.0850  -37.5080 H       214 ALA   -0.5100
   3475 N         -41.4290  -17.6880  -39.2610 N.am    215 LEU   -0.4700
   3476 CA        -42.3600  -17.5690  -40.3520 C.3     215 LEU    0.3100
   3477 C         -43.7280  -18.1060  -40.0200 C.2     215 LEU    0.0700
   3478 O         -44.7480  -17.6230  -40.5060 O.2     215 LEU    0.0900
   3479 CB        -41.7780  -18.3030  -41.5820 C.3     215 LEU   -0.1800
   3480 CG        -42.6150  -18.1830  -42.8700 C.3     215 LEU    0.0900
   3481 CD1       -42.7500  -16.7280  -43.3390 C.3     215 LEU    0.0900
   3482 CD2       -42.0060  -19.0340  -43.9870 C.3     215 LEU   -0.0900
   3483 HN        -40.8150  -18.4730  -39.2960 H       215 LEU    0.0900
   3484 HA        -42.5060  -16.5200  -40.5650 H       215 LEU   -0.2700
   3485 HB1       -41.6810  -19.3790  -41.3290 H       215 LEU    0.0900
   3486 HB2       -40.7680  -17.8880  -41.7860 H       215 LEU    0.0900
   3487 HG        -43.6290  -18.5970  -42.6810 H       215 LEU    0.0900
   3488 HD11      -41.7460  -16.2990  -43.5460 H       215 LEU   -0.2700
   3489 HD12      -43.2390  -16.1190  -42.5480 H       215 LEU    0.0900
   3490 HD13      -43.3530  -16.6850  -44.2710 H       215 LEU    0.0900
   3491 HD21      -41.9750  -20.1020  -43.6810 H       215 LEU    0.0900
   3492 HD22      -40.9680  -18.6960  -44.1970 H       215 LEU    0.5100
   3493 HD23      -42.6210  -18.9470  -44.9080 H       215 LEU   -0.5100
   3494 N         -43.8110  -19.1290  -39.1510 N.am    216 LYS   -0.4700
   3495 CA        -45.0710  -19.8120  -38.8690 C.3     216 LYS    0.3100
   3496 C         -46.1280  -18.9150  -38.2290 C.2     216 LYS    0.0700
   3497 O         -47.2780  -18.8860  -38.6720 O.2     216 LYS    0.0900
   3498 CB        -44.8400  -21.0640  -38.0140 C.3     216 LYS   -0.1800
   3499 CG        -46.1010  -21.8910  -37.7960 C.3     216 LYS    0.0900
   3500 CD        -45.7880  -23.3330  -37.4240 C.3     216 LYS    0.0900
   3501 CE        -47.0530  -24.1820  -37.4560 C.3     216 LYS   -0.1800
   3502 NZ        -46.7840  -25.6320  -37.2520 N.4     216 LYS    0.0900
   3503 HN        -43.0130  -19.4660  -38.6570 H       216 LYS    0.0900
   3504 HA        -45.5200  -20.0830  -39.8130 H       216 LYS   -0.1800
   3505 HB1       -44.4480  -20.7480  -37.0240 H       216 LYS    0.0900
   3506 HB2       -44.0800  -21.7000  -38.5160 H       216 LYS    0.0900
   3507 HG1       -46.7010  -21.8820  -38.7300 H       216 LYS    0.2100
   3508 HG2       -46.6980  -21.4300  -36.9810 H       216 LYS    0.0500
   3509 HD1       -45.3520  -23.3630  -36.4020 H       216 LYS    0.0500
   3510 HD2       -45.0490  -23.7480  -38.1420 H       216 LYS   -0.3000
   3511 HE1       -47.5470  -24.0710  -38.4450 H       216 LYS    0.3300
   3512 HE2       -47.7390  -23.8530  -36.6480 H       216 LYS    0.3300
   3513 HZ1       -46.3320  -25.7740  -36.3260 H       216 LYS    0.3300
   3514 HZ2       -46.1520  -25.9760  -38.0020 H       216 LYS    0.5100
   3515 HZ3       -47.6800  -26.1580  -37.2850 H       216 LYS   -0.5100
   3516 N         -45.7400  -18.1850  -37.1860 N.am    217 THR   -0.4700
   3517 CA        -46.6690  -17.3050  -36.4830 C.3     217 THR    0.3100
   3518 C         -47.3040  -16.2990  -37.4400 C.2     217 THR    0.0700
   3519 O         -48.5010  -16.0090  -37.3550 O.2     217 THR    0.0900
   3520 CB        -45.9780  -16.5540  -35.3300 C.3     217 THR    0.1400
   3521 CG2       -45.4140  -17.5410  -34.3170 C.3     217 THR    0.0900
   3522 OG1       -44.9130  -15.7500  -35.8460 O.3     217 THR   -0.6600
   3523 HN        -44.8050  -18.2050  -36.8400 H       217 THR    0.4300
   3524 HA        -47.4740  -17.9140  -36.0980 H       217 THR   -0.2700
   3525 HB        -46.7110  -15.8950  -34.8150 H       217 THR    0.0900
   3526 HG1       -44.4240  -15.4360  -35.0830 H       217 THR    0.0900
   3527 HG21      -44.5470  -18.0810  -34.7540 H       217 THR    0.0900
   3528 HG22      -46.1910  -18.2840  -34.0390 H       217 THR    0.5100
   3529 HG23      -45.0730  -16.9980  -33.4100 H       217 THR   -0.5100
   3530 N         -46.4970  -15.7710  -38.3550 N.am    218 LEU   -0.4700
   3531 CA        -46.9920  -14.8740  -39.3870 C.3     218 LEU    0.3100
   3532 C         -47.9440  -15.6220  -40.3100 C.2     218 LEU    0.0700
   3533 O         -48.9940  -15.1040  -40.6970 O.2     218 LEU    0.0900
   3534 CB        -45.8290  -14.3010  -40.1970 C.3     218 LEU   -0.1800
   3535 CG        -44.8120  -13.4660  -39.4190 C.3     218 LEU    0.0900
   3536 CD1       -43.4880  -13.4000  -40.1640 C.3     218 LEU    0.0900
   3537 CD2       -45.3570  -12.0720  -39.1430 C.3     218 LEU   -0.0900
   3538 HN        -45.5200  -15.9670  -38.3760 H       218 LEU    0.0900
   3539 HA        -47.5420  -14.0790  -38.9060 H       218 LEU   -0.2700
   3540 HB1       -46.2530  -13.6610  -40.9980 H       218 LEU    0.0900
   3541 HB2       -45.2870  -15.1510  -40.6630 H       218 LEU    0.0900
   3542 HG        -44.6480  -13.9230  -38.4200 H       218 LEU    0.0900
   3543 HD11      -43.6600  -13.1070  -41.2220 H       218 LEU   -0.2700
   3544 HD12      -42.9950  -14.3960  -40.1480 H       218 LEU    0.0900
   3545 HD13      -42.8240  -12.6470  -39.6910 H       218 LEU    0.0900
   3546 HD21      -46.2900  -12.1380  -38.5440 H       218 LEU    0.0900
   3547 HD22      -45.5860  -11.5590  -40.1010 H       218 LEU    0.5100
   3548 HD23      -44.6100  -11.4800  -38.5710 H       218 LEU   -0.5100
   3549 N         -47.5680  -16.8510  -40.6550 N.am    219 GLY   -0.4700
   3550 CA        -48.3850  -17.6970  -41.5040 C.3     219 GLY    0.3100
   3551 C         -49.7920  -17.9040  -40.9780 C.2     219 GLY   -0.0200
   3552 O         -50.7580  -17.8540  -41.7380 O.2     219 GLY    0.0900
   3553 HN        -46.7060  -17.2460  -40.3460 H       219 GLY    0.0900
   3554 HA1       -47.8950  -18.6570  -41.5800 H       219 GLY    0.5100
   3555 HA2       -48.4410  -17.2290  -42.4760 H       219 GLY   -0.5100
   3556 N         -49.9180  -18.1450  -39.6770 N.am    220 ILE   -0.4700
   3557 CA        -51.2320  -18.3450  -39.0740 C.3     220 ILE    0.3100
   3558 C         -51.9690  -17.0350  -38.8170 C.2     220 ILE    0.0700
   3559 O         -53.1830  -16.9480  -39.0190 O.2     220 ILE    0.0900
   3560 CB        -51.1600  -19.1880  -37.7820 C.3     220 ILE   -0.0900
   3561 CG1       -50.1070  -18.6330  -36.8200 C.3     220 ILE    0.0900
   3562 CG2       -50.8590  -20.6430  -38.1120 C.3     220 ILE   -0.2700
   3563 CD        -50.6460  -17.6270  -35.8250 C.3     220 ILE    0.0900
   3564 HN        -49.1340  -18.1990  -39.0620 H       220 ILE    0.0900
   3565 HA        -51.8530  -18.8420  -39.8040 H       220 ILE    0.0900
   3566 HB        -52.1300  -19.1250  -37.2460 H       220 ILE   -0.1800
   3567 HG11      -49.3090  -18.1430  -37.4180 H       220 ILE    0.0900
   3568 HG12      -49.6640  -19.4820  -36.2570 H       220 ILE    0.0900
   3569 HG21      -49.8850  -20.7210  -38.6420 H       220 ILE   -0.2700
   3570 HG22      -51.6550  -21.0540  -38.7700 H       220 ILE    0.0900
   3571 HG23      -50.8020  -21.2390  -37.1760 H       220 ILE    0.0900
   3572 HD1       -50.9870  -18.1470  -34.9050 H       220 ILE    0.0900
   3573 HD2       -51.5090  -17.0850  -36.2670 H       220 ILE    0.5100
   3574 HD3       -49.8490  -16.9040  -35.5510 H       220 ILE   -0.5100
   3575 N         -51.2390  -16.0070  -38.3840 N.am    221 ILE   -0.4700
   3576 CA        -51.8580  -14.7200  -38.0820 C.3     221 ILE    0.3100
   3577 C         -52.4520  -14.0750  -39.3310 C.2     221 ILE    0.0700
   3578 O         -53.5240  -13.4750  -39.2750 O.2     221 ILE    0.0900
   3579 CB        -50.8730  -13.7440  -37.4090 C.3     221 ILE   -0.0900
   3580 CG1       -51.6260  -12.5470  -36.8270 C.3     221 ILE    0.0900
   3581 CG2       -49.8160  -13.2750  -38.3940 C.3     221 ILE   -0.2700
   3582 CD        -50.7400  -11.5810  -36.0680 C.3     221 ILE    0.0900
   3583 HN        -50.2530  -16.0700  -38.2490 H       221 ILE    0.0900
   3584 HA        -52.6970  -14.9060  -37.4300 H       221 ILE    0.0900
   3585 HB        -50.3770  -14.2530  -36.5550 H       221 ILE   -0.1800
   3586 HG11      -52.4090  -12.9240  -36.1360 H       221 ILE    0.0900
   3587 HG12      -52.1140  -11.9980  -37.6590 H       221 ILE    0.0900
   3588 HG21      -50.2710  -12.6040  -39.1520 H       221 ILE   -0.2700
   3589 HG22      -49.3710  -14.1490  -38.9160 H       221 ILE    0.0900
   3590 HG23      -49.0200  -12.7150  -37.8570 H       221 ILE    0.0900
   3591 HD1       -50.0730  -11.0400  -36.7730 H       221 ILE    0.0900
   3592 HD2       -50.1100  -12.1370  -35.3410 H       221 ILE    0.5100
   3593 HD3       -51.3640  -10.8370  -35.5300 H       221 ILE   -0.5100
   3594 N         -51.7450  -14.1830  -40.4540 N.am    222 MET   -0.4700
   3595 CA        -52.2630  -13.7020  -41.7280 C.3     222 MET    0.3100
   3596 C         -53.2120  -14.7010  -42.3710 C.2     222 MET    0.0700
   3597 O         -54.2080  -14.3230  -42.9870 O.2     222 MET    0.0900
   3598 CB        -51.1190  -13.3800  -42.6910 C.3     222 MET   -0.1800
   3599 CG        -50.5380  -11.9960  -42.5080 C.3     222 MET    0.0900
   3600 SD        -51.8140  -10.7270  -42.5580 S.3     222 MET    0.0900
   3601 CE        -50.8690   -9.3410  -43.1740 C.3     222 MET   -0.1400
   3602 HN        -50.8380  -14.5950  -40.4740 H       222 MET    0.0900
   3603 HA        -52.8510  -12.8170  -41.5370 H       222 MET    0.0900
   3604 HB1       -51.4990  -13.4690  -43.7310 H       222 MET   -0.0900
   3605 HB2       -50.3100  -14.1260  -42.5400 H       222 MET   -0.2200
   3606 HG1       -49.7960  -11.8120  -43.3130 H       222 MET    0.0900
   3607 HG2       -50.0100  -11.9570  -41.5330 H       222 MET    0.0900
   3608 HE1       -50.0390   -9.6790  -43.8310 H       222 MET    0.0900
   3609 HE2       -50.4280   -8.7720  -42.3300 H       222 MET    0.5100
   3610 HE3       -51.5210   -8.6650  -43.7680 H       222 MET   -0.5100
   3611 N         -52.8950  -15.9840  -42.2240 N.am    223 GLY   -0.4700
   3612 CA        -53.6590  -17.0480  -42.8410 C.3     223 GLY    0.3100
   3613 C         -55.0920  -17.1210  -42.3580 C.2     223 GLY   -0.0200
   3614 O         -56.0220  -17.1810  -43.1620 O.2     223 GLY    0.0900
   3615 HN        -52.1110  -16.2720  -41.6790 H       223 GLY    0.0900
   3616 HA1       -53.1660  -17.9810  -42.6140 H       223 GLY    0.5100
   3617 HA2       -53.6590  -16.8760  -43.9080 H       223 GLY   -0.5100
   3618 N         -55.2770  -17.1140  -41.0410 N.am    224 THR   -0.4700
   3619 CA        -56.6140  -17.1980  -40.4670 C.3     224 THR    0.3100
   3620 C         -57.4720  -15.9920  -40.8300 C.2     224 THR    0.0700
   3621 O         -58.6890  -16.1030  -40.9720 O.2     224 THR    0.0900
   3622 CB        -56.5730  -17.3440  -38.9390 C.3     224 THR    0.1400
   3623 CG2       -57.9870  -17.3840  -38.3750 C.3     224 THR    0.0900
   3624 OG1       -55.8920  -18.5560  -38.5920 O.3     224 THR   -0.6600
   3625 HN        -54.5210  -17.0520  -40.3950 H       224 THR    0.4300
   3626 HA        -57.1070  -18.0520  -40.9060 H       224 THR   -0.2700
   3627 HB        -56.0320  -16.4840  -38.4910 H       224 THR    0.0900
   3628 HG1       -54.9550  -18.3620  -38.6620 H       224 THR    0.0900
   3629 HG21      -58.6450  -17.9880  -39.0350 H       224 THR    0.0900
   3630 HG22      -58.3990  -16.3540  -38.3110 H       224 THR    0.5100
   3631 HG23      -57.9790  -17.8460  -37.3650 H       224 THR   -0.5100
   3632 N         -56.8400  -14.8300  -40.9730 N.am    225 PHE   -0.4700
   3633 CA        -57.5620  -13.6330  -41.3710 C.3     225 PHE    0.3100
   3634 C         -57.8390  -13.6390  -42.8680 C.2     225 PHE    0.0700
   3635 O         -58.7630  -12.9800  -43.3400 O.2     225 PHE    0.0900
   3636 CB        -56.7860  -12.3740  -40.9820 C.3     225 PHE   -0.1800
   3637 CG        -57.3180  -11.1200  -41.6110 C.ar    225 PHE    0.0900
   3638 CD1       -58.3730  -10.4330  -41.0350 C.ar    225 PHE    0.0900
   3639 CD2       -56.7680  -10.6310  -42.7870 C.ar    225 PHE    0.0000
   3640 CE1       -58.8660   -9.2820  -41.6150 C.ar    225 PHE   -0.1150
   3641 CE2       -57.2590   -9.4800  -43.3720 C.ar    225 PHE    0.1150
   3642 CZ        -58.3110   -8.8040  -42.7850 C.ar    225 PHE   -0.1150
   3643 HN        -55.8600  -14.7300  -40.8180 H       225 PHE    0.1150
   3644 HA        -58.5240  -13.6450  -40.8800 H       225 PHE   -0.1150
   3645 HB1       -55.7290  -12.4810  -41.3050 H       225 PHE    0.1150
   3646 HB2       -56.8370  -12.2380  -39.8810 H       225 PHE   -0.1150
   3647 HD1       -58.8150  -10.8030  -40.1220 H       225 PHE    0.1150
   3648 HD2       -55.9470  -11.1560  -43.2500 H       225 PHE   -0.1150
   3649 HE1       -59.6880   -8.7540  -41.1540 H       225 PHE    0.1150
   3650 HE2       -56.8200   -9.1080  -44.2870 H       225 PHE    0.5100
   3651 HZ        -58.6970   -7.9040  -43.2400 H       225 PHE   -0.5100
   3652 N         -57.0340  -14.3920  -43.6120 N.am    226 THR   -0.4700
   3653 CA        -57.1680  -14.4630  -45.0620 C.3     226 THR    0.3100
   3654 C         -58.2530  -15.4480  -45.4790 C.2     226 THR    0.0700
   3655 O         -59.2670  -15.0580  -46.0550 O.2     226 THR    0.0900
   3656 CB        -55.8380  -14.8540  -45.7340 C.3     226 THR    0.1400
   3657 CG2       -56.0350  -15.0830  -47.2240 C.3     226 THR    0.0900
   3658 OG1       -54.8810  -13.8060  -45.5490 O.3     226 THR   -0.6600
   3659 HN        -56.3040  -14.9400  -43.2120 H       226 THR    0.4300
   3660 HA        -57.4890  -13.4930  -45.4120 H       226 THR   -0.2700
   3661 HB        -55.4440  -15.7880  -45.2800 H       226 THR    0.0900
   3662 HG1       -54.6540  -13.8170  -44.6150 H       226 THR    0.0900
   3663 HG21      -56.5800  -14.2250  -47.6740 H       226 THR    0.0900
   3664 HG22      -56.6300  -16.0060  -47.3900 H       226 THR    0.5100
   3665 HG23      -55.0480  -15.1780  -47.7260 H       226 THR   -0.5100
   3666 N         -58.0400  -16.7280  -45.1820 N.am    227 LEU   -0.4700
   3667 CA        -58.9770  -17.7700  -45.5830 C.3     227 LEU    0.3100
   3668 C         -60.4150  -17.4490  -45.1850 C.2     227 LEU    0.0700
   3669 O         -61.3510  -17.7570  -45.9190 O.2     227 LEU    0.0900
   3670 CB        -58.5620  -19.1270  -45.0040 C.3     227 LEU   -0.1800
   3671 CG        -57.1130  -19.5560  -45.2420 C.3     227 LEU    0.0900
   3672 CD1       -56.8960  -20.9690  -44.7310 C.3     227 LEU    0.0900
   3673 CD2       -56.7460  -19.4510  -46.7170 C.3     227 LEU   -0.0900
   3674 HN        -57.2370  -17.0290  -44.6750 H       227 LEU    0.0900
   3675 HA        -58.9890  -17.8110  -46.6620 H       227 LEU   -0.2700
   3676 HB1       -59.2230  -19.9010  -45.4470 H       227 LEU    0.0900
   3677 HB2       -58.7300  -19.0930  -43.9070 H       227 LEU    0.0900
   3678 HG        -56.4290  -18.8610  -44.7110 H       227 LEU    0.0900
   3679 HD11      -57.5710  -21.6750  -45.2620 H       227 LEU   -0.2700
   3680 HD12      -57.1180  -21.0160  -43.6440 H       227 LEU    0.0900
   3681 HD13      -55.8450  -21.2800  -44.9130 H       227 LEU    0.0900
   3682 HD21      -56.8610  -18.4020  -47.0660 H       227 LEU    0.0900
   3683 HD22      -57.4150  -20.1020  -47.3210 H       227 LEU    0.5100
   3684 HD23      -55.6890  -19.7600  -46.8660 H       227 LEU   -0.5100
   3685 N         -60.5940  -16.8340  -44.0190 N.am    228 CYS   -0.4700
   3686 CA        -61.9370  -16.5810  -43.5120 C.3     228 CYS    0.3100
   3687 C         -62.7050  -15.4860  -44.2520 C.2     228 CYS    0.0700
   3688 O         -63.7890  -15.7380  -44.7770 O.2     228 CYS    0.0900
   3689 CB        -61.8890  -16.2650  -42.0140 C.3     228 CYS   -0.1100
   3690 SG        -61.3150  -17.6330  -40.9760 S.3     228 CYS    0.0900
   3691 HN        -59.8360  -16.5260  -43.4500 H       228 CYS    0.0900
   3692 HA        -62.5350  -17.4620  -43.6910 H       228 CYS   -0.2300
   3693 HB1       -62.9100  -15.9720  -41.6920 H       228 CYS    0.1600
   3694 HB2       -61.2140  -15.3960  -41.8690 H       228 CYS    0.5100
   3695 HG1       -62.4790  -18.2680  -40.9690 H       228 CYS   -0.5100
   3696 N         -62.1560  -14.2710  -44.3000 N.am    229 TRP   -0.4700
   3697 CA        -62.8800  -13.1510  -44.9070 C.3     229 TRP    0.3100
   3698 C         -62.5560  -12.8320  -46.3700 C.2     229 TRP    0.0700
   3699 O         -63.2900  -12.0870  -47.0280 O.2     229 TRP    0.0900
   3700 CB        -62.7210  -11.8870  -44.0540 C.3     229 TRP   -0.1800
   3701 CG        -63.3740  -11.9890  -42.7150 C.ar    229 TRP    0.0900
   3702 CD1       -62.7780  -12.3130  -41.5330 C.ar    229 TRP    0.0900
   3703 CD2       -64.7590  -11.7710  -42.4200 C.ar    229 TRP   -0.0300
   3704 CE2       -64.9280  -11.9780  -41.0360 C.ar    229 TRP   -0.1500
   3705 CE3       -65.8710  -11.4210  -43.1900 C.ar    229 TRP    0.2200
   3706 NE1       -63.7040  -12.3070  -40.5190 N.ar    229 TRP   -0.5100
   3707 CZ2       -66.1640  -11.8450  -40.4080 C.ar    229 TRP    0.3700
   3708 CZ3       -67.0970  -11.2890  -42.5650 C.ar    229 TRP    0.2400
   3709 CH2       -67.2350  -11.5010  -41.1880 C.ar    229 TRP    0.1100
   3710 HN        -61.2500  -14.0740  -43.9330 H       229 TRP   -0.2500
   3711 HA        -63.9220  -13.4240  -44.9830 H       229 TRP    0.1700
   3712 HB1       -63.1710  -11.0290  -44.5970 H       229 TRP   -0.2000
   3713 HB2       -61.6380  -11.6930  -43.9000 H       229 TRP    0.1400
   3714 HD1       -61.7290  -12.5420  -41.4120 H       229 TRP   -0.2700
   3715 HE1       -63.5200  -12.5040  -39.5810 H       229 TRP    0.1600
   3716 HE3       -65.7930  -11.2520  -44.2550 H       229 TRP   -0.1400
   3717 HZ2       -66.2920  -12.0030  -39.3480 H       229 TRP    0.1400
   3718 HZ3       -67.9650  -11.0170  -43.1480 H       229 TRP    0.5100
   3719 HH2       -68.2080  -11.3930  -40.7310 H       229 TRP   -0.5100
   3720 N         -61.4730  -13.4040  -46.8870 N.am    230 LEU   -0.4700
   3721 CA        -61.0550  -13.1110  -48.2530 C.3     230 LEU    0.3100
   3722 C         -61.9920  -13.6970  -49.3060 C.2     230 LEU    0.0700
   3723 O         -62.4970  -12.9690  -50.1640 O.2     230 LEU    0.0900
   3724 CB        -59.6190  -13.5830  -48.5020 C.3     230 LEU   -0.1800
   3725 CG        -59.0340  -13.1440  -49.8440 C.3     230 LEU    0.0900
   3726 CD1       -58.6490  -11.6730  -49.7870 C.3     230 LEU    0.0900
   3727 CD2       -57.8380  -14.0000  -50.2240 C.3     230 LEU   -0.0900
   3728 HN        -60.9100  -14.0470  -46.3750 H       230 LEU    0.0900
   3729 HA        -61.1260  -12.0430  -48.4020 H       230 LEU   -0.2700
   3730 HB1       -59.6050  -14.6920  -48.4610 H       230 LEU    0.0900
   3731 HB2       -58.9740  -13.1850  -47.6920 H       230 LEU    0.0900
   3732 HG        -59.7870  -13.2990  -50.6460 H       230 LEU    0.0900
   3733 HD11      -58.0330  -11.4750  -48.8830 H       230 LEU   -0.2700
   3734 HD12      -59.5630  -11.0440  -49.7380 H       230 LEU    0.0900
   3735 HD13      -58.0560  -11.4020  -50.6870 H       230 LEU    0.0900
   3736 HD21      -58.0950  -15.0770  -50.1320 H       230 LEU    0.0900
   3737 HD22      -56.9850  -13.7810  -49.5470 H       230 LEU    0.5100
   3738 HD23      -57.5430  -13.7950  -51.2760 H       230 LEU   -0.5100
   3739 N         -62.2390  -15.0180  -49.2370 N.am    231 PRO   -0.2900
   3740 CA        -63.0980  -15.6720  -50.2250 C.3     231 PRO    0.0000
   3741 C         -64.4620  -15.0090  -50.2880 C.2     231 PRO    0.0900
   3742 O         -65.0770  -14.9670  -51.3500 O.2     231 PRO    0.0900
   3743 CB        -63.2290  -17.0980  -49.6850 C.3     231 PRO    0.0200
   3744 CG        -61.9990  -17.3080  -48.8810 C.3     231 PRO    0.0900
   3745 CD        -61.7150  -15.9780  -48.2490 C.3     231 PRO   -0.1800
   3746 HA        -62.6630  -15.6010  -51.2090 H       231 PRO    0.0900
   3747 HB1       -63.2870  -17.8320  -50.5170 H       231 PRO    0.0900
   3748 HB2       -64.1370  -17.1990  -49.0530 H       231 PRO   -0.1800
   3749 HG1       -62.1660  -18.0850  -48.1050 H       231 PRO    0.0900
   3750 HG2       -61.1540  -17.6240  -49.5300 H       231 PRO    0.0900
   3751 HD1       -62.2480  -15.8620  -47.2830 H       231 PRO    0.5100
   3752 HD2       -60.6250  -15.8190  -48.1040 H       231 PRO   -0.5100
   3753 N         -64.9220  -14.4850  -49.1560 N.am    232 PHE   -0.4700
   3754 CA        -66.2000  -13.7950  -49.1070 C.3     232 PHE    0.3100
   3755 C         -66.1010  -12.4010  -49.7100 C.2     232 PHE    0.0700
   3756 O         -66.7420  -12.1070  -50.7220 O.2     232 PHE    0.0900
   3757 CB        -66.7230  -13.7150  -47.6710 C.3     232 PHE   -0.1800
   3758 CG        -67.9720  -12.8980  -47.5320 C.ar    232 PHE    0.0900
   3759 CD1       -69.2060  -13.4330  -47.8640 C.ar    232 PHE    0.0900
   3760 CD2       -67.9140  -11.5900  -47.0760 C.ar    232 PHE    0.0000
   3761 CE1       -70.3590  -12.6790  -47.7420 C.ar    232 PHE   -0.1150
   3762 CE2       -69.0650  -10.8320  -46.9500 C.ar    232 PHE    0.1150
   3763 CZ        -70.2890  -11.3770  -47.2840 C.ar    232 PHE   -0.1150
   3764 HN        -64.4160  -14.5410  -48.2980 H       232 PHE    0.1150
   3765 HA        -66.8970  -14.3400  -49.7270 H       232 PHE   -0.1150
   3766 HB1       -65.9490  -13.2470  -47.0250 H       232 PHE    0.1150
   3767 HB2       -66.9550  -14.7380  -47.3080 H       232 PHE   -0.1150
   3768 HD1       -69.2670  -14.4500  -48.2240 H       232 PHE    0.1150
   3769 HD2       -66.9590  -11.1570  -46.8150 H       232 PHE   -0.1150
   3770 HE1       -71.3150  -13.1080  -48.0040 H       232 PHE    0.1150
   3771 HE2       -69.0070   -9.8150  -46.5910 H       232 PHE    0.5100
   3772 HZ        -71.1880  -10.7880  -47.1880 H       232 PHE   -0.5100
   3773 N         -65.2980  -11.5390  -49.0920 N.am    233 PHE   -0.4700
   3774 CA        -65.2220  -10.1470  -49.5240 C.3     233 PHE    0.3100
   3775 C         -64.7850   -9.9460  -50.9730 C.2     233 PHE    0.0700
   3776 O         -65.1050   -8.9250  -51.5830 O.2     233 PHE    0.0900
   3777 CB        -64.3610   -9.3160  -48.5710 C.3     233 PHE   -0.1800
   3778 CG        -65.1440   -8.6870  -47.4630 C.ar    233 PHE    0.0900
   3779 CD1       -65.4460   -9.4010  -46.3160 C.ar    233 PHE    0.0900
   3780 CD2       -65.5970   -7.3830  -47.5770 C.ar    233 PHE    0.0000
   3781 CE1       -66.1780   -8.8230  -45.2990 C.ar    233 PHE   -0.1150
   3782 CE2       -66.3280   -6.8000  -46.5620 C.ar    233 PHE    0.1150
   3783 CZ        -66.6190   -7.5210  -45.4200 C.ar    233 PHE   -0.1150
   3784 HN        -64.7200  -11.8000  -48.3220 H       233 PHE    0.1150
   3785 HA        -66.2270   -9.7550  -49.5550 H       233 PHE   -0.1150
   3786 HB1       -63.8710   -8.4960  -49.1370 H       233 PHE    0.1150
   3787 HB2       -63.5940   -9.9710  -48.1040 H       233 PHE   -0.1150
   3788 HD1       -65.1050  -10.4210  -46.2180 H       233 PHE    0.1150
   3789 HD2       -65.3770   -6.8170  -48.4700 H       233 PHE   -0.1150
   3790 HE1       -66.4050   -9.3900  -44.4080 H       233 PHE    0.1150
   3791 HE2       -66.6720   -5.7810  -46.6600 H       233 PHE    0.5100
   3792 HZ        -67.1910   -7.0660  -44.6240 H       233 PHE   -0.5100
   3793 N         -64.0550  -10.9120  -51.5260 N.am    234 ILE   -0.4700
   3794 CA        -63.7260  -10.8680  -52.9460 C.3     234 ILE    0.3100
   3795 C         -64.9370  -11.2800  -53.7770 C.2     234 ILE    0.0700
   3796 O         -65.2630  -10.6540  -54.7880 O.2     234 ILE    0.0900
   3797 CB        -62.5340  -11.7740  -53.2920 C.3     234 ILE   -0.0900
   3798 CG1       -61.2670  -11.2720  -52.6020 C.3     234 ILE    0.0900
   3799 CG2       -62.3210  -11.8200  -54.7960 C.3     234 ILE   -0.2700
   3800 CD        -60.0180  -11.9980  -53.0400 C.3     234 ILE    0.0900
   3801 HN        -63.7080  -11.6900  -51.0080 H       234 ILE    0.0900
   3802 HA        -63.4960   -9.8440  -53.1970 H       234 ILE    0.0900
   3803 HB        -62.7300  -12.8020  -52.9160 H       234 ILE   -0.1800
   3804 HG11      -61.3840  -11.3990  -51.5050 H       234 ILE    0.0900
   3805 HG12      -61.1450  -10.1900  -52.8270 H       234 ILE    0.0900
   3806 HG21      -62.1160  -10.7990  -55.1840 H       234 ILE   -0.2700
   3807 HG22      -63.2320  -12.2130  -55.2960 H       234 ILE    0.0900
   3808 HG23      -61.4530  -12.4710  -55.0350 H       234 ILE    0.0900
   3809 HD1       -59.7660  -11.7280  -54.0880 H       234 ILE    0.0900
   3810 HD2       -60.1790  -13.0960  -52.9860 H       234 ILE    0.5100
   3811 HD3       -59.1650  -11.7140  -52.3880 H       234 ILE   -0.5100
   3812 N         -65.6130  -12.3350  -53.3310 N.am    235 VAL   -0.4700
   3813 CA        -66.8260  -12.7990  -53.9860 C.3     235 VAL    0.3100
   3814 C         -67.8850  -11.7030  -54.0200 C.2     235 VAL    0.0700
   3815 O         -68.7590  -11.7010  -54.8840 O.2     235 VAL    0.0900
   3816 CB        -67.3790  -14.0740  -53.3160 C.3     235 VAL   -0.0900
   3817 CG1       -68.8900  -14.1600  -53.4660 C.3     235 VAL    0.0900
   3818 CG2       -66.7060  -15.3080  -53.9010 C.3     235 VAL   -0.2700
   3819 HN        -65.3190  -12.8540  -52.5320 H       235 VAL    0.0900
   3820 HA        -66.5880  -12.9970  -55.0210 H       235 VAL    0.0900
   3821 HB        -67.1190  -14.0620  -52.2370 H       235 VAL    0.0900
   3822 HG11      -69.1920  -13.8270  -54.4820 H       235 VAL   -0.2700
   3823 HG12      -69.3830  -13.5040  -52.7160 H       235 VAL    0.0900
   3824 HG13      -69.2260  -15.2090  -53.3230 H       235 VAL    0.0900
   3825 HG21      -65.6090  -15.2610  -53.7310 H       235 VAL    0.0900
   3826 HG22      -66.8940  -15.3580  -54.9940 H       235 VAL    0.5100
   3827 HG23      -67.1020  -16.2230  -53.4100 H       235 VAL   -0.5100
   3828 N         -67.8000  -10.7600  -53.0850 N.am    236 ASN   -0.4700
   3829 CA        -68.6660   -9.5880  -53.1200 C.3     236 ASN    0.3100
   3830 C         -68.4750   -8.8070  -54.4140 C.2     236 ASN    0.0700
   3831 O         -69.4270   -8.5570  -55.1590 O.2     236 ASN    0.0900
   3832 CB        -68.3860   -8.6780  -51.9210 C.3     236 ASN   -0.1800
   3833 CG        -69.5600   -8.5980  -50.9670 C.2     236 ASN    0.0900
   3834 ND2       -69.2640   -8.4460  -49.6780 N.am    236 ASN    0.0900
   3835 OD1       -70.7170   -8.6710  -51.3770 O.2     236 ASN    0.5500
   3836 HN        -67.1510  -10.8100  -52.3310 H       236 ASN   -0.5500
   3837 HA        -69.6910   -9.9280  -53.1020 H       236 ASN   -0.6200
   3838 HB1       -68.1590   -7.6550  -52.2880 H       236 ASN    0.3200
   3839 HB2       -67.5070   -9.0700  -51.3660 H       236 ASN    0.3000
   3840 HD21      -69.9970   -8.3860  -49.0000 H       236 ASN    0.5100
   3841 HD22      -68.3080   -8.3900  -49.3880 H       236 ASN   -0.5100
   3842 N         -67.2260   -8.4360  -54.6830 N.am    237 ILE   -0.4700
   3843 CA        -66.8810   -7.7100  -55.8970 C.3     237 ILE    0.3100
   3844 C         -67.0510   -8.6010  -57.1250 C.2     237 ILE    0.0700
   3845 O         -67.1160   -8.1160  -58.2540 O.2     237 ILE    0.0900
   3846 CB        -65.4400   -7.1600  -55.8300 C.3     237 ILE   -0.0900
   3847 CG1       -65.2480   -6.3250  -54.5630 C.3     237 ILE    0.0900
   3848 CG2       -65.1110   -6.3350  -57.0670 C.3     237 ILE   -0.2700
   3849 CD        -66.2290   -5.1750  -54.4270 C.3     237 ILE    0.0900
   3850 HN        -66.4710   -8.6370  -54.0660 H       237 ILE    0.0900
   3851 HA        -67.5840   -6.8990  -56.0090 H       237 ILE    0.0900
   3852 HB        -64.7270   -8.0090  -55.7560 H       237 ILE   -0.1800
   3853 HG11      -64.2180   -5.9100  -54.5670 H       237 ILE    0.0900
   3854 HG12      -65.3630   -6.9910  -53.6820 H       237 ILE    0.0900
   3855 HG21      -65.9130   -5.5870  -57.2510 H       237 ILE   -0.2700
   3856 HG22      -65.0360   -6.9980  -57.9550 H       237 ILE    0.0900
   3857 HG23      -64.1510   -5.7970  -56.9190 H       237 ILE    0.0900
   3858 HD1       -67.2700   -5.5620  -54.4030 H       237 ILE    0.0900
   3859 HD2       -66.1270   -4.4870  -55.2940 H       237 ILE    0.5100
   3860 HD3       -66.0350   -4.6210  -53.4850 H       237 ILE   -0.5100
   3861 N         -67.1320   -9.9120  -56.9040 N.am    238 VAL   -0.4700
   3862 CA        -67.3990  -10.8470  -57.9930 C.3     238 VAL    0.3100
   3863 C         -68.8770  -10.8210  -58.3800 C.2     238 VAL    0.0700
   3864 O         -69.2260  -10.9380  -59.5540 O.2     238 VAL    0.0900
   3865 CB        -66.9880  -12.2890  -57.6310 C.3     238 VAL   -0.0900
   3866 CG1       -67.3300  -13.2420  -58.7670 C.3     238 VAL    0.0900
   3867 CG2       -65.5030  -12.3540  -57.3120 C.3     238 VAL   -0.2700
   3868 HN        -67.0140  -10.3090  -55.9980 H       238 VAL    0.0900
   3869 HA        -66.8460  -10.5120  -58.8570 H       238 VAL    0.0900
   3870 HB        -67.5260  -12.6050  -56.7110 H       238 VAL    0.0900
   3871 HG11      -66.7920  -12.9420  -59.6920 H       238 VAL   -0.2700
   3872 HG12      -68.4220  -13.2160  -58.9680 H       238 VAL    0.0900
   3873 HG13      -67.0230  -14.2760  -58.4990 H       238 VAL    0.0900
   3874 HG21      -65.1600  -11.3860  -56.8860 H       238 VAL    0.0900
   3875 HG22      -64.9260  -12.5570  -58.2390 H       238 VAL    0.5100
   3876 HG23      -65.3100  -13.1570  -56.5690 H       238 VAL   -0.5100
   3877 N         -69.7450  -10.6600  -57.3820 N.am    239 HSD   -0.4700
   3878 CA        -71.1800  -10.5820  -57.6120 C.3     239 HSD    0.3100
   3879 C         -71.5410   -9.1970  -58.1280 C.2     239 HSD    0.0700
   3880 O         -72.5210   -9.0250  -58.8510 O.2     239 HSD    0.0900
   3881 CB        -71.9480  -10.8830  -56.3210 C.3     239 HSD   -0.0900
   3882 CG        -73.3670  -11.3120  -56.5410 C.ar    239 HSD    0.0900
   3883 CD2       -74.1930  -11.7010  -55.5130 C.ar    239 HSD    0.0900
   3884 ND1       -74.1000  -11.4170  -57.6770 N.ar    239 HSD   -0.3600
   3885 CE1       -75.3460  -11.8620  -57.3120 C.ar    239 HSD    0.3200
   3886 NE2       -75.3830  -12.0280  -56.0010 N.ar    239 HSD   -0.0500
   3887 HN        -69.4500  -10.5840  -56.4330 H       239 HSD    0.2500
   3888 HA        -71.4360  -11.3010  -58.3770 H       239 HSD    0.1300
   3889 HB1       -71.9570   -9.9670  -55.6930 H       239 HSD   -0.7000
   3890 HB2       -71.4210  -11.6950  -55.7760 H       239 HSD    0.2200
   3891 HD1       -73.7790  -11.2060  -58.6000 H       239 HSD    0.1000
   3892 HD2       -74.0040  -11.7670  -54.4490 H       239 HSD    0.5100
   3893 HE1       -76.1600  -12.0440  -58.0130 H       239 HSD   -0.5100
   3894 N         -70.7360   -8.2060  -57.7510 N.am    240 VAL   -0.4700
   3895 CA        -70.9350   -6.8400  -58.2160 C.3     240 VAL    0.3100
   3896 C         -70.4440   -6.6290  -59.6480 C.2     240 VAL    0.0700
   3897 O         -71.1440   -6.0370  -60.4710 O.2     240 VAL    0.0900
   3898 CB        -70.2480   -5.8280  -57.2850 C.3     240 VAL   -0.0900
   3899 CG1       -70.1760   -4.4610  -57.9400 C.3     240 VAL    0.0900
   3900 CG2       -70.9800   -5.7520  -55.9570 C.3     240 VAL   -0.2700
   3901 HN        -69.9650   -8.3530  -57.1360 H       240 VAL    0.0900
   3902 HA        -71.9980   -6.6530  -58.2500 H       240 VAL    0.0900
   3903 HB        -69.2190   -6.1790  -57.0550 H       240 VAL    0.0900
   3904 HG11      -71.1760   -4.1720  -58.3300 H       240 VAL   -0.2700
   3905 HG12      -69.4580   -4.4850  -58.7880 H       240 VAL    0.0900
   3906 HG13      -69.8540   -3.7010  -57.1970 H       240 VAL    0.0900
   3907 HG21      -71.2980   -6.7680  -55.6390 H       240 VAL    0.0900
   3908 HG22      -71.8840   -5.1140  -56.0590 H       240 VAL    0.5100
   3909 HG23      -70.3100   -5.3300  -55.1790 H       240 VAL   -0.5100
   3910 N         -69.2400   -7.1130  -59.9450 N.am    241 ILE   -0.4700
   3911 CA        -68.6480   -6.9410  -61.2690 C.3     241 ILE    0.3100
   3912 C         -69.3500   -7.7740  -62.3390 C.2     241 ILE    0.0700
   3913 O         -69.7870   -7.2430  -63.3610 O.2     241 ILE    0.0900
   3914 CB        -67.1410   -7.2780  -61.2680 C.3     241 ILE   -0.0900
   3915 CG1       -66.3490   -6.1890  -60.5430 C.3     241 ILE    0.0900
   3916 CG2       -66.6280   -7.4300  -62.6930 C.3     241 ILE   -0.2700
   3917 CD        -64.8500   -6.3830  -60.6060 C.3     241 ILE    0.0900
   3918 HN        -68.6910   -7.6120  -59.2790 H       241 ILE    0.0900
   3919 HA        -68.7980   -5.9140  -61.5660 H       241 ILE    0.0900
   3920 HB        -66.9760   -8.2270  -60.7140 H       241 ILE   -0.1800
   3921 HG11      -66.6600   -6.1770  -59.4770 H       241 ILE    0.0900
   3922 HG12      -66.5980   -5.2080  -61.0010 H       241 ILE    0.0900
   3923 HG21      -66.7810   -6.4850  -63.2560 H       241 ILE   -0.2700
   3924 HG22      -67.1810   -8.2440  -63.2090 H       241 ILE    0.0900
   3925 HG23      -65.5420   -7.6660  -62.6800 H       241 ILE    0.0900
   3926 HD1       -64.4840   -6.2030  -61.6390 H       241 ILE    0.0900
   3927 HD2       -64.5910   -7.4230  -60.3130 H       241 ILE    0.5100
   3928 HD3       -64.3460   -5.6660  -59.9220 H       241 ILE   -0.5100
   3929 N         -69.4860   -9.0940  -62.1000 N.am    242 GLN   -0.4700
   3930 CA        -70.1230   -9.9580  -63.0590 C.3     242 GLN    0.3100
   3931 C         -71.2950  -10.6590  -62.4090 C.2     242 GLN    0.0700
   3932 O         -71.1650  -11.5270  -61.5450 O.2     242 GLN    0.0900
   3933 CB        -69.1160  -10.9930  -63.6140 C.3     242 GLN   -0.1800
   3934 CG        -69.5630  -11.6800  -64.9220 C.3     242 GLN    0.0900
   3935 CD        -69.9550  -10.6760  -66.0100 C.2     242 GLN    0.0900
   3936 NE2       -68.9360  -10.0230  -66.6210 N.am    242 GLN   -0.1800
   3937 OE1       -71.1300  -10.4770  -66.3160 O.2     242 GLN    0.0900
   3938 HN        -69.1560   -9.5240  -61.2630 H       242 GLN    0.0900
   3939 HA        -70.5080   -9.3430  -63.8600 H       242 GLN    0.5500
   3940 HB1       -68.9600  -11.7770  -62.8430 H       242 GLN   -0.5500
   3941 HB2       -68.1510  -10.4780  -63.8020 H       242 GLN   -0.6200
   3942 HG1       -70.4400  -12.3290  -64.7090 H       242 GLN    0.3200
   3943 HG2       -68.7310  -12.3070  -65.3050 H       242 GLN    0.3000
   3944 HE21      -69.1300   -9.3550  -67.3410 H       242 GLN    0.5100
   3945 HE22      -67.9910  -10.2090  -66.3540 H       242 GLN   -0.5100
   3946 N         -72.5130  -10.3020  -62.8490 N.am    243 ASP   -0.4700
   3947 CA        -73.7380  -10.8580  -62.2840 C.3     243 ASP    0.3100
   3948 C         -74.0790  -12.2310  -62.8630 C.2     243 ASP    0.0700
   3949 O         -73.6860  -12.5640  -63.9820 O.2     243 ASP    0.0900
   3950 CB        -74.9080   -9.8870  -62.4690 C.3     243 ASP   -0.2800
   3951 CG        -76.0030  -10.0930  -61.4410 C.2     243 ASP    0.0900
   3952 OD1       -75.8330   -9.6330  -60.2910 O.co2   243 ASP    0.0900
   3953 OD2       -77.0320  -10.7140  -61.7790 O.co2   243 ASP    0.6200
   3954 HN        -72.6350   -9.6400  -63.5840 H       243 ASP   -0.7600
   3955 HA        -73.5680  -11.0440  -61.2340 H       243 ASP   -0.7600
   3956 HB1       -75.3430  -10.0330  -63.4810 H       243 ASP    0.5100
   3957 HB2       -74.5310   -8.8460  -62.3810 H       243 ASP   -0.5100
   3958 N         -74.7880  -13.0570  -62.0620 N.am    244 ASN   -0.4700
   3959 CA        -75.2050  -14.3840  -62.4560 C.3     244 ASN    0.3100
   3960 C         -74.0180  -15.2980  -62.6760 C.2     244 ASN    0.0700
   3961 O         -74.1160  -16.3370  -63.3200 O.2     244 ASN    0.0900
   3962 CB        -76.1710  -14.3870  -63.6660 C.3     244 ASN   -0.1800
   3963 CG        -77.4760  -13.6610  -63.3510 C.2     244 ASN    0.0900
   3964 ND2       -77.9280  -12.8080  -64.3030 N.am    244 ASN    0.0900
   3965 OD1       -78.1330  -13.8980  -62.3330 O.2     244 ASN    0.5500
   3966 HN        -75.0610  -12.7810  -61.1450 H       244 ASN   -0.5500
   3967 HA        -75.6900  -14.8350  -61.6030 H       244 ASN   -0.6200
   3968 HB1       -76.4050  -15.4360  -63.9440 H       244 ASN    0.3200
   3969 HB2       -75.6800  -13.8820  -64.5250 H       244 ASN    0.3000
   3970 HD21      -78.7770  -12.3020  -64.1580 H       244 ASN    0.5100
   3971 HD22      -77.4110  -12.6860  -65.1510 H       244 ASN   -0.5100
   3972 N         -72.8730  -14.9610  -62.0500 N.am    245 LEU   -0.4700
   3973 CA        -71.7140  -15.8230  -62.0390 C.3     245 LEU    0.3100
   3974 C         -71.5810  -16.4830  -60.6870 C.2     245 LEU    0.0700
   3975 O         -70.6920  -17.2930  -60.4350 O.2     245 LEU    0.0900
   3976 CB        -70.4610  -14.9880  -62.4020 C.3     245 LEU   -0.1800
   3977 CG        -69.1580  -15.7810  -62.6340 C.3     245 LEU    0.0900
   3978 CD1       -69.3170  -16.8860  -63.6890 C.3     245 LEU    0.0900
   3979 CD2       -68.0350  -14.8250  -63.0500 C.3     245 LEU   -0.0900
   3980 HN        -72.7750  -14.0970  -61.5620 H       245 LEU    0.0900
   3981 HA        -71.8690  -16.6130  -62.7600 H       245 LEU   -0.2700
   3982 HB1       -70.2800  -14.2690  -61.5750 H       245 LEU    0.0900
   3983 HB2       -70.6860  -14.4220  -63.3300 H       245 LEU    0.0900
   3984 HG        -68.8450  -16.2430  -61.6750 H       245 LEU    0.0900
   3985 HD11      -69.6180  -16.4440  -64.6630 H       245 LEU   -0.2700
   3986 HD12      -70.1020  -17.6040  -63.3680 H       245 LEU    0.0900
   3987 HD13      -68.3530  -17.4210  -63.8250 H       245 LEU    0.0900
   3988 HD21      -67.8610  -14.0700  -62.2530 H       245 LEU    0.0900
   3989 HD22      -68.3160  -14.2940  -63.9850 H       245 LEU    0.5100
   3990 HD23      -67.0940  -15.3940  -63.2100 H       245 LEU   -0.5100
   3991 N         -72.5190  -16.1960  -59.7630 N.am    246 ILE   -0.4700
   3992 CA        -72.3860  -16.6120  -58.3690 C.3     246 ILE    0.3100
   3993 C         -73.6170  -17.3150  -57.8000 C.2     246 ILE    0.0700
   3994 O         -74.7530  -16.9230  -58.0640 O.2     246 ILE    0.0900
   3995 CB        -72.0330  -15.4110  -57.4670 C.3     246 ILE   -0.0900
   3996 CG1       -70.6690  -14.8390  -57.8530 C.3     246 ILE    0.0900
   3997 CG2       -72.0430  -15.8190  -56.0030 C.3     246 ILE   -0.2700
   3998 CD        -70.1580  -13.8020  -56.8880 C.3     246 ILE    0.0900
   3999 HN        -73.3460  -15.6870  -59.9880 H       246 ILE    0.0900
   4000 HA        -71.6080  -17.3590  -58.3180 H       246 ILE    0.0900
   4001 HB        -72.7760  -14.6010  -57.6260 H       246 ILE   -0.1800
   4002 HG11      -70.7520  -14.3770  -58.8590 H       246 ILE    0.0900
   4003 HG12      -69.9370  -15.6710  -57.8980 H       246 ILE    0.0900
   4004 HG21      -71.4350  -16.7380  -55.8580 H       246 ILE   -0.2700
   4005 HG22      -73.0830  -16.0260  -55.6740 H       246 ILE    0.0900
   4006 HG23      -71.6090  -15.0070  -55.3810 H       246 ILE    0.0900
   4007 HD1       -69.4150  -14.2550  -56.1980 H       246 ILE    0.0900
   4008 HD2       -71.0000  -13.3970  -56.2870 H       246 ILE    0.5100
   4009 HD3       -69.6660  -12.9770  -57.4460 H       246 ILE   -0.5100
   4010 N         -73.3940  -18.4080  -57.0530 N.am    247 ARG   -0.4700
   4011 CA        -74.4150  -19.0530  -56.2900 C.3     247 ARG    0.3100
   4012 C         -74.7730  -18.3300  -55.0110 C.2     247 ARG    0.0700
   4013 O         -73.9870  -17.6170  -54.4040 O.2     247 ARG    0.0900
   4014 CB        -74.0320  -20.5270  -56.0390 C.3     247 ARG   -0.1800
   4015 CG        -74.2750  -21.4520  -57.2510 C.3     247 ARG    0.0900
   4016 CD        -75.7400  -21.5390  -57.7290 C.3     247 ARG    0.0900
   4017 NE        -76.6370  -21.8680  -56.5680 N.pl3   247 ARG   -0.1800
   4018 CZ        -77.5890  -21.0740  -56.0780 C.cat   247 ARG    0.0900
   4019 NH1       -78.2400  -21.4580  -54.9950 N.pl3   247 ARG    0.0900
   4020 NH2       -77.8360  -19.8640  -56.5550 N.pl3   247 ARG    0.2000
   4021 HN        -72.4900  -18.8230  -56.9970 H       247 ARG    0.0900
   4022 HA        -75.3400  -18.9920  -56.8440 H       247 ARG    0.0900
   4023 HB1       -74.6320  -20.9040  -55.1820 H       247 ARG   -0.7000
   4024 HB2       -72.9560  -20.5700  -55.7720 H       247 ARG    0.4400
   4025 HG1       -73.9400  -22.4740  -56.9790 H       247 ARG    0.6400
   4026 HG2       -73.6580  -21.0830  -58.0970 H       247 ARG   -0.8000
   4027 HD1       -75.8470  -22.3400  -58.4910 H       247 ARG    0.4600
   4028 HD2       -76.0640  -20.5640  -58.1530 H       247 ARG    0.4600
   4029 HE        -76.5080  -22.7560  -56.1280 H       247 ARG   -0.8000
   4030 HH11      -78.0150  -22.3290  -54.5600 H       247 ARG    0.4600
   4031 HH12      -78.9580  -20.8770  -54.6110 H       247 ARG    0.4600
   4032 HH21      -77.2970  -19.5070  -57.3180 H       247 ARG    0.5100
   4033 HH22      -78.5620  -19.3060  -56.1520 H       247 ARG   -0.5100
   4034 N         -76.0030  -18.5250  -54.5130 N.am    248 LYS   -0.4700
   4035 CA        -76.4380  -17.8840  -53.2750 C.3     248 LYS    0.3100
   4036 C         -76.0460  -18.6930  -52.0430 C.2     248 LYS    0.0700
   4037 O         -76.1570  -18.2160  -50.9140 O.2     248 LYS    0.0900
   4038 CB        -77.9480  -17.6370  -53.2870 C.3     248 LYS   -0.1800
   4039 CG        -78.3280  -16.1680  -53.2440 C.3     248 LYS    0.0900
   4040 CD        -77.5870  -15.4500  -52.1250 C.3     248 LYS    0.0900
   4041 CE        -77.8180  -13.9500  -52.1790 C.3     248 LYS   -0.1800
   4042 NZ        -77.0460  -13.2290  -51.1310 N.4     248 LYS    0.0900
   4043 HN        -76.6710  -19.1140  -54.9610 H       248 LYS    0.0900
   4044 HA        -75.9080  -16.9470  -53.1810 H       248 LYS   -0.1800
   4045 HB1       -78.3950  -18.1430  -52.4050 H       248 LYS    0.0900
   4046 HB2       -78.3720  -18.0840  -54.2110 H       248 LYS    0.0900
   4047 HG1       -79.4220  -16.0760  -53.0760 H       248 LYS    0.2100
   4048 HG2       -78.0720  -15.6950  -54.2150 H       248 LYS    0.0500
   4049 HD1       -76.4990  -15.6530  -52.2180 H       248 LYS    0.0500
   4050 HD2       -77.9410  -15.8370  -51.1460 H       248 LYS   -0.3000
   4051 HE1       -78.8960  -13.7320  -52.0150 H       248 LYS    0.3300
   4052 HE2       -77.4960  -13.5580  -53.1670 H       248 LYS    0.3300
   4053 HZ1       -76.0330  -13.2640  -51.3610 H       248 LYS    0.3300
   4054 HZ2       -77.2080  -13.6810  -50.2080 H       248 LYS    0.5100
   4055 HZ3       -77.3590  -12.2380  -51.0900 H       248 LYS   -0.5100
   4056 N         -75.5970  -19.9470  -52.2560 N.am    249 GLU   -0.4700
   4057 CA        -75.0870  -20.7730  -51.1820 C.3     249 GLU    0.3100
   4058 C         -73.6700  -20.3580  -50.8420 C.2     249 GLU    0.0700
   4059 O         -73.2450  -20.2710  -49.6930 O.2     249 GLU    0.0900
   4060 CB        -75.1070  -22.2620  -51.5920 C.3     249 GLU   -0.1800
   4061 CG        -74.6930  -23.2210  -50.4450 C.3     249 GLU    0.0900
   4062 CD        -75.5300  -23.0250  -49.1800 C.2     249 GLU    0.0900
   4063 OE1       -76.7070  -23.4550  -49.1670 O.co2   249 GLU   -0.2800
   4064 OE2       -75.0000  -22.4030  -48.2280 O.co2   249 GLU    0.0900
   4065 HN        -75.5950  -20.3600  -53.1620 H       249 GLU    0.0900
   4066 HA        -75.7080  -20.6140  -50.3130 H       249 GLU    0.6200
   4067 HB1       -74.4080  -22.4060  -52.4440 H       249 GLU   -0.7600
   4068 HB2       -76.1340  -22.5270  -51.9220 H       249 GLU   -0.7600
   4069 HG1       -73.6260  -23.0410  -50.1920 H       249 GLU    0.5100
   4070 HG2       -74.8140  -24.2700  -50.7900 H       249 GLU   -0.5100
   4071 N         -72.8960  -19.9620  -51.8810 N.am    250 VAL   -0.4700
   4072 CA        -71.5120  -19.5380  -51.7210 C.3     250 VAL    0.3100
   4073 C         -71.4190  -18.3000  -50.8460 C.2     250 VAL    0.0700
   4074 O         -70.5540  -18.2050  -49.9820 O.2     250 VAL    0.0900
   4075 CB        -70.8440  -19.2500  -53.0790 C.3     250 VAL   -0.0900
   4076 CG1       -69.4420  -18.7090  -52.8710 C.3     250 VAL    0.0900
   4077 CG2       -70.8140  -20.5070  -53.9350 C.3     250 VAL   -0.2700
   4078 HN        -73.2450  -19.9440  -52.8150 H       250 VAL    0.0900
   4079 HA        -70.9830  -20.3270  -51.2080 H       250 VAL    0.0900
   4080 HB        -71.4500  -18.5040  -53.6380 H       250 VAL    0.0900
   4081 HG11      -68.8810  -19.3640  -52.1700 H       250 VAL   -0.2700
   4082 HG12      -69.4920  -17.6860  -52.4390 H       250 VAL    0.0900
   4083 HG13      -68.9000  -18.6800  -53.8400 H       250 VAL    0.0900
   4084 HG21      -71.8230  -20.9710  -53.9690 H       250 VAL    0.0900
   4085 HG22      -70.1000  -21.2410  -53.5040 H       250 VAL    0.5100
   4086 HG23      -70.5070  -20.2510  -54.9720 H       250 VAL   -0.5100
   4087 N         -72.3290  -17.3530  -51.0640 N.am    251 TYR   -0.4700
   4088 CA        -72.3330  -16.0990  -50.3240 C.3     251 TYR    0.3100
   4089 C         -72.4590  -16.3430  -48.8260 C.2     251 TYR    0.0700
   4090 O         -71.6130  -15.9110  -48.0390 O.2     251 TYR    0.0900
   4091 CB        -73.4890  -15.2200  -50.8050 C.3     251 TYR   -0.1800
   4092 CG        -73.3230  -13.7470  -50.5180 C.ar    251 TYR    0.0900
   4093 CD1       -73.9030  -13.1650  -49.3970 C.ar    251 TYR    0.0900
   4094 CD2       -72.5970  -12.9320  -51.3780 C.ar    251 TYR    0.0000
   4095 CE1       -73.7580  -11.8130  -49.1380 C.ar    251 TYR   -0.1150
   4096 CE2       -72.4460  -11.5810  -51.1270 C.ar    251 TYR    0.1150
   4097 CZ        -73.0290  -11.0280  -50.0080 C.ar    251 TYR   -0.1150
   4098 OH        -72.8800   -9.6830  -49.7580 O.3     251 TYR    0.1150
   4099 HN        -73.0500  -17.4600  -51.7450 H       251 TYR    0.1100
   4100 HA        -71.3870  -15.6040  -50.4890 H       251 TYR   -0.5400
   4101 HB1       -74.4250  -15.5460  -50.3020 H       251 TYR    0.4300
   4102 HB2       -73.5910  -15.3270  -51.9060 H       251 TYR   -0.1150
   4103 HD1       -74.4750  -13.7780  -48.7150 H       251 TYR    0.1150
   4104 HD2       -72.1430  -13.3620  -52.2580 H       251 TYR   -0.1150
   4105 HE1       -74.2120  -11.3760  -48.2620 H       251 TYR    0.1150
   4106 HE2       -71.8760  -10.9630  -51.8060 H       251 TYR    0.5100
   4107 HH        -72.3480   -9.3070  -50.4640 H       251 TYR   -0.5100
   4108 N         -73.5160  -17.0510  -48.4360 N.am    252 ILE   -0.4700
   4109 CA        -73.7690  -17.3490  -47.0320 C.3     252 ILE    0.3100
   4110 C         -72.6360  -18.1720  -46.4310 C.2     252 ILE    0.0700
   4111 O         -72.1140  -17.8430  -45.3630 O.2     252 ILE    0.0900
   4112 CB        -75.0980  -18.1030  -46.8560 C.3     252 ILE   -0.0900
   4113 CG1       -76.2270  -17.3510  -47.5630 C.3     252 ILE    0.0900
   4114 CG2       -75.4090  -18.2970  -45.3770 C.3     252 ILE   -0.2700
   4115 CD        -77.5680  -18.0250  -47.4540 C.3     252 ILE    0.0900
   4116 HN        -74.1830  -17.4060  -49.0870 H       252 ILE    0.0900
   4117 HA        -73.7960  -16.4140  -46.4930 H       252 ILE    0.0900
   4118 HB        -75.0280  -19.0950  -47.3510 H       252 ILE   -0.1800
   4119 HG11      -75.9680  -17.2550  -48.6380 H       252 ILE    0.0900
   4120 HG12      -76.3060  -16.3370  -47.1190 H       252 ILE    0.0900
   4121 HG21      -75.4910  -17.3110  -44.8700 H       252 ILE   -0.2700
   4122 HG22      -74.5950  -18.8780  -44.8920 H       252 ILE    0.0900
   4123 HG23      -76.3740  -18.8360  -45.2600 H       252 ILE    0.0900
   4124 HD1       -77.9450  -17.9600  -46.4100 H       252 ILE    0.0900
   4125 HD2       -77.4760  -19.0960  -47.7320 H       252 ILE    0.5100
   4126 HD3       -78.2980  -17.5250  -48.1250 H       252 ILE   -0.5100
   4127 N         -72.2540  -19.2410  -47.1220 N.am    253 LEU   -0.4700
   4128 CA        -71.1760  -20.1000  -46.6520 C.3     253 LEU    0.3100
   4129 C         -69.9210  -19.2950  -46.3450 C.2     253 LEU    0.0700
   4130 O         -69.3620  -19.3850  -45.2480 O.2     253 LEU    0.0900
   4131 CB        -70.8600  -21.1640  -47.6990 C.3     253 LEU   -0.1800
   4132 CG        -69.7820  -22.1780  -47.3240 C.3     253 LEU    0.0900
   4133 CD1       -70.1950  -22.9620  -46.0910 C.3     253 LEU    0.0900
   4134 CD2       -69.5100  -23.1110  -48.4930 C.3     253 LEU   -0.0900
   4135 HN        -72.6810  -19.5000  -47.9840 H       253 LEU    0.0900
   4136 HA        -71.4920  -20.5620  -45.7280 H       253 LEU   -0.2700
   4137 HB1       -70.5330  -20.6450  -48.6250 H       253 LEU    0.0900
   4138 HB2       -71.7960  -21.7230  -47.9110 H       253 LEU    0.0900
   4139 HG        -68.8300  -21.6440  -47.1190 H       253 LEU    0.0900
   4140 HD11      -71.1430  -23.5090  -46.2860 H       253 LEU   -0.2700
   4141 HD12      -70.3540  -22.2690  -45.2370 H       253 LEU    0.0900
   4142 HD13      -69.4070  -23.7010  -45.8320 H       253 LEU    0.0900
   4143 HD21      -69.1630  -22.5300  -49.3740 H       253 LEU    0.0900
   4144 HD22      -70.4400  -23.6530  -48.7680 H       253 LEU    0.5100
   4145 HD23      -68.7200  -23.8420  -48.2170 H       253 LEU   -0.5100
   4146 N         -69.4780  -18.5050  -47.3190 N.am    254 LEU   -0.4700
   4147 CA        -68.3180  -17.6450  -47.1390 C.3     254 LEU    0.3100
   4148 C         -68.5050  -16.7140  -45.9520 C.2     254 LEU    0.0700
   4149 O         -67.6170  -16.5870  -45.1020 O.2     254 LEU    0.0900
   4150 CB        -68.0530  -16.8210  -48.4040 C.3     254 LEU   -0.1800
   4151 CG        -67.6700  -17.6000  -49.6660 C.3     254 LEU    0.0900
   4152 CD1       -67.5560  -16.6450  -50.8450 C.3     254 LEU    0.0900
   4153 CD2       -66.3770  -18.3650  -49.4600 C.3     254 LEU   -0.0900
   4154 HN        -69.9200  -18.4660  -48.2120 H       254 LEU    0.0900
   4155 HA        -67.4690  -18.2720  -46.9160 H       254 LEU   -0.2700
   4156 HB1       -67.2290  -16.1140  -48.1790 H       254 LEU    0.0900
   4157 HB2       -68.9740  -16.2440  -48.6300 H       254 LEU    0.0900
   4158 HG        -68.4460  -18.3660  -49.8810 H       254 LEU    0.0900
   4159 HD11      -66.7770  -15.8790  -50.6420 H       254 LEU   -0.2700
   4160 HD12      -68.5260  -16.1300  -51.0090 H       254 LEU    0.0900
   4161 HD13      -67.2710  -17.2070  -51.7600 H       254 LEU    0.0900
   4162 HD21      -66.5960  -19.4320  -49.2380 H       254 LEU    0.0900
   4163 HD22      -65.8150  -17.9340  -48.6040 H       254 LEU    0.5100
   4164 HD23      -65.7570  -18.3130  -50.3790 H       254 LEU   -0.5100
   4165 N         -69.6720  -16.0760  -45.8850 N.am    255 ASN   -0.4700
   4166 CA        -69.9440  -15.1460  -44.8000 C.3     255 ASN    0.3100
   4167 C         -69.7260  -15.8170  -43.4370 C.2     255 ASN    0.0700
   4168 O         -69.0900  -15.2500  -42.5510 O.2     255 ASN    0.0900
   4169 CB        -71.3580  -14.5630  -44.9120 C.3     255 ASN   -0.1800
   4170 CG        -71.3890  -13.0810  -44.6040 C.2     255 ASN    0.0900
   4171 ND2       -72.1580  -12.3250  -45.2240 N.am    255 ASN    0.0900
   4172 OD1       -70.5560  -12.6490  -43.6900 O.2     255 ASN    0.5500
   4173 HN        -70.3940  -16.2020  -46.5590 H       255 ASN   -0.5500
   4174 HA        -69.2110  -14.3560  -44.8480 H       255 ASN   -0.6200
   4175 HB1       -72.0260  -15.0880  -44.1970 H       255 ASN    0.3200
   4176 HB2       -71.7360  -14.7190  -45.9460 H       255 ASN    0.3000
   4177 HD21      -72.1740  -11.3480  -45.0160 H       255 ASN    0.5100
   4178 HD22      -72.7610  -12.6970  -45.9300 H       255 ASN   -0.5100
   4179 N         -70.2400  -17.0370  -43.2830 N.am    256 TRP   -0.4700
   4180 CA        -70.0450  -17.8120  -42.0590 C.3     256 TRP    0.3100
   4181 C         -68.5750  -18.1390  -41.8070 C.2     256 TRP    0.0700
   4182 O         -68.0730  -17.9900  -40.6850 O.2     256 TRP    0.0900
   4183 CB        -70.8750  -19.1000  -42.1090 C.3     256 TRP   -0.1800
   4184 CG        -72.2730  -18.9260  -41.6010 C.ar    256 TRP    0.0900
   4185 CD1       -73.3380  -18.4240  -42.2870 C.ar    256 TRP    0.0900
   4186 CD2       -72.7580  -19.2560  -40.2940 C.ar    256 TRP   -0.0300
   4187 CE2       -74.1250  -18.9250  -40.2590 C.ar    256 TRP   -0.1500
   4188 CE3       -72.1650  -19.8000  -39.1500 C.ar    256 TRP    0.2200
   4189 NE1       -74.4530  -18.4190  -41.4870 N.ar    256 TRP   -0.5100
   4190 CZ2       -74.9130  -19.1200  -39.1260 C.ar    256 TRP    0.3700
   4191 CZ3       -72.9470  -19.9930  -38.0250 C.ar    256 TRP    0.2400
   4192 CH2       -74.3060  -19.6540  -38.0200 C.ar    256 TRP    0.1100
   4193 HN        -70.7800  -17.4760  -43.9960 H       256 TRP   -0.2500
   4194 HA        -70.3490  -17.2010  -41.2220 H       256 TRP    0.1700
   4195 HB1       -70.3740  -19.8730  -41.4900 H       256 TRP   -0.2000
   4196 HB2       -70.9280  -19.4520  -43.1600 H       256 TRP    0.1400
   4197 HD1       -73.3090  -18.0810  -43.3110 H       256 TRP   -0.2700
   4198 HE1       -75.3390  -18.1040  -41.7520 H       256 TRP    0.1600
   4199 HE3       -71.1190  -20.0690  -39.1280 H       256 TRP   -0.1400
   4200 HZ2       -75.9620  -18.8640  -39.1010 H       256 TRP    0.1400
   4201 HZ3       -72.5020  -20.4140  -37.1350 H       256 TRP    0.5100
   4202 HH2       -74.8880  -19.8170  -37.1250 H       256 TRP   -0.5100
   4203 N         -67.8830  -18.5860  -42.8530 N.am    257 ILE   -0.4700
   4204 CA        -66.4500  -18.8390  -42.7710 C.3     257 ILE    0.3100
   4205 C         -65.7420  -17.6290  -42.1710 C.2     257 ILE    0.0700
   4206 O         -64.8600  -17.7650  -41.3230 O.2     257 ILE    0.0900
   4207 CB        -65.8540  -19.1530  -44.1530 C.3     257 ILE   -0.0900
   4208 CG1       -66.4300  -20.4640  -44.6880 C.3     257 ILE    0.0900
   4209 CG2       -64.3410  -19.2290  -44.0890 C.3     257 ILE   -0.2700
   4210 CD        -65.8450  -20.8920  -46.0130 C.3     257 ILE    0.0900
   4211 HN        -68.3120  -18.7670  -43.7350 H       257 ILE    0.0900
   4212 HA        -66.3000  -19.6740  -42.1030 H       257 ILE    0.0900
   4213 HB        -66.1510  -18.3570  -44.8690 H       257 ILE   -0.1800
   4214 HG11      -67.5270  -20.3440  -44.8090 H       257 ILE    0.0900
   4215 HG12      -66.2360  -21.2640  -43.9410 H       257 ILE    0.0900
   4216 HG21      -64.0200  -20.2700  -43.8670 H       257 ILE   -0.2700
   4217 HG22      -63.9620  -18.5630  -43.2840 H       257 ILE    0.0900
   4218 HG23      -63.9040  -18.9250  -45.0640 H       257 ILE    0.0900
   4219 HD1       -64.7890  -21.2090  -45.8800 H       257 ILE    0.0900
   4220 HD2       -65.8730  -20.0440  -46.7310 H       257 ILE    0.5100
   4221 HD3       -66.4230  -21.7480  -46.4230 H       257 ILE   -0.5100
   4222 N         -66.1480  -16.4410  -42.6080 N.am    258 GLY   -0.4700
   4223 CA        -65.6460  -15.2070  -42.0400 C.3     258 GLY    0.3100
   4224 C         -66.0430  -15.0630  -40.5860 C.2     258 GLY   -0.0200
   4225 O         -65.2500  -14.6160  -39.7580 O.2     258 GLY    0.0900
   4226 HN        -66.8150  -16.3460  -43.3430 H       258 GLY    0.0900
   4227 HA1       -66.0560  -14.3840  -42.6070 H       258 GLY    0.5100
   4228 HA2       -64.5690  -15.2130  -42.1190 H       258 GLY   -0.5100
   4229 N         -67.2770  -15.4510  -40.2670 N.am    259 TYR   -0.4700
   4230 CA        -67.7520  -15.4210  -38.8900 C.3     259 TYR    0.3100
   4231 C         -66.8300  -16.1770  -37.9360 C.2     259 TYR    0.0700
   4232 O         -66.5360  -15.7000  -36.8420 O.2     259 TYR    0.0900
   4233 CB        -69.1720  -15.9900  -38.7910 C.3     259 TYR   -0.1800
   4234 CG        -70.2460  -15.0670  -39.3140 C.ar    259 TYR    0.0900
   4235 CD1       -71.5390  -15.5300  -39.5320 C.ar    259 TYR    0.0900
   4236 CD2       -69.9710  -13.7330  -39.5850 C.ar    259 TYR    0.0000
   4237 CE1       -72.5250  -14.6870  -40.0060 C.ar    259 TYR   -0.1150
   4238 CE2       -70.9510  -12.8840  -40.0580 C.ar    259 TYR    0.1150
   4239 CZ        -72.2250  -13.3660  -40.2670 C.ar    259 TYR   -0.1150
   4240 OH        -73.2020  -12.5250  -40.7390 O.3     259 TYR    0.1150
   4241 HN        -67.9250  -15.7770  -40.9500 H       259 TYR    0.1100
   4242 HA        -67.7370  -14.3940  -38.5540 H       259 TYR   -0.5400
   4243 HB1       -69.4100  -16.1970  -37.7250 H       259 TYR    0.4300
   4244 HB2       -69.2310  -16.9280  -39.3840 H       259 TYR   -0.1150
   4245 HD1       -71.7750  -16.5630  -39.3290 H       259 TYR    0.1150
   4246 HD2       -68.9720  -13.3540  -39.4230 H       259 TYR   -0.1150
   4247 HE1       -73.5250  -15.0580  -40.1710 H       259 TYR    0.1150
   4248 HE2       -70.7220  -11.8500  -40.2630 H       259 TYR    0.5100
   4249 HH        -72.8600  -11.6280  -40.7120 H       259 TYR   -0.5100
   4250 N         -66.3670  -17.3560  -38.3530 N.am    260 VAL   -0.4700
   4251 CA        -65.5260  -18.1930  -37.4910 C.3     260 VAL    0.3100
   4252 C         -64.2490  -17.4840  -37.0140 C.2     260 VAL    0.0700
   4253 O         -63.6910  -17.8040  -35.9530 O.2     260 VAL    0.0900
   4254 CB        -65.1440  -19.5150  -38.1910 C.3     260 VAL   -0.0900
   4255 CG1       -64.5140  -20.4830  -37.2000 C.3     260 VAL    0.0900
   4256 CG2       -66.3670  -20.1450  -38.8360 C.3     260 VAL   -0.2700
   4257 HN        -66.5690  -17.7170  -39.2600 H       260 VAL    0.0900
   4258 HA        -66.0780  -18.3970  -36.5860 H       260 VAL    0.0900
   4259 HB        -64.4230  -19.3040  -39.0090 H       260 VAL    0.0900
   4260 HG11      -65.2290  -20.7100  -36.3800 H       260 VAL   -0.2700
   4261 HG12      -63.6000  -20.0310  -36.7580 H       260 VAL    0.0900
   4262 HG13      -64.2510  -21.4330  -37.7140 H       260 VAL    0.0900
   4263 HG21      -66.6930  -19.5420  -39.7090 H       260 VAL    0.0900
   4264 HG22      -67.2020  -20.1870  -38.1040 H       260 VAL    0.5100
   4265 HG23      -66.1240  -21.1720  -39.1850 H       260 VAL   -0.5100
   4266 N         -63.7830  -16.5160  -37.8010 N.am    261 ASN   -0.4700
   4267 CA        -62.5940  -15.7550  -37.4470 C.3     261 ASN    0.3100
   4268 C         -62.7380  -15.1080  -36.0760 C.2     261 ASN    0.0700
   4269 O         -61.7690  -14.9960  -35.3220 O.2     261 ASN    0.0900
   4270 CB        -62.2930  -14.6940  -38.5060 C.3     261 ASN   -0.1800
   4271 CG        -61.0540  -13.8800  -38.1800 C.2     261 ASN    0.0900
   4272 ND2       -59.9270  -14.2940  -38.5080 N.am    261 ASN    0.0900
   4273 OD1       -61.2390  -12.7430  -37.5490 O.2     261 ASN    0.5500
   4274 HN        -64.2240  -16.2710  -38.6600 H       261 ASN   -0.5500
   4275 HA        -61.7690  -16.4460  -37.3640 H       261 ASN   -0.6200
   4276 HB1       -63.1590  -14.0030  -38.5820 H       261 ASN    0.3200
   4277 HB2       -62.1390  -15.1940  -39.4850 H       261 ASN    0.3000
   4278 HD21      -59.1070  -13.8350  -38.1630 H       261 ASN    0.5100
   4279 HD22      -59.8420  -15.0830  -39.1150 H       261 ASN   -0.5100
   4280 N         -63.9590  -14.6840  -35.7560 N.am    262 SER   -0.4700
   4281 CA        -64.2560  -14.1010  -34.4550 C.3     262 SER    0.3100
   4282 C         -63.9220  -15.0870  -33.3400 C.2     262 SER    0.0700
   4283 O         -63.5050  -14.6950  -32.2500 O.2     262 SER    0.0900
   4284 CB        -65.7300  -13.6940  -34.3760 C.3     262 SER    0.0500
   4285 OG        -66.0390  -12.7090  -35.3450 O.3     262 SER    0.0900
   4286 HN        -64.7240  -14.7460  -36.3920 H       262 SER    0.0900
   4287 HA        -63.6210  -13.2390  -34.3200 H       262 SER   -0.6600
   4288 HB1       -65.9480  -13.2810  -33.3680 H       262 SER    0.4300
   4289 HB2       -66.3710  -14.5830  -34.5570 H       262 SER    0.5100
   4290 HG1       -65.4720  -11.9590  -35.1490 H       262 SER   -0.5100
   4291 N         -64.1090  -16.3740  -33.6230 N.am    263 GLY   -0.4700
   4292 CA        -63.7850  -17.4200  -32.6730 C.3     263 GLY    0.3100
   4293 C         -62.3040  -17.7360  -32.6590 C.2     263 GLY   -0.0200
   4294 O         -61.7490  -18.1220  -31.6310 O.2     263 GLY    0.0900
   4295 HN        -64.4790  -16.6750  -34.4980 H       263 GLY    0.0900
   4296 HA1       -64.3360  -18.3070  -32.9480 H       263 GLY    0.5100
   4297 HA2       -64.0860  -17.0860  -31.6900 H       263 GLY   -0.5100
   4298 N         -61.6550  -17.5720  -33.8100 N.am    264 PHE   -0.4700
   4299 CA        -60.2200  -17.8270  -33.9150 C.3     264 PHE    0.3100
   4300 C         -59.3580  -16.7620  -33.2320 C.2     264 PHE    0.0700
   4301 O         -58.2490  -17.0470  -32.7660 O.2     264 PHE    0.0900
   4302 CB        -59.8120  -17.9670  -35.3830 C.3     264 PHE   -0.1800
   4303 CG        -60.2850  -19.2390  -36.0180 C.ar    264 PHE    0.0900
   4304 CD1       -60.3790  -20.4050  -35.2740 C.ar    264 PHE    0.0900
   4305 CD2       -60.6400  -19.2730  -37.3580 C.ar    264 PHE    0.0000
   4306 CE1       -60.8140  -21.5820  -35.8550 C.ar    264 PHE   -0.1150
   4307 CE2       -61.0770  -20.4450  -37.9440 C.ar    264 PHE    0.1150
   4308 CZ        -61.1660  -21.6020  -37.1910 C.ar    264 PHE   -0.1150
   4309 HN        -62.1130  -17.2710  -34.6430 H       264 PHE    0.1150
   4310 HA        -60.0000  -18.7360  -33.3760 H       264 PHE   -0.1150
   4311 HB1       -58.7050  -17.9520  -35.4580 H       264 PHE    0.1150
   4312 HB2       -60.2460  -17.1250  -35.9660 H       264 PHE   -0.1150
   4313 HD1       -60.1090  -20.3940  -34.2290 H       264 PHE    0.1150
   4314 HD2       -60.5750  -18.3720  -37.9500 H       264 PHE   -0.1150
   4315 HE1       -60.8810  -22.4830  -35.2650 H       264 PHE    0.1150
   4316 HE2       -61.3490  -20.4590  -38.9880 H       264 PHE    0.5100
   4317 HZ        -61.5080  -22.5180  -37.6480 H       264 PHE   -0.5100
   4318 N         -59.8720  -15.5360  -33.1730 N.am    265 ASN   -0.4700
   4319 CA        -59.1340  -14.4210  -32.5860 C.3     265 ASN    0.3100
   4320 C         -58.5180  -14.7040  -31.2100 C.2     265 ASN    0.0700
   4321 O         -57.3020  -14.5770  -31.0400 O.2     265 ASN    0.0900
   4322 CB        -60.0080  -13.1620  -32.5300 C.3     265 ASN   -0.1800
   4323 CG        -60.0480  -12.4290  -33.8540 C.2     265 ASN    0.0900
   4324 ND2       -61.2540  -12.1670  -34.3500 N.am    265 ASN    0.0900
   4325 OD1       -59.0100  -12.1040  -34.4290 O.2     265 ASN    0.5500
   4326 HN        -60.7790  -15.3240  -33.5270 H       265 ASN   -0.5500
   4327 HA        -58.2580  -14.2430  -33.1920 H       265 ASN   -0.6200
   4328 HB1       -59.6050  -12.4740  -31.7570 H       265 ASN    0.3200
   4329 HB2       -61.0440  -13.4520  -32.2560 H       265 ASN    0.3000
   4330 HD21      -62.0270  -12.0220  -33.7340 H       265 ASN    0.5100
   4331 HD22      -61.3870  -12.1140  -35.3400 H       265 ASN   -0.5100
   4332 N         -59.3470  -15.1010  -30.2290 N.am    266 PRO   -0.2900
   4333 CA        -58.8400  -15.3390  -28.8730 C.3     266 PRO    0.0000
   4334 C         -57.7080  -16.3640  -28.8360 C.2     266 PRO    0.0900
   4335 O         -56.8180  -16.2690  -27.9880 O.2     266 PRO    0.0900
   4336 CB        -60.0660  -15.8830  -28.1330 C.3     266 PRO    0.0200
   4337 CG        -61.2220  -15.3270  -28.8700 C.3     266 PRO    0.0900
   4338 CD        -60.8020  -15.3120  -30.3100 C.3     266 PRO   -0.1800
   4339 HA        -58.4280  -14.4330  -28.4590 H       266 PRO    0.0900
   4340 HB1       -60.0720  -15.5450  -27.0750 H       266 PRO    0.0900
   4341 HB2       -60.0810  -16.9950  -28.1540 H       266 PRO   -0.1800
   4342 HG1       -62.1210  -15.9640  -28.7300 H       266 PRO    0.0900
   4343 HG2       -61.4530  -14.2980  -28.5200 H       266 PRO    0.0900
   4344 HD1       -61.0210  -16.2790  -30.8110 H       266 PRO    0.5100
   4345 HD2       -61.2780  -14.4800  -30.8680 H       266 PRO   -0.5100
   4346 N         -57.7430  -17.3360  -29.7450 N.am    267 LEU   -0.4700
   4347 CA        -56.7160  -18.3700  -29.7940 C.3     267 LEU    0.3100
   4348 C         -55.4390  -17.8940  -30.4810 C.2     267 LEU    0.0700
   4349 O         -54.3360  -18.2780  -30.0920 O.2     267 LEU    0.0900
   4350 CB        -57.2480  -19.6280  -30.4890 C.3     267 LEU   -0.1800
   4351 CG        -58.4010  -20.3550  -29.7930 C.3     267 LEU    0.0900
   4352 CD1       -58.8310  -21.5700  -30.6020 C.3     267 LEU    0.0900
   4353 CD2       -58.0110  -20.7590  -28.3780 C.3     267 LEU   -0.0900
   4354 HN        -58.4670  -17.4010  -30.4280 H       267 LEU    0.0900
   4355 HA        -56.4230  -18.5970  -28.7800 H       267 LEU   -0.2700
   4356 HB1       -56.4060  -20.3430  -30.5880 H       267 LEU    0.0900
   4357 HB2       -57.5940  -19.3350  -31.5030 H       267 LEU    0.0900
   4358 HG        -59.2620  -19.6610  -29.6830 H       267 LEU    0.0900
   4359 HD11      -57.9810  -22.2770  -30.7120 H       267 LEU   -0.2700
   4360 HD12      -59.1610  -21.2530  -31.6140 H       267 LEU    0.0900
   4361 HD13      -59.6620  -22.0940  -30.0840 H       267 LEU    0.0900
   4362 HD21      -57.7510  -19.8590  -27.7810 H       267 LEU    0.0900
   4363 HD22      -57.1270  -21.4320  -28.4070 H       267 LEU    0.5100
   4364 HD23      -58.8600  -21.2780  -27.8850 H       267 LEU   -0.5100
   4365 N         -55.5890  -17.0520  -31.5000 N.am    268 ILE   -0.4700
   4366 CA        -54.4440  -16.5940  -32.2860 C.3     268 ILE    0.3100
   4367 C         -53.8750  -15.2690  -31.7760 C.2     268 ILE    0.0700
   4368 O         -52.9700  -14.6890  -32.3750 O.2     268 ILE    0.0900
   4369 CB        -54.8180  -16.4760  -33.7740 C.3     268 ILE   -0.0900
   4370 CG1       -55.4910  -17.7650  -34.2380 C.3     268 ILE    0.0900
   4371 CG2       -53.5900  -16.1930  -34.6270 C.3     268 ILE   -0.2700
   4372 CD        -55.8180  -17.7780  -35.7010 C.3     268 ILE    0.0900
   4373 HN        -56.4810  -16.6990  -31.7710 H       268 ILE    0.0900
   4374 HA        -53.6430  -17.3050  -32.1560 H       268 ILE    0.0900
   4375 HB        -55.5500  -15.6510  -33.9030 H       268 ILE   -0.1800
   4376 HG11      -56.4330  -17.8980  -33.6650 H       268 ILE    0.0900
   4377 HG12      -54.8130  -18.6170  -34.0210 H       268 ILE    0.0900
   4378 HG21      -52.7810  -16.9140  -34.3820 H       268 ILE   -0.2700
   4379 HG22      -53.2200  -15.1640  -34.4290 H       268 ILE    0.0900
   4380 HG23      -53.8440  -16.2980  -35.7040 H       268 ILE    0.0900
   4381 HD1       -54.8850  -17.8430  -36.3010 H       268 ILE    0.0900
   4382 HD2       -56.3520  -16.8430  -35.9770 H       268 ILE    0.5100
   4383 HD3       -56.4540  -18.6560  -35.9380 H       268 ILE   -0.5100
   4384 N         -54.4130  -14.7930  -30.6570 N.am    269 TYR   -0.4700
   4385 CA        -54.0570  -13.4830  -30.1170 C.3     269 TYR    0.3100
   4386 C         -53.6320  -13.5050  -28.6470 C.2     269 TYR    0.0700
   4387 O         -52.5370  -13.0600  -28.2940 O.2     269 TYR    0.0900
   4388 CB        -55.1610  -12.4570  -30.3870 C.3     269 TYR   -0.1800
   4389 CG        -55.0540  -11.8580  -31.7700 C.ar    269 TYR    0.0900
   4390 CD1       -55.3110  -12.6240  -32.9010 C.ar    269 TYR    0.0900
   4391 CD2       -54.6790  -10.5330  -31.9470 C.ar    269 TYR    0.0000
   4392 CE1       -55.2050  -12.0850  -34.1670 C.ar    269 TYR   -0.1150
   4393 CE2       -54.5720   -9.9850  -33.2100 C.ar    269 TYR    0.1150
   4394 CZ        -54.8370  -10.7650  -34.3160 C.ar    269 TYR   -0.1150
   4395 OH        -54.7330  -10.2250  -35.5790 O.3     269 TYR    0.1150
   4396 HN        -55.0860  -15.3100  -30.1340 H       269 TYR    0.1100
   4397 HA        -53.1350  -13.1700  -30.5830 H       269 TYR   -0.5400
   4398 HB1       -55.0870  -11.6260  -29.6530 H       269 TYR    0.4300
   4399 HB2       -56.1540  -12.9480  -30.3080 H       269 TYR   -0.1150
   4400 HD1       -55.5980  -13.6580  -32.7870 H       269 TYR    0.1150
   4401 HD2       -54.4670   -9.9210  -31.0830 H       269 TYR   -0.1150
   4402 HE1       -55.4110  -12.6940  -35.0360 H       269 TYR    0.1150
   4403 HE2       -54.2840   -8.9510  -33.3320 H       269 TYR    0.5100
   4404 HH        -55.3600  -10.6790  -36.1480 H       269 TYR   -0.5100
   4405 N         -54.5090  -14.0310  -27.7990 N.am    270 CYS   -0.4700
   4406 CA        -54.4140  -13.9090  -26.3490 C.3     270 CYS    0.3100
   4407 C         -53.3970  -14.8670  -25.7360 C.2     270 CYS    0.0700
   4408 O         -53.3650  -15.0630  -24.5260 O.2     270 CYS    0.0900
   4409 CB        -55.7890  -14.1200  -25.7110 C.3     270 CYS   -0.1100
   4410 SG        -57.0500  -12.9780  -26.3190 S.3     270 CYS    0.0900
   4411 HN        -55.2950  -14.5470  -28.1280 H       270 CYS    0.0900
   4412 HA        -54.0390  -12.9230  -26.1160 H       270 CYS   -0.2300
   4413 HB1       -55.6850  -13.9980  -24.6120 H       270 CYS    0.1600
   4414 HB2       -56.1120  -15.1620  -25.9170 H       270 CYS    0.5100
   4415 HG1       -56.6680  -11.9650  -25.5540 H       270 CYS   -0.5100
   4416 N         -52.5800  -15.4900  -26.5830 N.am    271 ARG   -0.4700
   4417 CA        -51.5850  -16.4650  -26.1460 C.3     271 ARG    0.3100
   4418 C         -50.5900  -15.9020  -25.1250 C.2     271 ARG    0.0700
   4419 O         -49.7780  -16.6420  -24.5720 O.2     271 ARG    0.0900
   4420 CB        -50.8110  -16.9940  -27.3540 C.3     271 ARG   -0.1800
   4421 CG        -51.6840  -17.4280  -28.5150 C.3     271 ARG    0.0900
   4422 CD        -50.8380  -17.8910  -29.6890 C.3     271 ARG    0.0900
   4423 NE        -50.0080  -19.0440  -29.3390 N.pl3   271 ARG   -0.1800
   4424 CZ        -50.3910  -20.3070  -29.4890 C.cat   271 ARG    0.0900
   4425 NH1       -51.5920  -20.5880  -29.9780 N.pl3   271 ARG    0.0900
   4426 NH2       -49.5730  -21.2930  -29.1470 N.pl3   271 ARG    0.2000
   4427 HN        -52.6130  -15.3170  -27.5640 H       271 ARG    0.0900
   4428 HA        -52.0990  -17.2700  -25.6420 H       271 ARG    0.0900
   4429 HB1       -50.2050  -17.8650  -27.0260 H       271 ARG   -0.7000
   4430 HB2       -50.1280  -16.1940  -27.7100 H       271 ARG    0.4400
   4431 HG1       -52.3180  -16.5750  -28.8350 H       271 ARG    0.6400
   4432 HG2       -52.3420  -18.2620  -28.1860 H       271 ARG   -0.8000
   4433 HD1       -50.1610  -17.0720  -30.0080 H       271 ARG    0.4600
   4434 HD2       -51.4980  -18.1920  -30.5310 H       271 ARG    0.4600
   4435 HE        -49.0990  -18.8710  -28.9640 H       271 ARG   -0.8000
   4436 HH11      -52.2130  -19.8460  -30.2350 H       271 ARG    0.4600
   4437 HH12      -51.8770  -21.5390  -30.0900 H       271 ARG    0.4600
   4438 HH21      -48.6690  -21.0870  -28.7750 H       271 ARG    0.5100
   4439 HH22      -49.8620  -22.2440  -29.2610 H       271 ARG   -0.5100
   4440 N         -50.6500  -14.5940  -24.8820 N.am    272 SER   -0.4700
   4441 CA        -49.7290  -13.9280  -23.9650 C.3     272 SER    0.3100
   4442 C         -49.6040  -14.6550  -22.6250 C.2     272 SER    0.0700
   4443 O         -50.5770  -15.2210  -22.1270 O.2     272 SER    0.0900
   4444 CB        -50.1850  -12.4840  -23.7270 C.3     272 SER    0.0500
   4445 OG        -49.5170  -11.9020  -22.6210 O.3     272 SER    0.0900
   4446 HN        -51.3290  -14.0080  -25.3170 H       272 SER    0.0900
   4447 HA        -48.7420  -13.9460  -24.4040 H       272 SER   -0.6600
   4448 HB1       -51.2770  -12.4700  -23.5260 H       272 SER    0.4300
   4449 HB2       -49.9660  -11.8740  -24.6300 H       272 SER    0.5100
   4450 HG1       -49.7370  -10.9680  -22.6410 H       272 SER   -0.5100
   4451 N         -48.3940  -14.6460  -22.0420 N.am    273 PRO   -0.2900
   4452 CA        -48.0770  -15.3690  -20.8040 C.3     273 PRO    0.0000
   4453 C         -49.0530  -15.0840  -19.6670 C.2     273 PRO    0.0900
   4454 O         -49.4960  -16.0170  -18.9960 O.2     273 PRO    0.0900
   4455 CB        -46.6900  -14.8340  -20.4360 C.3     273 PRO    0.0200
   4456 CG        -46.0900  -14.4400  -21.7320 C.3     273 PRO    0.0900
   4457 CD        -47.2240  -13.9230  -22.5690 C.3     273 PRO   -0.1800
   4458 HA        -48.1210  -16.4330  -20.9670 H       273 PRO    0.0900
   4459 HB1       -46.0810  -15.6190  -19.9400 H       273 PRO    0.0900
   4460 HB2       -46.7710  -13.9590  -19.7560 H       273 PRO   -0.1800
   4461 HG1       -45.3230  -13.6500  -21.5830 H       273 PRO    0.0900
   4462 HG2       -45.6120  -15.3150  -22.2220 H       273 PRO    0.0900
   4463 HD1       -47.3620  -12.8290  -22.4370 H       273 PRO    0.5100
   4464 HD2       -47.0810  -14.1610  -23.6440 H       273 PRO   -0.5100
   4465 N         -49.3820  -13.8130  -19.4510 N.am    274 ASP   -0.4700
   4466 CA        -50.3110  -13.4360  -18.3950 C.3     274 ASP    0.3100
   4467 C         -51.7200  -13.8780  -18.7610 C.2     274 ASP    0.0700
   4468 O         -52.4770  -14.3760  -17.9210 O.2     274 ASP    0.0900
   4469 CB        -50.2900  -11.9210  -18.1770 C.3     274 ASP   -0.2800
   4470 CG        -48.9000  -11.3960  -17.8790 C.2     274 ASP    0.0900
   4471 OD1       -48.1280  -12.1020  -17.1980 O.co2   274 ASP    0.0900
   4472 OD2       -48.5810  -10.2730  -18.3250 O.co2   274 ASP    0.6200
   4473 HN        -49.0110  -13.0670  -19.9980 H       274 ASP   -0.7600
   4474 HA        -50.0180  -13.9510  -17.4910 H       274 ASP   -0.7600
   4475 HB1       -50.9530  -11.6700  -17.3210 H       274 ASP    0.5100
   4476 HB2       -50.6690  -11.4180  -19.0920 H       274 ASP   -0.5100
   4477 N         -52.0620  -13.6890  -20.0320 N.am    275 PHE   -0.4700
   4478 CA        -53.3610  -14.0750  -20.5540 C.3     275 PHE    0.3100
   4479 C         -53.6750  -15.5290  -20.2490 C.2     275 PHE    0.0700
   4480 O         -54.7870  -15.8490  -19.8500 O.2     275 PHE    0.0900
   4481 CB        -53.4030  -13.8770  -22.0670 C.3     275 PHE   -0.1800
   4482 CG        -54.2030  -12.6920  -22.5060 C.ar    275 PHE    0.0900
   4483 CD1       -53.5900  -11.6120  -23.1210 C.ar    275 PHE    0.0900
   4484 CD2       -55.5740  -12.6580  -22.3160 C.ar    275 PHE    0.0000
   4485 CE1       -54.3290  -10.5200  -23.5330 C.ar    275 PHE   -0.1150
   4486 CE2       -56.3180  -11.5670  -22.7220 C.ar    275 PHE    0.1150
   4487 CZ        -55.6950  -10.4940  -23.3320 C.ar    275 PHE   -0.1150
   4488 HN        -51.4380  -13.2710  -20.6880 H       275 PHE    0.1150
   4489 HA        -54.1110  -13.4640  -20.0740 H       275 PHE   -0.1150
   4490 HB1       -53.8590  -14.7730  -22.5390 H       275 PHE    0.1150
   4491 HB2       -52.3680  -13.7310  -22.4440 H       275 PHE   -0.1150
   4492 HD1       -52.5220  -11.6250  -23.2810 H       275 PHE    0.1150
   4493 HD2       -56.0680  -13.4950  -21.8430 H       275 PHE   -0.1150
   4494 HE1       -53.8390   -9.6850  -24.0120 H       275 PHE    0.1150
   4495 HE2       -57.3860  -11.5520  -22.5620 H       275 PHE    0.5100
   4496 HZ        -56.2740   -9.6400  -23.6500 H       275 PHE   -0.5100
   4497 N         -52.7040  -16.4330  -20.4680 N.am    276 ARG   -0.4700
   4498 CA        -52.8980  -17.8440  -20.2820 C.3     276 ARG    0.3100
   4499 C         -53.1640  -18.2560  -18.8590 C.2     276 ARG    0.0700
   4500 O         -54.1580  -18.9070  -18.5490 O.2     276 ARG    0.0900
   4501 CB        -51.6660  -18.5870  -20.8470 C.3     276 ARG   -0.1800
   4502 CG        -51.6080  -18.6210  -22.3940 C.3     276 ARG    0.0900
   4503 CD        -52.7160  -19.4990  -22.9870 C.3     276 ARG    0.0900
   4504 NE        -52.5910  -19.5700  -24.4760 N.pl3   276 ARG   -0.1800
   4505 CZ        -51.8680  -20.4660  -25.1440 C.cat   276 ARG    0.0900
   4506 NH1       -51.1070  -21.3610  -24.5440 N.pl3   276 ARG    0.0900
   4507 NH2       -51.9150  -20.4520  -26.4660 N.pl3   276 ARG    0.2000
   4508 HN        -51.7960  -16.1600  -20.7740 H       276 ARG    0.0900
   4509 HA        -53.7970  -18.1410  -20.8020 H       276 ARG    0.0900
   4510 HB1       -51.6830  -19.6320  -20.4720 H       276 ARG   -0.7000
   4511 HB2       -50.7500  -18.0840  -20.4720 H       276 ARG    0.4400
   4512 HG1       -50.6200  -19.0210  -22.7100 H       276 ARG    0.6400
   4513 HG2       -51.7170  -17.5870  -22.7830 H       276 ARG   -0.8000
   4514 HD1       -53.7110  -19.0700  -22.7440 H       276 ARG    0.4600
   4515 HD2       -52.6370  -20.5330  -22.5850 H       276 ARG    0.4600
   4516 HE        -53.0900  -18.8900  -25.0120 H       276 ARG   -0.8000
   4517 HH11      -51.0560  -21.3860  -23.5450 H       276 ARG    0.4600
   4518 HH12      -50.5810  -22.0160  -25.0880 H       276 ARG    0.4600
   4519 HH21      -52.4830  -19.7790  -26.9380 H       276 ARG    0.5100
   4520 HH22      -51.3810  -21.1140  -26.9920 H       276 ARG   -0.5100
   4521 N         -52.3180  -17.8050  -17.9250 N.am    277 ILE   -0.4700
   4522 CA        -52.5070  -18.0440  -16.5020 C.3     277 ILE    0.3100
   4523 C         -53.8630  -17.5060  -16.0600 C.2     277 ILE    0.0700
   4524 O         -54.6770  -18.2320  -15.4790 O.2     277 ILE    0.0900
   4525 CB        -51.4050  -17.3660  -15.6720 C.3     277 ILE   -0.0900
   4526 CG1       -50.0330  -17.9220  -16.0530 C.3     277 ILE    0.0900
   4527 CG2       -51.6700  -17.5460  -14.1820 C.3     277 ILE   -0.2700
   4528 CD        -48.8800  -17.2860  -15.3020 C.3     277 ILE    0.0900
   4529 HN        -51.5080  -17.2760  -18.1670 H       277 ILE    0.0900
   4530 HA        -52.4920  -19.1120  -16.3410 H       277 ILE    0.0900
   4531 HB        -51.3790  -16.2820  -15.9110 H       277 ILE   -0.1800
   4532 HG11      -49.8780  -17.7590  -17.1400 H       277 ILE    0.0900
   4533 HG12      -50.0270  -19.0130  -15.8480 H       277 ILE    0.0900
   4534 HG21      -51.6920  -18.6270  -13.9260 H       277 ILE   -0.2700
   4535 HG22      -52.6510  -17.0990  -13.9150 H       277 ILE    0.0900
   4536 HG23      -50.8640  -17.0580  -13.5930 H       277 ILE    0.0900
   4537 HD1       -48.9010  -17.5980  -14.2350 H       277 ILE    0.0900
   4538 HD2       -48.9630  -16.1790  -15.3490 H       277 ILE    0.5100
   4539 HD3       -47.9150  -17.6080  -15.7470 H       277 ILE   -0.5100
   4540 N         -54.1020  -16.2300  -16.3550 N.am    278 ALA   -0.4700
   4541 CA        -55.3570  -15.5850  -15.9990 C.3     278 ALA    0.3100
   4542 C         -56.5540  -16.3250  -16.5920 C.2     278 ALA    0.0700
   4543 O         -57.6540  -16.2980  -16.0400 O.2     278 ALA    0.0900
   4544 CB        -55.3450  -14.1320  -16.4550 C.3     278 ALA   -0.2700
   4545 HN        -53.4350  -15.6620  -16.8300 H       278 ALA    0.0900
   4546 HA        -55.4740  -15.6420  -14.9280 H       278 ALA    0.0900
   4547 HB1       -55.0350  -14.0680  -17.5200 H       278 ALA    0.0900
   4548 HB2       -54.6260  -13.5490  -15.8410 H       278 ALA    0.5100
   4549 HB3       -56.3620  -13.6950  -16.3550 H       278 ALA   -0.5100
   4550 N         -56.3320  -16.9890  -17.7240 N.am    279 PHE   -0.4700
   4551 CA        -57.3790  -17.7380  -18.4050 C.3     279 PHE    0.3100
   4552 C         -57.7300  -19.0170  -17.6620 C.2     279 PHE    0.0700
   4553 O         -58.8970  -19.2780  -17.3720 O.2     279 PHE    0.0900
   4554 CB        -56.9490  -18.0870  -19.8350 C.3     279 PHE   -0.1800
   4555 CG        -57.4060  -17.1010  -20.8680 C.ar    279 PHE    0.0900
   4556 CD1       -58.6360  -16.4760  -20.7550 C.ar    279 PHE    0.0900
   4557 CD2       -56.6040  -16.8000  -21.9580 C.ar    279 PHE    0.0000
   4558 CE1       -59.0560  -15.5720  -21.7080 C.ar    279 PHE   -0.1150
   4559 CE2       -57.0180  -15.8940  -22.9120 C.ar    279 PHE    0.1150
   4560 CZ        -58.2460  -15.2790  -22.7870 C.ar    279 PHE   -0.1150
   4561 HN        -55.4350  -17.0030  -18.1580 H       279 PHE    0.1150
   4562 HA        -58.2710  -17.1280  -18.4200 H       279 PHE   -0.1150
   4563 HB1       -57.3760  -19.0750  -20.1120 H       279 PHE    0.1150
   4564 HB2       -55.8400  -18.1240  -19.8840 H       279 PHE   -0.1150
   4565 HD1       -59.2730  -16.6990  -19.9120 H       279 PHE    0.1150
   4566 HD2       -55.6430  -17.2820  -22.0610 H       279 PHE   -0.1150
   4567 HE1       -60.0190  -15.0930  -21.6100 H       279 PHE    0.1150
   4568 HE2       -56.3810  -15.6660  -23.7540 H       279 PHE    0.5100
   4569 HZ        -58.5730  -14.5690  -23.5320 H       279 PHE   -0.5100
   4570 N         -56.7150  -19.8170  -17.3480 N.am    280 GLN   -0.4700
   4571 CA        -56.9520  -21.1000  -16.7020 C.3     280 GLN    0.3100
   4572 C         -57.3480  -20.9380  -15.2370 C.2     280 GLN    0.0700
   4573 O         -57.9440  -21.8400  -14.6480 O.2     280 GLN    0.0900
   4574 CB        -55.7320  -22.0140  -16.8280 C.3     280 GLN   -0.1800
   4575 CG        -54.5240  -21.5640  -16.0290 C.3     280 GLN    0.0900
   4576 CD        -53.3520  -22.5180  -16.1590 C.2     280 GLN    0.0900
   4577 NE2       -53.3200  -23.3490  -17.0850 N.am    280 GLN   -0.1800
   4578 OE1       -52.4010  -22.4170  -15.2590 O.2     280 GLN    0.0900
   4579 HN        -55.7640  -19.5800  -17.5380 H       280 GLN    0.0900
   4580 HA        -57.8110  -21.5560  -17.1720 H       280 GLN    0.5500
   4581 HB1       -55.4440  -22.0660  -17.8990 H       280 GLN   -0.5500
   4582 HB2       -56.0190  -23.0300  -16.4830 H       280 GLN   -0.6200
   4583 HG1       -54.8050  -21.4930  -14.9570 H       280 GLN    0.3200
   4584 HG2       -54.2060  -20.5620  -16.3900 H       280 GLN    0.3000
   4585 HE21      -52.5450  -23.9760  -17.1650 H       280 GLN    0.5100
   4586 HE22      -54.0680  -23.3900  -17.7460 H       280 GLN   -0.5100
   4587 N         -57.0220  -19.7900  -14.6490 N.am    281 GLU   -0.4700
   4588 CA        -57.4170  -19.5200  -13.2690 C.3     281 GLU    0.3100
   4589 C         -58.9280  -19.3160  -13.1580 C.2     281 GLU    0.0700
   4590 O         -59.5100  -19.4810  -12.0860 O.2     281 GLU    0.0900
   4591 CB        -56.6640  -18.3100  -12.7060 C.3     281 GLU   -0.1800
   4592 CG        -56.9490  -18.0300  -11.2370 C.3     281 GLU    0.0900
   4593 CD        -55.9520  -17.0670  -10.6210 C.2     281 GLU    0.0900
   4594 OE1       -54.8710  -16.8650  -11.2150 O.co2   281 GLU   -0.2800
   4595 OE2       -56.2510  -16.5110   -9.5410 O.co2   281 GLU    0.0900
   4596 HN        -56.5040  -19.0760  -15.1130 H       281 GLU    0.0900
   4597 HA        -57.2000  -20.4000  -12.6840 H       281 GLU    0.6200
   4598 HB1       -56.9470  -17.4130  -13.2970 H       281 GLU   -0.7600
   4599 HB2       -55.5740  -18.4880  -12.8250 H       281 GLU   -0.7600
   4600 HG1       -56.9100  -18.9860  -10.6740 H       281 GLU    0.5100
   4601 HG2       -57.9660  -17.5920  -11.1440 H       281 GLU   -0.5100
   4602 N         -59.5600  -18.9590  -14.2740 N.am    282 LEU   -0.4700
   4603 CA        -61.0110  -18.8060  -14.3180 C.3     282 LEU    0.3100
   4604 C         -61.7080  -20.1220  -14.6530 C.2     282 LEU    0.0700
   4605 O         -62.9260  -20.2410  -14.5200 O.2     282 LEU    0.0900
   4606 CB        -61.4040  -17.7380  -15.3410 C.3     282 LEU   -0.1800
   4607 CG        -60.9600  -16.3070  -15.0370 C.3     282 LEU    0.0900
   4608 CD1       -61.2350  -15.3920  -16.2190 C.3     282 LEU    0.0900
   4609 CD2       -61.6430  -15.7880  -13.7820 C.3     282 LEU   -0.0900
   4610 HN        -59.0740  -18.7800  -15.1260 H       282 LEU    0.0900
   4611 HA        -61.3480  -18.5250  -13.3320 H       282 LEU   -0.2700
   4612 HB1       -62.5100  -17.7400  -15.4260 H       282 LEU    0.0900
   4613 HB2       -60.9670  -18.0280  -16.3200 H       282 LEU    0.0900
   4614 HG        -59.8710  -16.3010  -14.8130 H       282 LEU    0.0900
   4615 HD11      -62.2840  -15.5180  -16.5630 H       282 LEU   -0.2700
   4616 HD12      -60.5540  -15.6450  -17.0590 H       282 LEU    0.0900
   4617 HD13      -61.0850  -14.3330  -15.9200 H       282 LEU    0.0900
   4618 HD21      -61.3850  -16.4300  -12.9130 H       282 LEU    0.0900
   4619 HD22      -62.7460  -15.8020  -13.9180 H       282 LEU    0.5100
   4620 HD23      -61.3060  -14.7510  -13.5690 H       282 LEU   -0.5100
   4621 N         -60.9290  -21.1070  -15.0970 N.am    283 LEU   -0.4700
   4622 CA        -61.4710  -22.4100  -15.4660 C.3     283 LEU    0.3100
   4623 C         -61.3780  -23.4410  -14.3410 C.2     283 LEU    0.0700
   4624 O         -61.7070  -24.6120  -14.5360 O.2     283 LEU    0.0900
   4625 CB        -60.8000  -22.9390  -16.7380 C.3     283 LEU   -0.1800
   4626 CG        -61.1640  -22.2090  -18.0320 C.3     283 LEU    0.0900
   4627 CD1       -60.4120  -22.7960  -19.2170 C.3     283 LEU    0.0900
   4628 CD2       -62.6660  -22.2620  -18.2690 C.3     283 LEU   -0.0900
   4629 HN        -59.9430  -20.9980  -15.1970 H       283 LEU    0.0900
   4630 HA        -62.5330  -22.2980  -15.6230 H       283 LEU   -0.2700
   4631 HB1       -61.0790  -24.0070  -16.8550 H       283 LEU    0.0900
   4632 HB2       -59.7000  -22.8680  -16.6010 H       283 LEU    0.0900
   4633 HG        -60.9070  -21.1330  -17.9300 H       283 LEU    0.0900
   4634 HD11      -60.6670  -23.8710  -19.3360 H       283 LEU   -0.2700
   4635 HD12      -59.3170  -22.7080  -19.0510 H       283 LEU    0.0900
   4636 HD13      -60.6940  -22.2590  -20.1480 H       283 LEU    0.0900
   4637 HD21      -63.2040  -21.7780  -17.4250 H       283 LEU    0.0900
   4638 HD22      -63.0000  -23.3190  -18.3430 H       283 LEU    0.5100
   4639 HD23      -62.9200  -21.7230  -19.2060 H       283 LEU   -0.5100
   4640 N         -60.9340  -22.9980  -13.1430 N.am    284 CYS   -0.4700
   4641 CA        -60.8330  -23.8510  -11.9810 C.3     284 CYS    0.3100
   4642 CAT       -58.5160  -26.8940  -11.1280 C.3     284 CYS    0.0700
   4643 C         -59.6570  -24.9780  -12.2800 C.2     284 CYS    0.0900
   4644 O         -59.9240  -25.2850  -11.3530 O.2     284 CYS   -0.1100
   4645 CB        -62.2090  -24.5400  -11.6820 C.3     284 CYS    0.0900
   4646 SG        -63.5830  -23.3630  -11.5360 S.3     284 CYS    0.0900
   4647 NT        -59.5340  -25.9030  -11.0860 N.4     284 CYS   -0.2300
   4648 HN        -60.6540  -22.0510  -13.0070 H       284 CYS    0.1600
   4649 HNT       -60.1190  -25.8600  -10.2790 H       284 CYS    0.5100
   4650 HA        -60.5290  -23.2420  -11.1440 H       284 CYS   -0.5100
   4651 HB1       -62.1150  -25.1110  -10.7350 H       284 CYS   -0.4700
   4652 HB2       -62.4270  -25.2560  -12.5020 H       284 CYS    0.3100
   4653 HG1       -63.4530  -22.8800  -12.7620 H       284 CYS   -0.1100
   4654 HT1       -57.5230  -26.4030  -11.2230 H       284 CYS    0.0900
   4655 HT2       -58.6740  -27.5590  -12.0050 H       284 CYS    0.0900
   4656 HT3       -58.5340  -27.4910  -10.1910 H       284 CYS    0.0900
@<TRIPOS>BOND
     1    1    2 1
     2    2   14 1
     3    2    6 1
     4    2    4 1
     5    4    5 2
     6    6   16 1
     7    6    7 1
     8    7   18 1
     9    7    8 1
    10    8    9 2
    11    8   10 2
    12    3   11 1
    13    3   19 1
    14    3   20 1
    15    3   21 1
    16   11    1 1
    17   11   12 2
    18   13    1 1
    19   15    6 1
    20   17    7 1
    21   22   23 1
    22   23   30 1
    23   23   26 1
    24   23   24 1
    25   24   25 2
    26   26   31 1
    27   26   27 1
    28   26   28 1
    29   27   34 1
    30   27   32 1
    31   27   33 1
    32   28   37 1
    33   28   35 1
    34   28   36 1
    35   29   22 1
    36    4   22 am
    37   38   39 1
    38   39   53 1
    39   39   42 1
    40   39   40 1
    41   40   41 2
    42   42   43 1
    43   42   55 1
    44   43   45 ar
    45   43   44 ar
    46   44   56 1
    47   44   48 ar
    48   45   47 ar
    49   45   46 ar
    50   46   48 ar
    51   46   49 ar
    52   47   58 1
    53   47   50 ar
    54   48   57 1
    55   49   51 ar
    56   49   59 1
    57   50   51 ar
    58   50   60 1
    59   51   61 1
    60   52   38 1
    61   54   42 1
    62   24   38 am
    63   62   63 1
    64   63   70 1
    65   63   66 1
    66   63   64 1
    67   64   65 2
    68   66   71 1
    69   66   67 1
    70   66   68 1
    71   67   74 1
    72   67   72 1
    73   67   73 1
    74   68   77 1
    75   68   75 1
    76   68   76 1
    77   69   62 1
    78   40   62 am
    79   78   79 1
    80   79   86 1
    81   79   82 1
    82   79   80 1
    83   80   81 2
    84   82   87 1
    85   82   83 1
    86   82   84 1
    87   83   90 1
    88   83   88 1
    89   83   89 1
    90   84   93 1
    91   84   91 1
    92   84   92 1
    93   85   78 1
    94   64   78 am
    95   94   95 1
    96   95  100 1
    97   95   96 1
    98   96   97 2
    99   98   94 1
   100   99   95 1
   101   80   94 am
   102  101  102 1
   103  102  110 1
   104  102  105 1
   105  102  103 1
   106  103  104 2
   107  105  112 1
   108  105  106 1
   109  106  114 1
   110  106  107 1
   111  107  108 1
   112  108  115 1
   113  108  116 1
   114  108  117 1
   115  109  101 1
   116  111  105 1
   117  113  106 1
   118   96  101 am
   119  118  119 1
   120  119  124 1
   121  119  120 1
   122  120  121 2
   123  122  118 1
   124  123  119 1
   125  103  118 am
   126  125  126 1
   127  126  134 1
   128  126  129 1
   129  126  127 1
   130  127  128 2
   131  129  135 1
   132  129  131 1
   133  129  130 1
   134  130  137 1
   135  131  138 1
   136  131  139 1
   137  131  140 1
   138  132  130 1
   139  132  141 1
   140  132  142 1
   141  132  143 1
   142  133  125 1
   143  136  130 1
   144  120  125 am
   145  144  145 1
   146  145  152 1
   147  145  148 1
   148  145  146 1
   149  146  147 2
   150  148  153 1
   151  148  149 1
   152  148  150 1
   153  149  156 1
   154  149  154 1
   155  149  155 1
   156  150  159 1
   157  150  157 1
   158  150  158 1
   159  151  144 1
   160  127  144 am
   161  160  161 1
   162  161  169 1
   163  161  164 1
   164  161  162 1
   165  162  163 2
   166  164  171 1
   167  164  165 1
   168  165  173 1
   169  165  166 1
   170  166  167 1
   171  167  174 1
   172  167  175 1
   173  167  176 1
   174  168  160 1
   175  170  164 1
   176  172  165 1
   177  146  160 am
   178  177  178 1
   179  178  184 1
   180  178  181 1
   181  178  179 1
   182  179  180 2
   183  181  186 1
   184  181  182 1
   185  183  177 1
   186  185  181 1
   187  187  182 1
   188  162  177 am
   189  188  189 1
   190  189  197 1
   191  189  192 1
   192  189  190 1
   193  190  191 2
   194  192  199 1
   195  192  193 1
   196  193  200 1
   197  193  194 1
   198  193  195 1
   199  194  201 1
   200  194  202 1
   201  194  203 1
   202  195  204 1
   203  195  205 1
   204  195  206 1
   205  196  188 1
   206  198  192 1
   207  179  188 am
   208  207  208 1
   209  208  216 1
   210  208  211 1
   211  208  209 1
   212  209  210 2
   213  211  217 1
   214  211  213 1
   215  211  212 1
   216  212  219 1
   217  213  220 1
   218  213  221 1
   219  213  222 1
   220  214  212 1
   221  214  223 1
   222  214  224 1
   223  214  225 1
   224  215  207 1
   225  218  212 1
   226  190  207 am
   227  226  227 1
   228  227  234 1
   229  227  230 1
   230  227  228 1
   231  228  229 2
   232  230  235 1
   233  230  231 1
   234  230  232 1
   235  231  238 1
   236  231  236 1
   237  231  237 1
   238  232  241 1
   239  232  239 1
   240  232  240 1
   241  233  226 1
   242  209  226 am
   243  242  243 1
   244  243  251 1
   245  243  246 1
   246  243  244 1
   247  244  245 2
   248  246  253 1
   249  246  247 1
   250  247  254 1
   251  247  248 1
   252  247  249 1
   253  248  255 1
   254  248  256 1
   255  248  257 1
   256  249  258 1
   257  249  259 1
   258  249  260 1
   259  250  242 1
   260  252  246 1
   261  228  242 am
   262  261  262 1
   263  262  267 1
   264  262  265 1
   265  262  263 1
   266  263  264 2
   267  265  268 1
   268  265  269 1
   269  265  270 1
   270  266  261 1
   271  244  261 am
   272  271  272 1
   273  272  280 1
   274  272  275 1
   275  272  273 1
   276  273  274 2
   277  275  281 1
   278  275  277 1
   279  275  276 1
   280  276  283 1
   281  277  284 1
   282  277  285 1
   283  277  286 1
   284  278  276 1
   285  278  287 1
   286  278  288 1
   287  278  289 1
   288  279  271 1
   289  282  276 1
   290  263  271 am
   291  290  291 1
   292  291  298 1
   293  291  294 1
   294  291  292 1
   295  292  293 2
   296  294  299 1
   297  294  295 1
   298  294  296 1
   299  295  302 1
   300  295  300 1
   301  295  301 1
   302  296  305 1
   303  296  303 1
   304  296  304 1
   305  297  290 1
   306  273  290 am
   307  306  307 1
   308  307  308 1
   309  307  318 1
   310  307  310 1
   311  308  309 2
   312  310  311 1
   313  310  320 1
   314  311  313 ar
   315  311  312 ar
   316  312  314 ar
   317  312  321 1
   318  313  315 ar
   319  313  322 1
   320  314  323 1
   321  314  316 ar
   322  315  316 ar
   323  315  324 1
   324  316  325 1
   325  317  306 1
   326  319  310 1
   327  292  306 am
   328  326  327 1
   329  327  332 1
   330  327  328 1
   331  328  329 2
   332  330  326 1
   333  331  327 1
   334  308  326 am
   335  333  334 1
   336  334  342 1
   337  334  337 1
   338  334  335 1
   339  335  336 2
   340  337  344 1
   341  337  338 1
   342  338  340 2
   343  338  339 am
   344  339  345 1
   345  339  346 1
   346  341  333 1
   347  343  337 1
   348  328  333 am
   349  347  348 1
   350  348  355 1
   351  348  351 1
   352  348  349 1
   353  349  350 2
   354  351  356 1
   355  351  352 1
   356  351  353 1
   357  352  359 1
   358  352  357 1
   359  352  358 1
   360  353  362 1
   361  353  360 1
   362  353  361 1
   363  354  347 1
   364  335  347 am
   365  363  364 1
   366  364  372 1
   367  364  367 1
   368  364  365 1
   369  365  366 2
   370  367  374 1
   371  367  368 1
   372  368  375 1
   373  368  369 1
   374  368  370 1
   375  369  376 1
   376  369  377 1
   377  369  378 1
   378  370  379 1
   379  370  380 1
   380  370  381 1
   381  371  363 1
   382  373  367 1
   383  349  363 am
   384  382  383 1
   385  383  390 1
   386  383  386 1
   387  383  384 1
   388  384  385 2
   389  386  391 1
   390  386  387 1
   391  386  388 1
   392  387  394 1
   393  387  392 1
   394  387  393 1
   395  388  397 1
   396  388  395 1
   397  388  396 1
   398  389  382 1
   399  365  382 am
   400  398  399 1
   401  399  407 1
   402  399  402 1
   403  399  400 1
   404  400  401 2
   405  402  408 1
   406  402  404 1
   407  402  403 1
   408  403  410 1
   409  404  411 1
   410  404  412 1
   411  404  413 1
   412  405  403 1
   413  405  414 1
   414  405  415 1
   415  405  416 1
   416  406  398 1
   417  409  403 1
   418  384  398 am
   419  417  418 1
   420  418  425 1
   421  418  421 1
   422  418  419 1
   423  419  420 2
   424  421  426 1
   425  421  422 1
   426  421  423 1
   427  422  428 1
   428  422  429 1
   429  422  430 1
   430  423  427 1
   431  424  417 1
   432  400  417 am
   433  431  432 1
   434  432  437 1
   435  432  435 1
   436  432  433 1
   437  433  434 2
   438  435  438 1
   439  435  439 1
   440  435  440 1
   441  436  431 1
   442  419  431 am
   443  441  442 1
   444  442  450 1
   445  442  445 1
   446  442  443 1
   447  443  444 2
   448  445  451 1
   449  445  447 1
   450  445  446 1
   451  446  453 1
   452  447  454 1
   453  447  455 1
   454  447  456 1
   455  448  446 1
   456  448  457 1
   457  448  458 1
   458  448  459 1
   459  449  441 1
   460  452  446 1
   461  433  441 am
   462  460  461 1
   463  461  466 1
   464  461  464 1
   465  461  462 1
   466  462  463 2
   467  464  467 1
   468  464  468 1
   469  464  469 1
   470  465  460 1
   471  443  460 am
   472  470  471 1
   473  471  480 1
   474  471  474 1
   475  471  472 1
   476  472  473 2
   477  474  482 1
   478  474  475 1
   479  475  484 1
   480  475  476 1
   481  476  486 1
   482  476  477 1
   483  477  488 1
   484  477  478 1
   485  478  489 1
   486  478  490 1
   487  478  491 1
   488  479  470 1
   489  481  474 1
   490  483  475 1
   491  485  476 1
   492  487  477 1
   493  462  470 am
   494  492  493 1
   495  493  494 1
   496  493  504 1
   497  493  496 1
   498  494  495 2
   499  496  497 1
   500  496  506 1
   501  497  499 ar
   502  497  498 ar
   503  498  500 ar
   504  498  507 1
   505  499  501 ar
   506  499  508 1
   507  500  509 1
   508  500  502 ar
   509  501  502 ar
   510  501  510 1
   511  502  511 1
   512  503  492 1
   513  505  496 1
   514  472  492 am
   515  512  513 1
   516  513  522 1
   517  513  516 1
   518  513  514 1
   519  514  515 2
   520  516  524 1
   521  516  517 1
   522  517  526 1
   523  517  518 1
   524  518  519 2
   525  518  520 2
   526  521  512 1
   527  523  516 1
   528  525  517 1
   529  494  512 am
   530  527  528 1
   531  528  529 1
   532  528  539 1
   533  528  531 1
   534  529  530 2
   535  531  541 1
   536  531  532 1
   537  532  543 1
   538  532  533 1
   539  533  545 1
   540  533  534 1
   541  534  546 1
   542  534  535 2
   543  535  536 2
   544  535  537 2
   545  536  547 1
   546  536  548 1
   547  537  550 1
   548  537  549 1
   549  538  527 1
   550  540  531 1
   551  542  532 1
   552  544  533 1
   553  514  527 am
   554  551  552 1
   555  552  560 1
   556  552  555 1
   557  552  553 1
   558  553  554 2
   559  555  562 1
   560  555  556 1
   561  556  563 1
   562  556  557 1
   563  556  558 1
   564  557  564 1
   565  557  565 1
   566  557  566 1
   567  558  567 1
   568  558  568 1
   569  558  569 1
   570  559  551 1
   571  561  555 1
   572  529  551 am
   573  570  571 1
   574  571  580 1
   575  571  574 1
   576  571  572 1
   577  572  573 2
   578  574  582 1
   579  574  575 1
   580  575  584 1
   581  575  576 1
   582  576  578 2
   583  576  577 am
   584  577  585 1
   585  577  586 1
   586  579  570 1
   587  581  574 1
   588  583  575 1
   589  553  570 am
   590  587  588 1
   591  588  595 1
   592  588  591 1
   593  588  589 1
   594  589  590 2
   595  591  596 1
   596  591  592 1
   597  591  593 1
   598  592  598 1
   599  592  599 1
   600  592  600 1
   601  593  597 1
   602  594  587 1
   603  572  587 am
   604  601  602 1
   605  602  609 1
   606  602  605 1
   607  602  603 1
   608  603  604 2
   609  605  610 1
   610  605  606 1
   611  605  607 1
   612  606  613 1
   613  606  611 1
   614  606  612 1
   615  607  616 1
   616  607  614 1
   617  607  615 1
   618  608  601 1
   619  589  601 am
   620  617  618 1
   621  618  625 1
   622  618  621 1
   623  618  619 1
   624  619  620 2
   625  621  626 1
   626  621  622 1
   627  621  623 1
   628  622  628 1
   629  622  629 1
   630  622  630 1
   631  623  627 1
   632  624  617 1
   633  603  617 am
   634  631  632 1
   635  632  640 1
   636  632  635 1
   637  632  633 1
   638  633  634 2
   639  635  642 1
   640  635  636 1
   641  636  638 2
   642  636  637 am
   643  637  643 1
   644  637  644 1
   645  639  631 1
   646  641  635 1
   647  619  631 am
   648  645  646 1
   649  646  647 1
   650  646  658 1
   651  646  649 1
   652  647  648 2
   653  649  660 1
   654  649  650 1
   655  650  652 ar
   656  650  651 ar
   657  651  653 ar
   658  651  661 1
   659  652  654 ar
   660  652  662 1
   661  653  655 ar
   662  653  663 1
   663  654  655 ar
   664  654  664 1
   665  655  656 1
   666  656  665 1
   667  657  645 1
   668  659  649 1
   669  633  645 am
   670  666  667 1
   671  667  668 1
   672  667  678 1
   673  667  670 1
   674  668  669 2
   675  670  671 1
   676  670  680 1
   677  671  673 ar
   678  671  672 ar
   679  672  674 ar
   680  672  681 1
   681  673  675 ar
   682  673  682 1
   683  674  683 1
   684  674  676 ar
   685  675  676 ar
   686  675  684 1
   687  676  685 1
   688  677  666 1
   689  679  670 1
   690  647  666 am
   691  686  687 1
   692  687  695 1
   693  687  690 1
   694  687  688 1
   695  688  689 2
   696  690  696 1
   697  690  692 1
   698  690  691 1
   699  691  698 1
   700  692  699 1
   701  692  700 1
   702  692  701 1
   703  693  691 1
   704  693  702 1
   705  693  703 1
   706  693  704 1
   707  694  686 1
   708  697  691 1
   709  668  686 am
   710  705  706 1
   711  706  713 1
   712  706  709 1
   713  706  707 1
   714  707  708 2
   715  709  714 1
   716  709  710 1
   717  709  711 1
   718  710  716 1
   719  710  717 1
   720  710  718 1
   721  711  715 1
   722  712  705 1
   723  688  705 am
   724  719  720 1
   725  720  726 1
   726  720  723 1
   727  720  721 1
   728  721  722 2
   729  723  728 1
   730  723  724 1
   731  725  719 1
   732  727  723 1
   733  729  724 1
   734  707  719 am
   735  730  731 1
   736  731  739 1
   737  731  734 1
   738  731  732 1
   739  732  733 2
   740  734  741 1
   741  734  735 1
   742  735  742 1
   743  735  736 1
   744  735  737 1
   745  736  743 1
   746  736  744 1
   747  736  745 1
   748  737  746 1
   749  737  747 1
   750  737  748 1
   751  738  730 1
   752  740  734 1
   753  721  730 am
   754  749  750 1
   755  750  755 1
   756  750  753 1
   757  750  751 1
   758  751  752 2
   759  753  756 1
   760  753  757 1
   761  753  758 1
   762  754  749 1
   763  732  749 am
   764  759  760 1
   765  760  766 1
   766  760  763 1
   767  760  761 1
   768  761  762 2
   769  763  768 1
   770  763  764 1
   771  765  759 1
   772  767  763 1
   773  769  764 1
   774  751  759 am
   775  770  771 1
   776  771  776 1
   777  771  774 1
   778  771  772 1
   779  772  773 2
   780  774  777 1
   781  774  778 1
   782  774  779 1
   783  775  770 1
   784  761  770 am
   785  780  781 1
   786  781  789 1
   787  781  784 1
   788  781  782 1
   789  782  783 2
   790  784  791 1
   791  784  785 1
   792  785  786 2
   793  785  787 2
   794  788  780 1
   795  790  784 1
   796  772  780 am
   797  792  793 1
   798  793  801 1
   799  793  796 1
   800  793  794 1
   801  794  795 2
   802  796  803 1
   803  796  797 1
   804  797  804 1
   805  797  798 1
   806  797  799 1
   807  798  805 1
   808  798  806 1
   809  798  807 1
   810  799  808 1
   811  799  809 1
   812  799  810 1
   813  800  792 1
   814  802  796 1
   815  782  792 am
   816  811  812 1
   817  812  819 1
   818  812  815 1
   819  812  813 1
   820  813  814 2
   821  815  820 1
   822  815  816 1
   823  815  817 1
   824  816  823 1
   825  816  821 1
   826  816  822 1
   827  817  826 1
   828  817  824 1
   829  817  825 1
   830  818  811 1
   831  794  811 am
   832  827  828 1
   833  828  836 1
   834  828  831 1
   835  828  829 1
   836  829  830 2
   837  831  838 1
   838  831  832 1
   839  832  840 1
   840  832  833 1
   841  833  834 1
   842  834  841 1
   843  834  842 1
   844  834  843 1
   845  835  827 1
   846  837  831 1
   847  839  832 1
   848  813  827 am
   849  844  845 1
   850  845  850 1
   851  845  846 1
   852  846  847 2
   853  848  844 1
   854  849  845 1
   855  829  844 am
   856  851  852 1
   857  852  860 1
   858  852  855 1
   859  852  853 1
   860  853  854 2
   861  855  862 1
   862  855  856 1
   863  856  863 1
   864  856  857 1
   865  856  858 1
   866  857  864 1
   867  857  865 1
   868  857  866 1
   869  858  867 1
   870  858  868 1
   871  858  869 1
   872  859  851 1
   873  861  855 1
   874  846  851 am
   875  870  871 1
   876  871  876 1
   877  871  874 1
   878  871  872 1
   879  872  873 2
   880  874  877 1
   881  874  878 1
   882  874  879 1
   883  875  870 1
   884  853  870 am
   885  880  881 1
   886  881  888 1
   887  881  884 1
   888  881  882 1
   889  882  883 2
   890  884  889 1
   891  884  885 1
   892  884  886 1
   893  885  892 1
   894  885  890 1
   895  885  891 1
   896  886  895 1
   897  886  893 1
   898  886  894 1
   899  887  880 1
   900  872  880 am
   901  896  897 1
   902  897  904 1
   903  897  900 1
   904  897  898 1
   905  898  899 2
   906  900  905 1
   907  900  901 1
   908  900  902 1
   909  901  908 1
   910  901  906 1
   911  901  907 1
   912  902  911 1
   913  902  909 1
   914  902  910 1
   915  903  896 1
   916  882  896 am
   917  912  918 1
   918  912  913 1
   919  913  916 1
   920  913  919 1
   921  913  914 1
   922  914  915 2
   923  916  917 1
   924  916  921 1
   925  917  918 1
   926  917  923 1
   927  918  925 1
   928  920  916 1
   929  922  917 1
   930  924  918 1
   931  898  912 am
   932  926  927 1
   933  927  928 1
   934  927  938 1
   935  927  930 1
   936  928  929 2
   937  930  931 1
   938  930  940 1
   939  931  933 ar
   940  931  932 ar
   941  932  934 ar
   942  932  941 1
   943  933  935 ar
   944  933  942 1
   945  934  943 1
   946  934  936 ar
   947  935  936 ar
   948  935  944 1
   949  936  945 1
   950  937  926 1
   951  939  930 1
   952  914  926 am
   953  946  947 1
   954  947  952 1
   955  947  948 1
   956  948  949 2
   957  950  946 1
   958  951  947 1
   959  928  946 am
   960  953  954 1
   961  954  959 1
   962  954  957 1
   963  954  955 1
   964  955  956 2
   965  957  960 1
   966  957  961 1
   967  957  962 1
   968  958  953 1
   969  948  953 am
   970  963  964 1
   971  964  969 1
   972  964  967 1
   973  964  965 1
   974  965  966 2
   975  967  970 1
   976  967  971 1
   977  967  972 1
   978  968  963 1
   979  955  963 am
   980  973  974 1
   981  973  983 1
   982  974  975 1
   983  974  977 1
   984  974  984 1
   985  975  976 2
   986  977  978 1
   987  977  985 1
   988  977  986 1
   989  978  979 ar
   990  978  980 ar
   991  979  982 ar
   992  979  987 1
   993  980  981 ar
   994  981  982 ar
   995  981  988 1
   996  982  989 1
   997  965  973 am
   998  990  991 1
   999  991  999 1
  1000  991  994 1
  1001  991  992 1
  1002  992  993 2
  1003  994 1000 1
  1004  994  996 1
  1005  994  995 1
  1006  995 1002 1
  1007  996 1003 1
  1008  996 1004 1
  1009  996 1005 1
  1010  997  995 1
  1011  997 1006 1
  1012  997 1007 1
  1013  997 1008 1
  1014  998  990 1
  1015 1001  995 1
  1016  990  975 am
  1017 1009 1010 1
  1018 1010 1018 1
  1019 1010 1013 1
  1020 1010 1011 1
  1021 1011 1012 2
  1022 1013 1020 1
  1023 1013 1014 1
  1024 1014 1021 1
  1025 1014 1015 1
  1026 1014 1016 1
  1027 1015 1022 1
  1028 1015 1023 1
  1029 1015 1024 1
  1030 1016 1025 1
  1031 1016 1026 1
  1032 1016 1027 1
  1033 1017 1009 1
  1034 1019 1013 1
  1035  992 1009 am
  1036 1028 1029 1
  1037 1029 1036 1
  1038 1029 1032 1
  1039 1029 1030 1
  1040 1030 1031 2
  1041 1032 1037 1
  1042 1032 1033 1
  1043 1032 1034 1
  1044 1033 1039 1
  1045 1033 1040 1
  1046 1033 1041 1
  1047 1034 1038 1
  1048 1035 1028 1
  1049 1011 1028 am
  1050 1042 1043 1
  1051 1043 1052 1
  1052 1043 1046 1
  1053 1043 1044 1
  1054 1044 1045 2
  1055 1046 1054 1
  1056 1046 1047 1
  1057 1047 1056 1
  1058 1047 1048 1
  1059 1048 1058 1
  1060 1048 1049 1
  1061 1049 1060 1
  1062 1049 1050 1
  1063 1050 1061 1
  1064 1050 1062 1
  1065 1050 1063 1
  1066 1051 1042 1
  1067 1053 1046 1
  1068 1055 1047 1
  1069 1057 1048 1
  1070 1059 1049 1
  1071 1030 1042 am
  1072 1064 1065 1
  1073 1065 1072 1
  1074 1065 1068 1
  1075 1065 1066 1
  1076 1066 1067 2
  1077 1068 1073 1
  1078 1068 1069 1
  1079 1068 1070 1
  1080 1069 1075 1
  1081 1069 1076 1
  1082 1069 1077 1
  1083 1070 1074 1
  1084 1071 1064 1
  1085 1044 1064 am
  1086 1078 1079 1
  1087 1079 1093 1
  1088 1079 1082 1
  1089 1079 1080 1
  1090 1080 1081 2
  1091 1082 1083 1
  1092 1082 1095 1
  1093 1083 1085 ar
  1094 1083 1084 ar
  1095 1084 1096 1
  1096 1084 1088 ar
  1097 1085 1087 ar
  1098 1085 1086 ar
  1099 1086 1088 ar
  1100 1086 1089 ar
  1101 1087 1098 1
  1102 1087 1090 ar
  1103 1088 1097 1
  1104 1089 1091 ar
  1105 1089 1099 1
  1106 1090 1091 ar
  1107 1090 1100 1
  1108 1091 1101 1
  1109 1092 1078 1
  1110 1094 1082 1
  1111 1066 1078 am
  1112 1102 1103 1
  1113 1103 1110 1
  1114 1103 1106 1
  1115 1103 1104 1
  1116 1104 1105 2
  1117 1106 1111 1
  1118 1106 1107 1
  1119 1106 1108 1
  1120 1107 1113 1
  1121 1107 1114 1
  1122 1107 1115 1
  1123 1108 1112 1
  1124 1109 1102 1
  1125 1080 1102 am
  1126 1116 1117 1
  1127 1117 1118 1
  1128 1117 1128 1
  1129 1117 1120 1
  1130 1118 1119 2
  1131 1120 1121 1
  1132 1120 1130 1
  1133 1121 1123 ar
  1134 1121 1122 ar
  1135 1122 1124 ar
  1136 1122 1131 1
  1137 1123 1125 ar
  1138 1123 1132 1
  1139 1124 1133 1
  1140 1124 1126 ar
  1141 1125 1126 ar
  1142 1125 1134 1
  1143 1126 1135 1
  1144 1127 1116 1
  1145 1129 1120 1
  1146 1104 1116 am
  1147 1136 1137 1
  1148 1137 1142 1
  1149 1137 1138 1
  1150 1138 1139 2
  1151 1140 1136 1
  1152 1141 1137 1
  1153 1118 1136 am
  1154 1143 1144 1
  1155 1144 1152 1
  1156 1144 1147 1
  1157 1144 1145 1
  1158 1145 1146 2
  1159 1147 1154 1
  1160 1147 1148 1
  1161 1148 1150 2
  1162 1148 1149 am
  1163 1149 1155 1
  1164 1149 1156 1
  1165 1151 1143 1
  1166 1153 1147 1
  1167 1138 1143 am
  1168 1157 1158 1
  1169 1158 1159 1
  1170 1158 1169 1
  1171 1158 1161 1
  1172 1159 1160 2
  1173 1161 1162 1
  1174 1161 1171 1
  1175 1162 1164 ar
  1176 1162 1163 ar
  1177 1163 1165 ar
  1178 1163 1172 1
  1179 1164 1166 ar
  1180 1164 1173 1
  1181 1165 1174 1
  1182 1165 1167 ar
  1183 1166 1167 ar
  1184 1166 1175 1
  1185 1167 1176 1
  1186 1168 1157 1
  1187 1170 1161 1
  1188 1145 1157 am
  1189 1177 1178 1
  1190 1178 1192 1
  1191 1178 1181 1
  1192 1178 1179 1
  1193 1179 1180 2
  1194 1181 1182 1
  1195 1181 1194 1
  1196 1182 1184 ar
  1197 1182 1183 ar
  1198 1183 1195 1
  1199 1183 1187 ar
  1200 1184 1186 ar
  1201 1184 1185 ar
  1202 1185 1187 ar
  1203 1185 1188 ar
  1204 1186 1197 1
  1205 1186 1189 ar
  1206 1187 1196 1
  1207 1188 1190 ar
  1208 1188 1198 1
  1209 1189 1190 ar
  1210 1189 1199 1
  1211 1190 1200 1
  1212 1191 1177 1
  1213 1193 1181 1
  1214 1159 1177 am
  1215 1201 1202 1
  1216 1202 1208 1
  1217 1202 1205 1
  1218 1202 1203 1
  1219 1203 1204 2
  1220 1205 1210 1
  1221 1205 1206 1
  1222 1207 1201 1
  1223 1209 1205 1
  1224 1179 1201 am
  1225 1211 1212 1
  1226 1212 1221 1
  1227 1212 1215 1
  1228 1212 1213 1
  1229 1213 1214 2
  1230 1215 1223 1
  1231 1215 1216 1
  1232 1216 1225 1
  1233 1216 1217 1
  1234 1217 1218 2
  1235 1217 1219 2
  1236 1220 1211 1
  1237 1222 1215 1
  1238 1224 1216 1
  1239 1203 1211 am
  1240 1226 1227 1
  1241 1227 1228 1
  1242 1227 1238 1
  1243 1227 1230 1
  1244 1228 1229 2
  1245 1230 1231 1
  1246 1230 1240 1
  1247 1231 1233 ar
  1248 1231 1232 ar
  1249 1232 1234 ar
  1250 1232 1241 1
  1251 1233 1235 ar
  1252 1233 1242 1
  1253 1234 1243 1
  1254 1234 1236 ar
  1255 1235 1236 ar
  1256 1235 1244 1
  1257 1236 1245 1
  1258 1237 1226 1
  1259 1239 1230 1
  1260 1213 1226 am
  1261 1246 1247 1
  1262 1247 1261 1
  1263 1247 1250 1
  1264 1247 1248 1
  1265 1248 1249 2
  1266 1250 1251 1
  1267 1250 1263 1
  1268 1251 1253 ar
  1269 1251 1252 ar
  1270 1252 1264 1
  1271 1252 1256 ar
  1272 1253 1255 ar
  1273 1253 1254 ar
  1274 1254 1256 ar
  1275 1254 1257 ar
  1276 1255 1266 1
  1277 1255 1258 ar
  1278 1256 1265 1
  1279 1257 1259 ar
  1280 1257 1267 1
  1281 1258 1259 ar
  1282 1258 1268 1
  1283 1259 1269 1
  1284 1260 1246 1
  1285 1262 1250 1
  1286 1228 1246 am
  1287 1270 1271 1
  1288 1271 1278 1
  1289 1271 1274 1
  1290 1271 1272 1
  1291 1272 1273 2
  1292 1274 1279 1
  1293 1274 1275 1
  1294 1274 1276 1
  1295 1275 1281 1
  1296 1275 1282 1
  1297 1275 1283 1
  1298 1276 1280 1
  1299 1277 1270 1
  1300 1248 1270 am
  1301 1284 1285 1
  1302 1285 1291 1
  1303 1285 1288 1
  1304 1285 1286 1
  1305 1286 1287 2
  1306 1288 1293 1
  1307 1288 1289 1
  1308 1290 1284 1
  1309 1292 1288 1
  1310 1294 1289 1
  1311 1272 1284 am
  1312 1295 1296 1
  1313 1296 1304 1
  1314 1296 1299 1
  1315 1296 1297 1
  1316 1297 1298 2
  1317 1299 1305 1
  1318 1299 1301 1
  1319 1299 1300 1
  1320 1300 1307 1
  1321 1301 1308 1
  1322 1301 1309 1
  1323 1301 1310 1
  1324 1302 1300 1
  1325 1302 1311 1
  1326 1302 1312 1
  1327 1302 1313 1
  1328 1303 1295 1
  1329 1306 1300 1
  1330 1286 1295 am
  1331 1314 1315 1
  1332 1315 1323 1
  1333 1315 1318 1
  1334 1315 1316 1
  1335 1316 1317 2
  1336 1318 1325 1
  1337 1318 1319 1
  1338 1319 1320 2
  1339 1319 1321 2
  1340 1322 1314 1
  1341 1324 1318 1
  1342 1297 1314 am
  1343 1326 1327 1
  1344 1327 1334 1
  1345 1327 1330 1
  1346 1327 1328 1
  1347 1328 1329 2
  1348 1330 1335 1
  1349 1330 1331 1
  1350 1330 1332 1
  1351 1331 1338 1
  1352 1331 1336 1
  1353 1331 1337 1
  1354 1332 1341 1
  1355 1332 1339 1
  1356 1332 1340 1
  1357 1333 1326 1
  1358 1316 1326 am
  1359 1342 1343 1
  1360 1343 1351 1
  1361 1343 1346 1
  1362 1343 1344 1
  1363 1344 1345 2
  1364 1346 1353 1
  1365 1346 1347 1
  1366 1347 1354 1
  1367 1347 1348 1
  1368 1347 1349 1
  1369 1348 1355 1
  1370 1348 1356 1
  1371 1348 1357 1
  1372 1349 1358 1
  1373 1349 1359 1
  1374 1349 1360 1
  1375 1350 1342 1
  1376 1352 1346 1
  1377 1328 1342 am
  1378 1361 1362 1
  1379 1362 1368 1
  1380 1362 1365 1
  1381 1362 1363 1
  1382 1363 1364 2
  1383 1365 1370 1
  1384 1365 1366 1
  1385 1367 1361 1
  1386 1369 1365 1
  1387 1371 1366 1
  1388 1344 1361 am
  1389 1372 1373 1
  1390 1373 1380 1
  1391 1373 1376 1
  1392 1373 1374 1
  1393 1374 1375 2
  1394 1376 1381 1
  1395 1376 1377 1
  1396 1376 1378 1
  1397 1377 1384 1
  1398 1377 1382 1
  1399 1377 1383 1
  1400 1378 1387 1
  1401 1378 1385 1
  1402 1378 1386 1
  1403 1379 1372 1
  1404 1363 1372 am
  1405 1388 1389 1
  1406 1389 1396 1
  1407 1389 1392 1
  1408 1389 1390 1
  1409 1390 1391 2
  1410 1392 1397 1
  1411 1392 1393 1
  1412 1392 1394 1
  1413 1393 1399 1
  1414 1393 1400 1
  1415 1393 1401 1
  1416 1394 1398 1
  1417 1395 1388 1
  1418 1374 1388 am
  1419 1402 1403 1
  1420 1403 1408 1
  1421 1403 1406 1
  1422 1403 1404 1
  1423 1404 1405 2
  1424 1406 1409 1
  1425 1406 1410 1
  1426 1406 1411 1
  1427 1407 1402 1
  1428 1390 1402 am
  1429 1412 1413 1
  1430 1413 1419 1
  1431 1413 1416 1
  1432 1413 1414 1
  1433 1414 1415 2
  1434 1416 1421 1
  1435 1416 1417 1
  1436 1418 1412 1
  1437 1420 1416 1
  1438 1422 1417 1
  1439 1404 1412 am
  1440 1423 1424 1
  1441 1424 1432 1
  1442 1424 1427 1
  1443 1424 1425 1
  1444 1425 1426 2
  1445 1427 1433 1
  1446 1427 1429 1
  1447 1427 1428 1
  1448 1428 1435 1
  1449 1429 1436 1
  1450 1429 1437 1
  1451 1429 1438 1
  1452 1430 1428 1
  1453 1430 1439 1
  1454 1430 1440 1
  1455 1430 1441 1
  1456 1431 1423 1
  1457 1434 1428 1
  1458 1414 1423 am
  1459 1442 1443 1
  1460 1443 1452 1
  1461 1443 1446 1
  1462 1443 1444 1
  1463 1444 1445 2
  1464 1446 1454 1
  1465 1446 1447 1
  1466 1447 1456 1
  1467 1447 1448 1
  1468 1448 1449 2
  1469 1448 1450 2
  1470 1451 1442 1
  1471 1453 1446 1
  1472 1455 1447 1
  1473 1425 1442 am
  1474 1457 1458 1
  1475 1458 1465 1
  1476 1458 1461 1
  1477 1458 1459 1
  1478 1459 1460 2
  1479 1461 1466 1
  1480 1461 1462 1
  1481 1461 1463 1
  1482 1462 1468 1
  1483 1462 1469 1
  1484 1462 1470 1
  1485 1463 1467 1
  1486 1464 1457 1
  1487 1444 1457 am
  1488 1471 1472 1
  1489 1472 1480 1
  1490 1472 1475 1
  1491 1472 1473 1
  1492 1473 1474 2
  1493 1475 1482 1
  1494 1475 1476 1
  1495 1476 1483 1
  1496 1476 1477 1
  1497 1476 1478 1
  1498 1477 1484 1
  1499 1477 1485 1
  1500 1477 1486 1
  1501 1478 1487 1
  1502 1478 1488 1
  1503 1478 1489 1
  1504 1479 1471 1
  1505 1481 1475 1
  1506 1459 1471 am
  1507 1490 1491 1
  1508 1491 1497 1
  1509 1491 1494 1
  1510 1491 1492 1
  1511 1492 1493 2
  1512 1494 1499 1
  1513 1494 1495 1
  1514 1496 1490 1
  1515 1498 1494 1
  1516 1500 1495 1
  1517 1473 1490 am
  1518 1501 1502 1
  1519 1502 1509 1
  1520 1502 1505 1
  1521 1502 1503 1
  1522 1503 1504 2
  1523 1505 1510 1
  1524 1505 1506 1
  1525 1505 1507 1
  1526 1506 1513 1
  1527 1506 1511 1
  1528 1506 1512 1
  1529 1507 1516 1
  1530 1507 1514 1
  1531 1507 1515 1
  1532 1508 1501 1
  1533 1492 1501 am
  1534 1517 1518 1
  1535 1518 1526 1
  1536 1518 1521 1
  1537 1518 1519 1
  1538 1519 1520 2
  1539 1521 1527 1
  1540 1521 1523 1
  1541 1521 1522 1
  1542 1522 1529 1
  1543 1523 1530 1
  1544 1523 1531 1
  1545 1523 1532 1
  1546 1524 1522 1
  1547 1524 1533 1
  1548 1524 1534 1
  1549 1524 1535 1
  1550 1525 1517 1
  1551 1528 1522 1
  1552 1503 1517 am
  1553 1536 1537 1
  1554 1537 1542 1
  1555 1537 1540 1
  1556 1537 1538 1
  1557 1538 1539 2
  1558 1540 1543 1
  1559 1540 1544 1
  1560 1540 1545 1
  1561 1541 1536 1
  1562 1519 1536 am
  1563 1546 1547 1
  1564 1547 1554 1
  1565 1547 1550 1
  1566 1547 1548 1
  1567 1548 1549 2
  1568 1550 1555 1
  1569 1550 1551 1
  1570 1550 1552 1
  1571 1551 1558 1
  1572 1551 1556 1
  1573 1551 1557 1
  1574 1552 1561 1
  1575 1552 1559 1
  1576 1552 1560 1
  1577 1553 1546 1
  1578 1538 1546 am
  1579 1562 1563 1
  1580 1563 1571 1
  1581 1563 1566 1
  1582 1563 1564 1
  1583 1564 1565 2
  1584 1566 1573 1
  1585 1566 1567 1
  1586 1567 1568 2
  1587 1567 1569 2
  1588 1570 1562 1
  1589 1572 1566 1
  1590 1548 1562 am
  1591 1574 1575 1
  1592 1575 1576 1
  1593 1575 1586 1
  1594 1575 1578 1
  1595 1576 1577 2
  1596 1578 1588 1
  1597 1578 1579 1
  1598 1579 1590 1
  1599 1579 1580 1
  1600 1580 1592 1
  1601 1580 1581 1
  1602 1581 1593 1
  1603 1581 1582 2
  1604 1582 1583 2
  1605 1582 1584 2
  1606 1583 1594 1
  1607 1583 1595 1
  1608 1584 1597 1
  1609 1584 1596 1
  1610 1585 1574 1
  1611 1587 1578 1
  1612 1589 1579 1
  1613 1591 1580 1
  1614 1564 1574 am
  1615 1598 1599 1
  1616 1599 1600 1
  1617 1599 1611 1
  1618 1599 1602 1
  1619 1600 1601 2
  1620 1602 1613 1
  1621 1602 1603 1
  1622 1603 1605 ar
  1623 1603 1604 ar
  1624 1604 1606 ar
  1625 1604 1614 1
  1626 1605 1607 ar
  1627 1605 1615 1
  1628 1606 1608 ar
  1629 1606 1616 1
  1630 1607 1608 ar
  1631 1607 1617 1
  1632 1608 1609 1
  1633 1609 1618 1
  1634 1610 1598 1
  1635 1612 1602 1
  1636 1576 1598 am
  1637 1619 1620 1
  1638 1620 1621 1
  1639 1620 1631 1
  1640 1620 1623 1
  1641 1621 1622 2
  1642 1623 1624 1
  1643 1623 1633 1
  1644 1624 1626 ar
  1645 1624 1625 ar
  1646 1625 1627 ar
  1647 1625 1634 1
  1648 1626 1628 ar
  1649 1626 1635 1
  1650 1627 1636 1
  1651 1627 1629 ar
  1652 1628 1629 ar
  1653 1628 1637 1
  1654 1629 1638 1
  1655 1630 1619 1
  1656 1632 1623 1
  1657 1600 1619 am
  1658 1639 1640 1
  1659 1640 1645 1
  1660 1640 1643 1
  1661 1640 1641 1
  1662 1641 1642 2
  1663 1643 1646 1
  1664 1643 1647 1
  1665 1643 1648 1
  1666 1644 1639 1
  1667 1621 1639 am
  1668 1649 1650 1
  1669 1650 1658 1
  1670 1650 1653 1
  1671 1650 1651 1
  1672 1651 1652 2
  1673 1653 1659 1
  1674 1653 1655 1
  1675 1653 1654 1
  1676 1654 1661 1
  1677 1655 1662 1
  1678 1655 1663 1
  1679 1655 1664 1
  1680 1656 1654 1
  1681 1656 1665 1
  1682 1656 1666 1
  1683 1656 1667 1
  1684 1657 1649 1
  1685 1660 1654 1
  1686 1641 1649 am
  1687 1668 1669 1
  1688 1669 1676 1
  1689 1669 1672 1
  1690 1669 1670 1
  1691 1670 1671 2
  1692 1672 1677 1
  1693 1672 1673 1
  1694 1672 1674 1
  1695 1673 1679 1
  1696 1673 1680 1
  1697 1673 1681 1
  1698 1674 1678 1
  1699 1675 1668 1
  1700 1651 1668 am
  1701 1682 1683 1
  1702 1683 1689 1
  1703 1683 1686 1
  1704 1683 1684 1
  1705 1684 1685 2
  1706 1686 1691 1
  1707 1686 1687 1
  1708 1688 1682 1
  1709 1690 1686 1
  1710 1692 1687 1
  1711 1670 1682 am
  1712 1693 1699 1
  1713 1693 1694 1
  1714 1694 1697 1
  1715 1694 1700 1
  1716 1694 1695 1
  1717 1695 1696 2
  1718 1697 1698 1
  1719 1697 1702 1
  1720 1698 1699 1
  1721 1698 1704 1
  1722 1699 1706 1
  1723 1701 1697 1
  1724 1703 1698 1
  1725 1705 1699 1
  1726 1684 1693 am
  1727 1707 1708 1
  1728 1708 1709 1
  1729 1708 1719 1
  1730 1708 1711 1
  1731 1709 1710 2
  1732 1711 1712 1
  1733 1711 1721 1
  1734 1712 1714 ar
  1735 1712 1713 ar
  1736 1713 1715 ar
  1737 1713 1722 1
  1738 1714 1716 ar
  1739 1714 1723 1
  1740 1715 1724 1
  1741 1715 1717 ar
  1742 1716 1717 ar
  1743 1716 1725 1
  1744 1717 1726 1
  1745 1718 1707 1
  1746 1720 1711 1
  1747 1695 1707 am
  1748 1727 1728 1
  1749 1728 1737 1
  1750 1728 1731 1
  1751 1728 1729 1
  1752 1729 1730 2
  1753 1731 1739 1
  1754 1731 1732 1
  1755 1732 1741 1
  1756 1732 1733 1
  1757 1733 1743 1
  1758 1733 1734 1
  1759 1734 1745 1
  1760 1734 1735 1
  1761 1735 1746 1
  1762 1735 1747 1
  1763 1735 1748 1
  1764 1736 1727 1
  1765 1738 1731 1
  1766 1740 1732 1
  1767 1742 1733 1
  1768 1744 1734 1
  1769 1709 1727 am
  1770 1749 1750 1
  1771 1750 1751 1
  1772 1750 1762 1
  1773 1750 1753 1
  1774 1751 1752 2
  1775 1753 1764 1
  1776 1753 1754 1
  1777 1754 1756 ar
  1778 1754 1755 ar
  1779 1755 1757 ar
  1780 1755 1765 1
  1781 1756 1758 ar
  1782 1756 1766 1
  1783 1757 1759 ar
  1784 1757 1767 1
  1785 1758 1759 ar
  1786 1758 1768 1
  1787 1759 1760 1
  1788 1760 1769 1
  1789 1761 1749 1
  1790 1763 1753 1
  1791 1729 1749 am
  1792 1770 1771 1
  1793 1771 1780 1
  1794 1771 1774 1
  1795 1771 1772 1
  1796 1772 1773 2
  1797 1774 1782 1
  1798 1774 1775 1
  1799 1775 1784 1
  1800 1775 1776 1
  1801 1776 1778 2
  1802 1776 1777 am
  1803 1777 1785 1
  1804 1777 1786 1
  1805 1779 1770 1
  1806 1781 1774 1
  1807 1783 1775 1
  1808 1751 1770 am
  1809 1787 1788 1
  1810 1788 1794 1
  1811 1788 1791 1
  1812 1788 1789 1
  1813 1789 1790 2
  1814 1791 1796 1
  1815 1791 1792 1
  1816 1793 1787 1
  1817 1795 1791 1
  1818 1797 1792 1
  1819 1772 1787 am
  1820 1798 1799 1
  1821 1799 1807 1
  1822 1799 1802 1
  1823 1799 1800 1
  1824 1800 1801 2
  1825 1802 1809 1
  1826 1802 1803 1
  1827 1803 1810 1
  1828 1803 1804 1
  1829 1803 1805 1
  1830 1804 1811 1
  1831 1804 1812 1
  1832 1804 1813 1
  1833 1805 1814 1
  1834 1805 1815 1
  1835 1805 1816 1
  1836 1806 1798 1
  1837 1808 1802 1
  1838 1789 1798 am
  1839 1817 1818 1
  1840 1818 1826 1
  1841 1818 1821 1
  1842 1818 1819 1
  1843 1819 1820 2
  1844 1821 1828 1
  1845 1821 1822 1
  1846 1822 1829 1
  1847 1822 1823 1
  1848 1822 1824 1
  1849 1823 1830 1
  1850 1823 1831 1
  1851 1823 1832 1
  1852 1824 1833 1
  1853 1824 1834 1
  1854 1824 1835 1
  1855 1825 1817 1
  1856 1827 1821 1
  1857 1800 1817 am
  1858 1836 1837 1
  1859 1837 1844 1
  1860 1837 1840 1
  1861 1837 1838 1
  1862 1838 1839 2
  1863 1840 1845 1
  1864 1840 1841 1
  1865 1840 1842 1
  1866 1841 1847 1
  1867 1841 1848 1
  1868 1841 1849 1
  1869 1842 1846 1
  1870 1843 1836 1
  1871 1819 1836 am
  1872 1850 1851 1
  1873 1851 1860 1
  1874 1851 1854 1
  1875 1851 1852 1
  1876 1852 1853 2
  1877 1854 1862 1
  1878 1854 1855 1
  1879 1855 1864 1
  1880 1855 1856 1
  1881 1856 1866 1
  1882 1856 1857 1
  1883 1857 1868 1
  1884 1857 1858 1
  1885 1858 1869 1
  1886 1858 1870 1
  1887 1858 1871 1
  1888 1859 1850 1
  1889 1861 1854 1
  1890 1863 1855 1
  1891 1865 1856 1
  1892 1867 1857 1
  1893 1838 1850 am
  1894 1872 1873 1
  1895 1873 1881 1
  1896 1873 1876 1
  1897 1873 1874 1
  1898 1874 1875 2
  1899 1876 1883 1
  1900 1876 1877 1
  1901 1877 1879 2
  1902 1877 1878 am
  1903 1878 1884 1
  1904 1878 1885 1
  1905 1880 1872 1
  1906 1882 1876 1
  1907 1852 1872 am
  1908 1886 1887 1
  1909 1887 1896 1
  1910 1887 1890 1
  1911 1887 1888 1
  1912 1888 1889 2
  1913 1890 1898 1
  1914 1890 1891 1
  1915 1891 1900 1
  1916 1891 1892 1
  1917 1892 1902 1
  1918 1892 1893 1
  1919 1893 1904 1
  1920 1893 1894 1
  1921 1894 1905 1
  1922 1894 1906 1
  1923 1894 1907 1
  1924 1895 1886 1
  1925 1897 1890 1
  1926 1899 1891 1
  1927 1901 1892 1
  1928 1903 1893 1
  1929 1874 1886 am
  1930 1908 1909 1
  1931 1909 1914 1
  1932 1909 1912 1
  1933 1909 1910 1
  1934 1910 1911 2
  1935 1912 1915 1
  1936 1912 1916 1
  1937 1912 1917 1
  1938 1913 1908 1
  1939 1888 1908 am
  1940 1918 1919 1
  1941 1919 1920 1
  1942 1919 1930 1
  1943 1919 1922 1
  1944 1920 1921 2
  1945 1922 1932 1
  1946 1922 1923 1
  1947 1923 1934 1
  1948 1923 1924 1
  1949 1924 1936 1
  1950 1924 1925 1
  1951 1925 1937 1
  1952 1925 1926 2
  1953 1926 1927 2
  1954 1926 1928 2
  1955 1927 1938 1
  1956 1927 1939 1
  1957 1928 1941 1
  1958 1928 1940 1
  1959 1929 1918 1
  1960 1931 1922 1
  1961 1933 1923 1
  1962 1935 1924 1
  1963 1910 1918 am
  1964 1942 1943 1
  1965 1943 1950 1
  1966 1943 1946 1
  1967 1943 1944 1
  1968 1944 1945 2
  1969 1946 1951 1
  1970 1946 1947 1
  1971 1946 1948 1
  1972 1947 1954 1
  1973 1947 1952 1
  1974 1947 1953 1
  1975 1948 1957 1
  1976 1948 1955 1
  1977 1948 1956 1
  1978 1949 1942 1
  1979 1920 1942 am
  1980 1958 1959 1
  1981 1959 1967 1
  1982 1959 1962 1
  1983 1959 1960 1
  1984 1960 1961 2
  1985 1962 1968 1
  1986 1962 1964 1
  1987 1962 1963 1
  1988 1963 1970 1
  1989 1964 1971 1
  1990 1964 1972 1
  1991 1964 1973 1
  1992 1965 1963 1
  1993 1965 1974 1
  1994 1965 1975 1
  1995 1965 1976 1
  1996 1966 1958 1
  1997 1969 1963 1
  1998 1944 1958 am
  1999 1977 1978 1
  2000 1978 1986 1
  2001 1978 1981 1
  2002 1978 1979 1
  2003 1979 1980 2
  2004 1981 1987 1
  2005 1981 1983 1
  2006 1981 1982 1
  2007 1982 1989 1
  2008 1983 1990 1
  2009 1983 1991 1
  2010 1983 1992 1
  2011 1984 1982 1
  2012 1984 1993 1
  2013 1984 1994 1
  2014 1984 1995 1
  2015 1985 1977 1
  2016 1988 1982 1
  2017 1960 1977 am
  2018 1996 1997 1
  2019 1997 2005 1
  2020 1997 2000 1
  2021 1997 1998 1
  2022 1998 1999 2
  2023 2000 2007 1
  2024 2000 2001 1
  2025 2001 2008 1
  2026 2001 2002 1
  2027 2001 2003 1
  2028 2002 2009 1
  2029 2002 2010 1
  2030 2002 2011 1
  2031 2003 2012 1
  2032 2003 2013 1
  2033 2003 2014 1
  2034 2004 1996 1
  2035 2006 2000 1
  2036 1979 1996 am
  2037 2015 2016 1
  2038 2016 2024 1
  2039 2016 2019 1
  2040 2016 2017 1
  2041 2017 2018 2
  2042 2019 2026 1
  2043 2019 2020 1
  2044 2020 2028 1
  2045 2020 2021 1
  2046 2021 2022 1
  2047 2022 2029 1
  2048 2022 2030 1
  2049 2022 2031 1
  2050 2023 2015 1
  2051 2025 2019 1
  2052 2027 2020 1
  2053 1998 2015 am
  2054 2032 2033 1
  2055 2033 2040 1
  2056 2033 2036 1
  2057 2033 2034 1
  2058 2034 2035 2
  2059 2036 2041 1
  2060 2036 2037 1
  2061 2036 2038 1
  2062 2037 2044 1
  2063 2037 2042 1
  2064 2037 2043 1
  2065 2038 2047 1
  2066 2038 2045 1
  2067 2038 2046 1
  2068 2039 2032 1
  2069 2017 2032 am
  2070 2048 2049 1
  2071 2049 2063 1
  2072 2049 2052 1
  2073 2049 2050 1
  2074 2050 2051 2
  2075 2052 2053 1
  2076 2052 2065 1
  2077 2053 2055 ar
  2078 2053 2054 ar
  2079 2054 2066 1
  2080 2054 2058 ar
  2081 2055 2057 ar
  2082 2055 2056 ar
  2083 2056 2058 ar
  2084 2056 2059 ar
  2085 2057 2068 1
  2086 2057 2060 ar
  2087 2058 2067 1
  2088 2059 2061 ar
  2089 2059 2069 1
  2090 2060 2061 ar
  2091 2060 2070 1
  2092 2061 2071 1
  2093 2062 2048 1
  2094 2064 2052 1
  2095 2034 2048 am
  2096 2072 2073 1
  2097 2073 2081 1
  2098 2073 2076 1
  2099 2073 2074 1
  2100 2074 2075 2
  2101 2076 2082 1
  2102 2076 2078 1
  2103 2076 2077 1
  2104 2077 2084 1
  2105 2078 2085 1
  2106 2078 2086 1
  2107 2078 2087 1
  2108 2079 2077 1
  2109 2079 2088 1
  2110 2079 2089 1
  2111 2079 2090 1
  2112 2080 2072 1
  2113 2083 2077 1
  2114 2050 2072 am
  2115 2091 2092 1
  2116 2092 2099 1
  2117 2092 2095 1
  2118 2092 2093 1
  2119 2093 2094 2
  2120 2095 2100 1
  2121 2095 2096 1
  2122 2095 2097 1
  2123 2096 2103 1
  2124 2096 2101 1
  2125 2096 2102 1
  2126 2097 2106 1
  2127 2097 2104 1
  2128 2097 2105 1
  2129 2098 2091 1
  2130 2074 2091 am
  2131 2107 2108 1
  2132 2108 2114 1
  2133 2108 2111 1
  2134 2108 2109 1
  2135 2109 2110 2
  2136 2111 2116 1
  2137 2111 2112 1
  2138 2113 2107 1
  2139 2115 2111 1
  2140 2117 2112 1
  2141 2093 2107 am
  2142 2118 2119 1
  2143 2119 2124 1
  2144 2119 2120 1
  2145 2120 2121 2
  2146 2122 2118 1
  2147 2123 2119 1
  2148 2109 2118 am
  2149 2125 2126 1
  2150 2126 2134 1
  2151 2126 2129 1
  2152 2126 2127 1
  2153 2127 2128 2
  2154 2129 2136 1
  2155 2129 2130 1
  2156 2130 2137 1
  2157 2130 2131 1
  2158 2130 2132 1
  2159 2131 2138 1
  2160 2131 2139 1
  2161 2131 2140 1
  2162 2132 2141 1
  2163 2132 2142 1
  2164 2132 2143 1
  2165 2133 2125 1
  2166 2135 2129 1
  2167 2120 2125 am
  2168 2144 2145 1
  2169 2145 2152 1
  2170 2145 2148 1
  2171 2145 2146 1
  2172 2146 2147 2
  2173 2148 2153 1
  2174 2148 2149 1
  2175 2148 2150 1
  2176 2149 2155 1
  2177 2149 2156 1
  2178 2149 2157 1
  2179 2150 2154 1
  2180 2151 2144 1
  2181 2127 2144 am
  2182 2158 2159 1
  2183 2159 2165 1
  2184 2159 2162 1
  2185 2159 2160 1
  2186 2160 2161 2
  2187 2162 2167 1
  2188 2162 2163 1
  2189 2164 2158 1
  2190 2166 2162 1
  2191 2168 2163 1
  2192 2146 2158 am
  2193 2169 2170 1
  2194 2170 2171 1
  2195 2170 2181 1
  2196 2170 2173 1
  2197 2171 2172 2
  2198 2173 2174 1
  2199 2173 2183 1
  2200 2174 2176 ar
  2201 2174 2175 ar
  2202 2175 2177 ar
  2203 2175 2184 1
  2204 2176 2178 ar
  2205 2176 2185 1
  2206 2177 2186 1
  2207 2177 2179 ar
  2208 2178 2179 ar
  2209 2178 2187 1
  2210 2179 2188 1
  2211 2180 2169 1
  2212 2182 2173 1
  2213 2160 2169 am
  2214 2189 2190 1
  2215 2190 2198 1
  2216 2190 2193 1
  2217 2190 2191 1
  2218 2191 2192 2
  2219 2193 2200 1
  2220 2193 2194 1
  2221 2194 2201 1
  2222 2194 2195 1
  2223 2194 2196 1
  2224 2195 2202 1
  2225 2195 2203 1
  2226 2195 2204 1
  2227 2196 2205 1
  2228 2196 2206 1
  2229 2196 2207 1
  2230 2197 2189 1
  2231 2199 2193 1
  2232 2171 2189 am
  2233 2208 2214 1
  2234 2208 2209 1
  2235 2209 2212 1
  2236 2209 2215 1
  2237 2209 2210 1
  2238 2210 2211 2
  2239 2212 2213 1
  2240 2212 2217 1
  2241 2213 2214 1
  2242 2213 2219 1
  2243 2214 2221 1
  2244 2216 2212 1
  2245 2218 2213 1
  2246 2220 2214 1
  2247 2191 2208 am
  2248 2222 2223 1
  2249 2223 2231 1
  2250 2223 2226 1
  2251 2223 2224 1
  2252 2224 2225 2
  2253 2226 2232 1
  2254 2226 2228 1
  2255 2226 2227 1
  2256 2227 2234 1
  2257 2228 2235 1
  2258 2228 2236 1
  2259 2228 2237 1
  2260 2229 2227 1
  2261 2229 2238 1
  2262 2229 2239 1
  2263 2229 2240 1
  2264 2230 2222 1
  2265 2233 2227 1
  2266 2210 2222 am
  2267 2241 2242 1
  2268 2242 2251 1
  2269 2242 2245 1
  2270 2242 2243 1
  2271 2243 2244 2
  2272 2245 2253 1
  2273 2245 2246 1
  2274 2246 2255 1
  2275 2246 2247 1
  2276 2247 2249 2
  2277 2247 2248 am
  2278 2248 2256 1
  2279 2248 2257 1
  2280 2250 2241 1
  2281 2252 2245 1
  2282 2254 2246 1
  2283 2224 2241 am
  2284 2258 2259 1
  2285 2259 2267 1
  2286 2259 2262 1
  2287 2259 2260 1
  2288 2260 2261 2
  2289 2262 2269 1
  2290 2262 2263 1
  2291 2263 2271 1
  2292 2263 2264 1
  2293 2264 2265 1
  2294 2265 2272 1
  2295 2265 2273 1
  2296 2265 2274 1
  2297 2266 2258 1
  2298 2268 2262 1
  2299 2270 2263 1
  2300 2243 2258 am
  2301 2275 2276 1
  2302 2275 2285 1
  2303 2276 2277 1
  2304 2276 2279 1
  2305 2276 2286 1
  2306 2277 2278 2
  2307 2279 2280 1
  2308 2279 2287 1
  2309 2279 2288 1
  2310 2280 2281 ar
  2311 2280 2282 ar
  2312 2281 2284 ar
  2313 2281 2289 1
  2314 2282 2283 ar
  2315 2283 2284 ar
  2316 2283 2290 1
  2317 2284 2291 1
  2318 2260 2275 am
  2319 2292 2293 1
  2320 2293 2307 1
  2321 2293 2296 1
  2322 2293 2294 1
  2323 2294 2295 2
  2324 2296 2297 1
  2325 2296 2309 1
  2326 2297 2299 ar
  2327 2297 2298 ar
  2328 2298 2310 1
  2329 2298 2302 ar
  2330 2299 2301 ar
  2331 2299 2300 ar
  2332 2300 2302 ar
  2333 2300 2303 ar
  2334 2301 2312 1
  2335 2301 2304 ar
  2336 2302 2311 1
  2337 2303 2305 ar
  2338 2303 2313 1
  2339 2304 2305 ar
  2340 2304 2314 1
  2341 2305 2315 1
  2342 2306 2292 1
  2343 2308 2296 1
  2344 2292 2277 am
  2345 2316 2317 1
  2346 2317 2318 1
  2347 2317 2329 1
  2348 2317 2320 1
  2349 2318 2319 2
  2350 2320 2331 1
  2351 2320 2321 1
  2352 2321 2323 ar
  2353 2321 2322 ar
  2354 2322 2324 ar
  2355 2322 2332 1
  2356 2323 2325 ar
  2357 2323 2333 1
  2358 2324 2326 ar
  2359 2324 2334 1
  2360 2325 2326 ar
  2361 2325 2335 1
  2362 2326 2327 1
  2363 2327 2336 1
  2364 2328 2316 1
  2365 2330 2320 1
  2366 2294 2316 am
  2367 2337 2338 1
  2368 2338 2340 1
  2369 2338 2352 1
  2370 2338 2342 1
  2371 2340 2341 2
  2372 2342 2354 1
  2373 2342 2343 1
  2374 2343 2356 1
  2375 2343 2344 1
  2376 2344 2358 1
  2377 2344 2345 1
  2378 2345 2359 1
  2379 2345 2346 2
  2380 2346 2347 2
  2381 2346 2348 2
  2382 2347 2360 1
  2383 2347 2361 1
  2384 2348 2363 1
  2385 2348 2362 1
  2386 2339 2349 1
  2387 2339 2364 1
  2388 2339 2365 1
  2389 2339 2366 1
  2390 2349 2340 2
  2391 2349 2351 1
  2392 2350 2337 1
  2393 2353 2342 1
  2394 2355 2343 1
  2395 2357 2344 1
  2396 2318 2337 am
  2397 2367 2368 1
  2398 2368 2380 1
  2399 2368 2372 1
  2400 2368 2370 1
  2401 2370 2371 2
  2402 2372 2382 1
  2403 2372 2373 1
  2404 2373 2384 1
  2405 2373 2374 1
  2406 2374 2376 2
  2407 2374 2375 am
  2408 2375 2385 1
  2409 2375 2386 1
  2410 2369 2377 1
  2411 2369 2387 1
  2412 2369 2388 1
  2413 2369 2389 1
  2414 2377 2367 am
  2415 2377 2378 2
  2416 2379 2367 1
  2417 2381 2372 1
  2418 2383 2373 1
  2419 2340 2367 1
  2420 2390 2391 1
  2421 2391 2400 1
  2422 2391 2394 1
  2423 2391 2392 1
  2424 2392 2393 2
  2425 2394 2402 1
  2426 2394 2395 1
  2427 2395 2404 1
  2428 2395 2396 1
  2429 2396 2397 2
  2430 2396 2398 2
  2431 2399 2390 1
  2432 2401 2394 1
  2433 2403 2395 1
  2434 2370 2390 am
  2435 2405 2406 1
  2436 2406 2411 1
  2437 2406 2409 1
  2438 2406 2407 1
  2439 2407 2408 2
  2440 2409 2412 1
  2441 2409 2413 1
  2442 2409 2414 1
  2443 2410 2405 1
  2444 2392 2405 am
  2445 2415 2416 1
  2446 2416 2424 1
  2447 2416 2419 1
  2448 2416 2417 1
  2449 2417 2418 2
  2450 2419 2425 1
  2451 2419 2421 1
  2452 2419 2420 1
  2453 2420 2427 1
  2454 2421 2428 1
  2455 2421 2429 1
  2456 2421 2430 1
  2457 2422 2420 1
  2458 2422 2431 1
  2459 2422 2432 1
  2460 2422 2433 1
  2461 2423 2415 1
  2462 2426 2420 1
  2463 2407 2415 am
  2464 2434 2435 1
  2465 2435 2443 1
  2466 2435 2438 1
  2467 2435 2436 1
  2468 2436 2437 2
  2469 2438 2445 1
  2470 2438 2439 1
  2471 2439 2441 2
  2472 2439 2440 am
  2473 2440 2446 1
  2474 2440 2447 1
  2475 2442 2434 1
  2476 2444 2438 1
  2477 2417 2434 am
  2478 2448 2449 1
  2479 2449 2455 1
  2480 2449 2452 1
  2481 2449 2450 1
  2482 2450 2451 2
  2483 2452 2457 1
  2484 2452 2453 1
  2485 2454 2448 1
  2486 2456 2452 1
  2487 2436 2448 am
  2488 2458 2459 1
  2489 2459 2460 1
  2490 2459 2471 1
  2491 2459 2462 1
  2492 2460 2461 2
  2493 2462 2473 1
  2494 2462 2463 1
  2495 2463 2465 ar
  2496 2463 2464 ar
  2497 2464 2466 ar
  2498 2464 2474 1
  2499 2465 2467 ar
  2500 2465 2475 1
  2501 2466 2468 ar
  2502 2466 2476 1
  2503 2467 2468 ar
  2504 2467 2477 1
  2505 2468 2469 1
  2506 2469 2478 1
  2507 2470 2458 1
  2508 2472 2462 1
  2509 2450 2458 am
  2510 2479 2480 1
  2511 2480 2485 1
  2512 2480 2483 1
  2513 2480 2481 1
  2514 2481 2482 2
  2515 2483 2486 1
  2516 2483 2487 1
  2517 2483 2488 1
  2518 2484 2479 1
  2519 2460 2479 am
  2520 2489 2490 1
  2521 2490 2499 1
  2522 2490 2493 1
  2523 2490 2491 1
  2524 2491 2492 2
  2525 2493 2501 1
  2526 2493 2494 1
  2527 2494 2503 1
  2528 2494 2495 1
  2529 2495 2496 2
  2530 2495 2497 2
  2531 2498 2489 1
  2532 2500 2493 1
  2533 2502 2494 1
  2534 2481 2489 am
  2535 2504 2505 1
  2536 2505 2514 1
  2537 2505 2508 1
  2538 2505 2506 1
  2539 2506 2507 2
  2540 2508 2516 1
  2541 2508 2509 1
  2542 2509 2518 1
  2543 2509 2510 1
  2544 2510 2511 2
  2545 2510 2512 2
  2546 2513 2504 1
  2547 2515 2508 1
  2548 2517 2509 1
  2549 2491 2504 am
  2550 2519 2520 1
  2551 2520 2527 1
  2552 2520 2523 1
  2553 2520 2521 1
  2554 2521 2522 2
  2555 2523 2528 1
  2556 2523 2524 1
  2557 2523 2525 1
  2558 2524 2530 1
  2559 2524 2531 1
  2560 2524 2532 1
  2561 2525 2529 1
  2562 2526 2519 1
  2563 2506 2519 am
  2564 2533 2534 1
  2565 2534 2540 1
  2566 2534 2537 1
  2567 2534 2535 1
  2568 2535 2536 2
  2569 2537 2542 1
  2570 2537 2538 1
  2571 2539 2533 1
  2572 2541 2537 1
  2573 2521 2533 am
  2574 2543 2544 1
  2575 2544 2550 1
  2576 2544 2547 1
  2577 2544 2545 1
  2578 2545 2546 2
  2579 2547 2552 1
  2580 2547 2548 1
  2581 2549 2543 1
  2582 2551 2547 1
  2583 2535 2543 am
  2584 2553 2554 1
  2585 2554 2562 1
  2586 2554 2557 1
  2587 2554 2555 1
  2588 2555 2556 2
  2589 2557 2564 1
  2590 2557 2558 1
  2591 2558 2559 2
  2592 2558 2560 2
  2593 2561 2553 1
  2594 2563 2557 1
  2595 2545 2553 am
  2596 2565 2566 1
  2597 2566 2567 1
  2598 2566 2577 1
  2599 2566 2569 1
  2600 2567 2568 2
  2601 2569 2570 1
  2602 2569 2579 1
  2603 2570 2572 ar
  2604 2570 2571 ar
  2605 2571 2573 ar
  2606 2571 2580 1
  2607 2572 2574 ar
  2608 2572 2581 1
  2609 2573 2582 1
  2610 2573 2575 ar
  2611 2574 2575 ar
  2612 2574 2583 1
  2613 2575 2584 1
  2614 2576 2565 1
  2615 2578 2569 1
  2616 2555 2565 am
  2617 2585 2586 1
  2618 2586 2587 1
  2619 2586 2597 1
  2620 2586 2589 1
  2621 2587 2588 2
  2622 2589 2590 1
  2623 2589 2599 1
  2624 2590 2592 ar
  2625 2590 2591 ar
  2626 2591 2593 ar
  2627 2591 2600 1
  2628 2592 2594 ar
  2629 2592 2601 1
  2630 2593 2602 1
  2631 2593 2595 ar
  2632 2594 2595 ar
  2633 2594 2603 1
  2634 2595 2604 1
  2635 2596 2585 1
  2636 2598 2589 1
  2637 2567 2585 am
  2638 2605 2606 1
  2639 2606 2613 1
  2640 2606 2609 1
  2641 2606 2607 1
  2642 2607 2608 2
  2643 2609 2614 1
  2644 2609 2610 1
  2645 2609 2611 1
  2646 2610 2616 1
  2647 2610 2617 1
  2648 2610 2618 1
  2649 2611 2615 1
  2650 2612 2605 1
  2651 2587 2605 am
  2652 2619 2620 1
  2653 2620 2628 1
  2654 2620 2623 1
  2655 2620 2621 1
  2656 2621 2622 2
  2657 2623 2630 1
  2658 2623 2624 1
  2659 2624 2626 2
  2660 2624 2625 am
  2661 2625 2631 1
  2662 2625 2632 1
  2663 2627 2619 1
  2664 2629 2623 1
  2665 2607 2619 am
  2666 2633 2634 1
  2667 2634 2643 1
  2668 2634 2637 1
  2669 2634 2635 1
  2670 2635 2636 2
  2671 2637 2645 1
  2672 2637 2638 1
  2673 2638 2647 1
  2674 2638 2639 1
  2675 2639 2641 2
  2676 2639 2640 am
  2677 2640 2648 1
  2678 2640 2649 1
  2679 2642 2633 1
  2680 2644 2637 1
  2681 2646 2638 1
  2682 2621 2633 am
  2683 2650 2651 1
  2684 2651 2656 1
  2685 2651 2654 1
  2686 2651 2652 1
  2687 2652 2653 2
  2688 2654 2657 1
  2689 2654 2658 1
  2690 2654 2659 1
  2691 2655 2650 1
  2692 2635 2650 am
  2693 2660 2661 1
  2694 2661 2662 1
  2695 2661 2673 1
  2696 2661 2664 1
  2697 2662 2663 2
  2698 2664 2675 1
  2699 2664 2665 1
  2700 2665 2667 ar
  2701 2665 2666 ar
  2702 2666 2668 ar
  2703 2666 2676 1
  2704 2667 2669 ar
  2705 2667 2677 1
  2706 2668 2670 ar
  2707 2668 2678 1
  2708 2669 2670 ar
  2709 2669 2679 1
  2710 2670 2671 1
  2711 2671 2680 1
  2712 2672 2660 1
  2713 2674 2664 1
  2714 2652 2660 am
  2715 2681 2682 1
  2716 2682 2687 1
  2717 2682 2685 1
  2718 2682 2683 1
  2719 2683 2684 2
  2720 2685 2688 1
  2721 2685 2689 1
  2722 2685 2690 1
  2723 2686 2681 1
  2724 2662 2681 am
  2725 2691 2692 1
  2726 2692 2700 1
  2727 2692 2695 1
  2728 2692 2693 1
  2729 2693 2694 2
  2730 2695 2701 1
  2731 2695 2697 1
  2732 2695 2696 1
  2733 2696 2703 1
  2734 2697 2704 1
  2735 2697 2705 1
  2736 2697 2706 1
  2737 2698 2696 1
  2738 2698 2707 1
  2739 2698 2708 1
  2740 2698 2709 1
  2741 2699 2691 1
  2742 2702 2696 1
  2743 2683 2691 am
  2744 2710 2711 1
  2745 2711 2716 1
  2746 2711 2714 1
  2747 2711 2712 1
  2748 2712 2713 2
  2749 2714 2717 1
  2750 2714 2718 1
  2751 2714 2719 1
  2752 2715 2710 1
  2753 2693 2710 am
  2754 2720 2721 1
  2755 2721 2727 1
  2756 2721 2724 1
  2757 2721 2722 1
  2758 2722 2723 2
  2759 2724 2729 1
  2760 2724 2725 1
  2761 2726 2720 1
  2762 2728 2724 1
  2763 2730 2725 1
  2764 2712 2720 am
  2765 2731 2732 1
  2766 2732 2738 1
  2767 2732 2735 1
  2768 2732 2733 1
  2769 2733 2734 2
  2770 2735 2740 1
  2771 2735 2736 1
  2772 2737 2731 1
  2773 2739 2735 1
  2774 2741 2736 1
  2775 2722 2731 am
  2776 2742 2743 1
  2777 2743 2751 1
  2778 2743 2746 1
  2779 2743 2744 1
  2780 2744 2745 2
  2781 2746 2752 1
  2782 2746 2748 1
  2783 2746 2747 1
  2784 2747 2754 1
  2785 2748 2755 1
  2786 2748 2756 1
  2787 2748 2757 1
  2788 2749 2747 1
  2789 2749 2758 1
  2790 2749 2759 1
  2791 2749 2760 1
  2792 2750 2742 1
  2793 2753 2747 1
  2794 2733 2742 am
  2795 2761 2762 1
  2796 2762 2769 1
  2797 2762 2765 1
  2798 2762 2763 1
  2799 2763 2764 2
  2800 2765 2770 1
  2801 2765 2766 1
  2802 2765 2767 1
  2803 2766 2773 1
  2804 2766 2771 1
  2805 2766 2772 1
  2806 2767 2776 1
  2807 2767 2774 1
  2808 2767 2775 1
  2809 2768 2761 1
  2810 2744 2761 am
  2811 2777 2778 1
  2812 2778 2784 1
  2813 2778 2781 1
  2814 2778 2779 1
  2815 2779 2780 2
  2816 2781 2786 1
  2817 2781 2782 1
  2818 2783 2777 1
  2819 2785 2781 1
  2820 2787 2782 1
  2821 2763 2777 am
  2822 2788 2789 1
  2823 2789 2790 1
  2824 2789 2800 1
  2825 2789 2792 1
  2826 2790 2791 2
  2827 2792 2793 1
  2828 2792 2802 1
  2829 2793 2795 ar
  2830 2793 2794 ar
  2831 2794 2796 ar
  2832 2794 2803 1
  2833 2795 2797 ar
  2834 2795 2804 1
  2835 2796 2805 1
  2836 2796 2798 ar
  2837 2797 2798 ar
  2838 2797 2806 1
  2839 2798 2807 1
  2840 2799 2788 1
  2841 2801 2792 1
  2842 2779 2788 am
  2843 2808 2809 1
  2844 2809 2810 1
  2845 2809 2821 1
  2846 2809 2812 1
  2847 2810 2811 2
  2848 2812 2823 1
  2849 2812 2813 1
  2850 2813 2815 ar
  2851 2813 2814 ar
  2852 2814 2816 ar
  2853 2814 2824 1
  2854 2815 2817 ar
  2855 2815 2825 1
  2856 2816 2818 ar
  2857 2816 2826 1
  2858 2817 2818 ar
  2859 2817 2827 1
  2860 2818 2819 1
  2861 2819 2828 1
  2862 2820 2808 1
  2863 2822 2812 1
  2864 2790 2808 am
  2865 2829 2830 1
  2866 2830 2837 1
  2867 2830 2833 1
  2868 2830 2831 1
  2869 2831 2832 2
  2870 2833 2838 1
  2871 2833 2834 1
  2872 2833 2835 1
  2873 2834 2841 1
  2874 2834 2839 1
  2875 2834 2840 1
  2876 2835 2844 1
  2877 2835 2842 1
  2878 2835 2843 1
  2879 2836 2829 1
  2880 2810 2829 am
  2881 2845 2851 1
  2882 2845 2846 1
  2883 2846 2849 1
  2884 2846 2852 1
  2885 2846 2847 1
  2886 2847 2848 2
  2887 2849 2850 1
  2888 2849 2854 1
  2889 2850 2851 1
  2890 2850 2856 1
  2891 2851 2858 1
  2892 2853 2849 1
  2893 2855 2850 1
  2894 2857 2851 1
  2895 2831 2845 am
  2896 2859 2860 1
  2897 2860 2868 1
  2898 2860 2863 1
  2899 2860 2861 1
  2900 2861 2862 2
  2901 2863 2870 1
  2902 2863 2864 1
  2903 2864 2871 1
  2904 2864 2865 1
  2905 2864 2866 1
  2906 2865 2872 1
  2907 2865 2873 1
  2908 2865 2874 1
  2909 2866 2875 1
  2910 2866 2876 1
  2911 2866 2877 1
  2912 2867 2859 1
  2913 2869 2863 1
  2914 2847 2859 am
  2915 2878 2879 1
  2916 2879 2886 1
  2917 2879 2882 1
  2918 2879 2880 1
  2919 2880 2881 2
  2920 2882 2887 1
  2921 2882 2883 1
  2922 2882 2884 1
  2923 2883 2890 1
  2924 2883 2888 1
  2925 2883 2889 1
  2926 2884 2893 1
  2927 2884 2891 1
  2928 2884 2892 1
  2929 2885 2878 1
  2930 2861 2878 am
  2931 2894 2895 1
  2932 2895 2903 1
  2933 2895 2898 1
  2934 2895 2896 1
  2935 2896 2897 2
  2936 2898 2904 1
  2937 2898 2900 1
  2938 2898 2899 1
  2939 2899 2906 1
  2940 2900 2907 1
  2941 2900 2908 1
  2942 2900 2909 1
  2943 2901 2899 1
  2944 2901 2910 1
  2945 2901 2911 1
  2946 2901 2912 1
  2947 2902 2894 1
  2948 2905 2899 1
  2949 2880 2894 am
  2950 2913 2914 1
  2951 2914 2922 1
  2952 2914 2917 1
  2953 2914 2915 1
  2954 2915 2916 2
  2955 2917 2924 1
  2956 2917 2918 1
  2957 2918 2926 1
  2958 2918 2919 1
  2959 2919 2920 1
  2960 2920 2927 1
  2961 2920 2928 1
  2962 2920 2929 1
  2963 2921 2913 1
  2964 2923 2917 1
  2965 2925 2918 1
  2966 2896 2913 am
  2967 2930 2931 1
  2968 2931 2938 1
  2969 2931 2934 1
  2970 2931 2932 1
  2971 2932 2933 2
  2972 2934 2939 1
  2973 2934 2935 1
  2974 2934 2936 1
  2975 2935 2942 1
  2976 2935 2940 1
  2977 2935 2941 1
  2978 2936 2945 1
  2979 2936 2943 1
  2980 2936 2944 1
  2981 2937 2930 1
  2982 2915 2930 am
  2983 2946 2947 1
  2984 2947 2948 1
  2985 2947 2958 1
  2986 2947 2950 1
  2987 2948 2949 2
  2988 2950 2951 1
  2989 2950 2960 1
  2990 2951 2953 ar
  2991 2951 2952 ar
  2992 2952 2954 ar
  2993 2952 2961 1
  2994 2953 2955 ar
  2995 2953 2962 1
  2996 2954 2963 1
  2997 2954 2956 ar
  2998 2955 2956 ar
  2999 2955 2964 1
  3000 2956 2965 1
  3001 2957 2946 1
  3002 2959 2950 1
  3003 2932 2946 am
  3004 2966 2967 1
  3005 2967 2974 1
  3006 2967 2970 1
  3007 2967 2968 1
  3008 2968 2969 2
  3009 2970 2975 1
  3010 2970 2971 1
  3011 2970 2972 1
  3012 2971 2978 1
  3013 2971 2976 1
  3014 2971 2977 1
  3015 2972 2981 1
  3016 2972 2979 1
  3017 2972 2980 1
  3018 2973 2966 1
  3019 2948 2966 am
  3020 2982 2983 1
  3021 2983 2984 1
  3022 2983 2995 1
  3023 2983 2986 1
  3024 2984 2985 2
  3025 2986 2997 1
  3026 2986 2987 1
  3027 2987 2989 ar
  3028 2987 2988 ar
  3029 2988 2990 ar
  3030 2988 2998 1
  3031 2989 2991 ar
  3032 2989 2999 1
  3033 2990 2992 ar
  3034 2990 3000 1
  3035 2991 2992 ar
  3036 2991 3001 1
  3037 2992 2993 1
  3038 2993 3002 1
  3039 2994 2982 1
  3040 2996 2986 1
  3041 2968 2982 am
  3042 3003 3004 1
  3043 3004 3010 1
  3044 3004 3007 1
  3045 3004 3005 1
  3046 3005 3006 2
  3047 3007 3012 1
  3048 3007 3008 1
  3049 3009 3003 1
  3050 3011 3007 1
  3051 3013 3008 1
  3052 2984 3003 am
  3053 3014 3015 1
  3054 3015 3016 1
  3055 3015 3026 1
  3056 3015 3018 1
  3057 3016 3017 2
  3058 3018 3028 1
  3059 3018 3019 1
  3060 3019 3030 1
  3061 3019 3020 1
  3062 3020 3032 1
  3063 3020 3021 1
  3064 3021 3033 1
  3065 3021 3022 2
  3066 3022 3023 2
  3067 3022 3024 2
  3068 3023 3034 1
  3069 3023 3035 1
  3070 3024 3037 1
  3071 3024 3036 1
  3072 3025 3014 1
  3073 3027 3018 1
  3074 3029 3019 1
  3075 3031 3020 1
  3076 3005 3014 am
  3077 3038 3039 1
  3078 3039 3046 1
  3079 3039 3042 1
  3080 3039 3040 1
  3081 3040 3041 2
  3082 3042 3047 1
  3083 3042 3043 1
  3084 3042 3044 1
  3085 3043 3050 1
  3086 3043 3048 1
  3087 3043 3049 1
  3088 3044 3053 1
  3089 3044 3051 1
  3090 3044 3052 1
  3091 3045 3038 1
  3092 3016 3038 am
  3093 3054 3055 1
  3094 3055 3056 1
  3095 3055 3066 1
  3096 3055 3058 1
  3097 3056 3057 2
  3098 3058 3059 1
  3099 3058 3068 1
  3100 3059 3061 ar
  3101 3059 3060 ar
  3102 3060 3062 ar
  3103 3060 3069 1
  3104 3061 3063 ar
  3105 3061 3070 1
  3106 3062 3071 1
  3107 3062 3064 ar
  3108 3063 3064 ar
  3109 3063 3072 1
  3110 3064 3073 1
  3111 3065 3054 1
  3112 3067 3058 1
  3113 3040 3054 am
  3114 3074 3075 1
  3115 3075 3084 1
  3116 3075 3078 1
  3117 3075 3076 1
  3118 3076 3077 2
  3119 3078 3086 1
  3120 3078 3079 1
  3121 3079 3088 1
  3122 3079 3080 1
  3123 3080 3082 2
  3124 3080 3081 am
  3125 3081 3089 1
  3126 3081 3090 1
  3127 3083 3074 1
  3128 3085 3078 1
  3129 3087 3079 1
  3130 3056 3074 am
  3131 3091 3092 1
  3132 3092 3101 1
  3133 3092 3095 1
  3134 3092 3093 1
  3135 3093 3094 2
  3136 3095 3103 1
[truncated: 83,580 more chars]
