# Supplementary material for: The pocketome of G-protein-coupled receptors reveals previously untargeted allosteric sites
Source: Nat Commun. 2022 May 10;13:2567. doi: 10.1038/s41467-022-29609-6 (PMC9091257; doi:10.1038/s41467-022-29609-6)
Supplement: Supplementary file 4 — Supplementary Data 1 [file 41467_2022_29609_MOESM4_ESM.zip › docking_files/3uon/mols.mol2]

# TRIPOS MOL2 file generated by SEED

@<TRIPOS>MOLECULE
methanamine
 8 7 0 0 0
****
USER_CHARGES
INVALID_CHARGES
Pose:   1 Cluster:   1 Fr_nu: 805997 TotEn:   -42.21
@<TRIPOS>ATOM
      1 C1        -83.5875  -16.5221  -48.8015 C.3    1 LIG       0.04000
      2 N1        -84.5786  -15.4306  -48.7392 N.4    1 LIG      -0.30000
      3 H1        -82.7991  -16.2183  -49.4925 H      1 LIG       0.09000
      4 H2        -83.1916  -16.6718  -47.7953 H      1 LIG       0.09000
      5 H3        -84.0992  -17.4176  -49.1593 H      1 LIG       0.09000
      6 H4        -85.3503  -15.6609  -48.0996 H      1 LIG       0.33000
      7 H5        -84.9884  -15.2438  -49.6639 H      1 LIG       0.33000
      8 H6        -84.1520  -14.5555  -48.4071 H      1 LIG       0.33000
@<TRIPOS>BOND
      1       1       2 1
      2       1       3 1
      3       1       4 1
      4       1       5 1
      5       2       6 1
      6       2       7 1
      7       2       8 1
@<TRIPOS>ALT_TYPE
CGenFF_4.0_ALT_TYPE_SET
CGenFF_4.0 1 CG334 2 NG3P3 3 HGA3 4 HGA3 5 HGA3 6 HGP2 7 HGP2 8 HGP2
@<TRIPOS>MOLECULE
methanamine
 8 7 0 0 0
****
USER_CHARGES
INVALID_CHARGES
Pose:   2 Cluster:   2 Fr_nu: 256288 TotEn:   -39.11
@<TRIPOS>ATOM
      1 C1        -82.9999   -0.1909  -44.8090 C.3    1 LIG       0.04000
      2 N1        -82.1645   -0.9457  -45.7628 N.4    1 LIG      -0.30000
      3 H1        -82.4944   -0.2010  -43.8416 H      1 LIG       0.09000
      4 H2        -83.1024    0.8278  -45.1878 H      1 LIG       0.09000
      5 H3        -83.9704   -0.6872  -44.7496 H      1 LIG       0.09000
      6 H4        -82.5923   -0.9708  -46.6977 H      1 LIG       0.33000
      7 H5        -82.0328   -1.9188  -45.4565 H      1 LIG       0.33000
      8 H6        -81.2319   -0.5229  -45.8604 H      1 LIG       0.33000
@<TRIPOS>BOND
      1       1       2 1
      2       1       3 1
      3       1       4 1
      4       1       5 1
      5       2       6 1
      6       2       7 1
      7       2       8 1
@<TRIPOS>ALT_TYPE
CGenFF_4.0_ALT_TYPE_SET
CGenFF_4.0 1 CG334 2 NG3P3 3 HGA3 4 HGA3 5 HGA3 6 HGP2 7 HGP2 8 HGP2
@<TRIPOS>MOLECULE
methanamine
 8 7 0 0 0
****
USER_CHARGES
INVALID_CHARGES
Pose:   3 Cluster:   3 Fr_nu: 801711 TotEn:   -36.99
@<TRIPOS>ATOM
      1 C1        -83.2124  -17.1250  -47.6265 C.3    1 LIG       0.04000
      2 N1        -84.3007  -16.1673  -47.9017 N.4    1 LIG      -0.30000
      3 H1        -82.9739  -17.0629  -46.5632 H      1 LIG       0.09000
      4 H2        -83.5698  -18.1220  -47.8911 H      1 LIG       0.09000
      5 H3        -82.3543  -16.8403  -48.2384 H      1 LIG       0.09000
      6 H4        -84.5701  -16.1810  -48.8942 H      1 LIG       0.33000
      7 H5        -84.0201  -15.2052  -47.6705 H      1 LIG       0.33000
      8 H6        -85.1408  -16.3859  -47.3499 H      1 LIG       0.33000
@<TRIPOS>BOND
      1       1       2 1
      2       1       3 1
      3       1       4 1
      4       1       5 1
      5       2       6 1
      6       2       7 1
      7       2       8 1
@<TRIPOS>ALT_TYPE
CGenFF_4.0_ALT_TYPE_SET
CGenFF_4.0 1 CG334 2 NG3P3 3 HGA3 4 HGA3 5 HGA3 6 HGP2 7 HGP2 8 HGP2
@<TRIPOS>MOLECULE
methanamine
 8 7 0 0 0
****
USER_CHARGES
INVALID_CHARGES
Pose:   4 Cluster:   4 Fr_nu: 808969 TotEn:   -32.28
@<TRIPOS>ATOM
      1 C1        -80.6388  -36.5983  -39.1726 C.3    1 LIG       0.04000
      2 N1        -80.2650  -36.5433  -40.5990 N.4    1 LIG      -0.30000
      3 H1        -81.7259  -36.5235  -39.1092 H      1 LIG       0.09000
      4 H2        -80.2865  -37.5504  -38.7713 H      1 LIG       0.09000
      5 H3        -80.1577  -35.7577  -38.6687 H      1 LIG       0.09000
      6 H4        -79.2462  -36.6096  -40.7225 H      1 LIG       0.33000
      7 H5        -80.5726  -35.6629  -41.0330 H      1 LIG       0.33000
      8 H6        -80.6918  -37.3151  -41.1283 H      1 LIG       0.33000
@<TRIPOS>BOND
      1       1       2 1
      2       1       3 1
      3       1       4 1
      4       1       5 1
      5       2       6 1
      6       2       7 1
      7       2       8 1
@<TRIPOS>ALT_TYPE
CGenFF_4.0_ALT_TYPE_SET
CGenFF_4.0 1 CG334 2 NG3P3 3 HGA3 4 HGA3 5 HGA3 6 HGP2 7 HGP2 8 HGP2
@<TRIPOS>MOLECULE
methanamine
 8 7 0 0 0
****
USER_CHARGES
INVALID_CHARGES
Pose:   5 Cluster:   5 Fr_nu: 256021 TotEn:   -32.00
@<TRIPOS>ATOM
      1 C1        -82.9999   -0.1909  -44.8090 C.3    1 LIG       0.04000
      2 N1        -83.5955   -0.8217  -46.0025 N.4    1 LIG      -0.30000
      3 H1        -82.7661    0.8453  -45.0603 H      1 LIG       0.09000
      4 H2        -83.7333   -0.2434  -44.0021 H      1 LIG       0.09000
      5 H3        -82.0953   -0.7464  -44.5540 H      1 LIG       0.09000
      6 H4        -83.8380   -1.8052  -45.8253 H      1 LIG       0.33000
      7 H5        -82.9460   -0.8020  -46.7999 H      1 LIG       0.33000
      8 H6        -84.4559   -0.3381  -46.2921 H      1 LIG       0.33000
@<TRIPOS>BOND
      1       1       2 1
      2       1       3 1
      3       1       4 1
      4       1       5 1
      5       2       6 1
      6       2       7 1
      7       2       8 1
@<TRIPOS>ALT_TYPE
CGenFF_4.0_ALT_TYPE_SET
CGenFF_4.0 1 CG334 2 NG3P3 3 HGA3 4 HGA3 5 HGA3 6 HGP2 7 HGP2 8 HGP2
@<TRIPOS>MOLECULE
methanamine
 8 7 0 0 0
****
USER_CHARGES
INVALID_CHARGES
Pose:   6 Cluster:   6 Fr_nu: 256519 TotEn:   -30.33
@<TRIPOS>ATOM
      1 C1        -82.1081   -1.2740  -45.2282 C.3    1 LIG       0.04000
      2 N1        -82.7911    0.0179  -45.0235 N.4    1 LIG      -0.30000
      3 H1        -81.4711   -1.1790  -46.1095 H      1 LIG       0.09000
      4 H2        -81.5152   -1.4836  -44.3359 H      1 LIG       0.09000
      5 H3        -82.8745   -2.0368  -45.3784 H      1 LIG       0.09000
      6 H4        -83.4092   -0.0108  -44.2021 H      1 LIG       0.33000
      7 H5        -83.3687    0.2690  -45.8367 H      1 LIG       0.33000
      8 H6        -82.1158    0.7797  -44.8763 H      1 LIG       0.33000
@<TRIPOS>BOND
      1       1       2 1
      2       1       3 1
      3       1       4 1
      4       1       5 1
      5       2       6 1
      6       2       7 1
      7       2       8 1
@<TRIPOS>ALT_TYPE
CGenFF_4.0_ALT_TYPE_SET
CGenFF_4.0 1 CG334 2 NG3P3 3 HGA3 4 HGA3 5 HGA3 6 HGP2 7 HGP2 8 HGP2
@<TRIPOS>MOLECULE
methanamine
 8 7 0 0 0
****
USER_CHARGES
INVALID_CHARGES
Pose:   7 Cluster:   7 Fr_nu: 802401 TotEn:   -28.45
@<TRIPOS>ATOM
      1 C1        -77.8895  -35.4087  -40.1139 C.3    1 LIG       0.04000
      2 N1        -79.3201  -35.7171  -39.9257 N.4    1 LIG      -0.30000
      3 H1        -77.5881  -34.7239  -39.3191 H      1 LIG       0.09000
      4 H2        -77.3348  -36.3471  -40.0549 H      1 LIG       0.09000
      5 H3        -77.7740  -34.9455  -41.0956 H      1 LIG       0.09000
      6 H4        -79.6630  -36.3622  -40.6495 H      1 LIG       0.33000
      7 H5        -79.8958  -34.8659  -39.9720 H      1 LIG       0.33000
      8 H6        -79.4916  -36.1575  -39.0121 H      1 LIG       0.33000
@<TRIPOS>BOND
      1       1       2 1
      2       1       3 1
      3       1       4 1
      4       1       5 1
      5       2       6 1
      6       2       7 1
      7       2       8 1
@<TRIPOS>ALT_TYPE
CGenFF_4.0_ALT_TYPE_SET
CGenFF_4.0 1 CG334 2 NG3P3 3 HGA3 4 HGA3 5 HGA3 6 HGP2 7 HGP2 8 HGP2
@<TRIPOS>MOLECULE
methanamine
 8 7 0 0 0
****
USER_CHARGES
INVALID_CHARGES
Pose:   8 Cluster:   8 Fr_nu: 315429 TotEn:   -26.61
@<TRIPOS>ATOM
      1 C1        -82.2666    0.5985  -54.5826 C.3    1 LIG       0.04000
      2 N1        -83.6907    0.9388  -54.7653 N.4    1 LIG      -0.30000
      3 H1        -81.6744    1.3374  -55.1255 H      1 LIG       0.09000
      4 H2        -82.0499    0.6304  -53.5132 H      1 LIG       0.09000
      5 H3        -82.1084   -0.4038  -54.9855 H      1 LIG       0.09000
      6 H4        -84.3013    0.2734  -54.2733 H      1 LIG       0.33000
      7 H5        -83.9546    0.9243  -55.7594 H      1 LIG       0.33000
      8 H6        -83.9011    1.8782  -54.4028 H      1 LIG       0.33000
@<TRIPOS>BOND
      1       1       2 1
      2       1       3 1
      3       1       4 1
      4       1       5 1
      5       2       6 1
      6       2       7 1
      7       2       8 1
@<TRIPOS>ALT_TYPE
CGenFF_4.0_ALT_TYPE_SET
CGenFF_4.0 1 CG334 2 NG3P3 3 HGA3 4 HGA3 5 HGA3 6 HGP2 7 HGP2 8 HGP2
@<TRIPOS>MOLECULE
methanamine
 8 7 0 0 0
****
USER_CHARGES
INVALID_CHARGES
Pose:   9 Cluster:   9 Fr_nu: 112553 TotEn:   -25.79
@<TRIPOS>ATOM
      1 C1        -76.8791   -0.2513  -34.1854 C.3    1 LIG       0.04000
      2 N1        -76.7577   -1.5503  -34.8746 N.4    1 LIG      -0.30000
      3 H1        -77.0358   -0.4499  -33.1236 H      1 LIG       0.09000
      4 H2        -75.9521    0.3017  -34.3488 H      1 LIG       0.09000
      5 H3        -77.7322    0.2767  -34.6157 H      1 LIG       0.09000
      6 H4        -76.6079   -1.4264  -35.8845 H      1 LIG       0.33000
      7 H5        -77.6070   -2.1182  -34.7552 H      1 LIG       0.33000
      8 H6        -75.9663   -2.0962  -34.5089 H      1 LIG       0.33000
@<TRIPOS>BOND
      1       1       2 1
      2       1       3 1
      3       1       4 1
      4       1       5 1
      5       2       6 1
      6       2       7 1
      7       2       8 1
@<TRIPOS>ALT_TYPE
CGenFF_4.0_ALT_TYPE_SET
CGenFF_4.0 1 CG334 2 NG3P3 3 HGA3 4 HGA3 5 HGA3 6 HGP2 7 HGP2 8 HGP2
@<TRIPOS>MOLECULE
methanamine
 8 7 0 0 0
****
USER_CHARGES
INVALID_CHARGES
Pose:  10 Cluster:  10 Fr_nu: 316117 TotEn:   -24.76
@<TRIPOS>ATOM
      1 C1        -82.2666    0.5985  -54.5826 C.3    1 LIG       0.04000
      2 N1        -82.6273   -0.7480  -55.0664 N.4    1 LIG      -0.30000
      3 H1        -81.4576    0.9739  -55.2120 H      1 LIG       0.09000
      4 H2        -83.1527    1.2310  -54.6633 H      1 LIG       0.09000
      5 H3        -81.9443    0.5049  -53.5438 H      1 LIG       0.09000
      6 H4        -83.3892   -1.1553  -54.5085 H      1 LIG       0.33000
      7 H5        -81.8268   -1.3918  -55.0134 H      1 LIG       0.33000
      8 H6        -82.9402   -0.7230  -56.0460 H      1 LIG       0.33000
@<TRIPOS>BOND
      1       1       2 1
      2       1       3 1
      3       1       4 1
      4       1       5 1
      5       2       6 1
      6       2       7 1
      7       2       8 1
@<TRIPOS>ALT_TYPE
CGenFF_4.0_ALT_TYPE_SET
CGenFF_4.0 1 CG334 2 NG3P3 3 HGA3 4 HGA3 5 HGA3 6 HGP2 7 HGP2 8 HGP2
@<TRIPOS>MOLECULE
methanamine
 8 7 0 0 0
****
USER_CHARGES
INVALID_CHARGES
Pose:  11 Cluster:  11 Fr_nu: 290663 TotEn:   -24.45
@<TRIPOS>ATOM
      1 C1        -84.3016    1.1849  -37.7246 C.3    1 LIG       0.04000
      2 N1        -83.7338   -0.1147  -37.3170 N.4    1 LIG      -0.30000
      3 H1        -85.0021    1.0018  -38.5414 H      1 LIG       0.09000
      4 H2        -84.8109    1.6132  -36.8592 H      1 LIG       0.09000
      5 H3        -83.4772    1.8221  -38.0501 H      1 LIG       0.09000
      6 H4        -83.0625   -0.0052  -36.5456 H      1 LIG       0.33000
      7 H5        -83.2385   -0.5678  -38.0963 H      1 LIG       0.33000
      8 H6        -84.4679   -0.7612  -36.9989 H      1 LIG       0.33000
@<TRIPOS>BOND
      1       1       2 1
      2       1       3 1
      3       1       4 1
      4       1       5 1
      5       2       6 1
      6       2       7 1
      7       2       8 1
@<TRIPOS>ALT_TYPE
CGenFF_4.0_ALT_TYPE_SET
CGenFF_4.0 1 CG334 2 NG3P3 3 HGA3 4 HGA3 5 HGA3 6 HGP2 7 HGP2 8 HGP2
@<TRIPOS>MOLECULE
methanamine
 8 7 0 0 0
****
USER_CHARGES
INVALID_CHARGES
Pose:  12 Cluster:  12 Fr_nu: 522582 TotEn:   -24.33
@<TRIPOS>ATOM
      1 C1        -77.2901  -17.4632  -55.9717 C.3    1 LIG       0.04000
      2 N1        -77.6839  -18.1217  -54.7113 N.4    1 LIG      -0.30000
      3 H1        -76.8530  -18.2224  -56.6228 H      1 LIG       0.09000
      4 H2        -78.1882  -17.0325  -56.4185 H      1 LIG       0.09000
      5 H3        -76.5613  -16.6873  -55.7296 H      1 LIG       0.09000
      6 H4        -78.1046  -17.4521  -54.0539 H      1 LIG       0.33000
      7 H5        -76.8736  -18.5480  -54.2426 H      1 LIG       0.33000
      8 H6        -78.3730  -18.8671  -54.8772 H      1 LIG       0.33000
@<TRIPOS>BOND
      1       1       2 1
      2       1       3 1
      3       1       4 1
      4       1       5 1
      5       2       6 1
      6       2       7 1
      7       2       8 1
@<TRIPOS>ALT_TYPE
CGenFF_4.0_ALT_TYPE_SET
CGenFF_4.0 1 CG334 2 NG3P3 3 HGA3 4 HGA3 5 HGA3 6 HGP2 7 HGP2 8 HGP2
@<TRIPOS>MOLECULE
methanamine
 8 7 0 0 0
****
USER_CHARGES
INVALID_CHARGES
Pose:  13 Cluster:  13 Fr_nu: 500761 TotEn:   -23.24
@<TRIPOS>ATOM
      1 C1        -77.3741  -18.4515  -56.3650 C.3    1 LIG       0.04000
      2 N1        -78.3399  -19.3188  -55.6634 N.4    1 LIG      -0.30000
      3 H1        -76.6614  -19.0959  -56.8829 H      1 LIG       0.09000
      4 H2        -77.9315  -17.8345  -57.0723 H      1 LIG       0.09000
      5 H3        -76.8733  -17.8350  -55.6160 H      1 LIG       0.09000
      6 H4        -79.0406  -18.7645  -55.1542 H      1 LIG       0.33000
      7 H5        -77.8694  -19.9263  -54.9795 H      1 LIG       0.33000
      8 H6        -78.8449  -19.9267  -56.3217 H      1 LIG       0.33000
@<TRIPOS>BOND
      1       1       2 1
      2       1       3 1
      3       1       4 1
      4       1       5 1
      5       2       6 1
      6       2       7 1
      7       2       8 1
@<TRIPOS>ALT_TYPE
CGenFF_4.0_ALT_TYPE_SET
CGenFF_4.0 1 CG334 2 NG3P3 3 HGA3 4 HGA3 5 HGA3 6 HGP2 7 HGP2 8 HGP2
@<TRIPOS>MOLECULE
methanamine
 8 7 0 0 0
****
USER_CHARGES
INVALID_CHARGES
Pose:  14 Cluster:  14 Fr_nu: 802324 TotEn:   -23.18
@<TRIPOS>ATOM
      1 C1        -80.7334  -36.9314  -38.0102 C.3    1 LIG       0.04000
      2 N1        -80.5616  -36.5089  -39.4135 N.4    1 LIG      -0.30000
      3 H1        -79.9232  -36.4900  -37.4269 H      1 LIG       0.09000
      4 H2        -81.7052  -36.5698  -37.6688 H      1 LIG       0.09000
      5 H3        -80.6882  -38.0218  -37.9818 H      1 LIG       0.09000
      6 H4        -81.3004  -36.8965  -40.0149 H      1 LIG       0.33000
      7 H5        -79.6582  -36.8236  -39.7913 H      1 LIG       0.33000
      8 H6        -80.5949  -35.4848  -39.5033 H      1 LIG       0.33000
@<TRIPOS>BOND
      1       1       2 1
      2       1       3 1
      3       1       4 1
      4       1       5 1
      5       2       6 1
      6       2       7 1
      7       2       8 1
@<TRIPOS>ALT_TYPE
CGenFF_4.0_ALT_TYPE_SET
CGenFF_4.0 1 CG334 2 NG3P3 3 HGA3 4 HGA3 5 HGA3 6 HGP2 7 HGP2 8 HGP2
@<TRIPOS>MOLECULE
methanamine
 8 7 0 0 0
****
USER_CHARGES
INVALID_CHARGES
Pose:  15 Cluster:  15 Fr_nu: 112473 TotEn:   -23.10
@<TRIPOS>ATOM
      1 C1        -76.7177   -0.4286  -34.1190 C.3    1 LIG       0.04000
      2 N1        -75.5750   -0.8125  -34.9701 N.4    1 LIG      -0.30000
      3 H1        -76.3439   -0.2827  -33.1039 H      1 LIG       0.09000
      4 H2        -77.1371    0.4961  -34.5198 H      1 LIG       0.09000
      5 H3        -77.4482   -1.2391  -34.1553 H      1 LIG       0.09000
      6 H4        -75.8675   -0.9645  -35.9442 H      1 LIG       0.33000
      7 H5        -75.1373   -1.6824  -34.6391 H      1 LIG       0.33000
      8 H6        -74.8496   -0.0832  -34.9749 H      1 LIG       0.33000
@<TRIPOS>BOND
      1       1       2 1
      2       1       3 1
      3       1       4 1
      4       1       5 1
      5       2       6 1
      6       2       7 1
      7       2       8 1
@<TRIPOS>ALT_TYPE
CGenFF_4.0_ALT_TYPE_SET
CGenFF_4.0 1 CG334 2 NG3P3 3 HGA3 4 HGA3 5 HGA3 6 HGP2 7 HGP2 8 HGP2
@<TRIPOS>MOLECULE
methanamine
 8 7 0 0 0
****
USER_CHARGES
INVALID_CHARGES
Pose:  16 Cluster:  16 Fr_nu: 180328 TotEn:   -21.72
@<TRIPOS>ATOM
      1 C1        -78.1781    0.8803  -56.7314 C.3    1 LIG       0.04000
      2 N1        -77.3881    0.1242  -55.7408 N.4    1 LIG      -0.30000
      3 H1        -77.9090    0.5134  -57.7235 H      1 LIG       0.09000
      4 H2        -79.2347    0.7043  -56.5209 H      1 LIG       0.09000
      5 H3        -77.9269    1.9371  -56.6225 H      1 LIG       0.09000
      6 H4        -77.6000    0.4279  -54.7814 H      1 LIG       0.33000
      7 H5        -76.3785    0.2528  -55.8901 H      1 LIG       0.33000
      8 H6        -77.5833   -0.8842  -55.7965 H      1 LIG       0.33000
@<TRIPOS>BOND
      1       1       2 1
      2       1       3 1
      3       1       4 1
      4       1       5 1
      5       2       6 1
      6       2       7 1
      7       2       8 1
@<TRIPOS>ALT_TYPE
CGenFF_4.0_ALT_TYPE_SET
CGenFF_4.0 1 CG334 2 NG3P3 3 HGA3 4 HGA3 5 HGA3 6 HGP2 7 HGP2 8 HGP2
@<TRIPOS>MOLECULE
methanamine
 8 7 0 0 0
****
USER_CHARGES
INVALID_CHARGES
Pose:  17 Cluster:  17 Fr_nu: 607097 TotEn:   -21.54
@<TRIPOS>ATOM
      1 C1        -77.5566  -35.7848  -39.5368 C.3    1 LIG       0.04000
      2 N1        -78.3009  -34.6687  -40.1514 N.4    1 LIG      -0.30000
      3 H1        -78.2769  -36.5613  -39.2730 H      1 LIG       0.09000
      4 H2        -76.8362  -36.1505  -40.2710 H      1 LIG       0.09000
      5 H3        -77.0513  -35.4003  -38.6487 H      1 LIG       0.09000
      6 H4        -77.6710  -33.9022  -40.4225 H      1 LIG       0.33000
      7 H5        -78.9982  -34.2811  -39.5021 H      1 LIG       0.33000
      8 H6        -78.8008  -34.9724  -40.9975 H      1 LIG       0.33000
@<TRIPOS>BOND
      1       1       2 1
      2       1       3 1
      3       1       4 1
      4       1       5 1
      5       2       6 1
      6       2       7 1
      7       2       8 1
@<TRIPOS>ALT_TYPE
CGenFF_4.0_ALT_TYPE_SET
CGenFF_4.0 1 CG334 2 NG3P3 3 HGA3 4 HGA3 5 HGA3 6 HGP2 7 HGP2 8 HGP2
@<TRIPOS>MOLECULE
methanamine
 8 7 0 0 0
****
USER_CHARGES
INVALID_CHARGES
Pose:  18 Cluster:  18 Fr_nu: 271319 TotEn:   -11.85
@<TRIPOS>ATOM
      1 C1        -66.5304  -11.2340  -37.9252 C.3    1 LIG       0.04000
      2 N1        -66.8794   -9.9026  -37.3933 N.4    1 LIG      -0.30000
      3 H1        -65.4469  -11.3474  -37.8569 H      1 LIG       0.09000
      4 H2        -67.0426  -11.9817  -37.3168 H      1 LIG       0.09000
      5 H3        -66.8646  -11.2768  -38.9636 H      1 LIG       0.09000
      6 H4        -67.8937   -9.7375  -37.4320 H      1 LIG       0.33000
      7 H5        -66.4232   -9.1534  -37.9305 H      1 LIG       0.33000
      8 H6        -66.5868   -9.8025  -36.4123 H      1 LIG       0.33000
@<TRIPOS>BOND
      1       1       2 1
      2       1       3 1
      3       1       4 1
      4       1       5 1
      5       2       6 1
      6       2       7 1
      7       2       8 1
@<TRIPOS>ALT_TYPE
CGenFF_4.0_ALT_TYPE_SET
CGenFF_4.0 1 CG334 2 NG3P3 3 HGA3 4 HGA3 5 HGA3 6 HGP2 7 HGP2 8 HGP2
@<TRIPOS>MOLECULE
methanol
 6 5 0 0 0
****
USER_CHARGES
INVALID_CHARGES
Pose:   1 Cluster:   1 Fr_nu: 275008 TotEn:   -16.06
@<TRIPOS>ATOM
      1 C1        -51.6828   -7.7386  -30.2360 C.3    1 LIG      -0.04000
      2 O1        -51.3030   -9.0309  -29.8002 O.3    1 LIG      -0.65000
      3 H1        -50.8049   -7.0882  -30.2586 H      1 LIG       0.09000
      4 H2        -52.4346   -7.3300  -29.5559 H      1 LIG       0.09000
      5 H3        -52.1049   -7.8121  -31.2410 H      1 LIG       0.09000
      6 H4        -52.1072   -9.5777  -29.7932 H      1 LIG       0.42000
@<TRIPOS>BOND
      1       1       2 1
      2       1       3 1
      3       1       4 1
      4       1       5 1
      5       2       6 1
@<TRIPOS>ALT_TYPE
CGenFF_4.0_ALT_TYPE_SET
CGenFF_4.0 1 CG331 2 OG311 3 HGA3 4 HGA3 5 HGA3 6 HGP1
@<TRIPOS>MOLECULE
methanol
 6 5 0 0 0
****
USER_CHARGES
INVALID_CHARGES
Pose:   2 Cluster:   2 Fr_nu:  37904 TotEn:   -15.31
@<TRIPOS>ATOM
      1 C1        -50.4866    2.2770  -29.2835 C.3    1 LIG      -0.04000
      2 O1        -50.6356    0.8699  -29.3328 O.3    1 LIG      -0.65000
      3 H1        -49.4865    2.5257  -28.9200 H      1 LIG       0.09000
      4 H2        -51.2434    2.7013  -28.6188 H      1 LIG       0.09000
      5 H3        -50.6181    2.6838  -30.2889 H      1 LIG       0.09000
      6 H4        -51.5337    0.6891  -29.6592 H      1 LIG       0.42000
@<TRIPOS>BOND
      1       1       2 1
      2       1       3 1
      3       1       4 1
      4       1       5 1
      5       2       6 1
@<TRIPOS>ALT_TYPE
CGenFF_4.0_ALT_TYPE_SET
CGenFF_4.0 1 CG331 2 OG311 3 HGA3 4 HGA3 5 HGA3 6 HGP1
@<TRIPOS>MOLECULE
methanol
 6 5 0 0 0
****
USER_CHARGES
INVALID_CHARGES
Pose:   3 Cluster:   3 Fr_nu:  39431 TotEn:   -14.68
@<TRIPOS>ATOM
      1 C1        -52.1664   -7.1886  -30.1820 C.3    1 LIG      -0.04000
      2 O1        -52.0457   -8.5315  -30.6139 O.3    1 LIG      -0.65000
      3 H1        -51.2234   -6.6637  -30.3537 H      1 LIG       0.09000
      4 H2        -52.4186   -7.1681  -29.1187 H      1 LIG       0.09000
      5 H3        -52.9608   -6.7018  -30.7525 H      1 LIG       0.09000
      6 H4        -52.9006   -8.9635  -30.4454 H      1 LIG       0.42000
@<TRIPOS>BOND
      1       1       2 1
      2       1       3 1
      3       1       4 1
      4       1       5 1
      5       2       6 1
@<TRIPOS>ALT_TYPE
CGenFF_4.0_ALT_TYPE_SET
CGenFF_4.0 1 CG331 2 OG311 3 HGA3 4 HGA3 5 HGA3 6 HGP1
@<TRIPOS>MOLECULE
methanol
 6 5 0 0 0
****
USER_CHARGES
INVALID_CHARGES
Pose:   4 Cluster:   4 Fr_nu: 220810 TotEn:   -14.51
@<TRIPOS>ATOM
      1 C1        -83.1444   -0.2153  -45.1876 C.3    1 LIG      -0.04000
      2 O1        -82.2956   -1.3045  -45.5001 O.3    1 LIG      -0.65000
      3 H1        -83.0971   -0.0115  -44.1151 H      1 LIG       0.09000
      4 H2        -84.1700   -0.4564  -45.4786 H      1 LIG       0.09000
      5 H3        -82.8090    0.6663  -45.7389 H      1 LIG       0.09000
      6 H4        -82.3648   -1.4547  -46.4584 H      1 LIG       0.42000
@<TRIPOS>BOND
      1       1       2 1
      2       1       3 1
      3       1       4 1
      4       1       5 1
      5       2       6 1
@<TRIPOS>ALT_TYPE
CGenFF_4.0_ALT_TYPE_SET
CGenFF_4.0 1 CG331 2 OG311 3 HGA3 4 HGA3 5 HGA3 6 HGP1
@<TRIPOS>MOLECULE
methanol
 6 5 0 0 0
****
USER_CHARGES
INVALID_CHARGES
Pose:   5 Cluster:   5 Fr_nu: 3673852 TotEn:   -13.16
@<TRIPOS>ATOM
      1 C1        -62.4844   -9.9960  -36.0791 C.3    1 LIG      -0.04000
      2 O1        -61.4194   -9.1133  -36.3806 O.3    1 LIG      -0.65000
      3 H1        -63.2806   -9.4472  -35.5701 H      1 LIG       0.09000
      4 H2        -62.1192  -10.8046  -35.4408 H      1 LIG       0.09000
      5 H3        -62.8723  -10.4162  -37.0100 H      1 LIG       0.09000
      6 H4        -60.7338   -9.6361  -36.8305 H      1 LIG       0.42000
@<TRIPOS>BOND
      1       1       2 1
      2       1       3 1
      3       1       4 1
      4       1       5 1
      5       2       6 1
@<TRIPOS>ALT_TYPE
CGenFF_4.0_ALT_TYPE_SET
CGenFF_4.0 1 CG331 2 OG311 3 HGA3 4 HGA3 5 HGA3 6 HGP1
@<TRIPOS>MOLECULE
methanol
 6 5 0 0 0
****
USER_CHARGES
INVALID_CHARGES
Pose:   6 Cluster:   6 Fr_nu: 322510 TotEn:   -13.16
@<TRIPOS>ATOM
      1 C1        -60.8570   -9.6463  -36.2779 C.3    1 LIG      -0.04000
      2 O1        -61.8896   -9.5504  -37.2417 O.3    1 LIG      -0.65000
      3 H1        -60.2530   -8.7359  -36.2980 H      1 LIG       0.09000
      4 H2        -60.2321  -10.5157  -36.4975 H      1 LIG       0.09000
      5 H3        -61.3043   -9.7622  -35.2879 H      1 LIG       0.09000
      6 H4        -62.4026  -10.3752  -37.1936 H      1 LIG       0.42000
@<TRIPOS>BOND
      1       1       2 1
      2       1       3 1
      3       1       4 1
      4       1       5 1
      5       2       6 1
@<TRIPOS>ALT_TYPE
CGenFF_4.0_ALT_TYPE_SET
CGenFF_4.0 1 CG331 2 OG311 3 HGA3 4 HGA3 5 HGA3 6 HGP1
@<TRIPOS>MOLECULE
methanol
 6 5 0 0 0
****
USER_CHARGES
INVALID_CHARGES
Pose:   7 Cluster:   7 Fr_nu: 10288291 TotEn:   -13.09
@<TRIPOS>ATOM
      1 C1        -39.1779   -8.7646  -47.5086 C.3    1 LIG      -0.04000
      2 O1        -38.7694   -7.6803  -48.3221 O.3    1 LIG      -0.65000
      3 H1        -38.3526   -9.0642  -46.8581 H      1 LIG       0.09000
      4 H2        -39.4796   -9.6029  -48.1417 H      1 LIG       0.09000
      5 H3        -40.0258   -8.4496  -46.8959 H      1 LIG       0.09000
      6 H4        -39.5270   -7.4436  -48.8841 H      1 LIG       0.42000
@<TRIPOS>BOND
      1       1       2 1
      2       1       3 1
      3       1       4 1
      4       1       5 1
      5       2       6 1
@<TRIPOS>ALT_TYPE
CGenFF_4.0_ALT_TYPE_SET
CGenFF_4.0 1 CG331 2 OG311 3 HGA3 4 HGA3 5 HGA3 6 HGP1
@<TRIPOS>MOLECULE
methanol
 6 5 0 0 0
****
USER_CHARGES
INVALID_CHARGES
Pose:   8 Cluster:   8 Fr_nu: 8039559 TotEn:   -12.29
@<TRIPOS>ATOM
      1 C1        -76.7419  -20.4036  -27.9224 C.3    1 LIG      -0.04000
      2 O1        -75.5616  -19.7946  -28.4126 O.3    1 LIG      -0.65000
      3 H1        -77.3640  -20.7227  -28.7622 H      1 LIG       0.09000
      4 H2        -77.2892  -19.6911  -27.2999 H      1 LIG       0.09000
      5 H3        -76.4695  -21.2748  -27.3220 H      1 LIG       0.09000
      6 H4        -75.0368  -19.5254  -27.6394 H      1 LIG       0.42000
@<TRIPOS>BOND
      1       1       2 1
      2       1       3 1
      3       1       4 1
      4       1       5 1
      5       2       6 1
@<TRIPOS>ALT_TYPE
CGenFF_4.0_ALT_TYPE_SET
CGenFF_4.0 1 CG331 2 OG311 3 HGA3 4 HGA3 5 HGA3 6 HGP1
@<TRIPOS>MOLECULE
methanol
 6 5 0 0 0
****
USER_CHARGES
INVALID_CHARGES
Pose:   9 Cluster:   9 Fr_nu: 8109593 TotEn:   -12.29
@<TRIPOS>ATOM
      1 C1        -65.7838  -10.0861  -36.7082 C.3    1 LIG      -0.04000
      2 O1        -64.4385  -10.5232  -36.6470 O.3    1 LIG      -0.65000
      3 H1        -65.8596   -9.2319  -37.3855 H      1 LIG       0.09000
      4 H2        -66.1217   -9.8029  -35.7082 H      1 LIG       0.09000
      5 H3        -66.4059  -10.9021  -37.0835 H      1 LIG       0.09000
      6 H4        -64.4118  -11.2806  -36.0376 H      1 LIG       0.42000
@<TRIPOS>BOND
      1       1       2 1
      2       1       3 1
      3       1       4 1
      4       1       5 1
      5       2       6 1
@<TRIPOS>ALT_TYPE
CGenFF_4.0_ALT_TYPE_SET
CGenFF_4.0 1 CG331 2 OG311 3 HGA3 4 HGA3 5 HGA3 6 HGP1
@<TRIPOS>MOLECULE
methanol
 6 5 0 0 0
****
USER_CHARGES
INVALID_CHARGES
Pose:  10 Cluster:  10 Fr_nu: 210448 TotEn:   -12.14
@<TRIPOS>ATOM
      1 C1        -82.9055   -0.0965  -44.9059 C.3    1 LIG      -0.04000
      2 O1        -83.5761   -1.0346  -45.7273 O.3    1 LIG      -0.65000
      3 H1        -83.1936   -0.2524  -43.8634 H      1 LIG       0.09000
      4 H2        -83.1677    0.9171  -45.2198 H      1 LIG       0.09000
      5 H3        -81.8274   -0.2404  -45.0091 H      1 LIG       0.09000
      6 H4        -83.2954   -0.8647  -46.6428 H      1 LIG       0.42000
@<TRIPOS>BOND
      1       1       2 1
      2       1       3 1
      3       1       4 1
      4       1       5 1
      5       2       6 1
@<TRIPOS>ALT_TYPE
CGenFF_4.0_ALT_TYPE_SET
CGenFF_4.0 1 CG331 2 OG311 3 HGA3 4 HGA3 5 HGA3 6 HGP1
@<TRIPOS>MOLECULE
methanol
 6 5 0 0 0
****
USER_CHARGES
INVALID_CHARGES
Pose:  11 Cluster:  11 Fr_nu: 214678 TotEn:   -11.58
@<TRIPOS>ATOM
      1 C1        -66.9304   -4.0500  -43.0378 C.3    1 LIG      -0.04000
      2 O1        -66.1728   -5.0732  -42.4187 O.3    1 LIG      -0.65000
      3 H1        -67.1806   -4.3480  -44.0590 H      1 LIG       0.09000
      4 H2        -66.3518   -3.1228  -43.0489 H      1 LIG       0.09000
      5 H3        -67.8509   -3.8960  -42.4698 H      1 LIG       0.09000
      6 H4        -65.9704   -4.7724  -41.5163 H      1 LIG       0.42000
@<TRIPOS>BOND
      1       1       2 1
      2       1       3 1
      3       1       4 1
      4       1       5 1
      5       2       6 1
@<TRIPOS>ALT_TYPE
CGenFF_4.0_ALT_TYPE_SET
CGenFF_4.0 1 CG331 2 OG311 3 HGA3 4 HGA3 5 HGA3 6 HGP1
@<TRIPOS>MOLECULE
methanol
 6 5 0 0 0
****
USER_CHARGES
INVALID_CHARGES
Pose:  12 Cluster:  12 Fr_nu: 545288 TotEn:   -11.55
@<TRIPOS>ATOM
      1 C1        -61.0782  -20.5253  -24.5491 C.3    1 LIG      -0.04000
      2 O1        -60.9020  -19.1488  -24.2686 O.3    1 LIG      -0.65000
      3 H1        -60.3116  -21.1049  -24.0289 H      1 LIG       0.09000
      4 H2        -61.0061  -20.6905  -25.6271 H      1 LIG       0.09000
      5 H3        -62.0658  -20.8356  -24.2001 H      1 LIG       0.09000
      6 H4        -61.5993  -18.6684  -24.7469 H      1 LIG       0.42000
@<TRIPOS>BOND
      1       1       2 1
      2       1       3 1
      3       1       4 1
      4       1       5 1
      5       2       6 1
@<TRIPOS>ALT_TYPE
CGenFF_4.0_ALT_TYPE_SET
CGenFF_4.0 1 CG331 2 OG311 3 HGA3 4 HGA3 5 HGA3 6 HGP1
@<TRIPOS>MOLECULE
methanol
 6 5 0 0 0
****
USER_CHARGES
INVALID_CHARGES
Pose:  13 Cluster:  13 Fr_nu: 274847 TotEn:   -11.48
@<TRIPOS>ATOM
      1 C1        -51.6828   -7.7386  -30.2360 C.3    1 LIG      -0.04000
      2 O1        -52.1530   -8.0082  -28.9281 O.3    1 LIG      -0.65000
      3 H1        -50.8059   -7.0888  -30.1820 H      1 LIG       0.09000
      4 H2        -52.4730   -7.2545  -30.8156 H      1 LIG       0.09000
      5 H3        -51.4066   -8.6804  -30.7157 H      1 LIG       0.09000
      6 H4        -52.9299   -8.5862  -29.0174 H      1 LIG       0.42000
@<TRIPOS>BOND
      1       1       2 1
      2       1       3 1
      3       1       4 1
      4       1       5 1
      5       2       6 1
@<TRIPOS>ALT_TYPE
CGenFF_4.0_ALT_TYPE_SET
CGenFF_4.0 1 CG331 2 OG311 3 HGA3 4 HGA3 5 HGA3 6 HGP1
@<TRIPOS>MOLECULE
methanol
 6 5 0 0 0
****
USER_CHARGES
INVALID_CHARGES
Pose:  14 Cluster:  14 Fr_nu: 7291433 TotEn:   -11.36
@<TRIPOS>ATOM
      1 C1        -67.3908  -11.5642  -38.8157 C.3    1 LIG      -0.04000
      2 O1        -68.4050  -11.0950  -39.6850 O.3    1 LIG      -0.65000
      3 H1        -66.6982  -12.2002  -39.3725 H      1 LIG       0.09000
      4 H2        -67.8438  -12.1297  -37.9975 H      1 LIG       0.09000
      5 H3        -66.8481  -10.7082  -38.4078 H      1 LIG       0.09000
      6 H4        -68.9987  -10.5356  -39.1555 H      1 LIG       0.42000
@<TRIPOS>BOND
      1       1       2 1
      2       1       3 1
      3       1       4 1
      4       1       5 1
      5       2       6 1
@<TRIPOS>ALT_TYPE
CGenFF_4.0_ALT_TYPE_SET
CGenFF_4.0 1 CG331 2 OG311 3 HGA3 4 HGA3 5 HGA3 6 HGP1
@<TRIPOS>MOLECULE
methanol
 6 5 0 0 0
****
USER_CHARGES
INVALID_CHARGES
Pose:  15 Cluster:  15 Fr_nu:  61990 TotEn:   -11.27
@<TRIPOS>ATOM
      1 C1        -61.5629   -0.3276  -43.0990 C.3    1 LIG      -0.04000
      2 O1        -62.7434   -1.0409  -43.4187 O.3    1 LIG      -0.65000
      3 H1        -61.5703    0.6383  -43.6099 H      1 LIG       0.09000
      4 H2        -60.6902   -0.9085  -43.4079 H      1 LIG       0.09000
      5 H3        -61.5269   -0.1657  -42.0191 H      1 LIG       0.09000
      6 H4        -62.7000   -1.8906  -42.9477 H      1 LIG       0.42000
@<TRIPOS>BOND
      1       1       2 1
      2       1       3 1
      3       1       4 1
      4       1       5 1
      5       2       6 1
@<TRIPOS>ALT_TYPE
CGenFF_4.0_ALT_TYPE_SET
CGenFF_4.0 1 CG331 2 OG311 3 HGA3 4 HGA3 5 HGA3 6 HGP1
@<TRIPOS>MOLECULE
methanol
 6 5 0 0 0
****
USER_CHARGES
INVALID_CHARGES
Pose:  16 Cluster:  16 Fr_nu: 498111 TotEn:   -11.17
@<TRIPOS>ATOM
      1 C1        -78.2460  -11.3587  -46.0601 C.3    1 LIG      -0.04000
      2 O1        -77.9075  -12.4045  -45.1679 O.3    1 LIG      -0.65000
      3 H1        -79.2402  -11.5407  -46.4757 H      1 LIG       0.09000
      4 H2        -77.5068  -11.3105  -46.8638 H      1 LIG       0.09000
      5 H3        -78.2496  -10.4125  -45.5138 H      1 LIG       0.09000
      6 H4        -77.0206  -12.2078  -44.8207 H      1 LIG       0.42000
@<TRIPOS>BOND
      1       1       2 1
      2       1       3 1
      3       1       4 1
      4       1       5 1
      5       2       6 1
@<TRIPOS>ALT_TYPE
CGenFF_4.0_ALT_TYPE_SET
CGenFF_4.0 1 CG331 2 OG311 3 HGA3 4 HGA3 5 HGA3 6 HGP1
@<TRIPOS>MOLECULE
methanol
 6 5 0 0 0
****
USER_CHARGES
INVALID_CHARGES
Pose:  17 Cluster:  17 Fr_nu:  38497 TotEn:   -11.16
@<TRIPOS>ATOM
      1 C1        -51.3607    2.6812  -28.4893 C.3    1 LIG      -0.04000
      2 O1        -51.2056    1.2766  -28.5762 O.3    1 LIG      -0.65000
      3 H1        -50.5985    3.0922  -27.8227 H      1 LIG       0.09000
      4 H2        -52.3579    2.9157  -28.1083 H      1 LIG       0.09000
      5 H3        -51.2421    3.1143  -29.4853 H      1 LIG       0.09000
      6 H4        -51.8984    0.9494  -29.1751 H      1 LIG       0.42000
@<TRIPOS>BOND
      1       1       2 1
      2       1       3 1
      3       1       4 1
      4       1       5 1
      5       2       6 1
@<TRIPOS>ALT_TYPE
CGenFF_4.0_ALT_TYPE_SET
CGenFF_4.0 1 CG331 2 OG311 3 HGA3 4 HGA3 5 HGA3 6 HGP1
@<TRIPOS>MOLECULE
methanol
 6 5 0 0 0
****
USER_CHARGES
INVALID_CHARGES
Pose:  18 Cluster:  18 Fr_nu: 210613 TotEn:   -11.13
@<TRIPOS>ATOM
      1 C1        -81.9360   -1.0558  -45.3809 C.3    1 LIG      -0.04000
      2 O1        -82.7425    0.0665  -45.0735 O.3    1 LIG      -0.65000
      3 H1        -81.4962   -1.4519  -44.4623 H      1 LIG       0.09000
      4 H2        -81.1470   -0.7591  -46.0766 H      1 LIG       0.09000
      5 H3        -82.5584   -1.8243  -45.8451 H      1 LIG       0.09000
      6 H4        -83.1142    0.3893  -45.9121 H      1 LIG       0.42000
@<TRIPOS>BOND
      1       1       2 1
      2       1       3 1
      3       1       4 1
      4       1       5 1
      5       2       6 1
@<TRIPOS>ALT_TYPE
CGenFF_4.0_ALT_TYPE_SET
CGenFF_4.0 1 CG331 2 OG311 3 HGA3 4 HGA3 5 HGA3 6 HGP1
@<TRIPOS>MOLECULE
methanol
 6 5 0 0 0
****
USER_CHARGES
INVALID_CHARGES
Pose:  19 Cluster:  19 Fr_nu: 603125 TotEn:   -10.90
@<TRIPOS>ATOM
      1 C1        -61.5684    0.1560  -43.6589 C.3    1 LIG      -0.04000
      2 O1        -61.2013   -0.4787  -42.4478 O.3    1 LIG      -0.65000
      3 H1        -61.0999    1.1418  -43.7112 H      1 LIG       0.09000
      4 H2        -62.6560    0.2549  -43.7044 H      1 LIG       0.09000
      5 H3        -61.2245   -0.4533  -44.4980 H      1 LIG       0.09000
      6 H4        -61.6357   -1.3487  -42.4382 H      1 LIG       0.42000
@<TRIPOS>BOND
      1       1       2 1
      2       1       3 1
      3       1       4 1
      4       1       5 1
      5       2       6 1
@<TRIPOS>ALT_TYPE
CGenFF_4.0_ALT_TYPE_SET
CGenFF_4.0 1 CG331 2 OG311 3 HGA3 4 HGA3 5 HGA3 6 HGP1
@<TRIPOS>MOLECULE
methanol
 6 5 0 0 0
****
USER_CHARGES
INVALID_CHARGES
Pose:  20 Cluster:  20 Fr_nu: 7907288 TotEn:   -10.83
@<TRIPOS>ATOM
      1 C1        -51.1330    3.1837  -31.2650 C.3    1 LIG      -0.04000
      2 O1        -50.6033    3.3171  -32.5712 O.3    1 LIG      -0.65000
      3 H1        -51.5101    4.1508  -30.9233 H      1 LIG       0.09000
      4 H2        -50.3524    2.8257  -30.5890 H      1 LIG       0.09000
      5 H3        -51.9532    2.4622  -31.2860 H      1 LIG       0.09000
      6 H4        -50.2794    2.4402  -32.8389 H      1 LIG       0.42000
@<TRIPOS>BOND
      1       1       2 1
      2       1       3 1
      3       1       4 1
      4       1       5 1
      5       2       6 1
@<TRIPOS>ALT_TYPE
CGenFF_4.0_ALT_TYPE_SET
CGenFF_4.0 1 CG331 2 OG311 3 HGA3 4 HGA3 5 HGA3 6 HGP1
@<TRIPOS>MOLECULE
methanol
 6 5 0 0 0
****
USER_CHARGES
INVALID_CHARGES
Pose:  21 Cluster:  21 Fr_nu: 140654 TotEn:   -10.83
@<TRIPOS>ATOM
      1 C1        -67.2175   -4.5873  -43.1942 C.3    1 LIG      -0.04000
      2 O1        -66.9262   -4.7908  -44.5646 O.3    1 LIG      -0.65000
      3 H1        -67.8259   -5.4158  -42.8232 H      1 LIG       0.09000
      4 H2        -67.7546   -3.6433  -43.0712 H      1 LIG       0.09000
      5 H3        -66.2805   -4.5468  -42.6337 H      1 LIG       0.09000
      6 H4        -66.3862   -4.0367  -44.8569 H      1 LIG       0.42000
@<TRIPOS>BOND
      1       1       2 1
      2       1       3 1
      3       1       4 1
      4       1       5 1
      5       2       6 1
@<TRIPOS>ALT_TYPE
CGenFF_4.0_ALT_TYPE_SET
CGenFF_4.0 1 CG331 2 OG311 3 HGA3 4 HGA3 5 HGA3 6 HGP1
@<TRIPOS>MOLECULE
methanol
 6 5 0 0 0
****
USER_CHARGES
INVALID_CHARGES
Pose:  22 Cluster:  22 Fr_nu: 1579636 TotEn:   -10.54
@<TRIPOS>ATOM
      1 C1        -67.5721  -11.2875  -39.7770 C.3    1 LIG      -0.04000
      2 O1        -67.7951  -10.9805  -41.1410 O.3    1 LIG      -0.65000
      3 H1        -66.5928  -11.7592  -39.6644 H      1 LIG       0.09000
      4 H2        -68.3558  -11.9611  -39.4213 H      1 LIG       0.09000
      5 H3        -67.5976  -10.3628  -39.1957 H      1 LIG       0.09000
      6 H4        -68.6721  -10.5644  -41.2003 H      1 LIG       0.42000
@<TRIPOS>BOND
      1       1       2 1
      2       1       3 1
      3       1       4 1
      4       1       5 1
      5       2       6 1
@<TRIPOS>ALT_TYPE
CGenFF_4.0_ALT_TYPE_SET
CGenFF_4.0 1 CG331 2 OG311 3 HGA3 4 HGA3 5 HGA3 6 HGP1
@<TRIPOS>MOLECULE
methanol
 6 5 0 0 0
****
USER_CHARGES
INVALID_CHARGES
Pose:  23 Cluster:  23 Fr_nu: 8145344 TotEn:   -10.15
@<TRIPOS>ATOM
      1 C1        -50.3000    2.7418  -29.5878 C.3    1 LIG      -0.04000
      2 O1        -49.4674    1.6527  -29.2344 O.3    1 LIG      -0.65000
      3 H1        -50.7284    2.5676  -30.5779 H      1 LIG       0.09000
      4 H2        -49.7136    3.6642  -29.5901 H      1 LIG       0.09000
      5 H3        -51.1054    2.8262  -28.8545 H      1 LIG       0.09000
      6 H4        -49.1065    1.8438  -28.3518 H      1 LIG       0.42000
@<TRIPOS>BOND
      1       1       2 1
      2       1       3 1
      3       1       4 1
      4       1       5 1
      5       2       6 1
@<TRIPOS>ALT_TYPE
CGenFF_4.0_ALT_TYPE_SET
CGenFF_4.0 1 CG331 2 OG311 3 HGA3 4 HGA3 5 HGA3 6 HGP1
@<TRIPOS>MOLECULE
methanol
 6 5 0 0 0
****
USER_CHARGES
INVALID_CHARGES
Pose:  24 Cluster:  24 Fr_nu: 3674202 TotEn:   -10.11
@<TRIPOS>ATOM
      1 C1        -62.4844   -9.9960  -36.0791 C.3    1 LIG      -0.04000
      2 O1        -62.6808  -10.1000  -37.4773 O.3    1 LIG      -0.65000
      3 H1        -61.5727   -9.4276  -35.8797 H      1 LIG       0.09000
      4 H2        -62.4048  -10.9964  -35.6461 H      1 LIG       0.09000
      5 H3        -63.3385   -9.4770  -35.6378 H      1 LIG       0.09000
      6 H4        -63.4975  -10.6099  -37.6139 H      1 LIG       0.42000
@<TRIPOS>BOND
      1       1       2 1
      2       1       3 1
      3       1       4 1
      4       1       5 1
      5       2       6 1
@<TRIPOS>ALT_TYPE
CGenFF_4.0_ALT_TYPE_SET
CGenFF_4.0 1 CG331 2 OG311 3 HGA3 4 HGA3 5 HGA3 6 HGP1
@<TRIPOS>MOLECULE
methanol
 6 5 0 0 0
****
USER_CHARGES
INVALID_CHARGES
Pose:  25 Cluster:  25 Fr_nu: 210830 TotEn:   -10.07
@<TRIPOS>ATOM
      1 C1        -82.2566   -0.7300  -45.0913 C.3    1 LIG      -0.04000
      2 O1        -81.0563   -1.0818  -45.7545 O.3    1 LIG      -0.65000
      3 H1        -82.1228   -0.8385  -44.0122 H      1 LIG       0.09000
      4 H2        -83.0673   -1.3771  -45.4356 H      1 LIG       0.09000
      5 H3        -82.4993    0.3097  -45.3233 H      1 LIG       0.09000
      6 H4        -81.2143   -0.9730  -46.7079 H      1 LIG       0.42000
@<TRIPOS>BOND
      1       1       2 1
      2       1       3 1
      3       1       4 1
      4       1       5 1
      5       2       6 1
@<TRIPOS>ALT_TYPE
CGenFF_4.0_ALT_TYPE_SET
CGenFF_4.0 1 CG331 2 OG311 3 HGA3 4 HGA3 5 HGA3 6 HGP1
@<TRIPOS>MOLECULE
methanol
 6 5 0 0 0
****
USER_CHARGES
INVALID_CHARGES
Pose:  26 Cluster:  26 Fr_nu:  38376 TotEn:    -9.95
@<TRIPOS>ATOM
      1 C1        -51.2018    2.7576  -31.6933 C.3    1 LIG      -0.04000
      2 O1        -52.1670    2.8551  -30.6621 O.3    1 LIG      -0.65000
      3 H1        -50.7848    3.7468  -31.8977 H      1 LIG       0.09000
      4 H2        -51.6701    2.3545  -32.5949 H      1 LIG       0.09000
      5 H3        -50.4021    2.0874  -31.3696 H      1 LIG       0.09000
      6 H4        -52.5135    1.9593  -30.5097 H      1 LIG       0.42000
@<TRIPOS>BOND
      1       1       2 1
      2       1       3 1
      3       1       4 1
      4       1       5 1
      5       2       6 1
@<TRIPOS>ALT_TYPE
CGenFF_4.0_ALT_TYPE_SET
CGenFF_4.0 1 CG331 2 OG311 3 HGA3 4 HGA3 5 HGA3 6 HGP1
@<TRIPOS>MOLECULE
methanol
 6 5 0 0 0
****
USER_CHARGES
INVALID_CHARGES
Pose:  27 Cluster:  27 Fr_nu: 322751 TotEn:    -9.90
@<TRIPOS>ATOM
      1 C1        -60.8570   -9.6463  -36.2779 C.3    1 LIG      -0.04000
      2 O1        -60.5983   -8.2546  -36.2563 O.3    1 LIG      -0.65000
      3 H1        -61.6798   -9.8541  -36.9664 H      1 LIG       0.09000
      4 H2        -61.1155   -9.9855  -35.2716 H      1 LIG       0.09000
      5 H3        -59.9600  -10.1694  -36.6174 H      1 LIG       0.09000
      6 H4        -59.8637   -8.1103  -35.6355 H      1 LIG       0.42000
@<TRIPOS>BOND
      1       1       2 1
      2       1       3 1
      3       1       4 1
      4       1       5 1
      5       2       6 1
@<TRIPOS>ALT_TYPE
CGenFF_4.0_ALT_TYPE_SET
CGenFF_4.0 1 CG331 2 OG311 3 HGA3 4 HGA3 5 HGA3 6 HGP1
@<TRIPOS>MOLECULE
methanol
 6 5 0 0 0
****
USER_CHARGES
INVALID_CHARGES
Pose:  28 Cluster:  28 Fr_nu: 322689 TotEn:    -9.79
@<TRIPOS>ATOM
      1 C1        -60.8570   -9.6463  -36.2779 C.3    1 LIG      -0.04000
      2 O1        -62.2111   -9.5512  -35.8756 O.3    1 LIG      -0.65000
      3 H1        -60.4749   -8.6498  -36.5126 H      1 LIG       0.09000
      4 H2        -60.7813  -10.2931  -37.1557 H      1 LIG       0.09000
      5 H3        -60.2726  -10.0750  -35.4604 H      1 LIG       0.09000
      6 H4        -62.5139  -10.4536  -35.6765 H      1 LIG       0.42000
@<TRIPOS>BOND
      1       1       2 1
      2       1       3 1
      3       1       4 1
      4       1       5 1
      5       2       6 1
@<TRIPOS>ALT_TYPE
CGenFF_4.0_ALT_TYPE_SET
CGenFF_4.0 1 CG331 2 OG311 3 HGA3 4 HGA3 5 HGA3 6 HGP1
@<TRIPOS>MOLECULE
methanol
 6 5 0 0 0
****
USER_CHARGES
INVALID_CHARGES
Pose:  29 Cluster:  29 Fr_nu: 131036 TotEn:    -9.75
@<TRIPOS>ATOM
      1 C1        -59.7242   -5.6044  -56.1302 C.3    1 LIG      -0.04000
      2 O1        -60.5880   -6.6212  -55.6566 O.3    1 LIG      -0.65000
      3 H1        -58.9032   -5.4640  -55.4228 H      1 LIG       0.09000
      4 H2        -60.2844   -4.6728  -56.2441 H      1 LIG       0.09000
      5 H3        -59.3195   -5.9047  -57.0996 H      1 LIG       0.09000
      6 H4        -61.3023   -6.7162  -56.3098 H      1 LIG       0.42000
@<TRIPOS>BOND
      1       1       2 1
      2       1       3 1
      3       1       4 1
      4       1       5 1
      5       2       6 1
@<TRIPOS>ALT_TYPE
CGenFF_4.0_ALT_TYPE_SET
CGenFF_4.0 1 CG331 2 OG311 3 HGA3 4 HGA3 5 HGA3 6 HGP1
@<TRIPOS>MOLECULE
methanol
 6 5 0 0 0
****
USER_CHARGES
INVALID_CHARGES
Pose:  30 Cluster:  30 Fr_nu: 533389 TotEn:    -9.74
@<TRIPOS>ATOM
      1 C1        -77.7807  -23.6034  -42.1289 C.3    1 LIG      -0.04000
      2 O1        -78.9373  -23.3739  -41.3452 O.3    1 LIG      -0.65000
      3 H1        -77.5131  -24.6619  -42.0836 H      1 LIG       0.09000
      4 H2        -76.9569  -22.9919  -41.7520 H      1 LIG       0.09000
      5 H3        -77.9926  -23.3274  -43.1645 H      1 LIG       0.09000
      6 H4        -79.1429  -22.4257  -41.4103 H      1 LIG       0.42000
@<TRIPOS>BOND
      1       1       2 1
      2       1       3 1
      3       1       4 1
      4       1       5 1
      5       2       6 1
@<TRIPOS>ALT_TYPE
CGenFF_4.0_ALT_TYPE_SET
CGenFF_4.0 1 CG331 2 OG311 3 HGA3 4 HGA3 5 HGA3 6 HGP1
@<TRIPOS>MOLECULE
methanol
 6 5 0 0 0
****
USER_CHARGES
INVALID_CHARGES
Pose:  31 Cluster:  31 Fr_nu:  38013 TotEn:    -9.55
@<TRIPOS>ATOM
      1 C1        -50.8117    2.8486  -30.3649 C.3    1 LIG      -0.04000
      2 O1        -51.1070    1.9160  -29.3415 O.3    1 LIG      -0.65000
      3 H1        -49.9947    3.4985  -30.0419 H      1 LIG       0.09000
      4 H2        -51.7011    3.4450  -30.5835 H      1 LIG       0.09000
      5 H3        -50.5091    2.3062  -31.2637 H      1 LIG       0.09000
      6 H4        -51.8353    1.3584  -29.6648 H      1 LIG       0.42000
@<TRIPOS>BOND
      1       1       2 1
      2       1       3 1
      3       1       4 1
      4       1       5 1
      5       2       6 1
@<TRIPOS>ALT_TYPE
CGenFF_4.0_ALT_TYPE_SET
CGenFF_4.0 1 CG331 2 OG311 3 HGA3 4 HGA3 5 HGA3 6 HGP1
@<TRIPOS>MOLECULE
methanol
 6 5 0 0 0
****
USER_CHARGES
INVALID_CHARGES
Pose:  32 Cluster:  32 Fr_nu: 3946274 TotEn:    -9.17
@<TRIPOS>ATOM
      1 C1        -66.5226  -11.7905  -37.7477 C.3    1 LIG      -0.04000
      2 O1        -67.1846  -10.8213  -38.5395 O.3    1 LIG      -0.65000
      3 H1        -66.1174  -12.5740  -38.3927 H      1 LIG       0.09000
      4 H2        -67.2276  -12.2212  -37.0322 H      1 LIG       0.09000
      5 H3        -65.7052  -11.3088  -37.2060 H      1 LIG       0.09000
      6 H4        -67.5299  -10.1443  -37.9327 H      1 LIG       0.42000
@<TRIPOS>BOND
      1       1       2 1
      2       1       3 1
      3       1       4 1
      4       1       5 1
      5       2       6 1
@<TRIPOS>ALT_TYPE
CGenFF_4.0_ALT_TYPE_SET
CGenFF_4.0 1 CG331 2 OG311 3 HGA3 4 HGA3 5 HGA3 6 HGP1
@<TRIPOS>MOLECULE
methanol
 6 5 0 0 0
****
USER_CHARGES
INVALID_CHARGES
Pose:  33 Cluster:  33 Fr_nu: 464042 TotEn:    -9.15
@<TRIPOS>ATOM
      1 C1        -60.7725   -9.2220  -36.8147 C.3    1 LIG      -0.04000
      2 O1        -60.8818   -8.3358  -37.9134 O.3    1 LIG      -0.65000
      3 H1        -61.0123   -8.6896  -35.8909 H      1 LIG       0.09000
      4 H2        -59.7553   -9.6189  -36.7654 H      1 LIG       0.09000
      5 H3        -61.4768  -10.0459  -36.9510 H      1 LIG       0.09000
      6 H4        -60.6618   -8.8438  -38.7129 H      1 LIG       0.42000
@<TRIPOS>BOND
      1       1       2 1
      2       1       3 1
      3       1       4 1
      4       1       5 1
      5       2       6 1
@<TRIPOS>ALT_TYPE
CGenFF_4.0_ALT_TYPE_SET
CGenFF_4.0 1 CG331 2 OG311 3 HGA3 4 HGA3 5 HGA3 6 HGP1
@<TRIPOS>MOLECULE
methanol
 6 5 0 0 0
****
USER_CHARGES
INVALID_CHARGES
Pose:  34 Cluster:  34 Fr_nu: 775531 TotEn:    -9.12
@<TRIPOS>ATOM
      1 C1        -67.3129  -11.4649  -38.7964 C.3    1 LIG      -0.04000
      2 O1        -67.1530  -11.0650  -40.1451 O.3    1 LIG      -0.65000
      3 H1        -66.5087  -12.1517  -38.5214 H      1 LIG       0.09000
      4 H2        -68.2824  -11.9542  -38.6731 H      1 LIG       0.09000
      5 H3        -67.2690  -10.5809  -38.1559 H      1 LIG       0.09000
      6 H4        -67.8839  -10.4576  -40.3515 H      1 LIG       0.42000
@<TRIPOS>BOND
      1       1       2 1
      2       1       3 1
      3       1       4 1
      4       1       5 1
      5       2       6 1
@<TRIPOS>ALT_TYPE
CGenFF_4.0_ALT_TYPE_SET
CGenFF_4.0 1 CG331 2 OG311 3 HGA3 4 HGA3 5 HGA3 6 HGP1
@<TRIPOS>MOLECULE
methanol
 6 5 0 0 0
****
USER_CHARGES
INVALID_CHARGES
Pose:  35 Cluster:  35 Fr_nu: 496031 TotEn:    -8.98
@<TRIPOS>ATOM
      1 C1        -50.3102  -10.4864  -27.1844 C.3    1 LIG      -0.04000
      2 O1        -50.7264   -9.4818  -28.0910 O.3    1 LIG      -0.65000
      3 H1        -49.6362  -10.0518  -26.4420 H      1 LIG       0.09000
      4 H2        -49.8013  -11.2841  -27.7314 H      1 LIG       0.09000
      5 H3        -51.1885  -10.8960  -26.6800 H      1 LIG       0.09000
      6 H4        -51.3217   -9.9052  -28.7329 H      1 LIG       0.42000
@<TRIPOS>BOND
      1       1       2 1
      2       1       3 1
      3       1       4 1
      4       1       5 1
      5       2       6 1
@<TRIPOS>ALT_TYPE
CGenFF_4.0_ALT_TYPE_SET
CGenFF_4.0 1 CG331 2 OG311 3 HGA3 4 HGA3 5 HGA3 6 HGP1
@<TRIPOS>MOLECULE
methanol
 6 5 0 0 0
****
USER_CHARGES
INVALID_CHARGES
Pose:  36 Cluster:  36 Fr_nu: 475571 TotEn:    -8.91
@<TRIPOS>ATOM
      1 C1        -50.7113   -9.9404  -27.7698 C.3    1 LIG      -0.04000
      2 O1        -51.0840   -9.6381  -29.1018 O.3    1 LIG      -0.65000
      3 H1        -49.7394   -9.4909  -27.5517 H      1 LIG       0.09000
      4 H2        -50.6600  -11.0247  -27.6420 H      1 LIG       0.09000
      5 H3        -51.4609   -9.5302  -27.0891 H      1 LIG       0.09000
      6 H4        -51.9495  -10.0533  -29.2574 H      1 LIG       0.42000
@<TRIPOS>BOND
      1       1       2 1
      2       1       3 1
      3       1       4 1
      4       1       5 1
      5       2       6 1
@<TRIPOS>ALT_TYPE
CGenFF_4.0_ALT_TYPE_SET
CGenFF_4.0 1 CG331 2 OG311 3 HGA3 4 HGA3 5 HGA3 6 HGP1
@<TRIPOS>MOLECULE
methanol
 6 5 0 0 0
****
USER_CHARGES
INVALID_CHARGES
Pose:  37 Cluster:  37 Fr_nu:  38804 TotEn:    -8.26
@<TRIPOS>ATOM
      1 C1        -50.7172    2.6413  -29.4941 C.3    1 LIG      -0.04000
      2 O1        -52.1210    2.7904  -29.6021 O.3    1 LIG      -0.65000
      3 H1        -50.2666    3.6029  -29.2364 H      1 LIG       0.09000
      4 H2        -50.3140    2.2809  -30.4439 H      1 LIG       0.09000
      5 H3        -50.4963    1.9156  -28.7079 H      1 LIG       0.09000
      6 H4        -52.4840    1.9179  -29.8315 H      1 LIG       0.42000
@<TRIPOS>BOND
      1       1       2 1
      2       1       3 1
      3       1       4 1
      4       1       5 1
      5       2       6 1
@<TRIPOS>ALT_TYPE
CGenFF_4.0_ALT_TYPE_SET
CGenFF_4.0 1 CG331 2 OG311 3 HGA3 4 HGA3 5 HGA3 6 HGP1
@<TRIPOS>MOLECULE
methanol
 6 5 0 0 0
****
USER_CHARGES
INVALID_CHARGES
Pose:  38 Cluster:  38 Fr_nu: 981708 TotEn:    -7.30
@<TRIPOS>ATOM
      1 C1        -82.1902    0.6867  -54.4660 C.3    1 LIG      -0.04000
      2 O1        -82.2320   -0.4290  -53.5954 O.3    1 LIG      -0.65000
      3 H1        -81.1609    1.0432  -54.5533 H      1 LIG       0.09000
      4 H2        -82.8300    1.4809  -54.0729 H      1 LIG       0.09000
      5 H3        -82.5529    0.3830  -55.4507 H      1 LIG       0.09000
      6 H4        -83.1597   -0.7161  -53.5435 H      1 LIG       0.42000
@<TRIPOS>BOND
      1       1       2 1
      2       1       3 1
      3       1       4 1
      4       1       5 1
      5       2       6 1
@<TRIPOS>ALT_TYPE
CGenFF_4.0_ALT_TYPE_SET
CGenFF_4.0 1 CG331 2 OG311 3 HGA3 4 HGA3 5 HGA3 6 HGP1
@<TRIPOS>MOLECULE
methanol
 6 5 0 0 0
****
USER_CHARGES
INVALID_CHARGES
Pose:  39 Cluster:  39 Fr_nu: 1417937 TotEn:    -6.14
@<TRIPOS>ATOM
      1 C1        -50.6643    3.0277  -29.2081 C.3    1 LIG      -0.04000
      2 O1        -50.7185    2.3218  -27.9821 O.3    1 LIG      -0.65000
      3 H1        -51.6321    2.9607  -29.7111 H      1 LIG       0.09000
      4 H2        -49.8823    2.6007  -29.8412 H      1 LIG       0.09000
      5 H3        -50.4337    4.0761  -29.0048 H      1 LIG       0.09000
      6 H4        -49.8432    2.4041  -27.5662 H      1 LIG       0.42000
@<TRIPOS>BOND
      1       1       2 1
      2       1       3 1
      3       1       4 1
      4       1       5 1
      5       2       6 1
@<TRIPOS>ALT_TYPE
CGenFF_4.0_ALT_TYPE_SET
CGenFF_4.0 1 CG331 2 OG311 3 HGA3 4 HGA3 5 HGA3 6 HGP1
@<TRIPOS>MOLECULE
furan
 9 9 0 0 0
****
USER_CHARGES
INVALID_CHARGES
Pose:   1 Cluster:   1 Fr_nu: 225865 TotEn:   -11.82
@<TRIPOS>ATOM
      1 C1        -70.8771    1.8370  -47.1884 C.2    1 LIG      -0.26000
      2 C2        -69.6935    1.6367  -46.4387 C.2    1 LIG      -0.26000
      3 C3        -71.7409    2.5192  -46.3635 C.2    1 LIG       0.09300
      4 C4        -69.9183    2.2109  -45.2092 C.2    1 LIG       0.09300
      5 O1        -71.1640    2.7512  -45.1553 O.3    1 LIG      -0.29200
      6 H1        -71.0760    1.5229  -48.2028 H      1 LIG       0.17500
      7 H2        -68.7895    1.1365  -46.7551 H      1 LIG       0.17500
      8 H3        -72.7473    2.8941  -46.4807 H      1 LIG       0.13800
      9 H4        -69.3246    2.3142  -44.3126 H      1 LIG       0.13800
@<TRIPOS>BOND
      1       1       2 1
      2       1       3 2
      3       2       4 2
      4       3       5 1
      5       4       5 1
      6       1       6 1
      7       2       7 1
      8       3       8 1
      9       4       9 1
@<TRIPOS>ALT_TYPE
CGenFF_4.0_ALT_TYPE_SET
CGenFF_4.0 1 CG2R51 2 CG2R51 3 CG2R51 4 CG2R51 5 OG2R50 6 HGR51 7 HGR51 8 HGR52 9 HGR52
@<TRIPOS>MOLECULE
furan
 9 9 0 0 0
****
USER_CHARGES
INVALID_CHARGES
Pose:   2 Cluster:   2 Fr_nu:  99292 TotEn:   -11.32
@<TRIPOS>ATOM
      1 C1        -67.5111   -5.8961  -47.1479 C.2    1 LIG      -0.26000
      2 C2        -67.6176   -7.3014  -47.2782 C.2    1 LIG      -0.26000
      3 C3        -67.2960   -5.6516  -45.8114 C.2    1 LIG       0.09300
      4 C4        -67.4597   -7.8155  -46.0121 C.2    1 LIG       0.09300
      5 O1        -67.2632   -6.8164  -45.1123 O.3    1 LIG      -0.29200
      6 H1        -67.5828   -5.1542  -47.9300 H      1 LIG       0.17500
      7 H2        -67.7878   -7.8686  -48.1819 H      1 LIG       0.17500
      8 H3        -67.1522   -4.7529  -45.2295 H      1 LIG       0.13800
      9 H4        -67.4607   -8.8167  -45.6064 H      1 LIG       0.13800
@<TRIPOS>BOND
      1       1       2 1
      2       1       3 2
      3       2       4 2
      4       3       5 1
      5       4       5 1
      6       1       6 1
      7       2       7 1
      8       3       8 1
      9       4       9 1
@<TRIPOS>ALT_TYPE
CGenFF_4.0_ALT_TYPE_SET
CGenFF_4.0 1 CG2R51 2 CG2R51 3 CG2R51 4 CG2R51 5 OG2R50 6 HGR51 7 HGR51 8 HGR52 9 HGR52
@<TRIPOS>MOLECULE
furan
 9 9 0 0 0
****
USER_CHARGES
INVALID_CHARGES
Pose:   3 Cluster:   3 Fr_nu: 325622 TotEn:   -10.92
@<TRIPOS>ATOM
      1 C1        -70.8794  -10.0789  -43.6422 C.2    1 LIG      -0.26000
      2 C2        -70.3286   -9.2246  -42.6574 C.2    1 LIG      -0.26000
      3 C3        -70.3541  -11.3273  -43.4020 C.2    1 LIG       0.09300
      4 C4        -69.5060  -10.0118  -41.8856 C.2    1 LIG       0.09300
      5 O1        -69.5161  -11.2949  -42.3329 O.3    1 LIG      -0.29200
      6 H1        -71.5722   -9.8175  -44.4289 H      1 LIG       0.17500
      7 H2        -70.5088   -8.1673  -42.5264 H      1 LIG       0.17500
      8 H3        -70.4714  -12.2914  -43.8750 H      1 LIG       0.13800
      9 H4        -68.8780   -9.8205  -41.0276 H      1 LIG       0.13800
@<TRIPOS>BOND
      1       1       2 1
      2       1       3 2
      3       2       4 2
      4       3       5 1
      5       4       5 1
      6       1       6 1
      7       2       7 1
      8       3       8 1
      9       4       9 1
@<TRIPOS>ALT_TYPE
CGenFF_4.0_ALT_TYPE_SET
CGenFF_4.0 1 CG2R51 2 CG2R51 3 CG2R51 4 CG2R51 5 OG2R50 6 HGR51 7 HGR51 8 HGR52 9 HGR52
@<TRIPOS>MOLECULE
furan
 9 9 0 0 0
****
USER_CHARGES
INVALID_CHARGES
Pose:   4 Cluster:   4 Fr_nu: 562651 TotEn:   -10.83
@<TRIPOS>ATOM
      1 C1        -67.8745   -7.6400  -46.9737 C.2    1 LIG      -0.26000
      2 C2        -67.6509   -6.6229  -46.0151 C.2    1 LIG      -0.26000
      3 C3        -68.0638   -6.9975  -48.1751 C.2    1 LIG       0.09300
      4 C4        -67.7193   -5.4315  -46.6991 C.2    1 LIG       0.09300
      5 O1        -67.9706   -5.6512  -48.0164 O.3    1 LIG      -0.29200
      6 H1        -67.8957   -8.7076  -46.8093 H      1 LIG       0.17500
      7 H2        -67.4630   -6.7433  -44.9579 H      1 LIG       0.17500
      8 H3        -68.2629   -7.3369  -49.1812 H      1 LIG       0.13800
      9 H4        -67.6167   -4.3960  -46.4089 H      1 LIG       0.13800
@<TRIPOS>BOND
      1       1       2 1
      2       1       3 2
      3       2       4 2
      4       3       5 1
      5       4       5 1
      6       1       6 1
      7       2       7 1
      8       3       8 1
      9       4       9 1
@<TRIPOS>ALT_TYPE
CGenFF_4.0_ALT_TYPE_SET
CGenFF_4.0 1 CG2R51 2 CG2R51 3 CG2R51 4 CG2R51 5 OG2R50 6 HGR51 7 HGR51 8 HGR52 9 HGR52
@<TRIPOS>MOLECULE
furan
 9 9 0 0 0
****
USER_CHARGES
INVALID_CHARGES
Pose:   5 Cluster:   5 Fr_nu: 422570 TotEn:   -10.80
@<TRIPOS>ATOM
      1 C1        -69.8119   -9.8384  -43.0941 C.2    1 LIG      -0.26000
      2 C2        -69.0763  -10.5122  -44.0981 C.2    1 LIG      -0.26000
      3 C3        -69.0159   -9.8388  -41.9723 C.2    1 LIG       0.09300
      4 C4        -67.8832  -10.8762  -43.5183 C.2    1 LIG       0.09300
      5 O1        -67.8385  -10.4693  -42.2226 O.3    1 LIG      -0.29200
      6 H1        -70.7989   -9.4070  -43.1775 H      1 LIG       0.17500
      7 H2        -69.3779  -10.7079  -45.1170 H      1 LIG       0.17500
      8 H3        -69.1352   -9.4515  -40.9708 H      1 LIG       0.13800
      9 H4        -67.0084  -11.4006  -43.8743 H      1 LIG       0.13800
@<TRIPOS>BOND
      1       1       2 1
      2       1       3 2
      3       2       4 2
      4       3       5 1
      5       4       5 1
      6       1       6 1
      7       2       7 1
      8       3       8 1
      9       4       9 1
@<TRIPOS>ALT_TYPE
CGenFF_4.0_ALT_TYPE_SET
CGenFF_4.0 1 CG2R51 2 CG2R51 3 CG2R51 4 CG2R51 5 OG2R50 6 HGR51 7 HGR51 8 HGR52 9 HGR52
@<TRIPOS>MOLECULE
furan
 9 9 0 0 0
****
USER_CHARGES
INVALID_CHARGES
Pose:   6 Cluster:   6 Fr_nu: 421312 TotEn:   -10.77
@<TRIPOS>ATOM
      1 C1        -68.8735  -11.3913  -44.3304 C.2    1 LIG      -0.26000
      2 C2        -69.3093  -10.9777  -43.0489 C.2    1 LIG      -0.26000
      3 C3        -67.5020  -11.2871  -44.3194 C.2    1 LIG       0.09300
      4 C4        -68.1731  -10.6503  -42.3462 C.2    1 LIG       0.09300
      5 O1        -67.0671  -10.8363  -43.1135 O.3    1 LIG      -0.29200
      6 H1        -69.4828  -11.7232  -45.1585 H      1 LIG       0.17500
      7 H2        -70.3246  -10.9250  -42.6832 H      1 LIG       0.17500
      8 H3        -66.7312  -11.4858  -45.0499 H      1 LIG       0.13800
      9 H4        -67.9918  -10.2891  -41.3443 H      1 LIG       0.13800
@<TRIPOS>BOND
      1       1       2 1
      2       1       3 2
      3       2       4 2
      4       3       5 1
      5       4       5 1
      6       1       6 1
      7       2       7 1
      8       3       8 1
      9       4       9 1
@<TRIPOS>ALT_TYPE
CGenFF_4.0_ALT_TYPE_SET
CGenFF_4.0 1 CG2R51 2 CG2R51 3 CG2R51 4 CG2R51 5 OG2R50 6 HGR51 7 HGR51 8 HGR52 9 HGR52
@<TRIPOS>MOLECULE
furan
 9 9 0 0 0
****
USER_CHARGES
INVALID_CHARGES
Pose:   7 Cluster:   7 Fr_nu: 221423 TotEn:   -10.61
@<TRIPOS>ATOM
      1 C1        -70.6774   -9.5088  -43.2846 C.2    1 LIG      -0.26000
      2 C2        -69.8539  -10.3544  -44.0657 C.2    1 LIG      -0.26000
      3 C3        -69.8470   -8.9083  -42.3671 C.2    1 LIG       0.09300
      4 C4        -68.5790  -10.2101  -43.5700 C.2    1 LIG       0.09300
      5 O1        -68.5662   -9.3302  -42.5345 O.3    1 LIG      -0.29200
      6 H1        -71.7429   -9.3566  -43.3782 H      1 LIG       0.17500
      7 H2        -70.1523  -10.9893  -44.8874 H      1 LIG       0.17500
      8 H3        -70.0038   -8.1945  -41.5715 H      1 LIG       0.13800
      9 H4        -67.6227  -10.6401  -43.8300 H      1 LIG       0.13800
@<TRIPOS>BOND
      1       1       2 1
      2       1       3 2
      3       2       4 2
      4       3       5 1
      5       4       5 1
      6       1       6 1
      7       2       7 1
      8       3       8 1
      9       4       9 1
@<TRIPOS>ALT_TYPE
CGenFF_4.0_ALT_TYPE_SET
CGenFF_4.0 1 CG2R51 2 CG2R51 3 CG2R51 4 CG2R51 5 OG2R50 6 HGR51 7 HGR51 8 HGR52 9 HGR52
@<TRIPOS>MOLECULE
furan
 9 9 0 0 0
****
USER_CHARGES
INVALID_CHARGES
Pose:   8 Cluster:   8 Fr_nu:  69676 TotEn:   -10.49
@<TRIPOS>ATOM
      1 C1        -69.8284  -10.8708  -43.8819 C.2    1 LIG      -0.26000
      2 C2        -68.7501  -11.4973  -44.5512 C.2    1 LIG      -0.26000
      3 C3        -69.2974   -9.7720  -43.2472 C.2    1 LIG       0.09300
      4 C4        -67.6371  -10.7366  -44.2780 C.2    1 LIG       0.09300
      5 O1        -67.9623   -9.6830  -43.4838 O.3    1 LIG      -0.29200
      6 H1        -70.8630  -11.1815  -43.8638 H      1 LIG       0.17500
      7 H2        -68.7804  -12.3913  -45.1572 H      1 LIG       0.17500
      8 H3        -69.7144   -8.9950  -42.6232 H      1 LIG       0.13800
      9 H4        -66.5962  -10.8071  -44.5584 H      1 LIG       0.13800
@<TRIPOS>BOND
      1       1       2 1
      2       1       3 2
      3       2       4 2
      4       3       5 1
      5       4       5 1
      6       1       6 1
      7       2       7 1
      8       3       8 1
      9       4       9 1
@<TRIPOS>ALT_TYPE
CGenFF_4.0_ALT_TYPE_SET
CGenFF_4.0 1 CG2R51 2 CG2R51 3 CG2R51 4 CG2R51 5 OG2R50 6 HGR51 7 HGR51 8 HGR52 9 HGR52
@<TRIPOS>MOLECULE
furan
 9 9 0 0 0
****
USER_CHARGES
INVALID_CHARGES
Pose:   9 Cluster:   9 Fr_nu: 1503983 TotEn:   -10.44
@<TRIPOS>ATOM
      1 C1        -67.7838  -10.3856  -44.7304 C.2    1 LIG      -0.26000
      2 C2        -69.1586  -10.6766  -44.5620 C.2    1 LIG      -0.26000
      3 C3        -67.7265   -9.1758  -45.3824 C.2    1 LIG       0.09300
      4 C4        -69.8434   -9.6239  -45.1231 C.2    1 LIG       0.09300
      5 O1        -68.9777   -8.7048  -45.6254 O.3    1 LIG      -0.29200
      6 H1        -66.9402  -10.9831  -44.4162 H      1 LIG       0.17500
      7 H2        -69.5957  -11.5450  -44.0905 H      1 LIG       0.17500
      8 H3        -66.9162   -8.5491  -45.7256 H      1 LIG       0.13800
      9 H4        -70.8919   -9.3912  -45.2393 H      1 LIG       0.13800
@<TRIPOS>BOND
      1       1       2 1
      2       1       3 2
      3       2       4 2
      4       3       5 1
      5       4       5 1
      6       1       6 1
      7       2       7 1
      8       3       8 1
      9       4       9 1
@<TRIPOS>ALT_TYPE
CGenFF_4.0_ALT_TYPE_SET
CGenFF_4.0 1 CG2R51 2 CG2R51 3 CG2R51 4 CG2R51 5 OG2R50 6 HGR51 7 HGR51 8 HGR52 9 HGR52
@<TRIPOS>MOLECULE
furan
 9 9 0 0 0
****
USER_CHARGES
INVALID_CHARGES
Pose:  10 Cluster:  10 Fr_nu:  15681 TotEn:   -10.26
@<TRIPOS>ATOM
      1 C1        -69.5444    1.9707  -46.4963 C.2    1 LIG      -0.26000
      2 C2        -70.5880    2.6188  -45.7935 C.2    1 LIG      -0.26000
      3 C3        -70.0845    1.5673  -47.6953 C.2    1 LIG       0.09300
      4 C4        -71.6913    2.5653  -46.6131 C.2    1 LIG       0.09300
      5 O1        -71.3927    1.9260  -47.7744 O.3    1 LIG      -0.29200
      6 H1        -68.5261    1.8165  -46.1697 H      1 LIG       0.17500
      7 H2        -70.5417    3.0688  -44.8123 H      1 LIG       0.17500
      8 H3        -69.6907    1.0433  -48.5541 H      1 LIG       0.13800
      9 H4        -72.7086    2.9169  -46.5211 H      1 LIG       0.13800
@<TRIPOS>BOND
      1       1       2 1
      2       1       3 2
      3       2       4 2
      4       3       5 1
      5       4       5 1
      6       1       6 1
      7       2       7 1
      8       3       8 1
      9       4       9 1
@<TRIPOS>ALT_TYPE
CGenFF_4.0_ALT_TYPE_SET
CGenFF_4.0 1 CG2R51 2 CG2R51 3 CG2R51 4 CG2R51 5 OG2R50 6 HGR51 7 HGR51 8 HGR52 9 HGR52
@<TRIPOS>MOLECULE
furan
 9 9 0 0 0
****
USER_CHARGES
INVALID_CHARGES
Pose:  11 Cluster:  11 Fr_nu: 390123 TotEn:   -10.19
@<TRIPOS>ATOM
      1 C1        -69.2257  -10.2489  -42.5333 C.2    1 LIG      -0.26000
      2 C2        -69.7733  -10.8921  -43.6690 C.2    1 LIG      -0.26000
      3 C3        -70.1382   -9.2895  -42.1606 C.2    1 LIG       0.09300
      4 C4        -70.9815  -10.2799  -43.9092 C.2    1 LIG       0.09300
      5 O1        -71.2113   -9.3020  -42.9941 O.3    1 LIG      -0.29200
      6 H1        -68.2836  -10.4581  -42.0476 H      1 LIG       0.17500
      7 H2        -69.3416  -11.7008  -44.2407 H      1 LIG       0.17500
      8 H3        -70.1710   -8.5571  -41.3672 H      1 LIG       0.13800
      9 H4        -71.7542  -10.4167  -44.6516 H      1 LIG       0.13800
@<TRIPOS>BOND
      1       1       2 1
      2       1       3 2
      3       2       4 2
      4       3       5 1
      5       4       5 1
      6       1       6 1
      7       2       7 1
      8       3       8 1
      9       4       9 1
@<TRIPOS>ALT_TYPE
CGenFF_4.0_ALT_TYPE_SET
CGenFF_4.0 1 CG2R51 2 CG2R51 3 CG2R51 4 CG2R51 5 OG2R50 6 HGR51 7 HGR51 8 HGR52 9 HGR52
@<TRIPOS>MOLECULE
furan
 9 9 0 0 0
****
USER_CHARGES
INVALID_CHARGES
Pose:  12 Cluster:  12 Fr_nu: 2174782 TotEn:   -10.15
@<TRIPOS>ATOM
      1 C1        -67.2961  -10.4402  -43.5954 C.2    1 LIG      -0.26000
      2 C2        -68.2341   -9.9182  -42.6730 C.2    1 LIG      -0.26000
      3 C3        -67.4486   -9.7089  -44.7504 C.2    1 LIG       0.09300
      4 C4        -68.8929   -8.9051  -43.3301 C.2    1 LIG       0.09300
      5 O1        -68.4199   -8.7711  -44.5969 O.3    1 LIG      -0.29200
      6 H1        -66.5967  -11.2486  -43.4382 H      1 LIG       0.17500
      7 H2        -68.4081  -10.2400  -41.6563 H      1 LIG       0.17500
      8 H3        -66.9677   -9.7300  -45.7176 H      1 LIG       0.13800
      9 H4        -69.6808   -8.2211  -43.0503 H      1 LIG       0.13800
@<TRIPOS>BOND
      1       1       2 1
      2       1       3 2
      3       2       4 2
      4       3       5 1
      5       4       5 1
      6       1       6 1
      7       2       7 1
      8       3       8 1
      9       4       9 1
@<TRIPOS>ALT_TYPE
CGenFF_4.0_ALT_TYPE_SET
CGenFF_4.0 1 CG2R51 2 CG2R51 3 CG2R51 4 CG2R51 5 OG2R50 6 HGR51 7 HGR51 8 HGR52 9 HGR52
@<TRIPOS>MOLECULE
furan
 9 9 0 0 0
****
USER_CHARGES
INVALID_CHARGES
Pose:  13 Cluster:  13 Fr_nu:  52585 TotEn:   -10.07
@<TRIPOS>ATOM
      1 C1        -69.4421  -10.0625  -44.7996 C.2    1 LIG      -0.26000
      2 C2        -68.4254  -11.0470  -44.7798 C.2    1 LIG      -0.26000
      3 C3        -68.7976   -8.8475  -44.7764 C.2    1 LIG       0.09300
      4 C4        -67.2323  -10.3635  -44.7461 C.2    1 LIG       0.09300
      5 O1        -67.4505   -9.0222  -44.7439 O.3    1 LIG      -0.29200
      6 H1        -70.5108  -10.2189  -44.8267 H      1 LIG       0.17500
      7 H2        -68.5472  -12.1206  -44.7892 H      1 LIG       0.17500
      8 H3        -69.1360   -7.8216  -44.7801 H      1 LIG       0.13800
      9 H4        -66.1963  -10.6688  -44.7222 H      1 LIG       0.13800
@<TRIPOS>BOND
      1       1       2 1
      2       1       3 2
      3       2       4 2
      4       3       5 1
      5       4       5 1
      6       1       6 1
      7       2       7 1
      8       3       8 1
      9       4       9 1
@<TRIPOS>ALT_TYPE
CGenFF_4.0_ALT_TYPE_SET
CGenFF_4.0 1 CG2R51 2 CG2R51 3 CG2R51 4 CG2R51 5 OG2R50 6 HGR51 7 HGR51 8 HGR52 9 HGR52
@<TRIPOS>MOLECULE
furan
 9 9 0 0 0
****
USER_CHARGES
INVALID_CHARGES
Pose:  14 Cluster:  14 Fr_nu: 221306 TotEn:    -9.83
@<TRIPOS>ATOM
      1 C1        -70.4785   -9.1374  -43.6625 C.2    1 LIG      -0.26000
      2 C2        -69.7664  -10.0896  -44.4302 C.2    1 LIG      -0.26000
      3 C3        -69.5632   -8.1761  -43.3017 C.2    1 LIG       0.09300
      4 C4        -68.4668   -9.6423  -44.4840 C.2    1 LIG       0.09300
      5 O1        -68.3346   -8.4763  -43.7986 O.3    1 LIG      -0.29200
      6 H1        -71.5275   -9.1503  -43.4040 H      1 LIG       0.17500
      7 H2        -70.1523  -10.9893  -44.8874 H      1 LIG       0.17500
      8 H3        -69.6243   -7.2644  -42.7253 H      1 LIG       0.13800
      9 H4        -67.5652  -10.0186  -44.9449 H      1 LIG       0.13800
@<TRIPOS>BOND
      1       1       2 1
      2       1       3 2
      3       2       4 2
      4       3       5 1
      5       4       5 1
      6       1       6 1
      7       2       7 1
      8       3       8 1
      9       4       9 1
@<TRIPOS>ALT_TYPE
CGenFF_4.0_ALT_TYPE_SET
CGenFF_4.0 1 CG2R51 2 CG2R51 3 CG2R51 4 CG2R51 5 OG2R50 6 HGR51 7 HGR51 8 HGR52 9 HGR52
@<TRIPOS>MOLECULE
furan
 9 9 0 0 0
****
USER_CHARGES
INVALID_CHARGES
Pose:  15 Cluster:  15 Fr_nu: 1027381 TotEn:    -9.83
@<TRIPOS>ATOM
      1 C1        -67.1709   -6.6701  -46.0232 C.2    1 LIG      -0.26000
      2 C2        -68.0919   -7.5798  -45.4509 C.2    1 LIG      -0.26000
      3 C3        -67.0377   -5.6421  -45.1190 C.2    1 LIG       0.09300
      4 C4        -68.4557   -7.0429  -44.2379 C.2    1 LIG       0.09300
      5 O1        -67.8174   -5.8618  -44.0281 O.3    1 LIG      -0.29200
      6 H1        -66.6677   -6.7530  -46.9756 H      1 LIG       0.17500
      7 H2        -68.4460   -8.5106  -45.8702 H      1 LIG       0.17500
      8 H3        -66.4581   -4.7305  -45.1035 H      1 LIG       0.13800
      9 H4        -69.1218   -7.3611  -43.4492 H      1 LIG       0.13800
@<TRIPOS>BOND
      1       1       2 1
      2       1       3 2
      3       2       4 2
      4       3       5 1
      5       4       5 1
      6       1       6 1
      7       2       7 1
      8       3       8 1
      9       4       9 1
@<TRIPOS>ALT_TYPE
CGenFF_4.0_ALT_TYPE_SET
CGenFF_4.0 1 CG2R51 2 CG2R51 3 CG2R51 4 CG2R51 5 OG2R50 6 HGR51 7 HGR51 8 HGR52 9 HGR52
@<TRIPOS>MOLECULE
furan
 9 9 0 0 0
****
USER_CHARGES
INVALID_CHARGES
Pose:  16 Cluster:  16 Fr_nu: 1026553 TotEn:    -9.81
@<TRIPOS>ATOM
      1 C1        -67.7591   -6.2470  -44.1747 C.2    1 LIG      -0.26000
      2 C2        -68.3599   -7.5218  -44.0448 C.2    1 LIG      -0.26000
      3 C3        -67.3027   -6.1700  -45.4700 C.2    1 LIG       0.09300
      4 C4        -68.2280   -8.1329  -45.2700 C.2    1 LIG       0.09300
      5 O1        -67.5847   -7.3155  -46.1444 O.3    1 LIG      -0.29200
      6 H1        -67.6693   -5.4804  -43.4187 H      1 LIG       0.17500
      7 H2        -68.8305   -7.9425  -43.1679 H      1 LIG       0.17500
      8 H3        -66.7857   -5.4092  -46.0366 H      1 LIG       0.13800
      9 H4        -68.5228   -9.0960  -45.6606 H      1 LIG       0.13800
@<TRIPOS>BOND
      1       1       2 1
      2       1       3 2
      3       2       4 2
      4       3       5 1
      5       4       5 1
      6       1       6 1
      7       2       7 1
      8       3       8 1
      9       4       9 1
@<TRIPOS>ALT_TYPE
CGenFF_4.0_ALT_TYPE_SET
CGenFF_4.0 1 CG2R51 2 CG2R51 3 CG2R51 4 CG2R51 5 OG2R50 6 HGR51 7 HGR51 8 HGR52 9 HGR52
@<TRIPOS>MOLECULE
furan
 9 9 0 0 0
****
USER_CHARGES
INVALID_CHARGES
Pose:  17 Cluster:  17 Fr_nu:  50986 TotEn:    -9.74
@<TRIPOS>ATOM
      1 C1        -71.1330    2.4540  -47.0918 C.2    1 LIG      -0.26000
      2 C2        -70.4366    3.1263  -46.0592 C.2    1 LIG      -0.26000
      3 C3        -70.3932    1.3317  -47.3835 C.2    1 LIG       0.09300
      4 C4        -69.3210    2.3668  -45.7935 C.2    1 LIG       0.09300
      5 O1        -69.2872    1.2711  -46.5964 O.3    1 LIG      -0.29200
      6 H1        -72.0581    2.7506  -47.5646 H      1 LIG       0.17500
      7 H2        -70.7134    4.0489  -45.5697 H      1 LIG       0.17500
      8 H3        -70.5123    0.5194  -48.0858 H      1 LIG       0.13800
      9 H4        -68.4983    2.4640  -45.1002 H      1 LIG       0.13800
@<TRIPOS>BOND
      1       1       2 1
      2       1       3 2
      3       2       4 2
      4       3       5 1
      5       4       5 1
      6       1       6 1
      7       2       7 1
      8       3       8 1
      9       4       9 1
@<TRIPOS>ALT_TYPE
CGenFF_4.0_ALT_TYPE_SET
CGenFF_4.0 1 CG2R51 2 CG2R51 3 CG2R51 4 CG2R51 5 OG2R50 6 HGR51 7 HGR51 8 HGR52 9 HGR52
@<TRIPOS>MOLECULE
furan
 9 9 0 0 0
****
USER_CHARGES
INVALID_CHARGES
Pose:  18 Cluster:  18 Fr_nu:  32810 TotEn:    -9.61
@<TRIPOS>ATOM
      1 C1        -67.7733   -6.6157  -44.9016 C.2    1 LIG      -0.26000
      2 C2        -67.8556   -7.5443  -45.9666 C.2    1 LIG      -0.26000
      3 C3        -67.4571   -5.4054  -45.4738 C.2    1 LIG       0.09300
      4 C4        -67.5839   -6.8353  -47.1136 C.2    1 LIG       0.09300
      5 O1        -67.3400   -5.5307  -46.8218 O.3    1 LIG      -0.29200
      6 H1        -67.9249   -6.8049  -43.8488 H      1 LIG       0.17500
      7 H2        -68.0845   -8.5985  -45.9057 H      1 LIG       0.17500
      8 H3        -67.2909   -4.4132  -45.0803 H      1 LIG       0.13800
      9 H4        -67.5282   -7.0988  -48.1597 H      1 LIG       0.13800
@<TRIPOS>BOND
      1       1       2 1
      2       1       3 2
      3       2       4 2
      4       3       5 1
      5       4       5 1
      6       1       6 1
      7       2       7 1
      8       3       8 1
      9       4       9 1
@<TRIPOS>ALT_TYPE
CGenFF_4.0_ALT_TYPE_SET
CGenFF_4.0 1 CG2R51 2 CG2R51 3 CG2R51 4 CG2R51 5 OG2R50 6 HGR51 7 HGR51 8 HGR52 9 HGR52
@<TRIPOS>MOLECULE
furan
 9 9 0 0 0
****
USER_CHARGES
INVALID_CHARGES
Pose:  19 Cluster:  19 Fr_nu:  86706 TotEn:    -9.49
@<TRIPOS>ATOM
      1 C1        -69.3290   -9.3995  -45.0799 C.2    1 LIG      -0.26000
      2 C2        -68.2999  -10.3661  -44.9813 C.2    1 LIG      -0.26000
      3 C3        -70.5006  -10.0575  -44.7860 C.2    1 LIG       0.09300
      4 C4        -68.9159  -11.5459  -44.6340 C.2    1 LIG       0.09300
      5 O1        -70.2574  -11.3663  -44.5129 O.3    1 LIG      -0.29200
      6 H1        -69.2294   -8.3541  -45.3340 H      1 LIG       0.17500
      7 H2        -67.2415  -10.2210  -45.1429 H      1 LIG       0.17500
      8 H3        -71.5355   -9.7527  -44.7299 H      1 LIG       0.13800
      9 H4        -68.5594  -12.5481  -44.4454 H      1 LIG       0.13800
@<TRIPOS>BOND
      1       1       2 1
      2       1       3 2
      3       2       4 2
      4       3       5 1
      5       4       5 1
      6       1       6 1
      7       2       7 1
      8       3       8 1
      9       4       9 1
@<TRIPOS>ALT_TYPE
CGenFF_4.0_ALT_TYPE_SET
CGenFF_4.0 1 CG2R51 2 CG2R51 3 CG2R51 4 CG2R51 5 OG2R50 6 HGR51 7 HGR51 8 HGR52 9 HGR52
@<TRIPOS>MOLECULE
furan
 9 9 0 0 0
****
USER_CHARGES
INVALID_CHARGES
Pose:  20 Cluster:  20 Fr_nu: 1214475 TotEn:    -9.22
@<TRIPOS>ATOM
      1 C1        -69.4806  -11.4363  -43.9382 C.2    1 LIG      -0.26000
      2 C2        -68.6587  -10.8932  -42.9218 C.2    1 LIG      -0.26000
      3 C3        -70.7782  -11.2164  -43.5382 C.2    1 LIG       0.09300
      4 C4        -69.5127  -10.3801  -41.9734 C.2    1 LIG       0.09300
      5 O1        -70.8064  -10.5730  -42.3417 O.3    1 LIG      -0.29200
      6 H1        -69.1665  -11.9270  -44.8480 H      1 LIG       0.17500
      7 H2        -67.5790  -10.8775  -42.8853 H      1 LIG       0.17500
      8 H3        -71.7422  -11.4434  -43.9698 H      1 LIG       0.13800
      9 H4        -69.3654   -9.8736  -41.0307 H      1 LIG       0.13800
@<TRIPOS>BOND
      1       1       2 1
      2       1       3 2
      3       2       4 2
      4       3       5 1
      5       4       5 1
      6       1       6 1
      7       2       7 1
      8       3       8 1
      9       4       9 1
@<TRIPOS>ALT_TYPE
CGenFF_4.0_ALT_TYPE_SET
CGenFF_4.0 1 CG2R51 2 CG2R51 3 CG2R51 4 CG2R51 5 OG2R50 6 HGR51 7 HGR51 8 HGR52 9 HGR52
@<TRIPOS>MOLECULE
furan
 9 9 0 0 0
****
USER_CHARGES
INVALID_CHARGES
Pose:  21 Cluster:  21 Fr_nu:  53474 TotEn:    -9.22
@<TRIPOS>ATOM
      1 C1        -70.6160  -10.6328  -44.6993 C.2    1 LIG      -0.26000
      2 C2        -69.6511  -11.6681  -44.7169 C.2    1 LIG      -0.26000
      3 C3        -69.9111   -9.4528  -44.7526 C.2    1 LIG       0.09300
      4 C4        -68.4254  -11.0470  -44.7798 C.2    1 LIG       0.09300
      5 O1        -68.5752   -9.6966  -44.8020 O.3    1 LIG      -0.29200
      6 H1        -71.6907  -10.7339  -44.6531 H      1 LIG       0.17500
      7 H2        -69.8271  -12.7337  -44.6877 H      1 LIG       0.17500
      8 H3        -70.1969   -8.4110  -44.7638 H      1 LIG       0.13800
      9 H4        -67.4068  -11.4052  -44.8140 H      1 LIG       0.13800
@<TRIPOS>BOND
      1       1       2 1
      2       1       3 2
      3       2       4 2
      4       3       5 1
      5       4       5 1
      6       1       6 1
      7       2       7 1
      8       3       8 1
      9       4       9 1
@<TRIPOS>ALT_TYPE
CGenFF_4.0_ALT_TYPE_SET
CGenFF_4.0 1 CG2R51 2 CG2R51 3 CG2R51 4 CG2R51 5 OG2R50 6 HGR51 7 HGR51 8 HGR52 9 HGR52
@<TRIPOS>MOLECULE
furan
 9 9 0 0 0
****
USER_CHARGES
INVALID_CHARGES
Pose:  22 Cluster:  22 Fr_nu:  18009 TotEn:    -9.16
@<TRIPOS>ATOM
      1 C1        -70.0151  -11.6360  -44.0560 C.2    1 LIG      -0.26000
      2 C2        -70.4693  -11.3718  -42.7418 C.2    1 LIG      -0.26000
      3 C3        -68.7406  -11.1238  -44.1299 C.2    1 LIG       0.09300
      4 C4        -69.4399  -10.7172  -42.1062 C.2    1 LIG       0.09300
      5 O1        -68.3825  -10.5622  -42.9455 O.3    1 LIG      -0.29200
      6 H1        -70.5499  -12.1365  -44.8502 H      1 LIG       0.17500
      7 H2        -71.4270  -11.6269  -42.3116 H      1 LIG       0.17500
      8 H3        -67.9959  -11.0818  -44.9113 H      1 LIG       0.13800
      9 H4        -69.3097  -10.3175  -41.1111 H      1 LIG       0.13800
@<TRIPOS>BOND
      1       1       2 1
      2       1       3 2
      3       2       4 2
      4       3       5 1
      5       4       5 1
      6       1       6 1
      7       2       7 1
      8       3       8 1
      9       4       9 1
@<TRIPOS>ALT_TYPE
CGenFF_4.0_ALT_TYPE_SET
CGenFF_4.0 1 CG2R51 2 CG2R51 3 CG2R51 4 CG2R51 5 OG2R50 6 HGR51 7 HGR51 8 HGR52 9 HGR52
@<TRIPOS>MOLECULE
furan
 9 9 0 0 0
****
USER_CHARGES
INVALID_CHARGES
Pose:  23 Cluster:  23 Fr_nu: 315556 TotEn:    -8.74
@<TRIPOS>ATOM
      1 C1        -69.3668  -10.9475  -42.9296 C.2    1 LIG      -0.26000
      2 C2        -67.9708  -10.7146  -42.9296 C.2    1 LIG      -0.26000
      3 C3        -69.7436  -11.0104  -44.2510 C.2    1 LIG       0.09300
      4 C4        -67.5939  -10.6518  -44.2510 C.2    1 LIG       0.09300
      5 O1        -68.6688  -10.8313  -45.0629 O.3    1 LIG      -0.29200
      6 H1        -70.0171  -11.0555  -42.0736 H      1 LIG       0.17500
      7 H2        -67.3206  -10.6062  -42.0735 H      1 LIG       0.17500
      8 H3        -70.6871  -11.1689  -44.7527 H      1 LIG       0.13800
      9 H4        -66.6501  -10.4946  -44.7525 H      1 LIG       0.13800
@<TRIPOS>BOND
      1       1       2 1
      2       1       3 2
      3       2       4 2
      4       3       5 1
      5       4       5 1
      6       1       6 1
      7       2       7 1
      8       3       8 1
      9       4       9 1
@<TRIPOS>ALT_TYPE
CGenFF_4.0_ALT_TYPE_SET
CGenFF_4.0 1 CG2R51 2 CG2R51 3 CG2R51 4 CG2R51 5 OG2R50 6 HGR51 7 HGR51 8 HGR52 9 HGR52
@<TRIPOS>MOLECULE
furan
 9 9 0 0 0
****
USER_CHARGES
INVALID_CHARGES
Pose:  24 Cluster:  24 Fr_nu: 677977 TotEn:    -8.57
@<TRIPOS>ATOM
      1 C1        -71.4434  -10.2156  -43.7285 C.2    1 LIG      -0.26000
      2 C2        -70.4264   -9.7573  -42.8573 C.2    1 LIG      -0.26000
      3 C3        -70.8324  -11.0786  -44.6082 C.2    1 LIG       0.09300
      4 C4        -69.2666  -10.3731  -43.2666 C.2    1 LIG       0.09300
      5 O1        -69.5055  -11.1802  -44.3334 O.3    1 LIG      -0.29200
      6 H1        -72.4905   -9.9497  -43.7171 H      1 LIG       0.17500
      7 H2        -70.5264   -9.0650  -42.0338 H      1 LIG       0.17500
      8 H3        -71.1839  -11.6699  -45.4412 H      1 LIG       0.13800
      9 H4        -68.2431  -10.3441  -42.9221 H      1 LIG       0.13800
@<TRIPOS>BOND
      1       1       2 1
      2       1       3 2
      3       2       4 2
      4       3       5 1
      5       4       5 1
      6       1       6 1
      7       2       7 1
      8       3       8 1
      9       4       9 1
@<TRIPOS>ALT_TYPE
CGenFF_4.0_ALT_TYPE_SET
CGenFF_4.0 1 CG2R51 2 CG2R51 3 CG2R51 4 CG2R51 5 OG2R50 6 HGR51 7 HGR51 8 HGR52 9 HGR52
@<TRIPOS>MOLECULE
furan
 9 9 0 0 0
****
USER_CHARGES
INVALID_CHARGES
Pose:  25 Cluster:  25 Fr_nu:  84576 TotEn:    -8.36
@<TRIPOS>ATOM
      1 C1        -69.9512  -10.9647  -44.3848 C.2    1 LIG      -0.26000
      2 C2        -69.1497   -9.7993  -44.4376 C.2    1 LIG      -0.26000
      3 C3        -69.1179  -12.0155  -44.6908 C.2    1 LIG       0.09300
      4 C4        -67.8839  -10.2210  -44.7720 C.2    1 LIG       0.09300
      5 O1        -67.8560  -11.5706  -44.9280 O.3    1 LIG      -0.29200
      6 H1        -71.0044  -11.0305  -44.1532 H      1 LIG       0.17500
      7 H2        -69.4564   -8.7796  -44.2546 H      1 LIG       0.17500
      8 H3        -69.2610  -13.0829  -44.7756 H      1 LIG       0.13800
      9 H4        -66.9437   -9.7126  -44.9290 H      1 LIG       0.13800
@<TRIPOS>BOND
      1       1       2 1
      2       1       3 2
      3       2       4 2
      4       3       5 1
      5       4       5 1
      6       1       6 1
      7       2       7 1
      8       3       8 1
      9       4       9 1
@<TRIPOS>ALT_TYPE
CGenFF_4.0_ALT_TYPE_SET
CGenFF_4.0 1 CG2R51 2 CG2R51 3 CG2R51 4 CG2R51 5 OG2R50 6 HGR51 7 HGR51 8 HGR52 9 HGR52
@<TRIPOS>MOLECULE
furan
 9 9 0 0 0
****
USER_CHARGES
INVALID_CHARGES
Pose:  26 Cluster:  26 Fr_nu:  43191 TotEn:    -8.20
@<TRIPOS>ATOM
      1 C1        -61.5347    1.4103  -44.8702 C.2    1 LIG      -0.26000
      2 C2        -60.8436    0.3775  -44.1927 C.2    1 LIG      -0.26000
      3 C3        -62.8552    1.2902  -44.5041 C.2    1 LIG       0.09300
      4 C4        -61.7910   -0.3000  -43.4609 C.2    1 LIG       0.09300
      5 O1        -63.0198    0.2502  -43.6452 O.3    1 LIG      -0.29200
      6 H1        -61.1222    2.1493  -45.5416 H      1 LIG       0.17500
      7 H2        -59.7871    0.1549  -44.2327 H      1 LIG       0.17500
      8 H3        -63.7527    1.8376  -44.7528 H      1 LIG       0.13800
      9 H4        -61.7541   -1.1493  -42.7944 H      1 LIG       0.13800
@<TRIPOS>BOND
      1       1       2 1
      2       1       3 2
      3       2       4 2
      4       3       5 1
      5       4       5 1
      6       1       6 1
      7       2       7 1
      8       3       8 1
      9       4       9 1
@<TRIPOS>ALT_TYPE
CGenFF_4.0_ALT_TYPE_SET
CGenFF_4.0 1 CG2R51 2 CG2R51 3 CG2R51 4 CG2R51 5 OG2R50 6 HGR51 7 HGR51 8 HGR52 9 HGR52
@<TRIPOS>MOLECULE
furan
 9 9 0 0 0
****
USER_CHARGES
INVALID_CHARGES
Pose:  27 Cluster:  27 Fr_nu: 657379 TotEn:    -7.77
@<TRIPOS>ATOM
      1 C1        -62.5440    0.3875  -43.9959 C.2    1 LIG      -0.26000
      2 C2        -61.3606    1.0074  -44.4633 C.2    1 LIG      -0.26000
      3 C3        -62.1650   -0.4158  -42.9455 C.2    1 LIG       0.09300
      4 C4        -60.3430    0.5390  -43.6652 C.2    1 LIG       0.09300
      5 O1        -60.8250   -0.3290  -42.7374 O.3    1 LIG      -0.29200
      6 H1        -63.5474    0.5102  -44.3771 H      1 LIG       0.17500
      7 H2        -61.2619    1.7083  -45.2797 H      1 LIG       0.17500
      8 H3        -62.7000   -1.0755  -42.2779 H      1 LIG       0.13800
      9 H4        -59.2780    0.7170  -43.6303 H      1 LIG       0.13800
@<TRIPOS>BOND
      1       1       2 1
      2       1       3 2
      3       2       4 2
      4       3       5 1
      5       4       5 1
      6       1       6 1
      7       2       7 1
      8       3       8 1
      9       4       9 1
@<TRIPOS>ALT_TYPE
CGenFF_4.0_ALT_TYPE_SET
CGenFF_4.0 1 CG2R51 2 CG2R51 3 CG2R51 4 CG2R51 5 OG2R50 6 HGR51 7 HGR51 8 HGR52 9 HGR52
@<TRIPOS>MOLECULE
furan
 9 9 0 0 0
****
USER_CHARGES
INVALID_CHARGES
Pose:  28 Cluster:  28 Fr_nu: 857857 TotEn:    -7.70
@<TRIPOS>ATOM
      1 C1        -70.5104  -11.8619  -44.0528 C.2    1 LIG      -0.26000
      2 C2        -70.1455  -11.4247  -42.7570 C.2    1 LIG      -0.26000
      3 C3        -70.8854  -10.7340  -44.7450 C.2    1 LIG       0.09300
      4 C4        -70.3235  -10.0607  -42.7499 C.2    1 LIG       0.09300
      5 O1        -70.7743   -9.6319  -43.9580 O.3    1 LIG      -0.29200
      6 H1        -70.5016  -12.8727  -44.4342 H      1 LIG       0.17500
      7 H2        -69.7963  -12.0282  -41.9317 H      1 LIG       0.17500
      8 H3        -71.2360  -10.5564  -45.7513 H      1 LIG       0.13800
      9 H4        -70.1816   -9.2923  -42.0040 H      1 LIG       0.13800
@<TRIPOS>BOND
      1       1       2 1
      2       1       3 2
      3       2       4 2
      4       3       5 1
      5       4       5 1
      6       1       6 1
      7       2       7 1
      8       3       8 1
      9       4       9 1
@<TRIPOS>ALT_TYPE
CGenFF_4.0_ALT_TYPE_SET
CGenFF_4.0 1 CG2R51 2 CG2R51 3 CG2R51 4 CG2R51 5 OG2R50 6 HGR51 7 HGR51 8 HGR52 9 HGR52
@<TRIPOS>MOLECULE
furan
 9 9 0 0 0
****
USER_CHARGES
INVALID_CHARGES
Pose:  29 Cluster:  29 Fr_nu: 179381 TotEn:    -7.62
@<TRIPOS>ATOM
      1 C1        -70.2058  -11.4728  -44.3097 C.2    1 LIG      -0.26000
      2 C2        -68.9213  -10.8798  -44.2679 C.2    1 LIG      -0.26000
      3 C3        -71.0685  -10.4862  -44.7275 C.2    1 LIG       0.09300
      4 C4        -69.0906   -9.5733  -44.6632 C.2    1 LIG       0.09300
      5 O1        -70.3966   -9.3253  -44.9452 O.3    1 LIG      -0.29200
      6 H1        -70.4699  -12.4915  -44.0654 H      1 LIG       0.17500
      7 H2        -67.9887  -11.3465  -43.9852 H      1 LIG       0.17500
      8 H3        -72.1325  -10.4520  -44.9111 H      1 LIG       0.13800
      9 H4        -68.4181   -8.7373  -44.7895 H      1 LIG       0.13800
@<TRIPOS>BOND
      1       1       2 1
      2       1       3 2
      3       2       4 2
      4       3       5 1
      5       4       5 1
      6       1       6 1
      7       2       7 1
      8       3       8 1
      9       4       9 1
@<TRIPOS>ALT_TYPE
CGenFF_4.0_ALT_TYPE_SET
CGenFF_4.0 1 CG2R51 2 CG2R51 3 CG2R51 4 CG2R51 5 OG2R50 6 HGR51 7 HGR51 8 HGR52 9 HGR52
@<TRIPOS>MOLECULE
furan
 9 9 0 0 0
****
USER_CHARGES
INVALID_CHARGES
Pose:  30 Cluster:  30 Fr_nu: 2556810 TotEn:    -7.06
@<TRIPOS>ATOM
      1 C1        -50.8172    2.9522  -29.8919 C.2    1 LIG      -0.26000
      2 C2        -51.0869    3.1646  -31.2650 C.2    1 LIG      -0.26000
      3 C3        -49.8862    3.8996  -29.5345 C.2    1 LIG       0.09300
      4 C4        -50.3016    4.2267  -31.6487 C.2    1 LIG       0.09300
      5 O1        -49.5668    4.6806  -30.5996 O.3    1 LIG      -0.29200
      6 H1        -51.2471    2.2021  -29.2440 H      1 LIG       0.17500
      7 H2        -51.7685    2.6126  -31.8959 H      1 LIG       0.17500
      8 H3        -49.3789    4.1382  -28.6111 H      1 LIG       0.13800
      9 H4        -50.1585    4.7518  -32.5819 H      1 LIG       0.13800
@<TRIPOS>BOND
      1       1       2 1
      2       1       3 2
      3       2       4 2
      4       3       5 1
      5       4       5 1
      6       1       6 1
      7       2       7 1
      8       3       8 1
      9       4       9 1
@<TRIPOS>ALT_TYPE
CGenFF_4.0_ALT_TYPE_SET
CGenFF_4.0 1 CG2R51 2 CG2R51 3 CG2R51 4 CG2R51 5 OG2R50 6 HGR51 7 HGR51 8 HGR52 9 HGR52
@<TRIPOS>MOLECULE
pyrimidine
 10 10 0 0 0
****
USER_CHARGES
INVALID_CHARGES
Pose:   1 Cluster:   1 Fr_nu: 773401 TotEn:   -19.67
@<TRIPOS>ATOM
      1 C1        -70.9525   -9.3870  -43.5087 C.ar   1 LIG      -0.13100
      2 C2        -70.0599   -8.6115  -42.7972 C.ar   1 LIG       0.28900
      3 C3        -70.6700   -9.5438  -44.8502 C.ar   1 LIG       0.28900
      4 C4        -68.8058   -8.2572  -44.6597 C.ar   1 LIG       0.50700
      5 N1        -68.9720   -8.0293  -43.3429 N.ar   1 LIG      -0.71900
      6 N2        -69.6015   -8.9910  -45.4610 N.ar   1 LIG      -0.71900
      7 H1        -71.8175   -9.8421  -43.0451 H      1 LIG       0.11500
      8 H2        -70.1994   -8.4315  -41.7368 H      1 LIG       0.11400
      9 H3        -71.3149  -10.1357  -45.4907 H      1 LIG       0.11400
     10 H4        -67.9404   -7.8007  -45.1243 H      1 LIG       0.14100
@<TRIPOS>BOND
      1       1       2 ar
      2       1       3 ar
      3       2       5 ar
      4       3       6 ar
      5       4       5 ar
      6       4       6 ar
      7       1       7 1
      8       2       8 1
      9       3       9 1
     10       4      10 1
@<TRIPOS>ALT_TYPE
CGenFF_4.0_ALT_TYPE_SET
CGenFF_4.0 1 CG2R61 2 CG2R61 3 CG2R61 4 CG2R64 5 NG2R62 6 NG2R62 7 HGR61 8 HGR62 9 HGR62 10 HGR62
@<TRIPOS>MOLECULE
pyrimidine
 10 10 0 0 0
****
USER_CHARGES
INVALID_CHARGES
Pose:   2 Cluster:   2 Fr_nu: 2778750 TotEn:   -17.43
@<TRIPOS>ATOM
      1 C1        -70.6551   -9.6282  -43.4634 C.ar   1 LIG      -0.13100
      2 C2        -70.2818  -10.2324  -44.6467 C.ar   1 LIG       0.28900
      3 C3        -69.6340   -9.0411  -42.7447 C.ar   1 LIG       0.28900
      4 C4        -68.1078   -9.6589  -44.3118 C.ar   1 LIG       0.50700
      5 N1        -69.0125  -10.2666  -45.1028 N.ar   1 LIG      -0.71900
      6 N2        -68.3442   -9.0377  -43.1405 N.ar   1 LIG      -0.71900
      7 H1        -71.6814   -9.6159  -43.1215 H      1 LIG       0.11500
      8 H2        -71.0152  -10.7204  -45.2793 H      1 LIG       0.11400
      9 H3        -69.8306   -8.5425  -41.8017 H      1 LIG       0.11400
     10 H4        -67.0801   -9.6720  -44.6534 H      1 LIG       0.14100
@<TRIPOS>BOND
      1       1       2 ar
      2       1       3 ar
      3       2       5 ar
      4       3       6 ar
      5       4       5 ar
      6       4       6 ar
      7       1       7 1
      8       2       8 1
      9       3       9 1
     10       4      10 1
@<TRIPOS>ALT_TYPE
CGenFF_4.0_ALT_TYPE_SET
CGenFF_4.0 1 CG2R61 2 CG2R61 3 CG2R61 4 CG2R64 5 NG2R62 6 NG2R62 7 HGR61 8 HGR62 9 HGR62 10 HGR62
@<TRIPOS>MOLECULE
pyrimidine
 10 10 0 0 0
****
USER_CHARGES
INVALID_CHARGES
Pose:   3 Cluster:   3 Fr_nu:  70113 TotEn:   -15.68
@<TRIPOS>ATOM
      1 C1        -69.8559  -10.3430  -42.8180 C.ar   1 LIG      -0.13100
      2 C2        -68.5908  -10.2192  -42.2806 C.ar   1 LIG       0.28900
      3 C3        -69.9062  -10.6820  -44.1546 C.ar   1 LIG       0.28900
      4 C4        -67.6371  -10.7366  -44.2780 C.ar   1 LIG       0.50700
      5 N1        -67.4556  -10.4097  -42.9843 N.ar   1 LIG      -0.71900
      6 N2        -68.8126  -10.8869  -44.9177 N.ar   1 LIG      -0.71900
      7 H1        -70.7498  -10.1843  -42.2298 H      1 LIG       0.11500
      8 H2        -68.4512   -9.9555  -41.2378 H      1 LIG       0.11400
      9 H3        -70.8560  -10.8012  -44.6645 H      1 LIG       0.11400
     10 H4        -66.7422  -10.8945  -44.8674 H      1 LIG       0.14100
@<TRIPOS>BOND
      1       1       2 ar
      2       1       3 ar
      3       2       5 ar
      4       3       6 ar
      5       4       5 ar
      6       4       6 ar
      7       1       7 1
      8       2       8 1
      9       3       9 1
     10       4      10 1
@<TRIPOS>ALT_TYPE
CGenFF_4.0_ALT_TYPE_SET
CGenFF_4.0 1 CG2R61 2 CG2R61 3 CG2R61 4 CG2R64 5 NG2R62 6 NG2R62 7 HGR61 8 HGR62 9 HGR62 10 HGR62
@<TRIPOS>MOLECULE
pyrimidine
 10 10 0 0 0
****
USER_CHARGES
INVALID_CHARGES
Pose:   4 Cluster:   4 Fr_nu: 476228 TotEn:   -15.58
@<TRIPOS>ATOM
      1 C1        -69.9793  -10.3079  -43.9406 C.ar   1 LIG      -0.13100
      2 C2        -70.1173   -9.4125  -44.9816 C.ar   1 LIG       0.28900
      3 C3        -68.6821  -10.6331  -43.6008 C.ar   1 LIG       0.28900
      4 C4        -67.8616   -9.2661  -45.2210 C.ar   1 LIG       0.50700
      5 N1        -69.0762   -8.8699  -45.6465 N.ar   1 LIG      -0.71900
      6 N2        -67.5956  -10.1293  -44.2221 N.ar   1 LIG      -0.71900
      7 H1        -70.8325  -10.7278  -43.4249 H      1 LIG       0.11500
      8 H2        -71.0984   -9.0974  -45.3198 H      1 LIG       0.11400
      9 H3        -68.4741  -11.3294  -42.7956 H      1 LIG       0.11400
     10 H4        -67.0072   -8.8467  -45.7380 H      1 LIG       0.14100
@<TRIPOS>BOND
      1       1       2 ar
      2       1       3 ar
      3       2       5 ar
      4       3       6 ar
      5       4       5 ar
      6       4       6 ar
      7       1       7 1
      8       2       8 1
      9       3       9 1
     10       4      10 1
@<TRIPOS>ALT_TYPE
CGenFF_4.0_ALT_TYPE_SET
CGenFF_4.0 1 CG2R61 2 CG2R61 3 CG2R61 4 CG2R64 5 NG2R62 6 NG2R62 7 HGR61 8 HGR62 9 HGR62 10 HGR62
@<TRIPOS>MOLECULE
pyrimidine
 10 10 0 0 0
****
USER_CHARGES
INVALID_CHARGES
Pose:   5 Cluster:   5 Fr_nu: 1058424 TotEn:   -14.98
@<TRIPOS>ATOM
      1 C1        -70.4640    1.9998  -47.8019 C.ar   1 LIG      -0.13100
      2 C2        -71.1005    2.0655  -46.5792 C.ar   1 LIG       0.28900
      3 C3        -69.0916    1.8646  -47.7540 C.ar   1 LIG       0.28900
      4 C4        -69.1196    1.8725  -45.4811 C.ar   1 LIG       0.50700
      5 N1        -70.4569    2.0046  -45.3949 N.ar   1 LIG      -0.71900
      6 N2        -68.3844    1.7976  -46.6070 N.ar   1 LIG      -0.71900
      7 H1        -71.0056    2.0513  -48.7369 H      1 LIG       0.11500
      8 H2        -72.1780    2.1721  -46.5164 H      1 LIG       0.11400
      9 H3        -68.5048    1.8053  -48.6643 H      1 LIG       0.11400
     10 H4        -68.5770    1.8221  -44.5451 H      1 LIG       0.14100
@<TRIPOS>BOND
      1       1       2 ar
      2       1       3 ar
      3       2       5 ar
      4       3       6 ar
      5       4       5 ar
      6       4       6 ar
      7       1       7 1
      8       2       8 1
      9       3       9 1
     10       4      10 1
@<TRIPOS>ALT_TYPE
CGenFF_4.0_ALT_TYPE_SET
CGenFF_4.0 1 CG2R61 2 CG2R61 3 CG2R61 4 CG2R64 5 NG2R62 6 NG2R62 7 HGR61 8 HGR62 9 HGR62 10 HGR62
@<TRIPOS>MOLECULE
pyrimidine
 10 10 0 0 0
****
USER_CHARGES
INVALID_CHARGES
Pose:   6 Cluster:   6 Fr_nu: 1559528 TotEn:   -14.30
@<TRIPOS>ATOM
      1 C1        -69.9151   -8.8389  -42.6101 C.ar   1 LIG      -0.13100
      2 C2        -69.0216   -9.7438  -42.0742 C.ar   1 LIG       0.28900
      3 C3        -69.7579   -8.5693  -43.9542 C.ar   1 LIG       0.28900
      4 C4        -67.9962   -9.9995  -44.0867 C.ar   1 LIG       0.50700
      5 N1        -68.0461  -10.3454  -42.7862 N.ar   1 LIG      -0.71900
      6 N2        -68.8057   -9.1335  -44.7257 N.ar   1 LIG      -0.71900
      7 H1        -70.6881   -8.3712  -42.0152 H      1 LIG       0.11500
      8 H2        -69.0669  -10.0182  -41.0258 H      1 LIG       0.11400
      9 H3        -70.4128   -7.8704  -44.4633 H      1 LIG       0.11400
     10 H4        -67.2215  -10.4668  -44.6823 H      1 LIG       0.14100
@<TRIPOS>BOND
      1       1       2 ar
      2       1       3 ar
      3       2       5 ar
      4       3       6 ar
      5       4       5 ar
      6       4       6 ar
      7       1       7 1
      8       2       8 1
      9       3       9 1
     10       4      10 1
@<TRIPOS>ALT_TYPE
CGenFF_4.0_ALT_TYPE_SET
CGenFF_4.0 1 CG2R61 2 CG2R61 3 CG2R61 4 CG2R64 5 NG2R62 6 NG2R62 7 HGR61 8 HGR62 9 HGR62 10 HGR62
@<TRIPOS>MOLECULE
pyrimidine
 10 10 0 0 0
****
USER_CHARGES
INVALID_CHARGES
Pose:   7 Cluster:   7 Fr_nu: 477294 TotEn:   -13.45
@<TRIPOS>ATOM
      1 C1        -71.3538  -10.0068  -43.5596 C.ar   1 LIG      -0.13100
      2 C2        -70.8116  -10.9096  -44.4515 C.ar   1 LIG       0.28900
      3 C3        -70.4559   -9.3957  -42.7085 C.ar   1 LIG       0.28900
      4 C4        -68.7232  -10.5394  -43.6341 C.ar   1 LIG       0.50700
      5 N1        -69.4959  -11.2010  -44.5164 N.ar   1 LIG      -0.71900
      6 N2        -69.1289   -9.6393  -42.7181 N.ar   1 LIG      -0.71900
      7 H1        -72.4137   -9.7922  -43.5295 H      1 LIG       0.11500
      8 H2        -71.4394  -11.4395  -45.1596 H      1 LIG       0.11400
      9 H3        -70.7888   -8.6719  -41.9726 H      1 LIG       0.11400
     10 H4        -67.6621  -10.7548  -43.6633 H      1 LIG       0.14100
@<TRIPOS>BOND
      1       1       2 ar
      2       1       3 ar
      3       2       5 ar
      4       3       6 ar
      5       4       5 ar
      6       4       6 ar
      7       1       7 1
      8       2       8 1
      9       3       9 1
     10       4      10 1
@<TRIPOS>ALT_TYPE
CGenFF_4.0_ALT_TYPE_SET
CGenFF_4.0 1 CG2R61 2 CG2R61 3 CG2R61 4 CG2R64 5 NG2R62 6 NG2R62 7 HGR61 8 HGR62 9 HGR62 10 HGR62
@<TRIPOS>MOLECULE
pyrimidine
 10 10 0 0 0
****
USER_CHARGES
INVALID_CHARGES
Pose:   8 Cluster:   8 Fr_nu:  85338 TotEn:   -13.28
@<TRIPOS>ATOM
      1 C1        -70.4562  -10.9883  -44.7101 C.ar   1 LIG      -0.13100
      2 C2        -70.0864   -9.6697  -44.8808 C.ar   1 LIG       0.28900
      3 C3        -69.4179  -11.8867  -44.5735 C.ar   1 LIG       0.28900
      4 C4        -67.8839  -10.2210  -44.7720 C.ar   1 LIG       0.50700
      5 N1        -68.8049   -9.2493  -44.9167 N.ar   1 LIG      -0.71900
      6 N2        -68.1152  -11.5365  -44.5999 N.ar   1 LIG      -0.71900
      7 H1        -71.4926  -11.2974  -44.6853 H      1 LIG       0.11500
      8 H2        -70.8331   -8.8917  -44.9969 H      1 LIG       0.11400
      9 H3        -69.6105  -12.9451  -44.4356 H      1 LIG       0.11400
     10 H4        -66.8461   -9.9118  -44.7979 H      1 LIG       0.14100
@<TRIPOS>BOND
      1       1       2 ar
      2       1       3 ar
      3       2       5 ar
      4       3       6 ar
      5       4       5 ar
      6       4       6 ar
      7       1       7 1
      8       2       8 1
      9       3       9 1
     10       4      10 1
@<TRIPOS>ALT_TYPE
CGenFF_4.0_ALT_TYPE_SET
CGenFF_4.0 1 CG2R61 2 CG2R61 3 CG2R61 4 CG2R64 5 NG2R62 6 NG2R62 7 HGR61 8 HGR62 9 HGR62 10 HGR62
@<TRIPOS>MOLECULE
pyrimidine
 10 10 0 0 0
****
USER_CHARGES
INVALID_CHARGES
Pose:   9 Cluster:   9 Fr_nu: 2874365 TotEn:   -12.98
@<TRIPOS>ATOM
      1 C1        -70.4508  -11.4616  -44.5704 C.ar   1 LIG      -0.13100
      2 C2        -71.2588  -10.5414  -43.9341 C.ar   1 LIG       0.28900
      3 C3        -69.1880  -11.6174  -44.0365 C.ar   1 LIG       0.28900
      4 C4        -69.6198  -10.0656  -42.4327 C.ar   1 LIG       0.50700
      5 N1        -70.8740   -9.8232  -42.8587 N.ar   1 LIG      -0.71900
      6 N2        -68.7376  -10.9332  -42.9645 N.ar   1 LIG      -0.71900
      7 H1        -70.7855  -12.0239  -45.4318 H      1 LIG       0.11500
      8 H2        -72.2681  -10.3505  -44.2822 H      1 LIG       0.11400
      9 H3        -68.4818  -12.3175  -44.4696 H      1 LIG       0.11400
     10 H4        -69.2840   -9.5018  -41.5709 H      1 LIG       0.14100
@<TRIPOS>BOND
      1       1       2 ar
      2       1       3 ar
      3       2       5 ar
      4       3       6 ar
      5       4       5 ar
      6       4       6 ar
      7       1       7 1
      8       2       8 1
      9       3       9 1
     10       4      10 1
@<TRIPOS>ALT_TYPE
CGenFF_4.0_ALT_TYPE_SET
CGenFF_4.0 1 CG2R61 2 CG2R61 3 CG2R61 4 CG2R64 5 NG2R62 6 NG2R62 7 HGR61 8 HGR62 9 HGR62 10 HGR62
@<TRIPOS>MOLECULE
pyrimidine
 10 10 0 0 0
****
USER_CHARGES
INVALID_CHARGES
Pose:  10 Cluster:  10 Fr_nu: 912391 TotEn:   -11.78
@<TRIPOS>ATOM
      1 C1        -70.8469  -11.2078  -44.0899 C.ar   1 LIG      -0.13100
      2 C2        -70.5366  -12.0471  -43.0393 C.ar   1 LIG       0.28900
      3 C3        -70.6222   -9.8647  -43.8676 C.ar   1 LIG       0.28900
      4 C4        -69.8693  -10.2871  -41.7649 C.ar   1 LIG       0.50700
      5 N1        -70.0442  -11.6191  -41.8584 N.ar   1 LIG      -0.71900
      6 N2        -70.1326   -9.3675  -42.7129 N.ar   1 LIG      -0.71900
      7 H1        -71.2410  -11.5787  -45.0266 H      1 LIG       0.11500
      8 H2        -70.6799  -13.1191  -43.1208 H      1 LIG       0.11400
      9 H3        -70.8367   -9.1287  -44.6349 H      1 LIG       0.11400
     10 H4        -69.4758   -9.9154  -40.8267 H      1 LIG       0.14100
@<TRIPOS>BOND
      1       1       2 ar
      2       1       3 ar
      3       2       5 ar
      4       3       6 ar
      5       4       5 ar
      6       4       6 ar
      7       1       7 1
      8       2       8 1
      9       3       9 1
     10       4      10 1
@<TRIPOS>ALT_TYPE
CGenFF_4.0_ALT_TYPE_SET
CGenFF_4.0 1 CG2R61 2 CG2R61 3 CG2R61 4 CG2R64 5 NG2R62 6 NG2R62 7 HGR61 8 HGR62 9 HGR62 10 HGR62
@<TRIPOS>MOLECULE
pyrimidine
 10 10 0 0 0
****
USER_CHARGES
INVALID_CHARGES
Pose:  11 Cluster:  11 Fr_nu: 2874320 TotEn:   -11.64
@<TRIPOS>ATOM
      1 C1        -68.9145  -11.7490  -44.5731 C.ar   1 LIG      -0.13100
      2 C2        -69.9967  -11.8331  -43.7209 C.ar   1 LIG       0.28900
      3 C3        -67.9766  -10.7885  -44.2540 C.ar   1 LIG       0.28900
      4 C4        -69.1776  -10.1483  -42.4334 C.ar   1 LIG       0.50700
      5 N1        -70.1607  -11.0455  -42.6377 N.ar   1 LIG      -0.71900
      6 N2        -68.0767   -9.9678  -43.1879 N.ar   1 LIG      -0.71900
      7 H1        -68.8086  -12.3937  -45.4352 H      1 LIG       0.11500
      8 H2        -70.7855  -12.5578  -43.8909 H      1 LIG       0.11400
      9 H3        -67.0921  -10.6476  -44.8658 H      1 LIG       0.11400
     10 H4        -69.2840   -9.5018  -41.5709 H      1 LIG       0.14100
@<TRIPOS>BOND
      1       1       2 ar
      2       1       3 ar
      3       2       5 ar
      4       3       6 ar
      5       4       5 ar
      6       4       6 ar
      7       1       7 1
      8       2       8 1
      9       3       9 1
     10       4      10 1
@<TRIPOS>ALT_TYPE
CGenFF_4.0_ALT_TYPE_SET
CGenFF_4.0 1 CG2R61 2 CG2R61 3 CG2R61 4 CG2R64 5 NG2R62 6 NG2R62 7 HGR61 8 HGR62 9 HGR62 10 HGR62
@<TRIPOS>MOLECULE
pyrimidine
 10 10 0 0 0
****
USER_CHARGES
INVALID_CHARGES
Pose:  12 Cluster:  12 Fr_nu: 103148 TotEn:   -11.54
@<TRIPOS>ATOM
      1 C1        -69.4532  -11.2932  -43.9297 C.ar   1 LIG      -0.13100
      2 C2        -68.1341  -11.1021  -43.5720 C.ar   1 LIG       0.28900
      3 C3        -70.3820  -11.0478  -42.9392 C.ar   1 LIG       0.28900
      4 C4        -68.7405  -10.4955  -41.4670 C.ar   1 LIG       0.50700
      5 N1        -67.7406  -10.7022  -42.3450 N.ar   1 LIG      -0.71900
      6 N2        -70.0597  -10.6464  -41.6921 N.ar   1 LIG      -0.71900
      7 H1        -69.7404  -11.6147  -44.9219 H      1 LIG       0.11500
      8 H2        -67.3333  -11.2704  -44.2839 H      1 LIG       0.11400
      9 H3        -71.4431  -11.1716  -43.1264 H      1 LIG       0.11400
     10 H4        -68.4531  -10.1747  -40.4731 H      1 LIG       0.14100
@<TRIPOS>BOND
      1       1       2 ar
      2       1       3 ar
      3       2       5 ar
      4       3       6 ar
      5       4       5 ar
      6       4       6 ar
      7       1       7 1
      8       2       8 1
      9       3       9 1
     10       4      10 1
@<TRIPOS>ALT_TYPE
CGenFF_4.0_ALT_TYPE_SET
CGenFF_4.0 1 CG2R61 2 CG2R61 3 CG2R61 4 CG2R64 5 NG2R62 6 NG2R62 7 HGR61 8 HGR62 9 HGR62 10 HGR62
@<TRIPOS>MOLECULE
pyrimidine
 10 10 0 0 0
****
USER_CHARGES
INVALID_CHARGES
Pose:  13 Cluster:  13 Fr_nu: 260615 TotEn:   -11.50
@<TRIPOS>ATOM
      1 C1        -70.4005  -10.3319  -43.5316 C.ar   1 LIG      -0.13100
      2 C2        -69.3274   -9.4643  -43.5418 C.ar   1 LIG       0.28900
      3 C3        -70.1794  -11.5619  -44.1165 C.ar   1 LIG       0.28900
      4 C4        -68.0364  -10.9942  -44.6185 C.ar   1 LIG       0.50700
      5 N1        -68.1265   -9.7639  -44.0787 N.ar   1 LIG      -0.71900
      6 N2        -69.0055  -11.9279  -44.6717 N.ar   1 LIG      -0.71900
      7 H1        -71.3531  -10.0650  -43.0938 H      1 LIG       0.11500
      8 H2        -69.4064   -8.4744  -43.1055 H      1 LIG       0.11400
      9 H3        -70.9641  -12.3096  -44.1567 H      1 LIG       0.11400
     10 H4        -67.0830  -11.2613  -45.0579 H      1 LIG       0.14100
@<TRIPOS>BOND
      1       1       2 ar
      2       1       3 ar
      3       2       5 ar
      4       3       6 ar
      5       4       5 ar
      6       4       6 ar
      7       1       7 1
      8       2       8 1
      9       3       9 1
     10       4      10 1
@<TRIPOS>ALT_TYPE
CGenFF_4.0_ALT_TYPE_SET
CGenFF_4.0 1 CG2R61 2 CG2R61 3 CG2R61 4 CG2R64 5 NG2R62 6 NG2R62 7 HGR61 8 HGR62 9 HGR62 10 HGR62
@<TRIPOS>MOLECULE
pyrimidine
 10 10 0 0 0
****
USER_CHARGES
INVALID_CHARGES
Pose:  14 Cluster:  14 Fr_nu: 2096644 TotEn:   -11.49
@<TRIPOS>ATOM
      1 C1        -70.7188  -10.8056  -44.6341 C.ar   1 LIG      -0.13100
      2 C2        -69.4088  -10.3755  -44.5765 C.ar   1 LIG       0.28900
      3 C3        -71.5989  -10.1530  -43.7954 C.ar   1 LIG       0.28900
      4 C4        -69.9338   -8.8276  -42.9968 C.ar   1 LIG       0.50700
      5 N1        -68.9800   -9.3854  -43.7664 N.ar   1 LIG      -0.71900
      6 N2        -71.2394   -9.1560  -42.9605 N.ar   1 LIG      -0.71900
      7 H1        -71.0350  -11.6026  -45.2936 H      1 LIG       0.11500
      8 H2        -68.6450  -10.8290  -45.1988 H      1 LIG       0.11400
      9 H3        -72.6493  -10.4224  -43.7702 H      1 LIG       0.11400
     10 H4        -69.6172   -8.0303  -42.3356 H      1 LIG       0.14100
@<TRIPOS>BOND
      1       1       2 ar
      2       1       3 ar
      3       2       5 ar
      4       3       6 ar
      5       4       5 ar
      6       4       6 ar
      7       1       7 1
      8       2       8 1
      9       3       9 1
     10       4      10 1
@<TRIPOS>ALT_TYPE
CGenFF_4.0_ALT_TYPE_SET
CGenFF_4.0 1 CG2R61 2 CG2R61 3 CG2R61 4 CG2R64 5 NG2R62 6 NG2R62 7 HGR61 8 HGR62 9 HGR62 10 HGR62
@<TRIPOS>MOLECULE
pyrimidine
 10 10 0 0 0
****
USER_CHARGES
INVALID_CHARGES
Pose:  15 Cluster:  15 Fr_nu: 3998703 TotEn:    -7.58
@<TRIPOS>ATOM
      1 C1        -41.5440  -10.1134  -38.4808 C.ar   1 LIG      -0.13100
      2 C2        -40.6746  -10.8467  -37.6993 C.ar   1 LIG       0.28900
      3 C3        -42.7218   -9.7349  -37.8697 C.ar   1 LIG       0.28900
      4 C4        -42.1075  -10.7611  -35.9368 C.ar   1 LIG       0.50700
      5 N1        -40.9253  -11.1896  -36.4187 N.ar   1 LIG      -0.71900
      6 N2        -43.0375  -10.0427  -36.5946 N.ar   1 LIG      -0.71900
      7 H1        -41.3170   -9.8525  -39.5059 H      1 LIG       0.11500
      8 H2        -39.7239  -11.1890  -38.0933 H      1 LIG       0.11400
      9 H3        -43.4672   -9.1566  -38.4050 H      1 LIG       0.11400
     10 H4        -42.3355  -11.0232  -34.9108 H      1 LIG       0.14100
@<TRIPOS>BOND
      1       1       2 ar
      2       1       3 ar
      3       2       5 ar
      4       3       6 ar
      5       4       5 ar
      6       4       6 ar
      7       1       7 1
      8       2       8 1
      9       3       9 1
     10       4      10 1
@<TRIPOS>ALT_TYPE
CGenFF_4.0_ALT_TYPE_SET
CGenFF_4.0 1 CG2R61 2 CG2R61 3 CG2R61 4 CG2R64 5 NG2R62 6 NG2R62 7 HGR61 8 HGR62 9 HGR62 10 HGR62
@<TRIPOS>MOLECULE
naphtalene
 18 19 0 0 0
****
USER_CHARGES
INVALID_CHARGES
Pose:   1 Cluster:   1 Fr_nu: 224601 TotEn:   -20.07
@<TRIPOS>ATOM
      1 C1        -67.2052   -6.5028  -45.8288 C.ar   1 LIG      -0.11500
      2 C2        -67.9807   -5.9470  -44.8156 C.ar   1 LIG      -0.11500
      3 C3        -68.3036  -10.9623  -44.2230 C.ar   1 LIG      -0.11500
      4 C4        -69.0791  -10.4065  -43.2098 C.ar   1 LIG      -0.11500
      5 C5        -67.0886   -7.8887  -45.9388 C.ar   1 LIG      -0.11700
      6 C6        -68.6426   -6.7748  -43.9086 C.ar   1 LIG      -0.11700
      7 C7        -67.6417  -10.1344  -45.1302 C.ar   1 LIG      -0.11700
      8 C8        -69.1957   -9.0205  -43.0998 C.ar   1 LIG      -0.11700
      9 C9        -67.7479   -8.7373  -45.0344 C.ar   1 LIG       0.00400
     10 C10       -68.5364   -8.1720  -44.0041 C.ar   1 LIG       0.00400
     11 H1        -66.6897   -5.8578  -46.5344 H      1 LIG       0.11500
     12 H2        -68.0710   -4.8680  -44.7311 H      1 LIG       0.11500
     13 H3        -68.2130  -12.0416  -44.3082 H      1 LIG       0.11500
     14 H4        -69.5932  -11.0519  -42.5037 H      1 LIG       0.11500
     15 H5        -66.4767   -8.3012  -46.7384 H      1 LIG       0.11500
     16 H6        -69.2438   -6.3187  -43.1248 H      1 LIG       0.11500
     17 H7        -67.0413  -10.5908  -45.9143 H      1 LIG       0.11500
     18 H8        -69.8070   -8.6078  -42.2998 H      1 LIG       0.11500
@<TRIPOS>BOND
      1       1       2 ar
      2       1       5 ar
      3       2       6 ar
      4       3       4 ar
      5       3       7 ar
      6       4       8 ar
      7       5       9 ar
      8       6      10 ar
      9       7       9 ar
     10       8      10 ar
     11       9      10 ar
     12       1      11 1
     13       2      12 1
     14       3      13 1
     15       4      14 1
     16       5      15 1
     17       6      16 1
     18       7      17 1
     19       8      18 1
@<TRIPOS>ALT_TYPE
CGenFF_4.0_ALT_TYPE_SET
CGenFF_4.0 1 CG2R61 2 CG2R61 3 CG2R61 4 CG2R61 5 CG2R61 6 CG2R61 7 CG2R61 8 CG2R61 9 CG2R61 10 CG2R61 11 HGR61 12 HGR61 13 HGR61 14 HGR61 15 HGR61 16 HGR61 17 HGR61 18 HGR61
@<TRIPOS>MOLECULE
naphtalene
 18 19 0 0 0
****
USER_CHARGES
INVALID_CHARGES
Pose:   2 Cluster:   2 Fr_nu:  29283 TotEn:   -17.59
@<TRIPOS>ATOM
      1 C1        -71.9906    2.4154  -47.3657 C.ar   1 LIG      -0.11500
      2 C2        -71.7183    2.4073  -46.0010 C.ar   1 LIG      -0.11500
      3 C3        -67.2681    1.7265  -48.3120 C.ar   1 LIG      -0.11500
      4 C4        -66.9958    1.7184  -46.9472 C.ar   1 LIG      -0.11500
      5 C5        -70.9550    2.2484  -48.2857 C.ar   1 LIG      -0.11700
      6 C6        -70.4095    2.2322  -45.5508 C.ar   1 LIG      -0.11700
      7 C7        -68.5770    1.9015  -48.7622 C.ar   1 LIG      -0.11700
      8 C8        -68.0313    1.8854  -46.0272 C.ar   1 LIG      -0.11700
      9 C9        -69.6316    2.0710  -47.8504 C.ar   1 LIG       0.00400
     10 C10       -69.3548    2.0628  -46.4625 C.ar   1 LIG       0.00400
     11 H1        -73.0097    2.5523  -47.7156 H      1 LIG       0.11500
     12 H2        -72.5252    2.5371  -45.2857 H      1 LIG       0.11500
     13 H3        -66.4614    1.5965  -49.0280 H      1 LIG       0.11500
     14 H4        -65.9765    1.5829  -46.5979 H      1 LIG       0.11500
     15 H5        -71.1911    2.2586  -49.3477 H      1 LIG       0.11500
     16 H6        -70.2198    2.2287  -44.4794 H      1 LIG       0.11500
     17 H7        -68.7666    1.9041  -49.8335 H      1 LIG       0.11500
     18 H8        -67.7954    1.8760  -44.9650 H      1 LIG       0.11500
@<TRIPOS>BOND
      1       1       2 ar
      2       1       5 ar
      3       2       6 ar
      4       3       4 ar
      5       3       7 ar
      6       4       8 ar
      7       5       9 ar
      8       6      10 ar
      9       7       9 ar
     10       8      10 ar
     11       9      10 ar
     12       1      11 1
     13       2      12 1
     14       3      13 1
     15       4      14 1
     16       5      15 1
     17       6      16 1
     18       7      17 1
     19       8      18 1
@<TRIPOS>ALT_TYPE
CGenFF_4.0_ALT_TYPE_SET
CGenFF_4.0 1 CG2R61 2 CG2R61 3 CG2R61 4 CG2R61 5 CG2R61 6 CG2R61 7 CG2R61 8 CG2R61 9 CG2R61 10 CG2R61 11 HGR61 12 HGR61 13 HGR61 14 HGR61 15 HGR61 16 HGR61 17 HGR61 18 HGR61
@<TRIPOS>MOLECULE
naphtalene
 18 19 0 0 0
****
USER_CHARGES
INVALID_CHARGES
Pose:   3 Cluster:   3 Fr_nu:  40739 TotEn:   -14.95
@<TRIPOS>ATOM
      1 C1        -69.2643  -12.1583  -44.6608 C.ar   1 LIG      -0.11500
      2 C2        -70.5231  -11.7510  -44.2293 C.ar   1 LIG      -0.11500
      3 C3        -67.7560   -7.5327  -44.6265 C.ar   1 LIG      -0.11500
      4 C4        -69.0149   -7.1254  -44.1950 C.ar   1 LIG      -0.11500
      5 C5        -68.2580  -11.2146  -44.8689 C.ar   1 LIG      -0.11700
      6 C6        -70.7807  -10.3985  -44.0041 C.ar   1 LIG      -0.11700
      7 C7        -67.4985   -8.8853  -44.8516 C.ar   1 LIG      -0.11700
      8 C8        -70.0212   -8.0691  -43.9870 C.ar   1 LIG      -0.11700
      9 C9        -68.4995   -9.8489  -44.6473 C.ar   1 LIG       0.00400
     10 C10       -69.7797   -9.4348  -44.2085 C.ar   1 LIG       0.00400
     11 H1        -69.0646  -13.2113  -44.8365 H      1 LIG       0.11500
     12 H2        -71.3057  -12.4865  -44.0674 H      1 LIG       0.11500
     13 H3        -66.9727   -6.7975  -44.7885 H      1 LIG       0.11500
     14 H4        -69.2144   -6.0722  -44.0209 H      1 LIG       0.11500
     15 H5        -67.2816  -11.5557  -45.2068 H      1 LIG       0.11500
     16 H6        -71.7718  -10.1027  -43.6665 H      1 LIG       0.11500
     17 H7        -66.5071   -9.1809  -45.1884 H      1 LIG       0.11500
     18 H8        -70.9980   -7.7281  -43.6498 H      1 LIG       0.11500
@<TRIPOS>BOND
      1       1       2 ar
      2       1       5 ar
      3       2       6 ar
      4       3       4 ar
      5       3       7 ar
      6       4       8 ar
      7       5       9 ar
      8       6      10 ar
      9       7       9 ar
     10       8      10 ar
     11       9      10 ar
     12       1      11 1
     13       2      12 1
     14       3      13 1
     15       4      14 1
     16       5      15 1
     17       6      16 1
     18       7      17 1
     19       8      18 1
@<TRIPOS>ALT_TYPE
CGenFF_4.0_ALT_TYPE_SET
CGenFF_4.0 1 CG2R61 2 CG2R61 3 CG2R61 4 CG2R61 5 CG2R61 6 CG2R61 7 CG2R61 8 CG2R61 9 CG2R61 10 CG2R61 11 HGR61 12 HGR61 13 HGR61 14 HGR61 15 HGR61 16 HGR61 17 HGR61 18 HGR61
@<TRIPOS>MOLECULE
naphtalene
 18 19 0 0 0
****
USER_CHARGES
INVALID_CHARGES
Pose:   4 Cluster:   4 Fr_nu:   5616 TotEn:   -13.65
@<TRIPOS>ATOM
      1 C1        -62.8622    1.4806  -24.6618 C.ar   1 LIG      -0.11500
      2 C2        -62.8796    0.2203  -25.2517 C.ar   1 LIG      -0.11500
      3 C3        -59.1780    0.0915  -21.8034 C.ar   1 LIG      -0.11500
      4 C4        -59.1955   -1.1689  -22.3934 C.ar   1 LIG      -0.11500
      5 C5        -61.9389    1.7684  -23.6561 C.ar   1 LIG      -0.11700
      6 C6        -61.9740   -0.7571  -24.8385 C.ar   1 LIG      -0.11700
      7 C7        -60.0837    1.0689  -22.2168 C.ar   1 LIG      -0.11700
      8 C8        -60.1188   -1.4568  -23.3990 C.ar   1 LIG      -0.11700
      9 C9        -61.0199    0.7966  -23.2276 C.ar   1 LIG       0.00400
     10 C10       -61.0378   -0.4850  -23.8276 C.ar   1 LIG       0.00400
     11 H1        -63.5678    2.2409  -24.9835 H      1 LIG       0.11500
     12 H2        -63.5986   -0.0027  -26.0347 H      1 LIG       0.11500
     13 H3        -58.4590    0.3151  -21.0204 H      1 LIG       0.11500
     14 H4        -58.4906   -1.9292  -22.0703 H      1 LIG       0.11500
     15 H5        -61.9437    2.7602  -23.2088 H      1 LIG       0.11500
     16 H6        -62.0053   -1.7353  -25.3139 H      1 LIG       0.11500
     17 H7        -60.0517    2.0472  -21.7418 H      1 LIG       0.11500
     18 H8        -60.1147   -2.4488  -23.8460 H      1 LIG       0.11500
@<TRIPOS>BOND
      1       1       2 ar
      2       1       5 ar
      3       2       6 ar
      4       3       4 ar
      5       3       7 ar
      6       4       8 ar
      7       5       9 ar
      8       6      10 ar
      9       7       9 ar
     10       8      10 ar
     11       9      10 ar
     12       1      11 1
     13       2      12 1
     14       3      13 1
     15       4      14 1
     16       5      15 1
     17       6      16 1
     18       7      17 1
     19       8      18 1
@<TRIPOS>ALT_TYPE
CGenFF_4.0_ALT_TYPE_SET
CGenFF_4.0 1 CG2R61 2 CG2R61 3 CG2R61 4 CG2R61 5 CG2R61 6 CG2R61 7 CG2R61 8 CG2R61 9 CG2R61 10 CG2R61 11 HGR61 12 HGR61 13 HGR61 14 HGR61 15 HGR61 16 HGR61 17 HGR61 18 HGR61
@<TRIPOS>MOLECULE
naphtalene
 18 19 0 0 0
****
USER_CHARGES
INVALID_CHARGES
Pose:   5 Cluster:   5 Fr_nu:  24528 TotEn:   -13.59
@<TRIPOS>ATOM
      1 C1        -72.4021    3.0732  -51.2662 C.ar   1 LIG      -0.11500
      2 C2        -73.4084    3.2896  -50.3295 C.ar   1 LIG      -0.11500
      3 C3        -69.3332    1.8640  -47.6895 C.ar   1 LIG      -0.11500
      4 C4        -70.3396    2.0804  -46.7529 C.ar   1 LIG      -0.11500
      5 C5        -71.1352    2.6644  -50.8485 C.ar   1 LIG      -0.11700
      6 C6        -73.1519    3.0980  -48.9717 C.ar   1 LIG      -0.11700
      7 C7        -69.5898    2.0555  -49.0475 C.ar   1 LIG      -0.11700
      8 C8        -71.6065    2.4892  -47.1705 C.ar   1 LIG      -0.11700
      9 C9        -70.8591    2.4668  -49.4857 C.ar   1 LIG       0.00400
     10 C10       -71.8825    2.6869  -48.5333 C.ar   1 LIG       0.00400
     11 H1        -72.6022    3.2230  -52.3231 H      1 LIG       0.11500
     12 H2        -74.3943    3.6075  -50.6558 H      1 LIG       0.11500
     13 H3        -68.3468    1.5458  -47.3639 H      1 LIG       0.11500
     14 H4        -70.1385    1.9318  -45.6961 H      1 LIG       0.11500
     15 H5        -70.3636    2.5017  -51.5982 H      1 LIG       0.11500
     16 H6        -73.9535    3.2725  -48.2571 H      1 LIG       0.11500
     17 H7        -68.7882    1.8801  -49.7619 H      1 LIG       0.11500
     18 H8        -72.3780    2.6528  -46.4209 H      1 LIG       0.11500
@<TRIPOS>BOND
      1       1       2 ar
      2       1       5 ar
      3       2       6 ar
      4       3       4 ar
      5       3       7 ar
      6       4       8 ar
      7       5       9 ar
      8       6      10 ar
      9       7       9 ar
     10       8      10 ar
     11       9      10 ar
     12       1      11 1
     13       2      12 1
     14       3      13 1
     15       4      14 1
     16       5      15 1
     17       6      16 1
     18       7      17 1
     19       8      18 1
@<TRIPOS>ALT_TYPE
CGenFF_4.0_ALT_TYPE_SET
CGenFF_4.0 1 CG2R61 2 CG2R61 3 CG2R61 4 CG2R61 5 CG2R61 6 CG2R61 7 CG2R61 8 CG2R61 9 CG2R61 10 CG2R61 11 HGR61 12 HGR61 13 HGR61 14 HGR61 15 HGR61 16 HGR61 17 HGR61 18 HGR61
@<TRIPOS>MOLECULE
naphtalene
 18 19 0 0 0
****
USER_CHARGES
INVALID_CHARGES
Pose:   6 Cluster:   6 Fr_nu: 261155 TotEn:   -13.33
@<TRIPOS>ATOM
      1 C1        -68.0601   -8.8265  -45.7234 C.ar   1 LIG      -0.11500
      2 C2        -69.3834   -8.4677  -45.4849 C.ar   1 LIG      -0.11500
      3 C3        -67.9607  -11.2587  -41.5106 C.ar   1 LIG      -0.11500
      4 C4        -69.2840  -10.8997  -41.2722 C.ar   1 LIG      -0.11500
      5 C5        -67.3712   -9.6104  -44.7974 C.ar   1 LIG      -0.11700
      6 C6        -70.0230   -8.8912  -44.3197 C.ar   1 LIG      -0.11700
      7 C7        -67.3211  -10.8352  -42.6760 C.ar   1 LIG      -0.11700
      8 C8        -69.9730  -10.1158  -42.1981 C.ar   1 LIG      -0.11700
      9 C9        -67.9993  -10.0456  -43.6190 C.ar   1 LIG       0.00400
     10 C10       -69.3449   -9.6806  -43.3765 C.ar   1 LIG       0.00400
     11 H1        -67.5626   -8.4961  -46.6305 H      1 LIG       0.11500
     12 H2        -69.9189   -7.8576  -46.2066 H      1 LIG       0.11500
     13 H3        -67.4246  -11.8690  -40.7893 H      1 LIG       0.11500
     14 H4        -69.7806  -11.2293  -40.3643 H      1 LIG       0.11500
     15 H5        -66.3372   -9.8786  -45.0044 H      1 LIG       0.11500
     16 H6        -71.0580   -8.5992  -44.1540 H      1 LIG       0.11500
     17 H7        -66.2865  -11.1279  -42.8418 H      1 LIG       0.11500
     18 H8        -71.0068   -9.8468  -41.9910 H      1 LIG       0.11500
@<TRIPOS>BOND
      1       1       2 ar
      2       1       5 ar
      3       2       6 ar
      4       3       4 ar
      5       3       7 ar
      6       4       8 ar
      7       5       9 ar
      8       6      10 ar
      9       7       9 ar
     10       8      10 ar
     11       9      10 ar
     12       1      11 1
     13       2      12 1
     14       3      13 1
     15       4      14 1
     16       5      15 1
     17       6      16 1
     18       7      17 1
     19       8      18 1
@<TRIPOS>ALT_TYPE
CGenFF_4.0_ALT_TYPE_SET
CGenFF_4.0 1 CG2R61 2 CG2R61 3 CG2R61 4 CG2R61 5 CG2R61 6 CG2R61 7 CG2R61 8 CG2R61 9 CG2R61 10 CG2R61 11 HGR61 12 HGR61 13 HGR61 14 HGR61 15 HGR61 16 HGR61 17 HGR61 18 HGR61
@<TRIPOS>MOLECULE
naphtalene
 18 19 0 0 0
****
USER_CHARGES
INVALID_CHARGES
Pose:   7 Cluster:   7 Fr_nu:  31450 TotEn:   -13.08
@<TRIPOS>ATOM
      1 C1        -58.6412   -3.0442  -19.2916 C.ar   1 LIG      -0.11500
      2 C2        -59.0710   -3.8234  -20.3617 C.ar   1 LIG      -0.11500
      3 C3        -59.7525    0.9860  -21.7806 C.ar   1 LIG      -0.11500
      4 C4        -60.1822    0.2067  -22.8505 C.ar   1 LIG      -0.11500
      5 C5        -58.7014   -1.6527  -19.3724 C.ar   1 LIG      -0.11700
      6 C6        -59.5625   -3.2143  -21.5165 C.ar   1 LIG      -0.11700
      7 C7        -59.2610    0.3768  -20.6256 C.ar   1 LIG      -0.11700
      8 C8        -60.1221   -1.1848  -22.7699 C.ar   1 LIG      -0.11700
      9 C9        -59.1933   -1.0225  -20.5271 C.ar   1 LIG       0.00400
     10 C10       -59.6302   -1.8150  -21.6152 C.ar   1 LIG       0.00400
     11 H1        -58.2581   -3.5190  -18.3931 H      1 LIG       0.11500
     12 H2        -59.0240   -4.9067  -20.2977 H      1 LIG       0.11500
     13 H3        -59.7994    2.0695  -21.8439 H      1 LIG       0.11500
     14 H4        -60.5639    0.6820  -23.7494 H      1 LIG       0.11500
     15 H5        -58.3596   -1.0635  -18.5239 H      1 LIG       0.11500
     16 H6        -59.8935   -3.8431  -22.3405 H      1 LIG       0.11500
     17 H7        -58.9309    1.0057  -19.8015 H      1 LIG       0.11500
     18 H8        -60.4631   -1.7743  -23.6186 H      1 LIG       0.11500
@<TRIPOS>BOND
      1       1       2 ar
      2       1       5 ar
      3       2       6 ar
      4       3       4 ar
      5       3       7 ar
      6       4       8 ar
      7       5       9 ar
      8       6      10 ar
      9       7       9 ar
     10       8      10 ar
     11       9      10 ar
     12       1      11 1
     13       2      12 1
     14       3      13 1
     15       4      14 1
     16       5      15 1
     17       6      16 1
     18       7      17 1
     19       8      18 1
@<TRIPOS>ALT_TYPE
CGenFF_4.0_ALT_TYPE_SET
CGenFF_4.0 1 CG2R61 2 CG2R61 3 CG2R61 4 CG2R61 5 CG2R61 6 CG2R61 7 CG2R61 8 CG2R61 9 CG2R61 10 CG2R61 11 HGR61 12 HGR61 13 HGR61 14 HGR61 15 HGR61 16 HGR61 17 HGR61 18 HGR61
@<TRIPOS>MOLECULE
naphtalene
 18 19 0 0 0
****
USER_CHARGES
INVALID_CHARGES
Pose:   8 Cluster:   8 Fr_nu:   8052 TotEn:   -13.01
@<TRIPOS>ATOM
      1 C1        -86.4737    5.5419  -37.0234 C.ar   1 LIG      -0.11500
      2 C2        -85.5806    5.3944  -35.9662 C.ar   1 LIG      -0.11500
      3 C3        -84.9935    1.2895  -38.8669 C.ar   1 LIG      -0.11500
      4 C4        -84.1005    1.1421  -37.8097 C.ar   1 LIG      -0.11500
      5 C5        -86.5545    4.5604  -38.0116 C.ar   1 LIG      -0.11700
      6 C6        -84.7650    4.2650  -35.8931 C.ar   1 LIG      -0.11700
      7 C7        -85.8092    2.4190  -38.9399 C.ar   1 LIG      -0.11700
      8 C8        -84.0195    2.1236  -36.8215 C.ar   1 LIG      -0.11700
      9 C9        -85.7411    3.4169  -37.9540 C.ar   1 LIG       0.00400
     10 C10       -84.8329    3.2671  -36.8790 C.ar   1 LIG       0.00400
     11 H1        -87.1080    6.4217  -37.0800 H      1 LIG       0.11500
     12 H2        -85.5187    6.1590  -35.1973 H      1 LIG       0.11500
     13 H3        -85.0561    0.5251  -39.6363 H      1 LIG       0.11500
     14 H4        -83.4654    0.2628  -37.7544 H      1 LIG       0.11500
     15 H5        -87.2596    4.6968  -38.8290 H      1 LIG       0.11500
     16 H6        -84.0746    4.1702  -35.0576 H      1 LIG       0.11500
     17 H7        -86.5001    2.5132  -39.7751 H      1 LIG       0.11500
     18 H8        -83.3139    1.9877  -36.0044 H      1 LIG       0.11500
@<TRIPOS>BOND
      1       1       2 ar
      2       1       5 ar
      3       2       6 ar
      4       3       4 ar
      5       3       7 ar
      6       4       8 ar
      7       5       9 ar
      8       6      10 ar
      9       7       9 ar
     10       8      10 ar
     11       9      10 ar
     12       1      11 1
     13       2      12 1
     14       3      13 1
     15       4      14 1
     16       5      15 1
     17       6      16 1
     18       7      17 1
     19       8      18 1
@<TRIPOS>ALT_TYPE
CGenFF_4.0_ALT_TYPE_SET
CGenFF_4.0 1 CG2R61 2 CG2R61 3 CG2R61 4 CG2R61 5 CG2R61 6 CG2R61 7 CG2R61 8 CG2R61 9 CG2R61 10 CG2R61 11 HGR61 12 HGR61 13 HGR61 14 HGR61 15 HGR61 16 HGR61 17 HGR61 18 HGR61
@<TRIPOS>MOLECULE
naphtalene
 18 19 0 0 0
****
USER_CHARGES
INVALID_CHARGES
Pose:   9 Cluster:   9 Fr_nu:  26816 TotEn:   -12.63
@<TRIPOS>ATOM
      1 C1        -71.5481    4.4166  -50.2622 C.ar   1 LIG      -0.11500
      2 C2        -72.7098    3.8760  -49.7190 C.ar   1 LIG      -0.11500
      3 C3        -69.0481    2.9815  -46.3425 C.ar   1 LIG      -0.11500
      4 C4        -70.2099    2.4409  -45.7995 C.ar   1 LIG      -0.11500
      5 C5        -70.3444    4.3317  -49.5618 C.ar   1 LIG      -0.11700
      6 C6        -72.6725    3.2484  -48.4736 C.ar   1 LIG      -0.11700
      7 C7        -69.0855    3.6090  -47.5881 C.ar   1 LIG      -0.11700
      8 C8        -71.4136    2.5258  -46.4997 C.ar   1 LIG      -0.11700
      9 C9        -70.2883    3.7036  -48.3069 C.ar   1 LIG       0.00400
     10 C10       -71.4697    3.1539  -47.7546 C.ar   1 LIG       0.00400
     11 H1        -71.5779    4.9055  -51.2315 H      1 LIG       0.11500
     12 H2        -73.6463    3.9424  -50.2652 H      1 LIG       0.11500
     13 H3        -68.1111    2.9153  -45.7968 H      1 LIG       0.11500
     14 H4        -70.1798    1.9534  -44.8295 H      1 LIG       0.11500
     15 H5        -69.4488    4.7617  -50.0054 H      1 LIG       0.11500
     16 H6        -73.5926    2.8324  -48.0685 H      1 LIG       0.11500
     17 H7        -68.1651    4.0242  -47.9933 H      1 LIG       0.11500
     18 H8        -72.3096    2.0966  -46.0559 H      1 LIG       0.11500
@<TRIPOS>BOND
      1       1       2 ar
      2       1       5 ar
      3       2       6 ar
      4       3       4 ar
      5       3       7 ar
      6       4       8 ar
      7       5       9 ar
      8       6      10 ar
      9       7       9 ar
     10       8      10 ar
     11       9      10 ar
     12       1      11 1
     13       2      12 1
     14       3      13 1
     15       4      14 1
     16       5      15 1
     17       6      16 1
     18       7      17 1
     19       8      18 1
@<TRIPOS>ALT_TYPE
CGenFF_4.0_ALT_TYPE_SET
CGenFF_4.0 1 CG2R61 2 CG2R61 3 CG2R61 4 CG2R61 5 CG2R61 6 CG2R61 7 CG2R61 8 CG2R61 9 CG2R61 10 CG2R61 11 HGR61 12 HGR61 13 HGR61 14 HGR61 15 HGR61 16 HGR61 17 HGR61 18 HGR61
@<TRIPOS>MOLECULE
naphtalene
 18 19 0 0 0
****
USER_CHARGES
INVALID_CHARGES
Pose:  10 Cluster:  10 Fr_nu: 137991 TotEn:   -12.56
@<TRIPOS>ATOM
      1 C1        -65.2795  -23.0451  -49.6818 C.ar   1 LIG      -0.11500
      2 C2        -64.9025  -23.7266  -50.8351 C.ar   1 LIG      -0.11500
      3 C3        -65.8254  -18.9630  -52.2723 C.ar   1 LIG      -0.11500
      4 C4        -65.4483  -19.6446  -53.4257 C.ar   1 LIG      -0.11500
      5 C5        -65.6042  -21.6898  -49.7459 C.ar   1 LIG      -0.11700
      6 C6        -64.8487  -23.0555  -52.0570 C.ar   1 LIG      -0.11700
      7 C7        -65.8792  -19.6342  -51.0504 C.ar   1 LIG      -0.11700
      8 C8        -65.1235  -20.9999  -53.3616 C.ar   1 LIG      -0.11700
      9 C9        -65.5556  -20.9983  -50.9674 C.ar   1 LIG       0.00400
     10 C10       -65.1721  -21.6914  -52.1402 C.ar   1 LIG       0.00400
     11 H1        -65.3206  -23.5680  -48.7307 H      1 LIG       0.11500
     12 H2        -64.6501  -24.7818  -50.7842 H      1 LIG       0.11500
     13 H3        -66.0780  -17.9076  -52.3226 H      1 LIG       0.11500
     14 H4        -65.4060  -19.1209  -54.3762 H      1 LIG       0.11500
     15 H5        -65.8958  -21.1771  -48.8315 H      1 LIG       0.11500
     16 H6        -64.5519  -23.6082  -52.9460 H      1 LIG       0.11500
     17 H7        -66.1768  -19.0815  -50.1617 H      1 LIG       0.11500
     18 H8        -64.8311  -21.5126  -54.2758 H      1 LIG       0.11500
@<TRIPOS>BOND
      1       1       2 ar
      2       1       5 ar
      3       2       6 ar
      4       3       4 ar
      5       3       7 ar
      6       4       8 ar
      7       5       9 ar
      8       6      10 ar
      9       7       9 ar
     10       8      10 ar
     11       9      10 ar
     12       1      11 1
     13       2      12 1
     14       3      13 1
     15       4      14 1
     16       5      15 1
     17       6      16 1
     18       7      17 1
     19       8      18 1
@<TRIPOS>ALT_TYPE
CGenFF_4.0_ALT_TYPE_SET
CGenFF_4.0 1 CG2R61 2 CG2R61 3 CG2R61 4 CG2R61 5 CG2R61 6 CG2R61 7 CG2R61 8 CG2R61 9 CG2R61 10 CG2R61 11 HGR61 12 HGR61 13 HGR61 14 HGR61 15 HGR61 16 HGR61 17 HGR61 18 HGR61
@<TRIPOS>MOLECULE
naphtalene
 18 19 0 0 0
****
USER_CHARGES
INVALID_CHARGES
Pose:  11 Cluster:  11 Fr_nu:  89261 TotEn:   -12.39
@<TRIPOS>ATOM
      1 C1        -62.1623  -21.7236  -25.4955 C.ar   1 LIG      -0.11500
      2 C2        -60.9733  -21.7838  -26.2162 C.ar   1 LIG      -0.11500
      3 C3        -59.8549  -23.3909  -21.5498 C.ar   1 LIG      -0.11500
      4 C4        -58.6659  -23.4510  -22.2706 C.ar   1 LIG      -0.11500
      5 C5        -62.1864  -22.1073  -24.1543 C.ar   1 LIG      -0.11700
      6 C6        -59.8038  -22.2278  -25.5986 C.ar   1 LIG      -0.11700
      7 C7        -61.0245  -22.9468  -22.1674 C.ar   1 LIG      -0.11700
      8 C8        -58.6417  -23.0674  -23.6117 C.ar   1 LIG      -0.11700
      9 C9        -61.0186  -22.5568  -23.5165 C.ar   1 LIG       0.00400
     10 C10       -59.8095  -22.6180  -24.2495 C.ar   1 LIG       0.00400
     11 H1        -63.0726  -21.3785  -25.9769 H      1 LIG       0.11500
     12 H2        -60.9556  -21.4847  -27.2601 H      1 LIG       0.11500
     13 H3        -59.8732  -23.6898  -20.5055 H      1 LIG       0.11500
     14 H4        -57.7562  -23.7976  -21.7890 H      1 LIG       0.11500
     15 H5        -63.1272  -22.0525  -23.6105 H      1 LIG       0.11500
     16 H6        -58.8856  -22.2661  -26.1811 H      1 LIG       0.11500
     17 H7        -61.9423  -22.9077  -21.5845 H      1 LIG       0.11500
     18 H8        -57.7011  -23.1229  -24.1559 H      1 LIG       0.11500
@<TRIPOS>BOND
      1       1       2 ar
      2       1       5 ar
      3       2       6 ar
      4       3       4 ar
      5       3       7 ar
      6       4       8 ar
      7       5       9 ar
      8       6      10 ar
      9       7       9 ar
     10       8      10 ar
     11       9      10 ar
     12       1      11 1
     13       2      12 1
     14       3      13 1
     15       4      14 1
     16       5      15 1
     17       6      16 1
     18       7      17 1
     19       8      18 1
@<TRIPOS>ALT_TYPE
CGenFF_4.0_ALT_TYPE_SET
CGenFF_4.0 1 CG2R61 2 CG2R61 3 CG2R61 4 CG2R61 5 CG2R61 6 CG2R61 7 CG2R61 8 CG2R61 9 CG2R61 10 CG2R61 11 HGR61 12 HGR61 13 HGR61 14 HGR61 15 HGR61 16 HGR61 17 HGR61 18 HGR61
@<TRIPOS>MOLECULE
naphtalene
 18 19 0 0 0
****
USER_CHARGES
INVALID_CHARGES
Pose:  12 Cluster:  12 Fr_nu:  94424 TotEn:   -12.29
@<TRIPOS>ATOM
      1 C1        -76.6433   -9.3026  -55.9074 C.ar   1 LIG      -0.11500
      2 C2        -75.9747   -8.3189  -55.1848 C.ar   1 LIG      -0.11500
      3 C3        -75.3977  -12.6072  -52.5605 C.ar   1 LIG      -0.11500
      4 C4        -74.7291  -11.6234  -51.8381 C.ar   1 LIG      -0.11500
      5 C5        -76.6697  -10.6167  -55.4392 C.ar   1 LIG      -0.11700
      6 C6        -75.3300   -8.6452  -53.9915 C.ar   1 LIG      -0.11700
      7 C7        -76.0425  -12.2807  -53.7539 C.ar   1 LIG      -0.11700
      8 C8        -74.7026  -10.3093  -52.3061 C.ar   1 LIG      -0.11700
      9 C9        -76.0261  -10.9632  -54.2400 C.ar   1 LIG       0.00400
     10 C10       -75.3462   -9.9628  -53.5054 C.ar   1 LIG       0.00400
     11 H1        -77.1446   -9.0481  -56.8366 H      1 LIG       0.11500
     12 H2        -75.9550   -7.2962  -55.5500 H      1 LIG       0.11500
     13 H3        -75.4179  -13.6303  -52.1958 H      1 LIG       0.11500
     14 H4        -74.2268  -11.8788  -50.9097 H      1 LIG       0.11500
     15 H5        -77.1981  -11.3694  -56.0207 H      1 LIG       0.11500
     16 H6        -74.8139   -7.8601  -53.4428 H      1 LIG       0.11500
     17 H7        -76.5592  -13.0658  -54.3020 H      1 LIG       0.11500
     18 H8        -74.1736   -9.5565  -51.7252 H      1 LIG       0.11500
@<TRIPOS>BOND
      1       1       2 ar
      2       1       5 ar
      3       2       6 ar
      4       3       4 ar
      5       3       7 ar
      6       4       8 ar
      7       5       9 ar
      8       6      10 ar
      9       7       9 ar
     10       8      10 ar
     11       9      10 ar
     12       1      11 1
     13       2      12 1
     14       3      13 1
     15       4      14 1
     16       5      15 1
     17       6      16 1
     18       7      17 1
     19       8      18 1
@<TRIPOS>ALT_TYPE
CGenFF_4.0_ALT_TYPE_SET
CGenFF_4.0 1 CG2R61 2 CG2R61 3 CG2R61 4 CG2R61 5 CG2R61 6 CG2R61 7 CG2R61 8 CG2R61 9 CG2R61 10 CG2R61 11 HGR61 12 HGR61 13 HGR61 14 HGR61 15 HGR61 16 HGR61 17 HGR61 18 HGR61
@<TRIPOS>MOLECULE
naphtalene
 18 19 0 0 0
****
USER_CHARGES
INVALID_CHARGES
Pose:  13 Cluster:  13 Fr_nu: 223786 TotEn:   -12.27
@<TRIPOS>ATOM
      1 C1        -70.9218    1.9292  -47.0566 C.ar   1 LIG      -0.11500
      2 C2        -69.8448    2.1799  -46.2115 C.ar   1 LIG      -0.11500
      3 C3        -68.1882    3.1335  -50.8972 C.ar   1 LIG      -0.11500
      4 C4        -67.1113    3.3842  -50.0520 C.ar   1 LIG      -0.11500
      5 C5        -70.7838    2.1023  -48.4341 C.ar   1 LIG      -0.11700
      6 C6        -68.6258    2.6046  -46.7405 C.ar   1 LIG      -0.11700
      7 C7        -69.4073    2.7087  -50.3681 C.ar   1 LIG      -0.11700
      8 C8        -67.2492    3.2112  -48.6745 C.ar   1 LIG      -0.11700
      9 C9        -69.5640    2.5293  -48.9840 C.ar   1 LIG       0.00400
     10 C10       -68.4689    2.7842  -48.1246 C.ar   1 LIG       0.00400
     11 H1        -71.8707    1.5992  -46.6441 H      1 LIG       0.11500
     12 H2        -69.9532    2.0446  -45.1393 H      1 LIG       0.11500
     13 H3        -68.0804    3.2685  -51.9697 H      1 LIG       0.11500
     14 H4        -66.1630    3.7156  -50.4649 H      1 LIG       0.11500
     15 H5        -71.6392    1.9009  -49.0757 H      1 LIG       0.11500
     16 H6        -67.7972    2.7942  -46.0613 H      1 LIG       0.11500
     17 H7        -70.2354    2.5184  -51.0475 H      1 LIG       0.11500
     18 H8        -66.3941    3.4133  -48.0326 H      1 LIG       0.11500
@<TRIPOS>BOND
      1       1       2 ar
      2       1       5 ar
      3       2       6 ar
      4       3       4 ar
      5       3       7 ar
      6       4       8 ar
      7       5       9 ar
      8       6      10 ar
      9       7       9 ar
     10       8      10 ar
     11       9      10 ar
     12       1      11 1
     13       2      12 1
     14       3      13 1
     15       4      14 1
     16       5      15 1
     17       6      16 1
     18       7      17 1
     19       8      18 1
@<TRIPOS>ALT_TYPE
CGenFF_4.0_ALT_TYPE_SET
CGenFF_4.0 1 CG2R61 2 CG2R61 3 CG2R61 4 CG2R61 5 CG2R61 6 CG2R61 7 CG2R61 8 CG2R61 9 CG2R61 10 CG2R61 11 HGR61 12 HGR61 13 HGR61 14 HGR61 15 HGR61 16 HGR61 17 HGR61 18 HGR61
@<TRIPOS>MOLECULE
naphtalene
 18 19 0 0 0
****
USER_CHARGES
INVALID_CHARGES
Pose:  14 Cluster:  14 Fr_nu:  38040 TotEn:   -12.19
@<TRIPOS>ATOM
      1 C1        -69.2696   -1.7091  -28.4007 C.ar   1 LIG      -0.11500
      2 C2        -68.9572   -2.8837  -27.7228 C.ar   1 LIG      -0.11500
      3 C3        -64.9472    0.1525  -27.1660 C.ar   1 LIG      -0.11500
      4 C4        -64.6350   -1.0221  -26.4881 C.ar   1 LIG      -0.11500
      5 C5        -68.3534   -0.6574  -28.4345 C.ar   1 LIG      -0.11700
      6 C6        -67.7277   -3.0113  -27.0761 C.ar   1 LIG      -0.11700
      7 C7        -66.1769    0.2801  -27.8128 C.ar   1 LIG      -0.11700
      8 C8        -65.5511   -2.0738  -26.4542 C.ar   1 LIG      -0.11700
      9 C9        -67.1110   -0.7684  -27.7890 C.ar   1 LIG       0.00400
     10 C10       -66.7935   -1.9629  -27.0996 C.ar   1 LIG       0.00400
     11 H1        -70.2271   -1.6102  -28.9035 H      1 LIG       0.11500
     12 H2        -69.6710   -3.7020  -27.6973 H      1 LIG       0.11500
     13 H3        -64.2336    0.9713  -27.1920 H      1 LIG       0.11500
     14 H4        -63.6779   -1.1199  -25.9843 H      1 LIG       0.11500
     15 H5        -68.6190    0.2517  -28.9701 H      1 LIG       0.11500
     16 H6        -67.5044   -3.9387  -26.5527 H      1 LIG       0.11500
     17 H7        -66.3995    1.2072  -28.3368 H      1 LIG       0.11500
     18 H8        -65.2860   -2.9828  -25.9180 H      1 LIG       0.11500
@<TRIPOS>BOND
      1       1       2 ar
      2       1       5 ar
      3       2       6 ar
      4       3       4 ar
      5       3       7 ar
      6       4       8 ar
      7       5       9 ar
      8       6      10 ar
      9       7       9 ar
     10       8      10 ar
     11       9      10 ar
     12       1      11 1
     13       2      12 1
     14       3      13 1
     15       4      14 1
     16       5      15 1
     17       6      16 1
     18       7      17 1
     19       8      18 1
@<TRIPOS>ALT_TYPE
CGenFF_4.0_ALT_TYPE_SET
CGenFF_4.0 1 CG2R61 2 CG2R61 3 CG2R61 4 CG2R61 5 CG2R61 6 CG2R61 7 CG2R61 8 CG2R61 9 CG2R61 10 CG2R61 11 HGR61 12 HGR61 13 HGR61 14 HGR61 15 HGR61 16 HGR61 17 HGR61 18 HGR61
@<TRIPOS>MOLECULE
naphtalene
 18 19 0 0 0
****
USER_CHARGES
INVALID_CHARGES
Pose:  15 Cluster:  15 Fr_nu:  80613 TotEn:   -12.09
@<TRIPOS>ATOM
      1 C1        -57.6100  -23.5511  -26.0129 C.ar   1 LIG      -0.11500
      2 C2        -58.1865  -23.9423  -27.2176 C.ar   1 LIG      -0.11500
      3 C3        -61.8220  -21.5300  -24.6540 C.ar   1 LIG      -0.11500
      4 C4        -62.3984  -21.9213  -25.8588 C.ar   1 LIG      -0.11500
      5 C5        -58.3662  -22.8531  -25.0708 C.ar   1 LIG      -0.11700
      6 C6        -59.5212  -23.6371  -27.4851 C.ar   1 LIG      -0.11700
      7 C7        -60.4872  -21.8354  -24.3865 C.ar   1 LIG      -0.11700
      8 C8        -61.6423  -22.6193  -26.8009 C.ar   1 LIG      -0.11700
      9 C9        -59.7112  -22.5372  -25.3233 C.ar   1 LIG       0.00400
     10 C10       -60.2973  -22.9351  -26.5485 C.ar   1 LIG       0.00400
     11 H1        -56.5707  -23.7885  -25.8054 H      1 LIG       0.11500
     12 H2        -57.5970  -24.4859  -27.9502 H      1 LIG       0.11500
     13 H3        -62.4112  -20.9864  -23.9208 H      1 LIG       0.11500
     14 H4        -63.4373  -21.6823  -26.0663 H      1 LIG       0.11500
     15 H5        -57.8947  -22.5569  -24.1360 H      1 LIG       0.11500
     16 H6        -59.9514  -23.9532  -28.4332 H      1 LIG       0.11500
     17 H7        -60.0575  -21.5199  -23.4381 H      1 LIG       0.11500
     18 H8        -62.1134  -22.9149  -27.7362 H      1 LIG       0.11500
@<TRIPOS>BOND
      1       1       2 ar
      2       1       5 ar
      3       2       6 ar
      4       3       4 ar
      5       3       7 ar
      6       4       8 ar
      7       5       9 ar
      8       6      10 ar
      9       7       9 ar
     10       8      10 ar
     11       9      10 ar
     12       1      11 1
     13       2      12 1
     14       3      13 1
     15       4      14 1
     16       5      15 1
     17       6      16 1
     18       7      17 1
     19       8      18 1
@<TRIPOS>ALT_TYPE
CGenFF_4.0_ALT_TYPE_SET
CGenFF_4.0 1 CG2R61 2 CG2R61 3 CG2R61 4 CG2R61 5 CG2R61 6 CG2R61 7 CG2R61 8 CG2R61 9 CG2R61 10 CG2R61 11 HGR61 12 HGR61 13 HGR61 14 HGR61 15 HGR61 16 HGR61 17 HGR61 18 HGR61
@<TRIPOS>MOLECULE
naphtalene
 18 19 0 0 0
****
USER_CHARGES
INVALID_CHARGES
Pose:  16 Cluster:  16 Fr_nu:  65323 TotEn:   -12.08
@<TRIPOS>ATOM
      1 C1        -67.6495   -6.3681  -46.2265 C.ar   1 LIG      -0.11500
      2 C2        -67.2157   -6.0888  -44.9340 C.ar   1 LIG      -0.11500
      3 C3        -70.6364   -9.7909  -44.4842 C.ar   1 LIG      -0.11500
      4 C4        -70.2025   -9.5116  -43.1917 C.ar   1 LIG      -0.11500
      5 C5        -68.6087   -7.3579  -46.4428 C.ar   1 LIG      -0.11700
      6 C6        -67.7393   -6.7981  -43.8528 C.ar   1 LIG      -0.11700
      7 C7        -70.1128   -9.0815  -45.5655 C.ar   1 LIG      -0.11700
      8 C8        -69.2433   -8.5218  -42.9753 C.ar   1 LIG      -0.11700
      9 C9        -69.1466   -8.0819  -45.3662 C.ar   1 LIG       0.00400
     10 C10       -68.7054   -7.7978  -44.0519 C.ar   1 LIG       0.00400
     11 H1        -67.2411   -5.8159  -47.0679 H      1 LIG       0.11500
     12 H2        -66.4692   -5.3178  -44.7666 H      1 LIG       0.11500
     13 H3        -71.3832  -10.5618  -44.6523 H      1 LIG       0.11500
     14 H4        -70.6102  -10.0650  -42.3509 H      1 LIG       0.11500
     15 H5        -68.9327   -7.5596  -47.4617 H      1 LIG       0.11500
     16 H6        -67.3860   -6.5627  -42.8509 H      1 LIG       0.11500
     17 H7        -70.4668   -9.3164  -46.5671 H      1 LIG       0.11500
     18 H8        -68.9185   -8.3204  -41.9565 H      1 LIG       0.11500
@<TRIPOS>BOND
      1       1       2 ar
      2       1       5 ar
      3       2       6 ar
      4       3       4 ar
      5       3       7 ar
      6       4       8 ar
      7       5       9 ar
      8       6      10 ar
      9       7       9 ar
     10       8      10 ar
     11       9      10 ar
     12       1      11 1
     13       2      12 1
     14       3      13 1
     15       4      14 1
     16       5      15 1
     17       6      16 1
     18       7      17 1
     19       8      18 1
@<TRIPOS>ALT_TYPE
CGenFF_4.0_ALT_TYPE_SET
CGenFF_4.0 1 CG2R61 2 CG2R61 3 CG2R61 4 CG2R61 5 CG2R61 6 CG2R61 7 CG2R61 8 CG2R61 9 CG2R61 10 CG2R61 11 HGR61 12 HGR61 13 HGR61 14 HGR61 15 HGR61 16 HGR61 17 HGR61 18 HGR61
@<TRIPOS>MOLECULE
naphtalene
 18 19 0 0 0
****
USER_CHARGES
INVALID_CHARGES
Pose:  17 Cluster:  17 Fr_nu:  18709 TotEn:   -12.04
@<TRIPOS>ATOM
      1 C1        -59.5290    4.2186  -38.4449 C.ar   1 LIG      -0.11500
      2 C2        -58.9177    4.0767  -37.2027 C.ar   1 LIG      -0.11500
      3 C3        -55.1863    3.9110  -40.6171 C.ar   1 LIG      -0.11500
      4 C4        -54.5750    3.7691  -39.3749 C.ar   1 LIG      -0.11500
      5 C5        -58.7579    4.2134  -39.6076 C.ar   1 LIG      -0.11700
      6 C6        -57.5330    3.9291  -37.1183 C.ar   1 LIG      -0.11700
      7 C7        -56.5711    4.0585  -40.7014 C.ar   1 LIG      -0.11700
      8 C8        -55.3461    3.7743  -38.2121 C.ar   1 LIG      -0.11700
      9 C9        -57.3628    4.0660  -39.5415 C.ar   1 LIG       0.00400
     10 C10       -56.7412    3.9217  -38.2782 C.ar   1 LIG       0.00400
     11 H1        -60.6070    4.3340  -38.5099 H      1 LIG       0.11500
     12 H2        -59.5190    4.0806  -36.2982 H      1 LIG       0.11500
     13 H3        -54.5854    3.9070  -41.5222 H      1 LIG       0.11500
     14 H4        -53.4969    3.6551  -39.3103 H      1 LIG       0.11500
     15 H5        -59.2571    4.3263  -40.5678 H      1 LIG       0.11500
     16 H6        -57.0765    3.8192  -36.1369 H      1 LIG       0.11500
     17 H7        -57.0275    4.1676  -41.6830 H      1 LIG       0.11500
     18 H8        -54.8470    3.6622  -37.2517 H      1 LIG       0.11500
@<TRIPOS>BOND
      1       1       2 ar
      2       1       5 ar
      3       2       6 ar
      4       3       4 ar
      5       3       7 ar
      6       4       8 ar
      7       5       9 ar
      8       6      10 ar
      9       7       9 ar
     10       8      10 ar
     11       9      10 ar
     12       1      11 1
     13       2      12 1
     14       3      13 1
     15       4      14 1
     16       5      15 1
     17       6      16 1
     18       7      17 1
     19       8      18 1
@<TRIPOS>ALT_TYPE
CGenFF_4.0_ALT_TYPE_SET
CGenFF_4.0 1 CG2R61 2 CG2R61 3 CG2R61 4 CG2R61 5 CG2R61 6 CG2R61 7 CG2R61 8 CG2R61 9 CG2R61 10 CG2R61 11 HGR61 12 HGR61 13 HGR61 14 HGR61 15 HGR61 16 HGR61 17 HGR61 18 HGR61
@<TRIPOS>MOLECULE
naphtalene
 18 19 0 0 0
****
USER_CHARGES
INVALID_CHARGES
Pose:  18 Cluster:  18 Fr_nu: 431140 TotEn:   -11.60
@<TRIPOS>ATOM
      1 C1        -55.9937  -21.5088  -34.1460 C.ar   1 LIG      -0.11500
      2 C2        -56.8432  -22.5247  -34.5738 C.ar   1 LIG      -0.11500
      3 C3        -54.8701  -20.5009  -38.7714 C.ar   1 LIG      -0.11500
      4 C4        -55.7197  -21.5168  -39.1991 C.ar   1 LIG      -0.11500
      5 C5        -55.2884  -20.7487  -35.0794 C.ar   1 LIG      -0.11700
      6 C6        -56.9909  -22.7845  -35.9365 C.ar   1 LIG      -0.11700
      7 C7        -54.7226  -20.2411  -37.4086 C.ar   1 LIG      -0.11700
      8 C8        -56.4250  -22.2770  -38.2658 C.ar   1 LIG      -0.11700
      9 C9        -55.4247  -20.9963  -36.4551 C.ar   1 LIG       0.00400
     10 C10       -56.2886  -22.0294  -36.8901 C.ar   1 LIG       0.00400
     11 H1        -55.8788  -21.3074  -33.0849 H      1 LIG       0.11500
     12 H2        -57.3921  -23.1157  -33.8463 H      1 LIG       0.11500
     13 H3        -54.3210  -19.9093  -39.4985 H      1 LIG       0.11500
     14 H4        -55.8331  -21.7187  -40.2602 H      1 LIG       0.11500
     15 H5        -54.6295  -19.9599  -34.7222 H      1 LIG       0.11500
     16 H6        -57.6608  -23.5831  -36.2483 H      1 LIG       0.11500
     17 H7        -54.0533  -19.4419  -37.0970 H      1 LIG       0.11500
     18 H8        -57.0833  -23.0665  -38.6227 H      1 LIG       0.11500
@<TRIPOS>BOND
      1       1       2 ar
      2       1       5 ar
      3       2       6 ar
      4       3       4 ar
      5       3       7 ar
      6       4       8 ar
      7       5       9 ar
      8       6      10 ar
      9       7       9 ar
     10       8      10 ar
     11       9      10 ar
     12       1      11 1
     13       2      12 1
     14       3      13 1
     15       4      14 1
     16       5      15 1
     17       6      16 1
     18       7      17 1
     19       8      18 1
@<TRIPOS>ALT_TYPE
CGenFF_4.0_ALT_TYPE_SET
CGenFF_4.0 1 CG2R61 2 CG2R61 3 CG2R61 4 CG2R61 5 CG2R61 6 CG2R61 7 CG2R61 8 CG2R61 9 CG2R61 10 CG2R61 11 HGR61 12 HGR61 13 HGR61 14 HGR61 15 HGR61 16 HGR61 17 HGR61 18 HGR61
@<TRIPOS>MOLECULE
naphtalene
 18 19 0 0 0
****
USER_CHARGES
INVALID_CHARGES
Pose:  19 Cluster:  19 Fr_nu: 199609 TotEn:   -11.47
@<TRIPOS>ATOM
      1 C1        -63.3179  -23.3284  -49.6002 C.ar   1 LIG      -0.11500
      2 C2        -62.5322  -22.8624  -50.6501 C.ar   1 LIG      -0.11500
      3 C3        -66.4481  -19.6739  -50.3208 C.ar   1 LIG      -0.11500
      4 C4        -65.6623  -19.2080  -51.3707 C.ar   1 LIG      -0.11500
      5 C5        -64.4892  -22.6552  -49.2521 C.ar   1 LIG      -0.11700
      6 C6        -62.9147  -21.7215  -51.3560 C.ar   1 LIG      -0.11700
      7 C7        -66.0655  -20.8150  -49.6149 C.ar   1 LIG      -0.11700
      8 C8        -64.4909  -19.8811  -51.7189 C.ar   1 LIG      -0.11700
      9 C9        -64.8896  -21.5051  -49.9516 C.ar   1 LIG       0.00400
     10 C10       -64.0906  -21.0312  -51.0193 C.ar   1 LIG       0.00400
     11 H1        -63.0193  -24.2164  -49.0507 H      1 LIG       0.11500
     12 H2        -61.6207  -23.3874  -50.9205 H      1 LIG       0.11500
     13 H3        -67.3600  -19.1494  -50.0499 H      1 LIG       0.11500
     14 H4        -65.9607  -18.3192  -51.9189 H      1 LIG       0.11500
     15 H5        -65.0877  -23.0372  -48.4275 H      1 LIG       0.11500
     16 H6        -62.2856  -21.3754  -52.1735 H      1 LIG       0.11500
     17 H7        -66.6952  -21.1613  -48.7980 H      1 LIG       0.11500
     18 H8        -63.8919  -19.4988  -52.5429 H      1 LIG       0.11500
@<TRIPOS>BOND
      1       1       2 ar
      2       1       5 ar
      3       2       6 ar
      4       3       4 ar
      5       3       7 ar
      6       4       8 ar
      7       5       9 ar
      8       6      10 ar
      9       7       9 ar
     10       8      10 ar
     11       9      10 ar
     12       1      11 1
     13       2      12 1
     14       3      13 1
     15       4      14 1
     16       5      15 1
     17       6      16 1
     18       7      17 1
     19       8      18 1
@<TRIPOS>ALT_TYPE
CGenFF_4.0_ALT_TYPE_SET
CGenFF_4.0 1 CG2R61 2 CG2R61 3 CG2R61 4 CG2R61 5 CG2R61 6 CG2R61 7 CG2R61 8 CG2R61 9 CG2R61 10 CG2R61 11 HGR61 12 HGR61 13 HGR61 14 HGR61 15 HGR61 16 HGR61 17 HGR61 18 HGR61
@<TRIPOS>MOLECULE
naphtalene
 18 19 0 0 0
****
USER_CHARGES
INVALID_CHARGES
Pose:  20 Cluster:  20 Fr_nu:  10781 TotEn:   -11.44
@<TRIPOS>ATOM
      1 C1        -57.6700    4.8213  -42.8961 C.ar   1 LIG      -0.11500
      2 C2        -56.3172    4.5023  -42.9655 C.ar   1 LIG      -0.11500
      3 C3        -57.7902    3.3045  -38.2746 C.ar   1 LIG      -0.11500
      4 C4        -56.4373    2.9855  -38.3442 C.ar   1 LIG      -0.11500
      5 C5        -58.3789    4.6049  -41.7140 C.ar   1 LIG      -0.11700
      6 C6        -55.6679    3.9658  -41.8534 C.ar   1 LIG      -0.11700
      7 C7        -58.4395    3.8411  -39.3869 C.ar   1 LIG      -0.11700
      8 C8        -55.7284    3.2018  -39.5262 C.ar   1 LIG      -0.11700
      9 C9        -57.7415    4.0655  -40.5847 C.ar   1 LIG       0.00400
     10 C10       -56.3658    3.7412  -40.6555 C.ar   1 LIG       0.00400
     11 H1        -58.1751    5.2385  -43.7624 H      1 LIG       0.11500
     12 H2        -55.7662    4.6714  -43.8861 H      1 LIG       0.11500
     13 H3        -58.3419    3.1357  -37.3541 H      1 LIG       0.11500
     14 H4        -55.9332    2.5671  -37.4781 H      1 LIG       0.11500
     15 H5        -59.4359    4.8613  -41.6826 H      1 LIG       0.11500
     16 H6        -54.6098    3.7243  -41.9301 H      1 LIG       0.11500
     17 H7        -59.4973    4.0832  -39.3097 H      1 LIG       0.11500
     18 H8        -54.6715    2.9447  -39.5580 H      1 LIG       0.11500
@<TRIPOS>BOND
      1       1       2 ar
      2       1       5 ar
      3       2       6 ar
      4       3       4 ar
      5       3       7 ar
      6       4       8 ar
      7       5       9 ar
      8       6      10 ar
      9       7       9 ar
     10       8      10 ar
     11       9      10 ar
     12       1      11 1
     13       2      12 1
     14       3      13 1
     15       4      14 1
     16       5      15 1
     17       6      16 1
     18       7      17 1
     19       8      18 1
@<TRIPOS>ALT_TYPE
CGenFF_4.0_ALT_TYPE_SET
CGenFF_4.0 1 CG2R61 2 CG2R61 3 CG2R61 4 CG2R61 5 CG2R61 6 CG2R61 7 CG2R61 8 CG2R61 9 CG2R61 10 CG2R61 11 HGR61 12 HGR61 13 HGR61 14 HGR61 15 HGR61 16 HGR61 17 HGR61 18 HGR61
@<TRIPOS>MOLECULE
naphtalene
 18 19 0 0 0
****
USER_CHARGES
INVALID_CHARGES
Pose:  21 Cluster:  21 Fr_nu: 150277 TotEn:   -11.38
@<TRIPOS>ATOM
      1 C1        -77.1698  -11.6248  -47.6786 C.ar   1 LIG      -0.11500
      2 C2        -76.7406  -10.3136  -47.4963 C.ar   1 LIG      -0.11500
      3 C3        -74.6663  -11.8646  -51.8437 C.ar   1 LIG      -0.11500
      4 C4        -74.2372  -10.5533  -51.6612 C.ar   1 LIG      -0.11500
      5 C5        -76.7637  -12.3425  -48.8041 C.ar   1 LIG      -0.11700
      6 C6        -75.9038   -9.7149  -48.4384 C.ar   1 LIG      -0.11700
      7 C7        -75.5031  -12.4633  -50.9014 C.ar   1 LIG      -0.11700
      8 C8        -74.6432   -9.8355  -50.5359 C.ar   1 LIG      -0.11700
      9 C9        -75.9216  -11.7557  -49.7627 C.ar   1 LIG       0.00400
     10 C10       -75.4853  -10.4223  -49.5772 C.ar   1 LIG       0.00400
     11 H1        -77.8216  -12.0902  -46.9451 H      1 LIG       0.11500
     12 H2        -77.0571   -9.7558  -46.6196 H      1 LIG       0.11500
     13 H3        -74.3500  -12.4231  -52.7202 H      1 LIG       0.11500
     14 H4        -73.5865  -10.0880  -52.3958 H      1 LIG       0.11500
     15 H5        -77.1119  -13.3661  -48.9263 H      1 LIG       0.11500
     16 H6        -75.5802   -8.6890  -48.2752 H      1 LIG       0.11500
     17 H7        -75.8259  -13.4894  -51.0644 H      1 LIG       0.11500
     18 H8        -74.2958   -8.8116  -50.4138 H      1 LIG       0.11500
@<TRIPOS>BOND
      1       1       2 ar
      2       1       5 ar
      3       2       6 ar
      4       3       4 ar
      5       3       7 ar
      6       4       8 ar
      7       5       9 ar
      8       6      10 ar
      9       7       9 ar
     10       8      10 ar
     11       9      10 ar
     12       1      11 1
     13       2      12 1
     14       3      13 1
     15       4      14 1
     16       5      15 1
     17       6      16 1
     18       7      17 1
     19       8      18 1
@<TRIPOS>ALT_TYPE
CGenFF_4.0_ALT_TYPE_SET
CGenFF_4.0 1 CG2R61 2 CG2R61 3 CG2R61 4 CG2R61 5 CG2R61 6 CG2R61 7 CG2R61 8 CG2R61 9 CG2R61 10 CG2R61 11 HGR61 12 HGR61 13 HGR61 14 HGR61 15 HGR61 16 HGR61 17 HGR61 18 HGR61
@<TRIPOS>MOLECULE
naphtalene
 18 19 0 0 0
****
USER_CHARGES
INVALID_CHARGES
Pose:  22 Cluster:  22 Fr_nu: 259914 TotEn:   -11.36
@<TRIPOS>ATOM
      1 C1        -61.1202  -22.6380  -22.3600 C.ar   1 LIG      -0.11500
      2 C2        -62.3067  -22.8587  -23.0530 C.ar   1 LIG      -0.11500
      3 C3        -58.5923  -23.3980  -26.4473 C.ar   1 LIG      -0.11500
      4 C4        -59.7790  -23.6187  -27.1401 C.ar   1 LIG      -0.11500
      5 C5        -59.8971  -22.7159  -23.0268 C.ar   1 LIG      -0.11700
      6 C6        -62.2750  -23.1581  -24.4152 C.ar   1 LIG      -0.11700
      7 C7        -58.6242  -23.0985  -25.0850 C.ar   1 LIG      -0.11700
      8 C8        -61.0021  -23.5409  -26.4734 C.ar   1 LIG      -0.11700
      9 C9        -59.8463  -23.0162  -24.3979 C.ar   1 LIG       0.00400
     10 C10       -61.0530  -23.2406  -25.1024 C.ar   1 LIG       0.00400
     11 H1        -61.1455  -22.4056  -21.2994 H      1 LIG       0.11500
     12 H2        -63.2584  -22.7976  -22.5330 H      1 LIG       0.11500
     13 H3        -57.6402  -23.4588  -26.9668 H      1 LIG       0.11500
     14 H4        -59.7530  -23.8525  -28.2003 H      1 LIG       0.11500
     15 H5        -58.9821  -22.5401  -22.4650 H      1 LIG       0.11500
     16 H6        -63.2148  -23.3264  -24.9369 H      1 LIG       0.11500
     17 H7        -57.6843  -22.9295  -24.5636 H      1 LIG       0.11500
     18 H8        -61.9173  -23.7175  -27.0349 H      1 LIG       0.11500
@<TRIPOS>BOND
      1       1       2 ar
      2       1       5 ar
      3       2       6 ar
      4       3       4 ar
      5       3       7 ar
      6       4       8 ar
      7       5       9 ar
      8       6      10 ar
      9       7       9 ar
     10       8      10 ar
     11       9      10 ar
     12       1      11 1
     13       2      12 1
     14       3      13 1
     15       4      14 1
     16       5      15 1
     17       6      16 1
     18       7      17 1
     19       8      18 1
@<TRIPOS>ALT_TYPE
CGenFF_4.0_ALT_TYPE_SET
CGenFF_4.0 1 CG2R61 2 CG2R61 3 CG2R61 4 CG2R61 5 CG2R61 6 CG2R61 7 CG2R61 8 CG2R61 9 CG2R61 10 CG2R61 11 HGR61 12 HGR61 13 HGR61 14 HGR61 15 HGR61 16 HGR61 17 HGR61 18 HGR61
@<TRIPOS>MOLECULE
naphtalene
 18 19 0 0 0
****
USER_CHARGES
INVALID_CHARGES
Pose:  23 Cluster:  23 Fr_nu: 338316 TotEn:   -11.32
@<TRIPOS>ATOM
      1 C1        -60.8857  -21.7176  -23.6425 C.ar   1 LIG      -0.11500
      2 C2        -60.5760  -20.9509  -24.7619 C.ar   1 LIG      -0.11500
      3 C3        -57.7721  -25.1474  -25.1308 C.ar   1 LIG      -0.11500
      4 C4        -57.4626  -24.3805  -26.2502 C.ar   1 LIG      -0.11500
      5 C5        -60.2682  -22.9538  -23.4500 C.ar   1 LIG      -0.11700
      6 C6        -59.6479  -21.4172  -25.6931 C.ar   1 LIG      -0.11700
      7 C7        -58.7003  -24.6809  -24.1994 C.ar   1 LIG      -0.11700
      8 C8        -58.0800  -23.1443  -26.4427 C.ar   1 LIG      -0.11700
      9 C9        -59.3315  -23.4390  -24.3772 C.ar   1 LIG       0.00400
     10 C10       -59.0167  -22.6592  -25.5155 C.ar   1 LIG       0.00400
     11 H1        -61.6088  -21.3543  -22.9181 H      1 LIG       0.11500
     12 H2        -61.0571  -19.9885  -24.9106 H      1 LIG       0.11500
     13 H3        -57.2912  -26.1100  -24.9814 H      1 LIG       0.11500
     14 H4        -56.7405  -24.7450  -26.9749 H      1 LIG       0.11500
     15 H5        -60.5259  -23.5364  -22.5680 H      1 LIG       0.11500
     16 H6        -59.4207  -20.8009  -26.5605 H      1 LIG       0.11500
     17 H7        -58.9267  -25.2970  -23.3317 H      1 LIG       0.11500
     18 H8        -57.8231  -22.5619  -27.3252 H      1 LIG       0.11500
@<TRIPOS>BOND
      1       1       2 ar
      2       1       5 ar
      3       2       6 ar
      4       3       4 ar
      5       3       7 ar
      6       4       8 ar
      7       5       9 ar
      8       6      10 ar
      9       7       9 ar
     10       8      10 ar
     11       9      10 ar
     12       1      11 1
     13       2      12 1
     14       3      13 1
     15       4      14 1
     16       5      15 1
     17       6      16 1
     18       7      17 1
     19       8      18 1
@<TRIPOS>ALT_TYPE
CGenFF_4.0_ALT_TYPE_SET
CGenFF_4.0 1 CG2R61 2 CG2R61 3 CG2R61 4 CG2R61 5 CG2R61 6 CG2R61 7 CG2R61 8 CG2R61 9 CG2R61 10 CG2R61 11 HGR61 12 HGR61 13 HGR61 14 HGR61 15 HGR61 16 HGR61 17 HGR61 18 HGR61
@<TRIPOS>MOLECULE
naphtalene
 18 19 0 0 0
****
USER_CHARGES
INVALID_CHARGES
Pose:  24 Cluster:  24 Fr_nu:  20703 TotEn:   -11.15
@<TRIPOS>ATOM
      1 C1        -58.2291    6.3759  -36.0756 C.ar   1 LIG      -0.11500
      2 C2        -58.8607    5.1364  -36.0377 C.ar   1 LIG      -0.11500
      3 C3        -54.8408    4.5579  -39.0568 C.ar   1 LIG      -0.11500
      4 C4        -55.4726    3.3184  -39.0188 C.ar   1 LIG      -0.11500
      5 C5        -57.0709    6.5468  -36.8346 C.ar   1 LIG      -0.11700
      6 C6        -58.3369    4.0630  -36.7586 C.ar   1 LIG      -0.11700
      7 C7        -55.3648    5.6313  -38.3358 C.ar   1 LIG      -0.11700
      8 C8        -56.6306    3.1474  -38.2597 C.ar   1 LIG      -0.11700
      9 C9        -56.5296    5.4773  -37.5665 C.ar   1 LIG       0.00400
     10 C10       -57.1720    4.2169  -37.5279 C.ar   1 LIG       0.00400
     11 H1        -58.6370    7.2110  -35.5137 H      1 LIG       0.11500
     12 H2        -59.7624    5.0045  -35.4467 H      1 LIG       0.11500
     13 H3        -53.9390    4.6905  -39.6478 H      1 LIG       0.11500
     14 H4        -55.0634    2.4833  -39.5797 H      1 LIG       0.11500
     15 H5        -56.5937    7.5245  -36.8492 H      1 LIG       0.11500
     16 H6        -58.8474    3.1032  -36.7148 H      1 LIG       0.11500
     17 H7        -54.8545    6.5912  -38.3804 H      1 LIG       0.11500
     18 H8        -57.1077    2.1696  -38.2444 H      1 LIG       0.11500
@<TRIPOS>BOND
      1       1       2 ar
      2       1       5 ar
      3       2       6 ar
      4       3       4 ar
      5       3       7 ar
      6       4       8 ar
      7       5       9 ar
      8       6      10 ar
      9       7       9 ar
     10       8      10 ar
     11       9      10 ar
     12       1      11 1
     13       2      12 1
     14       3      13 1
     15       4      14 1
     16       5      15 1
     17       6      16 1
     18       7      17 1
     19       8      18 1
@<TRIPOS>ALT_TYPE
CGenFF_4.0_ALT_TYPE_SET
CGenFF_4.0 1 CG2R61 2 CG2R61 3 CG2R61 4 CG2R61 5 CG2R61 6 CG2R61 7 CG2R61 8 CG2R61 9 CG2R61 10 CG2R61 11 HGR61 12 HGR61 13 HGR61 14 HGR61 15 HGR61 16 HGR61 17 HGR61 18 HGR61
@<TRIPOS>MOLECULE
naphtalene
 18 19 0 0 0
****
USER_CHARGES
INVALID_CHARGES
Pose:  25 Cluster:  25 Fr_nu:   5720 TotEn:   -11.08
@<TRIPOS>ATOM
      1 C1        -57.7667    2.1569  -20.2378 C.ar   1 LIG      -0.11500
      2 C2        -57.7571    2.1798  -21.6293 C.ar   1 LIG      -0.11500
      3 C3        -59.6866   -2.3129  -20.3251 C.ar   1 LIG      -0.11500
      4 C4        -59.6769   -2.2899  -21.7166 C.ar   1 LIG      -0.11500
      5 C5        -58.2481    1.0358  -19.5611 C.ar   1 LIG      -0.11700
      6 C6        -58.2286    1.0820  -22.3494 C.ar   1 LIG      -0.11700
      7 C7        -59.2149   -1.2150  -19.6050 C.ar   1 LIG      -0.11700
      8 C8        -59.1955   -1.1689  -22.3934 C.ar   1 LIG      -0.11700
      9 C9        -58.7268   -0.0782  -20.2698 C.ar   1 LIG       0.00400
     10 C10       -58.7169   -0.0548  -21.6848 C.ar   1 LIG       0.00400
     11 H1        -57.4000    3.0121  -19.6778 H      1 LIG       0.11500
     12 H2        -57.3818    3.0529  -22.1552 H      1 LIG       0.11500
     13 H3        -60.0616   -3.1860  -19.7985 H      1 LIG       0.11500
     14 H4        -60.0450   -3.1448  -22.2761 H      1 LIG       0.11500
     15 H5        -58.2466    1.0401  -18.4730 H      1 LIG       0.11500
     16 H6        -58.2112    1.1215  -23.4366 H      1 LIG       0.11500
     17 H7        -59.2316   -1.2551  -18.5179 H      1 LIG       0.11500
     18 H8        -59.1976   -1.1726  -23.4816 H      1 LIG       0.11500
@<TRIPOS>BOND
      1       1       2 ar
      2       1       5 ar
      3       2       6 ar
      4       3       4 ar
      5       3       7 ar
      6       4       8 ar
      7       5       9 ar
      8       6      10 ar
      9       7       9 ar
     10       8      10 ar
     11       9      10 ar
     12       1      11 1
     13       2      12 1
     14       3      13 1
     15       4      14 1
     16       5      15 1
     17       6      16 1
     18       7      17 1
     19       8      18 1
@<TRIPOS>ALT_TYPE
CGenFF_4.0_ALT_TYPE_SET
CGenFF_4.0 1 CG2R61 2 CG2R61 3 CG2R61 4 CG2R61 5 CG2R61 6 CG2R61 7 CG2R61 8 CG2R61 9 CG2R61 10 CG2R61 11 HGR61 12 HGR61 13 HGR61 14 HGR61 15 HGR61 16 HGR61 17 HGR61 18 HGR61
@<TRIPOS>MOLECULE
naphtalene
 18 19 0 0 0
****
USER_CHARGES
INVALID_CHARGES
Pose:  26 Cluster:  26 Fr_nu: 513117 TotEn:   -11.05
@<TRIPOS>ATOM
      1 C1        -82.0630  -16.6673  -32.1376 C.ar   1 LIG      -0.11500
      2 C2        -81.9765  -16.8359  -30.7589 C.ar   1 LIG      -0.11500
      3 C3        -79.9603  -21.0048  -32.7995 C.ar   1 LIG      -0.11500
      4 C4        -79.8739  -21.1732  -31.4207 C.ar   1 LIG      -0.11500
      5 C5        -81.5844  -17.6594  -32.9940 C.ar   1 LIG      -0.11700
      6 C6        -81.4113  -17.9970  -30.2311 C.ar   1 LIG      -0.11700
      7 C7        -80.5256  -19.8436  -33.3273 C.ar   1 LIG      -0.11700
      8 C8        -80.3524  -20.1812  -30.5643 C.ar   1 LIG      -0.11700
      9 C9        -81.0123  -18.8346  -32.4801 C.ar   1 LIG       0.00400
     10 C10       -80.9244  -19.0059  -31.0781 C.ar   1 LIG       0.00400
     11 H1        -82.5026  -15.7629  -32.5479 H      1 LIG       0.11500
     12 H2        -82.3496  -16.0631  -30.0931 H      1 LIG       0.11500
     13 H3        -79.5874  -21.7774  -33.4659 H      1 LIG       0.11500
     14 H4        -79.4329  -22.0771  -31.0110 H      1 LIG       0.11500
     15 H5        -81.6619  -17.5061  -34.0684 H      1 LIG       0.11500
     16 H6        -81.3545  -18.1078  -29.1502 H      1 LIG       0.11500
     17 H7        -80.5831  -19.7334  -34.4081 H      1 LIG       0.11500
     18 H8        -80.2743  -20.3339  -29.4898 H      1 LIG       0.11500
@<TRIPOS>BOND
      1       1       2 ar
      2       1       5 ar
      3       2       6 ar
      4       3       4 ar
      5       3       7 ar
      6       4       8 ar
      7       5       9 ar
      8       6      10 ar
      9       7       9 ar
     10       8      10 ar
     11       9      10 ar
     12       1      11 1
     13       2      12 1
     14       3      13 1
     15       4      14 1
     16       5      15 1
     17       6      16 1
     18       7      17 1
     19       8      18 1
@<TRIPOS>ALT_TYPE
CGenFF_4.0_ALT_TYPE_SET
CGenFF_4.0 1 CG2R61 2 CG2R61 3 CG2R61 4 CG2R61 5 CG2R61 6 CG2R61 7 CG2R61 8 CG2R61 9 CG2R61 10 CG2R61 11 HGR61 12 HGR61 13 HGR61 14 HGR61 15 HGR61 16 HGR61 17 HGR61 18 HGR61
@<TRIPOS>MOLECULE
naphtalene
 18 19 0 0 0
****
USER_CHARGES
INVALID_CHARGES
Pose:  27 Cluster:  27 Fr_nu: 534364 TotEn:   -11.00
@<TRIPOS>ATOM
      1 C1        -70.1298    1.8577  -46.5500 C.ar   1 LIG      -0.11500
      2 C2        -70.5271    2.9304  -45.7573 C.ar   1 LIG      -0.11500
      3 C3        -71.9918    4.0631  -50.4669 C.ar   1 LIG      -0.11500
      4 C4        -72.3891    5.1357  -49.6740 C.ar   1 LIG      -0.11500
      5 C5        -70.3926    1.8668  -47.9202 C.ar   1 LIG      -0.11700
      6 C6        -71.1886    4.0161  -46.3314 C.ar   1 LIG      -0.11700
      7 C7        -71.3302    2.9773  -49.8926 C.ar   1 LIG      -0.11700
      8 C8        -72.1264    5.1267  -48.3038 C.ar   1 LIG      -0.11700
      9 C9        -71.0575    2.9514  -48.5151 C.ar   1 LIG       0.00400
     10 C10       -71.4615    4.0421  -47.7089 C.ar   1 LIG       0.00400
     11 H1        -69.6153    1.0125  -46.1023 H      1 LIG       0.11500
     12 H2        -70.3218    2.9225  -44.6907 H      1 LIG       0.11500
     13 H3        -72.1967    4.0705  -51.5337 H      1 LIG       0.11500
     14 H4        -72.9048    5.9800  -50.1220 H      1 LIG       0.11500
     15 H5        -70.0732    1.0173  -48.5204 H      1 LIG       0.11500
     16 H6        -71.4896    4.8440  -45.6928 H      1 LIG       0.11500
     17 H7        -71.0286    2.1500  -50.5315 H      1 LIG       0.11500
     18 H8        -72.4464    5.9758  -47.7032 H      1 LIG       0.11500
@<TRIPOS>BOND
      1       1       2 ar
      2       1       5 ar
      3       2       6 ar
      4       3       4 ar
      5       3       7 ar
      6       4       8 ar
      7       5       9 ar
      8       6      10 ar
      9       7       9 ar
     10       8      10 ar
     11       9      10 ar
     12       1      11 1
     13       2      12 1
     14       3      13 1
     15       4      14 1
     16       5      15 1
     17       6      16 1
     18       7      17 1
     19       8      18 1
@<TRIPOS>ALT_TYPE
CGenFF_4.0_ALT_TYPE_SET
CGenFF_4.0 1 CG2R61 2 CG2R61 3 CG2R61 4 CG2R61 5 CG2R61 6 CG2R61 7 CG2R61 8 CG2R61 9 CG2R61 10 CG2R61 11 HGR61 12 HGR61 13 HGR61 14 HGR61 15 HGR61 16 HGR61 17 HGR61 18 HGR61
@<TRIPOS>MOLECULE
naphtalene
 18 19 0 0 0
****
USER_CHARGES
INVALID_CHARGES
Pose:  28 Cluster:  28 Fr_nu: 110232 TotEn:   -10.96
@<TRIPOS>ATOM
      1 C1        -48.7522    3.0737  -48.0165 C.ar   1 LIG      -0.11500
      2 C2        -49.7271    3.5945  -47.1708 C.ar   1 LIG      -0.11500
      3 C3        -45.9556    2.0580  -44.1668 C.ar   1 LIG      -0.11500
      4 C4        -46.9305    2.5789  -43.3212 C.ar   1 LIG      -0.11500
      5 C5        -47.5687    2.5601  -47.4854 C.ar   1 LIG      -0.11700
      6 C6        -49.5224    3.6039  -45.7909 C.ar   1 LIG      -0.11700
      7 C7        -46.1604    2.0486  -45.5469 C.ar   1 LIG      -0.11700
      8 C8        -48.1141    3.0925  -43.8522 C.ar   1 LIG      -0.11700
      9 C9        -47.3457    2.5615  -46.0988 C.ar   1 LIG       0.00400
     10 C10       -48.3371    3.0912  -45.2389 C.ar   1 LIG       0.00400
     11 H1        -48.9119    3.0672  -49.0908 H      1 LIG       0.11500
     12 H2        -50.6482    3.9938  -47.5853 H      1 LIG       0.11500
     13 H3        -45.0342    1.6583  -43.7529 H      1 LIG       0.11500
     14 H4        -46.7697    2.5864  -42.2472 H      1 LIG       0.11500
     15 H5        -46.8203    2.1584  -48.1654 H      1 LIG       0.11500
     16 H6        -50.2982    4.0154  -45.1486 H      1 LIG       0.11500
     17 H7        -45.3848    1.6363  -46.1888 H      1 LIG       0.11500
     18 H8        -48.8623    3.4950  -43.1724 H      1 LIG       0.11500
@<TRIPOS>BOND
      1       1       2 ar
      2       1       5 ar
      3       2       6 ar
      4       3       4 ar
      5       3       7 ar
      6       4       8 ar
      7       5       9 ar
      8       6      10 ar
      9       7       9 ar
     10       8      10 ar
     11       9      10 ar
     12       1      11 1
     13       2      12 1
     14       3      13 1
     15       4      14 1
     16       5      15 1
     17       6      16 1
     18       7      17 1
     19       8      18 1
@<TRIPOS>ALT_TYPE
CGenFF_4.0_ALT_TYPE_SET
CGenFF_4.0 1 CG2R61 2 CG2R61 3 CG2R61 4 CG2R61 5 CG2R61 6 CG2R61 7 CG2R61 8 CG2R61 9 CG2R61 10 CG2R61 11 HGR61 12 HGR61 13 HGR61 14 HGR61 15 HGR61 16 HGR61 17 HGR61 18 HGR61
@<TRIPOS>MOLECULE
naphtalene
 18 19 0 0 0
****
USER_CHARGES
INVALID_CHARGES
Pose:  29 Cluster:  29 Fr_nu:  39110 TotEn:   -10.90
@<TRIPOS>ATOM
      1 C1        -60.4776    3.8148  -46.1666 C.ar   1 LIG      -0.11500
      2 C2        -61.8605    3.9329  -46.2701 C.ar   1 LIG      -0.11500
      3 C3        -61.0226   -0.1857  -43.4515 C.ar   1 LIG      -0.11500
      4 C4        -62.4054   -0.0676  -43.5551 C.ar   1 LIG      -0.11500
      5 C5        -59.9188    2.7625  -45.4407 C.ar   1 LIG      -0.11700
      6 C6        -62.6898    2.9992  -45.6482 C.ar   1 LIG      -0.11700
      7 C7        -60.1932    0.7480  -44.0735 C.ar   1 LIG      -0.11700
      8 C8        -62.9643    0.9847  -44.2809 C.ar   1 LIG      -0.11700
      9 C9        -60.7385    1.8135  -44.8081 C.ar   1 LIG       0.00400
     10 C10       -62.1447    1.9337  -44.9134 C.ar   1 LIG       0.00400
     11 H1        -59.8325    4.5423  -46.6504 H      1 LIG       0.11500
     12 H2        -62.2945    4.7523  -46.8356 H      1 LIG       0.11500
     13 H3        -60.5879   -1.0052  -42.8861 H      1 LIG       0.11500
     14 H4        -63.0501   -0.7945  -43.0699 H      1 LIG       0.11500
     15 H5        -58.8353    2.6902  -45.3728 H      1 LIG       0.11500
     16 H6        -63.7680    3.1107  -45.7428 H      1 LIG       0.11500
     17 H7        -59.1151    0.6358  -43.9794 H      1 LIG       0.11500
     18 H8        -64.0479    1.0577  -44.3483 H      1 LIG       0.11500
@<TRIPOS>BOND
      1       1       2 ar
      2       1       5 ar
      3       2       6 ar
      4       3       4 ar
      5       3       7 ar
      6       4       8 ar
      7       5       9 ar
      8       6      10 ar
      9       7       9 ar
     10       8      10 ar
     11       9      10 ar
     12       1      11 1
     13       2      12 1
     14       3      13 1
     15       4      14 1
     16       5      15 1
     17       6      16 1
     18       7      17 1
     19       8      18 1
@<TRIPOS>ALT_TYPE
CGenFF_4.0_ALT_TYPE_SET
CGenFF_4.0 1 CG2R61 2 CG2R61 3 CG2R61 4 CG2R61 5 CG2R61 6 CG2R61 7 CG2R61 8 CG2R61 9 CG2R61 10 CG2R61 11 HGR61 12 HGR61 13 HGR61 14 HGR61 15 HGR61 16 HGR61 17 HGR61 18 HGR61
@<TRIPOS>MOLECULE
naphtalene
 18 19 0 0 0
****
USER_CHARGES
INVALID_CHARGES
Pose:  30 Cluster:  30 Fr_nu: 338544 TotEn:   -10.81
@<TRIPOS>ATOM
      1 C1        -54.8309    2.5866  -38.7373 C.ar   1 LIG      -0.11500
      2 C2        -55.2637    3.2721  -37.6060 C.ar   1 LIG      -0.11500
      3 C3        -58.2314    4.8301  -41.3974 C.ar   1 LIG      -0.11500
      4 C4        -58.6641    5.5155  -40.2661 C.ar   1 LIG      -0.11500
      5 C5        -55.4577    2.7995  -39.9654 C.ar   1 LIG      -0.11700
      6 C6        -56.3249    4.1729  -37.6984 C.ar   1 LIG      -0.11700
      7 C7        -57.1700    3.9292  -41.3050 C.ar   1 LIG      -0.11700
      8 C8        -58.0374    5.3027  -39.0379 C.ar   1 LIG      -0.11700
      9 C9        -56.5275    3.7026  -40.0769 C.ar   1 LIG       0.00400
     10 C10       -56.9676    4.3996  -38.9264 C.ar   1 LIG       0.00400
     11 H1        -54.0050    1.8850  -38.6646 H      1 LIG       0.11500
     12 H2        -54.7749    3.1058  -36.6505 H      1 LIG       0.11500
     13 H3        -58.7198    4.9961  -42.3535 H      1 LIG       0.11500
     14 H4        -59.4909    6.2159  -40.3391 H      1 LIG       0.11500
     15 H5        -55.1030    2.2524  -40.8364 H      1 LIG       0.11500
     16 H6        -56.6462    4.6981  -36.8013 H      1 LIG       0.11500
     17 H7        -56.8483    3.4048  -42.2023 H      1 LIG       0.11500
     18 H8        -58.3925    5.8491  -38.1666 H      1 LIG       0.11500
@<TRIPOS>BOND
      1       1       2 ar
      2       1       5 ar
      3       2       6 ar
      4       3       4 ar
      5       3       7 ar
      6       4       8 ar
      7       5       9 ar
      8       6      10 ar
      9       7       9 ar
     10       8      10 ar
     11       9      10 ar
     12       1      11 1
     13       2      12 1
     14       3      13 1
     15       4      14 1
     16       5      15 1
     17       6      16 1
     18       7      17 1
     19       8      18 1
@<TRIPOS>ALT_TYPE
CGenFF_4.0_ALT_TYPE_SET
CGenFF_4.0 1 CG2R61 2 CG2R61 3 CG2R61 4 CG2R61 5 CG2R61 6 CG2R61 7 CG2R61 8 CG2R61 9 CG2R61 10 CG2R61 11 HGR61 12 HGR61 13 HGR61 14 HGR61 15 HGR61 16 HGR61 17 HGR61 18 HGR61
@<TRIPOS>MOLECULE
naphtalene
 18 19 0 0 0
****
USER_CHARGES
INVALID_CHARGES
Pose:  31 Cluster:  31 Fr_nu: 186048 TotEn:   -10.77
@<TRIPOS>ATOM
      1 C1        -80.0370  -24.2234  -43.8291 C.ar   1 LIG      -0.11500
      2 C2        -79.5049  -25.1472  -44.7236 C.ar   1 LIG      -0.11500
      3 C3        -75.8011  -24.0982  -41.4388 C.ar   1 LIG      -0.11500
      4 C4        -75.2690  -25.0221  -42.3333 C.ar   1 LIG      -0.11500
      5 C5        -79.2526  -23.7286  -42.7868 C.ar   1 LIG      -0.11700
      6 C6        -78.1865  -25.5799  -44.5794 C.ar   1 LIG      -0.11700
      7 C7        -77.1196  -23.6655  -41.5831 C.ar   1 LIG      -0.11700
      8 C8        -76.0533  -25.5170  -43.3756 C.ar   1 LIG      -0.11700
      9 C9        -77.9235  -24.1530  -42.6264 C.ar   1 LIG       0.00400
     10 C10       -77.3825  -25.0925  -43.5360 C.ar   1 LIG       0.00400
     11 H1        -81.0637  -23.8873  -43.9416 H      1 LIG       0.11500
     12 H2        -80.1163  -25.5316  -45.5349 H      1 LIG       0.11500
     13 H3        -75.1900  -23.7132  -40.6272 H      1 LIG       0.11500
     14 H4        -74.2428  -25.3588  -42.2195 H      1 LIG       0.11500
     15 H5        -79.6896  -23.0074  -42.0991 H      1 LIG       0.11500
     16 H6        -77.7911  -26.3022  -45.2905 H      1 LIG       0.11500
     17 H7        -77.5145  -22.9426  -40.8724 H      1 LIG       0.11500
     18 H8        -75.6168  -26.2388  -44.0630 H      1 LIG       0.11500
@<TRIPOS>BOND
      1       1       2 ar
      2       1       5 ar
      3       2       6 ar
      4       3       4 ar
      5       3       7 ar
      6       4       8 ar
      7       5       9 ar
      8       6      10 ar
      9       7       9 ar
     10       8      10 ar
     11       9      10 ar
     12       1      11 1
     13       2      12 1
     14       3      13 1
     15       4      14 1
     16       5      15 1
     17       6      16 1
     18       7      17 1
     19       8      18 1
@<TRIPOS>ALT_TYPE
CGenFF_4.0_ALT_TYPE_SET
CGenFF_4.0 1 CG2R61 2 CG2R61 3 CG2R61 4 CG2R61 5 CG2R61 6 CG2R61 7 CG2R61 8 CG2R61 9 CG2R61 10 CG2R61 11 HGR61 12 HGR61 13 HGR61 14 HGR61 15 HGR61 16 HGR61 17 HGR61 18 HGR61
@<TRIPOS>MOLECULE
naphtalene
 18 19 0 0 0
****
USER_CHARGES
INVALID_CHARGES
Pose:  32 Cluster:  32 Fr_nu:  49027 TotEn:   -10.73
@<TRIPOS>ATOM
      1 C1        -69.0256  -25.0430  -41.3501 C.ar   1 LIG      -0.11500
      2 C2        -69.6873  -24.6129  -42.4964 C.ar   1 LIG      -0.11500
      3 C3        -73.2393  -25.0429  -38.9177 C.ar   1 LIG      -0.11500
      4 C4        -73.9010  -24.6128  -40.0640 C.ar   1 LIG      -0.11500
      5 C5        -69.7394  -25.2588  -40.1710 C.ar   1 LIG      -0.11700
      6 C6        -71.0653  -24.3971  -42.4681 C.ar   1 LIG      -0.11700
      7 C7        -71.8612  -25.2588  -38.9461 C.ar   1 LIG      -0.11700
      8 C8        -73.1873  -24.3969  -41.2432 C.ar   1 LIG      -0.11700
      9 C9        -71.1269  -25.0465  -40.1242 C.ar   1 LIG       0.00400
     10 C10       -71.7998  -24.6092  -41.2899 C.ar   1 LIG       0.00400
     11 H1        -67.9527  -25.2103  -41.3727 H      1 LIG       0.11500
     12 H2        -69.1307  -24.4454  -43.4139 H      1 LIG       0.11500
     13 H3        -73.7955  -25.2107  -37.9997 H      1 LIG       0.11500
     14 H4        -74.9736  -24.4442  -40.0405 H      1 LIG       0.11500
     15 H5        -69.2013  -25.5946  -39.2869 H      1 LIG       0.11500
     16 H6        -71.5621  -24.0614  -43.3761 H      1 LIG       0.11500
     17 H7        -71.3649  -25.5952  -38.0382 H      1 LIG       0.11500
     18 H8        -73.7251  -24.0604  -42.1273 H      1 LIG       0.11500
@<TRIPOS>BOND
      1       1       2 ar
      2       1       5 ar
      3       2       6 ar
      4       3       4 ar
      5       3       7 ar
      6       4       8 ar
      7       5       9 ar
      8       6      10 ar
      9       7       9 ar
     10       8      10 ar
     11       9      10 ar
     12       1      11 1
     13       2      12 1
     14       3      13 1
     15       4      14 1
     16       5      15 1
     17       6      16 1
     18       7      17 1
     19       8      18 1
@<TRIPOS>ALT_TYPE
CGenFF_4.0_ALT_TYPE_SET
CGenFF_4.0 1 CG2R61 2 CG2R61 3 CG2R61 4 CG2R61 5 CG2R61 6 CG2R61 7 CG2R61 8 CG2R61 9 CG2R61 10 CG2R61 11 HGR61 12 HGR61 13 HGR61 14 HGR61 15 HGR61 16 HGR61 17 HGR61 18 HGR61
@<TRIPOS>MOLECULE
naphtalene
 18 19 0 0 0
****
USER_CHARGES
INVALID_CHARGES
Pose:  33 Cluster:  33 Fr_nu: 537786 TotEn:   -10.58
@<TRIPOS>ATOM
      1 C1        -73.8113  -11.1304  -51.2406 C.ar   1 LIG      -0.11500
      2 C2        -73.7145  -10.7334  -52.5710 C.ar   1 LIG      -0.11500
      3 C3        -77.0261  -14.5592  -52.4980 C.ar   1 LIG      -0.11500
      4 C4        -76.9292  -14.1622  -53.8284 C.ar   1 LIG      -0.11500
      5 C5        -74.6580  -12.1807  -50.8850 C.ar   1 LIG      -0.11700
      6 C6        -74.4637  -11.3852  -53.5508 C.ar   1 LIG      -0.11700
      7 C7        -76.2768  -13.9074  -51.5181 C.ar   1 LIG      -0.11700
      8 C8        -76.0827  -13.1118  -54.1841 C.ar   1 LIG      -0.11700
      9 C9        -75.4196  -12.8481  -51.8581 C.ar   1 LIG       0.00400
     10 C10       -75.3210  -12.4444  -53.2110 C.ar   1 LIG       0.00400
     11 H1        -73.2283  -10.6222  -50.4782 H      1 LIG       0.11500
     12 H2        -73.0549   -9.9158  -52.8468 H      1 LIG       0.11500
     13 H3        -77.6856  -15.3770  -52.2215 H      1 LIG       0.11500
     14 H4        -77.5136  -14.6697  -54.5902 H      1 LIG       0.11500
     15 H5        -74.7182  -12.4738  -49.8389 H      1 LIG       0.11500
     16 H6        -74.3719  -11.0585  -54.5846 H      1 LIG       0.11500
     17 H7        -76.3682  -14.2347  -50.4846 H      1 LIG       0.11500
     18 H8        -76.0228  -12.8180  -55.2301 H      1 LIG       0.11500
@<TRIPOS>BOND
      1       1       2 ar
      2       1       5 ar
      3       2       6 ar
      4       3       4 ar
      5       3       7 ar
      6       4       8 ar
      7       5       9 ar
      8       6      10 ar
      9       7       9 ar
     10       8      10 ar
     11       9      10 ar
     12       1      11 1
     13       2      12 1
     14       3      13 1
     15       4      14 1
     16       5      15 1
     17       6      16 1
     18       7      17 1
     19       8      18 1
@<TRIPOS>ALT_TYPE
CGenFF_4.0_ALT_TYPE_SET
CGenFF_4.0 1 CG2R61 2 CG2R61 3 CG2R61 4 CG2R61 5 CG2R61 6 CG2R61 7 CG2R61 8 CG2R61 9 CG2R61 10 CG2R61 11 HGR61 12 HGR61 13 HGR61 14 HGR61 15 HGR61 16 HGR61 17 HGR61 18 HGR61
@<TRIPOS>MOLECULE
naphtalene
 18 19 0 0 0
****
USER_CHARGES
INVALID_CHARGES
Pose:  34 Cluster:  34 Fr_nu:    655 TotEn:   -10.27
@<TRIPOS>ATOM
      1 C1        -66.4297    3.2573  -48.2184 C.ar   1 LIG      -0.11500
      2 C2        -66.3264    2.2182  -47.2984 C.ar   1 LIG      -0.11500
      3 C3        -71.0654    3.9510  -46.9140 C.ar   1 LIG      -0.11500
      4 C4        -70.9620    2.9119  -45.9940 C.ar   1 LIG      -0.11500
      5 C5        -67.6323    3.9511  -48.3564 C.ar   1 LIG      -0.11700
      6 C6        -67.4250    1.8688  -46.5128 C.ar   1 LIG      -0.11700
      7 C7        -69.9666    4.3005  -47.6996 C.ar   1 LIG      -0.11700
      8 C8        -69.7595    2.2180  -45.8560 C.ar   1 LIG      -0.11700
      9 C9        -68.7485    3.6129  -47.5739 C.ar   1 LIG       0.00400
     10 C10       -68.6433    2.5562  -46.6384 C.ar   1 LIG       0.00400
     11 H1        -65.5742    3.5285  -48.8301 H      1 LIG       0.11500
     12 H2        -65.3897    1.6789  -47.1915 H      1 LIG       0.11500
     13 H3        -72.0020    4.4909  -47.0212 H      1 LIG       0.11500
     14 H4        -71.8182    2.6403  -45.3836 H      1 LIG       0.11500
     15 H5        -67.6903    4.7595  -49.0822 H      1 LIG       0.11500
     16 H6        -67.3215    1.0536  -45.7997 H      1 LIG       0.11500
     17 H7        -70.0702    5.1162  -48.4120 H      1 LIG       0.11500
     18 H8        -69.7015    1.4090  -45.1307 H      1 LIG       0.11500
@<TRIPOS>BOND
      1       1       2 ar
      2       1       5 ar
      3       2       6 ar
      4       3       4 ar
      5       3       7 ar
      6       4       8 ar
      7       5       9 ar
      8       6      10 ar
      9       7       9 ar
     10       8      10 ar
     11       9      10 ar
     12       1      11 1
     13       2      12 1
     14       3      13 1
     15       4      14 1
     16       5      15 1
     17       6      16 1
     18       7      17 1
     19       8      18 1
@<TRIPOS>ALT_TYPE
CGenFF_4.0_ALT_TYPE_SET
CGenFF_4.0 1 CG2R61 2 CG2R61 3 CG2R61 4 CG2R61 5 CG2R61 6 CG2R61 7 CG2R61 8 CG2R61 9 CG2R61 10 CG2R61 11 HGR61 12 HGR61 13 HGR61 14 HGR61 15 HGR61 16 HGR61 17 HGR61 18 HGR61
@<TRIPOS>MOLECULE
naphtalene
 18 19 0 0 0
****
USER_CHARGES
INVALID_CHARGES
Pose:  35 Cluster:  35 Fr_nu: 122348 TotEn:   -10.19
@<TRIPOS>ATOM
      1 C1        -73.3370  -24.0608  -39.2326 C.ar   1 LIG      -0.11500
      2 C2        -72.1030  -24.3504  -39.8072 C.ar   1 LIG      -0.11500
      3 C3        -75.5536  -25.2363  -43.4013 C.ar   1 LIG      -0.11500
      4 C4        -74.3195  -25.5259  -43.9758 C.ar   1 LIG      -0.11500
      5 C5        -74.5066  -24.2073  -39.9790 C.ar   1 LIG      -0.11700
      6 C6        -72.0337  -24.7876  -41.1302 C.ar   1 LIG      -0.11700
      7 C7        -75.6229  -24.7992  -42.0782 C.ar   1 LIG      -0.11700
      8 C8        -73.1498  -25.3794  -43.2295 C.ar   1 LIG      -0.11700
      9 C9        -74.4557  -24.6461  -41.3122 C.ar   1 LIG       0.00400
     10 C10       -73.2008  -24.9406  -41.8964 C.ar   1 LIG       0.00400
     11 H1        -73.3903  -23.7201  -38.2028 H      1 LIG       0.11500
     12 H2        -71.1931  -24.2364  -39.2252 H      1 LIG       0.11500
     13 H3        -76.4641  -25.3503  -43.9828 H      1 LIG       0.11500
     14 H4        -74.2667  -25.8652  -45.0061 H      1 LIG       0.11500
     15 H5        -75.4603  -23.9747  -39.5095 H      1 LIG       0.11500
     16 H6        -71.0584  -25.0087  -41.5588 H      1 LIG       0.11500
     17 H7        -76.5983  -24.5790  -41.6496 H      1 LIG       0.11500
     18 H8        -72.1960  -25.6112  -43.6991 H      1 LIG       0.11500
@<TRIPOS>BOND
      1       1       2 ar
      2       1       5 ar
      3       2       6 ar
      4       3       4 ar
      5       3       7 ar
      6       4       8 ar
      7       5       9 ar
      8       6      10 ar
      9       7       9 ar
     10       8      10 ar
     11       9      10 ar
     12       1      11 1
     13       2      12 1
     14       3      13 1
     15       4      14 1
     16       5      15 1
     17       6      16 1
     18       7      17 1
     19       8      18 1
@<TRIPOS>ALT_TYPE
CGenFF_4.0_ALT_TYPE_SET
CGenFF_4.0 1 CG2R61 2 CG2R61 3 CG2R61 4 CG2R61 5 CG2R61 6 CG2R61 7 CG2R61 8 CG2R61 9 CG2R61 10 CG2R61 11 HGR61 12 HGR61 13 HGR61 14 HGR61 15 HGR61 16 HGR61 17 HGR61 18 HGR61
@<TRIPOS>MOLECULE
naphtalene
 18 19 0 0 0
****
USER_CHARGES
INVALID_CHARGES
Pose:  36 Cluster:  36 Fr_nu:  34472 TotEn:    -9.68
@<TRIPOS>ATOM
      1 C1        -65.6487    1.8051  -27.6063 C.ar   1 LIG      -0.11500
      2 C2        -66.0468    0.4797  -27.7535 C.ar   1 LIG      -0.11500
      3 C3        -62.0959    0.4027  -24.5924 C.ar   1 LIG      -0.11500
      4 C4        -62.4941   -0.9226  -24.7397 C.ar   1 LIG      -0.11500
      5 C5        -64.5669    2.1222  -26.7842 C.ar   1 LIG      -0.11700
      6 C6        -65.3649   -0.5336  -27.0795 C.ar   1 LIG      -0.11700
      7 C7        -62.7778    1.4161  -25.2666 C.ar   1 LIG      -0.11700
      8 C8        -63.5759   -1.2399  -25.5616 C.ar   1 LIG      -0.11700
      9 C9        -63.8689    1.1151  -26.0981 C.ar   1 LIG       0.00400
     10 C10       -64.2739   -0.2327  -26.2478 C.ar   1 LIG       0.00400
     11 H1        -66.1803    2.5936  -28.1309 H      1 LIG       0.11500
     12 H2        -66.8889    0.2339  -28.3939 H      1 LIG       0.11500
     13 H3        -61.2536    0.6493  -23.9521 H      1 LIG       0.11500
     14 H4        -61.9631   -1.7106  -24.2137 H      1 LIG       0.11500
     15 H5        -64.2735    3.1652  -26.6837 H      1 LIG       0.11500
     16 H6        -65.6932   -1.5627  -27.2097 H      1 LIG       0.11500
     17 H7        -62.4489    2.4450  -25.1369 H      1 LIG       0.11500
     18 H8        -63.8700   -2.2827  -25.6618 H      1 LIG       0.11500
@<TRIPOS>BOND
      1       1       2 ar
      2       1       5 ar
      3       2       6 ar
      4       3       4 ar
      5       3       7 ar
      6       4       8 ar
      7       5       9 ar
      8       6      10 ar
      9       7       9 ar
     10       8      10 ar
     11       9      10 ar
     12       1      11 1
     13       2      12 1
     14       3      13 1
     15       4      14 1
     16       5      15 1
     17       6      16 1
     18       7      17 1
     19       8      18 1
@<TRIPOS>ALT_TYPE
CGenFF_4.0_ALT_TYPE_SET
CGenFF_4.0 1 CG2R61 2 CG2R61 3 CG2R61 4 CG2R61 5 CG2R61 6 CG2R61 7 CG2R61 8 CG2R61 9 CG2R61 10 CG2R61 11 HGR61 12 HGR61 13 HGR61 14 HGR61 15 HGR61 16 HGR61 17 HGR61 18 HGR61
@<TRIPOS>MOLECULE
naphtalene
 18 19 0 0 0
****
USER_CHARGES
INVALID_CHARGES
Pose:  37 Cluster:  37 Fr_nu: 129805 TotEn:    -9.33
@<TRIPOS>ATOM
      1 C1        -58.5606    2.4562  -46.2410 C.ar   1 LIG      -0.11500
      2 C2        -59.3626    2.7454  -47.3410 C.ar   1 LIG      -0.11500
      3 C3        -62.4857    0.9983  -43.7630 C.ar   1 LIG      -0.11500
      4 C4        -63.2876    1.2875  -44.8631 C.ar   1 LIG      -0.11500
      5 C5        -59.1324    1.9492  -45.0737 C.ar   1 LIG      -0.11700
      6 C6        -60.7393    2.5286  -47.2782 C.ar   1 LIG      -0.11700
      7 C7        -61.1089    1.2150  -43.8259 C.ar   1 LIG      -0.11700
      8 C8        -62.7159    1.7946  -46.0304 C.ar   1 LIG      -0.11700
      9 C9        -60.5165    1.7248  -44.9927 C.ar   1 LIG       0.00400
     10 C10       -61.3319    2.0189  -46.1114 C.ar   1 LIG       0.00400
     11 H1        -57.4890    2.6257  -46.2903 H      1 LIG       0.11500
     12 H2        -58.9164    3.1398  -48.2493 H      1 LIG       0.11500
     13 H3        -62.9314    0.6036  -42.8542 H      1 LIG       0.11500
     14 H4        -64.3593    1.1192  -44.8127 H      1 LIG       0.11500
     15 H5        -58.4863    1.7308  -44.2259 H      1 LIG       0.11500
     16 H6        -61.3468    2.7613  -48.1503 H      1 LIG       0.11500
     17 H7        -60.5015    0.9815  -42.9540 H      1 LIG       0.11500
     18 H8        -63.3620    2.0138  -46.8780 H      1 LIG       0.11500
@<TRIPOS>BOND
      1       1       2 ar
      2       1       5 ar
      3       2       6 ar
      4       3       4 ar
      5       3       7 ar
      6       4       8 ar
      7       5       9 ar
      8       6      10 ar
      9       7       9 ar
     10       8      10 ar
     11       9      10 ar
     12       1      11 1
     13       2      12 1
     14       3      13 1
     15       4      14 1
     16       5      15 1
     17       6      16 1
     18       7      17 1
     19       8      18 1
@<TRIPOS>ALT_TYPE
CGenFF_4.0_ALT_TYPE_SET
CGenFF_4.0 1 CG2R61 2 CG2R61 3 CG2R61 4 CG2R61 5 CG2R61 6 CG2R61 7 CG2R61 8 CG2R61 9 CG2R61 10 CG2R61 11 HGR61 12 HGR61 13 HGR61 14 HGR61 15 HGR61 16 HGR61 17 HGR61 18 HGR61
@<TRIPOS>MOLECULE
naphtalene
 18 19 0 0 0
****
USER_CHARGES
INVALID_CHARGES
Pose:  38 Cluster:  38 Fr_nu: 452810 TotEn:    -9.29
@<TRIPOS>ATOM
      1 C1        -58.0637    3.0243  -38.7626 C.ar   1 LIG      -0.11500
      2 C2        -58.0637    3.9188  -39.8287 C.ar   1 LIG      -0.11500
      3 C3        -58.0637    6.7517  -35.6354 C.ar   1 LIG      -0.11500
      4 C4        -58.0637    7.6461  -36.7016 C.ar   1 LIG      -0.11500
      5 C5        -58.0637    3.5005  -37.4512 C.ar   1 LIG      -0.11700
      6 C6        -58.0637    5.2929  -39.5877 C.ar   1 LIG      -0.11700
      7 C7        -58.0637    5.3774  -35.8764 C.ar   1 LIG      -0.11700
      8 C8        -58.0636    7.1700  -38.0130 C.ar   1 LIG      -0.11700
      9 C9        -58.0637    4.8805  -37.1900 C.ar   1 LIG       0.00400
     10 C10       -58.0636    5.7901  -38.2742 C.ar   1 LIG       0.00400
     11 H1        -58.0631    1.9546  -38.9508 H      1 LIG       0.11500
     12 H2        -58.0640    3.5471  -40.8492 H      1 LIG       0.11500
     13 H3        -58.0636    7.1229  -34.6144 H      1 LIG       0.11500
     14 H4        -58.0628    8.7156  -36.5128 H      1 LIG       0.11500
     15 H5        -58.0633    2.7830  -36.6333 H      1 LIG       0.11500
     16 H6        -58.0642    5.9739  -40.4363 H      1 LIG       0.11500
     17 H7        -58.0640    4.6967  -35.0278 H      1 LIG       0.11500
     18 H8        -58.0633    7.8874  -38.8311 H      1 LIG       0.11500
@<TRIPOS>BOND
      1       1       2 ar
      2       1       5 ar
      3       2       6 ar
      4       3       4 ar
      5       3       7 ar
      6       4       8 ar
      7       5       9 ar
      8       6      10 ar
      9       7       9 ar
     10       8      10 ar
     11       9      10 ar
     12       1      11 1
     13       2      12 1
     14       3      13 1
     15       4      14 1
     16       5      15 1
     17       6      16 1
     18       7      17 1
     19       8      18 1
@<TRIPOS>ALT_TYPE
CGenFF_4.0_ALT_TYPE_SET
CGenFF_4.0 1 CG2R61 2 CG2R61 3 CG2R61 4 CG2R61 5 CG2R61 6 CG2R61 7 CG2R61 8 CG2R61 9 CG2R61 10 CG2R61 11 HGR61 12 HGR61 13 HGR61 14 HGR61 15 HGR61 16 HGR61 17 HGR61 18 HGR61
@<TRIPOS>MOLECULE
naphtalene
 18 19 0 0 0
****
USER_CHARGES
INVALID_CHARGES
Pose:  39 Cluster:  39 Fr_nu: 270111 TotEn:    -9.15
@<TRIPOS>ATOM
      1 C1        -74.3039   -9.4887  -48.9337 C.ar   1 LIG      -0.11500
      2 C2        -75.4726  -10.2027  -48.6865 C.ar   1 LIG      -0.11500
      3 C3        -74.1815  -11.2582  -53.4643 C.ar   1 LIG      -0.11500
      4 C4        -75.3502  -11.9722  -53.2170 C.ar   1 LIG      -0.11500
      5 C5        -73.6869   -9.5696  -50.1824 C.ar   1 LIG      -0.11700
      6 C6        -76.0289  -11.0003  -49.6868 C.ar   1 LIG      -0.11700
      7 C7        -73.6252  -10.4606  -52.4639 C.ar   1 LIG      -0.11700
      8 C8        -75.9672  -11.8915  -51.9683 C.ar   1 LIG      -0.11700
      9 C9        -74.2328  -10.3675  -51.2011 C.ar   1 LIG       0.00400
     10 C10       -75.4213  -11.0936  -50.9496 C.ar   1 LIG       0.00400
     11 H1        -73.8709   -8.8684  -48.1544 H      1 LIG       0.11500
     12 H2        -75.9522  -10.1389  -47.7141 H      1 LIG       0.11500
     13 H3        -73.7013  -11.3215  -54.4368 H      1 LIG       0.11500
     14 H4        -75.7819  -12.5935  -53.9962 H      1 LIG       0.11500
     15 H5        -72.7737   -9.0031  -50.3532 H      1 LIG       0.11500
     16 H6        -76.9432  -11.5493  -49.4716 H      1 LIG       0.11500
     17 H7        -72.7114   -9.9111  -52.6796 H      1 LIG       0.11500
     18 H8        -76.8800  -12.4585  -51.7970 H      1 LIG       0.11500
@<TRIPOS>BOND
      1       1       2 ar
      2       1       5 ar
      3       2       6 ar
      4       3       4 ar
      5       3       7 ar
      6       4       8 ar
      7       5       9 ar
      8       6      10 ar
      9       7       9 ar
     10       8      10 ar
     11       9      10 ar
     12       1      11 1
     13       2      12 1
     14       3      13 1
     15       4      14 1
     16       5      15 1
     17       6      16 1
     18       7      17 1
     19       8      18 1
@<TRIPOS>ALT_TYPE
CGenFF_4.0_ALT_TYPE_SET
CGenFF_4.0 1 CG2R61 2 CG2R61 3 CG2R61 4 CG2R61 5 CG2R61 6 CG2R61 7 CG2R61 8 CG2R61 9 CG2R61 10 CG2R61 11 HGR61 12 HGR61 13 HGR61 14 HGR61 15 HGR61 16 HGR61 17 HGR61 18 HGR61
@<TRIPOS>MOLECULE
naphtalene
 18 19 0 0 0
****
USER_CHARGES
INVALID_CHARGES
Pose:  40 Cluster:  40 Fr_nu: 117739 TotEn:    -7.65
@<TRIPOS>ATOM
      1 C1        -65.1226   -1.9696  -26.7662 C.ar   1 LIG      -0.11500
      2 C2        -63.9712   -1.2403  -26.4848 C.ar   1 LIG      -0.11500
      3 C3        -67.5967    2.1746  -27.3810 C.ar   1 LIG      -0.11500
      4 C4        -66.4452    2.9037  -27.0996 C.ar   1 LIG      -0.11500
      5 C5        -66.3147   -1.3069  -27.0600 C.ar   1 LIG      -0.11700
      6 C6        -64.0072    0.1542  -26.4962 C.ar   1 LIG      -0.11700
      7 C7        -67.5606    0.7799  -27.3697 C.ar   1 LIG      -0.11700
      8 C8        -65.2531    2.2412  -26.8056 C.ar   1 LIG      -0.11700
      9 C9        -66.3694    0.0964  -27.0759 C.ar   1 LIG       0.00400
     10 C10       -65.1984    0.8379  -26.7897 C.ar   1 LIG       0.00400
     11 H1        -65.0941   -3.0552  -26.7567 H      1 LIG       0.11500
     12 H2        -63.0436   -1.7571  -26.2564 H      1 LIG       0.11500
     13 H3        -68.5248    2.6909  -27.6096 H      1 LIG       0.11500
     14 H4        -66.4747    3.9893  -27.1078 H      1 LIG       0.11500
     15 H5        -67.2027   -1.8973  -27.2765 H      1 LIG       0.11500
     16 H6        -63.0950    0.7040  -26.2738 H      1 LIG       0.11500
     17 H7        -68.4727    0.2304  -27.5929 H      1 LIG       0.11500
     18 H8        -64.3652    2.8314  -26.5884 H      1 LIG       0.11500
@<TRIPOS>BOND
      1       1       2 ar
      2       1       5 ar
      3       2       6 ar
      4       3       4 ar
      5       3       7 ar
      6       4       8 ar
      7       5       9 ar
      8       6      10 ar
      9       7       9 ar
     10       8      10 ar
     11       9      10 ar
     12       1      11 1
     13       2      12 1
     14       3      13 1
     15       4      14 1
     16       5      15 1
     17       6      16 1
     18       7      17 1
     19       8      18 1
@<TRIPOS>ALT_TYPE
CGenFF_4.0_ALT_TYPE_SET
CGenFF_4.0 1 CG2R61 2 CG2R61 3 CG2R61 4 CG2R61 5 CG2R61 6 CG2R61 7 CG2R61 8 CG2R61 9 CG2R61 10 CG2R61 11 HGR61 12 HGR61 13 HGR61 14 HGR61 15 HGR61 16 HGR61 17 HGR61 18 HGR61
# TRIPOS MOL2 file generated by SEED

@<TRIPOS>MOLECULE
pyrazole
 9 9 0 0 0
****
USER_CHARGES
INVALID_CHARGES
Pose:   1 Cluster:   1 Fr_nu: 862150 TotEn:   -17.12
@<TRIPOS>ATOM
      1 C1        -51.7637    2.8341  -28.6839 C.2    1 LIG      -0.25100
      2 C2        -51.0677    1.6403  -28.4149 C.2    1 LIG       0.13200
      3 C3        -51.3616    3.1883  -29.9486 C.2    1 LIG      -0.03800
      4 N1        -50.2833    1.2614  -29.4273 N.2    1 LIG      -0.57800
      5 N2        -50.4838    2.2225  -30.3449 N.pl3  1 LIG      -0.05900
      6 H1        -52.4599    3.3639  -28.0507 H      1 LIG       0.15700
      7 H2        -51.0991    1.0309  -27.5231 H      1 LIG       0.15600
      8 H3        -51.6136    4.0229  -30.5868 H      1 LIG       0.15900
      9 H4        -49.9853    2.1580  -31.2236 H      1 LIG       0.32200
@<TRIPOS>BOND
      1       1       2 1
      2       1       3 2
      3       2       4 2
      4       3       5 1
      5       4       5 1
      6       1       6 1
      7       2       7 1
      8       3       8 1
      9       5       9 1
@<TRIPOS>ALT_TYPE
CGenFF_4.0_ALT_TYPE_SET
CGenFF_4.0 1 CG2R51 2 CG2R52 3 CG2R51 4 NG2R50 5 NG2R51 6 HGR51 7 HGR52 8 HGR52 9 HGP1
@<TRIPOS>MOLECULE
pyrazole
 9 9 0 0 0
****
USER_CHARGES
INVALID_CHARGES
Pose:   2 Cluster:   2 Fr_nu: 9535397 TotEn:   -17.11
@<TRIPOS>ATOM
      1 C1        -41.8565   -9.7744  -37.7481 C.2    1 LIG      -0.25100
      2 C2        -41.4349   -9.9732  -36.4198 C.2    1 LIG       0.13200
      3 C3        -41.0117  -10.5565  -38.4972 C.2    1 LIG      -0.03800
      4 N1        -40.4026  -10.8157  -36.3271 N.2    1 LIG      -0.57800
      5 N2        -40.1685  -11.1533  -37.6066 N.pl3  1 LIG      -0.05900
      6 H1        -42.6606   -9.1522  -38.1124 H      1 LIG       0.15700
      7 H2        -41.8365   -9.5389  -35.5154 H      1 LIG       0.15600
      8 H3        -40.9348  -10.7362  -39.5598 H      1 LIG       0.15900
      9 H4        -39.4125  -11.7976  -37.8018 H      1 LIG       0.32200
@<TRIPOS>BOND
      1       1       2 1
      2       1       3 2
      3       2       4 2
      4       3       5 1
      5       4       5 1
      6       1       6 1
      7       2       7 1
      8       3       8 1
      9       5       9 1
@<TRIPOS>ALT_TYPE
CGenFF_4.0_ALT_TYPE_SET
CGenFF_4.0 1 CG2R51 2 CG2R52 3 CG2R51 4 NG2R50 5 NG2R51 6 HGR51 7 HGR52 8 HGR52 9 HGP1
@<TRIPOS>MOLECULE
pyrazole
 9 9 0 0 0
****
USER_CHARGES
INVALID_CHARGES
Pose:   3 Cluster:   3 Fr_nu: 4598697 TotEn:   -17.05
@<TRIPOS>ATOM
      1 C1        -69.7829   -9.4941  -43.9995 C.2    1 LIG      -0.25100
      2 C2        -68.8930   -8.4405  -44.2819 C.2    1 LIG       0.13200
      3 C3        -70.6230   -8.9858  -43.0392 C.2    1 LIG      -0.03800
      4 N1        -69.1444   -7.3455  -43.5595 N.2    1 LIG      -0.57800
      5 N2        -70.2019   -7.7082  -42.8138 N.pl3  1 LIG      -0.05900
      6 H1        -69.8124  -10.4834  -44.4316 H      1 LIG       0.15700
      7 H2        -68.0713   -8.4250  -44.9836 H      1 LIG       0.15600
      8 H3        -71.4621   -9.4092  -42.5062 H      1 LIG       0.15900
      9 H4        -70.5869   -7.0316  -42.1667 H      1 LIG       0.32200
@<TRIPOS>BOND
      1       1       2 1
      2       1       3 2
      3       2       4 2
      4       3       5 1
      5       4       5 1
      6       1       6 1
      7       2       7 1
      8       3       8 1
      9       5       9 1
@<TRIPOS>ALT_TYPE
CGenFF_4.0_ALT_TYPE_SET
CGenFF_4.0 1 CG2R51 2 CG2R52 3 CG2R51 4 NG2R50 5 NG2R51 6 HGR51 7 HGR52 8 HGR52 9 HGP1
@<TRIPOS>MOLECULE
pyrazole
 9 9 0 0 0
****
USER_CHARGES
INVALID_CHARGES
Pose:   4 Cluster:   4 Fr_nu: 820498 TotEn:   -17.01
@<TRIPOS>ATOM
      1 C1        -69.8509  -10.2142  -44.1984 C.2    1 LIG      -0.25100
      2 C2        -68.5485   -9.8227  -43.8347 C.2    1 LIG       0.13200
      3 C3        -70.6731   -9.3837  -43.4769 C.2    1 LIG      -0.03800
      4 N1        -68.5389   -8.8212  -42.9511 N.2    1 LIG      -0.57800
      5 N2        -69.8454   -8.5763  -42.7534 N.pl3  1 LIG      -0.05900
      6 H1        -70.1523  -10.9893  -44.8874 H      1 LIG       0.15700
      7 H2        -67.6058  -10.2258  -44.1764 H      1 LIG       0.15600
      8 H3        -71.7482   -9.2979  -43.4128 H      1 LIG       0.15900
      9 H4        -70.1029   -7.8415  -42.1065 H      1 LIG       0.32200
@<TRIPOS>BOND
      1       1       2 1
      2       1       3 2
      3       2       4 2
      4       3       5 1
      5       4       5 1
      6       1       6 1
      7       2       7 1
      8       3       8 1
      9       5       9 1
@<TRIPOS>ALT_TYPE
CGenFF_4.0_ALT_TYPE_SET
CGenFF_4.0 1 CG2R51 2 CG2R52 3 CG2R51 4 NG2R50 5 NG2R51 6 HGR51 7 HGR52 8 HGR52 9 HGP1
@<TRIPOS>MOLECULE
pyrazole
 9 9 0 0 0
****
USER_CHARGES
INVALID_CHARGES
Pose:   5 Cluster:   5 Fr_nu: 4856346 TotEn:   -16.54
@<TRIPOS>ATOM
      1 C1        -50.9348    3.6818  -30.5279 C.2    1 LIG      -0.25100
      2 C2        -50.3831    4.7310  -31.2873 C.2    1 LIG       0.13200
      3 C3        -50.9864    2.6194  -31.3968 C.2    1 LIG      -0.03800
      4 N1        -50.1040    4.3680  -32.5420 N.2    1 LIG      -0.57800
      5 N2        -50.4817    3.0788  -32.5778 N.pl3  1 LIG      -0.05900
      6 H1        -51.2505    3.6931  -29.4952 H      1 LIG       0.15700
      7 H2        -50.1733    5.7452  -30.9789 H      1 LIG       0.15600
      8 H3        -51.3311    1.6016  -31.2845 H      1 LIG       0.15900
      9 H4        -50.3683    2.5699  -33.4455 H      1 LIG       0.32200
@<TRIPOS>BOND
      1       1       2 1
      2       1       3 2
      3       2       4 2
      4       3       5 1
      5       4       5 1
      6       1       6 1
      7       2       7 1
      8       3       8 1
      9       5       9 1
@<TRIPOS>ALT_TYPE
CGenFF_4.0_ALT_TYPE_SET
CGenFF_4.0 1 CG2R51 2 CG2R52 3 CG2R51 4 NG2R50 5 NG2R51 6 HGR51 7 HGR52 8 HGR52 9 HGP1
@<TRIPOS>MOLECULE
pyrazole
 9 9 0 0 0
****
USER_CHARGES
INVALID_CHARGES
Pose:   6 Cluster:   6 Fr_nu: 1796510 TotEn:   -16.16
@<TRIPOS>ATOM
      1 C1        -69.5644  -10.6636  -43.9400 C.2    1 LIG      -0.25100
      2 C2        -68.1637  -10.6935  -43.8022 C.2    1 LIG       0.13200
      3 C3        -70.0100  -10.0650  -42.7869 C.2    1 LIG      -0.03800
      4 N1        -67.7470  -10.1565  -42.6525 N.2    1 LIG      -0.57800
      5 N2        -68.8926   -9.7834  -42.0572 N.pl3  1 LIG      -0.05900
      6 H1        -70.1673  -11.0244  -44.7602 H      1 LIG       0.15700
      7 H2        -67.4291  -11.0848  -44.4916 H      1 LIG       0.15600
      8 H3        -70.9993   -9.8217  -42.4270 H      1 LIG       0.15900
      9 H4        -68.8387   -9.3415  -41.1480 H      1 LIG       0.32200
@<TRIPOS>BOND
      1       1       2 1
      2       1       3 2
      3       2       4 2
      4       3       5 1
      5       4       5 1
      6       1       6 1
      7       2       7 1
      8       3       8 1
      9       5       9 1
@<TRIPOS>ALT_TYPE
CGenFF_4.0_ALT_TYPE_SET
CGenFF_4.0 1 CG2R51 2 CG2R52 3 CG2R51 4 NG2R50 5 NG2R51 6 HGR51 7 HGR52 8 HGR52 9 HGP1
@<TRIPOS>MOLECULE
pyrazole
 9 9 0 0 0
****
USER_CHARGES
INVALID_CHARGES
Pose:   7 Cluster:   7 Fr_nu: 1305904 TotEn:   -15.75
@<TRIPOS>ATOM
      1 C1        -85.3877    1.8587  -37.1684 C.2    1 LIG      -0.25100
      2 C2        -86.2947    1.6788  -38.2299 C.2    1 LIG       0.13200
      3 C3        -84.3501    1.0056  -37.4550 C.2    1 LIG      -0.03800
      4 N1        -85.8705    0.7820  -39.1242 N.2    1 LIG      -0.57800
      5 N2        -84.6855    0.3908  -38.6255 N.pl3  1 LIG      -0.05900
      6 H1        -85.4729    2.5151  -36.3150 H      1 LIG       0.15700
      7 H2        -87.2474    2.1634  -38.3888 H      1 LIG       0.15600
      8 H3        -83.4254    0.7839  -36.9420 H      1 LIG       0.15900
      9 H4        -84.1561   -0.3042  -39.1368 H      1 LIG       0.32200
@<TRIPOS>BOND
      1       1       2 1
      2       1       3 2
      3       2       4 2
      4       3       5 1
      5       4       5 1
      6       1       6 1
      7       2       7 1
      8       3       8 1
      9       5       9 1
@<TRIPOS>ALT_TYPE
CGenFF_4.0_ALT_TYPE_SET
CGenFF_4.0 1 CG2R51 2 CG2R52 3 CG2R51 4 NG2R50 5 NG2R51 6 HGR51 7 HGR52 8 HGR52 9 HGP1
@<TRIPOS>MOLECULE
pyrazole
 9 9 0 0 0
****
USER_CHARGES
INVALID_CHARGES
Pose:   8 Cluster:   8 Fr_nu: 1125189 TotEn:   -15.55
@<TRIPOS>ATOM
      1 C1        -70.1071    2.0004  -47.3466 C.2    1 LIG      -0.25100
      2 C2        -69.9245    1.9829  -45.9508 C.2    1 LIG       0.13200
      3 C3        -71.4630    2.1416  -47.5138 C.2    1 LIG      -0.03800
      4 N1        -71.0726    2.1036  -45.2791 N.2    1 LIG      -0.57800
      5 N2        -71.9897    2.1984  -46.2569 N.pl3  1 LIG      -0.05900
      6 H1        -69.3608    1.9223  -48.1234 H      1 LIG       0.15700
      7 H2        -69.0027    1.8867  -45.3951 H      1 LIG       0.15600
      8 H3        -72.0867    2.2031  -48.3939 H      1 LIG       0.15900
      9 H4        -72.9621    2.2985  -45.9941 H      1 LIG       0.32200
@<TRIPOS>BOND
      1       1       2 1
      2       1       3 2
      3       2       4 2
      4       3       5 1
      5       4       5 1
      6       1       6 1
      7       2       7 1
      8       3       8 1
      9       5       9 1
@<TRIPOS>ALT_TYPE
CGenFF_4.0_ALT_TYPE_SET
CGenFF_4.0 1 CG2R51 2 CG2R52 3 CG2R51 4 NG2R50 5 NG2R51 6 HGR51 7 HGR52 8 HGR52 9 HGP1
@<TRIPOS>MOLECULE
pyrazole
 9 9 0 0 0
****
USER_CHARGES
INVALID_CHARGES
Pose:   9 Cluster:   9 Fr_nu: 2013105 TotEn:   -15.17
@<TRIPOS>ATOM
      1 C1        -68.9358  -10.7016  -44.1846 C.2    1 LIG      -0.25100
      2 C2        -68.5715   -9.6015  -44.9838 C.2    1 LIG       0.13200
      3 C3        -70.3092  -10.6914  -44.1919 C.2    1 LIG      -0.03800
      4 N1        -69.6281   -8.9407  -45.4642 N.2    1 LIG      -0.57800
      5 N2        -70.6700   -9.6275  -44.9654 N.pl3  1 LIG      -0.05900
      6 H1        -68.2935  -11.4044  -43.6747 H      1 LIG       0.15700
      7 H2        -67.5799   -9.2535  -45.2359 H      1 LIG       0.15600
      8 H3        -71.0457  -11.3295  -43.7252 H      1 LIG       0.15900
      9 H4        -71.6048   -9.3123  -45.1924 H      1 LIG       0.32200
@<TRIPOS>BOND
      1       1       2 1
      2       1       3 2
      3       2       4 2
      4       3       5 1
      5       4       5 1
      6       1       6 1
      7       2       7 1
      8       3       8 1
      9       5       9 1
@<TRIPOS>ALT_TYPE
CGenFF_4.0_ALT_TYPE_SET
CGenFF_4.0 1 CG2R51 2 CG2R52 3 CG2R51 4 NG2R50 5 NG2R51 6 HGR51 7 HGR52 8 HGR52 9 HGP1
@<TRIPOS>MOLECULE
pyrazole
 9 9 0 0 0
****
USER_CHARGES
INVALID_CHARGES
Pose:  10 Cluster:  10 Fr_nu: 480136 TotEn:   -15.13
@<TRIPOS>ATOM
      1 C1        -69.5387  -10.9465  -43.9439 C.2    1 LIG      -0.25100
      2 C2        -69.0183   -9.8705  -43.2002 C.2    1 LIG       0.13200
      3 C3        -68.4595  -11.4395  -44.6358 C.2    1 LIG      -0.03800
      4 N1        -67.7101   -9.6901  -43.4005 N.2    1 LIG      -0.57800
      5 N2        -67.3993  -10.6594  -44.2780 N.pl3  1 LIG      -0.05900
      6 H1        -70.5537  -11.3144  -43.9743 H      1 LIG       0.15700
      7 H2        -69.5378   -9.2100  -42.5208 H      1 LIG       0.15600
      8 H3        -68.3532  -12.2551  -45.3364 H      1 LIG       0.15900
      9 H4        -66.4403  -10.7305  -44.5940 H      1 LIG       0.32200
@<TRIPOS>BOND
      1       1       2 1
      2       1       3 2
      3       2       4 2
      4       3       5 1
      5       4       5 1
      6       1       6 1
      7       2       7 1
      8       3       8 1
      9       5       9 1
@<TRIPOS>ALT_TYPE
CGenFF_4.0_ALT_TYPE_SET
CGenFF_4.0 1 CG2R51 2 CG2R52 3 CG2R51 4 NG2R50 5 NG2R51 6 HGR51 7 HGR52 8 HGR52 9 HGP1
@<TRIPOS>MOLECULE
pyrazole
 9 9 0 0 0
****
USER_CHARGES
INVALID_CHARGES
Pose:  11 Cluster:  11 Fr_nu: 438676 TotEn:   -15.00
@<TRIPOS>ATOM
      1 C1        -68.4254  -11.0470  -44.7798 C.2    1 LIG      -0.25100
      2 C2        -67.4937   -9.9939  -44.8463 C.2    1 LIG       0.13200
      3 C3        -69.4718  -10.5343  -44.0527 C.2    1 LIG      -0.03800
      4 N1        -67.9114   -8.8951  -44.2122 N.2    1 LIG      -0.57800
      5 N2        -69.1172   -9.2548  -43.7404 N.pl3  1 LIG      -0.05900
      6 H1        -68.3503  -12.0390  -45.2003 H      1 LIG       0.15700
      7 H2        -66.5274   -9.9814  -45.3300 H      1 LIG       0.15600
      8 H3        -70.4144  -10.9558  -43.7346 H      1 LIG       0.15900
      9 H4        -69.6464   -8.5750  -43.2089 H      1 LIG       0.32200
@<TRIPOS>BOND
      1       1       2 1
      2       1       3 2
      3       2       4 2
      4       3       5 1
      5       4       5 1
      6       1       6 1
      7       2       7 1
      8       3       8 1
      9       5       9 1
@<TRIPOS>ALT_TYPE
CGenFF_4.0_ALT_TYPE_SET
CGenFF_4.0 1 CG2R51 2 CG2R52 3 CG2R51 4 NG2R50 5 NG2R51 6 HGR51 7 HGR52 8 HGR52 9 HGP1
@<TRIPOS>MOLECULE
pyrazole
 9 9 0 0 0
****
USER_CHARGES
INVALID_CHARGES
Pose:  12 Cluster:  12 Fr_nu: 210065 TotEn:   -14.60
@<TRIPOS>ATOM
      1 C1        -68.3071   -6.7019  -44.3320 C.2    1 LIG      -0.25100
      2 C2        -67.9982   -6.8527  -45.6972 C.2    1 LIG       0.13200
      3 C3        -67.6732   -5.5408  -43.9628 C.2    1 LIG      -0.03800
      4 N1        -67.2280   -5.8662  -46.1636 N.2    1 LIG      -0.57800
      5 N2        -67.0477   -5.0842  -45.0856 N.pl3  1 LIG      -0.05900
      6 H1        -68.9060   -7.3441  -43.7032 H      1 LIG       0.15700
      7 H2        -68.3017   -7.6407  -46.3715 H      1 LIG       0.15600
      8 H3        -67.6103   -5.0115  -43.0229 H      1 LIG       0.15900
      9 H4        -66.4820   -4.2509  -45.1870 H      1 LIG       0.32200
@<TRIPOS>BOND
      1       1       2 1
      2       1       3 2
      3       2       4 2
      4       3       5 1
      5       4       5 1
      6       1       6 1
      7       2       7 1
      8       3       8 1
      9       5       9 1
@<TRIPOS>ALT_TYPE
CGenFF_4.0_ALT_TYPE_SET
CGenFF_4.0 1 CG2R51 2 CG2R52 3 CG2R51 4 NG2R50 5 NG2R51 6 HGR51 7 HGR52 8 HGR52 9 HGP1
@<TRIPOS>MOLECULE
pyrazole
 9 9 0 0 0
****
USER_CHARGES
INVALID_CHARGES
Pose:  13 Cluster:  13 Fr_nu: 1588292 TotEn:   -14.56
@<TRIPOS>ATOM
      1 C1        -84.4436    2.5825  -37.4825 C.2    1 LIG      -0.25100
      2 C2        -84.9007    2.4567  -38.8080 C.2    1 LIG       0.13200
      3 C3        -83.7407    1.4255  -37.2504 C.2    1 LIG      -0.03800
      4 N1        -84.5200    1.3104  -39.3781 N.2    1 LIG      -0.57800
      5 N2        -83.8162    0.7053  -38.4062 N.pl3  1 LIG      -0.05900
      6 H1        -84.6006    3.3976  -36.7916 H      1 LIG       0.15700
      7 H2        -85.4958    3.1523  -39.3822 H      1 LIG       0.15600
      8 H3        -83.2077    1.0572  -36.3858 H      1 LIG       0.15900
      9 H4        -83.4145   -0.2035  -38.6000 H      1 LIG       0.32200
@<TRIPOS>BOND
      1       1       2 1
      2       1       3 2
      3       2       4 2
      4       3       5 1
      5       4       5 1
      6       1       6 1
      7       2       7 1
      8       3       8 1
      9       5       9 1
@<TRIPOS>ALT_TYPE
CGenFF_4.0_ALT_TYPE_SET
CGenFF_4.0 1 CG2R51 2 CG2R52 3 CG2R51 4 NG2R50 5 NG2R51 6 HGR51 7 HGR52 8 HGR52 9 HGP1
@<TRIPOS>MOLECULE
pyrazole
 9 9 0 0 0
****
USER_CHARGES
INVALID_CHARGES
Pose:  14 Cluster:  14 Fr_nu: 439511 TotEn:   -14.47
@<TRIPOS>ATOM
      1 C1        -69.5945  -11.7998  -44.7960 C.2    1 LIG      -0.25100
      2 C2        -68.4564  -10.9723  -44.8386 C.2    1 LIG       0.13200
      3 C3        -70.6319  -10.9428  -44.5207 C.2    1 LIG      -0.03800
      4 N1        -68.7436   -9.6883  -44.6089 N.2    1 LIG      -0.57800
      5 N2        -70.0740   -9.7024  -44.4195 N.pl3  1 LIG      -0.05900
      6 H1        -69.6553  -12.8678  -44.9447 H      1 LIG       0.15700
      7 H2        -67.4296  -11.2515  -45.0269 H      1 LIG       0.15600
      8 H3        -71.6926  -11.1007  -44.3884 H      1 LIG       0.15900
      9 H4        -70.5394   -8.8254  -44.2220 H      1 LIG       0.32200
@<TRIPOS>BOND
      1       1       2 1
      2       1       3 2
      3       2       4 2
      4       3       5 1
      5       4       5 1
      6       1       6 1
      7       2       7 1
      8       3       8 1
      9       5       9 1
@<TRIPOS>ALT_TYPE
CGenFF_4.0_ALT_TYPE_SET
CGenFF_4.0 1 CG2R51 2 CG2R52 3 CG2R51 4 NG2R50 5 NG2R51 6 HGR51 7 HGR52 8 HGR52 9 HGP1
@<TRIPOS>MOLECULE
pyrazole
 9 9 0 0 0
****
USER_CHARGES
INVALID_CHARGES
Pose:  15 Cluster:  15 Fr_nu:  65687 TotEn:   -14.03
@<TRIPOS>ATOM
      1 C1        -50.4220    4.4479  -31.4436 C.2    1 LIG      -0.25100
      2 C2        -50.1225    4.2309  -30.0853 C.2    1 LIG       0.13200
      3 C3        -51.3018    3.4437  -31.7660 C.2    1 LIG      -0.03800
      4 N1        -50.7605    3.1721  -29.5794 N.2    1 LIG      -0.57800
      5 N2        -51.4697    2.7148  -30.6254 N.pl3  1 LIG      -0.05900
      6 H1        -50.0528    5.2237  -32.0980 H      1 LIG       0.15700
      7 H2        -49.4656    4.7998  -29.4430 H      1 LIG       0.15600
      8 H3        -51.8102    3.1865  -32.6840 H      1 LIG       0.15900
      9 H4        -52.0489    1.8956  -30.4905 H      1 LIG       0.32200
@<TRIPOS>BOND
      1       1       2 1
      2       1       3 2
      3       2       4 2
      4       3       5 1
      5       4       5 1
      6       1       6 1
      7       2       7 1
      8       3       8 1
      9       5       9 1
@<TRIPOS>ALT_TYPE
CGenFF_4.0_ALT_TYPE_SET
CGenFF_4.0 1 CG2R51 2 CG2R52 3 CG2R51 4 NG2R50 5 NG2R51 6 HGR51 7 HGR52 8 HGR52 9 HGP1
@<TRIPOS>MOLECULE
pyrazole
 9 9 0 0 0
****
USER_CHARGES
INVALID_CHARGES
Pose:  16 Cluster:  16 Fr_nu: 530251 TotEn:   -13.88
@<TRIPOS>ATOM
      1 C1        -67.4518   -7.7448  -46.6795 C.2    1 LIG      -0.25100
      2 C2        -68.0703   -7.2364  -47.8375 C.2    1 LIG       0.13200
      3 C3        -67.0066   -6.6307  -46.0108 C.2    1 LIG      -0.03800
      4 N1        -68.0243   -5.9032  -47.9037 N.2    1 LIG      -0.57800
      5 N2        -67.3717   -5.5643  -46.7788 N.pl3  1 LIG      -0.05900
      6 H1        -67.3440   -8.7743  -46.3716 H      1 LIG       0.15700
      7 H2        -68.5522   -7.7819  -48.6362 H      1 LIG       0.15600
      8 H3        -66.4730   -6.5037  -45.0800 H      1 LIG       0.15900
      9 H4        -67.2067   -4.5821  -46.5977 H      1 LIG       0.32200
@<TRIPOS>BOND
      1       1       2 1
      2       1       3 2
      3       2       4 2
      4       3       5 1
      5       4       5 1
      6       1       6 1
      7       2       7 1
      8       3       8 1
      9       5       9 1
@<TRIPOS>ALT_TYPE
CGenFF_4.0_ALT_TYPE_SET
CGenFF_4.0 1 CG2R51 2 CG2R52 3 CG2R51 4 NG2R50 5 NG2R51 6 HGR51 7 HGR52 8 HGR52 9 HGP1
@<TRIPOS>MOLECULE
pyrazole
 9 9 0 0 0
****
USER_CHARGES
INVALID_CHARGES
Pose:  17 Cluster:  17 Fr_nu: 2231273 TotEn:   -13.58
@<TRIPOS>ATOM
      1 C1        -69.3419  -10.6025  -44.7134 C.2    1 LIG      -0.25100
      2 C2        -69.1125   -9.2396  -44.9814 C.2    1 LIG       0.13200
      3 C3        -68.1049  -11.1880  -44.8289 C.2    1 LIG      -0.03800
      4 N1        -67.8306   -8.9749  -45.2470 N.2    1 LIG      -0.57800
      5 N2        -67.2432  -10.1795  -45.1464 N.pl3  1 LIG      -0.05900
      6 H1        -70.2730  -11.0925  -44.4697 H      1 LIG       0.15700
      7 H2        -69.8262   -8.4283  -44.9947 H      1 LIG       0.15600
      8 H3        -67.7681  -12.2087  -44.7187 H      1 LIG       0.15900
      9 H4        -66.2461  -10.2418  -45.3098 H      1 LIG       0.32200
@<TRIPOS>BOND
      1       1       2 1
      2       1       3 2
      3       2       4 2
      4       3       5 1
      5       4       5 1
      6       1       6 1
      7       2       7 1
      8       3       8 1
      9       5       9 1
@<TRIPOS>ALT_TYPE
CGenFF_4.0_ALT_TYPE_SET
CGenFF_4.0 1 CG2R51 2 CG2R52 3 CG2R51 4 NG2R50 5 NG2R51 6 HGR51 7 HGR52 8 HGR52 9 HGP1
@<TRIPOS>MOLECULE
pyrazole
 9 9 0 0 0
****
USER_CHARGES
INVALID_CHARGES
Pose:  18 Cluster:  18 Fr_nu: 362162 TotEn:   -13.29
@<TRIPOS>ATOM
      1 C1        -71.0257  -10.2153  -43.4678 C.2    1 LIG      -0.25100
      2 C2        -70.4399  -11.3209  -42.8227 C.2    1 LIG       0.13200
      3 C3        -70.6626   -9.1369  -42.6985 C.2    1 LIG      -0.03800
      4 N1        -69.7563  -10.9767  -41.7281 N.2    1 LIG      -0.57800
      5 N2        -69.9102   -9.6425  -41.6793 N.pl3  1 LIG      -0.05900
      6 H1        -71.6266  -10.2009  -44.3651 H      1 LIG       0.15700
      7 H2        -70.4830  -12.3633  -43.1044 H      1 LIG       0.15600
      8 H3        -70.8690   -8.0796  -42.7813 H      1 LIG       0.15900
      9 H4        -69.4743   -9.1371  -40.9182 H      1 LIG       0.32200
@<TRIPOS>BOND
      1       1       2 1
      2       1       3 2
      3       2       4 2
      4       3       5 1
      5       4       5 1
      6       1       6 1
      7       2       7 1
      8       3       8 1
      9       5       9 1
@<TRIPOS>ALT_TYPE
CGenFF_4.0_ALT_TYPE_SET
CGenFF_4.0 1 CG2R51 2 CG2R52 3 CG2R51 4 NG2R50 5 NG2R51 6 HGR51 7 HGR52 8 HGR52 9 HGP1
@<TRIPOS>MOLECULE
pyrazole
 9 9 0 0 0
****
USER_CHARGES
INVALID_CHARGES
Pose:  19 Cluster:  19 Fr_nu: 888535 TotEn:   -13.23
@<TRIPOS>ATOM
      1 C1        -70.3397  -11.1106  -44.3721 C.2    1 LIG      -0.25100
      2 C2        -69.0006  -11.1150  -43.9379 C.2    1 LIG       0.13200
      3 C3        -70.9171  -10.0650  -43.6940 C.2    1 LIG      -0.03800
      4 N1        -68.7424  -10.1487  -43.0526 N.2    1 LIG      -0.57800
      5 N2        -69.9271   -9.5273  -42.9250 N.pl3  1 LIG      -0.05900
      6 H1        -70.8198  -11.7719  -45.0782 H      1 LIG       0.15700
      7 H2        -68.2021  -11.7823  -44.2292 H      1 LIG       0.15600
      8 H3        -71.9210   -9.6656  -43.6877 H      1 LIG       0.15900
      9 H4        -69.9900   -8.7405  -42.2912 H      1 LIG       0.32200
@<TRIPOS>BOND
      1       1       2 1
      2       1       3 2
      3       2       4 2
      4       3       5 1
      5       4       5 1
      6       1       6 1
      7       2       7 1
      8       3       8 1
      9       5       9 1
@<TRIPOS>ALT_TYPE
CGenFF_4.0_ALT_TYPE_SET
CGenFF_4.0 1 CG2R51 2 CG2R52 3 CG2R51 4 NG2R50 5 NG2R51 6 HGR51 7 HGR52 8 HGR52 9 HGP1
@<TRIPOS>MOLECULE
pyrazole
 9 9 0 0 0
****
USER_CHARGES
INVALID_CHARGES
Pose:  20 Cluster:  20 Fr_nu: 1874144 TotEn:   -13.13
@<TRIPOS>ATOM
      1 C1        -70.2426   -9.0650  -42.7191 C.2    1 LIG      -0.25100
      2 C2        -69.1438   -9.8183  -42.2640 C.2    1 LIG       0.13200
      3 C3        -70.7433   -9.7902  -43.7726 C.2    1 LIG      -0.03800
      4 N1        -68.9571  -10.9364  -42.9704 N.2    1 LIG      -0.57800
      5 N2        -69.9453  -10.8912  -43.8800 N.pl3  1 LIG      -0.05900
      6 H1        -70.6199   -8.1279  -42.3372 H      1 LIG       0.15700
      7 H2        -68.4710   -9.5988  -41.4474 H      1 LIG       0.15600
      8 H3        -71.5752   -9.6246  -44.4419 H      1 LIG       0.15900
      9 H4        -70.0160  -11.6475  -44.5492 H      1 LIG       0.32200
@<TRIPOS>BOND
      1       1       2 1
      2       1       3 2
      3       2       4 2
      4       3       5 1
      5       4       5 1
      6       1       6 1
      7       2       7 1
      8       3       8 1
      9       5       9 1
@<TRIPOS>ALT_TYPE
CGenFF_4.0_ALT_TYPE_SET
CGenFF_4.0 1 CG2R51 2 CG2R52 3 CG2R51 4 NG2R50 5 NG2R51 6 HGR51 7 HGR52 8 HGR52 9 HGP1
@<TRIPOS>MOLECULE
pyrazole
 9 9 0 0 0
****
USER_CHARGES
INVALID_CHARGES
Pose:  21 Cluster:  21 Fr_nu: 434019 TotEn:   -12.94
@<TRIPOS>ATOM
      1 C1        -70.5451    3.0255  -46.1081 C.2    1 LIG      -0.25100
      2 C2        -69.2900    2.4415  -45.8522 C.2    1 LIG       0.13200
      3 C3        -71.0788    2.2635  -47.1185 C.2    1 LIG      -0.03800
      4 N1        -69.0412    1.3896  -46.6367 N.2    1 LIG      -0.57800
      5 N2        -70.1473    1.3063  -47.3954 N.pl3  1 LIG      -0.05900
      6 H1        -71.0003    3.8788  -45.6274 H      1 LIG       0.15700
      7 H2        -68.5460    2.7390  -45.1271 H      1 LIG       0.15600
      8 H3        -72.0152    2.3163  -47.6549 H      1 LIG       0.15900
      9 H4        -70.1996    0.5696  -48.0876 H      1 LIG       0.32200
@<TRIPOS>BOND
      1       1       2 1
      2       1       3 2
      3       2       4 2
      4       3       5 1
      5       4       5 1
      6       1       6 1
      7       2       7 1
      8       3       8 1
      9       5       9 1
@<TRIPOS>ALT_TYPE
CGenFF_4.0_ALT_TYPE_SET
CGenFF_4.0 1 CG2R51 2 CG2R52 3 CG2R51 4 NG2R50 5 NG2R51 6 HGR51 7 HGR52 8 HGR52 9 HGP1
@<TRIPOS>MOLECULE
pyrazole
 9 9 0 0 0
****
USER_CHARGES
INVALID_CHARGES
Pose:  22 Cluster:  22 Fr_nu: 299379 TotEn:   -12.82
@<TRIPOS>ATOM
      1 C1        -80.4353  -22.9541  -46.6132 C.2    1 LIG      -0.25100
      2 C2        -80.7318  -21.7560  -47.2903 C.2    1 LIG       0.13200
      3 C3        -79.0790  -22.9029  -46.4029 C.2    1 LIG      -0.03800
      4 N1        -79.6509  -20.9989  -47.4962 N.2    1 LIG      -0.57800
      5 N2        -78.6619  -21.7230  -46.9452 N.pl3  1 LIG      -0.05900
      6 H1        -81.1097  -23.7443  -46.3180 H      1 LIG       0.15700
      7 H2        -81.6905  -21.4032  -47.6427 H      1 LIG       0.15600
      8 H3        -78.3883  -23.5854  -45.9289 H      1 LIG       0.15900
      9 H4        -77.7208  -21.3512  -46.9766 H      1 LIG       0.32200
@<TRIPOS>BOND
      1       1       2 1
      2       1       3 2
      3       2       4 2
      4       3       5 1
      5       4       5 1
      6       1       6 1
      7       2       7 1
      8       3       8 1
      9       5       9 1
@<TRIPOS>ALT_TYPE
CGenFF_4.0_ALT_TYPE_SET
CGenFF_4.0 1 CG2R51 2 CG2R52 3 CG2R51 4 NG2R50 5 NG2R51 6 HGR51 7 HGR52 8 HGR52 9 HGP1
@<TRIPOS>MOLECULE
pyrazole
 9 9 0 0 0
****
USER_CHARGES
INVALID_CHARGES
Pose:  23 Cluster:  23 Fr_nu: 9986667 TotEn:   -12.19
@<TRIPOS>ATOM
      1 C1        -50.6399    2.6819  -29.5013 C.2    1 LIG      -0.25100
      2 C2        -50.0164    3.9372  -29.6330 C.2    1 LIG       0.13200
      3 C3        -51.2090    2.4507  -30.7298 C.2    1 LIG      -0.03800
      4 N1        -50.1743    4.4663  -30.8492 N.2    1 LIG      -0.57800
      5 N2        -50.9034    3.5391  -31.4930 N.pl3  1 LIG      -0.05900
      6 H1        -50.6721    2.0344  -28.6376 H      1 LIG       0.15700
      7 H2        -49.4539    4.4887  -28.8933 H      1 LIG       0.15600
      8 H3        -51.7927    1.6295  -31.1201 H      1 LIG       0.15900
      9 H4        -51.1605    3.7151  -32.4562 H      1 LIG       0.32200
@<TRIPOS>BOND
      1       1       2 1
      2       1       3 2
      3       2       4 2
      4       3       5 1
      5       4       5 1
      6       1       6 1
      7       2       7 1
      8       3       8 1
      9       5       9 1
@<TRIPOS>ALT_TYPE
CGenFF_4.0_ALT_TYPE_SET
CGenFF_4.0 1 CG2R51 2 CG2R52 3 CG2R51 4 NG2R50 5 NG2R51 6 HGR51 7 HGR52 8 HGR52 9 HGP1
@<TRIPOS>MOLECULE
pyrazole
 9 9 0 0 0
****
USER_CHARGES
INVALID_CHARGES
Pose:  24 Cluster:  24 Fr_nu: 5798053 TotEn:   -12.02
@<TRIPOS>ATOM
      1 C1        -69.4275  -11.1098  -42.6870 C.2    1 LIG      -0.25100
      2 C2        -68.1517  -10.8123  -43.2022 C.2    1 LIG       0.13200
      3 C3        -69.2840  -10.9929  -41.3260 C.2    1 LIG      -0.03800
      4 N1        -67.2631  -10.5277  -42.2465 N.2    1 LIG      -0.57800
      5 N2        -67.9817  -10.6456  -41.1169 N.pl3  1 LIG      -0.05900
      6 H1        -70.3261  -11.3716  -43.2259 H      1 LIG       0.15700
      7 H2        -67.8322  -10.7915  -44.2343 H      1 LIG       0.15600
      8 H3        -69.9750  -11.1248  -40.5059 H      1 LIG       0.15900
      9 H4        -67.5174  -10.4761  -40.2335 H      1 LIG       0.32200
@<TRIPOS>BOND
      1       1       2 1
      2       1       3 2
      3       2       4 2
      4       3       5 1
      5       4       5 1
      6       1       6 1
      7       2       7 1
      8       3       8 1
      9       5       9 1
@<TRIPOS>ALT_TYPE
CGenFF_4.0_ALT_TYPE_SET
CGenFF_4.0 1 CG2R51 2 CG2R52 3 CG2R51 4 NG2R50 5 NG2R51 6 HGR51 7 HGR52 8 HGR52 9 HGP1
@<TRIPOS>MOLECULE
pyrazole
 9 9 0 0 0
****
USER_CHARGES
INVALID_CHARGES
Pose:  25 Cluster:  25 Fr_nu: 6246608 TotEn:   -11.45
@<TRIPOS>ATOM
      1 C1        -50.5469    4.9314  -32.3263 C.2    1 LIG      -0.25100
      2 C2        -51.1464    4.6921  -31.0752 C.2    1 LIG       0.13200
      3 C3        -50.4167    3.6852  -32.8887 C.2    1 LIG      -0.03800
      4 N1        -51.3810    3.3957  -30.8555 N.2    1 LIG      -0.57800
      5 N2        -50.9266    2.8092  -31.9760 N.pl3  1 LIG      -0.05900
      6 H1        -50.2509    5.8749  -32.7606 H      1 LIG       0.15700
      7 H2        -51.4217    5.4082  -30.3142 H      1 LIG       0.15600
      8 H3        -50.0141    3.3501  -33.8337 H      1 LIG       0.15900
      9 H4        -50.9940    1.8019  -32.0511 H      1 LIG       0.32200
@<TRIPOS>BOND
      1       1       2 1
      2       1       3 2
      3       2       4 2
      4       3       5 1
      5       4       5 1
      6       1       6 1
      7       2       7 1
      8       3       8 1
      9       5       9 1
@<TRIPOS>ALT_TYPE
CGenFF_4.0_ALT_TYPE_SET
CGenFF_4.0 1 CG2R51 2 CG2R52 3 CG2R51 4 NG2R50 5 NG2R51 6 HGR51 7 HGR52 8 HGR52 9 HGP1
@<TRIPOS>MOLECULE
pyrazole
 9 9 0 0 0
****
USER_CHARGES
INVALID_CHARGES
Pose:  26 Cluster:  26 Fr_nu: 1880020 TotEn:   -11.34
@<TRIPOS>ATOM
      1 C1        -70.5349   -9.6650  -42.9318 C.2    1 LIG      -0.25100
      2 C2        -69.4437  -10.2300  -43.6187 C.2    1 LIG       0.13200
      3 C3        -71.6346  -10.0475  -43.6604 C.2    1 LIG      -0.03800
      4 N1        -69.8163  -10.9192  -44.7004 N.2    1 LIG      -0.57800
      5 N2        -71.1540  -10.7898  -44.6988 N.pl3  1 LIG      -0.05900
      6 H1        -70.5264   -9.0650  -42.0338 H      1 LIG       0.15700
      7 H2        -68.3924  -10.1679  -43.3764 H      1 LIG       0.15600
      8 H3        -72.6916   -9.8606  -43.5376 H      1 LIG       0.15900
      9 H4        -71.6796  -11.2346  -45.4409 H      1 LIG       0.32200
@<TRIPOS>BOND
      1       1       2 1
      2       1       3 2
      3       2       4 2
      4       3       5 1
      5       4       5 1
      6       1       6 1
      7       2       7 1
      8       3       8 1
      9       5       9 1
@<TRIPOS>ALT_TYPE
CGenFF_4.0_ALT_TYPE_SET
CGenFF_4.0 1 CG2R51 2 CG2R52 3 CG2R51 4 NG2R50 5 NG2R51 6 HGR51 7 HGR52 8 HGR52 9 HGP1
@<TRIPOS>MOLECULE
pyrazole
 9 9 0 0 0
****
USER_CHARGES
INVALID_CHARGES
Pose:  27 Cluster:  27 Fr_nu: 440659 TotEn:   -11.32
@<TRIPOS>ATOM
      1 C1        -70.2216   -9.9734  -44.2886 C.2    1 LIG      -0.25100
      2 C2        -68.8155  -10.0168  -44.3429 C.2    1 LIG       0.13200
      3 C3        -70.6158  -11.2593  -44.5670 C.2    1 LIG      -0.03800
      4 N1        -68.3480  -11.2339  -44.6329 N.2    1 LIG      -0.57800
      5 N2        -69.4666  -11.9673  -44.7632 N.pl3  1 LIG      -0.05900
      6 H1        -70.8606   -9.1289  -44.0766 H      1 LIG       0.15700
      7 H2        -68.1120   -9.2122  -44.1837 H      1 LIG       0.15600
      8 H3        -71.5885  -11.7233  -44.6438 H      1 LIG       0.15900
      9 H4        -69.3723  -12.9494  -44.9900 H      1 LIG       0.32200
@<TRIPOS>BOND
      1       1       2 1
      2       1       3 2
      3       2       4 2
      4       3       5 1
      5       4       5 1
      6       1       6 1
      7       2       7 1
      8       3       8 1
      9       5       9 1
@<TRIPOS>ALT_TYPE
CGenFF_4.0_ALT_TYPE_SET
CGenFF_4.0 1 CG2R51 2 CG2R52 3 CG2R51 4 NG2R50 5 NG2R51 6 HGR51 7 HGR52 8 HGR52 9 HGP1
@<TRIPOS>MOLECULE
pyrazole
 9 9 0 0 0
****
USER_CHARGES
INVALID_CHARGES
Pose:  28 Cluster:  28 Fr_nu: 751255 TotEn:   -11.28
@<TRIPOS>ATOM
      1 C1        -70.2044  -10.6923  -42.1662 C.2    1 LIG      -0.25100
      2 C2        -70.0996   -9.2904  -42.2398 C.2    1 LIG       0.13200
      3 C3        -70.7928  -11.0554  -43.3530 C.2    1 LIG      -0.03800
      4 N1        -70.5826   -8.7965  -43.3830 N.2    1 LIG      -0.57800
      5 N2        -70.9964   -9.8941  -44.0388 N.pl3  1 LIG      -0.05900
      6 H1        -69.8961  -11.3485  -41.3658 H      1 LIG       0.15700
      7 H2        -69.6919   -8.6079  -41.5078 H      1 LIG       0.15600
      8 H3        -71.0806  -12.0135  -43.7610 H      1 LIG       0.15900
      9 H4        -71.4127   -9.7772  -44.9541 H      1 LIG       0.32200
@<TRIPOS>BOND
      1       1       2 1
      2       1       3 2
      3       2       4 2
      4       3       5 1
      5       4       5 1
      6       1       6 1
      7       2       7 1
      8       3       8 1
      9       5       9 1
@<TRIPOS>ALT_TYPE
CGenFF_4.0_ALT_TYPE_SET
CGenFF_4.0 1 CG2R51 2 CG2R52 3 CG2R51 4 NG2R50 5 NG2R51 6 HGR51 7 HGR52 8 HGR52 9 HGP1
@<TRIPOS>MOLECULE
pyrazole
 9 9 0 0 0
****
USER_CHARGES
INVALID_CHARGES
Pose:  29 Cluster:  29 Fr_nu: 362849 TotEn:   -11.12
@<TRIPOS>ATOM
      1 C1        -70.0139  -11.6130  -44.1323 C.2    1 LIG      -0.25100
      2 C2        -70.4399  -11.3209  -42.8227 C.2    1 LIG       0.13200
      3 C3        -70.8190  -10.8425  -44.9351 C.2    1 LIG      -0.03800
      4 N1        -71.4380  -10.4339  -42.7909 N.2    1 LIG      -0.57800
      5 N2        -71.6459  -10.1619  -44.0905 N.pl3  1 LIG      -0.05900
      6 H1        -69.2323  -12.2870  -44.4506 H      1 LIG       0.15700
      7 H2        -70.0650  -11.7178  -41.8901 H      1 LIG       0.15600
      8 H3        -70.8783  -10.7217  -46.0072 H      1 LIG       0.15900
      9 H4        -72.3732   -9.5003  -44.3314 H      1 LIG       0.32200
@<TRIPOS>BOND
      1       1       2 1
      2       1       3 2
      3       2       4 2
      4       3       5 1
      5       4       5 1
      6       1       6 1
      7       2       7 1
      8       3       8 1
      9       5       9 1
@<TRIPOS>ALT_TYPE
CGenFF_4.0_ALT_TYPE_SET
CGenFF_4.0 1 CG2R51 2 CG2R52 3 CG2R51 4 NG2R50 5 NG2R51 6 HGR51 7 HGR52 8 HGR52 9 HGP1
@<TRIPOS>MOLECULE
pyrazole
 9 9 0 0 0
****
USER_CHARGES
INVALID_CHARGES
Pose:  30 Cluster:  30 Fr_nu: 523980 TotEn:   -11.08
@<TRIPOS>ATOM
      1 C1        -70.4769   -9.0985  -42.7968 C.2    1 LIG      -0.25100
      2 C2        -70.1245  -10.1484  -41.9278 C.2    1 LIG       0.13200
      3 C3        -71.0748   -9.7224  -43.8643 C.2    1 LIG      -0.03800
      4 N1        -70.4700  -11.3483  -42.4020 N.2    1 LIG      -0.57800
      5 N2        -71.0458  -11.0562  -43.5806 N.pl3  1 LIG      -0.05900
      6 H1        -70.3204   -8.0377  -42.6679 H      1 LIG       0.15700
      7 H2        -69.6298  -10.0893  -40.9688 H      1 LIG       0.15600
      8 H3        -71.5065   -9.3462  -44.7805 H      1 LIG       0.15900
      9 H4        -71.3974  -11.8197  -44.1447 H      1 LIG       0.32200
@<TRIPOS>BOND
      1       1       2 1
      2       1       3 2
      3       2       4 2
      4       3       5 1
      5       4       5 1
      6       1       6 1
      7       2       7 1
      8       3       8 1
      9       5       9 1
@<TRIPOS>ALT_TYPE
CGenFF_4.0_ALT_TYPE_SET
CGenFF_4.0 1 CG2R51 2 CG2R52 3 CG2R51 4 NG2R50 5 NG2R51 6 HGR51 7 HGR52 8 HGR52 9 HGP1
@<TRIPOS>MOLECULE
pyrazole
 9 9 0 0 0
****
USER_CHARGES
INVALID_CHARGES
Pose:  31 Cluster:  31 Fr_nu: 1448012 TotEn:   -10.59
@<TRIPOS>ATOM
      1 C1        -60.7973    0.9633  -43.8690 C.2    1 LIG      -0.25100
      2 C2        -62.1163    1.3680  -44.1486 C.2    1 LIG       0.13200
      3 C3        -60.9381   -0.2283  -43.2007 C.2    1 LIG      -0.03800
      4 N1        -63.0280    0.5036  -43.6951 N.2    1 LIG      -0.57800
      5 N2        -62.2807   -0.4563  -43.1239 N.pl3  1 LIG      -0.05900
      6 H1        -59.8733    1.4643  -44.1175 H      1 LIG       0.15700
      7 H2        -62.4514    2.2571  -44.6635 H      1 LIG       0.15600
      8 H3        -60.2202   -0.9177  -42.7803 H      1 LIG       0.15900
      9 H4        -62.7545   -1.2419  -42.6961 H      1 LIG       0.32200
@<TRIPOS>BOND
      1       1       2 1
      2       1       3 2
      3       2       4 2
      4       3       5 1
      5       4       5 1
      6       1       6 1
      7       2       7 1
      8       3       8 1
      9       5       9 1
@<TRIPOS>ALT_TYPE
CGenFF_4.0_ALT_TYPE_SET
CGenFF_4.0 1 CG2R51 2 CG2R52 3 CG2R51 4 NG2R50 5 NG2R51 6 HGR51 7 HGR52 8 HGR52 9 HGP1
@<TRIPOS>MOLECULE
pyrazole
 9 9 0 0 0
****
USER_CHARGES
INVALID_CHARGES
Pose:  32 Cluster:  32 Fr_nu: 6929217 TotEn:    -9.19
@<TRIPOS>ATOM
      1 C1        -51.0869    3.1646  -31.2650 C.2    1 LIG      -0.25100
      2 C2        -50.4482    4.4176  -31.3263 C.2    1 LIG       0.13200
      3 C3        -50.8542    2.7228  -29.9855 C.2    1 LIG      -0.03800
      4 N1        -49.8545    4.7505  -30.1771 N.2    1 LIG      -0.57800
      5 N2        -50.1192    3.7003  -29.3815 N.pl3  1 LIG      -0.05900
      6 H1        -51.6393    2.6528  -32.0391 H      1 LIG       0.15700
      7 H2        -50.3901    5.1019  -32.1607 H      1 LIG       0.15600
      8 H3        -51.1370    1.8205  -29.4629 H      1 LIG       0.15900
      9 H4        -49.7643    3.7155  -28.4336 H      1 LIG       0.32200
@<TRIPOS>BOND
      1       1       2 1
      2       1       3 2
      3       2       4 2
      4       3       5 1
      5       4       5 1
      6       1       6 1
      7       2       7 1
      8       3       8 1
      9       5       9 1
@<TRIPOS>ALT_TYPE
CGenFF_4.0_ALT_TYPE_SET
CGenFF_4.0 1 CG2R51 2 CG2R52 3 CG2R51 4 NG2R50 5 NG2R51 6 HGR51 7 HGR52 8 HGR52 9 HGP1
@<TRIPOS>MOLECULE
pyrazole
 9 9 0 0 0
****
USER_CHARGES
INVALID_CHARGES
Pose:  33 Cluster:  33 Fr_nu: 672557 TotEn:    -9.02
@<TRIPOS>ATOM
      1 C1        -67.4805   -7.2191  -45.8794 C.2    1 LIG      -0.25100
      2 C2        -68.1061   -7.6083  -44.6799 C.2    1 LIG       0.13200
      3 C3        -67.1091   -5.9142  -45.6653 C.2    1 LIG      -0.03800
      4 N1        -68.1325   -6.6299  -43.7710 N.2    1 LIG      -0.57800
      5 N2        -67.5187   -5.6130  -44.3996 N.pl3  1 LIG      -0.05900
      6 H1        -67.3200   -7.8023  -46.7741 H      1 LIG       0.15700
      7 H2        -68.5445   -8.5640  -44.4302 H      1 LIG       0.15600
      8 H3        -66.6039   -5.1886  -46.2862 H      1 LIG       0.15900
      9 H4        -67.4142   -4.7363  -43.9043 H      1 LIG       0.32200
@<TRIPOS>BOND
      1       1       2 1
      2       1       3 2
      3       2       4 2
      4       3       5 1
      5       4       5 1
      6       1       6 1
      7       2       7 1
      8       3       8 1
      9       5       9 1
@<TRIPOS>ALT_TYPE
CGenFF_4.0_ALT_TYPE_SET
CGenFF_4.0 1 CG2R51 2 CG2R52 3 CG2R51 4 NG2R50 5 NG2R51 6 HGR51 7 HGR52 8 HGR52 9 HGP1
@<TRIPOS>MOLECULE
pyrazole
 9 9 0 0 0
****
USER_CHARGES
INVALID_CHARGES
Pose:  34 Cluster:  34 Fr_nu: 506522 TotEn:    -6.37
@<TRIPOS>ATOM
      1 C1        -57.8070    4.6487  -37.2011 C.2    1 LIG      -0.25100
      2 C2        -58.9192    3.8994  -37.6291 C.2    1 LIG       0.13200
      3 C3        -58.2760    5.3839  -36.1400 C.2    1 LIG      -0.03800
      4 N1        -60.0124    4.1365  -36.8993 N.2    1 LIG      -0.57800
      5 N2        -59.5895    5.0431  -36.0020 N.pl3  1 LIG      -0.05900
      6 H1        -56.8051    4.6552  -37.6043 H      1 LIG       0.15700
      7 H2        -58.9789    3.1906  -38.4427 H      1 LIG       0.15600
      8 H3        -57.8048    6.1042  -35.4870 H      1 LIG       0.15900
      9 H4        -60.2538    5.3902  -35.3215 H      1 LIG       0.32200
@<TRIPOS>BOND
      1       1       2 1
      2       1       3 2
      3       2       4 2
      4       3       5 1
      5       4       5 1
      6       1       6 1
      7       2       7 1
      8       3       8 1
      9       5       9 1
@<TRIPOS>ALT_TYPE
CGenFF_4.0_ALT_TYPE_SET
CGenFF_4.0 1 CG2R51 2 CG2R52 3 CG2R51 4 NG2R50 5 NG2R51 6 HGR51 7 HGR52 8 HGR52 9 HGP1
@<TRIPOS>MOLECULE
4_lactone
 9 9 0 0 0
****
USER_CHARGES
INVALID_CHARGES
Pose:   1 Cluster:   1 Fr_nu: 4773825 TotEn:   -20.35
@<TRIPOS>ATOM
      1 C1        -50.2650    4.7800  -32.1890 C.2    1 LIG       0.04000
      2 C2        -50.8340    3.4064  -31.7907 C.3    1 LIG       0.11000
      3 C3        -50.9174    3.2049  -33.3007 C.3    1 LIG       0.08100
      4 O1        -49.8546    5.7724  -31.6314 O.2    1 LIG      -0.32000
      5 O2        -50.3685    4.5334  -33.5225 O.3    1 LIG      -0.27100
      6 H1        -50.1240    2.7653  -31.2658 H      1 LIG       0.09000
      7 H2        -51.7890    3.4554  -31.2650 H      1 LIG       0.09000
      8 H3        -50.2683    2.4267  -33.7113 H      1 LIG       0.09000
      9 H4        -51.9276    3.1143  -33.7093 H      1 LIG       0.09000
@<TRIPOS>BOND
      1       1       2 1
      2       1       4 2
      3       1       5 1
      4       2       3 1
      5       3       5 1
      6       2       6 1
      7       2       7 1
      8       3       8 1
      9       3       9 1
@<TRIPOS>ALT_TYPE
CGenFF_4.0_ALT_TYPE_SET
CGenFF_4.0 1 CG2O4 2 CG3C41 3 CG3C41 4 OG2D1 5 OG3C51 6 HGA2 7 HGA2 8 HGA2 9 HGA2
@<TRIPOS>MOLECULE
4_lactone
 9 9 0 0 0
****
USER_CHARGES
INVALID_CHARGES
Pose:   2 Cluster:   2 Fr_nu: 4315013 TotEn:   -20.13
@<TRIPOS>ATOM
      1 C1        -50.7338    4.9142  -32.2772 C.2    1 LIG       0.04000
      2 C2        -50.9355    3.3905  -32.3596 C.3    1 LIG       0.11000
      3 C3        -51.2973    3.5407  -30.8850 C.3    1 LIG       0.08100
      4 O1        -50.4084    5.8134  -33.0188 O.2    1 LIG      -0.32000
      5 O2        -51.0664    4.9748  -30.9599 O.3    1 LIG      -0.27100
      6 H1        -51.7496    3.0839  -33.0181 H      1 LIG       0.09000
      7 H2        -50.0224    2.8311  -32.5696 H      1 LIG       0.09000
      8 H3        -52.3347    3.3123  -30.6261 H      1 LIG       0.09000
      9 H4        -50.6132    3.0599  -30.1802 H      1 LIG       0.09000
@<TRIPOS>BOND
      1       1       2 1
      2       1       4 2
      3       1       5 1
      4       2       3 1
      5       3       5 1
      6       2       6 1
      7       2       7 1
      8       3       8 1
      9       3       9 1
@<TRIPOS>ALT_TYPE
CGenFF_4.0_ALT_TYPE_SET
CGenFF_4.0 1 CG2O4 2 CG3C41 3 CG3C41 4 OG2D1 5 OG3C51 6 HGA2 7 HGA2 8 HGA2 9 HGA2
@<TRIPOS>MOLECULE
4_lactone
 9 9 0 0 0
****
USER_CHARGES
INVALID_CHARGES
Pose:   3 Cluster:   3 Fr_nu: 304255 TotEn:   -19.57
@<TRIPOS>ATOM
      1 C1        -67.7556  -10.6660  -41.7234 C.2    1 LIG       0.04000
      2 C2        -69.0789  -10.8219  -40.9528 C.3    1 LIG       0.11000
      3 C3        -68.1655  -11.3511  -39.8513 C.3    1 LIG       0.08100
      4 O1        -67.3967  -10.2811  -42.8131 O.2    1 LIG      -0.32000
      5 O2        -67.0015  -11.1488  -40.6997 O.3    1 LIG      -0.27100
      6 H1        -69.5829   -9.8784  -40.7377 H      1 LIG       0.09000
      7 H2        -69.7657  -11.5487  -41.3897 H      1 LIG       0.09000
      8 H3        -68.1144  -10.7418  -38.9448 H      1 LIG       0.09000
      9 H4        -68.2975  -12.4060  -39.5953 H      1 LIG       0.09000
@<TRIPOS>BOND
      1       1       2 1
      2       1       4 2
      3       1       5 1
      4       2       3 1
      5       3       5 1
      6       2       6 1
      7       2       7 1
      8       3       8 1
      9       3       9 1
@<TRIPOS>ALT_TYPE
CGenFF_4.0_ALT_TYPE_SET
CGenFF_4.0 1 CG2O4 2 CG3C41 3 CG3C41 4 OG2D1 5 OG3C51 6 HGA2 7 HGA2 8 HGA2 9 HGA2
@<TRIPOS>MOLECULE
4_lactone
 9 9 0 0 0
****
USER_CHARGES
INVALID_CHARGES
Pose:   4 Cluster:   4 Fr_nu: 452656 TotEn:   -19.18
@<TRIPOS>ATOM
      1 C1        -50.5673    1.3698  -29.0703 C.2    1 LIG       0.04000
      2 C2        -51.5891    2.2990  -28.3909 C.3    1 LIG       0.11000
      3 C3        -51.2082    3.2477  -29.5235 C.3    1 LIG       0.08100
      4 O1        -50.1149    0.2610  -28.8966 O.2    1 LIG      -0.32000
      5 O2        -50.2747    2.2651  -30.0514 O.3    1 LIG      -0.27100
      6 H1        -52.6138    1.9249  -28.4109 H      1 LIG       0.09000
      7 H2        -51.3022    2.6185  -27.3877 H      1 LIG       0.09000
      8 H3        -52.0031    3.4739  -30.2394 H      1 LIG       0.09000
      9 H4        -50.6965    4.1647  -29.2187 H      1 LIG       0.09000
@<TRIPOS>BOND
      1       1       2 1
      2       1       4 2
      3       1       5 1
      4       2       3 1
      5       3       5 1
      6       2       6 1
      7       2       7 1
      8       3       8 1
      9       3       9 1
@<TRIPOS>ALT_TYPE
CGenFF_4.0_ALT_TYPE_SET
CGenFF_4.0 1 CG2O4 2 CG3C41 3 CG3C41 4 OG2D1 5 OG3C51 6 HGA2 7 HGA2 8 HGA2 9 HGA2
@<TRIPOS>MOLECULE
4_lactone
 9 9 0 0 0
****
USER_CHARGES
INVALID_CHARGES
Pose:   5 Cluster:   5 Fr_nu: 108491 TotEn:   -18.81
@<TRIPOS>ATOM
      1 C1        -61.6938   -9.5753  -36.3867 C.2    1 LIG       0.04000
      2 C2        -62.6796   -9.7380  -35.2159 C.3    1 LIG       0.11000
      3 C3        -63.6301  -10.1983  -36.3171 C.3    1 LIG       0.08100
      4 O1        -60.5475   -9.2220  -36.5466 O.2    1 LIG      -0.32000
      5 O2        -62.5934   -9.9944  -37.3167 O.3    1 LIG      -0.27100
      6 H1        -62.3891  -10.5005  -34.4916 H      1 LIG       0.09000
      7 H2        -62.9434   -8.8011  -34.7224 H      1 LIG       0.09000
      8 H3        -63.9415  -11.2452  -36.2669 H      1 LIG       0.09000
      9 H4        -64.4933   -9.5513  -36.4959 H      1 LIG       0.09000
@<TRIPOS>BOND
      1       1       2 1
      2       1       4 2
      3       1       5 1
      4       2       3 1
      5       3       5 1
      6       2       6 1
      7       2       7 1
      8       3       8 1
      9       3       9 1
@<TRIPOS>ALT_TYPE
CGenFF_4.0_ALT_TYPE_SET
CGenFF_4.0 1 CG2O4 2 CG3C41 3 CG3C41 4 OG2D1 5 OG3C51 6 HGA2 7 HGA2 8 HGA2 9 HGA2
@<TRIPOS>MOLECULE
4_lactone
 9 9 0 0 0
****
USER_CHARGES
INVALID_CHARGES
Pose:   6 Cluster:   6 Fr_nu: 710248 TotEn:   -18.67
@<TRIPOS>ATOM
      1 C1        -69.6491   -8.6093  -44.6490 C.2    1 LIG       0.04000
      2 C2        -70.5366   -9.6769  -43.9843 C.3    1 LIG       0.11000
      3 C3        -70.3223   -8.8204  -42.7399 C.3    1 LIG       0.08100
      4 O1        -69.1932   -8.3844  -45.7471 O.2    1 LIG      -0.32000
      5 O2        -69.4991   -7.8944  -43.5018 O.3    1 LIG      -0.27100
      6 H1        -71.5578   -9.7087  -44.3672 H      1 LIG       0.09000
      7 H2        -70.0910  -10.6726  -43.9575 H      1 LIG       0.09000
      8 H3        -71.2157   -8.3318  -42.3416 H      1 LIG       0.09000
      9 H4        -69.7543   -9.2933  -41.9340 H      1 LIG       0.09000
@<TRIPOS>BOND
      1       1       2 1
      2       1       4 2
      3       1       5 1
      4       2       3 1
      5       3       5 1
      6       2       6 1
      7       2       7 1
      8       3       8 1
      9       3       9 1
@<TRIPOS>ALT_TYPE
CGenFF_4.0_ALT_TYPE_SET
CGenFF_4.0 1 CG2O4 2 CG3C41 3 CG3C41 4 OG2D1 5 OG3C51 6 HGA2 7 HGA2 8 HGA2 9 HGA2
@<TRIPOS>MOLECULE
4_lactone
 9 9 0 0 0
****
USER_CHARGES
INVALID_CHARGES
Pose:   7 Cluster:   7 Fr_nu: 192815 TotEn:   -18.16
@<TRIPOS>ATOM
      1 C1        -69.3456   -9.0076  -43.3408 C.2    1 LIG       0.04000
      2 C2        -70.5028   -9.0652  -42.3275 C.3    1 LIG       0.11000
      3 C3        -71.1263   -9.9929  -43.3660 C.3    1 LIG       0.08100
      4 O1        -68.2654   -8.4700  -43.4333 O.2    1 LIG      -0.32000
      5 O2        -69.9607   -9.8405  -44.2227 O.3    1 LIG      -0.27100
      6 H1        -70.2389   -9.5290  -41.3758 H      1 LIG       0.09000
      7 H2        -71.0111   -8.1114  -42.1773 H      1 LIG       0.09000
      8 H3        -71.2630  -11.0314  -43.0522 H      1 LIG       0.09000
      9 H4        -72.0323   -9.6179  -43.8500 H      1 LIG       0.09000
@<TRIPOS>BOND
      1       1       2 1
      2       1       4 2
      3       1       5 1
      4       2       3 1
      5       3       5 1
      6       2       6 1
      7       2       7 1
      8       3       8 1
      9       3       9 1
@<TRIPOS>ALT_TYPE
CGenFF_4.0_ALT_TYPE_SET
CGenFF_4.0 1 CG2O4 2 CG3C41 3 CG3C41 4 OG2D1 5 OG3C51 6 HGA2 7 HGA2 8 HGA2 9 HGA2
@<TRIPOS>MOLECULE
4_lactone
 9 9 0 0 0
****
USER_CHARGES
INVALID_CHARGES
Pose:   8 Cluster:   8 Fr_nu: 709514 TotEn:   -17.40
@<TRIPOS>ATOM
      1 C1        -68.8657   -8.4166  -43.0305 C.2    1 LIG       0.04000
      2 C2        -70.3223   -8.8204  -42.7399 C.3    1 LIG       0.11000
      3 C3        -69.6624   -9.9712  -41.9862 C.3    1 LIG       0.08100
      4 O1        -68.2844   -7.5369  -43.6243 O.2    1 LIG      -0.32000
      5 O2        -68.3452   -9.4678  -42.3423 O.3    1 LIG      -0.27100
      6 H1        -70.8692   -8.1036  -42.1254 H      1 LIG       0.09000
      7 H2        -70.8926   -9.0996  -43.6274 H      1 LIG       0.09000
      8 H3        -69.8130   -9.9762  -40.9032 H      1 LIG       0.09000
      9 H4        -69.8370  -10.9680  -42.4005 H      1 LIG       0.09000
@<TRIPOS>BOND
      1       1       2 1
      2       1       4 2
      3       1       5 1
      4       2       3 1
      5       3       5 1
      6       2       6 1
      7       2       7 1
      8       3       8 1
      9       3       9 1
@<TRIPOS>ALT_TYPE
CGenFF_4.0_ALT_TYPE_SET
CGenFF_4.0 1 CG2O4 2 CG3C41 3 CG3C41 4 OG2D1 5 OG3C51 6 HGA2 7 HGA2 8 HGA2 9 HGA2
@<TRIPOS>MOLECULE
4_lactone
 9 9 0 0 0
****
USER_CHARGES
INVALID_CHARGES
Pose:   9 Cluster:   9 Fr_nu:  70650 TotEn:   -17.40
@<TRIPOS>ATOM
      1 C1        -70.0170   -9.9130  -45.1198 C.2    1 LIG       0.04000
      2 C2        -71.3299  -10.4284  -44.5035 C.3    1 LIG       0.11000
      3 C3        -70.5695  -11.7496  -44.4388 C.3    1 LIG       0.08100
      4 O1        -69.5824   -8.8694  -45.5517 O.2    1 LIG      -0.32000
      5 O2        -69.3998  -11.1218  -45.0331 O.3    1 LIG      -0.27100
      6 H1        -71.5778   -9.9771  -43.5415 H      1 LIG       0.09000
      7 H2        -72.1816  -10.4040  -45.1852 H      1 LIG       0.09000
      8 H3        -70.3584  -12.1260  -43.4341 H      1 LIG       0.09000
      9 H4        -70.9609  -12.5505  -45.0720 H      1 LIG       0.09000
@<TRIPOS>BOND
      1       1       2 1
      2       1       4 2
      3       1       5 1
      4       2       3 1
      5       3       5 1
      6       2       6 1
      7       2       7 1
      8       3       8 1
      9       3       9 1
@<TRIPOS>ALT_TYPE
CGenFF_4.0_ALT_TYPE_SET
CGenFF_4.0 1 CG2O4 2 CG3C41 3 CG3C41 4 OG2D1 5 OG3C51 6 HGA2 7 HGA2 8 HGA2 9 HGA2
@<TRIPOS>MOLECULE
4_lactone
 9 9 0 0 0
****
USER_CHARGES
INVALID_CHARGES
Pose:  10 Cluster:  10 Fr_nu: 340304 TotEn:   -16.97
@<TRIPOS>ATOM
      1 C1        -67.2128  -11.0589  -40.1210 C.2    1 LIG       0.04000
      2 C2        -67.8511  -11.0302  -38.7206 C.3    1 LIG       0.11000
      3 C3        -66.6601  -11.9121  -38.3577 C.3    1 LIG       0.08100
      4 O1        -67.4444  -10.6026  -41.2175 O.2    1 LIG      -0.32000
      5 O2        -66.1774  -11.8486  -39.7283 O.3    1 LIG      -0.27100
      6 H1        -67.8670  -10.0419  -38.2585 H      1 LIG       0.09000
      7 H2        -68.8300  -11.5094  -38.6675 H      1 LIG       0.09000
      8 H3        -65.9433  -11.4751  -37.6571 H      1 LIG       0.09000
      9 H4        -66.9041  -12.9369  -38.0648 H      1 LIG       0.09000
@<TRIPOS>BOND
      1       1       2 1
      2       1       4 2
      3       1       5 1
      4       2       3 1
      5       3       5 1
      6       2       6 1
      7       2       7 1
      8       3       8 1
      9       3       9 1
@<TRIPOS>ALT_TYPE
CGenFF_4.0_ALT_TYPE_SET
CGenFF_4.0 1 CG2O4 2 CG3C41 3 CG3C41 4 OG2D1 5 OG3C51 6 HGA2 7 HGA2 8 HGA2 9 HGA2
@<TRIPOS>MOLECULE
4_lactone
 9 9 0 0 0
****
USER_CHARGES
INVALID_CHARGES
Pose:  11 Cluster:  11 Fr_nu: 4315018 TotEn:   -16.24
@<TRIPOS>ATOM
      1 C1        -49.8572    4.8803  -30.3614 C.2    1 LIG       0.04000
      2 C2        -50.3111    3.5564  -29.7209 C.3    1 LIG       0.11000
      3 C3        -51.2973    3.5407  -30.8850 C.3    1 LIG       0.08100
      4 O1        -49.0342    5.7408  -30.1457 O.2    1 LIG      -0.32000
      5 O2        -50.7635    4.8028  -31.3726 O.3    1 LIG      -0.27100
      6 H1        -49.5521    2.7726  -29.7325 H      1 LIG       0.09000
      7 H2        -50.7504    3.6694  -28.7284 H      1 LIG       0.09000
      8 H3        -51.1585    2.7363  -31.6125 H      1 LIG       0.09000
      9 H4        -52.3520    3.6297  -30.6108 H      1 LIG       0.09000
@<TRIPOS>BOND
      1       1       2 1
      2       1       4 2
      3       1       5 1
      4       2       3 1
      5       3       5 1
      6       2       6 1
      7       2       7 1
      8       3       8 1
      9       3       9 1
@<TRIPOS>ALT_TYPE
CGenFF_4.0_ALT_TYPE_SET
CGenFF_4.0 1 CG2O4 2 CG3C41 3 CG3C41 4 OG2D1 5 OG3C51 6 HGA2 7 HGA2 8 HGA2 9 HGA2
@<TRIPOS>MOLECULE
4_lactone
 9 9 0 0 0
****
USER_CHARGES
INVALID_CHARGES
Pose:  12 Cluster:  12 Fr_nu: 3201417 TotEn:   -16.18
@<TRIPOS>ATOM
      1 C1        -69.2338   -9.2420  -44.3130 C.2    1 LIG       0.04000
      2 C2        -70.3826   -9.9107  -43.5370 C.3    1 LIG       0.11000
      3 C3        -70.5147  -10.7441  -44.8081 C.3    1 LIG       0.08100
      4 O1        -68.4239   -8.3622  -44.1274 O.2    1 LIG      -0.32000
      5 O2        -69.4085  -10.0202  -45.4146 O.3    1 LIG      -0.27100
      6 H1        -70.0620  -10.4530  -42.6461 H      1 LIG       0.09000
      7 H2        -71.2186   -9.2446  -43.3173 H      1 LIG       0.09000
      8 H3        -70.2898  -11.8089  -44.7019 H      1 LIG       0.09000
      9 H4        -71.4425  -10.6041  -45.3696 H      1 LIG       0.09000
@<TRIPOS>BOND
      1       1       2 1
      2       1       4 2
      3       1       5 1
      4       2       3 1
      5       3       5 1
      6       2       6 1
      7       2       7 1
      8       3       8 1
      9       3       9 1
@<TRIPOS>ALT_TYPE
CGenFF_4.0_ALT_TYPE_SET
CGenFF_4.0 1 CG2O4 2 CG3C41 3 CG3C41 4 OG2D1 5 OG3C51 6 HGA2 7 HGA2 8 HGA2 9 HGA2
@<TRIPOS>MOLECULE
4_lactone
 9 9 0 0 0
****
USER_CHARGES
INVALID_CHARGES
Pose:  13 Cluster:  13 Fr_nu: 2604364 TotEn:   -15.71
@<TRIPOS>ATOM
      1 C1        -68.7818   -8.0098  -45.5204 C.2    1 LIG       0.04000
      2 C2        -69.6599   -9.0683  -44.8293 C.3    1 LIG       0.11000
      3 C3        -69.5794   -8.1033  -43.6502 C.3    1 LIG       0.08100
      4 O1        -68.2597   -7.8493  -46.6002 O.2    1 LIG      -0.32000
      5 O2        -68.7512   -7.1972  -44.4303 O.3    1 LIG      -0.27100
      6 H1        -70.6479   -9.1885  -45.2765 H      1 LIG       0.09000
      7 H2        -69.1678  -10.0320  -44.6882 H      1 LIG       0.09000
      8 H3        -70.5228   -7.6351  -43.3561 H      1 LIG       0.09000
      9 H4        -69.0480   -8.4767  -42.7706 H      1 LIG       0.09000
@<TRIPOS>BOND
      1       1       2 1
      2       1       4 2
      3       1       5 1
      4       2       3 1
      5       3       5 1
      6       2       6 1
      7       2       7 1
      8       3       8 1
      9       3       9 1
@<TRIPOS>ALT_TYPE
CGenFF_4.0_ALT_TYPE_SET
CGenFF_4.0 1 CG2O4 2 CG3C41 3 CG3C41 4 OG2D1 5 OG3C51 6 HGA2 7 HGA2 8 HGA2 9 HGA2
@<TRIPOS>MOLECULE
4_lactone
 9 9 0 0 0
****
USER_CHARGES
INVALID_CHARGES
Pose:  14 Cluster:  14 Fr_nu: 852473 TotEn:   -15.34
@<TRIPOS>ATOM
      1 C1        -68.0267   -5.8870  -47.1855 C.2    1 LIG       0.04000
      2 C2        -67.5623   -6.8061  -46.0414 C.3    1 LIG       0.11000
      3 C3        -67.2527   -5.4833  -45.3469 C.3    1 LIG       0.08100
      4 O1        -68.4918   -6.0087  -48.2960 O.2    1 LIG      -0.32000
      5 O2        -67.7257   -4.7466  -46.5084 O.3    1 LIG      -0.27100
      6 H1        -68.3613   -7.3999  -45.5947 H      1 LIG       0.09000
      7 H2        -66.6986   -7.4250  -46.2901 H      1 LIG       0.09000
      8 H3        -67.8511   -5.2633  -44.4586 H      1 LIG       0.09000
      9 H4        -66.1944   -5.2894  -45.1519 H      1 LIG       0.09000
@<TRIPOS>BOND
      1       1       2 1
      2       1       4 2
      3       1       5 1
      4       2       3 1
      5       3       5 1
      6       2       6 1
      7       2       7 1
      8       3       8 1
      9       3       9 1
@<TRIPOS>ALT_TYPE
CGenFF_4.0_ALT_TYPE_SET
CGenFF_4.0 1 CG2O4 2 CG3C41 3 CG3C41 4 OG2D1 5 OG3C51 6 HGA2 7 HGA2 8 HGA2 9 HGA2
@<TRIPOS>MOLECULE
4_lactone
 9 9 0 0 0
****
USER_CHARGES
INVALID_CHARGES
Pose:  15 Cluster:  15 Fr_nu: 436493 TotEn:   -15.30
@<TRIPOS>ATOM
      1 C1        -68.7000   -7.7095  -43.7771 C.2    1 LIG       0.04000
      2 C2        -69.6052   -8.5693  -42.8768 C.3    1 LIG       0.11000
      3 C3        -69.7453   -9.4184  -44.1367 C.3    1 LIG       0.08100
      4 O1        -68.0427   -6.6984  -43.6774 O.2    1 LIG      -0.32000
      5 O2        -68.8703   -8.5111  -44.8625 O.3    1 LIG      -0.27100
      6 H1        -69.0842   -9.0419  -42.0427 H      1 LIG       0.09000
      7 H2        -70.5120   -8.0623  -42.5430 H      1 LIG       0.09000
      8 H3        -69.3232  -10.4254  -44.0786 H      1 LIG       0.09000
      9 H4        -70.7461   -9.4487  -44.5761 H      1 LIG       0.09000
@<TRIPOS>BOND
      1       1       2 1
      2       1       4 2
      3       1       5 1
      4       2       3 1
      5       3       5 1
      6       2       6 1
      7       2       7 1
      8       3       8 1
      9       3       9 1
@<TRIPOS>ALT_TYPE
CGenFF_4.0_ALT_TYPE_SET
CGenFF_4.0 1 CG2O4 2 CG3C41 3 CG3C41 4 OG2D1 5 OG3C51 6 HGA2 7 HGA2 8 HGA2 9 HGA2
@<TRIPOS>MOLECULE
4_lactone
 9 9 0 0 0
****
USER_CHARGES
INVALID_CHARGES
Pose:  16 Cluster:  16 Fr_nu: 452334 TotEn:   -15.09
@<TRIPOS>ATOM
      1 C1        -68.2021   -9.6215  -42.9430 C.2    1 LIG       0.04000
      2 C2        -69.6627   -9.6181  -42.4574 C.3    1 LIG       0.11000
      3 C3        -69.1108  -10.5259  -41.3623 C.3    1 LIG       0.08100
      4 O1        -67.5600   -9.1350  -43.8460 O.2    1 LIG      -0.32000
      5 O2        -67.7787  -10.4355  -41.9391 O.3    1 LIG      -0.27100
      6 H1        -70.0202   -8.6415  -42.1276 H      1 LIG       0.09000
      7 H2        -70.3638  -10.0843  -43.1516 H      1 LIG       0.09000
      8 H3        -69.1399  -10.1168  -40.3487 H      1 LIG       0.09000
      9 H4        -69.4830  -11.5540  -41.3699 H      1 LIG       0.09000
@<TRIPOS>BOND
      1       1       2 1
      2       1       4 2
      3       1       5 1
      4       2       3 1
      5       3       5 1
      6       2       6 1
      7       2       7 1
      8       3       8 1
      9       3       9 1
@<TRIPOS>ALT_TYPE
CGenFF_4.0_ALT_TYPE_SET
CGenFF_4.0 1 CG2O4 2 CG3C41 3 CG3C41 4 OG2D1 5 OG3C51 6 HGA2 7 HGA2 8 HGA2 9 HGA2
@<TRIPOS>MOLECULE
4_lactone
 9 9 0 0 0
****
USER_CHARGES
INVALID_CHARGES
Pose:  17 Cluster:  17 Fr_nu: 381289 TotEn:   -15.06
@<TRIPOS>ATOM
      1 C1        -74.3894  -11.4236  -50.6020 C.2    1 LIG       0.04000
      2 C2        -75.2267  -10.3482  -49.8866 C.3    1 LIG       0.11000
      3 C3        -74.0018   -9.4774  -50.1496 C.3    1 LIG       0.08100
      4 O1        -74.5107  -12.5848  -50.9199 O.2    1 LIG      -0.32000
      5 O2        -73.3321  -10.5917  -50.8019 O.3    1 LIG      -0.27100
      6 H1        -76.1345  -10.0624  -50.4202 H      1 LIG       0.09000
      7 H2        -75.4350  -10.5701  -48.8387 H      1 LIG       0.09000
      8 H3        -74.1542   -8.6406  -50.8366 H      1 LIG       0.09000
      9 H4        -73.4582   -9.1470  -49.2602 H      1 LIG       0.09000
@<TRIPOS>BOND
      1       1       2 1
      2       1       4 2
      3       1       5 1
      4       2       3 1
      5       3       5 1
      6       2       6 1
      7       2       7 1
      8       3       8 1
      9       3       9 1
@<TRIPOS>ALT_TYPE
CGenFF_4.0_ALT_TYPE_SET
CGenFF_4.0 1 CG2O4 2 CG3C41 3 CG3C41 4 OG2D1 5 OG3C51 6 HGA2 7 HGA2 8 HGA2 9 HGA2
@<TRIPOS>MOLECULE
4_lactone
 9 9 0 0 0
****
USER_CHARGES
INVALID_CHARGES
Pose:  18 Cluster:  18 Fr_nu: 333201 TotEn:   -15.01
@<TRIPOS>ATOM
      1 C1        -68.8750  -10.9601  -44.5532 C.2    1 LIG       0.04000
      2 C2        -70.0139  -11.9704  -44.3269 C.3    1 LIG       0.11000
      3 C3        -70.8849  -10.7178  -44.3434 C.3    1 LIG       0.08100
      4 O1        -67.6728  -10.9852  -44.6893 O.2    1 LIG      -0.32000
      5 O2        -69.7102   -9.8867  -44.5559 O.3    1 LIG      -0.27100
      6 H1        -70.1657  -12.6638  -45.1555 H      1 LIG       0.09000
      7 H2        -69.9587  -12.4973  -43.3729 H      1 LIG       0.09000
      8 H3        -71.5889  -10.6413  -45.1765 H      1 LIG       0.09000
      9 H4        -71.3822  -10.4766  -43.4000 H      1 LIG       0.09000
@<TRIPOS>BOND
      1       1       2 1
      2       1       4 2
      3       1       5 1
      4       2       3 1
      5       3       5 1
      6       2       6 1
      7       2       7 1
      8       3       8 1
      9       3       9 1
@<TRIPOS>ALT_TYPE
CGenFF_4.0_ALT_TYPE_SET
CGenFF_4.0 1 CG2O4 2 CG3C41 3 CG3C41 4 OG2D1 5 OG3C51 6 HGA2 7 HGA2 8 HGA2 9 HGA2
@<TRIPOS>MOLECULE
4_lactone
 9 9 0 0 0
****
USER_CHARGES
INVALID_CHARGES
Pose:  19 Cluster:  19 Fr_nu: 701082 TotEn:   -14.89
@<TRIPOS>ATOM
      1 C1        -73.0841  -24.0804  -38.6294 C.2    1 LIG       0.04000
      2 C2        -72.6611  -24.4440  -40.0640 C.3    1 LIG       0.11000
      3 C3        -73.6003  -25.6269  -39.8478 C.3    1 LIG       0.08100
      4 O1        -72.8496  -23.2093  -37.8228 O.2    1 LIG      -0.32000
      5 O2        -73.9040  -25.1583  -38.5048 O.3    1 LIG      -0.27100
      6 H1        -72.9759  -23.7210  -40.8181 H      1 LIG       0.09000
      7 H2        -71.6032  -24.6908  -40.1673 H      1 LIG       0.09000
      8 H3        -74.4923  -25.6451  -40.4799 H      1 LIG       0.09000
      9 H4        -73.1235  -26.6108  -39.8318 H      1 LIG       0.09000
@<TRIPOS>BOND
      1       1       2 1
      2       1       4 2
      3       1       5 1
      4       2       3 1
      5       3       5 1
      6       2       6 1
      7       2       7 1
      8       3       8 1
      9       3       9 1
@<TRIPOS>ALT_TYPE
CGenFF_4.0_ALT_TYPE_SET
CGenFF_4.0 1 CG2O4 2 CG3C41 3 CG3C41 4 OG2D1 5 OG3C51 6 HGA2 7 HGA2 8 HGA2 9 HGA2
@<TRIPOS>MOLECULE
4_lactone
 9 9 0 0 0
****
USER_CHARGES
INVALID_CHARGES
Pose:  20 Cluster:  20 Fr_nu:  69417 TotEn:   -14.68
@<TRIPOS>ATOM
      1 C1        -70.1458   -9.7590  -44.0223 C.2    1 LIG       0.04000
      2 C2        -71.5399  -10.4046  -44.1173 C.3    1 LIG       0.11000
      3 C3        -70.7964  -11.6501  -43.6442 C.3    1 LIG       0.08100
      4 O1        -69.6496   -8.6726  -44.2167 O.2    1 LIG      -0.32000
      5 O2        -69.5471  -10.9064  -43.6043 O.3    1 LIG      -0.27100
      6 H1        -72.2695   -9.9942  -43.4175 H      1 LIG       0.09000
      7 H2        -71.9422  -10.4483  -45.1307 H      1 LIG       0.09000
      8 H3        -71.0763  -12.0216  -42.6547 H      1 LIG       0.09000
      9 H4        -70.7510  -12.4735  -44.3624 H      1 LIG       0.09000
@<TRIPOS>BOND
      1       1       2 1
      2       1       4 2
      3       1       5 1
      4       2       3 1
      5       3       5 1
      6       2       6 1
      7       2       7 1
      8       3       8 1
      9       3       9 1
@<TRIPOS>ALT_TYPE
CGenFF_4.0_ALT_TYPE_SET
CGenFF_4.0 1 CG2O4 2 CG3C41 3 CG3C41 4 OG2D1 5 OG3C51 6 HGA2 7 HGA2 8 HGA2 9 HGA2
@<TRIPOS>MOLECULE
4_lactone
 9 9 0 0 0
****
USER_CHARGES
INVALID_CHARGES
Pose:  21 Cluster:  21 Fr_nu: 1563912 TotEn:   -14.65
@<TRIPOS>ATOM
      1 C1        -68.8942   -9.7196  -44.7883 C.2    1 LIG       0.04000
      2 C2        -70.4132   -9.9681  -44.7777 C.3    1 LIG       0.11000
      3 C3        -70.0017  -11.3460  -44.2678 C.3    1 LIG       0.08100
      4 O1        -68.1388   -8.8173  -45.0705 O.2    1 LIG      -0.32000
      5 O2        -68.5990  -10.9664  -44.3322 O.3    1 LIG      -0.27100
      6 H1        -70.9616   -9.3452  -44.0692 H      1 LIG       0.09000
      7 H2        -70.8749   -9.9463  -45.7662 H      1 LIG       0.09000
      8 H3        -70.3085  -11.5839  -43.2457 H      1 LIG       0.09000
      9 H4        -70.2228  -12.1819  -44.9371 H      1 LIG       0.09000
@<TRIPOS>BOND
      1       1       2 1
      2       1       4 2
      3       1       5 1
      4       2       3 1
      5       3       5 1
      6       2       6 1
      7       2       7 1
      8       3       8 1
      9       3       9 1
@<TRIPOS>ALT_TYPE
CGenFF_4.0_ALT_TYPE_SET
CGenFF_4.0 1 CG2O4 2 CG3C41 3 CG3C41 4 OG2D1 5 OG3C51 6 HGA2 7 HGA2 8 HGA2 9 HGA2
@<TRIPOS>MOLECULE
4_lactone
 9 9 0 0 0
****
USER_CHARGES
INVALID_CHARGES
Pose:  22 Cluster:  22 Fr_nu: 4003867 TotEn:   -14.64
@<TRIPOS>ATOM
      1 C1        -68.7786   -9.4043  -44.1145 C.2    1 LIG       0.04000
      2 C2        -70.3156   -9.4270  -44.1926 C.3    1 LIG       0.11000
      3 C3        -70.2125   -8.6118  -42.9070 C.3    1 LIG       0.08100
      4 O1        -67.8453   -9.8296  -44.7568 O.2    1 LIG      -0.32000
      5 O2        -68.7606   -8.6761  -42.9660 O.3    1 LIG      -0.27100
      6 H1        -70.7257   -8.9005  -45.0557 H      1 LIG       0.09000
      7 H2        -70.7521  -10.4219  -44.0898 H      1 LIG       0.09000
      8 H3        -70.5733   -7.5815  -42.9693 H      1 LIG       0.09000
      9 H4        -70.6000   -9.0983  -42.0077 H      1 LIG       0.09000
@<TRIPOS>BOND
      1       1       2 1
      2       1       4 2
      3       1       5 1
      4       2       3 1
      5       3       5 1
      6       2       6 1
      7       2       7 1
      8       3       8 1
      9       3       9 1
@<TRIPOS>ALT_TYPE
CGenFF_4.0_ALT_TYPE_SET
CGenFF_4.0 1 CG2O4 2 CG3C41 3 CG3C41 4 OG2D1 5 OG3C51 6 HGA2 7 HGA2 8 HGA2 9 HGA2
@<TRIPOS>MOLECULE
4_lactone
 9 9 0 0 0
****
USER_CHARGES
INVALID_CHARGES
Pose:  23 Cluster:  23 Fr_nu: 4946724 TotEn:   -14.38
@<TRIPOS>ATOM
      1 C1        -57.4517   -4.0821  -17.6838 C.2    1 LIG       0.04000
      2 C2        -57.5998   -2.7744  -16.8856 C.3    1 LIG       0.11000
      3 C3        -58.4014   -2.3322  -18.1061 C.3    1 LIG       0.08100
      4 O1        -56.9239   -5.1614  -17.5397 O.2    1 LIG      -0.32000
      5 O2        -58.1759   -3.6222  -18.7391 O.3    1 LIG      -0.27100
      6 H1        -58.1668   -2.8797  -15.9593 H      1 LIG       0.09000
      7 H2        -56.6599   -2.2459  -16.7182 H      1 LIG       0.09000
      8 H3        -59.4653   -2.1485  -17.9330 H      1 LIG       0.09000
      9 H4        -57.9630   -1.5170  -18.6883 H      1 LIG       0.09000
@<TRIPOS>BOND
      1       1       2 1
      2       1       4 2
      3       1       5 1
      4       2       3 1
      5       3       5 1
      6       2       6 1
      7       2       7 1
      8       3       8 1
      9       3       9 1
@<TRIPOS>ALT_TYPE
CGenFF_4.0_ALT_TYPE_SET
CGenFF_4.0 1 CG2O4 2 CG3C41 3 CG3C41 4 OG2D1 5 OG3C51 6 HGA2 7 HGA2 8 HGA2 9 HGA2
@<TRIPOS>MOLECULE
4_lactone
 9 9 0 0 0
****
USER_CHARGES
INVALID_CHARGES
Pose:  24 Cluster:  24 Fr_nu: 155012 TotEn:   -14.22
@<TRIPOS>ATOM
      1 C1        -72.7958  -24.0675  -38.7661 C.2    1 LIG       0.04000
      2 C2        -73.9772  -24.4000  -39.6951 C.3    1 LIG       0.11000
      3 C3        -72.9073  -24.3338  -40.7808 C.3    1 LIG       0.08100
      4 O1        -72.6127  -23.8886  -37.5834 O.2    1 LIG      -0.32000
      5 O2        -71.8948  -24.0230  -39.7838 O.3    1 LIG      -0.27100
      6 H1        -74.4165  -25.3837  -39.5225 H      1 LIG       0.09000
      7 H2        -74.7435  -23.6242  -39.7361 H      1 LIG       0.09000
      8 H3        -72.6931  -25.2758  -41.2929 H      1 LIG       0.09000
      9 H4        -73.0200  -23.5225  -41.5052 H      1 LIG       0.09000
@<TRIPOS>BOND
      1       1       2 1
      2       1       4 2
      3       1       5 1
      4       2       3 1
      5       3       5 1
      6       2       6 1
      7       2       7 1
      8       3       8 1
      9       3       9 1
@<TRIPOS>ALT_TYPE
CGenFF_4.0_ALT_TYPE_SET
CGenFF_4.0 1 CG2O4 2 CG3C41 3 CG3C41 4 OG2D1 5 OG3C51 6 HGA2 7 HGA2 8 HGA2 9 HGA2
@<TRIPOS>MOLECULE
4_lactone
 9 9 0 0 0
****
USER_CHARGES
INVALID_CHARGES
Pose:  25 Cluster:  25 Fr_nu: 5638531 TotEn:   -13.97
@<TRIPOS>ATOM
      1 C1        -50.4744    4.1079  -31.5973 C.2    1 LIG       0.04000
      2 C2        -51.1404    2.7787  -31.1984 C.3    1 LIG       0.11000
      3 C3        -50.7385    3.2085  -29.7907 C.3    1 LIG       0.08100
      4 O1        -50.2621    4.7310  -32.6126 O.2    1 LIG      -0.32000
      5 O2        -50.1456    4.4279  -30.3170 O.3    1 LIG      -0.27100
      6 H1        -52.2132    2.7416  -31.3942 H      1 LIG       0.09000
      7 H2        -50.6347    1.8931  -31.5867 H      1 LIG       0.09000
      8 H3        -51.5644    3.4241  -29.1073 H      1 LIG       0.09000
      9 H4        -49.9918    2.5779  -29.3002 H      1 LIG       0.09000
@<TRIPOS>BOND
      1       1       2 1
      2       1       4 2
      3       1       5 1
      4       2       3 1
      5       3       5 1
      6       2       6 1
      7       2       7 1
      8       3       8 1
      9       3       9 1
@<TRIPOS>ALT_TYPE
CGenFF_4.0_ALT_TYPE_SET
CGenFF_4.0 1 CG2O4 2 CG3C41 3 CG3C41 4 OG2D1 5 OG3C51 6 HGA2 7 HGA2 8 HGA2 9 HGA2
@<TRIPOS>MOLECULE
4_lactone
 9 9 0 0 0
****
USER_CHARGES
INVALID_CHARGES
Pose:  26 Cluster:  26 Fr_nu: 3470356 TotEn:   -13.66
@<TRIPOS>ATOM
      1 C1        -68.1624   -8.5855  -44.5533 C.2    1 LIG       0.04000
      2 C2        -69.6505   -8.9712  -44.4743 C.3    1 LIG       0.11000
      3 C3        -69.6272   -8.0873  -43.2309 C.3    1 LIG       0.08100
      4 O1        -67.2176   -8.8142  -45.2738 O.2    1 LIG      -0.32000
      5 O2        -68.2134   -7.8133  -43.4348 O.3    1 LIG      -0.27100
      6 H1        -70.2512   -8.6018  -45.3068 H      1 LIG       0.09000
      7 H2        -69.8263  -10.0336  -44.2980 H      1 LIG       0.09000
      8 H3        -70.2270   -7.1748  -43.2871 H      1 LIG       0.09000
      9 H4        -69.8039   -8.6024  -42.2827 H      1 LIG       0.09000
@<TRIPOS>BOND
      1       1       2 1
      2       1       4 2
      3       1       5 1
      4       2       3 1
      5       3       5 1
      6       2       6 1
      7       2       7 1
      8       3       8 1
      9       3       9 1
@<TRIPOS>ALT_TYPE
CGenFF_4.0_ALT_TYPE_SET
CGenFF_4.0 1 CG2O4 2 CG3C41 3 CG3C41 4 OG2D1 5 OG3C51 6 HGA2 7 HGA2 8 HGA2 9 HGA2
@<TRIPOS>MOLECULE
4_lactone
 9 9 0 0 0
****
USER_CHARGES
INVALID_CHARGES
Pose:  27 Cluster:  27 Fr_nu: 842454 TotEn:   -13.54
@<TRIPOS>ATOM
      1 C1        -68.6086  -10.8007  -43.5414 C.2    1 LIG       0.04000
      2 C2        -69.9753  -11.1906  -42.9505 C.3    1 LIG       0.11000
      3 C3        -70.2033  -11.7828  -44.3380 C.3    1 LIG       0.08100
      4 O1        -67.6067  -10.2301  -43.1738 O.2    1 LIG      -0.32000
      5 O2        -68.8794  -11.3491  -44.7561 O.3    1 LIG      -0.27100
      6 H1        -69.9181  -11.9098  -42.1321 H      1 LIG       0.09000
      7 H2        -70.6062  -10.3397  -42.6883 H      1 LIG       0.09000
      8 H3        -70.3024  -12.8710  -44.3781 H      1 LIG       0.09000
      9 H4        -70.9883  -11.3059  -44.9313 H      1 LIG       0.09000
@<TRIPOS>BOND
      1       1       2 1
      2       1       4 2
      3       1       5 1
      4       2       3 1
      5       3       5 1
      6       2       6 1
      7       2       7 1
      8       3       8 1
      9       3       9 1
@<TRIPOS>ALT_TYPE
CGenFF_4.0_ALT_TYPE_SET
CGenFF_4.0 1 CG2O4 2 CG3C41 3 CG3C41 4 OG2D1 5 OG3C51 6 HGA2 7 HGA2 8 HGA2 9 HGA2
@<TRIPOS>MOLECULE
4_lactone
 9 9 0 0 0
****
USER_CHARGES
INVALID_CHARGES
Pose:  28 Cluster:  28 Fr_nu: 4564684 TotEn:   -13.37
@<TRIPOS>ATOM
      1 C1        -67.9644  -10.1266  -43.1990 C.2    1 LIG       0.04000
      2 C2        -69.4596  -10.4783  -43.2972 C.3    1 LIG       0.11000
      3 C3        -69.6426   -9.0617  -42.7609 C.3    1 LIG       0.08100
      4 O1        -66.9038  -10.6641  -43.4243 O.2    1 LIG      -0.32000
      5 O2        -68.2006   -8.8750  -42.7222 O.3    1 LIG      -0.27100
      6 H1        -69.8114  -10.6481  -44.3160 H      1 LIG       0.09000
      7 H2        -69.7727  -11.2826  -42.6295 H      1 LIG       0.09000
      8 H3        -70.1224   -8.3551  -43.4435 H      1 LIG       0.09000
      9 H4        -70.0841   -8.9885  -41.7632 H      1 LIG       0.09000
@<TRIPOS>BOND
      1       1       2 1
      2       1       4 2
      3       1       5 1
      4       2       3 1
      5       3       5 1
      6       2       6 1
      7       2       7 1
      8       3       8 1
      9       3       9 1
@<TRIPOS>ALT_TYPE
CGenFF_4.0_ALT_TYPE_SET
CGenFF_4.0 1 CG2O4 2 CG3C41 3 CG3C41 4 OG2D1 5 OG3C51 6 HGA2 7 HGA2 8 HGA2 9 HGA2
@<TRIPOS>MOLECULE
4_lactone
 9 9 0 0 0
****
USER_CHARGES
INVALID_CHARGES
Pose:  29 Cluster:  29 Fr_nu: 504006 TotEn:   -12.86
@<TRIPOS>ATOM
      1 C1        -69.5938    1.7167  -45.9821 C.2    1 LIG       0.04000
      2 C2        -70.2007    2.0689  -47.3521 C.3    1 LIG       0.11000
      3 C3        -71.3929    2.5097  -46.5082 C.3    1 LIG       0.08100
      4 O1        -68.5611    1.2520  -45.5556 O.2    1 LIG      -0.32000
      5 O2        -70.6918    2.1276  -45.2926 O.3    1 LIG      -0.27100
      6 H1        -69.6745    2.8651  -47.8810 H      1 LIG       0.09000
      7 H2        -70.3701    1.2066  -47.9990 H      1 LIG       0.09000
      8 H3        -71.6157    3.5801  -46.5257 H      1 LIG       0.09000
      9 H4        -72.3081    1.9270  -46.6442 H      1 LIG       0.09000
@<TRIPOS>BOND
      1       1       2 1
      2       1       4 2
      3       1       5 1
      4       2       3 1
      5       3       5 1
      6       2       6 1
      7       2       7 1
      8       3       8 1
      9       3       9 1
@<TRIPOS>ALT_TYPE
CGenFF_4.0_ALT_TYPE_SET
CGenFF_4.0 1 CG2O4 2 CG3C41 3 CG3C41 4 OG2D1 5 OG3C51 6 HGA2 7 HGA2 8 HGA2 9 HGA2
@<TRIPOS>MOLECULE
4_lactone
 9 9 0 0 0
****
USER_CHARGES
INVALID_CHARGES
Pose:  30 Cluster:  30 Fr_nu: 5428966 TotEn:   -12.02
@<TRIPOS>ATOM
      1 C1        -41.1131  -10.7910  -37.1124 C.2    1 LIG       0.04000
      2 C2        -40.9206  -10.9396  -38.6323 C.3    1 LIG       0.11000
      3 C3        -42.3236  -10.3424  -38.6859 C.3    1 LIG       0.08100
      4 O1        -40.4810  -11.0178  -36.1057 O.2    1 LIG      -0.32000
      5 O2        -42.3611  -10.2643  -37.2340 O.3    1 LIG      -0.27100
      6 H1        -40.1247  -10.3168  -39.0436 H      1 LIG       0.09000
      7 H2        -40.8316  -11.9731  -38.9709 H      1 LIG       0.09000
      8 H3        -42.4000   -9.3530  -39.1450 H      1 LIG       0.09000
      9 H4        -43.1034  -11.0041  -39.0729 H      1 LIG       0.09000
@<TRIPOS>BOND
      1       1       2 1
      2       1       4 2
      3       1       5 1
      4       2       3 1
      5       3       5 1
      6       2       6 1
      7       2       7 1
      8       3       8 1
      9       3       9 1
@<TRIPOS>ALT_TYPE
CGenFF_4.0_ALT_TYPE_SET
CGenFF_4.0 1 CG2O4 2 CG3C41 3 CG3C41 4 OG2D1 5 OG3C51 6 HGA2 7 HGA2 8 HGA2 9 HGA2
@<TRIPOS>MOLECULE
4_lactone
 9 9 0 0 0
****
USER_CHARGES
INVALID_CHARGES
Pose:  31 Cluster:  31 Fr_nu: 7318108 TotEn:   -11.09
@<TRIPOS>ATOM
      1 C1        -38.5172   -8.6449  -47.1381 C.2    1 LIG       0.04000
      2 C2        -38.8496  -10.1137  -47.4566 C.3    1 LIG       0.11000
      3 C3        -38.9441   -9.5932  -48.8877 C.3    1 LIG       0.08100
      4 O1        -38.2531   -7.9805  -46.1619 O.2    1 LIG      -0.32000
      5 O2        -38.6192   -8.2495  -48.4354 O.3    1 LIG      -0.27100
      6 H1        -38.0321  -10.8086  -47.2584 H      1 LIG       0.09000
      7 H2        -39.7846  -10.4642  -47.0165 H      1 LIG       0.09000
      8 H3        -38.1922   -9.9777  -49.5822 H      1 LIG       0.09000
      9 H4        -39.9387   -9.6352  -49.3401 H      1 LIG       0.09000
@<TRIPOS>BOND
      1       1       2 1
      2       1       4 2
      3       1       5 1
      4       2       3 1
      5       3       5 1
      6       2       6 1
      7       2       7 1
      8       3       8 1
      9       3       9 1
@<TRIPOS>ALT_TYPE
CGenFF_4.0_ALT_TYPE_SET
CGenFF_4.0 1 CG2O4 2 CG3C41 3 CG3C41 4 OG2D1 5 OG3C51 6 HGA2 7 HGA2 8 HGA2 9 HGA2
@<TRIPOS>MOLECULE
4_lactone
 9 9 0 0 0
****
USER_CHARGES
INVALID_CHARGES
Pose:  32 Cluster:  32 Fr_nu:  44111 TotEn:   -10.79
@<TRIPOS>ATOM
      1 C1        -68.2022  -11.0892  -43.2613 C.2    1 LIG       0.04000
      2 C2        -68.6119  -11.3673  -44.7187 C.3    1 LIG       0.11000
      3 C3        -69.9480  -11.7381  -44.0820 C.3    1 LIG       0.08100
      4 O1        -67.2183  -10.7111  -42.6669 O.2    1 LIG      -0.32000
      5 O2        -69.4185  -11.4360  -42.7614 O.3    1 LIG      -0.27100
      6 H1        -68.6205  -10.4816  -45.3558 H      1 LIG       0.09000
      7 H2        -68.0651  -12.1879  -45.1862 H      1 LIG       0.09000
      8 H3        -70.7904  -11.0892  -44.3368 H      1 LIG       0.09000
      9 H4        -70.2360  -12.7894  -44.1685 H      1 LIG       0.09000
@<TRIPOS>BOND
      1       1       2 1
      2       1       4 2
      3       1       5 1
      4       2       3 1
      5       3       5 1
      6       2       6 1
      7       2       7 1
      8       3       8 1
      9       3       9 1
@<TRIPOS>ALT_TYPE
CGenFF_4.0_ALT_TYPE_SET
CGenFF_4.0 1 CG2O4 2 CG3C41 3 CG3C41 4 OG2D1 5 OG3C51 6 HGA2 7 HGA2 8 HGA2 9 HGA2
@<TRIPOS>MOLECULE
4_lactone
 9 9 0 0 0
****
USER_CHARGES
INVALID_CHARGES
Pose:  33 Cluster:  33 Fr_nu:  65994 TotEn:   -10.75
@<TRIPOS>ATOM
      1 C1        -58.8943    3.6100  -38.9010 C.2    1 LIG       0.04000
      2 C2        -58.0480    3.8898  -37.6462 C.3    1 LIG       0.11000
      3 C3        -59.3207    4.5783  -37.1623 C.3    1 LIG       0.08100
      4 O1        -58.7527    3.0594  -39.9692 O.2    1 LIG      -0.32000
      5 O2        -59.9931    4.2413  -38.4072 O.3    1 LIG      -0.27100
      6 H1        -57.7561    2.9934  -37.0967 H      1 LIG       0.09000
      7 H2        -57.1925    4.5438  -37.8228 H      1 LIG       0.09000
      8 H3        -59.8112    4.1161  -36.3012 H      1 LIG       0.09000
      9 H4        -59.2483    5.6606  -37.0249 H      1 LIG       0.09000
@<TRIPOS>BOND
      1       1       2 1
      2       1       4 2
      3       1       5 1
      4       2       3 1
      5       3       5 1
      6       2       6 1
      7       2       7 1
      8       3       8 1
      9       3       9 1
@<TRIPOS>ALT_TYPE
CGenFF_4.0_ALT_TYPE_SET
CGenFF_4.0 1 CG2O4 2 CG3C41 3 CG3C41 4 OG2D1 5 OG3C51 6 HGA2 7 HGA2 8 HGA2 9 HGA2
@<TRIPOS>MOLECULE
4_lactone
 9 9 0 0 0
****
USER_CHARGES
INVALID_CHARGES
Pose:  34 Cluster:  34 Fr_nu:  25874 TotEn:   -10.45
@<TRIPOS>ATOM
      1 C1        -68.4843   -6.7293  -47.7311 C.2    1 LIG       0.04000
      2 C2        -67.3211   -6.0534  -46.9833 C.3    1 LIG       0.11000
      3 C3        -67.5413   -7.1875  -45.9866 C.3    1 LIG       0.08100
      4 O1        -69.1144   -6.5525  -48.7490 O.2    1 LIG      -0.32000
      5 O2        -68.6261   -7.7118  -46.8014 O.3    1 LIG      -0.27100
      6 H1        -66.3728   -6.0743  -47.5226 H      1 LIG       0.09000
      7 H2        -67.5489   -5.0504  -46.6188 H      1 LIG       0.09000
      8 H3        -66.7212   -7.9051  -45.8969 H      1 LIG       0.09000
      9 H4        -67.8929   -6.8838  -44.9968 H      1 LIG       0.09000
@<TRIPOS>BOND
      1       1       2 1
      2       1       4 2
      3       1       5 1
      4       2       3 1
      5       3       5 1
      6       2       6 1
      7       2       7 1
      8       3       8 1
      9       3       9 1
@<TRIPOS>ALT_TYPE
CGenFF_4.0_ALT_TYPE_SET
CGenFF_4.0 1 CG2O4 2 CG3C41 3 CG3C41 4 OG2D1 5 OG3C51 6 HGA2 7 HGA2 8 HGA2 9 HGA2
@<TRIPOS>MOLECULE
4_lactone
 9 9 0 0 0
****
USER_CHARGES
INVALID_CHARGES
Pose:  35 Cluster:  35 Fr_nu: 7159554 TotEn:    -9.55
@<TRIPOS>ATOM
      1 C1        -40.3368  -10.1182  -36.7325 C.2    1 LIG       0.04000
      2 C2        -41.7227   -9.8290  -37.3365 C.3    1 LIG       0.11000
      3 C3        -41.9000   -8.9950  -36.0712 C.3    1 LIG       0.08100
      4 O1        -39.3500  -10.7543  -37.0255 O.2    1 LIG      -0.32000
      5 O2        -40.5632   -9.3580  -35.6277 O.3    1 LIG      -0.27100
      6 H1        -41.6927   -9.2691  -38.2725 H      1 LIG       0.09000
      7 H2        -42.3645  -10.7076  -37.4194 H      1 LIG       0.09000
      8 H3        -41.9950   -7.9165  -36.2243 H      1 LIG       0.09000
      9 H4        -42.6647   -9.3506  -35.3752 H      1 LIG       0.09000
@<TRIPOS>BOND
      1       1       2 1
      2       1       4 2
      3       1       5 1
      4       2       3 1
      5       3       5 1
      6       2       6 1
      7       2       7 1
      8       3       8 1
      9       3       9 1
@<TRIPOS>ALT_TYPE
CGenFF_4.0_ALT_TYPE_SET
CGenFF_4.0 1 CG2O4 2 CG3C41 3 CG3C41 4 OG2D1 5 OG3C51 6 HGA2 7 HGA2 8 HGA2 9 HGA2
@<TRIPOS>MOLECULE
4_lactone
 9 9 0 0 0
****
USER_CHARGES
INVALID_CHARGES
Pose:  36 Cluster:  36 Fr_nu: 1348745 TotEn:    -9.48
@<TRIPOS>ATOM
      1 C1        -58.7095    3.7139  -37.8273 C.2    1 LIG       0.04000
      2 C2        -57.8234    4.3951  -36.7690 C.3    1 LIG       0.11000
      3 C3        -59.1655    4.7542  -36.1384 C.3    1 LIG       0.08100
      4 O1        -58.5562    3.0827  -38.8482 O.2    1 LIG      -0.32000
      5 O2        -59.8690    4.0696  -37.2117 O.3    1 LIG      -0.27100
      6 H1        -57.2012    3.7047  -36.1975 H      1 LIG       0.09000
      7 H2        -57.2389    5.2339  -37.1506 H      1 LIG       0.09000
      8 H3        -59.3697    4.2968  -35.1665 H      1 LIG       0.09000
      9 H4        -59.4061    5.8207  -36.1165 H      1 LIG       0.09000
@<TRIPOS>BOND
      1       1       2 1
      2       1       4 2
      3       1       5 1
      4       2       3 1
      5       3       5 1
      6       2       6 1
      7       2       7 1
      8       3       8 1
      9       3       9 1
@<TRIPOS>ALT_TYPE
CGenFF_4.0_ALT_TYPE_SET
CGenFF_4.0 1 CG2O4 2 CG3C41 3 CG3C41 4 OG2D1 5 OG3C51 6 HGA2 7 HGA2 8 HGA2 9 HGA2
@<TRIPOS>MOLECULE
4_lactone
 9 9 0 0 0
****
USER_CHARGES
INVALID_CHARGES
Pose:  37 Cluster:  37 Fr_nu: 1056797 TotEn:    -8.23
@<TRIPOS>ATOM
      1 C1        -67.7828   -6.7595  -44.9837 C.2    1 LIG       0.04000
      2 C2        -67.0805   -5.4284  -45.3067 C.3    1 LIG       0.11000
      3 C3        -67.0483   -5.2853  -43.7880 C.3    1 LIG       0.08100
      4 O1        -68.2525   -7.6926  -45.5945 O.2    1 LIG      -0.32000
      5 O2        -67.7210   -6.5662  -43.6389 O.3    1 LIG      -0.27100
      6 H1        -66.1102   -5.5430  -45.7923 H      1 LIG       0.09000
      7 H2        -67.7084   -4.7111  -45.8377 H      1 LIG       0.09000
      8 H3        -66.0545   -5.2963  -43.3322 H      1 LIG       0.09000
      9 H4        -67.6471   -4.4670  -43.3787 H      1 LIG       0.09000
@<TRIPOS>BOND
      1       1       2 1
      2       1       4 2
      3       1       5 1
      4       2       3 1
      5       3       5 1
      6       2       6 1
      7       2       7 1
      8       3       8 1
      9       3       9 1
@<TRIPOS>ALT_TYPE
CGenFF_4.0_ALT_TYPE_SET
CGenFF_4.0 1 CG2O4 2 CG3C41 3 CG3C41 4 OG2D1 5 OG3C51 6 HGA2 7 HGA2 8 HGA2 9 HGA2
@<TRIPOS>MOLECULE
4_lactone
 9 9 0 0 0
****
USER_CHARGES
INVALID_CHARGES
Pose:  38 Cluster:  38 Fr_nu: 4231089 TotEn:    -7.89
@<TRIPOS>ATOM
      1 C1        -41.8797  -11.2978  -36.3058 C.2    1 LIG       0.04000
      2 C2        -43.1271  -10.5732  -36.8427 C.3    1 LIG       0.11000
      3 C3        -43.7399  -11.9693  -36.7868 C.3    1 LIG       0.08100
      4 O1        -40.7468  -11.0116  -35.9912 O.2    1 LIG      -0.32000
      5 O2        -42.4887  -12.5136  -36.2828 O.3    1 LIG      -0.27100
      6 H1        -43.5498   -9.8423  -36.1516 H      1 LIG       0.09000
      7 H2        -43.0012  -10.1499  -37.8406 H      1 LIG       0.09000
      8 H3        -44.5546  -12.1006  -36.0695 H      1 LIG       0.09000
      9 H4        -44.0077  -12.4059  -37.7528 H      1 LIG       0.09000
@<TRIPOS>BOND
      1       1       2 1
      2       1       4 2
      3       1       5 1
      4       2       3 1
      5       3       5 1
      6       2       6 1
      7       2       7 1
      8       3       8 1
      9       3       9 1
@<TRIPOS>ALT_TYPE
CGenFF_4.0_ALT_TYPE_SET
CGenFF_4.0 1 CG2O4 2 CG3C41 3 CG3C41 4 OG2D1 5 OG3C51 6 HGA2 7 HGA2 8 HGA2 9 HGA2
@<TRIPOS>MOLECULE
4_lactone
 9 9 0 0 0
****
USER_CHARGES
INVALID_CHARGES
Pose:  39 Cluster:  39 Fr_nu: 6682364 TotEn:    -0.31
@<TRIPOS>ATOM
      1 C1        -40.3304   -9.7598  -36.6916 C.2    1 LIG       0.04000
      2 C2        -41.2545   -8.5448  -36.4941 C.3    1 LIG       0.11000
      3 C3        -42.2923   -9.4573  -37.1408 C.3    1 LIG       0.08100
      4 O1        -39.1764  -10.0494  -36.4707 O.2    1 LIG      -0.32000
      5 O2        -41.3045  -10.5180  -37.2624 O.3    1 LIG      -0.27100
      6 H1        -41.4352   -8.2877  -35.4492 H      1 LIG       0.09000
      7 H2        -40.9665   -7.6671  -37.0752 H      1 LIG       0.09000
      8 H3        -43.1265   -9.7548  -36.4996 H      1 LIG       0.09000
      9 H4        -42.6588   -9.1354  -38.1194 H      1 LIG       0.09000
@<TRIPOS>BOND
      1       1       2 1
      2       1       4 2
      3       1       5 1
      4       2       3 1
      5       3       5 1
      6       2       6 1
      7       2       7 1
      8       3       8 1
      9       3       9 1
@<TRIPOS>ALT_TYPE
CGenFF_4.0_ALT_TYPE_SET
CGenFF_4.0 1 CG2O4 2 CG3C41 3 CG3C41 4 OG2D1 5 OG3C51 6 HGA2 7 HGA2 8 HGA2 9 HGA2
@<TRIPOS>MOLECULE
pyridine
 11 11 0 0 0
****
USER_CHARGES
INVALID_CHARGES
Pose:   1 Cluster:   1 Fr_nu:  27249 TotEn:   -16.87
@<TRIPOS>ATOM
      1 C1        -69.7682  -11.4802  -43.0212 C.ar   1 LIG      -0.11300
      2 C2        -69.3414  -10.8111  -41.8796 C.ar   1 LIG      -0.11700
      3 C3        -68.9332  -11.5532  -44.1306 C.ar   1 LIG      -0.11700
      4 C4        -68.0808  -10.2364  -41.8979 C.ar   1 LIG       0.17700
      5 C5        -67.6910  -10.9450  -44.0482 C.ar   1 LIG       0.17700
      6 N1        -67.2416  -10.2862  -42.9565 N.ar   1 LIG      -0.60000
      7 H1        -70.7500  -11.9433  -43.0466 H      1 LIG       0.11500
      8 H2        -69.9752  -10.7419  -41.0032 H      1 LIG       0.11500
      9 H3        -69.2452  -12.0691  -45.0315 H      1 LIG       0.11500
     10 H4        -67.7018   -9.7031  -41.0324 H      1 LIG       0.12400
     11 H5        -67.0021  -10.9723  -44.8861 H      1 LIG       0.12400
@<TRIPOS>BOND
      1       1       2 ar
      2       1       3 ar
      3       2       4 ar
      4       3       5 ar
      5       4       6 ar
      6       5       6 ar
      7       1       7 1
      8       2       8 1
      9       3       9 1
     10       4      10 1
     11       5      11 1
@<TRIPOS>ALT_TYPE
CGenFF_4.0_ALT_TYPE_SET
CGenFF_4.0 1 CG2R61 2 CG2R61 3 CG2R61 4 CG2R61 5 CG2R61 6 NG2R60 7 HGR61 8 HGR61 9 HGR61 10 HGR62 11 HGR62
@<TRIPOS>MOLECULE
pyridine
 11 11 0 0 0
****
USER_CHARGES
INVALID_CHARGES
Pose:   2 Cluster:   2 Fr_nu: 821833 TotEn:   -16.80
@<TRIPOS>ATOM
      1 C1        -69.8209  -11.1036  -44.6474 C.ar   1 LIG      -0.11300
      2 C2        -68.5473  -11.6384  -44.8061 C.ar   1 LIG      -0.11700
      3 C3        -69.9690   -9.7971  -44.1952 C.ar   1 LIG      -0.11700
      4 C4        -67.4627  -10.8318  -44.5013 C.ar   1 LIG       0.17700
      5 C5        -68.8208   -9.0731  -43.9176 C.ar   1 LIG       0.17700
      6 N1        -67.5669   -9.5585  -44.0595 N.ar   1 LIG      -0.60000
      7 H1        -70.6965  -11.7042  -44.8750 H      1 LIG       0.11500
      8 H2        -68.4080  -12.6541  -45.1574 H      1 LIG       0.11500
      9 H3        -70.9521   -9.3597  -44.0636 H      1 LIG       0.11500
     10 H4        -66.4486  -11.2024  -44.6080 H      1 LIG       0.12400
     11 H5        -68.8814   -8.0499  -43.5614 H      1 LIG       0.12400
@<TRIPOS>BOND
      1       1       2 ar
      2       1       3 ar
      3       2       4 ar
      4       3       5 ar
      5       4       6 ar
      6       5       6 ar
      7       1       7 1
      8       2       8 1
      9       3       9 1
     10       4      10 1
     11       5      11 1
@<TRIPOS>ALT_TYPE
CGenFF_4.0_ALT_TYPE_SET
CGenFF_4.0 1 CG2R61 2 CG2R61 3 CG2R61 4 CG2R61 5 CG2R61 6 NG2R60 7 HGR61 8 HGR61 9 HGR61 10 HGR62 11 HGR62
@<TRIPOS>MOLECULE
pyridine
 11 11 0 0 0
****
USER_CHARGES
INVALID_CHARGES
Pose:   3 Cluster:   3 Fr_nu: 1905096 TotEn:   -15.49
@<TRIPOS>ATOM
      1 C1        -70.5345  -10.6540  -44.2445 C.ar   1 LIG      -0.11300
      2 C2        -69.1856  -10.9553  -44.3950 C.ar   1 LIG      -0.11700
      3 C3        -70.9149   -9.5552  -43.4823 C.ar   1 LIG      -0.11700
      4 C4        -68.2635  -10.1330  -43.7679 C.ar   1 LIG       0.17700
      5 C5        -69.9154   -8.7957  -42.8957 C.ar   1 LIG       0.17700
      6 N1        -68.5948   -9.0572  -43.0193 N.ar   1 LIG      -0.60000
      7 H1        -71.2881  -11.2749  -44.7198 H      1 LIG       0.11500
      8 H2        -68.8660  -11.8066  -44.9848 H      1 LIG       0.11500
      9 H3        -71.9607   -9.3017  -43.3508 H      1 LIG       0.11500
     10 H4        -67.1993  -10.3259  -43.8543 H      1 LIG       0.12400
     11 H5        -70.1589   -7.9286  -42.2906 H      1 LIG       0.12400
@<TRIPOS>BOND
      1       1       2 ar
      2       1       3 ar
      3       2       4 ar
      4       3       5 ar
      5       4       6 ar
      6       5       6 ar
      7       1       7 1
      8       2       8 1
      9       3       9 1
     10       4      10 1
     11       5      11 1
@<TRIPOS>ALT_TYPE
CGenFF_4.0_ALT_TYPE_SET
CGenFF_4.0 1 CG2R61 2 CG2R61 3 CG2R61 4 CG2R61 5 CG2R61 6 NG2R60 7 HGR61 8 HGR61 9 HGR61 10 HGR62 11 HGR62
@<TRIPOS>MOLECULE
pyridine
 11 11 0 0 0
****
USER_CHARGES
INVALID_CHARGES
Pose:   4 Cluster:   4 Fr_nu: 144095 TotEn:   -15.43
@<TRIPOS>ATOM
      1 C1        -68.4184   -7.1830  -44.1458 C.ar   1 LIG      -0.11300
      2 C2        -68.0018   -5.8666  -44.3094 C.ar   1 LIG      -0.11700
      3 C3        -68.3158   -8.0757  -45.2068 C.ar   1 LIG      -0.11700
      4 C4        -67.4938   -5.4957  -45.5440 C.ar   1 LIG       0.17700
      5 C5        -67.7941   -7.6060  -46.4013 C.ar   1 LIG       0.17700
      6 N1        -67.3789   -6.3344  -46.5980 N.ar   1 LIG      -0.60000
      7 H1        -68.8230   -7.5123  -43.1935 H      1 LIG       0.11500
      8 H2        -68.0721   -5.1535  -43.4963 H      1 LIG       0.11500
      9 H3        -68.6349   -9.1065  -45.1023 H      1 LIG       0.11500
     10 H4        -67.1557   -4.4804  -45.7223 H      1 LIG       0.12400
     11 H5        -67.6935   -8.2617  -47.2600 H      1 LIG       0.12400
@<TRIPOS>BOND
      1       1       2 ar
      2       1       3 ar
      3       2       4 ar
      4       3       5 ar
      5       4       6 ar
      6       5       6 ar
      7       1       7 1
      8       2       8 1
      9       3       9 1
     10       4      10 1
     11       5      11 1
@<TRIPOS>ALT_TYPE
CGenFF_4.0_ALT_TYPE_SET
CGenFF_4.0 1 CG2R61 2 CG2R61 3 CG2R61 4 CG2R61 5 CG2R61 6 NG2R60 7 HGR61 8 HGR61 9 HGR61 10 HGR62 11 HGR62
@<TRIPOS>MOLECULE
pyridine
 11 11 0 0 0
****
USER_CHARGES
INVALID_CHARGES
Pose:   5 Cluster:   5 Fr_nu: 1427631 TotEn:   -14.85
@<TRIPOS>ATOM
      1 C1        -69.9165  -10.2719  -44.5071 C.ar   1 LIG      -0.11300
      2 C2        -68.6147  -10.2482  -44.9950 C.ar   1 LIG      -0.11700
      3 C3        -70.4117   -9.1758  -43.8096 C.ar   1 LIG      -0.11700
      4 C4        -67.8548   -9.1135  -44.7605 C.ar   1 LIG       0.17700
      5 C5        -69.5713   -8.0893  -43.6279 C.ar   1 LIG       0.17700
      6 N1        -68.3011   -8.0296  -44.0870 N.ar   1 LIG      -0.60000
      7 H1        -70.5437  -11.1433  -44.6696 H      1 LIG       0.11500
      8 H2        -68.2078  -11.0909  -45.5417 H      1 LIG       0.11500
      9 H3        -71.4232   -9.1724  -43.4198 H      1 LIG       0.11500
     10 H4        -66.8334   -9.0459  -45.1201 H      1 LIG       0.12400
     11 H5        -69.9088   -7.2094  -43.0901 H      1 LIG       0.12400
@<TRIPOS>BOND
      1       1       2 ar
      2       1       3 ar
      3       2       4 ar
      4       3       5 ar
      5       4       6 ar
      6       5       6 ar
      7       1       7 1
      8       2       8 1
      9       3       9 1
     10       4      10 1
     11       5      11 1
@<TRIPOS>ALT_TYPE
CGenFF_4.0_ALT_TYPE_SET
CGenFF_4.0 1 CG2R61 2 CG2R61 3 CG2R61 4 CG2R61 5 CG2R61 6 NG2R60 7 HGR61 8 HGR61 9 HGR61 10 HGR62 11 HGR62
@<TRIPOS>MOLECULE
pyridine
 11 11 0 0 0
****
USER_CHARGES
INVALID_CHARGES
Pose:   6 Cluster:   6 Fr_nu: 1229519 TotEn:   -14.80
@<TRIPOS>ATOM
      1 C1        -68.1243  -10.2053  -43.4457 C.ar   1 LIG      -0.11300
      2 C2        -67.5610  -10.1535  -44.7159 C.ar   1 LIG      -0.11700
      3 C3        -68.7663   -9.0851  -42.9298 C.ar   1 LIG      -0.11700
      4 C4        -67.6659   -8.9672  -45.4240 C.ar   1 LIG       0.17700
      5 C5        -68.8170   -7.9465  -43.7177 C.ar   1 LIG       0.17700
      6 N1        -68.2815   -7.8583  -44.9559 N.ar   1 LIG      -0.60000
      7 H1        -68.0625  -11.1168  -42.8588 H      1 LIG       0.11500
      8 H2        -67.0562  -11.0145  -45.1383 H      1 LIG       0.11500
      9 H3        -69.2121   -9.1024  -41.9418 H      1 LIG       0.11500
     10 H4        -67.2427   -8.8758  -46.4188 H      1 LIG       0.12400
     11 H5        -69.3054   -7.0454  -43.3615 H      1 LIG       0.12400
@<TRIPOS>BOND
      1       1       2 ar
      2       1       3 ar
      3       2       4 ar
      4       3       5 ar
      5       4       6 ar
      6       5       6 ar
      7       1       7 1
      8       2       8 1
      9       3       9 1
     10       4      10 1
     11       5      11 1
@<TRIPOS>ALT_TYPE
CGenFF_4.0_ALT_TYPE_SET
CGenFF_4.0 1 CG2R61 2 CG2R61 3 CG2R61 4 CG2R61 5 CG2R61 6 NG2R60 7 HGR61 8 HGR61 9 HGR61 10 HGR62 11 HGR62
@<TRIPOS>MOLECULE
pyridine
 11 11 0 0 0
****
USER_CHARGES
INVALID_CHARGES
Pose:   7 Cluster:   7 Fr_nu: 792444 TotEn:   -14.74
@<TRIPOS>ATOM
      1 C1        -68.6496  -11.1322  -44.5042 C.ar   1 LIG      -0.11300
      2 C2        -69.9644  -10.6881  -44.5899 C.ar   1 LIG      -0.11700
      3 C3        -67.6107  -10.2878  -44.8796 C.ar   1 LIG      -0.11700
      4 C4        -70.1855   -9.4013  -45.0537 C.ar   1 LIG       0.17700
      5 C5        -67.9371   -9.0190  -45.3307 C.ar   1 LIG       0.17700
      6 N1        -69.2022   -8.5523  -45.4277 N.ar   1 LIG      -0.60000
      7 H1        -68.4351  -12.1346  -44.1463 H      1 LIG       0.11500
      8 H2        -70.7900  -11.3288  -44.3025 H      1 LIG       0.11500
      9 H3        -66.5781  -10.6129  -44.8217 H      1 LIG       0.11500
     10 H4        -71.1930   -9.0081  -45.1394 H      1 LIG       0.12400
     11 H5        -67.1638   -8.3218  -45.6364 H      1 LIG       0.12400
@<TRIPOS>BOND
      1       1       2 ar
      2       1       3 ar
      3       2       4 ar
      4       3       5 ar
      5       4       6 ar
      6       5       6 ar
      7       1       7 1
      8       2       8 1
      9       3       9 1
     10       4      10 1
     11       5      11 1
@<TRIPOS>ALT_TYPE
CGenFF_4.0_ALT_TYPE_SET
CGenFF_4.0 1 CG2R61 2 CG2R61 3 CG2R61 4 CG2R61 5 CG2R61 6 NG2R60 7 HGR61 8 HGR61 9 HGR61 10 HGR62 11 HGR62
@<TRIPOS>MOLECULE
pyridine
 11 11 0 0 0
****
USER_CHARGES
INVALID_CHARGES
Pose:   8 Cluster:   8 Fr_nu:  81697 TotEn:   -14.01
@<TRIPOS>ATOM
      1 C1        -70.1183  -10.8114  -42.9511 C.ar   1 LIG      -0.11300
      2 C2        -70.3315  -10.7933  -44.3249 C.ar   1 LIG      -0.11700
      3 C3        -69.8238   -9.6280  -42.2832 C.ar   1 LIG      -0.11700
      4 C4        -70.2394   -9.5756  -44.9796 C.ar   1 LIG       0.17700
      5 C5        -69.7542   -8.4625  -43.0293 C.ar   1 LIG       0.17700
      6 N1        -69.9551   -8.4056  -44.3650 N.ar   1 LIG      -0.60000
      7 H1        -70.1809  -11.7462  -42.4020 H      1 LIG       0.11500
      8 H2        -70.5627  -11.7034  -44.8661 H      1 LIG       0.11500
      9 H3        -69.6533   -9.6184  -41.2127 H      1 LIG       0.11500
     10 H4        -70.3968   -9.5086  -46.0510 H      1 LIG       0.12400
     11 H5        -69.5269   -7.5127  -42.5565 H      1 LIG       0.12400
@<TRIPOS>BOND
      1       1       2 ar
      2       1       3 ar
      3       2       4 ar
      4       3       5 ar
      5       4       6 ar
      6       5       6 ar
      7       1       7 1
      8       2       8 1
      9       3       9 1
     10       4      10 1
     11       5      11 1
@<TRIPOS>ALT_TYPE
CGenFF_4.0_ALT_TYPE_SET
CGenFF_4.0 1 CG2R61 2 CG2R61 3 CG2R61 4 CG2R61 5 CG2R61 6 NG2R60 7 HGR61 8 HGR61 9 HGR61 10 HGR62 11 HGR62
@<TRIPOS>MOLECULE
pyridine
 11 11 0 0 0
****
USER_CHARGES
INVALID_CHARGES
Pose:   9 Cluster:   9 Fr_nu: 4029807 TotEn:   -13.96
@<TRIPOS>ATOM
      1 C1        -39.3049  -10.4716  -46.3994 C.ar   1 LIG      -0.11300
      2 C2        -38.1188  -10.0122  -45.8379 C.ar   1 LIG      -0.11700
      3 C3        -39.8231   -9.8433  -47.5264 C.ar   1 LIG      -0.11700
      4 C4        -37.4945   -8.9297  -46.4363 C.ar   1 LIG       0.17700
      5 C5        -39.1227   -8.7682  -48.0491 C.ar   1 LIG       0.17700
      6 N1        -37.9676   -8.2935  -47.5312 N.ar   1 LIG      -0.60000
      7 H1        -39.8248  -11.3172  -45.9592 H      1 LIG       0.11500
      8 H2        -37.6963  -10.4867  -44.9598 H      1 LIG       0.11500
      9 H3        -40.7466  -10.1840  -47.9807 H      1 LIG       0.11500
     10 H4        -36.5671   -8.5334  -46.0361 H      1 LIG       0.12400
     11 H5        -39.4846   -8.2428  -48.9268 H      1 LIG       0.12400
@<TRIPOS>BOND
      1       1       2 ar
      2       1       3 ar
      3       2       4 ar
      4       3       5 ar
      5       4       6 ar
      6       5       6 ar
      7       1       7 1
      8       2       8 1
      9       3       9 1
     10       4      10 1
     11       5      11 1
@<TRIPOS>ALT_TYPE
CGenFF_4.0_ALT_TYPE_SET
CGenFF_4.0 1 CG2R61 2 CG2R61 3 CG2R61 4 CG2R61 5 CG2R61 6 NG2R60 7 HGR61 8 HGR61 9 HGR61 10 HGR62 11 HGR62
@<TRIPOS>MOLECULE
pyridine
 11 11 0 0 0
****
USER_CHARGES
INVALID_CHARGES
Pose:  10 Cluster:  10 Fr_nu: 217136 TotEn:   -13.67
@<TRIPOS>ATOM
      1 C1        -70.5120   -8.6273  -42.8692 C.ar   1 LIG      -0.11300
      2 C2        -71.2561   -9.5522  -43.5932 C.ar   1 LIG      -0.11700
      3 C3        -69.3717   -8.0664  -43.4333 C.ar   1 LIG      -0.11700
      4 C4        -70.8209   -9.8800  -44.8672 C.ar   1 LIG       0.17700
      5 C5        -69.0207   -8.4608  -44.7143 C.ar   1 LIG       0.17700
      6 N1        -69.7184   -9.3564  -45.4484 N.ar   1 LIG      -0.60000
      7 H1        -70.8199   -8.3448  -41.8669 H      1 LIG       0.11500
      8 H2        -72.1484  -10.0020  -43.1738 H      1 LIG       0.11500
      9 H3        -68.7760   -7.3438  -42.8871 H      1 LIG       0.11500
     10 H4        -71.3663  -10.5965  -45.4723 H      1 LIG       0.12400
     11 H5        -68.1396   -8.0537  -45.1994 H      1 LIG       0.12400
@<TRIPOS>BOND
      1       1       2 ar
      2       1       3 ar
      3       2       4 ar
      4       3       5 ar
      5       4       6 ar
      6       5       6 ar
      7       1       7 1
      8       2       8 1
      9       3       9 1
     10       4      10 1
     11       5      11 1
@<TRIPOS>ALT_TYPE
CGenFF_4.0_ALT_TYPE_SET
CGenFF_4.0 1 CG2R61 2 CG2R61 3 CG2R61 4 CG2R61 5 CG2R61 6 NG2R60 7 HGR61 8 HGR61 9 HGR61 10 HGR62 11 HGR62
@<TRIPOS>MOLECULE
pyridine
 11 11 0 0 0
****
USER_CHARGES
INVALID_CHARGES
Pose:  11 Cluster:  11 Fr_nu: 638123 TotEn:   -13.32
@<TRIPOS>ATOM
      1 C1        -70.9436  -10.5296  -43.5644 C.ar   1 LIG      -0.11300
      2 C2        -70.3949  -11.4949  -44.4013 C.ar   1 LIG      -0.11700
      3 C3        -70.1206   -9.8216  -42.6956 C.ar   1 LIG      -0.11700
      4 C4        -69.0284  -11.7128  -44.3315 C.ar   1 LIG       0.17700
      5 C5        -68.7664  -10.1146  -42.7020 C.ar   1 LIG       0.17700
      6 N1        -68.1970  -11.0452  -43.5005 N.ar   1 LIG      -0.60000
      7 H1        -72.0107  -10.3299  -43.5886 H      1 LIG       0.11500
      8 H2        -71.0171  -12.0586  -45.0866 H      1 LIG       0.11500
      9 H3        -70.5264   -9.0650  -42.0338 H      1 LIG       0.11500
     10 H4        -68.5522  -12.4552  -44.9634 H      1 LIG       0.12400
     11 H5        -68.0814   -9.5914  -42.0429 H      1 LIG       0.12400
@<TRIPOS>BOND
      1       1       2 ar
      2       1       3 ar
      3       2       4 ar
      4       3       5 ar
      5       4       6 ar
      6       5       6 ar
      7       1       7 1
      8       2       8 1
      9       3       9 1
     10       4      10 1
     11       5      11 1
@<TRIPOS>ALT_TYPE
CGenFF_4.0_ALT_TYPE_SET
CGenFF_4.0 1 CG2R61 2 CG2R61 3 CG2R61 4 CG2R61 5 CG2R61 6 NG2R60 7 HGR61 8 HGR61 9 HGR61 10 HGR62 11 HGR62
@<TRIPOS>MOLECULE
pyridine
 11 11 0 0 0
****
USER_CHARGES
INVALID_CHARGES
Pose:  12 Cluster:  12 Fr_nu: 2530203 TotEn:   -12.87
@<TRIPOS>ATOM
      1 C1        -69.3864   -8.9234  -44.1078 C.ar   1 LIG      -0.11300
      2 C2        -68.3291   -9.6223  -44.6795 C.ar   1 LIG      -0.11700
      3 C3        -69.6340   -9.0411  -42.7447 C.ar   1 LIG      -0.11700
      4 C4        -67.5554  -10.4194  -43.8514 C.ar   1 LIG       0.17700
      5 C5        -68.8020   -9.8643  -42.0032 C.ar   1 LIG       0.17700
      6 N1        -67.7653  -10.5590  -42.5233 N.ar   1 LIG      -0.60000
      7 H1        -70.0166   -8.2886  -44.7235 H      1 LIG       0.11500
      8 H2        -68.1173   -9.5454  -45.7396 H      1 LIG       0.11500
      9 H3        -70.4529   -8.5059  -42.2776 H      1 LIG       0.11500
     10 H4        -66.7193  -10.9851  -44.2491 H      1 LIG       0.12400
     11 H5        -68.9529   -9.9913  -40.9362 H      1 LIG       0.12400
@<TRIPOS>BOND
      1       1       2 ar
      2       1       3 ar
      3       2       4 ar
      4       3       5 ar
      5       4       6 ar
      6       5       6 ar
      7       1       7 1
      8       2       8 1
      9       3       9 1
     10       4      10 1
     11       5      11 1
@<TRIPOS>ALT_TYPE
CGenFF_4.0_ALT_TYPE_SET
CGenFF_4.0 1 CG2R61 2 CG2R61 3 CG2R61 4 CG2R61 5 CG2R61 6 NG2R60 7 HGR61 8 HGR61 9 HGR61 10 HGR62 11 HGR62
@<TRIPOS>MOLECULE
pyridine
 11 11 0 0 0
****
USER_CHARGES
INVALID_CHARGES
Pose:  13 Cluster:  13 Fr_nu: 1193242 TotEn:   -12.13
@<TRIPOS>ATOM
      1 C1        -70.4610   -9.6853  -44.0061 C.ar   1 LIG      -0.11300
      2 C2        -70.7398  -11.0218  -44.2692 C.ar   1 LIG      -0.11700
      3 C3        -69.8683   -9.3289  -42.7999 C.ar   1 LIG      -0.11700
      4 C4        -70.4089  -11.9561  -43.3010 C.ar   1 LIG       0.17700
      5 C5        -69.5767  -10.3389  -41.8974 C.ar   1 LIG       0.17700
      6 N1        -69.8326  -11.6481  -42.1176 N.ar   1 LIG      -0.60000
      7 H1        -70.7059   -8.9228  -44.7394 H      1 LIG       0.11500
      8 H2        -71.2011  -11.3227  -45.2026 H      1 LIG       0.11500
      9 H3        -69.6424   -8.2932  -42.5731 H      1 LIG       0.11500
     10 H4        -70.6063  -13.0113  -43.4582 H      1 LIG       0.12400
     11 H5        -69.1148  -10.1140  -40.9416 H      1 LIG       0.12400
@<TRIPOS>BOND
      1       1       2 ar
      2       1       3 ar
      3       2       4 ar
      4       3       5 ar
      5       4       6 ar
      6       5       6 ar
      7       1       7 1
      8       2       8 1
      9       3       9 1
     10       4      10 1
     11       5      11 1
@<TRIPOS>ALT_TYPE
CGenFF_4.0_ALT_TYPE_SET
CGenFF_4.0 1 CG2R61 2 CG2R61 3 CG2R61 4 CG2R61 5 CG2R61 6 NG2R60 7 HGR61 8 HGR61 9 HGR61 10 HGR62 11 HGR62
@<TRIPOS>MOLECULE
pyridine
 11 11 0 0 0
****
USER_CHARGES
INVALID_CHARGES
Pose:  14 Cluster:  14 Fr_nu: 363209 TotEn:   -11.59
@<TRIPOS>ATOM
      1 C1        -68.8672   -9.9424  -42.4874 C.ar   1 LIG      -0.11300
      2 C2        -67.9559  -10.5681  -43.3308 C.ar   1 LIG      -0.11700
      3 C3        -70.0914   -9.5158  -42.9898 C.ar   1 LIG      -0.11700
      4 C4        -68.3139  -10.7419  -44.6579 C.ar   1 LIG       0.17700
      5 C5        -70.3538   -9.7365  -44.3323 C.ar   1 LIG       0.17700
      6 N1        -69.4936  -10.3408  -45.1823 N.ar   1 LIG      -0.60000
      7 H1        -68.6234   -9.7870  -41.4407 H      1 LIG       0.11500
      8 H2        -66.9959  -10.9091  -42.9610 H      1 LIG       0.11500
      9 H3        -70.8170   -9.0253  -42.3509 H      1 LIG       0.11500
     10 H4        -67.6379  -11.2241  -45.3562 H      1 LIG       0.12400
     11 H5        -71.2938   -9.4221  -44.7739 H      1 LIG       0.12400
@<TRIPOS>BOND
      1       1       2 ar
      2       1       3 ar
      3       2       4 ar
      4       3       5 ar
      5       4       6 ar
      6       5       6 ar
      7       1       7 1
      8       2       8 1
      9       3       9 1
     10       4      10 1
     11       5      11 1
@<TRIPOS>ALT_TYPE
CGenFF_4.0_ALT_TYPE_SET
CGenFF_4.0 1 CG2R61 2 CG2R61 3 CG2R61 4 CG2R61 5 CG2R61 6 NG2R60 7 HGR61 8 HGR61 9 HGR61 10 HGR62 11 HGR62
@<TRIPOS>MOLECULE
pyridine
 11 11 0 0 0
****
USER_CHARGES
INVALID_CHARGES
Pose:  15 Cluster:  15 Fr_nu: 1572135 TotEn:   -11.26
@<TRIPOS>ATOM
      1 C1        -70.6253  -10.7573  -44.2042 C.ar   1 LIG      -0.11300
      2 C2        -70.1078  -12.0178  -44.4808 C.ar   1 LIG      -0.11700
      3 C3        -69.7987   -9.6415  -44.2756 C.ar   1 LIG      -0.11700
      4 C4        -68.7677  -12.1083  -44.8214 C.ar   1 LIG       0.17700
      5 C5        -68.4725   -9.8384  -44.6251 C.ar   1 LIG       0.17700
      6 N1        -67.9337  -11.0473  -44.9008 N.ar   1 LIG      -0.60000
      7 H1        -71.6707  -10.6448  -43.9328 H      1 LIG       0.11500
      8 H2        -70.7335  -12.9013  -44.4318 H      1 LIG       0.11500
      9 H3        -70.1803   -8.6493  -44.0636 H      1 LIG       0.11500
     10 H4        -68.3162  -13.0689  -45.0459 H      1 LIG       0.12400
     11 H5        -67.7857   -9.0011  -44.6942 H      1 LIG       0.12400
@<TRIPOS>BOND
      1       1       2 ar
      2       1       3 ar
      3       2       4 ar
      4       3       5 ar
      5       4       6 ar
      6       5       6 ar
      7       1       7 1
      8       2       8 1
      9       3       9 1
     10       4      10 1
     11       5      11 1
@<TRIPOS>ALT_TYPE
CGenFF_4.0_ALT_TYPE_SET
CGenFF_4.0 1 CG2R61 2 CG2R61 3 CG2R61 4 CG2R61 5 CG2R61 6 NG2R60 7 HGR61 8 HGR61 9 HGR61 10 HGR62 11 HGR62
@<TRIPOS>MOLECULE
pyridine
 11 11 0 0 0
****
USER_CHARGES
INVALID_CHARGES
Pose:  16 Cluster:  16 Fr_nu: 3018428 TotEn:   -11.05
@<TRIPOS>ATOM
      1 C1        -41.8010   -9.8756  -38.3927 C.ar   1 LIG      -0.11300
      2 C2        -41.8594   -9.4672  -37.0649 C.ar   1 LIG      -0.11700
      3 C3        -40.9720  -10.9319  -38.7535 C.ar   1 LIG      -0.11700
      4 C4        -41.0752  -10.1424  -36.1436 C.ar   1 LIG       0.17700
      5 C5        -40.2273  -11.5414  -37.7567 C.ar   1 LIG       0.17700
      6 N1        -40.2577  -11.1726  -36.4563 N.ar   1 LIG      -0.60000
      7 H1        -42.4000   -9.3712  -39.1450 H      1 LIG       0.11500
      8 H2        -42.4987   -8.6466  -36.7608 H      1 LIG       0.11500
      9 H3        -40.9101  -11.2669  -39.7826 H      1 LIG       0.11500
     10 H4        -41.0849   -9.8618  -35.0956 H      1 LIG       0.12400
     11 H5        -39.5644  -12.3694  -37.9856 H      1 LIG       0.12400
@<TRIPOS>BOND
      1       1       2 ar
      2       1       3 ar
      3       2       4 ar
      4       3       5 ar
      5       4       6 ar
      6       5       6 ar
      7       1       7 1
      8       2       8 1
      9       3       9 1
     10       4      10 1
     11       5      11 1
@<TRIPOS>ALT_TYPE
CGenFF_4.0_ALT_TYPE_SET
CGenFF_4.0 1 CG2R61 2 CG2R61 3 CG2R61 4 CG2R61 5 CG2R61 6 NG2R60 7 HGR61 8 HGR61 9 HGR61 10 HGR62 11 HGR62
@<TRIPOS>MOLECULE
pyridine
 11 11 0 0 0
****
USER_CHARGES
INVALID_CHARGES
Pose:  17 Cluster:  17 Fr_nu: 192506 TotEn:   -10.66
@<TRIPOS>ATOM
      1 C1        -68.1922   -7.1007  -46.9159 C.ar   1 LIG      -0.11300
      2 C2        -68.7175   -7.8237  -45.8509 C.ar   1 LIG      -0.11700
      3 C3        -67.3880   -5.9938  -46.6682 C.ar   1 LIG      -0.11700
      4 C4        -68.4112   -7.4021  -44.5670 C.ar   1 LIG       0.17700
      5 C5        -67.1415   -5.6540  -45.3478 C.ar   1 LIG       0.17700
      6 N1        -67.6341   -6.3320  -44.2870 N.ar   1 LIG      -0.60000
      7 H1        -68.4096   -7.3989  -47.9372 H      1 LIG       0.11500
      8 H2        -69.3464   -8.6900  -46.0202 H      1 LIG       0.11500
      9 H3        -66.9681   -5.4150  -47.4830 H      1 LIG       0.11500
     10 H4        -68.7968   -7.9322  -43.7024 H      1 LIG       0.12400
     11 H5        -66.5211   -4.7987  -45.1005 H      1 LIG       0.12400
@<TRIPOS>BOND
      1       1       2 ar
      2       1       3 ar
      3       2       4 ar
      4       3       5 ar
      5       4       6 ar
      6       5       6 ar
      7       1       7 1
      8       2       8 1
      9       3       9 1
     10       4      10 1
     11       5      11 1
@<TRIPOS>ALT_TYPE
CGenFF_4.0_ALT_TYPE_SET
CGenFF_4.0 1 CG2R61 2 CG2R61 3 CG2R61 4 CG2R61 5 CG2R61 6 NG2R60 7 HGR61 8 HGR61 9 HGR61 10 HGR62 11 HGR62
@<TRIPOS>MOLECULE
pyridine
 11 11 0 0 0
****
USER_CHARGES
INVALID_CHARGES
Pose:  18 Cluster:  18 Fr_nu: 429864 TotEn:   -10.48
@<TRIPOS>ATOM
      1 C1        -68.6821  -10.6331  -43.6008 C.ar   1 LIG      -0.11300
      2 C2        -68.9019   -9.8381  -42.4815 C.ar   1 LIG      -0.11700
      3 C3        -69.7106  -10.8385  -44.5136 C.ar   1 LIG      -0.11700
      4 C4        -70.1581   -9.2758  -42.3220 C.ar   1 LIG       0.17700
      5 C5        -70.9307  -10.2316  -44.2631 C.ar   1 LIG       0.17700
      6 N1        -71.1819   -9.4527  -43.1870 N.ar   1 LIG      -0.60000
      7 H1        -67.7112  -11.0923  -43.7611 H      1 LIG       0.11500
      8 H2        -68.1149   -9.6640  -41.7570 H      1 LIG       0.11500
      9 H3        -69.5621  -11.4548  -45.3930 H      1 LIG       0.11500
     10 H4        -70.3801   -8.6481  -41.4653 H      1 LIG       0.12400
     11 H5        -71.7658  -10.3607  -44.9437 H      1 LIG       0.12400
@<TRIPOS>BOND
      1       1       2 ar
      2       1       3 ar
      3       2       4 ar
      4       3       5 ar
      5       4       6 ar
      6       5       6 ar
      7       1       7 1
      8       2       8 1
      9       3       9 1
     10       4      10 1
     11       5      11 1
@<TRIPOS>ALT_TYPE
CGenFF_4.0_ALT_TYPE_SET
CGenFF_4.0 1 CG2R61 2 CG2R61 3 CG2R61 4 CG2R61 5 CG2R61 6 NG2R60 7 HGR61 8 HGR61 9 HGR61 10 HGR62 11 HGR62
@<TRIPOS>MOLECULE
cyclopropane
 9 9 0 0 0
****
USER_CHARGES
INVALID_CHARGES
Pose:   1 Cluster:   1 Fr_nu:  10772 TotEn:    -8.22
@<TRIPOS>ATOM
      1 C1        -67.6649   -6.3493  -47.4538 C.3    1 LIG      -0.18000
      2 C2        -67.7359   -6.9937  -46.1004 C.3    1 LIG      -0.18000
      3 C3        -67.3415   -5.5512  -46.2250 C.3    1 LIG      -0.18000
      4 H1        -66.8457   -6.6290  -48.1043 H      1 LIG       0.09000
      5 H2        -68.5971   -6.1378  -47.9618 H      1 LIG       0.09000
      6 H3        -68.7161   -7.2161  -45.6975 H      1 LIG       0.09000
      7 H4        -66.9646   -7.7074  -45.8393 H      1 LIG       0.09000
      8 H5        -66.3048   -5.2940  -46.0481 H      1 LIG       0.09000
      9 H6        -68.0565   -4.8030  -45.9064 H      1 LIG       0.09000
@<TRIPOS>BOND
      1       1       2 1
      2       1       3 1
      3       2       3 1
      4       1       4 1
      5       1       5 1
      6       2       6 1
      7       2       7 1
      8       3       8 1
      9       3       9 1
@<TRIPOS>ALT_TYPE
CGenFF_4.0_ALT_TYPE_SET
CGenFF_4.0 1 CG3C31 2 CG3C31 3 CG3C31 4 HGA2 5 HGA2 6 HGA2 7 HGA2 8 HGA2 9 HGA2
@<TRIPOS>MOLECULE
cyclopropane
 9 9 0 0 0
****
USER_CHARGES
INVALID_CHARGES
Pose:   2 Cluster:   2 Fr_nu: 136102 TotEn:    -8.02
@<TRIPOS>ATOM
      1 C1        -71.7055    2.1891  -45.9309 C.3    1 LIG      -0.18000
      2 C2        -70.2761    2.0500  -45.4957 C.3    1 LIG      -0.18000
      3 C3        -70.7418    3.3185  -46.1484 C.3    1 LIG      -0.18000
      4 H1        -72.0269    1.6255  -46.7978 H      1 LIG       0.09000
      5 H2        -72.4580    2.3090  -45.1620 H      1 LIG       0.09000
      6 H3        -70.0665    2.0763  -44.4337 H      1 LIG       0.09000
      7 H4        -69.6347    1.3929  -46.0694 H      1 LIG       0.09000
      8 H5        -70.4143    3.5149  -47.1615 H      1 LIG       0.09000
      9 H6        -70.8461    4.1980  -45.5255 H      1 LIG       0.09000
@<TRIPOS>BOND
      1       1       2 1
      2       1       3 1
      3       2       3 1
      4       1       4 1
      5       1       5 1
      6       2       6 1
      7       2       7 1
      8       3       8 1
      9       3       9 1
@<TRIPOS>ALT_TYPE
CGenFF_4.0_ALT_TYPE_SET
CGenFF_4.0 1 CG3C31 2 CG3C31 3 CG3C31 4 HGA2 5 HGA2 6 HGA2 7 HGA2 8 HGA2 9 HGA2
@<TRIPOS>MOLECULE
cyclopropane
 9 9 0 0 0
****
USER_CHARGES
INVALID_CHARGES
Pose:   3 Cluster:   3 Fr_nu:  63255 TotEn:    -7.88
@<TRIPOS>ATOM
      1 C1        -85.4703    1.0793  -38.4465 C.3    1 LIG      -0.18000
      2 C2        -84.3534    1.8187  -39.1231 C.3    1 LIG      -0.18000
      3 C3        -84.1164    1.1455  -37.8030 C.3    1 LIG      -0.18000
      4 H1        -86.2682    1.6632  -38.0050 H      1 LIG       0.09000
      5 H2        -85.7808    0.1338  -38.8724 H      1 LIG       0.09000
      6 H3        -83.9120    1.3707  -40.0046 H      1 LIG       0.09000
      7 H4        -84.3989    2.9003  -39.1373 H      1 LIG       0.09000
      8 H5        -84.0027    1.7740  -36.9288 H      1 LIG       0.09000
      9 H6        -83.5161    0.2443  -37.7964 H      1 LIG       0.09000
@<TRIPOS>BOND
      1       1       2 1
      2       1       3 1
      3       2       3 1
      4       1       4 1
      5       1       5 1
      6       2       6 1
      7       2       7 1
      8       3       8 1
      9       3       9 1
@<TRIPOS>ALT_TYPE
CGenFF_4.0_ALT_TYPE_SET
CGenFF_4.0 1 CG3C31 2 CG3C31 3 CG3C31 4 HGA2 5 HGA2 6 HGA2 7 HGA2 8 HGA2 9 HGA2
@<TRIPOS>MOLECULE
cyclopropane
 9 9 0 0 0
****
USER_CHARGES
INVALID_CHARGES
Pose:   4 Cluster:   4 Fr_nu: 667762 TotEn:    -7.60
@<TRIPOS>ATOM
      1 C1        -80.4626   -6.5034  -32.7049 C.3    1 LIG      -0.18000
      2 C2        -80.9250   -7.0909  -34.0059 C.3    1 LIG      -0.18000
      3 C3        -79.4623   -6.8569  -33.7660 C.3    1 LIG      -0.18000
      4 H1        -80.6593   -5.4537  -32.5262 H      1 LIG       0.09000
      5 H2        -80.5063   -7.1307  -31.8237 H      1 LIG       0.09000
      6 H3        -81.2801   -8.1138  -34.0005 H      1 LIG       0.09000
      7 H4        -81.4332   -6.4371  -34.7035 H      1 LIG       0.09000
      8 H5        -78.9860   -6.0455  -34.3017 H      1 LIG       0.09000
      9 H6        -78.8334   -7.7223  -33.5985 H      1 LIG       0.09000
@<TRIPOS>BOND
      1       1       2 1
      2       1       3 1
      3       2       3 1
      4       1       4 1
      5       1       5 1
      6       2       6 1
      7       2       7 1
      8       3       8 1
      9       3       9 1
@<TRIPOS>ALT_TYPE
CGenFF_4.0_ALT_TYPE_SET
CGenFF_4.0 1 CG3C31 2 CG3C31 3 CG3C31 4 HGA2 5 HGA2 6 HGA2 7 HGA2 8 HGA2 9 HGA2
@<TRIPOS>MOLECULE
cyclopropane
 9 9 0 0 0
****
USER_CHARGES
INVALID_CHARGES
Pose:   5 Cluster:   5 Fr_nu:  19059 TotEn:    -7.17
@<TRIPOS>ATOM
      1 C1        -55.9104    2.8922  -38.0786 C.3    1 LIG      -0.18000
      2 C2        -54.8272    3.6681  -37.3885 C.3    1 LIG      -0.18000
      3 C3        -54.5396    2.9675  -38.6840 C.3    1 LIG      -0.18000
      4 H1        -56.2170    1.9516  -37.6385 H      1 LIG       0.09000
      5 H2        -56.7048    3.4505  -38.5573 H      1 LIG       0.09000
      6 H3        -54.8923    4.7489  -37.4028 H      1 LIG       0.09000
      7 H4        -54.4041    3.2503  -36.4837 H      1 LIG       0.09000
      8 H5        -53.9233    2.0779  -38.6512 H      1 LIG       0.09000
      9 H6        -54.4119    3.5768  -39.5700 H      1 LIG       0.09000
@<TRIPOS>BOND
      1       1       2 1
      2       1       3 1
      3       2       3 1
      4       1       4 1
      5       1       5 1
      6       2       6 1
      7       2       7 1
      8       3       8 1
      9       3       9 1
@<TRIPOS>ALT_TYPE
CGenFF_4.0_ALT_TYPE_SET
CGenFF_4.0 1 CG3C31 2 CG3C31 3 CG3C31 4 HGA2 5 HGA2 6 HGA2 7 HGA2 8 HGA2 9 HGA2
@<TRIPOS>MOLECULE
cyclopropane
 9 9 0 0 0
****
USER_CHARGES
INVALID_CHARGES
Pose:   6 Cluster:   6 Fr_nu: 841406 TotEn:    -7.12
@<TRIPOS>ATOM
      1 C1        -68.4673  -11.3161  -44.5938 C.3    1 LIG      -0.18000
      2 C2        -66.9669  -11.2969  -44.5848 C.3    1 LIG      -0.18000
      3 C3        -67.7323  -10.0267  -44.8140 C.3    1 LIG      -0.18000
      4 H1        -68.9618  -11.7672  -45.4450 H      1 LIG       0.09000
      5 H2        -68.9762  -11.4516  -43.6480 H      1 LIG       0.09000
      6 H3        -66.4658  -11.4194  -43.6328 H      1 LIG       0.09000
      7 H4        -66.4507  -11.7349  -45.4298 H      1 LIG       0.09000
      8 H5        -67.7316   -9.6099  -45.8133 H      1 LIG       0.09000
      9 H6        -67.7467   -9.2949  -44.0161 H      1 LIG       0.09000
@<TRIPOS>BOND
      1       1       2 1
      2       1       3 1
      3       2       3 1
      4       1       4 1
      5       1       5 1
      6       2       6 1
      7       2       7 1
      8       3       8 1
      9       3       9 1
@<TRIPOS>ALT_TYPE
CGenFF_4.0_ALT_TYPE_SET
CGenFF_4.0 1 CG3C31 2 CG3C31 3 CG3C31 4 HGA2 5 HGA2 6 HGA2 7 HGA2 8 HGA2 9 HGA2
@<TRIPOS>MOLECULE
cyclopropane
 9 9 0 0 0
****
USER_CHARGES
INVALID_CHARGES
Pose:   7 Cluster:   7 Fr_nu:   8809 TotEn:    -7.09
@<TRIPOS>ATOM
      1 C1        -60.8031    0.6528  -43.8536 C.3    1 LIG      -0.18000
      2 C2        -62.2836    0.8084  -44.0421 C.3    1 LIG      -0.18000
      3 C3        -61.7443   -0.3580  -43.2672 C.3    1 LIG      -0.18000
      4 H1        -60.2130    0.3553  -44.7113 H      1 LIG       0.09000
      5 H2        -60.3064    1.3335  -43.1740 H      1 LIG       0.09000
      6 H3        -62.7836    1.5939  -43.4893 H      1 LIG       0.09000
      7 H4        -62.6908    0.6156  -45.0267 H      1 LIG       0.09000
      8 H5        -61.7880   -1.3357  -43.7302 H      1 LIG       0.09000
      9 H6        -61.8808   -0.3570  -42.1930 H      1 LIG       0.09000
@<TRIPOS>BOND
      1       1       2 1
      2       1       3 1
      3       2       3 1
      4       1       4 1
      5       1       5 1
      6       2       6 1
      7       2       7 1
      8       3       8 1
      9       3       9 1
@<TRIPOS>ALT_TYPE
CGenFF_4.0_ALT_TYPE_SET
CGenFF_4.0 1 CG3C31 2 CG3C31 3 CG3C31 4 HGA2 5 HGA2 6 HGA2 7 HGA2 8 HGA2 9 HGA2
@<TRIPOS>MOLECULE
cyclopropane
 9 9 0 0 0
****
USER_CHARGES
INVALID_CHARGES
Pose:   8 Cluster:   8 Fr_nu:  26556 TotEn:    -7.06
@<TRIPOS>ATOM
      1 C1        -57.1575    2.5024  -37.8532 C.3    1 LIG      -0.18000
      2 C2        -55.6729    2.7188  -37.8204 C.3    1 LIG      -0.18000
      3 C3        -56.5016    3.3626  -38.8931 C.3    1 LIG      -0.18000
      4 H1        -57.5196    1.5287  -38.1585 H      1 LIG       0.09000
      5 H2        -57.7561    2.9934  -37.0967 H      1 LIG       0.09000
      6 H3        -55.2723    3.3556  -37.0417 H      1 LIG       0.09000
      7 H4        -55.0351    1.8910  -38.1036 H      1 LIG       0.09000
      8 H5        -56.4219    2.9679  -39.8982 H      1 LIG       0.09000
      9 H6        -56.6590    4.4324  -38.8358 H      1 LIG       0.09000
@<TRIPOS>BOND
      1       1       2 1
      2       1       3 1
      3       2       3 1
      4       1       4 1
      5       1       5 1
      6       2       6 1
      7       2       7 1
      8       3       8 1
      9       3       9 1
@<TRIPOS>ALT_TYPE
CGenFF_4.0_ALT_TYPE_SET
CGenFF_4.0 1 CG3C31 2 CG3C31 3 CG3C31 4 HGA2 5 HGA2 6 HGA2 7 HGA2 8 HGA2 9 HGA2
@<TRIPOS>MOLECULE
cyclopropane
 9 9 0 0 0
****
USER_CHARGES
INVALID_CHARGES
Pose:   9 Cluster:   9 Fr_nu:  34602 TotEn:    -7.04
@<TRIPOS>ATOM
      1 C1        -59.3814   -2.6165  -22.1813 C.3    1 LIG      -0.18000
      2 C2        -60.5030   -2.6135  -21.1844 C.3    1 LIG      -0.18000
      3 C3        -59.4447   -3.6756  -21.1202 C.3    1 LIG      -0.18000
      4 H1        -59.6106   -2.9070  -23.1989 H      1 LIG       0.09000
      5 H2        -58.6200   -1.8528  -22.0869 H      1 LIG       0.09000
      6 H3        -60.4965   -1.8477  -20.4189 H      1 LIG       0.09000
      7 H4        -61.4875   -2.9020  -21.5304 H      1 LIG       0.09000
      8 H5        -59.7169   -4.6787  -21.4234 H      1 LIG       0.09000
      9 H6        -58.7260   -3.6240  -20.3120 H      1 LIG       0.09000
@<TRIPOS>BOND
      1       1       2 1
      2       1       3 1
      3       2       3 1
      4       1       4 1
      5       1       5 1
      6       2       6 1
      7       2       7 1
      8       3       8 1
      9       3       9 1
@<TRIPOS>ALT_TYPE
CGenFF_4.0_ALT_TYPE_SET
CGenFF_4.0 1 CG3C31 2 CG3C31 3 CG3C31 4 HGA2 5 HGA2 6 HGA2 7 HGA2 8 HGA2 9 HGA2
@<TRIPOS>MOLECULE
cyclopropane
 9 9 0 0 0
****
USER_CHARGES
INVALID_CHARGES
Pose:  10 Cluster:  10 Fr_nu: 670698 TotEn:    -6.97
@<TRIPOS>ATOM
      1 C1        -67.5185  -10.8723  -40.5410 C.3    1 LIG      -0.18000
      2 C2        -68.7577  -11.5069  -39.9812 C.3    1 LIG      -0.18000
      3 C3        -67.5221  -11.3998  -39.1363 C.3    1 LIG      -0.18000
      4 H1        -66.9603  -11.4248  -41.2864 H      1 LIG       0.09000
      5 H2        -67.5183   -9.7982  -40.6765 H      1 LIG       0.09000
      6 H3        -69.5918  -10.8599  -39.7399 H      1 LIG       0.09000
      7 H4        -69.0343  -12.4868  -40.3495 H      1 LIG       0.09000
      8 H5        -66.9669  -12.3075  -38.9362 H      1 LIG       0.09000
      9 H6        -67.5247  -10.6805  -38.3270 H      1 LIG       0.09000
@<TRIPOS>BOND
      1       1       2 1
      2       1       3 1
      3       2       3 1
      4       1       4 1
      5       1       5 1
      6       2       6 1
      7       2       7 1
      8       3       8 1
      9       3       9 1
@<TRIPOS>ALT_TYPE
CGenFF_4.0_ALT_TYPE_SET
CGenFF_4.0 1 CG3C31 2 CG3C31 3 CG3C31 4 HGA2 5 HGA2 6 HGA2 7 HGA2 8 HGA2 9 HGA2
@<TRIPOS>MOLECULE
cyclopropane
 9 9 0 0 0
****
USER_CHARGES
INVALID_CHARGES
Pose:  11 Cluster:  11 Fr_nu: 818786 TotEn:    -6.79
@<TRIPOS>ATOM
      1 C1        -81.4619   -7.9658  -32.5406 C.3    1 LIG      -0.18000
      2 C2        -80.1812   -7.3201  -32.9817 C.3    1 LIG      -0.18000
      3 C3        -81.3625   -6.4704  -32.6151 C.3    1 LIG      -0.18000
      4 H1        -82.0580   -8.4702  -33.2907 H      1 LIG       0.09000
      5 H2        -81.4856   -8.4215  -31.5589 H      1 LIG       0.09000
      6 H3        -79.3427   -7.3413  -32.2969 H      1 LIG       0.09000
      7 H4        -79.9146   -7.3895  -34.0288 H      1 LIG       0.09000
      8 H5        -81.8913   -5.9683  -33.4154 H      1 LIG       0.09000
      9 H6        -81.3191   -5.9204  -31.6834 H      1 LIG       0.09000
@<TRIPOS>BOND
      1       1       2 1
      2       1       3 1
      3       2       3 1
      4       1       4 1
      5       1       5 1
      6       2       6 1
      7       2       7 1
      8       3       8 1
      9       3       9 1
@<TRIPOS>ALT_TYPE
CGenFF_4.0_ALT_TYPE_SET
CGenFF_4.0 1 CG3C31 2 CG3C31 3 CG3C31 4 HGA2 5 HGA2 6 HGA2 7 HGA2 8 HGA2 9 HGA2
@<TRIPOS>MOLECULE
cyclopropane
 9 9 0 0 0
****
USER_CHARGES
INVALID_CHARGES
Pose:  12 Cluster:  12 Fr_nu:  80346 TotEn:    -6.19
@<TRIPOS>ATOM
      1 C1        -70.2116  -10.8680  -43.1977 C.3    1 LIG      -0.18000
      2 C2        -70.9000  -10.5564  -44.4942 C.3    1 LIG      -0.18000
      3 C3        -70.1770  -11.8601  -44.3228 C.3    1 LIG      -0.18000
      4 H1        -69.2989  -10.3322  -42.9687 H      1 LIG       0.09000
      5 H2        -70.8306  -11.0991  -42.3402 H      1 LIG       0.09000
      6 H3        -71.9825  -10.5778  -44.5093 H      1 LIG       0.09000
      7 H4        -70.4511   -9.8109  -45.1384 H      1 LIG       0.09000
      8 H5        -69.2413  -11.9920  -44.8514 H      1 LIG       0.09000
      9 H6        -70.7729  -12.7586  -44.2221 H      1 LIG       0.09000
@<TRIPOS>BOND
      1       1       2 1
      2       1       3 1
      3       2       3 1
      4       1       4 1
      5       1       5 1
      6       2       6 1
      7       2       7 1
      8       3       8 1
      9       3       9 1
@<TRIPOS>ALT_TYPE
CGenFF_4.0_ALT_TYPE_SET
CGenFF_4.0 1 CG3C31 2 CG3C31 3 CG3C31 4 HGA2 5 HGA2 6 HGA2 7 HGA2 8 HGA2 9 HGA2
@<TRIPOS>MOLECULE
cyclopropane
 9 9 0 0 0
****
USER_CHARGES
INVALID_CHARGES
Pose:  13 Cluster:  13 Fr_nu: 417442 TotEn:    -5.94
@<TRIPOS>ATOM
      1 C1        -70.1512   -9.4966  -44.0675 C.3    1 LIG      -0.18000
      2 C2        -71.1920  -10.1203  -43.1846 C.3    1 LIG      -0.18000
      3 C3        -70.2770   -9.0650  -42.6360 C.3    1 LIG      -0.18000
      4 H1        -69.2932  -10.0983  -44.3400 H      1 LIG       0.09000
      5 H2        -70.4854   -8.8082  -44.8333 H      1 LIG       0.09000
      6 H3        -72.2269   -9.8517  -43.3560 H      1 LIG       0.09000
      7 H4        -71.0351  -11.1420  -42.8623 H      1 LIG       0.09000
      8 H5        -69.5041   -9.3763  -41.9448 H      1 LIG       0.09000
      9 H6        -70.6960   -8.0862  -42.4389 H      1 LIG       0.09000
@<TRIPOS>BOND
      1       1       2 1
      2       1       3 1
      3       2       3 1
      4       1       4 1
      5       1       5 1
      6       2       6 1
      7       2       7 1
      8       3       8 1
      9       3       9 1
@<TRIPOS>ALT_TYPE
CGenFF_4.0_ALT_TYPE_SET
CGenFF_4.0 1 CG3C31 2 CG3C31 3 CG3C31 4 HGA2 5 HGA2 6 HGA2 7 HGA2 8 HGA2 9 HGA2
@<TRIPOS>MOLECULE
cyclopropane
 9 9 0 0 0
****
USER_CHARGES
INVALID_CHARGES
Pose:  14 Cluster:  14 Fr_nu:   1164 TotEn:    -5.84
@<TRIPOS>ATOM
      1 C1        -58.2874    3.9574  -37.1671 C.3    1 LIG      -0.18000
      2 C2        -58.8312    5.0083  -36.2443 C.3    1 LIG      -0.18000
      3 C3        -59.5865    4.6368  -37.4866 C.3    1 LIG      -0.18000
      4 H1        -57.4236    4.2111  -37.7686 H      1 LIG       0.09000
      5 H2        -58.3248    2.9271  -36.8368 H      1 LIG       0.09000
      6 H3        -59.2347    4.6854  -35.2927 H      1 LIG       0.09000
      7 H4        -58.3338    5.9699  -36.2242 H      1 LIG       0.09000
      8 H5        -59.5972    5.3480  -38.3029 H      1 LIG       0.09000
      9 H6        -60.4978    4.0635  -37.3710 H      1 LIG       0.09000
@<TRIPOS>BOND
      1       1       2 1
      2       1       3 1
      3       2       3 1
      4       1       4 1
      5       1       5 1
      6       2       6 1
      7       2       7 1
      8       3       8 1
      9       3       9 1
@<TRIPOS>ALT_TYPE
CGenFF_4.0_ALT_TYPE_SET
CGenFF_4.0 1 CG3C31 2 CG3C31 3 CG3C31 4 HGA2 5 HGA2 6 HGA2 7 HGA2 8 HGA2 9 HGA2
@<TRIPOS>MOLECULE
cyclopropane
 9 9 0 0 0
****
USER_CHARGES
INVALID_CHARGES
Pose:  15 Cluster:  15 Fr_nu: 216970 TotEn:    -5.57
@<TRIPOS>ATOM
      1 C1        -67.5859   -5.4620  -43.7111 C.3    1 LIG      -0.18000
      2 C2        -68.1249   -6.7681  -44.2167 C.3    1 LIG      -0.18000
      3 C3        -67.6624   -5.7211  -45.1871 C.3    1 LIG      -0.18000
      4 H1        -68.2883   -4.7565  -43.2853 H      1 LIG       0.09000
      5 H2        -66.6072   -5.4649  -43.2485 H      1 LIG       0.09000
      6 H3        -67.5089   -7.6502  -44.0943 H      1 LIG       0.09000
      7 H4        -69.1901   -6.9423  -44.1314 H      1 LIG       0.09000
      8 H5        -68.4163   -5.1903  -45.7547 H      1 LIG       0.09000
      9 H6        -66.7351   -5.8984  -45.7172 H      1 LIG       0.09000
@<TRIPOS>BOND
      1       1       2 1
      2       1       3 1
      3       2       3 1
      4       1       4 1
      5       1       5 1
      6       2       6 1
      7       2       7 1
      8       3       8 1
      9       3       9 1
@<TRIPOS>ALT_TYPE
CGenFF_4.0_ALT_TYPE_SET
CGenFF_4.0 1 CG3C31 2 CG3C31 3 CG3C31 4 HGA2 5 HGA2 6 HGA2 7 HGA2 8 HGA2 9 HGA2
@<TRIPOS>MOLECULE
cyclopropane
 9 9 0 0 0
****
USER_CHARGES
INVALID_CHARGES
Pose:  16 Cluster:  16 Fr_nu:  59591 TotEn:    -5.34
@<TRIPOS>ATOM
      1 C1        -73.6256  -25.4833  -39.0319 C.3    1 LIG      -0.18000
      2 C2        -73.8487  -24.2046  -39.7848 C.3    1 LIG      -0.18000
      3 C3        -72.8123  -24.2665  -38.7012 C.3    1 LIG      -0.18000
      4 H1        -74.3842  -25.7915  -38.3234 H      1 LIG       0.09000
      5 H2        -73.1313  -26.2949  -39.5505 H      1 LIG       0.09000
      6 H3        -73.5044  -24.1554  -40.8102 H      1 LIG       0.09000
      7 H4        -74.7574  -23.6513  -39.5834 H      1 LIG       0.09000
      8 H5        -73.0236  -23.7554  -37.7704 H      1 LIG       0.09000
      9 H6        -71.7709  -24.2596  -38.9976 H      1 LIG       0.09000
@<TRIPOS>BOND
      1       1       2 1
      2       1       3 1
      3       2       3 1
      4       1       4 1
      5       1       5 1
      6       2       6 1
      7       2       7 1
      8       3       8 1
      9       3       9 1
@<TRIPOS>ALT_TYPE
CGenFF_4.0_ALT_TYPE_SET
CGenFF_4.0 1 CG3C31 2 CG3C31 3 CG3C31 4 HGA2 5 HGA2 6 HGA2 7 HGA2 8 HGA2 9 HGA2
@<TRIPOS>MOLECULE
cyclopropane
 9 9 0 0 0
****
USER_CHARGES
INVALID_CHARGES
Pose:  17 Cluster:  17 Fr_nu: 167335 TotEn:    -4.60
@<TRIPOS>ATOM
      1 C1        -50.7806    4.5822  -31.7281 C.3    1 LIG      -0.18000
      2 C2        -51.0153    3.1801  -32.2086 C.3    1 LIG      -0.18000
      3 C3        -51.0426    3.4843  -30.7394 C.3    1 LIG      -0.18000
      4 H1        -49.7738    4.9758  -31.7904 H      1 LIG       0.09000
      5 H2        -51.5645    5.3103  -31.8930 H      1 LIG       0.09000
      6 H3        -51.9573    2.9644  -32.6970 H      1 LIG       0.09000
      7 H4        -50.1667    2.6293  -32.5945 H      1 LIG       0.09000
      8 H5        -50.2124    3.1387  -30.1365 H      1 LIG       0.09000
      9 H6        -52.0031    3.4739  -30.2394 H      1 LIG       0.09000
@<TRIPOS>BOND
      1       1       2 1
      2       1       3 1
      3       2       3 1
      4       1       4 1
      5       1       5 1
      6       2       6 1
      7       2       7 1
      8       3       8 1
      9       3       9 1
@<TRIPOS>ALT_TYPE
CGenFF_4.0_ALT_TYPE_SET
CGenFF_4.0 1 CG3C31 2 CG3C31 3 CG3C31 4 HGA2 5 HGA2 6 HGA2 7 HGA2 8 HGA2 9 HGA2
@<TRIPOS>MOLECULE
cyclopropane
 9 9 0 0 0
****
USER_CHARGES
INVALID_CHARGES
Pose:  18 Cluster:  18 Fr_nu: 167307 TotEn:    -4.16
@<TRIPOS>ATOM
      1 C1        -50.3745    2.1134  -29.5795 C.3    1 LIG      -0.18000
      2 C2        -51.2903    2.4036  -28.4267 C.3    1 LIG      -0.18000
      3 C3        -51.1690    3.3861  -29.5545 C.3    1 LIG      -0.18000
      4 H1        -49.3077    2.1808  -29.4067 H      1 LIG       0.09000
      5 H2        -50.6739    1.3455  -30.2812 H      1 LIG       0.09000
      6 H3        -52.2062    1.8308  -28.3525 H      1 LIG       0.09000
      7 H4        -50.8404    2.6664  -27.4775 H      1 LIG       0.09000
      8 H5        -50.6373    4.3099  -29.3646 H      1 LIG       0.09000
      9 H6        -52.0031    3.4739  -30.2394 H      1 LIG       0.09000
@<TRIPOS>BOND
      1       1       2 1
      2       1       3 1
      3       2       3 1
      4       1       4 1
      5       1       5 1
      6       2       6 1
      7       2       7 1
      8       3       8 1
      9       3       9 1
@<TRIPOS>ALT_TYPE
CGenFF_4.0_ALT_TYPE_SET
CGenFF_4.0 1 CG3C31 2 CG3C31 3 CG3C31 4 HGA2 5 HGA2 6 HGA2 7 HGA2 8 HGA2 9 HGA2
@<TRIPOS>MOLECULE
pyrrole
 10 10 0 0 0
****
USER_CHARGES
INVALID_CHARGES
Pose:   1 Cluster:   1 Fr_nu: 917384 TotEn:   -17.69
@<TRIPOS>ATOM
      1 C1        -84.4487    2.3777  -37.4639 C.2    1 LIG      -0.25700
      2 C2        -84.8624    2.5490  -38.8080 C.2    1 LIG      -0.25700
      3 C3        -84.0583    1.0648  -37.3178 C.2    1 LIG      -0.04700
      4 C4        -84.7123    1.3356  -39.4423 C.2    1 LIG      -0.04700
      5 N1        -84.2231    0.4408  -38.5268 N.pl3  1 LIG      -0.36000
      6 H1        -84.4363    3.1296  -36.6875 H      1 LIG       0.15400
      7 H2        -85.2304    3.4566  -39.2653 H      1 LIG       0.15400
      8 H3        -83.6798    0.5203  -36.4643 H      1 LIG       0.14000
      9 H4        -84.9079    1.0307  -40.4608 H      1 LIG       0.14000
     10 H5        -84.0152   -0.5302  -38.7145 H      1 LIG       0.38000
@<TRIPOS>BOND
      1       1       2 1
      2       1       3 2
      3       2       4 2
      4       3       5 1
      5       4       5 1
      6       1       6 1
      7       2       7 1
      8       3       8 1
      9       4       9 1
     10       5      10 1
@<TRIPOS>ALT_TYPE
CGenFF_4.0_ALT_TYPE_SET
CGenFF_4.0 1 CG2R51 2 CG2R51 3 CG2R51 4 CG2R51 5 NG2R51 6 HGR51 7 HGR51 8 HGR52 9 HGR52 10 HGP1
@<TRIPOS>MOLECULE
pyrrole
 10 10 0 0 0
****
USER_CHARGES
INVALID_CHARGES
Pose:   2 Cluster:   2 Fr_nu: 927171 TotEn:   -15.29
@<TRIPOS>ATOM
      1 C1        -69.8050   -9.6438  -44.0490 C.2    1 LIG      -0.25700
      2 C2        -68.6457  -10.3851  -43.7121 C.2    1 LIG      -0.25700
      3 C3        -70.2555   -9.0384  -42.8966 C.2    1 LIG      -0.04700
      4 C4        -68.4231  -10.2102  -42.3640 C.2    1 LIG      -0.04700
      5 N1        -69.4079   -9.3900  -41.8787 N.pl3  1 LIG      -0.36000
      6 H1        -70.2612   -9.5601  -45.0253 H      1 LIG       0.15400
      7 H2        -68.0384  -10.9822  -44.3776 H      1 LIG       0.15400
      8 H3        -71.1011   -8.3914  -42.7103 H      1 LIG       0.14000
      9 H4        -67.6531  -10.5938  -41.7094 H      1 LIG       0.14000
     10 H5        -69.4955   -9.0899  -40.9176 H      1 LIG       0.38000
@<TRIPOS>BOND
      1       1       2 1
      2       1       3 2
      3       2       4 2
      4       3       5 1
      5       4       5 1
      6       1       6 1
      7       2       7 1
      8       3       8 1
      9       4       9 1
     10       5      10 1
@<TRIPOS>ALT_TYPE
CGenFF_4.0_ALT_TYPE_SET
CGenFF_4.0 1 CG2R51 2 CG2R51 3 CG2R51 4 CG2R51 5 NG2R51 6 HGR51 7 HGR51 8 HGR52 9 HGR52 10 HGP1
@<TRIPOS>MOLECULE
pyrrole
 10 10 0 0 0
****
USER_CHARGES
INVALID_CHARGES
Pose:   3 Cluster:   3 Fr_nu:  96210 TotEn:   -15.09
@<TRIPOS>ATOM
      1 C1        -77.2966   -0.1104  -32.7337 C.2    1 LIG      -0.25700
      2 C2        -77.8582    1.0526  -33.3162 C.2    1 LIG      -0.25700
      3 C3        -76.8130   -0.8919  -33.7598 C.2    1 LIG      -0.04700
      4 C4        -77.7007    0.9463  -34.6805 C.2    1 LIG      -0.04700
      5 N1        -77.0644   -0.2397  -34.9386 N.pl3  1 LIG      -0.36000
      6 H1        -77.2495   -0.3514  -31.6811 H      1 LIG       0.15400
      7 H2        -78.3270    1.8781  -32.7995 H      1 LIG       0.15400
      8 H3        -76.3146   -1.8510  -33.7566 H      1 LIG       0.14000
      9 H4        -77.9825    1.6076  -35.4877 H      1 LIG       0.14000
     10 H5        -76.8179   -0.5810  -35.8574 H      1 LIG       0.38000
@<TRIPOS>BOND
      1       1       2 1
      2       1       3 2
      3       2       4 2
      4       3       5 1
      5       4       5 1
      6       1       6 1
      7       2       7 1
      8       3       8 1
      9       4       9 1
     10       5      10 1
@<TRIPOS>ALT_TYPE
CGenFF_4.0_ALT_TYPE_SET
CGenFF_4.0 1 CG2R51 2 CG2R51 3 CG2R51 4 CG2R51 5 NG2R51 6 HGR51 7 HGR51 8 HGR52 9 HGR52 10 HGP1
@<TRIPOS>MOLECULE
pyrrole
 10 10 0 0 0
****
USER_CHARGES
INVALID_CHARGES
Pose:   4 Cluster:   4 Fr_nu: 440877 TotEn:   -14.45
@<TRIPOS>ATOM
      1 C1        -70.6464    2.3007  -45.7871 C.2    1 LIG      -0.25700
      2 C2        -69.2650    2.2178  -46.0905 C.2    1 LIG      -0.25700
      3 C3        -71.3391    1.9388  -46.9213 C.2    1 LIG      -0.04700
      4 C4        -69.1557    1.8079  -47.4009 C.2    1 LIG      -0.04700
      5 N1        -70.4227    1.6416  -47.8960 N.pl3  1 LIG      -0.36000
      6 H1        -71.0878    2.5920  -44.8443 H      1 LIG       0.15400
      7 H2        -68.4388    2.4335  -45.4278 H      1 LIG       0.15400
      8 H3        -72.3988    1.8671  -47.1217 H      1 LIG       0.14000
      9 H4        -68.2918    1.6188  -48.0226 H      1 LIG       0.14000
     10 H5        -70.6470    1.3448  -48.8357 H      1 LIG       0.38000
@<TRIPOS>BOND
      1       1       2 1
      2       1       3 2
      3       2       4 2
      4       3       5 1
      5       4       5 1
      6       1       6 1
      7       2       7 1
      8       3       8 1
      9       4       9 1
     10       5      10 1
@<TRIPOS>ALT_TYPE
CGenFF_4.0_ALT_TYPE_SET
CGenFF_4.0 1 CG2R51 2 CG2R51 3 CG2R51 4 CG2R51 5 NG2R51 6 HGR51 7 HGR51 8 HGR52 9 HGR52 10 HGP1
@<TRIPOS>MOLECULE
pyrrole
 10 10 0 0 0
****
USER_CHARGES
INVALID_CHARGES
Pose:   5 Cluster:   5 Fr_nu: 2322232 TotEn:   -14.22
@<TRIPOS>ATOM
      1 C1        -67.9195  -10.8188  -43.9720 C.2    1 LIG      -0.25700
      2 C2        -68.5836   -9.6523  -43.5187 C.2    1 LIG      -0.25700
      3 C3        -68.8573  -11.6081  -44.6004 C.2    1 LIG      -0.04700
      4 C4        -69.9070   -9.7644  -43.8839 C.2    1 LIG      -0.04700
      5 N1        -70.0619  -10.9573  -44.5405 N.pl3  1 LIG      -0.36000
      6 H1        -66.8719  -11.0570  -43.8535 H      1 LIG       0.15400
      7 H2        -68.1468   -8.8207  -42.9840 H      1 LIG       0.15400
      8 H3        -68.7757  -12.5720  -45.0826 H      1 LIG       0.14000
      9 H4        -70.7492   -9.1028  -43.7368 H      1 LIG       0.14000
     10 H5        -70.9310  -11.3038  -44.9226 H      1 LIG       0.38000
@<TRIPOS>BOND
      1       1       2 1
      2       1       3 2
      3       2       4 2
      4       3       5 1
      5       4       5 1
      6       1       6 1
      7       2       7 1
      8       3       8 1
      9       4       9 1
     10       5      10 1
@<TRIPOS>ALT_TYPE
CGenFF_4.0_ALT_TYPE_SET
CGenFF_4.0 1 CG2R51 2 CG2R51 3 CG2R51 4 CG2R51 5 NG2R51 6 HGR51 7 HGR51 8 HGR52 9 HGR52 10 HGP1
@<TRIPOS>MOLECULE
pyrrole
 10 10 0 0 0
****
USER_CHARGES
INVALID_CHARGES
Pose:   6 Cluster:   6 Fr_nu: 1671400 TotEn:   -14.22
@<TRIPOS>ATOM
      1 C1        -67.1942   -5.9437  -45.1254 C.2    1 LIG      -0.25700
      2 C2        -67.3493   -7.2140  -45.7332 C.2    1 LIG      -0.25700
      3 C3        -67.8786   -5.9732  -43.9303 C.2    1 LIG      -0.04700
      4 C4        -68.1239   -7.9810  -44.8910 C.2    1 LIG      -0.04700
      5 N1        -68.4399   -7.2164  -43.7985 N.pl3  1 LIG      -0.36000
      6 H1        -66.6432   -5.0999  -45.5161 H      1 LIG       0.15400
      7 H2        -66.9423   -7.5362  -46.6812 H      1 LIG       0.15400
      8 H3        -68.0165   -5.2229  -43.1646 H      1 LIG       0.14000
      9 H4        -68.4757   -9.0000  -44.9711 H      1 LIG       0.14000
     10 H5        -69.0006   -7.5226  -43.0153 H      1 LIG       0.38000
@<TRIPOS>BOND
      1       1       2 1
      2       1       3 2
      3       2       4 2
      4       3       5 1
      5       4       5 1
      6       1       6 1
      7       2       7 1
      8       3       8 1
      9       4       9 1
     10       5      10 1
@<TRIPOS>ALT_TYPE
CGenFF_4.0_ALT_TYPE_SET
CGenFF_4.0 1 CG2R51 2 CG2R51 3 CG2R51 4 CG2R51 5 NG2R51 6 HGR51 7 HGR51 8 HGR52 9 HGR52 10 HGP1
@<TRIPOS>MOLECULE
pyrrole
 10 10 0 0 0
****
USER_CHARGES
INVALID_CHARGES
Pose:   7 Cluster:   7 Fr_nu: 3033352 TotEn:   -14.16
@<TRIPOS>ATOM
      1 C1        -85.1372    2.0512  -38.5569 C.2    1 LIG      -0.25700
      2 C2        -85.1365    2.9771  -37.4846 C.2    1 LIG      -0.25700
      3 C3        -84.2389    1.0557  -38.2415 C.2    1 LIG      -0.04700
      4 C4        -84.2377    2.5192  -36.5466 C.2    1 LIG      -0.04700
      5 N1        -83.6980    1.3508  -37.0174 N.pl3  1 LIG      -0.36000
      6 H1        -85.7285    2.1043  -39.4602 H      1 LIG       0.15400
      7 H2        -85.7254    3.8797  -37.4034 H      1 LIG       0.15400
      8 H3        -83.9367    0.1669  -38.7772 H      1 LIG       0.14000
      9 H4        -83.9364    2.9188  -35.5884 H      1 LIG       0.14000
     10 H5        -83.0073    0.7920  -36.5355 H      1 LIG       0.38000
@<TRIPOS>BOND
      1       1       2 1
      2       1       3 2
      3       2       4 2
      4       3       5 1
      5       4       5 1
      6       1       6 1
      7       2       7 1
      8       3       8 1
      9       4       9 1
     10       5      10 1
@<TRIPOS>ALT_TYPE
CGenFF_4.0_ALT_TYPE_SET
CGenFF_4.0 1 CG2R51 2 CG2R51 3 CG2R51 4 CG2R51 5 NG2R51 6 HGR51 7 HGR51 8 HGR52 9 HGR52 10 HGP1
@<TRIPOS>MOLECULE
pyrrole
 10 10 0 0 0
****
USER_CHARGES
INVALID_CHARGES
Pose:   8 Cluster:   8 Fr_nu: 734592 TotEn:   -14.16
@<TRIPOS>ATOM
      1 C1        -69.0910  -10.6182  -42.8432 C.2    1 LIG      -0.25700
      2 C2        -69.8934  -10.5322  -44.0076 C.2    1 LIG      -0.25700
      3 C3        -69.4560   -9.5802  -42.0145 C.2    1 LIG      -0.04700
      4 C4        -70.7243   -9.4442  -43.8550 C.2    1 LIG      -0.04700
      5 N1        -70.4494   -8.8731  -42.6400 N.pl3  1 LIG      -0.36000
      6 H1        -68.3304  -11.3566  -42.6318 H      1 LIG       0.15400
      7 H2        -69.8693  -11.1901  -44.8648 H      1 LIG       0.15400
      8 H3        -69.0983   -9.2820  -41.0391 H      1 LIG       0.14000
      9 H4        -71.4852   -9.0280  -44.5002 H      1 LIG       0.14000
     10 H5        -70.9091   -8.0559  -42.2627 H      1 LIG       0.38000
@<TRIPOS>BOND
      1       1       2 1
      2       1       3 2
      3       2       4 2
      4       3       5 1
      5       4       5 1
      6       1       6 1
      7       2       7 1
      8       3       8 1
      9       4       9 1
     10       5      10 1
@<TRIPOS>ALT_TYPE
CGenFF_4.0_ALT_TYPE_SET
CGenFF_4.0 1 CG2R51 2 CG2R51 3 CG2R51 4 CG2R51 5 NG2R51 6 HGR51 7 HGR51 8 HGR52 9 HGR52 10 HGP1
@<TRIPOS>MOLECULE
pyrrole
 10 10 0 0 0
****
USER_CHARGES
INVALID_CHARGES
Pose:   9 Cluster:   9 Fr_nu: 703092 TotEn:   -13.97
@<TRIPOS>ATOM
      1 C1        -69.8813    2.0100  -45.9480 C.2    1 LIG      -0.25700
      2 C2        -70.1071    2.0004  -47.3466 C.2    1 LIG      -0.25700
      3 C3        -71.1082    2.1329  -45.3340 C.2    1 LIG      -0.04700
      4 C4        -71.4651    2.1178  -47.5447 C.2    1 LIG      -0.04700
      5 N1        -72.0636    2.1979  -46.3144 N.pl3  1 LIG      -0.36000
      6 H1        -68.9282    1.9350  -45.4436 H      1 LIG       0.15400
      7 H2        -69.3626    1.9176  -48.1257 H      1 LIG       0.15400
      8 H3        -71.3860    2.1805  -44.2906 H      1 LIG       0.14000
      9 H4        -72.0570    2.1498  -48.4486 H      1 LIG       0.14000
     10 H5        -73.0572    2.2901  -46.1545 H      1 LIG       0.38000
@<TRIPOS>BOND
      1       1       2 1
      2       1       3 2
      3       2       4 2
      4       3       5 1
      5       4       5 1
      6       1       6 1
      7       2       7 1
      8       3       8 1
      9       4       9 1
     10       5      10 1
@<TRIPOS>ALT_TYPE
CGenFF_4.0_ALT_TYPE_SET
CGenFF_4.0 1 CG2R51 2 CG2R51 3 CG2R51 4 CG2R51 5 NG2R51 6 HGR51 7 HGR51 8 HGR52 9 HGR52 10 HGP1
@<TRIPOS>MOLECULE
pyrrole
 10 10 0 0 0
****
USER_CHARGES
INVALID_CHARGES
Pose:  10 Cluster:  10 Fr_nu: 1577657 TotEn:   -13.87
@<TRIPOS>ATOM
      1 C1        -70.0218   -9.7498  -44.3829 C.2    1 LIG      -0.25700
      2 C2        -68.9000   -8.9394  -44.6859 C.2    1 LIG      -0.25700
      3 C3        -70.6288   -9.2124  -43.2692 C.2    1 LIG      -0.04700
      4 C4        -68.8555   -7.9315  -43.7481 C.2    1 LIG      -0.04700
      5 N1        -69.9110   -8.1076  -42.8919 N.pl3  1 LIG      -0.36000
      6 H1        -70.3514  -10.6289  -44.9186 H      1 LIG       0.15400
      7 H2        -68.1997   -9.0743  -45.4980 H      1 LIG       0.15400
      8 H3        -71.5040   -9.5168  -42.7128 H      1 LIG       0.14000
      9 H4        -68.1699   -7.1064  -43.6153 H      1 LIG       0.14000
     10 H5        -70.1273   -7.5136  -42.1034 H      1 LIG       0.38000
@<TRIPOS>BOND
      1       1       2 1
      2       1       3 2
      3       2       4 2
      4       3       5 1
      5       4       5 1
      6       1       6 1
      7       2       7 1
      8       3       8 1
      9       4       9 1
     10       5      10 1
@<TRIPOS>ALT_TYPE
CGenFF_4.0_ALT_TYPE_SET
CGenFF_4.0 1 CG2R51 2 CG2R51 3 CG2R51 4 CG2R51 5 NG2R51 6 HGR51 7 HGR51 8 HGR52 9 HGR52 10 HGP1
@<TRIPOS>MOLECULE
pyrrole
 10 10 0 0 0
****
USER_CHARGES
INVALID_CHARGES
Pose:  11 Cluster:  11 Fr_nu: 567387 TotEn:   -13.69
@<TRIPOS>ATOM
      1 C1        -69.0814  -10.2108  -43.8187 C.2    1 LIG      -0.25700
      2 C2        -69.2457   -9.2468  -42.7935 C.2    1 LIG      -0.25700
      3 C3        -70.2523  -10.2441  -44.5434 C.2    1 LIG      -0.04700
      4 C4        -70.5120   -8.7205  -42.9230 C.2    1 LIG      -0.04700
      5 N1        -71.1148   -9.3343  -43.9898 N.pl3  1 LIG      -0.36000
      6 H1        -68.2049  -10.8143  -44.0080 H      1 LIG       0.15400
      7 H2        -68.5216   -8.9660  -42.0418 H      1 LIG       0.15400
      8 H3        -70.5483  -10.8325  -45.4004 H      1 LIG       0.14000
      9 H4        -71.0354   -7.9652  -42.3538 H      1 LIG       0.14000
     10 H5        -72.0516   -9.1448  -44.3182 H      1 LIG       0.38000
@<TRIPOS>BOND
      1       1       2 1
      2       1       3 2
      3       2       4 2
      4       3       5 1
      5       4       5 1
      6       1       6 1
      7       2       7 1
      8       3       8 1
      9       4       9 1
     10       5      10 1
@<TRIPOS>ALT_TYPE
CGenFF_4.0_ALT_TYPE_SET
CGenFF_4.0 1 CG2R51 2 CG2R51 3 CG2R51 4 CG2R51 5 NG2R51 6 HGR51 7 HGR51 8 HGR52 9 HGR52 10 HGP1
@<TRIPOS>MOLECULE
pyrrole
 10 10 0 0 0
****
USER_CHARGES
INVALID_CHARGES
Pose:  12 Cluster:  12 Fr_nu: 207638 TotEn:   -13.48
@<TRIPOS>ATOM
      1 C1        -68.0524   -7.0135  -45.5335 C.2    1 LIG      -0.25700
      2 C2        -68.3949   -6.6209  -44.2160 C.2    1 LIG      -0.25700
      3 C3        -67.2184   -6.0453  -46.0476 C.2    1 LIG      -0.04700
      4 C4        -67.7598   -5.4246  -43.9652 C.2    1 LIG      -0.04700
      5 N1        -67.0477   -5.0842  -45.0856 N.pl3  1 LIG      -0.36000
      6 H1        -68.3780   -7.9051  -46.0506 H      1 LIG       0.15400
      7 H2        -69.0348   -7.1505  -43.5245 H      1 LIG       0.15400
      8 H3        -66.7331   -5.9541  -47.0091 H      1 LIG       0.14000
      9 H4        -67.7500   -4.7882  -43.0915 H      1 LIG       0.14000
     10 H5        -66.4829   -4.2523  -45.1868 H      1 LIG       0.38000
@<TRIPOS>BOND
      1       1       2 1
      2       1       3 2
      3       2       4 2
      4       3       5 1
      5       4       5 1
      6       1       6 1
      7       2       7 1
      8       3       8 1
      9       4       9 1
     10       5      10 1
@<TRIPOS>ALT_TYPE
CGenFF_4.0_ALT_TYPE_SET
CGenFF_4.0 1 CG2R51 2 CG2R51 3 CG2R51 4 CG2R51 5 NG2R51 6 HGR51 7 HGR51 8 HGR52 9 HGR52 10 HGP1
@<TRIPOS>MOLECULE
pyrrole
 10 10 0 0 0
****
USER_CHARGES
INVALID_CHARGES
Pose:  13 Cluster:  13 Fr_nu: 414841 TotEn:   -13.18
@<TRIPOS>ATOM
      1 C1        -67.9770   -6.2639  -44.9257 C.2    1 LIG      -0.25700
      2 C2        -67.2044   -6.8046  -45.9830 C.2    1 LIG      -0.25700
      3 C3        -68.5651   -7.3194  -44.2643 C.2    1 LIG      -0.04700
      4 C4        -67.3440   -8.1742  -45.9355 C.2    1 LIG      -0.04700
      5 N1        -68.1734   -8.4757  -44.8871 N.pl3  1 LIG      -0.36000
      6 H1        -68.0916   -5.2190  -44.6738 H      1 LIG       0.15400
      7 H2        -66.6110   -6.2573  -46.7017 H      1 LIG       0.15400
      8 H3        -69.2257   -7.3511  -43.4094 H      1 LIG       0.14000
      9 H4        -66.9270   -8.9584  -46.5516 H      1 LIG       0.14000
     10 H5        -68.4531   -9.4079  -44.6146 H      1 LIG       0.38000
@<TRIPOS>BOND
      1       1       2 1
      2       1       3 2
      3       2       4 2
      4       3       5 1
      5       4       5 1
      6       1       6 1
      7       2       7 1
      8       3       8 1
      9       4       9 1
     10       5      10 1
@<TRIPOS>ALT_TYPE
CGenFF_4.0_ALT_TYPE_SET
CGenFF_4.0 1 CG2R51 2 CG2R51 3 CG2R51 4 CG2R51 5 NG2R51 6 HGR51 7 HGR51 8 HGR52 9 HGR52 10 HGP1
@<TRIPOS>MOLECULE
pyrrole
 10 10 0 0 0
****
USER_CHARGES
INVALID_CHARGES
Pose:  14 Cluster:  14 Fr_nu: 3070472 TotEn:   -13.16
@<TRIPOS>ATOM
      1 C1        -50.3354    4.9791  -32.3661 C.2    1 LIG      -0.25700
      2 C2        -50.5645    4.4259  -31.0821 C.2    1 LIG      -0.25700
      3 C3        -50.7248    4.0390  -33.2945 C.2    1 LIG      -0.04700
      4 C4        -51.0869    3.1646  -31.2650 C.2    1 LIG      -0.04700
      5 N1        -51.1796    2.9400  -32.6137 N.pl3  1 LIG      -0.36000
      6 H1        -49.9311    5.9564  -32.5893 H      1 LIG       0.15400
      7 H2        -50.3701    4.8940  -30.1274 H      1 LIG       0.15400
      8 H3        -50.7183    4.0534  -34.3752 H      1 LIG       0.14000
      9 H4        -51.4012    2.4100  -30.5577 H      1 LIG       0.14000
     10 H5        -51.5302    2.0938  -33.0410 H      1 LIG       0.38000
@<TRIPOS>BOND
      1       1       2 1
      2       1       3 2
      3       2       4 2
      4       3       5 1
      5       4       5 1
      6       1       6 1
      7       2       7 1
      8       3       8 1
      9       4       9 1
     10       5      10 1
@<TRIPOS>ALT_TYPE
CGenFF_4.0_ALT_TYPE_SET
CGenFF_4.0 1 CG2R51 2 CG2R51 3 CG2R51 4 CG2R51 5 NG2R51 6 HGR51 7 HGR51 8 HGR52 9 HGR52 10 HGP1
@<TRIPOS>MOLECULE
pyrrole
 10 10 0 0 0
****
USER_CHARGES
INVALID_CHARGES
Pose:  15 Cluster:  15 Fr_nu: 813726 TotEn:   -13.09
@<TRIPOS>ATOM
      1 C1        -70.1615   -9.8823  -42.8072 C.2    1 LIG      -0.25700
      2 C2        -69.4533  -10.8464  -43.5660 C.2    1 LIG      -0.25700
      3 C3        -71.4154   -9.7603  -43.3643 C.2    1 LIG      -0.04700
      4 C4        -70.2960  -11.2842  -44.5639 C.2    1 LIG      -0.04700
      5 N1        -71.4857  -10.6170  -44.4316 N.pl3  1 LIG      -0.36000
      6 H1        -69.7972   -9.3368  -41.9480 H      1 LIG       0.15400
      7 H2        -68.4398  -11.1855  -43.4048 H      1 LIG       0.15400
      8 H3        -72.2610   -9.1420  -43.0980 H      1 LIG       0.14000
      9 H4        -70.1557  -12.0100  -45.3527 H      1 LIG       0.14000
     10 H5        -72.2916  -10.7385  -45.0292 H      1 LIG       0.38000
@<TRIPOS>BOND
      1       1       2 1
      2       1       3 2
      3       2       4 2
      4       3       5 1
      5       4       5 1
      6       1       6 1
      7       2       7 1
      8       3       8 1
      9       4       9 1
     10       5      10 1
@<TRIPOS>ALT_TYPE
CGenFF_4.0_ALT_TYPE_SET
CGenFF_4.0 1 CG2R51 2 CG2R51 3 CG2R51 4 CG2R51 5 NG2R51 6 HGR51 7 HGR51 8 HGR52 9 HGR52 10 HGP1
@<TRIPOS>MOLECULE
pyrrole
 10 10 0 0 0
****
USER_CHARGES
INVALID_CHARGES
Pose:  16 Cluster:  16 Fr_nu: 480458 TotEn:   -12.95
@<TRIPOS>ATOM
      1 C1        -68.1575   -6.9243  -47.5823 C.2    1 LIG      -0.25700
      2 C2        -68.2664   -7.6245  -46.3556 C.2    1 LIG      -0.25700
      3 C3        -67.4781   -5.7532  -47.3287 C.2    1 LIG      -0.04700
      4 C4        -67.6503   -6.8599  -45.3896 C.2    1 LIG      -0.04700
      5 N1        -67.1750   -5.7247  -45.9925 N.pl3  1 LIG      -0.36000
      6 H1        -68.5330   -7.2398  -48.5456 H      1 LIG       0.15400
      7 H2        -68.7420   -8.5812  -46.1920 H      1 LIG       0.15400
      8 H3        -67.1847   -4.9399  -47.9773 H      1 LIG       0.14000
      9 H4        -67.5069   -7.0229  -44.3306 H      1 LIG       0.14000
     10 H5        -66.6770   -4.9807  -45.5237 H      1 LIG       0.38000
@<TRIPOS>BOND
      1       1       2 1
      2       1       3 2
      3       2       4 2
      4       3       5 1
      5       4       5 1
      6       1       6 1
      7       2       7 1
      8       3       8 1
      9       4       9 1
     10       5      10 1
@<TRIPOS>ALT_TYPE
CGenFF_4.0_ALT_TYPE_SET
CGenFF_4.0 1 CG2R51 2 CG2R51 3 CG2R51 4 CG2R51 5 NG2R51 6 HGR51 7 HGR51 8 HGR52 9 HGR52 10 HGP1
@<TRIPOS>MOLECULE
pyrrole
 10 10 0 0 0
****
USER_CHARGES
INVALID_CHARGES
Pose:  17 Cluster:  17 Fr_nu: 1213317 TotEn:   -12.85
@<TRIPOS>ATOM
      1 C1        -69.5754   -9.5028  -44.6494 C.2    1 LIG      -0.25700
      2 C2        -68.1811   -9.6255  -44.8678 C.2    1 LIG      -0.25700
      3 C3        -70.0981  -10.7764  -44.6024 C.2    1 LIG      -0.04700
      4 C4        -67.8941  -10.9704  -44.9479 C.2    1 LIG      -0.04700
      5 N1        -69.0670  -11.6604  -44.7854 N.pl3  1 LIG      -0.36000
      6 H1        -70.1370   -8.5859  -44.5379 H      1 LIG       0.15400
      7 H2        -67.4630   -8.8227  -44.9579 H      1 LIG       0.15400
      8 H3        -71.1085  -11.1316  -44.4564 H      1 LIG       0.14000
      9 H4        -66.9625  -11.4960  -45.1039 H      1 LIG       0.14000
     10 H5        -69.1577  -12.6669  -44.7980 H      1 LIG       0.38000
@<TRIPOS>BOND
      1       1       2 1
      2       1       3 2
      3       2       4 2
      4       3       5 1
      5       4       5 1
      6       1       6 1
      7       2       7 1
      8       3       8 1
      9       4       9 1
     10       5      10 1
@<TRIPOS>ALT_TYPE
CGenFF_4.0_ALT_TYPE_SET
CGenFF_4.0 1 CG2R51 2 CG2R51 3 CG2R51 4 CG2R51 5 NG2R51 6 HGR51 7 HGR51 8 HGR52 9 HGR52 10 HGP1
@<TRIPOS>MOLECULE
pyrrole
 10 10 0 0 0
****
USER_CHARGES
INVALID_CHARGES
Pose:  18 Cluster:  18 Fr_nu: 330545 TotEn:   -12.67
@<TRIPOS>ATOM
      1 C1        -67.6462   -7.8412  -46.3076 C.2    1 LIG      -0.25700
      2 C2        -67.2212   -6.6960  -47.0251 C.2    1 LIG      -0.25700
      3 C3        -67.9856   -7.4287  -45.0379 C.2    1 LIG      -0.04700
      4 C4        -67.3137   -5.6185  -46.1721 C.2    1 LIG      -0.04700
      5 N1        -67.7792   -6.0757  -44.9669 N.pl3  1 LIG      -0.36000
      6 H1        -67.6995   -8.8559  -46.6765 H      1 LIG       0.15400
      7 H2        -66.8836   -6.6589  -48.0512 H      1 LIG       0.15400
      8 H3        -68.3537   -7.9751  -44.1811 H      1 LIG       0.14000
      9 H4        -67.0919   -4.5703  -46.3155 H      1 LIG       0.14000
     10 H5        -67.9453   -5.5029  -44.1510 H      1 LIG       0.38000
@<TRIPOS>BOND
      1       1       2 1
      2       1       3 2
      3       2       4 2
      4       3       5 1
      5       4       5 1
      6       1       6 1
      7       2       7 1
      8       3       8 1
      9       4       9 1
     10       5      10 1
@<TRIPOS>ALT_TYPE
CGenFF_4.0_ALT_TYPE_SET
CGenFF_4.0 1 CG2R51 2 CG2R51 3 CG2R51 4 CG2R51 5 NG2R51 6 HGR51 7 HGR51 8 HGR52 9 HGR52 10 HGP1
@<TRIPOS>MOLECULE
pyrrole
 10 10 0 0 0
****
USER_CHARGES
INVALID_CHARGES
Pose:  19 Cluster:  19 Fr_nu:  65061 TotEn:   -12.29
@<TRIPOS>ATOM
      1 C1        -50.1134    4.4246  -30.2138 C.2    1 LIG      -0.25700
      2 C2        -50.4163    4.4110  -31.5977 C.2    1 LIG      -0.25700
      3 C3        -50.7778    3.3647  -29.6369 C.2    1 LIG      -0.04700
      4 C4        -51.2566    3.3434  -31.8244 C.2    1 LIG      -0.04700
      5 N1        -51.4697    2.7148  -30.6254 N.pl3  1 LIG      -0.36000
      6 H1        -49.4797    5.1298  -29.6946 H      1 LIG       0.15400
      7 H2        -50.0621    5.1032  -32.3484 H      1 LIG       0.15400
      8 H3        -50.8206    3.0164  -28.6146 H      1 LIG       0.14000
      9 H4        -51.7190    2.9753  -32.7295 H      1 LIG       0.14000
     10 H5        -52.0479    1.8969  -30.4907 H      1 LIG       0.38000
@<TRIPOS>BOND
      1       1       2 1
      2       1       3 2
      3       2       4 2
      4       3       5 1
      5       4       5 1
      6       1       6 1
      7       2       7 1
      8       3       8 1
      9       4       9 1
     10       5      10 1
@<TRIPOS>ALT_TYPE
CGenFF_4.0_ALT_TYPE_SET
CGenFF_4.0 1 CG2R51 2 CG2R51 3 CG2R51 4 CG2R51 5 NG2R51 6 HGR51 7 HGR51 8 HGR52 9 HGR52 10 HGP1
@<TRIPOS>MOLECULE
pyrrole
 10 10 0 0 0
****
USER_CHARGES
INVALID_CHARGES
Pose:  20 Cluster:  20 Fr_nu: 196108 TotEn:   -12.05
@<TRIPOS>ATOM
      1 C1        -58.2728   -5.7632  -55.0582 C.2    1 LIG      -0.25700
      2 C2        -57.9632   -7.1020  -55.4030 C.2    1 LIG      -0.25700
      3 C3        -59.5323   -5.4934  -55.5463 C.2    1 LIG      -0.04700
      4 C4        -59.0430   -7.6095  -56.0914 C.2    1 LIG      -0.04700
      5 N1        -59.9906   -6.6229  -56.1727 N.pl3  1 LIG      -0.36000
      6 H1        -57.6460   -5.0716  -54.5131 H      1 LIG       0.15400
      7 H2        -57.0532   -7.6390  -55.1758 H      1 LIG       0.15400
      8 H3        -60.1412   -4.6013  -55.5047 H      1 LIG       0.14000
      9 H4        -59.2214   -8.5823  -56.5277 H      1 LIG       0.14000
     10 H5        -60.8899   -6.7142  -56.6248 H      1 LIG       0.38000
@<TRIPOS>BOND
      1       1       2 1
      2       1       3 2
      3       2       4 2
      4       3       5 1
      5       4       5 1
      6       1       6 1
      7       2       7 1
      8       3       8 1
      9       4       9 1
     10       5      10 1
@<TRIPOS>ALT_TYPE
CGenFF_4.0_ALT_TYPE_SET
CGenFF_4.0 1 CG2R51 2 CG2R51 3 CG2R51 4 CG2R51 5 NG2R51 6 HGR51 7 HGR51 8 HGR52 9 HGR52 10 HGP1
@<TRIPOS>MOLECULE
pyrrole
 10 10 0 0 0
****
USER_CHARGES
INVALID_CHARGES
Pose:  21 Cluster:  21 Fr_nu: 334842 TotEn:   -11.87
@<TRIPOS>ATOM
      1 C1        -71.2640  -10.4712  -43.4931 C.2    1 LIG      -0.25700
      2 C2        -70.4693  -11.3718  -42.7418 C.2    1 LIG      -0.25700
      3 C3        -71.0977   -9.2190  -42.9438 C.2    1 LIG      -0.04700
      4 C4        -69.8417  -10.6426  -41.7561 C.2    1 LIG      -0.04700
      5 N1        -70.2312   -9.3353  -41.8883 N.pl3  1 LIG      -0.36000
      6 H1        -71.8888  -10.7096  -44.3424 H      1 LIG       0.15400
      7 H2        -70.3650  -12.4359  -42.9000 H      1 LIG       0.15400
      8 H3        -71.5176   -8.2588  -43.2081 H      1 LIG       0.14000
      9 H4        -69.1535  -10.9364  -40.9759 H      1 LIG       0.14000
     10 H5        -69.9260   -8.5736  -41.2984 H      1 LIG       0.38000
@<TRIPOS>BOND
      1       1       2 1
      2       1       3 2
      3       2       4 2
      4       3       5 1
      5       4       5 1
      6       1       6 1
      7       2       7 1
      8       3       8 1
      9       4       9 1
     10       5      10 1
@<TRIPOS>ALT_TYPE
CGenFF_4.0_ALT_TYPE_SET
CGenFF_4.0 1 CG2R51 2 CG2R51 3 CG2R51 4 CG2R51 5 NG2R51 6 HGR51 7 HGR51 8 HGR52 9 HGR52 10 HGP1
@<TRIPOS>MOLECULE
pyrrole
 10 10 0 0 0
****
USER_CHARGES
INVALID_CHARGES
Pose:  22 Cluster:  22 Fr_nu: 2140016 TotEn:   -11.85
@<TRIPOS>ATOM
      1 C1        -69.0894  -11.1469  -44.5534 C.2    1 LIG      -0.25700
      2 C2        -68.8646   -9.7520  -44.4491 C.2    1 LIG      -0.25700
      3 C3        -70.4218  -11.3276  -44.8527 C.2    1 LIG      -0.04700
      4 C4        -70.0665   -9.1228  -44.6877 C.2    1 LIG      -0.04700
      5 N1        -71.0059  -10.0903  -44.9316 N.pl3  1 LIG      -0.36000
      6 H1        -68.3594  -11.9336  -44.4249 H      1 LIG       0.15400
      7 H2        -67.9298   -9.2583  -44.2241 H      1 LIG       0.15400
      8 H3        -71.0049  -12.2230  -45.0154 H      1 LIG       0.14000
      9 H4        -70.3355   -8.0760  -44.7071 H      1 LIG       0.14000
     10 H5        -71.9800   -9.9179  -45.1385 H      1 LIG       0.38000
@<TRIPOS>BOND
      1       1       2 1
      2       1       3 2
      3       2       4 2
      4       3       5 1
      5       4       5 1
      6       1       6 1
      7       2       7 1
      8       3       8 1
      9       4       9 1
     10       5      10 1
@<TRIPOS>ALT_TYPE
CGenFF_4.0_ALT_TYPE_SET
CGenFF_4.0 1 CG2R51 2 CG2R51 3 CG2R51 4 CG2R51 5 NG2R51 6 HGR51 7 HGR51 8 HGR52 9 HGR52 10 HGP1
@<TRIPOS>MOLECULE
pyrrole
 10 10 0 0 0
****
USER_CHARGES
INVALID_CHARGES
Pose:  23 Cluster:  23 Fr_nu: 113499 TotEn:   -10.79
@<TRIPOS>ATOM
      1 C1        -56.1107    2.8810  -38.9596 C.2    1 LIG      -0.25700
      2 C2        -57.3907    2.9448  -38.3559 C.2    1 LIG      -0.25700
      3 C3        -55.2390    3.5756  -38.1501 C.2    1 LIG      -0.04700
      4 C4        -57.2624    3.6765  -37.1959 C.2    1 LIG      -0.04700
      5 N1        -55.9502    4.0550  -37.0812 N.pl3  1 LIG      -0.36000
      6 H1        -55.8525    2.3826  -39.8833 H      1 LIG       0.15400
      7 H2        -58.3072    2.5065  -38.7249 H      1 LIG       0.15400
      8 H3        -54.1798    3.7717  -38.2392 H      1 LIG       0.14000
      9 H4        -57.9853    3.9592  -36.4437 H      1 LIG       0.14000
     10 H5        -55.5657    4.6032  -36.3242 H      1 LIG       0.38000
@<TRIPOS>BOND
      1       1       2 1
      2       1       3 2
      3       2       4 2
      4       3       5 1
      5       4       5 1
      6       1       6 1
      7       2       7 1
      8       3       8 1
      9       4       9 1
     10       5      10 1
@<TRIPOS>ALT_TYPE
CGenFF_4.0_ALT_TYPE_SET
CGenFF_4.0 1 CG2R51 2 CG2R51 3 CG2R51 4 CG2R51 5 NG2R51 6 HGR51 7 HGR51 8 HGR52 9 HGR52 10 HGP1
@<TRIPOS>MOLECULE
pyrrole
 10 10 0 0 0
****
USER_CHARGES
INVALID_CHARGES
Pose:  24 Cluster:  24 Fr_nu: 2160858 TotEn:   -10.44
@<TRIPOS>ATOM
      1 C1        -68.8014  -10.5511  -44.8762 C.2    1 LIG      -0.25700
      2 C2        -69.9475   -9.7184  -44.8762 C.2    1 LIG      -0.25700
      3 C3        -69.2149  -11.8202  -44.5359 C.2    1 LIG      -0.04700
      4 C4        -71.0266  -10.5040  -44.5358 C.2    1 LIG      -0.04700
      5 N1        -70.5694  -11.7796  -44.3311 N.pl3  1 LIG      -0.36000
      6 H1        -67.7855  -10.2576  -45.1003 H      1 LIG       0.15400
      7 H2        -69.9843   -8.6614  -45.0990 H      1 LIG       0.15400
      8 H3        -68.6682  -12.7455  -44.4210 H      1 LIG       0.14000
      9 H4        -72.0758  -10.2699  -44.4231 H      1 LIG       0.14000
     10 H5        -71.1431  -12.5695  -44.0696 H      1 LIG       0.38000
@<TRIPOS>BOND
      1       1       2 1
      2       1       3 2
      3       2       4 2
      4       3       5 1
      5       4       5 1
      6       1       6 1
      7       2       7 1
      8       3       8 1
      9       4       9 1
     10       5      10 1
@<TRIPOS>ALT_TYPE
CGenFF_4.0_ALT_TYPE_SET
CGenFF_4.0 1 CG2R51 2 CG2R51 3 CG2R51 4 CG2R51 5 NG2R51 6 HGR51 7 HGR51 8 HGR52 9 HGR52 10 HGP1
@<TRIPOS>MOLECULE
pyrrole
 10 10 0 0 0
****
USER_CHARGES
INVALID_CHARGES
Pose:  25 Cluster:  25 Fr_nu: 852296 TotEn:    -9.15
@<TRIPOS>ATOM
      1 C1        -62.0773    1.4704  -44.2030 C.2    1 LIG      -0.25700
      2 C2        -60.7973    0.9633  -43.8690 C.2    1 LIG      -0.25700
      3 C3        -63.0094    0.5562  -43.7638 C.2    1 LIG      -0.04700
      4 C4        -60.9861   -0.2453  -43.2359 C.2    1 LIG      -0.04700
      5 N1        -62.3346   -0.4828  -43.1778 N.pl3  1 LIG      -0.36000
      6 H1        -62.2956    2.4008  -44.7082 H      1 LIG       0.15400
      7 H2        -59.8413    1.4267  -44.0679 H      1 LIG       0.15400
      8 H3        -64.0889    0.5517  -43.8162 H      1 LIG       0.14000
      9 H4        -60.2833   -0.9544  -42.8216 H      1 LIG       0.14000
     10 H5        -62.7655   -1.2987  -42.7655 H      1 LIG       0.38000
@<TRIPOS>BOND
      1       1       2 1
      2       1       3 2
      3       2       4 2
      4       3       5 1
      5       4       5 1
      6       1       6 1
      7       2       7 1
      8       3       8 1
      9       4       9 1
     10       5      10 1
@<TRIPOS>ALT_TYPE
CGenFF_4.0_ALT_TYPE_SET
CGenFF_4.0 1 CG2R51 2 CG2R51 3 CG2R51 4 CG2R51 5 NG2R51 6 HGR51 7 HGR51 8 HGR52 9 HGR52 10 HGP1
@<TRIPOS>MOLECULE
pyrrole
 10 10 0 0 0
****
USER_CHARGES
INVALID_CHARGES
Pose:  26 Cluster:  26 Fr_nu: 622854 TotEn:    -6.31
@<TRIPOS>ATOM
      1 C1        -59.6980    4.3361  -36.9795 C.2    1 LIG      -0.25700
      2 C2        -58.9047    3.7099  -37.9723 C.2    1 LIG      -0.25700
      3 C3        -58.8399    4.8712  -36.0443 C.2    1 LIG      -0.04700
      4 C4        -57.5859    3.8813  -37.6134 C.2    1 LIG      -0.04700
      5 N1        -57.5586    4.5884  -36.4398 N.pl3  1 LIG      -0.36000
      6 H1        -60.7771    4.3913  -36.9501 H      1 LIG       0.15400
      7 H2        -59.2545    3.1898  -38.8529 H      1 LIG       0.15400
      8 H3        -59.0258    5.4256  -35.1353 H      1 LIG       0.14000
      9 H4        -56.6675    3.5655  -38.0881 H      1 LIG       0.14000
     10 H5        -56.7219    4.8601  -35.9424 H      1 LIG       0.38000
@<TRIPOS>BOND
      1       1       2 1
      2       1       3 2
      3       2       4 2
      4       3       5 1
      5       4       5 1
      6       1       6 1
      7       2       7 1
      8       3       8 1
      9       4       9 1
     10       5      10 1
@<TRIPOS>ALT_TYPE
CGenFF_4.0_ALT_TYPE_SET
CGenFF_4.0 1 CG2R51 2 CG2R51 3 CG2R51 4 CG2R51 5 NG2R51 6 HGR51 7 HGR51 8 HGR52 9 HGR52 10 HGP1
# TRIPOS MOL2 file generated by SEED

@<TRIPOS>MOLECULE
morpholine
 16 16 0 0 0
****
USER_CHARGES
INVALID_CHARGES
Pose:   1 Cluster:   1 Fr_nu: 1288474 TotEn:   -51.44
@<TRIPOS>ATOM
      1 C1        -84.3477  -16.4325  -48.5346 C.3    1 LIG       0.20900
      2 C2        -86.3010  -15.1795  -49.4209 C.3    1 LIG       0.20900
      3 C3        -83.8094  -16.4762  -49.9534 C.3    1 LIG      -0.03300
      4 C4        -85.6664  -15.2838  -50.7961 C.3    1 LIG      -0.03300
      5 N1        -85.2117  -15.2208  -48.3986 N.4    1 LIG      -0.45600
      6 O1        -84.8821  -16.4744  -50.8982 O.3    1 LIG      -0.27400
      7 H1        -84.9824  -17.2964  -48.3116 H      1 LIG       0.09000
      8 H2        -83.5500  -16.3520  -47.7914 H      1 LIG       0.09000
      9 H3        -86.8438  -14.2405  -49.2847 H      1 LIG       0.09000
     10 H4        -86.9603  -16.0274  -49.2102 H      1 LIG       0.09000
     11 H5        -83.1365  -15.6351  -50.1586 H      1 LIG       0.09000
     12 H6        -83.2385  -17.3979  -50.1040 H      1 LIG       0.09000
     13 H7        -86.4474  -15.3361  -51.5613 H      1 LIG       0.09000
     14 H8        -85.0414  -14.4112  -51.0209 H      1 LIG       0.09000
     15 H9        -85.6228  -15.1948  -47.4554 H      1 LIG       0.32900
     16 H10       -84.6327  -14.3727  -48.4758 H      1 LIG       0.32900
@<TRIPOS>BOND
      1       1       3 1
      2       1       5 1
      3       2       4 1
      4       2       5 1
      5       3       6 1
      6       4       6 1
      7       1       7 1
      8       1       8 1
      9       2       9 1
     10       2      10 1
     11       3      11 1
     12       3      12 1
     13       4      13 1
     14       4      14 1
     15       5      15 1
     16       5      16 1
@<TRIPOS>ALT_TYPE
CGenFF_4.0_ALT_TYPE_SET
CGenFF_4.0 1 CG324 2 CG324 3 CG321 4 CG321 5 NG3P2 6 OG3C61 7 HGA2 8 HGA2 9 HGA2 10 HGA2 11 HGA2 12 HGA2 13 HGA2 14 HGA2 15 HGP2 16 HGP2
@<TRIPOS>MOLECULE
morpholine
 16 16 0 0 0
****
USER_CHARGES
INVALID_CHARGES
Pose:   2 Cluster:   2 Fr_nu: 1288852 TotEn:   -51.15
@<TRIPOS>ATOM
      1 C1        -86.0282  -16.0912  -49.2306 C.3    1 LIG       0.20900
      2 C2        -84.1861  -14.8616  -50.3555 C.3    1 LIG       0.20900
      3 C3        -85.0582  -17.2425  -49.0349 C.3    1 LIG      -0.03300
      4 C4        -83.3062  -16.0730  -50.1040 C.3    1 LIG      -0.03300
      5 N1        -85.2415  -14.8224  -49.2983 N.4    1 LIG      -0.45600
      6 O1        -84.0901  -17.2681  -50.0863 O.3    1 LIG      -0.27400
      7 H1        -86.5736  -16.1725  -50.1765 H      1 LIG       0.09000
      8 H2        -86.7321  -15.9970  -48.3994 H      1 LIG       0.09000
      9 H3        -83.6275  -13.9238  -50.2970 H      1 LIG       0.09000
     10 H4        -84.7072  -14.9281  -51.3158 H      1 LIG       0.09000
     11 H5        -84.5483  -17.1839  -48.0660 H      1 LIG       0.09000
     12 H6        -85.6014  -18.1924  -49.0634 H      1 LIG       0.09000
     13 H7        -82.5722  -16.1713  -50.9100 H      1 LIG       0.09000
     14 H8        -82.7523  -15.9825  -49.1618 H      1 LIG       0.09000
     15 H9        -85.8769  -14.0321  -49.4745 H      1 LIG       0.32900
     16 H10       -84.8077  -14.6352  -48.3834 H      1 LIG       0.32900
@<TRIPOS>BOND
      1       1       3 1
      2       1       5 1
      3       2       4 1
      4       2       5 1
      5       3       6 1
      6       4       6 1
      7       1       7 1
      8       1       8 1
      9       2       9 1
     10       2      10 1
     11       3      11 1
     12       3      12 1
     13       4      13 1
     14       4      14 1
     15       5      15 1
     16       5      16 1
@<TRIPOS>ALT_TYPE
CGenFF_4.0_ALT_TYPE_SET
CGenFF_4.0 1 CG324 2 CG324 3 CG321 4 CG321 5 NG3P2 6 OG3C61 7 HGA2 8 HGA2 9 HGA2 10 HGA2 11 HGA2 12 HGA2 13 HGA2 14 HGA2 15 HGP2 16 HGP2
@<TRIPOS>MOLECULE
morpholine
 16 16 0 0 0
****
USER_CHARGES
INVALID_CHARGES
Pose:   3 Cluster:   3 Fr_nu: 1288512 TotEn:   -49.52
@<TRIPOS>ATOM
      1 C1        -84.6991  -15.1368  -49.4155 C.3    1 LIG       0.20900
      2 C2        -83.4827  -14.3616  -51.4380 C.3    1 LIG       0.20900
      3 C3        -83.8023  -16.3617  -49.4204 C.3    1 LIG      -0.03300
      4 C4        -82.6450  -15.6241  -51.3432 C.3    1 LIG      -0.03300
      5 N1        -83.9597  -14.0124  -50.0654 N.4    1 LIG      -0.45600
      6 O1        -83.4002  -16.6848  -50.7535 O.3    1 LIG      -0.27400
      7 H1        -85.6093  -15.2943  -50.0034 H      1 LIG       0.09000
      8 H2        -84.9581  -14.8172  -48.4026 H      1 LIG       0.09000
      9 H3        -82.9087  -13.5101  -51.8127 H      1 LIG       0.09000
     10 H4        -84.3767  -14.5101  -52.0517 H      1 LIG       0.09000
     11 H5        -82.9148  -16.2179  -48.7927 H      1 LIG       0.09000
     12 H6        -84.3498  -17.2222  -49.0231 H      1 LIG       0.09000
     13 H7        -82.3481  -15.9477  -52.3457 H      1 LIG       0.09000
     14 H8        -81.7283  -15.4593  -50.7641 H      1 LIG       0.09000
     15 H9        -84.5664  -13.1824  -50.1120 H      1 LIG       0.32900
     16 H10       -83.1577  -13.7412  -49.4792 H      1 LIG       0.32900
@<TRIPOS>BOND
      1       1       3 1
      2       1       5 1
      3       2       4 1
      4       2       5 1
      5       3       6 1
      6       4       6 1
      7       1       7 1
      8       1       8 1
      9       2       9 1
     10       2      10 1
     11       3      11 1
     12       3      12 1
     13       4      13 1
     14       4      14 1
     15       5      15 1
     16       5      16 1
@<TRIPOS>ALT_TYPE
CGenFF_4.0_ALT_TYPE_SET
CGenFF_4.0 1 CG324 2 CG324 3 CG321 4 CG321 5 NG3P2 6 OG3C61 7 HGA2 8 HGA2 9 HGA2 10 HGA2 11 HGA2 12 HGA2 13 HGA2 14 HGA2 15 HGP2 16 HGP2
@<TRIPOS>MOLECULE
morpholine
 16 16 0 0 0
****
USER_CHARGES
INVALID_CHARGES
Pose:   4 Cluster:   4 Fr_nu: 1288476 TotEn:   -48.65
@<TRIPOS>ATOM
      1 C1        -84.2882  -15.5745  -49.6586 C.3    1 LIG       0.20900
      2 C2        -86.7516  -15.8912  -49.7100 C.3    1 LIG       0.20900
      3 C3        -84.1645  -16.8941  -50.3988 C.3    1 LIG      -0.03300
      4 C4        -86.5070  -17.1949  -50.4485 C.3    1 LIG      -0.03300
      5 N1        -85.6115  -14.9690  -49.9987 N.4    1 LIG      -0.45600
      6 O1        -85.2514  -17.7608  -50.0660 O.3    1 LIG      -0.27400
      7 H1        -84.2768  -15.7125  -48.5725 H      1 LIG       0.09000
      8 H2        -83.5149  -14.8601  -49.9535 H      1 LIG       0.09000
      9 H3        -87.6677  -15.3937  -50.0388 H      1 LIG       0.09000
     10 H4        -86.7715  -16.0342  -48.6251 H      1 LIG       0.09000
     11 H5        -84.1286  -16.7488  -51.4850 H      1 LIG       0.09000
     12 H6        -83.2385  -17.3979  -50.1040 H      1 LIG       0.09000
     13 H7        -87.2873  -17.9181  -50.1913 H      1 LIG       0.09000
     14 H8        -86.5314  -17.0551  -51.5359 H      1 LIG       0.09000
     15 H9        -85.7350  -14.0930  -49.4728 H      1 LIG       0.32900
     16 H10       -85.6250  -14.7034  -50.9935 H      1 LIG       0.32900
@<TRIPOS>BOND
      1       1       3 1
      2       1       5 1
      3       2       4 1
      4       2       5 1
      5       3       6 1
      6       4       6 1
      7       1       7 1
      8       1       8 1
      9       2       9 1
     10       2      10 1
     11       3      11 1
     12       3      12 1
     13       4      13 1
     14       4      14 1
     15       5      15 1
     16       5      16 1
@<TRIPOS>ALT_TYPE
CGenFF_4.0_ALT_TYPE_SET
CGenFF_4.0 1 CG324 2 CG324 3 CG321 4 CG321 5 NG3P2 6 OG3C61 7 HGA2 8 HGA2 9 HGA2 10 HGA2 11 HGA2 12 HGA2 13 HGA2 14 HGA2 15 HGP2 16 HGP2
@<TRIPOS>MOLECULE
morpholine
 16 16 0 0 0
****
USER_CHARGES
INVALID_CHARGES
Pose:   5 Cluster:   5 Fr_nu: 1288525 TotEn:   -46.71
@<TRIPOS>ATOM
      1 C1        -83.7051  -14.5492  -51.2652 C.3    1 LIG       0.20900
      2 C2        -82.6863  -12.2847  -51.3379 C.3    1 LIG       0.20900
      3 C3        -82.3649  -15.0698  -50.7780 C.3    1 LIG      -0.03300
      4 C4        -81.3962  -12.9163  -50.8463 C.3    1 LIG      -0.03300
      5 N1        -83.8289  -13.1177  -50.8542 N.4    1 LIG      -0.45600
      6 O1        -81.2978  -14.2704  -51.2934 O.3    1 LIG      -0.27400
      7 H1        -83.7787  -14.5690  -52.3574 H      1 LIG       0.09000
      8 H2        -84.5454  -15.0913  -50.8233 H      1 LIG       0.09000
      9 H3        -82.8283  -11.2737  -50.9472 H      1 LIG       0.09000
     10 H4        -82.7458  -12.2760  -52.4308 H      1 LIG       0.09000
     11 H5        -82.3118  -15.0931  -49.6830 H      1 LIG       0.09000
     12 H6        -82.2134  -16.0930  -51.1361 H      1 LIG       0.09000
     13 H7        -80.5386  -12.3711  -51.2529 H      1 LIG       0.09000
     14 H8        -81.3203  -12.8836  -49.7528 H      1 LIG       0.09000
     15 H9        -84.7131  -12.7316  -51.2126 H      1 LIG       0.32900
     16 H10       -83.8914  -13.0565  -49.8282 H      1 LIG       0.32900
@<TRIPOS>BOND
      1       1       3 1
      2       1       5 1
      3       2       4 1
      4       2       5 1
      5       3       6 1
      6       4       6 1
      7       1       7 1
      8       1       8 1
      9       2       9 1
     10       2      10 1
     11       3      11 1
     12       3      12 1
     13       4      13 1
     14       4      14 1
     15       5      15 1
     16       5      16 1
@<TRIPOS>ALT_TYPE
CGenFF_4.0_ALT_TYPE_SET
CGenFF_4.0 1 CG324 2 CG324 3 CG321 4 CG321 5 NG3P2 6 OG3C61 7 HGA2 8 HGA2 9 HGA2 10 HGA2 11 HGA2 12 HGA2 13 HGA2 14 HGA2 15 HGP2 16 HGP2
@<TRIPOS>MOLECULE
morpholine
 16 16 0 0 0
****
USER_CHARGES
INVALID_CHARGES
Pose:   6 Cluster:   6 Fr_nu: 1288927 TotEn:   -45.17
@<TRIPOS>ATOM
      1 C1        -84.4428  -14.4010  -50.6394 C.3    1 LIG       0.20900
      2 C2        -85.2716  -16.2645  -49.2212 C.3    1 LIG       0.20900
      3 C3        -83.3468  -15.3351  -51.1197 C.3    1 LIG      -0.03300
      4 C4        -84.1354  -17.1075  -49.7717 C.3    1 LIG      -0.03300
      5 N1        -85.6214  -15.2283  -50.2397 N.4    1 LIG      -0.45600
      6 O1        -83.0149  -16.2846  -50.1040 O.3    1 LIG      -0.27400
      7 H1        -84.1396  -13.8379  -49.7508 H      1 LIG       0.09000
      8 H2        -84.7744  -13.7143  -51.4229 H      1 LIG       0.09000
      9 H3        -86.1717  -16.8549  -49.0308 H      1 LIG       0.09000
     10 H4        -84.9781  -15.7258  -48.3147 H      1 LIG       0.09000
     11 H5        -83.6354  -15.8625  -52.0367 H      1 LIG       0.09000
     12 H6        -82.4423  -14.7602  -51.3422 H      1 LIG       0.09000
     13 H7        -83.8053  -17.8245  -49.0134 H      1 LIG       0.09000
     14 H8        -84.4462  -17.6794  -50.6542 H      1 LIG       0.09000
     15 H9        -86.3619  -14.6169  -49.8694 H      1 LIG       0.32900
     16 H10       -86.0230  -15.6830  -51.0718 H      1 LIG       0.32900
@<TRIPOS>BOND
      1       1       3 1
      2       1       5 1
      3       2       4 1
      4       2       5 1
      5       3       6 1
      6       4       6 1
      7       1       7 1
      8       1       8 1
      9       2       9 1
     10       2      10 1
     11       3      11 1
     12       3      12 1
     13       4      13 1
     14       4      14 1
     15       5      15 1
     16       5      16 1
@<TRIPOS>ALT_TYPE
CGenFF_4.0_ALT_TYPE_SET
CGenFF_4.0 1 CG324 2 CG324 3 CG321 4 CG321 5 NG3P2 6 OG3C61 7 HGA2 8 HGA2 9 HGA2 10 HGA2 11 HGA2 12 HGA2 13 HGA2 14 HGA2 15 HGP2 16 HGP2
@<TRIPOS>MOLECULE
morpholine
 16 16 0 0 0
****
USER_CHARGES
INVALID_CHARGES
Pose:   7 Cluster:   7 Fr_nu: 1288797 TotEn:   -43.21
@<TRIPOS>ATOM
      1 C1        -85.7977  -15.2078  -50.2465 C.3    1 LIG       0.20900
      2 C2        -83.4396  -15.9760  -50.1040 C.3    1 LIG       0.20900
      3 C3        -86.0892  -16.0747  -49.0348 C.3    1 LIG      -0.03300
      4 C4        -83.8466  -16.8046  -48.8987 C.3    1 LIG      -0.03300
      5 N1        -84.3601  -14.8024  -50.1974 N.4    1 LIG      -0.45600
      6 O1        -85.2148  -17.2050  -49.0035 O.3    1 LIG      -0.27400
      7 H1        -85.9367  -15.7559  -51.1841 H      1 LIG       0.09000
      8 H2        -86.3966  -14.2932  -50.2551 H      1 LIG       0.09000
      9 H3        -82.4213  -15.5885  -50.0162 H      1 LIG       0.09000
     10 H4        -83.5487  -16.5346  -51.0389 H      1 LIG       0.09000
     11 H5        -85.9952  -15.5102  -48.0994 H      1 LIG       0.09000
     12 H6        -87.1151  -16.4525  -49.0888 H      1 LIG       0.09000
     13 H7        -83.2390  -17.7137  -48.8522 H      1 LIG       0.09000
     14 H8        -83.6945  -16.2569  -47.9609 H      1 LIG       0.09000
     15 H9        -84.1295  -14.2490  -51.0339 H      1 LIG       0.32900
     16 H10       -84.2046  -14.1762  -49.3949 H      1 LIG       0.32900
@<TRIPOS>BOND
      1       1       3 1
      2       1       5 1
      3       2       4 1
      4       2       5 1
      5       3       6 1
      6       4       6 1
      7       1       7 1
      8       1       8 1
      9       2       9 1
     10       2      10 1
     11       3      11 1
     12       3      12 1
     13       4      13 1
     14       4      14 1
     15       5      15 1
     16       5      16 1
@<TRIPOS>ALT_TYPE
CGenFF_4.0_ALT_TYPE_SET
CGenFF_4.0 1 CG324 2 CG324 3 CG321 4 CG321 5 NG3P2 6 OG3C61 7 HGA2 8 HGA2 9 HGA2 10 HGA2 11 HGA2 12 HGA2 13 HGA2 14 HGA2 15 HGP2 16 HGP2
@<TRIPOS>MOLECULE
morpholine
 16 16 0 0 0
****
USER_CHARGES
INVALID_CHARGES
Pose:   8 Cluster:   8 Fr_nu: 1288453 TotEn:   -42.81
@<TRIPOS>ATOM
      1 C1        -84.4240  -15.1244  -49.5227 C.3    1 LIG       0.20900
      2 C2        -83.6479  -16.6943  -47.7609 C.3    1 LIG       0.20900
      3 C3        -84.5020  -16.3140  -50.4626 C.3    1 LIG      -0.03300
      4 C4        -83.7648  -17.8071  -48.7870 C.3    1 LIG      -0.03300
      5 N1        -84.6183  -15.6178  -48.1255 N.4    1 LIG      -0.45600
      6 O1        -83.5334  -17.3021  -50.1040 O.3    1 LIG      -0.27400
      7 H1        -83.4402  -14.6446  -49.5515 H      1 LIG       0.09000
      8 H2        -85.2062  -14.3870  -49.7221 H      1 LIG       0.09000
      9 H3        -83.8968  -17.0328  -46.7517 H      1 LIG       0.09000
     10 H4        -82.6542  -16.2355  -47.7679 H      1 LIG       0.09000
     11 H5        -85.5022  -16.7633  -50.4670 H      1 LIG       0.09000
     12 H6        -84.2820  -15.9921  -51.4854 H      1 LIG       0.09000
     13 H7        -83.0089  -18.5737  -48.5896 H      1 LIG       0.09000
     14 H8        -84.7470  -18.2933  -48.7469 H      1 LIG       0.09000
     15 H9        -84.5257  -14.8325  -47.4668 H      1 LIG       0.32900
     16 H10       -85.5804  -15.9669  -48.0127 H      1 LIG       0.32900
@<TRIPOS>BOND
      1       1       3 1
      2       1       5 1
      3       2       4 1
      4       2       5 1
      5       3       6 1
      6       4       6 1
      7       1       7 1
      8       1       8 1
      9       2       9 1
     10       2      10 1
     11       3      11 1
     12       3      12 1
     13       4      13 1
     14       4      14 1
     15       5      15 1
     16       5      16 1
@<TRIPOS>ALT_TYPE
CGenFF_4.0_ALT_TYPE_SET
CGenFF_4.0 1 CG324 2 CG324 3 CG321 4 CG321 5 NG3P2 6 OG3C61 7 HGA2 8 HGA2 9 HGA2 10 HGA2 11 HGA2 12 HGA2 13 HGA2 14 HGA2 15 HGP2 16 HGP2
@<TRIPOS>MOLECULE
morpholine
 16 16 0 0 0
****
USER_CHARGES
INVALID_CHARGES
Pose:   9 Cluster:   9 Fr_nu: 1288859 TotEn:   -42.49
@<TRIPOS>ATOM
      1 C1        -84.2952  -13.7059  -51.3656 C.3    1 LIG       0.20900
      2 C2        -84.6826  -15.5450  -49.7413 C.3    1 LIG       0.20900
      3 C3        -82.9375  -14.3236  -51.6481 C.3    1 LIG      -0.03300
      4 C4        -83.3062  -16.0730  -50.1040 C.3    1 LIG      -0.03300
      5 N1        -85.2187  -14.7910  -50.9148 N.4    1 LIG      -0.45600
      6 O1        -82.4431  -15.0012  -50.4906 O.3    1 LIG      -0.27400
      7 H1        -84.2503  -12.9747  -50.5519 H      1 LIG       0.09000
      8 H2        -84.7355  -13.2489  -52.2558 H      1 LIG       0.09000
      9 H3        -85.3890  -16.3484  -49.5165 H      1 LIG       0.09000
     10 H4        -84.6416  -14.8378  -48.9069 H      1 LIG       0.09000
     11 H5        -82.9761  -15.0200  -52.4941 H      1 LIG       0.09000
     12 H6        -82.2194  -13.5375  -51.9021 H      1 LIG       0.09000
     13 H7        -82.8562  -16.5622  -49.2344 H      1 LIG       0.09000
     14 H8        -83.3564  -16.8140  -50.9108 H      1 LIG       0.09000
     15 H9        -86.1345  -14.3867  -50.6758 H      1 LIG       0.32900
     16 H10       -85.3938  -15.4418  -51.6934 H      1 LIG       0.32900
@<TRIPOS>BOND
      1       1       3 1
      2       1       5 1
      3       2       4 1
      4       2       5 1
      5       3       6 1
      6       4       6 1
      7       1       7 1
      8       1       8 1
      9       2       9 1
     10       2      10 1
     11       3      11 1
     12       3      12 1
     13       4      13 1
     14       4      14 1
     15       5      15 1
     16       5      16 1
@<TRIPOS>ALT_TYPE
CGenFF_4.0_ALT_TYPE_SET
CGenFF_4.0 1 CG324 2 CG324 3 CG321 4 CG321 5 NG3P2 6 OG3C61 7 HGA2 8 HGA2 9 HGA2 10 HGA2 11 HGA2 12 HGA2 13 HGA2 14 HGA2 15 HGP2 16 HGP2
@<TRIPOS>MOLECULE
morpholine
 16 16 0 0 0
****
USER_CHARGES
INVALID_CHARGES
Pose:  10 Cluster:  10 Fr_nu: 1288759 TotEn:   -40.61
@<TRIPOS>ATOM
      1 C1        -83.4396  -15.9760  -50.1040 C.3    1 LIG       0.20900
      2 C2        -85.8078  -15.5793  -49.4673 C.3    1 LIG       0.20900
      3 C3        -83.7137  -15.1915  -51.3745 C.3    1 LIG      -0.03300
      4 C4        -85.9655  -14.8136  -50.7687 C.3    1 LIG      -0.03300
      5 N1        -84.3769  -15.4939  -49.0446 N.4    1 LIG      -0.45600
      6 O1        -85.0814  -15.3306  -51.7658 O.3    1 LIG      -0.27400
      7 H1        -83.6365  -17.0453  -50.2334 H      1 LIG       0.09000
      8 H2        -82.4216  -15.8245  -49.7353 H      1 LIG       0.09000
      9 H3        -86.4141  -15.1572  -48.6616 H      1 LIG       0.09000
     10 H4        -86.0352  -16.6430  -49.5895 H      1 LIG       0.09000
     11 H5        -83.4707  -14.1288  -51.2561 H      1 LIG       0.09000
     12 H6        -83.0959  -15.5809  -52.1899 H      1 LIG       0.09000
     13 H7        -86.9878  -14.9262  -51.1431 H      1 LIG       0.09000
     14 H8        -85.7796  -13.7414  -50.6327 H      1 LIG       0.09000
     15 H9        -84.2378  -16.0433  -48.1855 H      1 LIG       0.32900
     16 H10       -84.1473  -14.5214  -48.7960 H      1 LIG       0.32900
@<TRIPOS>BOND
      1       1       3 1
      2       1       5 1
      3       2       4 1
      4       2       5 1
      5       3       6 1
      6       4       6 1
      7       1       7 1
      8       1       8 1
      9       2       9 1
     10       2      10 1
     11       3      11 1
     12       3      12 1
     13       4      13 1
     14       4      14 1
     15       5      15 1
     16       5      16 1
@<TRIPOS>ALT_TYPE
CGenFF_4.0_ALT_TYPE_SET
CGenFF_4.0 1 CG324 2 CG324 3 CG321 4 CG321 5 NG3P2 6 OG3C61 7 HGA2 8 HGA2 9 HGA2 10 HGA2 11 HGA2 12 HGA2 13 HGA2 14 HGA2 15 HGP2 16 HGP2
@<TRIPOS>MOLECULE
morpholine
 16 16 0 0 0
****
USER_CHARGES
INVALID_CHARGES
Pose:  11 Cluster:  11 Fr_nu: 1288661 TotEn:   -39.42
@<TRIPOS>ATOM
      1 C1        -84.8969  -16.2579  -48.7004 C.3    1 LIG       0.20900
      2 C2        -85.4213  -16.6400  -51.0983 C.3    1 LIG       0.20900
      3 C3        -83.8374  -17.3383  -48.8230 C.3    1 LIG      -0.03300
      4 C4        -84.3355  -17.7011  -51.1035 C.3    1 LIG      -0.03300
      5 N1        -85.0872  -15.6339  -50.0449 N.4    1 LIG      -0.45600
      6 O1        -84.2127  -18.3001  -49.8116 O.3    1 LIG      -0.27400
      7 H1        -85.8678  -16.6692  -48.4056 H      1 LIG       0.09000
      8 H2        -84.6009  -15.4643  -48.0091 H      1 LIG       0.09000
      9 H3        -85.4864  -16.1084  -52.0512 H      1 LIG       0.09000
     10 H4        -86.3982  -17.0570  -50.8343 H      1 LIG       0.09000
     11 H5        -82.8557  -16.9181  -49.0719 H      1 LIG       0.09000
     12 H6        -83.7365  -17.8669  -47.8698 H      1 LIG       0.09000
     13 H7        -84.5959  -18.4938  -51.8118 H      1 LIG       0.09000
     14 H8        -83.3672  -17.2881  -51.4110 H      1 LIG       0.09000
     15 H9        -85.8335  -14.9270  -49.9941 H      1 LIG       0.32900
     16 H10       -84.2344  -15.1228  -50.3129 H      1 LIG       0.32900
@<TRIPOS>BOND
      1       1       3 1
      2       1       5 1
      3       2       4 1
      4       2       5 1
      5       3       6 1
      6       4       6 1
      7       1       7 1
      8       1       8 1
      9       2       9 1
     10       2      10 1
     11       3      11 1
     12       3      12 1
     13       4      13 1
     14       4      14 1
     15       5      15 1
     16       5      16 1
@<TRIPOS>ALT_TYPE
CGenFF_4.0_ALT_TYPE_SET
CGenFF_4.0 1 CG324 2 CG324 3 CG321 4 CG321 5 NG3P2 6 OG3C61 7 HGA2 8 HGA2 9 HGA2 10 HGA2 11 HGA2 12 HGA2 13 HGA2 14 HGA2 15 HGP2 16 HGP2
@<TRIPOS>MOLECULE
morpholine
 16 16 0 0 0
****
USER_CHARGES
INVALID_CHARGES
Pose:  12 Cluster:  12 Fr_nu: 1285111 TotEn:   -38.85
@<TRIPOS>ATOM
      1 C1        -85.5311  -17.6203  -50.2546 C.3    1 LIG       0.20900
      2 C2        -84.7372  -15.7936  -48.7700 C.3    1 LIG       0.20900
      3 C3        -84.6245  -18.5604  -49.4806 C.3    1 LIG      -0.03300
      4 C4        -83.8702  -16.8235  -48.0684 C.3    1 LIG      -0.03300
      5 N1        -85.9216  -16.4963  -49.3504 N.4    1 LIG      -0.45600
      6 O1        -83.4860  -17.8586  -48.9761 O.3    1 LIG      -0.27400
      7 H1        -85.0178  -17.1699  -51.1104 H      1 LIG       0.09000
      8 H2        -86.4508  -18.1104  -50.5850 H      1 LIG       0.09000
      9 H3        -85.1122  -15.0301  -48.0835 H      1 LIG       0.09000
     10 H4        -84.2131  -15.3205  -49.6064 H      1 LIG       0.09000
     11 H5        -85.1546  -19.0459  -48.6526 H      1 LIG       0.09000
     12 H6        -84.2580  -19.3501  -50.1441 H      1 LIG       0.09000
     13 H7        -82.9545  -16.3488  -47.7020 H      1 LIG       0.09000
     14 H8        -84.3829  -17.2634  -47.2045 H      1 LIG       0.09000
     15 H9        -86.5022  -15.8229  -49.8688 H      1 LIG       0.32900
     16 H10       -86.5175  -16.8544  -48.5909 H      1 LIG       0.32900
@<TRIPOS>BOND
      1       1       3 1
      2       1       5 1
      3       2       4 1
      4       2       5 1
      5       3       6 1
      6       4       6 1
      7       1       7 1
      8       1       8 1
      9       2       9 1
     10       2      10 1
     11       3      11 1
     12       3      12 1
     13       4      13 1
     14       4      14 1
     15       5      15 1
     16       5      16 1
@<TRIPOS>ALT_TYPE
CGenFF_4.0_ALT_TYPE_SET
CGenFF_4.0 1 CG324 2 CG324 3 CG321 4 CG321 5 NG3P2 6 OG3C61 7 HGA2 8 HGA2 9 HGA2 10 HGA2 11 HGA2 12 HGA2 13 HGA2 14 HGA2 15 HGP2 16 HGP2
@<TRIPOS>MOLECULE
morpholine
 16 16 0 0 0
****
USER_CHARGES
INVALID_CHARGES
Pose:  13 Cluster:  13 Fr_nu: 1288042 TotEn:   -37.06
@<TRIPOS>ATOM
      1 C1        -85.4222  -15.1690  -48.8724 C.3    1 LIG       0.20900
      2 C2        -83.7925  -17.0146  -49.2022 C.3    1 LIG       0.20900
      3 C3        -85.3788  -14.9444  -50.3732 C.3    1 LIG      -0.03300
      4 C4        -83.8297  -16.7001  -50.6869 C.3    1 LIG      -0.03300
      5 N1        -85.0987  -16.6030  -48.6039 N.4    1 LIG      -0.45600
      6 O1        -84.1021  -15.3131  -50.8997 O.3    1 LIG      -0.27400
      7 H1        -84.6672  -14.5741  -48.3481 H      1 LIG       0.09000
      8 H2        -86.4122  -14.9716  -48.4527 H      1 LIG       0.09000
      9 H3        -83.6641  -18.0825  -49.0075 H      1 LIG       0.09000
     10 H4        -83.0166  -16.4431  -48.6832 H      1 LIG       0.09000
     11 H5        -86.1664  -15.5049  -50.8907 H      1 LIG       0.09000
     12 H6        -85.5323  -13.8831  -50.5928 H      1 LIG       0.09000
     13 H7        -82.8557  -16.9181  -51.1361 H      1 LIG       0.09000
     14 H8        -84.5784  -17.3065  -51.2107 H      1 LIG       0.09000
     15 H9        -85.0798  -16.7676  -47.5881 H      1 LIG       0.32900
     16 H10       -85.8513  -17.2021  -48.9713 H      1 LIG       0.32900
@<TRIPOS>BOND
      1       1       3 1
      2       1       5 1
      3       2       4 1
      4       2       5 1
      5       3       6 1
      6       4       6 1
      7       1       7 1
      8       1       8 1
      9       2       9 1
     10       2      10 1
     11       3      11 1
     12       3      12 1
     13       4      13 1
     14       4      14 1
     15       5      15 1
     16       5      16 1
@<TRIPOS>ALT_TYPE
CGenFF_4.0_ALT_TYPE_SET
CGenFF_4.0 1 CG324 2 CG324 3 CG321 4 CG321 5 NG3P2 6 OG3C61 7 HGA2 8 HGA2 9 HGA2 10 HGA2 11 HGA2 12 HGA2 13 HGA2 14 HGA2 15 HGP2 16 HGP2
@<TRIPOS>MOLECULE
morpholine
 16 16 0 0 0
****
USER_CHARGES
INVALID_CHARGES
Pose:  14 Cluster:  14 Fr_nu: 1288248 TotEn:   -35.60
@<TRIPOS>ATOM
      1 C1        -82.5992  -13.8434  -51.6549 C.3    1 LIG       0.20900
      2 C2        -81.1961  -12.3061  -50.2987 C.3    1 LIG       0.20900
      3 C3        -81.5940  -14.9375  -51.3432 C.3    1 LIG      -0.03300
      4 C4        -80.2601  -13.4758  -50.0529 C.3    1 LIG      -0.03300
      5 N1        -82.5678  -12.8474  -50.5411 N.4    1 LIG      -0.45600
      6 O1        -80.2896  -14.3832  -51.1569 O.3    1 LIG      -0.27400
      7 H1        -82.3406  -13.2992  -52.5691 H      1 LIG       0.09000
      8 H2        -83.6207  -14.2270  -51.7235 H      1 LIG       0.09000
      9 H3        -81.2554  -11.6343  -49.4384 H      1 LIG       0.09000
     10 H4        -80.9189  -11.7430  -51.1955 H      1 LIG       0.09000
     11 H5        -81.8807  -15.5113  -50.4539 H      1 LIG       0.09000
     12 H6        -81.5381  -15.6381  -52.1823 H      1 LIG       0.09000
     13 H7        -79.2326  -13.1127  -49.9511 H      1 LIG       0.09000
     14 H8        -80.5145  -14.0110  -49.1301 H      1 LIG       0.09000
     15 H9        -83.2117  -12.0730  -50.7532 H      1 LIG       0.32900
     16 H10       -82.9256  -13.2816  -49.6787 H      1 LIG       0.32900
@<TRIPOS>BOND
      1       1       3 1
      2       1       5 1
      3       2       4 1
      4       2       5 1
      5       3       6 1
      6       4       6 1
      7       1       7 1
      8       1       8 1
      9       2       9 1
     10       2      10 1
     11       3      11 1
     12       3      12 1
     13       4      13 1
     14       4      14 1
     15       5      15 1
     16       5      16 1
@<TRIPOS>ALT_TYPE
CGenFF_4.0_ALT_TYPE_SET
CGenFF_4.0 1 CG324 2 CG324 3 CG321 4 CG321 5 NG3P2 6 OG3C61 7 HGA2 8 HGA2 9 HGA2 10 HGA2 11 HGA2 12 HGA2 13 HGA2 14 HGA2 15 HGP2 16 HGP2
@<TRIPOS>MOLECULE
morpholine
 16 16 0 0 0
****
USER_CHARGES
INVALID_CHARGES
Pose:  15 Cluster:  15 Fr_nu: 1288725 TotEn:   -35.20
@<TRIPOS>ATOM
      1 C1        -81.2701  -14.4635  -50.8390 C.3    1 LIG       0.20900
      2 C2        -82.8489  -12.6160  -51.3541 C.3    1 LIG       0.20900
      3 C3        -80.1554  -13.4330  -50.8537 C.3    1 LIG      -0.03300
      4 C4        -81.6568  -11.6761  -51.3427 C.3    1 LIG      -0.03300
      5 N1        -82.5406  -13.7736  -50.4605 N.4    1 LIG      -0.45600
      6 O1        -80.4712  -12.3638  -51.7482 O.3    1 LIG      -0.27400
      7 H1        -81.4346  -14.9018  -51.8287 H      1 LIG       0.09000
      8 H2        -81.0941  -15.2535  -50.1040 H      1 LIG       0.09000
      9 H3        -83.7563  -12.1399  -50.9734 H      1 LIG       0.09000
     10 H4        -83.0328  -13.0300  -52.3505 H      1 LIG       0.09000
     11 H5        -79.9612  -13.0304  -49.8524 H      1 LIG       0.09000
     12 H6        -79.2286  -13.8961  -51.2070 H      1 LIG       0.09000
     13 H7        -81.8231  -10.8585  -52.0512 H      1 LIG       0.09000
     14 H8        -81.5027  -11.2295  -50.3530 H      1 LIG       0.09000
     15 H9        -83.3190  -14.4463  -50.4867 H      1 LIG       0.32900
     16 H10       -82.4815  -13.4507  -49.4845 H      1 LIG       0.32900
@<TRIPOS>BOND
      1       1       3 1
      2       1       5 1
      3       2       4 1
      4       2       5 1
      5       3       6 1
      6       4       6 1
      7       1       7 1
      8       1       8 1
      9       2       9 1
     10       2      10 1
     11       3      11 1
     12       3      12 1
     13       4      13 1
     14       4      14 1
     15       5      15 1
     16       5      16 1
@<TRIPOS>ALT_TYPE
CGenFF_4.0_ALT_TYPE_SET
CGenFF_4.0 1 CG324 2 CG324 3 CG321 4 CG321 5 NG3P2 6 OG3C61 7 HGA2 8 HGA2 9 HGA2 10 HGA2 11 HGA2 12 HGA2 13 HGA2 14 HGA2 15 HGP2 16 HGP2
@<TRIPOS>MOLECULE
morpholine
 16 16 0 0 0
****
USER_CHARGES
INVALID_CHARGES
Pose:  16 Cluster:  16 Fr_nu: 1288538 TotEn:   -34.89
@<TRIPOS>ATOM
      1 C1        -83.1505  -12.3742  -51.3890 C.3    1 LIG       0.20900
      2 C2        -81.5504  -14.1124  -50.6214 C.3    1 LIG       0.20900
      3 C3        -84.1727  -13.4820  -51.5697 C.3    1 LIG      -0.03300
      4 C4        -82.6513  -15.1349  -50.8390 C.3    1 LIG      -0.03300
      5 N1        -82.1883  -12.7938  -50.3253 N.4    1 LIG      -0.45600
      6 O1        -83.5254  -14.7157  -51.8894 O.3    1 LIG      -0.27400
      7 H1        -82.5613  -12.2097  -52.2971 H      1 LIG       0.09000
      8 H2        -83.6093  -11.4362  -51.0652 H      1 LIG       0.09000
      9 H3        -80.9107  -14.3659  -49.7720 H      1 LIG       0.09000
     10 H4        -80.9415  -13.9709  -51.5199 H      1 LIG       0.09000
     11 H5        -84.7927  -13.6125  -50.6748 H      1 LIG       0.09000
     12 H6        -84.8419  -13.2356  -52.4001 H      1 LIG       0.09000
     13 H7        -82.2134  -16.0930  -51.1361 H      1 LIG       0.09000
     14 H8        -83.2314  -15.3061  -49.9242 H      1 LIG       0.09000
     15 H9        -81.4598  -12.0749  -50.2167 H      1 LIG       0.32900
     16 H10       -82.6739  -12.8404  -49.4185 H      1 LIG       0.32900
@<TRIPOS>BOND
      1       1       3 1
      2       1       5 1
      3       2       4 1
      4       2       5 1
      5       3       6 1
      6       4       6 1
      7       1       7 1
      8       1       8 1
      9       2       9 1
     10       2      10 1
     11       3      11 1
     12       3      12 1
     13       4      13 1
     14       4      14 1
     15       5      15 1
     16       5      16 1
@<TRIPOS>ALT_TYPE
CGenFF_4.0_ALT_TYPE_SET
CGenFF_4.0 1 CG324 2 CG324 3 CG321 4 CG321 5 NG3P2 6 OG3C61 7 HGA2 8 HGA2 9 HGA2 10 HGA2 11 HGA2 12 HGA2 13 HGA2 14 HGA2 15 HGP2 16 HGP2
@<TRIPOS>MOLECULE
morpholine
 16 16 0 0 0
****
USER_CHARGES
INVALID_CHARGES
Pose:  17 Cluster:  17 Fr_nu: 931043 TotEn:   -32.06
@<TRIPOS>ATOM
      1 C1        -77.9509  -34.9488  -40.4953 C.3    1 LIG       0.20900
      2 C2        -79.8623  -36.0819  -39.3845 C.3    1 LIG       0.20900
      3 C3        -77.0297  -35.7647  -39.6063 C.3    1 LIG      -0.03300
      4 C4        -78.8473  -36.8429  -38.5505 C.3    1 LIG      -0.03300
      5 N1        -79.2201  -35.7151  -40.6832 N.4    1 LIG      -0.45600
      6 O1        -77.6658  -36.0610  -38.3610 O.3    1 LIG      -0.27400
      7 H1        -78.2262  -33.9953  -40.0328 H      1 LIG       0.09000
      8 H2        -77.5229  -34.7747  -41.4861 H      1 LIG       0.09000
      9 H3        -80.7457  -36.6835  -39.6134 H      1 LIG       0.09000
     10 H4        -80.1614  -35.1434  -38.9071 H      1 LIG       0.09000
     11 H5        -76.7179  -36.6972  -40.0916 H      1 LIG       0.09000
     12 H6        -76.1244  -35.1903  -39.3860 H      1 LIG       0.09000
     13 H7        -79.2652  -37.0551  -37.5614 H      1 LIG       0.09000
     14 H8        -78.5832  -37.8027  -39.0106 H      1 LIG       0.09000
     15 H9        -79.8773  -35.1600  -41.2482 H      1 LIG       0.32900
     16 H10       -79.0317  -36.5678  -41.2288 H      1 LIG       0.32900
@<TRIPOS>BOND
      1       1       3 1
      2       1       5 1
      3       2       4 1
      4       2       5 1
      5       3       6 1
      6       4       6 1
      7       1       7 1
      8       1       8 1
      9       2       9 1
     10       2      10 1
     11       3      11 1
     12       3      12 1
     13       4      13 1
     14       4      14 1
     15       5      15 1
     16       5      16 1
@<TRIPOS>ALT_TYPE
CGenFF_4.0_ALT_TYPE_SET
CGenFF_4.0 1 CG324 2 CG324 3 CG321 4 CG321 5 NG3P2 6 OG3C61 7 HGA2 8 HGA2 9 HGA2 10 HGA2 11 HGA2 12 HGA2 13 HGA2 14 HGA2 15 HGP2 16 HGP2
@<TRIPOS>MOLECULE
morpholine
 16 16 0 0 0
****
USER_CHARGES
INVALID_CHARGES
Pose:  18 Cluster:  18 Fr_nu: 357189 TotEn:   -28.25
@<TRIPOS>ATOM
      1 C1        -84.1942    1.7650  -55.5898 C.3    1 LIG       0.20900
      2 C2        -82.2481    0.6199  -54.5543 C.3    1 LIG       0.20900
      3 C3        -83.2080    2.5183  -56.4643 C.3    1 LIG      -0.03300
      4 C4        -81.3573    1.4288  -55.4801 C.3    1 LIG      -0.03300
      5 N1        -83.5801    0.4560  -55.2118 N.4    1 LIG      -0.45600
      6 O1        -81.9617    2.6877  -55.7851 O.3    1 LIG      -0.27400
      7 H1        -84.4000    2.2961  -54.6548 H      1 LIG       0.09000
      8 H2        -85.1302    1.5497  -56.1121 H      1 LIG       0.09000
      9 H3        -81.8500   -0.3804  -54.3651 H      1 LIG       0.09000
     10 H4        -82.4282    1.1370  -53.6066 H      1 LIG       0.09000
     11 H5        -83.0402    2.0077  -57.4201 H      1 LIG       0.09000
     12 H6        -83.5997    3.5154  -56.6888 H      1 LIG       0.09000
     13 H7        -80.4005    1.6320  -54.9892 H      1 LIG       0.09000
     14 H8        -81.1434    0.8886  -56.4103 H      1 LIG       0.09000
     15 H9        -84.2151   -0.0534  -54.5821 H      1 LIG       0.32900
     16 H10       -83.4819   -0.1347  -56.0494 H      1 LIG       0.32900
@<TRIPOS>BOND
      1       1       3 1
      2       1       5 1
      3       2       4 1
      4       2       5 1
      5       3       6 1
      6       4       6 1
      7       1       7 1
      8       1       8 1
      9       2       9 1
     10       2      10 1
     11       3      11 1
     12       3      12 1
     13       4      13 1
     14       4      14 1
     15       5      15 1
     16       5      16 1
@<TRIPOS>ALT_TYPE
CGenFF_4.0_ALT_TYPE_SET
CGenFF_4.0 1 CG324 2 CG324 3 CG321 4 CG321 5 NG3P2 6 OG3C61 7 HGA2 8 HGA2 9 HGA2 10 HGA2 11 HGA2 12 HGA2 13 HGA2 14 HGA2 15 HGP2 16 HGP2
@<TRIPOS>MOLECULE
morpholine
 16 16 0 0 0
****
USER_CHARGES
INVALID_CHARGES
Pose:  19 Cluster:  19 Fr_nu: 357101 TotEn:   -28.00
@<TRIPOS>ATOM
      1 C1        -82.2481    0.6199  -54.5543 C.3    1 LIG       0.20900
      2 C2        -82.7068   -0.5965  -56.6712 C.3    1 LIG       0.20900
      3 C3        -83.3639    1.5767  -54.9338 C.3    1 LIG      -0.03300
      4 C4        -83.8007    0.4196  -56.9464 C.3    1 LIG      -0.03300
      5 N1        -82.5284   -0.7027  -55.1912 N.4    1 LIG      -0.45600
      6 O1        -83.4760    1.6797  -56.3551 O.3    1 LIG      -0.27400
      7 H1        -81.2773    0.9520  -54.9365 H      1 LIG       0.09000
      8 H2        -82.1902    0.4585  -53.4746 H      1 LIG       0.09000
      9 H3        -82.9621   -1.5920  -57.0435 H      1 LIG       0.09000
     10 H4        -81.7426   -0.2791  -57.0807 H      1 LIG       0.09000
     11 H5        -84.3266    1.2667  -54.5100 H      1 LIG       0.09000
     12 H6        -83.1413    2.5762  -54.5470 H      1 LIG       0.09000
     13 H7        -83.8977    0.5762  -58.0253 H      1 LIG       0.09000
     14 H8        -84.7737    0.0780  -56.5732 H      1 LIG       0.09000
     15 H9        -81.7605   -1.3553  -54.9824 H      1 LIG       0.32900
     16 H10       -83.3716   -1.1175  -54.7702 H      1 LIG       0.32900
@<TRIPOS>BOND
      1       1       3 1
      2       1       5 1
      3       2       4 1
      4       2       5 1
      5       3       6 1
      6       4       6 1
      7       1       7 1
      8       1       8 1
      9       2       9 1
     10       2      10 1
     11       3      11 1
     12       3      12 1
     13       4      13 1
     14       4      14 1
     15       5      15 1
     16       5      16 1
@<TRIPOS>ALT_TYPE
CGenFF_4.0_ALT_TYPE_SET
CGenFF_4.0 1 CG324 2 CG324 3 CG321 4 CG321 5 NG3P2 6 OG3C61 7 HGA2 8 HGA2 9 HGA2 10 HGA2 11 HGA2 12 HGA2 13 HGA2 14 HGA2 15 HGP2 16 HGP2
@<TRIPOS>MOLECULE
morpholine
 16 16 0 0 0
****
USER_CHARGES
INVALID_CHARGES
Pose:  20 Cluster:  20 Fr_nu: 628831 TotEn:   -27.86
@<TRIPOS>ATOM
      1 C1        -84.1512    0.2567  -56.4959 C.3    1 LIG       0.20900
      2 C2        -83.2650    1.7733  -54.7393 C.3    1 LIG       0.20900
      3 C3        -82.8227   -0.4764  -56.4472 C.3    1 LIG      -0.03300
      4 C4        -81.9802    0.9653  -54.7762 C.3    1 LIG      -0.03300
      5 N1        -84.3895    0.8836  -55.1603 N.4    1 LIG      -0.45600
      6 O1        -81.7692    0.4168  -56.0792 O.3    1 LIG      -0.27400
      7 H1        -84.1418    1.0716  -57.2272 H      1 LIG       0.09000
      8 H2        -84.9887   -0.4168  -56.6964 H      1 LIG       0.09000
      9 H3        -83.4951    2.1410  -53.7360 H      1 LIG       0.09000
     10 H4        -83.2432    2.6070  -55.4481 H      1 LIG       0.09000
     11 H5        -82.8503   -1.3211  -55.7486 H      1 LIG       0.09000
     12 H6        -82.5850   -0.8768  -57.4378 H      1 LIG       0.09000
     13 H7        -81.1283    1.6138  -54.5488 H      1 LIG       0.09000
     14 H8        -81.9882    0.1578  -54.0342 H      1 LIG       0.09000
     15 H9        -85.2656    1.4231  -55.1843 H      1 LIG       0.32900
     16 H10       -84.5319    0.1483  -54.4536 H      1 LIG       0.32900
@<TRIPOS>BOND
      1       1       3 1
      2       1       5 1
      3       2       4 1
      4       2       5 1
      5       3       6 1
      6       4       6 1
      7       1       7 1
      8       1       8 1
      9       2       9 1
     10       2      10 1
     11       3      11 1
     12       3      12 1
     13       4      13 1
     14       4      14 1
     15       5      15 1
     16       5      16 1
@<TRIPOS>ALT_TYPE
CGenFF_4.0_ALT_TYPE_SET
CGenFF_4.0 1 CG324 2 CG324 3 CG321 4 CG321 5 NG3P2 6 OG3C61 7 HGA2 8 HGA2 9 HGA2 10 HGA2 11 HGA2 12 HGA2 13 HGA2 14 HGA2 15 HGP2 16 HGP2
@<TRIPOS>MOLECULE
morpholine
 16 16 0 0 0
****
USER_CHARGES
INVALID_CHARGES
Pose:  21 Cluster:  21 Fr_nu: 884005 TotEn:   -27.42
@<TRIPOS>ATOM
      1 C1        -78.7301  -36.4326  -38.5896 C.3    1 LIG       0.20900
      2 C2        -79.3830  -36.5665  -40.9826 C.3    1 LIG       0.20900
      3 C3        -77.4346  -35.7836  -39.0426 C.3    1 LIG      -0.03300
      4 C4        -78.0558  -35.9102  -41.3182 C.3    1 LIG      -0.03300
      5 N1        -79.7830  -36.1373  -39.6082 N.4    1 LIG      -0.45600
[truncated: 3,776,146 more chars]
