# Supplementary material for: The pocketome of G-protein-coupled receptors reveals previously untargeted allosteric sites
Source: Nat Commun. 2022 May 10;13:2567. doi: 10.1038/s41467-022-29609-6 (PMC9091257; doi:10.1038/s41467-022-29609-6)
Supplement: Supplementary file 4 — Supplementary Data 1 [file 41467_2022_29609_MOESM4_ESM.zip › docking_files/3uon/rec.mol2]

@<TRIPOS>MOLECULE
3uon_align.pdb
4522 4587 278 0 0
PROTEIN
NO_CHARGES


@<TRIPOS>ATOM
      1 N         -84.7640  -30.0790  -42.9020 N.4       1 THR   -0.2700
      2 CA        -86.1690  -30.4360  -43.1010 C.3       1 THR    0.0900
      3 CAY       -82.8930  -28.6340  -42.5130 C.3       1 THR    0.0900
      4 C         -86.7510  -31.0920  -41.8560 C.2       1 THR    0.0900
      5 O         -87.3820  -30.4580  -41.0190 O.2       1 THR    0.5100
      6 CB        -86.3780  -31.3420  -44.3170 C.3       1 THR   -0.5100
      7 CG2       -86.1440  -30.5320  -45.6000 C.3       1 THR   -0.4700
      8 OG1       -85.4620  -32.4320  -44.3460 O.3       1 THR    0.3100
      9 CY        -84.3530  -28.8360  -42.6290 C.2       1 THR    0.0700
     10 OY        -85.1340  -27.9100  -42.4740 O.2       1 THR    0.0900
     11 HN        -84.1160  -30.8320  -42.9830 H         1 THR    0.1400
     12 HA        -86.7230  -29.5180  -43.2280 H         1 THR    0.0900
     13 HB        -87.4100  -31.7540  -44.2920 H         1 THR   -0.6600
     14 HG1       -84.6980  -32.1210  -44.8370 H         1 THR    0.4300
     15 HG21      -85.1070  -30.1330  -45.6150 H         1 THR   -0.2700
     16 HG22      -86.8530  -29.6770  -45.6430 H         1 THR    0.0900
     17 HG23      -86.2870  -31.1810  -46.4900 H         1 THR    0.0900
     18 HY1       -82.5780  -28.7960  -41.4610 H         1 THR    0.0900
     19 HY2       -82.6330  -27.5950  -42.8110 H         1 THR    0.5100
     20 HY3       -82.3610  -29.3600  -43.1650 H         1 THR   -0.5100
     21 N         -86.5290  -32.4030  -41.6890 N.am      2 PHE   -0.4700
     22 CA        -86.7700  -33.1690  -40.4700 C.3       2 PHE    0.3100
     23 C         -85.5100  -33.1930  -39.6070 C.2       2 PHE    0.0700
     24 O         -85.5520  -33.5280  -38.4220 O.2       2 PHE    0.0900
     25 CB        -87.1940  -34.6010  -40.8110 C.3       2 PHE   -0.1800
     26 CG        -86.0650  -35.4680  -41.2950 C.ar      2 PHE    0.0900
     27 CD1       -85.4120  -36.3270  -40.4220 C.ar      2 PHE    0.0900
     28 CD2       -85.6500  -35.4220  -42.6170 C.ar      2 PHE    0.0000
     29 CE1       -84.3700  -37.1250  -40.8600 C.ar      2 PHE   -0.1150
     30 CE2       -84.6070  -36.2200  -43.0610 C.ar      2 PHE    0.1150
     31 CZ        -83.9670  -37.0720  -42.1800 C.ar      2 PHE   -0.1150
     32 HN        -86.1690  -32.9460  -42.4410 H         2 PHE    0.1150
     33 HA        -87.5470  -32.6710  -39.9070 H         2 PHE   -0.1150
     34 HB1       -87.9570  -34.5740  -41.6190 H         2 PHE    0.1150
     35 HB2       -87.6160  -35.0850  -39.9050 H         2 PHE   -0.1150
     36 HD1       -85.7220  -36.3740  -39.3890 H         2 PHE    0.1150
     37 HD2       -86.1450  -34.7570  -43.3100 H         2 PHE   -0.1150
     38 HE1       -83.8720  -37.7890  -40.1690 H         2 PHE    0.1150
     39 HE2       -84.2940  -36.1760  -44.0930 H         2 PHE    0.5100
     40 HZ        -83.1550  -37.6950  -42.5230 H         2 PHE   -0.5100
     41 N         -84.3880  -32.8300  -40.2230 N.am      3 GLU   -0.4700
     42 CA        -83.0780  -32.8830  -39.5870 C.3       3 GLU    0.3100
     43 C         -82.7440  -31.5920  -38.8470 C.2       3 GLU    0.0700
     44 O         -81.6020  -31.3800  -38.4380 O.2       3 GLU    0.0900
     45 CB        -82.0160  -33.1410  -40.6550 C.3       3 GLU   -0.1800
     46 CG        -82.0760  -32.1450  -41.8090 C.3       3 GLU    0.0900
     47 CD        -81.1530  -32.5020  -42.9590 C.2       3 GLU    0.0900
     48 OE1       -80.3980  -33.4900  -42.8410 O.co2     3 GLU   -0.2800
     49 OE2       -81.1850  -31.7910  -43.9870 O.co2     3 GLU    0.0900
     50 HN        -84.3950  -32.4990  -41.1630 H         3 GLU    0.0900
     51 HA        -83.0850  -33.6760  -38.8560 H         3 GLU    0.6200
     52 HB1       -82.1600  -34.1650  -41.0590 H         3 GLU   -0.7600
     53 HB2       -81.0130  -33.0780  -40.1820 H         3 GLU   -0.7600
     54 HG1       -81.7900  -31.1410  -41.4300 H         3 GLU    0.5100
     55 HG2       -83.1170  -32.1080  -42.1950 H         3 GLU   -0.5100
     56 N         -83.7430  -30.7300  -38.6760 N.am      4 VAL   -0.4700
     57 CA        -83.5440  -29.4170  -38.0660 C.3       4 VAL    0.3100
     58 C         -82.7540  -29.4630  -36.7610 C.2       4 VAL    0.0700
     59 O         -81.7900  -28.7170  -36.5870 O.2       4 VAL    0.0900
     60 CB        -84.8870  -28.6920  -37.8210 C.3       4 VAL   -0.0900
     61 CG1       -84.6760  -27.4580  -36.9560 C.3       4 VAL    0.0900
     62 CG2       -85.5380  -28.3200  -39.1460 C.3       4 VAL   -0.2700
     63 HN        -84.6770  -30.9420  -38.9570 H         4 VAL    0.0900
     64 HA        -82.9250  -28.8350  -38.7310 H         4 VAL    0.0900
     65 HB        -85.5910  -29.3830  -37.3120 H         4 VAL    0.0900
     66 HG11      -83.8480  -26.8400  -37.3660 H         4 VAL   -0.2700
     67 HG12      -84.4110  -27.7620  -35.9210 H         4 VAL    0.0900
     68 HG13      -85.6020  -26.8440  -36.9390 H         4 VAL    0.0900
     69 HG21      -85.7320  -29.2350  -39.7470 H         4 VAL    0.0900
     70 HG22      -84.8650  -27.6520  -39.7240 H         4 VAL    0.5100
     71 HG23      -86.5050  -27.8070  -38.9610 H         4 VAL   -0.5100
     72 N         -83.1590  -30.3450  -35.8480 N.am      5 VAL   -0.4700
     73 CA        -82.5370  -30.4320  -34.5270 C.3       5 VAL    0.3100
     74 C         -81.0110  -30.5080  -34.5910 C.2       5 VAL    0.0700
     75 O         -80.3200  -29.9580  -33.7390 O.2       5 VAL    0.0900
     76 CB        -83.0760  -31.6300  -33.7150 C.3       5 VAL   -0.0900
     77 CG1       -82.7290  -32.9470  -34.3990 C.3       5 VAL    0.0900
     78 CG2       -82.5270  -31.5990  -32.2980 C.3       5 VAL   -0.2700
     79 HN        -83.9030  -30.9850  -36.0250 H         5 VAL    0.0900
     80 HA        -82.7440  -29.5090  -34.0060 H         5 VAL    0.0900
     81 HB        -84.1790  -31.5440  -33.6210 H         5 VAL    0.0900
     82 HG11      -81.6370  -33.1360  -34.3310 H         5 VAL   -0.2700
     83 HG12      -83.0160  -32.9030  -35.4720 H         5 VAL    0.0900
     84 HG13      -83.2660  -33.7830  -33.9030 H         5 VAL    0.0900
     85 HG21      -82.6740  -30.5920  -31.8530 H         5 VAL    0.0900
     86 HG22      -81.4390  -31.8250  -32.3090 H         5 VAL    0.5100
     87 HG23      -83.0580  -32.3460  -31.6700 H         5 VAL   -0.5100
     88 N         -80.4870  -31.1860  -35.6120 N.am      6 PHE   -0.4700
     89 CA        -79.0450  -31.3060  -35.7880 C.3       6 PHE    0.3100
     90 C         -78.4090  -29.9450  -36.0410 C.2       6 PHE    0.0700
     91 O         -77.4700  -29.5480  -35.3490 O.2       6 PHE    0.0900
     92 CB        -78.7180  -32.2600  -36.9410 C.3       6 PHE   -0.1800
     93 CG        -77.2450  -32.4240  -37.1930 C.ar      6 PHE    0.0900
     94 CD1       -76.5030  -33.3370  -36.4600 C.ar      6 PHE    0.0900
     95 CD2       -76.6060  -31.6680  -38.1620 C.ar      6 PHE    0.0000
     96 CE1       -75.1450  -33.4940  -36.6900 C.ar      6 PHE   -0.1150
     97 CE2       -75.2490  -31.8170  -38.3950 C.ar      6 PHE    0.1150
     98 CZ        -74.5190  -32.7320  -37.6590 C.ar      6 PHE   -0.1150
     99 HN        -81.0530  -31.6370  -36.2980 H         6 PHE    0.1150
    100 HA        -78.6260  -31.6760  -34.8660 H         6 PHE   -0.1150
    101 HB1       -79.1700  -31.8710  -37.8790 H         6 PHE    0.1150
    102 HB2       -79.1260  -33.2670  -36.7100 H         6 PHE   -0.1150
    103 HD1       -76.9870  -33.9350  -35.7020 H         6 PHE    0.1150
    104 HD2       -77.1720  -30.9540  -38.7420 H         6 PHE   -0.1150
    105 HE1       -74.5780  -34.2080  -36.1130 H         6 PHE    0.1150
    106 HE2       -74.7620  -31.2200  -39.1520 H         6 PHE    0.5100
    107 HZ        -73.4610  -32.8510  -37.8410 H         6 PHE   -0.5100
    108 N         -78.9270  -29.2290  -37.0380 N.am      7 ILE   -0.4700
    109 CA        -78.4230  -27.9050  -37.3730 C.3       7 ILE    0.3100
    110 C         -78.4500  -26.9870  -36.1570 C.2       7 ILE    0.0700
    111 O         -77.4640  -26.3130  -35.8530 O.2       7 ILE    0.0900
    112 CB        -79.2430  -27.2550  -38.5070 C.3       7 ILE   -0.0900
    113 CG1       -79.1510  -28.0890  -39.7870 C.3       7 ILE    0.0900
    114 CG2       -78.7640  -25.8350  -38.7670 C.3       7 ILE   -0.2700
    115 CD        -79.8430  -27.4590  -40.9790 C.3       7 ILE    0.0900
    116 HN        -79.6810  -29.5670  -37.5960 H         7 ILE    0.0900
    117 HA        -77.3920  -28.0110  -37.6760 H         7 ILE    0.0900
    118 HB        -80.3160  -27.2340  -38.2200 H         7 ILE   -0.1800
    119 HG11      -79.6110  -29.0820  -39.5950 H         7 ILE    0.0900
    120 HG12      -78.0780  -28.2330  -40.0370 H         7 ILE    0.0900
    121 HG21      -77.6930  -25.8410  -39.0630 H         7 ILE   -0.2700
    122 HG22      -78.8720  -25.2240  -37.8460 H         7 ILE    0.0900
    123 HG23      -79.3570  -25.3800  -39.5900 H         7 ILE    0.0900
    124 HD1       -79.2820  -26.5620  -41.3170 H         7 ILE    0.0900
    125 HD2       -80.8720  -27.1480  -40.6970 H         7 ILE    0.5100
    126 HD3       -79.8890  -28.1860  -41.8180 H         7 ILE   -0.5100
    127 N         -79.5810  -26.9710  -35.4590 N.am      8 VAL   -0.4700
    128 CA        -79.7560  -26.1130  -34.2930 C.3       8 VAL    0.3100
    129 C         -78.7250  -26.4160  -33.2110 C.2       8 VAL    0.0700
    130 O         -78.1820  -25.5040  -32.5870 O.2       8 VAL    0.0900
    131 CB        -81.1690  -26.2510  -33.7060 C.3       8 VAL   -0.0900
    132 CG1       -81.2870  -25.4570  -32.4130 C.3       8 VAL    0.0900
    133 CG2       -82.2080  -25.7950  -34.7170 C.3       8 VAL   -0.2700
    134 HN        -80.3610  -27.5440  -35.7010 H         8 VAL    0.0900
    135 HA        -79.5790  -25.0940  -34.6010 H         8 VAL    0.0900
    136 HB        -81.3800  -27.3230  -33.5000 H         8 VAL    0.0900
    137 HG11      -80.9130  -24.4220  -32.5650 H         8 VAL   -0.2700
    138 HG12      -80.6810  -25.9390  -31.6150 H         8 VAL    0.0900
    139 HG13      -82.3510  -25.4070  -32.0950 H         8 VAL    0.0900
    140 HG21      -82.1430  -26.4130  -35.6380 H         8 VAL    0.0900
    141 HG22      -82.0290  -24.7320  -34.9910 H         8 VAL    0.5100
    142 HG23      -83.2270  -25.9040  -34.2890 H         8 VAL   -0.5100
    143 N         -78.4590  -27.7010  -32.9900 N.am      9 LEU   -0.4700
    144 CA        -77.4640  -28.1140  -32.0100 C.3       9 LEU    0.3100
    145 C         -76.0680  -27.6480  -32.4100 C.2       9 LEU    0.0700
    146 O         -75.3420  -27.0630  -31.6040 O.2       9 LEU    0.0900
    147 CB        -77.4820  -29.6360  -31.8350 C.3       9 LEU   -0.1800
    148 CG        -78.7150  -30.2310  -31.1510 C.3       9 LEU    0.0900
    149 CD1       -78.7040  -31.7520  -31.2410 C.3       9 LEU    0.0900
    150 CD2       -78.7980  -29.7700  -29.7040 C.3       9 LEU   -0.0900
    151 HN        -78.9240  -28.4330  -33.4820 H         9 LEU    0.0900
    152 HA        -77.6950  -27.6270  -31.0740 H         9 LEU   -0.2700
    153 HB1       -76.5910  -29.9190  -31.2350 H         9 LEU    0.0900
    154 HB2       -77.3980  -30.0950  -32.8430 H         9 LEU    0.0900
    155 HG        -79.6310  -29.8410  -31.6430 H         9 LEU    0.0900
    156 HD11      -77.7970  -32.1580  -30.7440 H         9 LEU   -0.2700
    157 HD12      -78.6960  -32.0690  -32.3070 H         9 LEU    0.0900
    158 HD13      -79.6010  -32.1670  -30.7340 H         9 LEU    0.0900
    159 HD21      -78.8680  -28.6620  -29.6600 H         9 LEU    0.0900
    160 HD22      -77.8880  -30.0900  -29.1520 H         9 LEU    0.5100
    161 HD23      -79.7010  -30.2020  -29.2200 H         9 LEU   -0.5100
    162 N         -75.6980  -27.9050  -33.6640 N.am     10 VAL   -0.4700
    163 CA        -74.3920  -27.5040  -34.1750 C.3      10 VAL    0.3100
    164 C         -74.1870  -25.9960  -34.0800 C.2      10 VAL    0.0700
    165 O         -73.2540  -25.5250  -33.4240 O.2      10 VAL    0.0900
    166 CB        -74.1930  -27.9510  -35.6330 C.3      10 VAL   -0.0900
    167 CG1       -72.9110  -27.3610  -36.2020 C.3      10 VAL    0.0900
    168 CG2       -74.1790  -29.4720  -35.7270 C.3      10 VAL   -0.2700
    169 HN        -76.2930  -28.3810  -34.3060 H        10 VAL    0.0900
    170 HA        -73.6390  -27.9520  -33.5440 H        10 VAL    0.0900
    171 HB        -75.0570  -27.6110  -36.2440 H        10 VAL    0.0900
    172 HG11      -72.0630  -27.5490  -35.5070 H        10 VAL   -0.2700
    173 HG12      -73.0250  -26.2640  -36.3340 H        10 VAL    0.0900
    174 HG13      -72.6770  -27.8340  -37.1800 H        10 VAL    0.0900
    175 HG21      -75.1400  -29.8860  -35.3550 H        10 VAL    0.0900
    176 HG22      -73.3530  -29.8810  -35.1050 H        10 VAL    0.5100
    177 HG23      -74.0420  -29.7860  -36.7830 H        10 VAL   -0.5100
    178 N         -75.0640  -25.2400  -34.7350 N.am     11 ALA   -0.4700
    179 CA        -74.9780  -23.7870  -34.7290 C.3      11 ALA    0.3100
    180 C         -75.0880  -23.2330  -33.3120 C.2      11 ALA    0.0700
    181 O         -74.4070  -22.2720  -32.9590 O.2      11 ALA    0.0900
    182 CB        -76.0520  -23.1850  -35.6250 C.3      11 ALA   -0.2700
    183 HN        -75.8170  -25.6330  -35.2590 H        11 ALA    0.0900
    184 HA        -73.9960  -23.5080  -35.0800 H        11 ALA    0.0900
    185 HB1       -77.0600  -23.4820  -35.2660 H        11 ALA    0.0900
    186 HB2       -75.9250  -23.5510  -36.6660 H        11 ALA    0.5100
    187 HB3       -75.9820  -22.0760  -35.6080 H        11 ALA   -0.5100
    188 N         -75.9420  -23.8510  -32.5020 N.am     12 GLY   -0.4700
    189 CA        -76.1050  -23.4580  -31.1150 C.3      12 GLY    0.3100
    190 C         -74.8250  -23.6510  -30.3260 C.2      12 GLY   -0.0200
    191 O         -74.3920  -22.7580  -29.5930 O.2      12 GLY    0.0900
    192 HN        -76.5090  -24.6100  -32.8110 H        12 GLY    0.0900
    193 HA1       -76.8860  -24.0650  -30.6810 H        12 GLY    0.5100
    194 HA2       -76.3870  -22.4150  -31.0910 H        12 GLY   -0.5100
    195 N         -74.2080  -24.8210  -30.4800 N.am     13 SER   -0.4700
    196 CA        -72.9540  -25.1250  -29.8030 C.3      13 SER    0.3100
    197 C         -71.8670  -24.1510  -30.2310 C.2      13 SER    0.0700
    198 O         -71.1810  -23.5550  -29.4000 O.2      13 SER    0.0900
    199 CB        -72.5120  -26.5590  -30.1120 C.3      13 SER    0.0500
    200 OG        -73.5030  -27.4930  -29.7240 O.3      13 SER    0.0900
    201 HN        -74.5770  -25.5400  -31.0630 H        13 SER    0.0900
    202 HA        -73.1070  -25.0000  -28.7410 H        13 SER   -0.6600
    203 HB1       -71.5740  -26.7870  -29.5580 H        13 SER    0.4300
    204 HB2       -72.3320  -26.6660  -31.2030 H        13 SER    0.5100
    205 HG1       -74.2330  -27.3720  -30.3360 H        13 SER   -0.5100
    206 N         -71.7250  -23.9890  -31.5440 N.am     14 LEU   -0.4700
    207 CA        -70.7370  -23.0830  -32.1040 C.3      14 LEU    0.3100
    208 C         -70.8890  -21.6760  -31.5400 C.2      14 LEU    0.0700
    209 O         -69.9070  -21.0360  -31.1680 O.2      14 LEU    0.0900
    210 CB        -70.8530  -23.0540  -33.6300 C.3      14 LEU   -0.1800
    211 CG        -69.8630  -22.1540  -34.3680 C.3      14 LEU    0.0900
    212 CD1       -68.4410  -22.6470  -34.1670 C.3      14 LEU    0.0900
    213 CD2       -70.2030  -22.0870  -35.8470 C.3      14 LEU   -0.0900
    214 HN        -72.2880  -24.4830  -32.2020 H        14 LEU    0.0900
    215 HA        -69.7570  -23.4260  -31.8070 H        14 LEU   -0.2700
    216 HB1       -71.8780  -22.7140  -33.8870 H        14 LEU    0.0900
    217 HB2       -70.7120  -24.0900  -34.0020 H        14 LEU    0.0900
    218 HG        -69.9520  -21.1160  -33.9810 H        14 LEU    0.0900
    219 HD11      -68.3350  -23.6810  -34.5570 H        14 LEU   -0.2700
    220 HD12      -68.1900  -22.6490  -33.0840 H        14 LEU    0.0900
    221 HD13      -67.7310  -21.9880  -34.7130 H        14 LEU    0.0900
    222 HD21      -71.2800  -21.8510  -35.9830 H        14 LEU    0.0900
    223 HD22      -69.9920  -23.0660  -36.3290 H        14 LEU    0.5100
    224 HD23      -69.6020  -21.2920  -36.3380 H        14 LEU   -0.5100
    225 N         -72.1270  -21.1940  -31.4750 N.am     15 SER   -0.4700
    226 CA        -72.3960  -19.8700  -30.9340 C.3      15 SER    0.3100
    227 C         -72.0560  -19.8200  -29.4530 C.2      15 SER    0.0700
    228 O         -71.6050  -18.7970  -28.9430 O.2      15 SER    0.0900
    229 CB        -73.8610  -19.4810  -31.1530 C.3      15 SER    0.0500
    230 OG        -74.1300  -18.1960  -30.6290 O.3      15 SER    0.0900
    231 HN        -72.9180  -21.7140  -31.7900 H        15 SER    0.0900
    232 HA        -71.7450  -19.1680  -31.4310 H        15 SER   -0.6600
    233 HB1       -74.5210  -20.2170  -30.6450 H        15 SER    0.4300
    234 HB2       -74.0850  -19.4740  -32.2410 H        15 SER    0.5100
    235 HG1       -73.8090  -17.5710  -31.2840 H        15 SER   -0.5100
    236 N         -72.2770  -20.9340  -28.7610 N.am     16 LEU   -0.4700
    237 CA        -71.9760  -21.0270  -27.3390 C.3      16 LEU    0.3100
    238 C         -70.4720  -20.9560  -27.0960 C.2      16 LEU    0.0700
    239 O         -70.0020  -20.2170  -26.2300 O.2      16 LEU    0.0900
    240 CB        -72.5390  -22.3280  -26.7590 C.3      16 LEU   -0.1800
    241 CG        -72.4570  -22.4690  -25.2390 C.3      16 LEU    0.0900
    242 CD1       -73.2970  -21.3950  -24.5610 C.3      16 LEU    0.0900
    243 CD2       -72.8960  -23.8610  -24.8070 C.3      16 LEU   -0.0900
    244 HN        -72.6570  -21.7540  -29.1840 H        16 LEU    0.0900
    245 HA        -72.4180  -20.1740  -26.8470 H        16 LEU   -0.2700
    246 HB1       -71.9830  -23.1750  -27.2120 H        16 LEU    0.0900
    247 HB2       -73.6080  -22.4000  -27.0530 H        16 LEU    0.0900
    248 HG        -71.3990  -22.3690  -24.9160 H        16 LEU    0.0900
    249 HD11      -74.3170  -21.3710  -25.0020 H        16 LEU   -0.2700
    250 HD12      -72.8250  -20.3990  -24.7040 H        16 LEU    0.0900
    251 HD13      -73.3860  -21.6130  -23.4750 H        16 LEU    0.0900
    252 HD21      -72.2400  -24.6280  -25.2700 H        16 LEU    0.0900
    253 HD22      -73.9420  -24.0460  -25.1320 H        16 LEU    0.5100
    254 HD23      -72.8260  -23.9530  -23.7020 H        16 LEU   -0.5100
    255 N         -69.7160  -21.7320  -27.8680 N.am     17 VAL   -0.4700
    256 CA        -68.2630  -21.7240  -27.7670 C.3      17 VAL    0.3100
    257 C         -67.7190  -20.3190  -27.9960 C.2      17 VAL    0.0700
    258 O         -66.8110  -19.8680  -27.3000 O.2      17 VAL    0.0900
    259 CB        -67.6170  -22.6820  -28.7840 C.3      17 VAL   -0.0900
    260 CG1       -66.1000  -22.5300  -28.7750 C.3      17 VAL    0.0900
    261 CG2       -68.0180  -24.1220  -28.4870 C.3      17 VAL   -0.2700
    262 HN        -70.1060  -22.3490  -28.5470 H        17 VAL    0.0900
    263 HA        -68.0010  -22.0190  -26.7620 H        17 VAL    0.0900
    264 HB        -68.0030  -22.4560  -29.8000 H        17 VAL    0.0900
    265 HG11      -65.7170  -22.5840  -27.7330 H        17 VAL   -0.2700
    266 HG12      -65.8160  -21.5470  -29.2060 H        17 VAL    0.0900
    267 HG13      -65.6350  -23.3470  -29.3660 H        17 VAL    0.0900
    268 HG21      -69.1220  -24.2310  -28.5460 H        17 VAL    0.0900
    269 HG22      -67.6890  -24.4020  -27.4630 H        17 VAL    0.5100
    270 HG23      -67.5530  -24.8050  -29.2300 H        17 VAL   -0.5100
    271 N         -68.2870  -19.6270  -28.9780 N.am     18 THR   -0.4700
    272 CA        -67.8560  -18.2800  -29.3190 C.3      18 THR    0.3100
    273 C         -68.0870  -17.2980  -28.1770 C.2      18 THR    0.0700
    274 O         -67.1850  -16.5490  -27.8010 O.2      18 THR    0.0900
    275 CB        -68.5700  -17.7600  -30.5800 C.3      18 THR    0.1400
    276 CG2       -68.0890  -16.3590  -30.9260 C.3      18 THR    0.0900
    277 OG1       -68.3040  -18.6380  -31.6790 O.3      18 THR   -0.6600
    278 HN        -69.0340  -19.9990  -29.5260 H        18 THR    0.4300
    279 HA        -66.7890  -18.3060  -29.4800 H        18 THR   -0.2700
    280 HB        -69.6670  -17.7220  -30.4060 H        18 THR    0.0900
    281 HG1       -67.6090  -18.2170  -32.1910 H        18 THR    0.0900
    282 HG21      -66.9790  -16.3290  -30.9390 H        18 THR    0.0900
    283 HG22      -68.4540  -15.6350  -30.1660 H        18 THR    0.5100
    284 HG23      -68.4630  -16.0670  -31.9300 H        18 THR   -0.5100
    285 N         -69.2950  -17.3030  -27.6180 N.am     19 ILE   -0.4700
    286 CA        -69.6460  -16.3490  -26.5700 C.3      19 ILE    0.3100
    287 C         -68.8860  -16.5890  -25.2690 C.2      19 ILE    0.0700
    288 O         -68.3570  -15.6520  -24.6710 O.2      19 ILE    0.0900
    289 CB        -71.1640  -16.3080  -26.2970 C.3      19 ILE   -0.0900
    290 CG1       -71.7040  -17.7160  -26.0580 C.3      19 ILE    0.0900
    291 CG2       -71.8940  -15.6610  -27.4630 C.3      19 ILE   -0.2700
    292 CD        -73.2210  -17.7890  -26.0210 C.3      19 ILE    0.0900
    293 HN        -70.0060  -17.9490  -27.8870 H        19 ILE    0.0900
    294 HA        -69.3030  -15.3760  -26.8860 H        19 ILE    0.0900
    295 HB        -71.3560  -15.7250  -25.3720 H        19 ILE   -0.1800
    296 HG11      -71.3080  -18.0850  -25.0880 H        19 ILE    0.0900
    297 HG12      -71.3380  -18.3780  -26.8700 H        19 ILE    0.0900
    298 HG21      -71.8670  -16.3290  -28.3500 H        19 ILE   -0.2700
    299 HG22      -71.4040  -14.6990  -27.7290 H        19 ILE    0.0900
    300 HG23      -72.9550  -15.4760  -27.1900 H        19 ILE    0.0900
    301 HD1       -73.6370  -17.6140  -27.0360 H        19 ILE    0.0900
    302 HD2       -73.6200  -17.0110  -25.3350 H        19 ILE    0.5100
    303 HD3       -73.5440  -18.7940  -25.6730 H        19 ILE   -0.5100
    304 N         -68.8160  -17.8450  -24.8340 N.am     20 ILE   -0.4700
    305 CA        -68.0960  -18.1720  -23.6080 C.3      20 ILE    0.3100
    306 C         -66.5920  -18.0130  -23.7990 C.2      20 ILE    0.0700
    307 O         -65.8580  -17.8120  -22.8390 O.2      20 ILE    0.0900
    308 CB        -68.4120  -19.6010  -23.1050 C.3      20 ILE   -0.0900
    309 CG1       -67.6370  -20.6500  -23.9050 C.3      20 ILE    0.0900
    310 CG2       -69.9150  -19.8670  -23.1390 C.3      20 ILE   -0.2700
    311 CD        -66.3030  -21.0360  -23.2910 C.3      20 ILE    0.0900
    312 HN        -69.2430  -18.6050  -25.3160 H        20 ILE    0.0900
    313 HA        -68.3800  -17.4480  -22.8590 H        20 ILE    0.0900
    314 HB        -68.0430  -19.7130  -22.0630 H        20 ILE   -0.1800
    315 HG11      -67.4520  -20.2490  -24.9240 H        20 ILE    0.0900
    316 HG12      -68.2640  -21.5640  -23.9870 H        20 ILE    0.0900
    317 HG21      -70.2970  -19.7660  -24.1770 H        20 ILE   -0.2700
    318 HG22      -70.4440  -19.1320  -22.4940 H        20 ILE    0.0900
    319 HG23      -70.1250  -20.8970  -22.7820 H        20 ILE    0.0900
    320 HD1       -66.4360  -21.2870  -22.2170 H        20 ILE    0.0900
    321 HD2       -65.5900  -20.1880  -23.3710 H        20 ILE    0.5100
    322 HD3       -65.8880  -21.9240  -23.8130 H        20 ILE   -0.5100
    323 N         -66.1400  -18.1030  -25.0480 N.am     21 GLY   -0.4700
    324 CA        -64.7310  -17.9760  -25.3630 C.3      21 GLY    0.3100
    325 C         -64.2290  -16.5510  -25.2490 C.2      21 GLY   -0.0200
    326 O         -63.1930  -16.2890  -24.6420 O.2      21 GLY    0.0900
    327 HN        -66.7490  -18.2620  -25.8210 H        21 GLY    0.0900
    328 HA1       -64.5850  -18.3210  -26.3760 H        21 GLY    0.5100
    329 HA2       -64.1790  -18.5990  -24.6740 H        21 GLY   -0.5100
    330 N         -64.9730  -15.6200  -25.8440 N.am     22 ASN   -0.4700
    331 CA        -64.6100  -14.2090  -25.8150 C.3      22 ASN    0.3100
    332 C         -64.8530  -13.5670  -24.4590 C.2      22 ASN    0.0700
    333 O         -64.0480  -12.7650  -23.9900 O.2      22 ASN    0.0900
    334 CB        -65.3640  -13.4340  -26.8990 C.3      22 ASN   -0.1800
    335 CG        -64.8450  -13.7300  -28.2900 C.2      22 ASN    0.0900
    336 ND2       -65.4960  -14.6630  -28.9820 N.am     22 ASN    0.0900
    337 OD1       -63.8700  -13.1270  -28.7400 O.2      22 ASN    0.5500
    338 HN        -65.8110  -15.8480  -26.3340 H        22 ASN   -0.5500
    339 HA        -63.5450  -14.1340  -25.9740 H        22 ASN   -0.6200
    340 HB1       -65.2570  -12.3460  -26.7060 H        22 ASN    0.3200
    341 HB2       -66.4390  -13.7100  -26.8570 H        22 ASN    0.3000
    342 HD21      -65.1970  -14.9000  -29.9070 H        22 ASN    0.5100
    343 HD22      -66.2830  -15.1260  -28.5780 H        22 ASN   -0.5100
    344 N         -65.9710  -13.9160  -23.8310 N.am     23 ILE   -0.4700
    345 CA        -66.2440  -13.4670  -22.4740 C.3      23 ILE    0.3100
    346 C         -65.1270  -13.9510  -21.5550 C.2      23 ILE    0.0700
    347 O         -64.7470  -13.2700  -20.6030 O.2      23 ILE    0.0900
    348 CB        -67.6010  -13.9890  -21.9600 C.3      23 ILE   -0.0900
    349 CG1       -68.7540  -13.2940  -22.6880 C.3      23 ILE    0.0900
    350 CG2       -67.7300  -13.7580  -20.4640 C.3      23 ILE   -0.2700
    351 CD        -70.1230  -13.6600  -22.1520 C.3      23 ILE    0.0900
    352 HN        -66.6650  -14.4930  -24.2550 H        23 ILE    0.0900
    353 HA        -66.2390  -12.3880  -22.4770 H        23 ILE    0.0900
    354 HB        -67.6830  -15.0750  -22.1740 H        23 ILE   -0.1800
    355 HG11      -68.7100  -13.5710  -23.7620 H        23 ILE    0.0900
    356 HG12      -68.6200  -12.1950  -22.5940 H        23 ILE    0.0900
    357 HG21      -67.6580  -12.6730  -20.2360 H        23 ILE   -0.2700
    358 HG22      -66.9130  -14.2880  -19.9270 H        23 ILE    0.0900
    359 HG23      -68.7140  -14.1310  -20.1070 H        23 ILE    0.0900
    360 HD1       -70.2670  -13.2200  -21.1410 H        23 ILE    0.0900
    361 HD2       -70.2160  -14.7640  -22.0740 H        23 ILE    0.5100
    362 HD3       -70.9120  -13.2640  -22.8260 H        23 ILE   -0.5100
    363 N         -64.5970  -15.1320  -21.8570 N.am     24 LEU   -0.4700
    364 CA        -63.4980  -15.7050  -21.0910 C.3      24 LEU    0.3100
    365 C         -62.2330  -14.8730  -21.2680 C.2      24 LEU    0.0700
    366 O         -61.4470  -14.7130  -20.3370 O.2      24 LEU    0.0900
    367 CB        -63.2460  -17.1520  -21.5180 C.3      24 LEU   -0.1800
    368 CG        -62.9720  -18.1610  -20.4020 C.3      24 LEU    0.0900
    369 CD1       -64.0710  -18.1080  -19.3490 C.3      24 LEU    0.0900
    370 CD2       -62.8320  -19.5650  -20.9710 C.3      24 LEU   -0.0900
    371 HN        -64.9270  -15.6800  -22.6220 H        24 LEU    0.0900
    372 HA        -63.7610  -15.6620  -20.0450 H        24 LEU   -0.2700
    373 HB1       -62.3690  -17.1550  -22.1990 H        24 LEU    0.0900
    374 HB2       -64.1380  -17.5000  -22.0780 H        24 LEU    0.0900
    375 HG        -61.9960  -17.9280  -19.9260 H        24 LEU    0.0900
    376 HD11      -65.0680  -18.1690  -19.8340 H        24 LEU   -0.2700
    377 HD12      -64.0080  -17.1530  -18.7840 H        24 LEU    0.0900
    378 HD13      -63.9650  -18.9640  -18.6480 H        24 LEU    0.0900
    379 HD21      -61.9910  -19.6020  -21.6940 H        24 LEU    0.0900
    380 HD22      -63.7660  -19.8540  -21.4980 H        24 LEU    0.5100
    381 HD23      -62.6270  -20.2860  -20.1510 H        24 LEU   -0.5100
    382 N         -62.0480  -14.3400  -22.4740 N.am     25 VAL   -0.4700
    383 CA        -60.9090  -13.4790  -22.7740 C.3      25 VAL    0.3100
    384 C         -61.0470  -12.1310  -22.0820 C.2      25 VAL    0.0700
    385 O         -60.1400  -11.6870  -21.3770 O.2      25 VAL    0.0900
    386 CB        -60.7530  -13.2480  -24.2900 C.3      25 VAL   -0.0900
    387 CG1       -59.6800  -12.2040  -24.5600 C.3      25 VAL    0.0900
    388 CG2       -60.4300  -14.5580  -24.9990 C.3      25 VAL   -0.2700
    389 HN        -62.6800  -14.5060  -23.2260 H        25 VAL    0.0900
    390 HA        -60.0230  -13.9540  -22.3780 H        25 VAL    0.0900
    391 HB        -61.7210  -12.9010  -24.7130 H        25 VAL    0.0900
    392 HG11      -58.7540  -12.4550  -23.9980 H        25 VAL   -0.2700
    393 HG12      -60.0350  -11.2040  -24.2310 H        25 VAL    0.0900
    394 HG13      -59.4410  -12.1780  -25.6450 H        25 VAL    0.0900
    395 HG21      -60.8850  -15.4110  -24.4510 H        25 VAL    0.0900
    396 HG22      -59.3300  -14.7070  -25.0370 H        25 VAL    0.5100
    397 HG23      -60.8400  -14.5400  -26.0310 H        25 VAL   -0.5100
    398 N         -62.1900  -11.4810  -22.2870 N.am     26 MET   -0.4700
    399 CA        -62.4700  -10.1950  -21.6610 C.3      26 MET    0.3100
    400 C         -62.2780  -10.2730  -20.1480 C.2      26 MET    0.0700
    401 O         -61.6720   -9.3910  -19.5420 O.2      26 MET    0.0900
    402 CB        -63.8890   -9.7230  -22.0050 C.3      26 MET   -0.1800
    403 CG        -64.0800   -9.3440  -23.4720 C.3      26 MET    0.0900
    404 SD        -65.8020   -9.2340  -24.0190 S.3      26 MET    0.0900
    405 CE        -66.3840   -7.8370  -23.0610 C.3      26 MET   -0.1400
    406 HN        -62.9060  -11.8430  -22.8770 H        26 MET    0.0900
    407 HA        -61.7410   -9.4830  -22.0190 H        26 MET    0.0900
    408 HB1       -64.1260   -8.8370  -21.3790 H        26 MET   -0.0900
    409 HB2       -64.6010  -10.5390  -21.7570 H        26 MET   -0.2200
    410 HG1       -63.5570  -10.1040  -24.0900 H        26 MET    0.0900
    411 HG2       -63.5910   -8.3620  -23.6350 H        26 MET    0.0900
    412 HE1       -65.6950   -6.9690  -23.1540 H        26 MET    0.0900
    413 HE2       -66.4490   -8.1080  -21.9860 H        26 MET    0.5100
    414 HE3       -67.3870   -7.5190  -23.4170 H        26 MET   -0.5100
    415 N         -62.7890  -11.3400  -19.5430 N.am     27 VAL   -0.4700
    416 CA        -62.6270  -11.5550  -18.1130 C.3      27 VAL    0.3100
    417 C         -61.1720  -11.8250  -17.7560 C.2      27 VAL    0.0700
    418 O         -60.6380  -11.2370  -16.8110 O.2      27 VAL    0.0900
    419 CB        -63.4980  -12.7220  -17.6110 C.3      27 VAL   -0.0900
    420 CG1       -63.0870  -13.1230  -16.2000 C.3      27 VAL    0.0900
    421 CG2       -64.9660  -12.3400  -17.6540 C.3      27 VAL   -0.2700
    422 HN        -63.3020  -12.0380  -20.0380 H        27 VAL    0.0900
    423 HA        -62.9050  -10.6420  -17.6080 H        27 VAL    0.0900
    424 HB        -63.3790  -13.5920  -18.2910 H        27 VAL    0.0900
    425 HG11      -63.0360  -12.2250  -15.5470 H        27 VAL   -0.2700
    426 HG12      -62.0860  -13.6030  -16.2200 H        27 VAL    0.0900
    427 HG13      -63.8320  -13.8280  -15.7740 H        27 VAL    0.0900
    428 HG21      -65.2220  -11.9230  -18.6500 H        27 VAL    0.0900
    429 HG22      -65.1790  -11.5710  -16.8820 H        27 VAL    0.5100
    430 HG23      -65.5950  -13.2370  -17.4720 H        27 VAL   -0.5100
    431 N         -60.5270  -12.7090  -18.5160 N.am     28 SER   -0.4700
    432 CA        -59.1260  -13.0420  -18.2860 C.3      28 SER    0.3100
    433 C         -58.2330  -11.8050  -18.2210 C.2      28 SER    0.0700
    434 O         -57.2890  -11.7470  -17.4340 O.2      28 SER    0.0900
    435 CB        -58.6110  -14.0000  -19.3630 C.3      28 SER    0.0500
    436 OG        -59.0900  -15.3170  -19.1490 O.3      28 SER    0.0900
    437 HN        -60.9710  -13.1790  -19.2740 H        28 SER    0.0900
    438 HA        -59.0470  -13.4980  -17.3100 H        28 SER   -0.6600
    439 HB1       -57.5010  -14.0200  -19.3430 H        28 SER    0.4300
    440 HB2       -58.9570  -13.6570  -20.3610 H        28 SER    0.5100
    441 HG1       -59.9870  -15.3310  -19.4880 H        28 SER   -0.5100
    442 N         -58.5390  -10.8150  -19.0570 N.am     29 ILE   -0.4700
    443 CA        -57.7700   -9.5770  -19.0970 C.3      29 ILE    0.3100
    444 C         -58.1180   -8.6600  -17.9300 C.2      29 ILE    0.0700
    445 O         -57.2380   -8.0660  -17.3040 O.2      29 ILE    0.0900
    446 CB        -57.9950   -8.8230  -20.4210 C.3      29 ILE   -0.0900
    447 CG1       -57.2990   -9.5520  -21.5720 C.3      29 ILE    0.0900
    448 CG2       -57.4870   -7.3950  -20.3150 C.3      29 ILE   -0.2700
    449 CD        -57.4420   -8.8630  -22.9090 C.3      29 ILE    0.0900
    450 HN        -59.3060  -10.8740  -19.6910 H        29 ILE    0.0900
    451 HA        -56.7260   -9.8320  -18.9850 H        29 ILE    0.0900
    452 HB        -59.0800   -8.8120  -20.6580 H        29 ILE   -0.1800
    453 HG11      -57.7290  -10.5730  -21.6540 H        29 ILE    0.0900
    454 HG12      -56.2180   -9.6360  -21.3330 H        29 ILE    0.0900
    455 HG21      -56.4000   -7.3920  -20.0850 H        29 ILE   -0.2700
    456 HG22      -58.0240   -6.8630  -19.5000 H        29 ILE    0.0900
    457 HG23      -57.6490   -6.8640  -21.2770 H        29 ILE    0.0900
    458 HD1       -57.0040   -7.8430  -22.8620 H        29 ILE    0.0900
    459 HD2       -58.5180   -8.7750  -23.1760 H        29 ILE    0.5100
    460 HD3       -56.9090   -9.4420  -23.6930 H        29 ILE   -0.5100
    461 N         -59.4120   -8.5560  -17.6390 N.am     30 LYS   -0.4700
    462 CA        -59.9070   -7.7030  -16.5660 C.3      30 LYS    0.3100
    463 C         -59.4190   -8.1710  -15.1960 C.2      30 LYS    0.0700
    464 O         -59.0880   -7.3580  -14.3320 O.2      30 LYS    0.0900
    465 CB        -61.4390   -7.6820  -16.5870 C.3      30 LYS   -0.1800
    466 CG        -62.0660   -6.2980  -16.4710 C.3      30 LYS    0.0900
    467 CD        -61.8310   -5.4810  -17.7330 C.3      30 LYS    0.0900
    468 CE        -62.6820   -4.2160  -17.7480 C.3      30 LYS   -0.1800
    469 NZ        -62.3800   -3.3060  -16.6100 N.4      30 LYS    0.0900
    470 HN        -60.1050   -9.0600  -18.1470 H        30 LYS    0.0900
    471 HA        -59.5140   -6.7080  -16.7150 H        30 LYS   -0.1800
    472 HB1       -61.8050   -8.3000  -15.7400 H        30 LYS    0.0900
    473 HB2       -61.7800   -8.1390  -17.5400 H        30 LYS    0.0900
    474 HG1       -61.6200   -5.7670  -15.6030 H        30 LYS    0.2100
    475 HG2       -63.1590   -6.4050  -16.3030 H        30 LYS    0.0500
    476 HD1       -62.0830   -6.1000  -18.6190 H        30 LYS    0.0500
    477 HD2       -60.7580   -5.1970  -17.7860 H        30 LYS   -0.3000
    478 HE1       -63.7560   -4.4920  -17.6810 H        30 LYS    0.3300
    479 HE2       -62.4900   -3.6520  -18.6860 H        30 LYS    0.3300
    480 HZ1       -61.3820   -3.0190  -16.6500 H        30 LYS    0.3300
    481 HZ2       -62.5620   -3.8020  -15.7130 H        30 LYS    0.5100
    482 HZ3       -62.9870   -2.4640  -16.6690 H        30 LYS   -0.5100
    483 N         -59.3640   -9.4900  -15.0070 N.am     31 VAL   -0.4700
    484 CA        -59.0890  -10.0600  -13.6890 C.3      31 VAL    0.3100
    485 C         -57.6140  -10.3850  -13.4420 C.2      31 VAL    0.0700
    486 O         -57.2110  -10.6490  -12.3050 O.2      31 VAL    0.0900
    487 CB        -59.9380  -11.3280  -13.4330 C.3      31 VAL   -0.0900
    488 CG1       -59.4370  -12.4890  -14.2820 C.3      31 VAL    0.0900
    489 CG2       -59.9180  -11.6980  -11.9590 C.3      31 VAL   -0.2700
    490 HN        -59.5050  -10.1420  -15.7490 H        31 VAL    0.0900
    491 HA        -59.3140   -9.3070  -12.9490 H        31 VAL    0.0900
    492 HB        -60.9980  -11.1190  -13.6860 H        31 VAL    0.0900
    493 HG11      -58.5420  -12.9490  -13.8100 H        31 VAL   -0.2700
    494 HG12      -59.1560  -12.1240  -15.2930 H        31 VAL    0.0900
    495 HG13      -60.2290  -13.2620  -14.3700 H        31 VAL    0.0900
    496 HG21      -60.1620  -10.8080  -11.3390 H        31 VAL    0.0900
    497 HG22      -58.9090  -12.0630  -11.6740 H        31 VAL    0.5100
    498 HG23      -60.6720  -12.4880  -11.7570 H        31 VAL   -0.5100
    499 N         -56.8030  -10.3660  -14.4960 N.am     32 ASN   -0.4700
    500 CA        -55.3840  -10.6670  -14.3560 C.3      32 ASN    0.3100
    501 C         -54.4950   -9.4910  -14.7460 C.2      32 ASN    0.0700
    502 O         -54.4310   -9.1090  -15.9140 O.2      32 ASN    0.0900
    503 CB        -55.0100  -11.9070  -15.1710 C.3      32 ASN   -0.1800
    504 CG        -53.5710  -12.3310  -14.9620 C.2      32 ASN    0.0900
    505 ND2       -53.1100  -13.2820  -15.7700 N.am     32 ASN    0.0900
    506 OD1       -52.8790  -11.8170  -14.0820 O.2      32 ASN    0.5500
    507 HN        -57.1230  -10.1480  -15.4140 H        32 ASN   -0.5500
    508 HA        -55.1790  -10.8310  -13.3080 H        32 ASN   -0.6200
    509 HB1       -55.1610  -11.6900  -16.2500 H        32 ASN    0.3200
    510 HB2       -55.6720  -12.7480  -14.8740 H        32 ASN    0.3000
    511 HD21      -53.7410  -13.7810  -16.3650 H        32 ASN    0.5100
    512 HD22      -52.1340  -13.4980  -15.7830 H        32 ASN   -0.5100
    513 N         -53.8050   -8.9240  -13.7570 N.am     33 ARG   -0.4700
    514 CA        -52.9400   -7.7710  -13.9870 C.3      33 ARG    0.3100
    515 C         -51.8450   -8.0690  -15.0100 C.2      33 ARG    0.0700
    516 O         -51.4470   -7.1920  -15.7770 O.2      33 ARG    0.0900
    517 CB        -52.3220   -7.2890  -12.6700 C.3      33 ARG   -0.1800
    518 CG        -51.5250   -5.9950  -12.7910 C.3      33 ARG    0.0900
    519 CD        -50.9260   -5.5700  -11.4560 C.3      33 ARG    0.0900
    520 NE        -49.9540   -6.5400  -10.9540 N.pl3    33 ARG   -0.1800
    521 CZ        -50.2220   -7.4610  -10.0340 C.cat    33 ARG    0.0900
    522 NH1       -51.4370   -7.5430   -9.5060 N.pl3    33 ARG    0.0900
    523 NH2       -49.2750   -8.3000   -9.6380 N.pl3    33 ARG    0.2000
    524 HN        -53.8460   -9.2610  -12.8190 H        33 ARG    0.0900
    525 HA        -53.5380   -6.9880  -14.4300 H        33 ARG    0.0900
    526 HB1       -51.6460   -8.0830  -12.2890 H        33 ARG   -0.7000
    527 HB2       -53.1400   -7.1310  -11.9360 H        33 ARG    0.4400
    528 HG1       -52.1960   -5.1900  -13.1600 H        33 ARG    0.6400
    529 HG2       -50.7050   -6.1430  -13.5250 H        33 ARG   -0.8000
    530 HD1       -51.7330   -5.4760  -10.6980 H        33 ARG    0.4600
    531 HD2       -50.4010   -4.5970  -11.5760 H        33 ARG    0.4600
    532 HE        -49.0270   -6.5090  -11.3270 H        33 ARG   -0.8000
    533 HH11      -52.1540   -6.9110   -9.8000 H        33 ARG    0.4600
    534 HH12      -51.6360   -8.2370   -8.8140 H        33 ARG    0.4600
    535 HH21      -48.3580   -8.2420  -10.0310 H        33 ARG    0.5100
    536 HH22      -49.4790   -8.9930   -8.9460 H        33 ARG   -0.5100
    537 N         -51.3640   -9.3110  -15.0220 N.am     34 HSE   -0.4700
    538 CA        -50.3170   -9.7150  -15.9570 C.3      34 HSE    0.3100
    539 C         -50.7620   -9.6100  -17.4130 C.2      34 HSE    0.0700
    540 O         -49.9400   -9.4240  -18.3080 O.2      34 HSE    0.0900
    541 CB        -49.8360  -11.1380  -15.6560 C.3      34 HSE   -0.0800
    542 CG        -48.9000  -11.2270  -14.4890 C.ar     34 HSE    0.0900
    543 CD2       -49.1150  -11.0950  -13.1600 C.ar     34 HSE    0.0900
    544 ND1       -47.5500  -11.4860  -14.6390 N.ar     34 HSE   -0.7000
    545 CE1       -46.9790  -11.5080  -13.4470 C.ar     34 HSE    0.2200
    546 NE2       -47.9060  -11.2720  -12.5330 N.ar     34 HSE    0.2500
    547 HN        -51.6940  -10.0170  -14.3990 H        34 HSE    0.1300
    548 HA        -49.4990   -9.0160  -15.8630 H        34 HSE   -0.3600
    549 HB1       -49.3110  -11.5330  -16.5520 H        34 HSE    0.3200
    550 HB2       -50.7200  -11.7750  -15.4410 H        34 HSE   -0.0500
    551 HD2       -50.0370  -10.8880  -12.6300 H        34 HSE    0.0900
    552 HE1       -45.9280  -11.6880  -13.2270 H        34 HSE    0.5100
    553 HE2       -47.7630  -11.2280  -11.5440 H        34 HSE   -0.5100
    554 N         -52.0680   -9.7280  -17.6490 N.am     35 LEU   -0.4700
    555 CA        -52.6140   -9.7090  -19.0010 C.3      35 LEU    0.3100
    556 C         -53.0760   -8.3190  -19.4220 C.2      35 LEU    0.0700
    557 O         -53.6490   -8.1430  -20.4930 O.2      35 LEU    0.0900
    558 CB        -53.7760  -10.6990  -19.1170 C.3      35 LEU   -0.1800
    559 CG        -53.4210  -12.1850  -19.1790 C.3      35 LEU    0.0900
    560 CD1       -54.6730  -13.0360  -19.0510 C.3      35 LEU    0.0900
    561 CD2       -52.6740  -12.5040  -20.4670 C.3      35 LEU   -0.0900
    562 HN        -52.7300   -9.8370  -16.9110 H        35 LEU    0.0900
    563 HA        -51.8240   -9.9750  -19.6870 H        35 LEU   -0.2700
    564 HB1       -54.3400  -10.4490  -20.0390 H        35 LEU    0.0900
    565 HB2       -54.4360  -10.5480  -18.2370 H        35 LEU    0.0900
    566 HG        -52.7210  -12.4330  -18.3520 H        35 LEU    0.0900
    567 HD11      -55.4500  -12.6820  -19.7630 H        35 LEU   -0.2700
    568 HD12      -55.0770  -12.9600  -18.0190 H        35 LEU    0.0900
    569 HD13      -54.4360  -14.0960  -19.2830 H        35 LEU    0.0900
    570 HD21      -51.6560  -12.0560  -20.4390 H        35 LEU    0.0900
    571 HD22      -53.2220  -12.0830  -21.3360 H        35 LEU    0.5100
    572 HD23      -52.5740  -13.6040  -20.5840 H        35 LEU   -0.5100
    573 N         -52.8240   -7.3290  -18.5730 N.am     36 GLN   -0.4700
    574 CA        -53.2930   -5.9700  -18.8180 C.3      36 GLN    0.3100
    575 C         -52.2620   -5.1360  -19.5700 C.2      36 GLN    0.0700
    576 O         -51.4450   -4.4470  -18.9610 O.2      36 GLN    0.0900
    577 CB        -53.6660   -5.2950  -17.4930 C.3      36 GLN   -0.1800
    578 CG        -54.7260   -6.0430  -16.7070 C.3      36 GLN    0.0900
    579 CD        -54.9930   -5.4260  -15.3510 C.2      36 GLN    0.0900
    580 NE2       -55.9480   -5.9970  -14.6250 N.am     36 GLN   -0.1800
    581 OE1       -54.3480   -4.4550  -14.9550 O.2      36 GLN    0.0900
    582 HN        -52.3060   -7.4700  -17.7330 H        36 GLN    0.0900
    583 HA        -54.1530   -6.0230  -19.4690 H        36 GLN    0.5500
    584 HB1       -54.0430   -4.2730  -17.7110 H        36 GLN   -0.5500
    585 HB2       -52.7520   -5.2160  -16.8670 H        36 GLN   -0.6200
    586 HG1       -54.3910   -7.0910  -16.5580 H        36 GLN    0.3200
    587 HG2       -55.6730   -6.0410  -17.2880 H        36 GLN    0.3000
    588 HE21      -56.4440   -6.7880  -14.9850 H        36 GLN    0.5100
    589 HE22      -56.1720   -5.6360  -13.7200 H        36 GLN   -0.5100
    590 N         -52.2980   -5.2030  -20.9000 N.am     37 THR   -0.4700
    591 CA        -51.3670   -4.4540  -21.7400 C.3      37 THR    0.3100
    592 C         -52.1090   -3.8230  -22.9170 C.2      37 THR    0.0700
    593 O         -53.1860   -4.2850  -23.2950 O.2      37 THR    0.0900
    594 CB        -50.2410   -5.3610  -22.2720 C.3      37 THR    0.1400
    595 CG2       -49.5490   -6.0820  -21.1210 C.3      37 THR    0.0900
    596 OG1       -50.7840   -6.3310  -23.1750 O.3      37 THR   -0.6600
    597 HN        -52.9620   -5.7690  -21.3820 H        37 THR    0.4300
    598 HA        -50.9520   -3.6550  -21.1450 H        37 THR   -0.2700
    599 HB        -49.4860   -4.7500  -22.8120 H        37 THR    0.0900
    600 HG1       -50.0770   -6.9580  -23.3470 H        37 THR    0.0900
    601 HG21      -50.2300   -6.8430  -20.6820 H        37 THR    0.0900
    602 HG22      -49.2750   -5.3530  -20.3290 H        37 THR    0.5100
    603 HG23      -48.6350   -6.5950  -21.4900 H        37 THR   -0.5100
    604 N         -51.5380   -2.7680  -23.4990 N.am     38 VAL   -0.4700
    605 CA        -52.1700   -2.0940  -24.6310 C.3      38 VAL    0.3100
    606 C         -52.4800   -3.0730  -25.7570 C.2      38 VAL    0.0700
    607 O         -53.5100   -2.9620  -26.4200 O.2      38 VAL    0.0900
    608 CB        -51.3110   -0.9410  -25.1850 C.3      38 VAL   -0.0900
    609 CG1       -51.0880    0.1200  -24.1150 C.3      38 VAL    0.0900
    610 CG2       -49.9880   -1.4660  -25.7130 C.3      38 VAL   -0.2700
    611 HN        -50.6650   -2.3960  -23.1900 H        38 VAL    0.0900
    612 HA        -53.1220   -1.7130  -24.2930 H        38 VAL    0.0900
    613 HB        -51.8260   -0.4840  -26.0560 H        38 VAL    0.0900
    614 HG11      -50.5650   -0.3230  -23.2400 H        38 VAL   -0.2700
    615 HG12      -52.0640    0.5260  -23.7750 H        38 VAL    0.0900
    616 HG13      -50.4610    0.9430  -24.5220 H        38 VAL    0.0900
    617 HG21      -50.1540   -2.0550  -26.6410 H        38 VAL    0.0900
    618 HG22      -49.5120   -2.1240  -24.9550 H        38 VAL    0.5100
    619 HG23      -49.3110   -0.6160  -25.9490 H        38 VAL   -0.5100
    620 N         -51.5880   -4.0370  -25.9720 N.am     39 ASN   -0.4700
    621 CA        -51.8010   -5.0540  -26.9910 C.3      39 ASN    0.3100
    622 C         -53.0560   -5.8460  -26.6640 C.2      39 ASN    0.0700
    623 O         -53.8710   -6.1350  -27.5370 O.2      39 ASN    0.0900
    624 CB        -50.6000   -6.0000  -27.0770 C.3      39 ASN   -0.1800
    625 CG        -49.2740   -5.2720  -26.9940 C.2      39 ASN    0.0900
    626 ND2       -48.7170   -4.8640  -28.0290 N.am     39 ASN    0.0900
    627 OD1       -48.7550   -5.1090  -25.7970 O.2      39 ASN    0.5500
    628 HN        -50.7410   -4.1060  -25.4500 H        39 ASN   -0.5500
    629 HA        -51.9510   -4.5530  -27.9360 H        39 ASN   -0.6200
    630 HB1       -50.6420   -6.5490  -28.0420 H        39 ASN    0.3200
    631 HB2       -50.6550   -6.7290  -26.2400 H        39 ASN    0.3000
    632 HD21      -49.2070   -4.8790  -28.9010 H        39 ASN    0.5100
    633 HD22      -47.7800   -4.5180  -27.9890 H        39 ASN   -0.5100
    634 N         -53.2050   -6.1860  -25.3860 N.am     40 ASN   -0.4700
    635 CA        -54.3660   -6.9270  -24.9150 C.3      40 ASN    0.3100
    636 C         -55.6340   -6.0750  -24.8730 C.2      40 ASN    0.0700
    637 O         -56.7490   -6.6020  -24.8350 O.2      40 ASN    0.0900
    638 CB        -54.0920   -7.5560  -23.5450 C.3      40 ASN   -0.1800
    639 CG        -53.0490   -8.6570  -23.6110 C.2      40 ASN    0.0900
    640 ND2       -52.5160   -9.0410  -22.4540 N.am     40 ASN    0.0900
    641 OD1       -52.7290   -9.1660  -24.6870 O.2      40 ASN    0.5500
    642 HN        -52.5280   -5.9480  -24.6930 H        40 ASN   -0.5500
    643 HA        -54.5900   -7.6940  -25.6410 H        40 ASN   -0.6200
    644 HB1       -55.0360   -7.9870  -23.1490 H        40 ASN    0.3200
    645 HB2       -53.7310   -6.7680  -22.8510 H        40 ASN    0.3000
    646 HD21      -52.8080   -8.6070  -21.6010 H        40 ASN    0.5100
    647 HD22      -51.8240   -9.7630  -22.4370 H        40 ASN   -0.5100
    648 N         -55.4650   -4.7570  -24.8780 N.am     41 TYR   -0.4700
    649 CA        -56.6050   -3.8610  -24.9990 C.3      41 TYR    0.3100
    650 C         -57.2020   -4.0020  -26.3890 C.2      41 TYR    0.0700
    651 O         -58.4200   -3.9940  -26.5650 O.2      41 TYR    0.0900
    652 CB        -56.2040   -2.4080  -24.7460 C.3      41 TYR   -0.1800
    653 CG        -55.8780   -2.0970  -23.3010 C.ar     41 TYR    0.0900
    654 CD1       -55.6710   -0.7870  -22.8860 C.ar     41 TYR    0.0900
    655 CD2       -55.7720   -3.1100  -22.3540 C.ar     41 TYR    0.0000
    656 CE1       -55.3680   -0.4950  -21.5690 C.ar     41 TYR   -0.1150
    657 CE2       -55.4660   -2.8260  -21.0350 C.ar     41 TYR    0.1150
    658 CZ        -55.2670   -1.5170  -20.6470 C.ar     41 TYR   -0.1150
    659 OH        -54.9670   -1.2270  -19.3340 O.3      41 TYR    0.1150
    660 HN        -54.5670   -4.3290  -24.8000 H        41 TYR    0.1100
    661 HA        -57.3470   -4.1720  -24.2780 H        41 TYR   -0.5400
    662 HB1       -57.0430   -1.7420  -25.0410 H        41 TYR    0.4300
    663 HB2       -55.2990   -2.1700  -25.3440 H        41 TYR   -0.1150
    664 HD1       -55.7480    0.0150  -23.6040 H        41 TYR    0.1150
    665 HD2       -55.9290   -4.1350  -22.6540 H        41 TYR   -0.1150
    666 HE1       -55.2120    0.5290  -21.2620 H        41 TYR    0.1150
    667 HE2       -55.3860   -3.6240  -20.3120 H        41 TYR    0.5100
    668 HH        -54.7840   -2.0550  -18.8830 H        41 TYR   -0.5100
    669 N         -56.3250   -4.1330  -27.3790 N.am     42 PHE   -0.4700
    670 CA        -56.7450   -4.3790  -28.7480 C.3      42 PHE    0.3100
    671 C         -57.4920   -5.7020  -28.8280 C.2      42 PHE    0.0700
    672 O         -58.5610   -5.7900  -29.4300 O.2      42 PHE    0.0900
    673 CB        -55.5340   -4.4010  -29.6860 C.3      42 PHE   -0.1800
    674 CG        -54.8610   -3.0670  -29.8380 C.ar     42 PHE    0.0900
    675 CD1       -55.5820   -1.8900  -29.6970 C.ar     42 PHE    0.0900
    676 CD2       -53.5070   -2.9870  -30.1240 C.ar     42 PHE    0.0000
    677 CE1       -54.9640   -0.6580  -29.8410 C.ar     42 PHE   -0.1150
    678 CE2       -52.8820   -1.7570  -30.2710 C.ar     42 PHE    0.1150
    679 CZ        -53.6120   -0.5910  -30.1270 C.ar     42 PHE   -0.1150
    680 HN        -55.3420   -4.0690  -27.2280 H        42 PHE    0.1150
    681 HA        -57.4280   -3.5940  -29.0350 H        42 PHE   -0.1150
    682 HB1       -55.8610   -4.7220  -30.6980 H        42 PHE    0.1150
    683 HB2       -54.7760   -5.1080  -29.2860 H        42 PHE   -0.1150
    684 HD1       -56.6370   -1.9350  -29.4720 H        42 PHE    0.1150
    685 HD2       -52.9320   -3.8940  -30.2360 H        42 PHE   -0.1150
    686 HE1       -55.5380    0.2500  -29.7290 H        42 PHE    0.1150
    687 HE2       -51.8270   -1.7110  -30.4970 H        42 PHE    0.5100
    688 HZ        -53.1290    0.3680  -30.2390 H        42 PHE   -0.5100
    689 N         -56.9240   -6.7330  -28.2090 N.am     43 LEU   -0.4700
    690 CA        -57.5480   -8.0480  -28.1800 C.3      43 LEU    0.3100
    691 C         -58.8620   -8.0050  -27.4110 C.2      43 LEU    0.0700
    692 O         -59.7720   -8.7980  -27.6620 O.2      43 LEU    0.0900
    693 CB        -56.6120   -9.0740  -27.5400 C.3      43 LEU   -0.1800
    694 CG        -55.2490   -9.2780  -28.2000 C.3      43 LEU    0.0900
    695 CD1       -54.5850  -10.5090  -27.6120 C.3      43 LEU    0.0900
    696 CD2       -55.3880   -9.4130  -29.7040 C.3      43 LEU   -0.0900
    697 HN        -56.0490   -6.6530  -27.7370 H        43 LEU    0.0900
    698 HA        -57.7770   -8.3310  -29.1960 H        43 LEU   -0.2700
    699 HB1       -57.1360  -10.0530  -27.5390 H        43 LEU    0.0900
    700 HB2       -56.4340   -8.7590  -26.4910 H        43 LEU    0.0900
    701 HG        -54.6110   -8.3860  -28.0210 H        43 LEU    0.0900
    702 HD11      -55.2160  -11.4060  -27.7900 H        43 LEU   -0.2700
    703 HD12      -54.4530  -10.3810  -26.5150 H        43 LEU    0.0900
    704 HD13      -53.5950  -10.6700  -28.0910 H        43 LEU    0.0900
    705 HD21      -55.6780   -8.4380  -30.1510 H        43 LEU    0.0900
    706 HD22      -56.1720  -10.1610  -29.9470 H        43 LEU    0.5100
    707 HD23      -54.4190   -9.7310  -30.1460 H        43 LEU   -0.5100
    708 N         -58.9500   -7.0770  -26.4620 N.am     44 PHE   -0.4700
    709 CA        -60.1740   -6.8800  -25.6990 C.3      44 PHE    0.3100
    710 C         -61.2680   -6.3460  -26.6120 C.2      44 PHE    0.0700
    711 O         -62.4050   -6.8110  -26.5810 O.2      44 PHE    0.0900
    712 CB        -59.9370   -5.9170  -24.5310 C.3      44 PHE   -0.1800
    713 CG        -61.0690   -5.8690  -23.5420 C.ar     44 PHE    0.0900
    714 CD1       -61.0350   -6.6380  -22.3910 C.ar     44 PHE    0.0900
    715 CD2       -62.1650   -5.0490  -23.7620 C.ar     44 PHE    0.0000
    716 CE1       -62.0690   -6.5940  -21.4790 C.ar     44 PHE   -0.1150
    717 CE2       -63.2030   -5.0000  -22.8530 C.ar     44 PHE    0.1150
    718 CZ        -63.1540   -5.7730  -21.7090 C.ar     44 PHE   -0.1150
    719 HN        -58.1880   -6.4780  -26.2320 H        44 PHE    0.1150
    720 HA        -60.4970   -7.8420  -25.3310 H        44 PHE   -0.1150
    721 HB1       -59.8030   -4.8870  -24.9270 H        44 PHE    0.1150
    722 HB2       -59.0280   -6.2330  -23.9740 H        44 PHE   -0.1150
    723 HD1       -60.1870   -7.2810  -22.2060 H        44 PHE    0.1150
    724 HD2       -62.2060   -4.4420  -24.6540 H        44 PHE   -0.1150
    725 HE1       -62.0290   -7.2010  -20.5870 H        44 PHE    0.1150
    726 HE2       -64.0530   -4.3580  -23.0350 H        44 PHE    0.5100
    727 HZ        -63.9640   -5.7360  -20.9970 H        44 PHE   -0.5100
    728 N         -60.9120   -5.3650  -27.4350 N.am     45 SER   -0.4700
    729 CA        -61.8430   -4.8060  -28.3990 C.3      45 SER    0.3100
    730 C         -62.3060   -5.8810  -29.3690 C.2      45 SER    0.0700
    731 O         -63.5000   -6.0470  -29.6030 O.2      45 SER    0.0900
    732 CB        -61.1900   -3.6550  -29.1680 C.3      45 SER    0.0500
    733 OG        -62.0490   -3.1620  -30.1830 O.3      45 SER    0.0900
    734 HN        -59.9960   -4.9710  -27.4280 H        45 SER    0.0900
    735 HA        -62.7110   -4.4540  -27.8620 H        45 SER   -0.6600
    736 HB1       -60.2510   -4.0120  -29.6440 H        45 SER    0.4300
    737 HB2       -60.9570   -2.8250  -28.4680 H        45 SER    0.5100
    738 HG1       -61.4890   -2.9830  -30.9410 H        45 SER   -0.5100
    739 N         -61.3450   -6.6130  -29.9290 N.am     46 LEU   -0.4700
    740 CA        -61.6290   -7.7210  -30.8320 C.3      46 LEU    0.3100
    741 C         -62.5870   -8.7160  -30.1890 C.2      46 LEU    0.0700
    742 O         -63.5080   -9.2150  -30.8310 O.2      46 LEU    0.0900
    743 CB        -60.3290   -8.4350  -31.2020 C.3      46 LEU   -0.1800
    744 CG        -59.9480   -8.4550  -32.6810 C.3      46 LEU    0.0900
    745 CD1       -59.8540   -7.0420  -33.2270 C.3      46 LEU    0.0900
    746 CD2       -58.6370   -9.2010  -32.8650 C.3      46 LEU   -0.0900
    747 HN        -60.3810   -6.4330  -29.7550 H        46 LEU    0.0900
    748 HA        -62.1070   -7.3240  -31.7150 H        46 LEU   -0.2700
    749 HB1       -60.4140   -9.4880  -30.8610 H        46 LEU    0.0900
    750 HB2       -59.5030   -7.9410  -30.6470 H        46 LEU    0.0900
    751 HG        -60.7180   -9.0190  -33.2500 H        46 LEU    0.0900
    752 HD11      -59.0810   -6.4690  -32.6710 H        46 LEU   -0.2700
    753 HD12      -60.8310   -6.5260  -33.1110 H        46 LEU    0.0900
    754 HD13      -59.5690   -7.0700  -34.3010 H        46 LEU    0.0900
    755 HD21      -58.7380  -10.2470  -32.5040 H        46 LEU    0.0900
    756 HD22      -57.8320   -8.7010  -32.2840 H        46 LEU    0.5100
    757 HD23      -58.3620   -9.2220  -33.9420 H        46 LEU   -0.5100
    758 N         -62.3590   -9.0030  -28.9090 N.am     47 ALA   -0.4700
    759 CA        -63.1920   -9.9480  -28.1680 C.3      47 ALA    0.3100
    760 C         -64.6330   -9.4630  -28.0420 C.2      47 ALA    0.0700
    761 O         -65.5740  -10.2570  -28.0600 O.2      47 ALA    0.0900
    762 CB        -62.5970  -10.2200  -26.7880 C.3      47 ALA   -0.2700
    763 HN        -61.6130   -8.5860  -28.3980 H        47 ALA    0.0900
    764 HA        -63.2490  -10.8630  -28.7400 H        47 ALA    0.0900
    765 HB1       -62.5320   -9.2750  -26.2080 H        47 ALA    0.0900
    766 HB2       -61.5760  -10.6430  -26.8930 H        47 ALA    0.5100
    767 HB3       -63.2420  -10.9340  -26.2320 H        47 ALA   -0.5100
    768 N         -64.7990   -8.1480  -27.9130 N.am     48 CYS   -0.4700
    769 CA        -66.1210   -7.5470  -27.8260 C.3      48 CYS    0.3100
    770 C         -66.8740   -7.7550  -29.1260 C.2      48 CYS    0.0700
    771 O         -67.9820   -8.2900  -29.1380 O.2      48 CYS    0.0900
    772 CB        -66.0160   -6.0520  -27.5230 C.3      48 CYS   -0.1100
    773 SG        -65.2860   -5.6810  -25.9180 S.3      48 CYS    0.0900
    774 HN        -64.0270   -7.5200  -27.8690 H        48 CYS    0.0900
    775 HA        -66.6660   -8.0500  -27.0420 H        48 CYS   -0.2300
    776 HB1       -67.0360   -5.6160  -27.5670 H        48 CYS    0.1600
    777 HB2       -65.4010   -5.5810  -28.3190 H        48 CYS    0.5100
    778 HG1       -64.1320   -6.2800  -26.1740 H        48 CYS   -0.5100
    779 N         -66.2550   -7.3280  -30.2230 N.am     49 ALA   -0.4700
    780 CA        -66.8080   -7.5150  -31.5570 C.3      49 ALA    0.3100
    781 C         -67.1590   -8.9750  -31.8090 C.2      49 ALA    0.0700
    782 O         -68.2560   -9.2890  -32.2660 O.2      49 ALA    0.0900
    783 CB        -65.8170   -7.0320  -32.6000 C.3      49 ALA   -0.2700
    784 HN        -65.3780   -6.8560  -30.1820 H        49 ALA    0.0900
    785 HA        -67.7290   -6.9550  -31.6220 H        49 ALA    0.0900
    786 HB1       -64.8690   -7.6050  -32.5200 H        49 ALA    0.0900
    787 HB2       -65.5960   -5.9550  -32.4410 H        49 ALA    0.5100
    788 HB3       -66.2360   -7.1810  -33.6170 H        49 ALA   -0.5100
    789 N         -66.2250   -9.8690  -31.4950 N.am     50 ASP   -0.4700
    790 CA        -66.4290  -11.2960  -31.7090 C.3      50 ASP    0.3100
    791 C         -67.5200  -11.8660  -30.8070 C.2      50 ASP    0.0700
    792 O         -68.2010  -12.8300  -31.1690 O.2      50 ASP    0.0900
    793 CB        -65.1170  -12.0630  -31.5170 C.3      50 ASP   -0.2800
    794 CG        -64.0930  -11.7420  -32.5880 C.2      50 ASP    0.0900
    795 OD1       -64.5010  -11.2920  -33.6820 O.co2    50 ASP    0.0900
    796 OD2       -62.8840  -11.9470  -32.3400 O.co2    50 ASP    0.6200
    797 HN        -65.3480   -9.6050  -31.1010 H        50 ASP   -0.7600
    798 HA        -66.8000  -11.4340  -32.7140 H        50 ASP   -0.7600
    799 HB1       -65.3280  -13.1530  -31.5450 H        50 ASP    0.5100
    800 HB2       -64.6870  -11.8000  -30.5260 H        50 ASP   -0.5100
    801 N         -67.6900  -11.2700  -29.6290 N.am     51 LEU   -0.4700
    802 CA        -68.7520  -11.6850  -28.7240 C.3      51 LEU    0.3100
    803 C         -70.1220  -11.3910  -29.3290 C.2      51 LEU    0.0700
    804 O         -71.0070  -12.2500  -29.3420 O.2      51 LEU    0.0900
    805 CB        -68.6170  -10.9930  -27.3630 C.3      51 LEU   -0.1800
    806 CG        -69.6850  -11.3610  -26.3290 C.3      51 LEU    0.0900
    807 CD1       -69.6880  -12.8610  -26.0690 C.3      51 LEU    0.0900
    808 CD2       -69.4880  -10.5890  -25.0320 C.3      51 LEU   -0.0900
    809 HN        -67.1060  -10.5250  -29.3170 H        51 LEU    0.0900
    810 HA        -68.6900  -12.7570  -28.6060 H        51 LEU   -0.2700
    811 HB1       -68.6610   -9.8960  -27.5290 H        51 LEU    0.0900
    812 HB2       -67.6250  -11.2550  -26.9410 H        51 LEU    0.0900
    813 HG        -70.6830  -11.0500  -26.7050 H        51 LEU    0.0900
    814 HD11      -68.6550  -13.2150  -25.8590 H        51 LEU   -0.2700
    815 HD12      -70.0710  -13.3990  -26.9630 H        51 LEU    0.0900
    816 HD13      -70.3270  -13.0920  -25.1910 H        51 LEU    0.0900
    817 HD21      -69.5530   -9.4970  -25.2230 H        51 LEU    0.0900
    818 HD22      -68.4880  -10.8160  -24.6050 H        51 LEU    0.5100
    819 HD23      -70.2780  -10.8680  -24.3020 H        51 LEU   -0.5100
    820 N         -70.2830  -10.1720  -29.8380 N.am     52 ILE   -0.4700
    821 CA        -71.5250   -9.7440  -30.4670 C.3      52 ILE    0.3100
    822 C         -71.8790  -10.6220  -31.6660 C.2      52 ILE    0.0700
    823 O         -73.0450  -10.9450  -31.8920 O.2      52 ILE    0.0900
    824 CB        -71.4530   -8.2670  -30.8970 C.3      52 ILE   -0.0900
    825 CG1       -71.3680   -7.3640  -29.6640 C.3      52 ILE    0.0900
    826 CG2       -72.6570   -7.8990  -31.7510 C.3      52 ILE   -0.2700
    827 CD        -71.4010   -5.8910  -29.9870 C.3      52 ILE    0.0900
    828 HN        -69.5550   -9.4920  -29.8110 H        52 ILE    0.0900
    829 HA        -72.3240   -9.8850  -29.7550 H        52 ILE    0.0900
    830 HB        -70.5230   -8.0980  -31.4810 H        52 ILE   -0.1800
    831 HG11      -70.4220   -7.5870  -29.1280 H        52 ILE    0.0900
    832 HG12      -72.2240   -7.5980  -28.9960 H        52 ILE    0.0900
    833 HG21      -73.5760   -7.8800  -31.1280 H        52 ILE   -0.2700
    834 HG22      -72.7910   -8.6490  -32.5590 H        52 ILE    0.0900
    835 HG23      -72.5110   -6.8910  -32.1970 H        52 ILE    0.0900
    836 HD1       -72.4120   -5.6000  -30.3440 H        52 ILE    0.0900
    837 HD2       -70.6640   -5.6620  -30.7860 H        52 ILE    0.5100
    838 HD3       -71.1630   -5.2990  -29.0770 H        52 ILE   -0.5100
    839 N         -70.8610  -11.0140  -32.4290 N.am     53 ILE   -0.4700
    840 CA        -71.0460  -11.9140  -33.5600 C.3      53 ILE    0.3100
    841 C         -71.6030  -13.2580  -33.1000 C.2      53 ILE    0.0700
    842 O         -72.4480  -13.8590  -33.7680 O.2      53 ILE    0.0900
    843 CB        -69.7230  -12.1320  -34.3260 C.3      53 ILE   -0.0900
    844 CG1       -69.3490  -10.8740  -35.1160 C.3      53 ILE    0.0900
    845 CG2       -69.8230  -13.3360  -35.2520 C.3      53 ILE   -0.2700
    846 CD        -70.3680  -10.4790  -36.1630 C.3      53 ILE    0.0900
    847 HN        -69.9270  -10.7090  -32.2620 H        53 ILE    0.0900
    848 HA        -71.7860  -11.4780  -34.2140 H        53 ILE    0.0900
    849 HB        -68.9010  -12.2960  -33.5980 H        53 ILE   -0.1800
    850 HG11      -68.3760  -11.0520  -35.6200 H        53 ILE    0.0900
    851 HG12      -69.2340  -10.0310  -34.4010 H        53 ILE    0.0900
    852 HG21      -70.7420  -13.2680  -35.8720 H        53 ILE   -0.2700
    853 HG22      -69.8690  -14.2710  -34.6520 H        53 ILE    0.0900
    854 HG23      -68.9420  -13.3690  -35.9280 H        53 ILE    0.0900
    855 HD1       -71.2930  -10.1060  -35.6740 H        53 ILE    0.0900
    856 HD2       -70.6290  -11.3600  -36.7880 H        53 ILE    0.5100
    857 HD3       -69.9570   -9.6730  -36.8070 H        53 ILE   -0.5100
    858 N         -71.1320  -13.7220  -31.9430 N.am     54 GLY   -0.4700
    859 CA        -71.5560  -14.9980  -31.4000 C.3      54 GLY    0.3100
    860 C         -72.9750  -14.9770  -30.8680 C.2      54 GLY   -0.0200
    861 O         -73.7170  -15.9450  -31.0130 O.2      54 GLY    0.0900
    862 HN        -70.4670  -13.2130  -31.4010 H        54 GLY    0.0900
    863 HA1       -70.8840  -15.2540  -30.5940 H        54 GLY    0.5100
    864 HA2       -71.4880  -15.7320  -32.1890 H        54 GLY   -0.5100
    865 N         -73.3630  -13.8620  -30.2530 N.am     55 VAL   -0.4700
    866 CA        -74.6950  -13.7370  -29.6740 C.3      55 VAL    0.3100
    867 C         -75.7590  -13.3620  -30.7060 C.2      55 VAL    0.0700
    868 O         -76.8650  -13.9070  -30.6940 O.2      55 VAL    0.0900
    869 CB        -74.7170  -12.7170  -28.5100 C.3      55 VAL   -0.0900
    870 CG1       -73.9880  -11.4510  -28.9010 C.3      55 VAL    0.0900
    871 CG2       -76.1460  -12.4040  -28.0970 C.3      55 VAL   -0.2700
    872 HN        -72.7650  -13.0700  -30.1610 H        55 VAL    0.0900
    873 HA        -74.9940  -14.7110  -29.3180 H        55 VAL    0.0900
    874 HB        -74.2270  -13.1650  -27.6200 H        55 VAL    0.0900
    875 HG11      -74.0730  -11.2830  -29.9960 H        55 VAL   -0.2700
    876 HG12      -72.9120  -11.5370  -28.6380 H        55 VAL    0.0900
    877 HG13      -74.4340  -10.5800  -28.3740 H        55 VAL    0.0900
    878 HG21      -76.7130  -13.3460  -27.9360 H        55 VAL    0.0900
    879 HG22      -76.6510  -11.8180  -28.8940 H        55 VAL    0.5100
    880 HG23      -76.1460  -11.8240  -27.1490 H        55 VAL   -0.5100
    881 N         -75.4240  -12.4390  -31.6050 N.am     56 PHE   -0.4700
    882 CA        -76.4010  -11.9200  -32.5600 C.3      56 PHE    0.3100
    883 C         -76.2670  -12.4870  -33.9730 C.2      56 PHE    0.0700
    884 O         -77.1450  -13.2120  -34.4420 O.2      56 PHE    0.0900
    885 CB        -76.3590  -10.3890  -32.5970 C.3      56 PHE   -0.1800
    886 CG        -76.8200   -9.7420  -31.3260 C.ar     56 PHE    0.0900
    887 CD1       -78.1730   -9.6340  -31.0370 C.ar     56 PHE    0.0900
    888 CD2       -75.9040   -9.2380  -30.4160 C.ar     56 PHE    0.0000
    889 CE1       -78.6000   -9.0370  -29.8650 C.ar     56 PHE   -0.1150
    890 CE2       -76.3250   -8.6410  -29.2430 C.ar     56 PHE    0.1150
    891 CZ        -77.6750   -8.5410  -28.9670 C.ar     56 PHE   -0.1150
    892 HN        -74.5020  -12.0650  -31.6690 H        56 PHE    0.1150
    893 HA        -77.3790  -12.2610  -32.2570 H        56 PHE   -0.1150
    894 HB1       -77.0210  -10.0240  -33.4110 H        56 PHE    0.1150
    895 HB2       -75.3140  -10.0540  -32.7750 H        56 PHE   -0.1150
    896 HD1       -78.9010  -10.0190  -31.7360 H        56 PHE    0.1150
    897 HD2       -74.8480   -9.3130  -30.6270 H        56 PHE   -0.1150
    898 HE1       -79.6550   -8.9590  -29.6510 H        56 PHE    0.1150
    899 HE2       -75.5990   -8.2550  -28.5430 H        56 PHE    0.5100
    900 HZ        -78.0050   -8.0760  -28.0500 H        56 PHE   -0.5100
    901 N         -75.1720  -12.1510  -34.6520 N.am     57 SER   -0.4700
    902 CA        -74.9940  -12.5210  -36.0540 C.3      57 SER    0.3100
    903 C         -75.1990  -14.0090  -36.3250 C.2      57 SER    0.0700
    904 O         -76.0280  -14.3860  -37.1540 O.2      57 SER    0.0900
    905 CB        -73.6210  -12.0730  -36.5630 C.3      57 SER    0.0500
    906 OG        -73.5370  -10.6580  -36.6230 O.3      57 SER    0.0900
    907 HN        -74.4280  -11.6340  -34.2360 H        57 SER    0.0900
    908 HA        -75.7780  -12.0490  -36.6260 H        57 SER   -0.6600
    909 HB1       -73.4510  -12.4820  -37.5830 H        57 SER    0.4300
    910 HB2       -72.8300  -12.4470  -35.8780 H        57 SER    0.5100
    911 HG1       -73.0620  -10.4560  -37.4320 H        57 SER   -0.5100
    912 N         -74.4460  -14.8560  -35.6260 N.am     58 MET   -0.4700
    913 CA        -74.5530  -16.3010  -35.8070 C.3      58 MET    0.3100
    914 C         -75.9820  -16.7980  -35.6230 C.2      58 MET    0.0700
    915 O         -76.5540  -17.4160  -36.5210 O.2      58 MET    0.0900
    916 CB        -73.6180  -17.0410  -34.8450 C.3      58 MET   -0.1800
    917 CG        -72.1720  -17.1230  -35.3120 C.3      58 MET    0.0900
    918 SD        -71.1240  -18.0310  -34.1570 S.3      58 MET    0.0900
    919 CE        -69.6340  -18.2340  -35.1330 C.3      58 MET   -0.1400
    920 HN        -73.7800  -14.5450  -34.9540 H        58 MET    0.0900
    921 HA        -74.2940  -16.5290  -36.8300 H        58 MET    0.0900
    922 HB1       -74.0010  -18.0750  -34.7120 H        58 MET   -0.0900
    923 HB2       -73.6400  -16.5210  -33.8650 H        58 MET   -0.2200
    924 HG1       -71.7810  -16.0890  -35.4330 H        58 MET    0.0900
    925 HG2       -72.1480  -17.6210  -36.3040 H        58 MET    0.0900
    926 HE1       -69.1080  -17.2660  -35.2720 H        58 MET    0.0900
    927 HE2       -69.8860  -18.6340  -36.1390 H        58 MET    0.5100
    928 HE3       -68.9360  -18.9350  -34.6280 H        58 MET   -0.5100
    929 N         -76.5560  -16.5170  -34.4530 N.am     59 ASN   -0.4700
    930 CA        -77.8970  -16.9850  -34.1180 C.3      59 ASN    0.3100
    931 C         -78.9770  -16.5550  -35.1100 C.2      59 ASN    0.0700
    932 O         -79.7040  -17.3930  -35.6430 O.2      59 ASN    0.0900
    933 CB        -78.2800  -16.5470  -32.6990 C.3      59 ASN   -0.1800
    934 CG        -77.4420  -17.2320  -31.6320 C.2      59 ASN    0.0900
    935 ND2       -77.2070  -16.5320  -30.5230 N.am     59 ASN    0.0900
    936 OD1       -77.0130  -18.3740  -31.7980 O.2      59 ASN    0.5500
    937 HN        -76.0950  -15.9750  -33.7550 H        59 ASN   -0.5500
    938 HA        -77.9050  -18.0620  -34.1940 H        59 ASN   -0.6200
    939 HB1       -79.3480  -16.7920  -32.5200 H        59 ASN    0.3200
    940 HB2       -78.1360  -15.4490  -32.6080 H        59 ASN    0.3000
    941 HD21      -76.7930  -16.9760  -29.7290 H        59 ASN    0.5100
    942 HD22      -77.4450  -15.5610  -30.4860 H        59 ASN   -0.5100
    943 N         -79.0840  -15.2520  -35.3540 N.am     60 LEU   -0.4700
    944 CA        -80.0910  -14.7280  -36.2700 C.3      60 LEU    0.3100
    945 C         -79.9020  -15.2380  -37.6950 C.2      60 LEU    0.0700
    946 O         -80.8750  -15.5300  -38.3890 O.2      60 LEU    0.0900
    947 CB        -80.1110  -13.1970  -36.2550 C.3      60 LEU   -0.1800
    948 CG        -81.0910  -12.5370  -35.2790 C.3      60 LEU    0.0900
    949 CD1       -80.7850  -12.9370  -33.8410 C.3      60 LEU    0.0900
    950 CD2       -81.0710  -11.0230  -35.4380 C.3      60 LEU   -0.0900
    951 HN        -78.4840  -14.5800  -34.9260 H        60 LEU    0.0900
    952 HA        -81.0520  -15.1170  -35.9650 H        60 LEU   -0.2700
    953 HB1       -80.3660  -12.8500  -37.2780 H        60 LEU    0.0900
    954 HB2       -79.0900  -12.8460  -35.9990 H        60 LEU    0.0900
    955 HG        -82.1260  -12.8500  -35.5340 H        60 LEU    0.0900
    956 HD11      -79.7560  -12.6220  -33.5680 H        60 LEU   -0.2700
    957 HD12      -80.8600  -14.0400  -33.7310 H        60 LEU    0.0900
    958 HD13      -81.5020  -12.4430  -33.1510 H        60 LEU    0.0900
    959 HD21      -81.0020  -10.7530  -36.5140 H        60 LEU    0.0900
    960 HD22      -80.1910  -10.5990  -34.9090 H        60 LEU    0.5100
    961 HD23      -82.0040  -10.5870  -35.0220 H        60 LEU   -0.5100
    962 N         -78.6500  -15.3450  -38.1320 N.am     61 TYR   -0.4700
    963 CA        -78.3620  -15.8680  -39.4640 C.3      61 TYR    0.3100
    964 C         -78.8070  -17.3200  -39.5900 C.2      61 TYR    0.0700
    965 O         -79.3920  -17.7140  -40.5980 O.2      61 TYR    0.0900
    966 CB        -76.8740  -15.7450  -39.8060 C.3      61 TYR   -0.1800
    967 CG        -76.5450  -16.2990  -41.1710 C.ar     61 TYR    0.0900
    968 CD1       -76.0040  -17.5730  -41.3130 C.ar     61 TYR    0.0900
    969 CD2       -76.7950  -15.5610  -42.3200 C.ar     61 TYR    0.0000
    970 CE1       -75.7100  -18.0890  -42.5630 C.ar     61 TYR   -0.1150
    971 CE2       -76.5060  -16.0680  -43.5740 C.ar     61 TYR    0.1150
    972 CZ        -75.9630  -17.3310  -43.6890 C.ar     61 TYR   -0.1150
    973 OH        -75.6730  -17.8390  -44.9360 O.3      61 TYR    0.1150
    974 HN        -77.8640  -15.0770  -37.5800 H        61 TYR    0.1100
    975 HA        -78.9530  -15.3090  -40.1730 H        61 TYR   -0.5400
    976 HB1       -76.2740  -16.3100  -39.0610 H        61 TYR    0.4300
    977 HB2       -76.5790  -14.6740  -39.7990 H        61 TYR   -0.1150
    978 HD1       -75.8120  -18.1690  -40.4330 H        61 TYR    0.1150
    979 HD2       -77.2230  -14.5730  -42.2330 H        61 TYR   -0.1150
    980 HE1       -75.2850  -19.0780  -42.6570 H        61 TYR    0.1150
    981 HE2       -76.7030  -15.4790  -44.4570 H        61 TYR    0.5100
    982 HH        -76.0550  -17.2510  -45.5920 H        61 TYR   -0.5100
    983 N         -78.5220  -18.1150  -38.5620 N.am     62 THR   -0.4700
    984 CA        -78.9840  -19.4960  -38.5130 C.3      62 THR    0.3100
    985 C         -80.5000  -19.5490  -38.6790 C.2      62 THR    0.0700
    986 O         -81.0180  -20.2640  -39.5370 O.2      62 THR    0.0900
    987 CB        -78.5890  -20.1800  -37.1920 C.3      62 THR    0.1400
    988 CG2       -79.3220  -21.5030  -37.0380 C.3      62 THR    0.0900
    989 OG1       -77.1810  -20.4220  -37.1780 O.3      62 THR   -0.6600
    990 HN        -77.9830  -17.8040  -37.7830 H        62 THR    0.4300
    991 HA        -78.5450  -20.0210  -39.3480 H        62 THR   -0.2700
    992 HB        -78.8510  -19.5240  -36.3330 H        62 THR    0.0900
    993 HG1       -76.7640  -19.5600  -37.0990 H        62 THR    0.0900
    994 HG21      -79.2100  -22.1100  -37.9620 H        62 THR    0.0900
    995 HG22      -80.4040  -21.3190  -36.8630 H        62 THR    0.5100
    996 HG23      -78.8960  -22.0740  -36.1850 H        62 THR   -0.5100
    997 N         -81.2040  -18.7750  -37.8580 N.am     63 LEU   -0.4700
    998 CA        -82.6540  -18.6660  -37.9460 C.3      63 LEU    0.3100
    999 C         -83.0950  -18.3760  -39.3720 C.2      63 LEU    0.0700
   1000 O         -84.0080  -19.0130  -39.8980 O.2      63 LEU    0.0900
   1001 CB        -83.1530  -17.5540  -37.0210 C.3      63 LEU   -0.1800
   1002 CG        -84.6350  -17.1960  -37.1390 C.3      63 LEU    0.0900
   1003 CD1       -85.5020  -18.4250  -36.8950 C.3      63 LEU    0.0900
   1004 CD2       -84.9950  -16.0750  -36.1740 C.3      63 LEU   -0.0900
   1005 HN        -80.7700  -18.2330  -37.1430 H        63 LEU    0.0900
   1006 HA        -83.0820  -19.6150  -37.6590 H        63 LEU   -0.2700
   1007 HB1       -82.5620  -16.6390  -37.2380 H        63 LEU    0.0900
   1008 HB2       -82.9590  -17.8680  -35.9740 H        63 LEU    0.0900
   1009 HG        -84.8380  -16.7990  -38.1570 H        63 LEU    0.0900
   1010 HD11      -85.3140  -18.8280  -35.8770 H        63 LEU   -0.2700
   1011 HD12      -85.2590  -19.2140  -37.6390 H        63 LEU    0.0900
   1012 HD13      -86.5760  -18.1520  -36.9760 H        63 LEU    0.0900
   1013 HD21      -84.3940  -15.1690  -36.4000 H        63 LEU    0.0900
   1014 HD22      -84.7820  -16.3920  -35.1310 H        63 LEU    0.5100
   1015 HD23      -86.0720  -15.8210  -36.2750 H        63 LEU   -0.5100
   1016 N         -82.4320  -17.4080  -39.9980 N.am     64 TYR   -0.4700
   1017 CA        -82.7840  -16.9620  -41.3370 C.3      64 TYR    0.3100
   1018 C         -82.5670  -18.0480  -42.3860 C.2      64 TYR    0.0700
   1019 O         -83.3120  -18.1360  -43.3630 O.2      64 TYR    0.0900
   1020 CB        -81.9810  -15.7050  -41.6900 C.3      64 TYR   -0.1800
   1021 CG        -82.2890  -15.1130  -43.0470 C.ar     64 TYR    0.0900
   1022 CD1       -83.5600  -14.6390  -43.3510 C.ar     64 TYR    0.0900
   1023 CD2       -81.2990  -15.0030  -44.0150 C.ar     64 TYR    0.0000
   1024 CE1       -83.8410  -14.0880  -44.5900 C.ar     64 TYR   -0.1150
   1025 CE2       -81.5710  -14.4530  -45.2580 C.ar     64 TYR    0.1150
   1026 CZ        -82.8430  -13.9970  -45.5380 C.ar     64 TYR   -0.1150
   1027 OH        -83.1260  -13.4490  -46.7710 O.3      64 TYR    0.1150
   1028 HN        -81.6600  -16.9410  -39.5730 H        64 TYR    0.1100
   1029 HA        -83.8430  -16.7540  -41.3590 H        64 TYR   -0.5400
   1030 HB1       -80.8990  -15.9540  -41.6840 H        64 TYR    0.4300
   1031 HB2       -82.1970  -14.9170  -40.9380 H        64 TYR   -0.1150
   1032 HD1       -84.3410  -14.7000  -42.6080 H        64 TYR    0.1150
   1033 HD2       -80.3000  -15.3530  -43.7970 H        64 TYR   -0.1150
   1034 HE1       -84.8360  -13.7330  -44.8120 H        64 TYR    0.1150
   1035 HE2       -80.7920  -14.3800  -46.0020 H        64 TYR    0.5100
   1036 HH        -82.4500  -13.7410  -47.3870 H        64 TYR   -0.5100
   1037 N         -81.5520  -18.8850  -42.1730 N.am     65 THR   -0.4700
   1038 CA        -81.1910  -19.9210  -43.1380 C.3      65 THR    0.3100
   1039 C         -81.9700  -21.2240  -42.9490 C.2      65 THR    0.0700
   1040 O         -82.3210  -21.8870  -43.9260 O.2      65 THR    0.0900
   1041 CB        -79.6780  -20.2210  -43.1170 C.3      65 THR    0.1400
   1042 CG2       -78.8930  -19.0160  -43.6010 C.3      65 THR    0.0900
   1043 OG1       -79.2650  -20.5470  -41.7860 O.3      65 THR   -0.6600
   1044 HN        -80.9950  -18.8430  -41.3480 H        65 THR    0.4300
   1045 HA        -81.4860  -19.5750  -44.1170 H        65 THR   -0.2700
   1046 HB        -79.4550  -21.0810  -43.7840 H        65 THR    0.0900
   1047 HG1       -79.3200  -19.7300  -41.2840 H        65 THR    0.0900
   1048 HG21      -79.0920  -18.1420  -42.9440 H        65 THR    0.0900
   1049 HG22      -79.1990  -18.7570  -44.6380 H        65 THR    0.5100
   1050 HG23      -77.8050  -19.2380  -43.5760 H        65 THR   -0.5100
   1051 N         -82.2390  -21.5920  -41.7000 N.am     66 VAL   -0.4700
   1052 CA        -82.9840  -22.8170  -41.4230 C.3      66 VAL    0.3100
   1053 C         -84.4540  -22.6740  -41.8080 C.2      66 VAL    0.0700
   1054 O         -85.0650  -23.6040  -42.3360 O.2      66 VAL    0.0900
   1055 CB        -82.8750  -23.2410  -39.9400 C.3      66 VAL   -0.0900
   1056 CG1       -83.3250  -22.1110  -39.0230 C.3      66 VAL    0.0900
   1057 CG2       -83.6980  -24.4970  -39.6830 C.3      66 VAL   -0.2700
   1058 HN        -81.9480  -21.0600  -40.9100 H        66 VAL    0.0900
   1059 HA        -82.5860  -23.5930  -42.0600 H        66 VAL    0.0900
   1060 HB        -81.8200  -23.5030  -39.7100 H        66 VAL    0.0900
   1061 HG11      -84.4160  -22.1910  -38.8260 H        66 VAL   -0.2700
   1062 HG12      -83.1240  -21.1300  -39.5040 H        66 VAL    0.0900
   1063 HG13      -82.7840  -22.1710  -38.0550 H        66 VAL    0.0900
   1064 HG21      -83.4540  -25.2750  -40.4380 H        66 VAL    0.0900
   1065 HG22      -84.7810  -24.2620  -39.7530 H        66 VAL    0.5100
   1066 HG23      -83.4670  -24.9000  -38.6730 H        66 VAL   -0.5100
   1067 N         -85.0180  -21.4970  -41.5530 N.am     67 ILE   -0.4700
   1068 CA        -86.4430  -21.2740  -41.7510 C.3      67 ILE    0.3100
   1069 C         -86.7740  -20.8850  -43.1940 C.2      67 ILE    0.0700
   1070 O         -87.9390  -20.8850  -43.5950 O.2      67 ILE    0.0900
   1071 CB        -86.9790  -20.2080  -40.7710 C.3      67 ILE   -0.0900
   1072 CG1       -88.3840  -20.5700  -40.2900 C.3      67 ILE    0.0900
   1073 CG2       -86.9510  -18.8310  -41.4070 C.3      67 ILE   -0.2700
   1074 CD        -88.9130  -19.6500  -39.2090 C.3      67 ILE    0.0900
   1075 HN        -84.4930  -20.7180  -41.2180 H        67 ILE    0.0900
   1076 HA        -86.9510  -22.2140  -41.5940 H        67 ILE    0.0900
   1077 HB        -86.3520  -20.2030  -39.8550 H        67 ILE   -0.1800
   1078 HG11      -88.3660  -21.6070  -39.8940 H        67 ILE    0.0900
   1079 HG12      -89.0760  -20.5290  -41.1580 H        67 ILE    0.0900
   1080 HG21      -87.7160  -18.7650  -42.2100 H        67 ILE   -0.2700
   1081 HG22      -85.9520  -18.6400  -41.8540 H        67 ILE    0.0900
   1082 HG23      -87.1730  -18.0570  -40.6420 H        67 ILE    0.0900
   1083 HD1       -89.1280  -18.6460  -39.6320 H        67 ILE    0.0900
   1084 HD2       -88.1560  -19.5400  -38.4020 H        67 ILE    0.5100
   1085 HD3       -89.8530  -20.0650  -38.7850 H        67 ILE   -0.5100
   1086 N         -85.7440  -20.5550  -43.9730 N.am     68 GLY   -0.4700
   1087 CA        -85.9190  -20.2610  -45.3840 C.3      68 GLY    0.3100
   1088 C         -86.2470  -18.8150  -45.7110 C.2      68 GLY   -0.0200
   1089 O         -86.1750  -18.4030  -46.8710 O.2      68 GLY    0.0900
   1090 HN        -84.8120  -20.4950  -43.6230 H        68 GLY    0.0900
   1091 HA1       -86.7260  -20.8830  -45.7430 H        68 GLY    0.5100
   1092 HA2       -84.9970  -20.5220  -45.8820 H        68 GLY   -0.5100
   1093 N         -86.6100  -18.0380  -44.6930 N.am     69 TYR   -0.4700
   1094 CA        -86.9520  -16.6350  -44.8800 C.3      69 TYR    0.3100
   1095 C         -86.7080  -15.8380  -43.5990 C.2      69 TYR    0.0700
   1096 O         -86.1750  -16.3610  -42.6240 O.2      69 TYR    0.0900
   1097 CB        -88.4130  -16.4970  -45.3260 C.3      69 TYR   -0.1800
   1098 CG        -89.4170  -16.7650  -44.2260 C.ar     69 TYR    0.0900
   1099 CD1       -89.6840  -18.0620  -43.8000 C.ar     69 TYR    0.0900
   1100 CD2       -90.0980  -15.7170  -43.6150 C.ar     69 TYR    0.0000
   1101 CE1       -90.6000  -18.3080  -42.7910 C.ar     69 TYR   -0.1150
   1102 CE2       -91.0140  -15.9540  -42.6060 C.ar     69 TYR    0.1150
   1103 CZ        -91.2610  -17.2490  -42.2000 C.ar     69 TYR   -0.1150
   1104 OH        -92.1740  -17.4860  -41.1960 O.3      69 TYR    0.1150
   1105 HN        -86.6640  -18.3810  -43.7580 H        69 TYR    0.1100
   1106 HA        -86.2910  -16.2250  -45.6290 H        69 TYR   -0.5400
   1107 HB1       -88.6160  -17.2250  -46.1410 H        69 TYR    0.4300
   1108 HB2       -88.5890  -15.4610  -45.6860 H        69 TYR   -0.1150
   1109 HD1       -89.1690  -18.8910  -44.2640 H        69 TYR    0.1150
   1110 HD2       -89.9080  -14.7040  -43.9320 H        69 TYR   -0.1150
   1111 HE1       -90.7950  -19.3200  -42.4680 H        69 TYR    0.1150
   1112 HE2       -91.5330  -15.1300  -42.1400 H        69 TYR    0.5100
   1113 HH        -92.2130  -18.4340  -41.0490 H        69 TYR   -0.5100
   1114 N         -87.1010  -14.5670  -43.5990 N.am     70 TRP   -0.4700
   1115 CA        -86.9200  -13.7120  -42.4360 C.3      70 TRP    0.3100
   1116 C         -88.2500  -13.4140  -41.7540 C.2      70 TRP    0.0700
   1117 O         -89.0870  -12.7040  -42.3120 O.2      70 TRP    0.0900
   1118 CB        -86.2280  -12.4040  -42.8300 C.3      70 TRP   -0.1800
   1119 CG        -85.9680  -11.4900  -41.6680 C.ar     70 TRP    0.0900
   1120 CD1       -86.7300  -10.4260  -41.2730 C.ar     70 TRP    0.0900
   1121 CD2       -84.8720  -11.5620  -40.7460 C.ar     70 TRP   -0.0300
   1122 CE2       -85.0340  -10.5070  -39.8220 C.ar     70 TRP   -0.1500
   1123 CE3       -83.7700  -12.4120  -40.6130 C.ar     70 TRP    0.2200
   1124 NE1       -86.1740   -9.8330  -40.1660 N.ar     70 TRP   -0.5100
   1125 CZ2       -84.1350  -10.2810  -38.7800 C.ar     70 TRP    0.3700
   1126 CZ3       -82.8790  -12.1880  -39.5770 C.ar     70 TRP    0.2400
   1127 CH2       -83.0660  -11.1340  -38.6740 C.ar     70 TRP    0.1100
   1128 HN        -87.5350  -14.1460  -44.3920 H        70 TRP   -0.2500
   1129 HA        -86.3230  -14.2500  -41.7140 H        70 TRP    0.1700
   1130 HB1       -86.8690  -11.8670  -43.5590 H        70 TRP   -0.2000
   1131 HB2       -85.2550  -12.6450  -43.3080 H        70 TRP    0.1400
   1132 HD1       -87.6370  -10.0990  -41.7600 H        70 TRP   -0.2700
   1133 HE1       -86.5340   -9.0550  -39.6990 H        70 TRP    0.1600
   1134 HE3       -83.6020  -13.2330  -41.2950 H        70 TRP   -0.1400
   1135 HZ2       -84.2590   -9.4720  -38.0750 H        70 TRP    0.1400
   1136 HZ3       -82.0230  -12.8370  -39.4620 H        70 TRP    0.5100
   1137 HH2       -82.3540  -10.9890  -37.8760 H        70 TRP   -0.5100
   1138 N         -88.4520  -13.9580  -40.5440 N.am     71 PRO   -0.2900
   1139 CA        -89.7200  -13.8250  -39.8230 C.3      71 PRO    0.0000
   1140 C         -89.7750  -12.6310  -38.8720 C.2      71 PRO    0.0900
   1141 O         -90.8570  -12.3140  -38.3760 O.2      71 PRO    0.0900
   1142 CB        -89.7700  -15.1120  -39.0030 C.3      71 PRO    0.0200
   1143 CG        -88.3300  -15.3800  -38.6800 C.3      71 PRO    0.0900
   1144 CD        -87.5440  -14.9190  -39.8900 C.3      71 PRO   -0.1800
   1145 HA        -90.5390  -13.6940  -40.5130 H        71 PRO    0.0900
   1146 HB1       -90.2090  -15.9450  -39.5920 H        71 PRO    0.0900
   1147 HB2       -90.3670  -14.9730  -38.0770 H        71 PRO   -0.1800
   1148 HG1       -88.0200  -14.8140  -37.7760 H        71 PRO    0.0900
   1149 HG2       -88.1660  -16.4640  -38.4980 H        71 PRO    0.0900
   1150 HD1       -86.6010  -14.4130  -39.5960 H        71 PRO    0.5100
   1151 HD2       -87.3230  -15.7630  -40.5780 H        71 PRO   -0.5100
   1152 N         -88.6440  -11.9740  -38.6210 N.am     72 LEU   -0.4700
   1153 CA        -88.5670  -11.0030  -37.5280 C.3      72 LEU    0.3100
   1154 C         -88.9430   -9.5520  -37.8630 C.2      72 LEU    0.0700
   1155 O         -89.1280   -8.7280  -36.9640 O.2      72 LEU    0.0900
   1156 CB        -87.1920  -11.0640  -36.8550 C.3      72 LEU   -0.1800
   1157 CG        -86.9330  -12.3430  -36.0600 C.3      72 LEU    0.0900
   1158 CD1       -85.5420  -12.3330  -35.4360 C.3      72 LEU    0.0900
   1159 CD2       -88.0070  -12.5210  -34.9950 C.3      72 LEU   -0.0900
   1160 HN        -87.8150  -12.1100  -39.1570 H        72 LEU    0.0900
   1161 HA        -89.3440  -11.2360  -36.8160 H        72 LEU   -0.2700
   1162 HB1       -87.1020  -10.1990  -36.1660 H        72 LEU    0.0900
   1163 HB2       -86.4130  -10.9790  -37.6430 H        72 LEU    0.0900
   1164 HG        -87.0230  -13.2190  -36.7370 H        72 LEU    0.0900
   1165 HD11      -85.4380  -11.4670  -34.7470 H        72 LEU   -0.2700
   1166 HD12      -84.7710  -12.2470  -36.2310 H        72 LEU    0.0900
   1167 HD13      -85.3790  -13.2680  -34.8580 H        72 LEU    0.0900
   1168 HD21      -88.9800  -12.7700  -35.4700 H        72 LEU    0.0900
   1169 HD22      -88.1260  -11.5800  -34.4160 H        72 LEU    0.5100
   1170 HD23      -87.7260  -13.3500  -34.3090 H        72 LEU   -0.5100
   1171 N         -89.0690   -9.2360  -39.1500 N.am     73 GLY   -0.4700
   1172 CA        -89.4920   -7.9060  -39.5530 C.3      73 GLY    0.3100
   1173 C         -88.3630   -7.0070  -40.0130 C.2      73 GLY   -0.0200
   1174 O         -87.1910   -7.3040  -39.7780 O.2      73 GLY    0.0900
   1175 HN        -88.8800   -9.8850  -39.8830 H        73 GLY    0.0900
   1176 HA1       -89.9760   -7.4480  -38.7030 H        73 GLY    0.5100
   1177 HA2       -90.1950   -8.0220  -40.3650 H        73 GLY   -0.5100
   1178 N         -88.7140   -5.8830  -40.6590 N.am     74 PRO   -0.2900
   1179 CA        -87.7500   -4.9650  -41.2790 C.3      74 PRO    0.0000
   1180 C         -86.8430   -4.2550  -40.2780 C.2      74 PRO    0.0900
   1181 O         -85.6310   -4.2000  -40.4850 O.2      74 PRO    0.0900
   1182 CB        -88.6480   -3.9460  -41.9910 C.3      74 PRO    0.0200
   1183 CG        -89.9230   -3.9720  -41.2300 C.3      74 PRO    0.0900
   1184 CD        -90.0990   -5.4030  -40.8010 C.3      74 PRO   -0.1800
   1185 HA        -87.0780   -5.5050  -41.9270 H        74 PRO    0.0900
   1186 HB1       -88.8150   -4.2380  -43.0500 H        74 PRO    0.0900
   1187 HB2       -88.1940   -2.9330  -41.9650 H        74 PRO   -0.1800
   1188 HG1       -89.8660   -3.3010  -40.3470 H        74 PRO    0.0900
   1189 HG2       -90.7710   -3.6470  -41.8720 H        74 PRO    0.0900
   1190 HD1       -90.6300   -5.4770  -39.8280 H        74 PRO    0.5100
   1191 HD2       -90.6330   -5.9980  -41.5710 H        74 PRO   -0.5100
   1192 N         -87.4220   -3.7160  -39.2080 N.am     75 VAL   -0.4700
   1193 CA        -86.6620   -2.9470  -38.2280 C.3      75 VAL    0.3100
   1194 C         -85.5580   -3.7640  -37.5500 C.2      75 VAL    0.0700
   1195 O         -84.4190   -3.3090  -37.4420 O.2      75 VAL    0.0900
   1196 CB        -87.5770   -2.3280  -37.1570 C.3      75 VAL   -0.0900
   1197 CG1       -88.4990   -3.3870  -36.5680 C.3      75 VAL    0.0900
   1198 CG2       -86.7450   -1.6620  -36.0700 C.3      75 VAL   -0.2700
   1199 HN        -88.3970   -3.8150  -39.0290 H        75 VAL    0.0900
   1200 HA        -86.1320   -2.1700  -38.7580 H        75 VAL    0.0900
   1201 HB        -88.1870   -1.5200  -37.6160 H        75 VAL    0.0900
   1202 HG11      -87.9150   -4.0990  -35.9470 H        75 VAL   -0.2700
   1203 HG12      -88.9950   -3.9540  -37.3860 H        75 VAL    0.0900
   1204 HG13      -89.2690   -2.9060  -35.9280 H        75 VAL    0.0900
   1205 HG21      -85.9880   -0.9880  -36.5260 H        75 VAL    0.0900
   1206 HG22      -86.2160   -2.4350  -35.4710 H        75 VAL    0.5100
   1207 HG23      -87.4010   -1.0600  -35.4050 H        75 VAL   -0.5100
   1208 N         -85.8920   -4.9690  -37.0920 N.am     76 VAL   -0.4700
   1209 CA        -84.9000   -5.8340  -36.4640 C.3      76 VAL    0.3100
   1210 C         -83.9240   -6.3440  -37.5130 C.2      76 VAL    0.0700
   1211 O         -82.7730   -6.6590  -37.2090 O.2      76 VAL    0.0900
   1212 CB        -85.5440   -7.0330  -35.7470 C.3      76 VAL   -0.0900
   1213 CG1       -86.2270   -7.9360  -36.7450 C.3      76 VAL    0.0900
   1214 CG2       -84.4910   -7.8080  -34.9750 C.3      76 VAL   -0.2700
   1215 HN        -86.8190   -5.3300  -37.1570 H        76 VAL    0.0900
   1216 HA        -84.3460   -5.2350  -35.7560 H        76 VAL    0.0900
   1217 HB        -86.2900   -6.6650  -35.0100 H        76 VAL    0.0900
   1218 HG11      -85.5800   -8.8100  -36.9750 H        76 VAL   -0.2700
   1219 HG12      -86.4210   -7.3800  -37.6870 H        76 VAL    0.0900
   1220 HG13      -87.1860   -8.3060  -36.3250 H        76 VAL    0.0900
   1221 HG21      -83.8910   -7.1150  -34.3460 H        76 VAL    0.0900
   1222 HG22      -83.8080   -8.3260  -35.6810 H        76 VAL    0.5100
   1223 HG23      -84.9800   -8.5540  -34.3120 H        76 VAL   -0.5100
   1224 N         -84.3890   -6.4320  -38.7560 N.am     77 CYS   -0.4700
   1225 CA        -83.5230   -6.8240  -39.8560 C.3      77 CYS    0.3100
   1226 C         -82.4410   -5.7750  -40.0760 C.2      77 CYS    0.0700
   1227 O         -81.2640   -6.1020  -40.2310 O.2      77 CYS    0.0900
   1228 CB        -84.3340   -7.0280  -41.1370 C.3      77 CYS   -0.1000
   1229 SG        -83.3460   -7.0010  -42.6540 S.3      77 CYS    0.0900
   1230 HN        -85.3380   -6.2350  -38.9870 H        77 CYS    0.0900
   1231 HA        -83.0250   -7.7420  -39.5780 H        77 CYS   -0.0800
   1232 HB1       -85.0990   -6.2250  -41.1930 H        77 CYS    0.5100
   1233 HB2       -84.8550   -8.0050  -41.0660 H        77 CYS   -0.5100
   1234 N         -82.8440   -4.5080  -40.0770 N.am     78 ASP   -0.4700
   1235 CA        -81.9090   -3.4130  -40.3100 C.3      78 ASP    0.3100
   1236 C         -80.8940   -3.2720  -39.1770 C.2      78 ASP    0.0700
   1237 O         -79.7140   -3.0140  -39.4170 O.2      78 ASP    0.0900
   1238 CB        -82.6630   -2.0970  -40.5270 C.3      78 ASP   -0.2800
   1239 CG        -83.5630   -2.1400  -41.7480 C.2      78 ASP    0.0900
   1240 OD1       -84.6300   -1.4860  -41.7270 O.co2    78 ASP    0.0900
   1241 OD2       -83.2060   -2.8270  -42.7290 O.co2    78 ASP    0.6200
   1242 HN        -83.7940   -4.2520  -39.9200 H        78 ASP   -0.7600
   1243 HA        -81.3200   -3.6560  -41.1810 H        78 ASP   -0.7600
   1244 HB1       -81.9270   -1.2760  -40.6600 H        78 ASP    0.5100
   1245 HB2       -83.2880   -1.8860  -39.6340 H        78 ASP   -0.5100
   1246 N         -81.3530   -3.4390  -37.9410 N.am     79 LEU   -0.4700
   1247 CA        -80.4590   -3.4040  -36.7930 C.3      79 LEU    0.3100
   1248 C         -79.4470   -4.5410  -36.8690 C.2      79 LEU    0.0700
   1249 O         -78.2660   -4.3630  -36.5710 O.2      79 LEU    0.0900
   1250 CB        -81.2480   -3.4880  -35.4840 C.3      79 LEU   -0.1800
   1251 CG        -82.1380   -2.2920  -35.1410 C.3      79 LEU    0.0900
   1252 CD1       -82.8290   -2.5120  -33.8050 C.3      79 LEU    0.0900
   1253 CD2       -81.3280   -1.0050  -35.1250 C.3      79 LEU   -0.0900
   1254 HN        -82.3200   -3.5940  -37.7460 H        79 LEU    0.0900
   1255 HA        -79.9010   -2.4800  -36.8330 H        79 LEU   -0.2700
   1256 HB1       -80.5190   -3.6160  -34.6560 H        79 LEU    0.0900
   1257 HB2       -81.8950   -4.3890  -35.5360 H        79 LEU    0.0900
   1258 HG        -82.9030   -2.1630  -35.9360 H        79 LEU    0.0900
   1259 HD11      -82.0740   -2.6350  -33.0000 H        79 LEU   -0.2700
   1260 HD12      -83.4550   -3.4300  -33.8490 H        79 LEU    0.0900
   1261 HD13      -83.4670   -1.6360  -33.5600 H        79 LEU    0.0900
   1262 HD21      -80.8690   -0.8290  -36.1210 H        79 LEU    0.0900
   1263 HD22      -80.5170   -1.0780  -34.3680 H        79 LEU    0.5100
   1264 HD23      -81.9890   -0.1450  -34.8820 H        79 LEU   -0.5100
   1265 N         -79.9200   -5.7160  -37.2790 N.am     80 TRP   -0.4700
   1266 CA        -79.0620   -6.8890  -37.3800 C.3      80 TRP    0.3100
   1267 C         -77.9300   -6.6890  -38.3820 C.2      80 TRP    0.0700
   1268 O         -76.7750   -7.0010  -38.0960 O.2      80 TRP    0.0900
   1269 CB        -79.8800   -8.1280  -37.7490 C.3      80 TRP   -0.1800
   1270 CG        -79.0450   -9.3610  -37.8960 C.ar     80 TRP    0.0900
   1271 CD1       -78.1840   -9.8790  -36.9740 C.ar     80 TRP    0.0900
   1272 CD2       -78.9940  -10.2340  -39.0290 C.ar     80 TRP   -0.0300
   1273 CE2       -78.0760  -11.2620  -38.7220 C.ar     80 TRP   -0.1500
   1274 CE3       -79.6310  -10.2500  -40.2750 C.ar     80 TRP    0.2200
   1275 NE1       -77.5970  -11.0190  -37.4630 N.ar     80 TRP   -0.5100
   1276 CZ2       -77.7840  -12.2910  -39.6130 C.ar     80 TRP    0.3700
   1277 CZ3       -79.3380  -11.2740  -41.1580 C.ar     80 TRP    0.2400
   1278 CH2       -78.4230  -12.2800  -40.8240 C.ar     80 TRP    0.1100
   1279 HN        -80.8740   -5.8450  -37.5340 H        80 TRP   -0.2500
   1280 HA        -78.5770   -7.0300  -36.4250 H        80 TRP    0.1700
   1281 HB1       -80.4000   -7.9410  -38.7120 H        80 TRP   -0.2000
   1282 HB2       -80.6350   -8.3100  -36.9550 H        80 TRP    0.1400
   1283 HD1       -77.9920   -9.4540  -35.9990 H        80 TRP   -0.2700
   1284 HE1       -76.9440  -11.5680  -36.9890 H        80 TRP    0.1600
   1285 HE3       -80.3400   -9.4850  -40.5580 H        80 TRP   -0.1400
   1286 HZ2       -77.0810  -13.0760  -39.3760 H        80 TRP    0.1400
   1287 HZ3       -79.8240  -11.2980  -42.1220 H        80 TRP    0.5100
   1288 HH2       -78.2160  -13.0650  -41.5380 H        80 TRP   -0.5100
   1289 N         -78.2660   -6.1650  -39.5590 N.am     81 LEU   -0.4700
   1290 CA        -77.2720   -5.9200  -40.5950 C.3      81 LEU    0.3100
   1291 C         -76.2900   -4.8430  -40.1620 C.2      81 LEU    0.0700
   1292 O         -75.0760   -5.0190  -40.2610 O.2      81 LEU    0.0900
   1293 CB        -77.9490   -5.5110  -41.9070 C.3      81 LEU   -0.1800
   1294 CG        -78.9230   -6.5190  -42.5180 C.3      81 LEU    0.0900
   1295 CD1       -79.5750   -5.9340  -43.7570 C.3      81 LEU    0.0900
   1296 CD2       -78.2280   -7.8310  -42.8420 C.3      81 LEU   -0.0900
   1297 HN        -79.2060   -5.9190  -39.7820 H        81 LEU    0.0900
   1298 HA        -76.7030   -6.8260  -40.7340 H        81 LEU   -0.2700
   1299 HB1       -77.1500   -5.3150  -42.6530 H        81 LEU    0.0900
   1300 HB2       -78.5070   -4.5690  -41.7210 H        81 LEU    0.0900
   1301 HG        -79.7070   -6.7730  -41.7720 H        81 LEU    0.0900
   1302 HD11      -78.8010   -5.6830  -44.5140 H        81 LEU   -0.2700
   1303 HD12      -80.1270   -5.0070  -43.4930 H        81 LEU    0.0900
   1304 HD13      -80.2770   -6.6730  -44.2010 H        81 LEU    0.0900
   1305 HD21      -77.8010   -8.2760  -41.9180 H        81 LEU    0.0900
   1306 HD22      -77.4010   -7.6540  -43.5630 H        81 LEU    0.5100
   1307 HD23      -78.9550   -8.5490  -43.2770 H        81 LEU   -0.5100
   1308 N         -76.8210   -3.7210  -39.6790 N.am     82 ALA   -0.4700
   1309 CA        -75.9880   -2.6430  -39.1620 C.3      82 ALA    0.3100
   1310 C         -74.9720   -3.1850  -38.1650 C.2      82 ALA    0.0700
   1311 O         -73.7640   -3.0150  -38.3330 O.2      82 ALA    0.0900
   1312 CB        -76.8480   -1.5810  -38.5030 C.3      82 ALA   -0.2700
   1313 HN        -77.8050   -3.5690  -39.6490 H        82 ALA    0.0900
   1314 HA        -75.4350   -2.2200  -39.9890 H        82 ALA    0.0900
   1315 HB1       -77.8400   -2.0030  -38.2380 H        82 ALA    0.0900
   1316 HB2       -77.0010   -0.7290  -39.2010 H        82 ALA    0.5100
   1317 HB3       -76.3570   -1.2190  -37.5750 H        82 ALA   -0.5100
   1318 N         -75.4760   -3.8500  -37.1320 N.am     83 LEU   -0.4700
   1319 CA        -74.6340   -4.4250  -36.0960 C.3      83 LEU    0.3100
   1320 C         -73.5210   -5.2840  -36.6880 C.2      83 LEU    0.0700
   1321 O         -72.3520   -5.1150  -36.3530 O.2      83 LEU    0.0900
   1322 CB        -75.4830   -5.2520  -35.1280 C.3      83 LEU   -0.1800
   1323 CG        -74.7730   -5.8120  -33.8950 C.3      83 LEU    0.0900
   1324 CD1       -74.0570   -4.7090  -33.1410 C.3      83 LEU    0.0900
   1325 CD2       -75.7720   -6.5200  -32.9960 C.3      83 LEU   -0.0900
   1326 HN        -76.4570   -3.9870  -37.0200 H        83 LEU    0.0900
   1327 HA        -74.1450   -3.6170  -35.5730 H        83 LEU   -0.2700
   1328 HB1       -75.9020   -6.1100  -35.6950 H        83 LEU    0.0900
   1329 HB2       -76.3160   -4.6100  -34.7760 H        83 LEU    0.0900
   1330 HG        -74.0350   -6.5800  -34.2120 H        83 LEU    0.0900
   1331 HD11      -74.7460   -3.8550  -32.9670 H        83 LEU   -0.2700
   1332 HD12      -73.1880   -4.3480  -33.7330 H        83 LEU    0.0900
   1333 HD13      -73.7060   -5.0880  -32.1570 H        83 LEU    0.0900
   1334 HD21      -76.2530   -7.3580  -33.5450 H        83 LEU    0.0900
   1335 HD22      -76.5610   -5.8080  -32.6730 H        83 LEU    0.5100
   1336 HD23      -75.2530   -6.9330  -32.1040 H        83 LEU   -0.5100
   1337 N         -73.8950   -6.1920  -37.5830 N.am     84 ASP   -0.4700
   1338 CA        -72.9510   -7.0990  -38.2220 C.3      84 ASP    0.3100
   1339 C         -71.8460   -6.3480  -38.9620 C.2      84 ASP    0.0700
   1340 O         -70.6610   -6.5810  -38.7280 O.2      84 ASP    0.0900
   1341 CB        -73.6870   -8.0390  -39.1850 C.3      84 ASP   -0.2800
   1342 CG        -72.7910   -9.1340  -39.7360 C.2      84 ASP    0.0900
   1343 OD1       -71.5590   -9.0650  -39.5410 O.co2    84 ASP    0.0900
   1344 OD2       -73.3270  -10.0650  -40.3770 O.co2    84 ASP    0.6200
   1345 HN        -74.8470   -6.2950  -37.8590 H        84 ASP   -0.7600
   1346 HA        -72.4520   -7.6660  -37.4500 H        84 ASP   -0.7600
   1347 HB1       -74.0830   -7.4460  -40.0360 H        84 ASP    0.5100
   1348 HB2       -74.5340   -8.5150  -38.6470 H        84 ASP   -0.5100
   1349 N         -72.2370   -5.4390  -39.8520 N.am     85 TYR   -0.4700
   1350 CA        -71.2710   -4.6830  -40.6430 C.3      85 TYR    0.3100
   1351 C         -70.4860   -3.6680  -39.8200 C.2      85 TYR    0.0700
   1352 O         -69.3110   -3.4160  -40.0930 O.2      85 TYR    0.0900
   1353 CB        -71.9540   -4.0050  -41.8370 C.3      85 TYR   -0.1800
   1354 CG        -72.2150   -4.9470  -42.9860 C.ar     85 TYR    0.0900
   1355 CD1       -73.1570   -5.9620  -42.8740 C.ar     85 TYR    0.0900
   1356 CD2       -71.5150   -4.8290  -44.1800 C.ar     85 TYR    0.0000
   1357 CE1       -73.4000   -6.8340  -43.9220 C.ar     85 TYR   -0.1150
   1358 CE2       -71.7510   -5.6930  -45.2350 C.ar     85 TYR    0.1150
   1359 CZ        -72.6950   -6.6920  -45.0990 C.ar     85 TYR   -0.1150
   1360 OH        -72.9380   -7.5590  -46.1410 O.3      85 TYR    0.1150
   1361 HN        -73.1980   -5.2360  -40.0190 H        85 TYR    0.1100
   1362 HA        -70.5120   -5.3690  -40.9880 H        85 TYR   -0.5400
   1363 HB1       -71.3030   -3.1890  -42.2170 H        85 TYR    0.4300
   1364 HB2       -72.9350   -3.5940  -41.5160 H        85 TYR   -0.1150
   1365 HD1       -73.7100   -6.0740  -41.9530 H        85 TYR    0.1150
   1366 HD2       -70.7750   -4.0500  -44.2870 H        85 TYR   -0.1150
   1367 HE1       -74.1350   -7.6180  -43.8180 H        85 TYR    0.1150
   1368 HE2       -71.2010   -5.5860  -46.1580 H        85 TYR    0.5100
   1369 HH        -73.3600   -8.3440  -45.7830 H        85 TYR   -0.5100
   1370 N         -71.1240   -3.0860  -38.8070 N.am     86 VAL   -0.4700
   1371 CA        -70.4470   -2.1110  -37.9580 C.3      86 VAL    0.3100
   1372 C         -69.3350   -2.7540  -37.1380 C.2      86 VAL    0.0700
   1373 O         -68.2350   -2.2100  -37.0320 O.2      86 VAL    0.0900
   1374 CB        -71.4260   -1.3720  -37.0210 C.3      86 VAL   -0.0900
   1375 CG1       -70.6690   -0.6840  -35.8940 C.3      86 VAL    0.0900
   1376 CG2       -72.2440   -0.3620  -37.8020 C.3      86 VAL   -0.2700
   1377 HN        -72.0750   -3.2870  -38.5850 H        86 VAL    0.0900
   1378 HA        -69.9520   -1.4030  -38.6040 H        86 VAL    0.0900
   1379 HB        -72.1440   -2.1020  -36.5890 H        86 VAL    0.0900
   1380 HG11      -69.8330   -0.0820  -36.3080 H        86 VAL   -0.2700
   1381 HG12      -70.2490   -1.4440  -35.2000 H        86 VAL    0.0900
   1382 HG13      -71.3520   -0.0070  -35.3380 H        86 VAL    0.0900
   1383 HG21      -72.6850   -0.8420  -38.7030 H        86 VAL    0.0900
   1384 HG22      -71.5950    0.4780  -38.1310 H        86 VAL    0.5100
   1385 HG23      -73.0690    0.0300  -37.1690 H        86 VAL   -0.5100
   1386 N         -69.6220   -3.9200  -36.5640 N.am     87 VAL   -0.4700
   1387 CA        -68.6400   -4.6370  -35.7570 C.3      87 VAL    0.3100
   1388 C         -67.5500   -5.2710  -36.6220 C.2      87 VAL    0.0700
   1389 O         -66.3930   -5.3640  -36.2140 O.2      87 VAL    0.0900
   1390 CB        -69.3000   -5.7180  -34.8870 C.3      87 VAL   -0.0900
   1391 CG1       -70.3620   -5.1000  -33.9900 C.3      87 VAL    0.0900
   1392 CG2       -69.9000   -6.8130  -35.7550 C.3      87 VAL   -0.2700
   1393 HN        -70.5150   -4.3530  -36.6580 H        87 VAL    0.0900
   1394 HA        -68.1370   -3.9140  -35.1320 H        87 VAL    0.0900
   1395 HB        -68.5260   -6.2100  -34.2590 H        87 VAL    0.0900
   1396 HG11      -71.0450   -4.4610  -34.5900 H        87 VAL   -0.2700
   1397 HG12      -69.8790   -4.4690  -33.2120 H        87 VAL    0.0900
   1398 HG13      -70.9610   -5.9000  -33.5040 H        87 VAL    0.0900
   1399 HG21      -69.0930   -7.4070  -36.2330 H        87 VAL    0.0900
   1400 HG22      -70.5280   -6.3610  -36.5520 H        87 VAL    0.5100
   1401 HG23      -70.5190   -7.4920  -35.1310 H        87 VAL   -0.5100
   1402 N         -67.9290   -5.7060  -37.8210 N.am     88 SER   -0.4700
   1403 CA        -66.9710   -6.2530  -38.7730 C.3      88 SER    0.3100
   1404 C         -65.9590   -5.1880  -39.1820 C.2      88 SER    0.0700
   1405 O         -64.7610   -5.4540  -39.2500 O.2      88 SER    0.0900
   1406 CB        -67.6850   -6.8130  -40.0050 C.3      88 SER    0.0500
   1407 OG        -68.4050   -7.9900  -39.6850 O.3      88 SER    0.0900
   1408 HN        -68.8800   -5.6780  -38.1210 H        88 SER    0.0900
   1409 HA        -66.4150   -7.0340  -38.2760 H        88 SER   -0.6600
   1410 HB1       -66.9370   -7.0570  -40.7890 H        88 SER    0.4300
   1411 HB2       -68.3980   -6.0570  -40.3980 H        88 SER    0.5100
   1412 HG1       -69.2840   -7.7020  -39.4260 H        88 SER   -0.5100
   1413 N         -66.4470   -3.9770  -39.4480 N.am     89 ASN   -0.4700
   1414 CA        -65.5780   -2.8510  -39.7750 C.3      89 ASN    0.3100
   1415 C         -64.6760   -2.4840  -38.6000 C.2      89 ASN    0.0700
   1416 O         -63.4960   -2.1710  -38.7730 O.2      89 ASN    0.0900
   1417 CB        -66.4050   -1.6380  -40.2020 C.3      89 ASN   -0.1800
   1418 CG        -65.5590   -0.5440  -40.8140 C.2      89 ASN    0.0900
   1419 ND2       -64.8360    0.1880  -39.9780 N.am     89 ASN    0.0900
   1420 OD1       -65.5580   -0.3580  -42.0280 O.2      89 ASN    0.5500
   1421 HN        -67.4250   -3.7860  -39.4370 H        89 ASN   -0.5500
   1422 HA        -64.9210   -3.1570  -40.5750 H        89 ASN   -0.6200
   1423 HB1       -66.9270   -1.2240  -39.3120 H        89 ASN    0.3200
   1424 HB2       -67.1610   -1.9600  -40.9490 H        89 ASN    0.3000
   1425 HD21      -64.9790    0.1080  -38.9910 H        89 ASN    0.5100
   1426 HD22      -64.1490    0.8220  -40.3330 H        89 ASN   -0.5100
   1427 N         -65.2440   -2.5190  -37.3980 N.am     90 ALA   -0.4700
   1428 CA        -64.4820   -2.2730  -36.1830 C.3      90 ALA    0.3100
   1429 C         -63.3230   -3.2570  -36.0920 C.2      90 ALA    0.0700
   1430 O         -62.1870   -2.8840  -35.8090 O.2      90 ALA    0.0900
   1431 CB        -65.3810   -2.3980  -34.9640 C.3      90 ALA   -0.2700
   1432 HN        -66.2130   -2.7150  -37.2750 H        90 ALA    0.0900
   1433 HA        -64.0650   -1.2790  -36.2440 H        90 ALA    0.0900
   1434 HB1       -65.8150   -3.4200  -34.9130 H        90 ALA    0.0900
   1435 HB2       -66.2110   -1.6630  -35.0300 H        90 ALA    0.5100
   1436 HB3       -64.7920   -2.2170  -34.0400 H        90 ALA   -0.5100
   1437 N         -63.6250   -4.5250  -36.3570 N.am     91 SER   -0.4700
   1438 CA        -62.6280   -5.5840  -36.3190 C.3      91 SER    0.3100
   1439 C         -61.4630   -5.3120  -37.2690 C.2      91 SER    0.0700
   1440 O         -60.3010   -5.3610  -36.8650 O.2      91 SER    0.0900
   1441 CB        -63.2720   -6.9330  -36.6470 C.3      91 SER    0.0500
   1442 OG        -64.2820   -7.2550  -35.7050 O.3      91 SER    0.0900
   1443 HN        -64.5510   -4.8060  -36.5960 H        91 SER    0.0900
   1444 HA        -62.1980   -5.6040  -35.3290 H        91 SER   -0.6600
   1445 HB1       -62.4980   -7.7300  -36.6240 H        91 SER    0.4300
   1446 HB2       -63.7290   -6.8910  -37.6580 H        91 SER    0.5100
   1447 HG1       -65.0030   -6.6440  -35.8710 H        91 SER   -0.5100
   1448 N         -61.7720   -5.0160  -38.5300 N.am     92 VAL   -0.4700
   1449 CA        -60.7350   -4.7770  -39.5250 C.3      92 VAL    0.3100
   1450 C         -59.9150   -3.5330  -39.1980 C.2      92 VAL    0.0700
   1451 O         -58.7170   -3.4960  -39.4600 O.2      92 VAL    0.0900
   1452 CB        -61.3070   -4.6710  -40.9530 C.3      92 VAL   -0.0900
   1453 CG1       -62.0370   -5.9520  -41.3210 C.3      92 VAL    0.0900
   1454 CG2       -62.2250   -3.4670  -41.0770 C.3      92 VAL   -0.2700
   1455 HN        -62.7150   -4.9450  -38.8460 H        92 VAL    0.0900
   1456 HA        -60.0340   -5.5970  -39.4690 H        92 VAL    0.0900
   1457 HB        -60.4770   -4.4990  -41.6710 H        92 VAL    0.0900
   1458 HG11      -62.9750   -6.0400  -40.7320 H        92 VAL   -0.2700
   1459 HG12      -61.3960   -6.8320  -41.0970 H        92 VAL    0.0900
   1460 HG13      -62.2960   -5.9430  -42.4010 H        92 VAL    0.0900
   1461 HG21      -61.6640   -2.5340  -40.8520 H        92 VAL    0.0900
   1462 HG22      -63.0670   -3.5570  -40.3580 H        92 VAL    0.5100
   1463 HG23      -62.6230   -3.4000  -42.1110 H        92 VAL   -0.5100
   1464 N         -60.5520   -2.5220  -38.6130 N.am     93 MET   -0.4700
   1465 CA        -59.8340   -1.3150  -38.2250 C.3      93 MET    0.3100
   1466 C         -58.9230   -1.5690  -37.0310 C.2      93 MET    0.0700
   1467 O         -57.8510   -0.9700  -36.9160 O.2      93 MET    0.0900
   1468 CB        -60.7970   -0.1600  -37.9350 C.3      93 MET   -0.1800
   1469 CG        -61.3270    0.5200  -39.1840 C.3      93 MET    0.0900
   1470 SD        -62.0800    2.1200  -38.8290 S.3      93 MET    0.0900
   1471 CE        -62.6390    2.6080  -40.4610 C.3      93 MET   -0.1400
   1472 HN        -61.5300   -2.5430  -38.4170 H        93 MET    0.0900
   1473 HA        -59.1710   -1.0500  -39.0360 H        93 MET    0.0900
   1474 HB1       -60.2660    0.5960  -37.3190 H        93 MET   -0.0900
   1475 HB2       -61.6580   -0.5550  -37.3550 H        93 MET   -0.2200
   1476 HG1       -62.0790   -0.1460  -39.6580 H        93 MET    0.0900
   1477 HG2       -60.4860    0.6570  -39.8970 H        93 MET    0.0900
   1478 HE1       -63.0600    1.7440  -41.0190 H        93 MET    0.0900
   1479 HE2       -61.7910    3.0170  -41.0510 H        93 MET    0.5100
   1480 HE3       -63.4310    3.3830  -40.3800 H        93 MET   -0.5100
   1481 N         -59.3470   -2.4630  -36.1410 N.am     94 ASN   -0.4700
   1482 CA        -58.4950   -2.8800  -35.0350 C.3      94 ASN    0.3100
   1483 C         -57.2430   -3.5760  -35.5520 C.2      94 ASN    0.0700
   1484 O         -56.1430   -3.3600  -35.0470 O.2      94 ASN    0.0900
   1485 CB        -59.2500   -3.7950  -34.0720 C.3      94 ASN   -0.1800
   1486 CG        -60.2110   -3.0330  -33.1780 C.2      94 ASN    0.0900
   1487 ND2       -61.4290   -2.8210  -33.6570 N.am     94 ASN    0.0900
   1488 OD1       -59.8660   -2.6420  -32.0640 O.2      94 ASN    0.5500
   1489 HN        -60.2510   -2.8800  -36.1880 H        94 ASN   -0.5500
   1490 HA        -58.1590   -1.9930  -34.5200 H        94 ASN   -0.6200
   1491 HB1       -58.5170   -4.3280  -33.4300 H        94 ASN    0.3200
   1492 HB2       -59.8290   -4.5390  -34.6590 H        94 ASN    0.3000
   1493 HD21      -61.7240   -3.2820  -34.4950 H        94 ASN    0.5100
   1494 HD22      -62.0530   -2.2000  -33.1830 H        94 ASN   -0.5100
   1495 N         -57.4190   -4.4190  -36.5650 N.am     95 LEU   -0.4700
   1496 CA        -56.2970   -5.0540  -37.2320 C.3      95 LEU    0.3100
   1497 C         -55.3710   -4.0000  -37.8250 C.2      95 LEU    0.0700
   1498 O         -54.1490   -4.1390  -37.7920 O.2      95 LEU    0.0900
   1499 CB        -56.7910   -5.9970  -38.3320 C.3      95 LEU   -0.1800
   1500 CG        -57.5190   -7.2540  -37.8540 C.3      95 LEU    0.0900
   1501 CD1       -58.0370   -8.0580  -39.0360 C.3      95 LEU    0.0900
   1502 CD2       -56.5910   -8.0960  -36.9910 C.3      95 LEU   -0.0900
   1503 HN        -58.3250   -4.6500  -36.9110 H        95 LEU    0.0900
   1504 HA        -55.7340   -5.6020  -36.4920 H        95 LEU   -0.2700
   1505 HB1       -55.9110   -6.3170  -38.9300 H        95 LEU    0.0900
   1506 HB2       -57.4840   -5.4280  -38.9860 H        95 LEU    0.0900
   1507 HG        -58.3720   -6.9610  -37.2070 H        95 LEU    0.0900
   1508 HD11      -57.1910   -8.3660  -39.6890 H        95 LEU   -0.2700
   1509 HD12      -58.7400   -7.4400  -39.6340 H        95 LEU    0.0900
   1510 HD13      -58.5570   -8.9710  -38.6750 H        95 LEU    0.0900
   1511 HD21      -56.2610   -7.5120  -36.1050 H        95 LEU    0.0900
   1512 HD22      -55.6940   -8.3910  -37.5750 H        95 LEU    0.5100
   1513 HD23      -57.1240   -9.0040  -36.6380 H        95 LEU   -0.5100
   1514 N         -55.9620   -2.9370  -38.3690 N.am     96 LEU   -0.4700
   1515 CA        -55.1960   -1.8260  -38.9130 C.3      96 LEU    0.3100
   1516 C         -54.3900   -1.1360  -37.8200 C.2      96 LEU    0.0700
   1517 O         -53.1940   -0.8870  -37.9780 O.2      96 LEU    0.0900
   1518 CB        -56.1230   -0.8080  -39.5810 C.3      96 LEU   -0.1800
   1519 CG        -56.9720   -1.3300  -40.7390 C.3      96 LEU    0.0900
   1520 CD1       -57.7500   -0.1900  -41.3750 C.3      96 LEU    0.0900
   1521 CD2       -56.0960   -2.0280  -41.7620 C.3      96 LEU   -0.0900
   1522 HN        -56.9530   -2.8570  -38.4280 H        96 LEU    0.0900
   1523 HA        -54.4940   -2.2220  -39.6310 H        96 LEU   -0.2700
   1524 HB1       -55.4960    0.0240  -39.9660 H        96 LEU    0.0900
   1525 HB2       -56.8110   -0.4120  -38.8050 H        96 LEU    0.0900
   1526 HG        -57.6820   -2.0970  -40.3610 H        96 LEU    0.0900
   1527 HD11      -57.0580    0.4870  -41.9200 H        96 LEU   -0.2700
   1528 HD12      -58.2740    0.3950  -40.5890 H        96 LEU    0.0900
   1529 HD13      -58.4920   -0.5950  -42.0980 H        96 LEU    0.0900
   1530 HD21      -55.5680   -2.8850  -41.2920 H        96 LEU    0.0900
   1531 HD22      -55.3380   -1.3190  -42.1580 H        96 LEU    0.5100
   1532 HD23      -56.7220   -2.4110  -42.5960 H        96 LEU   -0.5100
   1533 N         -55.0520   -0.8270  -36.7080 N.am     97 ILE   -0.4700
   1534 CA        -54.3990   -0.1630  -35.5860 C.3      97 ILE    0.3100
   1535 C         -53.2220   -0.9820  -35.0690 C.2      97 ILE    0.0700
   1536 O         -52.1380   -0.4510  -34.8220 O.2      97 ILE    0.0900
   1537 CB        -55.3870    0.1100  -34.4380 C.3      97 ILE   -0.0900
   1538 CG1       -56.4770    1.0860  -34.8940 C.3      97 ILE    0.0900
   1539 CG2       -54.6540    0.6620  -33.2250 C.3      97 ILE   -0.2700
   1540 CD        -57.5270    1.3760  -33.8410 C.3      97 ILE    0.0900
   1541 HN        -56.0210   -1.0350  -36.5930 H        97 ILE    0.0900
   1542 HA        -53.9850    0.7670  -35.9490 H        97 ILE    0.0900
   1543 HB        -55.9000   -0.8350  -34.1600 H        97 ILE   -0.1800
   1544 HG11      -56.9820    0.6570  -35.7850 H        97 ILE    0.0900
   1545 HG12      -55.9930    2.0430  -35.1810 H        97 ILE    0.0900
   1546 HG21      -54.1430    1.6130  -33.4880 H        97 ILE   -0.2700
   1547 HG22      -53.8910   -0.0680  -32.8810 H        97 ILE    0.0900
   1548 HG23      -55.3760    0.8620  -32.4050 H        97 ILE    0.0900
   1549 HD1       -57.0520    1.8230  -32.9410 H        97 ILE    0.0900
   1550 HD2       -58.0340    0.4340  -33.5420 H        97 ILE    0.5100
   1551 HD3       -58.2760    2.0930  -34.2400 H        97 ILE   -0.5100
   1552 N         -53.4400   -2.2840  -34.9090 N.am     98 ILE   -0.4700
   1553 CA        -52.3810   -3.1990  -34.5040 C.3      98 ILE    0.3100
   1554 C         -51.2140   -3.1250  -35.4820 C.2      98 ILE    0.0700
   1555 O         -50.0530   -3.0960  -35.0820 O.2      98 ILE    0.0900
   1556 CB        -52.8920   -4.6490  -34.4310 C.3      98 ILE   -0.0900
   1557 CG1       -53.9620   -4.7850  -33.3440 C.3      98 ILE    0.0900
   1558 CG2       -51.7370   -5.6100  -34.1770 C.3      98 ILE   -0.2700
   1559 CD        -54.5540   -6.1730  -33.2420 C.3      98 ILE    0.0900
   1560 HN        -54.3360   -2.6930  -35.0600 H        98 ILE    0.0900
   1561 HA        -52.0210   -2.8820  -33.5370 H        98 ILE    0.0900
   1562 HB        -53.3880   -4.9150  -35.3880 H        98 ILE   -0.1800
   1563 HG11      -54.7810   -4.0660  -33.5620 H        98 ILE    0.0900
   1564 HG12      -53.5060   -4.5230  -32.3650 H        98 ILE    0.0900
   1565 HG21      -51.2360   -5.3610  -33.2170 H        98 ILE   -0.2700
   1566 HG22      -50.9910   -5.5290  -34.9960 H        98 ILE    0.0900
   1567 HG23      -52.1180   -6.6520  -34.1180 H        98 ILE    0.0900
   1568 HD1       -53.8020   -6.8800  -32.8330 H        98 ILE    0.0900
   1569 HD2       -54.8630   -6.5260  -34.2490 H        98 ILE    0.5100
   1570 HD3       -55.4350   -6.1600  -32.5640 H        98 ILE   -0.5100
   1571 N         -51.5350   -3.0870  -36.7730 N.am     99 SER   -0.4700
   1572 CA        -50.5260   -2.9970  -37.8180 C.3      99 SER    0.3100
   1573 C         -49.7000   -1.7250  -37.6850 C.2      99 SER    0.0700
   1574 O         -48.4690   -1.7700  -37.7080 O.2      99 SER    0.0900
   1575 CB        -51.1860   -3.0440  -39.1990 C.3      99 SER    0.0500
   1576 OG        -51.8520   -4.2760  -39.4040 O.3      99 SER    0.0900
   1577 HN        -52.4810   -3.1180  -37.0820 H        99 SER    0.0900
   1578 HA        -49.8440   -3.8250  -37.6980 H        99 SER   -0.6600
   1579 HB1       -50.4100   -2.9250  -39.9860 H        99 SER    0.4300
   1580 HB2       -51.9280   -2.2220  -39.2840 H        99 SER    0.5100
   1581 HG1       -52.6130   -4.2660  -38.8200 H        99 SER   -0.5100
   1582 N         -50.3780   -0.5900  -37.5480 N.am    100 PHE   -0.4700
   1583 CA        -49.6990    0.6870  -37.3750 C.3     100 PHE    0.3100
   1584 C         -48.8460    0.6950  -36.1150 C.2     100 PHE    0.0700
   1585 O         -47.7500    1.2560  -36.0980 O.2     100 PHE    0.0900
   1586 CB        -50.7090    1.8380  -37.3440 C.3     100 PHE   -0.1800
   1587 CG        -51.0100    2.4160  -38.6980 C.ar    100 PHE    0.0900
   1588 CD1       -51.6430    1.6550  -39.6690 C.ar    100 PHE    0.0900
   1589 CD2       -50.6680    3.7270  -38.9960 C.ar    100 PHE    0.0000
   1590 CE1       -51.9220    2.1880  -40.9160 C.ar    100 PHE   -0.1150
   1591 CE2       -50.9460    4.2640  -40.2420 C.ar    100 PHE    0.1150
   1592 CZ        -51.5730    3.4950  -41.2030 C.ar    100 PHE   -0.1150
   1593 HN        -51.3750   -0.5610  -37.5570 H       100 PHE    0.1150
   1594 HA        -49.0120    0.8150  -38.1990 H       100 PHE   -0.1150
   1595 HB1       -50.3060    2.6630  -36.7180 H       100 PHE    0.1150
   1596 HB2       -51.6690    1.4720  -36.9220 H       100 PHE   -0.1150
   1597 HD1       -51.9210    0.6350  -39.4510 H       100 PHE    0.1150
   1598 HD2       -50.1790    4.3340  -38.2500 H       100 PHE   -0.1150
   1599 HE1       -52.4130    1.5850  -41.6640 H       100 PHE    0.1150
   1600 HE2       -50.6730    5.2860  -40.4630 H       100 PHE    0.5100
   1601 HZ        -51.7890    3.9130  -42.1740 H       100 PHE   -0.5100
   1602 N         -49.3530    0.0670  -35.0570 N.am    101 ASP   -0.4700
   1603 CA        -48.6140   -0.0320  -33.8080 C.3     101 ASP    0.3100
   1604 C         -47.2960   -0.7700  -34.0090 C.2     101 ASP    0.0700
   1605 O         -46.2420   -0.3000  -33.5810 O.2     101 ASP    0.0900
   1606 CB        -49.4540   -0.7270  -32.7330 C.3     101 ASP   -0.2800
   1607 CG        -48.7780   -0.7180  -31.3770 C.2     101 ASP    0.0900
   1608 OD1       -48.2000    0.3260  -31.0000 O.co2   101 ASP    0.0900
   1609 OD2       -48.8230   -1.7610  -30.6900 O.co2   101 ASP    0.6200
   1610 HN        -50.2540   -0.3590  -35.0720 H       101 ASP   -0.7600
   1611 HA        -48.3560    0.9670  -33.4930 H       101 ASP   -0.7600
   1612 HB1       -49.6280   -1.7820  -33.0350 H       101 ASP    0.5100
   1613 HB2       -50.4310   -0.2070  -32.6450 H       101 ASP   -0.5100
   1614 N         -47.3610   -1.9240  -34.6720 N.am    102 ARG   -0.4700
   1615 CA        -46.1720   -2.7030  -34.9890 C.3     102 ARG    0.3100
   1616 C         -45.1920   -1.9160  -35.8420 C.2     102 ARG    0.0700
   1617 O         -43.9870   -1.9440  -35.6030 O.2     102 ARG    0.0900
   1618 CB        -46.5520   -4.0000  -35.7040 C.3     102 ARG   -0.1800
   1619 CG        -47.1530   -5.0540  -34.7890 C.3     102 ARG    0.0900
   1620 CD        -46.2880   -5.2890  -33.5630 C.3     102 ARG    0.0900
   1621 NE        -46.6750   -4.4170  -32.4530 N.pl3   102 ARG   -0.1800
   1622 CZ        -45.9800   -4.2940  -31.3290 C.cat   102 ARG    0.0900
   1623 NH1       -46.4010   -3.4780  -30.3680 N.pl3   102 ARG    0.0900
   1624 NH2       -44.8570   -4.9830  -31.1690 N.pl3   102 ARG    0.2000
   1625 HN        -48.2280   -2.3070  -34.9800 H       102 ARG    0.0900
   1626 HA        -45.6590   -2.9210  -34.0640 H       102 ARG    0.0900
   1627 HB1       -45.6390   -4.4230  -36.1760 H       102 ARG   -0.7000
   1628 HB2       -47.2900   -3.7610  -36.4990 H       102 ARG    0.4400
   1629 HG1       -47.2540   -6.0070  -35.3510 H       102 ARG    0.6400
   1630 HG2       -48.1610   -4.7210  -34.4650 H       102 ARG   -0.8000
   1631 HD1       -45.2260   -5.0770  -33.8070 H       102 ARG    0.4600
   1632 HD2       -46.3990   -6.3410  -33.2220 H       102 ARG    0.4600
   1633 HE        -47.5140   -3.8810  -32.5480 H       102 ARG   -0.8000
   1634 HH11      -47.2440   -2.9550  -30.4910 H       102 ARG    0.4600
   1635 HH12      -45.8740   -3.3890  -29.5230 H       102 ARG    0.4600
   1636 HH21      -44.5360   -5.5930  -31.8940 H       102 ARG    0.5100
   1637 HH22      -44.3300   -4.8920  -30.3230 H       102 ARG   -0.5100
   1638 N         -45.7160   -1.2020  -36.8350 N.am    103 TYR   -0.4700
   1639 CA        -44.8810   -0.4150  -37.7310 C.3     103 TYR    0.3100
   1640 C         -44.0420    0.6010  -36.9660 C.2     103 TYR    0.0700
   1641 O         -42.8220    0.6520  -37.1190 O.2     103 TYR    0.0900
   1642 CB        -45.7430    0.2990  -38.7770 C.3     103 TYR   -0.1800
   1643 CG        -44.9520    1.1580  -39.7330 C.ar    103 TYR    0.0900
   1644 CD1       -44.2120    0.5830  -40.7610 C.ar    103 TYR    0.0900
   1645 CD2       -44.9480    2.5430  -39.6150 C.ar    103 TYR    0.0000
   1646 CE1       -43.4890    1.3680  -41.6450 C.ar    103 TYR   -0.1150
   1647 CE2       -44.2280    3.3330  -40.4930 C.ar    103 TYR    0.1150
   1648 CZ        -43.5010    2.7420  -41.5050 C.ar    103 TYR   -0.1150
   1649 OH        -42.7820    3.5290  -42.3780 O.3     103 TYR    0.1150
   1650 HN        -46.6980   -1.1740  -37.0080 H       103 TYR    0.1100
   1651 HA        -44.1830   -1.0830  -38.2120 H       103 TYR   -0.5400
   1652 HB1       -46.4690    0.9620  -38.2620 H       103 TYR    0.4300
   1653 HB2       -46.2820   -0.4590  -39.3850 H       103 TYR   -0.1150
   1654 HD1       -44.2020   -0.4910  -40.8740 H       103 TYR    0.1150
   1655 HD2       -45.5180    3.0100  -38.8240 H       103 TYR   -0.1150
   1656 HE1       -42.9180    0.9080  -42.4380 H       103 TYR    0.1150
   1657 HE2       -44.2350    4.4080  -40.3870 H       103 TYR    0.5100
   1658 HH        -42.4730    2.9710  -43.0950 H       103 TYR   -0.5100
   1659 N         -44.7060    1.4050  -36.1400 N.am    104 PHE   -0.4700
   1660 CA        -44.0320    2.4330  -35.3610 C.3     104 PHE    0.3100
   1661 C         -43.0640    1.8420  -34.3390 C.2     104 PHE    0.0700
   1662 O         -41.9540    2.3460  -34.1610 O.2     104 PHE    0.0900
   1663 CB        -45.0580    3.3320  -34.6680 C.3     104 PHE   -0.1800
   1664 CG        -45.8380    4.2020  -35.6110 C.ar    104 PHE    0.0900
   1665 CD1       -45.2100    4.8390  -36.6700 C.ar    104 PHE    0.0900
   1666 CD2       -47.2020    4.3790  -35.4400 C.ar    104 PHE    0.0000
   1667 CE1       -45.9280    5.6410  -37.5400 C.ar    104 PHE   -0.1150
   1668 CE2       -47.9270    5.1780  -36.3070 C.ar    104 PHE    0.1150
   1669 CZ        -47.2900    5.8120  -37.3580 C.ar    104 PHE   -0.1150
   1670 HN        -45.6930    1.3390  -36.0180 H       104 PHE    0.1150
   1671 HA        -43.4170    3.0140  -36.0320 H       104 PHE   -0.1150
   1672 HB1       -44.5330    4.0050  -33.9570 H       104 PHE    0.1150
   1673 HB2       -45.7910    2.6980  -34.1240 H       104 PHE   -0.1150
   1674 HD1       -44.1490    4.7070  -36.8190 H       104 PHE    0.1150
   1675 HD2       -47.7050    3.8870  -34.6200 H       104 PHE   -0.1150
   1676 HE1       -45.4280    6.1340  -38.3590 H       104 PHE    0.1150
   1677 HE2       -48.9890    5.3080  -36.1620 H       104 PHE    0.5100
   1678 HZ        -47.8520    6.4370  -38.0340 H       104 PHE   -0.5100
   1679 N         -43.4890    0.7710  -33.6670 N.am    105 CYS   -0.4700
   1680 CA        -42.6330    0.0800  -32.7080 C.3     105 CYS    0.3100
   1681 C         -41.3390   -0.3700  -33.3660 C.2     105 CYS    0.0700
   1682 O         -40.2540   -0.1780  -32.8230 O.2     105 CYS    0.0900
   1683 CB        -43.3540   -1.1340  -32.1090 C.3     105 CYS   -0.1100
   1684 SG        -44.4740   -0.7460  -30.7470 S.3     105 CYS    0.0900
   1685 HN        -44.4050    0.3980  -33.7890 H       105 CYS    0.0900
   1686 HA        -42.3690    0.7800  -31.9310 H       105 CYS   -0.2300
   1687 HB1       -42.5830   -1.8470  -31.7480 H       105 CYS    0.1600
   1688 HB2       -43.9310   -1.6250  -32.9200 H       105 CYS    0.5100
   1689 HG1       -45.4660   -0.3390  -31.5260 H       105 CYS   -0.5100
   1690 N         -41.4640   -0.9690  -34.5470 N.am    106 VAL   -0.4700
   1691 CA        -40.3150   -1.4700  -35.2870 C.3     106 VAL    0.3100
   1692 C         -39.4840   -0.3490  -35.9090 C.2     106 VAL    0.0700
   1693 O         -38.2540   -0.3920  -35.8830 O.2     106 VAL    0.0900
   1694 CB        -40.7480   -2.4480  -36.4000 C.3     106 VAL   -0.0900
   1695 CG1       -39.5650   -2.8090  -37.2870 C.3     106 VAL    0.0900
   1696 CG2       -41.3690   -3.6940  -35.7980 C.3     106 VAL   -0.2700
   1697 HN        -42.3520   -1.1020  -34.9790 H       106 VAL    0.0900
   1698 HA        -39.6610   -1.9680  -34.5880 H       106 VAL    0.0900
   1699 HB        -41.5400   -1.9740  -37.0180 H       106 VAL    0.0900
   1700 HG11      -38.7020   -3.1240  -36.6640 H       106 VAL   -0.2700
   1701 HG12      -39.2630   -1.9280  -37.8920 H       106 VAL    0.0900
   1702 HG13      -39.8410   -3.6480  -37.9610 H       106 VAL    0.0900
   1703 HG21      -42.0110   -3.4210  -34.9330 H       106 VAL    0.0900
   1704 HG22      -40.5710   -4.3810  -35.4420 H       106 VAL    0.5100
   1705 HG23      -41.9960   -4.2100  -36.5560 H       106 VAL   -0.5100
   1706 N         -40.1590    0.6540  -36.4670 N.am    107 THR   -0.4700
   1707 CA        -39.4710    1.7290  -37.1810 C.3     107 THR    0.3100
   1708 C         -38.9010    2.8100  -36.2660 C.2     107 THR    0.0700
   1709 O         -37.8930    3.4340  -36.5960 O.2     107 THR    0.0900
   1710 CB        -40.3750    2.3930  -38.2420 C.3     107 THR    0.1400
   1711 CG2       -40.6790    1.4230  -39.3780 C.3     107 THR    0.0900
   1712 OG1       -41.6020    2.8180  -37.6400 O.3     107 THR   -0.6600
   1713 HN        -41.1530    0.7180  -36.4230 H       107 THR    0.4300
   1714 HA        -38.5990    1.3020  -37.6540 H       107 THR   -0.2700
   1715 HB        -39.8620    3.2790  -38.6740 H       107 THR    0.0900
   1716 HG1       -42.1510    2.0330  -37.5750 H       107 THR    0.0900
   1717 HG21      -41.2000    0.5250  -38.9830 H       107 THR    0.0900
   1718 HG22      -39.7330    1.1000  -39.8620 H       107 THR    0.5100
   1719 HG23      -41.3350    1.9130  -40.1280 H       107 THR   -0.5100
   1720 N         -39.5390    3.0340  -35.1190 N.am    108 LYS   -0.4700
   1721 CA        -39.1030    4.0870  -34.2040 C.3     108 LYS    0.3100
   1722 C         -38.8380    3.5530  -32.7960 C.2     108 LYS    0.0700
   1723 O         -39.5230    3.9300  -31.8460 O.2     108 LYS    0.0900
   1724 CB        -40.1440    5.2120  -34.1550 C.3     108 LYS   -0.1800
   1725 CG        -40.5610    5.7480  -35.5190 C.3     108 LYS    0.0900
   1726 CD        -39.3860    6.3610  -36.2670 C.3     108 LYS    0.0900
   1727 CE        -39.7750    6.7570  -37.6860 C.3     108 LYS   -0.1800
   1728 NZ        -38.6150    7.2740  -38.4690 N.4     108 LYS    0.0900
   1729 HN        -40.3300    2.4990  -34.8350 H       108 LYS    0.0900
   1730 HA        -38.1550    4.4670  -34.5550 H       108 LYS   -0.1800
   1731 HB1       -39.7230    6.0520  -33.5640 H       108 LYS    0.0900
   1732 HB2       -41.0490    4.8270  -33.6400 H       108 LYS    0.0900
   1733 HG1       -41.3450    6.5230  -35.3800 H       108 LYS    0.2100
   1734 HG2       -40.9810    4.9160  -36.1230 H       108 LYS    0.0500
   1735 HD1       -38.5570    5.6220  -36.3100 H       108 LYS    0.0500
   1736 HD2       -39.0360    7.2620  -35.7210 H       108 LYS   -0.3000
   1737 HE1       -40.5410    7.5610  -37.6520 H       108 LYS    0.3300
   1738 HE2       -40.1750    5.8720  -38.2240 H       108 LYS    0.3300
   1739 HZ1       -37.8830    6.5380  -38.5290 H       108 LYS    0.3300
   1740 HZ2       -38.2250    8.1140  -37.9950 H       108 LYS    0.5100
   1741 HZ3       -38.9300    7.5310  -39.4260 H       108 LYS   -0.5100
   1742 N         -37.8200    2.6900  -32.6530 N.am    109 PRO   -0.2900
   1743 CA        -37.5530    1.9520  -31.4120 C.3     109 PRO    0.0000
   1744 C         -37.3110    2.8510  -30.2040 C.2     109 PRO    0.0900
   1745 O         -37.6470    2.4730  -29.0840 O.2     109 PRO    0.0900
   1746 CB        -36.2780    1.1630  -31.7360 C.3     109 PRO    0.0200
   1747 CG        -36.2200    1.1110  -33.2200 C.3     109 PRO    0.0900
   1748 CD        -36.8170    2.3980  -33.6900 C.3     109 PRO   -0.1800
   1749 HA        -38.4030    1.3460  -31.1450 H       109 PRO    0.0900
   1750 HB1       -36.3320    0.1370  -31.3090 H       109 PRO    0.0900
   1751 HB2       -35.3820    1.6750  -31.3260 H       109 PRO   -0.1800
   1752 HG1       -35.1690    1.0170  -33.5680 H       109 PRO    0.0900
   1753 HG2       -36.8040    0.2470  -33.6050 H       109 PRO    0.0900
   1754 HD1       -36.0590    3.2090  -33.7310 H       109 PRO    0.5100
   1755 HD2       -37.3080    2.2860  -34.6790 H       109 PRO   -0.5100
   1756 N         -36.7350    4.0290  -30.4310 N.am    110 LEU   -0.4700
   1757 CA        -36.3740    4.9240  -29.3380 C.3     110 LEU    0.3100
   1758 C         -37.5170    5.8480  -28.9320 C.2     110 LEU    0.0700
   1759 O         -37.8650    5.9440  -27.7520 O.2     110 LEU    0.0900
   1760 CB        -35.1570    5.7600  -29.7290 C.3     110 LEU   -0.1800
   1761 CG        -33.9340    4.9860  -30.2280 C.3     110 LEU    0.0900
   1762 CD1       -32.8710    5.9390  -30.7550 C.3     110 LEU    0.0900
   1763 CD2       -33.3680    4.0960  -29.1290 C.3     110 LEU   -0.0900
   1764 HN        -36.5270    4.3510  -31.3520 H       110 LEU    0.0900
   1765 HA        -36.1560    4.3220  -28.4680 H       110 LEU   -0.2700
   1766 HB1       -34.8480    6.3480  -28.8400 H       110 LEU    0.0900
   1767 HB2       -35.4680    6.4600  -30.5340 H       110 LEU    0.0900
   1768 HG        -34.2440    4.2930  -31.0400 H       110 LEU    0.0900
   1769 HD11      -32.5460    6.6310  -29.9500 H       110 LEU   -0.2700
   1770 HD12      -33.2840    6.5390  -31.5930 H       110 LEU    0.0900
   1771 HD13      -31.9880    5.3640  -31.1060 H       110 LEU    0.0900
   1772 HD21      -34.1350    3.3640  -28.7960 H       110 LEU    0.0900
   1773 HD22      -33.0680    4.7150  -28.2570 H       110 LEU    0.5100
   1774 HD23      -32.4880    3.5360  -29.5110 H       110 LEU   -0.5100
   1775 N         -38.0990    6.5240  -29.9180 N.am    111 THR   -0.4700
   1776 CA        -39.0870    7.5640  -29.6550 C.3     111 THR    0.3100
   1777 C         -40.4900    7.0310  -29.3940 C.2     111 THR    0.0700
   1778 O         -41.1580    7.4530  -28.4510 O.2     111 THR    0.0900
   1779 CB        -39.1570    8.5650  -30.8220 C.3     111 THR    0.1400
   1780 CG2       -37.8650    9.3590  -30.9170 C.3     111 THR    0.0900
   1781 OG1       -39.3630    7.8550  -32.0500 O.3     111 THR   -0.6600
   1782 HN        -37.8870    6.3520  -30.8760 H       111 THR    0.4300
   1783 HA        -38.8040    8.0710  -28.7450 H       111 THR   -0.2700
   1784 HB        -40.0010    9.2700  -30.6660 H       111 THR    0.0900
   1785 HG1       -39.2400    8.4980  -32.7520 H       111 THR    0.0900
   1786 HG21      -37.0070    8.6740  -31.0880 H       111 THR    0.0900
   1787 HG22      -37.6920    9.9160  -29.9710 H       111 THR    0.5100
   1788 HG23      -37.9210   10.0730  -31.7670 H       111 THR   -0.5100
   1789 N         -40.9360    6.1020  -30.2330 N.am    112 TYR   -0.4700
   1790 CA        -42.3340    5.6830  -30.2370 C.3     112 TYR    0.3100
   1791 C         -42.8040    4.9040  -29.0040 C.2     112 TYR    0.0700
   1792 O         -43.7880    5.2840  -28.3700 O.2     112 TYR    0.0900
   1793 CB        -42.6500    4.9000  -31.5140 C.3     112 TYR   -0.1800
   1794 CG        -44.0530    4.3550  -31.5530 C.ar    112 TYR    0.0900
   1795 CD1       -45.1380    5.1970  -31.7640 C.ar    112 TYR    0.0900
   1796 CD2       -44.2960    2.9970  -31.3840 C.ar    112 TYR    0.0000
   1797 CE1       -46.4280    4.7020  -31.8050 C.ar    112 TYR   -0.1150
   1798 CE2       -45.5800    2.4920  -31.4260 C.ar    112 TYR    0.1150
   1799 CZ        -46.6420    3.3480  -31.6340 C.ar    112 TYR   -0.1150
   1800 OH        -47.9230    2.8440  -31.6760 O.3     112 TYR    0.1150
   1801 HN        -40.3400    5.6530  -30.8950 H       112 TYR    0.1100
   1802 HA        -42.9510    6.5670  -30.1760 H       112 TYR   -0.5400
   1803 HB1       -41.9570    4.0330  -31.5940 H       112 TYR    0.4300
   1804 HB2       -42.5300    5.5670  -32.3940 H       112 TYR   -0.1150
   1805 HD1       -44.9720    6.2560  -31.8970 H       112 TYR    0.1150
   1806 HD2       -43.4660    2.3250  -31.2180 H       112 TYR   -0.1150
   1807 HE1       -47.2610    5.3680  -31.9690 H       112 TYR    0.1150
   1808 HE2       -45.7510    1.4340  -31.2960 H       112 TYR    0.5100
   1809 HH        -47.8720    1.8960  -31.5390 H       112 TYR   -0.5100
   1810 N         -42.1090    3.8100  -28.6590 N.am    113 PRO   -0.2900
   1811 CA        -42.6050    2.9120  -27.6100 C.3     113 PRO    0.0000
   1812 C         -42.9510    3.6250  -26.3050 C.2     113 PRO    0.0900
   1813 O         -43.8210    3.1590  -25.5690 O.2     113 PRO    0.0900
   1814 CB        -41.4380    1.9460  -27.3980 C.3     113 PRO    0.0200
   1815 CG        -40.6910    1.9680  -28.6880 C.3     113 PRO    0.0900
   1816 CD        -40.7980    3.3810  -29.1720 C.3     113 PRO   -0.1800
   1817 HA        -43.5260    2.4440  -27.9200 H       113 PRO    0.0900
   1818 HB1       -41.8070    0.9220  -27.1730 H       113 PRO    0.0900
   1819 HB2       -40.7910    2.2870  -26.5620 H       113 PRO   -0.1800
   1820 HG1       -39.6290    1.6830  -28.5330 H       113 PRO    0.0900
   1821 HG2       -41.1480    1.2660  -29.4190 H       113 PRO    0.0900
   1822 HD1       -39.9940    4.0200  -28.7500 H       113 PRO    0.5100
   1823 HD2       -40.7830    3.4360  -30.2800 H       113 PRO   -0.5100
   1824 N         -42.2850    4.7450  -26.0280 N.am    114 VAL   -0.4700
   1825 CA        -42.4970    5.4720  -24.7820 C.3     114 VAL    0.3100
   1826 C         -43.8800    6.1210  -24.7210 C.2     114 VAL    0.0700
   1827 O         -44.4480    6.2800  -23.6410 O.2     114 VAL    0.0900
   1828 CB        -41.4180    6.5540  -24.5570 C.3     114 VAL   -0.0900
   1829 CG1       -40.0340    5.9840  -24.8180 C.3     114 VAL    0.0900
   1830 CG2       -41.6700    7.7580  -25.4490 C.3     114 VAL   -0.2700
   1831 HN        -41.6150    5.1330  -26.6560 H       114 VAL    0.0900
   1832 HA        -42.4760    4.7560  -23.9750 H       114 VAL    0.0900
   1833 HB        -41.4750    6.9200  -23.5090 H       114 VAL    0.0900
   1834 HG11      -39.9000    5.7870  -25.9030 H       114 VAL   -0.2700
   1835 HG12      -39.9090    5.0260  -24.2670 H       114 VAL    0.0900
   1836 HG13      -39.2570    6.7080  -24.4890 H       114 VAL    0.0900
   1837 HG21      -42.4590    8.4030  -25.0060 H       114 VAL    0.0900
   1838 HG22      -42.0090    7.4220  -26.4520 H       114 VAL    0.5100
   1839 HG23      -40.7380    8.3550  -25.5500 H       114 VAL   -0.5100
   1840 N         -44.4190    6.4910  -25.8790 N.am    115 LYS   -0.4700
   1841 CA        -45.6890    7.2080  -25.9330 C.3     115 LYS    0.3100
   1842 C         -46.8950    6.2870  -26.1210 C.2     115 LYS    0.0700
   1843 O         -48.0160    6.7470  -26.3380 O.2     115 LYS    0.0900
   1844 CB        -45.6520    8.3030  -27.0120 C.3     115 LYS   -0.1800
   1845 CG        -45.2070    7.8400  -28.3900 C.3     115 LYS    0.0900
   1846 CD        -45.1120    9.0100  -29.3590 C.3     115 LYS    0.0900
   1847 CE        -44.6530    8.5570  -30.7390 C.3     115 LYS   -0.1800
   1848 NZ        -44.6060    9.6780  -31.7200 N.4     115 LYS    0.0900
   1849 HN        -43.9850    6.2960  -26.7560 H       115 LYS    0.0900
   1850 HA        -45.8670    7.6450  -24.9620 H       115 LYS   -0.1800
   1851 HB1       -44.9560    9.0990  -26.6730 H       115 LYS    0.0900
   1852 HB2       -46.6720    8.7320  -27.1050 H       115 LYS    0.0900
   1853 HG1       -45.9380    7.1000  -28.7800 H       115 LYS    0.2100
   1854 HG2       -44.2130    7.3520  -28.3080 H       115 LYS    0.0500
   1855 HD1       -44.3890    9.7540  -28.9620 H       115 LYS    0.0500
   1856 HD2       -46.1090    9.4910  -29.4480 H       115 LYS   -0.3000
   1857 HE1       -45.3580    7.7960  -31.1340 H       115 LYS    0.3300
   1858 HE2       -43.6300    8.1300  -30.6690 H       115 LYS    0.3300
   1859 HZ1       -43.9420   10.4040  -31.3840 H       115 LYS    0.3300
   1860 HZ2       -45.5540   10.0930  -31.8180 H       115 LYS    0.5100
   1861 HZ3       -44.2880    9.3170  -32.6430 H       115 LYS   -0.5100
   1862 N         -46.6610    4.9810  -26.0270 N.am    116 ARG   -0.4700
   1863 CA        -47.7390    3.9980  -26.0760 C.3     116 ARG    0.3100
   1864 C         -48.3480    3.8160  -24.6890 C.2     116 ARG    0.0700
   1865 O         -47.8050    3.0890  -23.8570 O.2     116 ARG    0.0900
   1866 CB        -47.2310    2.6500  -26.5980 C.3     116 ARG   -0.1800
   1867 CG        -46.3680    2.7390  -27.8410 C.3     116 ARG    0.0900
   1868 CD        -46.1580    1.3690  -28.4670 C.3     116 ARG    0.0900
   1869 NE        -46.1600    0.2900  -27.4770 N.pl3   116 ARG   -0.1800
   1870 CZ        -47.0900   -0.6600  -27.4090 C.cat   116 ARG    0.0900
   1871 NH1       -48.0970   -0.6780  -28.2720 N.pl3   116 ARG    0.0900
   1872 NH2       -47.0090   -1.5990  -26.4770 N.pl3   116 ARG    0.2000
   1873 HN        -45.7400    4.6140  -25.9200 H       116 ARG    0.0900
   1874 HA        -48.5120    4.3840  -26.7240 H       116 ARG    0.0900
   1875 HB1       -48.1100    2.0120  -26.8290 H       116 ARG   -0.7000
   1876 HB2       -46.6370    2.1660  -25.7940 H       116 ARG    0.4400
   1877 HG1       -45.3810    3.1700  -27.5700 H       116 ARG    0.6400
   1878 HG2       -46.8600    3.4050  -28.5810 H       116 ARG   -0.8000
   1879 HD1       -45.1750    1.3450  -28.9850 H       116 ARG    0.4600
   1880 HD2       -46.9750    1.1610  -29.1900 H       116 ARG    0.4600
   1881 HE        -45.4170    0.2670  -26.8090 H       116 ARG   -0.8000
   1882 HH11      -48.0850   -0.0720  -29.0670 H       116 ARG    0.4600
   1883 HH12      -48.8680   -1.2990  -28.1270 H       116 ARG    0.4600
   1884 HH21      -46.2510   -1.5930  -25.8270 H       116 ARG    0.5100
   1885 HH22      -47.7070   -2.3130  -26.4260 H       116 ARG   -0.5100
   1886 N         -49.4710    4.4830  -24.4380 N.am    117 THR   -0.4700
   1887 CA        -50.1200    4.4150  -23.1320 C.3     117 THR    0.3100
   1888 C         -51.5170    3.8100  -23.2240 C.2     117 THR    0.0700
   1889 O         -52.0600    3.6450  -24.3170 O.2     117 THR    0.0900
   1890 CB        -50.2110    5.8060  -22.4740 C.3     117 THR    0.1400
   1891 CG2       -48.8480    6.4780  -22.4630 C.3     117 THR    0.0900
   1892 OG1       -51.1390    6.6270  -23.1960 O.3     117 THR   -0.6600
   1893 HN        -49.9160    5.0560  -25.1230 H       117 THR    0.4300
   1894 HA        -49.5420    3.7480  -22.5110 H       117 THR   -0.2700
   1895 HB        -50.5620    5.7060  -21.4250 H       117 THR    0.0900
   1896 HG1       -50.6230    7.0780  -23.8700 H       117 THR    0.0900
   1897 HG21      -48.5540    6.7630  -23.4970 H       117 THR    0.0900
   1898 HG22      -48.0850    5.7790  -22.0580 H       117 THR    0.5100
   1899 HG23      -48.8840    7.3960  -21.8390 H       117 THR   -0.5100
   1900 N         -52.0970    3.4770  -22.0720 N.am    118 THR   -0.4700
   1901 CA        -53.4550    2.9500  -22.0240 C.3     118 THR    0.3100
   1902 C         -54.4470    3.9710  -22.5690 C.2     118 THR    0.0700
   1903 O         -55.4700    3.6090  -23.1480 O.2     118 THR    0.0900
   1904 CB        -53.8720    2.5540  -20.5920 C.3     118 THR    0.1400
   1905 CG2       -52.9960    1.4210  -20.0700 C.3     118 THR    0.0900
   1906 OG1       -53.7540    3.6850  -19.7190 O.3     118 THR   -0.6600
   1907 HN        -51.6300    3.5720  -21.1970 H       118 THR    0.4300
   1908 HA        -53.4960    2.0860  -22.6720 H       118 THR   -0.2700
   1909 HB        -54.9280    2.2060  -20.5890 H       118 THR    0.0900
   1910 HG1       -54.1720    3.4270  -18.8940 H       118 THR    0.0900
   1911 HG21      -51.9650    1.7900  -19.8820 H       118 THR    0.0900
   1912 HG22      -52.9480    0.6030  -20.8200 H       118 THR    0.5100
   1913 HG23      -53.4110    1.0290  -19.1160 H       118 THR   -0.5100
   1914 N         -54.1350    5.2530  -22.3890 N.am    119 LYS   -0.4700
   1915 CA        -55.0080    6.3220  -22.8560 C.3     119 LYS    0.3100
   1916 C         -55.0640    6.3840  -24.3770 C.2     119 LYS    0.0700
   1917 O         -56.1450    6.3790  -24.9650 O.2     119 LYS    0.0900
   1918 CB        -54.5720    7.6770  -22.2870 C.3     119 LYS   -0.1800
   1919 CG        -55.5080    8.8180  -22.6600 C.3     119 LYS    0.0900
   1920 CD        -55.1010   10.1200  -21.9920 C.3     119 LYS    0.0900
   1921 CE        -56.0970   11.2310  -22.2980 C.3     119 LYS   -0.1800
   1922 NZ        -55.7280   12.5110  -21.6320 N.4     119 LYS    0.0900
   1923 HN        -53.2960    5.5370  -21.9300 H       119 LYS    0.0900
   1924 HA        -56.0140    6.0920  -22.5390 H       119 LYS   -0.1800
   1925 HB1       -53.5560    7.9120  -22.6690 H       119 LYS    0.0900
   1926 HB2       -54.5310    7.6000  -21.1800 H       119 LYS    0.0900
   1927 HG1       -56.5420    8.5570  -22.3460 H       119 LYS    0.2100
   1928 HG2       -55.4910    8.9550  -23.7620 H       119 LYS    0.0500
   1929 HD1       -54.0960   10.4200  -22.3580 H       119 LYS    0.0500
   1930 HD2       -55.0510    9.9680  -20.8930 H       119 LYS   -0.3000
   1931 HE1       -57.1050   10.9400  -21.9340 H       119 LYS    0.3300
   1932 HE2       -56.1240   11.4170  -23.3930 H       119 LYS    0.3300
   1933 HZ1       -54.7900   12.8160  -21.9620 H       119 LYS    0.3300
   1934 HZ2       -55.7050   12.3700  -20.6010 H       119 LYS    0.5100
   1935 HZ3       -56.4320   13.2390  -21.8660 H       119 LYS   -0.5100
   1936 N         -53.8990    6.4450  -25.0180 N.am    120 MET   -0.4700
   1937 CA        -53.8330    6.4480  -26.4750 C.3     120 MET    0.3100
   1938 C         -54.5760    5.2500  -27.0480 C.2     120 MET    0.0700
   1939 O         -55.2940    5.3670  -28.0420 O.2     120 MET    0.0900
   1940 CB        -52.3790    6.4470  -26.9580 C.3     120 MET   -0.1800
   1941 CG        -51.7390    7.8250  -26.9950 C.3     120 MET    0.0900
   1942 SD        -52.5370    8.9250  -28.1810 S.3     120 MET    0.0900
   1943 CE        -52.2700    8.0300  -29.7080 C.3     120 MET   -0.1400
   1944 HN        -53.0270    6.4910  -24.5370 H       120 MET    0.0900
   1945 HA        -54.3430    7.3320  -26.8290 H       120 MET    0.0900
   1946 HB1       -52.3490    6.0180  -27.9820 H       120 MET   -0.0900
   1947 HB2       -51.7840    5.8010  -26.2780 H       120 MET   -0.2200
   1948 HG1       -50.6680    7.7090  -27.2620 H       120 MET    0.0900
   1949 HG2       -51.7990    8.2700  -25.9790 H       120 MET    0.0900
   1950 HE1       -52.8810    7.1030  -29.7450 H       120 MET    0.0900
   1951 HE2       -51.2020    7.7410  -29.8010 H       120 MET    0.5100
   1952 HE3       -52.5530    8.6610  -30.5780 H       120 MET   -0.5100
   1953 N         -54.4060    4.0980  -26.4050 N.am    121 ALA   -0.4700
   1954 CA        -55.0750    2.8780  -26.8270 C.3     121 ALA    0.3100
   1955 C         -56.5930    3.0410  -26.8230 C.2     121 ALA    0.0700
   1956 O         -57.2430    2.8950  -27.8580 O.2     121 ALA    0.0900
   1957 CB        -54.6610    1.7150  -25.9340 C.3     121 ALA   -0.2700
   1958 HN        -53.8140    4.0200  -25.6070 H       121 ALA    0.0900
   1959 HA        -54.8020    2.6820  -27.8530 H       121 ALA    0.0900
   1960 HB1       -54.9360    1.9270  -24.8780 H       121 ALA    0.0900
   1961 HB2       -53.5620    1.5670  -25.9920 H       121 ALA    0.5100
   1962 HB3       -55.1810    0.7870  -26.2560 H       121 ALA   -0.5100
   1963 N         -57.1480    3.3620  -25.6550 N.am    122 GLY   -0.4700
   1964 CA        -58.5800    3.5420  -25.4980 C.3     122 GLY    0.3100
   1965 C         -59.1650    4.5430  -26.4740 C.2     122 GLY   -0.0200
   1966 O         -60.3080    4.4050  -26.9080 O.2     122 GLY    0.0900
   1967 HN        -56.6010    3.4920  -24.8320 H       122 GLY    0.0900
   1968 HA1       -58.7610    3.8870  -24.4910 H       122 GLY    0.5100
   1969 HA2       -59.0530    2.5830  -25.6520 H       122 GLY   -0.5100
   1970 N         -58.3760    5.5570  -26.8210 N.am    123 MET   -0.4700
   1971 CA        -58.8090    6.5830  -27.7620 C.3     123 MET    0.3100
   1972 C         -58.8180    6.0760  -29.2010 C.2     123 MET    0.0700
   1973 O         -59.7360    6.3740  -29.9690 O.2     123 MET    0.0900
   1974 CB        -57.9270    7.8300  -27.6420 C.3     123 MET   -0.1800
   1975 CG        -58.1300    8.8530  -28.7490 C.3     123 MET    0.0900
   1976 SD        -57.4540   10.4710  -28.3200 S.3     123 MET    0.0900
   1977 CE        -55.8670   10.0040  -27.6310 C.3     123 MET   -0.1400
   1978 HN        -57.4550    5.6600  -26.4550 H       123 MET    0.0900
   1979 HA        -59.8380    6.8290  -27.5400 H       123 MET    0.0900
   1980 HB1       -56.8650    7.5090  -27.6530 H       123 MET   -0.0900
   1981 HB2       -58.1460    8.3200  -26.6690 H       123 MET   -0.2200
   1982 HG1       -59.2170    8.9480  -28.9490 H       123 MET    0.0900
   1983 HG2       -57.6370    8.4790  -29.6710 H       123 MET    0.0900
   1984 HE1       -55.3210    9.3110  -28.3070 H       123 MET    0.0900
   1985 HE2       -56.0080    9.4900  -26.6560 H       123 MET    0.5100
   1986 HE3       -55.2340   10.9050  -27.4790 H       123 MET   -0.5100
   1987 N         -57.7920    5.3100  -29.5650 N.am    124 MET   -0.4700
   1988 CA        -57.7280    4.7060  -30.8890 C.3     124 MET    0.3100
   1989 C         -58.8440    3.6850  -31.0710 C.2     124 MET    0.0700
   1990 O         -59.4500    3.5900  -32.1390 O.2     124 MET    0.0900
   1991 CB        -56.3640    4.0540  -31.1240 C.3     124 MET   -0.1800
   1992 CG        -55.2180    5.0470  -31.1980 C.3     124 MET    0.0900
   1993 SD        -55.3540    6.1590  -32.6120 S.3     124 MET    0.0900
   1994 CE        -54.8180    5.0850  -33.9420 C.3     124 MET   -0.1400
   1995 HN        -57.0270    5.1160  -28.9530 H       124 MET    0.0900
   1996 HA        -57.9000    5.4840  -31.6190 H       124 MET    0.0900
   1997 HB1       -56.4030    3.4870  -32.0780 H       124 MET   -0.0900
   1998 HB2       -56.1640    3.3440  -30.2920 H       124 MET   -0.2200
   1999 HG1       -54.2650    4.4810  -31.2650 H       124 MET    0.0900
   2000 HG2       -55.2060    5.6410  -30.2610 H       124 MET    0.0900
   2001 HE1       -55.4740    4.1920  -34.0290 H       124 MET    0.0900
   2002 HE2       -53.7810    4.7310  -33.7560 H       124 MET    0.5100
   2003 HE3       -54.8470    5.6280  -34.9090 H       124 MET   -0.5100
   2004 N         -59.1120    2.9200  -30.0160 N.am    125 ILE   -0.4700
   2005 CA        -60.2170    1.9710  -30.0220 C.3     125 ILE    0.3100
   2006 C         -61.5300    2.7270  -30.1550 C.2     125 ILE    0.0700
   2007 O         -62.3940    2.3660  -30.9570 O.2     125 ILE    0.0900
   2008 CB        -60.2380    1.1190  -28.7360 C.3     125 ILE   -0.0900
   2009 CG1       -58.9190    0.3550  -28.5810 C.3     125 ILE    0.0900
   2010 CG2       -61.4160    0.1540  -28.7490 C.3     125 ILE   -0.2700
   2011 CD        -58.7790   -0.3810  -27.2590 C.3     125 ILE    0.0900
   2012 HN        -58.5720    2.9600  -29.1790 H       125 ILE    0.0900
   2013 HA        -60.1020    1.3350  -30.8870 H       125 ILE    0.0900
   2014 HB        -60.3210    1.7880  -27.8540 H       125 ILE   -0.1800
   2015 HG11      -58.0830    1.0790  -28.6700 H       125 ILE    0.0900
   2016 HG12      -58.8440   -0.3860  -29.4050 H       125 ILE    0.0900
   2017 HG21      -61.4440   -0.4040  -29.7090 H       125 ILE   -0.2700
   2018 HG22      -62.3680    0.7170  -28.6380 H       125 ILE    0.0900
   2019 HG23      -61.3150   -0.5760  -27.9180 H       125 ILE    0.0900
   2020 HD1       -59.4790   -1.2430  -27.2260 H       125 ILE    0.0900
   2021 HD2       -59.0200    0.3030  -26.4170 H       125 ILE    0.5100
   2022 HD3       -57.7410   -0.7620  -27.1470 H       125 ILE   -0.5100
   2023 N         -61.6690    3.7920  -29.3700 N.am    126 ALA   -0.4700
   2024 CA        -62.8570    4.6310  -29.4220 C.3     126 ALA    0.3100
   2025 C         -63.0940    5.1420  -30.8380 C.2     126 ALA    0.0700
   2026 O         -64.2010    5.0440  -31.3680 O.2     126 ALA    0.0900
   2027 CB        -62.7230    5.7970  -28.4530 C.3     126 ALA   -0.2700
   2028 HN        -60.9690    4.0630  -28.7140 H       126 ALA    0.0900
   2029 HA        -63.7100    4.0220  -29.1620 H       126 ALA    0.0900
   2030 HB1       -61.8380    6.4140  -28.7180 H       126 ALA    0.0900
   2031 HB2       -62.5910    5.4150  -27.4170 H       126 ALA    0.5100
   2032 HB3       -63.6300    6.4360  -28.5030 H       126 ALA   -0.5100
   2033 N         -62.0460    5.6770  -31.4550 N.am    127 ALA   -0.4700
   2034 CA        -62.1460    6.1810  -32.8180 C.3     127 ALA    0.3100
   2035 C         -62.5790    5.0800  -33.7760 C.2     127 ALA    0.0700
   2036 O         -63.4090    5.3020  -34.6580 O.2     127 ALA    0.0900
   2037 CB        -60.8230    6.7910  -33.2640 C.3     127 ALA   -0.2700
   2038 HN        -61.1530    5.7560  -31.0190 H       127 ALA    0.0900
   2039 HA        -62.9280    6.9250  -32.8430 H       127 ALA    0.0900
   2040 HB1       -60.0180    6.0260  -33.2290 H       127 ALA    0.0900
   2041 HB2       -60.5460    7.6290  -32.5890 H       127 ALA    0.5100
   2042 HB3       -60.9110    7.1650  -34.3060 H       127 ALA   -0.5100
   2043 N         -62.0190    3.8850  -33.5920 N.am    128 ALA   -0.4700
   2044 CA        -62.3220    2.7530  -34.4600 C.3     128 ALA    0.3100
   2045 C         -63.8070    2.4160  -34.4540 C.2     128 ALA    0.0700
   2046 O         -64.4480    2.3780  -35.5020 O.2     128 ALA    0.0900
   2047 CB        -61.5030    1.5390  -34.0540 C.3     128 ALA   -0.2700
   2048 HN        -61.3690    3.7120  -32.8550 H       128 ALA    0.0900
   2049 HA        -62.0920    3.0390  -35.4760 H       128 ALA    0.0900
   2050 HB1       -61.7350    1.2550  -33.0060 H       128 ALA    0.0900
   2051 HB2       -60.4190    1.7720  -34.1270 H       128 ALA    0.5100
   2052 HB3       -61.7450    0.6800  -34.7170 H       128 ALA   -0.5100
   2053 N         -64.3490    2.1740  -33.2630 N.am    129 TRP   -0.4700
   2054 CA        -65.7590    1.8530  -33.1120 C.3     129 TRP    0.3100
   2055 C         -66.6540    2.9770  -33.6210 C.2     129 TRP    0.0700
   2056 O         -67.5180    2.7590  -34.4700 O.2     129 TRP    0.0900
   2057 CB        -66.0800    1.5550  -31.6460 C.3     129 TRP   -0.1800
   2058 CG        -65.5640    0.2310  -31.1850 C.ar    129 TRP    0.0900
   2059 CD1       -64.3600   -0.0220  -30.5920 C.ar    129 TRP    0.0900
   2060 CD2       -66.2330   -1.0320  -31.2840 C.ar    129 TRP   -0.0300
   2061 CE2       -65.3770   -2.0060  -30.7290 C.ar    129 TRP   -0.1500
   2062 CE3       -67.4760   -1.4340  -31.7870 C.ar    129 TRP    0.2200
   2063 NE1       -64.2410   -1.3620  -30.3150 N.ar    129 TRP   -0.5100
   2064 CZ2       -65.7240   -3.3530  -30.6620 C.ar    129 TRP    0.3700
   2065 CZ3       -67.8190   -2.7720  -31.7200 C.ar    129 TRP    0.2400
   2066 CH2       -66.9490   -3.7160  -31.1620 C.ar    129 TRP    0.1100
   2067 HN        -63.8140    2.2000  -32.4230 H       129 TRP   -0.2500
   2068 HA        -65.9770    0.9930  -33.7280 H       129 TRP    0.1700
   2069 HB1       -67.1830    1.5660  -31.5120 H       129 TRP   -0.2000
   2070 HB2       -65.6280    2.3460  -31.0120 H       129 TRP    0.1400
   2071 HD1       -63.6100    0.7240  -30.3740 H       129 TRP   -0.2700
   2072 HE1       -63.4710   -1.7870  -29.8920 H       129 TRP    0.1600
   2073 HE3       -68.1670   -0.7260  -32.2220 H       129 TRP   -0.1400
   2074 HZ2       -65.0680   -4.0970  -30.2350 H       129 TRP    0.1400
   2075 HZ3       -68.7760   -3.0950  -32.1040 H       129 TRP    0.5100
   2076 HH2       -67.2470   -4.7540  -31.1260 H       129 TRP   -0.5100
   2077 N         -66.4400    4.1800  -33.1000 N.am    130 VAL   -0.4700
   2078 CA        -67.2450    5.3320  -33.4800 C.3     130 VAL    0.3100
   2079 C         -67.2150    5.5620  -34.9870 C.2     130 VAL    0.0700
   2080 O         -68.2550    5.7570  -35.6150 O.2     130 VAL    0.0900
   2081 CB        -66.7860    6.6120  -32.7520 C.3     130 VAL   -0.0900
   2082 CG1       -67.5330    7.8250  -33.2840 C.3     130 VAL    0.0900
   2083 CG2       -66.9960    6.4700  -31.2520 C.3     130 VAL   -0.2700
   2084 HN        -65.7220    4.3480  -32.4280 H       130 VAL    0.0900
   2085 HA        -68.2740    5.1130  -33.2330 H       130 VAL    0.0900
   2086 HB        -65.6960    6.7530  -32.9070 H       130 VAL    0.0900
   2087 HG11      -68.6260    7.6270  -33.2940 H       130 VAL   -0.2700
   2088 HG12      -67.2030    8.0480  -34.3210 H       130 VAL    0.0900
   2089 HG13      -67.3370    8.7060  -32.6330 H       130 VAL    0.0900
   2090 HG21      -66.4090    5.6090  -30.8650 H       130 VAL    0.0900
   2091 HG22      -68.0710    6.2930  -31.0350 H       130 VAL    0.5100
   2092 HG23      -66.6570    7.3920  -30.7330 H       130 VAL   -0.5100
   2093 N         -66.0210    5.5240  -35.5700 N.am    131 LEU   -0.4700
   2094 CA        -65.8740    5.7700  -36.9990 C.3     131 LEU    0.3100
   2095 C         -66.5890    4.7060  -37.8240 C.2     131 LEU    0.0700
   2096 O         -67.3260    5.0220  -38.7560 O.2     131 LEU    0.0900
   2097 CB        -64.3940    5.8470  -37.3880 C.3     131 LEU   -0.1800
   2098 CG        -64.0580    6.6310  -38.6590 C.3     131 LEU    0.0900
   2099 CD1       -64.6460    8.0360  -38.5950 C.3     131 LEU    0.0900
   2100 CD2       -62.5490    6.6800  -38.8800 C.3     131 LEU   -0.0900
   2101 HN        -65.1840    5.3300  -35.0640 H       131 LEU    0.0900
   2102 HA        -66.3710    6.7000  -37.2310 H       131 LEU   -0.2700
   2103 HB1       -64.0250    4.8090  -37.5230 H       131 LEU    0.0900
   2104 HB2       -63.8470    6.3180  -36.5450 H       131 LEU    0.0900
   2105 HG        -64.4740    6.0990  -39.5400 H       131 LEU    0.0900
   2106 HD11      -64.3750    8.5200  -37.6320 H       131 LEU   -0.2700
   2107 HD12      -65.7530    7.9870  -38.6680 H       131 LEU    0.0900
   2108 HD13      -64.2420    8.6530  -39.4260 H       131 LEU    0.0900
   2109 HD21      -62.1440    5.6510  -38.9830 H       131 LEU    0.0900
   2110 HD22      -62.0560    7.1700  -38.0130 H       131 LEU    0.5100
   2111 HD23      -62.3210    7.2460  -39.8080 H       131 LEU   -0.5100
   2112 N         -66.3750    3.4390  -37.4720 N.am    132 SER   -0.4700
   2113 CA        -67.0410    2.3300  -38.1410 C.3     132 SER    0.3100
   2114 C         -68.5530    2.5290  -38.1330 C.2     132 SER    0.0700
   2115 O         -69.1980    2.5270  -39.1830 O.2     132 SER    0.0900
   2116 CB        -66.6920    1.0040  -37.4530 C.3     132 SER    0.0500
   2117 OG        -65.2920    0.7820  -37.4450 O.3     132 SER    0.0900
   2118 HN        -65.7490    3.1930  -36.7360 H       132 SER    0.0900
   2119 HA        -66.7180    2.3150  -39.1710 H       132 SER   -0.6600
   2120 HB1       -67.1790    0.1660  -37.9950 H       132 SER    0.4300
   2121 HB2       -67.0530    1.0260  -36.4030 H       132 SER    0.5100
   2122 HG1       -64.9260    1.4260  -36.8340 H       132 SER   -0.5100
   2123 N         -69.1100    2.7070  -36.9370 N.am    133 PHE   -0.4700
   2124 CA        -70.5350    2.9560  -36.7670 C.3     133 PHE    0.3100
   2125 C         -71.0230    4.0690  -37.6850 C.2     133 PHE    0.0700
   2126 O         -71.9740    3.8870  -38.4440 O.2     133 PHE    0.0900
   2127 CB        -70.8380    3.3110  -35.3070 C.3     133 PHE   -0.1800
   2128 CG        -72.2410    3.7890  -35.0750 C.ar    133 PHE    0.0900
   2129 CD1       -73.2570    2.8890  -34.7990 C.ar    133 PHE    0.0900
   2130 CD2       -72.5430    5.1410  -35.1230 C.ar    133 PHE    0.0000
   2131 CE1       -74.5510    3.3260  -34.5800 C.ar    133 PHE   -0.1150
   2132 CE2       -73.8340    5.5850  -34.9070 C.ar    133 PHE    0.1150
   2133 CZ        -74.8410    4.6770  -34.6350 C.ar    133 PHE   -0.1150
   2134 HN        -68.5720    2.6770  -36.0980 H       133 PHE    0.1150
   2135 HA        -71.0700    2.0660  -37.0580 H       133 PHE   -0.1150
   2136 HB1       -70.1560    4.1240  -34.9790 H       133 PHE    0.1150
   2137 HB2       -70.6900    2.4090  -34.6740 H       133 PHE   -0.1150
   2138 HD1       -73.0350    1.8340  -34.7550 H       133 PHE    0.1150
   2139 HD2       -71.7620    5.8570  -35.3300 H       133 PHE   -0.1150
   2140 HE1       -75.3330    2.6130  -34.3670 H       133 PHE    0.1150
   2141 HE2       -74.0550    6.6410  -34.9500 H       133 PHE    0.5100
   2142 HZ        -75.8500    5.0220  -34.4650 H       133 PHE   -0.5100
   2143 N         -70.3590    5.2200  -37.6140 N.am    134 ILE   -0.4700
   2144 CA        -70.7280    6.3750  -38.4260 C.3     134 ILE    0.3100
   2145 C         -70.8250    6.0300  -39.9100 C.2     134 ILE    0.0700
   2146 O         -71.6940    6.5390  -40.6210 O.2     134 ILE    0.0900
   2147 CB        -69.7390    7.5410  -38.2320 C.3     134 ILE   -0.0900
   2148 CG1       -69.8040    8.0600  -36.7940 C.3     134 ILE    0.0900
   2149 CG2       -70.0350    8.6630  -39.2160 C.3     134 ILE   -0.2700
   2150 CD        -68.8150    9.1610  -36.4960 C.3     134 ILE    0.0900
   2151 HN        -69.5800    5.3440  -37.0040 H       134 ILE    0.0900
   2152 HA        -71.7220    6.6800  -38.1350 H       134 ILE    0.0900
   2153 HB        -68.7020    7.1750  -38.3930 H       134 ILE   -0.1800
   2154 HG11      -69.6070    7.2120  -36.1040 H       134 ILE    0.0900
   2155 HG12      -70.8290    8.4460  -36.6060 H       134 ILE    0.0900
   2156 HG21      -71.1150    8.9220  -39.1860 H       134 ILE   -0.2700
   2157 HG22      -69.7770    8.3400  -40.2470 H       134 ILE    0.0900
   2158 HG23      -69.4470    9.5660  -38.9490 H       134 ILE    0.0900
   2159 HD1       -69.1080   10.0920  -37.0280 H       134 ILE    0.0900
   2160 HD2       -67.8010    8.8620  -36.8370 H       134 ILE    0.5100
   2161 HD3       -68.7960    9.3680  -35.4040 H       134 ILE   -0.5100
   2162 N         -69.9370    5.1560  -40.3770 N.am    135 LEU   -0.4700
   2163 CA        -69.9170    4.7710  -41.7840 C.3     135 LEU    0.3100
   2164 C         -71.0950    3.8780  -42.1610 C.2     135 LEU    0.0700
   2165 O         -71.8640    4.1980  -43.0680 O.2     135 LEU    0.0900
   2166 CB        -68.6030    4.0660  -42.1360 C.3     135 LEU   -0.1800
   2167 CG        -67.3470    4.9370  -42.2140 C.3     135 LEU    0.0900
   2168 CD1       -66.1410    4.1040  -42.6210 C.3     135 LEU    0.0900
   2169 CD2       -67.5560    6.0880  -43.1860 C.3     135 LEU   -0.0900
   2170 HN        -69.2510    4.7290  -39.7930 H       135 LEU    0.0900
   2171 HA        -70.0330    5.6650  -42.3770 H       135 LEU   -0.2700
   2172 HB1       -68.7360    3.5780  -43.1240 H       135 LEU    0.0900
   2173 HB2       -68.4230    3.2840  -41.3690 H       135 LEU    0.0900
   2174 HG        -67.1580    5.3990  -41.2220 H       135 LEU    0.0900
   2175 HD11      -66.3140    3.6430  -43.6170 H       135 LEU   -0.2700
   2176 HD12      -65.9720    3.2940  -41.8790 H       135 LEU    0.0900
   2177 HD13      -65.2380    4.7500  -42.6810 H       135 LEU    0.0900
   2178 HD21      -68.2800    6.8170  -42.7650 H       135 LEU    0.0900
   2179 HD22      -67.9590    5.7030  -44.1470 H       135 LEU    0.5100
   2180 HD23      -66.5910    6.6100  -43.3670 H       135 LEU   -0.5100
   2181 N         -71.2390    2.7620  -41.4520 N.am    136 TRP   -0.4700
   2182 CA        -72.2250    1.7450  -41.8000 C.3     136 TRP    0.3100
   2183 C         -73.6400    2.0300  -41.2980 C.2     136 TRP    0.0700
   2184 O         -74.5890    2.0640  -42.0850 O.2     136 TRP    0.0900
   2185 CB        -71.7620    0.3730  -41.3040 C.3     136 TRP   -0.1800
   2186 CG        -70.5820   -0.1710  -42.0540 C.ar    136 TRP    0.0900
   2187 CD1       -69.2970   -0.2690  -41.6070 C.ar    136 TRP    0.0900
   2188 CD2       -70.5880   -0.6920  -43.3880 C.ar    136 TRP   -0.0300
   2189 CE2       -69.2650   -1.0930  -43.6850 C.ar    136 TRP   -0.1500
   2190 CE3       -71.5770   -0.8630  -44.3610 C.ar    136 TRP    0.2200
   2191 NE1       -68.4990   -0.8240  -42.5810 N.ar    136 TRP   -0.5100
   2192 CZ2       -68.9120   -1.6520  -44.9100 C.ar    136 TRP    0.3700
   2193 CZ3       -71.2250   -1.4160  -45.5810 C.ar    136 TRP    0.2400
   2194 CH2       -69.9040   -1.8040  -45.8440 C.ar    136 TRP    0.1100
   2195 HN        -70.6800    2.5710  -40.6490 H       136 TRP   -0.2500
   2196 HA        -72.3380    1.7400  -42.8740 H       136 TRP    0.1700
   2197 HB1       -72.6020   -0.3460  -41.4090 H       136 TRP   -0.2000
   2198 HB2       -71.4840    0.4560  -40.2320 H       136 TRP    0.1400
   2199 HD1       -68.9560    0.0430  -40.6300 H       136 TRP   -0.2700
   2200 HE1       -67.5430   -0.9990  -42.4990 H       136 TRP    0.1600
   2201 HE3       -72.6030   -0.5740  -44.1840 H       136 TRP   -0.1400
   2202 HZ2       -67.9000   -1.9570  -45.1360 H       136 TRP    0.1400
   2203 HZ3       -71.9790   -1.5510  -46.3400 H       136 TRP    0.5100
   2204 HH2       -69.6620   -2.2340  -46.8040 H       136 TRP   -0.5100
   2205 N         -73.7820    2.2210  -39.9880 N.am    137 ALA   -0.4700
   2206 CA        -75.0960    2.3680  -39.3650 C.3     137 ALA    0.3100
   2207 C         -76.0610    3.2920  -40.1160 C.2     137 ALA    0.0700
   2208 O         -77.1240    2.8470  -40.5560 O.2     137 ALA    0.0900
   2209 CB        -74.9520    2.8040  -37.9060 C.3     137 ALA   -0.2700
   2210 HN        -72.9980    2.2720  -39.3750 H       137 ALA    0.0900
   2211 HA        -75.6030    1.4160  -39.4230 H       137 ALA    0.0900
   2212 HB1       -74.0310    3.4120  -37.7770 H       137 ALA    0.0900
   2213 HB2       -74.8810    1.9110  -37.2490 H       137 ALA    0.5100
   2214 HB3       -75.8280    3.4190  -37.6070 H       137 ALA   -0.5100
   2215 N         -75.7050    4.5790  -40.2660 N.am    138 PRO   -0.2900
   2216 CA        -76.6210    5.5200  -40.9210 C.3     138 PRO    0.0000
   2217 C         -77.0540    5.0420  -42.3000 C.2     138 PRO    0.0900
   2218 O         -78.2510    4.9660  -42.5800 O.2     138 PRO    0.0900
   2219 CB        -75.7820    6.7940  -41.0480 C.3     138 PRO    0.0200
   2220 CG        -74.7840    6.6900  -39.9500 C.3     138 PRO    0.0900
   2221 CD        -74.4450    5.2310  -39.8720 C.3     138 PRO   -0.1800
   2222 HA        -77.5240    5.6300  -40.3420 H       138 PRO    0.0900
   2223 HB1       -76.4140    7.6990  -40.9240 H       138 PRO    0.0900
   2224 HB2       -75.2800    6.8420  -42.0370 H       138 PRO   -0.1800
   2225 HG1       -73.8790    7.2920  -40.1820 H       138 PRO    0.0900
   2226 HG2       -75.2150    7.0460  -38.9900 H       138 PRO    0.0900
   2227 HD1       -73.6350    4.9600  -40.5810 H       138 PRO    0.5100
   2228 HD2       -74.1640    4.9300  -38.8410 H       138 PRO   -0.5100
   2229 N         -76.0800    4.7190  -43.1470 N.am    139 ALA   -0.4700
   2230 CA        -76.3540    4.2660  -44.5050 C.3     139 ALA    0.3100
   2231 C         -77.2790    3.0550  -44.5350 C.2     139 ALA    0.0700
   2232 O         -78.2560    3.0330  -45.2760 O.2     139 ALA    0.0900
   2233 CB        -75.0500    3.9510  -45.2270 C.3     139 ALA   -0.2700
   2234 HN        -75.1190    4.7730  -42.8900 H       139 ALA    0.0900
   2235 HA        -76.8900    5.0500  -45.0190 H       139 ALA    0.0900
   2236 HB1       -74.4980    3.1510  -44.6880 H       139 ALA    0.0900
   2237 HB2       -74.4100    4.8580  -45.2660 H       139 ALA    0.5100
   2238 HB3       -75.2650    3.5990  -46.2590 H       139 ALA   -0.5100
   2239 N         -76.9780    2.0550  -43.7130 N.am    140 ILE   -0.4700
   2240 CA        -77.7310    0.8040  -43.7060 C.3     140 ILE    0.3100
   2241 C         -79.1870    0.9740  -43.2730 C.2     140 ILE    0.0700
   2242 O         -80.0990    0.4320  -43.8980 O.2     140 ILE    0.0900
   2243 CB        -77.0510   -0.2510  -42.8130 C.3     140 ILE   -0.0900
   2244 CG1       -75.7060   -0.6610  -43.4180 C.3     140 ILE    0.0900
   2245 CG2       -77.9600   -1.4600  -42.6260 C.3     140 ILE   -0.2700
   2246 CD        -74.9310   -1.6610  -42.5870 C.3     140 ILE    0.0900
   2247 HN        -76.2240    2.1130  -43.0650 H       140 ILE    0.0900
   2248 HA        -77.7920    0.4470  -44.7240 H       140 ILE    0.0900
   2249 HB        -76.8260    0.1980  -41.8220 H       140 ILE   -0.1800
   2250 HG11      -75.0830    0.2510  -43.5410 H       140 ILE    0.0900
   2251 HG12      -75.8930   -1.1060  -44.4180 H       140 ILE    0.0900
   2252 HG21      -78.1870   -1.9230  -43.6110 H       140 ILE   -0.2700
   2253 HG22      -78.9150   -1.1470  -42.1530 H       140 ILE    0.0900
   2254 HG23      -77.4570   -2.2160  -41.9870 H       140 ILE    0.0900
   2255 HD1       -75.5220   -2.5930  -42.4610 H       140 ILE    0.0900
   2256 HD2       -74.7210   -1.2360  -41.5820 H       140 ILE    0.5100
   2257 HD3       -73.9750   -1.9140  -43.0930 H       140 ILE   -0.5100
   2258 N         -79.4020    1.7320  -42.2020 N.am    141 LEU   -0.4700
   2259 CA        -80.7350    1.9000  -41.6320 C.3     141 LEU    0.3100
   2260 C         -81.5860    2.9090  -42.3870 C.2     141 LEU    0.0700
   2261 O         -82.7900    2.7160  -42.5590 O.2     141 LEU    0.0900
   2262 CB        -80.6440    2.3290  -40.1630 C.3     141 LEU   -0.1800
   2263 CG        -80.2800    1.2630  -39.1290 C.3     141 LEU    0.0900
   2264 CD1       -78.9770    0.5880  -39.5000 C.3     141 LEU    0.0900
   2265 CD2       -80.1940    1.8740  -37.7370 C.3     141 LEU   -0.0900
   2266 HN        -78.6640    2.2200  -41.7410 H       141 LEU    0.0900
   2267 HA        -81.2560    0.9580  -41.7150 H       141 LEU   -0.2700
   2268 HB1       -81.6320    2.7460  -39.8760 H       141 LEU    0.0900
   2269 HB2       -79.8790    3.1300  -40.0970 H       141 LEU    0.0900
   2270 HG        -81.0890    0.5020  -39.0850 H       141 LEU    0.0900
   2271 HD11      -78.1580    1.3370  -39.5400 H       141 LEU   -0.2700
   2272 HD12      -79.0690    0.1090  -40.4990 H       141 LEU    0.0900
   2273 HD13      -78.7190   -0.1790  -38.7390 H       141 LEU    0.0900
   2274 HD21      -81.1720    2.3220  -37.4550 H       141 LEU    0.0900
   2275 HD22      -79.4220    2.6730  -37.7220 H       141 LEU    0.5100
   2276 HD23      -79.9360    1.0890  -36.9940 H       141 LEU   -0.5100
   2277 N         -80.9560    3.9880  -42.8420 N.am    142 PHE   -0.4700
   2278 CA        -81.6930    5.1260  -43.3750 C.3     142 PHE    0.3100
   2279 C         -81.6610    5.2360  -44.8970 C.2     142 PHE    0.0700
   2280 O         -82.2480    6.1550  -45.4640 O.2     142 PHE    0.0900
   2281 CB        -81.1680    6.4230  -42.7510 C.3     142 PHE   -0.1800
   2282 CG        -81.3210    6.4820  -41.2580 C.ar    142 PHE    0.0900
   2283 CD1       -82.4850    6.0380  -40.6470 C.ar    142 PHE    0.0900
   2284 CD2       -80.2980    6.9750  -40.4610 C.ar    142 PHE    0.0000
   2285 CE1       -82.6260    6.0900  -39.2710 C.ar    142 PHE   -0.1150
   2286 CE2       -80.4340    7.0290  -39.0870 C.ar    142 PHE    0.1150
   2287 CZ        -81.6000    6.5860  -38.4910 C.ar    142 PHE   -0.1150
   2288 HN        -79.9620    4.0670  -42.8380 H       142 PHE    0.1150
   2289 HA        -82.7390    4.9900  -43.1440 H       142 PHE   -0.1150
   2290 HB1       -81.7290    7.2840  -43.1730 H       142 PHE    0.1150
   2291 HB2       -80.0860    6.5260  -42.9750 H       142 PHE   -0.1150
   2292 HD1       -83.2890    5.6480  -41.2530 H       142 PHE    0.1150
   2293 HD2       -79.3830    7.3190  -40.9210 H       142 PHE   -0.1150
   2294 HE1       -83.5390    5.7440  -38.8080 H       142 PHE    0.1150
   2295 HE2       -79.6310    7.4180  -38.4790 H       142 PHE    0.5100
   2296 HZ        -81.7090    6.6280  -37.4170 H       142 PHE   -0.5100
   2297 N         -80.9920    4.2990  -45.5640 N.am    143 TRP   -0.4700
   2298 CA        -80.8950    4.3410  -47.0180 C.3     143 TRP    0.3100
   2299 C         -82.2750    4.3410  -47.6600 C.2     143 TRP    0.0700
   2300 O         -82.5140    5.0420  -48.6420 O.2     143 TRP    0.0900
   2301 CB        -80.0800    3.1630  -47.5530 C.3     143 TRP   -0.1800
   2302 CG        -79.9150    3.2050  -49.0340 C.ar    143 TRP    0.0900
   2303 CD1       -80.6820    2.5670  -49.9610 C.ar    143 TRP    0.0900
   2304 CD2       -78.9250    3.9380  -49.7650 C.ar    143 TRP   -0.0300
   2305 CE2       -79.1520    3.6910  -51.1330 C.ar    143 TRP   -0.1500
   2306 CE3       -77.8680    4.7760  -49.3950 C.ar    143 TRP    0.2200
   2307 NE1       -80.2290    2.8500  -51.2270 N.ar    143 TRP   -0.5100
   2308 CZ2       -78.3610    4.2490  -52.1350 C.ar    143 TRP    0.3700
   2309 CZ3       -77.0830    5.3310  -50.3920 C.ar    143 TRP    0.2400
   2310 CH2       -77.3340    5.0670  -51.7460 C.ar    143 TRP    0.1100
   2311 HN        -80.5350    3.5400  -45.1090 H       143 TRP   -0.2500
   2312 HA        -80.4260    5.2740  -47.2920 H       143 TRP    0.1700
   2313 HB1       -80.5930    2.2160  -47.2820 H       143 TRP   -0.2000
   2314 HB2       -79.0730    3.1790  -47.0850 H       143 TRP    0.1400
   2315 HD1       -81.5260    1.9310  -49.7340 H       143 TRP   -0.2700
   2316 HE1       -80.6120    2.5080  -52.0560 H       143 TRP    0.1600
   2317 HE3       -77.6540    4.9950  -48.3590 H       143 TRP   -0.1400
   2318 HZ2       -78.5370    4.0570  -53.1840 H       143 TRP    0.1400
   2319 HZ3       -76.2630    5.9800  -50.1220 H       143 TRP    0.5100
   2320 HH2       -76.7030    5.5170  -52.4970 H       143 TRP   -0.5100
   2321 N         -83.1840    3.5510  -47.0920 N.am    144 GLN   -0.4700
   2322 CA        -84.5480    3.4490  -47.5950 C.3     144 GLN    0.3100
   2323 C         -85.2290    4.8100  -47.5980 C.2     144 GLN    0.0700
   2324 O         -85.8640    5.1990  -48.5770 O.2     144 GLN    0.0900
   2325 CB        -85.3550    2.4590  -46.7530 C.3     144 GLN   -0.1800
   2326 CG        -85.3080    2.7350  -45.2560 C.3     144 GLN    0.0900
   2327 CD        -86.0500    1.6900  -44.4500 C.2     144 GLN    0.0900
   2328 NE2       -85.6000    1.4590  -43.2180 N.am    144 GLN   -0.1800
   2329 OE1       -87.0150    1.0900  -44.9250 O.2     144 GLN    0.0900
   2330 HN        -82.9720    2.9910  -46.2950 H       144 GLN    0.0900
   2331 HA        -84.5020    3.1200  -48.6220 H       144 GLN    0.5500
   2332 HB1       -84.9580    1.4380  -46.9350 H       144 GLN   -0.5500
   2333 HB2       -86.4140    2.4980  -47.0840 H       144 GLN   -0.6200
   2334 HG1       -85.7670    3.7270  -45.0560 H       144 GLN    0.3200
   2335 HG2       -84.2480    2.7500  -44.9240 H       144 GLN    0.3000
   2336 HE21      -86.0530    0.7790  -42.6400 H       144 GLN    0.5100
   2337 HE22      -84.8120    1.9660  -42.8710 H       144 GLN   -0.5100
   2338 N         -85.0870    5.5350  -46.4910 N.am    145 PHE   -0.4700
   2339 CA        -85.6730    6.8600  -46.3570 C.3     145 PHE    0.3100
   2340 C         -85.0070    7.8590  -47.2990 C.2     145 PHE    0.0700
   2341 O         -85.6660    8.7410  -47.8510 O.2     145 PHE    0.0900
   2342 CB        -85.5750    7.3460  -44.9080 C.3     145 PHE   -0.1800
   2343 CG        -86.2880    6.4610  -43.9220 C.ar    145 PHE    0.0900
   2344 CD1       -85.5780    5.7080  -43.0010 C.ar    145 PHE    0.0900
   2345 CD2       -87.6720    6.3860  -43.9170 C.ar    145 PHE    0.0000
   2346 CE1       -86.2360    4.8940  -42.0910 C.ar    145 PHE   -0.1150
   2347 CE2       -88.3350    5.5760  -43.0110 C.ar    145 PHE    0.1150
   2348 CZ        -87.6150    4.8290  -42.0990 C.ar    145 PHE   -0.1150
   2349 HN        -84.5740    5.2020  -45.7040 H       145 PHE    0.1150
   2350 HA        -86.7060    6.8020  -46.6650 H       145 PHE   -0.1150
   2351 HB1       -86.0280    8.3580  -44.8290 H       145 PHE    0.1150
   2352 HB2       -84.5060    7.3810  -44.6040 H       145 PHE   -0.1150
   2353 HD1       -84.4990    5.7540  -42.9920 H       145 PHE    0.1150
   2354 HD2       -88.2400    6.9660  -44.6280 H       145 PHE   -0.1150
   2355 HE1       -85.6700    4.3130  -41.3780 H       145 PHE    0.1150
   2356 HE2       -89.4130    5.5280  -43.0180 H       145 PHE    0.5100
   2357 HZ        -88.1300    4.1960  -41.3920 H       145 PHE   -0.5100
   2358 N         -83.6960    7.7140  -47.4830 N.am    146 ILE   -0.4700
   2359 CA        -82.9460    8.5780  -48.3870 C.3     146 ILE    0.3100
   2360 C         -83.5080    8.4970  -49.8000 C.2     146 ILE    0.0700
   2361 O         -83.8100    9.5140  -50.4200 O.2     146 ILE    0.0900
   2362 CB        -81.4510    8.2020  -48.4120 C.3     146 ILE   -0.0900
   2363 CG1       -80.8290    8.3860  -47.0250 C.3     146 ILE    0.0900
   2364 CG2       -80.7140    9.0350  -49.4480 C.3     146 ILE   -0.2700
   2365 CD        -79.4050    7.8730  -46.9140 C.3     146 ILE    0.0900
   2366 HN        -83.1700    7.0100  -47.0110 H       146 ILE    0.0900
   2367 HA        -83.0680    9.5960  -48.0490 H       146 ILE    0.0900
   2368 HB        -81.3460    7.1240  -48.6610 H       146 ILE   -0.1800
   2369 HG11      -81.4550    7.8480  -46.2840 H       146 ILE    0.0900
   2370 HG12      -80.8320    9.4700  -46.7800 H       146 ILE    0.0900
   2371 HG21      -80.9510   10.1120  -49.3120 H       146 ILE   -0.2700
   2372 HG22      -81.0230    8.7290  -50.4700 H       146 ILE    0.0900
   2373 HG23      -79.6170    8.8970  -49.3330 H       146 ILE    0.0900
   2374 HD1       -78.6970    8.6140  -47.3420 H       146 ILE    0.0900
   2375 HD2       -79.3020    6.9190  -47.4740 H       146 ILE    0.5100
   2376 HD3       -79.1430    7.7090  -45.8470 H       146 ILE   -0.5100
   2377 N         -83.6520    7.2720  -50.3010 N.am    147 VAL   -0.4700
   2378 CA        -84.1800    7.0380  -51.6390 C.3     147 VAL    0.3100
   2379 C         -85.7020    7.1390  -51.6440 C.2     147 VAL    0.0700
   2380 O         -86.3140    7.3940  -52.6820 O.2     147 VAL    0.0900
   2381 CB        -83.7550    5.6560  -52.1710 C.3     147 VAL   -0.0900
   2382 CG1       -84.1150    5.5190  -53.6430 C.3     147 VAL    0.0900
   2383 CG2       -82.2620    5.4510  -51.9670 C.3     147 VAL   -0.2700
   2384 HN        -83.4040    6.4580  -49.7810 H       147 VAL    0.0900
   2385 HA        -83.8050    7.8180  -52.2850 H       147 VAL    0.0900
   2386 HB        -84.2720    4.8630  -51.5910 H       147 VAL    0.0900
   2387 HG11      -83.7490    6.4020  -54.2100 H       147 VAL   -0.2700
   2388 HG12      -85.2180    5.4570  -53.7580 H       147 VAL    0.0900
   2389 HG13      -83.6430    4.6060  -54.0650 H       147 VAL    0.0900
   2390 HG21      -82.0380    5.3290  -50.8860 H       147 VAL    0.0900
   2391 HG22      -81.7040    6.3330  -52.3480 H       147 VAL    0.5100
   2392 HG23      -81.9290    4.5370  -52.5040 H       147 VAL   -0.5100
   2393 N         -86.3110    6.9310  -50.4780 N.am    148 GLY   -0.4700
   2394 CA        -87.7460    7.0830  -50.3240 C.3     148 GLY    0.3100
   2395 C         -88.5310    5.7910  -50.4350 C.2     148 GLY   -0.0200
   2396 O         -89.7240    5.7520  -50.1330 O.2     148 GLY    0.0900
   2397 HN        -85.8090    6.6620  -49.6600 H       148 GLY    0.0900
   2398 HA1       -88.0860    7.7600  -51.0940 H       148 GLY    0.5100
   2399 HA2       -87.9240    7.5110  -49.3470 H       148 GLY   -0.5100
   2400 N         -87.8620    4.7250  -50.8680 N.am    149 VAL   -0.4700
   2401 CA        -88.5100    3.4320  -51.0540 C.3     149 VAL    0.3100
   2402 C         -87.6690    2.3060  -50.4640 C.2     149 VAL    0.0700
   2403 O         -86.4420    2.3860  -50.4400 O.2     149 VAL    0.0900
   2404 CB        -88.7660    3.1420  -52.5460 C.3     149 VAL   -0.0900
   2405 CG1       -87.4730    3.2680  -53.3400 C.3     149 VAL    0.0900
   2406 CG2       -89.3780    1.7610  -52.7300 C.3     149 VAL   -0.2700
   2407 HN        -86.8900    4.7620  -51.0850 H       149 VAL    0.0900
   2408 HA        -89.4440    3.4500  -50.5130 H       149 VAL    0.0900
   2409 HB        -89.5130    3.8630  -52.9410 H       149 VAL    0.0900
   2410 HG11      -86.7190    2.5450  -52.9610 H       149 VAL   -0.2700
   2411 HG12      -87.0630    4.2960  -53.2340 H       149 VAL    0.0900
   2412 HG13      -87.6640    3.0500  -54.4130 H       149 VAL    0.0900
   2413 HG21      -90.2470    1.6350  -52.0480 H       149 VAL    0.0900
   2414 HG22      -88.6260    0.9780  -52.4930 H       149 VAL    0.5100
   2415 HG23      -89.7290    1.6380  -53.7780 H       149 VAL   -0.5100
   2416 N         -88.3360    1.2580  -49.9830 N.am    150 ARG   -0.4700
   2417 CA        -87.6530    0.0840  -49.4500 C.3     150 ARG    0.3100
   2418 C         -87.7180   -1.0730  -50.4390 C.2     150 ARG    0.0700
   2419 O         -88.7990   -1.5540  -50.7770 O.2     150 ARG    0.0900
   2420 CB        -88.2640   -0.3350  -48.1110 C.3     150 ARG   -0.1800
   2421 CG        -87.5550   -1.5030  -47.4390 C.3     150 ARG    0.0900
   2422 CD        -88.1650   -1.8090  -46.0770 C.3     150 ARG    0.0900
   2423 NE        -87.1390   -2.0750  -45.0660 N.pl3   150 ARG   -0.1800
   2424 CZ        -86.7400   -3.2900  -44.7030 C.cat   150 ARG    0.0900
   2425 NH1       -87.2770   -4.3660  -45.2600 N.pl3   150 ARG    0.0900
   2426 NH2       -85.8050   -3.4290  -43.7760 N.pl3   150 ARG    0.2000
   2427 HN        -89.3330    1.2280  -49.9650 H       150 ARG    0.0900
   2428 HA        -86.6090    0.3330  -49.3250 H       150 ARG    0.0900
   2429 HB1       -89.3230   -0.6200  -48.2830 H       150 ARG   -0.7000
   2430 HB2       -88.2330    0.5360  -47.4240 H       150 ARG    0.4400
   2431 HG1       -86.4800   -1.2510  -47.3090 H       150 ARG    0.6400
   2432 HG2       -87.6380   -2.4010  -48.0870 H       150 ARG   -0.8000
   2433 HD1       -88.8090   -2.7100  -46.1500 H       150 ARG    0.4600
   2434 HD2       -88.7630   -0.9390  -45.7310 H       150 ARG    0.4600
   2435 HE        -86.7110   -1.2900  -44.6190 H       150 ARG   -0.8000
   2436 HH11      -87.9870   -4.2670  -45.9580 H       150 ARG    0.4600
   2437 HH12      -86.9730   -5.2770  -44.9830 H       150 ARG    0.4600
   2438 HH21      -85.4000   -2.6210  -43.3490 H       150 ARG    0.5100
   2439 HH22      -85.5040   -4.3430  -43.5030 H       150 ARG   -0.5100
   2440 N         -86.5540   -1.5170  -50.9060 N.am    151 THR   -0.4700
   2441 CA        -86.4770   -2.6050  -51.8730 C.3     151 THR    0.3100
   2442 C         -86.5670   -3.9650  -51.1860 C.2     151 THR    0.0700
   2443 O         -86.9530   -4.9600  -51.7990 O.2     151 THR    0.0900
   2444 CB        -85.1710   -2.5320  -52.6920 C.3     151 THR    0.1400
   2445 CG2       -85.1280   -3.6370  -53.7380 C.3     151 THR    0.0900
   2446 OG1       -85.0810   -1.2630  -53.3470 O.3     151 THR   -0.6600
   2447 HN        -85.6830   -1.1280  -50.6130 H       151 THR    0.4300
   2448 HA        -87.3320   -2.5280  -52.5280 H       151 THR   -0.2700
   2449 HB        -84.2950   -2.6540  -52.0190 H       151 THR    0.0900
   2450 HG1       -85.8510   -1.2040  -53.9180 H       151 THR    0.0900
   2451 HG21      -86.0740   -3.6490  -54.3210 H       151 THR    0.0900
   2452 HG22      -85.0050   -4.6240  -53.2410 H       151 THR    0.5100
   2453 HG23      -84.2830   -3.4630  -54.4380 H       151 THR   -0.5100
   2454 N         -86.2110   -4.0010  -49.9050 N.am    152 VAL   -0.4700
   2455 CA        -86.2170   -5.2440  -49.1450 C.3     152 VAL    0.3100
   2456 C         -87.6380   -5.6660  -48.7740 C.2     152 VAL    0.0700
   2457 O         -88.4050   -4.8780  -48.2210 O.2     152 VAL    0.0900
   2458 CB        -85.3710   -5.1190  -47.8620 C.3     152 VAL   -0.0900
   2459 CG1       -85.3090   -6.4520  -47.1330 C.3     152 VAL    0.0900
   2460 CG2       -83.9690   -4.6190  -48.1970 C.3     152 VAL   -0.2700
   2461 HN        -85.9270   -3.1830  -49.4100 H       152 VAL    0.0900
   2462 HA        -85.8190   -6.0220  -49.7790 H       152 VAL    0.0900
   2463 HB        -85.8230   -4.3550  -47.1960 H       152 VAL    0.0900
   2464 HG11      -84.8500   -7.2240  -47.7870 H       152 VAL   -0.2700
   2465 HG12      -86.3340   -6.7810  -46.8590 H       152 VAL    0.0900
   2466 HG13      -84.6910   -6.3520  -46.2150 H       152 VAL    0.0900
   2467 HG21      -84.0260   -3.6220  -48.6850 H       152 VAL    0.0900
   2468 HG22      -83.4710   -5.3270  -48.8950 H       152 VAL    0.5100
   2469 HG23      -83.3680   -4.5250  -47.2680 H       152 VAL   -0.5100
   2470 N         -87.9830   -6.9150  -49.0800 N.am    153 GLU   -0.4700
   2471 CA        -89.3110   -7.4350  -48.7810 C.3     153 GLU    0.3100
   2472 C         -89.4100   -7.9620  -47.3500 C.2     153 GLU    0.0700
   2473 O         -88.4540   -7.8810  -46.5800 O.2     153 GLU    0.0900
   2474 CB        -89.7160   -8.5150  -49.7900 C.3     153 GLU   -0.1800
   2475 CG        -89.8830   -7.9890  -51.2110 C.3     153 GLU    0.0900
   2476 CD        -90.9270   -6.8890  -51.3080 C.2     153 GLU    0.0900
   2477 OE1       -91.8220   -6.8370  -50.4360 O.co2   153 GLU   -0.2800
   2478 OE2       -90.8460   -6.0750  -52.2550 O.co2   153 GLU    0.0900
   2479 HN        -87.3520   -7.5460  -49.5240 H       153 GLU    0.0900
   2480 HA        -90.0080   -6.6100  -48.8140 H       153 GLU    0.6200
   2481 HB1       -90.6800   -8.9610  -49.4630 H       153 GLU   -0.7600
   2482 HB2       -88.9360   -9.3050  -49.7950 H       153 GLU   -0.7600
   2483 HG1       -90.1910   -8.8270  -51.8720 H       153 GLU    0.5100
   2484 HG2       -88.9110   -7.5850  -51.5630 H       153 GLU   -0.5100
   2485 N         -90.5750   -8.5010  -46.9990 N.am    154 ASP   -0.4700
   2486 CA        -90.8740   -8.8640  -45.6170 C.3     154 ASP    0.3100
   2487 C         -90.2790  -10.1940  -45.1620 C.2     154 ASP    0.0700
   2488 O         -90.1530  -10.4420  -43.9630 O.2     154 ASP    0.0900
   2489 CB        -92.3880   -8.8710  -45.3880 C.3     154 ASP   -0.2800
   2490 CG        -93.0060   -7.4960  -45.5490 C.2     154 ASP    0.0900
   2491 OD1       -93.2840   -7.0980  -46.7010 O.co2   154 ASP    0.0900
   2492 OD2       -93.2110   -6.8100  -44.5220 O.co2   154 ASP    0.6200
   2493 HN        -91.2960   -8.6800  -47.6640 H       154 ASP   -0.7600
   2494 HA        -90.3980   -8.1450  -44.9680 H       154 ASP   -0.7600
   2495 HB1       -92.5970   -9.2330  -44.3590 H       154 ASP    0.5100
   2496 HB2       -92.8630   -9.5590  -46.1200 H       154 ASP   -0.5100
   2497 N         -89.9120  -11.0510  -46.1120 N.am    155 GLY   -0.4700
   2498 CA        -89.3680  -12.3540  -45.7760 C.3     155 GLY    0.3100
   2499 C         -87.8700  -12.4390  -45.9860 C.2     155 GLY   -0.0200
   2500 O         -87.2540  -13.4740  -45.7410 O.2     155 GLY    0.0900
   2501 HN        -89.9930  -10.8410  -47.0820 H       155 GLY    0.0900
   2502 HA1       -89.8540  -13.0870  -46.4040 H       155 GLY    0.5100
   2503 HA2       -89.5900  -12.5490  -44.7380 H       155 GLY   -0.5100
   2504 N         -87.2760  -11.3400  -46.4370 N.am    156 GLU   -0.4700
   2505 CA        -85.8570  -11.3170  -46.7550 C.3     156 GLU    0.3100
   2506 C         -85.1310  -10.2050  -46.0060 C.2     156 GLU    0.0700
   2507 O         -85.7380   -9.2190  -45.5880 O.2     156 GLU    0.0900
   2508 CB        -85.6550  -11.1670  -48.2620 C.3     156 GLU   -0.1800
   2509 CG        -86.4260  -10.0050  -48.8680 C.3     156 GLU    0.0900
   2510 CD        -86.3070   -9.9570  -50.3790 C.2     156 GLU    0.0900
   2511 OE1       -86.6760   -8.9180  -50.9720 O.co2   156 GLU   -0.2800
   2512 OE2       -85.8450  -10.9560  -50.9700 O.co2   156 GLU    0.0900
   2513 HN        -87.7720  -10.4870  -46.5790 H       156 GLU    0.0900
   2514 HA        -85.4200  -12.2420  -46.4070 H       156 GLU    0.6200
   2515 HB1       -85.9830  -12.1050  -48.7590 H       156 GLU   -0.7600
   2516 HB2       -84.5740  -11.0130  -48.4610 H       156 GLU   -0.7600
   2517 HG1       -86.0330   -9.0520  -48.4520 H       156 GLU    0.5100
   2518 HG2       -87.5000  -10.1030  -48.6000 H       156 GLU   -0.5100
   2519 N         -83.8210  -10.3750  -45.8340 N.am    157 CYS   -0.4700
   2520 CA        -83.0170   -9.4180  -45.0900 C.3     157 CYS    0.3100
   2521 C         -81.6670   -9.2070  -45.7620 C.2     157 CYS    0.0700
   2522 O         -80.8370  -10.1130  -45.8040 O.2     157 CYS    0.0900
   2523 CB        -82.8240   -9.9020  -43.6510 C.3     157 CYS   -0.1000
   2524 SG        -82.1700   -8.6490  -42.5220 S.3     157 CYS    0.0900
   2525 HN        -83.3340  -11.1620  -46.2040 H       157 CYS    0.0900
   2526 HA        -83.5290   -8.4660  -45.1020 H       157 CYS   -0.0800
   2527 HB1       -82.1270  -10.7660  -43.6690 H       157 CYS    0.5100
   2528 HB2       -83.8070  -10.2490  -43.2690 H       157 CYS   -0.5100
   2529 N         -81.4510   -8.0070  -46.2950 N.am    158 TYR   -0.4700
   2530 CA        -80.1900   -7.6760  -46.9470 C.3     158 TYR    0.3100
   2531 C         -79.9970   -6.1660  -47.0760 C.2     158 TYR    0.0700
   2532 O         -80.9500   -5.3950  -46.9570 O.2     158 TYR    0.0900
   2533 CB        -80.1000   -8.3480  -48.3230 C.3     158 TYR   -0.1800
   2534 CG        -81.1650   -7.9070  -49.3040 C.ar    158 TYR    0.0900
   2535 CD1       -80.9260   -6.8700  -50.1990 C.ar    158 TYR    0.0900
   2536 CD2       -82.4090   -8.5310  -49.3410 C.ar    158 TYR    0.0000
   2537 CE1       -81.8960   -6.4620  -51.1000 C.ar    158 TYR   -0.1150
   2538 CE2       -83.3870   -8.1290  -50.2380 C.ar    158 TYR    0.1150
   2539 CZ        -83.1240   -7.0950  -51.1160 C.ar    158 TYR   -0.1150
   2540 OH        -84.0960   -6.6950  -52.0100 O.3     158 TYR    0.1150
   2541 HN        -82.1380   -7.2840  -46.2730 H       158 TYR    0.1100
   2542 HA        -79.3870   -8.0140  -46.3110 H       158 TYR   -0.5400
   2543 HB1       -80.2060   -9.4460  -48.1990 H       158 TYR    0.4300
   2544 HB2       -79.1170   -8.1080  -48.7800 H       158 TYR   -0.1150
   2545 HD1       -79.9660   -6.3740  -50.1910 H       158 TYR    0.1150
   2546 HD2       -82.6160   -9.3420  -48.6580 H       158 TYR   -0.1150
   2547 HE1       -81.6930   -5.6530  -51.7870 H       158 TYR    0.1150
   2548 HE2       -84.3480   -8.6210  -50.2500 H       158 TYR    0.5100
   2549 HH        -84.8700   -7.2450  -51.8720 H       158 TYR   -0.5100
   2550 N         -78.7550   -5.7490  -47.3070 N.am    159 ILE   -0.4700
   2551 CA        -78.4380   -4.3370  -47.4890 C.3     159 ILE    0.3100
   2552 C         -78.9990   -3.8300  -48.8110 C.2     159 ILE    0.0700
   2553 O         -78.7160   -4.3840  -49.8730 O.2     159 ILE    0.0900
   2554 CB        -76.9200   -4.0860  -47.4210 C.3     159 ILE   -0.0900
   2555 CG1       -76.3960   -4.3890  -46.0160 C.3     159 ILE    0.0900
   2556 CG2       -76.6020   -2.6550  -47.8090 C.3     159 ILE   -0.2700
   2557 CD        -74.9170   -4.1260  -45.8400 C.3     159 ILE    0.0900
   2558 HN        -77.9860   -6.3820  -47.3650 H       159 ILE    0.0900
   2559 HA        -78.9420   -3.7830  -46.7100 H       159 ILE    0.0900
   2560 HB        -76.4000   -4.7800  -48.1150 H       159 ILE   -0.1800
   2561 HG11      -76.5930   -5.4580  -45.7910 H       159 ILE    0.0900
   2562 HG12      -76.9540   -3.7600  -45.2900 H       159 ILE    0.0900
   2563 HG21      -77.1100   -1.9490  -47.1170 H       159 ILE   -0.2700
   2564 HG22      -76.9580   -2.4550  -48.8420 H       159 ILE    0.0900
   2565 HG23      -75.5070   -2.4820  -47.7490 H       159 ILE    0.0900
   2566 HD1       -74.6920   -3.0570  -46.0420 H       159 ILE    0.0900
   2567 HD2       -74.3340   -4.7510  -46.5490 H       159 ILE    0.5100
   2568 HD3       -74.6120   -4.3610  -44.7970 H       159 ILE   -0.5100
   2569 N         -79.7970   -2.7680  -48.7390 N.am    160 GLN   -0.4700
   2570 CA        -80.5650   -2.2980  -49.8890 C.3     160 GLN    0.3100
   2571 C         -79.7240   -1.8040  -51.0640 C.2     160 GLN    0.0700
   2572 O         -79.9740   -2.1850  -52.2080 O.2     160 GLN    0.0900
   2573 CB        -81.5730   -1.2250  -49.4650 C.3     160 GLN   -0.1800
   2574 CG        -82.5040   -0.7830  -50.5810 C.3     160 GLN    0.0900
   2575 CD        -83.6630    0.0450  -50.0630 C.2     160 GLN    0.0900
   2576 NE2       -84.3460    0.7230  -50.8510 N.am    160 GLN   -0.1800
   2577 OE1       -83.9000   -0.0020  -48.7710 O.2     160 GLN    0.0900
   2578 HN        -79.9050   -2.2440  -47.8980 H       160 GLN    0.0900
   2579 HA        -81.0780   -3.1460  -50.3170 H       160 GLN    0.5500
   2580 HB1       -81.0130   -0.3390  -49.1000 H       160 GLN   -0.5500
   2581 HB2       -82.1880   -1.6300  -48.6320 H       160 GLN   -0.6200
   2582 HG1       -82.9090   -1.6800  -51.0940 H       160 GLN    0.3200
   2583 HG2       -81.9310   -0.1720  -51.3120 H       160 GLN    0.3000
   2584 HE21      -85.0110    1.3810  -50.4970 H       160 GLN    0.5100
   2585 HE22      -84.2300    0.6110  -51.8370 H       160 GLN   -0.5100
   2586 N         -78.7300   -0.9590  -50.7970 N.am    161 PHE   -0.4700
   2587 CA        -77.8910   -0.4500  -51.8790 C.3     161 PHE    0.3100
   2588 C         -76.9970   -1.5320  -52.4780 C.2     161 PHE    0.0700
   2589 O         -76.4260   -1.3520  -53.5530 O.2     161 PHE    0.0900
   2590 CB        -77.0720    0.7750  -51.4450 C.3     161 PHE   -0.1800
   2591 CG        -76.3790    0.6220  -50.1180 C.ar    161 PHE    0.0900
   2592 CD1       -77.0240    0.9760  -48.9420 C.ar    161 PHE    0.0900
   2593 CD2       -75.0750    0.1530  -50.0490 C.ar    161 PHE    0.0000
   2594 CE1       -76.3840    0.8510  -47.7150 C.ar    161 PHE   -0.1150
   2595 CE2       -74.4300    0.0260  -48.8260 C.ar    161 PHE    0.1150
   2596 CZ        -75.0860    0.3740  -47.6590 C.ar    161 PHE   -0.1150
   2597 HN        -78.5180   -0.6440  -49.8750 H       161 PHE    0.1150
   2598 HA        -78.5390   -0.1880  -52.7010 H       161 PHE   -0.1150
   2599 HB1       -77.7480    1.6530  -51.3610 H       161 PHE    0.1150
   2600 HB2       -76.2830    0.9720  -52.2030 H       161 PHE   -0.1150
   2601 HD1       -78.0350    1.3530  -48.9790 H       161 PHE    0.1150
   2602 HD2       -74.5560   -0.1150  -50.9570 H       161 PHE   -0.1150
   2603 HE1       -76.8990    1.1250  -46.8060 H       161 PHE    0.1150
   2604 HE2       -73.4160   -0.3450  -48.7870 H       161 PHE    0.5100
   2605 HZ        -74.5860    0.2760  -46.7060 H       161 PHE   -0.5100
   2606 N         -76.8940   -2.6650  -51.7880 N.am    162 PHE   -0.4700
   2607 CA        -76.1260   -3.7960  -52.2910 C.3     162 PHE    0.3100
   2608 C         -76.8740   -4.5710  -53.3720 C.2     162 PHE    0.0700
   2609 O         -76.3810   -5.5820  -53.8740 O.2     162 PHE    0.0900
   2610 CB        -75.7430   -4.7480  -51.1550 C.3     162 PHE   -0.1800
   2611 CG        -74.5260   -4.3200  -50.3850 C.ar    162 PHE    0.0900
   2612 CD1       -73.8610   -3.1480  -50.7050 C.ar    162 PHE    0.0900
   2613 CD2       -74.0380   -5.1010  -49.3480 C.ar    162 PHE    0.0000
   2614 CE1       -72.7370   -2.7560  -49.9980 C.ar    162 PHE   -0.1150
   2615 CE2       -72.9170   -4.7170  -48.6410 C.ar    162 PHE    0.1150
   2616 CZ        -72.2640   -3.5430  -48.9660 C.ar    162 PHE   -0.1150
   2617 HN        -77.3360   -2.7900  -50.9030 H       162 PHE    0.1150
   2618 HA        -75.2390   -3.4090  -52.7690 H       162 PHE   -0.1150
   2619 HB1       -75.5270   -5.7530  -51.5770 H       162 PHE    0.1150
   2620 HB2       -76.5830   -4.8110  -50.4300 H       162 PHE   -0.1150
   2621 HD1       -74.2210   -2.5340  -51.5170 H       162 PHE    0.1150
   2622 HD2       -74.5410   -6.0220  -49.0910 H       162 PHE   -0.1150
   2623 HE1       -72.2310   -1.8360  -50.2530 H       162 PHE    0.1150
   2624 HE2       -72.5490   -5.3330  -47.8330 H       162 PHE    0.5100
   2625 HZ        -71.3870   -3.2400  -48.4140 H       162 PHE   -0.5100
   2626 N         -78.0650   -4.0980  -53.7320 N.am    163 SER   -0.4700
   2627 CA        -78.8500   -4.7480  -54.7750 C.3     163 SER    0.3100
   2628 C         -78.0720   -4.7570  -56.0870 C.2     163 SER    0.0700
   2629 O         -78.1670   -5.7000  -56.8720 O.2     163 SER    0.0900
   2630 CB        -80.2060   -4.0570  -54.9550 C.3     163 SER    0.0500
   2631 OG        -80.0480   -2.7260  -55.4210 O.3     163 SER    0.0900
   2632 HN        -78.4710   -3.2890  -53.3110 H       163 SER    0.0900
   2633 HA        -78.9920   -5.7800  -54.4890 H       163 SER   -0.6600
   2634 HB1       -80.7420   -4.0310  -53.9820 H       163 SER    0.4300
   2635 HB2       -80.8130   -4.6210  -55.6970 H       163 SER    0.5100
   2636 HG1       -79.9820   -2.1780  -54.6350 H       163 SER   -0.5100
   2637 N         -77.2970   -3.6990  -56.3150 N.am    164 ASN   -0.4700
   2638 CA        -76.4040   -3.6450  -57.4610 C.3     164 ASN    0.3100
   2639 C         -75.0550   -4.2690  -57.1270 C.2     164 ASN    0.0700
   2640 O         -74.3580   -3.8160  -56.2180 O.2     164 ASN    0.0900
   2641 CB        -76.2200   -2.2040  -57.9390 C.3     164 ASN   -0.1800
   2642 CG        -75.3500   -2.1070  -59.1810 C.2     164 ASN    0.0900
   2643 ND2       -74.9420   -0.8870  -59.5250 N.am    164 ASN    0.0900
   2644 OD1       -75.0510   -3.1140  -59.8260 O.2     164 ASN    0.5500
   2645 HN        -77.2940   -2.9020  -55.7150 H       164 ASN   -0.5500
   2646 HA        -76.8340   -4.2470  -58.2470 H       164 ASN   -0.6200
   2647 HB1       -75.7450   -1.6110  -57.1280 H       164 ASN    0.3200
   2648 HB2       -77.2160   -1.7700  -58.1710 H       164 ASN    0.3000
   2649 HD21      -74.3660   -0.7600  -60.3320 H       164 ASN    0.5100
   2650 HD22      -75.2110   -0.0960  -58.9740 H       164 ASN   -0.5100
   2651 N         -74.6910   -5.3130  -57.8690 N.am    165 ALA   -0.4700
   2652 CA        -73.4620   -6.0580  -57.6090 C.3     165 ALA    0.3100
   2653 C         -72.2240   -5.1660  -57.6280 C.2     165 ALA    0.0700
   2654 O         -71.3420   -5.2930  -56.7760 O.2     165 ALA    0.0900
   2655 CB        -73.3100   -7.1950  -58.6100 C.3     165 ALA   -0.2700
   2656 HN        -75.2420   -5.6340  -58.6350 H       165 ALA    0.0900
   2657 HA        -73.5110   -6.4460  -56.6030 H       165 ALA    0.0900
   2658 HB1       -73.2700   -6.7910  -59.6450 H       165 ALA    0.0900
   2659 HB2       -74.1760   -7.8860  -58.5330 H       165 ALA    0.5100
   2660 HB3       -72.3690   -7.7510  -58.4110 H       165 ALA   -0.5100
   2661 N         -72.1600   -4.2620  -58.6030 N.am    166 ALA   -0.4700
   2662 CA        -71.0160   -3.3700  -58.7410 C.3     166 ALA    0.3100
   2663 C         -70.7650   -2.5820  -57.4610 C.2     166 ALA    0.0700
   2664 O         -69.6260   -2.4560  -57.0170 O.2     166 ALA    0.0900
   2665 CB        -71.2180   -2.4250  -59.9160 C.3     166 ALA   -0.2700
   2666 HN        -72.8860   -4.1540  -59.2780 H       166 ALA    0.0900
   2667 HA        -70.1350   -3.9750  -58.8930 H       166 ALA    0.0900
   2668 HB1       -72.1310   -1.8110  -59.7590 H       166 ALA    0.0900
   2669 HB2       -71.3400   -3.0070  -60.8540 H       166 ALA    0.5100
   2670 HB3       -70.3450   -1.7440  -60.0090 H       166 ALA   -0.5100
   2671 N         -71.8350   -2.0600  -56.8670 N.am    167 VAL   -0.4700
   2672 CA        -71.7260   -1.2860  -55.6340 C.3     167 VAL    0.3100
   2673 C         -71.2240   -2.1560  -54.4880 C.2     167 VAL    0.0700
   2674 O         -70.4280   -1.7130  -53.6570 O.2     167 VAL    0.0900
   2675 CB        -73.0780   -0.6660  -55.2370 C.3     167 VAL   -0.0900
   2676 CG1       -72.8960    0.3090  -54.0770 C.3     167 VAL    0.0900
   2677 CG2       -73.7110    0.0290  -56.4320 C.3     167 VAL   -0.2700
   2678 HN        -72.7560   -2.1740  -57.2350 H       167 VAL    0.0900
   2679 HA        -70.9950   -0.5090  -55.7960 H       167 VAL    0.0900
   2680 HB        -73.7790   -1.4730  -54.9340 H       167 VAL    0.0900
   2681 HG11      -72.2030    1.1260  -54.3700 H       167 VAL   -0.2700
   2682 HG12      -72.4680   -0.2220  -53.2000 H       167 VAL    0.0900
   2683 HG13      -73.8750    0.7560  -53.8030 H       167 VAL    0.0900
   2684 HG21      -73.8810   -0.7010  -57.2520 H       167 VAL    0.0900
   2685 HG22      -73.0380    0.8310  -56.8050 H       167 VAL    0.5100
   2686 HG23      -74.6890    0.4680  -56.1400 H       167 VAL   -0.5100
   2687 N         -71.6930   -3.4010  -54.4480 N.am    168 THR   -0.4700
   2688 CA        -71.2850   -4.3490  -53.4220 C.3     168 THR    0.3100
   2689 C         -69.8010   -4.6720  -53.5320 C.2     168 THR    0.0700
   2690 O         -69.0860   -4.7010  -52.5310 O.2     168 THR    0.0900
   2691 CB        -72.0920   -5.6540  -53.5120 C.3     168 THR    0.1400
   2692 CG2       -71.6870   -6.6110  -52.4030 C.3     168 THR    0.0900
   2693 OG1       -73.4890   -5.3650  -53.4000 O.3     168 THR   -0.6600
   2694 HN        -72.3460   -3.7400  -55.1220 H       168 THR    0.4300
   2695 HA        -71.4390   -3.8820  -52.4600 H       168 THR   -0.2700
   2696 HB        -71.9020   -6.1490  -54.4880 H       168 THR    0.0900
   2697 HG1       -73.7660   -5.0600  -54.2680 H       168 THR    0.0900
   2698 HG21      -71.7020   -6.0880  -51.4230 H       168 THR    0.0900
   2699 HG22      -70.6590   -6.9900  -52.5870 H       168 THR    0.5100
   2700 HG23      -72.3980   -7.4640  -52.3620 H       168 THR   -0.5100
   2701 N         -69.3390   -4.9150  -54.7590 N.am    169 PHE   -0.4700
   2702 CA        -67.9230   -5.1650  -54.9960 C.3     169 PHE    0.3100
   2703 C         -67.0880   -3.9470  -54.6180 C.2     169 PHE    0.0700
   2704 O         -66.0820   -4.0600  -53.9170 O.2     169 PHE    0.0900
   2705 CB        -67.6670   -5.5380  -56.4600 C.3     169 PHE   -0.1800
   2706 CG        -66.2400   -5.9190  -56.7450 C.ar    169 PHE    0.0900
   2707 CD1       -65.4630   -6.5190  -55.7670 C.ar    169 PHE    0.0900
   2708 CD2       -65.6740   -5.6650  -57.9840 C.ar    169 PHE    0.0000
   2709 CE1       -64.1470   -6.8700  -56.0250 C.ar    169 PHE   -0.1150
   2710 CE2       -64.3610   -6.0130  -58.2470 C.ar    169 PHE    0.1150
   2711 CZ        -63.5970   -6.6150  -57.2660 C.ar    169 PHE   -0.1150
   2712 HN        -69.9330   -4.9370  -55.5580 H       169 PHE    0.1150
   2713 HA        -67.6140   -5.9700  -54.3470 H       169 PHE   -0.1150
   2714 HB1       -67.9120   -4.6690  -57.1080 H       169 PHE    0.1150
   2715 HB2       -68.3010   -6.4080  -56.7340 H       169 PHE   -0.1150
   2716 HD1       -65.8870   -6.7160  -54.7940 H       169 PHE    0.1150
   2717 HD2       -66.2650   -5.1900  -58.7540 H       169 PHE   -0.1150
   2718 HE1       -63.5530   -7.3410  -55.2560 H       169 PHE    0.1150
   2719 HE2       -63.9330   -5.8140  -59.2190 H       169 PHE    0.5100
   2720 HZ        -62.5710   -6.8850  -57.4700 H       169 PHE   -0.5100
   2721 N         -67.5130   -2.7770  -55.0900 N.am    170 GLY   -0.4700
   2722 CA        -66.8310   -1.5390  -54.7800 C.3     170 GLY    0.3100
   2723 C         -66.6570   -1.3890  -53.2850 C.2     170 GLY   -0.0200
   2724 O         -65.5800   -1.0410  -52.8030 O.2     170 GLY    0.0900
   2725 HN        -68.3160   -2.7020  -55.6760 H       170 GLY    0.0900
   2726 HA1       -67.4210   -0.7180  -55.1600 H       170 GLY    0.5100
   2727 HA2       -65.8620   -1.5530  -55.2570 H       170 GLY   -0.5100
   2728 N         -67.7260   -1.6680  -52.5440 N.am    171 THR   -0.4700
   2729 CA        -67.7080   -1.5550  -51.0930 C.3     171 THR    0.3100
   2730 C         -66.7580   -2.5730  -50.4700 C.2     171 THR    0.0700
   2731 O         -66.0710   -2.2790  -49.4920 O.2     171 THR    0.0900
   2732 CB        -69.1190   -1.7210  -50.5080 C.3     171 THR    0.1400
   2733 CG2       -69.0830   -1.6510  -48.9910 C.3     171 THR    0.0900
   2734 OG1       -69.9650   -0.6770  -51.0040 O.3     171 THR   -0.6600
   2735 HN        -68.5870   -1.9670  -52.9490 H       171 THR    0.4300
   2736 HA        -67.3110   -0.5820  -50.8400 H       171 THR   -0.2700
   2737 HB        -69.5420   -2.7030  -50.8100 H       171 THR    0.0900
   2738 HG1       -70.1000   -0.8650  -51.9350 H       171 THR    0.0900
   2739 HG21      -68.5180   -0.7520  -48.6630 H       171 THR    0.0900
   2740 HG22      -68.5830   -2.5540  -48.5820 H       171 THR    0.5100
   2741 HG23      -70.1190   -1.5840  -48.5910 H       171 THR   -0.5100
   2742 N         -66.7130   -3.7710  -51.0460 N.am    172 ALA   -0.4700
   2743 CA        -65.7910   -4.8050  -50.5900 C.3     172 ALA    0.3100
   2744 C         -64.3500   -4.3260  -50.6850 C.2     172 ALA    0.0700
   2745 O         -63.5650   -4.4790  -49.7500 O.2     172 ALA    0.0900
   2746 CB        -65.9740   -6.0760  -51.4060 C.3     172 ALA   -0.2700
   2747 HN        -67.3040   -4.0160  -51.8110 H       172 ALA    0.0900
   2748 HA        -65.9910   -4.9970  -49.5460 H       172 ALA    0.0900
   2749 HB1       -65.6050   -5.9210  -52.4430 H       172 ALA    0.0900
   2750 HB2       -67.0500   -6.3470  -51.4500 H       172 ALA    0.5100
   2751 HB3       -65.3980   -6.9070  -50.9460 H       172 ALA   -0.5100
   2752 N         -64.0080   -3.7380  -51.8300 N.am    173 ILE   -0.4700
   2753 CA        -62.6660   -3.2170  -52.0650 C.3     173 ILE    0.3100
   2754 C         -62.2630   -2.1940  -51.0120 C.2     173 ILE    0.0700
   2755 O         -61.2030   -2.3070  -50.3940 O.2     173 ILE    0.0900
   2756 CB        -62.5490   -2.5670  -53.4600 C.3     173 ILE   -0.0900
   2757 CG1       -62.8480   -3.5890  -54.5570 C.3     173 ILE    0.0900
   2758 CG2       -61.1670   -1.9650  -53.6530 C.3     173 ILE   -0.2700
   2759 CD        -62.6510   -3.0490  -55.9540 C.3     173 ILE    0.0900
   2760 HN        -64.6550   -3.6280  -52.5790 H       173 ILE    0.0900
   2761 HA        -61.9730   -4.0400  -51.9800 H       173 ILE    0.0900
   2762 HB        -63.3150   -1.7680  -53.5580 H       173 ILE   -0.1800
   2763 HG11      -63.9020   -3.9230  -54.4520 H       173 ILE    0.0900
   2764 HG12      -62.1790   -4.4650  -54.4170 H       173 ILE    0.0900
   2765 HG21      -60.3900   -2.7550  -53.5640 H       173 ILE   -0.2700
   2766 HG22      -60.9770   -1.1940  -52.8760 H       173 ILE    0.0900
   2767 HG23      -61.0910   -1.5070  -54.6620 H       173 ILE    0.0900
   2768 HD1       -61.5700   -2.8900  -56.1530 H       173 ILE    0.0900
   2769 HD2       -63.1770   -2.0770  -56.0610 H       173 ILE    0.5100
   2770 HD3       -63.0460   -3.7720  -56.6990 H       173 ILE   -0.5100
   2771 N         -63.1190   -1.1940  -50.8100 N.am    174 ALA   -0.4700
   2772 CA        -62.8430   -0.1120  -49.8730 C.3     174 ALA    0.3100
   2773 C         -62.8270   -0.5850  -48.4220 C.2     174 ALA    0.0700
   2774 O         -62.0150   -0.1260  -47.6230 O.2     174 ALA    0.0900
   2775 CB        -63.8490    1.0140  -50.0520 C.3     174 ALA   -0.2700
   2776 HN        -63.9900   -1.1410  -51.2910 H       174 ALA    0.0900
   2777 HA        -61.8410    0.2450  -50.0600 H       174 ALA    0.0900
   2778 HB1       -64.8790    0.6380  -49.8680 H       174 ALA    0.0900
   2779 HB2       -63.7960    1.4080  -51.0890 H       174 ALA    0.5100
   2780 HB3       -63.6360    1.8310  -49.3300 H       174 ALA   -0.5100
   2781 N         -63.7250   -1.5070  -48.0840 N.am    175 ALA   -0.4700
   2782 CA        -63.8790   -1.9520  -46.7040 C.3     175 ALA    0.3100
   2783 C         -62.9310   -3.0900  -46.3440 C.2     175 ALA    0.0700
   2784 O         -62.4670   -3.1850  -45.2060 O.2     175 ALA    0.0900
   2785 CB        -65.3240   -2.3530  -46.4280 C.3     175 ALA   -0.2700
   2786 HN        -64.3280   -1.9320  -48.7550 H       175 ALA    0.0900
   2787 HA        -63.5850   -1.1400  -46.0560 H       175 ALA    0.0900
   2788 HB1       -65.6260   -3.1820  -47.1030 H       175 ALA    0.0900
   2789 HB2       -65.9980   -1.4870  -46.6070 H       175 ALA    0.5100
   2790 HB3       -65.4270   -2.6970  -45.3760 H       175 ALA   -0.5100
   2791 N         -62.6430   -3.9580  -47.3110 N.am    176 PHE   -0.4700
   2792 CA        -61.8660   -5.1610  -47.0340 C.3     176 PHE    0.3100
   2793 C         -60.5210   -5.2190  -47.7530 C.2     176 PHE    0.0700
   2794 O         -59.4780   -5.3960  -47.1260 O.2     176 PHE    0.0900
   2795 CB        -62.6870   -6.4110  -47.3670 C.3     176 PHE   -0.1800
   2796 CG        -61.9620   -7.6990  -47.1040 C.ar    176 PHE    0.0900
   2797 CD1       -61.8930   -8.2180  -45.8220 C.ar    176 PHE    0.0900
   2798 CD2       -61.3480   -8.3890  -48.1390 C.ar    176 PHE    0.0000
   2799 CE1       -61.2230   -9.4000  -45.5740 C.ar    176 PHE   -0.1150
   2800 CE2       -60.6770   -9.5730  -47.8960 C.ar    176 PHE    0.1150
   2801 CZ        -60.6160  -10.0800  -46.6120 C.ar    176 PHE   -0.1150
   2802 HN        -62.9390   -3.8260  -48.2540 H       176 PHE    0.1150
   2803 HA        -61.5980   -5.1550  -45.9870 H       176 PHE   -0.1150
   2804 HB1       -62.9520   -6.3980  -48.4460 H       176 PHE    0.1150
   2805 HB2       -63.6090   -6.4200  -46.7470 H       176 PHE   -0.1150
   2806 HD1       -62.3680   -7.6930  -45.0080 H       176 PHE    0.1150
   2807 HD2       -61.3940   -7.9980  -49.1440 H       176 PHE   -0.1150
   2808 HE1       -61.1750   -9.7930  -44.5700 H       176 PHE    0.1150
   2809 HE2       -60.2020  -10.1020  -48.7100 H       176 PHE    0.5100
   2810 HZ        -60.0940  -11.0050  -46.4200 H       176 PHE   -0.5100
   2811 N         -60.5450   -5.0780  -49.0760 N.am    177 TYR   -0.4700
   2812 CA        -59.3390   -5.2450  -49.8790 C.3     177 TYR    0.3100
   2813 C         -58.2400   -4.2320  -49.5600 C.2     177 TYR    0.0700
   2814 O         -57.1010   -4.6070  -49.2770 O.2     177 TYR    0.0900
   2815 CB        -59.6750   -5.2180  -51.3730 C.3     177 TYR   -0.1800
   2816 CG        -60.3290   -6.4870  -51.8680 C.ar    177 TYR    0.0900
   2817 CD1       -59.5650   -7.6090  -52.1730 C.ar    177 TYR    0.0900
   2818 CD2       -61.7080   -6.5650  -52.0390 C.ar    177 TYR    0.0000
   2819 CE1       -60.1580   -8.7780  -52.6290 C.ar    177 TYR   -0.1150
   2820 CE2       -62.3100   -7.7290  -52.4960 C.ar    177 TYR    0.1150
   2821 CZ        -61.5300   -8.8310  -52.7890 C.ar    177 TYR   -0.1150
   2822 OH        -62.1220   -9.9890  -53.2440 O.3     177 TYR    0.1150
   2823 HN        -61.3790   -4.8540  -49.5720 H       177 TYR    0.1100
   2824 HA        -58.8890   -6.1900  -49.6130 H       177 TYR   -0.5400
   2825 HB1       -58.7420   -5.0770  -51.9560 H       177 TYR    0.4300
   2826 HB2       -60.3810   -4.3830  -51.5740 H       177 TYR   -0.1150
   2827 HD1       -58.4930   -7.5700  -52.0530 H       177 TYR    0.1150
   2828 HD2       -62.3200   -5.7060  -51.8110 H       177 TYR   -0.1150
   2829 HE1       -59.5510   -9.6420  -52.8580 H       177 TYR    0.1150
   2830 HE2       -63.3810   -7.7730  -52.6220 H       177 TYR    0.5100
   2831 HH        -63.0690   -9.8400  -53.2900 H       177 TYR   -0.5100
   2832 N         -58.5770   -2.9460  -49.6030 N.am    178 LEU   -0.4700
   2833 CA        -57.5960   -1.8970  -49.3500 C.3     178 LEU    0.3100
   2834 C         -56.9140   -2.0050  -47.9850 C.2     178 LEU    0.0700
   2835 O         -55.6830   -1.9640  -47.9050 O.2     178 LEU    0.0900
   2836 CB        -58.2140   -0.5090  -49.5370 C.3     178 LEU   -0.1800
   2837 CG        -58.4570   -0.1050  -50.9900 C.3     178 LEU    0.0900
   2838 CD1       -58.8800    1.3550  -51.0770 C.3     178 LEU    0.0900
   2839 CD2       -57.2050   -0.3540  -51.8190 C.3     178 LEU   -0.0900
   2840 HN        -59.5060   -2.6450  -49.8070 H       178 LEU    0.0900
   2841 HA        -56.7760   -2.0360  -50.0400 H       178 LEU   -0.2700
   2842 HB1       -57.5340    0.2380  -49.0760 H       178 LEU    0.0900
   2843 HB2       -59.1870   -0.4870  -49.0020 H       178 LEU    0.0900
   2844 HG        -59.2550   -0.7460  -51.4210 H       178 LEU    0.0900
   2845 HD11      -58.0870    2.0090  -50.6560 H       178 LEU   -0.2700
   2846 HD12      -59.8140    1.5140  -50.4960 H       178 LEU    0.0900
   2847 HD13      -59.0460    1.6380  -52.1380 H       178 LEU    0.0900
   2848 HD21      -57.0350   -1.4450  -51.9370 H       178 LEU    0.0900
   2849 HD22      -56.3210    0.0900  -51.3120 H       178 LEU    0.5100
   2850 HD23      -57.3230    0.0980  -52.8280 H       178 LEU   -0.5100
   2851 N         -57.6970   -2.1420  -46.9050 N.am    179 PRO   -0.2900
   2852 CA        -57.0510   -2.2990  -45.5980 C.3     179 PRO    0.0000
   2853 C         -56.1060   -3.4960  -45.5840 C.2     179 PRO    0.0900
   2854 O         -55.0360   -3.4220  -44.9830 O.2     179 PRO    0.0900
   2855 CB        -58.2280   -2.5270  -44.6390 C.3     179 PRO    0.0200
   2856 CG        -59.3860   -2.8980  -45.5090 C.3     179 PRO    0.0900
   2857 CD        -59.1640   -2.1830  -46.8040 C.3     179 PRO   -0.1800
   2858 HA        -56.4490   -1.4340  -45.3720 H       179 PRO    0.0900
   2859 HB1       -58.4500   -1.6020  -44.0650 H       179 PRO    0.0900
   2860 HB2       -57.9980   -3.3460  -43.9240 H       179 PRO   -0.1800
   2861 HG1       -59.4170   -3.9970  -45.6710 H       179 PRO    0.0900
   2862 HG2       -60.3420   -2.5760  -45.0460 H       179 PRO    0.0900
   2863 HD1       -59.5920   -2.7440  -47.6610 H       179 PRO    0.5100
   2864 HD2       -59.5760   -1.1520  -46.7800 H       179 PRO   -0.5100
   2865 N         -56.4930   -4.5830  -46.2490 N.am    180 VAL   -0.4700
   2866 CA        -55.6300   -5.7520  -46.3610 C.3     180 VAL    0.3100
   2867 C         -54.3450   -5.4110  -47.1100 C.2     180 VAL    0.0700
   2868 O         -53.2460   -5.7620  -46.6770 O.2     180 VAL    0.0900
   2869 CB        -56.3380   -6.9200  -47.0700 C.3     180 VAL   -0.0900
   2870 CG1       -55.3300   -7.9840  -47.4790 C.3     180 VAL    0.0900
   2871 CG2       -57.4180   -7.5090  -46.1740 C.3     180 VAL   -0.2700
   2872 HN        -57.3820   -4.6450  -46.6960 H       180 VAL    0.0900
   2873 HA        -55.3420   -6.0450  -45.3630 H       180 VAL    0.0900
   2874 HB        -56.8600   -6.5400  -47.9740 H       180 VAL    0.0900
   2875 HG11      -54.6830   -8.2500  -46.6160 H       180 VAL   -0.2700
   2876 HG12      -54.6870   -7.6010  -48.3000 H       180 VAL    0.0900
   2877 HG13      -55.8630   -8.9000  -47.8170 H       180 VAL    0.0900
   2878 HG21      -58.0690   -6.7000  -45.7790 H       180 VAL    0.0900
   2879 HG22      -56.9500   -8.0380  -45.3150 H       180 VAL    0.5100
   2880 HG23      -58.0450   -8.2190  -46.7540 H       180 VAL   -0.5100
   2881 N         -54.4920   -4.7250  -48.2420 N.am    181 ILE   -0.4700
   2882 CA        -53.3420   -4.2770  -49.0180 C.3     181 ILE    0.3100
   2883 C         -52.3990   -3.4530  -48.1510 C.2     181 ILE    0.0700
   2884 O         -51.2030   -3.7330  -48.0760 O.2     181 ILE    0.0900
   2885 CB        -53.7700   -3.4330  -50.2350 C.3     181 ILE   -0.0900
   2886 CG1       -54.4700   -4.3100  -51.2760 C.3     181 ILE    0.0900
   2887 CG2       -52.5640   -2.7320  -50.8440 C.3     181 ILE   -0.2700
   2888 CD        -54.9600   -3.5500  -52.4900 C.3     181 ILE    0.0900
   2889 HN        -55.3890   -4.4870  -48.6070 H       181 ILE    0.0900
   2890 HA        -52.8040   -5.1540  -49.3460 H       181 ILE    0.0900
   2891 HB        -54.5140   -2.6730  -49.9130 H       181 ILE   -0.1800
   2892 HG11      -55.3410   -4.8020  -50.7940 H       181 ILE    0.0900
   2893 HG12      -53.7580   -5.0920  -51.6150 H       181 ILE    0.0900
   2894 HG21      -51.7430   -3.4610  -51.0120 H       181 ILE   -0.2700
   2895 HG22      -52.1990   -1.9390  -50.1560 H       181 ILE    0.0900
   2896 HG23      -52.8420   -2.2810  -51.8210 H       181 ILE    0.0900
   2897 HD1       -54.1180   -3.3690  -53.1920 H       181 ILE    0.0900
   2898 HD2       -55.3790   -2.5700  -52.1780 H       181 ILE    0.5100
   2899 HD3       -55.7410   -4.1400  -53.0170 H       181 ILE   -0.5100
   2900 N         -52.9470   -2.4390  -47.4860 N.am    182 ILE   -0.4700
   2901 CA        -52.1570   -1.5830  -46.6130 C.3     182 ILE    0.3100
   2902 C         -51.4510   -2.3770  -45.5190 C.2     182 ILE    0.0700
   2903 O         -50.2650   -2.1750  -45.2630 O.2     182 ILE    0.0900
   2904 CB        -53.0060   -0.4710  -45.9760 C.3     182 ILE   -0.0900
   2905 CG1       -53.2980    0.6270  -47.0010 C.3     182 ILE    0.0900
   2906 CG2       -52.2890    0.1220  -44.7720 C.3     182 ILE   -0.2700
   2907 CD        -53.9900    1.8420  -46.4160 C.3     182 ILE    0.0900
   2908 HN        -53.9180   -2.2210  -47.5540 H       182 ILE    0.0900
   2909 HA        -51.3660   -1.1500  -47.2070 H       182 ILE    0.0900
   2910 HB        -53.9830   -0.8910  -45.6530 H       182 ILE   -0.1800
   2911 HG11      -53.9450    0.2030  -47.7970 H       182 ILE    0.0900
   2912 HG12      -52.3370    0.9530  -47.4520 H       182 ILE    0.0900
   2913 HG21      -51.3130    0.5540  -45.0830 H       182 ILE   -0.2700
   2914 HG22      -52.1020   -0.6700  -44.0150 H       182 ILE    0.0900
   2915 HG23      -52.9060    0.9290  -44.3220 H       182 ILE    0.0900
   2916 HD1       -53.2900    2.4010  -45.7590 H       182 ILE    0.0900
   2917 HD2       -54.8660    1.5240  -45.8100 H       182 ILE    0.5100
   2918 HD3       -54.3250    2.5160  -47.2330 H       182 ILE   -0.5100
   2919 N         -52.1800   -3.2820  -44.8710 N.am    183 MET   -0.4700
   2920 CA        -51.5870   -4.1230  -43.8410 C.3     183 MET    0.3100
   2921 C         -50.4430   -4.9450  -44.4180 C.2     183 MET    0.0700
   2922 O         -49.4410   -5.1860  -43.7550 O.2     183 MET    0.0900
   2923 CB        -52.6360   -5.0390  -43.2100 C.3     183 MET   -0.1800
   2924 CG        -53.6390   -4.3070  -42.3370 C.3     183 MET    0.0900
   2925 SD        -54.7690   -5.4200  -41.4820 S.3     183 MET    0.0900
   2926 CE        -55.5380   -6.2470  -42.8710 C.3     183 MET   -0.1400
   2927 HN        -53.1500   -3.4240  -45.0570 H       183 MET    0.0900
   2928 HA        -51.1560   -3.4760  -43.0910 H       183 MET    0.0900
   2929 HB1       -52.1150   -5.7980  -42.5880 H       183 MET   -0.0900
   2930 HB2       -53.1870   -5.5580  -44.0230 H       183 MET   -0.2200
   2931 HG1       -54.2220   -3.6130  -42.9780 H       183 MET    0.0900
   2932 HG2       -53.0800   -3.7050  -41.5900 H       183 MET    0.0900
   2933 HE1       -54.7860   -6.7840  -43.4880 H       183 MET    0.0900
   2934 HE2       -56.0510   -5.5080  -43.5220 H       183 MET    0.5100
   2935 HE3       -56.2800   -6.9910  -42.5110 H       183 MET   -0.5100
   2936 N         -50.5970   -5.3690  -45.6700 N.am    184 THR   -0.4700
   2937 CA        -49.5540   -6.1180  -46.3560 C.3     184 THR    0.3100
   2938 C         -48.2970   -5.2740  -46.5340 C.2     184 THR    0.0700
   2939 O         -47.1900   -5.7020  -46.1930 O.2     184 THR    0.0900
   2940 CB        -50.0320   -6.6190  -47.7360 C.3     184 THR    0.1400
   2941 CG2       -48.8520   -7.0850  -48.5760 C.3     184 THR    0.0900
   2942 OG1       -50.9410   -7.7140  -47.5650 O.3     184 THR   -0.6600
   2943 HN        -51.4300   -5.1940  -46.1900 H       184 THR    0.4300
   2944 HA        -49.2810   -6.9540  -45.7310 H       184 THR   -0.2700
   2945 HB        -50.5520   -5.8010  -48.2770 H       184 THR    0.0900
   2946 HG1       -51.7420   -7.3370  -47.1930 H       184 THR    0.0900
   2947 HG21      -48.2180   -7.7850  -47.9900 H       184 THR    0.0900
   2948 HG22      -48.2330   -6.2130  -48.8760 H       184 THR    0.5100
   2949 HG23      -49.2180   -7.6140  -49.4830 H       184 THR   -0.5100
   2950 N         -48.4770   -4.0650  -47.0630 N.am    185 VAL   -0.4700
   2951 CA        -47.3590   -3.1750  -47.3580 C.3     185 VAL    0.3100
   2952 C         -46.5340   -2.8170  -46.1250 C.2     185 VAL    0.0700
   2953 O         -45.3100   -2.9390  -46.1340 O.2     185 VAL    0.0900
   2954 CB        -47.8310   -1.8780  -48.0460 C.3     185 VAL   -0.0900
   2955 CG1       -46.6910   -0.8740  -48.1210 C.3     185 VAL    0.0900
   2956 CG2       -48.3730   -2.1820  -49.4360 C.3     185 VAL   -0.2700
   2957 HN        -49.3840   -3.7140  -47.2810 H       185 VAL    0.0900
   2958 HA        -46.6750   -3.7090  -48.0010 H       185 VAL    0.0900
   2959 HB        -48.6710   -1.4390  -47.4680 H       185 VAL    0.0900
   2960 HG11      -45.7840   -1.3570  -48.5440 H       185 VAL   -0.2700
   2961 HG12      -46.4510   -0.4960  -47.1040 H       185 VAL    0.0900
   2962 HG13      -46.9780   -0.0250  -48.7780 H       185 VAL    0.0900
   2963 HG21      -49.2350   -2.8810  -49.3670 H       185 VAL    0.0900
   2964 HG22      -47.5820   -2.6550  -50.0560 H       185 VAL    0.5100
   2965 HG23      -48.7170   -1.2430  -49.9220 H       185 VAL   -0.5100
   2966 N         -47.1940   -2.3730  -45.0590 N.am    186 LEU   -0.4700
   2967 CA        -46.4710   -1.9520  -43.8630 C.3     186 LEU    0.3100
   2968 C         -45.8740   -3.1360  -43.1040 C.2     186 LEU    0.0700
   2969 O         -44.8660   -2.9950  -42.4160 O.2     186 LEU    0.0900
   2970 CB        -47.3400   -1.0690  -42.9530 C.3     186 LEU   -0.1800
   2971 CG        -48.5840   -1.6470  -42.2720 C.3     186 LEU    0.0900
   2972 CD1       -48.1980   -2.4830  -41.0600 C.3     186 LEU    0.0900
   2973 CD2       -49.5300   -0.5220  -41.8590 C.3     186 LEU   -0.0900
   2974 HN        -48.1880   -2.3080  -45.0280 H       186 LEU    0.0900
   2975 HA        -45.5950   -1.4050  -44.1820 H       186 LEU   -0.2700
   2976 HB1       -47.6820   -0.2140  -43.5700 H       186 LEU    0.0900
   2977 HB2       -46.6790   -0.6940  -42.1460 H       186 LEU    0.0900
   2978 HG        -49.1360   -2.2840  -42.9950 H       186 LEU    0.0900
   2979 HD11      -48.5050   -1.9650  -40.1260 H       186 LEU   -0.2700
   2980 HD12      -47.0970   -2.6310  -41.0380 H       186 LEU    0.0900
   2981 HD13      -48.7070   -3.4690  -41.1030 H       186 LEU    0.0900
   2982 HD21      -49.8480    0.0570  -42.7520 H       186 LEU    0.0900
   2983 HD22      -49.0150    0.1660  -41.1540 H       186 LEU    0.5100
   2984 HD23      -50.4340   -0.9470  -41.3720 H       186 LEU   -0.5100
   2985 N         -46.4930   -4.3070  -43.2350 N.am    187 TYR   -0.4700
   2986 CA        -45.9080   -5.5200  -42.6820 C.3     187 TYR    0.3100
   2987 C         -44.7250   -5.9670  -43.5280 C.2     187 TYR    0.0700
   2988 O         -43.8050   -6.6230  -43.0380 O.2     187 TYR    0.0900
   2989 CB        -46.9500   -6.6370  -42.5590 C.3     187 TYR   -0.1800
   2990 CG        -47.6270   -6.6570  -41.2120 C.ar    187 TYR    0.0900
   2991 CD1       -48.9070   -6.1420  -41.0450 C.ar    187 TYR    0.0900
   2992 CD2       -46.9770   -7.1720  -40.0980 C.ar    187 TYR    0.0000
   2993 CE1       -49.5260   -6.1530  -39.8060 C.ar    187 TYR   -0.1150
   2994 CE2       -47.5860   -7.1850  -38.8560 C.ar    187 TYR    0.1150
   2995 CZ        -48.8590   -6.6750  -38.7140 C.ar    187 TYR   -0.1150
   2996 OH        -49.4670   -6.6860  -37.4790 O.3     187 TYR    0.1150
   2997 HN        -47.3660   -4.4040  -43.7070 H       187 TYR    0.1100
   2998 HA        -45.5040   -5.2800  -41.7100 H       187 TYR   -0.5400
   2999 HB1       -46.4540   -7.6220  -42.6980 H       187 TYR    0.4300
   3000 HB2       -47.7380   -6.4940  -43.3270 H       187 TYR   -0.1150
   3001 HD1       -49.4280   -5.7280  -41.8960 H       187 TYR    0.1150
   3002 HD2       -45.9780   -7.5680  -40.2040 H       187 TYR   -0.1150
   3003 HE1       -50.5240   -5.7560  -39.6940 H       187 TYR    0.1150
   3004 HE2       -47.0670   -7.5930  -38.0010 H       187 TYR    0.5100
   3005 HH        -50.3890   -6.4430  -37.6000 H       187 TYR   -0.5100
   3006 N         -44.7540   -5.6040  -44.8080 N.am    188 TRP   -0.4700
   3007 CA        -43.6120   -5.8140  -45.6810 C.3     188 TRP    0.3100
   3008 C         -42.4370   -4.9980  -45.1520 C.2     188 TRP    0.0700
   3009 O         -41.3260   -5.5060  -45.0060 O.2     188 TRP    0.0900
   3010 CB        -43.9510   -5.4120  -47.1210 C.3     188 TRP   -0.1800
   3011 CG        -42.7810   -5.4620  -48.0570 C.ar    188 TRP    0.0900
   3012 CD1       -42.3510   -6.5400  -48.7730 C.ar    188 TRP    0.0900
   3013 CD2       -41.8870   -4.3860  -48.3750 C.ar    188 TRP   -0.0300
   3014 CE2       -40.9390   -4.8880  -49.2930 C.ar    188 TRP   -0.1500
   3015 CE3       -41.7940   -3.0480  -47.9780 C.ar    188 TRP    0.2200
   3016 NE1       -41.2460   -6.2050  -49.5170 N.ar    188 TRP   -0.5100
   3017 CZ2       -39.9160   -4.1010  -49.8150 C.ar    188 TRP    0.3700
   3018 CZ3       -40.7740   -2.2660  -48.4990 C.ar    188 TRP    0.2400
   3019 CH2       -39.8490   -2.7940  -49.4060 C.ar    188 TRP    0.1100
   3020 HN        -45.5520   -5.1750  -45.2220 H       188 TRP   -0.2500
   3021 HA        -43.3450   -6.8590  -45.6370 H       188 TRP    0.1700
   3022 HB1       -44.3470   -4.3730  -47.1160 H       188 TRP   -0.2000
   3023 HB2       -44.7340   -6.0990  -47.5060 H       188 TRP    0.1400
   3024 HD1       -42.8120   -7.5170  -48.7570 H       188 TRP   -0.2700
   3025 HE1       -40.7570   -6.8060  -50.1100 H       188 TRP    0.1600
   3026 HE3       -42.4950   -2.6150  -47.2790 H       188 TRP   -0.1400
   3027 HZ2       -39.1910   -4.4900  -50.5160 H       188 TRP    0.1400
   3028 HZ3       -40.6920   -1.2320  -48.1990 H       188 TRP    0.5100
   3029 HH2       -39.0670   -2.1580  -49.7950 H       188 TRP   -0.5100
   3030 N         -42.6990   -3.7270  -44.8480 N.am    189 HSD   -0.4700
   3031 CA        -41.6950   -2.8540  -44.2560 C.3     189 HSD    0.3100
   3032 C         -41.2360   -3.3660  -42.8940 C.2     189 HSD    0.0700
   3033 O         -40.0470   -3.3350  -42.5810 O.2     189 HSD    0.0900
   3034 CB        -42.2280   -1.4250  -44.1160 C.3     189 HSD   -0.0900
   3035 CG        -42.0230   -0.5820  -45.3380 C.ar    189 HSD    0.0900
   3036 CD2       -41.0450    0.2970  -45.6590 C.ar    189 HSD    0.0900
   3037 ND1       -42.9010   -0.5860  -46.4010 N.ar    189 HSD   -0.3600
   3038 CE1       -42.4640    0.2550  -47.3280 C.ar    189 HSD    0.3200
   3039 NE2       -41.3410    0.8010  -46.9040 N.ar    189 HSD   -0.0500
   3040 HN        -43.5920   -3.3180  -45.0130 H       189 HSD    0.2500
   3041 HA        -40.8230   -2.8660  -44.8930 H       189 HSD    0.1300
   3042 HB1       -41.7100   -0.9330  -43.2650 H       189 HSD   -0.7000
   3043 HB2       -43.3170   -1.4700  -43.9040 H       189 HSD    0.2200
   3044 HD1       -43.7300   -1.1410  -46.4510 H       189 HSD    0.1000
   3045 HD2       -40.1600    0.6120  -45.1180 H       189 HSD    0.5100
   3046 HE1       -42.9680    0.4440  -48.2760 H       189 HSD   -0.5100
   3047 N         -42.1840   -3.8370  -42.0870 N.am    190 ILE   -0.4700
   3048 CA        -41.8650   -4.4090  -40.7850 C.3     190 ILE    0.3100
   3049 C         -40.9370   -5.6070  -40.9530 C.2     190 ILE    0.0700
   3050 O         -40.0070   -5.8030  -40.1700 O.2     190 ILE    0.0900
   3051 CB        -43.1370   -4.8340  -40.0250 C.3     190 ILE   -0.0900
   3052 CG1       -43.9300   -3.6010  -39.5870 C.3     190 ILE    0.0900
   3053 CG2       -42.7830   -5.6840  -38.8140 C.3     190 ILE   -0.2700
   3054 CD        -45.2460   -3.9260  -38.9160 C.3     190 ILE    0.0900
   3055 HN        -43.1490   -3.8190  -42.3350 H       190 ILE    0.0900
   3056 HA        -41.3260   -3.6620  -40.2200 H       190 ILE    0.0900
   3057 HB        -43.7920   -5.4180  -40.7060 H       190 ILE   -0.1800
   3058 HG11      -44.1350   -2.9780  -40.4820 H       190 ILE    0.0900
   3059 HG12      -43.3070   -3.0170  -38.8760 H       190 ILE    0.0900
   3060 HG21      -41.9950   -5.1820  -38.2110 H       190 ILE   -0.2700
   3061 HG22      -42.4000   -6.6730  -39.1450 H       190 ILE    0.0900
   3062 HG23      -43.6820   -5.8250  -38.1750 H       190 ILE    0.0900
   3063 HD1       -45.0700   -4.5370  -38.0050 H       190 ILE    0.0900
   3064 HD2       -45.8920   -4.5040  -39.6110 H       190 ILE    0.5100
   3065 HD3       -45.7610   -2.9880  -38.6190 H       190 ILE   -0.5100
   3066 N         -41.1930   -6.4060  -41.9860 N.am    191 SER   -0.4700
   3067 CA        -40.3400   -7.5420  -42.3010 C.3     191 SER    0.3100
   3068 C         -38.9340   -7.0750  -42.6490 C.2     191 SER    0.0700
   3069 O         -37.9520   -7.5420  -42.0720 O.2     191 SER    0.0900
   3070 CB        -40.9250   -8.3470  -43.4650 C.3     191 SER    0.0500
   3071 OG        -40.0520   -9.3940  -43.8490 O.3     191 SER    0.0900
   3072 HN        -41.9750   -6.2620  -42.5880 H       191 SER    0.0900
   3073 HA        -40.2650   -8.1580  -41.4180 H       191 SER   -0.6600
   3074 HB1       -41.0810   -7.6780  -44.3380 H       191 SER    0.4300
   3075 HB2       -41.8970   -8.7890  -43.1580 H       191 SER    0.5100
   3076 HG1       -40.0750  -10.0340  -43.1340 H       191 SER   -0.5100
   3077 N         -38.8440   -6.1390  -43.5930 N.am    192 ARG   -0.4700
   3078 CA        -37.5630   -5.5920  -44.0190 C.3     192 ARG    0.3100
   3079 C         -36.7290   -5.1390  -42.8280 C.2     192 ARG    0.0700
   3080 O         -35.5460   -5.4580  -42.7290 O.2     192 ARG    0.0900
   3081 CB        -37.7740   -4.4080  -44.9690 C.3     192 ARG   -0.1800
   3082 CG        -38.5810   -4.7370  -46.2150 C.3     192 ARG    0.0900
   3083 CD        -37.9000   -5.8080  -47.0490 C.3     192 ARG    0.0900
   3084 NE        -36.5150   -5.4540  -47.3610 N.pl3   192 ARG   -0.1800
   3085 CZ        -35.7260   -6.1690  -48.1570 C.cat   192 ARG    0.0900
   3086 NH1       -36.1830   -7.2760  -48.7290 N.pl3   192 ARG    0.0900
   3087 NH2       -34.4790   -5.7760  -48.3850 N.pl3   192 ARG    0.2000
   3088 HN        -39.6500   -5.7720  -44.0520 H       192 ARG    0.0900
   3089 HA        -37.0110   -6.3770  -44.5140 H       192 ARG    0.0900
   3090 HB1       -36.7780   -4.0330  -45.2860 H       192 ARG   -0.7000
   3091 HB2       -38.3020   -3.6040  -44.4140 H       192 ARG    0.4400
   3092 HG1       -38.6980   -3.8180  -46.8270 H       192 ARG    0.6400
   3093 HG2       -39.5870   -5.0970  -45.9120 H       192 ARG   -0.8000
   3094 HD1       -38.4420   -5.9350  -48.0100 H       192 ARG    0.4600
   3095 HD2       -37.8870   -6.7670  -46.4890 H       192 ARG    0.4600
   3096 HE        -36.1400   -4.6240  -46.9510 H       192 ARG   -0.8000
   3097 HH11      -37.1220   -7.5750  -48.5610 H       192 ARG    0.4600
   3098 HH12      -35.5870   -7.8110  -49.3280 H       192 ARG    0.4600
   3099 HH21      -34.1320   -4.9410  -47.9570 H       192 ARG    0.5100
   3100 HH22      -33.8860   -6.3140  -48.9840 H       192 ARG   -0.5100
   3101 N         -37.3600   -4.4040  -41.9170 N.am    193 ALA   -0.4700
   3102 CA        -36.6620   -3.8180  -40.7820 C.3     193 ALA    0.3100
   3103 C         -36.2430   -4.8470  -39.7370 C.2     193 ALA    0.0700
   3104 O         -35.2630   -4.6460  -39.0220 O.2     193 ALA    0.0900
   3105 CB        -37.5160   -2.7330  -40.1430 C.3     193 ALA   -0.2700
   3106 HN        -38.3390   -4.2200  -41.9700 H       193 ALA    0.0900
   3107 HA        -35.7300   -3.4040  -41.1370 H       193 ALA    0.0900
   3108 HB1       -38.4770   -3.1630  -39.7890 H       193 ALA    0.0900
   3109 HB2       -37.7360   -1.9380  -40.8870 H       193 ALA    0.5100
   3110 HB3       -36.9830   -2.2950  -39.2730 H       193 ALA   -0.5100
   3111 N         -36.9760   -5.9550  -39.6520 N.am    194 SER   -0.4700
   3112 CA        -36.7660   -6.9280  -38.5840 C.3     194 SER    0.3100
   3113 C         -36.0670   -8.2170  -39.0260 C.2     194 SER    0.0700
   3114 O         -35.9670   -9.1660  -38.2480 O.2     194 SER    0.0900
   3115 CB        -38.1040   -7.2790  -37.9300 C.3     194 SER    0.0500
   3116 OG        -38.7510   -6.1240  -37.4250 O.3     194 SER    0.0900
   3117 HN        -37.6950   -6.1700  -40.3100 H       194 SER    0.0900
   3118 HA        -36.0920   -6.4940  -37.8600 H       194 SER   -0.6600
   3119 HB1       -37.9300   -7.9830  -37.0880 H       194 SER    0.4300
   3120 HB2       -38.7690   -7.7570  -38.6800 H       194 SER    0.5100
   3121 HG1       -39.0330   -5.6220  -38.1930 H       194 SER   -0.5100
   3122 N         -35.5830   -8.2530  -40.2690 N.am    195 LYS   -0.4700
   3123 CA        -34.9840   -9.4690  -40.8200 C.3     195 LYS    0.3100
   3124 C         -34.0030  -10.1290  -39.8520 C.2     195 LYS    0.0700
   3125 O         -34.1000  -11.3230  -39.5760 O.2     195 LYS    0.0900
   3126 CB        -34.3270   -9.2090  -42.1830 C.3     195 LYS   -0.1800
   3127 CG        -33.2560   -8.1340  -42.1990 C.3     195 LYS    0.0900
   3128 CD        -32.6820   -7.9760  -43.6020 C.3     195 LYS    0.0900
   3129 CE        -31.5840   -6.9280  -43.6690 C.3     195 LYS   -0.1800
   3130 NZ        -31.0200   -6.8110  -45.0460 N.4     195 LYS    0.0900
   3131 HN        -35.6070   -7.4600  -40.8730 H       195 LYS    0.0900
   3132 HA        -35.7670  -10.2070  -40.9210 H       195 LYS   -0.1800
   3133 HB1       -35.1230   -8.9130  -42.8980 H       195 LYS    0.0900
   3134 HB2       -33.8670  -10.1580  -42.5300 H       195 LYS    0.0900
   3135 HG1       -32.4420   -8.4130  -41.4970 H       195 LYS    0.2100
   3136 HG2       -33.6970   -7.1680  -41.8710 H       195 LYS    0.0500
   3137 HD1       -33.5000   -7.6830  -44.2930 H       195 LYS    0.0500
   3138 HD2       -32.2670   -8.9520  -43.9310 H       195 LYS   -0.3000
   3139 HE1       -30.7550   -7.2090  -42.9850 H       195 LYS    0.3300
   3140 HE2       -31.9940   -5.9360  -43.3840 H       195 LYS    0.3300
   3141 HZ1       -31.7740   -6.5380  -45.7080 H       195 LYS    0.3300
   3142 HZ2       -30.6190   -7.7260  -45.3350 H       195 LYS    0.5100
   3143 HZ3       -30.2730   -6.0870  -45.0550 H       195 LYS   -0.5100
   3144 N         -33.0630   -9.3450  -39.3340 N.am    196 SER   -0.4700
   3145 CA        -32.2270   -9.7870  -38.2270 C.3     196 SER    0.3100
   3146 C         -32.6800   -9.0380  -36.9780 C.2     196 SER    0.0700
   3147 O         -32.1740   -7.9630  -36.6570 O.2     196 SER    0.0900
   3148 CB        -30.7450   -9.5380  -38.5150 C.3     196 SER    0.0500
   3149 OG        -29.9420  -10.0810  -37.4810 O.3     196 SER    0.0900
   3150 HN        -32.8890   -8.4270  -39.6770 H       196 SER    0.0900
   3151 HA        -32.4050  -10.8410  -38.0770 H       196 SER   -0.6600
   3152 HB1       -30.5550   -8.4450  -38.5780 H       196 SER    0.4300
   3153 HB2       -30.4640  -10.0180  -39.4760 H       196 SER    0.5100
   3154 HG1       -29.9690   -9.4450  -36.7620 H       196 SER   -0.5100
   3155 N         -33.6010   -9.7900  -36.3290 N.am    197 ARG   -0.4700
   3156 CA        -34.3940   -9.6940  -35.1250 C.3     197 ARG    0.3100
   3157 C         -33.5440  -10.0070  -33.8930 C.2     197 ARG    0.0700
   3158 O         -33.7750  -10.9810  -33.1770 O.2     197 ARG    0.0900
   3159 CB        -35.5150  -10.7770  -35.3420 C.3     197 ARG   -0.1800
   3160 CG        -36.7500  -10.7700  -34.4160 C.3     197 ARG    0.0900
   3161 CD        -38.0560  -11.3140  -35.0570 C.3     197 ARG    0.0900
   3162 NE        -37.9180  -12.7680  -35.4250 N.pl3   197 ARG   -0.1800
   3163 CZ        -38.9340  -13.6030  -35.6650 C.cat   197 ARG    0.0900
   3164 NH1       -40.2000  -13.2390  -35.6000 N.pl3   197 ARG    0.0900
   3165 NH2       -38.7100  -14.8790  -35.9340 N.pl3   197 ARG    0.2000
   3166 HN        -33.8120  -10.6450  -36.7720 H       197 ARG    0.0900
   3167 HA        -34.8040   -8.6990  -35.0340 H       197 ARG    0.0900
   3168 HB1       -35.0340  -11.7700  -35.2380 H       197 ARG   -0.7000
   3169 HB2       -35.8850  -10.6600  -36.3810 H       197 ARG    0.4400
   3170 HG1       -36.9330   -9.7240  -34.0910 H       197 ARG    0.6400
   3171 HG2       -36.5180  -11.3890  -33.5240 H       197 ARG   -0.8000
   3172 HD1       -38.2860  -10.7480  -35.9860 H       197 ARG    0.4600
   3173 HD2       -38.8980  -11.2230  -34.3380 H       197 ARG    0.4600
   3174 HE        -36.9930  -13.1380  -35.4940 H       197 ARG   -0.8000
   3175 HH11      -40.4390  -12.2730  -35.5100 H       197 ARG    0.4600
   3176 HH12      -40.9220  -13.9300  -35.6410 H       197 ARG    0.4600
   3177 HH21      -39.4720  -15.5250  -35.9640 H       197 ARG    0.5100
   3178 HH22      -37.7770  -15.1970  -36.1060 H       197 ARG   -0.5100
   3179 N         -32.5130   -9.1750  -33.6410 N.am    198 ILE   -0.4700
   3180 CA        -31.5750   -9.2760  -32.5270 C.3     198 ILE    0.3100
   3181 CAT       -32.2150   -9.8250  -28.7910 C.3     198 ILE    0.0700
   3182 C         -32.2360   -9.1640  -31.1500 C.2     198 ILE    0.0900
   3183 O         -33.1900   -8.4140  -30.9550 O.2     198 ILE   -0.0900
   3184 CB        -30.4400   -8.2520  -32.6850 C.3     198 ILE    0.0900
   3185 CG1       -29.6890   -8.4200  -34.0350 C.3     198 ILE   -0.2700
   3186 CG2       -29.4340   -8.2910  -31.5090 C.3     198 ILE    0.0900
   3187 CD        -29.0990   -9.8170  -34.2720 C.3     198 ILE    0.0900
   3188 NT        -31.7360   -9.9270  -30.1490 N.pl3   198 ILE    0.0900
   3189 HN        -32.3360   -8.4050  -34.2470 H       198 ILE   -0.1800
   3190 HNT       -31.0140  -10.5950  -30.3070 H       198 ILE    0.0900
   3191 HA        -31.1760  -10.2800  -32.5130 H       198 ILE    0.0900
   3192 HB        -30.8810   -7.2340  -32.7450 H       198 ILE   -0.2700
   3193 HG11      -28.8620   -7.6820  -34.0670 H       198 ILE    0.0900
   3194 HG12      -30.4010   -8.2000  -34.8580 H       198 ILE    0.0900
   3195 HG21      -29.1040   -9.3360  -31.3230 H       198 ILE    0.0900
   3196 HG22      -29.9150   -7.9010  -30.5860 H       198 ILE    0.5100
   3197 HG23      -28.5410   -7.6770  -31.7540 H       198 ILE   -0.5100
   3198 HD1       -29.9140  -10.5520  -34.4440 H       198 ILE   -0.4700
   3199 HD2       -28.5150  -10.1370  -33.3820 H       198 ILE    0.3100
   3200 HD3       -28.4400   -9.8020  -35.1670 H       198 ILE   -0.1100
   3201 HT1       -33.3250   -9.8820  -28.7830 H       198 ILE    0.0900
   3202 HT2       -31.9010   -8.8530  -28.3550 H       198 ILE    0.0900
   3203 HT3       -31.8080  -10.6620  -28.1860 H       198 ILE    0.0900
   3204 N         -27.2450  -12.6980  -29.5310 N.am    199 PRO   -0.2700
   3205 CA        -28.1280  -13.7850  -29.9450 C.3     199 PRO    0.0900
   3206 CAY       -26.3840  -10.4170  -29.6440 C.3     199 PRO    0.0900
   3207 C         -29.5940  -13.3500  -30.0510 C.2     199 PRO    0.0900
   3208 O         -30.0510  -12.6390  -29.1520 O.2     199 PRO    0.5100
   3209 CB        -27.9090  -14.8620  -28.8690 C.3     199 PRO   -0.5100
   3210 CG        -27.5590  -14.0650  -27.6090 C.3     199 PRO   -0.2900
   3211 CD        -26.7650  -12.8740  -28.1550 C.3     199 PRO    0.0000
   3212 CY        -27.1310  -11.5680  -30.2170 C.2     199 PRO    0.0900
   3213 OY        -27.6220  -11.4560  -31.3370 O.2     199 PRO    0.0900
   3214 HA        -27.8890  -14.0990  -30.9480 H       199 PRO    0.0200
   3215 HB1       -27.0790  -15.5430  -29.1520 H       199 PRO    0.0900
   3216 HB2       -28.8310  -15.4630  -28.7150 H       199 PRO   -0.1800
   3217 HG1       -28.4760  -13.7270  -27.0790 H       199 PRO    0.0900
   3218 HG2       -26.9440  -14.6700  -26.9090 H       199 PRO    0.0900
   3219 HD1       -26.9670  -11.9530  -27.5680 H       199 PRO   -0.1800
   3220 HD2       -25.6750  -13.0860  -28.1620 H       199 PRO    0.0900
   3221 HY1       -26.3860   -9.5750  -30.3680 H       199 PRO    0.0900
   3222 HY2       -25.3320  -10.7140  -29.4420 H       199 PRO    0.5100
   3223 HY3       -26.8720  -10.0840  -28.7030 H       199 PRO   -0.5100
   3224 N         -30.3790  -13.6950  -31.0660 N.am    200 PRO   -0.2900
   3225 CA        -31.8390  -13.5750  -31.0040 C.3     200 PRO    0.0000
   3226 C         -32.4370  -14.4480  -29.9030 C.2     200 PRO    0.0900
   3227 O         -31.8460  -15.4670  -29.5420 O.2     200 PRO    0.0900
   3228 CB        -32.2870  -14.0760  -32.3790 C.3     200 PRO    0.0200
   3229 CG        -31.1040  -13.8600  -33.2650 C.3     200 PRO    0.0900
   3230 CD        -29.9180  -14.1290  -32.3930 C.3     200 PRO   -0.1800
   3231 HA        -32.1240  -12.5610  -30.7780 H       200 PRO    0.0900
   3232 HB1       -33.1630  -13.4980  -32.7430 H       200 PRO    0.0900
   3233 HB2       -32.5590  -15.1520  -32.3390 H       200 PRO   -0.1800
   3234 HG1       -31.1260  -14.5600  -34.1280 H       200 PRO    0.0900
   3235 HG2       -31.0840  -12.8180  -33.6490 H       200 PRO    0.0900
   3236 HD1       -29.6580  -15.2090  -32.3740 H       200 PRO    0.5100
   3237 HD2       -29.0360  -13.5320  -32.7060 H       200 PRO   -0.5100
   3238 N         -33.6060  -14.0520  -29.3790 N.am    201 PRO   -0.2900
   3239 CA        -34.3000  -14.7200  -28.2680 C.3     201 PRO    0.0000
   3240 C         -34.6480  -16.1840  -28.5270 C.2     201 PRO    0.0900
   3241 O         -34.9180  -16.9160  -27.5750 O.2     201 PRO    0.0900
   3242 CB        -35.5790  -13.8910  -28.1130 C.3     201 PRO    0.0200
   3243 CG        -35.2190  -12.5450  -28.6480 C.3     201 PRO    0.0900
   3244 CD        -34.2960  -12.8220  -29.7960 C.3     201 PRO   -0.1800
   3245 HA        -33.6700  -14.7490  -27.3930 H       201 PRO    0.0900
   3246 HB1       -35.8800  -13.8240  -27.0460 H       201 PRO    0.0900
   3247 HB2       -36.4140  -14.3370  -28.6940 H       201 PRO   -0.1800
   3248 HG1       -36.1250  -12.0030  -28.9930 H       201 PRO    0.0900
   3249 HG2       -34.7090  -11.9350  -27.8720 H       201 PRO    0.0900
   3250 HD1       -34.8570  -12.9980  -30.7380 H       201 PRO    0.5100
   3251 HD2       -33.5630  -12.0010  -29.9390 H       201 PRO   -0.5100
   3252 N         -34.6540  -16.6010  -29.7920 N.am    202 SER   -0.4700
   3253 CA        -34.9580  -17.9840  -30.1580 C.3     202 SER    0.3100
   3254 C         -36.4320  -18.3380  -29.9610 C.2     202 SER    0.0700
   3255 O         -36.9250  -19.3110  -30.5290 O.2     202 SER    0.0900
   3256 CB        -34.0610  -18.9670  -29.3950 C.3     202 SER    0.0500
   3257 OG        -32.6910  -18.7510  -29.6970 O.3     202 SER    0.0900
   3258 HN        -34.4520  -15.9850  -30.5490 H       202 SER    0.0900
   3259 HA        -34.8050  -18.0870  -31.2210 H       202 SER   -0.6600
   3260 HB1       -34.3270  -20.0080  -29.6780 H       202 SER    0.4300
   3261 HB2       -34.2090  -18.8330  -28.3020 H       202 SER    0.5100
   3262 HG1       -32.5000  -17.8480  -29.4310 H       202 SER   -0.5100
   3263 N         -37.1330  -17.5460  -29.1530 N.am    203 ARG   -0.4700
   3264 CA        -38.5810  -17.6580  -29.0300 C.3     203 ARG    0.3100
   3265 C         -39.2070  -16.2940  -29.2880 C.2     203 ARG    0.0700
   3266 O         -38.9590  -15.3370  -28.5530 O.2     203 ARG    0.0900
   3267 CB        -38.9850  -18.1630  -27.6430 C.3     203 ARG   -0.1800
   3268 CG        -40.4160  -18.6830  -27.5790 C.3     203 ARG    0.0900
   3269 CD        -41.0300  -18.5030  -26.1970 C.3     203 ARG    0.0900
   3270 NE        -41.3920  -17.1080  -25.9370 N.pl3   203 ARG   -0.1800
   3271 CZ        -42.0870  -16.7010  -24.8800 C.cat   203 ARG    0.0900
   3272 NH1       -42.5120  -17.5780  -23.9790 N.pl3   203 ARG    0.0900
   3273 NH2       -42.3710  -15.4140  -24.7250 N.pl3   203 ARG    0.2000
   3274 HN        -36.7000  -16.8410  -28.5980 H       203 ARG    0.0900
   3275 HA        -38.9250  -18.3440  -29.7890 H       203 ARG    0.0900
   3276 HB1       -38.8790  -17.3290  -26.9170 H       203 ARG   -0.7000
   3277 HB2       -38.2960  -18.9840  -27.3510 H       203 ARG    0.4400
   3278 HG1       -40.4190  -19.7630  -27.8370 H       203 ARG    0.6400
   3279 HG2       -41.0330  -18.1340  -28.3220 H       203 ARG   -0.8000
   3280 HD1       -40.2990  -18.8130  -25.4200 H       203 ARG    0.4600
   3281 HD2       -41.9550  -19.1120  -26.1160 H       203 ARG    0.4600
   3282 HE        -41.0960  -16.4170  -26.5950 H       203 ARG   -0.8000
   3283 HH11      -42.9020  -17.2580  -23.1160 H       203 ARG    0.4600
   3284 HH12      -42.4420  -18.5580  -24.1640 H       203 ARG    0.4600
   3285 HH21      -42.1960  -14.7700  -25.4710 H       203 ARG    0.5100
   3286 HH22      -42.7610  -15.0870  -23.8640 H       203 ARG   -0.5100
   3287 N         -40.0150  -16.2080  -30.3420 N.am    204 GLU   -0.4700
   3288 CA        -40.6110  -14.9430  -30.7550 C.3     204 GLU    0.3100
   3289 C         -41.5350  -14.3590  -29.6920 C.2     204 GLU    0.0700
   3290 O         -42.0600  -15.0840  -28.8430 O.2     204 GLU    0.0900
   3291 CB        -41.3720  -15.1180  -32.0720 C.3     204 GLU   -0.1800
   3292 CG        -40.5230  -15.6740  -33.2010 C.3     204 GLU    0.0900
   3293 CD        -41.3190  -15.9020  -34.4700 C.2     204 GLU    0.0900
   3294 OE1       -40.8180  -16.6130  -35.3660 O.co2   204 GLU   -0.2800
   3295 OE2       -42.4440  -15.3660  -34.5710 O.co2   204 GLU    0.0900
   3296 HN        -40.2470  -17.0040  -30.8950 H       204 GLU    0.0900
   3297 HA        -39.8180  -14.2190  -30.8720 H       204 GLU    0.6200
   3298 HB1       -41.7700  -14.1280  -32.3830 H       204 GLU   -0.7600
   3299 HB2       -42.2240  -15.8090  -31.8980 H       204 GLU   -0.7600
   3300 HG1       -40.0840  -16.6430  -32.8800 H       204 GLU    0.5100
   3301 HG2       -39.7030  -14.9580  -33.4230 H       204 GLU   -0.5100
   3302 N         -41.7240  -13.0430  -29.7410 N.am    205 LYS   -0.4700
   3303 CA        -42.5970  -12.3520  -28.8000 C.3     205 LYS    0.3100
   3304 C         -44.0110  -12.9180  -28.8150 C.2     205 LYS    0.0700
   3305 O         -44.4810  -13.4040  -29.8420 O.2     205 LYS    0.0900
   3306 CB        -42.6500  -10.8560  -29.1180 C.3     205 LYS   -0.1800
   3307 CG        -41.3990  -10.0850  -28.7610 C.3     205 LYS    0.0900
   3308 CD        -41.6220   -8.5950  -28.9770 C.3     205 LYS    0.0900
   3309 CE        -40.5430   -7.7620  -28.3050 C.3     205 LYS   -0.1800
   3310 NZ        -40.8470   -6.3080  -28.3970 N.4     205 LYS    0.0900
   3311 HN        -41.2790  -12.4710  -30.4230 H       205 LYS    0.0900
   3312 HA        -42.2080  -12.5100  -27.8050 H       205 LYS   -0.1800
   3313 HB1       -43.5020  -10.4130  -28.5610 H       205 LYS    0.0900
   3314 HB2       -42.8320  -10.7390  -30.2070 H       205 LYS    0.0900
   3315 HG1       -40.5570  -10.4290  -29.4000 H       205 LYS    0.2100
   3316 HG2       -41.1410  -10.2710  -27.6970 H       205 LYS    0.0500
   3317 HD1       -42.6110   -8.3130  -28.5590 H       205 LYS    0.0500
   3318 HD2       -41.6190   -8.3820  -30.0670 H       205 LYS   -0.3000
   3319 HE1       -39.5660   -7.9380  -28.8040 H       205 LYS    0.3300
   3320 HE2       -40.4770   -8.0290  -27.2290 H       205 LYS    0.3300
   3321 HZ1       -41.7550   -6.1130  -27.9280 H       205 LYS    0.3300
   3322 HZ2       -40.9060   -6.0290  -29.3970 H       205 LYS    0.5100
   3323 HZ3       -40.0930   -5.7660  -27.9300 H       205 LYS   -0.5100
   3324 N         -44.6910  -12.8440  -27.6730 N.am    206 LYS   -0.4700
   3325 CA        -46.0840  -13.2580  -27.5910 C.3     206 LYS    0.3100
   3326 C         -46.9520  -12.3700  -28.4750 C.2     206 LYS    0.0700
   3327 O         -47.9090  -12.8360  -29.0930 O.2     206 LYS    0.0900
   3328 CB        -46.5880  -13.2080  -26.1460 C.3     206 LYS   -0.1800
   3329 CG        -45.9420  -14.2150  -25.2130 C.3     206 LYS    0.0900
   3330 CD        -46.6320  -14.2230  -23.8540 C.3     206 LYS    0.0900
   3331 CE        -45.9970  -15.2320  -22.9100 C.3     206 LYS   -0.1800
   3332 NZ        -46.0080  -16.6110  -23.4760 N.4     206 LYS    0.0900
   3333 HN        -44.2820  -12.5050  -26.8300 H       206 LYS    0.0900
   3334 HA        -46.1550  -14.2650  -27.9770 H       206 LYS   -0.1800
   3335 HB1       -47.6830  -13.3920  -26.1520 H       206 LYS    0.0900
   3336 HB2       -46.3960  -12.1900  -25.7460 H       206 LYS    0.0900
   3337 HG1       -44.8700  -13.9540  -25.0780 H       206 LYS    0.2100
   3338 HG2       -46.0100  -15.2290  -25.6640 H       206 LYS    0.0500
   3339 HD1       -47.7040  -14.4810  -23.9920 H       206 LYS    0.0500
   3340 HD2       -46.5610  -13.2110  -23.4040 H       206 LYS   -0.3000
   3341 HE1       -46.5610  -15.2550  -21.9520 H       206 LYS    0.3300
   3342 HE2       -44.9380  -14.9540  -22.7210 H       206 LYS    0.3300
   3343 HZ1       -45.1380  -16.7690  -24.0220 H       206 LYS    0.3300
   3344 HZ2       -46.8330  -16.7220  -24.0990 H       206 LYS    0.5100
   3345 HZ3       -46.0630  -17.3030  -22.7010 H       206 LYS   -0.5100
   3346 N         -46.6050  -11.0860  -28.5320 N.am    207 VAL   -0.4700
   3347 CA        -47.3620  -10.1190  -29.3160 C.3     207 VAL    0.3100
   3348 C         -47.2750  -10.3950  -30.8170 C.2     207 VAL    0.0700
   3349 O         -48.2920  -10.4150  -31.5090 O.2     207 VAL    0.0900
   3350 CB        -46.9100   -8.6760  -29.0230 C.3     207 VAL   -0.0900
   3351 CG1       -45.4060   -8.5400  -29.2020 C.3     207 VAL    0.0900
   3352 CG2       -47.6530   -7.6930  -29.9130 C.3     207 VAL   -0.2700
   3353 HN        -45.8130  -10.7290  -28.0430 H       207 VAL    0.0900
   3354 HA        -48.4060  -10.2390  -29.0700 H       207 VAL    0.0900
   3355 HB        -47.1820   -8.4100  -27.9790 H       207 VAL    0.0900
   3356 HG11      -45.1200   -8.7940  -30.2440 H       207 VAL   -0.2700
   3357 HG12      -44.8780   -9.2310  -28.5110 H       207 VAL    0.0900
   3358 HG13      -45.0930   -7.4940  -28.9940 H       207 VAL    0.0900
   3359 HG21      -48.7460   -7.8870  -29.8690 H       207 VAL    0.0900
   3360 HG22      -47.3160   -7.8070  -30.9660 H       207 VAL    0.5100
   3361 HG23      -47.4630   -6.6540  -29.5710 H       207 VAL   -0.5100
   3362 N         -46.0620  -10.6140  -31.3200 N.am    208 THR   -0.4700
   3363 CA        -45.8680  -10.8990  -32.7380 C.3     208 THR    0.3100
   3364 C         -46.4390  -12.2660  -33.0720 C.2     208 THR    0.0700
   3365 O         -47.0240  -12.4730  -34.1350 O.2     208 THR    0.0900
   3366 CB        -44.3810  -10.8820  -33.1260 C.3     208 THR    0.1400
   3367 CG2       -43.7250   -9.5860  -32.6760 C.3     208 THR    0.0900
   3368 OG1       -43.7100  -11.9910  -32.5170 O.3     208 THR   -0.6600
   3369 HN        -45.2390  -10.5920  -30.7570 H       208 THR    0.4300
   3370 HA        -46.4060  -10.1510  -33.3000 H       208 THR   -0.2700
   3371 HB        -44.2780  -10.9610  -34.2300 H       208 THR    0.0900
   3372 HG1       -43.9080  -12.7540  -33.0640 H       208 THR    0.0900
   3373 HG21      -43.8040   -9.4820  -31.5720 H       208 THR    0.0900
   3374 HG22      -44.2330   -8.7200  -33.1510 H       208 THR    0.5100
   3375 HG23      -42.6500   -9.5890  -32.9550 H       208 THR   -0.5100
   3376 N         -46.2610  -13.2050  -32.1480 N.am    209 ARG   -0.4700
   3377 CA        -46.7440  -14.5650  -32.3200 C.3     209 ARG    0.3100
   3378 C         -48.2630  -14.5780  -32.4480 C.2     209 ARG    0.0700
   3379 O         -48.8220  -15.2550  -33.3120 O.2     209 ARG    0.0900
   3380 CB        -46.3040  -15.4190  -31.1320 C.3     209 ARG   -0.1800
   3381 CG        -45.9540  -16.8520  -31.4780 C.3     209 ARG    0.0900
   3382 CD        -45.0200  -17.4240  -30.4270 C.3     209 ARG    0.0900
   3383 NE        -45.4600  -17.0620  -29.0800 N.pl3   209 ARG   -0.1800
   3384 CZ        -44.7810  -17.3410  -27.9760 C.cat   209 ARG    0.0900
   3385 NH1       -43.6260  -17.9860  -28.0460 N.pl3   209 ARG    0.0900
   3386 NH2       -45.2590  -16.9730  -26.7930 N.pl3   209 ARG    0.2000
   3387 HN        -45.7870  -13.0170  -31.2920 H       209 ARG    0.0900
   3388 HA        -46.3350  -14.9560  -33.2400 H       209 ARG    0.0900
   3389 HB1       -47.1280  -15.4310  -30.3880 H       209 ARG   -0.7000
   3390 HB2       -45.4120  -14.9430  -30.6720 H       209 ARG    0.4400
   3391 HG1       -45.4590  -16.8830  -32.4710 H       209 ARG    0.6400
   3392 HG2       -46.8820  -17.4610  -31.5200 H       209 ARG   -0.8000
   3393 HD1       -43.9960  -17.0200  -30.5710 H       209 ARG    0.4600
   3394 HD2       -45.0070  -18.5320  -30.4950 H       209 ARG    0.4600
   3395 HE        -46.3260  -16.5730  -28.9860 H       209 ARG   -0.8000
   3396 HH11      -43.2620  -18.2650  -28.9340 H       209 ARG    0.4600
   3397 HH12      -43.1180  -18.1940  -27.2100 H       209 ARG    0.4600
   3398 HH21      -46.1930  -16.6230  -26.7180 H       209 ARG    0.5100
   3399 HH22      -44.6860  -17.0470  -25.9770 H       209 ARG   -0.5100
   3400 N         -48.9280  -13.8180  -31.5810 N.am    210 THR   -0.4700
   3401 CA        -50.3800  -13.6990  -31.6090 C.3     210 THR    0.3100
   3402 C         -50.8550  -12.9770  -32.8620 C.2     210 THR    0.0700
   3403 O         -51.7290  -13.4620  -33.5840 O.2     210 THR    0.0900
   3404 CB        -50.9010  -12.9420  -30.3750 C.3     210 THR    0.1400
   3405 CG2       -52.3930  -12.6800  -30.5010 C.3     210 THR    0.0900
   3406 OG1       -50.6600  -13.7180  -29.1970 O.3     210 THR   -0.6600
   3407 HN        -48.4610  -13.2950  -30.8720 H       210 THR    0.4300
   3408 HA        -50.7940  -14.6950  -31.6360 H       210 THR   -0.2700
   3409 HB        -50.3760  -11.9670  -30.2790 H       210 THR    0.0900
   3410 HG1       -49.7090  -13.7070  -29.0620 H       210 THR    0.0900
   3411 HG21      -52.9250  -13.6190  -30.7660 H       210 THR    0.0900
   3412 HG22      -52.5790  -11.9310  -31.3000 H       210 THR    0.5100
   3413 HG23      -52.7940  -12.3050  -29.5350 H       210 THR   -0.5100
   3414 N         -50.2690  -11.8140  -33.1200 N.am    211 ILE   -0.4700
   3415 CA        -50.6350  -11.0010  -34.2710 C.3     211 ILE    0.3100
   3416 C         -50.6530  -11.7980  -35.5700 C.2     211 ILE    0.0700
   3417 O         -51.5860  -11.6870  -36.3640 O.2     211 ILE    0.0900
   3418 CB        -49.6900   -9.7930  -34.4190 C.3     211 ILE   -0.0900
   3419 CG1       -49.9990   -8.7540  -33.3390 C.3     211 ILE    0.0900
   3420 CG2       -49.8100   -9.1810  -35.8030 C.3     211 ILE   -0.2700
   3421 CD        -49.0160   -7.6070  -33.2960 C.3     211 ILE    0.0900
   3422 HN        -49.5510  -11.4430  -32.5360 H       211 ILE    0.0900
   3423 HA        -51.6510  -10.6650  -34.1320 H       211 ILE    0.0900
   3424 HB        -48.6420  -10.1240  -34.2530 H       211 ILE   -0.1800
   3425 HG11      -49.9940   -9.2600  -32.3510 H       211 ILE    0.0900
   3426 HG12      -51.0130   -8.3410  -33.5280 H       211 ILE    0.0900
   3427 HG21      -50.8790   -9.0030  -36.0500 H       211 ILE   -0.2700
   3428 HG22      -49.3810   -9.8720  -36.5600 H       211 ILE    0.0900
   3429 HG23      -49.2710   -8.2100  -35.8360 H       211 ILE    0.0900
   3430 HD1       -49.1390   -6.9650  -34.1940 H       211 ILE    0.0900
   3431 HD2       -47.9770   -8.0010  -33.2800 H       211 ILE    0.5100
   3432 HD3       -49.1950   -6.9890  -32.3900 H       211 ILE   -0.5100
   3433 N         -49.6240  -12.6120  -35.7830 N.am    212 LEU   -0.4700
   3434 CA        -49.5260  -13.4050  -37.0020 C.3     212 LEU    0.3100
   3435 C         -50.7280  -14.3320  -37.1620 C.2     212 LEU    0.0700
   3436 O         -51.3570  -14.3750  -38.2200 O.2     212 LEU    0.0900
   3437 CB        -48.2280  -14.2200  -37.0180 C.3     212 LEU   -0.1800
   3438 CG        -47.9840  -15.0490  -38.2840 C.3     212 LEU    0.0900
   3439 CD1       -47.9730  -14.1540  -39.5210 C.3     212 LEU    0.0900
   3440 CD2       -46.6930  -15.8540  -38.1770 C.3     212 LEU   -0.0900
   3441 HN        -48.8810  -12.7170  -35.1260 H       212 LEU    0.0900
   3442 HA        -49.5530  -12.7290  -37.8430 H       212 LEU   -0.2700
   3443 HB1       -48.2470  -14.9130  -36.1510 H       212 LEU    0.0900
   3444 HB2       -47.3790  -13.5160  -36.8980 H       212 LEU    0.0900
   3445 HG        -48.7880  -15.8090  -38.3870 H       212 LEU    0.0900
   3446 HD11      -47.1670  -13.3930  -39.4360 H       212 LEU   -0.2700
   3447 HD12      -48.9470  -13.6280  -39.6160 H       212 LEU    0.0900
   3448 HD13      -47.7870  -14.7660  -40.4300 H       212 LEU    0.0900
   3449 HD21      -46.7470  -16.5490  -37.3120 H       212 LEU    0.0900
   3450 HD22      -45.8310  -15.1700  -38.0290 H       212 LEU    0.5100
   3451 HD23      -46.5420  -16.4510  -39.1020 H       212 LEU   -0.5100
   3452 N         -51.0440  -15.0700  -36.1010 N.am    213 ALA   -0.4700
   3453 CA        -52.1650  -15.9990  -36.1170 C.3     213 ALA    0.3100
   3454 C         -53.4760  -15.2720  -36.3950 C.2     213 ALA    0.0700
   3455 O         -54.3130  -15.7460  -37.1660 O.2     213 ALA    0.0900
   3456 CB        -52.2470  -16.7530  -34.7990 C.3     213 ALA   -0.2700
   3457 HN        -50.5290  -15.0200  -35.2490 H       213 ALA    0.0900
   3458 HA        -52.0180  -16.6890  -36.9350 H       213 ALA    0.0900
   3459 HB1       -52.3890  -16.0390  -33.9590 H       213 ALA    0.0900
   3460 HB2       -51.3070  -17.3190  -34.6280 H       213 ALA    0.5100
   3461 HB3       -53.1090  -17.4540  -34.8160 H       213 ALA   -0.5100
   3462 N         -53.6450  -14.1140  -35.7620 N.am    214 ILE   -0.4700
   3463 CA        -54.8340  -13.3000  -35.9580 C.3     214 ILE    0.3100
   3464 C         -55.0180  -12.9530  -37.4300 C.2     214 ILE    0.0700
   3465 O         -56.1060  -13.1100  -37.9820 O.2     214 ILE    0.0900
   3466 CB        -54.7700  -11.9990  -35.1390 C.3     214 ILE   -0.0900
   3467 CG1       -54.7690  -12.3130  -33.6420 C.3     214 ILE    0.0900
   3468 CG2       -55.9450  -11.0980  -35.4860 C.3     214 ILE   -0.2700
   3469 CD        -55.9900  -13.0760  -33.1850 C.3     214 ILE    0.0900
   3470 HN        -52.9670  -13.7530  -35.1260 H       214 ILE    0.0900
   3471 HA        -55.6890  -13.8860  -35.6580 H       214 ILE    0.0900
   3472 HB        -53.8210  -11.4680  -35.3630 H       214 ILE   -0.1800
   3473 HG11      -54.7170  -11.3570  -33.0800 H       214 ILE    0.0900
   3474 HG12      -53.8670  -12.9170  -33.4090 H       214 ILE    0.0900
   3475 HG21      -56.8950  -11.6710  -35.4320 H       214 ILE   -0.2700
   3476 HG22      -55.8270  -10.7010  -36.5170 H       214 ILE    0.0900
   3477 HG23      -55.9990  -10.2530  -34.7650 H       214 ILE    0.0900
   3478 HD1       -56.4770  -13.5710  -34.0510 H       214 ILE    0.0900
   3479 HD2       -56.7200  -12.3770  -32.7200 H       214 ILE    0.5100
   3480 HD3       -55.6980  -13.8550  -32.4500 H       214 ILE   -0.5100
   3481 N         -53.9450  -12.4870  -38.0620 N.am    215 LEU   -0.4700
   3482 CA        -53.9840  -12.1230  -39.4700 C.3     215 LEU    0.3100
   3483 C         -54.3070  -13.3190  -40.3550 C.2     215 LEU    0.0700
   3484 O         -55.2310  -13.2690  -41.1670 O.2     215 LEU    0.0900
   3485 CB        -52.6610  -11.4830  -39.8980 C.3     215 LEU   -0.1800
   3486 CG        -52.4230  -10.0730  -39.3530 C.3     215 LEU    0.0900
   3487 CD1       -51.0710   -9.5370  -39.8020 C.3     215 LEU    0.0900
   3488 CD2       -53.5480   -9.1390  -39.7870 C.3     215 LEU   -0.0900
   3489 HN        -53.0680  -12.3690  -37.6010 H       215 LEU    0.0900
   3490 HA        -54.7990  -11.4300  -39.6130 H       215 LEU   -0.2700
   3491 HB1       -52.6410  -11.4350  -41.0070 H       215 LEU    0.0900
   3492 HB2       -51.8320  -12.1350  -39.5500 H       215 LEU    0.0900
   3493 HG        -52.4570  -10.0990  -38.2430 H       215 LEU    0.0900
   3494 HD11      -51.0250   -9.4970  -40.9120 H       215 LEU   -0.2700
   3495 HD12      -50.2600  -10.2040  -39.4390 H       215 LEU    0.0900
   3496 HD13      -50.9190   -8.5120  -39.4040 H       215 LEU    0.0900
   3497 HD21      -54.4890   -9.4030  -39.2590 H       215 LEU    0.0900
   3498 HD22      -53.7160   -9.2330  -40.8810 H       215 LEU    0.5100
   3499 HD23      -53.2840   -8.0890  -39.5370 H       215 LEU   -0.5100
   3500 N         -53.5450  -14.3980  -40.1960 N.am    216 LEU   -0.4700
   3501 CA        -53.8020  -15.6270  -40.9370 C.3     216 LEU    0.3100
   3502 C         -55.2740  -16.0040  -40.8590 C.2     216 LEU    0.0700
   3503 O         -55.9440  -16.1490  -41.8840 O.2     216 LEU    0.0900
   3504 CB        -52.9330  -16.7710  -40.4060 C.3     216 LEU   -0.1800
   3505 CG        -51.5060  -16.8330  -40.9530 C.3     216 LEU    0.0900
   3506 CD1       -50.6130  -17.6950  -40.0670 C.3     216 LEU    0.0900
   3507 CD2       -51.5180  -17.3470  -42.3870 C.3     216 LEU   -0.0900
   3508 HN        -52.7700  -14.4150  -39.5680 H       216 LEU    0.0900
   3509 HA        -53.5810  -15.4410  -41.9770 H       216 LEU   -0.2700
   3510 HB1       -53.4380  -17.7280  -40.6550 H       216 LEU    0.0900
   3511 HB2       -52.8740  -16.6730  -39.3010 H       216 LEU    0.0900
   3512 HG        -51.0880  -15.8050  -41.0020 H       216 LEU    0.0900
   3513 HD11      -51.0120  -18.7310  -40.0150 H       216 LEU   -0.2700
   3514 HD12      -50.5820  -17.2760  -39.0390 H       216 LEU    0.0900
   3515 HD13      -49.5840  -17.7320  -40.4860 H       216 LEU    0.0900
   3516 HD21      -52.1200  -16.6700  -43.0310 H       216 LEU    0.0900
   3517 HD22      -51.9670  -18.3620  -42.4220 H       216 LEU    0.5100
   3518 HD23      -50.4810  -17.3840  -42.7850 H       216 LEU   -0.5100
   3519 N         -55.7800  -16.1480  -39.6370 N.am    217 ALA   -0.4700
   3520 CA        -57.1740  -16.4990  -39.4200 C.3     217 ALA    0.3100
   3521 C         -58.1070  -15.5260  -40.1320 C.2     217 ALA    0.0700
   3522 O         -59.0370  -15.9360  -40.8260 O.2     217 ALA    0.0900
   3523 CB        -57.4830  -16.5430  -37.9310 C.3     217 ALA   -0.2700
   3524 HN        -55.2260  -16.0230  -38.8170 H       217 ALA    0.0900
   3525 HA        -57.3510  -17.4650  -39.8700 H       217 ALA    0.0900
   3526 HB1       -57.2900  -15.5490  -37.4720 H       217 ALA    0.0900
   3527 HB2       -56.8370  -17.2960  -37.4320 H       217 ALA    0.5100
   3528 HB3       -58.5510  -16.8050  -37.7740 H       217 ALA   -0.5100
   3529 N         -57.8470  -14.2290  -39.9670 N.am    218 PHE   -0.4700
   3530 CA        -58.6710  -13.2030  -40.5930 C.3     218 PHE    0.3100
   3531 C         -58.7360  -13.3510  -42.1070 C.2     218 PHE    0.0700
   3532 O         -59.8200  -13.4100  -42.6880 O.2     218 PHE    0.0900
   3533 CB        -58.1660  -11.8030  -40.2290 C.3     218 PHE   -0.1800
   3534 CG        -58.7900  -10.7080  -41.0430 C.ar    218 PHE    0.0900
   3535 CD1       -58.0700  -10.0710  -42.0390 C.ar    218 PHE    0.0900
   3536 CD2       -60.1050  -10.3280  -40.8190 C.ar    218 PHE    0.0000
   3537 CE1       -58.6460   -9.0650  -42.7930 C.ar    218 PHE   -0.1150
   3538 CE2       -60.6870   -9.3250  -41.5700 C.ar    218 PHE    0.1150
   3539 CZ        -59.9580   -8.6920  -42.5560 C.ar    218 PHE   -0.1150
   3540 HN        -57.0830  -13.9050  -39.4140 H       218 PHE    0.1150
   3541 HA        -59.6850  -13.3350  -40.2490 H       218 PHE   -0.1150
   3542 HB1       -57.0690  -11.7530  -40.3960 H       218 PHE    0.1150
   3543 HB2       -58.3990  -11.5940  -39.1630 H       218 PHE   -0.1150
   3544 HD1       -57.0480  -10.3630  -42.2310 H       218 PHE    0.1150
   3545 HD2       -60.6790  -10.8230  -40.0500 H       218 PHE   -0.1150
   3546 HE1       -58.0750   -8.5700  -43.5640 H       218 PHE    0.1150
   3547 HE2       -61.7120   -9.0380  -41.3850 H       218 PHE    0.5100
   3548 HZ        -60.4110   -7.9060  -43.1420 H       218 PHE   -0.5100
   3549 N         -57.5720  -13.4110  -42.7460 N.am    219 ILE   -0.4700
   3550 CA        -57.5020  -13.4790  -44.2020 C.3     219 ILE    0.3100
   3551 C         -58.0630  -14.7870  -44.7640 C.2     219 ILE    0.0700
   3552 O         -58.8100  -14.7790  -45.7400 O.2     219 ILE    0.0900
   3553 CB        -56.0650  -13.2550  -44.7260 C.3     219 ILE   -0.0900
   3554 CG1       -56.0530  -13.2300  -46.2560 C.3     219 ILE    0.0900
   3555 CG2       -55.1250  -14.3230  -44.1940 C.3     219 ILE   -0.2700
   3556 CD        -54.6700  -13.0700  -46.8480 C.3     219 ILE    0.0900
   3557 HN        -56.6990  -13.4120  -42.2630 H       219 ILE    0.0900
   3558 HA        -58.1620  -12.7200  -44.5970 H       219 ILE    0.0900
   3559 HB        -55.7070  -12.2560  -44.3980 H       219 ILE   -0.1800
   3560 HG11      -56.6850  -12.3850  -46.6010 H       219 ILE    0.0900
   3561 HG12      -56.4890  -14.1810  -46.6280 H       219 ILE    0.0900
   3562 HG21      -55.3560  -15.3040  -44.6640 H       219 ILE   -0.2700
   3563 HG22      -55.2450  -14.4200  -43.0930 H       219 ILE    0.0900
   3564 HG23      -54.0740  -14.0550  -44.4330 H       219 ILE    0.0900
   3565 HD1       -54.0750  -13.9930  -46.6840 H       219 ILE    0.0900
   3566 HD2       -54.1460  -12.2190  -46.3600 H       219 ILE    0.5100
   3567 HD3       -54.7450  -12.8850  -47.9400 H       219 ILE   -0.5100
   3568 N         -57.7180  -15.9110  -44.1390 N.am    220 ILE   -0.4700
   3569 CA        -58.1650  -17.2150  -44.6200 C.3     220 ILE    0.3100
   3570 C         -59.6790  -17.3920  -44.5200 C.2     220 ILE    0.0700
   3571 O         -60.2830  -18.0990  -45.3250 O.2     220 ILE    0.0900
   3572 CB        -57.4860  -18.3700  -43.8640 C.3     220 ILE   -0.0900
   3573 CG1       -57.9090  -19.7140  -44.4590 C.3     220 ILE    0.0900
   3574 CG2       -57.8310  -18.3230  -42.3890 C.3     220 ILE   -0.2700
   3575 CD        -57.4380  -20.9110  -43.6690 C.3     220 ILE    0.0900
   3576 HN        -57.1460  -15.9130  -43.3230 H       220 ILE    0.0900
   3577 HA        -57.9320  -17.2740  -45.6710 H       220 ILE    0.0900
   3578 HB        -56.3840  -18.2920  -43.9860 H       220 ILE   -0.1800
   3579 HG11      -57.4970  -19.7890  -45.4880 H       220 ILE    0.0900
   3580 HG12      -59.0180  -19.7420  -44.5130 H       220 ILE    0.0900
   3581 HG21      -58.8390  -18.7590  -42.2190 H       220 ILE   -0.2700
   3582 HG22      -57.8350  -17.2700  -42.0350 H       220 ILE    0.0900
   3583 HG23      -57.0890  -18.9090  -41.8070 H       220 ILE    0.0900
   3584 HD1       -57.9860  -20.9710  -42.7040 H       220 ILE    0.0900
   3585 HD2       -56.3520  -20.8200  -43.4540 H       220 ILE    0.5100
   3586 HD3       -57.6290  -21.8430  -44.2430 H       220 ILE   -0.5100
   3587 N         -60.2940  -16.7440  -43.5350 N.am    221 THR   -0.4700
   3588 CA        -61.7290  -16.8910  -43.2970 C.3     221 THR    0.3100
   3589 C         -62.5720  -15.8670  -44.0530 C.2     221 THR    0.0700
   3590 O         -63.7250  -16.1320  -44.3890 O.2     221 THR    0.0900
   3591 CB        -62.0660  -16.7770  -41.8000 C.3     221 THR    0.1400
   3592 CG2       -61.4310  -17.9190  -41.0230 C.3     221 THR    0.0900
   3593 OG1       -61.5840  -15.5310  -41.2940 O.3     221 THR   -0.6600
   3594 HN        -59.8060  -16.1320  -42.9160 H       221 THR    0.4300
   3595 HA        -62.0290  -17.8580  -43.6730 H       221 THR   -0.2700
   3596 HB        -63.1670  -16.8260  -41.6560 H       221 THR    0.0900
   3597 HG1       -60.6900  -15.6970  -40.9880 H       221 THR    0.0900
   3598 HG21      -60.3270  -17.8930  -41.1400 H       221 THR    0.0900
   3599 HG22      -61.8060  -18.8930  -41.4060 H       221 THR    0.5100
   3600 HG23      -61.6750  -17.8230  -39.9430 H       221 THR   -0.5100
   3601 N         -61.9980  -14.6950  -44.3150 N.am    222 TRP   -0.4700
   3602 CA        -62.7160  -13.6180  -44.9840 C.3     222 TRP    0.3100
   3603 C         -62.5080  -13.6110  -46.4970 C.2     222 TRP    0.0700
   3604 O         -63.3650  -13.1360  -47.2370 O.2     222 TRP    0.0900
   3605 CB        -62.3070  -12.2630  -44.4000 C.3     222 TRP   -0.1800
   3606 CG        -62.8380  -11.9920  -43.0190 C.ar    222 TRP    0.0900
   3607 CD1       -62.7300  -12.7960  -41.9210 C.ar    222 TRP    0.0900
   3608 CD2       -63.5380  -10.8190  -42.5930 C.ar    222 TRP   -0.0300
   3609 CE2       -63.8330  -10.9840  -41.2200 C.ar    222 TRP   -0.1500
   3610 CE3       -63.9480   -9.6470  -43.2330 C.ar    222 TRP    0.2200
   3611 NE1       -63.3300  -12.1990  -40.8370 N.ar    222 TRP   -0.5100
   3612 CZ2       -64.5190  -10.0230  -40.4850 C.ar    222 TRP    0.3700
   3613 CZ3       -64.6300   -8.6930  -42.5000 C.ar    222 TRP    0.2400
   3614 CH2       -64.9110   -8.8850  -41.1410 C.ar    222 TRP    0.1100
   3615 HN        -61.0520  -14.5010  -44.0660 H       222 TRP   -0.2500
   3616 HA        -63.7740  -13.7830  -44.8460 H       222 TRP    0.1700
   3617 HB1       -62.6780  -11.4620  -45.0730 H       222 TRP   -0.2000
   3618 HB2       -61.1990  -12.2180  -44.3550 H       222 TRP    0.1400
   3619 HD1       -62.2430  -13.7610  -41.9060 H       222 TRP   -0.2700
   3620 HE1       -63.3880  -12.5800  -39.9410 H       222 TRP    0.1600
   3621 HE3       -63.7450   -9.4720  -44.2780 H       222 TRP   -0.1400
   3622 HZ2       -64.7450  -10.1510  -39.4370 H       222 TRP    0.1400
   3623 HZ3       -64.9530   -7.7830  -42.9840 H       222 TRP    0.5100
   3624 HH2       -65.4470   -8.1210  -40.5990 H       222 TRP   -0.5100
   3625 N         -61.3690  -14.1230  -46.9600 N.am    223 ALA   -0.4700
   3626 CA        -61.0740  -14.1430  -48.3900 C.3     223 ALA    0.3100
   3627 C         -62.1180  -14.9080  -49.2030 C.2     223 ALA    0.0700
   3628 O         -62.5860  -14.4090  -50.2300 O.2     223 ALA    0.0900
   3629 CB        -59.6770  -14.7050  -48.6490 C.3     223 ALA   -0.2700
   3630 HN        -60.6750  -14.5110  -46.3590 H       223 ALA    0.0900
   3631 HA        -61.1460  -13.1320  -48.7600 H       223 ALA    0.0900
   3632 HB1       -59.5450  -15.6650  -48.1080 H       223 ALA    0.0900
   3633 HB2       -58.9090  -13.9860  -48.2910 H       223 ALA    0.5100
   3634 HB3       -59.5400  -14.8890  -49.7360 H       223 ALA   -0.5100
   3635 N         -62.4880  -16.1190  -48.7510 N.am    224 PRO   -0.2900
   3636 CA        -63.5020  -16.9050  -49.4600 C.3     224 PRO    0.0000
   3637 C         -64.7340  -16.0750  -49.7980 C.2     224 PRO    0.0900
   3638 O         -65.1400  -16.0080  -50.9570 O.2     224 PRO    0.0900
   3639 CB        -63.8710  -17.9910  -48.4470 C.3     224 PRO    0.0200
   3640 CG        -62.6300  -18.1790  -47.6410 C.3     224 PRO    0.0900
   3641 CD        -62.0000  -16.8140  -47.5420 C.3     224 PRO   -0.1800
   3642 HA        -63.1090  -17.2730  -50.3930 H       224 PRO    0.0900
   3643 HB1       -64.1560  -18.9340  -48.9610 H       224 PRO    0.0900
   3644 HB2       -64.7160  -17.6640  -47.8040 H       224 PRO   -0.1800
   3645 HG1       -62.8760  -18.5700  -46.6300 H       224 PRO    0.0900
   3646 HG2       -61.9420  -18.8920  -48.1420 H       224 PRO    0.0900
   3647 HD1       -62.3370  -16.2750  -46.6320 H       224 PRO    0.5100
   3648 HD2       -60.8930  -16.8740  -47.5600 H       224 PRO   -0.5100
   3649 N         -65.3190  -15.4410  -48.7850 N.am    225 TYR   -0.4700
   3650 CA        -66.5130  -14.6350  -48.9810 C.3     225 TYR    0.3100
   3651 C         -66.2870  -13.4820  -49.9530 C.2     225 TYR    0.0700
   3652 O         -67.0730  -13.2610  -50.8670 O.2     225 TYR    0.0900
   3653 CB        -67.0200  -14.0890  -47.6460 C.3     225 TYR   -0.1800
   3654 CG        -68.3040  -13.3140  -47.7880 C.ar    225 TYR    0.0900
   3655 CD1       -69.5340  -13.9230  -47.5730 C.ar    225 TYR    0.0900
   3656 CD2       -68.2890  -11.9750  -48.1600 C.ar    225 TYR    0.0000
   3657 CE1       -70.7120  -13.2170  -47.7100 C.ar    225 TYR   -0.1150
   3658 CE2       -69.4610  -11.2610  -48.3010 C.ar    225 TYR    0.1150
   3659 CZ        -70.6700  -11.8860  -48.0740 C.ar    225 TYR   -0.1150
   3660 OH        -71.8440  -11.1790  -48.2130 O.3     225 TYR    0.1150
   3661 HN        -64.9670  -15.4890  -47.8540 H       225 TYR    0.1100
   3662 HA        -67.2650  -15.2580  -49.4420 H       225 TYR   -0.5400
   3663 HB1       -66.2610  -13.4040  -47.2130 H       225 TYR    0.4300
   3664 HB2       -67.2140  -14.9330  -46.9490 H       225 TYR   -0.1150
   3665 HD1       -69.5690  -14.9660  -47.2940 H       225 TYR    0.1150
   3666 HD2       -67.3440  -11.4850  -48.3410 H       225 TYR   -0.1150
   3667 HE1       -71.6600  -13.7030  -47.5340 H       225 TYR    0.1150
   3668 HE2       -69.4330  -10.2200  -48.5870 H       225 TYR    0.5100
   3669 HH        -72.5310  -11.6460  -47.7310 H       225 TYR   -0.5100
   3670 N         -65.2010  -12.7430  -49.7490 N.am    226 ASN   -0.4700
   3671 CA        -64.9150  -11.5690  -50.5590 C.3     226 ASN    0.3100
   3672 C         -64.5330  -11.8970  -52.0000 C.2     226 ASN    0.0700
   3673 O         -64.8930  -11.1630  -52.9200 O.2     226 ASN    0.0900
   3674 CB        -63.8400  -10.7000  -49.9000 C.3     226 ASN   -0.1800
   3675 CG        -64.3500   -9.9820  -48.6690 C.2     226 ASN    0.0900
   3676 ND2       -64.2710  -10.6460  -47.5180 N.am    226 ASN    0.0900
   3677 OD1       -64.8100   -8.8420  -48.7480 O.2     226 ASN    0.5500
   3678 HN        -64.5380  -12.9590  -49.0370 H       226 ASN   -0.5500
   3679 HA        -65.8310  -11.0090  -50.6710 H       226 ASN   -0.6200
   3680 HB1       -63.4880   -9.9420  -50.6320 H       226 ASN    0.3200
   3681 HB2       -62.9850  -11.3450  -49.6030 H       226 ASN    0.3000
   3682 HD21      -63.8900  -11.5700  -47.4990 H       226 ASN    0.5100
   3683 HD22      -64.5930  -10.2210  -46.6720 H       226 ASN   -0.5100
   3684 N         -63.8060  -12.9910  -52.2060 N.am    227 VAL   -0.4700
   3685 CA        -63.5170  -13.4270  -53.5660 C.3     227 VAL    0.3100
   3686 C         -64.8000  -13.9700  -54.1890 C.2     227 VAL    0.0700
   3687 O         -64.9380  -14.0460  -55.4110 O.2     227 VAL    0.0900
   3688 CB        -62.4000  -14.4900  -53.6280 C.3     227 VAL   -0.0900
   3689 CG1       -62.8480  -15.7840  -52.9710 C.3     227 VAL    0.0900
   3690 CG2       -61.9850  -14.7440  -55.0740 C.3     227 VAL   -0.2700
   3691 HN        -63.4360  -13.5460  -51.4640 H       227 VAL    0.0900
   3692 HA        -63.2240  -12.5550  -54.1310 H       227 VAL    0.0900
   3693 HB        -61.4990  -14.1060  -53.1030 H       227 VAL    0.0900
   3694 HG11      -63.6250  -16.2780  -53.5930 H       227 VAL   -0.2700
   3695 HG12      -63.2780  -15.5700  -51.9700 H       227 VAL    0.0900
   3696 HG13      -61.9840  -16.4750  -52.8680 H       227 VAL    0.0900
   3697 HG21      -61.7800  -13.7800  -55.5880 H       227 VAL    0.0900
   3698 HG22      -62.8010  -15.2680  -55.6160 H       227 VAL    0.5100
   3699 HG23      -61.0620  -15.3620  -55.1000 H       227 VAL   -0.5100
   3700 N         -65.7480  -14.3380  -53.3310 N.am    228 MET   -0.4700
   3701 CA        -67.0630  -14.7740  -53.7730 C.3     228 MET    0.3100
   3702 C         -67.8080  -13.5830  -54.3570 C.2     228 MET    0.0700
   3703 O         -68.4950  -13.6940  -55.3710 O.2     228 MET    0.0900
   3704 CB        -67.8500  -15.3600  -52.5990 C.3     228 MET   -0.1800
   3705 CG        -68.3900  -16.7610  -52.8330 C.3     228 MET    0.0900
   3706 SD        -68.4630  -17.7020  -51.2980 S.3     228 MET    0.0900
   3707 CE        -69.3570  -16.5720  -50.2350 C.3     228 MET   -0.1400
   3708 HN        -65.5990  -14.3310  -52.3450 H       228 MET    0.0900
   3709 HA        -66.9290  -15.5170  -54.5450 H       228 MET    0.0900
   3710 HB1       -68.7070  -14.6880  -52.3850 H       228 MET   -0.0900
   3711 HB2       -67.1820  -15.3870  -51.7130 H       228 MET   -0.2200
   3712 HG1       -67.7320  -17.2820  -53.5610 H       228 MET    0.0900
   3713 HG2       -69.4060  -16.6840  -53.2740 H       228 MET    0.0900
   3714 HE1       -70.2830  -16.2020  -50.7260 H       228 MET    0.0900
   3715 HE2       -68.7240  -15.6920  -49.9920 H       228 MET    0.5100
   3716 HE3       -69.6480  -17.0810  -49.2910 H       228 MET   -0.5100
   3717 N         -67.6590  -12.4330  -53.7030 N.am    229 VAL   -0.4700
   3718 CA        -68.2490  -11.1930  -54.1790 C.3     229 VAL    0.3100
   3719 C         -67.6460  -10.8120  -55.5270 C.2     229 VAL    0.0700
   3720 O         -68.3630  -10.5240  -56.4820 O.2     229 VAL    0.0900
   3721 CB        -68.0280  -10.0500  -53.1740 C.3     229 VAL   -0.0900
   3722 CG1       -68.4470   -8.7160  -53.7780 C.3     229 VAL    0.0900
   3723 CG2       -68.7820  -10.3280  -51.8810 C.3     229 VAL   -0.2700
   3724 HN        -67.1350  -12.3700  -52.8580 H       229 VAL    0.0900
   3725 HA        -69.3050  -11.3630  -54.3240 H       229 VAL    0.0900
   3726 HB        -66.9520  -10.0080  -52.8980 H       229 VAL    0.0900
   3727 HG11      -69.4660   -8.7980  -54.2150 H       229 VAL   -0.2700
   3728 HG12      -67.7390   -8.4250  -54.5810 H       229 VAL    0.0900
   3729 HG13      -68.4620   -7.9320  -52.9900 H       229 VAL    0.0900
   3730 HG21      -68.4240  -11.2770  -51.4270 H       229 VAL    0.0900
   3731 HG22      -69.8680  -10.4240  -52.0900 H       229 VAL    0.5100
   3732 HG23      -68.6110   -9.5020  -51.1590 H       229 VAL   -0.5100
   3733 N         -66.3160  -10.8170  -55.5970 N.am    230 LEU   -0.4700
   3734 CA        -65.6020  -10.5340  -56.8360 C.3     230 LEU    0.3100
   3735 C         -66.1580  -11.3510  -57.9960 C.2     230 LEU    0.0700
   3736 O         -66.5950  -10.8020  -59.0070 O.2     230 LEU    0.0900
   3737 CB        -64.1060  -10.8200  -56.6550 C.3     230 LEU   -0.1800
   3738 CG        -63.2680  -10.9110  -57.9320 C.3     230 LEU    0.0900
   3739 CD1       -63.4640   -9.6780  -58.8070 C.3     230 LEU    0.0900
   3740 CD2       -61.8000  -11.1040  -57.5850 C.3     230 LEU   -0.0900
   3741 HN        -65.7480  -11.0160  -54.8030 H       230 LEU    0.0900
   3742 HA        -65.7600   -9.4960  -57.0870 H       230 LEU   -0.2700
   3743 HB1       -64.0090  -11.7860  -56.1160 H       230 LEU    0.0900
   3744 HB2       -63.6790  -10.0110  -56.0260 H       230 LEU    0.0900
   3745 HG        -63.5680  -11.8160  -58.5020 H       230 LEU    0.0900
   3746 HD11      -62.9960   -8.7920  -58.3280 H       230 LEU   -0.2700
   3747 HD12      -64.5480   -9.4780  -58.9390 H       230 LEU    0.0900
   3748 HD13      -62.9880   -9.8390  -59.7980 H       230 LEU    0.0900
   3749 HD21      -61.6650  -12.0400  -57.0020 H       230 LEU    0.0900
   3750 HD22      -61.4400  -10.2500  -56.9730 H       230 LEU    0.5100
   3751 HD23      -61.1970  -11.1760  -58.5160 H       230 LEU   -0.5100
   3752 N         -66.1460  -12.6740  -57.8420 N.am    231 ILE   -0.4700
   3753 CA        -66.6530  -13.5710  -58.8720 C.3     231 ILE    0.3100
   3754 C         -68.1140  -13.2770  -59.2070 C.2     231 ILE    0.0700
   3755 O         -68.5250  -13.3400  -60.3680 O.2     231 ILE    0.0900
   3756 CB        -66.5070  -15.0460  -58.4530 C.3     231 ILE   -0.0900
   3757 CG1       -65.0280  -15.4140  -58.3270 C.3     231 ILE    0.0900
   3758 CG2       -67.2060  -15.9610  -59.4520 C.3     231 ILE   -0.2700
   3759 CD        -64.7810  -16.8630  -57.9660 C.3     231 ILE    0.0900
   3760 HN        -65.7910  -13.1070  -57.0170 H       231 ILE    0.0900
   3761 HA        -66.0940  -13.3850  -59.7780 H       231 ILE    0.0900
   3762 HB        -66.9570  -15.1880  -57.4470 H       231 ILE   -0.1800
   3763 HG11      -64.5720  -14.7740  -57.5420 H       231 ILE    0.0900
   3764 HG12      -64.5290  -15.2040  -59.2970 H       231 ILE    0.0900
   3765 HG21      -66.7600  -15.8340  -60.4620 H       231 ILE   -0.2700
   3766 HG22      -68.2860  -15.7060  -59.5070 H       231 ILE    0.0900
   3767 HG23      -67.0880  -17.0210  -59.1420 H       231 ILE    0.0900
   3768 HD1       -65.0480  -17.5210  -58.8220 H       231 ILE    0.0900
   3769 HD2       -65.4060  -17.1470  -57.0930 H       231 ILE    0.5100
   3770 HD3       -63.7080  -17.0160  -57.7230 H       231 ILE   -0.5100
   3771 N         -68.8900  -12.9400  -58.1820 N.am    232 ASN   -0.4700
   3772 CA        -70.3020  -12.6250  -58.3570 C.3     232 ASN    0.3100
   3773 C         -70.5370  -11.4240  -59.2630 C.2     232 ASN    0.0700
   3774 O         -71.6360  -11.2250  -59.7760 O.2     232 ASN    0.0900
   3775 CB        -70.9640  -12.3720  -57.0010 C.3     232 ASN   -0.1800
   3776 CG        -72.4190  -11.9700  -57.1300 C.2     232 ASN    0.0900
   3777 ND2       -72.6710  -10.6630  -57.1620 N.am    232 ASN    0.0900
   3778 OD1       -73.3060  -12.8180  -57.2040 O.2     232 ASN    0.5500
   3779 HN        -68.5430  -12.8870  -57.2500 H       232 ASN   -0.5500
   3780 HA        -70.7730  -13.4590  -58.8550 H       232 ASN   -0.6200
   3781 HB1       -70.4170  -11.5590  -56.4780 H       232 ASN    0.3200
   3782 HB2       -70.9060  -13.3000  -56.3930 H       232 ASN    0.3000
   3783 HD21      -73.6130  -10.3370  -57.2460 H       232 ASN    0.5100
   3784 HD22      -71.9190  -10.0070  -57.1000 H       232 ASN   -0.5100
   3785 N         -69.4950  -10.6190  -59.4600 N.am    233 THR   -0.4700
   3786 CA        -69.6230   -9.3870  -60.2210 C.3     233 THR    0.3100
   3787 C         -69.9000   -9.6680  -61.6950 C.2     233 THR    0.0700
   3788 O         -70.7230   -8.9930  -62.3170 O.2     233 THR    0.0900
   3789 CB        -68.3830   -8.4800  -60.0580 C.3     233 THR    0.1400
   3790 CG2       -67.2910   -8.8490  -61.0630 C.3     233 THR    0.0900
   3791 OG1       -68.7600   -7.1120  -60.2340 O.3     233 THR   -0.6600
   3792 HN        -68.5900  -10.8210  -59.0960 H       233 THR    0.4300
   3793 HA        -70.5060   -8.8730  -59.8710 H       233 THR   -0.2700
   3794 HB        -67.9520   -8.6080  -59.0420 H       233 THR    0.0900
   3795 HG1       -69.1200   -7.0480  -61.1220 H       233 THR    0.0900
   3796 HG21      -67.6050   -8.5660  -62.0900 H       233 THR    0.0900
   3797 HG22      -67.1090   -9.9450  -61.0380 H       233 THR    0.5100
   3798 HG23      -66.3520   -8.3080  -60.8170 H       233 THR   -0.5100
   3799 N         -69.2260  -10.6720  -62.2520 N.am    234 PHE   -0.4700
   3800 CA        -69.4010  -10.9970  -63.6600 C.3     234 PHE    0.3100
   3801 C         -70.2930  -12.2150  -63.8650 C.2     234 PHE    0.0700
   3802 O         -70.8640  -12.4040  -64.9420 O.2     234 PHE    0.0900
   3803 CB        -68.0470  -11.1890  -64.3620 C.3     234 PHE   -0.1800
   3804 CG        -67.1290  -12.1710  -63.6780 C.ar    234 PHE    0.0900
   3805 CD1       -67.3620  -13.5370  -63.7590 C.ar    234 PHE    0.0900
   3806 CD2       -66.0110  -11.7270  -62.9820 C.ar    234 PHE    0.0000
   3807 CE1       -66.5120  -14.4390  -63.1410 C.ar    234 PHE   -0.1150
   3808 CE2       -65.1560  -12.6260  -62.3640 C.ar    234 PHE    0.1150
   3809 CZ        -65.4070  -13.9830  -62.4440 C.ar    234 PHE   -0.1150
   3810 HN        -68.5820  -11.2360  -61.7410 H       234 PHE    0.1150
   3811 HA        -69.9470  -10.1870  -64.1220 H       234 PHE   -0.1150
   3812 HB1       -67.5140  -10.2150  -64.3980 H       234 PHE    0.1150
   3813 HB2       -68.2200  -11.5680  -65.3920 H       234 PHE   -0.1150
   3814 HD1       -68.2160  -13.9000  -64.3110 H       234 PHE    0.1150
   3815 HD2       -65.8070  -10.6690  -62.9210 H       234 PHE   -0.1150
   3816 HE1       -66.7100  -15.4990  -63.2040 H       234 PHE    0.1150
   3817 HE2       -64.2950  -12.2670  -61.8200 H       234 PHE    0.5100
   3818 HZ        -64.7420  -14.6850  -61.9630 H       234 PHE   -0.5100
   3819 N         -70.4210  -13.0400  -62.8310 N.am    235 CYS   -0.4700
   3820 CA        -71.2170  -14.2560  -62.9320 C.3     235 CYS    0.3100
   3821 C         -71.8990  -14.6040  -61.6150 C.2     235 CYS    0.0700
   3822 O         -71.2790  -15.1560  -60.7060 O.2     235 CYS    0.0900
   3823 CB        -70.3490  -15.4250  -63.4050 C.3     235 CYS   -0.1000
   3824 SG        -71.2320  -16.9970  -63.5090 S.3     235 CYS    0.0900
   3825 HN        -69.9850  -12.8670  -61.9510 H       235 CYS    0.0900
   3826 HA        -72.0180  -14.0740  -63.6320 H       235 CYS   -0.0800
   3827 HB1       -69.5000  -15.5350  -62.6980 H       235 CYS    0.5100
   3828 HB2       -69.9440  -15.1730  -64.4070 H       235 CYS   -0.5100
   3829 N         -73.1850  -14.2810  -61.5220 N.am    236 ALA   -0.4700
   3830 CA        -73.9640  -14.5470  -60.3160 C.3     236 ALA    0.3100
   3831 C         -74.3480  -16.0210  -60.1570 C.2     236 ALA    0.0700
   3832 O         -74.2190  -16.5800  -59.0640 O.2     236 ALA    0.0900
   3833 CB        -75.2090  -13.6650  -60.2810 C.3     236 ALA   -0.2700
   3834 HN        -73.6760  -13.8420  -62.2700 H       236 ALA    0.0900
   3835 HA        -73.3370  -14.3460  -59.4600 H       236 ALA    0.0900
   3836 HB1       -76.0010  -14.0950  -60.9310 H       236 ALA    0.0900
   3837 HB2       -74.9610  -12.6460  -60.6510 H       236 ALA    0.5100
   3838 HB3       -75.5990  -13.6010  -59.2430 H       236 ALA   -0.5100
   3839 N         -74.8160  -16.6650  -61.2420 N.am    237 PRO   -0.2900
   3840 CA        -75.2120  -18.0760  -61.1560 C.3     237 PRO    0.0000
   3841 C         -74.0670  -19.0060  -60.7610 C.2     237 PRO    0.0900
   3842 O         -74.3220  -20.0930  -60.2460 O.2     237 PRO    0.0900
   3843 CB        -75.6770  -18.3970  -62.5830 C.3     237 PRO    0.0200
   3844 CG        -76.0930  -17.0830  -63.1450 C.3     237 PRO    0.0900
   3845 CD        -75.1300  -16.0940  -62.5650 C.3     237 PRO   -0.1800
   3846 HA        -75.9650  -18.2100  -60.3960 H       237 PRO    0.0900
   3847 HB1       -76.5280  -19.1100  -62.5690 H       237 PRO    0.0900
   3848 HB2       -74.8480  -18.8370  -63.1790 H       237 PRO   -0.1800
   3849 HG1       -76.0310  -17.0910  -64.2540 H       237 PRO    0.0900
   3850 HG2       -77.1350  -16.8390  -62.8460 H       237 PRO    0.0900
   3851 HD1       -74.2060  -16.0170  -63.1760 H       237 PRO    0.5100
   3852 HD2       -75.5920  -15.0930  -62.4480 H       237 PRO   -0.5100
   3853 N         -72.8250  -18.5910  -60.9990 N.am    238 CYS   -0.4700
   3854 CA        -71.6660  -19.4170  -60.6620 C.3     238 CYS    0.3100
   3855 C         -71.6270  -19.7670  -59.1780 C.2     238 CYS    0.0700
   3856 O         -71.2260  -20.8660  -58.8060 O.2     238 CYS    0.0900
   3857 CB        -70.3590  -18.7230  -61.0670 C.3     238 CYS   -0.1000
   3858 SG        -70.1050  -18.5530  -62.8500 S.3     238 CYS    0.0900
   3859 HN        -72.6300  -17.7060  -61.4140 H       238 CYS    0.0900
   3860 HA        -71.7660  -20.3580  -61.1810 H       238 CYS   -0.0800
   3861 HB1       -69.5160  -19.3060  -60.6420 H       238 CYS    0.5100
   3862 HB2       -70.3530  -17.7110  -60.6110 H       238 CYS   -0.5100
   3863 N         -72.0450  -18.8200  -58.3390 N.am    239 ILE   -0.4700
   3864 CA        -72.0350  -19.0060  -56.8940 C.3     239 ILE    0.3100
   3865 C         -73.4120  -19.4120  -56.3740 C.2     239 ILE    0.0700
   3866 O         -74.3230  -18.5830  -56.3020 O.2     239 ILE    0.0900
   3867 CB        -71.5860  -17.7180  -56.1660 C.3     239 ILE   -0.0900
   3868 CG1       -70.3710  -17.0910  -56.8560 C.3     239 ILE    0.0900
   3869 CG2       -71.2990  -18.0040  -54.6960 C.3     239 ILE   -0.2700
   3870 CD        -69.1320  -17.9580  -56.8200 C.3     239 ILE    0.0900
   3871 HN        -72.3830  -17.9410  -58.6640 H       239 ILE    0.0900
   3872 HA        -71.3570  -19.8150  -56.6670 H       239 ILE    0.0900
   3873 HB        -72.3890  -16.9540  -56.2410 H       239 ILE   -0.1800
   3874 HG11      -70.1400  -16.1270  -56.3560 H       239 ILE    0.0900
   3875 HG12      -70.6330  -16.8940  -57.9170 H       239 ILE    0.0900
   3876 HG21      -70.3790  -18.6190  -54.5990 H       239 ILE   -0.2700
   3877 HG22      -72.1480  -18.5640  -54.2460 H       239 ILE    0.0900
   3878 HG23      -71.1480  -17.0510  -54.1470 H       239 ILE    0.0900
   3879 HD1       -69.3750  -18.9860  -57.1640 H       239 ILE    0.0900
   3880 HD2       -68.7390  -18.0140  -55.7820 H       239 ILE    0.5100
   3881 HD3       -68.3540  -17.5340  -57.4920 H       239 ILE   -0.5100
   3882 N         -73.5750  -20.6960  -56.0230 N.am    240 PRO   -0.2900
   3883 CA        -74.8250  -21.1940  -55.4410 C.3     240 PRO    0.0000
   3884 C         -75.0630  -20.6010  -54.0570 C.2     240 PRO    0.0900
   3885 O         -74.1720  -19.9600  -53.4980 O.2     240 PRO    0.0900
   3886 CB        -74.5890  -22.7040  -55.3280 C.3     240 PRO    0.0200
   3887 CG        -73.4430  -22.9990  -56.2480 C.3     240 PRO    0.0900
   3888 CD        -72.5900  -21.7720  -56.2170 C.3     240 PRO   -0.1800
   3889 HA        -75.6630  -20.9160  -56.0610 H       240 PRO    0.0900
   3890 HB1       -75.4950  -23.2680  -55.6370 H       240 PRO    0.0900
   3891 HB2       -74.3330  -22.9830  -54.2830 H       240 PRO   -0.1800
   3892 HG1       -72.8730  -23.8830  -55.8930 H       240 PRO    0.0900
   3893 HG2       -73.8090  -23.1980  -57.2780 H       240 PRO    0.0900
   3894 HD1       -71.8720  -21.7930  -55.3710 H       240 PRO    0.5100
   3895 HD2       -72.0460  -21.6260  -57.1730 H       240 PRO   -0.5100
   3896 N         -76.2550  -20.8180  -53.5060 N.am    241 ASN   -0.4700
   3897 CA        -76.5790  -20.3210  -52.1780 C.3     241 ASN    0.3100
   3898 C         -75.7820  -21.0440  -51.0950 C.2     241 ASN    0.0700
   3899 O         -75.2630  -20.4150  -50.1720 O.2     241 ASN    0.0900
   3900 CB        -78.0840  -20.4430  -51.9160 C.3     241 ASN   -0.1800
   3901 CG        -78.5430  -19.6170  -50.7230 C.2     241 ASN    0.0900
   3902 ND2       -79.7080  -18.9870  -50.8550 N.am    241 ASN    0.0900
   3903 OD1       -77.8630  -19.5450  -49.6980 O.2     241 ASN    0.5500
   3904 HN        -76.9730  -21.3280  -53.9740 H       241 ASN   -0.5500
   3905 HA        -76.2700  -19.2880  -52.1220 H       241 ASN   -0.6200
   3906 HB1       -78.3320  -21.5080  -51.7230 H       241 ASN    0.3200
   3907 HB2       -78.6370  -20.0970  -52.8160 H       241 ASN    0.3000
   3908 HD21      -80.0620  -18.4300  -50.1040 H       241 ASN    0.5100
   3909 HD22      -80.2290  -19.0740  -51.7030 H       241 ASN   -0.5100
   3910 N         -75.6750  -22.3650  -51.2180 N.am    242 THR   -0.4700
   3911 CA        -74.9210  -23.1690  -50.2580 C.3     242 THR    0.3100
   3912 C         -73.4900  -22.6590  -50.1100 C.2     242 THR    0.0700
   3913 O         -72.8920  -22.7530  -49.0410 O.2     242 THR    0.0900
   3914 CB        -74.8870  -24.6570  -50.6590 C.3     242 THR    0.1400
   3915 CG2       -74.0070  -25.4490  -49.6980 C.3     242 THR    0.0900
   3916 OG1       -76.2150  -25.1920  -50.6250 O.3     242 THR   -0.6600
   3917 HN        -76.1020  -22.8640  -51.9680 H       242 THR    0.4300
   3918 HA        -75.3920  -23.0550  -49.2930 H       242 THR   -0.2700
   3919 HB        -74.4800  -24.7630  -51.6860 H       242 THR    0.0900
   3920 HG1       -76.4620  -25.2310  -49.6980 H       242 THR    0.0900
   3921 HG21      -74.2910  -25.2260  -48.6470 H       242 THR    0.0900
   3922 HG22      -72.9420  -25.1710  -49.8440 H       242 THR    0.5100
   3923 HG23      -74.1370  -26.5370  -49.8770 H       242 THR   -0.5100
   3924 N         -72.9450  -22.1170  -51.1950 N.am    243 VAL   -0.4700
   3925 CA        -71.6030  -21.5510  -51.1650 C.3     243 VAL    0.3100
   3926 C         -71.5710  -20.2720  -50.3380 C.2     243 VAL    0.0700
   3927 O         -70.7080  -20.1010  -49.4760 O.2     243 VAL    0.0900
   3928 CB        -71.0810  -21.2610  -52.5810 C.3     243 VAL   -0.0900
   3929 CG1       -69.7190  -20.5920  -52.5130 C.3     243 VAL    0.0900
   3930 CG2       -71.0040  -22.5500  -53.3830 C.3     243 VAL   -0.2700
   3931 HN        -73.4240  -22.0740  -52.0690 H       243 VAL    0.0900
   3932 HA        -70.9580  -22.2600  -50.6690 H       243 VAL    0.0900
   3933 HB        -71.7950  -20.5940  -53.1090 H       243 VAL    0.0900
   3934 HG11      -69.1050  -21.0550  -51.7110 H       243 VAL   -0.2700
   3935 HG12      -69.8390  -19.5100  -52.2870 H       243 VAL    0.0900
   3936 HG13      -69.1880  -20.7140  -53.4810 H       243 VAL    0.0900
   3937 HG21      -72.0260  -22.9190  -53.6140 H       243 VAL    0.0900
   3938 HG22      -70.4710  -23.3290  -52.7960 H       243 VAL    0.5100
   3939 HG23      -70.4680  -22.3690  -54.3390 H       243 VAL   -0.5100
   3940 N         -72.5190  -19.3750  -50.5980 N.am    244 TRP   -0.4700
   3941 CA        -72.6390  -18.1460  -49.8220 C.3     244 TRP    0.3100
   3942 C         -72.7460  -18.4480  -48.3340 C.2     244 TRP    0.0700
   3943 O         -72.1350  -17.7730  -47.5060 O.2     244 TRP    0.0900
   3944 CB        -73.8600  -17.3380  -50.2720 C.3     244 TRP   -0.1800
   3945 CG        -73.6810  -16.6510  -51.5850 C.ar    244 TRP    0.0900
   3946 CD1       -74.2490  -16.9980  -52.7750 C.ar    244 TRP    0.0900
   3947 CD2       -72.8760  -15.4940  -51.8450 C.ar    244 TRP   -0.0300
   3948 CE2       -73.0080  -15.1960  -53.2170 C.ar    244 TRP   -0.1500
   3949 CE3       -72.0590  -14.6810  -51.0510 C.ar    244 TRP    0.2200
   3950 NE1       -73.8500  -16.1280  -53.7610 N.ar    244 TRP   -0.5100
   3951 CZ2       -72.3530  -14.1200  -53.8110 C.ar    244 TRP    0.3700
   3952 CZ3       -71.4060  -13.6130  -51.6430 C.ar    244 TRP    0.2400
   3953 CH2       -71.5570  -13.3400  -53.0100 C.ar    244 TRP    0.1100
   3954 HN        -73.1850  -19.5010  -51.3300 H       244 TRP   -0.2500
   3955 HA        -71.7360  -17.5720  -49.9650 H       244 TRP    0.1700
   3956 HB1       -74.0770  -16.5650  -49.5040 H       244 TRP   -0.2000
   3957 HB2       -74.7300  -18.0240  -50.3560 H       244 TRP    0.1400
   3958 HD1       -74.9160  -17.8350  -52.9220 H       244 TRP   -0.2700
   3959 HE1       -74.1230  -16.1690  -54.6970 H       244 TRP    0.1600
   3960 HE3       -71.9270  -14.8670  -49.9960 H       244 TRP   -0.1400
   3961 HZ2       -72.4550  -13.8920  -54.8620 H       244 TRP    0.1400
   3962 HZ3       -70.7710  -12.9790  -51.0430 H       244 TRP    0.5100
   3963 HH2       -71.0350  -12.4990  -53.4410 H       244 TRP   -0.5100
   3964 N         -73.5260  -19.4710  -47.9980 N.am    245 THR   -0.4700
   3965 CA        -73.7150  -19.8620  -46.6090 C.3     245 THR    0.3100
   3966 C         -72.3910  -20.2550  -45.9750 C.2     245 THR    0.0700
   3967 O         -72.0930  -19.8770  -44.8410 O.2     245 THR    0.0900
   3968 CB        -74.7020  -21.0340  -46.4810 C.3     245 THR    0.1400
   3969 CG2       -74.8870  -21.4150  -45.0200 C.3     245 THR    0.0900
   3970 OG1       -75.9660  -20.6580  -47.0350 O.3     245 THR   -0.6600
   3971 HN        -74.0120  -20.0130  -48.6780 H       245 THR    0.4300
   3972 HA        -74.0880  -19.0040  -46.0720 H       245 THR   -0.2700
   3973 HB        -74.3130  -21.9180  -47.0310 H       245 THR    0.0900
   3974 HG1       -75.7980  -20.4450  -47.9560 H       245 THR    0.0900
   3975 HG21      -74.9320  -20.5000  -44.3900 H       245 THR    0.0900
   3976 HG22      -74.0330  -22.0380  -44.6800 H       245 THR    0.5100
   3977 HG23      -75.8360  -21.9790  -44.8940 H       245 THR   -0.5100
   3978 N         -71.5960  -21.0200  -46.7170 N.am    246 ILE   -0.4700
   3979 CA        -70.2800  -21.4350  -46.2550 C.3     246 ILE    0.3100
   3980 C         -69.4000  -20.2180  -46.0260 C.2     246 ILE    0.0700
   3981 O         -68.7450  -20.0930  -44.9940 O.2     246 ILE    0.0900
   3982 CB        -69.5940  -22.3650  -47.2680 C.3     246 ILE   -0.0900
   3983 CG1       -70.4340  -23.6240  -47.4830 C.3     246 ILE    0.0900
   3984 CG2       -68.1960  -22.7320  -46.7920 C.3     246 ILE   -0.2700
   3985 CD        -69.8110  -24.6090  -48.4430 C.3     246 ILE    0.0900
   3986 HN        -71.8650  -21.3430  -47.6210 H       246 ILE    0.0900
   3987 HA        -70.4060  -21.9430  -45.3110 H       246 ILE    0.0900
   3988 HB        -69.5270  -21.8520  -48.2510 H       246 ILE   -0.1800
   3989 HG11      -71.4270  -23.3240  -47.8790 H       246 ILE    0.0900
   3990 HG12      -70.5750  -24.1260  -46.5030 H       246 ILE    0.0900
   3991 HG21      -68.2510  -23.2530  -45.8120 H       246 ILE   -0.2700
   3992 HG22      -67.5830  -21.8130  -46.6720 H       246 ILE    0.0900
   3993 HG23      -67.7120  -23.4100  -47.5280 H       246 ILE    0.0900
   3994 HD1       -68.9120  -25.0730  -47.9830 H       246 ILE    0.0900
   3995 HD2       -69.5020  -24.0860  -49.3740 H       246 ILE    0.5100
   3996 HD3       -70.5390  -25.4110  -48.6890 H       246 ILE   -0.5100
   3997 N         -69.3950  -19.3170  -47.0050 N.am    247 GLY   -0.4700
   3998 CA        -68.6660  -18.0710  -46.8960 C.3     247 GLY    0.3100
   3999 C         -69.0260  -17.3170  -45.6310 C.2     247 GLY   -0.0200
   4000 O         -68.1510  -16.8310  -44.9210 O.2     247 GLY    0.0900
   4001 HN        -69.8940  -19.4590  -47.8570 H       247 GLY    0.0900
   4002 HA1       -68.9080  -17.4630  -47.7550 H       247 GLY    0.5100
   4003 HA2       -67.6100  -18.2990  -46.8860 H       247 GLY   -0.5100
   4004 N         -70.3240  -17.2280  -45.3450 N.am    248 TYR   -0.4700
   4005 CA        -70.8100  -16.5330  -44.1560 C.3     248 TYR    0.3100
   4006 C         -70.3000  -17.1630  -42.8690 C.2     248 TYR    0.0700
   4007 O         -69.8490  -16.4650  -41.9580 O.2     248 TYR    0.0900
   4008 CB        -72.3410  -16.5030  -44.1370 C.3     248 TYR   -0.1800
   4009 CG        -72.9310  -15.1900  -44.5890 C.ar    248 TYR    0.0900
   4010 CD1       -73.2230  -14.1860  -43.6740 C.ar    248 TYR    0.0900
   4011 CD2       -73.1940  -14.9520  -45.9330 C.ar    248 TYR    0.0000
   4012 CE1       -73.7640  -12.9780  -44.0820 C.ar    248 TYR   -0.1150
   4013 CE2       -73.7380  -13.7440  -46.3540 C.ar    248 TYR    0.1150
   4014 CZ        -74.0190  -12.7630  -45.4230 C.ar    248 TYR   -0.1150
   4015 OH        -74.5590  -11.5640  -45.8390 O.3     248 TYR    0.1150
   4016 HN        -71.0220  -17.6310  -45.9300 H       248 TYR    0.1100
   4017 HA        -70.4160  -15.5280  -44.1700 H       248 TYR   -0.5400
   4018 HB1       -72.6980  -16.6830  -43.1000 H       248 TYR    0.4300
   4019 HB2       -72.7310  -17.2890  -44.8180 H       248 TYR   -0.1150
   4020 HD1       -73.0240  -14.3510  -42.6260 H       248 TYR    0.1150
   4021 HD2       -72.9720  -15.7170  -46.6620 H       248 TYR   -0.1150
   4022 HE1       -73.9860  -12.2090  -43.3570 H       248 TYR    0.1150
   4023 HE2       -73.9390  -13.5750  -47.4010 H       248 TYR    0.5100
   4024 HH        -74.8320  -11.0750  -45.0580 H       248 TYR   -0.5100
   4025 N         -70.3730  -18.4870  -42.7910 N.am    249 TRP   -0.4700
   4026 CA        -69.9680  -19.1940  -41.5830 C.3     249 TRP    0.3100
   4027 C         -68.4630  -19.1540  -41.3450 C.2     249 TRP    0.0700
   4028 O         -68.0010  -19.1970  -40.2030 O.2     249 TRP    0.0900
   4029 CB        -70.4930  -20.6300  -41.5910 C.3     249 TRP   -0.1800
   4030 CG        -71.9380  -20.7000  -41.2320 C.ar    249 TRP    0.0900
   4031 CD1       -72.9790  -20.9600  -42.0700 C.ar    249 TRP    0.0900
   4032 CD2       -72.4980  -20.4730  -39.9380 C.ar    249 TRP   -0.0300
   4033 CE2       -73.9010  -20.6280  -40.0640 C.ar    249 TRP   -0.1500
   4034 CE3       -71.9680  -20.1660  -38.6850 C.ar    249 TRP    0.2200
   4035 NE1       -74.1650  -20.9240  -41.3740 N.ar    249 TRP   -0.5100
   4036 CZ2       -74.7640  -20.4830  -38.9860 C.ar    249 TRP    0.3700
   4037 CZ3       -72.8250  -20.0200  -37.6140 C.ar    249 TRP    0.2400
   4038 CH2       -74.2100  -20.1790  -37.7700 C.ar    249 TRP    0.1100
   4039 HN        -70.7010  -19.0500  -43.5450 H       249 TRP   -0.2500
   4040 HA        -70.3640  -18.6560  -40.7340 H       249 TRP    0.1700
   4041 HB1       -69.9160  -21.2330  -40.8590 H       249 TRP   -0.2000
   4042 HB2       -70.3580  -21.0610  -42.6060 H       249 TRP    0.1400
   4043 HD1       -72.8880  -21.1660  -43.1270 H       249 TRP   -0.2700
   4044 HE1       -75.0490  -21.0840  -41.7520 H       249 TRP    0.1600
   4045 HE3       -70.9050  -20.0400  -38.5360 H       249 TRP   -0.1400
   4046 HZ2       -75.8330  -20.6010  -39.0830 H       249 TRP    0.1400
   4047 HZ3       -72.4250  -19.7820  -36.6410 H       249 TRP    0.5100
   4048 HH2       -74.8550  -20.0590  -36.9130 H       249 TRP   -0.5100
   4049 N         -67.6950  -19.0540  -42.4240 N.am    250 LEU   -0.4700
   4050 CA        -66.2600  -18.8880  -42.2940 C.3     250 LEU    0.3100
   4051 C         -65.9550  -17.5600  -41.6160 C.2     250 LEU    0.0700
   4052 O         -65.2540  -17.5140  -40.6070 O.2     250 LEU    0.0900
   4053 CB        -65.5780  -18.9570  -43.6590 C.3     250 LEU   -0.1800
   4054 CG        -65.5200  -20.3420  -44.3040 C.3     250 LEU    0.0900
   4055 CD1       -64.7510  -20.2830  -45.6180 C.3     250 LEU    0.0900
   4056 CD2       -64.8960  -21.3570  -43.3540 C.3     250 LEU   -0.0900
   4057 HN        -68.0600  -19.0890  -43.3500 H       250 LEU    0.0900
   4058 HA        -65.8900  -19.6720  -41.6510 H       250 LEU   -0.2700
   4059 HB1       -64.5360  -18.5900  -43.5410 H       250 LEU    0.0900
   4060 HB2       -66.1230  -18.2790  -44.3490 H       250 LEU    0.0900
   4061 HG        -66.5530  -20.7020  -44.4960 H       250 LEU    0.0900
   4062 HD11      -63.6720  -20.1080  -45.4210 H       250 LEU   -0.2700
   4063 HD12      -65.1370  -19.4510  -46.2460 H       250 LEU    0.0900
   4064 HD13      -64.8600  -21.2450  -46.1630 H       250 LEU    0.0900
   4065 HD21      -65.5850  -21.5620  -42.5070 H       250 LEU    0.0900
   4066 HD22      -63.9420  -20.9580  -42.9480 H       250 LEU    0.5100
   4067 HD23      -64.7030  -22.3100  -43.8930 H       250 LEU   -0.5100
   4068 N         -66.4970  -16.4770  -42.1680 N.am    251 CYS   -0.4700
   4069 CA        -66.3430  -15.1550  -41.5790 C.3     251 CYS    0.3100
   4070 C         -66.7820  -15.1560  -40.1210 C.2     251 CYS    0.0700
   4071 O         -66.1890  -14.4820  -39.2780 O.2     251 CYS    0.0900
   4072 CB        -67.1530  -14.1190  -42.3640 C.3     251 CYS   -0.1100
   4073 SG        -66.5670  -13.8400  -44.0470 S.3     251 CYS    0.0900
   4074 HN        -67.0310  -16.5230  -43.0090 H       251 CYS    0.0900
   4075 HA        -65.2940  -14.9020  -41.5940 H       251 CYS   -0.2300
   4076 HB1       -67.1170  -13.1600  -41.8050 H       251 CYS    0.1600
   4077 HB2       -68.2070  -14.4630  -42.4020 H       251 CYS    0.5100
   4078 HG1       -66.9520  -15.0230  -44.5010 H       251 CYS   -0.5100
   4079 N         -67.8280  -15.9230  -39.8240 N.am    252 TYR   -0.4700
   4080 CA        -68.3640  -15.9720  -38.4720 C.3     252 TYR    0.3100
   4081 C         -67.4390  -16.7080  -37.5070 C.2     252 TYR    0.0700
   4082 O         -67.0500  -16.1640  -36.4710 O.2     252 TYR    0.0900
   4083 CB        -69.7650  -16.6020  -38.4630 C.3     252 TYR   -0.1800
   4084 CG        -70.8580  -15.6800  -38.9560 C.ar    252 TYR    0.0900
   4085 CD1       -70.6740  -14.3030  -38.9810 C.ar    252 TYR    0.0900
   4086 CD2       -72.0780  -16.1870  -39.3940 C.ar    252 TYR    0.0000
   4087 CE1       -71.6720  -13.4550  -39.4310 C.ar    252 TYR   -0.1150
   4088 CE2       -73.0830  -15.3460  -39.8470 C.ar    252 TYR    0.1150
   4089 CZ        -72.8750  -13.9820  -39.8610 C.ar    252 TYR   -0.1150
   4090 OH        -73.8690  -13.1420  -40.3110 O.3     252 TYR    0.1150
   4091 HN        -68.2850  -16.4900  -40.5040 H       252 TYR    0.1100
   4092 HA        -68.4060  -14.9620  -38.0920 H       252 TYR   -0.5400
   4093 HB1       -70.0260  -16.8940  -37.4230 H       252 TYR    0.4300
   4094 HB2       -69.7660  -17.4950  -39.1220 H       252 TYR   -0.1150
   4095 HD1       -69.7360  -13.8880  -38.6430 H       252 TYR    0.1150
   4096 HD2       -72.2440  -17.2540  -39.3810 H       252 TYR   -0.1150
   4097 HE1       -71.5120  -12.3870  -39.4450 H       252 TYR    0.1150
   4098 HE2       -74.0230  -15.7550  -40.1860 H       252 TYR    0.5100
   4099 HH        -73.5440  -12.2400  -40.2500 H       252 TYR   -0.5100
   4100 N         -67.0770  -17.9420  -37.8550 N.am    253 ILE   -0.4700
   4101 CA        -66.2500  -18.7720  -36.9820 C.3     253 ILE    0.3100
   4102 C         -64.8880  -18.1490  -36.6880 C.2     253 ILE    0.0700
   4103 O         -64.2340  -18.5090  -35.7100 O.2     253 ILE    0.0900
   4104 CB        -66.0370  -20.1910  -37.5570 C.3     253 ILE   -0.0900
   4105 CG1       -65.1930  -20.1360  -38.8300 C.3     253 ILE    0.0900
   4106 CG2       -67.3770  -20.8780  -37.8090 C.3     253 ILE   -0.2700
   4107 CD        -64.6270  -21.4710  -39.2490 C.3     253 ILE    0.0900
   4108 HN        -67.3520  -18.3520  -38.7210 H       253 ILE    0.0900
   4109 HA        -66.7440  -18.8330  -36.0230 H       253 ILE    0.0900
   4110 HB        -65.4450  -20.7950  -36.8360 H       253 ILE   -0.1800
   4111 HG11      -64.3510  -19.4320  -38.6630 H       253 ILE    0.0900
   4112 HG12      -65.8270  -19.7470  -39.6550 H       253 ILE    0.0900
   4113 HG21      -68.1870  -20.1220  -37.8750 H       253 ILE   -0.2700
   4114 HG22      -67.6080  -21.5740  -36.9750 H       253 ILE    0.0900
   4115 HG23      -67.3390  -21.4410  -38.7660 H       253 ILE    0.0900
   4116 HD1       -65.4500  -22.1920  -39.4410 H       253 ILE    0.0900
   4117 HD2       -63.9800  -21.8780  -38.4430 H       253 ILE    0.5100
   4118 HD3       -64.0330  -21.3550  -40.1810 H       253 ILE   -0.5100
   4119 N         -64.4530  -17.2160  -37.5340 N.am    254 ASN   -0.4700
   4120 CA        -63.2020  -16.5030  -37.3000 C.3     254 ASN    0.3100
   4121 C         -63.2470  -15.7820  -35.9620 C.2     254 ASN    0.0700
   4122 O         -62.2140  -15.5100  -35.3500 O.2     254 ASN    0.0900
   4123 CB        -62.9210  -15.5030  -38.4260 C.3     254 ASN   -0.1800
   4124 CG        -61.6670  -14.6830  -38.1710 C.2     254 ASN    0.0900
   4125 ND2       -61.7570  -13.4770  -37.8710 N.am    254 ASN    0.0900
   4126 OD1       -60.5170  -15.3060  -38.2720 O.2     254 ASN    0.5500
   4127 HN        -64.9580  -16.9660  -38.3560 H       254 ASN   -0.5500
   4128 HA        -62.4090  -17.2330  -37.2410 H       254 ASN   -0.6200
   4129 HB1       -63.7850  -14.8120  -38.5210 H       254 ASN    0.3200
   4130 HB2       -62.7930  -16.0590  -39.3790 H       254 ASN    0.3000
   4131 HD21      -60.9300  -12.9400  -37.7050 H       254 ASN    0.5100
   4132 HD22      -62.6560  -13.0440  -37.7990 H       254 ASN   -0.5100
   4133 N         -64.4620  -15.4800  -35.5140 N.am    255 SER   -0.4700
   4134 CA        -64.6720  -14.8720  -34.2150 C.3     255 SER    0.3100
   4135 C         -64.5940  -15.9390  -33.1320 C.2     255 SER    0.0700
   4136 O         -64.4830  -15.6310  -31.9460 O.2     255 SER    0.0900
   4137 CB        -66.0240  -14.1570  -34.1750 C.3     255 SER    0.0500
   4138 OG        -66.0620  -13.0950  -35.1110 O.3     255 SER    0.0900
   4139 HN        -65.2830  -15.6580  -36.0510 H       255 SER    0.0900
   4140 HA        -63.8700  -14.1710  -34.0380 H       255 SER   -0.6600
   4141 HB1       -66.1960  -13.7410  -33.1580 H       255 SER    0.4300
   4142 HB2       -66.8330  -14.8770  -34.4200 H       255 SER    0.5100
   4143 HG1       -65.4690  -12.4210  -34.7720 H       255 SER   -0.5100
   4144 N         -64.6390  -17.2010  -33.5470 N.am    256 THR   -0.4700
   4145 CA        -64.5940  -18.3200  -32.6150 C.3     256 THR    0.3100
   4146 C         -63.1630  -18.7720  -32.3420 C.2     256 THR    0.0700
   4147 O         -62.8160  -19.1130  -31.2110 O.2     256 THR    0.0900
   4148 CB        -65.3980  -19.5300  -33.1360 C.3     256 THR    0.1400
   4149 CG2       -65.5340  -20.5930  -32.0540 C.3     256 THR    0.0900
   4150 OG1       -66.7010  -19.1040  -33.5490 O.3     256 THR   -0.6600
   4151 HN        -64.7050  -17.4380  -34.5140 H       256 THR    0.4300
   4152 HA        -65.0020  -17.9820  -31.6740 H       256 THR   -0.2700
   4153 HB        -64.8760  -19.9850  -34.0040 H       256 THR    0.0900
   4154 HG1       -67.3210  -19.7010  -33.1250 H       256 THR    0.0900
   4155 HG21      -66.0600  -20.1730  -31.1700 H       256 THR    0.0900
   4156 HG22      -64.5270  -20.9390  -31.7360 H       256 THR    0.5100
   4157 HG23      -66.1210  -21.4540  -32.4410 H       256 THR   -0.5100
   4158 N         -62.3310  -18.7720  -33.3820 N.am    257 ILE   -0.4700
   4159 CA        -60.9630  -19.2660  -33.2670 C.3     257 ILE    0.3100
   4160 C         -59.9830  -18.2200  -32.7390 C.2     257 ILE    0.0700
   4161 O         -58.8030  -18.5110  -32.5460 O.2     257 ILE    0.0900
   4162 CB        -60.4400  -19.8130  -34.6110 C.3     257 ILE   -0.0900
   4163 CG1       -60.5050  -18.7320  -35.6930 C.3     257 ILE    0.0900
   4164 CG2       -61.2300  -21.0470  -35.0330 C.3     257 ILE   -0.2700
   4165 CD        -60.0790  -19.2140  -37.0630 C.3     257 ILE    0.0900
   4166 HN        -62.6040  -18.4360  -34.2800 H       257 ILE    0.0900
   4167 HA        -60.9560  -20.0470  -32.5220 H       257 ILE    0.0900
   4168 HB        -59.3670  -20.0810  -34.5060 H       257 ILE   -0.1800
   4169 HG11      -59.8430  -17.8920  -35.3920 H       257 ILE    0.0900
   4170 HG12      -61.5490  -18.3610  -35.7590 H       257 ILE    0.0900
   4171 HG21      -62.2640  -20.7580  -35.3230 H       257 ILE   -0.2700
   4172 HG22      -61.2880  -21.7660  -34.1870 H       257 ILE    0.0900
   4173 HG23      -60.7400  -21.5320  -35.9040 H       257 ILE    0.0900
   4174 HD1       -60.8360  -19.9150  -37.4740 H       257 ILE    0.0900
   4175 HD2       -59.1060  -19.7460  -36.9910 H       257 ILE    0.5100
   4176 HD3       -59.9830  -18.3500  -37.7550 H       257 ILE   -0.5100
   4177 N         -60.4700  -17.0040  -32.5020 N.am    258 ASN   -0.4700
   4178 CA        -59.6220  -15.9540  -31.9410 C.3     258 ASN    0.3100
   4179 C         -59.1460  -16.2580  -30.5210 C.2     258 ASN    0.0700
   4180 O         -57.9410  -16.2400  -30.2570 O.2     258 ASN    0.0900
   4181 CB        -60.3100  -14.5840  -31.9980 C.3     258 ASN   -0.1800
   4182 CG        -60.1650  -13.9180  -33.3520 C.2     258 ASN    0.0900
   4183 ND2       -60.5890  -12.6600  -33.4400 N.am    258 ASN    0.0900
   4184 OD1       -59.6790  -14.5210  -34.3090 O.2     258 ASN    0.5500
   4185 HN        -61.4170  -16.7580  -32.6920 H       258 ASN   -0.5500
   4186 HA        -58.7050  -15.9330  -32.5090 H       258 ASN   -0.6200
   4187 HB1       -59.8610  -13.9210  -31.2290 H       258 ASN    0.3200
   4188 HB2       -61.3930  -14.7120  -31.7830 H       258 ASN    0.3000
   4189 HD21      -61.2350  -12.3020  -32.7650 H       258 ASN    0.5100
   4190 HD22      -60.2640  -12.0720  -34.1810 H       258 ASN   -0.5100
   4191 N         -60.0820  -16.5450  -29.6000 N.am    259 PRO   -0.2900
   4192 CA        -59.6780  -16.9170  -28.2400 C.3     259 PRO    0.0000
   4193 C         -58.7940  -18.1570  -28.2410 C.2     259 PRO    0.0900
   4194 O         -57.9310  -18.2940  -27.3740 O.2     259 PRO    0.0900
   4195 CB        -61.0060  -17.2280  -27.5490 C.3     259 PRO    0.0200
   4196 CG        -62.0230  -16.4500  -28.3180 C.3     259 PRO    0.0900
   4197 CD        -61.5480  -16.4870  -29.7430 C.3     259 PRO   -0.1800
   4198 HA        -59.1100  -16.1210  -27.7870 H       259 PRO    0.0900
   4199 HB1       -60.9830  -16.9060  -26.4870 H       259 PRO    0.0900
   4200 HB2       -61.2270  -18.3160  -27.5900 H       259 PRO   -0.1800
   4201 HG1       -63.0270  -16.9160  -28.2270 H       259 PRO    0.0900
   4202 HG2       -62.0770  -15.4030  -27.9500 H       259 PRO    0.0900
   4203 HD1       -61.9180  -17.3890  -30.2740 H       259 PRO    0.5100
   4204 HD2       -61.8430  -15.5720  -30.2970 H       259 PRO   -0.5100
   4205 N         -59.0130  -19.0540  -29.2000 N.am    260 ALA   -0.4700
   4206 CA        -58.1770  -20.2370  -29.3420 C.3     260 ALA    0.3100
   4207 C         -56.7300  -19.8300  -29.5880 C.2     260 ALA    0.0700
   4208 O         -55.8080  -20.3740  -28.9820 O.2     260 ALA    0.0900
   4209 CB        -58.6850  -21.1070  -30.4800 C.3     260 ALA   -0.2700
   4210 HN        -59.7550  -18.9560  -29.8590 H       260 ALA    0.0900
   4211 HA        -58.2050  -20.7820  -28.4110 H       260 ALA    0.0900
   4212 HB1       -58.4980  -20.6070  -31.4550 H       260 ALA    0.0900
   4213 HB2       -59.7790  -21.2720  -30.3700 H       260 ALA    0.5100
   4214 HB3       -58.1570  -22.0840  -30.4740 H       260 ALA   -0.5100
   4215 N         -56.5420  -18.8570  -30.4780 N.am    261 CYS   -0.4700
   4216 CA        -55.2210  -18.3430  -30.8180 C.3     261 CYS    0.3100
   4217 C         -54.5290  -17.6930  -29.6270 C.2     261 CYS    0.0700
   4218 O         -53.3250  -17.8660  -29.4260 O.2     261 CYS    0.0900
   4219 CB        -55.3180  -17.3310  -31.9630 C.3     261 CYS   -0.1100
   4220 SG        -55.8610  -18.0220  -33.5450 S.3     261 CYS    0.0900
   4221 HN        -57.3070  -18.4320  -30.9570 H       261 CYS    0.0900
   4222 HA        -54.5990  -19.1790  -31.1070 H       261 CYS   -0.2300
   4223 HB1       -54.3160  -16.8710  -32.0980 H       261 CYS    0.1600
   4224 HB2       -56.0290  -16.5360  -31.6560 H       261 CYS    0.5100
   4225 HG1       -57.1480  -18.0310  -33.2310 H       261 CYS   -0.5100
   4226 N         -55.2890  -16.9340  -28.8410 N.am    262 TYR   -0.4700
   4227 CA        -54.7350  -16.2570  -27.6750 C.3     262 TYR    0.3100
   4228 C         -54.1630  -17.2840  -26.7100 C.2     262 TYR    0.0700
   4229 O         -53.1010  -17.0840  -26.1230 O.2     262 TYR    0.0900
   4230 CB        -55.8020  -15.4200  -26.9620 C.3     262 TYR   -0.1800
   4231 CG        -56.5200  -14.4250  -27.8510 C.ar    262 TYR    0.0900
   4232 CD1       -56.0210  -14.0850  -29.1030 C.ar    262 TYR    0.0900
   4233 CD2       -57.7000  -13.8220  -27.4320 C.ar    262 TYR    0.0000
   4234 CE1       -56.6810  -13.1750  -29.9140 C.ar    262 TYR   -0.1150
   4235 CE2       -58.3640  -12.9120  -28.2360 C.ar    262 TYR    0.1150
   4236 CZ        -57.8500  -12.5920  -29.4760 C.ar    262 TYR   -0.1150
   4237 OH        -58.5080  -11.6870  -30.2820 O.3     262 TYR    0.1150
   4238 HN        -56.2610  -16.7940  -29.0130 H       262 TYR    0.1100
   4239 HA        -53.9270  -15.6240  -28.0100 H       262 TYR   -0.5400
   4240 HB1       -55.3210  -14.8390  -26.1470 H       262 TYR    0.4300
   4241 HB2       -56.5760  -16.0990  -26.5440 H       262 TYR   -0.1150
   4242 HD1       -55.1050  -14.5390  -29.4510 H       262 TYR    0.1150
   4243 HD2       -58.1060  -14.0700  -26.4620 H       262 TYR   -0.1150
   4244 HE1       -56.2800  -12.9230  -30.8850 H       262 TYR    0.1150
   4245 HE2       -59.2800  -12.4530  -27.8930 H       262 TYR    0.5100
   4246 HH        -59.3670  -11.5100  -29.8900 H       262 TYR   -0.5100
   4247 N         -54.8800  -18.3960  -26.5610 N.am    263 ALA   -0.4700
   4248 CA        -54.5030  -19.4540  -25.6370 C.3     263 ALA    0.3100
   4249 C         -53.3050  -20.2520  -26.1370 C.2     263 ALA    0.0700
   4250 O         -52.4860  -20.7140  -25.3460 O.2     263 ALA    0.0900
   4251 CB        -55.6870  -20.3760  -25.3880 C.3     263 ALA   -0.2700
   4252 HN        -55.7160  -18.5530  -27.0820 H       263 ALA    0.0900
   4253 HA        -54.1800  -18.9960  -24.7150 H       263 ALA    0.0900
   4254 HB1       -56.0200  -20.8360  -26.3430 H       263 ALA    0.0900
   4255 HB2       -56.5330  -19.7980  -24.9580 H       263 ALA    0.5100
   4256 HB3       -55.3940  -21.1870  -24.6870 H       263 ALA   -0.5100
   4257 N         -53.2030  -20.4110  -27.4560 N.am    264 LEU   -0.4700
   4258 CA        -52.1250  -21.1900  -28.0520 C.3     264 LEU    0.3100
   4259 C         -50.8500  -20.3730  -28.2260 C.2     264 LEU    0.0700
   4260 O         -49.7420  -20.8820  -28.0450 O.2     264 LEU    0.0900
   4261 CB        -52.5540  -21.7640  -29.4030 C.3     264 LEU   -0.1800
   4262 CG        -53.6750  -22.8010  -29.3630 C.3     264 LEU    0.0900
   4263 CD1       -54.0570  -23.2210  -30.7740 C.3     264 LEU    0.0900
   4264 CD2       -53.2660  -24.0040  -28.5300 C.3     264 LEU   -0.0900
   4265 HN        -53.8560  -20.0050  -28.0910 H       264 LEU    0.0900
   4266 HA        -51.8730  -21.9880  -27.3690 H       264 LEU   -0.2700
   4267 HB1       -51.6660  -22.2380  -29.8700 H       264 LEU    0.0900
   4268 HB2       -52.8910  -20.9210  -30.0410 H       264 LEU    0.0900
   4269 HG        -54.5620  -22.3660  -28.8550 H       264 LEU    0.0900
   4270 HD11      -53.1800  -23.6650  -31.2910 H       264 LEU   -0.2700
   4271 HD12      -54.4000  -22.3370  -31.3520 H       264 LEU    0.0900
   4272 HD13      -54.8670  -23.9800  -30.7360 H       264 LEU    0.0900
   4273 HD21      -53.0400  -23.6880  -27.4890 H       264 LEU    0.0900
   4274 HD22      -52.3560  -24.4730  -28.9640 H       264 LEU    0.5100
   4275 HD23      -54.0920  -24.7450  -28.5040 H       264 LEU   -0.5100
   4276 N         -51.0110  -19.0990  -28.5750 N.am    265 CYS   -0.4700
   4277 CA        -49.8700  -18.2270  -28.8220 C.3     265 CYS    0.3100
   4278 C         -49.4520  -17.4660  -27.5690 C.2     265 CYS    0.0700
   4279 O         -48.4290  -16.7770  -27.5550 O.2     265 CYS    0.0900
   4280 CB        -50.1790  -17.2540  -29.9630 C.3     265 CYS   -0.1100
   4281 SG        -50.5020  -18.0710  -31.5400 S.3     265 CYS    0.0900
   4282 HN        -51.9110  -18.6860  -28.6830 H       265 CYS    0.0900
   4283 HA        -49.0230  -18.8460  -29.0760 H       265 CYS   -0.2300
   4284 HB1       -49.3150  -16.5660  -30.0770 H       265 CYS    0.1600
   4285 HB2       -51.0670  -16.6520  -29.6760 H       265 CYS    0.5100
   4286 HG1       -51.6660  -18.5850  -31.1690 H       265 CYS   -0.5100
   4287 N         -50.2440  -17.6030  -26.5080 N.am    266 ASN   -0.4700
   4288 CA        -49.9390  -16.9740  -25.2320 C.3     266 ASN    0.3100
   4289 C         -50.3030  -17.8850  -24.0640 C.2     266 ASN    0.0700
   4290 O         -51.4740  -18.1800  -23.8320 O.2     266 ASN    0.0900
   4291 CB        -50.6610  -15.6320  -25.1090 C.3     266 ASN   -0.1800
   4292 CG        -50.2270  -14.8480  -23.8870 C.2     266 ASN    0.0900
   4293 ND2       -50.0260  -13.5420  -24.0620 N.am    266 ASN    0.0900
   4294 OD1       -50.0680  -15.4030  -22.8010 O.2     266 ASN    0.5500
   4295 HN        -51.0820  -18.1430  -26.5410 H       266 ASN   -0.5500
   4296 HA        -48.8700  -16.8320  -25.1760 H       266 ASN   -0.6200
   4297 HB1       -51.7550  -15.8130  -25.0420 H       266 ASN    0.3200
   4298 HB2       -50.4460  -15.0220  -26.0130 H       266 ASN    0.3000
   4299 HD21      -49.7390  -12.9730  -23.2910 H       266 ASN    0.5100
   4300 HD22      -50.1610  -13.1310  -24.9630 H       266 ASN   -0.5100
   4301 N         -49.2850  -18.3270  -23.3290 N.am    267 ALA   -0.4700
   4302 CA        -49.4830  -19.2750  -22.2400 C.3     267 ALA    0.3100
   4303 C         -50.2330  -18.6680  -21.0570 C.2     267 ALA    0.0700
   4304 O         -50.8750  -19.3830  -20.2870 O.2     267 ALA    0.0900
   4305 CB        -48.1480  -19.8450  -21.7850 C.3     267 ALA   -0.2700
   4306 HN        -48.3450  -18.0320  -23.4900 H       267 ALA    0.0900
   4307 HA        -50.1290  -20.0650  -22.5960 H       267 ALA    0.0900
   4308 HB1       -47.4850  -19.0270  -21.4300 H       267 ALA    0.0900
   4309 HB2       -47.6490  -20.3620  -22.6320 H       267 ALA    0.5100
   4310 HB3       -48.3070  -20.5600  -20.9500 H       267 ALA   -0.5100
   4311 N         -50.1520  -17.3480  -20.9120 N.am    268 THR   -0.4700
   4312 CA        -50.8050  -16.6720  -19.7960 C.3     268 THR    0.3100
   4313 C         -52.3220  -16.6680  -19.9570 C.2     268 THR    0.0700
   4314 O         -53.0580  -16.8730  -18.9920 O.2     268 THR    0.0900
   4315 CB        -50.2930  -15.2300  -19.6170 C.3     268 THR    0.1400
   4316 CG2       -50.8530  -14.6220  -18.3380 C.3     268 THR    0.0900
   4317 OG1       -48.8620  -15.2310  -19.5490 O.3     268 THR   -0.6600
   4318 HN        -49.6510  -16.7690  -21.5490 H       268 THR    0.4300
   4319 HA        -50.6080  -17.2470  -18.9030 H       268 THR   -0.2700
   4320 HB        -50.6130  -14.6060  -20.4770 H       268 THR    0.0900
   4321 HG1       -48.6090  -14.3450  -19.2810 H       268 THR    0.0900
   4322 HG21      -50.5370  -15.2230  -17.4590 H       268 THR    0.0900
   4323 HG22      -51.9630  -14.6110  -18.3800 H       268 THR    0.5100
   4324 HG23      -50.4720  -13.5860  -18.2140 H       268 THR   -0.5100
   4325 N         -52.7860  -16.4350  -21.1840 N.am    269 PHE   -0.4700
   4326 CA        -54.2130  -16.4800  -21.4870 C.3     269 PHE    0.3100
   4327 C         -54.7830  -17.8710  -21.2390 C.2     269 PHE    0.0700
   4328 O         -55.8130  -18.0220  -20.5800 O.2     269 PHE    0.0900
   4329 CB        -54.4720  -16.0590  -22.9370 C.3     269 PHE   -0.1800
   4330 CG        -54.8400  -14.6110  -23.0940 C.ar    269 PHE    0.0900
   4331 CD1       -55.7360  -14.0110  -22.2230 C.ar    269 PHE    0.0900
   4332 CD2       -54.2880  -13.8480  -24.1120 C.ar    269 PHE    0.0000
   4333 CE1       -56.0750  -12.6780  -22.3670 C.ar    269 PHE   -0.1150
   4334 CE2       -54.6240  -12.5150  -24.2610 C.ar    269 PHE    0.1150
   4335 CZ        -55.5170  -11.9300  -23.3860 C.ar    269 PHE   -0.1150
   4336 HN        -52.1820  -16.2210  -21.9470 H       269 PHE    0.1150
   4337 HA        -54.7200  -15.8110  -20.8070 H       269 PHE   -0.1150
   4338 HB1       -55.3130  -16.6570  -23.3480 H       269 PHE    0.1150
   4339 HB2       -53.5530  -16.2310  -23.5380 H       269 PHE   -0.1150
   4340 HD1       -56.1740  -14.5910  -21.4230 H       269 PHE    0.1150
   4341 HD2       -53.5870  -14.3000  -24.7980 H       269 PHE   -0.1150
   4342 HE1       -56.7760  -12.2220  -21.6840 H       269 PHE    0.1150
   4343 HE2       -54.1900  -11.9340  -25.0600 H       269 PHE    0.5100
   4344 HZ        -55.7780  -10.8870  -23.4970 H       269 PHE   -0.5100
   4345 N         -54.1060  -18.8890  -21.7650 N.am    270 LYS   -0.4700
   4346 CA        -54.5190  -20.2710  -21.5560 C.3     270 LYS    0.3100
   4347 C         -54.6140  -20.5860  -20.0670 C.2     270 LYS    0.0700
   4348 O         -55.6450  -21.0570  -19.5870 O.2     270 LYS    0.0900
   4349 CB        -53.5510  -21.2390  -22.2430 C.3     270 LYS   -0.1800
   4350 CG        -53.7630  -22.7000  -21.8660 C.3     270 LYS    0.0900
   4351 CD        -52.7820  -23.6140  -22.5880 C.3     270 LYS    0.0900
   4352 CE        -53.4330  -24.3050  -23.7780 C.3     270 LYS   -0.1800
   4353 NZ        -54.4350  -25.3280  -23.3580 N.4     270 LYS    0.0900
   4354 HN        -53.2910  -18.7540  -22.3240 H       270 LYS    0.0900
   4355 HA        -55.5140  -20.3880  -21.9580 H       270 LYS   -0.1800
   4356 HB1       -52.5130  -20.9520  -21.9700 H       270 LYS    0.0900
   4357 HB2       -53.6740  -21.1370  -23.3420 H       270 LYS    0.0900
   4358 HG1       -54.8000  -22.9960  -22.1330 H       270 LYS    0.2100
   4359 HG2       -53.6280  -22.8150  -20.7690 H       270 LYS    0.0500
   4360 HD1       -52.4140  -24.3850  -21.8770 H       270 LYS    0.0500
   4361 HD2       -51.9200  -23.0120  -22.9440 H       270 LYS   -0.3000
   4362 HE1       -52.6550  -24.8240  -24.3790 H       270 LYS    0.3300
   4363 HE2       -53.9600  -23.5540  -24.4030 H       270 LYS    0.3300
   4364 HZ1       -55.1850  -24.8690  -22.8010 H       270 LYS    0.3300
   4365 HZ2       -53.9670  -26.0540  -22.7790 H       270 LYS    0.5100
   4366 HZ3       -54.8520  -25.7720  -24.2010 H       270 LYS   -0.5100
   4367 N         -53.5320  -20.3180  -19.3390 N.am    271 LYS   -0.4700
   4368 CA        -53.5070  -20.4880  -17.8920 C.3     271 LYS    0.3100
   4369 C         -54.7020  -19.8150  -17.2340 C.2     271 LYS    0.0700
   4370 O         -55.4360  -20.4380  -16.4660 O.2     271 LYS    0.0900
   4371 CB        -52.2110  -19.9120  -17.3140 C.3     271 LYS   -0.1800
   4372 CG        -52.3160  -19.4730  -15.8580 C.3     271 LYS    0.0900
   4373 CD        -51.1670  -18.5440  -15.4850 C.3     271 LYS    0.0900
   4374 CE        -51.4250  -17.8450  -14.1580 C.3     271 LYS   -0.1800
   4375 NZ        -50.4380  -16.7560  -13.9000 N.4     271 LYS    0.0900
   4376 HN        -52.6880  -19.9870  -19.7530 H       271 LYS    0.0900
   4377 HA        -53.5790  -21.5440  -17.6770 H       271 LYS   -0.1800
   4378 HB1       -51.9150  -19.0340  -17.9250 H       271 LYS    0.0900
   4379 HB2       -51.4190  -20.6870  -17.3900 H       271 LYS    0.0900
   4380 HG1       -52.2890  -20.3690  -15.2020 H       271 LYS    0.2100
   4381 HG2       -53.2800  -18.9440  -15.7040 H       271 LYS    0.0500
   4382 HD1       -51.0450  -17.7780  -16.2810 H       271 LYS    0.0500
   4383 HD2       -50.2300  -19.1350  -15.4080 H       271 LYS   -0.3000
   4384 HE1       -51.3430  -18.5780  -13.3270 H       271 LYS    0.3300
   4385 HE2       -52.4370  -17.3870  -14.1660 H       271 LYS    0.3300
   4386 HZ1       -50.4990  -16.0470  -14.6590 H       271 LYS    0.3300
   4387 HZ2       -49.4790  -17.1570  -13.8760 H       271 LYS    0.5100
   4388 HZ3       -50.6490  -16.3070  -12.9870 H       271 LYS   -0.5100
   4389 N         -54.8900  -18.5360  -17.5410 N.am    272 THR   -0.4700
   4390 CA        -55.9720  -17.7590  -16.9560 C.3     272 THR    0.3100
   4391 C         -57.3240  -18.4090  -17.2190 C.2     272 THR    0.0700
   4392 O         -58.1420  -18.5450  -16.3100 O.2     272 THR    0.0900
   4393 CB        -55.9750  -16.3110  -17.4810 C.3     272 THR    0.1400
   4394 CG2       -56.9450  -15.4570  -16.6800 C.3     272 THR    0.0900
   4395 OG1       -54.6560  -15.7600  -17.3800 O.3     272 THR   -0.6600
   4396 HN        -54.3010  -18.0540  -18.1840 H       272 THR    0.4300
   4397 HA        -55.8410  -17.7640  -15.8840 H       272 THR   -0.2700
   4398 HB        -56.2920  -16.2970  -18.5460 H       272 THR    0.0900
   4399 HG1       -54.1260  -16.2200  -18.0350 H       272 THR    0.0900
   4400 HG21      -56.6470  -15.4450  -15.6090 H       272 THR    0.0900
   4401 HG22      -57.9710  -15.8740  -16.7570 H       272 THR    0.5100
   4402 HG23      -56.9350  -14.4130  -17.0620 H       272 THR   -0.5100
   4403 N         -57.5560  -18.8220  -18.4640 N.am    273 PHE   -0.4700
   4404 CA        -58.7800  -19.5310  -18.8150 C.3     273 PHE    0.3100
   4405 C         -58.9530  -20.7480  -17.9150 C.2     273 PHE    0.0700
   4406 O         -59.9880  -20.9200  -17.2710 O.2     273 PHE    0.0900
   4407 CB        -58.7460  -19.9810  -20.2800 C.3     273 PHE   -0.1800
   4408 CG        -58.7060  -18.8490  -21.2670 C.ar    273 PHE    0.0900
   4409 CD1       -59.2040  -17.5990  -20.9360 C.ar    273 PHE    0.0900
   4410 CD2       -58.1710  -19.0390  -22.5340 C.ar    273 PHE    0.0000
   4411 CE1       -59.1670  -16.5580  -21.8480 C.ar    273 PHE   -0.1150
   4412 CE2       -58.1320  -18.0010  -23.4490 C.ar    273 PHE    0.1150
   4413 CZ        -58.6290  -16.7590  -23.1060 C.ar    273 PHE   -0.1150
   4414 HN        -56.9090  -18.6650  -19.2060 H       273 PHE    0.1150
   4415 HA        -59.6130  -18.8640  -18.6470 H       273 PHE   -0.1150
   4416 HB1       -59.6570  -20.5770  -20.5000 H       273 PHE    0.1150
   4417 HB2       -57.8370  -20.5970  -20.4510 H       273 PHE   -0.1150
   4418 HD1       -59.6250  -17.4340  -19.9540 H       273 PHE    0.1150
   4419 HD2       -57.7830  -20.0080  -22.8080 H       273 PHE   -0.1150
   4420 HE1       -59.5590  -15.5870  -21.5780 H       273 PHE    0.1150
   4421 HE2       -57.7110  -18.1620  -24.4300 H       273 PHE    0.5100
   4422 HZ        -58.5980  -15.9490  -23.8180 H       273 PHE   -0.5100
   4423 N         -57.9170  -21.5840  -17.8710 N.am    274 LYS   -0.4700
   4424 CA        -57.9090  -22.7900  -17.0550 C.3     274 LYS    0.3100
   4425 C         -58.3590  -22.5220  -15.6240 C.2     274 LYS    0.0700
   4426 O         -59.1820  -23.2540  -15.0750 O.2     274 LYS    0.0900
   4427 CB        -56.5080  -23.4090  -17.0550 C.3     274 LYS   -0.1800
   4428 CG        -56.3290  -24.5660  -16.0890 C.3     274 LYS    0.0900
   4429 CD        -54.8810  -25.0340  -16.0680 C.3     274 LYS    0.0900
   4430 CE        -54.6700  -26.1540  -15.0610 C.3     274 LYS   -0.1800
   4431 NZ        -53.2480  -26.5940  -15.0180 N.4     274 LYS    0.0900
   4432 HN        -57.0900  -21.4180  -18.4040 H       274 LYS    0.0900
   4433 HA        -58.6280  -23.4820  -17.4680 H       274 LYS   -0.1800
   4434 HB1       -55.7770  -22.6160  -16.7900 H       274 LYS    0.0900
   4435 HB2       -56.2880  -23.7730  -18.0810 H       274 LYS    0.0900
   4436 HG1       -56.9810  -25.4090  -16.4020 H       274 LYS    0.2100
   4437 HG2       -56.6250  -24.2420  -15.0690 H       274 LYS    0.0500
   4438 HD1       -54.2260  -24.1780  -15.8000 H       274 LYS    0.0500
   4439 HD2       -54.6010  -25.3980  -17.0790 H       274 LYS   -0.3000
   4440 HE1       -55.2890  -27.0320  -15.3420 H       274 LYS    0.3300
   4441 HE2       -54.9480  -25.8010  -14.0450 H       274 LYS    0.3300
   4442 HZ1       -52.6450  -25.7920  -14.7460 H       274 LYS    0.3300
   4443 HZ2       -52.9640  -26.9400  -15.9570 H       274 LYS    0.5100
   4444 HZ3       -53.1430  -27.3580  -14.3220 H       274 LYS   -0.5100
   4445 N         -57.8160  -21.4660  -15.0220 N.am    275 HSD   -0.4700
   4446 CA        -58.1620  -21.1060  -13.6520 C.3     275 HSD    0.3100
   4447 C         -59.5280  -20.4300  -13.5640 C.2     275 HSD    0.0700
   4448 O         -60.1690  -20.4400  -12.5100 O.2     275 HSD    0.0900
   4449 CB        -57.0830  -20.2030  -13.0430 C.3     275 HSD   -0.0900
   4450 CG        -55.7490  -20.8670  -12.8960 C.ar    275 HSD    0.0900
   4451 CD2       -55.1410  -21.4230  -11.8240 C.ar    275 HSD    0.0900
   4452 ND1       -54.8720  -21.0110  -13.9510 N.ar    275 HSD   -0.3600
   4453 CE1       -53.7810  -21.6300  -13.5290 C.ar    275 HSD    0.3200
   4454 NE2       -53.9170  -21.8910  -12.2430 N.ar    275 HSD   -0.0500
   4455 HN        -57.1520  -20.8770  -15.4770 H       275 HSD    0.2500
   4456 HA        -58.2550  -22.0180  -13.0810 H       275 HSD    0.1300
   4457 HB1       -57.4200  -19.8770  -12.0360 H       275 HSD   -0.7000
   4458 HB2       -56.9580  -19.3110  -13.6930 H       275 HSD    0.2200
   4459 HD1       -55.0470  -20.6940  -14.8830 H       275 HSD    0.1000
   4460 HD2       -55.4630  -21.5300  -10.7960 H       275 HSD    0.5100
   4461 HE1       -52.9260  -21.8720  -14.1590 H       275 HSD   -0.5100
   4462 N         -59.9770  -19.8460  -14.6730 N.am    276 LEU   -0.4700
   4463 CA        -61.2640  -19.1600  -14.7050 C.3     276 LEU    0.3100
   4464 C         -62.4370  -20.1330  -14.7520 C.2     276 LEU    0.0700
   4465 O         -63.5300  -19.8250  -14.2750 O.2     276 LEU    0.0900
   4466 CB        -61.3380  -18.1890  -15.8850 C.3     276 LEU   -0.1800
   4467 CG        -60.8230  -16.7760  -15.6160 C.3     276 LEU    0.0900
   4468 CD1       -60.9010  -15.9330  -16.8750 C.3     276 LEU    0.0900
   4469 CD2       -61.6060  -16.1230  -14.4860 C.3     276 LEU   -0.0900
   4470 HN        -59.4600  -19.8510  -15.5250 H       276 LEU    0.0900
   4471 HA        -61.3790  -18.6250  -13.7730 H       276 LEU   -0.2700
   4472 HB1       -62.4000  -18.1120  -16.2000 H       276 LEU    0.0900
   4473 HB2       -60.7450  -18.6170  -16.7200 H       276 LEU    0.0900
   4474 HG        -59.7670  -16.8290  -15.2720 H       276 LEU    0.0900
   4475 HD11      -61.9620  -15.7150  -17.1230 H       276 LEU   -0.2700
   4476 HD12      -60.4430  -16.4800  -17.7260 H       276 LEU    0.0900
   4477 HD13      -60.3680  -14.9700  -16.7200 H       276 LEU    0.0900
   4478 HD21      -61.3620  -16.6130  -13.5180 H       276 LEU    0.0900
   4479 HD22      -62.6970  -16.2290  -14.6710 H       276 LEU    0.5100
   4480 HD23      -61.3420  -15.0460  -14.4160 H       276 LEU   -0.5100
   4481 N         -62.2080  -21.3100  -15.3280 N.am    277 LEU   -0.4700
   4482 CA        -63.2390  -22.3330  -15.3890 C.3     277 LEU    0.3100
   4483 C         -63.5350  -22.8610  -13.9900 C.2     277 LEU    0.0700
   4484 O         -64.6120  -23.3970  -13.7300 O.2     277 LEU    0.0900
   4485 CB        -62.8150  -23.4750  -16.3130 C.3     277 LEU   -0.1800
   4486 CG        -62.4820  -23.0730  -17.7520 C.3     277 LEU    0.0900
   4487 CD1       -62.1540  -24.3000  -18.5880 C.3     277 LEU    0.0900
   4488 CD2       -63.6250  -22.2810  -18.3740 C.3     277 LEU   -0.0900
   4489 HN        -61.3300  -21.5420  -15.7380 H       277 LEU    0.0900
   4490 HA        -64.1460  -21.8730  -15.7550 H       277 LEU   -0.2700
   4491 HB1       -63.6410  -24.2160  -16.3460 H       277 LEU    0.0900
   4492 HB2       -61.9160  -23.9560  -15.8740 H       277 LEU    0.0900
   4493 HG        -61.6100  -22.3850  -17.7500 H       277 LEU    0.0900
   4494 HD11      -63.0230  -24.9930  -18.6050 H       277 LEU   -0.2700
   4495 HD12      -61.2840  -24.8330  -18.1510 H       277 LEU    0.0900
   4496 HD13      -61.9220  -23.9960  -19.6310 H       277 LEU    0.0900
   4497 HD21      -63.6980  -21.2790  -17.9010 H       277 LEU    0.0900
   4498 HD22      -64.5850  -22.8180  -18.2170 H       277 LEU    0.5100
   4499 HD23      -63.4450  -22.1480  -19.4620 H       277 LEU   -0.5100
   4500 N         -62.5740  -22.7190  -13.0560 N.am    278 MET   -0.4700
   4501 CA        -62.6890  -23.1640  -11.6840 C.3     278 MET    0.3100
   4502 CAT       -63.8050  -19.6900  -10.5420 C.3     278 MET    0.0700
   4503 C         -63.1000  -22.0220  -10.7610 C.2     278 MET    0.0900
   4504 O         -63.1450  -22.1780   -9.5410 O.2     278 MET   -0.1800
   4505 CB        -61.3310  -23.7490  -11.2100 C.3     278 MET    0.0900
   4506 CG        -60.8390  -24.9290  -12.0760 C.3     278 MET    0.0900
   4507 SD        -59.3730  -25.7960  -11.4260 S.3     278 MET   -0.1400
   4508 CE        -58.1560  -24.4910  -11.7610 C.3     278 MET    0.0900
   4509 NT        -63.4270  -20.8410  -11.3240 N.am    278 MET    0.0900
   4510 HN        -61.7070  -22.2810  -13.2800 H       278 MET   -0.0900
   4511 HNT       -63.4210  -20.7110  -12.3120 H       278 MET   -0.2200
   4512 HA        -63.4630  -23.9160  -11.6350 H       278 MET    0.0900
   4513 HB1       -61.4400  -24.1000  -10.1620 H       278 MET    0.0900
   4514 HB2       -60.5670  -22.9430  -11.2420 H       278 MET    0.0900
   4515 HG1       -60.6040  -24.5360  -13.0870 H       278 MET    0.5100
   4516 HG2       -61.6740  -25.6550  -12.1690 H       278 MET   -0.5100
   4517 HE1       -58.4120  -23.5530  -11.2230 H       278 MET   -0.4700
   4518 HE2       -58.1240  -24.2660  -12.8470 H       278 MET    0.3100
   4519 HE3       -57.1470  -24.8140  -11.4270 H       278 MET   -0.1100
   4520 HT1       -62.9710  -19.4120   -9.8620 H       278 MET    0.0900
   4521 HT2       -64.7030  -19.9290   -9.9330 H       278 MET    0.0900
   4522 HT3       -64.0220  -18.8330  -11.2160 H       278 MET    0.0900
@<TRIPOS>BOND
     1    1    2 1
     2    2   12 1
     3    2    6 1
     4    2    4 1
     5    4    5 2
     6    6   13 1
     7    6    7 1
     8    6    8 1
     9    7   16 1
    10    7   15 1
    11    7   17 1
    12    8   14 1
    13    3    9 1
    14    3   18 1
    15    3   19 1
    16    3   20 1
    17    9    1 1
    18    9   10 2
    19   11    1 1
    20   21   22 1
    21   22   23 1
    22   22   33 1
    23   22   25 1
    24   23   24 2
    25   25   35 1
    26   25   26 1
    27   26   28 ar
    28   26   27 ar
    29   27   36 1
    30   27   29 ar
    31   28   37 1
    32   28   30 ar
    33   29   38 1
    34   29   31 ar
    35   30   39 1
    36   30   31 ar
    37   31   40 1
    38   32   21 1
    39   34   25 1
    40    4   21 am
    41   41   42 1
    42   42   51 1
    43   42   43 1
    44   42   45 1
    45   43   44 2
    46   45   53 1
    47   45   46 1
    48   46   55 1
    49   46   47 1
    50   47   48 2
    51   47   49 2
    52   50   41 1
    53   52   45 1
    54   54   46 1
    55   23   41 am
    56   56   57 1
    57   57   64 1
    58   57   60 1
    59   57   58 1
    60   58   59 2
    61   60   62 1
    62   60   65 1
    63   60   61 1
    64   61   66 1
    65   61   67 1
    66   61   68 1
    67   62   69 1
    68   62   70 1
    69   62   71 1
    70   63   56 1
    71   43   56 am
    72   72   73 1
    73   73   80 1
    74   73   76 1
    75   73   74 1
    76   74   75 2
    77   76   78 1
    78   76   81 1
    79   76   77 1
    80   77   82 1
    81   77   83 1
    82   77   84 1
    83   78   85 1
    84   78   86 1
    85   78   87 1
    86   79   72 1
    87   58   72 am
    88   88   89 1
    89   89   90 1
    90   89  100 1
    91   89   92 1
    92   90   91 2
    93   92  102 1
    94   92   93 1
    95   93   95 ar
    96   93   94 ar
    97   94  103 1
    98   94   96 ar
    99   95  104 1
   100   95   97 ar
   101   96  105 1
   102   96   98 ar
   103   97  106 1
   104   97   98 ar
   105   98  107 1
   106   99   88 1
   107  101   92 1
   108   74   88 am
   109  108  109 1
   110  109  110 1
   111  109  117 1
   112  109  112 1
   113  110  111 2
   114  112  118 1
   115  112  114 1
   116  112  113 1
   117  113  120 1
   118  114  121 1
   119  114  122 1
   120  114  123 1
   121  115  113 1
   122  115  124 1
   123  115  125 1
   124  115  126 1
   125  116  108 1
   126  119  113 1
   127   90  108 am
   128  127  128 1
   129  128  135 1
   130  128  131 1
   131  128  129 1
   132  129  130 2
   133  131  133 1
   134  131  136 1
   135  131  132 1
   136  132  137 1
   137  132  138 1
   138  132  139 1
   139  133  140 1
   140  133  141 1
   141  133  142 1
   142  134  127 1
   143  110  127 am
   144  143  144 1
   145  144  152 1
   146  144  147 1
   147  144  145 1
   148  145  146 2
   149  147  154 1
   150  147  148 1
   151  148  155 1
   152  148  149 1
   153  148  150 1
   154  149  156 1
   155  149  157 1
   156  149  158 1
   157  150  159 1
   158  150  160 1
   159  150  161 1
   160  151  143 1
   161  153  147 1
   162  129  143 am
   163  162  163 1
   164  163  170 1
   165  163  166 1
   166  163  164 1
   167  164  165 2
   168  166  168 1
   169  166  171 1
   170  166  167 1
   171  167  172 1
   172  167  173 1
   173  167  174 1
   174  168  175 1
   175  168  176 1
   176  168  177 1
   177  169  162 1
   178  145  162 am
   179  178  179 1
   180  179  184 1
   181  179  182 1
   182  179  180 1
   183  180  181 2
   184  182  185 1
   185  182  186 1
   186  182  187 1
   187  183  178 1
   188  164  178 am
   189  188  189 1
   190  189  194 1
   191  189  190 1
   192  190  191 2
   193  192  188 1
   194  193  189 1
   195  180  188 am
   196  195  196 1
   197  196  202 1
   198  196  199 1
   199  196  197 1
   200  197  198 2
   201  199  204 1
   202  199  200 1
   203  201  195 1
   204  203  199 1
   205  205  200 1
   206  190  195 am
   207  206  207 1
   208  207  215 1
   209  207  210 1
   210  207  208 1
   211  208  209 2
   212  210  217 1
   213  210  211 1
   214  211  218 1
   215  211  212 1
   216  211  213 1
   217  212  219 1
   218  212  220 1
   219  212  221 1
   220  213  222 1
   221  213  223 1
   222  213  224 1
   223  214  206 1
   224  216  210 1
   225  197  206 am
   226  225  226 1
   227  226  232 1
   228  226  229 1
   229  226  227 1
   230  227  228 2
   231  229  234 1
   232  229  230 1
   233  231  225 1
   234  233  229 1
   235  235  230 1
   236  208  225 am
   237  236  237 1
   238  237  245 1
   239  237  240 1
   240  237  238 1
   241  238  239 2
   242  240  247 1
   243  240  241 1
   244  241  248 1
   245  241  242 1
   246  241  243 1
   247  242  249 1
   248  242  250 1
   249  242  251 1
   250  243  252 1
   251  243  253 1
   252  243  254 1
   253  244  236 1
   254  246  240 1
   255  227  236 am
   256  255  256 1
   257  256  263 1
   258  256  259 1
   259  256  257 1
   260  257  258 2
   261  259  261 1
   262  259  264 1
   263  259  260 1
   264  260  265 1
   265  260  266 1
   266  260  267 1
   267  261  268 1
   268  261  269 1
   269  261  270 1
   270  262  255 1
   271  238  255 am
   272  271  272 1
   273  272  279 1
   274  272  275 1
   275  272  273 1
   276  273  274 2
   277  275  280 1
   278  275  276 1
   279  275  277 1
   280  276  282 1
   281  276  283 1
   282  276  284 1
   283  277  281 1
   284  278  271 1
   285  257  271 am
   286  285  286 1
   287  286  287 1
   288  286  294 1
   289  286  289 1
   290  287  288 2
   291  289  295 1
   292  289  291 1
   293  289  290 1
   294  290  297 1
   295  291  298 1
   296  291  299 1
   297  291  300 1
   298  292  290 1
   299  292  301 1
   300  292  302 1
   301  292  303 1
   302  293  285 1
   303  296  290 1
   304  273  285 am
   305  304  305 1
   306  305  306 1
   307  305  313 1
   308  305  308 1
   309  306  307 2
   310  308  314 1
   311  308  310 1
   312  308  309 1
   313  309  316 1
   314  310  317 1
   315  310  318 1
   316  310  319 1
   317  311  309 1
   318  311  320 1
   319  311  321 1
   320  311  322 1
   321  312  304 1
   322  315  309 1
   323  287  304 am
   324  323  324 1
   325  324  329 1
   326  324  325 1
   327  325  326 2
   328  327  323 1
   329  328  324 1
   330  306  323 am
   331  330  331 1
   332  331  339 1
   333  331  334 1
   334  331  332 1
   335  332  333 2
   336  334  341 1
   337  334  335 1
   338  335  337 2
   339  335  336 am
   340  336  342 1
   341  336  343 1
   342  338  330 1
   343  340  334 1
   344  325  330 am
   345  344  345 1
   346  345  346 1
   347  345  353 1
   348  345  348 1
   349  346  347 2
   350  348  354 1
   351  348  350 1
   352  348  349 1
   353  349  356 1
   354  350  357 1
   355  350  358 1
   356  350  359 1
   357  351  349 1
   358  351  360 1
   359  351  361 1
   360  351  362 1
   361  352  344 1
   362  355  349 1
   363  332  344 am
   364  363  364 1
   365  364  372 1
   366  364  367 1
   367  364  365 1
   368  365  366 2
   369  367  374 1
   370  367  368 1
   371  368  375 1
   372  368  369 1
   373  368  370 1
   374  369  376 1
   375  369  377 1
   376  369  378 1
   377  370  379 1
   378  370  380 1
   379  370  381 1
   380  371  363 1
   381  373  367 1
   382  346  363 am
   383  382  383 1
   384  383  390 1
   385  383  386 1
   386  383  384 1
   387  384  385 2
   388  386  388 1
   389  386  391 1
   390  386  387 1
   391  387  392 1
   392  387  393 1
   393  387  394 1
   394  388  395 1
   395  388  396 1
   396  388  397 1
   397  389  382 1
   398  365  382 am
   399  398  399 1
   400  399  407 1
   401  399  402 1
   402  399  400 1
   403  400  401 2
   404  402  409 1
   405  402  403 1
   406  403  411 1
   407  403  404 1
   408  404  405 1
   409  405  412 1
   410  405  413 1
   411  405  414 1
   412  406  398 1
   413  408  402 1
   414  410  403 1
   415  384  398 am
   416  415  416 1
   417  416  423 1
   418  416  419 1
   419  416  417 1
   420  417  418 2
   421  419  421 1
   422  419  424 1
   423  419  420 1
   424  420  425 1
   425  420  426 1
   426  420  427 1
   427  421  428 1
   428  421  429 1
   429  421  430 1
   430  422  415 1
   431  400  415 am
   432  431  432 1
   433  432  438 1
   434  432  435 1
   435  432  433 1
   436  433  434 2
   437  435  440 1
   438  435  436 1
   439  437  431 1
   440  439  435 1
   441  441  436 1
   442  417  431 am
   443  442  443 1
   444  443  444 1
   445  443  451 1
   446  443  446 1
   447  444  445 2
   448  446  452 1
   449  446  448 1
   450  446  447 1
   451  447  454 1
   452  448  455 1
   453  448  456 1
   454  448  457 1
   455  449  447 1
   456  449  458 1
   457  449  459 1
   458  449  460 1
   459  450  442 1
   460  453  447 1
   461  433  442 am
   462  461  462 1
   463  462  471 1
   464  462  465 1
   465  462  463 1
   466  463  464 2
   467  465  473 1
   468  465  466 1
   469  466  475 1
   470  466  467 1
   471  467  477 1
   472  467  468 1
   473  468  479 1
   474  468  469 1
   475  469  480 1
   476  469  481 1
   477  469  482 1
   478  470  461 1
   479  472  465 1
   480  474  466 1
   481  476  467 1
   482  478  468 1
   483  444  461 am
   484  483  484 1
   485  484  491 1
   486  484  487 1
   487  484  485 1
   488  485  486 2
   489  487  489 1
   490  487  492 1
   491  487  488 1
   492  488  493 1
   493  488  494 1
   494  488  495 1
   495  489  496 1
   496  489  497 1
   497  489  498 1
   498  490  483 1
   499  463  483 am
   500  499  500 1
   501  500  508 1
   502  500  503 1
   503  500  501 1
   504  501  502 2
   505  503  510 1
   506  503  504 1
   507  504  506 2
   508  504  505 am
   509  505  511 1
   510  505  512 1
   511  507  499 1
   512  509  503 1
   513  485  499 am
   514  513  514 1
   515  514  525 1
   516  514  517 1
   517  514  515 1
   518  515  516 2
   519  517  527 1
   520  517  518 1
   521  518  529 1
   522  518  519 1
   523  519  531 1
   524  519  520 1
   525  520  532 1
   526  520  521 2
   527  521  522 2
   528  521  523 2
   529  522  533 1
   530  522  534 1
   531  523  535 1
   532  523  536 1
   533  524  513 1
   534  526  517 1
   535  528  518 1
   536  530  519 1
   537  501  513 am
   538  537  538 1
   539  537  547 1
   540  538  539 1
   541  538  541 1
   542  538  548 1
   543  539  540 2
   544  541  542 1
   545  541  549 1
   546  541  550 1
   547  542  543 ar
   548  542  544 ar
   549  543  546 ar
   550  543  551 1
   551  544  545 ar
   552  545  546 ar
   553  545  552 1
   554  546  553 1
   555  515  537 am
   556  554  555 1
   557  555  563 1
   558  555  558 1
   559  555  556 1
   560  556  557 2
   561  558  565 1
   562  558  559 1
   563  559  566 1
   564  559  560 1
   565  559  561 1
   566  560  567 1
   567  560  568 1
   568  560  569 1
   569  561  570 1
   570  561  571 1
   571  561  572 1
   572  562  554 1
   573  564  558 1
   574  554  539 am
   575  573  574 1
   576  574  583 1
   577  574  577 1
   578  574  575 1
   579  575  576 2
   580  577  585 1
   581  577  578 1
   582  578  587 1
   583  578  579 1
   584  579  581 2
   585  579  580 am
   586  580  588 1
   587  580  589 1
   588  582  573 1
   589  584  577 1
   590  586  578 1
   591  556  573 am
   592  590  591 1
   593  591  598 1
   594  591  594 1
   595  591  592 1
   596  592  593 2
   597  594  599 1
   598  594  595 1
   599  594  596 1
   600  595  601 1
   601  595  602 1
   602  595  603 1
   603  596  600 1
   604  597  590 1
   605  575  590 am
   606  604  605 1
   607  605  612 1
   608  605  608 1
   609  605  606 1
   610  606  607 2
   611  608  610 1
   612  608  613 1
   613  608  609 1
   614  609  614 1
   615  609  615 1
   616  609  616 1
   617  610  617 1
   618  610  618 1
   619  610  619 1
   620  611  604 1
   621  592  604 am
   622  620  621 1
   623  621  629 1
   624  621  624 1
   625  621  622 1
   626  622  623 2
   627  624  631 1
   628  624  625 1
   629  625  627 2
   630  625  626 am
   631  626  632 1
   632  626  633 1
   633  628  620 1
   634  630  624 1
   635  606  620 am
   636  634  635 1
   637  635  643 1
   638  635  638 1
   639  635  636 1
   640  636  637 2
   641  638  645 1
   642  638  639 1
   643  639  641 2
   644  639  640 am
   645  640  646 1
   646  640  647 1
   647  642  634 1
   648  644  638 1
   649  622  634 am
   650  648  649 1
   651  649  661 1
   652  649  652 1
   653  649  650 1
   654  650  651 2
   655  652  663 1
   656  652  653 1
   657  653  654 ar
   658  653  655 ar
   659  654  664 1
   660  654  656 ar
   661  655  657 ar
   662  655  665 1
   663  656  666 1
   664  656  658 ar
   665  657  658 ar
   666  657  667 1
   667  658  659 1
   668  659  668 1
   669  660  648 1
   670  662  652 1
   671  636  648 am
   672  669  670 1
   673  670  671 1
   674  670  681 1
   675  670  673 1
   676  671  672 2
   677  673  683 1
   678  673  674 1
   679  674  676 ar
   680  674  675 ar
   681  675  684 1
   682  675  677 ar
   683  676  685 1
   684  676  678 ar
   685  677  686 1
   686  677  679 ar
   687  678  687 1
   688  678  679 ar
   689  679  688 1
   690  680  669 1
   691  682  673 1
   692  650  669 am
   693  689  690 1
   694  690  698 1
   695  690  693 1
   696  690  691 1
   697  691  692 2
   698  693  700 1
   699  693  694 1
   700  694  701 1
   701  694  695 1
   702  694  696 1
   703  695  702 1
   704  695  703 1
   705  695  704 1
   706  696  705 1
   707  696  706 1
   708  696  707 1
   709  697  689 1
   710  699  693 1
   711  671  689 am
   712  708  709 1
   713  709  710 1
   714  709  720 1
   715  709  712 1
   716  710  711 2
   717  712  722 1
   718  712  713 1
   719  713  715 ar
   720  713  714 ar
   721  714  723 1
   722  714  716 ar
   723  715  724 1
   724  715  717 ar
   725  716  725 1
   726  716  718 ar
   727  717  726 1
   728  717  718 ar
   729  718  727 1
   730  719  708 1
   731  721  712 1
   732  691  708 am
   733  728  729 1
   734  729  735 1
   735  729  732 1
   736  729  730 1
   737  730  731 2
   738  732  737 1
   739  732  733 1
   740  734  728 1
   741  736  732 1
   742  738  733 1
   743  710  728 am
   744  739  740 1
   745  740  748 1
   746  740  743 1
   747  740  741 1
   748  741  742 2
   749  743  750 1
   750  743  744 1
   751  744  751 1
   752  744  745 1
   753  744  746 1
   754  745  752 1
   755  745  753 1
   756  745  754 1
   757  746  755 1
   758  746  756 1
   759  746  757 1
   760  747  739 1
   761  749  743 1
   762  730  739 am
   763  758  759 1
   764  759  764 1
   765  759  762 1
   766  759  760 1
   767  760  761 2
   768  762  765 1
   769  762  766 1
   770  762  767 1
   771  763  758 1
   772  741  758 am
   773  768  769 1
   774  769  775 1
   775  769  772 1
   776  769  770 1
   777  770  771 2
   778  772  777 1
   779  772  773 1
   780  774  768 1
   781  776  772 1
   782  778  773 1
   783  760  768 am
   784  779  780 1
   785  780  785 1
   786  780  783 1
   787  780  781 1
   788  781  782 2
   789  783  786 1
   790  783  787 1
   791  783  788 1
   792  784  779 1
   793  770  779 am
   794  789  790 1
   795  790  798 1
   796  790  793 1
   797  790  791 1
   798  791  792 2
   799  793  800 1
   800  793  794 1
   801  794  795 2
   802  794  796 2
   803  797  789 1
   804  799  793 1
   805  781  789 am
   806  801  802 1
   807  802  810 1
   808  802  805 1
   809  802  803 1
   810  803  804 2
   811  805  812 1
   812  805  806 1
   813  806  813 1
   814  806  807 1
   815  806  808 1
   816  807  814 1
   817  807  815 1
   818  807  816 1
   819  808  817 1
   820  808  818 1
   821  808  819 1
   822  809  801 1
   823  811  805 1
   824  791  801 am
   825  820  821 1
   826  821  822 1
   827  821  829 1
   828  821  824 1
   829  822  823 2
   830  824  830 1
   831  824  826 1
   832  824  825 1
   833  825  832 1
   834  826  833 1
   835  826  834 1
   836  826  835 1
   837  827  825 1
   838  827  836 1
   839  827  837 1
   840  827  838 1
   841  828  820 1
   842  831  825 1
   843  803  820 am
   844  839  840 1
   845  840  841 1
   846  840  848 1
   847  840  843 1
   848  841  842 2
   849  843  849 1
   850  843  845 1
   851  843  844 1
   852  844  851 1
   853  845  852 1
   854  845  853 1
   855  845  854 1
   856  846  844 1
   857  846  855 1
   858  846  856 1
   859  846  857 1
   860  847  839 1
   861  850  844 1
   862  822  839 am
   863  858  859 1
   864  859  864 1
   865  859  860 1
   866  860  861 2
   867  862  858 1
   868  863  859 1
   869  841  858 am
   870  865  866 1
   871  866  873 1
   872  866  869 1
   873  866  867 1
   874  867  868 2
   875  869  871 1
   876  869  874 1
   877  869  870 1
   878  870  875 1
   879  870  876 1
   880  870  877 1
   881  871  878 1
   882  871  879 1
   883  871  880 1
   884  872  865 1
   885  860  865 am
   886  881  882 1
   887  882  883 1
   888  882  893 1
   889  882  885 1
   890  883  884 2
   891  885  895 1
   892  885  886 1
   893  886  888 ar
   894  886  887 ar
   895  887  896 1
   896  887  889 ar
   897  888  897 1
   898  888  890 ar
   899  889  898 1
   900  889  891 ar
   901  890  899 1
   902  890  891 ar
   903  891  900 1
   904  892  881 1
   905  894  885 1
   906  867  881 am
   907  901  902 1
   908  902  908 1
   909  902  905 1
   910  902  903 1
   911  903  904 2
   912  905  910 1
   913  905  906 1
   914  907  901 1
   915  909  905 1
   916  911  906 1
   917  883  901 am
   918  912  913 1
   919  913  921 1
   920  913  916 1
   921  913  914 1
   922  914  915 2
   923  916  923 1
   924  916  917 1
   925  917  925 1
   926  917  918 1
   927  918  919 1
   928  919  926 1
   929  919  927 1
   930  919  928 1
   931  920  912 1
   932  922  916 1
   933  924  917 1
   934  903  912 am
   935  929  930 1
   936  930  938 1
   937  930  933 1
   938  930  931 1
   939  931  932 2
   940  933  940 1
   941  933  934 1
   942  934  936 2
   943  934  935 am
   944  935  941 1
   945  935  942 1
   946  937  929 1
   947  939  933 1
   948  914  929 am
   949  943  944 1
   950  944  952 1
   951  944  947 1
   952  944  945 1
   953  945  946 2
   954  947  954 1
   955  947  948 1
   956  948  955 1
   957  948  949 1
   958  948  950 1
   959  949  956 1
   960  949  957 1
   961  949  958 1
   962  950  959 1
   963  950  960 1
   964  950  961 1
   965  951  943 1
   966  953  947 1
   967  931  943 am
   968  962  963 1
   969  963  975 1
   970  963  966 1
   971  963  964 1
   972  964  965 2
   973  966  977 1
   974  966  967 1
   975  967  968 ar
   976  967  969 ar
   977  968  978 1
   978  968  970 ar
   979  969  971 ar
   980  969  979 1
   981  970  980 1
   982  970  972 ar
   983  971  972 ar
   984  971  981 1
   985  972  973 1
   986  973  982 1
   987  974  962 1
   988  976  966 1
   989  945  962 am
   990  983  984 1
   991  984  991 1
   992  984  987 1
   993  984  985 1
   994  985  986 2
   995  987  992 1
   996  987  988 1
   997  987  989 1
   998  988  994 1
   999  988  995 1
  1000  988  996 1
  1001  989  993 1
  1002  990  983 1
  1003  964  983 am
  1004  997  998 1
  1005  998 1006 1
  1006  998 1001 1
  1007  998  999 1
  1008  999 1000 2
  1009 1001 1008 1
  1010 1001 1002 1
  1011 1002 1009 1
  1012 1002 1003 1
  1013 1002 1004 1
  1014 1003 1010 1
  1015 1003 1011 1
  1016 1003 1012 1
  1017 1004 1013 1
  1018 1004 1014 1
  1019 1004 1015 1
  1020 1005  997 1
  1021 1007 1001 1
  1022  985  997 am
  1023 1016 1017 1
  1024 1017 1029 1
  1025 1017 1020 1
  1026 1017 1018 1
  1027 1018 1019 2
  1028 1020 1031 1
  1029 1020 1021 1
  1030 1021 1022 ar
  1031 1021 1023 ar
  1032 1022 1032 1
  1033 1022 1024 ar
  1034 1023 1025 ar
  1035 1023 1033 1
  1036 1024 1034 1
  1037 1024 1026 ar
  1038 1025 1026 ar
  1039 1025 1035 1
  1040 1026 1027 1
  1041 1027 1036 1
  1042 1028 1016 1
  1043 1030 1020 1
  1044  999 1016 am
  1045 1037 1038 1
  1046 1038 1045 1
  1047 1038 1041 1
  1048 1038 1039 1
  1049 1039 1040 2
  1050 1041 1046 1
  1051 1041 1042 1
  1052 1041 1043 1
  1053 1042 1048 1
  1054 1042 1049 1
  1055 1042 1050 1
  1056 1043 1047 1
  1057 1044 1037 1
  1058 1018 1037 am
  1059 1051 1052 1
  1060 1052 1059 1
  1061 1052 1055 1
  1062 1052 1053 1
  1063 1053 1054 2
  1064 1055 1057 1
  1065 1055 1060 1
  1066 1055 1056 1
  1067 1056 1061 1
  1068 1056 1062 1
  1069 1056 1063 1
  1070 1057 1064 1
  1071 1057 1065 1
  1072 1057 1066 1
  1073 1058 1051 1
  1074 1039 1051 am
  1075 1067 1068 1
  1076 1068 1069 1
  1077 1068 1076 1
  1078 1068 1071 1
  1079 1069 1070 2
  1080 1071 1077 1
  1081 1071 1073 1
  1082 1071 1072 1
  1083 1072 1079 1
  1084 1073 1080 1
  1085 1073 1081 1
  1086 1073 1082 1
  1087 1074 1072 1
  1088 1074 1083 1
  1089 1074 1084 1
  1090 1074 1085 1
  1091 1075 1067 1
  1092 1078 1072 1
  1093 1053 1067 am
  1094 1086 1087 1
  1095 1087 1092 1
  1096 1087 1088 1
  1097 1088 1089 2
  1098 1090 1086 1
  1099 1091 1087 1
  1100 1069 1086 am
  1101 1093 1094 1
  1102 1094 1106 1
  1103 1094 1097 1
  1104 1094 1095 1
  1105 1095 1096 2
  1106 1097 1108 1
  1107 1097 1098 1
  1108 1098 1099 ar
  1109 1098 1100 ar
  1110 1099 1109 1
  1111 1099 1101 ar
  1112 1100 1102 ar
  1113 1100 1110 1
  1114 1101 1111 1
  1115 1101 1103 ar
  1116 1102 1103 ar
  1117 1102 1112 1
  1118 1103 1104 1
  1119 1104 1113 1
  1120 1105 1093 1
  1121 1107 1097 1
  1122 1088 1093 am
  1123 1114 1115 1
  1124 1115 1116 1
  1125 1115 1129 1
  1126 1115 1118 1
  1127 1116 1117 2
  1128 1118 1131 1
  1129 1118 1119 1
  1130 1119 1121 ar
  1131 1119 1120 ar
  1132 1120 1132 1
  1133 1120 1124 ar
  1134 1121 1122 ar
  1135 1121 1123 ar
  1136 1122 1124 ar
  1137 1122 1125 ar
  1138 1123 1126 ar
  1139 1123 1134 1
  1140 1124 1133 1
  1141 1125 1135 1
  1142 1125 1127 ar
  1143 1126 1127 ar
  1144 1126 1136 1
  1145 1127 1137 1
  1146 1128 1114 1
  1147 1130 1118 1
  1148 1095 1114 am
  1149 1138 1144 1
  1150 1138 1139 1
  1151 1139 1142 1
  1152 1139 1145 1
  1153 1139 1140 1
  1154 1140 1141 2
  1155 1142 1143 1
  1156 1142 1147 1
  1157 1143 1144 1
  1158 1143 1149 1
  1159 1144 1151 1
  1160 1146 1142 1
  1161 1148 1143 1
  1162 1150 1144 1
  1163 1116 1138 am
  1164 1152 1153 1
  1165 1153 1161 1
  1166 1153 1156 1
  1167 1153 1154 1
  1168 1154 1155 2
  1169 1156 1163 1
  1170 1156 1157 1
  1171 1157 1164 1
  1172 1157 1158 1
  1173 1157 1159 1
  1174 1158 1165 1
  1175 1158 1166 1
  1176 1158 1167 1
  1177 1159 1168 1
  1178 1159 1169 1
  1179 1159 1170 1
  1180 1160 1152 1
  1181 1162 1156 1
  1182 1140 1152 am
  1183 1171 1172 1
  1184 1172 1177 1
  1185 1172 1173 1
  1186 1173 1174 2
  1187 1175 1171 1
  1188 1176 1172 1
  1189 1154 1171 am
  1190 1178 1184 1
  1191 1178 1179 1
  1192 1179 1182 1
  1193 1179 1185 1
  1194 1179 1180 1
  1195 1180 1181 2
  1196 1182 1183 1
  1197 1182 1187 1
  1198 1183 1184 1
  1199 1183 1189 1
  1200 1184 1191 1
  1201 1186 1182 1
  1202 1188 1183 1
  1203 1190 1184 1
  1204 1173 1178 am
  1205 1192 1193 1
  1206 1193 1200 1
  1207 1193 1196 1
  1208 1193 1194 1
  1209 1194 1195 2
  1210 1196 1198 1
  1211 1196 1201 1
  1212 1196 1197 1
  1213 1197 1202 1
  1214 1197 1203 1
  1215 1197 1204 1
  1216 1198 1205 1
  1217 1198 1206 1
  1218 1198 1207 1
  1219 1199 1192 1
  1220 1180 1192 am
  1221 1208 1209 1
  1222 1209 1216 1
  1223 1209 1212 1
  1224 1209 1210 1
  1225 1210 1211 2
  1226 1212 1214 1
  1227 1212 1217 1
  1228 1212 1213 1
  1229 1213 1218 1
  1230 1213 1219 1
  1231 1213 1220 1
  1232 1214 1221 1
  1233 1214 1222 1
  1234 1214 1223 1
  1235 1215 1208 1
  1236 1194 1208 am
  1237 1224 1225 1
  1238 1225 1231 1
  1239 1225 1228 1
  1240 1225 1226 1
  1241 1226 1227 2
  1242 1228 1233 1
  1243 1228 1229 1
  1244 1230 1224 1
  1245 1232 1228 1
  1246 1210 1224 am
  1247 1234 1235 1
  1248 1235 1243 1
  1249 1235 1238 1
  1250 1235 1236 1
  1251 1236 1237 2
  1252 1238 1245 1
  1253 1238 1239 1
  1254 1239 1240 2
  1255 1239 1241 2
  1256 1242 1234 1
  1257 1244 1238 1
  1258 1226 1234 am
  1259 1246 1247 1
  1260 1247 1255 1
  1261 1247 1250 1
  1262 1247 1248 1
  1263 1248 1249 2
  1264 1250 1257 1
  1265 1250 1251 1
  1266 1251 1258 1
  1267 1251 1252 1
  1268 1251 1253 1
  1269 1252 1259 1
  1270 1252 1260 1
  1271 1252 1261 1
  1272 1253 1262 1
  1273 1253 1263 1
  1274 1253 1264 1
  1275 1254 1246 1
  1276 1256 1250 1
  1277 1236 1246 am
  1278 1265 1266 1
  1279 1266 1267 1
  1280 1266 1280 1
  1281 1266 1269 1
  1282 1267 1268 2
  1283 1269 1282 1
  1284 1269 1270 1
  1285 1270 1272 ar
  1286 1270 1271 ar
  1287 1271 1283 1
  1288 1271 1275 ar
  1289 1272 1273 ar
  1290 1272 1274 ar
  1291 1273 1275 ar
  1292 1273 1276 ar
  1293 1274 1277 ar
  1294 1274 1285 1
  1295 1275 1284 1
  1296 1276 1286 1
  1297 1276 1278 ar
  1298 1277 1278 ar
  1299 1277 1287 1
  1300 1278 1288 1
  1301 1279 1265 1
  1302 1281 1269 1
  1303 1248 1265 am
  1304 1289 1290 1
  1305 1290 1298 1
  1306 1290 1293 1
  1307 1290 1291 1
  1308 1291 1292 2
  1309 1293 1300 1
  1310 1293 1294 1
  1311 1294 1301 1
  1312 1294 1295 1
  1313 1294 1296 1
  1314 1295 1302 1
  1315 1295 1303 1
  1316 1295 1304 1
  1317 1296 1305 1
  1318 1296 1306 1
  1319 1296 1307 1
  1320 1297 1289 1
  1321 1299 1293 1
  1322 1267 1289 am
  1323 1308 1309 1
  1324 1309 1314 1
  1325 1309 1312 1
  1326 1309 1310 1
  1327 1310 1311 2
  1328 1312 1315 1
  1329 1312 1316 1
  1330 1312 1317 1
  1331 1313 1308 1
  1332 1291 1308 am
  1333 1318 1319 1
  1334 1319 1327 1
  1335 1319 1322 1
  1336 1319 1320 1
  1337 1320 1321 2
  1338 1322 1329 1
  1339 1322 1323 1
  1340 1323 1330 1
  1341 1323 1324 1
  1342 1323 1325 1
  1343 1324 1331 1
  1344 1324 1332 1
  1345 1324 1333 1
  1346 1325 1334 1
  1347 1325 1335 1
  1348 1325 1336 1
  1349 1326 1318 1
  1350 1328 1322 1
  1351 1310 1318 am
  1352 1337 1338 1
  1353 1338 1346 1
  1354 1338 1341 1
  1355 1338 1339 1
  1356 1339 1340 2
  1357 1341 1348 1
  1358 1341 1342 1
  1359 1342 1343 2
  1360 1342 1344 2
  1361 1345 1337 1
  1362 1347 1341 1
  1363 1320 1337 am
  1364 1349 1350 1
  1365 1350 1362 1
  1366 1350 1353 1
  1367 1350 1351 1
  1368 1351 1352 2
  1369 1353 1364 1
  1370 1353 1354 1
  1371 1354 1355 ar
  1372 1354 1356 ar
  1373 1355 1365 1
  1374 1355 1357 ar
  1375 1356 1358 ar
  1376 1356 1366 1
  1377 1357 1367 1
  1378 1357 1359 ar
  1379 1358 1359 ar
  1380 1358 1368 1
  1381 1359 1360 1
  1382 1360 1369 1
  1383 1361 1349 1
  1384 1363 1353 1
  1385 1339 1349 am
  1386 1370 1371 1
  1387 1371 1378 1
  1388 1371 1374 1
  1389 1371 1372 1
  1390 1372 1373 2
  1391 1374 1376 1
  1392 1374 1379 1
  1393 1374 1375 1
  1394 1375 1380 1
  1395 1375 1381 1
  1396 1375 1382 1
  1397 1376 1383 1
  1398 1376 1384 1
  1399 1376 1385 1
  1400 1377 1370 1
  1401 1351 1370 am
  1402 1386 1387 1
  1403 1387 1394 1
  1404 1387 1390 1
  1405 1387 1388 1
  1406 1388 1389 2
  1407 1390 1392 1
  1408 1390 1395 1
  1409 1390 1391 1
  1410 1391 1396 1
  1411 1391 1397 1
  1412 1391 1398 1
  1413 1392 1399 1
  1414 1392 1400 1
  1415 1392 1401 1
  1416 1393 1386 1
  1417 1372 1386 am
  1418 1402 1403 1
  1419 1403 1409 1
  1420 1403 1406 1
  1421 1403 1404 1
  1422 1404 1405 2
  1423 1406 1411 1
  1424 1406 1407 1
  1425 1408 1402 1
  1426 1410 1406 1
  1427 1412 1407 1
  1428 1388 1402 am
  1429 1413 1414 1
  1430 1414 1422 1
  1431 1414 1417 1
  1432 1414 1415 1
  1433 1415 1416 2
  1434 1417 1424 1
  1435 1417 1418 1
  1436 1418 1420 2
  1437 1418 1419 am
  1438 1419 1425 1
  1439 1419 1426 1
  1440 1421 1413 1
  1441 1423 1417 1
  1442 1404 1413 am
  1443 1427 1428 1
  1444 1428 1433 1
  1445 1428 1431 1
  1446 1428 1429 1
  1447 1429 1430 2
  1448 1431 1434 1
  1449 1431 1435 1
  1450 1431 1436 1
  1451 1432 1427 1
  1452 1415 1427 am
  1453 1437 1438 1
  1454 1438 1444 1
  1455 1438 1441 1
  1456 1438 1439 1
  1457 1439 1440 2
  1458 1441 1446 1
  1459 1441 1442 1
  1460 1443 1437 1
  1461 1445 1441 1
  1462 1447 1442 1
  1463 1429 1437 am
  1464 1448 1449 1
  1465 1449 1456 1
  1466 1449 1452 1
  1467 1449 1450 1
  1468 1450 1451 2
  1469 1452 1454 1
  1470 1452 1457 1
  1471 1452 1453 1
  1472 1453 1458 1
  1473 1453 1459 1
  1474 1453 1460 1
  1475 1454 1461 1
  1476 1454 1462 1
  1477 1454 1463 1
  1478 1455 1448 1
  1479 1439 1448 am
  1480 1464 1465 1
  1481 1465 1473 1
  1482 1465 1468 1
  1483 1465 1466 1
  1484 1466 1467 2
  1485 1468 1475 1
  1486 1468 1469 1
  1487 1469 1477 1
  1488 1469 1470 1
  1489 1470 1471 1
  1490 1471 1478 1
  1491 1471 1479 1
  1492 1471 1480 1
  1493 1472 1464 1
  1494 1474 1468 1
  1495 1476 1469 1
  1496 1450 1464 am
  1497 1481 1482 1
  1498 1482 1490 1
  1499 1482 1485 1
  1500 1482 1483 1
  1501 1483 1484 2
  1502 1485 1492 1
  1503 1485 1486 1
  1504 1486 1488 2
  1505 1486 1487 am
  1506 1487 1493 1
  1507 1487 1494 1
  1508 1489 1481 1
  1509 1491 1485 1
  1510 1466 1481 am
  1511 1495 1496 1
  1512 1496 1504 1
  1513 1496 1499 1
  1514 1496 1497 1
  1515 1497 1498 2
  1516 1499 1506 1
  1517 1499 1500 1
  1518 1500 1507 1
  1519 1500 1501 1
  1520 1500 1502 1
  1521 1501 1508 1
  1522 1501 1509 1
  1523 1501 1510 1
  1524 1502 1511 1
  1525 1502 1512 1
  1526 1502 1513 1
  1527 1503 1495 1
  1528 1505 1499 1
  1529 1483 1495 am
  1530 1514 1515 1
  1531 1515 1523 1
  1532 1515 1518 1
  1533 1515 1516 1
  1534 1516 1517 2
  1535 1518 1525 1
  1536 1518 1519 1
  1537 1519 1526 1
  1538 1519 1520 1
  1539 1519 1521 1
  1540 1520 1527 1
  1541 1520 1528 1
  1542 1520 1529 1
  1543 1521 1530 1
  1544 1521 1531 1
  1545 1521 1532 1
  1546 1522 1514 1
  1547 1524 1518 1
  1548 1497 1514 am
  1549 1533 1534 1
  1550 1534 1535 1
  1551 1534 1542 1
  1552 1534 1537 1
  1553 1535 1536 2
  1554 1537 1543 1
  1555 1537 1539 1
  1556 1537 1538 1
  1557 1538 1545 1
  1558 1539 1546 1
  1559 1539 1547 1
  1560 1539 1548 1
  1561 1540 1538 1
  1562 1540 1549 1
  1563 1540 1550 1
  1564 1540 1551 1
  1565 1541 1533 1
  1566 1544 1538 1
  1567 1516 1533 am
  1568 1552 1553 1
  1569 1553 1554 1
  1570 1553 1561 1
  1571 1553 1556 1
  1572 1554 1555 2
  1573 1556 1562 1
  1574 1556 1558 1
  1575 1556 1557 1
  1576 1557 1564 1
  1577 1558 1565 1
  1578 1558 1566 1
  1579 1558 1567 1
  1580 1559 1557 1
  1581 1559 1568 1
  1582 1559 1569 1
  1583 1559 1570 1
  1584 1560 1552 1
  1585 1563 1557 1
  1586 1535 1552 am
  1587 1571 1572 1
  1588 1572 1578 1
  1589 1572 1575 1
  1590 1572 1573 1
  1591 1573 1574 2
  1592 1575 1580 1
  1593 1575 1576 1
  1594 1577 1571 1
  1595 1579 1575 1
  1596 1581 1576 1
  1597 1554 1571 am
  1598 1582 1583 1
  1599 1583 1584 1
  1600 1583 1594 1
  1601 1583 1586 1
  1602 1584 1585 2
  1603 1586 1596 1
  1604 1586 1587 1
  1605 1587 1589 ar
  1606 1587 1588 ar
  1607 1588 1597 1
  1608 1588 1590 ar
  1609 1589 1598 1
  1610 1589 1591 ar
  1611 1590 1599 1
  1612 1590 1592 ar
  1613 1591 1600 1
  1614 1591 1592 ar
  1615 1592 1601 1
  1616 1593 1582 1
  1617 1595 1586 1
  1618 1573 1582 am
  1619 1602 1603 1
  1620 1603 1611 1
  1621 1603 1606 1
  1622 1603 1604 1
  1623 1604 1605 2
  1624 1606 1613 1
  1625 1606 1607 1
  1626 1607 1608 2
  1627 1607 1609 2
  1628 1610 1602 1
  1629 1612 1606 1
  1630 1584 1602 am
  1631 1614 1615 1
  1632 1615 1626 1
  1633 1615 1618 1
  1634 1615 1616 1
  1635 1616 1617 2
  1636 1618 1628 1
  1637 1618 1619 1
  1638 1619 1630 1
  1639 1619 1620 1
  1640 1620 1632 1
  1641 1620 1621 1
  1642 1621 1633 1
  1643 1621 1622 2
  1644 1622 1623 2
  1645 1622 1624 2
  1646 1623 1634 1
  1647 1623 1635 1
  1648 1624 1636 1
  1649 1624 1637 1
  1650 1625 1614 1
  1651 1627 1618 1
  1652 1629 1619 1
  1653 1631 1620 1
  1654 1604 1614 am
  1655 1638 1639 1
  1656 1639 1651 1
  1657 1639 1642 1
  1658 1639 1640 1
  1659 1640 1641 2
  1660 1642 1653 1
  1661 1642 1643 1
  1662 1643 1644 ar
  1663 1643 1645 ar
  1664 1644 1654 1
  1665 1644 1646 ar
  1666 1645 1647 ar
  1667 1645 1655 1
  1668 1646 1656 1
  1669 1646 1648 ar
  1670 1647 1648 ar
  1671 1647 1657 1
  1672 1648 1649 1
  1673 1649 1658 1
  1674 1650 1638 1
  1675 1652 1642 1
  1676 1616 1638 am
  1677 1659 1660 1
  1678 1660 1661 1
  1679 1660 1671 1
  1680 1660 1663 1
  1681 1661 1662 2
  1682 1663 1673 1
  1683 1663 1664 1
  1684 1664 1666 ar
  1685 1664 1665 ar
  1686 1665 1674 1
  1687 1665 1667 ar
  1688 1666 1675 1
  1689 1666 1668 ar
  1690 1667 1676 1
  1691 1667 1669 ar
  1692 1668 1677 1
  1693 1668 1669 ar
  1694 1669 1678 1
  1695 1670 1659 1
  1696 1672 1663 1
  1697 1640 1659 am
  1698 1679 1680 1
  1699 1680 1686 1
  1700 1680 1683 1
  1701 1680 1681 1
  1702 1681 1682 2
  1703 1683 1688 1
  1704 1683 1684 1
  1705 1685 1679 1
  1706 1687 1683 1
  1707 1689 1684 1
  1708 1661 1679 am
  1709 1690 1691 1
  1710 1691 1698 1
  1711 1691 1694 1
  1712 1691 1692 1
  1713 1692 1693 2
  1714 1694 1696 1
  1715 1694 1699 1
  1716 1694 1695 1
  1717 1695 1700 1
  1718 1695 1701 1
  1719 1695 1702 1
  1720 1696 1703 1
  1721 1696 1704 1
  1722 1696 1705 1
  1723 1697 1690 1
  1724 1681 1690 am
  1725 1706 1707 1
  1726 1707 1714 1
  1727 1707 1710 1
  1728 1707 1708 1
  1729 1708 1709 2
  1730 1710 1715 1
  1731 1710 1711 1
  1732 1710 1712 1
  1733 1711 1717 1
  1734 1711 1718 1
  1735 1711 1719 1
  1736 1712 1716 1
  1737 1713 1706 1
  1738 1692 1706 am
  1739 1720 1721 1
  1740 1721 1730 1
  1741 1721 1724 1
  1742 1721 1722 1
  1743 1722 1723 2
  1744 1724 1732 1
  1745 1724 1725 1
  1746 1725 1734 1
  1747 1725 1726 1
  1748 1726 1736 1
  1749 1726 1727 1
  1750 1727 1738 1
  1751 1727 1728 1
  1752 1728 1739 1
  1753 1728 1740 1
  1754 1728 1741 1
  1755 1729 1720 1
  1756 1731 1724 1
  1757 1733 1725 1
  1758 1735 1726 1
  1759 1737 1727 1
  1760 1708 1720 am
  1761 1742 1748 1
  1762 1742 1743 1
  1763 1743 1746 1
  1764 1743 1749 1
  1765 1743 1744 1
  1766 1744 1745 2
  1767 1746 1747 1
  1768 1746 1751 1
  1769 1747 1748 1
  1770 1747 1753 1
  1771 1748 1755 1
  1772 1750 1746 1
  1773 1752 1747 1
  1774 1754 1748 1
  1775 1722 1742 am
  1776 1756 1757 1
  1777 1757 1765 1
  1778 1757 1760 1
  1779 1757 1758 1
  1780 1758 1759 2
  1781 1760 1767 1
  1782 1760 1761 1
  1783 1761 1768 1
  1784 1761 1762 1
  1785 1761 1763 1
  1786 1762 1769 1
  1787 1762 1770 1
  1788 1762 1771 1
  1789 1763 1772 1
  1790 1763 1773 1
  1791 1763 1774 1
  1792 1764 1756 1
  1793 1766 1760 1
  1794 1744 1756 am
  1795 1775 1776 1
  1796 1776 1783 1
  1797 1776 1779 1
  1798 1776 1777 1
  1799 1777 1778 2
  1800 1779 1784 1
  1801 1779 1780 1
  1802 1779 1781 1
  1803 1780 1786 1
  1804 1780 1787 1
  1805 1780 1788 1
  1806 1781 1785 1
  1807 1782 1775 1
  1808 1758 1775 am
  1809 1789 1790 1
  1810 1790 1802 1
  1811 1790 1793 1
  1812 1790 1791 1
  1813 1791 1792 2
  1814 1793 1804 1
  1815 1793 1794 1
  1816 1794 1795 ar
  1817 1794 1796 ar
  1818 1795 1805 1
  1819 1795 1797 ar
  1820 1796 1798 ar
  1821 1796 1806 1
  1822 1797 1807 1
  1823 1797 1799 ar
  1824 1798 1799 ar
  1825 1798 1808 1
  1826 1799 1800 1
  1827 1800 1809 1
  1828 1801 1789 1
  1829 1803 1793 1
  1830 1777 1789 am
  1831 1810 1816 1
  1832 1810 1811 1
  1833 1811 1814 1
  1834 1811 1817 1
  1835 1811 1812 1
  1836 1812 1813 2
  1837 1814 1815 1
  1838 1814 1819 1
  1839 1815 1816 1
  1840 1815 1821 1
  1841 1816 1823 1
  1842 1818 1814 1
  1843 1820 1815 1
  1844 1822 1816 1
  1845 1791 1810 am
  1846 1824 1825 1
  1847 1825 1832 1
  1848 1825 1828 1
  1849 1825 1826 1
  1850 1826 1827 2
  1851 1828 1830 1
  1852 1828 1833 1
  1853 1828 1829 1
  1854 1829 1834 1
  1855 1829 1835 1
  1856 1829 1836 1
  1857 1830 1837 1
  1858 1830 1838 1
  1859 1830 1839 1
  1860 1831 1824 1
  1861 1812 1824 am
  1862 1840 1841 1
  1863 1841 1850 1
  1864 1841 1844 1
  1865 1841 1842 1
  1866 1842 1843 2
  1867 1844 1852 1
  1868 1844 1845 1
  1869 1845 1854 1
  1870 1845 1846 1
  1871 1846 1856 1
  1872 1846 1847 1
  1873 1847 1858 1
  1874 1847 1848 1
  1875 1848 1859 1
  1876 1848 1860 1
  1877 1848 1861 1
  1878 1849 1840 1
  1879 1851 1844 1
  1880 1853 1845 1
  1881 1855 1846 1
  1882 1857 1847 1
  1883 1826 1840 am
  1884 1862 1863 1
  1885 1863 1874 1
  1886 1863 1866 1
  1887 1863 1864 1
  1888 1864 1865 2
  1889 1866 1876 1
  1890 1866 1867 1
  1891 1867 1878 1
  1892 1867 1868 1
  1893 1868 1880 1
  1894 1868 1869 1
  1895 1869 1881 1
  1896 1869 1870 2
  1897 1870 1871 2
  1898 1870 1872 2
  1899 1871 1882 1
  1900 1871 1883 1
  1901 1872 1884 1
  1902 1872 1885 1
  1903 1873 1862 1
  1904 1875 1866 1
  1905 1877 1867 1
  1906 1879 1868 1
  1907 1842 1862 am
  1908 1886 1887 1
  1909 1887 1894 1
  1910 1887 1890 1
  1911 1887 1888 1
  1912 1888 1889 2
  1913 1890 1895 1
  1914 1890 1891 1
  1915 1890 1892 1
  1916 1891 1897 1
  1917 1891 1898 1
  1918 1891 1899 1
  1919 1892 1896 1
  1920 1893 1886 1
  1921 1864 1886 am
  1922 1900 1901 1
  1923 1901 1908 1
  1924 1901 1904 1
  1925 1901 1902 1
  1926 1902 1903 2
  1927 1904 1909 1
  1928 1904 1905 1
  1929 1904 1906 1
  1930 1905 1911 1
  1931 1905 1912 1
  1932 1905 1913 1
  1933 1906 1910 1
  1934 1907 1900 1
  1935 1888 1900 am
  1936 1914 1915 1
  1937 1915 1924 1
  1938 1915 1918 1
  1939 1915 1916 1
  1940 1916 1917 2
  1941 1918 1926 1
  1942 1918 1919 1
  1943 1919 1928 1
  1944 1919 1920 1
  1945 1920 1930 1
  1946 1920 1921 1
  1947 1921 1932 1
  1948 1921 1922 1
  1949 1922 1933 1
  1950 1922 1934 1
  1951 1922 1935 1
  1952 1923 1914 1
  1953 1925 1918 1
  1954 1927 1919 1
  1955 1929 1920 1
  1956 1931 1921 1
  1957 1902 1914 am
  1958 1936 1937 1
  1959 1937 1945 1
  1960 1937 1940 1
  1961 1937 1938 1
  1962 1938 1939 2
  1963 1940 1947 1
  1964 1940 1941 1
  1965 1941 1949 1
  1966 1941 1942 1
  1967 1942 1943 1
  1968 1943 1950 1
  1969 1943 1951 1
  1970 1943 1952 1
  1971 1944 1936 1
  1972 1946 1940 1
  1973 1948 1941 1
  1974 1916 1936 am
  1975 1953 1954 1
  1976 1954 1959 1
  1977 1954 1957 1
  1978 1954 1955 1
  1979 1955 1956 2
  1980 1957 1960 1
  1981 1957 1961 1
  1982 1957 1962 1
  1983 1958 1953 1
  1984 1938 1953 am
  1985 1963 1964 1
  1986 1964 1969 1
  1987 1964 1965 1
  1988 1965 1966 2
  1989 1967 1963 1
  1990 1968 1964 1
  1991 1955 1963 am
  1992 1970 1971 1
  1993 1971 1979 1
  1994 1971 1974 1
  1995 1971 1972 1
  1996 1972 1973 2
  1997 1974 1981 1
  1998 1974 1975 1
  1999 1975 1983 1
  2000 1975 1976 1
  2001 1976 1977 1
  2002 1977 1984 1
  2003 1977 1985 1
  2004 1977 1986 1
  2005 1978 1970 1
  2006 1980 1974 1
  2007 1982 1975 1
  2008 1965 1970 am
  2009 1987 1988 1
  2010 1988 1996 1
  2011 1988 1991 1
  2012 1988 1989 1
  2013 1989 1990 2
  2014 1991 1998 1
  2015 1991 1992 1
  2016 1992 2000 1
  2017 1992 1993 1
  2018 1993 1994 1
  2019 1994 2001 1
  2020 1994 2002 1
  2021 1994 2003 1
  2022 1995 1987 1
  2023 1997 1991 1
  2024 1999 1992 1
  2025 1972 1987 am
  2026 2004 2005 1
  2027 2005 2006 1
  2028 2005 2013 1
  2029 2005 2008 1
  2030 2006 2007 2
  2031 2008 2014 1
  2032 2008 2010 1
  2033 2008 2009 1
  2034 2009 2016 1
  2035 2010 2017 1
  2036 2010 2018 1
  2037 2010 2019 1
  2038 2011 2009 1
  2039 2011 2020 1
  2040 2011 2021 1
  2041 2011 2022 1
  2042 2012 2004 1
  2043 2015 2009 1
  2044 1989 2004 am
  2045 2023 2024 1
  2046 2024 2029 1
  2047 2024 2027 1
  2048 2024 2025 1
  2049 2025 2026 2
  2050 2027 2030 1
  2051 2027 2031 1
  2052 2027 2032 1
  2053 2028 2023 1
  2054 2006 2023 am
  2055 2033 2034 1
  2056 2034 2039 1
  2057 2034 2037 1
  2058 2034 2035 1
  2059 2035 2036 2
  2060 2037 2040 1
  2061 2037 2041 1
  2062 2037 2042 1
  2063 2038 2033 1
  2064 2025 2033 am
  2065 2043 2044 1
  2066 2044 2049 1
  2067 2044 2047 1
  2068 2044 2045 1
  2069 2045 2046 2
  2070 2047 2050 1
  2071 2047 2051 1
  2072 2047 2052 1
  2073 2048 2043 1
  2074 2035 2043 am
  2075 2053 2054 1
  2076 2054 2055 1
  2077 2054 2068 1
  2078 2054 2057 1
  2079 2055 2056 2
  2080 2057 2070 1
  2081 2057 2058 1
  2082 2058 2060 ar
  2083 2058 2059 ar
  2084 2059 2071 1
  2085 2059 2063 ar
  2086 2060 2061 ar
  2087 2060 2062 ar
  2088 2061 2063 ar
  2089 2061 2064 ar
  2090 2062 2065 ar
  2091 2062 2073 1
  2092 2063 2072 1
  2093 2064 2074 1
  2094 2064 2066 ar
  2095 2065 2066 ar
  2096 2065 2075 1
  2097 2066 2076 1
  2098 2067 2053 1
  2099 2069 2057 1
  2100 2045 2053 am
  2101 2077 2078 1
  2102 2078 2085 1
  2103 2078 2081 1
  2104 2078 2079 1
  2105 2079 2080 2
  2106 2081 2083 1
  2107 2081 2086 1
  2108 2081 2082 1
  2109 2082 2087 1
  2110 2082 2088 1
  2111 2082 2089 1
  2112 2083 2090 1
  2113 2083 2091 1
  2114 2083 2092 1
  2115 2084 2077 1
  2116 2055 2077 am
  2117 2093 2094 1
  2118 2094 2102 1
  2119 2094 2097 1
  2120 2094 2095 1
  2121 2095 2096 2
  2122 2097 2104 1
  2123 2097 2098 1
  2124 2098 2105 1
  2125 2098 2099 1
  2126 2098 2100 1
  2127 2099 2106 1
  2128 2099 2107 1
  2129 2099 2108 1
  2130 2100 2109 1
  2131 2100 2110 1
  2132 2100 2111 1
  2133 2101 2093 1
  2134 2103 2097 1
  2135 2079 2093 am
  2136 2112 2113 1
  2137 2113 2119 1
  2138 2113 2116 1
  2139 2113 2114 1
  2140 2114 2115 2
  2141 2116 2121 1
  2142 2116 2117 1
  2143 2118 2112 1
  2144 2120 2116 1
  2145 2122 2117 1
  2146 2095 2112 am
  2147 2123 2124 1
  2148 2124 2125 1
  2149 2124 2135 1
  2150 2124 2127 1
  2151 2125 2126 2
  2152 2127 2137 1
  2153 2127 2128 1
  2154 2128 2130 ar
  2155 2128 2129 ar
  2156 2129 2138 1
  2157 2129 2131 ar
  2158 2130 2139 1
  2159 2130 2132 ar
  2160 2131 2140 1
  2161 2131 2133 ar
  2162 2132 2141 1
  2163 2132 2133 ar
  2164 2133 2142 1
  2165 2134 2123 1
  2166 2136 2127 1
  2167 2114 2123 am
  2168 2143 2144 1
  2169 2144 2145 1
  2170 2144 2152 1
  2171 2144 2147 1
  2172 2145 2146 2
  2173 2147 2153 1
  2174 2147 2149 1
  2175 2147 2148 1
  2176 2148 2155 1
  2177 2149 2156 1
  2178 2149 2157 1
  2179 2149 2158 1
  2180 2150 2148 1
  2181 2150 2159 1
  2182 2150 2160 1
  2183 2150 2161 1
  2184 2151 2143 1
  2185 2154 2148 1
  2186 2125 2143 am
  2187 2162 2163 1
  2188 2163 2171 1
  2189 2163 2166 1
  2190 2163 2164 1
  2191 2164 2165 2
  2192 2166 2173 1
  2193 2166 2167 1
  2194 2167 2174 1
  2195 2167 2168 1
  2196 2167 2169 1
  2197 2168 2175 1
  2198 2168 2176 1
  2199 2168 2177 1
  2200 2169 2178 1
  2201 2169 2179 1
  2202 2169 2180 1
  2203 2170 2162 1
  2204 2172 2166 1
  2205 2145 2162 am
  2206 2181 2182 1
  2207 2182 2183 1
  2208 2182 2196 1
  2209 2182 2185 1
  2210 2183 2184 2
  2211 2185 2198 1
  2212 2185 2186 1
  2213 2186 2188 ar
  2214 2186 2187 ar
  2215 2187 2199 1
  2216 2187 2191 ar
  2217 2188 2189 ar
  2218 2188 2190 ar
  2219 2189 2191 ar
  2220 2189 2192 ar
  2221 2190 2193 ar
  2222 2190 2201 1
  2223 2191 2200 1
  2224 2192 2202 1
  2225 2192 2194 ar
  2226 2193 2194 ar
  2227 2193 2203 1
  2228 2194 2204 1
  2229 2195 2181 1
  2230 2197 2185 1
  2231 2164 2181 am
  2232 2205 2206 1
  2233 2206 2211 1
  2234 2206 2209 1
  2235 2206 2207 1
  2236 2207 2208 2
  2237 2209 2212 1
  2238 2209 2213 1
  2239 2209 2214 1
  2240 2210 2205 1
  2241 2183 2205 am
  2242 2215 2221 1
  2243 2215 2216 1
  2244 2216 2219 1
  2245 2216 2222 1
  2246 2216 2217 1
  2247 2217 2218 2
  2248 2219 2220 1
  2249 2219 2224 1
  2250 2220 2221 1
  2251 2220 2226 1
  2252 2221 2228 1
  2253 2223 2219 1
  2254 2225 2220 1
  2255 2227 2221 1
  2256 2207 2215 am
  2257 2229 2230 1
  2258 2230 2235 1
  2259 2230 2233 1
  2260 2230 2231 1
  2261 2231 2232 2
  2262 2233 2236 1
  2263 2233 2237 1
  2264 2233 2238 1
  2265 2234 2229 1
  2266 2217 2229 am
  2267 2239 2240 1
  2268 2240 2241 1
  2269 2240 2248 1
  2270 2240 2243 1
  2271 2241 2242 2
  2272 2243 2249 1
  2273 2243 2245 1
  2274 2243 2244 1
  2275 2244 2251 1
  2276 2245 2252 1
  2277 2245 2253 1
  2278 2245 2254 1
  2279 2246 2244 1
  2280 2246 2255 1
  2281 2246 2256 1
  2282 2246 2257 1
  2283 2247 2239 1
  2284 2250 2244 1
  2285 2231 2239 am
  2286 2258 2259 1
  2287 2259 2267 1
  2288 2259 2262 1
  2289 2259 2260 1
  2290 2260 2261 2
  2291 2262 2269 1
  2292 2262 2263 1
  2293 2263 2270 1
  2294 2263 2264 1
  2295 2263 2265 1
  2296 2264 2271 1
  2297 2264 2272 1
  2298 2264 2273 1
  2299 2265 2274 1
  2300 2265 2275 1
  2301 2265 2276 1
  2302 2266 2258 1
  2303 2268 2262 1
  2304 2241 2258 am
  2305 2277 2278 1
  2306 2278 2279 1
  2307 2278 2289 1
  2308 2278 2281 1
  2309 2279 2280 2
  2310 2281 2291 1
  2311 2281 2282 1
  2312 2282 2284 ar
  2313 2282 2283 ar
  2314 2283 2292 1
  2315 2283 2285 ar
  2316 2284 2293 1
  2317 2284 2286 ar
  2318 2285 2294 1
  2319 2285 2287 ar
  2320 2286 2295 1
  2321 2286 2287 ar
  2322 2287 2296 1
  2323 2288 2277 1
  2324 2290 2281 1
  2325 2260 2277 am
  2326 2297 2298 1
  2327 2298 2299 1
  2328 2298 2312 1
  2329 2298 2301 1
  2330 2299 2300 2
  2331 2301 2314 1
  2332 2301 2302 1
  2333 2302 2304 ar
  2334 2302 2303 ar
  2335 2303 2315 1
  2336 2303 2307 ar
  2337 2304 2305 ar
  2338 2304 2306 ar
  2339 2305 2307 ar
  2340 2305 2308 ar
  2341 2306 2309 ar
  2342 2306 2317 1
  2343 2307 2316 1
  2344 2308 2318 1
  2345 2308 2310 ar
  2346 2309 2310 ar
  2347 2309 2319 1
  2348 2310 2320 1
  2349 2311 2297 1
  2350 2313 2301 1
  2351 2279 2297 am
  2352 2321 2322 1
  2353 2322 2331 1
  2354 2322 2325 1
  2355 2322 2323 1
  2356 2323 2324 2
  2357 2325 2333 1
  2358 2325 2326 1
  2359 2326 2335 1
  2360 2326 2327 1
  2361 2327 2329 2
  2362 2327 2328 am
  2363 2328 2336 1
  2364 2328 2337 1
  2365 2330 2321 1
  2366 2332 2325 1
  2367 2334 2326 1
  2368 2299 2321 am
  2369 2338 2339 1
  2370 2339 2340 1
  2371 2339 2350 1
  2372 2339 2342 1
  2373 2340 2341 2
  2374 2342 2352 1
  2375 2342 2343 1
  2376 2343 2345 ar
  2377 2343 2344 ar
  2378 2344 2353 1
  2379 2344 2346 ar
  2380 2345 2354 1
  2381 2345 2347 ar
  2382 2346 2355 1
  2383 2346 2348 ar
  2384 2347 2356 1
  2385 2347 2348 ar
  2386 2348 2357 1
  2387 2349 2338 1
  2388 2351 2342 1
  2389 2323 2338 am
  2390 2358 2359 1
  2391 2359 2360 1
  2392 2359 2367 1
  2393 2359 2362 1
  2394 2360 2361 2
  2395 2362 2368 1
  2396 2362 2364 1
  2397 2362 2363 1
  2398 2363 2370 1
  2399 2364 2371 1
  2400 2364 2372 1
  2401 2364 2373 1
  2402 2365 2363 1
  2403 2365 2374 1
  2404 2365 2375 1
  2405 2365 2376 1
  2406 2366 2358 1
  2407 2369 2363 1
  2408 2340 2358 am
  2409 2377 2378 1
  2410 2378 2385 1
  2411 2378 2381 1
  2412 2378 2379 1
  2413 2379 2380 2
  2414 2381 2383 1
  2415 2381 2386 1
  2416 2381 2382 1
  2417 2382 2387 1
  2418 2382 2388 1
  2419 2382 2389 1
  2420 2383 2390 1
  2421 2383 2391 1
  2422 2383 2392 1
  2423 2384 2377 1
  2424 2360 2377 am
  2425 2393 2394 1
  2426 2394 2399 1
  2427 2394 2395 1
  2428 2395 2396 2
  2429 2397 2393 1
  2430 2398 2394 1
  2431 2379 2393 am
  2432 2400 2401 1
  2433 2401 2408 1
  2434 2401 2404 1
  2435 2401 2402 1
  2436 2402 2403 2
  2437 2404 2406 1
  2438 2404 2409 1
  2439 2404 2405 1
  2440 2405 2410 1
  2441 2405 2411 1
  2442 2405 2412 1
  2443 2406 2413 1
  2444 2406 2414 1
  2445 2406 2415 1
  2446 2407 2400 1
  2447 2395 2400 am
  2448 2416 2417 1
  2449 2417 2428 1
  2450 2417 2420 1
  2451 2417 2418 1
  2452 2418 2419 2
  2453 2420 2430 1
  2454 2420 2421 1
  2455 2421 2432 1
  2456 2421 2422 1
  2457 2422 2434 1
  2458 2422 2423 1
  2459 2423 2435 1
  2460 2423 2424 2
  2461 2424 2425 2
  2462 2424 2426 2
  2463 2425 2436 1
  2464 2425 2437 1
  2465 2426 2438 1
  2466 2426 2439 1
  2467 2427 2416 1
  2468 2429 2420 1
  2469 2431 2421 1
  2470 2433 2422 1
  2471 2402 2416 am
  2472 2440 2441 1
  2473 2441 2448 1
  2474 2441 2444 1
  2475 2441 2442 1
  2476 2442 2443 2
  2477 2444 2449 1
  2478 2444 2445 1
  2479 2444 2446 1
  2480 2445 2451 1
  2481 2445 2452 1
  2482 2445 2453 1
  2483 2446 2450 1
  2484 2447 2440 1
  2485 2418 2440 am
  2486 2454 2455 1
  2487 2455 2462 1
  2488 2455 2458 1
  2489 2455 2456 1
  2490 2456 2457 2
  2491 2458 2460 1
  2492 2458 2463 1
  2493 2458 2459 1
  2494 2459 2464 1
  2495 2459 2465 1
  2496 2459 2466 1
  2497 2460 2467 1
  2498 2460 2468 1
  2499 2460 2469 1
  2500 2461 2454 1
  2501 2442 2454 am
  2502 2470 2471 1
  2503 2471 2480 1
  2504 2471 2472 1
  2505 2471 2474 1
  2506 2472 2473 2
  2507 2474 2482 1
  2508 2474 2475 1
  2509 2475 2484 1
  2510 2475 2476 1
  2511 2476 2477 2
  2512 2476 2478 2
  2513 2479 2470 1
  2514 2481 2474 1
  2515 2483 2475 1
  2516 2456 2470 am
  2517 2485 2486 1
  2518 2486 2494 1
  2519 2486 2489 1
  2520 2486 2487 1
  2521 2487 2488 2
  2522 2489 2496 1
  2523 2489 2490 1
  2524 2490 2491 2
  2525 2490 2492 2
  2526 2493 2485 1
  2527 2495 2489 1
  2528 2472 2485 am
  2529 2497 2498 1
  2530 2498 2503 1
  2531 2498 2499 1
  2532 2499 2500 2
  2533 2501 2497 1
  2534 2502 2498 1
  2535 2487 2497 am
  2536 2504 2505 1
  2537 2505 2514 1
  2538 2505 2506 1
  2539 2505 2508 1
  2540 2506 2507 2
  2541 2508 2516 1
  2542 2508 2509 1
  2543 2509 2518 1
  2544 2509 2510 1
  2545 2510 2511 2
  2546 2510 2512 2
  2547 2513 2504 1
  2548 2515 2508 1
  2549 2517 2509 1
  2550 2499 2504 am
  2551 2519 2520 1
  2552 2520 2526 1
  2553 2520 2523 1
  2554 2520 2521 1
  2555 2521 2522 2
  2556 2523 2528 1
  2557 2523 2524 1
  2558 2525 2519 1
  2559 2527 2523 1
  2560 2506 2519 am
  2561 2529 2530 1
  2562 2530 2542 1
  2563 2530 2533 1
  2564 2530 2531 1
  2565 2531 2532 2
  2566 2533 2544 1
  2567 2533 2534 1
  2568 2534 2535 ar
  2569 2534 2536 ar
  2570 2535 2545 1
  2571 2535 2537 ar
  2572 2536 2538 ar
  2573 2536 2546 1
  2574 2537 2547 1
  2575 2537 2539 ar
  2576 2538 2539 ar
  2577 2538 2548 1
  2578 2539 2540 1
  2579 2540 2549 1
  2580 2541 2529 1
  2581 2543 2533 1
  2582 2521 2529 am
  2583 2550 2551 1
  2584 2551 2552 1
  2585 2551 2559 1
  2586 2551 2554 1
  2587 2552 2553 2
  2588 2554 2560 1
  2589 2554 2556 1
  2590 2554 2555 1
  2591 2555 2562 1
  2592 2556 2563 1
  2593 2556 2564 1
  2594 2556 2565 1
  2595 2557 2555 1
  2596 2557 2566 1
  2597 2557 2567 1
  2598 2557 2568 1
  2599 2558 2550 1
  2600 2561 2555 1
  2601 2531 2550 am
  2602 2569 2570 1
  2603 2570 2579 1
  2604 2570 2573 1
  2605 2570 2571 1
  2606 2571 2572 2
  2607 2573 2581 1
  2608 2573 2574 1
  2609 2574 2583 1
  2610 2574 2575 1
  2611 2575 2577 2
  2612 2575 2576 am
  2613 2576 2584 1
  2614 2576 2585 1
  2615 2578 2569 1
  2616 2580 2573 1
  2617 2582 2574 1
  2618 2552 2569 am
  2619 2586 2587 1
  2620 2587 2588 1
  2621 2587 2598 1
  2622 2587 2590 1
  2623 2588 2589 2
  2624 2590 2600 1
  2625 2590 2591 1
  2626 2591 2593 ar
  2627 2591 2592 ar
  2628 2592 2601 1
  2629 2592 2594 ar
  2630 2593 2602 1
  2631 2593 2595 ar
  2632 2594 2603 1
  2633 2594 2596 ar
  2634 2595 2604 1
  2635 2595 2596 ar
  2636 2596 2605 1
  2637 2597 2586 1
  2638 2599 2590 1
  2639 2571 2586 am
  2640 2606 2607 1
  2641 2607 2608 1
  2642 2607 2618 1
  2643 2607 2610 1
  2644 2608 2609 2
  2645 2610 2620 1
  2646 2610 2611 1
  2647 2611 2613 ar
  2648 2611 2612 ar
  2649 2612 2621 1
  2650 2612 2614 ar
  2651 2613 2622 1
  2652 2613 2615 ar
  2653 2614 2623 1
  2654 2614 2616 ar
  2655 2615 2624 1
  2656 2615 2616 ar
  2657 2616 2625 1
  2658 2617 2606 1
  2659 2619 2610 1
  2660 2588 2606 am
  2661 2626 2627 1
  2662 2627 2633 1
  2663 2627 2630 1
  2664 2627 2628 1
  2665 2628 2629 2
  2666 2630 2635 1
  2667 2630 2631 1
  2668 2632 2626 1
  2669 2634 2630 1
  2670 2636 2631 1
  2671 2608 2626 am
  2672 2637 2638 1
  2673 2638 2646 1
  2674 2638 2641 1
  2675 2638 2639 1
  2676 2639 2640 2
  2677 2641 2648 1
  2678 2641 2642 1
  2679 2642 2644 2
  2680 2642 2643 am
  2681 2643 2649 1
  2682 2643 2650 1
  2683 2645 2637 1
  2684 2647 2641 1
  2685 2628 2637 am
  2686 2651 2652 1
  2687 2652 2657 1
  2688 2652 2655 1
  2689 2652 2653 1
  2690 2653 2654 2
  2691 2655 2658 1
  2692 2655 2659 1
  2693 2655 2660 1
  2694 2656 2651 1
  2695 2639 2651 am
  2696 2661 2662 1
  2697 2662 2667 1
  2698 2662 2665 1
  2699 2662 2663 1
  2700 2663 2664 2
  2701 2665 2668 1
  2702 2665 2669 1
  2703 2665 2670 1
  2704 2666 2661 1
  2705 2653 2661 am
  2706 2671 2672 1
  2707 2672 2679 1
  2708 2672 2675 1
  2709 2672 2673 1
  2710 2673 2674 2
  2711 2675 2677 1
  2712 2675 2680 1
  2713 2675 2676 1
  2714 2676 2681 1
  2715 2676 2682 1
  2716 2676 2683 1
  2717 2677 2684 1
  2718 2677 2685 1
  2719 2677 2686 1
  2720 2678 2671 1
  2721 2663 2671 am
  2722 2687 2688 1
  2723 2688 2695 1
  2724 2688 2691 1
  2725 2688 2689 1
  2726 2689 2690 2
  2727 2691 2696 1
  2728 2691 2692 1
  2729 2691 2693 1
  2730 2692 2698 1
  2731 2692 2699 1
  2732 2692 2700 1
  2733 2693 2697 1
  2734 2694 2687 1
  2735 2673 2687 am
  2736 2701 2702 1
  2737 2702 2703 1
  2738 2702 2713 1
  2739 2702 2705 1
  2740 2703 2704 2
  2741 2705 2715 1
  2742 2705 2706 1
  2743 2706 2708 ar
  2744 2706 2707 ar
  2745 2707 2716 1
  2746 2707 2709 ar
  2747 2708 2717 1
  2748 2708 2710 ar
  2749 2709 2718 1
  2750 2709 2711 ar
  2751 2710 2719 1
  2752 2710 2711 ar
  2753 2711 2720 1
  2754 2712 2701 1
  2755 2714 2705 1
  2756 2689 2701 am
  2757 2721 2722 1
  2758 2722 2727 1
  2759 2722 2723 1
  2760 2723 2724 2
  2761 2725 2721 1
  2762 2726 2722 1
  2763 2703 2721 am
  2764 2728 2729 1
  2765 2729 2736 1
  2766 2729 2732 1
  2767 2729 2730 1
  2768 2730 2731 2
  2769 2732 2737 1
  2770 2732 2733 1
  2771 2732 2734 1
  2772 2733 2739 1
  2773 2733 2740 1
  2774 2733 2741 1
  2775 2734 2738 1
  2776 2735 2728 1
  2777 2723 2728 am
  2778 2742 2743 1
  2779 2743 2748 1
  2780 2743 2746 1
  2781 2743 2744 1
  2782 2744 2745 2
  2783 2746 2749 1
  2784 2746 2750 1
  2785 2746 2751 1
  2786 2747 2742 1
  2787 2730 2742 am
  2788 2752 2753 1
  2789 2753 2754 1
  2790 2753 2761 1
  2791 2753 2756 1
  2792 2754 2755 2
  2793 2756 2762 1
  2794 2756 2758 1
  2795 2756 2757 1
  2796 2757 2764 1
  2797 2758 2765 1
  2798 2758 2766 1
  2799 2758 2767 1
  2800 2759 2757 1
  2801 2759 2768 1
  2802 2759 2769 1
  2803 2759 2770 1
  2804 2760 2752 1
  2805 2763 2757 1
  2806 2744 2752 am
  2807 2771 2772 1
  2808 2772 2777 1
  2809 2772 2775 1
  2810 2772 2773 1
  2811 2773 2774 2
  2812 2775 2778 1
  2813 2775 2779 1
  2814 2775 2780 1
  2815 2776 2771 1
  2816 2754 2771 am
  2817 2781 2782 1
  2818 2782 2787 1
  2819 2782 2785 1
  2820 2782 2783 1
  2821 2783 2784 2
  2822 2785 2788 1
  2823 2785 2789 1
  2824 2785 2790 1
  2825 2786 2781 1
  2826 2773 2781 am
  2827 2791 2792 1
  2828 2792 2793 1
  2829 2792 2803 1
  2830 2792 2795 1
  2831 2793 2794 2
  2832 2795 2805 1
  2833 2795 2796 1
  2834 2796 2798 ar
  2835 2796 2797 ar
  2836 2797 2806 1
  2837 2797 2799 ar
  2838 2798 2807 1
  2839 2798 2800 ar
  2840 2799 2808 1
  2841 2799 2801 ar
  2842 2800 2809 1
  2843 2800 2801 ar
  2844 2801 2810 1
  2845 2802 2791 1
  2846 2804 2795 1
  2847 2783 2791 am
  2848 2811 2812 1
  2849 2812 2824 1
  2850 2812 2815 1
  2851 2812 2813 1
  2852 2813 2814 2
  2853 2815 2826 1
  2854 2815 2816 1
  2855 2816 2817 ar
  2856 2816 2818 ar
  2857 2817 2827 1
  2858 2817 2819 ar
  2859 2818 2820 ar
  2860 2818 2828 1
  2861 2819 2829 1
  2862 2819 2821 ar
  2863 2820 2821 ar
  2864 2820 2830 1
  2865 2821 2822 1
  2866 2822 2831 1
  2867 2823 2811 1
  2868 2825 2815 1
  2869 2793 2811 am
  2870 2832 2833 1
  2871 2833 2841 1
  2872 2833 2836 1
  2873 2833 2834 1
  2874 2834 2835 2
  2875 2836 2843 1
  2876 2836 2837 1
  2877 2837 2844 1
  2878 2837 2838 1
  2879 2837 2839 1
  2880 2838 2845 1
  2881 2838 2846 1
  2882 2838 2847 1
  2883 2839 2848 1
  2884 2839 2849 1
  2885 2839 2850 1
  2886 2840 2832 1
  2887 2842 2836 1
  2888 2813 2832 am
  2889 2851 2857 1
  2890 2851 2852 1
  2891 2852 2855 1
  2892 2852 2858 1
  2893 2852 2853 1
  2894 2853 2854 2
  2895 2855 2856 1
  2896 2855 2860 1
  2897 2856 2857 1
  2898 2856 2862 1
  2899 2857 2864 1
  2900 2859 2855 1
  2901 2861 2856 1
  2902 2863 2857 1
  2903 2834 2851 am
  2904 2865 2866 1
  2905 2866 2873 1
  2906 2866 2869 1
  2907 2866 2867 1
  2908 2867 2868 2
  2909 2869 2871 1
  2910 2869 2874 1
  2911 2869 2870 1
  2912 2870 2875 1
  2913 2870 2876 1
  2914 2870 2877 1
  2915 2871 2878 1
  2916 2871 2879 1
  2917 2871 2880 1
  2918 2872 2865 1
  2919 2853 2865 am
  2920 2881 2882 1
  2921 2882 2883 1
  2922 2882 2890 1
  2923 2882 2885 1
  2924 2883 2884 2
  2925 2885 2891 1
  2926 2885 2887 1
  2927 2885 2886 1
  2928 2886 2893 1
  2929 2887 2894 1
  2930 2887 2895 1
  2931 2887 2896 1
  2932 2888 2886 1
  2933 2888 2897 1
  2934 2888 2898 1
  2935 2888 2899 1
  2936 2889 2881 1
  2937 2892 2886 1
  2938 2867 2881 am
  2939 2900 2901 1
  2940 2901 2902 1
  2941 2901 2909 1
  2942 2901 2904 1
  2943 2902 2903 2
  2944 2904 2910 1
  2945 2904 2906 1
  2946 2904 2905 1
  2947 2905 2912 1
  2948 2906 2913 1
  2949 2906 2914 1
  2950 2906 2915 1
  2951 2907 2905 1
  2952 2907 2916 1
  2953 2907 2917 1
  2954 2907 2918 1
  2955 2908 2900 1
  2956 2911 2905 1
  2957 2883 2900 am
  2958 2919 2920 1
  2959 2920 2928 1
  2960 2920 2923 1
  2961 2920 2921 1
  2962 2921 2922 2
  2963 2923 2930 1
  2964 2923 2924 1
  2965 2924 2932 1
  2966 2924 2925 1
  2967 2925 2926 1
  2968 2926 2933 1
  2969 2926 2934 1
  2970 2926 2935 1
  2971 2927 2919 1
  2972 2929 2923 1
  2973 2931 2924 1
  2974 2902 2919 am
  2975 2936 2937 1
  2976 2937 2944 1
  2977 2937 2940 1
  2978 2937 2938 1
  2979 2938 2939 2
  2980 2940 2945 1
  2981 2940 2941 1
  2982 2940 2942 1
  2983 2941 2947 1
  2984 2941 2948 1
  2985 2941 2949 1
  2986 2942 2946 1
  2987 2943 2936 1
  2988 2921 2936 am
  2989 2950 2951 1
  2990 2951 2958 1
  2991 2951 2954 1
  2992 2951 2952 1
  2993 2952 2953 2
  2994 2954 2956 1
  2995 2954 2959 1
  2996 2954 2955 1
  2997 2955 2960 1
  2998 2955 2961 1
  2999 2955 2962 1
  3000 2956 2963 1
  3001 2956 2964 1
  3002 2956 2965 1
  3003 2957 2950 1
  3004 2938 2950 am
  3005 2966 2967 1
  3006 2967 2975 1
  3007 2967 2970 1
  3008 2967 2968 1
  3009 2968 2969 2
  3010 2970 2977 1
  3011 2970 2971 1
  3012 2971 2978 1
  3013 2971 2972 1
  3014 2971 2973 1
  3015 2972 2979 1
  3016 2972 2980 1
  3017 2972 2981 1
  3018 2973 2982 1
  3019 2973 2983 1
  3020 2973 2984 1
  3021 2974 2966 1
  3022 2976 2970 1
  3023 2952 2966 am
  3024 2985 2986 1
  3025 2986 2998 1
  3026 2986 2989 1
  3027 2986 2987 1
  3028 2987 2988 2
  3029 2989 3000 1
  3030 2989 2990 1
  3031 2990 2991 ar
  3032 2990 2992 ar
  3033 2991 3001 1
  3034 2991 2993 ar
  3035 2992 2994 ar
  3036 2992 3002 1
  3037 2993 3003 1
  3038 2993 2995 ar
  3039 2994 2995 ar
  3040 2994 3004 1
  3041 2995 2996 1
  3042 2996 3005 1
  3043 2997 2985 1
  3044 2999 2989 1
  3045 2968 2985 am
  3046 3006 3007 1
  3047 3007 3008 1
  3048 3007 3021 1
  3049 3007 3010 1
  3050 3008 3009 2
  3051 3010 3023 1
  3052 3010 3011 1
  3053 3011 3013 ar
  3054 3011 3012 ar
  3055 3012 3024 1
  3056 3012 3016 ar
  3057 3013 3014 ar
  3058 3013 3015 ar
  3059 3014 3016 ar
  3060 3014 3017 ar
  3061 3015 3018 ar
  3062 3015 3026 1
  3063 3016 3025 1
  3064 3017 3027 1
  3065 3017 3019 ar
  3066 3018 3019 ar
  3067 3018 3028 1
  3068 3019 3029 1
  3069 3020 3006 1
  3070 3022 3010 1
  3071 2987 3006 am
  3072 3030 3031 1
  3073 3030 3040 1
  3074 3031 3032 1
  3075 3031 3034 1
  3076 3031 3041 1
  3077 3032 3033 2
  3078 3034 3035 1
  3079 3034 3042 1
  3080 3034 3043 1
  3081 3035 3036 ar
  3082 3035 3037 ar
  3083 3036 3039 ar
  3084 3036 3045 1
  3085 3037 3038 ar
  3086 3037 3044 1
  3087 3038 3039 ar
  3088 3038 3046 1
  3089 3008 3030 am
  3090 3047 3048 1
  3091 3048 3049 1
  3092 3048 3056 1
  3093 3048 3051 1
  3094 3049 3050 2
  3095 3051 3057 1
  3096 3051 3053 1
  3097 3051 3052 1
  3098 3052 3059 1
  3099 3053 3060 1
  3100 3053 3061 1
  3101 3053 3062 1
  3102 3054 3052 1
  3103 3054 3063 1
  3104 3054 3064 1
  3105 3054 3065 1
  3106 3055 3047 1
  3107 3058 3052 1
  3108 3047 3032 am
  3109 3066 3067 1
  3110 3067 3073 1
  3111 3067 3070 1
  3112 3067 3068 1
  3113 3068 3069 2
  3114 3070 3075 1
  3115 3070 3071 1
  3116 3072 3066 1
  3117 3074 3070 1
  3118 3076 3071 1
  3119 3049 3066 am
  3120 3077 3078 1
  3121 3078 3089 1
  3122 3078 3081 1
  3123 3078 3079 1
  3124 3079 3080 2
  3125 3081 3091 1
  3126 3081 3082 1
  3127 3082 3093 1
  3128 3082 3083 1
  3129 3083 3095 1
  3130 3083 3084 1
  3131 3084 3096 1
  3132 3084 3085 2
  3133 3085 3086 2
  3134 3085 3087 2
  3135 3086 3097 1
  3136 3086 3098 1
  3137 3087 3099 1
  3138 3087 3100 1
  3139 3088 3077 1
  3140 3090 3081 1
  3141 3092 3082 1
  3142 3094 3083 1
  3143 3068 3077 am
  3144 3101 3102 1
  3145 3102 3107 1
  3146 3102 3105 1
  3147 3102 3103 1
  3148 3103 3104 2
  3149 3105 3108 1
  3150 3105 3109 1
  3151 3105 3110 1
  3152 3106 3101 1
  3153 3079 3101 am
  3154 3111 3112 1
  3155 3112 3118 1
  3156 3112 3115 1
  3157 3112 3113 1
  3158 3113 3114 2
  3159 3115 3120 1
  3160 3115 3116 1
  3161 3117 3111 1
  3162 3119 3115 1
  3163 3121 3116 1
  3164 3103 3111 am
  3165 3122 3123 1
  3166 3123 3132 1
  3167 3123 3126 1
  3168 3123 3124 1
  3169 3124 3125 2
  3170 3126 3134 1
  3171 3126 3127 1
  3172 3127 3136 1
  3173 3127 3128 1
  3174 3128 3138 1
  3175 3128 3129 1
  3176 3129 3140 1
  3177 3129 3130 1
  3178 3130 3141 1
  3179 3130 3142 1
  3180 3130 3143 1
  3181 3131 3122 1
  3182 3133 3126 1
  3183 3135 3127 1
  3184 3137 3128 1
  3185 3139 3129 1
  3186 3113 3122 am
  3187 3144 3145 1
  3188 3145 3151 1
  3189 3145 3148 1
  3190 3145 3146 1
  3191 3146 3147 2
  3192 3148 3153 1
  3193 3148 3149 1
  3194 3150 3144 1
  3195 3152 3148 1
  3196 3154 3149 1
  3197 3124 3144 am
  3198 3155 3156 1
  3199 3156 3167 1
  3200 3156 3159 1
  3201 3156 3157 1
  3202 3157 3158 2
  3203 3159 3169 1
  3204 3159 3160 1
  3205 3160 3171 1
  3206 3160 3161 1
  3207 3161 3173 1
  3208 3161 3162 1
  3209 3162 3174 1
  3210 3162 3163 2
  3211 3163 3164 2
  3212 3163 3165 2
  3213 3164 3175 1
  3214 3164 3176 1
  3215 3165 3177 1
  3216 3165 3178 1
  3217 3166 3155 1
  3218 3168 3159 1
  3219 3170 3160 1
  3220 3172 3161 1
  3221 3146 3155 am
  3222 3179 3180 1
  3223 3180 3182 1
  3224 3180 3191 1
  3225 3180 3184 1
  3226 3182 3183 2
  3227 3184 3192 1
  3228 3184 3186 1
  3229 3184 3185 1
  3230 3185 3194 1
  3231 3186 3195 1
  3232 3186 3196 1
  3233 3186 3197 1
  3234 3181 3188 1
  3235 3181 3201 1
  3236 3181 3202 1
  3237 3181 3203 1
  3238 3187 3185 1
  3239 3187 3198 1
  3240 3187 3199 1
  3241 3187 3200 1
  3242 3188 3182 2
  3243 3188 3190 1
  3244 3189 3179 1
  3245 3193 3185 1
  3246 3157 3179 am
  3247 3204 3211 1
  3248 3204 3205 1
  3249 3205 3209 1
  3250 3205 3214 1
  3251 3205 3207 1
  3252 3207 3208 2
  3253 3209 3210 1
  3254 3209 3216 1
  3255 3210 3211 1
  3256 3210 3218 1
  3257 3211 3220 1
  3258 3206 3212 1
  3259 3206 3221 1
  3260 3206 3222 1
  3261 3206 3223 1
  3262 3212 3204 am
  3263 3212 3213 2
  3264 3215 3209 1
  3265 3217 3210 1
  3266 3219 3211 1
  3267 3182 3204 1
  3268 3224 3230 1
  3269 3224 3225 1
  3270 3225 3228 1
  3271 3225 3231 1
  3272 3225 3226 1
  3273 3226 3227 2
  3274 3228 3229 1
  3275 3228 3233 1
  3276 3229 3230 1
  3277 3229 3235 1
  3278 3230 3237 1
  3279 3232 3228 1
  3280 3234 3229 1
  3281 3236 3230 1
  3282 3207 3224 am
  3283 3238 3244 1
  3284 3238 3239 1
  3285 3239 3242 1
  3286 3239 3245 1
  3287 3239 3240 1
  3288 3240 3241 2
  3289 3242 3243 1
  3290 3242 3247 1
  3291 3243 3244 1
  3292 3243 3249 1
  3293 3244 3251 1
  3294 3246 3242 1
  3295 3248 3243 1
  3296 3250 3244 1
  3297 3226 3238 am
  3298 3252 3253 1
  3299 3253 3259 1
  3300 3253 3256 1
  3301 3253 3254 1
  3302 3254 3255 2
  3303 3256 3261 1
  3304 3256 3257 1
  3305 3258 3252 1
  3306 3260 3256 1
  3307 3262 3257 1
  3308 3240 3252 am
  3309 3263 3264 1
  3310 3264 3275 1
  3311 3264 3267 1
  3312 3264 3265 1
  3313 3265 3266 2
  3314 3267 3277 1
  3315 3267 3268 1
  3316 3268 3279 1
  3317 3268 3269 1
  3318 3269 3281 1
  3319 3269 3270 1
  3320 3270 3282 1
  3321 3270 3271 2
  3322 3271 3272 2
  3323 3271 3273 2
  3324 3272 3283 1
  3325 3272 3284 1
  3326 3273 3285 1
  3327 3273 3286 1
  3328 3274 3263 1
  3329 3276 3267 1
  3330 3278 3268 1
  3331 3280 3269 1
  3332 3254 3263 am
  3333 3287 3288 1
  3334 3288 3297 1
  3335 3288 3289 1
  3336 3288 3291 1
  3337 3289 3290 2
  3338 3291 3299 1
  3339 3291 3292 1
  3340 3292 3301 1
  3341 3292 3293 1
  3342 3293 3294 2
  3343 3293 3295 2
  3344 3296 3287 1
  3345 3298 3291 1
  3346 3300 3292 1
  3347 3265 3287 am
  3348 3302 3303 1
  3349 3303 3312 1
  3350 3303 3306 1
  3351 3303 3304 1
  3352 3304 3305 2
  3353 3306 3314 1
  3354 3306 3307 1
  3355 3307 3316 1
  3356 3307 3308 1
  3357 3308 3318 1
  3358 3308 3309 1
  3359 3309 3320 1
  3360 3309 3310 1
  3361 3310 3321 1
  3362 3310 3322 1
  3363 3310 3323 1
  3364 3311 3302 1
  3365 3313 3306 1
  3366 3315 3307 1
  3367 3317 3308 1
  3368 3319 3309 1
  3369 3289 3302 am
  3370 3324 3325 1
  3371 3325 3334 1
  3372 3325 3328 1
  3373 3325 3326 1
  3374 3326 3327 2
  3375 3328 3336 1
  3376 3328 3329 1
  3377 3329 3338 1
  3378 3329 3330 1
  3379 3330 3340 1
  3380 3330 3331 1
  3381 3331 3342 1
  3382 3331 3332 1
  3383 3332 3343 1
  3384 3332 3344 1
  3385 3332 3345 1
  3386 3333 3324 1
  3387 3335 3328 1
  3388 3337 3329 1
  3389 3339 3330 1
  3390 3341 3331 1
  3391 3304 3324 am
  3392 3346 3347 1
  3393 3347 3354 1
  3394 3347 3350 1
  3395 3347 3348 1
  3396 3348 3349 2
  3397 3350 3352 1
  3398 3350 3355 1
  3399 3350 3351 1
  3400 3351 3356 1
  3401 3351 3357 1
  3402 3351 3358 1
  3403 3352 3359 1
  3404 3352 3360 1
  3405 3352 3361 1
  3406 3353 3346 1
  3407 3326 3346 am
  3408 3362 3363 1
  3409 3363 3370 1
  3410 3363 3366 1
  3411 3363 3364 1
  3412 3364 3365 2
  3413 3366 3371 1
  3414 3366 3367 1
  3415 3366 3368 1
  3416 3367 3373 1
  3417 3367 3374 1
  3418 3367 3375 1
  3419 3368 3372 1
  3420 3369 3362 1
  3421 3348 3362 am
  3422 3376 3377 1
  3423 3377 3388 1
  3424 3377 3380 1
  3425 3377 3378 1
  3426 3378 3379 2
  3427 3380 3390 1
  3428 3380 3381 1
  3429 3381 3392 1
  3430 3381 3382 1
  3431 3382 3394 1
  3432 3382 3383 1
  3433 3383 3395 1
  3434 3383 3384 2
  3435 3384 3385 2
  3436 3384 3386 2
  3437 3385 3396 1
  3438 3385 3397 1
  3439 3386 3398 1
  3440 3386 3399 1
  3441 3387 3376 1
  3442 3389 3380 1
  3443 3391 3381 1
  3444 3393 3382 1
  3445 3364 3376 am
  3446 3400 3401 1
  3447 3401 3408 1
  3448 3401 3404 1
  3449 3401 3402 1
  3450 3402 3403 2
  3451 3404 3409 1
  3452 3404 3405 1
  3453 3404 3406 1
  3454 3405 3411 1
  3455 3405 3412 1
  3456 3405 3413 1
  3457 3406 3410 1
  3458 3407 3400 1
  3459 3378 3400 am
  3460 3414 3415 1
  3461 3415 3416 1
  3462 3415 3423 1
  3463 3415 3418 1
  3464 3416 3417 2
  3465 3418 3424 1
  3466 3418 3420 1
  3467 3418 3419 1
  3468 3419 3426 1
  3469 3420 3427 1
  3470 3420 3428 1
  3471 3420 3429 1
  3472 3421 3419 1
  3473 3421 3430 1
  3474 3421 3431 1
  3475 3421 3432 1
  3476 3422 3414 1
  3477 3425 3419 1
  3478 3402 3414 am
  3479 3433 3434 1
  3480 3434 3442 1
  3481 3434 3437 1
  3482 3434 3435 1
  3483 3435 3436 2
  3484 3437 3444 1
  3485 3437 3438 1
  3486 3438 3445 1
  3487 3438 3439 1
  3488 3438 3440 1
  3489 3439 3446 1
  3490 3439 3447 1
  3491 3439 3448 1
  3492 3440 3449 1
  3493 3440 3450 1
  3494 3440 3451 1
  3495 3441 3433 1
  3496 3443 3437 1
  3497 3416 3433 am
  3498 3452 3453 1
  3499 3453 3458 1
  3500 3453 3456 1
  3501 3453 3454 1
  3502 3454 3455 2
  3503 3456 3459 1
  3504 3456 3460 1
  3505 3456 3461 1
  3506 3457 3452 1
  3507 3435 3452 am
  3508 3462 3463 1
  3509 3463 3464 1
  3510 3463 3471 1
  3511 3463 3466 1
  3512 3464 3465 2
  3513 3466 3472 1
  3514 3466 3468 1
  3515 3466 3467 1
  3516 3467 3474 1
  3517 3468 3475 1
  3518 3468 3476 1
  3519 3468 3477 1
  3520 3469 3467 1
  3521 3469 3478 1
  3522 3469 3479 1
  3523 3469 3480 1
  3524 3470 3462 1
  3525 3473 3467 1
  3526 3454 3462 am
  3527 3481 3482 1
  3528 3482 3490 1
  3529 3482 3485 1
  3530 3482 3483 1
  3531 3483 3484 2
  3532 3485 3492 1
  3533 3485 3486 1
  3534 3486 3493 1
  3535 3486 3487 1
  3536 3486 3488 1
  3537 3487 3494 1
  3538 3487 3495 1
  3539 3487 3496 1
  3540 3488 3497 1
  3541 3488 3498 1
  3542 3488 3499 1
  3543 3489 3481 1
  3544 3491 3485 1
  3545 3464 3481 am
  3546 3500 3501 1
  3547 3501 3509 1
  3548 3501 3504 1
  3549 3501 3502 1
  3550 3502 3503 2
  3551 3504 3511 1
  3552 3504 3505 1
  3553 3505 3512 1
  3554 3505 3506 1
  3555 3505 3507 1
  3556 3506 3513 1
  3557 3506 3514 1
  3558 3506 3515 1
  3559 3507 3516 1
  3560 3507 3517 1
  3561 3507 3518 1
  3562 3508 3500 1
  3563 3510 3504 1
  3564 3483 3500 am
  3565 3519 3520 1
  3566 3520 3525 1
  3567 3520 3523 1
  3568 3520 3521 1
  3569 3521 3522 2
  3570 3523 3526 1
  3571 3523 3527 1
  3572 3523 3528 1
  3573 3524 3519 1
  3574 3502 3519 am
  3575 3529 3530 1
  3576 3530 3531 1
  3577 3530 3541 1
  3578 3530 3533 1
  3579 3531 3532 2
  3580 3533 3543 1
  3581 3533 3534 1
  3582 3534 3536 ar
  3583 3534 3535 ar
  3584 3535 3544 1
  3585 3535 3537 ar
  3586 3536 3545 1
  3587 3536 3538 ar
  3588 3537 3546 1
  3589 3537 3539 ar
  3590 3538 3547 1
  3591 3538 3539 ar
  3592 3539 3548 1
  3593 3540 3529 1
  3594 3542 3533 1
  3595 3521 3529 am
  3596 3549 3550 1
  3597 3550 3551 1
  3598 3550 3558 1
  3599 3550 3553 1
  3600 3551 3552 2
  3601 3553 3559 1
  3602 3553 3555 1
  3603 3553 3554 1
  3604 3554 3561 1
  3605 3555 3562 1
  3606 3555 3563 1
  3607 3555 3564 1
  3608 3556 3554 1
  3609 3556 3565 1
  3610 3556 3566 1
  3611 3556 3567 1
  3612 3557 3549 1
  3613 3560 3554 1
  3614 3531 3549 am
  3615 3568 3569 1
  3616 3569 3570 1
  3617 3569 3577 1
  3618 3569 3572 1
  3619 3570 3571 2
  3620 3572 3578 1
  3621 3572 3574 1
  3622 3572 3573 1
  3623 3573 3580 1
  3624 3574 3581 1
  3625 3574 3582 1
  3626 3574 3583 1
  3627 3575 3573 1
  3628 3575 3584 1
  3629 3575 3585 1
  3630 3575 3586 1
  3631 3576 3568 1
  3632 3579 3573 1
  3633 3551 3568 am
  3634 3587 3588 1
  3635 3588 3595 1
  3636 3588 3591 1
  3637 3588 3589 1
  3638 3589 3590 2
  3639 3591 3596 1
  3640 3591 3592 1
  3641 3591 3593 1
  3642 3592 3598 1
  3643 3592 3599 1
  3644 3592 3600 1
  3645 3593 3597 1
  3646 3594 3587 1
  3647 3570 3587 am
  3648 3601 3602 1
  3649 3602 3603 1
[truncated: 69,883 more chars]
