# Supplementary material for: The pocketome of G-protein-coupled receptors reveals previously untargeted allosteric sites
Source: Nat Commun. 2022 May 10;13:2567. doi: 10.1038/s41467-022-29609-6 (PMC9091257; doi:10.1038/s41467-022-29609-6)
Supplement: Supplementary file 4 — Supplementary Data 1 [file 41467_2022_29609_MOESM4_ESM.zip › docking_files/3uza/mols.mol2]

# TRIPOS MOL2 file generated by SEED

@<TRIPOS>MOLECULE
methanamine
 8 7 0 0 0
****
USER_CHARGES
INVALID_CHARGES
Pose:   1 Cluster:   1 Fr_nu: 1125424 TotEn:   -61.74
@<TRIPOS>ATOM
      1 C1        -75.8665  -12.0234  -53.0261 C.3    1 LIG       0.04000
      2 N1        -77.0211  -12.8646  -53.3955 N.4    1 LIG      -0.30000
      3 H1        -75.7237  -12.1074  -51.9472 H      1 LIG       0.09000
      4 H2        -74.9949  -12.3956  -53.5678 H      1 LIG       0.09000
      5 H3        -76.0971  -10.9954  -53.3124 H      1 LIG       0.09000
      6 H4        -77.2054  -12.8255  -54.4066 H      1 LIG       0.33000
      7 H5        -77.8766  -12.5590  -52.9131 H      1 LIG       0.33000
      8 H6        -76.8613  -13.8501  -53.1480 H      1 LIG       0.33000
@<TRIPOS>BOND
      1       1       2 1
      2       1       3 1
      3       1       4 1
      4       1       5 1
      5       2       6 1
      6       2       7 1
      7       2       8 1
@<TRIPOS>ALT_TYPE
CGenFF_4.0_ALT_TYPE_SET
CGenFF_4.0 1 CG334 2 NG3P3 3 HGA3 4 HGA3 5 HGA3 6 HGP2 7 HGP2 8 HGP2
@<TRIPOS>MOLECULE
methanamine
 8 7 0 0 0
****
USER_CHARGES
INVALID_CHARGES
Pose:   2 Cluster:   2 Fr_nu: 920285 TotEn:   -60.98
@<TRIPOS>ATOM
      1 C1        -75.8390  -13.2768  -53.4405 C.3    1 LIG       0.04000
      2 N1        -77.0391  -13.6595  -52.6719 N.4    1 LIG      -0.30000
      3 H1        -76.1629  -12.6574  -54.2789 H      1 LIG       0.09000
      4 H2        -75.1783  -12.7202  -52.7732 H      1 LIG       0.09000
      5 H3        -75.3610  -14.1933  -53.7916 H      1 LIG       0.09000
      6 H4        -76.7953  -14.2478  -51.8643 H      1 LIG       0.33000
      7 H5        -77.7019  -14.1902  -53.2524 H      1 LIG       0.33000
      8 H6        -77.5345  -12.8322  -52.3139 H      1 LIG       0.33000
@<TRIPOS>BOND
      1       1       2 1
      2       1       3 1
      3       1       4 1
      4       1       5 1
      5       2       6 1
      6       2       7 1
      7       2       8 1
@<TRIPOS>ALT_TYPE
CGenFF_4.0_ALT_TYPE_SET
CGenFF_4.0 1 CG334 2 NG3P3 3 HGA3 4 HGA3 5 HGA3 6 HGP2 7 HGP2 8 HGP2
@<TRIPOS>MOLECULE
methanamine
 8 7 0 0 0
****
USER_CHARGES
INVALID_CHARGES
Pose:   3 Cluster:   3 Fr_nu: 1687317 TotEn:   -56.88
@<TRIPOS>ATOM
      1 C1        -76.6902  -13.3346  -53.4874 C.3    1 LIG       0.04000
      2 N1        -77.6249  -12.8280  -54.5107 N.4    1 LIG      -0.30000
      3 H1        -77.2782  -13.8387  -52.7183 H      1 LIG       0.09000
      4 H2        -76.0045  -14.0296  -53.9759 H      1 LIG       0.09000
      5 H3        -76.1531  -12.4793  -53.0730 H      1 LIG       0.09000
      6 H4        -77.1255  -12.3404  -55.2661 H      1 LIG       0.33000
      7 H5        -78.2987  -12.1643  -54.1064 H      1 LIG       0.33000
      8 H6        -78.1627  -13.5932  -54.9387 H      1 LIG       0.33000
@<TRIPOS>BOND
      1       1       2 1
      2       1       3 1
      3       1       4 1
      4       1       5 1
      5       2       6 1
      6       2       7 1
      7       2       8 1
@<TRIPOS>ALT_TYPE
CGenFF_4.0_ALT_TYPE_SET
CGenFF_4.0 1 CG334 2 NG3P3 3 HGA3 4 HGA3 5 HGA3 6 HGP2 7 HGP2 8 HGP2
@<TRIPOS>MOLECULE
methanamine
 8 7 0 0 0
****
USER_CHARGES
INVALID_CHARGES
Pose:   4 Cluster:   4 Fr_nu: 338755 TotEn:   -56.33
@<TRIPOS>ATOM
      1 C1        -76.1948  -15.3257  -54.6302 C.3    1 LIG       0.04000
      2 N1        -74.9762  -14.5549  -54.3164 N.4    1 LIG      -0.30000
      3 H1        -76.7227  -15.5118  -53.6931 H      1 LIG       0.09000
      4 H2        -76.8027  -14.7271  -55.3113 H      1 LIG       0.09000
      5 H3        -75.8861  -16.2619  -55.0992 H      1 LIG       0.09000
      6 H4        -74.4342  -14.3483  -55.1657 H      1 LIG       0.33000
      7 H5        -74.3609  -15.0722  -53.6748 H      1 LIG       0.33000
      8 H6        -75.2053  -13.6573  -53.8694 H      1 LIG       0.33000
@<TRIPOS>BOND
      1       1       2 1
      2       1       3 1
      3       1       4 1
      4       1       5 1
      5       2       6 1
      6       2       7 1
      7       2       8 1
@<TRIPOS>ALT_TYPE
CGenFF_4.0_ALT_TYPE_SET
CGenFF_4.0 1 CG334 2 NG3P3 3 HGA3 4 HGA3 5 HGA3 6 HGP2 7 HGP2 8 HGP2
@<TRIPOS>MOLECULE
methanamine
 8 7 0 0 0
****
USER_CHARGES
INVALID_CHARGES
Pose:   5 Cluster:   5 Fr_nu: 1257455 TotEn:   -56.14
@<TRIPOS>ATOM
      1 C1        -77.6392  -14.9467  -54.3487 C.3    1 LIG       0.04000
      2 N1        -77.5413  -13.7390  -53.5066 N.4    1 LIG      -0.30000
      3 H1        -78.6352  -15.3709  -54.2097 H      1 LIG       0.09000
      4 H2        -77.4823  -14.6445  -55.3859 H      1 LIG       0.09000
      5 H3        -76.8663  -15.6451  -54.0220 H      1 LIG       0.09000
      6 H4        -76.6189  -13.2931  -53.5963 H      1 LIG       0.33000
      7 H5        -77.6812  -13.9634  -52.5125 H      1 LIG       0.33000
      8 H6        -78.2495  -13.0407  -53.7690 H      1 LIG       0.33000
@<TRIPOS>BOND
      1       1       2 1
      2       1       3 1
      3       1       4 1
      4       1       5 1
      5       2       6 1
      6       2       7 1
      7       2       8 1
@<TRIPOS>ALT_TYPE
CGenFF_4.0_ALT_TYPE_SET
CGenFF_4.0 1 CG334 2 NG3P3 3 HGA3 4 HGA3 5 HGA3 6 HGP2 7 HGP2 8 HGP2
@<TRIPOS>MOLECULE
methanamine
 8 7 0 0 0
****
USER_CHARGES
INVALID_CHARGES
Pose:   6 Cluster:   6 Fr_nu: 1124317 TotEn:   -55.85
@<TRIPOS>ATOM
      1 C1        -75.8665  -12.0234  -53.0261 C.3    1 LIG       0.04000
      2 N1        -76.3994  -12.9356  -51.9960 N.4    1 LIG      -0.30000
      3 H1        -76.6028  -11.9602  -53.8294 H      1 LIG       0.09000
      4 H2        -75.7090  -11.0488  -52.5603 H      1 LIG       0.09000
      5 H3        -74.9256  -12.4420  -53.3884 H      1 LIG       0.09000
      6 H4        -75.7451  -13.0354  -51.2088 H      1 LIG       0.33000
      7 H5        -76.5681  -13.8752  -52.3790 H      1 LIG       0.33000
      8 H6        -77.2910  -12.5916  -51.6156 H      1 LIG       0.33000
@<TRIPOS>BOND
      1       1       2 1
      2       1       3 1
      3       1       4 1
      4       1       5 1
      5       2       6 1
      6       2       7 1
      7       2       8 1
@<TRIPOS>ALT_TYPE
CGenFF_4.0_ALT_TYPE_SET
CGenFF_4.0 1 CG334 2 NG3P3 3 HGA3 4 HGA3 5 HGA3 6 HGP2 7 HGP2 8 HGP2
@<TRIPOS>MOLECULE
methanamine
 8 7 0 0 0
****
USER_CHARGES
INVALID_CHARGES
Pose:   7 Cluster:   7 Fr_nu: 1539117 TotEn:   -55.43
@<TRIPOS>ATOM
      1 C1        -78.6369  -15.6120  -51.6385 C.3    1 LIG       0.04000
      2 N1        -77.8741  -14.6048  -52.4008 N.4    1 LIG      -0.30000
      3 H1        -78.2173  -16.5930  -51.8684 H      1 LIG       0.09000
      4 H2        -78.5312  -15.3785  -50.5774 H      1 LIG       0.09000
      5 H3        -79.6806  -15.5483  -51.9524 H      1 LIG       0.09000
      6 H4        -78.2261  -13.6548  -52.2236 H      1 LIG       0.33000
      7 H5        -77.9377  -14.7745  -53.4133 H      1 LIG       0.33000
      8 H6        -76.8775  -14.6180  -52.1465 H      1 LIG       0.33000
@<TRIPOS>BOND
      1       1       2 1
      2       1       3 1
      3       1       4 1
      4       1       5 1
      5       2       6 1
      6       2       7 1
      7       2       8 1
@<TRIPOS>ALT_TYPE
CGenFF_4.0_ALT_TYPE_SET
CGenFF_4.0 1 CG334 2 NG3P3 3 HGA3 4 HGA3 5 HGA3 6 HGP2 7 HGP2 8 HGP2
@<TRIPOS>MOLECULE
methanamine
 8 7 0 0 0
****
USER_CHARGES
INVALID_CHARGES
Pose:   8 Cluster:   8 Fr_nu: 920674 TotEn:   -54.58
@<TRIPOS>ATOM
      1 C1        -75.8390  -13.2768  -53.4405 C.3    1 LIG       0.04000
      2 N1        -76.3878  -11.9446  -53.1221 N.4    1 LIG      -0.30000
      3 H1        -76.5524  -13.7849  -54.0920 H      1 LIG       0.09000
      4 H2        -74.8813  -13.1321  -53.9441 H      1 LIG       0.09000
      5 H3        -75.7108  -13.8183  -52.5013 H      1 LIG       0.09000
      6 H4        -75.7554  -11.4157  -52.5073 H      1 LIG       0.33000
      7 H5        -77.2951  -12.0181  -52.6432 H      1 LIG       0.33000
      8 H6        -76.5314  -11.3852  -53.9733 H      1 LIG       0.33000
@<TRIPOS>BOND
      1       1       2 1
      2       1       3 1
      3       1       4 1
      4       1       5 1
      5       2       6 1
      6       2       7 1
      7       2       8 1
@<TRIPOS>ALT_TYPE
CGenFF_4.0_ALT_TYPE_SET
CGenFF_4.0 1 CG334 2 NG3P3 3 HGA3 4 HGA3 5 HGA3 6 HGP2 7 HGP2 8 HGP2
@<TRIPOS>MOLECULE
methanamine
 8 7 0 0 0
****
USER_CHARGES
INVALID_CHARGES
Pose:   9 Cluster:   9 Fr_nu: 1124400 TotEn:   -51.58
@<TRIPOS>ATOM
      1 C1        -75.8665  -12.0234  -53.0261 C.3    1 LIG       0.04000
      2 N1        -76.7618  -11.4124  -54.0273 N.4    1 LIG      -0.30000
      3 H1        -76.2534  -13.0174  -52.7944 H      1 LIG       0.09000
      4 H2        -74.8678  -12.0827  -53.4629 H      1 LIG       0.09000
      5 H3        -75.8704  -11.3847  -52.1407 H      1 LIG       0.09000
      6 H4        -76.4461  -10.4686  -54.2863 H      1 LIG       0.33000
      7 H5        -77.7227  -11.3299  -53.6695 H      1 LIG       0.33000
      8 H6        -76.7993  -11.9735  -54.8886 H      1 LIG       0.33000
@<TRIPOS>BOND
      1       1       2 1
      2       1       3 1
      3       1       4 1
      4       1       5 1
      5       2       6 1
      6       2       7 1
      7       2       8 1
@<TRIPOS>ALT_TYPE
CGenFF_4.0_ALT_TYPE_SET
CGenFF_4.0 1 CG334 2 NG3P3 3 HGA3 4 HGA3 5 HGA3 6 HGP2 7 HGP2 8 HGP2
@<TRIPOS>MOLECULE
methanamine
 8 7 0 0 0
****
USER_CHARGES
INVALID_CHARGES
Pose:  10 Cluster:  10 Fr_nu: 1837359 TotEn:   -47.76
@<TRIPOS>ATOM
      1 C1        -79.2894   -9.3754  -56.0770 C.3    1 LIG       0.04000
      2 N1        -80.3961   -9.9143  -55.2633 N.4    1 LIG      -0.30000
      3 H1        -78.5118  -10.1395  -56.1311 H      1 LIG       0.09000
      4 H2        -79.6844   -9.1463  -57.0685 H      1 LIG       0.09000
      5 H3        -78.9202   -8.4743  -55.5836 H      1 LIG       0.09000
      6 H4        -81.1631   -9.2347  -55.1764 H      1 LIG       0.33000
      7 H5        -80.0818  -10.1494  -54.3125 H      1 LIG       0.33000
      8 H6        -80.7863  -10.7696  -55.6807 H      1 LIG       0.33000
@<TRIPOS>BOND
      1       1       2 1
      2       1       3 1
      3       1       4 1
      4       1       5 1
      5       2       6 1
      6       2       7 1
      7       2       8 1
@<TRIPOS>ALT_TYPE
CGenFF_4.0_ALT_TYPE_SET
CGenFF_4.0 1 CG334 2 NG3P3 3 HGA3 4 HGA3 5 HGA3 6 HGP2 7 HGP2 8 HGP2
@<TRIPOS>MOLECULE
methanamine
 8 7 0 0 0
****
USER_CHARGES
INVALID_CHARGES
Pose:  11 Cluster:  11 Fr_nu: 1690686 TotEn:   -34.76
@<TRIPOS>ATOM
      1 C1        -69.9876    6.9144  -44.8055 C.3    1 LIG       0.04000
      2 N1        -70.0724    5.6173  -44.1072 N.4    1 LIG      -0.30000
      3 H1        -69.8452    6.7126  -45.8687 H      1 LIG       0.09000
      4 H2        -70.9220    7.4506  -44.6292 H      1 LIG       0.09000
      5 H3        -69.1375    7.4610  -44.3927 H      1 LIG       0.09000
      6 H4        -70.2074    5.7442  -43.0956 H      1 LIG       0.33000
      7 H5        -69.2146    5.0650  -44.2380 H      1 LIG       0.33000
      8 H6        -70.8593    5.0545  -44.4563 H      1 LIG       0.33000
@<TRIPOS>BOND
      1       1       2 1
      2       1       3 1
      3       1       4 1
      4       1       5 1
      5       2       6 1
      6       2       7 1
      7       2       8 1
@<TRIPOS>ALT_TYPE
CGenFF_4.0_ALT_TYPE_SET
CGenFF_4.0 1 CG334 2 NG3P3 3 HGA3 4 HGA3 5 HGA3 6 HGP2 7 HGP2 8 HGP2
@<TRIPOS>MOLECULE
methanamine
 8 7 0 0 0
****
USER_CHARGES
INVALID_CHARGES
Pose:  12 Cluster:  12 Fr_nu: 245182 TotEn:   -34.20
@<TRIPOS>ATOM
      1 C1        -70.1846    6.3718  -44.0820 C.3    1 LIG       0.04000
      2 N1        -69.9029    6.0927  -45.5033 N.4    1 LIG      -0.30000
      3 H1        -70.7099    7.3270  -44.0269 H      1 LIG       0.09000
      4 H2        -70.8052    5.5597  -43.6986 H      1 LIG       0.09000
      5 H3        -69.2295    6.4184  -43.5551 H      1 LIG       0.09000
      6 H4        -69.4059    5.1998  -45.6187 H      1 LIG       0.33000
      7 H5        -69.3178    6.8287  -45.9205 H      1 LIG       0.33000
      8 H6        -70.7702    6.0376  -46.0535 H      1 LIG       0.33000
@<TRIPOS>BOND
      1       1       2 1
      2       1       3 1
      3       1       4 1
      4       1       5 1
      5       2       6 1
      6       2       7 1
      7       2       8 1
@<TRIPOS>ALT_TYPE
CGenFF_4.0_ALT_TYPE_SET
CGenFF_4.0 1 CG334 2 NG3P3 3 HGA3 4 HGA3 5 HGA3 6 HGP2 7 HGP2 8 HGP2
@<TRIPOS>MOLECULE
methanamine
 8 7 0 0 0
****
USER_CHARGES
INVALID_CHARGES
Pose:  13 Cluster:  13 Fr_nu: 269767 TotEn:   -32.42
@<TRIPOS>ATOM
      1 C1        -63.5365    3.2381  -46.5460 C.3    1 LIG       0.04000
      2 N1        -64.3786    2.8689  -47.7001 N.4    1 LIG      -0.30000
      3 H1        -62.7729    3.9338  -46.8988 H      1 LIG       0.09000
      4 H2        -64.1800    3.7070  -45.7992 H      1 LIG       0.09000
      5 H3        -63.0844    2.3240  -46.1565 H      1 LIG       0.09000
      6 H4        -65.1206    2.2109  -47.4275 H      1 LIG       0.33000
      7 H5        -63.8233    2.4197  -48.4403 H      1 LIG       0.33000
      8 H6        -64.8331    3.6947  -48.1119 H      1 LIG       0.33000
@<TRIPOS>BOND
      1       1       2 1
      2       1       3 1
      3       1       4 1
      4       1       5 1
      5       2       6 1
      6       2       7 1
      7       2       8 1
@<TRIPOS>ALT_TYPE
CGenFF_4.0_ALT_TYPE_SET
CGenFF_4.0 1 CG334 2 NG3P3 3 HGA3 4 HGA3 5 HGA3 6 HGP2 7 HGP2 8 HGP2
@<TRIPOS>MOLECULE
methanamine
 8 7 0 0 0
****
USER_CHARGES
INVALID_CHARGES
Pose:  14 Cluster:  14 Fr_nu: 160489 TotEn:   -24.91
@<TRIPOS>ATOM
      1 C1        -52.1047    2.1731  -33.0017 C.3    1 LIG       0.04000
      2 N1        -52.2369    0.7833  -32.5242 N.4    1 LIG      -0.30000
      3 H1        -52.9006    2.7615  -32.5416 H      1 LIG       0.09000
      4 H2        -51.1214    2.5383  -32.6994 H      1 LIG       0.09000
      5 H3        -52.2026    2.1634  -34.0890 H      1 LIG       0.09000
      6 H4        -51.5096    0.1777  -32.9265 H      1 LIG       0.33000
      7 H5        -53.1493    0.3841  -32.7818 H      1 LIG       0.33000
      8 H6        -52.1533    0.7292  -31.5004 H      1 LIG       0.33000
@<TRIPOS>BOND
      1       1       2 1
      2       1       3 1
      3       1       4 1
      4       1       5 1
      5       2       6 1
      6       2       7 1
      7       2       8 1
@<TRIPOS>ALT_TYPE
CGenFF_4.0_ALT_TYPE_SET
CGenFF_4.0 1 CG334 2 NG3P3 3 HGA3 4 HGA3 5 HGA3 6 HGP2 7 HGP2 8 HGP2
@<TRIPOS>MOLECULE
methanol
 6 5 0 0 0
****
USER_CHARGES
INVALID_CHARGES
Pose:   1 Cluster:   1 Fr_nu: 2309767 TotEn:   -15.74
@<TRIPOS>ATOM
      1 C1        -64.8148  -12.0384  -37.5040 C.3    1 LIG      -0.04000
      2 O1        -63.7565  -12.5548  -36.7181 O.3    1 LIG      -0.65000
      3 H1        -64.4057  -11.4166  -38.3041 H      1 LIG       0.09000
      4 H2        -65.4828  -11.4462  -36.8734 H      1 LIG       0.09000
      5 H3        -65.3718  -12.8705  -37.9410 H      1 LIG       0.09000
      6 H4        -64.1586  -13.0998  -36.0203 H      1 LIG       0.42000
@<TRIPOS>BOND
      1       1       2 1
      2       1       3 1
      3       1       4 1
      4       1       5 1
      5       2       6 1
@<TRIPOS>ALT_TYPE
CGenFF_4.0_ALT_TYPE_SET
CGenFF_4.0 1 CG331 2 OG311 3 HGA3 4 HGA3 5 HGA3 6 HGP1
@<TRIPOS>MOLECULE
methanol
 6 5 0 0 0
****
USER_CHARGES
INVALID_CHARGES
Pose:   2 Cluster:   2 Fr_nu:  78014 TotEn:   -14.42
@<TRIPOS>ATOM
      1 C1        -52.0241    1.7575  -32.6307 C.3    1 LIG      -0.04000
      2 O1        -53.2541    2.0101  -33.2847 O.3    1 LIG      -0.65000
      3 H1        -51.4143    2.6643  -32.6369 H      1 LIG       0.09000
      4 H2        -51.4976    0.9481  -33.1428 H      1 LIG       0.09000
      5 H3        -52.2246    1.4631  -31.5978 H      1 LIG       0.09000
      6 H4        -53.7662    1.1838  -33.2589 H      1 LIG       0.42000
@<TRIPOS>BOND
      1       1       2 1
      2       1       3 1
      3       1       4 1
      4       1       5 1
      5       2       6 1
@<TRIPOS>ALT_TYPE
CGenFF_4.0_ALT_TYPE_SET
CGenFF_4.0 1 CG331 2 OG311 3 HGA3 4 HGA3 5 HGA3 6 HGP1
@<TRIPOS>MOLECULE
methanol
 6 5 0 0 0
****
USER_CHARGES
INVALID_CHARGES
Pose:   3 Cluster:   3 Fr_nu: 614333 TotEn:   -13.88
@<TRIPOS>ATOM
      1 C1        -71.9201  -10.8735  -45.1227 C.3    1 LIG      -0.04000
      2 O1        -70.9702   -9.8276  -45.2128 O.3    1 LIG      -0.65000
      3 H1        -71.4571  -11.7484  -44.6597 H      1 LIG       0.09000
      4 H2        -72.2817  -11.1258  -46.1228 H      1 LIG       0.09000
      5 H3        -72.7590  -10.5397  -44.5075 H      1 LIG       0.09000
      6 H4        -71.4175   -9.0705  -45.6280 H      1 LIG       0.42000
@<TRIPOS>BOND
      1       1       2 1
      2       1       3 1
      3       1       4 1
      4       1       5 1
      5       2       6 1
@<TRIPOS>ALT_TYPE
CGenFF_4.0_ALT_TYPE_SET
CGenFF_4.0 1 CG331 2 OG311 3 HGA3 4 HGA3 5 HGA3 6 HGP1
@<TRIPOS>MOLECULE
methanol
 6 5 0 0 0
****
USER_CHARGES
INVALID_CHARGES
Pose:   4 Cluster:   4 Fr_nu: 119793 TotEn:   -13.74
@<TRIPOS>ATOM
      1 C1        -69.5751  -10.4610  -46.7954 C.3    1 LIG      -0.04000
      2 O1        -69.5533   -9.3245  -45.9513 O.3    1 LIG      -0.65000
      3 H1        -68.8133  -11.1730  -46.4687 H      1 LIG       0.09000
      4 H2        -69.3835  -10.1538  -47.8266 H      1 LIG       0.09000
      5 H3        -70.5597  -10.9305  -46.7340 H      1 LIG       0.09000
      6 H4        -70.2415   -8.7171  -46.2725 H      1 LIG       0.42000
@<TRIPOS>BOND
      1       1       2 1
      2       1       3 1
      3       1       4 1
      4       1       5 1
      5       2       6 1
@<TRIPOS>ALT_TYPE
CGenFF_4.0_ALT_TYPE_SET
CGenFF_4.0 1 CG331 2 OG311 3 HGA3 4 HGA3 5 HGA3 6 HGP1
@<TRIPOS>MOLECULE
methanol
 6 5 0 0 0
****
USER_CHARGES
INVALID_CHARGES
Pose:   5 Cluster:   5 Fr_nu: 7338642 TotEn:   -13.42
@<TRIPOS>ATOM
      1 C1        -50.4090    5.6410  -30.9158 C.3    1 LIG      -0.04000
      2 O1        -51.0657    5.9895  -29.7109 O.3    1 LIG      -0.65000
      3 H1        -49.3283    5.6335  -30.7537 H      1 LIG       0.09000
      4 H2        -50.6663    6.3637  -31.6943 H      1 LIG       0.09000
      5 H3        -50.7358    4.6450  -31.2236 H      1 LIG       0.09000
      6 H4        -52.0206    5.9856  -29.8947 H      1 LIG       0.42000
@<TRIPOS>BOND
      1       1       2 1
      2       1       3 1
      3       1       4 1
      4       1       5 1
      5       2       6 1
@<TRIPOS>ALT_TYPE
CGenFF_4.0_ALT_TYPE_SET
CGenFF_4.0 1 CG331 2 OG311 3 HGA3 4 HGA3 5 HGA3 6 HGP1
@<TRIPOS>MOLECULE
methanol
 6 5 0 0 0
****
USER_CHARGES
INVALID_CHARGES
Pose:   6 Cluster:   6 Fr_nu:  61791 TotEn:   -13.00
@<TRIPOS>ATOM
      1 C1        -65.9815  -10.4652  -36.6775 C.3    1 LIG      -0.04000
      2 O1        -67.2574  -10.9644  -37.0345 O.3    1 LIG      -0.65000
      3 H1        -65.5574   -9.9120  -37.5191 H      1 LIG       0.09000
      4 H2        -65.3262  -11.2972  -36.4075 H      1 LIG       0.09000
      5 H3        -66.0887   -9.7955  -35.8211 H      1 LIG       0.09000
      6 H4        -67.6005  -11.4483  -36.2639 H      1 LIG       0.42000
@<TRIPOS>BOND
      1       1       2 1
      2       1       3 1
      3       1       4 1
      4       1       5 1
      5       2       6 1
@<TRIPOS>ALT_TYPE
CGenFF_4.0_ALT_TYPE_SET
CGenFF_4.0 1 CG331 2 OG311 3 HGA3 4 HGA3 5 HGA3 6 HGP1
@<TRIPOS>MOLECULE
methanol
 6 5 0 0 0
****
USER_CHARGES
INVALID_CHARGES
Pose:   7 Cluster:   7 Fr_nu: 1965087 TotEn:   -12.99
@<TRIPOS>ATOM
      1 C1        -65.4406  -10.9316  -37.1534 C.3    1 LIG      -0.04000
      2 O1        -64.6562  -12.1092  -37.1045 O.3    1 LIG      -0.65000
      3 H1        -65.1120  -10.3084  -37.9888 H      1 LIG       0.09000
      4 H2        -65.3362  -10.3838  -36.2134 H      1 LIG       0.09000
      5 H3        -66.4877  -11.2077  -37.2976 H      1 LIG       0.09000
      6 H4        -64.9770  -12.6349  -36.3519 H      1 LIG       0.42000
@<TRIPOS>BOND
      1       1       2 1
      2       1       3 1
      3       1       4 1
      4       1       5 1
      5       2       6 1
@<TRIPOS>ALT_TYPE
CGenFF_4.0_ALT_TYPE_SET
CGenFF_4.0 1 CG331 2 OG311 3 HGA3 4 HGA3 5 HGA3 6 HGP1
@<TRIPOS>MOLECULE
methanol
 6 5 0 0 0
****
USER_CHARGES
INVALID_CHARGES
Pose:   8 Cluster:   8 Fr_nu: 7871398 TotEn:   -12.51
@<TRIPOS>ATOM
      1 C1        -51.7402    1.9731  -32.9791 C.3    1 LIG      -0.04000
      2 O1        -51.3657    1.6863  -31.6442 O.3    1 LIG      -0.65000
      3 H1        -52.1966    2.9649  -33.0252 H      1 LIG       0.09000
      4 H2        -52.4482    1.2180  -33.3301 H      1 LIG       0.09000
      5 H3        -50.8486    1.9550  -33.6102 H      1 LIG       0.09000
      6 H4        -50.9656    0.7999  -31.6441 H      1 LIG       0.42000
@<TRIPOS>BOND
      1       1       2 1
      2       1       3 1
      3       1       4 1
      4       1       5 1
      5       2       6 1
@<TRIPOS>ALT_TYPE
CGenFF_4.0_ALT_TYPE_SET
CGenFF_4.0 1 CG331 2 OG311 3 HGA3 4 HGA3 5 HGA3 6 HGP1
@<TRIPOS>MOLECULE
methanol
 6 5 0 0 0
****
USER_CHARGES
INVALID_CHARGES
Pose:   9 Cluster:   9 Fr_nu: 333628 TotEn:   -12.16
@<TRIPOS>ATOM
      1 C1        -66.1397  -10.5310  -37.1284 C.3    1 LIG      -0.04000
      2 O1        -66.0023  -11.9362  -37.2330 O.3    1 LIG      -0.65000
      3 H1        -65.6334  -10.0510  -37.9695 H      1 LIG       0.09000
      4 H2        -65.7048  -10.1906  -36.1853 H      1 LIG       0.09000
      5 H3        -67.2016  -10.2749  -37.1512 H      1 LIG       0.09000
      6 H4        -66.4635  -12.3257  -36.4706 H      1 LIG       0.42000
@<TRIPOS>BOND
      1       1       2 1
      2       1       3 1
      3       1       4 1
      4       1       5 1
      5       2       6 1
@<TRIPOS>ALT_TYPE
CGenFF_4.0_ALT_TYPE_SET
CGenFF_4.0 1 CG331 2 OG311 3 HGA3 4 HGA3 5 HGA3 6 HGP1
@<TRIPOS>MOLECULE
methanol
 6 5 0 0 0
****
USER_CHARGES
INVALID_CHARGES
Pose:  10 Cluster:  10 Fr_nu: 10392379 TotEn:   -12.04
@<TRIPOS>ATOM
      1 C1        -40.1225   -4.4776  -47.5668 C.3    1 LIG      -0.04000
      2 O1        -40.3769   -3.5602  -46.5189 O.3    1 LIG      -0.65000
      3 H1        -41.0431   -5.0109  -47.8166 H      1 LIG       0.09000
      4 H2        -39.3521   -5.1864  -47.2527 H      1 LIG       0.09000
      5 H3        -39.7733   -3.9277  -48.4438 H      1 LIG       0.09000
      6 H4        -39.5381   -3.1075  -46.3259 H      1 LIG       0.42000
@<TRIPOS>BOND
      1       1       2 1
      2       1       3 1
      3       1       4 1
      4       1       5 1
      5       2       6 1
@<TRIPOS>ALT_TYPE
CGenFF_4.0_ALT_TYPE_SET
CGenFF_4.0 1 CG331 2 OG311 3 HGA3 4 HGA3 5 HGA3 6 HGP1
@<TRIPOS>MOLECULE
methanol
 6 5 0 0 0
****
USER_CHARGES
INVALID_CHARGES
Pose:  11 Cluster:  11 Fr_nu: 10351921 TotEn:   -12.00
@<TRIPOS>ATOM
      1 C1        -75.9172  -12.9106  -52.8627 C.3    1 LIG      -0.04000
      2 O1        -76.3741  -11.6841  -52.3230 O.3    1 LIG      -0.65000
      3 H1        -74.8514  -12.8343  -53.0917 H      1 LIG       0.09000
      4 H2        -76.4800  -13.1425  -53.7705 H      1 LIG       0.09000
      5 H3        -76.0736  -13.7030  -52.1270 H      1 LIG       0.09000
      6 H4        -77.3219  -11.7911  -52.1332 H      1 LIG       0.42000
@<TRIPOS>BOND
      1       1       2 1
      2       1       3 1
      3       1       4 1
      4       1       5 1
      5       2       6 1
@<TRIPOS>ALT_TYPE
CGenFF_4.0_ALT_TYPE_SET
CGenFF_4.0 1 CG331 2 OG311 3 HGA3 4 HGA3 5 HGA3 6 HGP1
@<TRIPOS>MOLECULE
methanol
 6 5 0 0 0
****
USER_CHARGES
INVALID_CHARGES
Pose:  12 Cluster:  12 Fr_nu: 10389371 TotEn:   -11.82
@<TRIPOS>ATOM
      1 C1        -41.3002   -4.3205  -48.7561 C.3    1 LIG      -0.04000
      2 O1        -41.1855   -4.2309  -47.3479 O.3    1 LIG      -0.65000
      3 H1        -41.9986   -3.5604  -49.1147 H      1 LIG       0.09000
      4 H2        -41.6564   -5.3165  -49.0310 H      1 LIG       0.09000
      5 H3        -40.3184   -4.1502  -49.2043 H      1 LIG       0.09000
      6 H4        -40.5587   -4.9198  -47.0680 H      1 LIG       0.42000
@<TRIPOS>BOND
      1       1       2 1
      2       1       3 1
      3       1       4 1
      4       1       5 1
      5       2       6 1
@<TRIPOS>ALT_TYPE
CGenFF_4.0_ALT_TYPE_SET
CGenFF_4.0 1 CG331 2 OG311 3 HGA3 4 HGA3 5 HGA3 6 HGP1
@<TRIPOS>MOLECULE
methanol
 6 5 0 0 0
****
USER_CHARGES
INVALID_CHARGES
Pose:  13 Cluster:  13 Fr_nu: 3296020 TotEn:   -11.74
@<TRIPOS>ATOM
      1 C1        -65.3290  -11.2996  -37.0615 C.3    1 LIG      -0.04000
      2 O1        -66.0881  -10.1861  -36.6275 O.3    1 LIG      -0.65000
      3 H1        -65.0347  -11.1568  -38.1041 H      1 LIG       0.09000
      4 H2        -65.9258  -12.2098  -36.9616 H      1 LIG       0.09000
      5 H3        -64.4338  -11.3832  -36.4407 H      1 LIG       0.09000
      6 H4        -66.3303  -10.3496  -35.6999 H      1 LIG       0.42000
@<TRIPOS>BOND
      1       1       2 1
      2       1       3 1
      3       1       4 1
      4       1       5 1
      5       2       6 1
@<TRIPOS>ALT_TYPE
CGenFF_4.0_ALT_TYPE_SET
CGenFF_4.0 1 CG331 2 OG311 3 HGA3 4 HGA3 5 HGA3 6 HGP1
@<TRIPOS>MOLECULE
methanol
 6 5 0 0 0
****
USER_CHARGES
INVALID_CHARGES
Pose:  14 Cluster:  14 Fr_nu: 9095969 TotEn:   -10.91
@<TRIPOS>ATOM
      1 C1        -51.4174    1.7460  -32.2850 C.3    1 LIG      -0.04000
      2 O1        -51.2262    3.1446  -32.1762 O.3    1 LIG      -0.65000
      3 H1        -51.2555    1.2785  -31.3106 H      1 LIG       0.09000
      4 H2        -50.7170    1.3375  -33.0179 H      1 LIG       0.09000
      5 H3        -52.4408    1.5517  -32.6142 H      1 LIG       0.09000
      6 H4        -51.3782    3.5231  -33.0590 H      1 LIG       0.42000
@<TRIPOS>BOND
      1       1       2 1
      2       1       3 1
      3       1       4 1
      4       1       5 1
      5       2       6 1
@<TRIPOS>ALT_TYPE
CGenFF_4.0_ALT_TYPE_SET
CGenFF_4.0 1 CG331 2 OG311 3 HGA3 4 HGA3 5 HGA3 6 HGP1
@<TRIPOS>MOLECULE
methanol
 6 5 0 0 0
****
USER_CHARGES
INVALID_CHARGES
Pose:  15 Cluster:  15 Fr_nu: 917598 TotEn:   -10.66
@<TRIPOS>ATOM
      1 C1        -56.9563   -3.7947  -19.9848 C.3    1 LIG      -0.04000
      2 O1        -56.6536   -4.4511  -18.7675 O.3    1 LIG      -0.65000
      3 H1        -57.6808   -4.3874  -20.5488 H      1 LIG       0.09000
      4 H2        -56.0411   -3.6670  -20.5684 H      1 LIG       0.09000
      5 H3        -57.3847   -2.8144  -19.7632 H      1 LIG       0.09000
      6 H4        -56.0090   -3.8959  -18.2963 H      1 LIG       0.42000
@<TRIPOS>BOND
      1       1       2 1
      2       1       3 1
      3       1       4 1
      4       1       5 1
      5       2       6 1
@<TRIPOS>ALT_TYPE
CGenFF_4.0_ALT_TYPE_SET
CGenFF_4.0 1 CG331 2 OG311 3 HGA3 4 HGA3 5 HGA3 6 HGP1
@<TRIPOS>MOLECULE
methanol
 6 5 0 0 0
****
USER_CHARGES
INVALID_CHARGES
Pose:  16 Cluster:  16 Fr_nu: 541901 TotEn:   -10.49
@<TRIPOS>ATOM
      1 C1        -57.1960   -3.6640  -21.2650 C.3    1 LIG      -0.04000
      2 O1        -56.0299   -4.1015  -21.9382 O.3    1 LIG      -0.65000
      3 H1        -56.9817   -3.5512  -20.1994 H      1 LIG       0.09000
      4 H2        -57.9973   -4.3928  -21.4112 H      1 LIG       0.09000
      5 H3        -57.5035   -2.6998  -21.6766 H      1 LIG       0.09000
      6 H4        -56.2596   -4.1899  -22.8791 H      1 LIG       0.42000
@<TRIPOS>BOND
      1       1       2 1
      2       1       3 1
      3       1       4 1
      4       1       5 1
      5       2       6 1
@<TRIPOS>ALT_TYPE
CGenFF_4.0_ALT_TYPE_SET
CGenFF_4.0 1 CG331 2 OG311 3 HGA3 4 HGA3 5 HGA3 6 HGP1
@<TRIPOS>MOLECULE
methanol
 6 5 0 0 0
****
USER_CHARGES
INVALID_CHARGES
Pose:  17 Cluster:  17 Fr_nu: 202879 TotEn:   -10.44
@<TRIPOS>ATOM
      1 C1        -73.0751  -25.8923  -43.5792 C.3    1 LIG      -0.04000
      2 O1        -73.5231  -24.6781  -44.1532 O.3    1 LIG      -0.65000
      3 H1        -73.4457  -26.7339  -44.1697 H      1 LIG       0.09000
      4 H2        -73.4388  -25.9665  -42.5512 H      1 LIG       0.09000
      5 H3        -71.9826  -25.9035  -43.5789 H      1 LIG       0.09000
      6 H4        -73.1748  -23.9562  -43.6024 H      1 LIG       0.42000
@<TRIPOS>BOND
      1       1       2 1
      2       1       3 1
      3       1       4 1
      4       1       5 1
      5       2       6 1
@<TRIPOS>ALT_TYPE
CGenFF_4.0_ALT_TYPE_SET
CGenFF_4.0 1 CG331 2 OG311 3 HGA3 4 HGA3 5 HGA3 6 HGP1
@<TRIPOS>MOLECULE
methanol
 6 5 0 0 0
****
USER_CHARGES
INVALID_CHARGES
Pose:  18 Cluster:  18 Fr_nu: 1529484 TotEn:   -10.29
@<TRIPOS>ATOM
      1 C1        -77.1748  -18.8169  -42.1637 C.3    1 LIG      -0.04000
      2 O1        -77.5555  -18.2309  -40.9324 O.3    1 LIG      -0.65000
      3 H1        -77.7961  -19.6947  -42.3579 H      1 LIG       0.09000
      4 H2        -76.1214  -19.1053  -42.1208 H      1 LIG       0.09000
      5 H3        -77.3186  -18.0873  -42.9641 H      1 LIG       0.09000
      6 H4        -76.9828  -17.4570  -40.7954 H      1 LIG       0.42000
@<TRIPOS>BOND
      1       1       2 1
      2       1       3 1
      3       1       4 1
      4       1       5 1
      5       2       6 1
@<TRIPOS>ALT_TYPE
CGenFF_4.0_ALT_TYPE_SET
CGenFF_4.0 1 CG331 2 OG311 3 HGA3 4 HGA3 5 HGA3 6 HGP1
@<TRIPOS>MOLECULE
methanol
 6 5 0 0 0
****
USER_CHARGES
INVALID_CHARGES
Pose:  19 Cluster:  19 Fr_nu: 10296655 TotEn:   -10.13
@<TRIPOS>ATOM
      1 C1        -52.5986    8.9144  -32.5968 C.3    1 LIG      -0.04000
      2 O1        -52.5344    8.6637  -31.2049 O.3    1 LIG      -0.65000
      3 H1        -51.5868    9.0208  -32.9958 H      1 LIG       0.09000
      4 H2        -53.1708    9.8280  -32.7775 H      1 LIG       0.09000
      5 H3        -53.0945    8.0733  -33.0870 H      1 LIG       0.09000
      6 H4        -53.4496    8.5757  -30.8881 H      1 LIG       0.42000
@<TRIPOS>BOND
      1       1       2 1
      2       1       3 1
      3       1       4 1
      4       1       5 1
      5       2       6 1
@<TRIPOS>ALT_TYPE
CGenFF_4.0_ALT_TYPE_SET
CGenFF_4.0 1 CG331 2 OG311 3 HGA3 4 HGA3 5 HGA3 6 HGP1
@<TRIPOS>MOLECULE
methanol
 6 5 0 0 0
****
USER_CHARGES
INVALID_CHARGES
Pose:  20 Cluster:  20 Fr_nu: 898505 TotEn:   -10.04
@<TRIPOS>ATOM
      1 C1        -76.9392  -18.7545  -42.1244 C.3    1 LIG      -0.04000
      2 O1        -77.7939  -17.6260  -42.1128 O.3    1 LIG      -0.65000
      3 H1        -77.5391  -19.6673  -42.0919 H      1 LIG       0.09000
      4 H2        -76.2700  -18.7148  -41.2611 H      1 LIG       0.09000
      5 H3        -76.3473  -18.7428  -43.0426 H      1 LIG       0.09000
      6 H4        -77.2259  -16.8372  -42.1424 H      1 LIG       0.42000
@<TRIPOS>BOND
      1       1       2 1
      2       1       3 1
      3       1       4 1
      4       1       5 1
      5       2       6 1
@<TRIPOS>ALT_TYPE
CGenFF_4.0_ALT_TYPE_SET
CGenFF_4.0 1 CG331 2 OG311 3 HGA3 4 HGA3 5 HGA3 6 HGP1
@<TRIPOS>MOLECULE
methanol
 6 5 0 0 0
****
USER_CHARGES
INVALID_CHARGES
Pose:  21 Cluster:  21 Fr_nu: 1286192 TotEn:    -9.99
@<TRIPOS>ATOM
      1 C1        -76.9105  -18.8976  -41.6549 C.3    1 LIG      -0.04000
      2 O1        -78.2491  -19.2011  -41.3081 O.3    1 LIG      -0.65000
      3 H1        -76.9000  -18.1353  -42.4379 H      1 LIG       0.09000
      4 H2        -76.4099  -19.8032  -42.0068 H      1 LIG       0.09000
      5 H3        -76.3921  -18.5168  -40.7718 H      1 LIG       0.09000
      6 H4        -78.2170  -19.8798  -40.6124 H      1 LIG       0.42000
@<TRIPOS>BOND
      1       1       2 1
      2       1       3 1
      3       1       4 1
      4       1       5 1
      5       2       6 1
@<TRIPOS>ALT_TYPE
CGenFF_4.0_ALT_TYPE_SET
CGenFF_4.0 1 CG331 2 OG311 3 HGA3 4 HGA3 5 HGA3 6 HGP1
@<TRIPOS>MOLECULE
methanol
 6 5 0 0 0
****
USER_CHARGES
INVALID_CHARGES
Pose:  22 Cluster:  22 Fr_nu: 1286668 TotEn:    -9.90
@<TRIPOS>ATOM
      1 C1        -75.6912  -19.6536  -41.8206 C.3    1 LIG      -0.04000
      2 O1        -76.9987  -19.1106  -41.8225 O.3    1 LIG      -0.65000
      3 H1        -75.7482  -20.7425  -41.7483 H      1 LIG       0.09000
      4 H2        -75.1295  -19.2506  -40.9741 H      1 LIG       0.09000
      5 H3        -75.1906  -19.3783  -42.7519 H      1 LIG       0.09000
      6 H4        -76.9067  -18.1447  -41.8876 H      1 LIG       0.42000
@<TRIPOS>BOND
      1       1       2 1
      2       1       3 1
      3       1       4 1
      4       1       5 1
      5       2       6 1
@<TRIPOS>ALT_TYPE
CGenFF_4.0_ALT_TYPE_SET
CGenFF_4.0 1 CG331 2 OG311 3 HGA3 4 HGA3 5 HGA3 6 HGP1
@<TRIPOS>MOLECULE
methanol
 6 5 0 0 0
****
USER_CHARGES
INVALID_CHARGES
Pose:  23 Cluster:  23 Fr_nu: 313564 TotEn:    -9.85
@<TRIPOS>ATOM
      1 C1        -51.3966  -10.0498  -29.7940 C.3    1 LIG      -0.04000
      2 O1        -50.9170  -11.0870  -30.6299 O.3    1 LIG      -0.65000
      3 H1        -50.5985   -9.3245  -29.6176 H      1 LIG       0.09000
      4 H2        -51.7354  -10.4728  -28.8448 H      1 LIG       0.09000
      5 H3        -52.2344   -9.5530  -30.2889 H      1 LIG       0.09000
      6 H4        -51.6523  -11.7094  -30.7631 H      1 LIG       0.42000
@<TRIPOS>BOND
      1       1       2 1
      2       1       3 1
      3       1       4 1
      4       1       5 1
      5       2       6 1
@<TRIPOS>ALT_TYPE
CGenFF_4.0_ALT_TYPE_SET
CGenFF_4.0 1 CG331 2 OG311 3 HGA3 4 HGA3 5 HGA3 6 HGP1
@<TRIPOS>MOLECULE
methanol
 6 5 0 0 0
****
USER_CHARGES
INVALID_CHARGES
Pose:  24 Cluster:  24 Fr_nu: 1677863 TotEn:    -9.85
@<TRIPOS>ATOM
      1 C1        -72.7002  -11.2962  -44.4870 C.3    1 LIG      -0.04000
      2 O1        -71.7549  -10.7300  -45.3760 O.3    1 LIG      -0.65000
      3 H1        -72.5740  -12.3814  -44.4625 H      1 LIG       0.09000
      4 H2        -73.7105  -11.0436  -44.8186 H      1 LIG       0.09000
      5 H3        -72.5349  -10.8899  -43.4864 H      1 LIG       0.09000
      6 H4        -71.8983   -9.7681  -45.3705 H      1 LIG       0.42000
@<TRIPOS>BOND
      1       1       2 1
      2       1       3 1
      3       1       4 1
      4       1       5 1
      5       2       6 1
@<TRIPOS>ALT_TYPE
CGenFF_4.0_ALT_TYPE_SET
CGenFF_4.0 1 CG331 2 OG311 3 HGA3 4 HGA3 5 HGA3 6 HGP1
@<TRIPOS>MOLECULE
methanol
 6 5 0 0 0
****
USER_CHARGES
INVALID_CHARGES
Pose:  25 Cluster:  25 Fr_nu: 6579562 TotEn:    -9.76
@<TRIPOS>ATOM
      1 C1        -77.9165   -2.8322  -57.4759 C.3    1 LIG      -0.04000
      2 O1        -77.0566   -2.0129  -56.7053 O.3    1 LIG      -0.65000
      3 H1        -78.8485   -2.2975  -57.6751 H      1 LIG       0.09000
      4 H2        -78.1238   -3.7573  -56.9321 H      1 LIG       0.09000
      5 H3        -77.4263   -3.0704  -58.4227 H      1 LIG       0.09000
      6 H4        -76.2422   -2.5209  -56.5494 H      1 LIG       0.42000
@<TRIPOS>BOND
      1       1       2 1
      2       1       3 1
      3       1       4 1
      4       1       5 1
      5       2       6 1
@<TRIPOS>ALT_TYPE
CGenFF_4.0_ALT_TYPE_SET
CGenFF_4.0 1 CG331 2 OG311 3 HGA3 4 HGA3 5 HGA3 6 HGP1
@<TRIPOS>MOLECULE
methanol
 6 5 0 0 0
****
USER_CHARGES
INVALID_CHARGES
Pose:  26 Cluster:  26 Fr_nu: 246780 TotEn:    -9.45
@<TRIPOS>ATOM
      1 C1        -71.1971  -10.7956  -45.7741 C.3    1 LIG      -0.04000
      2 O1        -70.0119  -10.3951  -46.4368 O.3    1 LIG      -0.65000
      3 H1        -70.9729  -11.6176  -45.0898 H      1 LIG       0.09000
      4 H2        -71.9384  -11.1135  -46.5117 H      1 LIG       0.09000
      5 H3        -71.5905   -9.9491  -45.2066 H      1 LIG       0.09000
      6 H4        -70.2511   -9.6657  -47.0339 H      1 LIG       0.42000
@<TRIPOS>BOND
      1       1       2 1
      2       1       3 1
      3       1       4 1
      4       1       5 1
      5       2       6 1
@<TRIPOS>ALT_TYPE
CGenFF_4.0_ALT_TYPE_SET
CGenFF_4.0 1 CG331 2 OG311 3 HGA3 4 HGA3 5 HGA3 6 HGP1
@<TRIPOS>MOLECULE
methanol
 6 5 0 0 0
****
USER_CHARGES
INVALID_CHARGES
Pose:  27 Cluster:  27 Fr_nu: 306539 TotEn:    -9.41
@<TRIPOS>ATOM
      1 C1        -51.0829   -9.8989  -29.6108 C.3    1 LIG      -0.04000
      2 O1        -49.7893  -10.3893  -29.9118 O.3    1 LIG      -0.65000
      3 H1        -51.8238  -10.4284  -30.2149 H      1 LIG       0.09000
      4 H2        -51.1251   -8.8270  -29.8205 H      1 LIG       0.09000
      5 H3        -51.2903  -10.0695  -28.5518 H      1 LIG       0.09000
      6 H4        -49.1608   -9.8960  -29.3573 H      1 LIG       0.42000
@<TRIPOS>BOND
      1       1       2 1
      2       1       3 1
      3       1       4 1
      4       1       5 1
      5       2       6 1
@<TRIPOS>ALT_TYPE
CGenFF_4.0_ALT_TYPE_SET
CGenFF_4.0 1 CG331 2 OG311 3 HGA3 4 HGA3 5 HGA3 6 HGP1
@<TRIPOS>MOLECULE
methanol
 6 5 0 0 0
****
USER_CHARGES
INVALID_CHARGES
Pose:  28 Cluster:  28 Fr_nu: 1964942 TotEn:    -9.25
@<TRIPOS>ATOM
      1 C1        -64.7651  -11.8609  -37.0164 C.3    1 LIG      -0.04000
      2 O1        -65.8416  -12.7408  -37.2832 O.3    1 LIG      -0.65000
      3 H1        -64.5176  -11.3016  -37.9220 H      1 LIG       0.09000
      4 H2        -63.8977  -12.4358  -36.6821 H      1 LIG       0.09000
      5 H3        -65.0626  -11.1634  -36.2299 H      1 LIG       0.09000
      6 H4        -66.0315  -13.2184  -36.4577 H      1 LIG       0.42000
@<TRIPOS>BOND
      1       1       2 1
      2       1       3 1
      3       1       4 1
      4       1       5 1
      5       2       6 1
@<TRIPOS>ALT_TYPE
CGenFF_4.0_ALT_TYPE_SET
CGenFF_4.0 1 CG331 2 OG311 3 HGA3 4 HGA3 5 HGA3 6 HGP1
@<TRIPOS>MOLECULE
methanol
 6 5 0 0 0
****
USER_CHARGES
INVALID_CHARGES
Pose:  29 Cluster:  29 Fr_nu: 2230938 TotEn:    -9.16
@<TRIPOS>ATOM
      1 C1        -76.5871  -18.6518  -42.0651 C.3    1 LIG      -0.04000
      2 O1        -75.8215  -19.7519  -42.5213 O.3    1 LIG      -0.65000
      3 H1        -77.2516  -18.9778  -41.2611 H      1 LIG       0.09000
      4 H2        -77.1725  -18.2455  -42.8938 H      1 LIG       0.09000
      5 H3        -75.9115  -17.8813  -41.6864 H      1 LIG       0.09000
      6 H4        -75.2456  -19.4236  -43.2328 H      1 LIG       0.42000
@<TRIPOS>BOND
      1       1       2 1
      2       1       3 1
      3       1       4 1
      4       1       5 1
      5       2       6 1
@<TRIPOS>ALT_TYPE
CGenFF_4.0_ALT_TYPE_SET
CGenFF_4.0 1 CG331 2 OG311 3 HGA3 4 HGA3 5 HGA3 6 HGP1
@<TRIPOS>MOLECULE
methanol
 6 5 0 0 0
****
USER_CHARGES
INVALID_CHARGES
Pose:  30 Cluster:  30 Fr_nu: 343550 TotEn:    -8.99
@<TRIPOS>ATOM
      1 C1        -51.4165  -10.6330  -29.2388 C.3    1 LIG      -0.04000
      2 O1        -52.1281   -9.6864  -30.0147 O.3    1 LIG      -0.65000
      3 H1        -50.7182  -11.1784  -29.8784 H      1 LIG       0.09000
      4 H2        -52.1207  -11.3281  -28.7744 H      1 LIG       0.09000
      5 H3        -50.8592  -10.1073  -28.4599 H      1 LIG       0.09000
      6 H4        -52.7364   -9.2237  -29.4134 H      1 LIG       0.42000
@<TRIPOS>BOND
      1       1       2 1
      2       1       3 1
      3       1       4 1
      4       1       5 1
      5       2       6 1
@<TRIPOS>ALT_TYPE
CGenFF_4.0_ALT_TYPE_SET
CGenFF_4.0 1 CG331 2 OG311 3 HGA3 4 HGA3 5 HGA3 6 HGP1
@<TRIPOS>MOLECULE
methanol
 6 5 0 0 0
****
USER_CHARGES
INVALID_CHARGES
Pose:  31 Cluster:  31 Fr_nu: 10340985 TotEn:    -8.99
@<TRIPOS>ATOM
      1 C1        -47.5014  -26.4342  -28.0069 C.3    1 LIG      -0.04000
      2 O1        -48.2443  -25.2296  -27.9684 O.3    1 LIG      -0.65000
      3 H1        -47.8378  -27.0964  -27.2052 H      1 LIG       0.09000
      4 H2        -46.4380  -26.2116  -27.8878 H      1 LIG       0.09000
      5 H3        -47.6640  -26.9215  -28.9711 H      1 LIG       0.09000
      6 H4        -47.9175  -24.6694  -28.6931 H      1 LIG       0.42000
@<TRIPOS>BOND
      1       1       2 1
      2       1       3 1
      3       1       4 1
      4       1       5 1
      5       2       6 1
@<TRIPOS>ALT_TYPE
CGenFF_4.0_ALT_TYPE_SET
CGenFF_4.0 1 CG331 2 OG311 3 HGA3 4 HGA3 5 HGA3 6 HGP1
@<TRIPOS>MOLECULE
methanol
 6 5 0 0 0
****
USER_CHARGES
INVALID_CHARGES
Pose:  32 Cluster:  32 Fr_nu: 1514953 TotEn:    -8.72
@<TRIPOS>ATOM
      1 C1        -72.2754  -11.0480  -45.1775 C.3    1 LIG      -0.04000
      2 O1        -71.3196  -11.3280  -46.1837 O.3    1 LIG      -0.65000
      3 H1        -72.5777   -9.9999  -45.2426 H      1 LIG       0.09000
      4 H2        -71.8422  -11.2528  -44.1951 H      1 LIG       0.09000
      5 H3        -73.1486  -11.6868  -45.3289 H      1 LIG       0.09000
      6 H4        -71.0763  -12.2652  -46.0936 H      1 LIG       0.42000
@<TRIPOS>BOND
      1       1       2 1
      2       1       3 1
      3       1       4 1
      4       1       5 1
      5       2       6 1
@<TRIPOS>ALT_TYPE
CGenFF_4.0_ALT_TYPE_SET
CGenFF_4.0 1 CG331 2 OG311 3 HGA3 4 HGA3 5 HGA3 6 HGP1
@<TRIPOS>MOLECULE
methanol
 6 5 0 0 0
****
USER_CHARGES
INVALID_CHARGES
Pose:  33 Cluster:  33 Fr_nu: 2463361 TotEn:    -8.70
@<TRIPOS>ATOM
      1 C1        -63.6134   -9.7620  -59.7268 C.3    1 LIG      -0.04000
      2 O1        -64.4231   -9.3184  -58.6535 O.3    1 LIG      -0.65000
      3 H1        -64.0054  -10.7058  -60.1140 H      1 LIG       0.09000
      4 H2        -62.5865   -9.8974  -59.3780 H      1 LIG       0.09000
      5 H3        -63.6309   -9.0103  -60.5195 H      1 LIG       0.09000
      6 H4        -64.0441   -8.4805  -58.3373 H      1 LIG       0.42000
@<TRIPOS>BOND
      1       1       2 1
      2       1       3 1
      3       1       4 1
      4       1       5 1
      5       2       6 1
@<TRIPOS>ALT_TYPE
CGenFF_4.0_ALT_TYPE_SET
CGenFF_4.0 1 CG331 2 OG311 3 HGA3 4 HGA3 5 HGA3 6 HGP1
@<TRIPOS>MOLECULE
methanol
 6 5 0 0 0
****
USER_CHARGES
INVALID_CHARGES
Pose:  34 Cluster:  34 Fr_nu:  54228 TotEn:    -8.65
@<TRIPOS>ATOM
      1 C1        -67.3525   -2.6249  -27.9284 C.3    1 LIG      -0.04000
      2 O1        -67.9237   -3.7612  -28.5503 O.3    1 LIG      -0.65000
      3 H1        -67.5880   -1.7319  -28.5125 H      1 LIG       0.09000
      4 H2        -66.2692   -2.7524  -27.8588 H      1 LIG       0.09000
      5 H3        -67.7705   -2.5214  -26.9243 H      1 LIG       0.09000
      6 H4        -67.6933   -4.5319  -28.0038 H      1 LIG       0.42000
@<TRIPOS>BOND
      1       1       2 1
      2       1       3 1
      3       1       4 1
      4       1       5 1
      5       2       6 1
@<TRIPOS>ALT_TYPE
CGenFF_4.0_ALT_TYPE_SET
CGenFF_4.0 1 CG331 2 OG311 3 HGA3 4 HGA3 5 HGA3 6 HGP1
@<TRIPOS>MOLECULE
methanol
 6 5 0 0 0
****
USER_CHARGES
INVALID_CHARGES
Pose:  35 Cluster:  35 Fr_nu: 5105034 TotEn:    -8.62
@<TRIPOS>ATOM
      1 C1        -79.2981    2.2955  -53.9408 C.3    1 LIG      -0.04000
      2 O1        -79.5435    1.0994  -53.2241 O.3    1 LIG      -0.65000
      3 H1        -79.1860    2.0678  -55.0037 H      1 LIG       0.09000
      4 H2        -78.3893    2.7690  -53.5609 H      1 LIG       0.09000
      5 H3        -80.1444    2.9725  -53.8028 H      1 LIG       0.09000
      6 H4        -79.6370    1.3420  -52.2870 H      1 LIG       0.42000
@<TRIPOS>BOND
      1       1       2 1
      2       1       3 1
      3       1       4 1
      4       1       5 1
      5       2       6 1
@<TRIPOS>ALT_TYPE
CGenFF_4.0_ALT_TYPE_SET
CGenFF_4.0 1 CG331 2 OG311 3 HGA3 4 HGA3 5 HGA3 6 HGP1
@<TRIPOS>MOLECULE
methanol
 6 5 0 0 0
****
USER_CHARGES
INVALID_CHARGES
Pose:  36 Cluster:  36 Fr_nu: 229444 TotEn:    -8.59
@<TRIPOS>ATOM
      1 C1        -52.1372  -10.8606  -42.9598 C.3    1 LIG      -0.04000
      2 O1        -51.4757  -10.9953  -41.7154 O.3    1 LIG      -0.65000
      3 H1        -53.1277  -10.4270  -42.8018 H      1 LIG       0.09000
      4 H2        -52.2285  -11.8416  -43.4330 H      1 LIG       0.09000
      5 H3        -51.5516  -10.2006  -43.6041 H      1 LIG       0.09000
      6 H4        -50.6022  -11.3826  -41.8967 H      1 LIG       0.42000
@<TRIPOS>BOND
      1       1       2 1
      2       1       3 1
      3       1       4 1
      4       1       5 1
      5       2       6 1
@<TRIPOS>ALT_TYPE
CGenFF_4.0_ALT_TYPE_SET
CGenFF_4.0 1 CG331 2 OG311 3 HGA3 4 HGA3 5 HGA3 6 HGP1
@<TRIPOS>MOLECULE
methanol
 6 5 0 0 0
****
USER_CHARGES
INVALID_CHARGES
Pose:  37 Cluster:  37 Fr_nu: 211543 TotEn:    -8.53
@<TRIPOS>ATOM
      1 C1        -76.7094  -10.8178  -41.0095 C.3    1 LIG      -0.04000
      2 O1        -76.7118  -10.0001  -39.8538 O.3    1 LIG      -0.65000
      3 H1        -76.5589  -10.1967  -41.8959 H      1 LIG       0.09000
      4 H2        -77.6611  -11.3504  -41.0821 H      1 LIG       0.09000
      5 H3        -75.8944  -11.5411  -40.9316 H      1 LIG       0.09000
      6 H4        -76.8477  -10.5862  -39.0897 H      1 LIG       0.42000
@<TRIPOS>BOND
      1       1       2 1
      2       1       3 1
      3       1       4 1
      4       1       5 1
      5       2       6 1
@<TRIPOS>ALT_TYPE
CGenFF_4.0_ALT_TYPE_SET
CGenFF_4.0 1 CG331 2 OG311 3 HGA3 4 HGA3 5 HGA3 6 HGP1
@<TRIPOS>MOLECULE
methanol
 6 5 0 0 0
****
USER_CHARGES
INVALID_CHARGES
Pose:  38 Cluster:  38 Fr_nu: 239511 TotEn:    -8.15
@<TRIPOS>ATOM
      1 C1        -52.7949  -10.4727  -43.2545 C.3    1 LIG      -0.04000
      2 O1        -51.4664  -10.4734  -42.7651 O.3    1 LIG      -0.65000
      3 H1        -53.4928  -10.5424  -42.4165 H      1 LIG       0.09000
      4 H2        -52.9355  -11.3196  -43.9309 H      1 LIG       0.09000
      5 H3        -52.9732   -9.5416  -43.7976 H      1 LIG       0.09000
      6 H4        -50.8778  -10.4106  -43.5366 H      1 LIG       0.42000
@<TRIPOS>BOND
      1       1       2 1
      2       1       3 1
      3       1       4 1
      4       1       5 1
      5       2       6 1
@<TRIPOS>ALT_TYPE
CGenFF_4.0_ALT_TYPE_SET
CGenFF_4.0 1 CG331 2 OG311 3 HGA3 4 HGA3 5 HGA3 6 HGP1
@<TRIPOS>MOLECULE
methanol
 6 5 0 0 0
****
USER_CHARGES
INVALID_CHARGES
Pose:  39 Cluster:  39 Fr_nu: 2564664 TotEn:    -8.14
@<TRIPOS>ATOM
      1 C1        -64.7071  -12.1745  -37.3273 C.3    1 LIG      -0.04000
      2 O1        -65.6939  -11.1599  -37.3615 O.3    1 LIG      -0.65000
      3 H1        -63.8044  -11.8232  -37.8332 H      1 LIG       0.09000
      4 H2        -65.0886  -13.0718  -37.8213 H      1 LIG       0.09000
      5 H3        -64.4716  -12.4064  -36.2860 H      1 LIG       0.09000
      6 H4        -66.4780  -11.5085  -36.9040 H      1 LIG       0.42000
@<TRIPOS>BOND
      1       1       2 1
      2       1       3 1
      3       1       4 1
      4       1       5 1
      5       2       6 1
@<TRIPOS>ALT_TYPE
CGenFF_4.0_ALT_TYPE_SET
CGenFF_4.0 1 CG331 2 OG311 3 HGA3 4 HGA3 5 HGA3 6 HGP1
@<TRIPOS>MOLECULE
methanol
 6 5 0 0 0
****
USER_CHARGES
INVALID_CHARGES
Pose:  40 Cluster:  40 Fr_nu: 239428 TotEn:    -7.56
@<TRIPOS>ATOM
      1 C1        -52.7949  -10.4727  -43.2545 C.3    1 LIG      -0.04000
      2 O1        -53.1958  -11.3007  -44.3307 O.3    1 LIG      -0.65000
      3 H1        -52.2416   -9.6134  -43.6414 H      1 LIG       0.09000
      4 H2        -52.1662  -11.0451  -42.5677 H      1 LIG       0.09000
      5 H3        -53.6841  -10.1222  -42.7252 H      1 LIG       0.09000
      6 H4        -53.6827  -12.0505  -43.9480 H      1 LIG       0.42000
@<TRIPOS>BOND
      1       1       2 1
      2       1       3 1
      3       1       4 1
      4       1       5 1
      5       2       6 1
@<TRIPOS>ALT_TYPE
CGenFF_4.0_ALT_TYPE_SET
CGenFF_4.0 1 CG331 2 OG311 3 HGA3 4 HGA3 5 HGA3 6 HGP1
@<TRIPOS>MOLECULE
methanol
 6 5 0 0 0
****
USER_CHARGES
INVALID_CHARGES
Pose:  41 Cluster:  41 Fr_nu: 291052 TotEn:    -7.46
@<TRIPOS>ATOM
      1 C1        -52.9238   -9.9967  -43.0017 C.3    1 LIG      -0.04000
      2 O1        -52.4063  -10.9152  -42.0567 O.3    1 LIG      -0.65000
      3 H1        -52.3571   -9.0637  -42.9522 H      1 LIG       0.09000
      4 H2        -53.9784   -9.8066  -42.7866 H      1 LIG       0.09000
      5 H3        -52.8295  -10.4250  -44.0023 H      1 LIG       0.09000
      6 H4        -52.9340  -11.7287  -42.1307 H      1 LIG       0.42000
@<TRIPOS>BOND
      1       1       2 1
      2       1       3 1
      3       1       4 1
      4       1       5 1
      5       2       6 1
@<TRIPOS>ALT_TYPE
CGenFF_4.0_ALT_TYPE_SET
CGenFF_4.0 1 CG331 2 OG311 3 HGA3 4 HGA3 5 HGA3 6 HGP1
@<TRIPOS>MOLECULE
methanol
 6 5 0 0 0
****
USER_CHARGES
INVALID_CHARGES
Pose:  42 Cluster:  42 Fr_nu: 225512 TotEn:    -7.42
@<TRIPOS>ATOM
      1 C1        -76.8165  -10.7412  -40.5903 C.3    1 LIG      -0.04000
      2 O1        -76.9004  -10.4204  -41.9667 O.3    1 LIG      -0.65000
      3 H1        -76.7538   -9.8210  -40.0041 H      1 LIG       0.09000
      4 H2        -75.9332  -11.3599  -40.4126 H      1 LIG       0.09000
      5 H3        -77.7118  -11.2955  -40.2993 H      1 LIG       0.09000
      6 H4        -76.9543  -11.2608  -42.4530 H      1 LIG       0.42000
@<TRIPOS>BOND
      1       1       2 1
      2       1       3 1
      3       1       4 1
      4       1       5 1
      5       2       6 1
@<TRIPOS>ALT_TYPE
CGenFF_4.0_ALT_TYPE_SET
CGenFF_4.0 1 CG331 2 OG311 3 HGA3 4 HGA3 5 HGA3 6 HGP1
@<TRIPOS>MOLECULE
methanol
 6 5 0 0 0
****
USER_CHARGES
INVALID_CHARGES
Pose:  43 Cluster:  43 Fr_nu: 1317534 TotEn:    -7.11
@<TRIPOS>ATOM
      1 C1        -76.4548  -11.7739  -43.0153 C.3    1 LIG      -0.04000
      2 O1        -76.9147  -10.4438  -42.8614 O.3    1 LIG      -0.65000
      3 H1        -76.6616  -12.3396  -42.1035 H      1 LIG       0.09000
      4 H2        -75.3807  -11.7680  -43.2173 H      1 LIG       0.09000
      5 H3        -76.9789  -12.2363  -43.8550 H      1 LIG       0.09000
      6 H4        -76.7136   -9.9745  -43.6891 H      1 LIG       0.42000
@<TRIPOS>BOND
      1       1       2 1
      2       1       3 1
      3       1       4 1
      4       1       5 1
      5       2       6 1
@<TRIPOS>ALT_TYPE
CGenFF_4.0_ALT_TYPE_SET
CGenFF_4.0 1 CG331 2 OG311 3 HGA3 4 HGA3 5 HGA3 6 HGP1
@<TRIPOS>MOLECULE
methanol
 6 5 0 0 0
****
USER_CHARGES
INVALID_CHARGES
Pose:  44 Cluster:  44 Fr_nu: 308248 TotEn:    -7.01
@<TRIPOS>ATOM
      1 C1        -51.4091  -10.3249  -29.2095 C.3    1 LIG      -0.04000
      2 O1        -52.3479  -10.8170  -28.2710 O.3    1 LIG      -0.65000
      3 H1        -50.4842  -10.9025  -29.1379 H      1 LIG       0.09000
      4 H2        -51.2087   -9.2697  -29.0068 H      1 LIG       0.09000
      5 H3        -51.8238  -10.4284  -30.2149 H      1 LIG       0.09000
      6 H4        -53.1535  -10.2803  -28.3646 H      1 LIG       0.42000
@<TRIPOS>BOND
      1       1       2 1
      2       1       3 1
      3       1       4 1
      4       1       5 1
      5       2       6 1
@<TRIPOS>ALT_TYPE
CGenFF_4.0_ALT_TYPE_SET
CGenFF_4.0 1 CG331 2 OG311 3 HGA3 4 HGA3 5 HGA3 6 HGP1
@<TRIPOS>MOLECULE
methanol
 6 5 0 0 0
****
USER_CHARGES
INVALID_CHARGES
Pose:  45 Cluster:  45 Fr_nu: 260156 TotEn:    -6.95
@<TRIPOS>ATOM
      1 C1        -52.3735  -10.2017  -43.2932 C.3    1 LIG      -0.04000
      2 O1        -53.7539   -9.8998  -43.2047 O.3    1 LIG      -0.65000
      3 H1        -52.1153  -10.4297  -44.3303 H      1 LIG       0.09000
      4 H2        -52.1451  -11.0578  -42.6532 H      1 LIG       0.09000
      5 H3        -51.7979   -9.3354  -42.9588 H      1 LIG       0.09000
      6 H4        -53.9440   -9.7035  -42.2714 H      1 LIG       0.42000
@<TRIPOS>BOND
      1       1       2 1
      2       1       3 1
      3       1       4 1
      4       1       5 1
      5       2       6 1
@<TRIPOS>ALT_TYPE
CGenFF_4.0_ALT_TYPE_SET
CGenFF_4.0 1 CG331 2 OG311 3 HGA3 4 HGA3 5 HGA3 6 HGP1
@<TRIPOS>MOLECULE
methanol
 6 5 0 0 0
****
USER_CHARGES
INVALID_CHARGES
Pose:  46 Cluster:  46 Fr_nu: 1287169 TotEn:    -6.79
@<TRIPOS>ATOM
      1 C1        -76.5316  -18.5824  -41.7254 C.3    1 LIG      -0.04000
      2 O1        -75.2357  -19.0322  -41.3751 O.3    1 LIG      -0.65000
      3 H1        -77.1303  -19.4283  -42.0723 H      1 LIG       0.09000
      4 H2        -76.4561  -17.8285  -42.5131 H      1 LIG       0.09000
      5 H3        -77.0046  -18.1408  -40.8451 H      1 LIG       0.09000
      6 H4        -74.7355  -18.2548  -41.0730 H      1 LIG       0.42000
@<TRIPOS>BOND
      1       1       2 1
      2       1       3 1
      3       1       4 1
      4       1       5 1
      5       2       6 1
@<TRIPOS>ALT_TYPE
CGenFF_4.0_ALT_TYPE_SET
CGenFF_4.0 1 CG331 2 OG311 3 HGA3 4 HGA3 5 HGA3 6 HGP1
@<TRIPOS>MOLECULE
methanol
 6 5 0 0 0
****
USER_CHARGES
INVALID_CHARGES
Pose:  47 Cluster:  47 Fr_nu: 1677295 TotEn:    -6.68
@<TRIPOS>ATOM
      1 C1        -71.9855  -10.7300  -45.5435 C.3    1 LIG      -0.04000
      2 O1        -72.4845  -11.8364  -46.2725 O.3    1 LIG      -0.65000
      3 H1        -72.6231   -9.8599  -45.7186 H      1 LIG       0.09000
      4 H2        -70.9621  -10.5149  -45.8612 H      1 LIG       0.09000
      5 H3        -71.9907  -10.9744  -44.4787 H      1 LIG       0.09000
      6 H4        -71.8935  -12.5873  -46.0920 H      1 LIG       0.42000
@<TRIPOS>BOND
      1       1       2 1
      2       1       3 1
      3       1       4 1
      4       1       5 1
      5       2       6 1
@<TRIPOS>ALT_TYPE
CGenFF_4.0_ALT_TYPE_SET
CGenFF_4.0 1 CG331 2 OG311 3 HGA3 4 HGA3 5 HGA3 6 HGP1
@<TRIPOS>MOLECULE
methanol
 6 5 0 0 0
****
USER_CHARGES
INVALID_CHARGES
Pose:  48 Cluster:  48 Fr_nu: 252147 TotEn:    -6.45
@<TRIPOS>ATOM
      1 C1        -53.0491   -9.9182  -43.2253 C.3    1 LIG      -0.04000
      2 O1        -53.2808   -9.2955  -44.4755 O.3    1 LIG      -0.65000
      3 H1        -53.8362  -10.6509  -43.0310 H      1 LIG       0.09000
      4 H2        -53.0383   -9.1614  -42.4368 H      1 LIG       0.09000
      5 H3        -52.0817  -10.4250  -43.2545 H      1 LIG       0.09000
      6 H4        -52.5633   -8.6534  -44.6121 H      1 LIG       0.42000
@<TRIPOS>BOND
      1       1       2 1
      2       1       3 1
      3       1       4 1
      4       1       5 1
      5       2       6 1
@<TRIPOS>ALT_TYPE
CGenFF_4.0_ALT_TYPE_SET
CGenFF_4.0 1 CG331 2 OG311 3 HGA3 4 HGA3 5 HGA3 6 HGP1
@<TRIPOS>MOLECULE
methanol
 6 5 0 0 0
****
USER_CHARGES
INVALID_CHARGES
Pose:  49 Cluster:  49 Fr_nu: 230758 TotEn:    -6.24
@<TRIPOS>ATOM
      1 C1        -76.9845  -10.5842  -40.4207 C.3    1 LIG      -0.04000
      2 O1        -78.3902  -10.7347  -40.3453 O.3    1 LIG      -0.65000
      3 H1        -76.7365   -9.8545  -41.1955 H      1 LIG       0.09000
      4 H2        -76.5258  -11.5486  -40.6533 H      1 LIG       0.09000
      5 H3        -76.6128  -10.2291  -39.4567 H      1 LIG       0.09000
      6 H4        -78.5704  -11.3886  -39.6484 H      1 LIG       0.42000
@<TRIPOS>BOND
      1       1       2 1
      2       1       3 1
      3       1       4 1
      4       1       5 1
      5       2       6 1
@<TRIPOS>ALT_TYPE
CGenFF_4.0_ALT_TYPE_SET
CGenFF_4.0 1 CG331 2 OG311 3 HGA3 4 HGA3 5 HGA3 6 HGP1
@<TRIPOS>MOLECULE
methanol
 6 5 0 0 0
****
USER_CHARGES
INVALID_CHARGES
Pose:  50 Cluster:  50 Fr_nu: 237795 TotEn:    -5.00
@<TRIPOS>ATOM
      1 C1        -51.3910  -11.0262  -41.9908 C.3    1 LIG      -0.04000
      2 O1        -52.4704  -10.2595  -42.4924 O.3    1 LIG      -0.65000
      3 H1        -50.4462  -10.5788  -42.3094 H      1 LIG       0.09000
      4 H2        -51.4657  -12.0505  -42.3647 H      1 LIG       0.09000
      5 H3        -51.4378  -11.0344  -40.8993 H      1 LIG       0.09000
      6 H4        -53.2895  -10.6872  -42.1894 H      1 LIG       0.42000
@<TRIPOS>BOND
      1       1       2 1
      2       1       3 1
      3       1       4 1
      4       1       5 1
      5       2       6 1
@<TRIPOS>ALT_TYPE
CGenFF_4.0_ALT_TYPE_SET
CGenFF_4.0 1 CG331 2 OG311 3 HGA3 4 HGA3 5 HGA3 6 HGP1
@<TRIPOS>MOLECULE
methanol
 6 5 0 0 0
****
USER_CHARGES
INVALID_CHARGES
Pose:  51 Cluster:  51 Fr_nu: 221458 TotEn:    -4.79
@<TRIPOS>ATOM
      1 C1        -51.7565  -11.1265  -42.8036 C.3    1 LIG      -0.04000
      2 O1        -53.0922  -10.9694  -43.2460 O.3    1 LIG      -0.65000
      3 H1        -51.1914  -10.2161  -43.0181 H      1 LIG       0.09000
      4 H2        -51.3009  -11.9794  -43.3132 H      1 LIG       0.09000
      5 H3        -51.7578  -11.3065  -41.7260 H      1 LIG       0.09000
      6 H4        -53.5607  -11.7961  -43.0388 H      1 LIG       0.42000
@<TRIPOS>BOND
      1       1       2 1
      2       1       3 1
      3       1       4 1
      4       1       5 1
      5       2       6 1
@<TRIPOS>ALT_TYPE
CGenFF_4.0_ALT_TYPE_SET
CGenFF_4.0 1 CG331 2 OG311 3 HGA3 4 HGA3 5 HGA3 6 HGP1
@<TRIPOS>MOLECULE
methanol
 6 5 0 0 0
****
USER_CHARGES
INVALID_CHARGES
Pose:  52 Cluster:  52 Fr_nu: 402975 TotEn:    -4.21
@<TRIPOS>ATOM
      1 C1        -51.2245  -11.6878  -29.0163 C.3    1 LIG      -0.04000
      2 O1        -49.8956  -11.3879  -29.4018 O.3    1 LIG      -0.65000
      3 H1        -51.9033  -10.9403  -29.4342 H      1 LIG       0.09000
      4 H2        -51.2965  -11.6916  -27.9257 H      1 LIG       0.09000
      5 H3        -51.4920  -12.6749  -29.4007 H      1 LIG       0.09000
      6 H4        -49.3242  -12.0718  -29.0125 H      1 LIG       0.42000
@<TRIPOS>BOND
      1       1       2 1
      2       1       3 1
      3       1       4 1
      4       1       5 1
      5       2       6 1
@<TRIPOS>ALT_TYPE
CGenFF_4.0_ALT_TYPE_SET
CGenFF_4.0 1 CG331 2 OG311 3 HGA3 4 HGA3 5 HGA3 6 HGP1
@<TRIPOS>MOLECULE
furan
 9 9 0 0 0
****
USER_CHARGES
INVALID_CHARGES
Pose:   1 Cluster:   1 Fr_nu:  89995 TotEn:   -11.14
@<TRIPOS>ATOM
      1 C1        -74.3397  -10.9355  -44.1427 C.2    1 LIG      -0.26000
      2 C2        -74.0165  -12.2655  -43.7823 C.2    1 LIG      -0.26000
      3 C3        -73.1604  -10.3506  -44.5417 C.2    1 LIG       0.09300
      4 C4        -72.6628  -12.3986  -43.9868 C.2    1 LIG       0.09300
      5 O1        -72.1335  -11.2358  -44.4498 O.3    1 LIG      -0.29200
      6 H1        -75.3105  -10.4623  -44.1146 H      1 LIG       0.17500
      7 H2        -74.6865  -13.0314  -43.4191 H      1 LIG       0.17500
      8 H3        -72.8982   -9.3661  -44.9008 H      1 LIG       0.13800
      9 H4        -71.9638  -13.2120  -43.8580 H      1 LIG       0.13800
@<TRIPOS>BOND
      1       1       2 1
      2       1       3 2
      3       2       4 2
      4       3       5 1
      5       4       5 1
      6       1       6 1
      7       2       7 1
      8       3       8 1
      9       4       9 1
@<TRIPOS>ALT_TYPE
CGenFF_4.0_ALT_TYPE_SET
CGenFF_4.0 1 CG2R51 2 CG2R51 3 CG2R51 4 CG2R51 5 OG2R50 6 HGR51 7 HGR51 8 HGR52 9 HGR52
@<TRIPOS>MOLECULE
furan
 9 9 0 0 0
****
USER_CHARGES
INVALID_CHARGES
Pose:   2 Cluster:   2 Fr_nu:  58951 TotEn:   -10.75
@<TRIPOS>ATOM
      1 C1        -58.0299   -3.0587  -19.2718 C.2    1 LIG      -0.26000
      2 C2        -58.3783   -3.4961  -20.5720 C.2    1 LIG      -0.26000
      3 C3        -56.6595   -2.9407  -19.2629 C.2    1 LIG       0.09300
      4 C4        -57.1960   -3.6140  -21.2650 C.2    1 LIG       0.09300
      5 O1        -56.1435   -3.2772  -20.4741 O.3    1 LIG      -0.29200
      6 H1        -58.6944   -2.8555  -18.4445 H      1 LIG       0.17500
      7 H2        -59.3675   -3.6997  -20.9560 H      1 LIG       0.17500
      8 H3        -55.9395   -2.6440  -18.5142 H      1 LIG       0.13800
      9 H4        -56.9471   -3.9094  -22.2739 H      1 LIG       0.13800
@<TRIPOS>BOND
      1       1       2 1
      2       1       3 2
      3       2       4 2
      4       3       5 1
      5       4       5 1
      6       1       6 1
      7       2       7 1
      8       3       8 1
      9       4       9 1
@<TRIPOS>ALT_TYPE
CGenFF_4.0_ALT_TYPE_SET
CGenFF_4.0 1 CG2R51 2 CG2R51 3 CG2R51 4 CG2R51 5 OG2R50 6 HGR51 7 HGR51 8 HGR52 9 HGR52
@<TRIPOS>MOLECULE
furan
 9 9 0 0 0
****
USER_CHARGES
INVALID_CHARGES
Pose:   3 Cluster:   3 Fr_nu: 147998 TotEn:    -9.79
@<TRIPOS>ATOM
      1 C1        -74.4917  -12.5040  -42.9332 C.2    1 LIG      -0.26000
      2 C2        -75.7678  -13.0892  -43.1127 C.2    1 LIG      -0.26000
      3 C3        -74.3150  -11.6415  -43.9900 C.2    1 LIG       0.09300
      4 C4        -76.2800  -12.5425  -44.2663 C.2    1 LIG       0.09300
      5 O1        -75.4005  -11.6590  -44.8071 O.3    1 LIG      -0.29200
      6 H1        -73.7886  -12.6882  -42.1339 H      1 LIG       0.17500
      7 H2        -76.2536  -13.8182  -42.4802 H      1 LIG       0.17500
      8 H3        -73.5164  -10.9776  -44.2877 H      1 LIG       0.13800
      9 H4        -77.2064  -12.6706  -44.8070 H      1 LIG       0.13800
@<TRIPOS>BOND
      1       1       2 1
      2       1       3 2
      3       2       4 2
      4       3       5 1
      5       4       5 1
      6       1       6 1
      7       2       7 1
      8       3       8 1
      9       4       9 1
@<TRIPOS>ALT_TYPE
CGenFF_4.0_ALT_TYPE_SET
CGenFF_4.0 1 CG2R51 2 CG2R51 3 CG2R51 4 CG2R51 5 OG2R50 6 HGR51 7 HGR51 8 HGR52 9 HGR52
@<TRIPOS>MOLECULE
furan
 9 9 0 0 0
****
USER_CHARGES
INVALID_CHARGES
Pose:   4 Cluster:   4 Fr_nu:   4508 TotEn:    -9.71
@<TRIPOS>ATOM
      1 C1        -75.6096  -12.3121  -43.9877 C.2    1 LIG      -0.26000
      2 C2        -75.8414  -10.9660  -43.6168 C.2    1 LIG      -0.26000
      3 C3        -76.2130  -13.0837  -43.0220 C.2    1 LIG       0.09300
      4 C4        -76.5700  -11.0110  -42.4510 C.2    1 LIG       0.09300
      5 O1        -76.8008  -12.2982  -42.0818 O.3    1 LIG      -0.29200
      6 H1        -75.0698  -12.6745  -44.8506 H      1 LIG       0.17500
      7 H2        -75.5180  -10.0745  -44.1346 H      1 LIG       0.17500
      8 H3        -76.3101  -14.1486  -42.8687 H      1 LIG       0.13800
      9 H4        -76.9797  -10.2560  -41.7959 H      1 LIG       0.13800
@<TRIPOS>BOND
      1       1       2 1
      2       1       3 2
      3       2       4 2
      4       3       5 1
      5       4       5 1
      6       1       6 1
      7       2       7 1
      8       3       8 1
      9       4       9 1
@<TRIPOS>ALT_TYPE
CGenFF_4.0_ALT_TYPE_SET
CGenFF_4.0 1 CG2R51 2 CG2R51 3 CG2R51 4 CG2R51 5 OG2R50 6 HGR51 7 HGR51 8 HGR52 9 HGR52
@<TRIPOS>MOLECULE
furan
 9 9 0 0 0
****
USER_CHARGES
INVALID_CHARGES
Pose:   5 Cluster:   5 Fr_nu:   3342 TotEn:    -9.43
@<TRIPOS>ATOM
      1 C1        -75.4578  -11.9597  -43.6112 C.2    1 LIG      -0.26000
      2 C2        -76.3997  -10.9979  -43.1741 C.2    1 LIG      -0.26000
      3 C3        -74.8862  -12.4793  -42.4731 C.2    1 LIG       0.09300
      4 C4        -76.3366  -10.9984  -41.8000 C.2    1 LIG       0.09300
      5 O1        -75.4164  -11.8988  -41.3648 O.3    1 LIG      -0.29200
      6 H1        -75.2244  -12.2389  -44.6285 H      1 LIG       0.17500
      7 H2        -77.0441  -10.3816  -43.7842 H      1 LIG       0.17500
      8 H3        -74.1298  -13.2290  -42.2917 H      1 LIG       0.13800
      9 H4        -76.8530  -10.4471  -41.0278 H      1 LIG       0.13800
@<TRIPOS>BOND
      1       1       2 1
      2       1       3 2
      3       2       4 2
      4       3       5 1
      5       4       5 1
      6       1       6 1
      7       2       7 1
      8       3       8 1
      9       4       9 1
@<TRIPOS>ALT_TYPE
CGenFF_4.0_ALT_TYPE_SET
CGenFF_4.0 1 CG2R51 2 CG2R51 3 CG2R51 4 CG2R51 5 OG2R50 6 HGR51 7 HGR51 8 HGR52 9 HGR52
@<TRIPOS>MOLECULE
furan
 9 9 0 0 0
****
USER_CHARGES
INVALID_CHARGES
Pose:   6 Cluster:   6 Fr_nu:   8597 TotEn:    -9.40
@<TRIPOS>ATOM
      1 C1        -51.1876  -11.3453  -28.7556 C.2    1 LIG      -0.26000
      2 C2        -50.0139  -10.6522  -28.3743 C.2    1 LIG      -0.26000
      3 C3        -51.8331  -10.5345  -29.6601 C.2    1 LIG       0.09300
      4 C4        -50.0258   -9.4674  -29.0730 C.2    1 LIG       0.09300
      5 O1        -51.1314   -9.3880  -29.8591 O.3    1 LIG      -0.29200
      6 H1        -51.5215  -12.3142  -28.4136 H      1 LIG       0.17500
      7 H2        -49.2542  -10.9759  -27.6775 H      1 LIG       0.17500
      8 H3        -52.7507  -10.6246  -30.2229 H      1 LIG       0.13800
      9 H4        -49.3570   -8.6204  -29.1196 H      1 LIG       0.13800
@<TRIPOS>BOND
      1       1       2 1
      2       1       3 2
      3       2       4 2
      4       3       5 1
      5       4       5 1
      6       1       6 1
      7       2       7 1
      8       3       8 1
      9       4       9 1
@<TRIPOS>ALT_TYPE
CGenFF_4.0_ALT_TYPE_SET
CGenFF_4.0 1 CG2R51 2 CG2R51 3 CG2R51 4 CG2R51 5 OG2R50 6 HGR51 7 HGR51 8 HGR52 9 HGR52
@<TRIPOS>MOLECULE
furan
 9 9 0 0 0
****
USER_CHARGES
INVALID_CHARGES
Pose:   7 Cluster:   7 Fr_nu:  85946 TotEn:    -9.22
@<TRIPOS>ATOM
      1 C1        -60.7495  -22.4303  -23.9750 C.2    1 LIG      -0.26000
      2 C2        -60.7320  -21.5110  -25.0511 C.2    1 LIG      -0.26000
      3 C3        -59.4984  -22.3760  -23.4059 C.2    1 LIG       0.09300
      4 C4        -59.4715  -20.9605  -25.0628 C.2    1 LIG       0.09300
      5 O1        -58.7134  -21.4825  -24.0630 O.3    1 LIG      -0.29200
      6 H1        -61.5710  -23.0546  -23.6546 H      1 LIG       0.17500
      7 H2        -61.5375  -21.2787  -25.7327 H      1 LIG       0.17500
      8 H3        -59.0338  -22.8819  -22.5721 H      1 LIG       0.13800
      9 H4        -58.9831  -20.2242  -25.6843 H      1 LIG       0.13800
@<TRIPOS>BOND
      1       1       2 1
      2       1       3 2
      3       2       4 2
      4       3       5 1
      5       4       5 1
      6       1       6 1
      7       2       7 1
      8       3       8 1
      9       4       9 1
@<TRIPOS>ALT_TYPE
CGenFF_4.0_ALT_TYPE_SET
CGenFF_4.0 1 CG2R51 2 CG2R51 3 CG2R51 4 CG2R51 5 OG2R50 6 HGR51 7 HGR51 8 HGR52 9 HGR52
@<TRIPOS>MOLECULE
furan
 9 9 0 0 0
****
USER_CHARGES
INVALID_CHARGES
Pose:   8 Cluster:   8 Fr_nu: 146443 TotEn:    -9.11
@<TRIPOS>ATOM
      1 C1        -74.8113  -11.2010  -43.9470 C.2    1 LIG      -0.26000
      2 C2        -74.3008  -12.3768  -43.3469 C.2    1 LIG      -0.26000
      3 C3        -76.1802  -11.2790  -43.8362 C.2    1 LIG       0.09300
      4 C4        -75.3940  -13.0894  -42.9120 C.2    1 LIG       0.09300
      5 O1        -76.5434  -12.4270  -43.2064 O.3    1 LIG      -0.29200
      6 H1        -74.2517  -10.3976  -44.4037 H      1 LIG       0.17500
      7 H2        -73.2655  -12.6682  -43.2441 H      1 LIG       0.17500
      8 H3        -76.9926  -10.6338  -44.1373 H      1 LIG       0.13800
      9 H4        -75.5160  -14.0341  -42.4025 H      1 LIG       0.13800
@<TRIPOS>BOND
      1       1       2 1
      2       1       3 2
      3       2       4 2
      4       3       5 1
      5       4       5 1
      6       1       6 1
      7       2       7 1
      8       3       8 1
      9       4       9 1
@<TRIPOS>ALT_TYPE
CGenFF_4.0_ALT_TYPE_SET
CGenFF_4.0 1 CG2R51 2 CG2R51 3 CG2R51 4 CG2R51 5 OG2R50 6 HGR51 7 HGR51 8 HGR52 9 HGR52
@<TRIPOS>MOLECULE
furan
 9 9 0 0 0
****
USER_CHARGES
INVALID_CHARGES
Pose:   9 Cluster:   9 Fr_nu: 487199 TotEn:    -8.83
@<TRIPOS>ATOM
      1 C1        -75.9293  -12.5476  -42.6900 C.2    1 LIG      -0.26000
      2 C2        -75.0964  -12.2647  -43.7988 C.2    1 LIG      -0.26000
      3 C3        -76.4987  -11.3500  -42.3247 C.2    1 LIG       0.09300
      4 C4        -75.2164  -10.9145  -44.0321 C.2    1 LIG       0.09300
      5 O1        -76.0695  -10.3495  -43.1379 O.3    1 LIG      -0.29200
      6 H1        -76.0935  -13.5045  -42.2160 H      1 LIG       0.17500
      7 H2        -74.4852  -12.9583  -44.3581 H      1 LIG       0.17500
      8 H3        -77.1934  -11.0577  -41.5507 H      1 LIG       0.13800
      9 H4        -74.7844  -10.2398  -44.7568 H      1 LIG       0.13800
@<TRIPOS>BOND
      1       1       2 1
      2       1       3 2
      3       2       4 2
      4       3       5 1
      5       4       5 1
      6       1       6 1
      7       2       7 1
      8       3       8 1
      9       4       9 1
@<TRIPOS>ALT_TYPE
CGenFF_4.0_ALT_TYPE_SET
CGenFF_4.0 1 CG2R51 2 CG2R51 3 CG2R51 4 CG2R51 5 OG2R50 6 HGR51 7 HGR51 8 HGR52 9 HGR52
@<TRIPOS>MOLECULE
furan
 9 9 0 0 0
****
USER_CHARGES
INVALID_CHARGES
Pose:  10 Cluster:  10 Fr_nu:  92989 TotEn:    -8.73
@<TRIPOS>ATOM
      1 C1        -76.4877  -11.1657  -43.4703 C.2    1 LIG      -0.26000
      2 C2        -76.4825  -12.5255  -43.0779 C.2    1 LIG      -0.26000
      3 C3        -75.1905  -10.8618  -43.8123 C.2    1 LIG       0.09300
      4 C4        -75.1825  -12.9558  -43.2083 C.2    1 LIG       0.09300
      5 O1        -74.3887  -11.9476  -43.6556 O.3    1 LIG      -0.29200
      6 H1        -77.3312  -10.4912  -43.4995 H      1 LIG       0.17500
      7 H2        -77.3214  -13.1180  -42.7424 H      1 LIG       0.17500
      8 H3        -74.7012   -9.9668  -44.1681 H      1 LIG       0.13800
      9 H4        -74.6862  -13.8991  -43.0330 H      1 LIG       0.13800
@<TRIPOS>BOND
      1       1       2 1
      2       1       3 2
      3       2       4 2
      4       3       5 1
      5       4       5 1
      6       1       6 1
      7       2       7 1
      8       3       8 1
      9       4       9 1
@<TRIPOS>ALT_TYPE
CGenFF_4.0_ALT_TYPE_SET
CGenFF_4.0 1 CG2R51 2 CG2R51 3 CG2R51 4 CG2R51 5 OG2R50 6 HGR51 7 HGR51 8 HGR52 9 HGR52
@<TRIPOS>MOLECULE
furan
 9 9 0 0 0
****
USER_CHARGES
INVALID_CHARGES
Pose:  11 Cluster:  11 Fr_nu:  28624 TotEn:    -8.65
@<TRIPOS>ATOM
      1 C1        -51.6910   -9.5609  -29.5042 C.2    1 LIG      -0.26000
      2 C2        -52.1095  -10.6721  -28.7339 C.2    1 LIG      -0.26000
      3 C3        -50.5522   -9.9607  -30.1640 C.2    1 LIG       0.09300
      4 C4        -51.1967  -11.6717  -28.9780 C.2    1 LIG       0.09300
      5 O1        -50.2442  -11.2461  -29.8488 O.3    1 LIG      -0.29200
      6 H1        -52.1603   -8.5900  -29.5698 H      1 LIG       0.17500
      7 H2        -52.9690  -10.7364  -28.0824 H      1 LIG       0.17500
      8 H3        -49.8804   -9.4755  -30.8571 H      1 LIG       0.13800
      9 H4        -51.0904  -12.6885  -28.6290 H      1 LIG       0.13800
@<TRIPOS>BOND
      1       1       2 1
      2       1       3 2
      3       2       4 2
      4       3       5 1
      5       4       5 1
      6       1       6 1
      7       2       7 1
      8       3       8 1
      9       4       9 1
@<TRIPOS>ALT_TYPE
CGenFF_4.0_ALT_TYPE_SET
CGenFF_4.0 1 CG2R51 2 CG2R51 3 CG2R51 4 CG2R51 5 OG2R50 6 HGR51 7 HGR51 8 HGR52 9 HGR52
@<TRIPOS>MOLECULE
furan
 9 9 0 0 0
****
USER_CHARGES
INVALID_CHARGES
Pose:  12 Cluster:  12 Fr_nu:  51489 TotEn:    -8.60
@<TRIPOS>ATOM
      1 C1        -76.3688  -11.5859  -43.6750 C.2    1 LIG      -0.26000
      2 C2        -76.3688  -12.4957  -42.5908 C.2    1 LIG      -0.26000
      3 C3        -76.5983  -10.3435  -43.1311 C.2    1 LIG       0.09300
      4 C4        -76.5981  -11.7444  -41.4616 C.2    1 LIG       0.09300
      5 O1        -76.7390  -10.4314  -41.7824 O.3    1 LIG      -0.29200
      6 H1        -76.2207  -11.8080  -44.7219 H      1 LIG       0.17500
      7 H2        -76.2200  -13.5652  -42.6277 H      1 LIG       0.17500
      8 H3        -76.6843   -9.3499  -43.5463 H      1 LIG       0.13800
      9 H4        -76.6849  -11.9810  -40.4112 H      1 LIG       0.13800
@<TRIPOS>BOND
      1       1       2 1
      2       1       3 2
      3       2       4 2
      4       3       5 1
      5       4       5 1
      6       1       6 1
      7       2       7 1
      8       3       8 1
      9       4       9 1
@<TRIPOS>ALT_TYPE
CGenFF_4.0_ALT_TYPE_SET
CGenFF_4.0 1 CG2R51 2 CG2R51 3 CG2R51 4 CG2R51 5 OG2R50 6 HGR51 7 HGR51 8 HGR52 9 HGR52
@<TRIPOS>MOLECULE
furan
 9 9 0 0 0
****
USER_CHARGES
INVALID_CHARGES
Pose:  13 Cluster:  13 Fr_nu:  28574 TotEn:    -8.36
@<TRIPOS>ATOM
      1 C1        -50.3809   -9.6406  -29.4092 C.2    1 LIG      -0.26000
      2 C2        -50.0177  -10.9761  -29.1129 C.2    1 LIG      -0.26000
      3 C3        -51.7560   -9.6154  -29.4345 C.2    1 LIG       0.09300
      4 C4        -51.1967  -11.6717  -28.9780 C.2    1 LIG       0.09300
      5 O1        -52.2609  -10.8495  -29.1725 O.3    1 LIG      -0.29200
      6 H1        -49.7229   -8.8016  -29.5832 H      1 LIG       0.17500
      7 H2        -49.0212  -11.3809  -29.0102 H      1 LIG       0.17500
      8 H3        -52.4864   -8.8397  -29.6130 H      1 LIG       0.13800
      9 H4        -51.4358  -12.7017  -28.7567 H      1 LIG       0.13800
@<TRIPOS>BOND
      1       1       2 1
      2       1       3 2
      3       2       4 2
      4       3       5 1
      5       4       5 1
      6       1       6 1
      7       2       7 1
      8       3       8 1
      9       4       9 1
@<TRIPOS>ALT_TYPE
CGenFF_4.0_ALT_TYPE_SET
CGenFF_4.0 1 CG2R51 2 CG2R51 3 CG2R51 4 CG2R51 5 OG2R50 6 HGR51 7 HGR51 8 HGR52 9 HGR52
@<TRIPOS>MOLECULE
furan
 9 9 0 0 0
****
USER_CHARGES
INVALID_CHARGES
Pose:  14 Cluster:  14 Fr_nu: 147246 TotEn:    -8.32
@<TRIPOS>ATOM
      1 C1        -75.6775  -13.1943  -43.1639 C.2    1 LIG      -0.26000
      2 C2        -76.2800  -12.5425  -44.2663 C.2    1 LIG      -0.26000
      3 C3        -75.6447  -12.2705  -42.1453 C.2    1 LIG       0.09300
      4 C4        -76.5725  -11.2670  -43.8428 C.2    1 LIG       0.09300
      5 O1        -76.1885  -11.0932  -42.5509 O.3    1 LIG      -0.29200
      6 H1        -75.3123  -14.2101  -43.1177 H      1 LIG       0.17500
      7 H2        -76.4766  -12.9514  -45.2469 H      1 LIG       0.17500
      8 H3        -75.2877  -12.2940  -41.1259 H      1 LIG       0.13800
      9 H4        -77.0293  -10.4091  -44.3143 H      1 LIG       0.13800
@<TRIPOS>BOND
      1       1       2 1
      2       1       3 2
      3       2       4 2
      4       3       5 1
      5       4       5 1
      6       1       6 1
      7       2       7 1
      8       3       8 1
      9       4       9 1
@<TRIPOS>ALT_TYPE
CGenFF_4.0_ALT_TYPE_SET
CGenFF_4.0 1 CG2R51 2 CG2R51 3 CG2R51 4 CG2R51 5 OG2R50 6 HGR51 7 HGR51 8 HGR52 9 HGR52
@<TRIPOS>MOLECULE
furan
 9 9 0 0 0
****
USER_CHARGES
INVALID_CHARGES
Pose:  15 Cluster:  15 Fr_nu:  47793 TotEn:    -8.09
@<TRIPOS>ATOM
      1 C1        -75.5967  -11.9507  -44.1733 C.2    1 LIG      -0.26000
      2 C2        -75.4855  -12.5033  -42.8750 C.2    1 LIG      -0.26000
      3 C3        -76.0350  -12.9702  -44.9861 C.2    1 LIG       0.09300
      4 C4        -75.8640  -13.8210  -42.9870 C.2    1 LIG       0.09300
      5 O1        -76.2006  -14.1135  -44.2707 O.3    1 LIG      -0.29200
      6 H1        -75.3835  -10.9365  -44.4785 H      1 LIG       0.17500
      7 H2        -75.1693  -12.0036  -41.9707 H      1 LIG       0.17500
      8 H3        -76.2662  -13.0400  -46.0390 H      1 LIG       0.13800
      9 H4        -75.9441  -14.6380  -42.2848 H      1 LIG       0.13800
@<TRIPOS>BOND
      1       1       2 1
      2       1       3 2
      3       2       4 2
      4       3       5 1
      5       4       5 1
      6       1       6 1
      7       2       7 1
      8       3       8 1
      9       4       9 1
@<TRIPOS>ALT_TYPE
CGenFF_4.0_ALT_TYPE_SET
CGenFF_4.0 1 CG2R51 2 CG2R51 3 CG2R51 4 CG2R51 5 OG2R50 6 HGR51 7 HGR51 8 HGR52 9 HGR52
@<TRIPOS>MOLECULE
furan
 9 9 0 0 0
****
USER_CHARGES
INVALID_CHARGES
Pose:  16 Cluster:  16 Fr_nu: 187341 TotEn:    -7.97
@<TRIPOS>ATOM
      1 C1        -59.0730  -22.2826  -24.0650 C.2    1 LIG      -0.26000
      2 C2        -59.6992  -21.6857  -25.1852 C.2    1 LIG      -0.26000
      3 C3        -60.0881  -22.7676  -23.2735 C.2    1 LIG       0.09300
      4 C4        -61.0522  -21.8487  -24.9984 C.2    1 LIG       0.09300
      5 O1        -61.2975  -22.5074  -23.8355 O.3    1 LIG      -0.29200
      6 H1        -58.0144  -22.3502  -23.8599 H      1 LIG       0.17500
      7 H2        -59.2238  -21.1979  -26.0239 H      1 LIG       0.17500
      8 H3        -60.1142  -23.2950  -22.3310 H      1 LIG       0.13800
      9 H4        -61.9248  -21.5684  -25.5702 H      1 LIG       0.13800
@<TRIPOS>BOND
      1       1       2 1
      2       1       3 2
      3       2       4 2
      4       3       5 1
      5       4       5 1
      6       1       6 1
      7       2       7 1
      8       3       8 1
      9       4       9 1
@<TRIPOS>ALT_TYPE
CGenFF_4.0_ALT_TYPE_SET
CGenFF_4.0 1 CG2R51 2 CG2R51 3 CG2R51 4 CG2R51 5 OG2R50 6 HGR51 7 HGR51 8 HGR52 9 HGR52
@<TRIPOS>MOLECULE
furan
 9 9 0 0 0
****
USER_CHARGES
INVALID_CHARGES
Pose:  17 Cluster:  17 Fr_nu:   4651 TotEn:    -7.91
@<TRIPOS>ATOM
      1 C1        -75.3528  -12.1086  -42.0369 C.2    1 LIG      -0.26000
      2 C2        -76.2585  -11.2667  -42.7255 C.2    1 LIG      -0.26000
      3 C3        -75.2785  -13.2702  -42.7699 C.2    1 LIG       0.09300
      4 C4        -76.6729  -11.9738  -43.8301 C.2    1 LIG       0.09300
      5 O1        -76.0801  -13.1960  -43.8646 O.3    1 LIG      -0.29200
      6 H1        -74.8212  -11.8957  -41.1208 H      1 LIG       0.17500
      7 H2        -76.5700  -10.2692  -42.4510 H      1 LIG       0.17500
      8 H3        -74.7300  -14.1937  -42.6538 H      1 LIG       0.13800
      9 H4        -77.3495  -11.7591  -44.6445 H      1 LIG       0.13800
@<TRIPOS>BOND
      1       1       2 1
      2       1       3 2
      3       2       4 2
      4       3       5 1
      5       4       5 1
      6       1       6 1
      7       2       7 1
      8       3       8 1
      9       4       9 1
@<TRIPOS>ALT_TYPE
CGenFF_4.0_ALT_TYPE_SET
CGenFF_4.0 1 CG2R51 2 CG2R51 3 CG2R51 4 CG2R51 5 OG2R50 6 HGR51 7 HGR51 8 HGR52 9 HGR52
@<TRIPOS>MOLECULE
furan
 9 9 0 0 0
****
USER_CHARGES
INVALID_CHARGES
Pose:  18 Cluster:  18 Fr_nu:   2106 TotEn:    -7.78
@<TRIPOS>ATOM
      1 C1        -76.0072  -13.0382  -42.7708 C.2    1 LIG      -0.26000
      2 C2        -76.4956  -11.8748  -42.1296 C.2    1 LIG      -0.26000
      3 C3        -75.8905  -12.7193  -44.1038 C.2    1 LIG       0.09300
      4 C4        -76.6424  -10.9278  -43.1164 C.2    1 LIG       0.09300
      5 O1        -76.2756  -11.4347  -44.3227 O.3    1 LIG      -0.29200
      6 H1        -75.7704  -13.9902  -42.3182 H      1 LIG       0.17500
      7 H2        -76.7131  -11.7429  -41.0795 H      1 LIG       0.17500
      8 H3        -75.5651  -13.2652  -44.9774 H      1 LIG       0.13800
      9 H4        -76.9780   -9.9010  -43.1231 H      1 LIG       0.13800
@<TRIPOS>BOND
      1       1       2 1
      2       1       3 2
      3       2       4 2
      4       3       5 1
      5       4       5 1
      6       1       6 1
      7       2       7 1
      8       3       8 1
      9       4       9 1
@<TRIPOS>ALT_TYPE
CGenFF_4.0_ALT_TYPE_SET
CGenFF_4.0 1 CG2R51 2 CG2R51 3 CG2R51 4 CG2R51 5 OG2R50 6 HGR51 7 HGR51 8 HGR52 9 HGR52
@<TRIPOS>MOLECULE
furan
 9 9 0 0 0
****
USER_CHARGES
INVALID_CHARGES
Pose:  19 Cluster:  19 Fr_nu:   1139 TotEn:    -7.71
@<TRIPOS>ATOM
      1 C1        -50.2513   -9.2935  -29.5125 C.2    1 LIG      -0.26000
      2 C2        -51.5750   -9.7353  -29.7486 C.2    1 LIG      -0.26000
      3 C3        -49.8234   -9.9546  -28.3847 C.2    1 LIG       0.09300
      4 C4        -51.8616  -10.6350  -28.7483 C.2    1 LIG       0.09300
      5 O1        -50.7990  -10.7743  -27.9128 O.3    1 LIG      -0.29200
      6 H1        -49.6807   -8.5818  -30.0915 H      1 LIG       0.17500
      7 H2        -52.2373   -9.4357  -30.5480 H      1 LIG       0.17500
      8 H3        -48.9013   -9.9530  -27.8217 H      1 LIG       0.13800
      9 H4        -52.7295  -11.2301  -28.5043 H      1 LIG       0.13800
@<TRIPOS>BOND
      1       1       2 1
      2       1       3 2
      3       2       4 2
      4       3       5 1
      5       4       5 1
      6       1       6 1
      7       2       7 1
      8       3       8 1
      9       4       9 1
@<TRIPOS>ALT_TYPE
CGenFF_4.0_ALT_TYPE_SET
CGenFF_4.0 1 CG2R51 2 CG2R51 3 CG2R51 4 CG2R51 5 OG2R50 6 HGR51 7 HGR51 8 HGR52 9 HGR52
@<TRIPOS>MOLECULE
furan
 9 9 0 0 0
****
USER_CHARGES
INVALID_CHARGES
Pose:  20 Cluster:  20 Fr_nu: 147706 TotEn:    -7.62
@<TRIPOS>ATOM
      1 C1        -74.1870  -12.8070  -44.9916 C.2    1 LIG      -0.26000
      2 C2        -75.5232  -13.2314  -45.1854 C.2    1 LIG      -0.26000
      3 C3        -74.2225  -11.8889  -43.9679 C.2    1 LIG       0.09300
      4 C4        -76.2800  -12.5425  -44.2663 C.2    1 LIG       0.09300
      5 O1        -75.4946  -11.7221  -43.5202 O.3    1 LIG      -0.29200
      6 H1        -73.3081  -13.1295  -45.5309 H      1 LIG       0.17500
      7 H2        -75.8889  -13.9498  -45.9049 H      1 LIG       0.17500
      8 H3        -73.4695  -11.2977  -43.4674 H      1 LIG       0.13800
      9 H4        -77.3336  -12.5247  -44.0285 H      1 LIG       0.13800
@<TRIPOS>BOND
      1       1       2 1
      2       1       3 2
      3       2       4 2
      4       3       5 1
      5       4       5 1
      6       1       6 1
      7       2       7 1
      8       3       8 1
      9       4       9 1
@<TRIPOS>ALT_TYPE
CGenFF_4.0_ALT_TYPE_SET
CGenFF_4.0 1 CG2R51 2 CG2R51 3 CG2R51 4 CG2R51 5 OG2R50 6 HGR51 7 HGR51 8 HGR52 9 HGR52
@<TRIPOS>MOLECULE
furan
 9 9 0 0 0
****
USER_CHARGES
INVALID_CHARGES
Pose:  21 Cluster:  21 Fr_nu:  10078 TotEn:    -7.51
@<TRIPOS>ATOM
      1 C1        -50.5402   -9.7887  -28.6967 C.2    1 LIG      -0.26000
      2 C2        -51.3566  -10.0664  -29.8190 C.2    1 LIG      -0.26000
      3 C3        -50.5376  -10.9332  -27.9338 C.2    1 LIG       0.09300
      4 C4        -51.7945  -11.3608  -29.6620 C.2    1 LIG       0.09300
      5 O1        -51.2996  -11.8963  -28.5153 O.3    1 LIG      -0.29200
      6 H1        -50.0194   -8.8692  -28.4717 H      1 LIG       0.17500
      7 H2        -51.5957   -9.4057  -30.6398 H      1 LIG       0.17500
      8 H3        -50.0675  -11.2089  -27.0010 H      1 LIG       0.13800
      9 H4        -52.4287  -12.0115  -30.2463 H      1 LIG       0.13800
@<TRIPOS>BOND
      1       1       2 1
      2       1       3 2
      3       2       4 2
      4       3       5 1
      5       4       5 1
      6       1       6 1
      7       2       7 1
      8       3       8 1
      9       4       9 1
@<TRIPOS>ALT_TYPE
CGenFF_4.0_ALT_TYPE_SET
CGenFF_4.0 1 CG2R51 2 CG2R51 3 CG2R51 4 CG2R51 5 OG2R50 6 HGR51 7 HGR51 8 HGR52 9 HGR52
@<TRIPOS>MOLECULE
furan
 9 9 0 0 0
****
USER_CHARGES
INVALID_CHARGES
Pose:  22 Cluster:  22 Fr_nu: 274068 TotEn:    -7.48
@<TRIPOS>ATOM
      1 C1        -75.0681  -11.3508  -43.9732 C.2    1 LIG      -0.26000
      2 C2        -75.7517  -12.5896  -44.0081 C.2    1 LIG      -0.26000
      3 C3        -75.9551  -10.4398  -43.4484 C.2    1 LIG       0.09300
      4 C4        -77.0076  -12.3474  -43.5020 C.2    1 LIG       0.09300
      5 O1        -77.1395  -11.0393  -43.1584 O.3    1 LIG      -0.29200
      6 H1        -74.0559  -11.1472  -44.2913 H      1 LIG       0.17500
      7 H2        -75.3759  -13.5402  -44.3581 H      1 LIG       0.17500
      8 H3        -75.8994   -9.3836  -43.2281 H      1 LIG       0.13800
      9 H4        -77.8762  -12.9661  -43.3297 H      1 LIG       0.13800
@<TRIPOS>BOND
      1       1       2 1
      2       1       3 2
      3       2       4 2
      4       3       5 1
      5       4       5 1
      6       1       6 1
      7       2       7 1
      8       3       8 1
      9       4       9 1
@<TRIPOS>ALT_TYPE
CGenFF_4.0_ALT_TYPE_SET
CGenFF_4.0 1 CG2R51 2 CG2R51 3 CG2R51 4 CG2R51 5 OG2R50 6 HGR51 7 HGR51 8 HGR52 9 HGR52
@<TRIPOS>MOLECULE
furan
 9 9 0 0 0
****
USER_CHARGES
INVALID_CHARGES
Pose:  23 Cluster:  23 Fr_nu:   8473 TotEn:    -7.40
@<TRIPOS>ATOM
      1 C1        -51.5620  -11.5953  -29.5786 C.2    1 LIG      -0.26000
      2 C2        -52.1940  -10.3457  -29.7839 C.2    1 LIG      -0.26000
      3 C3        -50.2818  -11.3122  -29.1626 C.2    1 LIG       0.09300
      4 C4        -51.2550   -9.3880  -29.4787 C.2    1 LIG       0.09300
      5 O1        -50.0867   -9.9690  -29.0990 O.3    1 LIG      -0.29200
      6 H1        -51.9863  -12.5793  -29.7170 H      1 LIG       0.17500
      7 H2        -53.2072  -10.1655  -30.1130 H      1 LIG       0.17500
      8 H3        -49.4337  -11.9215  -28.8859 H      1 LIG       0.13800
      9 H4        -51.2611   -8.3077  -29.4804 H      1 LIG       0.13800
@<TRIPOS>BOND
      1       1       2 1
      2       1       3 2
      3       2       4 2
      4       3       5 1
      5       4       5 1
      6       1       6 1
      7       2       7 1
      8       3       8 1
      9       4       9 1
@<TRIPOS>ALT_TYPE
CGenFF_4.0_ALT_TYPE_SET
CGenFF_4.0 1 CG2R51 2 CG2R51 3 CG2R51 4 CG2R51 5 OG2R50 6 HGR51 7 HGR51 8 HGR52 9 HGR52
@<TRIPOS>MOLECULE
furan
 9 9 0 0 0
****
USER_CHARGES
INVALID_CHARGES
Pose:  24 Cluster:  24 Fr_nu:  17780 TotEn:    -7.24
@<TRIPOS>ATOM
      1 C1        -75.8150  -13.1123  -44.4620 C.2    1 LIG      -0.26000
      2 C2        -74.5299  -12.6470  -44.0945 C.2    1 LIG      -0.26000
      3 C3        -76.5858  -13.0435  -43.3248 C.2    1 LIG       0.09300
      4 C4        -74.6070  -12.3269  -42.7590 C.2    1 LIG       0.09300
      5 O1        -75.8569  -12.5657  -42.2823 O.3    1 LIG      -0.29200
      6 H1        -76.1389  -13.4554  -45.4340 H      1 LIG       0.17500
      7 H2        -73.6567  -12.5562  -44.7243 H      1 LIG       0.17500
      8 H3        -77.6158  -13.2832  -43.1041 H      1 LIG       0.13800
      9 H4        -73.8991  -11.9384  -42.0414 H      1 LIG       0.13800
@<TRIPOS>BOND
      1       1       2 1
      2       1       3 2
      3       2       4 2
      4       3       5 1
      5       4       5 1
      6       1       6 1
      7       2       7 1
      8       3       8 1
      9       4       9 1
@<TRIPOS>ALT_TYPE
CGenFF_4.0_ALT_TYPE_SET
CGenFF_4.0 1 CG2R51 2 CG2R51 3 CG2R51 4 CG2R51 5 OG2R50 6 HGR51 7 HGR51 8 HGR52 9 HGR52
@<TRIPOS>MOLECULE
furan
 9 9 0 0 0
****
USER_CHARGES
INVALID_CHARGES
Pose:  25 Cluster:  25 Fr_nu: 334293 TotEn:    -6.51
@<TRIPOS>ATOM
      1 C1        -72.6661  -12.4658  -43.5389 C.2    1 LIG      -0.26000
      2 C2        -72.5551  -11.3718  -44.4300 C.2    1 LIG      -0.26000
      3 C3        -73.9610  -12.4509  -43.0751 C.2    1 LIG       0.09300
      4 C4        -73.7901  -10.7664  -44.4473 C.2    1 LIG       0.09300
      5 O1        -74.6528  -11.4182  -43.6241 O.3    1 LIG      -0.29200
      6 H1        -71.8983  -13.1760  -43.2681 H      1 LIG       0.17500
      7 H2        -71.6840  -11.0633  -44.9897 H      1 LIG       0.17500
      8 H3        -74.5165  -13.0733  -42.3888 H      1 LIG       0.13800
      9 H4        -74.1953   -9.9093  -44.9651 H      1 LIG       0.13800
@<TRIPOS>BOND
      1       1       2 1
      2       1       3 2
      3       2       4 2
      4       3       5 1
      5       4       5 1
      6       1       6 1
      7       2       7 1
      8       3       8 1
      9       4       9 1
@<TRIPOS>ALT_TYPE
CGenFF_4.0_ALT_TYPE_SET
CGenFF_4.0 1 CG2R51 2 CG2R51 3 CG2R51 4 CG2R51 5 OG2R50 6 HGR51 7 HGR51 8 HGR52 9 HGR52
@<TRIPOS>MOLECULE
furan
 9 9 0 0 0
****
USER_CHARGES
INVALID_CHARGES
Pose:  26 Cluster:  26 Fr_nu:  98741 TotEn:    -6.44
@<TRIPOS>ATOM
      1 C1        -75.8422  -11.3945  -43.8182 C.2    1 LIG      -0.26000
      2 C2        -76.2447  -12.6459  -44.3429 C.2    1 LIG      -0.26000
      3 C3        -74.5772  -11.1643  -44.3070 C.2    1 LIG       0.09300
      4 C4        -75.1970  -13.0911  -45.1150 C.2    1 LIG       0.09300
      5 O1        -74.1767  -12.1937  -45.0984 O.3    1 LIG      -0.29200
      6 H1        -76.4036  -10.7422  -43.1650 H      1 LIG       0.17500
      7 H2        -77.1813  -13.1589  -44.1790 H      1 LIG       0.17500
      8 H3        -73.8666  -10.3588  -44.1925 H      1 LIG       0.13800
      9 H4        -75.0303  -13.9778  -45.7092 H      1 LIG       0.13800
@<TRIPOS>BOND
      1       1       2 1
      2       1       3 2
      3       2       4 2
      4       3       5 1
      5       4       5 1
      6       1       6 1
      7       2       7 1
      8       3       8 1
      9       4       9 1
@<TRIPOS>ALT_TYPE
CGenFF_4.0_ALT_TYPE_SET
CGenFF_4.0 1 CG2R51 2 CG2R51 3 CG2R51 4 CG2R51 5 OG2R50 6 HGR51 7 HGR51 8 HGR52 9 HGR52
@<TRIPOS>MOLECULE
furan
 9 9 0 0 0
****
USER_CHARGES
INVALID_CHARGES
Pose:  27 Cluster:  27 Fr_nu: 135399 TotEn:    -6.10
@<TRIPOS>ATOM
      1 C1        -74.5345  -11.7252  -44.3879 C.2    1 LIG      -0.26000
      2 C2        -75.9254  -11.8004  -44.1370 C.2    1 LIG      -0.26000
      3 C3        -73.9249  -12.4257  -43.3732 C.2    1 LIG       0.09300
      4 C4        -76.0666  -12.5417  -42.9870 C.2    1 LIG       0.09300
      5 O1        -74.8519  -12.9267  -42.5151 O.3    1 LIG      -0.29200
      6 H1        -74.0383  -11.2228  -45.2057 H      1 LIG       0.17500
      7 H2        -76.7249  -11.3686  -44.7215 H      1 LIG       0.17500
      8 H3        -72.8958  -12.6494  -43.1324 H      1 LIG       0.13800
      9 H4        -76.9180  -12.8663  -42.4068 H      1 LIG       0.13800
@<TRIPOS>BOND
      1       1       2 1
      2       1       3 2
      3       2       4 2
      4       3       5 1
      5       4       5 1
      6       1       6 1
      7       2       7 1
      8       3       8 1
      9       4       9 1
@<TRIPOS>ALT_TYPE
CGenFF_4.0_ALT_TYPE_SET
CGenFF_4.0 1 CG2R51 2 CG2R51 3 CG2R51 4 CG2R51 5 OG2R50 6 HGR51 7 HGR51 8 HGR52 9 HGR52
@<TRIPOS>MOLECULE
furan
 9 9 0 0 0
****
USER_CHARGES
INVALID_CHARGES
Pose:  28 Cluster:  28 Fr_nu: 128482 TotEn:    -5.00
@<TRIPOS>ATOM
      1 C1        -73.9680  -12.4497  -43.6278 C.2    1 LIG      -0.26000
      2 C2        -75.2936  -12.8871  -43.8616 C.2    1 LIG      -0.26000
      3 C3        -73.3808  -12.3317  -44.8661 C.2    1 LIG       0.09300
      4 C4        -75.4220  -13.0050  -45.2260 C.2    1 LIG       0.09300
      5 O1        -74.2604  -12.6682  -45.8456 O.3    1 LIG      -0.29200
      6 H1        -73.4990  -12.2465  -42.6760 H      1 LIG       0.17500
      7 H2        -76.0597  -13.0907  -43.1274 H      1 LIG       0.17500
      8 H3        -72.3979  -12.0350  -45.2022 H      1 LIG       0.13800
      9 H4        -76.2312  -13.3004  -45.8779 H      1 LIG       0.13800
@<TRIPOS>BOND
      1       1       2 1
      2       1       3 2
      3       2       4 2
      4       3       5 1
      5       4       5 1
      6       1       6 1
      7       2       7 1
      8       3       8 1
      9       4       9 1
@<TRIPOS>ALT_TYPE
CGenFF_4.0_ALT_TYPE_SET
CGenFF_4.0 1 CG2R51 2 CG2R51 3 CG2R51 4 CG2R51 5 OG2R50 6 HGR51 7 HGR51 8 HGR52 9 HGR52
@<TRIPOS>MOLECULE
furan
 9 9 0 0 0
****
USER_CHARGES
INVALID_CHARGES
Pose:  29 Cluster:  29 Fr_nu:  38275 TotEn:    -4.90
@<TRIPOS>ATOM
      1 C1        -75.0905  -11.4168  -44.1242 C.2    1 LIG      -0.26000
      2 C2        -76.2851  -11.9487  -43.5826 C.2    1 LIG      -0.26000
      3 C3        -74.4082  -12.4824  -44.6638 C.2    1 LIG       0.09300
      4 C4        -76.2477  -13.3013  -43.8299 C.2    1 LIG       0.09300
      5 O1        -75.1069  -13.6346  -44.4887 O.3    1 LIG      -0.29200
      6 H1        -74.7671  -10.3860  -44.1212 H      1 LIG       0.17500
      7 H2        -77.0747  -11.4131  -43.0756 H      1 LIG       0.17500
      8 H3        -73.4646  -12.5817  -45.1802 H      1 LIG       0.13800
      9 H4        -76.9188  -14.1196  -43.6133 H      1 LIG       0.13800
@<TRIPOS>BOND
      1       1       2 1
      2       1       3 2
      3       2       4 2
      4       3       5 1
      5       4       5 1
      6       1       6 1
      7       2       7 1
      8       3       8 1
      9       4       9 1
@<TRIPOS>ALT_TYPE
CGenFF_4.0_ALT_TYPE_SET
CGenFF_4.0 1 CG2R51 2 CG2R51 3 CG2R51 4 CG2R51 5 OG2R50 6 HGR51 7 HGR51 8 HGR52 9 HGR52
@<TRIPOS>MOLECULE
pyrimidine
 10 10 0 0 0
****
USER_CHARGES
INVALID_CHARGES
Pose:   1 Cluster:   1 Fr_nu: 1589312 TotEn:   -17.74
@<TRIPOS>ATOM
      1 C1        -51.8788    2.3770  -32.2510 C.ar   1 LIG      -0.13100
      2 C2        -51.5473    2.8186  -30.9863 C.ar   1 LIG       0.28900
      3 C3        -51.6888    3.2874  -33.2703 C.ar   1 LIG       0.28900
      4 C4        -50.9257    4.8468  -31.8030 C.ar   1 LIG       0.50700
      5 N1        -51.0663    4.0518  -30.7252 N.ar   1 LIG      -0.71900
      6 N2        -51.2124    4.5355  -33.0815 N.ar   1 LIG      -0.71900
      7 H1        -52.2630    1.3819  -32.4316 H      1 LIG       0.11500
      8 H2        -51.6630    2.1734  -30.1222 H      1 LIG       0.11400
      9 H3        -51.9219    3.0310  -34.2980 H      1 LIG       0.11400
     10 H4        -50.5421    5.8435  -31.6223 H      1 LIG       0.14100
@<TRIPOS>BOND
      1       1       2 ar
      2       1       3 ar
      3       2       5 ar
      4       3       6 ar
      5       4       5 ar
      6       4       6 ar
      7       1       7 1
      8       2       8 1
      9       3       9 1
     10       4      10 1
@<TRIPOS>ALT_TYPE
CGenFF_4.0_ALT_TYPE_SET
CGenFF_4.0 1 CG2R61 2 CG2R61 3 CG2R61 4 CG2R64 5 NG2R62 6 NG2R62 7 HGR61 8 HGR62 9 HGR62 10 HGR62
@<TRIPOS>MOLECULE
pyrimidine
 10 10 0 0 0
****
USER_CHARGES
INVALID_CHARGES
Pose:   2 Cluster:   2 Fr_nu: 127244 TotEn:   -15.11
@<TRIPOS>ATOM
      1 C1        -75.4220  -13.1126  -45.2260 C.ar   1 LIG      -0.13100
      2 C2        -74.1713  -13.1126  -45.8092 C.ar   1 LIG       0.28900
      3 C3        -75.6541  -12.1062  -44.3110 C.ar   1 LIG       0.28900
      4 C4        -73.5615  -11.2739  -44.6200 C.ar   1 LIG       0.50700
      5 N1        -73.2134  -12.2049  -45.5285 N.ar   1 LIG      -0.71900
      6 N2        -74.7431  -11.1667  -43.9827 N.ar   1 LIG      -0.71900
      7 H1        -76.1715  -13.8535  -45.4700 H      1 LIG       0.11500
      8 H2        -73.8968  -13.8653  -46.5403 H      1 LIG       0.11400
      9 H3        -76.6077  -12.0253  -43.8006 H      1 LIG       0.11400
     10 H4        -72.8108  -10.5327  -44.3746 H      1 LIG       0.14100
@<TRIPOS>BOND
      1       1       2 ar
      2       1       3 ar
      3       2       5 ar
      4       3       6 ar
      5       4       5 ar
      6       4       6 ar
      7       1       7 1
      8       2       8 1
      9       3       9 1
     10       4      10 1
@<TRIPOS>ALT_TYPE
CGenFF_4.0_ALT_TYPE_SET
CGenFF_4.0 1 CG2R61 2 CG2R61 3 CG2R61 4 CG2R64 5 NG2R62 6 NG2R62 7 HGR61 8 HGR62 9 HGR62 10 HGR62
@<TRIPOS>MOLECULE
pyrimidine
 10 10 0 0 0
****
USER_CHARGES
INVALID_CHARGES
Pose:   3 Cluster:   3 Fr_nu: 215496 TotEn:   -14.71
@<TRIPOS>ATOM
      1 C1        -60.1794    2.4494  -47.3279 C.ar   1 LIG      -0.13100
      2 C2        -59.7404    3.4782  -48.1362 C.ar   1 LIG       0.28900
      3 C3        -59.3312    2.0951  -46.2987 C.ar   1 LIG       0.28900
      4 C4        -57.8282    3.6815  -46.9241 C.ar   1 LIG       0.50700
      5 N1        -58.5659    4.1189  -47.9623 N.ar   1 LIG      -0.71900
      6 N2        -58.1436    2.6920  -46.0669 N.ar   1 LIG      -0.71900
      7 H1        -61.1266    1.9529  -47.4906 H      1 LIG       0.11500
      8 H2        -60.3392    3.8258  -48.9710 H      1 LIG       0.11400
      9 H3        -59.5906    1.2969  -45.6117 H      1 LIG       0.11400
     10 H4        -56.8792    4.1778  -46.7617 H      1 LIG       0.14100
@<TRIPOS>BOND
      1       1       2 ar
      2       1       3 ar
      3       2       5 ar
      4       3       6 ar
      5       4       5 ar
      6       4       6 ar
      7       1       7 1
      8       2       8 1
      9       3       9 1
     10       4      10 1
@<TRIPOS>ALT_TYPE
CGenFF_4.0_ALT_TYPE_SET
CGenFF_4.0 1 CG2R61 2 CG2R61 3 CG2R61 4 CG2R64 5 NG2R62 6 NG2R62 7 HGR61 8 HGR62 9 HGR62 10 HGR62
@<TRIPOS>MOLECULE
pyrimidine
 10 10 0 0 0
****
USER_CHARGES
INVALID_CHARGES
Pose:   4 Cluster:   4 Fr_nu:  31907 TotEn:   -14.14
@<TRIPOS>ATOM
      1 C1        -51.6114  -11.1444  -28.5602 C.ar   1 LIG      -0.13100
      2 C2        -50.8047  -10.4163  -27.7096 C.ar   1 LIG       0.28900
      3 C3        -51.5890  -10.7546  -29.8837 C.ar   1 LIG       0.28900
      4 C4        -50.0967   -9.1027  -29.4243 C.ar   1 LIG       0.50700
      5 N1        -50.0315   -9.3854  -28.1093 N.ar   1 LIG      -0.71900
      6 N2        -50.8408   -9.7344  -30.3522 N.ar   1 LIG      -0.71900
      7 H1        -52.2218  -11.9669  -28.2121 H      1 LIG       0.11500
      8 H2        -50.7566  -10.6489  -26.6513 H      1 LIG       0.11400
      9 H3        -52.1909  -11.2671  -30.6264 H      1 LIG       0.11400
     10 H4        -49.4865   -8.2785  -29.7728 H      1 LIG       0.14100
@<TRIPOS>BOND
      1       1       2 ar
      2       1       3 ar
      3       2       5 ar
      4       3       6 ar
      5       4       5 ar
      6       4       6 ar
      7       1       7 1
      8       2       8 1
      9       3       9 1
     10       4      10 1
@<TRIPOS>ALT_TYPE
CGenFF_4.0_ALT_TYPE_SET
CGenFF_4.0 1 CG2R61 2 CG2R61 3 CG2R61 4 CG2R64 5 NG2R62 6 NG2R62 7 HGR61 8 HGR62 9 HGR62 10 HGR62
@<TRIPOS>MOLECULE
pyrimidine
 10 10 0 0 0
****
USER_CHARGES
INVALID_CHARGES
Pose:   5 Cluster:   5 Fr_nu: 208645 TotEn:   -14.10
@<TRIPOS>ATOM
      1 C1        -76.4751  -14.8089  -54.1805 C.ar   1 LIG      -0.13100
      2 C2        -77.6059  -15.0898  -53.4411 C.ar   1 LIG       0.28900
      3 C3        -76.0370  -15.8213  -55.0095 C.ar   1 LIG       0.28900
      4 C4        -77.7405  -17.1714  -54.3444 C.ar   1 LIG       0.50700
      5 N1        -78.2663  -16.2649  -53.4987 N.ar   1 LIG      -0.71900
      6 N2        -76.6476  -17.0196  -55.1166 N.ar   1 LIG      -0.71900
      7 H1        -75.9652  -13.8571  -54.1144 H      1 LIG       0.11500
      8 H2        -78.0245  -14.3555  -52.7614 H      1 LIG       0.11400
      9 H3        -75.1558  -15.6932  -55.6287 H      1 LIG       0.11400
     10 H4        -78.2503  -18.1248  -54.4100 H      1 LIG       0.14100
@<TRIPOS>BOND
      1       1       2 ar
      2       1       3 ar
      3       2       5 ar
      4       3       6 ar
      5       4       5 ar
      6       4       6 ar
      7       1       7 1
      8       2       8 1
      9       3       9 1
     10       4      10 1
@<TRIPOS>ALT_TYPE
CGenFF_4.0_ALT_TYPE_SET
CGenFF_4.0 1 CG2R61 2 CG2R61 3 CG2R61 4 CG2R64 5 NG2R62 6 NG2R62 7 HGR61 8 HGR62 9 HGR62 10 HGR62
@<TRIPOS>MOLECULE
pyrimidine
 10 10 0 0 0
****
USER_CHARGES
INVALID_CHARGES
Pose:   6 Cluster:   6 Fr_nu: 2810643 TotEn:   -14.03
@<TRIPOS>ATOM
      1 C1        -63.9629   -1.7504  -26.4512 C.ar   1 LIG      -0.13100
      2 C2        -64.0954   -0.4728  -25.9466 C.ar   1 LIG       0.28900
      3 C3        -63.0878   -2.5729  -25.7716 C.ar   1 LIG       0.28900
      4 C4        -62.6065   -0.9193  -24.2881 C.ar   1 LIG       0.50700
      5 N1        -63.4300   -0.0222  -24.8629 N.ar   1 LIG      -0.71900
      6 N2        -62.3904   -2.1888  -24.6825 N.ar   1 LIG      -0.71900
      7 H1        -64.5093   -2.0853  -27.3227 H      1 LIG       0.11500
      8 H2        -64.7602    0.2453  -26.4143 H      1 LIG       0.11400
      9 H3        -62.9176   -3.5943  -26.0944 H      1 LIG       0.11400
     10 H4        -62.0585   -0.5840  -23.4161 H      1 LIG       0.14100
@<TRIPOS>BOND
      1       1       2 ar
      2       1       3 ar
      3       2       5 ar
      4       3       6 ar
      5       4       5 ar
      6       4       6 ar
      7       1       7 1
      8       2       8 1
      9       3       9 1
     10       4      10 1
@<TRIPOS>ALT_TYPE
CGenFF_4.0_ALT_TYPE_SET
CGenFF_4.0 1 CG2R61 2 CG2R61 3 CG2R61 4 CG2R64 5 NG2R62 6 NG2R62 7 HGR61 8 HGR62 9 HGR62 10 HGR62
@<TRIPOS>MOLECULE
pyrimidine
 10 10 0 0 0
****
USER_CHARGES
INVALID_CHARGES
Pose:   7 Cluster:   7 Fr_nu: 346528 TotEn:   -13.18
@<TRIPOS>ATOM
      1 C1        -74.0998  -12.7938  -43.2996 C.ar   1 LIG      -0.13100
      2 C2        -75.0450  -11.8056  -43.4857 C.ar   1 LIG       0.28900
      3 C3        -72.8408  -12.5159  -43.7911 C.ar   1 LIG       0.28900
      4 C4        -73.5261  -10.4810  -44.5371 C.ar   1 LIG       0.50700
      5 N1        -74.7916  -10.6327  -44.1024 N.ar   1 LIG      -0.71900
      6 N2        -72.5176  -11.3655  -44.4176 N.ar   1 LIG      -0.71900
      7 H1        -74.3310  -13.7257  -42.8012 H      1 LIG       0.11500
      8 H2        -76.0628  -11.9339  -43.1335 H      1 LIG       0.11400
      9 H3        -72.0327  -13.2325  -43.6923 H      1 LIG       0.11400
     10 H4        -73.2947   -9.5485  -45.0371 H      1 LIG       0.14100
@<TRIPOS>BOND
      1       1       2 ar
      2       1       3 ar
      3       2       5 ar
      4       3       6 ar
      5       4       5 ar
      6       4       6 ar
      7       1       7 1
      8       2       8 1
      9       3       9 1
     10       4      10 1
@<TRIPOS>ALT_TYPE
CGenFF_4.0_ALT_TYPE_SET
CGenFF_4.0 1 CG2R61 2 CG2R61 3 CG2R61 4 CG2R64 5 NG2R62 6 NG2R62 7 HGR61 8 HGR62 9 HGR62 10 HGR62
@<TRIPOS>MOLECULE
pyrimidine
 10 10 0 0 0
****
USER_CHARGES
INVALID_CHARGES
Pose:   8 Cluster:   8 Fr_nu:  60201 TotEn:   -12.93
@<TRIPOS>ATOM
      1 C1        -76.2434  -13.8269  -44.1824 C.ar   1 LIG      -0.13100
      2 C2        -75.3510  -13.3840  -45.1374 C.ar   1 LIG       0.28900
      3 C3        -76.4329  -12.9846  -43.1060 C.ar   1 LIG       0.28900
      4 C4        -74.9598  -11.4789  -43.9606 C.ar   1 LIG       0.50700
      5 N1        -74.6893  -12.2109  -45.0580 N.ar   1 LIG      -0.71900
      6 N2        -75.8052  -11.7989  -42.9623 N.ar   1 LIG      -0.71900
      7 H1        -76.7604  -14.7729  -44.2716 H      1 LIG       0.11500
      8 H2        -75.1372  -13.9783  -46.0191 H      1 LIG       0.11400
      9 H3        -77.1148  -13.2480  -42.3048 H      1 LIG       0.11400
     10 H4        -74.4414  -10.5322  -43.8704 H      1 LIG       0.14100
@<TRIPOS>BOND
      1       1       2 ar
      2       1       3 ar
      3       2       5 ar
      4       3       6 ar
      5       4       5 ar
      6       4       6 ar
      7       1       7 1
      8       2       8 1
      9       3       9 1
     10       4      10 1
@<TRIPOS>ALT_TYPE
CGenFF_4.0_ALT_TYPE_SET
CGenFF_4.0 1 CG2R61 2 CG2R61 3 CG2R61 4 CG2R64 5 NG2R62 6 NG2R62 7 HGR61 8 HGR62 9 HGR62 10 HGR62
@<TRIPOS>MOLECULE
pyrimidine
 10 10 0 0 0
****
USER_CHARGES
INVALID_CHARGES
Pose:   9 Cluster:   9 Fr_nu: 1112510 TotEn:   -12.40
@<TRIPOS>ATOM
      1 C1        -76.5911  -14.3982  -54.4834 C.ar   1 LIG      -0.13100
      2 C2        -77.9131  -14.2564  -54.1136 C.ar   1 LIG       0.28900
      3 C3        -76.3015  -15.5078  -55.2507 C.ar   1 LIG       0.28900
      4 C4        -78.4768  -16.1662  -55.2100 C.ar   1 LIG       0.50700
      5 N1        -78.8857  -15.1247  -54.4607 N.ar   1 LIG      -0.71900
      6 N2        -77.2230  -16.4158  -55.6336 N.ar   1 LIG      -0.71900
      7 H1        -75.8313  -13.6860  -54.1905 H      1 LIG       0.11500
      8 H2        -78.2361  -13.4154  -53.5098 H      1 LIG       0.11400
      9 H3        -75.2896  -15.7038  -55.5886 H      1 LIG       0.11400
     10 H4        -79.2371  -16.8800  -55.5024 H      1 LIG       0.14100
@<TRIPOS>BOND
      1       1       2 ar
      2       1       3 ar
      3       2       5 ar
      4       3       6 ar
      5       4       5 ar
      6       4       6 ar
      7       1       7 1
      8       2       8 1
      9       3       9 1
     10       4      10 1
@<TRIPOS>ALT_TYPE
CGenFF_4.0_ALT_TYPE_SET
CGenFF_4.0 1 CG2R61 2 CG2R61 3 CG2R61 4 CG2R64 5 NG2R62 6 NG2R62 7 HGR61 8 HGR62 9 HGR62 10 HGR62
@<TRIPOS>MOLECULE
pyrimidine
 10 10 0 0 0
****
USER_CHARGES
INVALID_CHARGES
Pose:  10 Cluster:  10 Fr_nu: 1387589 TotEn:   -12.28
@<TRIPOS>ATOM
      1 C1        -60.5664    1.9961  -44.5654 C.ar   1 LIG      -0.13100
      2 C2        -59.4529    1.9254  -45.3775 C.ar   1 LIG       0.28900
      3 C3        -60.3206    1.9390  -43.2088 C.ar   1 LIG       0.28900
      4 C4        -58.0834    1.7629  -43.5705 C.ar   1 LIG       0.50700
      5 N1        -58.1920    1.8081  -44.9120 N.ar   1 LIG      -0.71900
      6 N2        -59.0872    1.8219  -42.6746 N.ar   1 LIG      -0.71900
      7 H1        -61.5668    2.0899  -44.9661 H      1 LIG       0.11500
      8 H2        -59.5470    1.9622  -46.4573 H      1 LIG       0.11400
      9 H3        -61.1333    1.9866  -42.4921 H      1 LIG       0.11400
     10 H4        -57.0819    1.6679  -43.1690 H      1 LIG       0.14100
@<TRIPOS>BOND
      1       1       2 ar
      2       1       3 ar
      3       2       5 ar
      4       3       6 ar
      5       4       5 ar
      6       4       6 ar
      7       1       7 1
      8       2       8 1
      9       3       9 1
     10       4      10 1
@<TRIPOS>ALT_TYPE
CGenFF_4.0_ALT_TYPE_SET
CGenFF_4.0 1 CG2R61 2 CG2R61 3 CG2R61 4 CG2R64 5 NG2R62 6 NG2R62 7 HGR61 8 HGR62 9 HGR62 10 HGR62
@<TRIPOS>MOLECULE
pyrimidine
 10 10 0 0 0
****
USER_CHARGES
INVALID_CHARGES
Pose:  11 Cluster:  11 Fr_nu: 535636 TotEn:   -12.12
@<TRIPOS>ATOM
      1 C1        -62.8280   -0.6072  -24.9708 C.ar   1 LIG      -0.13100
      2 C2        -62.5164   -1.8936  -25.3613 C.ar   1 LIG       0.28900
      3 C3        -62.0270   -0.0728  -23.9825 C.ar   1 LIG       0.28900
      4 C4        -60.7954   -1.9805  -23.8790 C.ar   1 LIG       0.50700
      5 N1        -61.5032   -2.6121  -24.8347 N.ar   1 LIG      -0.71900
      6 N2        -60.9983   -0.7337  -23.4121 N.ar   1 LIG      -0.71900
      7 H1        -63.6470   -0.0540  -25.4105 H      1 LIG       0.11500
      8 H2        -63.0905   -2.3970  -26.1317 H      1 LIG       0.11400
      9 H3        -62.1957    0.9319  -23.6102 H      1 LIG       0.11400
     10 H4        -59.9760   -2.5347  -23.4377 H      1 LIG       0.14100
@<TRIPOS>BOND
      1       1       2 ar
      2       1       3 ar
      3       2       5 ar
      4       3       6 ar
      5       4       5 ar
      6       4       6 ar
      7       1       7 1
      8       2       8 1
      9       3       9 1
     10       4      10 1
@<TRIPOS>ALT_TYPE
CGenFF_4.0_ALT_TYPE_SET
CGenFF_4.0 1 CG2R61 2 CG2R61 3 CG2R61 4 CG2R64 5 NG2R62 6 NG2R62 7 HGR61 8 HGR62 9 HGR62 10 HGR62
@<TRIPOS>MOLECULE
pyrimidine
 10 10 0 0 0
****
USER_CHARGES
INVALID_CHARGES
Pose:  12 Cluster:  12 Fr_nu:  64873 TotEn:   -12.05
@<TRIPOS>ATOM
      1 C1        -63.6925  -21.8277  -25.8777 C.ar   1 LIG      -0.13100
      2 C2        -62.3333  -21.7348  -25.6577 C.ar   1 LIG       0.28900
      3 C3        -64.3850  -22.6384  -25.0018 C.ar   1 LIG       0.28900
      4 C4        -62.4750  -23.1388  -23.8756 C.ar   1 LIG       0.50700
      5 N1        -61.6894  -22.3790  -24.6624 N.ar   1 LIG      -0.71900
      6 N2        -63.8061  -23.3114  -23.9859 N.ar   1 LIG      -0.71900
      7 H1        -64.1830  -21.2996  -26.6843 H      1 LIG       0.11500
      8 H2        -61.7059  -21.1212  -26.2950 H      1 LIG       0.11400
      9 H3        -65.4570  -22.7739  -25.0960 H      1 LIG       0.11400
     10 H4        -61.9839  -23.6685  -23.0685 H      1 LIG       0.14100
@<TRIPOS>BOND
      1       1       2 ar
      2       1       3 ar
      3       2       5 ar
      4       3       6 ar
      5       4       5 ar
      6       4       6 ar
      7       1       7 1
      8       2       8 1
      9       3       9 1
     10       4      10 1
@<TRIPOS>ALT_TYPE
CGenFF_4.0_ALT_TYPE_SET
CGenFF_4.0 1 CG2R61 2 CG2R61 3 CG2R61 4 CG2R64 5 NG2R62 6 NG2R62 7 HGR61 8 HGR62 9 HGR62 10 HGR62
@<TRIPOS>MOLECULE
pyrimidine
 10 10 0 0 0
****
USER_CHARGES
INVALID_CHARGES
Pose:  13 Cluster:  13 Fr_nu: 1423843 TotEn:   -11.94
@<TRIPOS>ATOM
      1 C1        -63.0274  -21.8724  -24.6242 C.ar   1 LIG      -0.13100
      2 C2        -63.3773  -22.6451  -23.5357 C.ar   1 LIG       0.28900
      3 C3        -61.6770  -21.8065  -24.9002 C.ar   1 LIG       0.28900
      4 C4        -61.1998  -23.1636  -23.1403 C.ar   1 LIG       0.50700
      5 N1        -62.4862  -23.3069  -22.7688 N.ar   1 LIG      -0.71900
      6 N2        -60.7320  -22.4416  -24.1764 N.ar   1 LIG      -0.71900
      7 H1        -63.7637  -21.3521  -25.2220 H      1 LIG       0.11500
      8 H2        -64.4153  -22.7565  -23.2414 H      1 LIG       0.11400
      9 H3        -61.3063  -21.2229  -25.7359 H      1 LIG       0.11400
     10 H4        -60.4623  -23.6836  -22.5412 H      1 LIG       0.14100
@<TRIPOS>BOND
      1       1       2 ar
      2       1       3 ar
      3       2       5 ar
      4       3       6 ar
      5       4       5 ar
      6       4       6 ar
      7       1       7 1
      8       2       8 1
      9       3       9 1
     10       4      10 1
@<TRIPOS>ALT_TYPE
CGenFF_4.0_ALT_TYPE_SET
CGenFF_4.0 1 CG2R61 2 CG2R61 3 CG2R61 4 CG2R64 5 NG2R62 6 NG2R62 7 HGR61 8 HGR62 9 HGR62 10 HGR62
@<TRIPOS>MOLECULE
pyrimidine
 10 10 0 0 0
****
USER_CHARGES
INVALID_CHARGES
Pose:  14 Cluster:  14 Fr_nu:  15502 TotEn:   -11.70
@<TRIPOS>ATOM
      1 C1        -59.2187    4.2839  -37.0357 C.ar   1 LIG      -0.13100
      2 C2        -58.2942    3.3188  -36.6917 C.ar   1 LIG       0.28900
      3 C3        -59.2020    4.6828  -38.3566 C.ar   1 LIG       0.28900
      4 C4        -57.4998    3.2495  -38.8203 C.ar   1 LIG       0.50700
      5 N1        -57.4165    2.7777  -37.5618 N.ar   1 LIG      -0.71900
      6 N2        -58.3530    4.1850  -39.2794 N.ar   1 LIG      -0.71900
      7 H1        -59.9112    4.7007  -36.3167 H      1 LIG       0.11500
      8 H2        -58.2321    2.9429  -35.6762 H      1 LIG       0.11400
      9 H3        -59.8914    5.4370  -38.7202 H      1 LIG       0.11400
     10 H4        -56.8058    2.8331  -39.5402 H      1 LIG       0.14100
@<TRIPOS>BOND
      1       1       2 ar
      2       1       3 ar
      3       2       5 ar
      4       3       6 ar
      5       4       5 ar
      6       4       6 ar
      7       1       7 1
      8       2       8 1
      9       3       9 1
     10       4      10 1
@<TRIPOS>ALT_TYPE
CGenFF_4.0_ALT_TYPE_SET
CGenFF_4.0 1 CG2R61 2 CG2R61 3 CG2R61 4 CG2R64 5 NG2R62 6 NG2R62 7 HGR61 8 HGR62 9 HGR62 10 HGR62
@<TRIPOS>MOLECULE
pyrimidine
 10 10 0 0 0
****
USER_CHARGES
INVALID_CHARGES
Pose:  15 Cluster:  15 Fr_nu: 190563 TotEn:   -11.68
@<TRIPOS>ATOM
      1 C1        -63.3779  -22.4123  -25.0941 C.ar   1 LIG      -0.13100
      2 C2        -63.1027  -23.4647  -24.2449 C.ar   1 LIG       0.28900
      3 C3        -62.3013  -21.6156  -25.4260 C.ar   1 LIG       0.28900
      4 C4        -60.9083  -22.8793  -24.1495 C.ar   1 LIG       0.50700
      5 N1        -61.8748  -23.7284  -23.7518 N.ar   1 LIG      -0.71900
      6 N2        -61.0481  -21.8207  -24.9702 N.ar   1 LIG      -0.71900
      7 H1        -64.3729  -22.2241  -25.4747 H      1 LIG       0.11500
      8 H2        -63.8856  -24.1451  -23.9281 H      1 LIG       0.11400
      9 H3        -62.4203  -20.7641  -26.0872 H      1 LIG       0.11400
     10 H4        -59.9122  -23.0669  -23.7677 H      1 LIG       0.14100
@<TRIPOS>BOND
      1       1       2 ar
      2       1       3 ar
      3       2       5 ar
      4       3       6 ar
      5       4       5 ar
      6       4       6 ar
      7       1       7 1
      8       2       8 1
      9       3       9 1
     10       4      10 1
@<TRIPOS>ALT_TYPE
CGenFF_4.0_ALT_TYPE_SET
CGenFF_4.0 1 CG2R61 2 CG2R61 3 CG2R61 4 CG2R64 5 NG2R62 6 NG2R62 7 HGR61 8 HGR62 9 HGR62 10 HGR62
@<TRIPOS>MOLECULE
pyrimidine
 10 10 0 0 0
****
USER_CHARGES
INVALID_CHARGES
Pose:  16 Cluster:  16 Fr_nu: 1389072 TotEn:   -11.52
@<TRIPOS>ATOM
      1 C1        -62.1351    2.8121  -44.5623 C.ar   1 LIG      -0.13100
      2 C2        -61.2828    2.8608  -45.6466 C.ar   1 LIG       0.28900
      3 C3        -61.5833    2.3378  -43.3899 C.ar   1 LIG       0.28900
      4 C4        -59.5701    2.0349  -44.4010 C.ar   1 LIG       0.50700
      5 N1        -59.9897    2.4787  -45.6011 N.ar   1 LIG      -0.71900
      6 N2        -60.2997    1.9390  -43.2731 N.ar   1 LIG      -0.71900
      7 H1        -63.1686    3.1251  -44.6273 H      1 LIG       0.11500
      8 H2        -61.6268    3.2192  -46.6107 H      1 LIG       0.11400
      9 H3        -62.1762    2.2625  -42.4848 H      1 LIG       0.11400
     10 H4        -58.5357    1.7204  -44.3359 H      1 LIG       0.14100
@<TRIPOS>BOND
      1       1       2 ar
      2       1       3 ar
      3       2       5 ar
      4       3       6 ar
      5       4       5 ar
      6       4       6 ar
      7       1       7 1
      8       2       8 1
      9       3       9 1
     10       4      10 1
@<TRIPOS>ALT_TYPE
CGenFF_4.0_ALT_TYPE_SET
CGenFF_4.0 1 CG2R61 2 CG2R61 3 CG2R61 4 CG2R64 5 NG2R62 6 NG2R62 7 HGR61 8 HGR62 9 HGR62 10 HGR62
@<TRIPOS>MOLECULE
pyrimidine
 10 10 0 0 0
****
USER_CHARGES
INVALID_CHARGES
Pose:  17 Cluster:  17 Fr_nu:  46206 TotEn:   -11.44
@<TRIPOS>ATOM
      1 C1        -75.6754  -12.7609  -44.3177 C.ar   1 LIG      -0.13100
      2 C2        -75.6036  -11.3977  -44.5204 C.ar   1 LIG       0.28900
      3 C3        -76.2200  -13.1576  -43.1135 C.ar   1 LIG       0.28900
      4 C4        -76.5393  -10.9956  -42.4882 C.ar   1 LIG       0.50700
      5 N1        -76.0278  -10.4833  -43.6236 N.ar   1 LIG      -0.71900
      6 N2        -76.6636  -12.2989  -42.1722 N.ar   1 LIG      -0.71900
      7 H1        -75.3273  -13.4721  -45.0547 H      1 LIG       0.11500
      8 H2        -75.1903  -10.9912  -45.4371 H      1 LIG       0.11400
      9 H3        -76.3171  -14.2087  -42.8645 H      1 LIG       0.11400
     10 H4        -76.8870  -10.2837  -41.7496 H      1 LIG       0.14100
@<TRIPOS>BOND
      1       1       2 ar
      2       1       3 ar
      3       2       5 ar
      4       3       6 ar
      5       4       5 ar
      6       4       6 ar
      7       1       7 1
      8       2       8 1
      9       3       9 1
     10       4      10 1
@<TRIPOS>ALT_TYPE
CGenFF_4.0_ALT_TYPE_SET
CGenFF_4.0 1 CG2R61 2 CG2R61 3 CG2R61 4 CG2R64 5 NG2R62 6 NG2R62 7 HGR61 8 HGR62 9 HGR62 10 HGR62
@<TRIPOS>MOLECULE
pyrimidine
 10 10 0 0 0
****
USER_CHARGES
INVALID_CHARGES
Pose:  18 Cluster:  18 Fr_nu:  90557 TotEn:   -11.39
@<TRIPOS>ATOM
      1 C1        -75.1991  -12.9846  -43.1060 C.ar   1 LIG      -0.13100
      2 C2        -74.0425  -12.5748  -43.7374 C.ar   1 LIG       0.28900
      3 C3        -76.1907  -12.0310  -42.9986 C.ar   1 LIG       0.28900
      4 C4        -74.8980  -10.4942  -44.0635 C.ar   1 LIG       0.50700
      5 N1        -73.8573  -11.3324  -44.2300 N.ar   1 LIG      -0.71900
      6 N2        -76.0735  -10.7714  -43.4677 N.ar   1 LIG      -0.71900
      7 H1        -75.3205  -13.9879  -42.7201 H      1 LIG       0.11500
      8 H2        -73.2077  -13.2547  -43.8684 H      1 LIG       0.11400
      9 H3        -77.1353  -12.2602  -42.5172 H      1 LIG       0.11400
     10 H4        -74.7763   -9.4892  -44.4487 H      1 LIG       0.14100
@<TRIPOS>BOND
      1       1       2 ar
      2       1       3 ar
      3       2       5 ar
      4       3       6 ar
      5       4       5 ar
      6       4       6 ar
      7       1       7 1
      8       2       8 1
      9       3       9 1
     10       4      10 1
@<TRIPOS>ALT_TYPE
CGenFF_4.0_ALT_TYPE_SET
CGenFF_4.0 1 CG2R61 2 CG2R61 3 CG2R61 4 CG2R64 5 NG2R62 6 NG2R62 7 HGR61 8 HGR62 9 HGR62 10 HGR62
@<TRIPOS>MOLECULE
pyrimidine
 10 10 0 0 0
****
USER_CHARGES
INVALID_CHARGES
Pose:  19 Cluster:  19 Fr_nu: 537182 TotEn:   -11.29
@<TRIPOS>ATOM
      1 C1        -61.6999   -2.6397  -22.9723 C.ar   1 LIG      -0.13100
      2 C2        -63.0659   -2.6965  -23.1608 C.ar   1 LIG       0.28900
      3 C3        -60.9516   -2.3801  -24.1022 C.ar   1 LIG       0.28900
      4 C4        -62.8279   -2.2688  -25.3806 C.ar   1 LIG       0.50700
      5 N1        -63.6658   -2.5151  -24.3556 N.ar   1 LIG      -0.71900
      6 N2        -61.4846   -2.1888  -25.3268 N.ar   1 LIG      -0.71900
      7 H1        -61.2455   -2.7893  -22.0021 H      1 LIG       0.11500
      8 H2        -63.7355   -2.8955  -22.3312 H      1 LIG       0.11400
      9 H3        -59.8699   -2.3173  -24.0526 H      1 LIG       0.11400
     10 H4        -63.2826   -2.1201  -26.3523 H      1 LIG       0.14100
@<TRIPOS>BOND
      1       1       2 ar
      2       1       3 ar
      3       2       5 ar
      4       3       6 ar
      5       4       5 ar
      6       4       6 ar
      7       1       7 1
      8       2       8 1
      9       3       9 1
     10       4      10 1
@<TRIPOS>ALT_TYPE
CGenFF_4.0_ALT_TYPE_SET
CGenFF_4.0 1 CG2R61 2 CG2R61 3 CG2R61 4 CG2R64 5 NG2R62 6 NG2R62 7 HGR61 8 HGR62 9 HGR62 10 HGR62
@<TRIPOS>MOLECULE
pyrimidine
 10 10 0 0 0
****
USER_CHARGES
INVALID_CHARGES
Pose:  20 Cluster:  20 Fr_nu: 3187153 TotEn:   -11.18
@<TRIPOS>ATOM
      1 C1        -59.0398   -4.1723  -20.4053 C.ar   1 LIG      -0.13100
      2 C2        -57.8135   -4.1388  -21.0375 C.ar   1 LIG       0.28900
      3 C3        -59.0696   -3.6418  -19.1318 C.ar   1 LIG       0.28900
      4 C4        -56.8545   -3.1417  -19.2338 C.ar   1 LIG       0.50700
      5 N1        -56.6961   -3.6290  -20.4792 N.ar   1 LIG      -0.71900
      6 N2        -57.9919   -3.1164  -18.5131 N.ar   1 LIG      -0.71900
      7 H1        -59.9201   -4.5876  -20.8772 H      1 LIG       0.11500
      8 H2        -57.6923   -4.5330  -22.0406 H      1 LIG       0.11400
      9 H3        -59.9886   -3.6246  -18.5561 H      1 LIG       0.11400
     10 H4        -55.9729   -2.7269  -18.7607 H      1 LIG       0.14100
@<TRIPOS>BOND
      1       1       2 ar
      2       1       3 ar
      3       2       5 ar
      4       3       6 ar
      5       4       5 ar
      6       4       6 ar
      7       1       7 1
      8       2       8 1
      9       3       9 1
     10       4      10 1
@<TRIPOS>ALT_TYPE
CGenFF_4.0_ALT_TYPE_SET
CGenFF_4.0 1 CG2R61 2 CG2R61 3 CG2R61 4 CG2R64 5 NG2R62 6 NG2R62 7 HGR61 8 HGR62 9 HGR62 10 HGR62
@<TRIPOS>MOLECULE
pyrimidine
 10 10 0 0 0
****
USER_CHARGES
INVALID_CHARGES
Pose:  21 Cluster:  21 Fr_nu: 1328489 TotEn:   -11.02
@<TRIPOS>ATOM
      1 C1        -68.1592   -2.0760  -27.6872 C.ar   1 LIG      -0.13100
      2 C2        -68.8618   -3.1485  -28.1977 C.ar   1 LIG       0.28900
      3 C3        -68.6374   -0.8291  -28.0346 C.ar   1 LIG       0.28900
      4 C4        -70.3163   -1.7572  -29.2541 C.ar   1 LIG       0.50700
      5 N1        -69.9489   -3.0249  -28.9873 N.ar   1 LIG      -0.71900
      6 N2        -69.7172   -0.6322  -28.8192 N.ar   1 LIG      -0.71900
      7 H1        -67.2901   -2.2044  -27.0561 H      1 LIG       0.11500
      8 H2        -68.5607   -4.1673  -27.9793 H      1 LIG       0.11400
      9 H3        -68.1503    0.0734  -27.6816 H      1 LIG       0.11400
     10 H4        -71.1858   -1.6284  -29.8869 H      1 LIG       0.14100
@<TRIPOS>BOND
      1       1       2 ar
      2       1       3 ar
      3       2       5 ar
      4       3       6 ar
      5       4       5 ar
      6       4       6 ar
      7       1       7 1
      8       2       8 1
      9       3       9 1
     10       4      10 1
@<TRIPOS>ALT_TYPE
CGenFF_4.0_ALT_TYPE_SET
CGenFF_4.0 1 CG2R61 2 CG2R61 3 CG2R61 4 CG2R64 5 NG2R62 6 NG2R62 7 HGR61 8 HGR62 9 HGR62 10 HGR62
@<TRIPOS>MOLECULE
pyrimidine
 10 10 0 0 0
****
USER_CHARGES
INVALID_CHARGES
Pose:  22 Cluster:  22 Fr_nu:  83050 TotEn:   -10.99
@<TRIPOS>ATOM
      1 C1        -61.0454  -21.8235  -25.2525 C.ar   1 LIG      -0.13100
      2 C2        -61.6549  -22.8549  -24.5675 C.ar   1 LIG       0.28900
      3 C3        -59.7271  -21.5844  -24.9224 C.ar   1 LIG       0.28900
      4 C4        -59.7504  -23.2708  -23.3984 C.ar   1 LIG       0.50700
      5 N1        -61.0348  -23.6020  -23.6306 N.ar   1 LIG      -0.71900
      6 N2        -59.0461  -22.2911  -23.9966 N.ar   1 LIG      -0.71900
      7 H1        -61.5672  -21.2403  -25.9994 H      1 LIG       0.11500
      8 H2        -62.6899  -23.1167  -24.7590 H      1 LIG       0.11400
      9 H3        -59.1652  -20.7936  -25.4073 H      1 LIG       0.11400
     10 H4        -59.2281  -23.8539  -22.6498 H      1 LIG       0.14100
@<TRIPOS>BOND
      1       1       2 ar
      2       1       3 ar
      3       2       5 ar
      4       3       6 ar
      5       4       5 ar
      6       4       6 ar
      7       1       7 1
      8       2       8 1
      9       3       9 1
     10       4      10 1
@<TRIPOS>ALT_TYPE
CGenFF_4.0_ALT_TYPE_SET
CGenFF_4.0 1 CG2R61 2 CG2R61 3 CG2R61 4 CG2R64 5 NG2R62 6 NG2R62 7 HGR61 8 HGR62 9 HGR62 10 HGR62
@<TRIPOS>MOLECULE
pyrimidine
 10 10 0 0 0
****
USER_CHARGES
INVALID_CHARGES
Pose:  23 Cluster:  23 Fr_nu: 3176629 TotEn:   -10.75
@<TRIPOS>ATOM
      1 C1        -58.8862   -3.2174  -20.4320 C.ar   1 LIG      -0.13100
      2 C2        -57.8613   -4.1357  -20.3283 C.ar   1 LIG       0.28900
      3 C3        -58.8966   -2.2236  -19.4748 C.ar   1 LIG       0.28900
      4 C4        -57.0329   -3.0791  -18.4941 C.ar   1 LIG       0.50700
      5 N1        -56.9141   -4.0964  -19.3684 N.ar   1 LIG      -0.71900
      6 N2        -57.9821   -2.1238  -18.4878 N.ar   1 LIG      -0.71900
      7 H1        -59.6330   -3.2731  -21.2126 H      1 LIG       0.11500
      8 H2        -57.7712   -4.9530  -21.0355 H      1 LIG       0.11400
      9 H3        -59.6640   -1.4571  -19.4746 H      1 LIG       0.11400
     10 H4        -56.2859   -3.0237  -17.7117 H      1 LIG       0.14100
@<TRIPOS>BOND
      1       1       2 ar
      2       1       3 ar
      3       2       5 ar
      4       3       6 ar
      5       4       5 ar
      6       4       6 ar
      7       1       7 1
      8       2       8 1
      9       3       9 1
     10       4      10 1
@<TRIPOS>ALT_TYPE
CGenFF_4.0_ALT_TYPE_SET
CGenFF_4.0 1 CG2R61 2 CG2R61 3 CG2R61 4 CG2R64 5 NG2R62 6 NG2R62 7 HGR61 8 HGR62 9 HGR62 10 HGR62
@<TRIPOS>MOLECULE
pyrimidine
 10 10 0 0 0
****
USER_CHARGES
INVALID_CHARGES
Pose:  24 Cluster:  24 Fr_nu: 338232 TotEn:   -10.64
@<TRIPOS>ATOM
      1 C1        -73.5037  -12.0961  -44.5541 C.ar   1 LIG      -0.13100
      2 C2        -72.5596  -11.2728  -43.9749 C.ar   1 LIG       0.28900
      3 C3        -73.3266  -12.3546  -45.8979 C.ar   1 LIG       0.28900
      4 C4        -71.4557  -11.0648  -45.9510 C.ar   1 LIG       0.50700
      5 N1        -71.5188  -10.7377  -44.6463 N.ar   1 LIG      -0.71900
      6 N2        -72.3102  -11.8536  -46.6301 N.ar   1 LIG      -0.71900
      7 H1        -74.3289  -12.5115  -43.9913 H      1 LIG       0.11500
      8 H2        -72.6161  -11.0129  -42.9235 H      1 LIG       0.11400
      9 H3        -74.0185  -12.9904  -46.4395 H      1 LIG       0.11400
     10 H4        -70.6301  -10.6480  -46.5150 H      1 LIG       0.14100
@<TRIPOS>BOND
      1       1       2 ar
      2       1       3 ar
      3       2       5 ar
      4       3       6 ar
      5       4       5 ar
      6       4       6 ar
      7       1       7 1
      8       2       8 1
      9       3       9 1
     10       4      10 1
@<TRIPOS>ALT_TYPE
CGenFF_4.0_ALT_TYPE_SET
CGenFF_4.0 1 CG2R61 2 CG2R61 3 CG2R61 4 CG2R64 5 NG2R62 6 NG2R62 7 HGR61 8 HGR62 9 HGR62 10 HGR62
@<TRIPOS>MOLECULE
pyrimidine
 10 10 0 0 0
****
USER_CHARGES
INVALID_CHARGES
Pose:  25 Cluster:  25 Fr_nu:  96379 TotEn:   -10.22
@<TRIPOS>ATOM
      1 C1        -73.6082  -12.5060  -43.4365 C.ar   1 LIG      -0.13100
      2 C2        -74.6459  -12.5376  -42.5273 C.ar   1 LIG       0.28900
      3 C3        -73.9461  -12.8118  -44.7389 C.ar   1 LIG       0.28900
      4 C4        -76.1209  -13.1220  -44.1551 C.ar   1 LIG       0.50700
      5 N1        -75.9191  -12.8427  -42.8534 N.ar   1 LIG      -0.71900
      6 N2        -75.1970  -13.1257  -45.1350 N.ar   1 LIG      -0.71900
      7 H1        -72.5959  -12.2580  -43.1469 H      1 LIG       0.11500
      8 H2        -74.4769  -12.3117  -41.4800 H      1 LIG       0.11400
      9 H3        -73.1974  -12.8136  -45.5237 H      1 LIG       0.11400
     10 H4        -77.1342  -13.3715  -44.4451 H      1 LIG       0.14100
@<TRIPOS>BOND
      1       1       2 ar
      2       1       3 ar
      3       2       5 ar
      4       3       6 ar
      5       4       5 ar
      6       4       6 ar
      7       1       7 1
      8       2       8 1
      9       3       9 1
     10       4      10 1
@<TRIPOS>ALT_TYPE
CGenFF_4.0_ALT_TYPE_SET
CGenFF_4.0 1 CG2R61 2 CG2R61 3 CG2R61 4 CG2R64 5 NG2R62 6 NG2R62 7 HGR61 8 HGR62 9 HGR62 10 HGR62
@<TRIPOS>MOLECULE
pyrimidine
 10 10 0 0 0
****
USER_CHARGES
INVALID_CHARGES
Pose:  26 Cluster:  26 Fr_nu: 1822176 TotEn:   -10.21
@<TRIPOS>ATOM
      1 C1        -65.5619   -2.3255  -26.8892 C.ar   1 LIG      -0.13100
      2 C2        -65.8134   -2.8913  -25.6559 C.ar   1 LIG       0.28900
      3 C3        -64.3731   -1.6334  -26.9973 C.ar   1 LIG       0.28900
      4 C4        -63.8494   -2.0949  -24.8340 C.ar   1 LIG       0.50700
      5 N1        -64.9760   -2.7953  -24.6024 N.ar   1 LIG      -0.71900
      6 N2        -63.4901   -1.4974  -25.9863 N.ar   1 LIG      -0.71900
      7 H1        -66.2518   -2.4184  -27.7172 H      1 LIG       0.11500
      8 H2        -66.7228   -3.4542  -25.4756 H      1 LIG       0.11400
      9 H3        -64.0893   -1.1540  -27.9279 H      1 LIG       0.11400
     10 H4        -63.1590   -2.0008  -24.0048 H      1 LIG       0.14100
@<TRIPOS>BOND
      1       1       2 ar
      2       1       3 ar
      3       2       5 ar
      4       3       6 ar
      5       4       5 ar
      6       4       6 ar
      7       1       7 1
      8       2       8 1
      9       3       9 1
     10       4      10 1
@<TRIPOS>ALT_TYPE
CGenFF_4.0_ALT_TYPE_SET
CGenFF_4.0 1 CG2R61 2 CG2R61 3 CG2R61 4 CG2R64 5 NG2R62 6 NG2R62 7 HGR61 8 HGR62 9 HGR62 10 HGR62
@<TRIPOS>MOLECULE
pyrimidine
 10 10 0 0 0
****
USER_CHARGES
INVALID_CHARGES
Pose:  27 Cluster:  27 Fr_nu: 1538803 TotEn:   -10.15
@<TRIPOS>ATOM
      1 C1        -73.1807  -26.7369  -41.9972 C.ar   1 LIG      -0.13100
      2 C2        -73.7647  -27.9826  -42.1060 C.ar   1 LIG       0.28900
      3 C3        -72.7709  -26.1639  -43.1837 C.ar   1 LIG       0.28900
      4 C4        -73.4990  -27.9652  -44.3635 C.ar   1 LIG       0.50700
      5 N1        -73.9403  -28.6282  -43.2776 N.ar   1 LIG      -0.71900
      6 N2        -72.9149  -26.7521  -44.3893 N.ar   1 LIG      -0.71900
      7 H1        -73.0523  -26.2421  -41.0439 H      1 LIG       0.11500
      8 H2        -74.1179  -28.5115  -41.2275 H      1 LIG       0.11400
      9 H3        -72.3006  -25.1867  -43.1981 H      1 LIG       0.11400
     10 H4        -73.6265  -28.4610  -45.3180 H      1 LIG       0.14100
@<TRIPOS>BOND
      1       1       2 ar
      2       1       3 ar
      3       2       5 ar
      4       3       6 ar
      5       4       5 ar
      6       4       6 ar
      7       1       7 1
      8       2       8 1
      9       3       9 1
     10       4      10 1
@<TRIPOS>ALT_TYPE
CGenFF_4.0_ALT_TYPE_SET
CGenFF_4.0 1 CG2R61 2 CG2R61 3 CG2R61 4 CG2R64 5 NG2R62 6 NG2R62 7 HGR61 8 HGR62 9 HGR62 10 HGR62
@<TRIPOS>MOLECULE
pyrimidine
 10 10 0 0 0
****
USER_CHARGES
INVALID_CHARGES
Pose:  28 Cluster:  28 Fr_nu: 2399742 TotEn:   -10.13
@<TRIPOS>ATOM
      1 C1        -70.6490   -8.9243  -24.3691 C.ar   1 LIG      -0.13100
      2 C2        -70.4893   -9.6384  -23.1990 C.ar   1 LIG       0.28900
      3 C3        -69.7897   -7.8583  -24.5400 C.ar   1 LIG       0.28900
      4 C4        -68.7873   -8.2813  -22.5442 C.ar   1 LIG       0.50700
      5 N1        -69.5652   -9.3435  -22.2612 N.ar   1 LIG      -0.71900
      6 N2        -68.8436   -7.5070  -23.6446 N.ar   1 LIG      -0.71900
      7 H1        -71.3991   -9.1833  -25.1043 H      1 LIG       0.11500
      8 H2        -71.1191  -10.4929  -22.9768 H      1 LIG       0.11400
      9 H3        -69.8401   -7.2380  -25.4283 H      1 LIG       0.11400
     10 H4        -68.0369   -8.0212  -21.8077 H      1 LIG       0.14100
@<TRIPOS>BOND
      1       1       2 ar
      2       1       3 ar
      3       2       5 ar
      4       3       6 ar
      5       4       5 ar
      6       4       6 ar
      7       1       7 1
      8       2       8 1
      9       3       9 1
     10       4      10 1
@<TRIPOS>ALT_TYPE
CGenFF_4.0_ALT_TYPE_SET
CGenFF_4.0 1 CG2R61 2 CG2R61 3 CG2R61 4 CG2R64 5 NG2R62 6 NG2R62 7 HGR61 8 HGR62 9 HGR62 10 HGR62
@<TRIPOS>MOLECULE
pyrimidine
 10 10 0 0 0
****
USER_CHARGES
INVALID_CHARGES
Pose:  29 Cluster:  29 Fr_nu: 246554 TotEn:    -9.86
@<TRIPOS>ATOM
      1 C1        -74.9291  -13.1643  -42.9455 C.ar   1 LIG      -0.13100
      2 C2        -75.6041  -12.7419  -44.0727 C.ar   1 LIG       0.28900
      3 C3        -73.6402  -12.6910  -42.8091 C.ar   1 LIG       0.28900
      4 C4        -73.8075  -11.5281  -44.7550 C.ar   1 LIG       0.50700
      5 N1        -75.0717  -11.9209  -45.0015 N.ar   1 LIG      -0.71900
      6 N2        -73.0455  -11.8685  -43.6980 N.ar   1 LIG      -0.71900
      7 H1        -75.3810  -13.8236  -42.2166 H      1 LIG       0.11500
      8 H2        -76.6223  -13.0620  -44.2657 H      1 LIG       0.11400
      9 H3        -73.0312  -12.9691  -41.9557 H      1 LIG       0.11400
     10 H4        -73.3545  -10.8688  -45.4853 H      1 LIG       0.14100
@<TRIPOS>BOND
      1       1       2 ar
      2       1       3 ar
      3       2       5 ar
      4       3       6 ar
      5       4       5 ar
      6       4       6 ar
      7       1       7 1
      8       2       8 1
      9       3       9 1
     10       4      10 1
@<TRIPOS>ALT_TYPE
CGenFF_4.0_ALT_TYPE_SET
CGenFF_4.0 1 CG2R61 2 CG2R61 3 CG2R61 4 CG2R64 5 NG2R62 6 NG2R62 7 HGR61 8 HGR62 9 HGR62 10 HGR62
@<TRIPOS>MOLECULE
pyrimidine
 10 10 0 0 0
****
USER_CHARGES
INVALID_CHARGES
Pose:  30 Cluster:  30 Fr_nu:   3386 TotEn:    -9.85
@<TRIPOS>ATOM
      1 C1        -75.1538  -12.9169  -42.4847 C.ar   1 LIG      -0.13100
      2 C2        -75.2741  -12.9169  -43.8595 C.ar   1 LIG       0.28900
      3 C3        -75.8302  -11.9105  -41.8262 C.ar   1 LIG       0.28900
      4 C4        -76.6094  -11.0785  -43.7929 C.ar   1 LIG       0.50700
      5 N1        -75.9964  -12.0094  -44.5486 N.ar   1 LIG      -0.71900
      6 N2        -76.5700  -10.9710  -42.4510 N.ar   1 LIG      -0.71900
      7 H1        -74.5673  -13.6574  -41.9577 H      1 LIG       0.11500
      8 H2        -74.7777  -13.6693  -44.4627 H      1 LIG       0.11400
      9 H3        -75.7943  -11.8288  -40.7453 H      1 LIG       0.11400
     10 H4        -77.1958  -10.3363  -44.3204 H      1 LIG       0.14100
@<TRIPOS>BOND
      1       1       2 ar
      2       1       3 ar
      3       2       5 ar
      4       3       6 ar
      5       4       5 ar
      6       4       6 ar
      7       1       7 1
      8       2       8 1
      9       3       9 1
     10       4      10 1
@<TRIPOS>ALT_TYPE
CGenFF_4.0_ALT_TYPE_SET
CGenFF_4.0 1 CG2R61 2 CG2R61 3 CG2R61 4 CG2R64 5 NG2R62 6 NG2R62 7 HGR61 8 HGR62 9 HGR62 10 HGR62
@<TRIPOS>MOLECULE
pyrimidine
 10 10 0 0 0
****
USER_CHARGES
INVALID_CHARGES
Pose:  31 Cluster:  31 Fr_nu: 963446 TotEn:    -9.82
@<TRIPOS>ATOM
      1 C1        -65.8754  -19.8681  -52.9769 C.ar   1 LIG      -0.13100
      2 C2        -64.5662  -19.4376  -53.0486 C.ar   1 LIG       0.28900
      3 C3        -66.1087  -20.9313  -52.1288 C.ar   1 LIG       0.28900
      4 C4        -63.9103  -21.0238  -51.5584 C.ar   1 LIG       0.50700
      5 N1        -63.5548  -19.9946  -52.3506 N.ar   1 LIG      -0.71900
      6 N2        -65.1461  -21.5356  -51.4018 N.ar   1 LIG      -0.71900
      7 H1        -66.6671  -19.4026  -53.5484 H      1 LIG       0.11500
      8 H2        -64.2862  -18.6081  -53.6888 H      1 LIG       0.11400
      9 H3        -67.1062  -21.3394  -52.0072 H      1 LIG       0.11400
     10 H4        -63.1175  -21.4908  -50.9869 H      1 LIG       0.14100
@<TRIPOS>BOND
      1       1       2 ar
      2       1       3 ar
      3       2       5 ar
      4       3       6 ar
      5       4       5 ar
      6       4       6 ar
      7       1       7 1
      8       2       8 1
      9       3       9 1
     10       4      10 1
@<TRIPOS>ALT_TYPE
CGenFF_4.0_ALT_TYPE_SET
CGenFF_4.0 1 CG2R61 2 CG2R61 3 CG2R61 4 CG2R64 5 NG2R62 6 NG2R62 7 HGR61 8 HGR62 9 HGR62 10 HGR62
@<TRIPOS>MOLECULE
pyrimidine
 10 10 0 0 0
****
USER_CHARGES
INVALID_CHARGES
Pose:  32 Cluster:  32 Fr_nu: 1403621 TotEn:    -9.76
@<TRIPOS>ATOM
      1 C1        -61.9250  -22.4357  -24.6349 C.ar   1 LIG      -0.13100
      2 C2        -61.1334  -21.5211  -25.2994 C.ar   1 LIG       0.28900
      3 C3        -61.2484  -23.4086  -23.9280 C.ar   1 LIG       0.28900
      4 C4        -59.2432  -22.5423  -24.5570 C.ar   1 LIG       0.50700
      5 N1        -59.7846  -21.5449  -25.2819 N.ar   1 LIG      -0.71900
      6 N2        -59.9032  -23.4922  -23.8673 N.ar   1 LIG      -0.71900
      7 H1        -63.0055  -22.3928  -24.6664 H      1 LIG       0.11500
      8 H2        -61.5756  -20.7200  -25.8817 H      1 LIG       0.11400
      9 H3        -61.7856  -24.1713  -23.3748 H      1 LIG       0.11400
     10 H4        -58.1614  -22.5861  -24.5263 H      1 LIG       0.14100
@<TRIPOS>BOND
      1       1       2 ar
      2       1       3 ar
      3       2       5 ar
      4       3       6 ar
      5       4       5 ar
      6       4       6 ar
      7       1       7 1
      8       2       8 1
      9       3       9 1
     10       4      10 1
@<TRIPOS>ALT_TYPE
CGenFF_4.0_ALT_TYPE_SET
CGenFF_4.0 1 CG2R61 2 CG2R61 3 CG2R61 4 CG2R64 5 NG2R62 6 NG2R62 7 HGR61 8 HGR62 9 HGR62 10 HGR62
@<TRIPOS>MOLECULE
pyrimidine
 10 10 0 0 0
****
USER_CHARGES
INVALID_CHARGES
Pose:  33 Cluster:  33 Fr_nu: 976191 TotEn:    -9.75
@<TRIPOS>ATOM
      1 C1        -65.2719   -2.2050  -26.9692 C.ar   1 LIG      -0.13100
      2 C2        -64.2587   -2.4123  -26.0554 C.ar   1 LIG       0.28900
      3 C3        -65.7422   -0.9107  -27.0558 C.ar   1 LIG       0.28900
      4 C4        -64.2802   -0.2190  -25.4586 C.ar   1 LIG       0.50700
      5 N1        -63.7372   -1.4384  -25.2809 N.ar   1 LIG      -0.71900
      6 N2        -65.2678    0.1107  -26.3128 N.ar   1 LIG      -0.71900
      7 H1        -65.6716   -3.0051  -27.5777 H      1 LIG       0.11500
      8 H2        -63.8255   -3.3969  -25.9168 H      1 LIG       0.11400
      9 H3        -66.5382   -0.6514  -27.7455 H      1 LIG       0.11400
     10 H4        -63.8810    0.5820  -24.8486 H      1 LIG       0.14100
@<TRIPOS>BOND
      1       1       2 ar
      2       1       3 ar
      3       2       5 ar
      4       3       6 ar
      5       4       5 ar
      6       4       6 ar
      7       1       7 1
      8       2       8 1
      9       3       9 1
     10       4      10 1
@<TRIPOS>ALT_TYPE
CGenFF_4.0_ALT_TYPE_SET
CGenFF_4.0 1 CG2R61 2 CG2R61 3 CG2R61 4 CG2R64 5 NG2R62 6 NG2R62 7 HGR61 8 HGR62 9 HGR62 10 HGR62
@<TRIPOS>MOLECULE
pyrimidine
 10 10 0 0 0
****
USER_CHARGES
INVALID_CHARGES
Pose:  34 Cluster:  34 Fr_nu:  22178 TotEn:    -9.55
@<TRIPOS>ATOM
      1 C1        -62.3142   -6.3005  -18.5441 C.ar   1 LIG      -0.13100
      2 C2        -63.2744   -6.0716  -17.5798 C.ar   1 LIG       0.28900
      3 C3        -62.5417   -7.3839  -19.3678 C.ar   1 LIG       0.28900
      4 C4        -64.4839   -7.8613  -18.2877 C.ar   1 LIG       0.50700
      5 N1        -64.3759   -6.8348  -17.4228 N.ar   1 LIG      -0.71900
      6 N2        -63.6198   -8.1888  -19.2673 N.ar   1 LIG      -0.71900
      7 H1        -61.4399   -5.6718  -18.6473 H      1 LIG       0.11500
      8 H2        -63.1816   -5.2431  -16.8859 H      1 LIG       0.11400
      9 H3        -61.8418   -7.6430  -20.1549 H      1 LIG       0.11400
     10 H4        -65.3586   -8.4916  -18.1838 H      1 LIG       0.14100
@<TRIPOS>BOND
      1       1       2 ar
      2       1       3 ar
      3       2       5 ar
      4       3       6 ar
      5       4       5 ar
      6       4       6 ar
      7       1       7 1
      8       2       8 1
      9       3       9 1
     10       4      10 1
@<TRIPOS>ALT_TYPE
CGenFF_4.0_ALT_TYPE_SET
CGenFF_4.0 1 CG2R61 2 CG2R61 3 CG2R61 4 CG2R64 5 NG2R62 6 NG2R62 7 HGR61 8 HGR62 9 HGR62 10 HGR62
@<TRIPOS>MOLECULE
pyrimidine
 10 10 0 0 0
****
USER_CHARGES
INVALID_CHARGES
Pose:  35 Cluster:  35 Fr_nu: 692410 TotEn:    -9.24
@<TRIPOS>ATOM
      1 C1        -55.8930   -9.9275  -50.6471 C.ar   1 LIG      -0.13100
      2 C2        -55.4527   -9.1160  -49.6215 C.ar   1 LIG       0.28900
      3 C3        -55.7422  -11.2837  -50.4421 C.ar   1 LIG       0.28900
      4 C4        -54.8136  -10.9226  -48.3990 C.ar   1 LIG       0.50700
      5 N1        -54.9060   -9.5816  -48.4793 N.ar   1 LIG      -0.71900
      6 N2        -55.2045  -11.8180  -49.3260 N.ar   1 LIG      -0.71900
      7 H1        -56.3278   -9.5266  -51.5530 H      1 LIG       0.11500
      8 H2        -55.5298   -8.0364  -49.6922 H      1 LIG       0.11400
      9 H3        -56.0585  -11.9999  -51.1927 H      1 LIG       0.11400
     10 H4        -54.3773  -11.3242  -47.4926 H      1 LIG       0.14100
@<TRIPOS>BOND
      1       1       2 ar
      2       1       3 ar
      3       2       5 ar
      4       3       6 ar
      5       4       5 ar
      6       4       6 ar
      7       1       7 1
      8       2       8 1
      9       3       9 1
     10       4      10 1
@<TRIPOS>ALT_TYPE
CGenFF_4.0_ALT_TYPE_SET
CGenFF_4.0 1 CG2R61 2 CG2R61 3 CG2R61 4 CG2R64 5 NG2R62 6 NG2R62 7 HGR61 8 HGR62 9 HGR62 10 HGR62
@<TRIPOS>MOLECULE
pyrimidine
 10 10 0 0 0
****
USER_CHARGES
INVALID_CHARGES
Pose:  36 Cluster:  36 Fr_nu: 1034583 TotEn:    -9.10
@<TRIPOS>ATOM
      1 C1        -70.3372    0.9634  -59.0235 C.ar   1 LIG      -0.13100
      2 C2        -69.2461    1.6168  -58.4876 C.ar   1 LIG       0.28900
      3 C3        -71.4262    0.8341  -58.1861 C.ar   1 LIG       0.28900
      4 C4        -70.3340    1.9210  -56.5150 C.ar   1 LIG       0.50700
      5 N1        -69.2102    2.1102  -57.2324 N.ar   1 LIG      -0.71900
      6 N2        -71.4592    1.3025  -56.9213 N.ar   1 LIG      -0.71900
      7 H1        -70.3384    0.5774  -60.0341 H      1 LIG       0.11500
      8 H2        -68.3437    1.7660  -59.0705 H      1 LIG       0.11400
      9 H3        -72.3296    0.3345  -58.5189 H      1 LIG       0.11400
     10 H4        -70.3325    2.3063  -55.5027 H      1 LIG       0.14100
@<TRIPOS>BOND
      1       1       2 ar
      2       1       3 ar
      3       2       5 ar
      4       3       6 ar
      5       4       5 ar
      6       4       6 ar
      7       1       7 1
      8       2       8 1
      9       3       9 1
     10       4      10 1
@<TRIPOS>ALT_TYPE
CGenFF_4.0_ALT_TYPE_SET
CGenFF_4.0 1 CG2R61 2 CG2R61 3 CG2R61 4 CG2R64 5 NG2R62 6 NG2R62 7 HGR61 8 HGR62 9 HGR62 10 HGR62
@<TRIPOS>MOLECULE
pyrimidine
 10 10 0 0 0
****
USER_CHARGES
INVALID_CHARGES
Pose:  37 Cluster:  37 Fr_nu: 596433 TotEn:    -8.97
@<TRIPOS>ATOM
      1 C1        -60.6749   -5.7790  -19.4563 C.ar   1 LIG      -0.13100
      2 C2        -61.1184   -7.0758  -19.6177 C.ar   1 LIG       0.28900
      3 C3        -61.5815   -4.7925  -19.7863 C.ar   1 LIG       0.28900
      4 C4        -63.1413   -6.3455  -20.3537 C.ar   1 LIG       0.50700
      5 N1        -62.3500   -7.3964  -20.0658 N.ar   1 LIG      -0.71900
      6 N2        -62.8276   -5.0408  -20.2398 N.ar   1 LIG      -0.71900
      7 H1        -59.6812   -5.5507  -19.0949 H      1 LIG       0.11500
      8 H2        -60.4761   -7.9180  -19.3842 H      1 LIG       0.11400
      9 H3        -61.3228   -3.7433  -19.6929 H      1 LIG       0.11400
     10 H4        -64.1359   -6.5739  -20.7166 H      1 LIG       0.14100
@<TRIPOS>BOND
      1       1       2 ar
      2       1       3 ar
      3       2       5 ar
      4       3       6 ar
      5       4       5 ar
      6       4       6 ar
      7       1       7 1
      8       2       8 1
      9       3       9 1
     10       4      10 1
@<TRIPOS>ALT_TYPE
CGenFF_4.0_ALT_TYPE_SET
CGenFF_4.0 1 CG2R61 2 CG2R61 3 CG2R61 4 CG2R64 5 NG2R62 6 NG2R62 7 HGR61 8 HGR62 9 HGR62 10 HGR62
@<TRIPOS>MOLECULE
pyrimidine
 10 10 0 0 0
****
USER_CHARGES
INVALID_CHARGES
Pose:  38 Cluster:  38 Fr_nu:  35185 TotEn:    -8.95
@<TRIPOS>ATOM
      1 C1        -76.3278  -10.5379  -43.2776 C.ar   1 LIG      -0.13100
      2 C2        -75.6110  -11.1542  -44.2830 C.ar   1 LIG       0.28900
      3 C3        -76.2733  -11.1517  -42.0430 C.ar   1 LIG       0.28900
      4 C4        -74.9186  -12.7847  -42.8586 C.ar   1 LIG       0.50700
      5 N1        -74.8926  -12.2827  -44.1079 N.ar   1 LIG      -0.71900
      6 N2        -75.5760  -12.2803  -41.7970 N.ar   1 LIG      -0.71900
      7 H1        -76.8957   -9.6328  -43.4464 H      1 LIG       0.11500
      8 H2        -75.5942  -10.7450  -45.2873 H      1 LIG       0.11400
      9 H3        -76.8053  -10.7410  -41.1918 H      1 LIG       0.11400
     10 H4        -74.3509  -13.6916  -42.6896 H      1 LIG       0.14100
@<TRIPOS>BOND
      1       1       2 ar
      2       1       3 ar
      3       2       5 ar
      4       3       6 ar
      5       4       5 ar
      6       4       6 ar
      7       1       7 1
      8       2       8 1
      9       3       9 1
     10       4      10 1
@<TRIPOS>ALT_TYPE
CGenFF_4.0_ALT_TYPE_SET
CGenFF_4.0 1 CG2R61 2 CG2R61 3 CG2R61 4 CG2R64 5 NG2R62 6 NG2R62 7 HGR61 8 HGR62 9 HGR62 10 HGR62
@<TRIPOS>MOLECULE
pyrimidine
 10 10 0 0 0
****
USER_CHARGES
INVALID_CHARGES
Pose:  39 Cluster:  39 Fr_nu: 576200 TotEn:    -8.82
@<TRIPOS>ATOM
      1 C1        -63.9190  -22.1022  -25.3991 C.ar   1 LIG      -0.13100
      2 C2        -62.8629  -21.9468  -24.5245 C.ar   1 LIG       0.28900
      3 C3        -64.4872  -23.3592  -25.4317 C.ar   1 LIG       0.28900
      4 C4        -63.0281  -24.1146  -23.8610 C.ar   1 LIG       0.50700
      5 N1        -62.3898  -22.9354  -23.7376 N.ar   1 LIG      -0.71900
      6 N2        -64.0654  -24.3925  -24.6737 N.ar   1 LIG      -0.71900
      7 H1        -64.2779  -21.2914  -26.0188 H      1 LIG       0.11500
      8 H2        -62.3527  -20.9944  -24.4298 H      1 LIG       0.11400
      9 H3        -65.3223  -23.5770  -26.0887 H      1 LIG       0.11400
     10 H4        -62.6682  -24.9269  -23.2414 H      1 LIG       0.14100
@<TRIPOS>BOND
      1       1       2 ar
      2       1       3 ar
      3       2       5 ar
      4       3       6 ar
      5       4       5 ar
      6       4       6 ar
      7       1       7 1
      8       2       8 1
      9       3       9 1
     10       4      10 1
@<TRIPOS>ALT_TYPE
CGenFF_4.0_ALT_TYPE_SET
CGenFF_4.0 1 CG2R61 2 CG2R61 3 CG2R61 4 CG2R64 5 NG2R62 6 NG2R62 7 HGR61 8 HGR62 9 HGR62 10 HGR62
@<TRIPOS>MOLECULE
pyrimidine
 10 10 0 0 0
****
USER_CHARGES
INVALID_CHARGES
Pose:  40 Cluster:  40 Fr_nu: 1186744 TotEn:    -8.49
@<TRIPOS>ATOM
      1 C1        -58.7126    3.8329  -37.1081 C.ar   1 LIG      -0.13100
      2 C2        -57.9721    2.7484  -36.6839 C.ar   1 LIG       0.28900
      3 C3        -58.1117    4.6306  -38.0603 C.ar   1 LIG       0.28900
      4 C4        -56.2624    3.3089  -38.0730 C.ar   1 LIG       0.50700
      5 N1        -56.7392    2.4555  -37.1468 N.ar   1 LIG      -0.71900
      6 N2        -56.8831    4.3973  -38.5667 N.ar   1 LIG      -0.71900
      7 H1        -59.6997    4.0442  -36.7192 H      1 LIG       0.11500
      8 H2        -58.3617    2.0647  -35.9375 H      1 LIG       0.11400
      9 H3        -58.6165    5.5062  -38.4538 H      1 LIG       0.11400
     10 H4        -55.2735    3.0982  -38.4616 H      1 LIG       0.14100
@<TRIPOS>BOND
      1       1       2 ar
      2       1       3 ar
      3       2       5 ar
      4       3       6 ar
      5       4       5 ar
      6       4       6 ar
      7       1       7 1
      8       2       8 1
      9       3       9 1
     10       4      10 1
@<TRIPOS>ALT_TYPE
CGenFF_4.0_ALT_TYPE_SET
CGenFF_4.0 1 CG2R61 2 CG2R61 3 CG2R61 4 CG2R64 5 NG2R62 6 NG2R62 7 HGR61 8 HGR62 9 HGR62 10 HGR62
@<TRIPOS>MOLECULE
pyrimidine
 10 10 0 0 0
****
USER_CHARGES
INVALID_CHARGES
Pose:  41 Cluster:  41 Fr_nu: 393630 TotEn:    -8.44
@<TRIPOS>ATOM
      1 C1        -66.9938   -2.3166  -27.5784 C.ar   1 LIG      -0.13100
      2 C2        -66.9938   -0.9366  -27.5784 C.ar   1 LIG       0.28900
      3 C3        -68.0129   -2.9137  -28.2919 C.ar   1 LIG       0.28900
      4 C4        -68.8552   -0.8866  -28.8821 C.ar   1 LIG       0.50700
      5 N1        -67.9127   -0.1871  -28.2220 N.ar   1 LIG      -0.71900
      6 N2        -68.9641   -2.2268  -28.9579 N.ar   1 LIG      -0.71900
      7 H1        -66.2440   -2.8928  -27.0530 H      1 LIG       0.11500
      8 H2        -66.2320   -0.3789  -27.0446 H      1 LIG       0.11400
      9 H3        -68.0955   -3.9936  -28.3489 H      1 LIG       0.11400
     10 H4        -69.6068   -0.3099  -29.4072 H      1 LIG       0.14100
@<TRIPOS>BOND
      1       1       2 ar
      2       1       3 ar
      3       2       5 ar
      4       3       6 ar
      5       4       5 ar
      6       4       6 ar
      7       1       7 1
      8       2       8 1
      9       3       9 1
     10       4      10 1
@<TRIPOS>ALT_TYPE
CGenFF_4.0_ALT_TYPE_SET
CGenFF_4.0 1 CG2R61 2 CG2R61 3 CG2R61 4 CG2R64 5 NG2R62 6 NG2R62 7 HGR61 8 HGR62 9 HGR62 10 HGR62
@<TRIPOS>MOLECULE
pyrimidine
 10 10 0 0 0
****
USER_CHARGES
INVALID_CHARGES
Pose:  42 Cluster:  42 Fr_nu: 127359 TotEn:    -8.39
@<TRIPOS>ATOM
      1 C1        -76.1153  -12.9281  -44.0473 C.ar   1 LIG      -0.13100
      2 C2        -75.3625  -12.5016  -42.9722 C.ar   1 LIG       0.28900
      3 C3        -75.4220  -13.1126  -45.2260 C.ar   1 LIG       0.28900
      4 C4        -73.4736  -12.4865  -44.2367 C.ar   1 LIG       0.50700
      5 N1        -74.0347  -12.2702  -43.0317 N.ar   1 LIG      -0.71900
      6 N2        -74.0961  -12.9003  -45.3569 N.ar   1 LIG      -0.71900
      7 H1        -77.1797  -13.1059  -43.9711 H      1 LIG       0.11500
      8 H2        -75.8204  -12.3291  -42.0043 H      1 LIG       0.11400
      9 H3        -75.9290  -13.4457  -46.1251 H      1 LIG       0.11400
     10 H4        -72.4082  -12.3074  -44.3135 H      1 LIG       0.14100
@<TRIPOS>BOND
      1       1       2 ar
      2       1       3 ar
      3       2       5 ar
      4       3       6 ar
      5       4       5 ar
      6       4       6 ar
      7       1       7 1
      8       2       8 1
      9       3       9 1
     10       4      10 1
@<TRIPOS>ALT_TYPE
CGenFF_4.0_ALT_TYPE_SET
CGenFF_4.0 1 CG2R61 2 CG2R61 3 CG2R61 4 CG2R64 5 NG2R62 6 NG2R62 7 HGR61 8 HGR62 9 HGR62 10 HGR62
@<TRIPOS>MOLECULE
pyrimidine
 10 10 0 0 0
****
USER_CHARGES
INVALID_CHARGES
Pose:  43 Cluster:  43 Fr_nu:  15209 TotEn:    -8.21
@<TRIPOS>ATOM
      1 C1        -74.8021  -12.9495  -43.1281 C.ar   1 LIG      -0.13100
      2 C2        -74.2550  -12.4731  -44.3021 C.ar   1 LIG       0.28900
      3 C3        -75.9107  -13.7586  -43.2713 C.ar   1 LIG       0.28900
      4 C4        -75.8278  -13.5574  -45.5340 C.ar   1 LIG       0.50700
      5 N1        -74.7440  -12.7581  -45.5268 N.ar   1 LIG      -0.71900
      6 N2        -76.4522  -14.0842  -44.4633 N.ar   1 LIG      -0.71900
      7 H1        -74.3890  -12.7046  -42.1588 H      1 LIG       0.11500
      8 H2        -73.3820  -11.8295  -44.2896 H      1 LIG       0.11400
      9 H3        -76.4096  -14.1796  -42.4051 H      1 LIG       0.11400
     10 H4        -76.2423  -13.8019  -46.5043 H      1 LIG       0.14100
@<TRIPOS>BOND
      1       1       2 ar
      2       1       3 ar
      3       2       5 ar
      4       3       6 ar
      5       4       5 ar
      6       4       6 ar
      7       1       7 1
      8       2       8 1
      9       3       9 1
     10       4      10 1
@<TRIPOS>ALT_TYPE
CGenFF_4.0_ALT_TYPE_SET
CGenFF_4.0 1 CG2R61 2 CG2R61 3 CG2R61 4 CG2R64 5 NG2R62 6 NG2R62 7 HGR61 8 HGR62 9 HGR62 10 HGR62
@<TRIPOS>MOLECULE
pyrimidine
 10 10 0 0 0
****
USER_CHARGES
INVALID_CHARGES
Pose:  44 Cluster:  44 Fr_nu:  15257 TotEn:    -7.83
@<TRIPOS>ATOM
      1 C1        -75.2856  -12.0771  -43.7101 C.ar   1 LIG      -0.13100
      2 C2        -76.3277  -11.2591  -44.0965 C.ar   1 LIG       0.28900
      3 C3        -75.1070  -12.2139  -42.3487 C.ar   1 LIG       0.28900
      4 C4        -76.8632  -10.8331  -41.9288 C.ar   1 LIG       0.50700
      5 N1        -77.1394  -10.6192  -43.2293 N.ar   1 LIG      -0.71900
      6 N2        -75.8800  -11.6041  -41.4262 N.ar   1 LIG      -0.71900
      7 H1        -74.6499  -12.5782  -44.4278 H      1 LIG       0.11500
      8 H2        -76.5450  -11.0907  -45.1457 H      1 LIG       0.11400
      9 H3        -74.3131  -12.8360  -41.9500 H      1 LIG       0.11400
     10 H4        -77.4989  -10.3306  -41.2101 H      1 LIG       0.14100
@<TRIPOS>BOND
      1       1       2 ar
      2       1       3 ar
      3       2       5 ar
      4       3       6 ar
      5       4       5 ar
      6       4       6 ar
      7       1       7 1
      8       2       8 1
      9       3       9 1
     10       4      10 1
@<TRIPOS>ALT_TYPE
CGenFF_4.0_ALT_TYPE_SET
CGenFF_4.0 1 CG2R61 2 CG2R61 3 CG2R61 4 CG2R64 5 NG2R62 6 NG2R62 7 HGR61 8 HGR62 9 HGR62 10 HGR62
@<TRIPOS>MOLECULE
pyrimidine
 10 10 0 0 0
****
USER_CHARGES
INVALID_CHARGES
Pose:  45 Cluster:  45 Fr_nu: 128006 TotEn:    -6.49
@<TRIPOS>ATOM
      1 C1        -75.6118  -13.1305  -44.3575 C.ar   1 LIG      -0.13100
      2 C2        -76.8195  -12.4930  -44.1583 C.ar   1 LIG       0.28900
      3 C3        -74.6621  -12.9302  -43.3767 C.ar   1 LIG       0.28900
      4 C4        -76.0829  -11.6005  -42.2019 C.ar   1 LIG       0.50700
      5 N1        -77.0901  -11.7176  -43.0879 N.ar   1 LIG      -0.71900
      6 N2        -74.8644  -12.1685  -42.2816 N.ar   1 LIG      -0.71900
      7 H1        -75.4220  -13.7468  -45.2260 H      1 LIG       0.11500
      8 H2        -77.6269  -12.5912  -44.8758 H      1 LIG       0.11400
      9 H3        -73.6823  -13.3901  -43.4467 H      1 LIG       0.11400
     10 H4        -76.2723  -10.9825  -41.3327 H      1 LIG       0.14100
@<TRIPOS>BOND
      1       1       2 ar
      2       1       3 ar
      3       2       5 ar
      4       3       6 ar
      5       4       5 ar
      6       4       6 ar
      7       1       7 1
      8       2       8 1
      9       3       9 1
     10       4      10 1
@<TRIPOS>ALT_TYPE
CGenFF_4.0_ALT_TYPE_SET
CGenFF_4.0 1 CG2R61 2 CG2R61 3 CG2R61 4 CG2R64 5 NG2R62 6 NG2R62 7 HGR61 8 HGR62 9 HGR62 10 HGR62
@<TRIPOS>MOLECULE
pyrimidine
 10 10 0 0 0
****
USER_CHARGES
INVALID_CHARGES
Pose:  46 Cluster:  46 Fr_nu:  43796 TotEn:    -6.31
@<TRIPOS>ATOM
      1 C1        -75.6904  -13.4802  -44.7552 C.ar   1 LIG      -0.13100
      2 C2        -74.4782  -12.9587  -45.1590 C.ar   1 LIG       0.28900
      3 C3        -75.9380  -13.4342  -43.3985 C.ar   1 LIG       0.28900
      4 C4        -73.9287  -12.4431  -43.0144 C.ar   1 LIG       0.50700
      5 N1        -73.5703  -12.4302  -44.3124 N.ar   1 LIG      -0.71900
      6 N2        -75.0763  -12.9209  -42.4961 N.ar   1 LIG      -0.71900
      7 H1        -76.4001  -13.8982  -45.4565 H      1 LIG       0.11500
      8 H2        -74.1953  -12.9513  -46.2060 H      1 LIG       0.11400
      9 H3        -76.8640  -13.8210  -42.9870 H      1 LIG       0.11400
     10 H4        -73.2178  -12.0257  -42.3119 H      1 LIG       0.14100
@<TRIPOS>BOND
      1       1       2 ar
      2       1       3 ar
      3       2       5 ar
      4       3       6 ar
      5       4       5 ar
      6       4       6 ar
      7       1       7 1
      8       2       8 1
      9       3       9 1
     10       4      10 1
@<TRIPOS>ALT_TYPE
CGenFF_4.0_ALT_TYPE_SET
CGenFF_4.0 1 CG2R61 2 CG2R61 3 CG2R61 4 CG2R64 5 NG2R62 6 NG2R62 7 HGR61 8 HGR62 9 HGR62 10 HGR62
@<TRIPOS>MOLECULE
pyrimidine
 10 10 0 0 0
****
USER_CHARGES
INVALID_CHARGES
Pose:  47 Cluster:  47 Fr_nu: 514962 TotEn:    -6.12
@<TRIPOS>ATOM
      1 C1        -75.4218  -10.6330  -43.8960 C.ar   1 LIG      -0.13100
      2 C2        -76.1444  -11.8048  -43.9918 C.ar   1 LIG       0.28900
      3 C3        -74.1320  -10.6854  -44.3836 C.ar   1 LIG       0.28900
      4 C4        -74.3857  -12.8691  -44.9619 C.ar   1 LIG       0.50700
      5 N1        -75.6557  -12.9456  -44.5210 N.ar   1 LIG      -0.71900
      6 N2        -73.5796  -11.7908  -44.9251 N.ar   1 LIG      -0.71900
      7 H1        -75.8391   -9.7322  -43.4665 H      1 LIG       0.11500
      8 H2        -77.1670  -11.8601  -43.6346 H      1 LIG       0.11400
      9 H3        -73.4874   -9.8138  -44.3508 H      1 LIG       0.11400
     10 H4        -73.9672  -13.7712  -45.3910 H      1 LIG       0.14100
@<TRIPOS>BOND
      1       1       2 ar
      2       1       3 ar
      3       2       5 ar
      4       3       6 ar
      5       4       5 ar
      6       4       6 ar
      7       1       7 1
      8       2       8 1
      9       3       9 1
     10       4      10 1
@<TRIPOS>ALT_TYPE
CGenFF_4.0_ALT_TYPE_SET
CGenFF_4.0 1 CG2R61 2 CG2R61 3 CG2R61 4 CG2R64 5 NG2R62 6 NG2R62 7 HGR61 8 HGR62 9 HGR62 10 HGR62
@<TRIPOS>MOLECULE
pyrimidine
 10 10 0 0 0
****
USER_CHARGES
INVALID_CHARGES
Pose:  48 Cluster:  48 Fr_nu: 378502 TotEn:    -5.79
@<TRIPOS>ATOM
      1 C1        -75.3740  -11.4302  -43.9150 C.ar   1 LIG      -0.13100
      2 C2        -75.8354  -10.3386  -43.2078 C.ar   1 LIG       0.28900
      3 C3        -75.5572  -12.6557  -43.3080 C.ar   1 LIG       0.28900
      4 C4        -76.5518  -11.6753  -41.5145 C.ar   1 LIG       0.50700
      5 N1        -76.4314  -10.4252  -42.0005 N.ar   1 LIG      -0.71900
      6 N2        -76.1442  -12.8156  -42.1038 N.ar   1 LIG      -0.71900
      7 H1        -74.8993  -11.3314  -44.8821 H      1 LIG       0.11500
      8 H2        -75.7353   -9.3342  -43.6046 H      1 LIG       0.11400
      9 H3        -75.2264  -13.5707  -43.7874 H      1 LIG       0.11400
     10 H4        -77.0260  -11.7743  -40.5458 H      1 LIG       0.14100
@<TRIPOS>BOND
      1       1       2 ar
      2       1       3 ar
      3       2       5 ar
      4       3       6 ar
      5       4       5 ar
      6       4       6 ar
      7       1       7 1
      8       2       8 1
      9       3       9 1
     10       4      10 1
@<TRIPOS>ALT_TYPE
CGenFF_4.0_ALT_TYPE_SET
CGenFF_4.0 1 CG2R61 2 CG2R61 3 CG2R61 4 CG2R64 5 NG2R62 6 NG2R62 7 HGR61 8 HGR62 9 HGR62 10 HGR62
@<TRIPOS>MOLECULE
pyrimidine
 10 10 0 0 0
****
USER_CHARGES
INVALID_CHARGES
Pose:  49 Cluster:  49 Fr_nu: 515111 TotEn:    -5.76
@<TRIPOS>ATOM
      1 C1        -74.0988  -12.3833  -44.8265 C.ar   1 LIG      -0.13100
      2 C2        -74.7860  -13.5052  -45.2432 C.ar   1 LIG       0.28900
      3 C3        -74.8365  -11.4629  -44.1106 C.ar   1 LIG       0.28900
      4 C4        -76.7017  -12.7511  -44.2796 C.ar   1 LIG       0.50700
      5 N1        -76.0926  -13.7221  -44.9863 N.ar   1 LIG      -0.71900
      6 N2        -76.1448  -11.6151  -43.8181 N.ar   1 LIG      -0.71900
      7 H1        -73.0501  -12.2351  -45.0469 H      1 LIG       0.11500
      8 H2        -74.2898  -14.2838  -45.8123 H      1 LIG       0.11400
      9 H3        -74.3824  -10.5495  -43.7419 H      1 LIG       0.11400
     10 H4        -77.7519  -12.8988  -44.0597 H      1 LIG       0.14100
@<TRIPOS>BOND
      1       1       2 ar
      2       1       3 ar
      3       2       5 ar
      4       3       6 ar
      5       4       5 ar
      6       4       6 ar
      7       1       7 1
      8       2       8 1
      9       3       9 1
     10       4      10 1
@<TRIPOS>ALT_TYPE
CGenFF_4.0_ALT_TYPE_SET
CGenFF_4.0 1 CG2R61 2 CG2R61 3 CG2R61 4 CG2R64 5 NG2R62 6 NG2R62 7 HGR61 8 HGR62 9 HGR62 10 HGR62
@<TRIPOS>MOLECULE
pyrimidine
 10 10 0 0 0
****
USER_CHARGES
INVALID_CHARGES
Pose:  50 Cluster:  50 Fr_nu:  48171 TotEn:    -4.35
@<TRIPOS>ATOM
      1 C1        -59.7527  -23.1306  -23.3255 C.ar   1 LIG      -0.13100
      2 C2        -61.0382  -23.1858  -23.8247 C.ar   1 LIG       0.28900
      3 C3        -58.9843  -22.0744  -23.7705 C.ar   1 LIG       0.28900
      4 C4        -60.6969  -21.3019  -25.0501 C.ar   1 LIG       0.50700
      5 N1        -61.5448  -22.2848  -24.6917 N.ar   1 LIG      -0.71900
      6 N2        -59.4259  -21.1384  -24.6360 N.ar   1 LIG      -0.71900
      7 H1        -59.3723  -23.8674  -22.6308 H      1 LIG       0.11500
      8 H2        -61.7163  -23.9801  -23.5323 H      1 LIG       0.11400
      9 H3        -57.9610  -21.9483  -23.4338 H      1 LIG       0.11400
     10 H4        -61.0772  -20.5647  -25.7465 H      1 LIG       0.14100
@<TRIPOS>BOND
      1       1       2 ar
      2       1       3 ar
      3       2       5 ar
      4       3       6 ar
      5       4       5 ar
      6       4       6 ar
      7       1       7 1
      8       2       8 1
      9       3       9 1
     10       4      10 1
@<TRIPOS>ALT_TYPE
CGenFF_4.0_ALT_TYPE_SET
CGenFF_4.0 1 CG2R61 2 CG2R61 3 CG2R61 4 CG2R64 5 NG2R62 6 NG2R62 7 HGR61 8 HGR62 9 HGR62 10 HGR62
@<TRIPOS>MOLECULE
pyrimidine
 10 10 0 0 0
****
USER_CHARGES
INVALID_CHARGES
Pose:  51 Cluster:  51 Fr_nu:   7228 TotEn:    -4.01
@<TRIPOS>ATOM
      1 C1        -50.2400   -9.5010  -28.6180 C.ar   1 LIG      -0.13100
      2 C2        -50.1243  -10.7423  -28.0260 C.ar   1 LIG       0.28900
      3 C3        -51.2217   -9.3880  -29.5810 C.ar   1 LIG       0.28900
      4 C4        -51.8223  -11.5617  -29.2958 C.ar   1 LIG       0.50700
      5 N1        -50.9018  -11.7987  -28.3420 N.ar   1 LIG      -0.71900
      6 N2        -52.0338  -10.4016  -29.9463 N.ar   1 LIG      -0.71900
      7 H1        -49.6024   -8.6708  -28.3450 H      1 LIG       0.11500
      8 H2        -49.3806  -10.9269  -27.2584 H      1 LIG       0.11400
      9 H3        -51.3870   -8.4511  -30.1018 H      1 LIG       0.11400
     10 H4        -52.4600  -12.3931  -29.5701 H      1 LIG       0.14100
@<TRIPOS>BOND
      1       1       2 ar
      2       1       3 ar
      3       2       5 ar
      4       3       6 ar
      5       4       5 ar
      6       4       6 ar
      7       1       7 1
      8       2       8 1
      9       3       9 1
     10       4      10 1
@<TRIPOS>ALT_TYPE
CGenFF_4.0_ALT_TYPE_SET
CGenFF_4.0 1 CG2R61 2 CG2R61 3 CG2R61 4 CG2R64 5 NG2R62 6 NG2R62 7 HGR61 8 HGR62 9 HGR62 10 HGR62
@<TRIPOS>MOLECULE
pyrimidine
 10 10 0 0 0
****
USER_CHARGES
INVALID_CHARGES
Pose:  52 Cluster:  52 Fr_nu:  60490 TotEn:    -3.45
@<TRIPOS>ATOM
      1 C1        -74.6595  -11.1549  -44.0815 C.ar   1 LIG      -0.13100
      2 C2        -75.8277  -10.7825  -43.4482 C.ar   1 LIG       0.28900
      3 C3        -74.4712  -12.5130  -44.2367 C.ar   1 LIG       0.28900
      4 C4        -76.4495  -12.9558  -43.2083 C.ar   1 LIG       0.50700
      5 N1        -76.7482  -11.6598  -42.9972 N.ar   1 LIG      -0.71900
      6 N2        -75.3487  -13.4451  -43.8104 N.ar   1 LIG      -0.71900
      7 H1        -73.9383  -10.4294  -44.4332 H      1 LIG       0.11500
      8 H2        -76.0626   -9.7370  -43.2809 H      1 LIG       0.11400
      9 H3        -73.5823  -12.9011  -44.7221 H      1 LIG       0.11400
     10 H4        -77.1709  -13.6824  -42.8553 H      1 LIG       0.14100
@<TRIPOS>BOND
      1       1       2 ar
      2       1       3 ar
      3       2       5 ar
      4       3       6 ar
      5       4       5 ar
      6       4       6 ar
      7       1       7 1
      8       2       8 1
      9       3       9 1
     10       4      10 1
@<TRIPOS>ALT_TYPE
CGenFF_4.0_ALT_TYPE_SET
CGenFF_4.0 1 CG2R61 2 CG2R61 3 CG2R61 4 CG2R64 5 NG2R62 6 NG2R62 7 HGR61 8 HGR62 9 HGR62 10 HGR62
@<TRIPOS>MOLECULE
pyrimidine
 10 10 0 0 0
****
USER_CHARGES
INVALID_CHARGES
Pose:  53 Cluster:  53 Fr_nu: 246322 TotEn:    -3.13
@<TRIPOS>ATOM
      1 C1        -73.0041  -11.9099  -43.7318 C.ar   1 LIG      -0.13100
      2 C2        -73.5307  -12.6096  -42.6652 C.ar   1 LIG       0.28900
      3 C3        -73.9234  -11.2755  -44.5420 C.ar   1 LIG       0.28900
      4 C4        -75.6453  -12.0288  -43.2635 C.ar   1 LIG       0.50700
      5 N1        -74.8512  -12.6904  -42.4004 N.ar   1 LIG      -0.71900
      6 N2        -75.2563  -11.3141  -44.3367 N.ar   1 LIG      -0.71900
      7 H1        -71.9400  -11.8621  -43.9206 H      1 LIG       0.11500
      8 H2        -72.8857  -13.1406  -41.9736 H      1 LIG       0.11400
      9 H3        -73.6040  -10.7017  -45.4052 H      1 LIG       0.11400
     10 H4        -76.7109  -12.0775  -43.0753 H      1 LIG       0.14100
@<TRIPOS>BOND
      1       1       2 ar
      2       1       3 ar
      3       2       5 ar
      4       3       6 ar
      5       4       5 ar
      6       4       6 ar
      7       1       7 1
      8       2       8 1
      9       3       9 1
     10       4      10 1
@<TRIPOS>ALT_TYPE
CGenFF_4.0_ALT_TYPE_SET
CGenFF_4.0 1 CG2R61 2 CG2R61 3 CG2R61 4 CG2R64 5 NG2R62 6 NG2R62 7 HGR61 8 HGR62 9 HGR62 10 HGR62
@<TRIPOS>MOLECULE
pyrimidine
 10 10 0 0 0
****
USER_CHARGES
INVALID_CHARGES
Pose:  54 Cluster:  54 Fr_nu: 127575 TotEn:    -2.26
@<TRIPOS>ATOM
      1 C1        -73.6213  -11.1666  -44.4597 C.ar   1 LIG      -0.13100
      2 C2        -74.9181  -11.1666  -43.9877 C.ar   1 LIG       0.28900
      3 C3        -73.3103  -12.1731  -45.3510 C.ar   1 LIG       0.28900
      4 C4        -75.4220  -13.0050  -45.2260 C.ar   1 LIG       0.50700
      5 N1        -75.8479  -12.0741  -44.3511 N.ar   1 LIG      -0.71900
      6 N2        -74.1892  -13.1125  -45.7574 N.ar   1 LIG      -0.71900
      7 H1        -72.8957  -10.4261  -44.1508 H      1 LIG       0.11500
      8 H2        -75.2550  -10.4142  -43.2829 H      1 LIG       0.11400
      9 H3        -72.3155  -12.2547  -45.7753 H      1 LIG       0.11400
     10 H4        -76.1480  -13.7473  -45.5345 H      1 LIG       0.14100
@<TRIPOS>BOND
      1       1       2 ar
      2       1       3 ar
      3       2       5 ar
      4       3       6 ar
      5       4       5 ar
      6       4       6 ar
      7       1       7 1
      8       2       8 1
      9       3       9 1
     10       4      10 1
@<TRIPOS>ALT_TYPE
CGenFF_4.0_ALT_TYPE_SET
CGenFF_4.0 1 CG2R61 2 CG2R61 3 CG2R61 4 CG2R64 5 NG2R62 6 NG2R62 7 HGR61 8 HGR62 9 HGR62 10 HGR62
@<TRIPOS>MOLECULE
naphtalene
 18 19 0 0 0
****
USER_CHARGES
INVALID_CHARGES
Pose:   1 Cluster:   1 Fr_nu:  12990 TotEn:   -13.70
@<TRIPOS>ATOM
      1 C1        -60.7310   -1.0490  -23.3631 C.ar   1 LIG      -0.11500
      2 C2        -61.0459   -2.2060  -24.0696 C.ar   1 LIG      -0.11500
      3 C3        -64.1726    1.3762  -25.8017 C.ar   1 LIG      -0.11500
      4 C4        -64.4874    0.2191  -26.5082 C.ar   1 LIG      -0.11500
      5 C5        -61.4273    0.1338  -23.6139 C.ar   1 LIG      -0.11700
      6 C6        -62.0580   -2.1848  -25.0294 C.ar   1 LIG      -0.11700
      7 C7        -63.1604    1.3550  -24.8418 C.ar   1 LIG      -0.11700
      8 C8        -63.7911   -0.9636  -26.2576 C.ar   1 LIG      -0.11700
      9 C9        -62.4492    0.1734  -24.5765 C.ar   1 LIG       0.00400
     10 C10       -62.7692   -1.0032  -25.2949 C.ar   1 LIG       0.00400
     11 H1        -59.9426   -1.0659  -22.6164 H      1 LIG       0.11500
     12 H2        -60.5034   -3.1263  -23.8735 H      1 LIG       0.11500
     13 H3        -64.7150    2.2970  -25.9974 H      1 LIG       0.11500
     14 H4        -65.2749    0.2370  -27.2557 H      1 LIG       0.11500
     15 H5        -61.1640    1.0263  -23.0500 H      1 LIG       0.11500
     16 H6        -62.2877   -3.1011  -25.5693 H      1 LIG       0.11500
     17 H7        -62.9315    2.2712  -24.3015 H      1 LIG       0.11500
     18 H8        -64.0537   -1.8561  -26.8219 H      1 LIG       0.11500
@<TRIPOS>BOND
      1       1       2 ar
      2       1       5 ar
      3       2       6 ar
      4       3       4 ar
      5       3       7 ar
      6       4       8 ar
      7       5       9 ar
      8       6      10 ar
      9       7       9 ar
     10       8      10 ar
     11       9      10 ar
     12       1      11 1
     13       2      12 1
     14       3      13 1
     15       4      14 1
     16       5      15 1
     17       6      16 1
     18       7      17 1
     19       8      18 1
@<TRIPOS>ALT_TYPE
CGenFF_4.0_ALT_TYPE_SET
CGenFF_4.0 1 CG2R61 2 CG2R61 3 CG2R61 4 CG2R61 5 CG2R61 6 CG2R61 7 CG2R61 8 CG2R61 9 CG2R61 10 CG2R61 11 HGR61 12 HGR61 13 HGR61 14 HGR61 15 HGR61 16 HGR61 17 HGR61 18 HGR61
@<TRIPOS>MOLECULE
naphtalene
 18 19 0 0 0
****
USER_CHARGES
INVALID_CHARGES
Pose:   2 Cluster:   2 Fr_nu: 120108 TotEn:   -12.62
@<TRIPOS>ATOM
      1 C1        -59.5691   -1.4575  -20.9051 C.ar   1 LIG      -0.11500
      2 C2        -59.6022   -2.5053  -21.8204 C.ar   1 LIG      -0.11500
      3 C3        -62.4651    1.1660  -23.8040 C.ar   1 LIG      -0.11500
      4 C4        -62.4980    0.1181  -24.7193 C.ar   1 LIG      -0.11500
      5 C5        -60.2714   -0.2804  -21.1652 C.ar   1 LIG      -0.11700
      6 C6        -60.3375   -2.3802  -22.9993 C.ar   1 LIG      -0.11700
      7 C7        -61.7297    1.0407  -22.6250 C.ar   1 LIG      -0.11700
      8 C8        -61.7957   -1.0591  -24.4593 C.ar   1 LIG      -0.11700
      9 C9        -61.0168   -0.1369  -22.3469 C.ar   1 LIG       0.00400
     10 C10       -61.0503   -1.2025  -23.2776 C.ar   1 LIG       0.00400
     11 H1        -58.9960   -1.5553  -19.9877 H      1 LIG       0.11500
     12 H2        -59.0553   -3.4214  -21.6168 H      1 LIG       0.11500
     13 H3        -63.0119    2.0824  -24.0070 H      1 LIG       0.11500
     14 H4        -63.0701    0.2170  -25.6371 H      1 LIG       0.11500
     15 H5        -60.2309    0.5259  -20.4357 H      1 LIG       0.11500
     16 H6        -60.3496   -3.2122  -23.7004 H      1 LIG       0.11500
     17 H7        -61.7184    1.8725  -21.9237 H      1 LIG       0.11500
     18 H8        -61.8354   -1.8652  -25.1891 H      1 LIG       0.11500
@<TRIPOS>BOND
      1       1       2 ar
      2       1       5 ar
      3       2       6 ar
      4       3       4 ar
      5       3       7 ar
      6       4       8 ar
      7       5       9 ar
      8       6      10 ar
      9       7       9 ar
     10       8      10 ar
     11       9      10 ar
     12       1      11 1
     13       2      12 1
     14       3      13 1
     15       4      14 1
     16       5      15 1
     17       6      16 1
     18       7      17 1
     19       8      18 1
@<TRIPOS>ALT_TYPE
CGenFF_4.0_ALT_TYPE_SET
CGenFF_4.0 1 CG2R61 2 CG2R61 3 CG2R61 4 CG2R61 5 CG2R61 6 CG2R61 7 CG2R61 8 CG2R61 9 CG2R61 10 CG2R61 11 HGR61 12 HGR61 13 HGR61 14 HGR61 15 HGR61 16 HGR61 17 HGR61 18 HGR61
@<TRIPOS>MOLECULE
naphtalene
 18 19 0 0 0
****
USER_CHARGES
INVALID_CHARGES
Pose:   3 Cluster:   3 Fr_nu: 132822 TotEn:   -11.94
@<TRIPOS>ATOM
      1 C1        -63.9009   -8.6009  -18.0962 C.ar   1 LIG      -0.11500
      2 C2        -63.3128   -7.5804  -18.8375 C.ar   1 LIG      -0.11500
      3 C3        -67.4683   -8.9358  -21.3878 C.ar   1 LIG      -0.11500
      4 C4        -66.8800   -7.9153  -22.1291 C.ar   1 LIG      -0.11500
      5 C5        -65.0817   -9.1962  -18.5411 C.ar   1 LIG      -0.11700
      6 C6        -63.9029   -7.1514  -20.0266 C.ar   1 LIG      -0.11700
      7 C7        -66.8780   -9.3649  -20.1987 C.ar   1 LIG      -0.11700
      8 C8        -65.6993   -7.3199  -21.6842 C.ar   1 LIG      -0.11700
      9 C9        -65.6896   -8.7769  -19.7358 C.ar   1 LIG       0.00400
     10 C10       -65.0914   -7.7392  -20.4896 C.ar   1 LIG       0.00400
     11 H1        -63.4414   -8.9341  -17.1703 H      1 LIG       0.11500
     12 H2        -62.3934   -7.1178  -18.4904 H      1 LIG       0.11500
     13 H3        -68.3877   -9.3990  -21.7345 H      1 LIG       0.11500
     14 H4        -67.3408   -7.5815  -23.0542 H      1 LIG       0.11500
     15 H5        -65.5241   -9.9918  -17.9452 H      1 LIG       0.11500
     16 H6        -63.4254   -6.3525  -20.5903 H      1 LIG       0.11500
     17 H7        -67.3552  -10.1643  -19.6356 H      1 LIG       0.11500
     18 H8        -65.2571   -6.5237  -22.2796 H      1 LIG       0.11500
@<TRIPOS>BOND
      1       1       2 ar
      2       1       5 ar
      3       2       6 ar
      4       3       4 ar
      5       3       7 ar
      6       4       8 ar
      7       5       9 ar
      8       6      10 ar
      9       7       9 ar
     10       8      10 ar
     11       9      10 ar
     12       1      11 1
     13       2      12 1
     14       3      13 1
     15       4      14 1
     16       5      15 1
     17       6      16 1
     18       7      17 1
     19       8      18 1
@<TRIPOS>ALT_TYPE
CGenFF_4.0_ALT_TYPE_SET
CGenFF_4.0 1 CG2R61 2 CG2R61 3 CG2R61 4 CG2R61 5 CG2R61 6 CG2R61 7 CG2R61 8 CG2R61 9 CG2R61 10 CG2R61 11 HGR61 12 HGR61 13 HGR61 14 HGR61 15 HGR61 16 HGR61 17 HGR61 18 HGR61
@<TRIPOS>MOLECULE
naphtalene
 18 19 0 0 0
****
USER_CHARGES
INVALID_CHARGES
Pose:   4 Cluster:   4 Fr_nu:   5252 TotEn:   -11.68
@<TRIPOS>ATOM
      1 C1        -63.6511  -23.9354  -24.3763 C.ar   1 LIG      -0.11500
      2 C2        -63.0103  -24.7913  -23.4854 C.ar   1 LIG      -0.11500
      3 C3        -59.6250  -21.2184  -24.6614 C.ar   1 LIG      -0.11500
      4 C4        -58.9843  -22.0744  -23.7705 C.ar   1 LIG      -0.11500
      5 C5        -62.9733  -22.8313  -24.8942 C.ar   1 LIG      -0.11700
      6 C6        -61.6895  -24.5467  -23.1091 C.ar   1 LIG      -0.11700
      7 C7        -60.9459  -21.4632  -25.0378 C.ar   1 LIG      -0.11700
      8 C8        -59.6620  -23.1785  -23.2525 C.ar   1 LIG      -0.11700
      9 C9        -61.6434  -22.5697  -24.5263 C.ar   1 LIG       0.00400
     10 C10       -60.9919  -23.4401  -23.6204 C.ar   1 LIG       0.00400
     11 H1        -64.6796  -24.1260  -24.6685 H      1 LIG       0.11500
     12 H2        -63.5388  -25.6506  -23.0830 H      1 LIG       0.11500
     13 H3        -59.0969  -20.3588  -25.0644 H      1 LIG       0.11500
     14 H4        -57.9563  -21.8825  -23.4776 H      1 LIG       0.11500
     15 H5        -63.4942  -22.1754  -25.5888 H      1 LIG       0.11500
     16 H6        -61.2081  -25.2292  -22.4118 H      1 LIG       0.11500
     17 H7        -61.4268  -20.7810  -25.7357 H      1 LIG       0.11500
     18 H8        -59.1416  -23.8341  -22.5573 H      1 LIG       0.11500
@<TRIPOS>BOND
      1       1       2 ar
      2       1       5 ar
      3       2       6 ar
      4       3       4 ar
      5       3       7 ar
      6       4       8 ar
      7       5       9 ar
      8       6      10 ar
      9       7       9 ar
     10       8      10 ar
     11       9      10 ar
     12       1      11 1
     13       2      12 1
     14       3      13 1
     15       4      14 1
     16       5      15 1
     17       6      16 1
     18       7      17 1
     19       8      18 1
@<TRIPOS>ALT_TYPE
CGenFF_4.0_ALT_TYPE_SET
CGenFF_4.0 1 CG2R61 2 CG2R61 3 CG2R61 4 CG2R61 5 CG2R61 6 CG2R61 7 CG2R61 8 CG2R61 9 CG2R61 10 CG2R61 11 HGR61 12 HGR61 13 HGR61 14 HGR61 15 HGR61 16 HGR61 17 HGR61 18 HGR61
@<TRIPOS>MOLECULE
naphtalene
 18 19 0 0 0
****
USER_CHARGES
INVALID_CHARGES
Pose:   5 Cluster:   5 Fr_nu:   8393 TotEn:   -11.62
@<TRIPOS>ATOM
      1 C1        -58.4559    2.5151  -42.4999 C.ar   1 LIG      -0.11500
      2 C2        -59.6852    1.8858  -42.6723 C.ar   1 LIG      -0.11500
      3 C3        -58.2433    3.4080  -47.2780 C.ar   1 LIG      -0.11500
      4 C4        -59.4726    2.7787  -47.4503 C.ar   1 LIG      -0.11500
      5 C5        -57.7862    3.0527  -43.5995 C.ar   1 LIG      -0.11700
      6 C6        -60.2495    1.7916  -43.9446 C.ar   1 LIG      -0.11700
      7 C7        -57.6791    3.5023  -46.0055 C.ar   1 LIG      -0.11700
      8 C8        -60.1424    2.2411  -46.3508 C.ar   1 LIG      -0.11700
      9 C9        -58.3393    2.9669  -44.8876 C.ar   1 LIG       0.00400
     10 C10       -59.5893    2.3269  -45.0627 C.ar   1 LIG       0.00400
     11 H1        -58.0169    2.5877  -41.5092 H      1 LIG       0.11500
     12 H2        -60.2059    1.4679  -41.8156 H      1 LIG       0.11500
     13 H3        -57.7221    3.8264  -48.1345 H      1 LIG       0.11500
     14 H4        -59.9105    2.7051  -48.4414 H      1 LIG       0.11500
     15 H5        -56.8262    3.5398  -43.4413 H      1 LIG       0.11500
     16 H6        -61.2116    1.2958  -44.0560 H      1 LIG       0.11500
     17 H7        -56.7174    3.9989  -45.8943 H      1 LIG       0.11500
     18 H8        -61.1021    1.7532  -46.5089 H      1 LIG       0.11500
@<TRIPOS>BOND
      1       1       2 ar
      2       1       5 ar
      3       2       6 ar
      4       3       4 ar
      5       3       7 ar
      6       4       8 ar
      7       5       9 ar
      8       6      10 ar
      9       7       9 ar
     10       8      10 ar
     11       9      10 ar
     12       1      11 1
     13       2      12 1
     14       3      13 1
     15       4      14 1
     16       5      15 1
     17       6      16 1
     18       7      17 1
     19       8      18 1
@<TRIPOS>ALT_TYPE
CGenFF_4.0_ALT_TYPE_SET
CGenFF_4.0 1 CG2R61 2 CG2R61 3 CG2R61 4 CG2R61 5 CG2R61 6 CG2R61 7 CG2R61 8 CG2R61 9 CG2R61 10 CG2R61 11 HGR61 12 HGR61 13 HGR61 14 HGR61 15 HGR61 16 HGR61 17 HGR61 18 HGR61
@<TRIPOS>MOLECULE
naphtalene
 18 19 0 0 0
****
USER_CHARGES
INVALID_CHARGES
Pose:   6 Cluster:   6 Fr_nu:  88221 TotEn:   -11.53
@<TRIPOS>ATOM
      1 C1        -69.5861  -21.8956  -57.9206 C.ar   1 LIG      -0.11500
      2 C2        -69.9107  -20.5551  -57.7349 C.ar   1 LIG      -0.11500
      3 C3        -65.5052  -21.2636  -55.3477 C.ar   1 LIG      -0.11500
      4 C4        -65.8299  -19.9231  -55.1621 C.ar   1 LIG      -0.11500
      5 C5        -68.4102  -22.4116  -57.3751 C.ar   1 LIG      -0.11700
      6 C6        -69.0609  -19.7254  -57.0031 C.ar   1 LIG      -0.11700
      7 C7        -66.3552  -22.0934  -56.0795 C.ar   1 LIG      -0.11700
      8 C8        -67.0058  -19.4070  -55.7076 C.ar   1 LIG      -0.11700
      9 C9        -67.5429  -21.5909  -56.6357 C.ar   1 LIG       0.00400
     10 C10       -67.8731  -20.2277  -56.4470 C.ar   1 LIG       0.00400
     11 H1        -70.2478  -22.5410  -58.4908 H      1 LIG       0.11500
     12 H2        -70.8265  -20.1545  -58.1597 H      1 LIG       0.11500
     13 H3        -64.5894  -21.6649  -54.9229 H      1 LIG       0.11500
     14 H4        -65.1671  -19.2779  -54.5930 H      1 LIG       0.11500
     15 H5        -68.1763  -23.4624  -57.5333 H      1 LIG       0.11500
     16 H6        -69.3348  -18.6808  -56.8701 H      1 LIG       0.11500
     17 H7        -66.0815  -23.1380  -56.2117 H      1 LIG       0.11500
     18 H8        -67.2395  -18.3560  -55.5502 H      1 LIG       0.11500
@<TRIPOS>BOND
      1       1       2 ar
      2       1       5 ar
      3       2       6 ar
      4       3       4 ar
      5       3       7 ar
      6       4       8 ar
      7       5       9 ar
      8       6      10 ar
      9       7       9 ar
     10       8      10 ar
     11       9      10 ar
     12       1      11 1
     13       2      12 1
     14       3      13 1
     15       4      14 1
     16       5      15 1
     17       6      16 1
     18       7      17 1
     19       8      18 1
@<TRIPOS>ALT_TYPE
CGenFF_4.0_ALT_TYPE_SET
CGenFF_4.0 1 CG2R61 2 CG2R61 3 CG2R61 4 CG2R61 5 CG2R61 6 CG2R61 7 CG2R61 8 CG2R61 9 CG2R61 10 CG2R61 11 HGR61 12 HGR61 13 HGR61 14 HGR61 15 HGR61 16 HGR61 17 HGR61 18 HGR61
@<TRIPOS>MOLECULE
naphtalene
 18 19 0 0 0
****
USER_CHARGES
INVALID_CHARGES
Pose:   7 Cluster:   7 Fr_nu: 219188 TotEn:   -11.36
@<TRIPOS>ATOM
      1 C1        -61.3324  -12.8193  -56.4588 C.ar   1 LIG      -0.11500
      2 C2        -61.7297  -11.5780  -55.9707 C.ar   1 LIG      -0.11500
      3 C3        -63.1944  -11.7028  -60.8130 C.ar   1 LIG      -0.11500
      4 C4        -63.5917  -10.4616  -60.3248 C.ar   1 LIG      -0.11500
      5 C5        -61.5952  -13.1652  -57.7846 C.ar   1 LIG      -0.11700
      6 C6        -62.3912  -10.6779  -56.8063 C.ar   1 LIG      -0.11700
      7 C7        -62.5328  -12.6030  -59.9772 C.ar   1 LIG      -0.11700
      8 C8        -63.3290  -10.1156  -58.9989 C.ar   1 LIG      -0.11700
      9 C9        -62.2601  -12.2715  -58.6400 C.ar   1 LIG       0.00400
     10 C10       -62.6641  -11.0093  -58.1435 C.ar   1 LIG       0.00400
     11 H1        -60.8179  -13.5199  -55.8076 H      1 LIG       0.11500
     12 H2        -61.5244  -11.3096  -54.9384 H      1 LIG       0.11500
     13 H3        -63.3993  -11.9718  -61.8454 H      1 LIG       0.11500
     14 H4        -64.1074   -9.7620  -60.9760 H      1 LIG       0.11500
     15 H5        -61.2758  -14.1411  -58.1446 H      1 LIG       0.11500
     16 H6        -62.6922   -9.7129  -56.4037 H      1 LIG       0.11500
     17 H7        -62.2312  -13.5675  -60.3803 H      1 LIG       0.11500
     18 H8        -63.6490   -9.1401  -58.6385 H      1 LIG       0.11500
@<TRIPOS>BOND
      1       1       2 ar
      2       1       5 ar
      3       2       6 ar
      4       3       4 ar
      5       3       7 ar
      6       4       8 ar
      7       5       9 ar
      8       6      10 ar
      9       7       9 ar
     10       8      10 ar
     11       9      10 ar
     12       1      11 1
     13       2      12 1
     14       3      13 1
     15       4      14 1
     16       5      15 1
     17       6      16 1
     18       7      17 1
     19       8      18 1
@<TRIPOS>ALT_TYPE
CGenFF_4.0_ALT_TYPE_SET
CGenFF_4.0 1 CG2R61 2 CG2R61 3 CG2R61 4 CG2R61 5 CG2R61 6 CG2R61 7 CG2R61 8 CG2R61 9 CG2R61 10 CG2R61 11 HGR61 12 HGR61 13 HGR61 14 HGR61 15 HGR61 16 HGR61 17 HGR61 18 HGR61
@<TRIPOS>MOLECULE
naphtalene
 18 19 0 0 0
****
USER_CHARGES
INVALID_CHARGES
Pose:   8 Cluster:   8 Fr_nu: 141130 TotEn:   -11.19
@<TRIPOS>ATOM
      1 C1        -62.3721  -10.2962  -57.9139 C.ar   1 LIG      -0.11500
      2 C2        -62.4753  -11.6722  -58.0952 C.ar   1 LIG      -0.11500
      3 C3        -59.4260  -11.0187  -54.1098 C.ar   1 LIG      -0.11500
      4 C4        -59.5293  -12.3947  -54.2912 C.ar   1 LIG      -0.11500
      5 C5        -61.5889   -9.7849  -56.8786 C.ar   1 LIG      -0.11700
      6 C6        -61.7960  -12.5422  -57.2421 C.ar   1 LIG      -0.11700
      7 C7        -60.1054  -10.1487  -54.9631 C.ar   1 LIG      -0.11700
      8 C8        -60.3124  -12.9061  -55.3264 C.ar   1 LIG      -0.11700
      9 C9        -60.8982  -10.6459  -56.0103 C.ar   1 LIG       0.00400
     10 C10       -61.0032  -12.0451  -56.1947 C.ar   1 LIG       0.00400
     11 H1        -62.9017   -9.6194  -58.5780 H      1 LIG       0.11500
     12 H2        -63.0851  -12.0692  -58.9016 H      1 LIG       0.11500
     13 H3        -58.8161  -10.6210  -53.3035 H      1 LIG       0.11500
     14 H4        -59.0006  -13.0710  -53.6259 H      1 LIG       0.11500
     15 H5        -61.5231   -8.7059  -56.7554 H      1 LIG       0.11500
     16 H6        -61.8906  -13.6141  -57.4027 H      1 LIG       0.11500
     17 H7        -60.0099   -9.0768  -54.8028 H      1 LIG       0.11500
     18 H8        -60.3791  -13.9852  -55.4494 H      1 LIG       0.11500
@<TRIPOS>BOND
      1       1       2 ar
      2       1       5 ar
      3       2       6 ar
      4       3       4 ar
      5       3       7 ar
      6       4       8 ar
      7       5       9 ar
      8       6      10 ar
      9       7       9 ar
     10       8      10 ar
     11       9      10 ar
     12       1      11 1
     13       2      12 1
     14       3      13 1
     15       4      14 1
     16       5      15 1
     17       6      16 1
     18       7      17 1
     19       8      18 1
@<TRIPOS>ALT_TYPE
CGenFF_4.0_ALT_TYPE_SET
CGenFF_4.0 1 CG2R61 2 CG2R61 3 CG2R61 4 CG2R61 5 CG2R61 6 CG2R61 7 CG2R61 8 CG2R61 9 CG2R61 10 CG2R61 11 HGR61 12 HGR61 13 HGR61 14 HGR61 15 HGR61 16 HGR61 17 HGR61 18 HGR61
@<TRIPOS>MOLECULE
naphtalene
 18 19 0 0 0
****
USER_CHARGES
INVALID_CHARGES
Pose:   9 Cluster:   9 Fr_nu: 130342 TotEn:   -11.17
@<TRIPOS>ATOM
      1 C1        -66.4025    1.4045  -27.6772 C.ar   1 LIG      -0.11500
      2 C2        -65.5740    0.3503  -27.3045 C.ar   1 LIG      -0.11500
      3 C3        -69.9402   -1.7573  -28.7546 C.ar   1 LIG      -0.11500
      4 C4        -69.1115   -2.8114  -28.3819 C.ar   1 LIG      -0.11500
      5 C5        -67.6966    1.1488  -28.1317 C.ar   1 LIG      -0.11700
      6 C6        -66.0360   -0.9635  -27.3848 C.ar   1 LIG      -0.11700
      7 C7        -69.4780   -0.4433  -28.6743 C.ar   1 LIG      -0.11700
      8 C8        -67.8174   -2.5558  -27.9274 C.ar   1 LIG      -0.11700
      9 C9        -68.1783   -0.1676  -28.2191 C.ar   1 LIG       0.00400
     10 C10       -67.3357   -1.2395  -27.8401 C.ar   1 LIG       0.00400
     11 H1        -66.0421    2.4271  -27.6150 H      1 LIG       0.11500
     12 H2        -64.5668    0.5505  -26.9505 H      1 LIG       0.11500
     13 H3        -70.9477   -1.9568  -29.1086 H      1 LIG       0.11500
     14 H4        -69.4720   -3.8339  -28.4456 H      1 LIG       0.11500
     15 H5        -68.3267    1.9883  -28.4182 H      1 LIG       0.11500
     16 H6        -65.3713   -1.7720  -27.0877 H      1 LIG       0.11500
     17 H7        -70.1432    0.3650  -28.9706 H      1 LIG       0.11500
     18 H8        -67.1868   -3.3953  -27.6416 H      1 LIG       0.11500
@<TRIPOS>BOND
      1       1       2 ar
      2       1       5 ar
      3       2       6 ar
      4       3       4 ar
      5       3       7 ar
      6       4       8 ar
      7       5       9 ar
      8       6      10 ar
      9       7       9 ar
     10       8      10 ar
     11       9      10 ar
     12       1      11 1
     13       2      12 1
     14       3      13 1
     15       4      14 1
     16       5      15 1
     17       6      16 1
     18       7      17 1
     19       8      18 1
@<TRIPOS>ALT_TYPE
CGenFF_4.0_ALT_TYPE_SET
CGenFF_4.0 1 CG2R61 2 CG2R61 3 CG2R61 4 CG2R61 5 CG2R61 6 CG2R61 7 CG2R61 8 CG2R61 9 CG2R61 10 CG2R61 11 HGR61 12 HGR61 13 HGR61 14 HGR61 15 HGR61 16 HGR61 17 HGR61 18 HGR61
@<TRIPOS>MOLECULE
naphtalene
 18 19 0 0 0
****
USER_CHARGES
INVALID_CHARGES
Pose:  10 Cluster:  10 Fr_nu: 170602 TotEn:   -11.17
@<TRIPOS>ATOM
      1 C1        -78.7736  -18.5107  -30.1247 C.ar   1 LIG      -0.11500
      2 C2        -77.4318  -18.4015  -29.7717 C.ar   1 LIG      -0.11500
      3 C3        -79.7506  -14.4222  -27.6747 C.ar   1 LIG      -0.11500
      4 C4        -78.4088  -14.3131  -27.3218 C.ar   1 LIG      -0.11500
      5 C5        -79.6896  -17.5507  -29.6937 C.ar   1 LIG      -0.11700
      6 C6        -77.0008  -17.3320  -28.9865 C.ar   1 LIG      -0.11700
      7 C7        -80.1816  -15.4918  -28.4601 C.ar   1 LIG      -0.11700
      8 C8        -77.4928  -15.2732  -27.7526 C.ar   1 LIG      -0.11700
      9 C9        -79.2734  -16.4674  -28.9026 C.ar   1 LIG       0.00400
     10 C10       -77.9089  -16.3565  -28.5437 C.ar   1 LIG       0.00400
     11 H1        -79.1086  -19.3439  -30.7355 H      1 LIG       0.11500
     12 H2        -76.7195  -19.1493  -30.1079 H      1 LIG       0.11500
     13 H3        -80.4636  -13.6745  -27.3389 H      1 LIG       0.11500
     14 H4        -78.0746  -13.4806  -26.7097 H      1 LIG       0.11500
     15 H5        -80.7336  -17.6564  -29.9813 H      1 LIG       0.11500
     16 H6        -75.9472  -17.2663  -28.7230 H      1 LIG       0.11500
     17 H7        -81.2350  -15.5568  -28.7241 H      1 LIG       0.11500
     18 H8        -76.4488  -15.1681  -27.4645 H      1 LIG       0.11500
@<TRIPOS>BOND
      1       1       2 ar
      2       1       5 ar
      3       2       6 ar
      4       3       4 ar
      5       3       7 ar
      6       4       8 ar
      7       5       9 ar
      8       6      10 ar
      9       7       9 ar
     10       8      10 ar
     11       9      10 ar
     12       1      11 1
     13       2      12 1
     14       3      13 1
     15       4      14 1
     16       5      15 1
     17       6      16 1
     18       7      17 1
     19       8      18 1
@<TRIPOS>ALT_TYPE
CGenFF_4.0_ALT_TYPE_SET
CGenFF_4.0 1 CG2R61 2 CG2R61 3 CG2R61 4 CG2R61 5 CG2R61 6 CG2R61 7 CG2R61 8 CG2R61 9 CG2R61 10 CG2R61 11 HGR61 12 HGR61 13 HGR61 14 HGR61 15 HGR61 16 HGR61 17 HGR61 18 HGR61
@<TRIPOS>MOLECULE
naphtalene
 18 19 0 0 0
****
USER_CHARGES
INVALID_CHARGES
Pose:  11 Cluster:  11 Fr_nu:  75018 TotEn:   -11.08
@<TRIPOS>ATOM
      1 C1        -66.2281  -11.6777  -16.8815 C.ar   1 LIG      -0.11500
      2 C2        -65.0588  -11.1733  -16.3203 C.ar   1 LIG      -0.11500
      3 C3        -66.1130   -8.1816  -20.2634 C.ar   1 LIG      -0.11500
      4 C4        -64.9436   -7.6773  -19.7021 C.ar   1 LIG      -0.11500
      5 C5        -66.7865  -11.0631  -18.0027 C.ar   1 LIG      -0.11700
      6 C6        -64.4432  -10.0524  -16.8780 C.ar   1 LIG      -0.11700
      7 C7        -66.7285   -9.3026  -19.7057 C.ar   1 LIG      -0.11700
      8 C8        -64.3852   -8.2918  -18.5809 C.ar   1 LIG      -0.11700
      9 C9        -66.1804   -9.9339  -18.5772 C.ar   1 LIG       0.00400
     10 C10       -64.9913   -9.4210  -18.0064 C.ar   1 LIG       0.00400
     11 H1        -66.7072  -12.5500  -16.4466 H      1 LIG       0.11500
     12 H2        -64.6248  -11.6527  -15.4477 H      1 LIG       0.11500
     13 H3        -66.5475   -7.7027  -21.1363 H      1 LIG       0.11500
     14 H4        -64.4658   -6.8041  -20.1366 H      1 LIG       0.11500
     15 H5        -67.7013  -11.4743  -18.4244 H      1 LIG       0.11500
     16 H6        -63.5295   -9.6755  -16.4231 H      1 LIG       0.11500
     17 H7        -67.6418   -9.6798  -20.1612 H      1 LIG       0.11500
     18 H8        -63.4708   -7.8802  -18.1585 H      1 LIG       0.11500
@<TRIPOS>BOND
      1       1       2 ar
      2       1       5 ar
      3       2       6 ar
      4       3       4 ar
      5       3       7 ar
      6       4       8 ar
      7       5       9 ar
      8       6      10 ar
      9       7       9 ar
     10       8      10 ar
     11       9      10 ar
     12       1      11 1
     13       2      12 1
     14       3      13 1
     15       4      14 1
     16       5      15 1
     17       6      16 1
     18       7      17 1
     19       8      18 1
@<TRIPOS>ALT_TYPE
CGenFF_4.0_ALT_TYPE_SET
CGenFF_4.0 1 CG2R61 2 CG2R61 3 CG2R61 4 CG2R61 5 CG2R61 6 CG2R61 7 CG2R61 8 CG2R61 9 CG2R61 10 CG2R61 11 HGR61 12 HGR61 13 HGR61 14 HGR61 15 HGR61 16 HGR61 17 HGR61 18 HGR61
@<TRIPOS>MOLECULE
naphtalene
 18 19 0 0 0
****
USER_CHARGES
INVALID_CHARGES
Pose:  12 Cluster:  12 Fr_nu: 202960 TotEn:   -11.07
@<TRIPOS>ATOM
      1 C1        -58.4783  -23.4225  -24.9324 C.ar   1 LIG      -0.11500
      2 C2        -58.7445  -24.3839  -23.9620 C.ar   1 LIG      -0.11500
      3 C3        -62.9734  -21.6389  -24.3984 C.ar   1 LIG      -0.11500
      4 C4        -63.2396  -22.6004  -23.4281 C.ar   1 LIG      -0.11500
      5 C5        -59.4604  -22.4972  -25.2869 C.ar   1 LIG      -0.11700
      6 C6        -59.9938  -24.4238  -23.3424 C.ar   1 LIG      -0.11700
      7 C7        -61.7240  -21.5990  -25.0180 C.ar   1 LIG      -0.11700
      8 C8        -62.2575  -23.5257  -23.0735 C.ar   1 LIG      -0.11700
      9 C9        -60.7236  -22.5226  -24.6736 C.ar   1 LIG       0.00400
     10 C10       -60.9943  -23.5003  -23.6868 C.ar   1 LIG       0.00400
     11 H1        -57.5057  -23.3922  -25.4148 H      1 LIG       0.11500
     12 H2        -57.9791  -25.1036  -23.6866 H      1 LIG       0.11500
     13 H3        -63.7385  -20.9186  -24.6743 H      1 LIG       0.11500
     14 H4        -64.2128  -22.6310  -22.9470 H      1 LIG       0.11500
     15 H5        -59.2303  -21.7547  -26.0483 H      1 LIG       0.11500
     16 H6        -60.1798  -25.1836  -22.5862 H      1 LIG       0.11500
     17 H7        -61.5380  -20.8386  -25.7736 H      1 LIG       0.11500
     18 H8        -62.4877  -24.2688  -22.3126 H      1 LIG       0.11500
@<TRIPOS>BOND
      1       1       2 ar
      2       1       5 ar
      3       2       6 ar
      4       3       4 ar
      5       3       7 ar
      6       4       8 ar
      7       5       9 ar
      8       6      10 ar
      9       7       9 ar
     10       8      10 ar
     11       9      10 ar
     12       1      11 1
     13       2      12 1
     14       3      13 1
     15       4      14 1
     16       5      15 1
     17       6      16 1
     18       7      17 1
     19       8      18 1
@<TRIPOS>ALT_TYPE
CGenFF_4.0_ALT_TYPE_SET
CGenFF_4.0 1 CG2R61 2 CG2R61 3 CG2R61 4 CG2R61 5 CG2R61 6 CG2R61 7 CG2R61 8 CG2R61 9 CG2R61 10 CG2R61 11 HGR61 12 HGR61 13 HGR61 14 HGR61 15 HGR61 16 HGR61 17 HGR61 18 HGR61
@<TRIPOS>MOLECULE
naphtalene
 18 19 0 0 0
****
USER_CHARGES
INVALID_CHARGES
Pose:  13 Cluster:  13 Fr_nu: 112293 TotEn:   -10.95
@<TRIPOS>ATOM
      1 C1        -65.8969   -9.3637  -14.9899 C.ar   1 LIG      -0.11500
      2 C2        -65.9274   -8.0589  -14.5067 C.ar   1 LIG      -0.11500
      3 C3        -63.2804   -7.8852  -18.8162 C.ar   1 LIG      -0.11500
      4 C4        -63.3110   -6.5804  -18.3329 C.ar   1 LIG      -0.11500
      5 C5        -65.2321   -9.6516  -16.1822 C.ar   1 LIG      -0.11700
      6 C6        -65.2934   -7.0370  -15.2138 C.ar   1 LIG      -0.11700
      7 C7        -63.9145   -8.9071  -18.1090 C.ar   1 LIG      -0.11700
      8 C8        -63.9758   -6.2924  -17.1406 C.ar   1 LIG      -0.11700
      9 C9        -64.5884   -8.6354  -16.9072 C.ar   1 LIG       0.00400
     10 C10       -64.6195   -7.3086  -16.4157 C.ar   1 LIG       0.00400
     11 H1        -66.3912  -10.1587  -14.4393 H      1 LIG       0.11500
     12 H2        -66.4450   -7.8359  -13.5782 H      1 LIG       0.11500
     13 H3        -62.7627   -8.1089  -19.7447 H      1 LIG       0.11500
     14 H4        -62.8177   -5.7856  -18.8847 H      1 LIG       0.11500
     15 H5        -65.2214  -10.6786  -16.5413 H      1 LIG       0.11500
     16 H6        -65.3296   -6.0245  -14.8171 H      1 LIG       0.11500
     17 H7        -63.8774   -9.9196  -18.5054 H      1 LIG       0.11500
     18 H8        -63.9872   -5.2652  -16.7817 H      1 LIG       0.11500
@<TRIPOS>BOND
      1       1       2 ar
      2       1       5 ar
      3       2       6 ar
      4       3       4 ar
      5       3       7 ar
      6       4       8 ar
      7       5       9 ar
      8       6      10 ar
      9       7       9 ar
     10       8      10 ar
     11       9      10 ar
     12       1      11 1
     13       2      12 1
     14       3      13 1
     15       4      14 1
     16       5      15 1
     17       6      16 1
     18       7      17 1
     19       8      18 1
@<TRIPOS>ALT_TYPE
CGenFF_4.0_ALT_TYPE_SET
CGenFF_4.0 1 CG2R61 2 CG2R61 3 CG2R61 4 CG2R61 5 CG2R61 6 CG2R61 7 CG2R61 8 CG2R61 9 CG2R61 10 CG2R61 11 HGR61 12 HGR61 13 HGR61 14 HGR61 15 HGR61 16 HGR61 17 HGR61 18 HGR61
@<TRIPOS>MOLECULE
naphtalene
 18 19 0 0 0
****
USER_CHARGES
INVALID_CHARGES
Pose:  14 Cluster:  14 Fr_nu: 263661 TotEn:   -10.79
@<TRIPOS>ATOM
      1 C1        -75.4393    5.0056  -38.5216 C.ar   1 LIG      -0.11500
      2 C2        -74.3754    5.8921  -38.3838 C.ar   1 LIG      -0.11500
      3 C3        -75.0499    3.8081  -33.8219 C.ar   1 LIG      -0.11500
      4 C4        -73.9860    4.6947  -33.6842 C.ar   1 LIG      -0.11500
      5 C5        -75.8766    4.2633  -37.4242 C.ar   1 LIG      -0.11700
      6 C6        -73.7448    6.0400  -37.1482 C.ar   1 LIG      -0.11700
      7 C7        -75.6806    3.6603  -35.0576 C.ar   1 LIG      -0.11700
      8 C8        -73.5486    5.4370  -34.7816 C.ar   1 LIG      -0.11700
      9 C9        -75.2535    4.3994  -36.1729 C.ar   1 LIG       0.00400
     10 C10       -74.1717    5.3009  -36.0328 C.ar   1 LIG       0.00400
     11 H1        -75.9295    4.8905  -39.4839 H      1 LIG       0.11500
     12 H2        -74.0359    6.4697  -39.2387 H      1 LIG       0.11500
     13 H3        -75.3901    3.2303  -32.9672 H      1 LIG       0.11500
     14 H4        -73.4953    4.8083  -32.7220 H      1 LIG       0.11500
     15 H5        -76.7098    3.5759  -37.5551 H      1 LIG       0.11500
     16 H6        -72.9155    6.7392  -37.0633 H      1 LIG       0.11500
     17 H7        -76.5104    2.9617  -35.1420 H      1 LIG       0.11500
     18 H8        -72.7149    6.1239  -34.6510 H      1 LIG       0.11500
@<TRIPOS>BOND
      1       1       2 ar
      2       1       5 ar
      3       2       6 ar
      4       3       4 ar
      5       3       7 ar
      6       4       8 ar
      7       5       9 ar
      8       6      10 ar
      9       7       9 ar
     10       8      10 ar
     11       9      10 ar
     12       1      11 1
     13       2      12 1
     14       3      13 1
     15       4      14 1
     16       5      15 1
     17       6      16 1
     18       7      17 1
     19       8      18 1
@<TRIPOS>ALT_TYPE
CGenFF_4.0_ALT_TYPE_SET
CGenFF_4.0 1 CG2R61 2 CG2R61 3 CG2R61 4 CG2R61 5 CG2R61 6 CG2R61 7 CG2R61 8 CG2R61 9 CG2R61 10 CG2R61 11 HGR61 12 HGR61 13 HGR61 14 HGR61 15 HGR61 16 HGR61 17 HGR61 18 HGR61
@<TRIPOS>MOLECULE
naphtalene
 18 19 0 0 0
****
USER_CHARGES
INVALID_CHARGES
Pose:  15 Cluster:  15 Fr_nu: 295952 TotEn:   -10.71
@<TRIPOS>ATOM
      1 C1        -61.6112    2.7915  -45.9360 C.ar   1 LIG      -0.11500
      2 C2        -60.5027    2.2256  -46.5587 C.ar   1 LIG      -0.11500
      3 C3        -58.9407    3.6471  -41.9599 C.ar   1 LIG      -0.11500
      4 C4        -57.8322    3.0812  -42.5827 C.ar   1 LIG      -0.11500
      5 C5        -61.5047    3.2879  -44.6365 C.ar   1 LIG      -0.11700
      6 C6        -59.2834    2.1539  -45.8845 C.ar   1 LIG      -0.11700
      7 C7        -60.1600    3.7188  -42.6343 C.ar   1 LIG      -0.11700
      8 C8        -57.9386    2.5847  -43.8822 C.ar   1 LIG      -0.11700
      9 C9        -60.2853    3.2240  -43.9427 C.ar   1 LIG       0.00400
     10 C10       -59.1581    2.6485  -44.5760 C.ar   1 LIG       0.00400
     11 H1        -62.5603    2.8465  -46.4612 H      1 LIG       0.11500
     12 H2        -60.5865    1.8397  -47.5705 H      1 LIG       0.11500
     13 H3        -58.8575    4.0334  -40.9480 H      1 LIG       0.11500
     14 H4        -56.8838    3.0252  -42.0565 H      1 LIG       0.11500
     15 H5        -62.3845    3.7256  -44.1692 H      1 LIG       0.11500
     16 H6        -58.4299    1.7079  -46.3908 H      1 LIG       0.11500
     17 H7        -61.0132    4.1655  -42.1281 H      1 LIG       0.11500
     18 H8        -57.0592    2.1462  -44.3494 H      1 LIG       0.11500
@<TRIPOS>BOND
      1       1       2 ar
      2       1       5 ar
      3       2       6 ar
      4       3       4 ar
      5       3       7 ar
      6       4       8 ar
      7       5       9 ar
      8       6      10 ar
      9       7       9 ar
     10       8      10 ar
     11       9      10 ar
     12       1      11 1
     13       2      12 1
     14       3      13 1
     15       4      14 1
     16       5      15 1
     17       6      16 1
     18       7      17 1
     19       8      18 1
@<TRIPOS>ALT_TYPE
CGenFF_4.0_ALT_TYPE_SET
CGenFF_4.0 1 CG2R61 2 CG2R61 3 CG2R61 4 CG2R61 5 CG2R61 6 CG2R61 7 CG2R61 8 CG2R61 9 CG2R61 10 CG2R61 11 HGR61 12 HGR61 13 HGR61 14 HGR61 15 HGR61 16 HGR61 17 HGR61 18 HGR61
@<TRIPOS>MOLECULE
naphtalene
 18 19 0 0 0
****
USER_CHARGES
INVALID_CHARGES
Pose:  16 Cluster:  16 Fr_nu: 136465 TotEn:   -10.61
@<TRIPOS>ATOM
      1 C1        -65.9532    0.4581  -26.0403 C.ar   1 LIG      -0.11500
      2 C2        -65.7573   -0.6197  -26.8986 C.ar   1 LIG      -0.11500
      3 C3        -62.0217   -0.8561  -23.4929 C.ar   1 LIG      -0.11500
      4 C4        -61.8259   -1.9339  -24.3513 C.ar   1 LIG      -0.11500
      5 C5        -65.0756    0.6729  -24.9771 C.ar   1 LIG      -0.11700
      6 C6        -64.6832   -1.4869  -26.6972 C.ar   1 LIG      -0.11700
      7 C7        -63.0959    0.0112  -23.6944 C.ar   1 LIG      -0.11700
      8 C8        -62.7034   -2.1488  -25.4144 C.ar   1 LIG      -0.11700
      9 C9        -63.9891   -0.1899  -24.7594 C.ar   1 LIG       0.00400
     10 C10       -63.7900   -1.2860  -25.6322 C.ar   1 LIG       0.00400
     11 H1        -66.7899    1.1326  -26.1972 H      1 LIG       0.11500
     12 H2        -66.4409   -0.7859  -27.7261 H      1 LIG       0.11500
     13 H3        -61.3382   -0.6892  -22.6652 H      1 LIG       0.11500
     14 H4        -60.9899   -2.6088  -24.1931 H      1 LIG       0.11500
     15 H5        -65.2484    1.5216  -24.3185 H      1 LIG       0.11500
     16 H6        -64.5490   -2.3226  -27.3809 H      1 LIG       0.11500
     17 H7        -63.2294    0.8473  -23.0112 H      1 LIG       0.11500
     18 H8        -62.5313   -2.9979  -26.0728 H      1 LIG       0.11500
@<TRIPOS>BOND
      1       1       2 ar
      2       1       5 ar
      3       2       6 ar
      4       3       4 ar
      5       3       7 ar
      6       4       8 ar
      7       5       9 ar
      8       6      10 ar
      9       7       9 ar
     10       8      10 ar
     11       9      10 ar
     12       1      11 1
     13       2      12 1
     14       3      13 1
     15       4      14 1
     16       5      15 1
     17       6      16 1
     18       7      17 1
     19       8      18 1
@<TRIPOS>ALT_TYPE
CGenFF_4.0_ALT_TYPE_SET
CGenFF_4.0 1 CG2R61 2 CG2R61 3 CG2R61 4 CG2R61 5 CG2R61 6 CG2R61 7 CG2R61 8 CG2R61 9 CG2R61 10 CG2R61 11 HGR61 12 HGR61 13 HGR61 14 HGR61 15 HGR61 16 HGR61 17 HGR61 18 HGR61
@<TRIPOS>MOLECULE
naphtalene
 18 19 0 0 0
****
USER_CHARGES
INVALID_CHARGES
Pose:  17 Cluster:  17 Fr_nu:  55293 TotEn:   -10.60
@<TRIPOS>ATOM
      1 C1        -61.3682    3.1988  -46.7470 C.ar   1 LIG      -0.11500
      2 C2        -62.3038    3.2548  -45.7183 C.ar   1 LIG      -0.11500
      3 C3        -58.1140    1.2774  -43.6825 C.ar   1 LIG      -0.11500
      4 C4        -59.0497    1.3335  -42.6538 C.ar   1 LIG      -0.11500
      5 C5        -60.0908    2.6937  -46.5027 C.ar   1 LIG      -0.11700
      6 C6        -61.9658    2.8061  -44.4413 C.ar   1 LIG      -0.11700
      7 C7        -58.4521    1.7261  -44.9596 C.ar   1 LIG      -0.11700
      8 C8        -60.3271    1.8387  -42.8980 C.ar   1 LIG      -0.11700
      9 C9        -59.7332    2.2376  -45.2234 C.ar   1 LIG       0.00400
     10 C10       -60.6847    2.2947  -44.1773 C.ar   1 LIG       0.00400
     11 H1        -61.6318    3.5487  -47.7408 H      1 LIG       0.11500
     12 H2        -63.2980    3.6480  -45.9096 H      1 LIG       0.11500
     13 H3        -57.1194    0.8841  -43.4918 H      1 LIG       0.11500
     14 H4        -58.7851    0.9847  -41.6599 H      1 LIG       0.11500
     15 H5        -59.3754    2.6597  -47.3218 H      1 LIG       0.11500
     16 H6        -62.7131    2.8589  -43.6523 H      1 LIG       0.11500
     17 H7        -57.7049    1.6725  -45.7486 H      1 LIG       0.11500
     18 H8        -61.0424    1.8735  -42.0788 H      1 LIG       0.11500
@<TRIPOS>BOND
      1       1       2 ar
      2       1       5 ar
      3       2       6 ar
      4       3       4 ar
      5       3       7 ar
      6       4       8 ar
      7       5       9 ar
      8       6      10 ar
      9       7       9 ar
     10       8      10 ar
     11       9      10 ar
     12       1      11 1
     13       2      12 1
     14       3      13 1
     15       4      14 1
     16       5      15 1
     17       6      16 1
     18       7      17 1
     19       8      18 1
@<TRIPOS>ALT_TYPE
CGenFF_4.0_ALT_TYPE_SET
CGenFF_4.0 1 CG2R61 2 CG2R61 3 CG2R61 4 CG2R61 5 CG2R61 6 CG2R61 7 CG2R61 8 CG2R61 9 CG2R61 10 CG2R61 11 HGR61 12 HGR61 13 HGR61 14 HGR61 15 HGR61 16 HGR61 17 HGR61 18 HGR61
@<TRIPOS>MOLECULE
naphtalene
 18 19 0 0 0
****
USER_CHARGES
INVALID_CHARGES
Pose:  18 Cluster:  18 Fr_nu:  43949 TotEn:   -10.51
@<TRIPOS>ATOM
      1 C1        -62.4962    1.5613  -23.9282 C.ar   1 LIG      -0.11500
      2 C2        -63.0640    2.1031  -25.0775 C.ar   1 LIG      -0.11500
      3 C3        -64.4676   -2.7581  -24.9910 C.ar   1 LIG      -0.11500
      4 C4        -65.0353   -2.2161  -26.1403 C.ar   1 LIG      -0.11500
      5 C5        -62.7006    0.2171  -23.6152 C.ar   1 LIG      -0.11700
      6 C6        -63.8382    1.3031  -25.9182 C.ar   1 LIG      -0.11700
      7 C7        -63.6932   -1.9580  -24.1503 C.ar   1 LIG      -0.11700
      8 C8        -64.8310   -0.8720  -26.4534 C.ar   1 LIG      -0.11700
      9 C9        -63.4771   -0.6030  -24.4500 C.ar   1 LIG       0.00400
     10 C10       -64.0545   -0.0519  -25.6186 C.ar   1 LIG       0.00400
     11 H1        -61.8940    2.1847  -23.2738 H      1 LIG       0.11500
     12 H2        -62.9040    3.1496  -25.3205 H      1 LIG       0.11500
     13 H3        -64.6270   -3.8048  -24.7475 H      1 LIG       0.11500
     14 H4        -65.6385   -2.8397  -26.7936 H      1 LIG       0.11500
     15 H5        -62.2475   -0.1850  -22.7114 H      1 LIG       0.11500
     16 H6        -64.2719    1.7475  -26.8116 H      1 LIG       0.11500
     17 H7        -63.2590   -2.4028  -23.2575 H      1 LIG       0.11500
     18 H8        -65.2847   -0.4694  -27.3568 H      1 LIG       0.11500
@<TRIPOS>BOND
      1       1       2 ar
      2       1       5 ar
      3       2       6 ar
      4       3       4 ar
      5       3       7 ar
      6       4       8 ar
      7       5       9 ar
      8       6      10 ar
      9       7       9 ar
     10       8      10 ar
     11       9      10 ar
     12       1      11 1
     13       2      12 1
     14       3      13 1
     15       4      14 1
     16       5      15 1
     17       6      16 1
     18       7      17 1
     19       8      18 1
@<TRIPOS>ALT_TYPE
CGenFF_4.0_ALT_TYPE_SET
CGenFF_4.0 1 CG2R61 2 CG2R61 3 CG2R61 4 CG2R61 5 CG2R61 6 CG2R61 7 CG2R61 8 CG2R61 9 CG2R61 10 CG2R61 11 HGR61 12 HGR61 13 HGR61 14 HGR61 15 HGR61 16 HGR61 17 HGR61 18 HGR61
@<TRIPOS>MOLECULE
naphtalene
 18 19 0 0 0
****
USER_CHARGES
INVALID_CHARGES
Pose:  19 Cluster:  19 Fr_nu: 201529 TotEn:   -10.28
@<TRIPOS>ATOM
      1 C1        -56.8142    2.0274  -37.3439 C.ar   1 LIG      -0.11500
      2 C2        -57.8508    2.4062  -36.4961 C.ar   1 LIG      -0.11500
      3 C3        -57.5294    6.0349  -40.0087 C.ar   1 LIG      -0.11500
      4 C4        -58.5660    6.4136  -39.1609 C.ar   1 LIG      -0.11500
      5 C5        -56.4714    2.8320  -38.4309 C.ar   1 LIG      -0.11700
      6 C6        -58.5487    3.5910  -36.7319 C.ar   1 LIG      -0.11700
      7 C7        -56.8315    4.8500  -39.7728 C.ar   1 LIG      -0.11700
      8 C8        -58.9090    5.6090  -38.0739 C.ar   1 LIG      -0.11700
      9 C9        -57.1631    4.0280  -38.6835 C.ar   1 LIG       0.00400
     10 C10       -58.2173    4.4131  -37.8213 C.ar   1 LIG       0.00400
     11 H1        -56.2717    1.1047  -37.1601 H      1 LIG       0.11500
     12 H2        -58.1167    1.7792  -35.6500 H      1 LIG       0.11500
     13 H3        -57.2629    6.6616  -40.8551 H      1 LIG       0.11500
     14 H4        -59.1092    7.3357  -39.3460 H      1 LIG       0.11500
     15 H5        -55.6579    2.5160  -39.0807 H      1 LIG       0.11500
     16 H6        -59.3551    3.8677  -36.0560 H      1 LIG       0.11500
     17 H7        -56.0246    4.5739  -40.4484 H      1 LIG       0.11500
     18 H8        -59.7230    5.9245  -37.4244 H      1 LIG       0.11500
@<TRIPOS>BOND
      1       1       2 ar
      2       1       5 ar
      3       2       6 ar
      4       3       4 ar
      5       3       7 ar
      6       4       8 ar
      7       5       9 ar
      8       6      10 ar
      9       7       9 ar
     10       8      10 ar
     11       9      10 ar
     12       1      11 1
     13       2      12 1
     14       3      13 1
     15       4      14 1
     16       5      15 1
     17       6      16 1
     18       7      17 1
     19       8      18 1
@<TRIPOS>ALT_TYPE
CGenFF_4.0_ALT_TYPE_SET
CGenFF_4.0 1 CG2R61 2 CG2R61 3 CG2R61 4 CG2R61 5 CG2R61 6 CG2R61 7 CG2R61 8 CG2R61 9 CG2R61 10 CG2R61 11 HGR61 12 HGR61 13 HGR61 14 HGR61 15 HGR61 16 HGR61 17 HGR61 18 HGR61
@<TRIPOS>MOLECULE
naphtalene
 18 19 0 0 0
****
USER_CHARGES
INVALID_CHARGES
Pose:  20 Cluster:  20 Fr_nu:  40434 TotEn:   -10.22
@<TRIPOS>ATOM
      1 C1        -54.1404  -13.0262  -46.0403 C.ar   1 LIG      -0.11500
      2 C2        -54.0130  -11.7169  -45.5861 C.ar   1 LIG      -0.11500
      3 C3        -55.1120  -11.3790  -50.5142 C.ar   1 LIG      -0.11500
      4 C4        -54.9846  -10.0698  -50.0599 C.ar   1 LIG      -0.11500
      5 C5        -54.4456  -13.2745  -47.3789 C.ar   1 LIG      -0.11700
      6 C6        -54.1901  -10.6509  -46.4684 C.ar   1 LIG      -0.11700
      7 C7        -54.9348  -12.4451  -49.6318 C.ar   1 LIG      -0.11700
      8 C8        -54.6795   -9.8214  -48.7213 C.ar   1 LIG      -0.11700
      9 C9        -54.6273  -12.2136  -48.2812 C.ar   1 LIG       0.00400
     10 C10       -54.4978  -10.8822  -47.8191 C.ar   1 LIG       0.00400
     11 H1        -54.0030  -13.8556  -45.3529 H      1 LIG       0.11500
     12 H2        -53.7752  -11.5247  -44.5439 H      1 LIG       0.11500
     13 H3        -55.3497  -11.5720  -51.5566 H      1 LIG       0.11500
     14 H4        -55.1236   -9.2407  -50.7475 H      1 LIG       0.11500
     15 H5        -54.5408  -14.3060  -47.7119 H      1 LIG       0.11500
     16 H6        -54.0853   -9.6356  -46.0916 H      1 LIG       0.11500
     17 H7        -55.0389  -13.4603  -50.0090 H      1 LIG       0.11500
     18 H8        -54.5849   -8.7899  -48.3879 H      1 LIG       0.11500
@<TRIPOS>BOND
      1       1       2 ar
      2       1       5 ar
      3       2       6 ar
      4       3       4 ar
      5       3       7 ar
      6       4       8 ar
      7       5       9 ar
      8       6      10 ar
      9       7       9 ar
     10       8      10 ar
     11       9      10 ar
     12       1      11 1
     13       2      12 1
     14       3      13 1
     15       4      14 1
     16       5      15 1
     17       6      16 1
     18       7      17 1
     19       8      18 1
@<TRIPOS>ALT_TYPE
CGenFF_4.0_ALT_TYPE_SET
CGenFF_4.0 1 CG2R61 2 CG2R61 3 CG2R61 4 CG2R61 5 CG2R61 6 CG2R61 7 CG2R61 8 CG2R61 9 CG2R61 10 CG2R61 11 HGR61 12 HGR61 13 HGR61 14 HGR61 15 HGR61 16 HGR61 17 HGR61 18 HGR61
@<TRIPOS>MOLECULE
naphtalene
 18 19 0 0 0
****
USER_CHARGES
INVALID_CHARGES
Pose:  21 Cluster:  21 Fr_nu: 337165 TotEn:   -10.16
@<TRIPOS>ATOM
      1 C1        -64.5307   -2.1269  -24.6233 C.ar   1 LIG      -0.11500
      2 C2        -63.5754   -2.2215  -25.6309 C.ar   1 LIG      -0.11500
      3 C3        -60.9987   -2.1033  -21.2771 C.ar   1 LIG      -0.11500
      4 C4        -60.0434   -2.1979  -22.2848 C.ar   1 LIG      -0.11500
      5 C5        -64.1334   -2.0736  -23.2870 C.ar   1 LIG      -0.11700
      6 C6        -62.2193   -2.2631  -25.3062 C.ar   1 LIG      -0.11700
      7 C7        -62.3549   -2.0617  -21.6019 C.ar   1 LIG      -0.11700
      8 C8        -60.4406   -2.2513  -23.6212 C.ar   1 LIG      -0.11700
      9 C9        -62.7727   -2.1144  -22.9417 C.ar   1 LIG       0.00400
     10 C10       -61.8013   -2.2106  -23.9664 C.ar   1 LIG       0.00400
     11 H1        -65.5863   -2.0951  -24.8767 H      1 LIG       0.11500
     12 H2        -63.8857   -2.2627  -26.6710 H      1 LIG       0.11500
     13 H3        -60.6890   -2.0620  -20.2367 H      1 LIG       0.11500
     14 H4        -58.9881   -2.2311  -22.0308 H      1 LIG       0.11500
     15 H5        -64.8976   -2.0002  -22.5158 H      1 LIG       0.11500
     16 H6        -61.4898   -2.3366  -26.1102 H      1 LIG       0.11500
     17 H7        -63.0841   -1.9874  -20.7979 H      1 LIG       0.11500
     18 H8        -59.6766   -2.3255  -24.3925 H      1 LIG       0.11500
@<TRIPOS>BOND
      1       1       2 ar
      2       1       5 ar
      3       2       6 ar
      4       3       4 ar
      5       3       7 ar
      6       4       8 ar
      7       5       9 ar
      8       6      10 ar
      9       7       9 ar
     10       8      10 ar
     11       9      10 ar
     12       1      11 1
     13       2      12 1
     14       3      13 1
     15       4      14 1
     16       5      15 1
     17       6      16 1
     18       7      17 1
     19       8      18 1
@<TRIPOS>ALT_TYPE
CGenFF_4.0_ALT_TYPE_SET
CGenFF_4.0 1 CG2R61 2 CG2R61 3 CG2R61 4 CG2R61 5 CG2R61 6 CG2R61 7 CG2R61 8 CG2R61 9 CG2R61 10 CG2R61 11 HGR61 12 HGR61 13 HGR61 14 HGR61 15 HGR61 16 HGR61 17 HGR61 18 HGR61
@<TRIPOS>MOLECULE
naphtalene
 18 19 0 0 0
****
USER_CHARGES
INVALID_CHARGES
Pose:  22 Cluster:  22 Fr_nu: 302418 TotEn:    -9.95
@<TRIPOS>ATOM
      1 C1        -66.5118   -1.0686  -26.3968 C.ar   1 LIG      -0.11500
      2 C2        -66.2430   -2.2340  -27.1084 C.ar   1 LIG      -0.11500
      3 C3        -71.0270   -1.0043  -28.2085 C.ar   1 LIG      -0.11500
      4 C4        -70.7580   -2.1697  -28.9201 C.ar   1 LIG      -0.11500
      5 C5        -67.7676   -0.4677  -26.4893 C.ar   1 LIG      -0.11700
      6 C6        -67.2286   -2.8030  -27.9152 C.ar   1 LIG      -0.11700
      7 C7        -70.0412   -0.4353  -27.4016 C.ar   1 LIG      -0.11700
      8 C8        -69.5023   -2.7706  -28.8277 C.ar   1 LIG      -0.11700
      9 C9        -68.7717   -1.0266  -27.2967 C.ar   1 LIG       0.00400
     10 C10       -68.4982   -2.2117  -28.0203 C.ar   1 LIG       0.00400
     11 H1        -65.7439   -0.6257  -25.7693 H      1 LIG       0.11500
     12 H2        -65.2652   -2.7011  -27.0355 H      1 LIG       0.11500
     13 H3        -72.0049   -0.5366  -28.2809 H      1 LIG       0.11500
     14 H4        -71.5258   -2.6113  -29.5485 H      1 LIG       0.11500
     15 H5        -67.9554    0.4432  -25.9245 H      1 LIG       0.11500
     16 H6        -66.9966   -3.7145  -28.4622 H      1 LIG       0.11500
     17 H7        -70.2738    0.4757  -26.8541 H      1 LIG       0.11500
     18 H8        -69.3140   -3.6811  -29.3930 H      1 LIG       0.11500
@<TRIPOS>BOND
      1       1       2 ar
      2       1       5 ar
      3       2       6 ar
      4       3       4 ar
      5       3       7 ar
      6       4       8 ar
      7       5       9 ar
      8       6      10 ar
      9       7       9 ar
     10       8      10 ar
     11       9      10 ar
     12       1      11 1
     13       2      12 1
     14       3      13 1
     15       4      14 1
     16       5      15 1
     17       6      16 1
     18       7      17 1
     19       8      18 1
@<TRIPOS>ALT_TYPE
CGenFF_4.0_ALT_TYPE_SET
CGenFF_4.0 1 CG2R61 2 CG2R61 3 CG2R61 4 CG2R61 5 CG2R61 6 CG2R61 7 CG2R61 8 CG2R61 9 CG2R61 10 CG2R61 11 HGR61 12 HGR61 13 HGR61 14 HGR61 15 HGR61 16 HGR61 17 HGR61 18 HGR61
@<TRIPOS>MOLECULE
naphtalene
 18 19 0 0 0
****
USER_CHARGES
INVALID_CHARGES
Pose:  23 Cluster:  23 Fr_nu: 395029 TotEn:    -9.58
@<TRIPOS>ATOM
      1 C1        -77.0883  -21.0196  -28.2736 C.ar   1 LIG      -0.11500
      2 C2        -77.0883  -21.0196  -26.8819 C.ar   1 LIG      -0.11500
      3 C3        -77.0883  -16.1542  -28.2733 C.ar   1 LIG      -0.11500
      4 C4        -77.0883  -16.1543  -26.8816 C.ar   1 LIG      -0.11500
      5 C5        -77.0883  -19.8119  -28.9720 C.ar   1 LIG      -0.11700
      6 C6        -77.0883  -19.8121  -26.1832 C.ar   1 LIG      -0.11700
      7 C7        -77.0883  -17.3618  -28.9719 C.ar   1 LIG      -0.11700
      8 C8        -77.0884  -17.3620  -26.1830 C.ar   1 LIG      -0.11700
      9 C9        -77.0883  -18.5869  -28.2851 C.ar   1 LIG       0.00400
     10 C10       -77.0884  -18.5870  -26.8699 C.ar   1 LIG       0.00400
     11 H1        -77.0889  -21.9600  -28.8169 H      1 LIG       0.11500
     12 H2        -77.0880  -21.9604  -26.3391 H      1 LIG       0.11500
     13 H3        -77.0884  -15.2135  -28.8168 H      1 LIG       0.11500
     14 H4        -77.0892  -15.2137  -26.3388 H      1 LIG       0.11500
     15 H5        -77.0887  -19.8358  -30.0598 H      1 LIG       0.11500
     16 H6        -77.0878  -19.8359  -25.0955 H      1 LIG       0.11500
     17 H7        -77.0880  -17.3378  -30.0596 H      1 LIG       0.11500
     18 H8        -77.0887  -17.3383  -25.0951 H      1 LIG       0.11500
@<TRIPOS>BOND
      1       1       2 ar
      2       1       5 ar
      3       2       6 ar
      4       3       4 ar
      5       3       7 ar
      6       4       8 ar
      7       5       9 ar
      8       6      10 ar
      9       7       9 ar
     10       8      10 ar
     11       9      10 ar
     12       1      11 1
     13       2      12 1
     14       3      13 1
     15       4      14 1
     16       5      15 1
     17       6      16 1
     18       7      17 1
     19       8      18 1
@<TRIPOS>ALT_TYPE
CGenFF_4.0_ALT_TYPE_SET
CGenFF_4.0 1 CG2R61 2 CG2R61 3 CG2R61 4 CG2R61 5 CG2R61 6 CG2R61 7 CG2R61 8 CG2R61 9 CG2R61 10 CG2R61 11 HGR61 12 HGR61 13 HGR61 14 HGR61 15 HGR61 16 HGR61 17 HGR61 18 HGR61
@<TRIPOS>MOLECULE
naphtalene
 18 19 0 0 0
****
USER_CHARGES
INVALID_CHARGES
Pose:  24 Cluster:  24 Fr_nu: 160394 TotEn:    -9.50
@<TRIPOS>ATOM
      1 C1        -65.7316  -19.5365  -55.7231 C.ar   1 LIG      -0.11500
      2 C2        -64.3776  -19.2152  -55.7438 C.ar   1 LIG      -0.11500
      3 C3        -65.2498  -21.2737  -51.2039 C.ar   1 LIG      -0.11500
      4 C4        -63.8958  -20.9524  -51.2248 C.ar   1 LIG      -0.11500
      5 C5        -66.2916  -20.1290  -54.5909 C.ar   1 LIG      -0.11700
      6 C6        -63.5785  -19.4851  -54.6327 C.ar   1 LIG      -0.11700
      7 C7        -66.0490  -21.0037  -52.3152 C.ar   1 LIG      -0.11700
      8 C8        -63.3357  -20.3600  -52.3570 C.ar   1 LIG      -0.11700
      9 C9        -65.5021  -20.4078  -53.4633 C.ar   1 LIG       0.00400
     10 C10       -64.1252  -20.0811  -53.4846 C.ar   1 LIG       0.00400
     11 H1        -66.3531  -19.3266  -56.5886 H      1 LIG       0.11500
     12 H2        -63.9427  -18.7537  -56.6257 H      1 LIG       0.11500
     13 H3        -65.6854  -21.7352  -50.3222 H      1 LIG       0.11500
     14 H4        -63.2745  -21.1638  -50.3595 H      1 LIG       0.11500
     15 H5        -67.3522  -20.3719  -54.5970 H      1 LIG       0.11500
     16 H6        -62.5226  -19.2250  -54.6708 H      1 LIG       0.11500
     17 H7        -67.1049  -21.2631  -52.2766 H      1 LIG       0.11500
     18 H8        -62.2750  -20.1176  -52.3513 H      1 LIG       0.11500
@<TRIPOS>BOND
      1       1       2 ar
      2       1       5 ar
      3       2       6 ar
      4       3       4 ar
      5       3       7 ar
      6       4       8 ar
      7       5       9 ar
      8       6      10 ar
      9       7       9 ar
     10       8      10 ar
     11       9      10 ar
     12       1      11 1
     13       2      12 1
     14       3      13 1
     15       4      14 1
     16       5      15 1
     17       6      16 1
     18       7      17 1
     19       8      18 1
@<TRIPOS>ALT_TYPE
CGenFF_4.0_ALT_TYPE_SET
CGenFF_4.0 1 CG2R61 2 CG2R61 3 CG2R61 4 CG2R61 5 CG2R61 6 CG2R61 7 CG2R61 8 CG2R61 9 CG2R61 10 CG2R61 11 HGR61 12 HGR61 13 HGR61 14 HGR61 15 HGR61 16 HGR61 17 HGR61 18 HGR61
@<TRIPOS>MOLECULE
naphtalene
 18 19 0 0 0
****
USER_CHARGES
INVALID_CHARGES
Pose:  25 Cluster:  25 Fr_nu:   6387 TotEn:    -9.29
@<TRIPOS>ATOM
      1 C1        -72.5069  -12.1110  -46.1774 C.ar   1 LIG      -0.11500
      2 C2        -72.1837  -11.5125  -44.9632 C.ar   1 LIG      -0.11500
      3 C3        -76.7562  -13.5831  -44.3201 C.ar   1 LIG      -0.11500
      4 C4        -76.4329  -12.9846  -43.1060 C.ar   1 LIG      -0.11500
      5 C5        -73.7240  -12.7768  -46.3257 C.ar   1 LIG      -0.11700
      6 C6        -73.0761  -11.5774  -43.8929 C.ar   1 LIG      -0.11700
      7 C7        -75.8638  -13.5181  -45.3906 C.ar   1 LIG      -0.11700
      8 C8        -75.2158  -12.3188  -42.9575 C.ar   1 LIG      -0.11700
      9 C9        -74.6343  -12.8521  -45.2589 C.ar   1 LIG       0.00400
     10 C10       -74.3055  -12.2435  -44.0243 C.ar   1 LIG       0.00400
     11 H1        -71.8116  -12.0606  -47.0101 H      1 LIG       0.11500
     12 H2        -71.2361  -10.9942  -44.8488 H      1 LIG       0.11500
     13 H3        -77.7039  -14.1016  -44.4352 H      1 LIG       0.11500
     14 H4        -77.1280  -13.0365  -42.2732 H      1 LIG       0.11500
     15 H5        -73.9555  -13.2378  -47.2838 H      1 LIG       0.11500
     16 H6        -72.8029  -11.1020  -42.9531 H      1 LIG       0.11500
     17 H7        -76.1375  -13.9929  -46.3304 H      1 LIG       0.11500
     18 H8        -74.9837  -11.8584  -41.9993 H      1 LIG       0.11500
@<TRIPOS>BOND
      1       1       2 ar
      2       1       5 ar
      3       2       6 ar
      4       3       4 ar
      5       3       7 ar
      6       4       8 ar
      7       5       9 ar
      8       6      10 ar
      9       7       9 ar
     10       8      10 ar
     11       9      10 ar
     12       1      11 1
     13       2      12 1
     14       3      13 1
     15       4      14 1
     16       5      15 1
     17       6      16 1
     18       7      17 1
     19       8      18 1
@<TRIPOS>ALT_TYPE
CGenFF_4.0_ALT_TYPE_SET
CGenFF_4.0 1 CG2R61 2 CG2R61 3 CG2R61 4 CG2R61 5 CG2R61 6 CG2R61 7 CG2R61 8 CG2R61 9 CG2R61 10 CG2R61 11 HGR61 12 HGR61 13 HGR61 14 HGR61 15 HGR61 16 HGR61 17 HGR61 18 HGR61
@<TRIPOS>MOLECULE
naphtalene
 18 19 0 0 0
****
USER_CHARGES
INVALID_CHARGES
Pose:  26 Cluster:  26 Fr_nu:  31509 TotEn:    -8.83
@<TRIPOS>ATOM
      1 C1        -63.0605   -1.3161  -58.2490 C.ar   1 LIG      -0.11500
      2 C2        -62.2988   -2.4609  -58.4637 C.ar   1 LIG      -0.11500
      3 C3        -60.4096   -0.2934  -54.2994 C.ar   1 LIG      -0.11500
      4 C4        -59.6480   -1.4383  -54.5142 C.ar   1 LIG      -0.11500
      5 C5        -62.7848   -0.4876  -57.1608 C.ar   1 LIG      -0.11700
      6 C6        -61.2586   -2.7817  -57.5913 C.ar   1 LIG      -0.11700
      7 C7        -61.4499    0.0274  -55.1720 C.ar   1 LIG      -0.11700
      8 C8        -59.9236   -2.2668  -55.6023 C.ar   1 LIG      -0.11700
      9 C9        -61.7414   -0.7951  -56.2723 C.ar   1 LIG       0.00400
     10 C10       -60.9670   -1.9593  -56.4908 C.ar   1 LIG       0.00400
     11 H1        -63.8706   -1.0672  -58.9282 H      1 LIG       0.11500
     12 H2        -62.5141   -3.1051  -59.3113 H      1 LIG       0.11500
     13 H3        -60.1946    0.3514  -53.4519 H      1 LIG       0.11500
     14 H4        -58.8390   -1.6874  -53.8338 H      1 LIG       0.11500
     15 H5        -63.3935    0.4019  -57.0122 H      1 LIG       0.11500
     16 H6        -60.6758   -3.6812  -57.7787 H      1 LIG       0.11500
     17 H7        -62.0319    0.9273  -54.9848 H      1 LIG       0.11500
     18 H8        -59.3156   -3.1569  -55.7507 H      1 LIG       0.11500
@<TRIPOS>BOND
      1       1       2 ar
      2       1       5 ar
      3       2       6 ar
      4       3       4 ar
      5       3       7 ar
      6       4       8 ar
      7       5       9 ar
      8       6      10 ar
      9       7       9 ar
     10       8      10 ar
     11       9      10 ar
     12       1      11 1
     13       2      12 1
     14       3      13 1
     15       4      14 1
     16       5      15 1
     17       6      16 1
     18       7      17 1
     19       8      18 1
@<TRIPOS>ALT_TYPE
CGenFF_4.0_ALT_TYPE_SET
CGenFF_4.0 1 CG2R61 2 CG2R61 3 CG2R61 4 CG2R61 5 CG2R61 6 CG2R61 7 CG2R61 8 CG2R61 9 CG2R61 10 CG2R61 11 HGR61 12 HGR61 13 HGR61 14 HGR61 15 HGR61 16 HGR61 17 HGR61 18 HGR61
@<TRIPOS>MOLECULE
naphtalene
 18 19 0 0 0
****
USER_CHARGES
INVALID_CHARGES
Pose:  27 Cluster:  27 Fr_nu: 169939 TotEn:    -8.30
@<TRIPOS>ATOM
      1 C1        -63.4966   -1.5312  -25.5381 C.ar   1 LIG      -0.11500
      2 C2        -63.4711   -0.1399  -25.5602 C.ar   1 LIG      -0.11500
      3 C3        -67.5996   -1.4972  -28.1529 C.ar   1 LIG      -0.11500
      4 C4        -67.5740   -0.1059  -28.1749 C.ar   1 LIG      -0.11500
      5 C5        -64.5279   -2.2211  -26.1761 C.ar   1 LIG      -0.11700
      6 C6        -64.4765    0.5669  -26.2203 C.ar   1 LIG      -0.11700
      7 C7        -66.5940   -2.2040  -27.4928 C.ar   1 LIG      -0.11700
      8 C8        -66.5428    0.5841  -27.5370 C.ar   1 LIG      -0.11700
      9 C9        -65.5484   -1.5259  -26.8453 C.ar   1 LIG       0.00400
     10 C10       -65.5223   -0.1111  -26.8677 C.ar   1 LIG       0.00400
     11 H1        -62.7139   -2.0809  -25.0236 H      1 LIG       0.11500
     12 H2        -62.6676    0.3962  -25.0634 H      1 LIG       0.11500
     13 H3        -68.4029   -2.0340  -28.6497 H      1 LIG       0.11500
     14 H4        -68.3577    0.4433  -28.6884 H      1 LIG       0.11500
     15 H5        -64.5279   -3.3087  -26.1455 H      1 LIG       0.11500
     16 H6        -64.4362    1.6542  -26.2252 H      1 LIG       0.11500
     17 H7        -66.6341   -3.2912  -27.4887 H      1 LIG       0.11500
     18 H8        -66.5430    1.6718  -27.5667 H      1 LIG       0.11500
@<TRIPOS>BOND
      1       1       2 ar
      2       1       5 ar
      3       2       6 ar
      4       3       4 ar
      5       3       7 ar
      6       4       8 ar
      7       5       9 ar
      8       6      10 ar
      9       7       9 ar
     10       8      10 ar
     11       9      10 ar
     12       1      11 1
     13       2      12 1
     14       3      13 1
     15       4      14 1
     16       5      15 1
     17       6      16 1
     18       7      17 1
     19       8      18 1
@<TRIPOS>ALT_TYPE
CGenFF_4.0_ALT_TYPE_SET
CGenFF_4.0 1 CG2R61 2 CG2R61 3 CG2R61 4 CG2R61 5 CG2R61 6 CG2R61 7 CG2R61 8 CG2R61 9 CG2R61 10 CG2R61 11 HGR61 12 HGR61 13 HGR61 14 HGR61 15 HGR61 16 HGR61 17 HGR61 18 HGR61
# TRIPOS MOL2 file generated by SEED

@<TRIPOS>MOLECULE
pyrazole
 9 9 0 0 0
****
USER_CHARGES
INVALID_CHARGES
Pose:   1 Cluster:   1 Fr_nu: 8372363 TotEn:   -18.89
@<TRIPOS>ATOM
      1 C1        -52.3947    3.2233  -33.5786 C.2    1 LIG      -0.25100
      2 C2        -51.7568    3.8182  -32.4736 C.2    1 LIG       0.13200
      3 C3        -52.2693    1.8729  -33.3613 C.2    1 LIG      -0.03800
      4 N1        -51.2629    2.9195  -31.6179 N.2    1 LIG      -0.57800
      5 N2        -51.5906    1.7460  -32.1850 N.pl3  1 LIG      -0.05900
      6 H1        -52.8786    3.7050  -34.4153 H      1 LIG       0.15700
      7 H2        -51.6307    4.8693  -32.2566 H      1 LIG       0.15600
      8 H3        -52.5924    1.0103  -33.9261 H      1 LIG       0.15900
      9 H4        -51.3168    0.8928  -31.7140 H      1 LIG       0.32200
@<TRIPOS>BOND
      1       1       2 1
      2       1       3 2
      3       2       4 2
      4       3       5 1
      5       4       5 1
      6       1       6 1
      7       2       7 1
      8       3       8 1
      9       5       9 1
@<TRIPOS>ALT_TYPE
CGenFF_4.0_ALT_TYPE_SET
CGenFF_4.0 1 CG2R51 2 CG2R52 3 CG2R51 4 NG2R50 5 NG2R51 6 HGR51 7 HGR52 8 HGR52 9 HGP1
@<TRIPOS>MOLECULE
pyrazole
 9 9 0 0 0
****
USER_CHARGES
INVALID_CHARGES
Pose:   2 Cluster:   2 Fr_nu: 8372295 TotEn:   -17.46
@<TRIPOS>ATOM
      1 C1        -51.0283    3.0738  -32.3727 C.2    1 LIG      -0.25100
      2 C2        -51.9381    3.6313  -33.2911 C.2    1 LIG       0.13200
      3 C3        -51.3741    1.7460  -32.3100 C.2    1 LIG      -0.03800
      4 N1        -52.7971    2.7313  -33.7770 N.2    1 LIG      -0.57800
      5 N2        -52.4286    1.5947  -33.1618 N.pl3  1 LIG      -0.05900
      6 H1        -50.2327    3.5647  -31.8321 H      1 LIG       0.15700
      7 H2        -52.0112    4.6561  -33.6261 H      1 LIG       0.15600
      8 H3        -50.9753    0.9145  -31.7470 H      1 LIG       0.15900
      9 H4        -52.9441    0.7485  -33.3692 H      1 LIG       0.32200
@<TRIPOS>BOND
      1       1       2 1
      2       1       3 2
      3       2       4 2
      4       3       5 1
      5       4       5 1
      6       1       6 1
      7       2       7 1
      8       3       8 1
      9       5       9 1
@<TRIPOS>ALT_TYPE
CGenFF_4.0_ALT_TYPE_SET
CGenFF_4.0 1 CG2R51 2 CG2R52 3 CG2R51 4 NG2R50 5 NG2R51 6 HGR51 7 HGR52 8 HGR52 9 HGP1
@<TRIPOS>MOLECULE
pyrazole
 9 9 0 0 0
****
USER_CHARGES
INVALID_CHARGES
Pose:   3 Cluster:   3 Fr_nu: 10214910 TotEn:   -16.06
@<TRIPOS>ATOM
      1 C1        -40.9336   -5.0817  -49.0310 C.2    1 LIG      -0.25100
      2 C2        -40.9597   -5.0015  -47.6258 C.2    1 LIG       0.13200
      3 C3        -40.5157   -3.8383  -49.4382 C.2    1 LIG      -0.03800
      4 N1        -40.5878   -3.8021  -47.1708 N.2    1 LIG      -0.57800
      5 N2        -40.3239   -3.1171  -48.2965 N.pl3  1 LIG      -0.05900
      6 H1        -41.1821   -5.9228  -49.6613 H      1 LIG       0.15700
      7 H2        -41.2347   -5.7669  -46.9143 H      1 LIG       0.15600
      8 H3        -40.3437   -3.4106  -50.4154 H      1 LIG       0.15900
      9 H4        -40.0174   -2.1560  -48.2122 H      1 LIG       0.32200
@<TRIPOS>BOND
      1       1       2 1
      2       1       3 2
      3       2       4 2
      4       3       5 1
      5       4       5 1
      6       1       6 1
      7       2       7 1
      8       3       8 1
      9       5       9 1
@<TRIPOS>ALT_TYPE
CGenFF_4.0_ALT_TYPE_SET
CGenFF_4.0 1 CG2R51 2 CG2R52 3 CG2R51 4 NG2R50 5 NG2R51 6 HGR51 7 HGR52 8 HGR52 9 HGP1
@<TRIPOS>MOLECULE
pyrazole
 9 9 0 0 0
****
USER_CHARGES
INVALID_CHARGES
Pose:   4 Cluster:   4 Fr_nu: 525565 TotEn:   -15.76
@<TRIPOS>ATOM
      1 C1        -74.0693  -12.2032  -44.1099 C.2    1 LIG      -0.25100
      2 C2        -72.6799  -12.4282  -44.0808 C.2    1 LIG       0.13200
      3 C3        -74.1942  -10.8587  -44.3610 C.2    1 LIG      -0.03800
      4 N1        -71.9728  -11.3158  -44.2964 N.2    1 LIG      -0.57800
      5 N2        -72.9216  -10.3788  -44.4635 N.pl3  1 LIG      -0.05900
      6 H1        -74.8689  -12.9155  -43.9694 H      1 LIG       0.15700
      7 H2        -72.1531  -13.3563  -43.9109 H      1 LIG       0.15600
      8 H3        -75.0545  -10.2144  -44.4712 H      1 LIG       0.15900
      9 H4        -72.6287   -9.4266  -44.6433 H      1 LIG       0.32200
@<TRIPOS>BOND
      1       1       2 1
      2       1       3 2
      3       2       4 2
      4       3       5 1
      5       4       5 1
      6       1       6 1
      7       2       7 1
      8       3       8 1
      9       5       9 1
@<TRIPOS>ALT_TYPE
CGenFF_4.0_ALT_TYPE_SET
CGenFF_4.0 1 CG2R51 2 CG2R52 3 CG2R51 4 NG2R50 5 NG2R51 6 HGR51 7 HGR52 8 HGR52 9 HGP1
@<TRIPOS>MOLECULE
pyrazole
 9 9 0 0 0
****
USER_CHARGES
INVALID_CHARGES
Pose:   5 Cluster:   5 Fr_nu: 318665 TotEn:   -15.38
@<TRIPOS>ATOM
      1 C1        -51.0804  -11.3288  -28.7547 C.2    1 LIG      -0.25100
      2 C2        -49.9806  -10.8333  -29.4803 C.2    1 LIG       0.13200
      3 C3        -52.1035  -10.4600  -29.0459 C.2    1 LIG      -0.03800
      4 N1        -50.2772   -9.7349  -30.1800 N.2    1 LIG      -0.57800
      5 N2        -51.5750   -9.5331  -29.8955 N.pl3  1 LIG      -0.05900
      6 H1        -51.1263  -12.1949  -28.1111 H      1 LIG       0.15700
      7 H2        -48.9752  -11.2264  -29.5280 H      1 LIG       0.15600
      8 H3        -53.1360  -10.4174  -28.7304 H      1 LIG       0.15900
      9 H4        -52.0401   -8.7384  -30.3162 H      1 LIG       0.32200
@<TRIPOS>BOND
      1       1       2 1
      2       1       3 2
      3       2       4 2
      4       3       5 1
      5       4       5 1
      6       1       6 1
      7       2       7 1
      8       3       8 1
      9       5       9 1
@<TRIPOS>ALT_TYPE
CGenFF_4.0_ALT_TYPE_SET
CGenFF_4.0 1 CG2R51 2 CG2R52 3 CG2R51 4 NG2R50 5 NG2R51 6 HGR51 7 HGR52 8 HGR52 9 HGP1
@<TRIPOS>MOLECULE
pyrazole
 9 9 0 0 0
****
USER_CHARGES
INVALID_CHARGES
Pose:   6 Cluster:   6 Fr_nu: 186220 TotEn:   -14.82
@<TRIPOS>ATOM
      1 C1        -79.0653   -2.5182  -57.9207 C.2    1 LIG      -0.25100
      2 C2        -78.9939   -1.4032  -57.0642 C.2    1 LIG       0.13200
      3 C3        -77.9184   -3.2267  -57.6584 C.2    1 LIG      -0.03800
      4 N1        -77.8891   -1.3995  -56.3137 N.2    1 LIG      -0.57800
      5 N2        -77.2556   -2.5208  -56.6977 N.pl3  1 LIG      -0.05900
      6 H1        -79.8397   -2.7736  -58.6289 H      1 LIG       0.15700
      7 H2        -79.7007   -0.5930  -56.9560 H      1 LIG       0.15600
      8 H3        -77.5219   -4.1475  -58.0612 H      1 LIG       0.15900
      9 H4        -76.3695   -2.7439  -56.2622 H      1 LIG       0.32200
@<TRIPOS>BOND
      1       1       2 1
      2       1       3 2
      3       2       4 2
      4       3       5 1
      5       4       5 1
      6       1       6 1
      7       2       7 1
      8       3       8 1
      9       5       9 1
@<TRIPOS>ALT_TYPE
CGenFF_4.0_ALT_TYPE_SET
CGenFF_4.0 1 CG2R51 2 CG2R52 3 CG2R51 4 NG2R50 5 NG2R51 6 HGR51 7 HGR52 8 HGR52 9 HGP1
@<TRIPOS>MOLECULE
pyrazole
 9 9 0 0 0
****
USER_CHARGES
INVALID_CHARGES
Pose:   7 Cluster:   7 Fr_nu: 4847361 TotEn:   -14.76
@<TRIPOS>ATOM
      1 C1        -58.9261   -3.3124  -18.9847 C.2    1 LIG      -0.25100
      2 C2        -58.6110   -4.6250  -18.5855 C.2    1 LIG       0.13200
      3 C3        -57.7531   -2.6151  -18.8285 C.2    1 LIG      -0.03800
      4 N1        -57.3376   -4.7565  -18.2046 N.2    1 LIG      -0.57800
      5 N2        -56.8421   -3.5175  -18.3638 N.pl3  1 LIG      -0.05900
      6 H1        -59.8707   -2.9251  -19.3372 H      1 LIG       0.15700
      7 H2        -59.2564   -5.4913  -18.5558 H      1 LIG       0.15600
      8 H3        -57.4911   -1.5810  -19.0001 H      1 LIG       0.15900
      9 H4        -55.8695   -3.3568  -18.1332 H      1 LIG       0.32200
@<TRIPOS>BOND
      1       1       2 1
      2       1       3 2
      3       2       4 2
      4       3       5 1
      5       4       5 1
      6       1       6 1
      7       2       7 1
      8       3       8 1
      9       5       9 1
@<TRIPOS>ALT_TYPE
CGenFF_4.0_ALT_TYPE_SET
CGenFF_4.0 1 CG2R51 2 CG2R52 3 CG2R51 4 NG2R50 5 NG2R51 6 HGR51 7 HGR52 8 HGR52 9 HGP1
@<TRIPOS>MOLECULE
pyrazole
 9 9 0 0 0
****
USER_CHARGES
INVALID_CHARGES
Pose:   8 Cluster:   8 Fr_nu: 3913935 TotEn:   -14.48
@<TRIPOS>ATOM
      1 C1        -51.5329    3.5871  -31.4200 C.2    1 LIG      -0.25100
      2 C2        -51.7324    4.2461  -32.6479 C.2    1 LIG       0.13200
      3 C3        -51.3722    2.2664  -31.7612 C.2    1 LIG      -0.03800
      4 N1        -51.7015    3.4128  -33.6913 N.2    1 LIG      -0.57800
      5 N2        -51.4807    2.2166  -33.1200 N.pl3  1 LIG      -0.05900
      6 H1        -51.5081    4.0096  -30.4264 H      1 LIG       0.15700
      7 H2        -51.8995    5.2988  -32.8260 H      1 LIG       0.15600
      8 H3        -51.1969    1.3774  -31.1728 H      1 LIG       0.15900
      9 H4        -51.4166    1.4034  -33.7195 H      1 LIG       0.32200
@<TRIPOS>BOND
      1       1       2 1
      2       1       3 2
      3       2       4 2
      4       3       5 1
      5       4       5 1
      6       1       6 1
      7       2       7 1
      8       3       8 1
      9       5       9 1
@<TRIPOS>ALT_TYPE
CGenFF_4.0_ALT_TYPE_SET
CGenFF_4.0 1 CG2R51 2 CG2R52 3 CG2R51 4 NG2R50 5 NG2R51 6 HGR51 7 HGR52 8 HGR52 9 HGP1
@<TRIPOS>MOLECULE
pyrazole
 9 9 0 0 0
****
USER_CHARGES
INVALID_CHARGES
Pose:   9 Cluster:   9 Fr_nu: 399095 TotEn:   -14.16
@<TRIPOS>ATOM
      1 C1        -50.5514  -10.2817  -28.3302 C.2    1 LIG      -0.25100
      2 C2        -50.0176   -9.9849  -29.5985 C.2    1 LIG       0.13200
      3 C3        -51.5303  -11.2125  -28.5789 C.2    1 LIG      -0.03800
      4 N1        -50.6083  -10.6716  -30.5801 N.2    1 LIG      -0.57800
      5 N2        -51.5233  -11.4093  -29.9285 N.pl3  1 LIG      -0.05900
      6 H1        -50.2665   -9.8785  -27.3696 H      1 LIG       0.15700
      7 H2        -49.2231   -9.2964  -29.8486 H      1 LIG       0.15600
      8 H3        -52.2172  -11.7389  -27.9320 H      1 LIG       0.15900
      9 H4        -52.1143  -12.0277  -30.4698 H      1 LIG       0.32200
@<TRIPOS>BOND
      1       1       2 1
      2       1       3 2
      3       2       4 2
      4       3       5 1
      5       4       5 1
      6       1       6 1
      7       2       7 1
      8       3       8 1
      9       5       9 1
@<TRIPOS>ALT_TYPE
CGenFF_4.0_ALT_TYPE_SET
CGenFF_4.0 1 CG2R51 2 CG2R52 3 CG2R51 4 NG2R50 5 NG2R51 6 HGR51 7 HGR52 8 HGR52 9 HGP1
@<TRIPOS>MOLECULE
pyrazole
 9 9 0 0 0
****
USER_CHARGES
INVALID_CHARGES
Pose:  10 Cluster:  10 Fr_nu: 3892213 TotEn:   -14.14
@<TRIPOS>ATOM
      1 C1        -58.5684   -3.4464  -20.5166 C.2    1 LIG      -0.25100
      2 C2        -57.5691   -3.9500  -21.3708 C.2    1 LIG       0.13200
      3 C3        -57.8840   -3.0028  -19.4115 C.2    1 LIG      -0.03800
      4 N1        -56.3431   -3.8371  -20.8529 N.2    1 LIG      -0.57800
      5 N2        -56.5675   -3.2574  -19.6614 N.pl3  1 LIG      -0.05900
      6 H1        -59.6355   -3.4091  -20.6788 H      1 LIG       0.15700
      7 H2        -57.6831   -4.3951  -22.3489 H      1 LIG       0.15600
      8 H3        -58.2080   -2.5415  -18.4898 H      1 LIG       0.15900
      9 H4        -55.7727   -3.0644  -19.0648 H      1 LIG       0.32200
@<TRIPOS>BOND
      1       1       2 1
      2       1       3 2
      3       2       4 2
      4       3       5 1
      5       4       5 1
      6       1       6 1
      7       2       7 1
      8       3       8 1
      9       5       9 1
@<TRIPOS>ALT_TYPE
CGenFF_4.0_ALT_TYPE_SET
CGenFF_4.0 1 CG2R51 2 CG2R52 3 CG2R51 4 NG2R50 5 NG2R51 6 HGR51 7 HGR52 8 HGR52 9 HGP1
@<TRIPOS>MOLECULE
pyrazole
 9 9 0 0 0
****
USER_CHARGES
INVALID_CHARGES
Pose:  11 Cluster:  11 Fr_nu: 213654 TotEn:   -13.73
@<TRIPOS>ATOM
      1 C1        -60.1754    3.6580  -46.9396 C.2    1 LIG      -0.25100
      2 C2        -58.9581    3.4703  -46.2579 C.2    1 LIG       0.13200
      3 C3        -60.5779    2.3895  -47.2791 C.2    1 LIG      -0.03800
      4 N1        -58.6102    2.1839  -46.1685 N.2    1 LIG      -0.57800
      5 N2        -59.6149    1.5517  -46.7984 N.pl3  1 LIG      -0.05900
      6 H1        -60.6901    4.5829  -47.1546 H      1 LIG       0.15700
      7 H2        -58.3097    4.2174  -45.8229 H      1 LIG       0.15600
      8 H3        -61.4421    2.0161  -47.8094 H      1 LIG       0.15900
      9 H4        -59.5787    0.5423  -46.8660 H      1 LIG       0.32200
@<TRIPOS>BOND
      1       1       2 1
      2       1       3 2
      3       2       4 2
      4       3       5 1
      5       4       5 1
      6       1       6 1
      7       2       7 1
      8       3       8 1
      9       5       9 1
@<TRIPOS>ALT_TYPE
CGenFF_4.0_ALT_TYPE_SET
CGenFF_4.0 1 CG2R51 2 CG2R52 3 CG2R51 4 NG2R50 5 NG2R51 6 HGR51 7 HGR52 8 HGR52 9 HGP1
@<TRIPOS>MOLECULE
pyrazole
 9 9 0 0 0
****
USER_CHARGES
INVALID_CHARGES
Pose:  12 Cluster:  12 Fr_nu: 3433608 TotEn:   -13.44
@<TRIPOS>ATOM
      1 C1        -63.3177   -1.9676  -23.9304 C.2    1 LIG      -0.25100
      2 C2        -61.9447   -2.0527  -24.2293 C.2    1 LIG       0.13200
      3 C3        -63.9415   -2.5225  -25.0210 C.2    1 LIG      -0.03800
      4 N1        -61.7094   -2.6173  -25.4166 N.2    1 LIG      -0.57800
      5 N2        -62.9430   -2.8922  -25.8735 N.pl3  1 LIG      -0.05900
      6 H1        -63.7899   -1.5618  -23.0479 H      1 LIG       0.15700
      7 H2        -61.1056   -1.7262  -23.6316 H      1 LIG       0.15600
      8 H3        -64.9824   -2.6819  -25.2628 H      1 LIG       0.15900
      9 H4        -63.0312   -3.3332  -26.7804 H      1 LIG       0.32200
@<TRIPOS>BOND
      1       1       2 1
      2       1       3 2
      3       2       4 2
      4       3       5 1
      5       4       5 1
      6       1       6 1
      7       2       7 1
      8       3       8 1
      9       5       9 1
@<TRIPOS>ALT_TYPE
CGenFF_4.0_ALT_TYPE_SET
CGenFF_4.0 1 CG2R51 2 CG2R52 3 CG2R51 4 NG2R50 5 NG2R51 6 HGR51 7 HGR52 8 HGR52 9 HGP1
@<TRIPOS>MOLECULE
pyrazole
 9 9 0 0 0
****
USER_CHARGES
INVALID_CHARGES
Pose:  13 Cluster:  13 Fr_nu: 4357007 TotEn:   -13.40
@<TRIPOS>ATOM
      1 C1        -81.3790    1.8758  -55.4952 C.2    1 LIG      -0.25100
      2 C2        -79.9870    1.6661  -55.4957 C.2    1 LIG       0.13200
      3 C3        -81.7084    1.9909  -54.1667 C.2    1 LIG      -0.03800
      4 N1        -79.4676    1.6487  -54.2653 N.2    1 LIG      -0.57800
      5 N2        -80.5390    1.8490  -53.4791 N.pl3  1 LIG      -0.05900
      6 H1        -82.0503    1.9360  -56.3390 H      1 LIG       0.15700
      7 H2        -79.3293    1.5247  -56.3414 H      1 LIG       0.15600
      8 H3        -82.6485    2.1549  -53.6601 H      1 LIG       0.15900
      9 H4        -80.3998    1.8758  -52.4767 H      1 LIG       0.32200
@<TRIPOS>BOND
      1       1       2 1
      2       1       3 2
      3       2       4 2
      4       3       5 1
      5       4       5 1
      6       1       6 1
      7       2       7 1
      8       3       8 1
      9       5       9 1
@<TRIPOS>ALT_TYPE
CGenFF_4.0_ALT_TYPE_SET
CGenFF_4.0 1 CG2R51 2 CG2R52 3 CG2R51 4 NG2R50 5 NG2R51 6 HGR51 7 HGR52 8 HGR52 9 HGP1
@<TRIPOS>MOLECULE
pyrazole
 9 9 0 0 0
****
USER_CHARGES
INVALID_CHARGES
Pose:  14 Cluster:  14 Fr_nu: 6186139 TotEn:   -13.27
@<TRIPOS>ATOM
      1 C1        -60.4364    3.0422  -44.5988 C.2    1 LIG      -0.25100
      2 C2        -59.9431    1.7908  -44.1837 C.2    1 LIG       0.13200
      3 C3        -61.4807    3.3000  -43.7449 C.2    1 LIG      -0.03800
      4 N1        -60.6183    1.2885  -43.1466 N.2    1 LIG      -0.57800
      5 N2        -61.5467    2.2291  -42.9026 N.pl3  1 LIG      -0.05900
      6 H1        -60.0844    3.6704  -45.4037 H      1 LIG       0.15700
      7 H2        -59.1199    1.2235  -44.5941 H      1 LIG       0.15600
      8 H3        -62.1688    4.1291  -43.6639 H      1 LIG       0.15900
      9 H4        -62.1983    2.0742  -42.1436 H      1 LIG       0.32200
@<TRIPOS>BOND
      1       1       2 1
      2       1       3 2
      3       2       4 2
      4       3       5 1
      5       4       5 1
      6       1       6 1
      7       2       7 1
      8       3       8 1
      9       5       9 1
@<TRIPOS>ALT_TYPE
CGenFF_4.0_ALT_TYPE_SET
CGenFF_4.0 1 CG2R51 2 CG2R52 3 CG2R51 4 NG2R50 5 NG2R51 6 HGR51 7 HGR52 8 HGR52 9 HGP1
@<TRIPOS>MOLECULE
pyrazole
 9 9 0 0 0
****
USER_CHARGES
INVALID_CHARGES
Pose:  15 Cluster:  15 Fr_nu:  86146 TotEn:   -13.21
@<TRIPOS>ATOM
      1 C1        -57.6671   -3.2872  -18.9047 C.2    1 LIG      -0.25100
      2 C2        -56.6582   -3.1193  -19.8720 C.2    1 LIG       0.13200
      3 C3        -58.6236   -4.0456  -19.5343 C.2    1 LIG      -0.03800
      4 N1        -56.9468   -3.7227  -21.0281 N.2    1 LIG      -0.57800
      5 N2        -58.1478   -4.2773  -20.7914 N.pl3  1 LIG      -0.05900
      6 H1        -57.6973   -2.9120  -17.8924 H      1 LIG       0.15700
      7 H2        -55.7249   -2.5820  -19.7829 H      1 LIG       0.15600
      8 H3        -59.5793   -4.4307  -19.2091 H      1 LIG       0.15900
      9 H4        -58.5891   -4.8015  -21.5365 H      1 LIG       0.32200
@<TRIPOS>BOND
      1       1       2 1
      2       1       3 2
      3       2       4 2
      4       3       5 1
      5       4       5 1
      6       1       6 1
      7       2       7 1
      8       3       8 1
      9       5       9 1
@<TRIPOS>ALT_TYPE
CGenFF_4.0_ALT_TYPE_SET
CGenFF_4.0 1 CG2R51 2 CG2R52 3 CG2R51 4 NG2R50 5 NG2R51 6 HGR51 7 HGR52 8 HGR52 9 HGP1
@<TRIPOS>MOLECULE
pyrazole
 9 9 0 0 0
****
USER_CHARGES
INVALID_CHARGES
Pose:  16 Cluster:  16 Fr_nu: 3956137 TotEn:   -12.38
@<TRIPOS>ATOM
      1 C1        -78.5296  -19.1030  -29.4255 C.2    1 LIG      -0.25100
      2 C2        -79.5872  -18.5223  -30.1508 C.2    1 LIG       0.13200
      3 C3        -77.4271  -18.9260  -30.2252 C.2    1 LIG      -0.03800
      4 N1        -79.1921  -18.0142  -31.3211 N.2    1 LIG      -0.57800
      5 N2        -77.8738  -18.2749  -31.3374 N.pl3  1 LIG      -0.05900
      6 H1        -78.5611  -19.5823  -28.4582 H      1 LIG       0.15700
      7 H2        -80.6297  -18.4487  -29.8756 H      1 LIG       0.15600
      8 H3        -76.3888  -19.2004  -30.1067 H      1 LIG       0.15900
      9 H4        -77.3368  -17.9809  -32.1436 H      1 LIG       0.32200
@<TRIPOS>BOND
      1       1       2 1
      2       1       3 2
      3       2       4 2
      4       3       5 1
      5       4       5 1
      6       1       6 1
      7       2       7 1
      8       3       8 1
      9       5       9 1
@<TRIPOS>ALT_TYPE
CGenFF_4.0_ALT_TYPE_SET
CGenFF_4.0 1 CG2R51 2 CG2R52 3 CG2R51 4 NG2R50 5 NG2R51 6 HGR51 7 HGR52 8 HGR52 9 HGP1
@<TRIPOS>MOLECULE
pyrazole
 9 9 0 0 0
****
USER_CHARGES
INVALID_CHARGES
Pose:  17 Cluster:  17 Fr_nu: 196096 TotEn:   -12.29
@<TRIPOS>ATOM
      1 C1        -63.8767  -11.3625  -59.2864 C.2    1 LIG      -0.25100
      2 C2        -63.0365  -11.5324  -58.1697 C.2    1 LIG       0.13200
      3 C3        -64.1485  -10.0164  -59.3099 C.2    1 LIG      -0.03800
      4 N1        -62.7907  -10.3859  -57.5302 N.2    1 LIG      -0.57800
      5 N2        -63.4803   -9.4825  -58.2474 N.pl3  1 LIG      -0.05900
      6 H1        -64.2349  -12.1103  -59.9784 H      1 LIG       0.15700
      7 H2        -62.5935  -12.4440  -57.7949 H      1 LIG       0.15600
      8 H3        -64.7456   -9.4045  -59.9706 H      1 LIG       0.15900
      9 H4        -63.4526   -8.5144  -57.9530 H      1 LIG       0.32200
@<TRIPOS>BOND
      1       1       2 1
      2       1       3 2
      3       2       4 2
      4       3       5 1
      5       4       5 1
      6       1       6 1
      7       2       7 1
      8       3       8 1
      9       5       9 1
@<TRIPOS>ALT_TYPE
CGenFF_4.0_ALT_TYPE_SET
CGenFF_4.0 1 CG2R51 2 CG2R52 3 CG2R51 4 NG2R50 5 NG2R51 6 HGR51 7 HGR52 8 HGR52 9 HGP1
@<TRIPOS>MOLECULE
pyrazole
 9 9 0 0 0
****
USER_CHARGES
INVALID_CHARGES
Pose:  18 Cluster:  18 Fr_nu: 1070384 TotEn:   -12.14
@<TRIPOS>ATOM
      1 C1        -73.5121  -11.9941  -44.5873 C.2    1 LIG      -0.25100
      2 C2        -72.9576  -12.3534  -45.8303 C.2    1 LIG       0.13200
      3 C3        -73.0161  -10.7373  -44.3404 C.2    1 LIG      -0.03800
      4 N1        -72.1696  -11.4018  -46.3379 N.2    1 LIG      -0.57800
      5 N2        -72.2256  -10.4320  -45.4092 N.pl3  1 LIG      -0.05900
      6 H1        -74.1788  -12.5651  -43.9581 H      1 LIG       0.15700
      7 H2        -73.0943  -13.2693  -46.3873 H      1 LIG       0.15600
      8 H3        -73.1494  -10.0493  -43.5181 H      1 LIG       0.15900
      9 H4        -71.6954   -9.5845  -45.5686 H      1 LIG       0.32200
@<TRIPOS>BOND
      1       1       2 1
      2       1       3 2
      3       2       4 2
      4       3       5 1
      5       4       5 1
      6       1       6 1
      7       2       7 1
      8       3       8 1
      9       5       9 1
@<TRIPOS>ALT_TYPE
CGenFF_4.0_ALT_TYPE_SET
CGenFF_4.0 1 CG2R51 2 CG2R52 3 CG2R51 4 NG2R50 5 NG2R51 6 HGR51 7 HGR52 8 HGR52 9 HGP1
@<TRIPOS>MOLECULE
pyrazole
 9 9 0 0 0
****
USER_CHARGES
INVALID_CHARGES
Pose:  19 Cluster:  19 Fr_nu: 789698 TotEn:   -11.93
@<TRIPOS>ATOM
      1 C1        -78.0106  -16.0299  -53.5597 C.2    1 LIG      -0.25100
      2 C2        -77.7112  -17.1070  -54.4152 C.2    1 LIG       0.13200
      3 C3        -77.0850  -15.0677  -53.8822 C.2    1 LIG      -0.03800
      4 N1        -76.6764  -16.8536  -55.2207 N.2    1 LIG      -0.57800
      5 N2        -76.3175  -15.6060  -54.8729 N.pl3  1 LIG      -0.05900
      6 H1        -78.7887  -15.9595  -52.8141 H      1 LIG       0.15700
      7 H2        -78.2035  -18.0665  -54.4848 H      1 LIG       0.15600
      8 H3        -76.9059  -14.0720  -53.5030 H      1 LIG       0.15900
      9 H4        -75.5346  -15.1808  -55.3536 H      1 LIG       0.32200
@<TRIPOS>BOND
      1       1       2 1
      2       1       3 2
      3       2       4 2
      4       3       5 1
      5       4       5 1
      6       1       6 1
      7       2       7 1
      8       3       8 1
      9       5       9 1
@<TRIPOS>ALT_TYPE
CGenFF_4.0_ALT_TYPE_SET
CGenFF_4.0 1 CG2R51 2 CG2R52 3 CG2R51 4 NG2R50 5 NG2R51 6 HGR51 7 HGR52 8 HGR52 9 HGP1
@<TRIPOS>MOLECULE
pyrazole
 9 9 0 0 0
****
USER_CHARGES
INVALID_CHARGES
Pose:  20 Cluster:  20 Fr_nu:  92945 TotEn:   -11.93
@<TRIPOS>ATOM
      1 C1        -68.6676   -1.3129  -28.6013 C.2    1 LIG      -0.25100
      2 C2        -69.6511   -2.1657  -29.1374 C.2    1 LIG       0.13200
      3 C3        -67.8204   -2.1518  -27.9195 C.2    1 LIG      -0.03800
      4 N1        -69.4485   -3.4480  -28.8234 N.2    1 LIG      -0.57800
      5 N2        -68.3279   -3.4073  -28.0827 N.pl3  1 LIG      -0.05900
      6 H1        -68.5835   -0.2404  -28.6960 H      1 LIG       0.15700
      7 H2        -70.5074   -1.9062  -29.7434 H      1 LIG       0.15600
      8 H3        -66.9237   -1.9724  -27.3441 H      1 LIG       0.15900
      9 H4        -67.9635   -4.2778  -27.7163 H      1 LIG       0.32200
@<TRIPOS>BOND
      1       1       2 1
      2       1       3 2
      3       2       4 2
      4       3       5 1
      5       4       5 1
      6       1       6 1
      7       2       7 1
      8       3       8 1
      9       5       9 1
@<TRIPOS>ALT_TYPE
CGenFF_4.0_ALT_TYPE_SET
CGenFF_4.0 1 CG2R51 2 CG2R52 3 CG2R51 4 NG2R50 5 NG2R51 6 HGR51 7 HGR52 8 HGR52 9 HGP1
@<TRIPOS>MOLECULE
pyrazole
 9 9 0 0 0
****
USER_CHARGES
INVALID_CHARGES
Pose:  21 Cluster:  21 Fr_nu: 8161720 TotEn:   -11.82
@<TRIPOS>ATOM
      1 C1        -61.5378   -1.2455  -22.5632 C.2    1 LIG      -0.25100
      2 C2        -61.6838   -1.4183  -23.9527 C.2    1 LIG       0.13200
      3 C3        -60.4108   -1.9630  -22.2446 C.2    1 LIG      -0.03800
      4 N1        -60.7261   -2.1853  -24.4804 N.2    1 LIG      -0.57800
      5 N2        -59.9673   -2.5007  -23.4170 N.pl3  1 LIG      -0.05900
      6 H1        -62.1612   -0.6796  -21.8868 H      1 LIG       0.15700
      7 H2        -62.4486   -1.0178  -24.6027 H      1 LIG       0.15600
      8 H3        -59.8973   -2.1373  -21.3100 H      1 LIG       0.15900
      9 H4        -59.1585   -3.0916  -23.5635 H      1 LIG       0.32200
@<TRIPOS>BOND
      1       1       2 1
      2       1       3 2
      3       2       4 2
      4       3       5 1
      5       4       5 1
      6       1       6 1
      7       2       7 1
      8       3       8 1
      9       5       9 1
@<TRIPOS>ALT_TYPE
CGenFF_4.0_ALT_TYPE_SET
CGenFF_4.0 1 CG2R51 2 CG2R52 3 CG2R51 4 NG2R50 5 NG2R51 6 HGR51 7 HGR52 8 HGR52 9 HGP1
@<TRIPOS>MOLECULE
pyrazole
 9 9 0 0 0
****
USER_CHARGES
INVALID_CHARGES
Pose:  22 Cluster:  22 Fr_nu: 628608 TotEn:   -11.69
@<TRIPOS>ATOM
      1 C1        -76.0666  -12.5417  -42.9870 C.2    1 LIG      -0.25100
      2 C2        -76.3161  -11.7737  -41.8338 C.2    1 LIG       0.13200
      3 C3        -76.3424  -11.6929  -44.0310 C.2    1 LIG      -0.03800
      4 N1        -76.7192  -10.5325  -42.1181 N.2    1 LIG      -0.57800
      5 N2        -76.7251  -10.5139  -43.4619 N.pl3  1 LIG      -0.05900
      6 H1        -75.7329  -13.5667  -43.0531 H      1 LIG       0.15700
      7 H2        -76.2215  -12.0670  -40.7981 H      1 LIG       0.15600
      8 H3        -76.3040  -11.8195  -45.1034 H      1 LIG       0.15900
      9 H4        -77.0042   -9.6599  -43.9283 H      1 LIG       0.32200
@<TRIPOS>BOND
      1       1       2 1
      2       1       3 2
      3       2       4 2
      4       3       5 1
      5       4       5 1
      6       1       6 1
      7       2       7 1
      8       3       8 1
      9       5       9 1
@<TRIPOS>ALT_TYPE
CGenFF_4.0_ALT_TYPE_SET
CGenFF_4.0 1 CG2R51 2 CG2R52 3 CG2R51 4 NG2R50 5 NG2R51 6 HGR51 7 HGR52 8 HGR52 9 HGP1
@<TRIPOS>MOLECULE
pyrazole
 9 9 0 0 0
****
USER_CHARGES
INVALID_CHARGES
Pose:  23 Cluster:  23 Fr_nu: 191424 TotEn:   -11.65
@<TRIPOS>ATOM
      1 C1        -63.4556  -10.1348  -61.1034 C.2    1 LIG      -0.25100
      2 C2        -64.1376  -10.7662  -60.0461 C.2    1 LIG       0.13200
      3 C3        -63.1134   -8.9021  -60.6037 C.2    1 LIG      -0.03800
      4 N1        -64.2244   -9.9982  -58.9568 N.2    1 LIG      -0.57800
      5 N2        -63.5923   -8.8714  -59.3269 N.pl3  1 LIG      -0.05900
      6 H1        -63.2410  -10.5189  -62.0897 H      1 LIG       0.15700
      7 H2        -64.5755  -11.7539  -60.0240 H      1 LIG       0.15600
      8 H3        -62.5863   -8.0621  -61.0325 H      1 LIG       0.15900
      9 H4        -63.5255   -8.1166  -58.6557 H      1 LIG       0.32200
@<TRIPOS>BOND
      1       1       2 1
      2       1       3 2
      3       2       4 2
      4       3       5 1
      5       4       5 1
      6       1       6 1
      7       2       7 1
      8       3       8 1
      9       5       9 1
@<TRIPOS>ALT_TYPE
CGenFF_4.0_ALT_TYPE_SET
CGenFF_4.0 1 CG2R51 2 CG2R52 3 CG2R51 4 NG2R50 5 NG2R51 6 HGR51 7 HGR52 8 HGR52 9 HGP1
@<TRIPOS>MOLECULE
pyrazole
 9 9 0 0 0
****
USER_CHARGES
INVALID_CHARGES
Pose:  24 Cluster:  24 Fr_nu: 948928 TotEn:   -11.14
@<TRIPOS>ATOM
      1 C1        -74.7121  -12.2585  -44.6256 C.2    1 LIG      -0.25100
      2 C2        -75.0830  -11.0396  -44.0269 C.2    1 LIG       0.13200
      3 C3        -75.8537  -13.0212  -44.5873 C.2    1 LIG      -0.03800
      4 N1        -76.3604  -11.0242  -43.6370 N.2    1 LIG      -0.57800
      5 N2        -76.8022  -12.2429  -43.9915 N.pl3  1 LIG      -0.05900
      6 H1        -73.7522  -12.5447  -45.0294 H      1 LIG       0.15700
      7 H2        -74.4756  -10.1619  -43.8580 H      1 LIG       0.15600
      8 H3        -76.0711  -14.0257  -44.9207 H      1 LIG       0.15900
      9 H4        -77.7666  -12.4793  -43.7943 H      1 LIG       0.32200
@<TRIPOS>BOND
      1       1       2 1
      2       1       3 2
      3       2       4 2
      4       3       5 1
      5       4       5 1
      6       1       6 1
      7       2       7 1
      8       3       8 1
      9       5       9 1
@<TRIPOS>ALT_TYPE
CGenFF_4.0_ALT_TYPE_SET
CGenFF_4.0 1 CG2R51 2 CG2R52 3 CG2R51 4 NG2R50 5 NG2R51 6 HGR51 7 HGR52 8 HGR52 9 HGP1
@<TRIPOS>MOLECULE
pyrazole
 9 9 0 0 0
****
USER_CHARGES
INVALID_CHARGES
Pose:  25 Cluster:  25 Fr_nu: 398758 TotEn:   -10.96
@<TRIPOS>ATOM
      1 C1        -51.3496  -10.5137  -29.7752 C.2    1 LIG      -0.25100
      2 C2        -51.4548  -11.2758  -28.5962 C.2    1 LIG       0.13200
      3 C3        -50.3466   -9.6128  -29.5133 C.2    1 LIG      -0.03800
      4 N1        -50.5877  -10.8925  -27.6554 N.2    1 LIG      -0.57800
      5 N2        -49.9279   -9.8798  -28.2429 N.pl3  1 LIG      -0.05900
      6 H1        -51.9200  -10.6046  -30.6878 H      1 LIG       0.15700
      7 H2        -52.1276  -12.0942  -28.3832 H      1 LIG       0.15600
      8 H3        -49.9046   -8.8221  -30.1022 H      1 LIG       0.15900
      9 H4        -49.2014   -9.4113  -27.7162 H      1 LIG       0.32200
@<TRIPOS>BOND
      1       1       2 1
      2       1       3 2
      3       2       4 2
      4       3       5 1
      5       4       5 1
      6       1       6 1
      7       2       7 1
      8       3       8 1
      9       5       9 1
@<TRIPOS>ALT_TYPE
CGenFF_4.0_ALT_TYPE_SET
CGenFF_4.0 1 CG2R51 2 CG2R52 3 CG2R51 4 NG2R50 5 NG2R51 6 HGR51 7 HGR52 8 HGR52 9 HGP1
@<TRIPOS>MOLECULE
pyrazole
 9 9 0 0 0
****
USER_CHARGES
INVALID_CHARGES
Pose:  26 Cluster:  26 Fr_nu: 305354 TotEn:   -10.87
@<TRIPOS>ATOM
      1 C1        -72.9744  -27.6867  -42.9735 C.2    1 LIG      -0.25100
      2 C2        -72.9666  -27.2526  -44.3127 C.2    1 LIG       0.13200
      3 C3        -72.8655  -26.5321  -42.2377 C.2    1 LIG      -0.03800
      4 N1        -72.8614  -25.9258  -44.4240 N.2    1 LIG      -0.57800
      5 N2        -72.8021  -25.5161  -43.1455 N.pl3  1 LIG      -0.05900
      6 H1        -73.0491  -28.6950  -42.5939 H      1 LIG       0.15700
      7 H2        -73.0328  -27.8479  -45.2122 H      1 LIG       0.15600
      8 H3        -72.8260  -26.3463  -41.1741 H      1 LIG       0.15900
      9 H4        -72.7162  -24.5240  -42.9635 H      1 LIG       0.32200
@<TRIPOS>BOND
      1       1       2 1
      2       1       3 2
      3       2       4 2
      4       3       5 1
      5       4       5 1
      6       1       6 1
      7       2       7 1
      8       3       8 1
      9       5       9 1
@<TRIPOS>ALT_TYPE
CGenFF_4.0_ALT_TYPE_SET
CGenFF_4.0 1 CG2R51 2 CG2R52 3 CG2R51 4 NG2R50 5 NG2R51 6 HGR51 7 HGR52 8 HGR52 9 HGP1
@<TRIPOS>MOLECULE
pyrazole
 9 9 0 0 0
****
USER_CHARGES
INVALID_CHARGES
Pose:  27 Cluster:  27 Fr_nu: 324976 TotEn:   -10.36
@<TRIPOS>ATOM
      1 C1        -76.4203  -11.5076  -43.7934 C.2    1 LIG      -0.25100
      2 C2        -76.5700  -11.1110  -42.4510 C.2    1 LIG       0.13200
      3 C3        -76.4253  -12.8803  -43.7484 C.2    1 LIG      -0.03800
      4 N1        -76.6635  -12.1479  -41.6143 N.2    1 LIG      -0.57800
      5 N2        -76.5724  -13.2097  -42.4330 N.pl3  1 LIG      -0.05900
      6 H1        -76.3230  -10.8862  -44.6713 H      1 LIG       0.15700
      7 H2        -76.6144  -10.1095  -42.0474 H      1 LIG       0.15600
      8 H3        -76.3371  -13.6354  -44.5162 H      1 LIG       0.15900
      9 H4        -76.6163  -14.1350  -42.0248 H      1 LIG       0.32200
@<TRIPOS>BOND
      1       1       2 1
      2       1       3 2
      3       2       4 2
      4       3       5 1
      5       4       5 1
      6       1       6 1
      7       2       7 1
      8       3       8 1
      9       5       9 1
@<TRIPOS>ALT_TYPE
CGenFF_4.0_ALT_TYPE_SET
CGenFF_4.0 1 CG2R51 2 CG2R52 3 CG2R51 4 NG2R50 5 NG2R51 6 HGR51 7 HGR52 8 HGR52 9 HGP1
@<TRIPOS>MOLECULE
pyrazole
 9 9 0 0 0
****
USER_CHARGES
INVALID_CHARGES
Pose:  28 Cluster:  28 Fr_nu: 467042 TotEn:   -10.36
@<TRIPOS>ATOM
      1 C1        -76.3977  -11.6652  -43.6755 C.2    1 LIG      -0.25100
      2 C2        -75.0233  -11.3996  -43.8241 C.2    1 LIG       0.13200
      3 C3        -76.4495  -12.9558  -43.2083 C.2    1 LIG      -0.03800
      4 N1        -74.2572  -12.4379  -43.4791 N.2    1 LIG      -0.57800
      5 N2        -75.1533  -13.3685  -43.1089 N.pl3  1 LIG      -0.05900
      6 H1        -77.2344  -11.0129  -43.8778 H      1 LIG       0.15700
      7 H2        -74.5479  -10.4929  -44.1699 H      1 LIG       0.15600
      8 H3        -77.2733  -13.6037  -42.9458 H      1 LIG       0.15900
      9 H4        -74.8094  -14.2689  -42.7993 H      1 LIG       0.32200
@<TRIPOS>BOND
      1       1       2 1
      2       1       3 2
      3       2       4 2
      4       3       5 1
      5       4       5 1
      6       1       6 1
      7       2       7 1
      8       3       8 1
      9       5       9 1
@<TRIPOS>ALT_TYPE
CGenFF_4.0_ALT_TYPE_SET
CGenFF_4.0 1 CG2R51 2 CG2R52 3 CG2R51 4 NG2R50 5 NG2R51 6 HGR51 7 HGR52 8 HGR52 9 HGP1
@<TRIPOS>MOLECULE
pyrazole
 9 9 0 0 0
****
USER_CHARGES
INVALID_CHARGES
Pose:  29 Cluster:  29 Fr_nu: 262189 TotEn:   -10.28
@<TRIPOS>ATOM
      1 C1        -75.0574  -12.0330  -44.0816 C.2    1 LIG      -0.25100
      2 C2        -74.1952  -10.9415  -44.2985 C.2    1 LIG       0.13200
      3 C3        -74.2972  -13.1364  -44.3834 C.2    1 LIG      -0.03800
      4 N1        -72.9802  -11.3174  -44.7064 N.2    1 LIG      -0.57800
      5 N2        -73.0733  -12.6574  -44.7481 N.pl3  1 LIG      -0.05900
      6 H1        -76.0858  -12.0224  -43.7520 H      1 LIG       0.15700
      7 H2        -74.4017   -9.8878  -44.1769 H      1 LIG       0.15600
      8 H3        -74.5127  -14.1951  -44.3739 H      1 LIG       0.15900
      9 H4        -72.2599  -13.1858  -45.0378 H      1 LIG       0.32200
@<TRIPOS>BOND
      1       1       2 1
      2       1       3 2
      3       2       4 2
      4       3       5 1
      5       4       5 1
      6       1       6 1
      7       2       7 1
      8       3       8 1
      9       5       9 1
@<TRIPOS>ALT_TYPE
CGenFF_4.0_ALT_TYPE_SET
CGenFF_4.0 1 CG2R51 2 CG2R52 3 CG2R51 4 NG2R50 5 NG2R51 6 HGR51 7 HGR52 8 HGR52 9 HGP1
@<TRIPOS>MOLECULE
pyrazole
 9 9 0 0 0
****
USER_CHARGES
INVALID_CHARGES
Pose:  30 Cluster:  30 Fr_nu: 436099 TotEn:   -10.12
@<TRIPOS>ATOM
      1 C1        -76.4948  -11.7584  -42.9913 C.2    1 LIG      -0.25100
      2 C2        -75.7315  -11.0873  -43.9653 C.2    1 LIG       0.13200
      3 C3        -76.2200  -13.0884  -43.1960 C.2    1 LIG      -0.03800
      4 N1        -75.0246  -11.9221  -44.7317 N.2    1 LIG      -0.57800
      5 N2        -75.3425  -13.1315  -44.2393 N.pl3  1 LIG      -0.05900
      6 H1        -77.1519  -11.3376  -42.2445 H      1 LIG       0.15700
      7 H2        -75.6611  -10.0247  -44.1490 H      1 LIG       0.15600
      8 H3        -76.5638  -13.9879  -42.7059 H      1 LIG       0.15900
      9 H4        -74.9236  -13.9482  -44.6662 H      1 LIG       0.32200
@<TRIPOS>BOND
      1       1       2 1
      2       1       3 2
      3       2       4 2
      4       3       5 1
      5       4       5 1
      6       1       6 1
      7       2       7 1
      8       3       8 1
      9       5       9 1
@<TRIPOS>ALT_TYPE
CGenFF_4.0_ALT_TYPE_SET
CGenFF_4.0 1 CG2R51 2 CG2R52 3 CG2R51 4 NG2R50 5 NG2R51 6 HGR51 7 HGR52 8 HGR52 9 HGP1
@<TRIPOS>MOLECULE
pyrazole
 9 9 0 0 0
****
USER_CHARGES
INVALID_CHARGES
Pose:  31 Cluster:  31 Fr_nu: 628692 TotEn:   -10.11
@<TRIPOS>ATOM
      1 C1        -76.0666  -12.5417  -42.9870 C.2    1 LIG      -0.25100
      2 C2        -74.7457  -12.7967  -43.4016 C.2    1 LIG       0.13200
      3 C3        -76.3438  -11.2882  -43.4752 C.2    1 LIG      -0.03800
      4 N1        -74.2202  -11.7864  -44.0996 N.2    1 LIG      -0.57800
      5 N2        -75.2160  -10.8844  -44.1275 N.pl3  1 LIG      -0.05900
      6 H1        -76.7264  -13.1772  -42.4150 H      1 LIG       0.15700
      7 H2        -74.1438  -13.6764  -43.2237 H      1 LIG       0.15600
      8 H3        -77.2211  -10.6603  -43.4166 H      1 LIG       0.15900
      9 H4        -75.0565  -10.0089  -44.6101 H      1 LIG       0.32200
@<TRIPOS>BOND
      1       1       2 1
      2       1       3 2
      3       2       4 2
      4       3       5 1
      5       4       5 1
      6       1       6 1
      7       2       7 1
      8       3       8 1
      9       5       9 1
@<TRIPOS>ALT_TYPE
CGenFF_4.0_ALT_TYPE_SET
CGenFF_4.0 1 CG2R51 2 CG2R52 3 CG2R51 4 NG2R50 5 NG2R51 6 HGR51 7 HGR52 8 HGR52 9 HGP1
@<TRIPOS>MOLECULE
pyrazole
 9 9 0 0 0
****
USER_CHARGES
INVALID_CHARGES
Pose:  32 Cluster:  32 Fr_nu: 440407 TotEn:    -9.86
@<TRIPOS>ATOM
      1 C1        -60.0293  -23.0476  -24.0317 C.2    1 LIG      -0.25100
      2 C2        -58.9176  -22.1900  -23.9296 C.2    1 LIG       0.13200
      3 C3        -60.9506  -22.3307  -24.7553 C.2    1 LIG      -0.03800
      4 N1        -59.1127  -21.0180  -24.5396 N.2    1 LIG      -0.57800
      5 N2        -60.3577  -21.1340  -25.0322 N.pl3  1 LIG      -0.05900
      6 H1        -60.1469  -24.0460  -23.6370 H      1 LIG       0.15700
      7 H2        -57.9735  -22.3700  -23.4356 H      1 LIG       0.15600
      8 H3        -61.9529  -22.5582  -25.0885 H      1 LIG       0.15900
      9 H4        -60.7437  -20.3534  -25.5484 H      1 LIG       0.32200
@<TRIPOS>BOND
      1       1       2 1
      2       1       3 2
      3       2       4 2
      4       3       5 1
      5       4       5 1
      6       1       6 1
      7       2       7 1
      8       3       8 1
      9       5       9 1
@<TRIPOS>ALT_TYPE
CGenFF_4.0_ALT_TYPE_SET
CGenFF_4.0 1 CG2R51 2 CG2R52 3 CG2R51 4 NG2R50 5 NG2R51 6 HGR51 7 HGR52 8 HGR52 9 HGP1
@<TRIPOS>MOLECULE
pyrazole
 9 9 0 0 0
****
USER_CHARGES
INVALID_CHARGES
Pose:  33 Cluster:  33 Fr_nu: 631432 TotEn:    -9.61
@<TRIPOS>ATOM
      1 C1        -74.9879  -11.2861  -44.1101 C.2    1 LIG      -0.25100
      2 C2        -76.0576  -10.6000  -43.5046 C.2    1 LIG       0.13200
      3 C3        -75.1767  -12.5991  -43.7541 C.2    1 LIG      -0.03800
      4 N1        -76.8662  -11.4101  -42.8161 N.2    1 LIG      -0.57800
      5 N2        -76.3044  -12.6189  -42.9870 N.pl3  1 LIG      -0.05900
      6 H1        -74.1916  -10.8859  -44.7201 H      1 LIG       0.15700
      7 H2        -76.2815   -9.5432  -43.5357 H      1 LIG       0.15600
      8 H3        -74.6215  -13.5004  -43.9705 H      1 LIG       0.15900
      9 H4        -76.7440  -13.4183  -42.5482 H      1 LIG       0.32200
@<TRIPOS>BOND
      1       1       2 1
      2       1       3 2
      3       2       4 2
      4       3       5 1
      5       4       5 1
      6       1       6 1
      7       2       7 1
      8       3       8 1
      9       5       9 1
@<TRIPOS>ALT_TYPE
CGenFF_4.0_ALT_TYPE_SET
CGenFF_4.0 1 CG2R51 2 CG2R52 3 CG2R51 4 NG2R50 5 NG2R51 6 HGR51 7 HGR52 8 HGR52 9 HGP1
@<TRIPOS>MOLECULE
pyrazole
 9 9 0 0 0
****
USER_CHARGES
INVALID_CHARGES
Pose:  34 Cluster:  34 Fr_nu: 614643 TotEn:    -8.91
@<TRIPOS>ATOM
      1 C1        -75.5510  -11.6215  -43.7817 C.2    1 LIG      -0.25100
      2 C2        -74.3319  -11.6215  -44.4856 C.2    1 LIG       0.13200
      3 C3        -76.2392  -12.6974  -44.2870 C.2    1 LIG      -0.03800
      4 N1        -74.2473  -12.6184  -45.3705 N.2    1 LIG      -0.57800
      5 N2        -75.4220  -13.2550  -45.2260 N.pl3  1 LIG      -0.05900
      6 H1        -75.8847  -10.9382  -43.0148 H      1 LIG       0.15700
      7 H2        -73.5016  -10.9363  -44.3910 H      1 LIG       0.15600
      8 H3        -77.2155  -13.1059  -44.0696 H      1 LIG       0.15900
      9 H4        -75.6022  -14.0659  -45.8046 H      1 LIG       0.32200
@<TRIPOS>BOND
      1       1       2 1
      2       1       3 2
      3       2       4 2
      4       3       5 1
      5       4       5 1
      6       1       6 1
      7       2       7 1
      8       3       8 1
      9       5       9 1
@<TRIPOS>ALT_TYPE
CGenFF_4.0_ALT_TYPE_SET
CGenFF_4.0 1 CG2R51 2 CG2R52 3 CG2R51 4 NG2R50 5 NG2R51 6 HGR51 7 HGR52 8 HGR52 9 HGP1
@<TRIPOS>MOLECULE
pyrazole
 9 9 0 0 0
****
USER_CHARGES
INVALID_CHARGES
Pose:  35 Cluster:  35 Fr_nu: 317776 TotEn:    -8.78
@<TRIPOS>ATOM
      1 C1        -50.2615  -10.1354  -29.7151 C.2    1 LIG      -0.25100
      2 C2        -50.2615  -11.2743  -28.8876 C.2    1 LIG       0.13200
      3 C3        -51.5750   -9.7353  -29.7486 C.2    1 LIG      -0.03800
      4 N1        -51.4784  -11.5780  -28.4284 N.2    1 LIG      -0.57800
      5 N2        -52.2554  -10.6241  -28.9691 N.pl3  1 LIG      -0.05900
      6 H1        -49.4267   -9.6687  -30.2168 H      1 LIG       0.15700
      7 H2        -49.4255  -11.8959  -28.6004 H      1 LIG       0.15600
      8 H3        -52.0759   -8.9182  -30.2474 H      1 LIG       0.15900
      9 H4        -53.2468  -10.6406  -28.7651 H      1 LIG       0.32200
@<TRIPOS>BOND
      1       1       2 1
      2       1       3 2
      3       2       4 2
      4       3       5 1
      5       4       5 1
      6       1       6 1
      7       2       7 1
      8       3       8 1
      9       5       9 1
@<TRIPOS>ALT_TYPE
CGenFF_4.0_ALT_TYPE_SET
CGenFF_4.0 1 CG2R51 2 CG2R52 3 CG2R51 4 NG2R50 5 NG2R51 6 HGR51 7 HGR52 8 HGR52 9 HGP1
@<TRIPOS>MOLECULE
pyrazole
 9 9 0 0 0
****
USER_CHARGES
INVALID_CHARGES
Pose:  36 Cluster:  36 Fr_nu: 360159 TotEn:    -8.48
@<TRIPOS>ATOM
      1 C1        -75.8791  -12.9905  -44.1915 C.2    1 LIG      -0.25100
      2 C2        -76.5666  -12.4729  -43.0774 C.2    1 LIG       0.13200
      3 C3        -74.5567  -12.9651  -43.8212 C.2    1 LIG      -0.03800
      4 N1        -75.7486  -12.1431  -42.0744 N.2    1 LIG      -0.57800
      5 N2        -74.5335  -12.4542  -42.5567 N.pl3  1 LIG      -0.05900
      6 H1        -76.2845  -13.3346  -45.1315 H      1 LIG       0.15700
      7 H2        -77.6296  -12.3218  -42.9548 H      1 LIG       0.15600
      8 H3        -73.6505  -13.2559  -44.3327 H      1 LIG       0.15900
      9 H4        -73.7271  -12.2894  -41.9674 H      1 LIG       0.32200
@<TRIPOS>BOND
      1       1       2 1
      2       1       3 2
      3       2       4 2
      4       3       5 1
      5       4       5 1
      6       1       6 1
      7       2       7 1
      8       3       8 1
      9       5       9 1
@<TRIPOS>ALT_TYPE
CGenFF_4.0_ALT_TYPE_SET
CGenFF_4.0 1 CG2R51 2 CG2R52 3 CG2R51 4 NG2R50 5 NG2R51 6 HGR51 7 HGR52 8 HGR52 9 HGP1
@<TRIPOS>MOLECULE
pyrazole
 9 9 0 0 0
****
USER_CHARGES
INVALID_CHARGES
Pose:  37 Cluster:  37 Fr_nu: 868528 TotEn:    -6.89
@<TRIPOS>ATOM
      1 C1        -73.6333  -12.0034  -43.8390 C.2    1 LIG      -0.25100
      2 C2        -74.5472  -12.5863  -42.9407 C.2    1 LIG       0.13200
      3 C3        -74.3244  -10.9587  -44.4022 C.2    1 LIG      -0.03800
      4 N1        -75.7286  -11.9634  -42.9303 N.2    1 LIG      -0.57800
      5 N2        -75.5620  -10.9782  -43.8290 N.pl3  1 LIG      -0.05900
      6 H1        -72.6158  -12.2982  -44.0489 H      1 LIG       0.15700
      7 H2        -74.4016  -13.4393  -42.2934 H      1 LIG       0.15600
      8 H3        -74.0541  -10.2212  -45.1442 H      1 LIG       0.15900
      9 H4        -76.3387  -10.3532  -44.0049 H      1 LIG       0.32200
@<TRIPOS>BOND
      1       1       2 1
      2       1       3 2
      3       2       4 2
      4       3       5 1
      5       4       5 1
      6       1       6 1
      7       2       7 1
      8       3       8 1
      9       5       9 1
@<TRIPOS>ALT_TYPE
CGenFF_4.0_ALT_TYPE_SET
CGenFF_4.0 1 CG2R51 2 CG2R52 3 CG2R51 4 NG2R50 5 NG2R51 6 HGR51 7 HGR52 8 HGR52 9 HGP1
@<TRIPOS>MOLECULE
pyrazole
 9 9 0 0 0
****
USER_CHARGES
INVALID_CHARGES
Pose:  38 Cluster:  38 Fr_nu: 316647 TotEn:    -6.49
@<TRIPOS>ATOM
      1 C1        -51.5750   -9.7353  -29.7486 C.2    1 LIG      -0.25100
      2 C2        -51.7629  -11.1278  -29.6619 C.2    1 LIG       0.13200
      3 C3        -50.3112   -9.5278  -29.2524 C.2    1 LIG      -0.03800
      4 N1        -50.7032  -11.7603  -29.1510 N.2    1 LIG      -0.57800
      5 N2        -49.8372  -10.7607  -28.9123 N.pl3  1 LIG      -0.05900
      6 H1        -52.2590   -8.9863  -30.1193 H      1 LIG       0.15700
      7 H2        -52.6280  -11.7081  -29.9492 H      1 LIG       0.15600
      8 H3        -49.7207   -8.6340  -29.1117 H      1 LIG       0.15900
      9 H4        -48.9365  -10.9920  -28.5123 H      1 LIG       0.32200
@<TRIPOS>BOND
      1       1       2 1
      2       1       3 2
      3       2       4 2
      4       3       5 1
      5       4       5 1
      6       1       6 1
      7       2       7 1
      8       3       8 1
      9       5       9 1
@<TRIPOS>ALT_TYPE
CGenFF_4.0_ALT_TYPE_SET
CGenFF_4.0 1 CG2R51 2 CG2R52 3 CG2R51 4 NG2R50 5 NG2R51 6 HGR51 7 HGR52 8 HGR52 9 HGP1
@<TRIPOS>MOLECULE
4_lactone
 9 9 0 0 0
****
USER_CHARGES
INVALID_CHARGES
Pose:   1 Cluster:   1 Fr_nu: 1856390 TotEn:   -23.86
@<TRIPOS>ATOM
      1 C1        -51.3104    3.5269  -31.6089 C.2    1 LIG       0.04000
      2 C2        -51.3503    1.9998  -31.4205 C.3    1 LIG       0.11000
      3 C3        -51.9620    2.0250  -32.8180 C.3    1 LIG       0.08100
      4 O1        -50.9556    4.4958  -30.9766 O.2    1 LIG      -0.32000
      5 O2        -51.8614    3.4756  -32.8512 O.3    1 LIG      -0.27100
      6 H1        -50.3665    1.5347  -31.3424 H      1 LIG       0.09000
      7 H2        -52.0119    1.6672  -30.6189 H      1 LIG       0.09000
      8 H3        -51.3624    1.5611  -33.6059 H      1 LIG       0.09000
      9 H4        -53.0017    1.6928  -32.8838 H      1 LIG       0.09000
@<TRIPOS>BOND
      1       1       2 1
      2       1       4 2
      3       1       5 1
      4       2       3 1
      5       3       5 1
      6       2       6 1
      7       2       7 1
      8       3       8 1
      9       3       9 1
@<TRIPOS>ALT_TYPE
CGenFF_4.0_ALT_TYPE_SET
CGenFF_4.0 1 CG2O4 2 CG3C41 3 CG3C41 4 OG2D1 5 OG3C51 6 HGA2 7 HGA2 8 HGA2 9 HGA2
@<TRIPOS>MOLECULE
4_lactone
 9 9 0 0 0
****
USER_CHARGES
INVALID_CHARGES
Pose:   2 Cluster:   2 Fr_nu: 7091725 TotEn:   -20.72
@<TRIPOS>ATOM
      1 C1        -48.4653  -21.0321  -36.0173 C.2    1 LIG       0.04000
      2 C2        -48.9012  -21.5993  -37.3802 C.3    1 LIG       0.11000
      3 C3        -50.2595  -21.7135  -36.6948 C.3    1 LIG       0.08100
      4 O1        -47.4527  -20.6063  -35.5098 O.2    1 LIG      -0.32000
      5 O2        -49.7029  -21.1630  -35.4689 O.3    1 LIG      -0.27100
      6 H1        -48.8433  -20.8820  -38.2004 H      1 LIG       0.09000
      7 H2        -48.4216  -22.5435  -37.6435 H      1 LIG       0.09000
      8 H3        -51.0499  -21.0762  -37.1005 H      1 LIG       0.09000
      9 H4        -50.6287  -22.7320  -36.5464 H      1 LIG       0.09000
@<TRIPOS>BOND
      1       1       2 1
      2       1       4 2
      3       1       5 1
      4       2       3 1
      5       3       5 1
      6       2       6 1
      7       2       7 1
      8       3       8 1
      9       3       9 1
@<TRIPOS>ALT_TYPE
CGenFF_4.0_ALT_TYPE_SET
CGenFF_4.0 1 CG2O4 2 CG3C41 3 CG3C41 4 OG2D1 5 OG3C51 6 HGA2 7 HGA2 8 HGA2 9 HGA2
@<TRIPOS>MOLECULE
4_lactone
 9 9 0 0 0
****
USER_CHARGES
INVALID_CHARGES
Pose:   3 Cluster:   3 Fr_nu: 7137648 TotEn:   -20.33
@<TRIPOS>ATOM
      1 C1        -40.7936   -4.5294  -48.0067 C.2    1 LIG       0.04000
      2 C2        -39.4248   -4.4284  -48.7035 C.3    1 LIG       0.11000
      3 C3        -40.1332   -5.2044  -49.8097 C.3    1 LIG       0.08100
      4 O1        -41.2921   -4.1766  -46.9621 O.2    1 LIG      -0.32000
      5 O2        -41.3616   -5.2207  -49.0310 O.3    1 LIG      -0.27100
      6 H1        -39.1273   -3.4094  -48.9556 H      1 LIG       0.09000
      7 H2        -38.6230   -4.9607  -48.1891 H      1 LIG       0.09000
      8 H3        -40.2622   -4.6704  -50.7551 H      1 LIG       0.09000
      9 H4        -39.7588   -6.2157  -49.9905 H      1 LIG       0.09000
@<TRIPOS>BOND
      1       1       2 1
      2       1       4 2
      3       1       5 1
      4       2       3 1
      5       3       5 1
      6       2       6 1
      7       2       7 1
      8       3       8 1
      9       3       9 1
@<TRIPOS>ALT_TYPE
CGenFF_4.0_ALT_TYPE_SET
CGenFF_4.0 1 CG2O4 2 CG3C41 3 CG3C41 4 OG2D1 5 OG3C51 6 HGA2 7 HGA2 8 HGA2 9 HGA2
@<TRIPOS>MOLECULE
4_lactone
 9 9 0 0 0
****
USER_CHARGES
INVALID_CHARGES
Pose:   4 Cluster:   4 Fr_nu: 7141987 TotEn:   -19.85
@<TRIPOS>ATOM
      1 C1        -52.9101  -24.0896  -20.9908 C.2    1 LIG       0.04000
      2 C2        -53.9054  -24.6412  -22.0273 C.3    1 LIG       0.11000
      3 C3        -52.6472  -24.8243  -22.8706 C.3    1 LIG       0.08100
      4 O1        -52.9480  -23.6356  -19.8698 O.2    1 LIG      -0.32000
      5 O2        -51.8312  -24.2792  -21.7970 O.3    1 LIG      -0.27100
      6 H1        -54.4066  -25.5599  -21.7187 H      1 LIG       0.09000
      7 H2        -54.6200  -23.9031  -22.3952 H      1 LIG       0.09000
      8 H3        -52.3757  -25.8588  -23.0980 H      1 LIG       0.09000
      9 H4        -52.5895  -24.2076  -23.7718 H      1 LIG       0.09000
@<TRIPOS>BOND
      1       1       2 1
      2       1       4 2
      3       1       5 1
      4       2       3 1
      5       3       5 1
      6       2       6 1
      7       2       7 1
      8       3       8 1
      9       3       9 1
@<TRIPOS>ALT_TYPE
CGenFF_4.0_ALT_TYPE_SET
CGenFF_4.0 1 CG2O4 2 CG3C41 3 CG3C41 4 OG2D1 5 OG3C51 6 HGA2 7 HGA2 8 HGA2 9 HGA2
@<TRIPOS>MOLECULE
4_lactone
 9 9 0 0 0
****
USER_CHARGES
INVALID_CHARGES
Pose:   5 Cluster:   5 Fr_nu: 2914735 TotEn:   -19.73
@<TRIPOS>ATOM
      1 C1        -50.3718  -21.0336  -35.8383 C.2    1 LIG       0.04000
      2 C2        -51.3775  -21.5790  -36.8680 C.3    1 LIG       0.11000
      3 C3        -52.4040  -21.1452  -35.8259 C.3    1 LIG       0.08100
      4 O1        -49.1716  -20.9171  -35.7372 O.2    1 LIG      -0.32000
      5 O2        -51.3401  -20.6725  -34.9540 O.3    1 LIG      -0.27100
      6 H1        -51.3954  -21.0268  -37.8089 H      1 LIG       0.09000
      7 H2        -51.3006  -22.6539  -37.0394 H      1 LIG       0.09000
      8 H3        -53.0699  -20.3318  -36.1269 H      1 LIG       0.09000
      9 H4        -52.9748  -21.9537  -35.3611 H      1 LIG       0.09000
@<TRIPOS>BOND
      1       1       2 1
      2       1       4 2
      3       1       5 1
      4       2       3 1
      5       3       5 1
      6       2       6 1
      7       2       7 1
      8       3       8 1
      9       3       9 1
@<TRIPOS>ALT_TYPE
CGenFF_4.0_ALT_TYPE_SET
CGenFF_4.0 1 CG2O4 2 CG3C41 3 CG3C41 4 OG2D1 5 OG3C51 6 HGA2 7 HGA2 8 HGA2 9 HGA2
@<TRIPOS>MOLECULE
4_lactone
 9 9 0 0 0
****
USER_CHARGES
INVALID_CHARGES
Pose:   6 Cluster:   6 Fr_nu: 7136922 TotEn:   -19.01
@<TRIPOS>ATOM
      1 C1        -40.4614   -4.1199  -47.3373 C.2    1 LIG       0.04000
      2 C2        -39.6823   -5.0539  -48.2806 C.3    1 LIG       0.11000
      3 C3        -41.0097   -5.1064  -49.0310 C.3    1 LIG       0.08100
      4 O1        -40.2474   -3.4913  -46.3257 O.2    1 LIG      -0.32000
      5 O2        -41.6132   -4.2131  -48.0545 O.3    1 LIG      -0.27100
      6 H1        -38.8591   -4.5691  -48.8077 H      1 LIG       0.09000
      7 H2        -39.3619   -5.9885  -47.8173 H      1 LIG       0.09000
      8 H3        -41.0058   -4.6661  -50.0319 H      1 LIG       0.09000
      9 H4        -41.5056   -6.0808  -49.0445 H      1 LIG       0.09000
@<TRIPOS>BOND
      1       1       2 1
      2       1       4 2
      3       1       5 1
      4       2       3 1
      5       3       5 1
      6       2       6 1
      7       2       7 1
      8       3       8 1
      9       3       9 1
@<TRIPOS>ALT_TYPE
CGenFF_4.0_ALT_TYPE_SET
CGenFF_4.0 1 CG2O4 2 CG3C41 3 CG3C41 4 OG2D1 5 OG3C51 6 HGA2 7 HGA2 8 HGA2 9 HGA2
@<TRIPOS>MOLECULE
4_lactone
 9 9 0 0 0
****
USER_CHARGES
INVALID_CHARGES
Pose:   7 Cluster:   7 Fr_nu: 1611033 TotEn:   -18.84
@<TRIPOS>ATOM
      1 C1        -51.8262  -20.7374  -34.8972 C.2    1 LIG       0.04000
      2 C2        -52.7416  -21.1505  -36.0637 C.3    1 LIG       0.11000
      3 C3        -53.6949  -21.5429  -34.9389 C.3    1 LIG       0.08100
      4 O1        -50.7234  -20.2608  -34.7530 O.2    1 LIG      -0.32000
      5 O2        -52.7241  -21.1100  -33.9461 O.3    1 LIG      -0.27100
      6 H1        -53.0662  -20.3191  -36.6913 H      1 LIG       0.09000
      7 H2        -52.3526  -21.9740  -36.6649 H      1 LIG       0.09000
      8 H3        -54.6198  -20.9629  -34.8781 H      1 LIG       0.09000
      9 H4        -53.9082  -22.6119  -34.8529 H      1 LIG       0.09000
@<TRIPOS>BOND
      1       1       2 1
      2       1       4 2
      3       1       5 1
      4       2       3 1
      5       3       5 1
      6       2       6 1
      7       2       7 1
      8       3       8 1
      9       3       9 1
@<TRIPOS>ALT_TYPE
CGenFF_4.0_ALT_TYPE_SET
CGenFF_4.0 1 CG2O4 2 CG3C41 3 CG3C41 4 OG2D1 5 OG3C51 6 HGA2 7 HGA2 8 HGA2 9 HGA2
@<TRIPOS>MOLECULE
4_lactone
 9 9 0 0 0
****
USER_CHARGES
INVALID_CHARGES
Pose:   8 Cluster:   8 Fr_nu: 2398057 TotEn:   -18.65
@<TRIPOS>ATOM
      1 C1        -51.3307    4.0724  -32.0237 C.2    1 LIG       0.04000
      2 C2        -51.5816    3.2241  -33.2832 C.3    1 LIG       0.11000
      3 C3        -51.7106    2.0885  -32.2725 C.3    1 LIG       0.08100
      4 O1        -51.0991    5.2301  -31.7582 O.2    1 LIG      -0.32000
      5 O2        -51.4572    3.0138  -31.1793 O.3    1 LIG      -0.27100
      6 H1        -52.4941    3.4849  -33.8216 H      1 LIG       0.09000
      7 H2        -50.7257    3.1642  -33.9576 H      1 LIG       0.09000
      8 H3        -52.7021    1.6341  -32.1945 H      1 LIG       0.09000
      9 H4        -50.9398    1.3151  -32.3310 H      1 LIG       0.09000
@<TRIPOS>BOND
      1       1       2 1
      2       1       4 2
      3       1       5 1
      4       2       3 1
      5       3       5 1
      6       2       6 1
      7       2       7 1
      8       3       8 1
      9       3       9 1
@<TRIPOS>ALT_TYPE
CGenFF_4.0_ALT_TYPE_SET
CGenFF_4.0 1 CG2O4 2 CG3C41 3 CG3C41 4 OG2D1 5 OG3C51 6 HGA2 7 HGA2 8 HGA2 9 HGA2
@<TRIPOS>MOLECULE
4_lactone
 9 9 0 0 0
****
USER_CHARGES
INVALID_CHARGES
Pose:   9 Cluster:   9 Fr_nu: 7032056 TotEn:   -17.21
@<TRIPOS>ATOM
      1 C1        -40.0533   -4.8001  -47.5788 C.2    1 LIG       0.04000
      2 C2        -38.9605   -4.8122  -48.6627 C.3    1 LIG       0.11000
      3 C3        -39.5666   -6.1705  -49.0028 C.3    1 LIG       0.08100
      4 O1        -40.4293   -4.0605  -46.6979 O.2    1 LIG      -0.32000
      5 O2        -40.5426   -6.0180  -47.9352 O.3    1 LIG      -0.27100
      6 H1        -39.0777   -4.0377  -49.4222 H      1 LIG       0.09000
      7 H2        -37.9430   -4.8318  -48.2690 H      1 LIG       0.09000
      8 H3        -40.0480   -6.2426  -49.9819 H      1 LIG       0.09000
      9 H4        -38.9164   -7.0330  -48.8326 H      1 LIG       0.09000
@<TRIPOS>BOND
      1       1       2 1
      2       1       4 2
      3       1       5 1
      4       2       3 1
      5       3       5 1
      6       2       6 1
      7       2       7 1
      8       3       8 1
      9       3       9 1
@<TRIPOS>ALT_TYPE
CGenFF_4.0_ALT_TYPE_SET
CGenFF_4.0 1 CG2O4 2 CG3C41 3 CG3C41 4 OG2D1 5 OG3C51 6 HGA2 7 HGA2 8 HGA2 9 HGA2
@<TRIPOS>MOLECULE
4_lactone
 9 9 0 0 0
****
USER_CHARGES
INVALID_CHARGES
Pose:  10 Cluster:  10 Fr_nu: 7089992 TotEn:   -16.89
@<TRIPOS>ATOM
      1 C1        -54.6026  -24.4562  -20.5848 C.2    1 LIG       0.04000
      2 C2        -55.8071  -24.2630  -21.5234 C.3    1 LIG       0.11000
      3 C3        -55.6574  -25.7673  -21.7297 C.3    1 LIG       0.08100
      4 O1        -53.9080  -23.7696  -19.8702 O.2    1 LIG      -0.32000
      5 O2        -54.5260  -25.7943  -20.8160 O.3    1 LIG      -0.27100
      6 H1        -56.7192  -23.9428  -21.0175 H      1 LIG       0.09000
      7 H2        -55.5970  -23.6413  -22.3952 H      1 LIG       0.09000
      8 H3        -56.4856  -26.3803  -21.3640 H      1 LIG       0.09000
      9 H4        -55.3677  -26.0787  -22.7371 H      1 LIG       0.09000
@<TRIPOS>BOND
      1       1       2 1
      2       1       4 2
      3       1       5 1
      4       2       3 1
      5       3       5 1
      6       2       6 1
      7       2       7 1
      8       3       8 1
      9       3       9 1
@<TRIPOS>ALT_TYPE
CGenFF_4.0_ALT_TYPE_SET
CGenFF_4.0 1 CG2O4 2 CG3C41 3 CG3C41 4 OG2D1 5 OG3C51 6 HGA2 7 HGA2 8 HGA2 9 HGA2
@<TRIPOS>MOLECULE
4_lactone
 9 9 0 0 0
****
USER_CHARGES
INVALID_CHARGES
Pose:  11 Cluster:  11 Fr_nu: 7142165 TotEn:   -16.32
@<TRIPOS>ATOM
      1 C1        -53.5518  -25.0481  -20.0707 C.2    1 LIG       0.04000
      2 C2        -54.1775  -25.7776  -21.2730 C.3    1 LIG       0.11000
      3 C3        -54.8870  -24.4432  -21.4828 C.3    1 LIG       0.08100
      4 O1        -52.7674  -25.2981  -19.1838 O.2    1 LIG      -0.32000
      5 O2        -54.2186  -23.8884  -20.3161 O.3    1 LIG      -0.27100
      6 H1        -53.4604  -26.0593  -22.0456 H      1 LIG       0.09000
      7 H2        -54.8180  -26.6178  -21.0000 H      1 LIG       0.09000
      8 H3        -54.6200  -23.9031  -22.3952 H      1 LIG       0.09000
      9 H4        -55.9726  -24.4608  -21.3533 H      1 LIG       0.09000
@<TRIPOS>BOND
      1       1       2 1
      2       1       4 2
      3       1       5 1
      4       2       3 1
      5       3       5 1
      6       2       6 1
      7       2       7 1
      8       3       8 1
      9       3       9 1
@<TRIPOS>ALT_TYPE
CGenFF_4.0_ALT_TYPE_SET
CGenFF_4.0 1 CG2O4 2 CG3C41 3 CG3C41 4 OG2D1 5 OG3C51 6 HGA2 7 HGA2 8 HGA2 9 HGA2
@<TRIPOS>MOLECULE
4_lactone
 9 9 0 0 0
****
USER_CHARGES
INVALID_CHARGES
Pose:  12 Cluster:  12 Fr_nu: 556457 TotEn:   -15.95
@<TRIPOS>ATOM
      1 C1        -78.9370  -17.3906  -47.2683 C.2    1 LIG       0.04000
      2 C2        -79.5494  -15.9998  -47.0238 C.3    1 LIG       0.11000
      3 C3        -78.6091  -15.5868  -48.1521 C.3    1 LIG       0.08100
      4 O1        -79.0493  -18.5078  -46.8171 O.2    1 LIG      -0.32000
      5 O2        -78.1234  -16.9530  -48.2665 O.3    1 LIG      -0.27100
      6 H1        -80.6153  -15.9367  -47.2485 H      1 LIG       0.09000
      7 H2        -79.3249  -15.5808  -46.0416 H      1 LIG       0.09000
      8 H3        -79.0933  -15.2525  -49.0737 H      1 LIG       0.09000
      9 H4        -77.8081  -14.8979  -47.8701 H      1 LIG       0.09000
@<TRIPOS>BOND
      1       1       2 1
      2       1       4 2
      3       1       5 1
      4       2       3 1
      5       3       5 1
      6       2       6 1
      7       2       7 1
      8       3       8 1
      9       3       9 1
@<TRIPOS>ALT_TYPE
CGenFF_4.0_ALT_TYPE_SET
CGenFF_4.0 1 CG2O4 2 CG3C41 3 CG3C41 4 OG2D1 5 OG3C51 6 HGA2 7 HGA2 8 HGA2 9 HGA2
@<TRIPOS>MOLECULE
4_lactone
 9 9 0 0 0
****
USER_CHARGES
INVALID_CHARGES
Pose:  13 Cluster:  13 Fr_nu: 7141324 TotEn:   -15.93
@<TRIPOS>ATOM
      1 C1        -53.3153  -24.3946  -20.3131 C.2    1 LIG       0.04000
      2 C2        -54.7280  -24.9788  -20.4929 C.3    1 LIG       0.11000
      3 C3        -54.6200  -24.3402  -21.8743 C.3    1 LIG       0.08100
      4 O1        -52.4650  -24.3625  -19.4528 O.2    1 LIG      -0.32000
      5 O2        -53.2875  -23.8498  -21.5590 O.3    1 LIG      -0.27100
      6 H1        -54.7646  -26.0692  -20.4767 H      1 LIG       0.09000
      7 H2        -55.4768  -24.5462  -19.8273 H      1 LIG       0.09000
      8 H3        -54.6045  -25.0357  -22.7178 H      1 LIG       0.09000
      9 H4        -55.3146  -23.5186  -22.0697 H      1 LIG       0.09000
@<TRIPOS>BOND
      1       1       2 1
      2       1       4 2
      3       1       5 1
      4       2       3 1
      5       3       5 1
      6       2       6 1
      7       2       7 1
      8       3       8 1
      9       3       9 1
@<TRIPOS>ALT_TYPE
CGenFF_4.0_ALT_TYPE_SET
CGenFF_4.0 1 CG2O4 2 CG3C41 3 CG3C41 4 OG2D1 5 OG3C51 6 HGA2 7 HGA2 8 HGA2 9 HGA2
@<TRIPOS>MOLECULE
4_lactone
 9 9 0 0 0
****
USER_CHARGES
INVALID_CHARGES
Pose:  14 Cluster:  14 Fr_nu: 4690080 TotEn:   -15.92
@<TRIPOS>ATOM
      1 C1        -46.5631  -21.5306  -30.5970 C.2    1 LIG       0.04000
      2 C2        -45.5742  -22.6601  -30.2575 C.3    1 LIG       0.11000
      3 C3        -46.5094  -22.8768  -29.0715 C.3    1 LIG       0.08100
      4 O1        -46.6949  -20.6868  -31.4543 O.2    1 LIG      -0.32000
      5 O2        -47.3523  -21.7786  -29.5175 O.3    1 LIG      -0.27100
      6 H1        -45.5480  -23.4654  -30.9932 H      1 LIG       0.09000
      7 H2        -44.5691  -22.3132  -30.0120 H      1 LIG       0.09000
      8 H3        -47.0533  -23.8253  -29.0643 H      1 LIG       0.09000
      9 H4        -46.0769  -22.6771  -28.0873 H      1 LIG       0.09000
@<TRIPOS>BOND
      1       1       2 1
      2       1       4 2
      3       1       5 1
      4       2       3 1
      5       3       5 1
      6       2       6 1
      7       2       7 1
      8       3       8 1
      9       3       9 1
@<TRIPOS>ALT_TYPE
CGenFF_4.0_ALT_TYPE_SET
CGenFF_4.0 1 CG2O4 2 CG3C41 3 CG3C41 4 OG2D1 5 OG3C51 6 HGA2 7 HGA2 8 HGA2 9 HGA2
@<TRIPOS>MOLECULE
4_lactone
 9 9 0 0 0
****
USER_CHARGES
INVALID_CHARGES
Pose:  15 Cluster:  15 Fr_nu:  56665 TotEn:   -15.65
@<TRIPOS>ATOM
      1 C1        -71.7762  -11.2632  -45.5513 C.2    1 LIG       0.04000
      2 C2        -73.1869  -11.8450  -45.3499 C.3    1 LIG       0.11000
      3 C3        -72.7270  -11.9819  -43.9016 C.3    1 LIG       0.08100
      4 O1        -71.1163  -10.8157  -46.4616 O.2    1 LIG      -0.32000
      5 O2        -71.4321  -11.4151  -44.2443 O.3    1 LIG      -0.27100
      6 H1        -73.9927  -11.1306  -45.5255 H      1 LIG       0.09000
      7 H2        -73.3627  -12.7811  -45.8824 H      1 LIG       0.09000
      8 H3        -73.2590  -11.3617  -43.1750 H      1 LIG       0.09000
      9 H4        -72.6319  -13.0066  -43.5318 H      1 LIG       0.09000
@<TRIPOS>BOND
      1       1       2 1
      2       1       4 2
      3       1       5 1
      4       2       3 1
      5       3       5 1
      6       2       6 1
      7       2       7 1
      8       3       8 1
      9       3       9 1
@<TRIPOS>ALT_TYPE
CGenFF_4.0_ALT_TYPE_SET
CGenFF_4.0 1 CG2O4 2 CG3C41 3 CG3C41 4 OG2D1 5 OG3C51 6 HGA2 7 HGA2 8 HGA2 9 HGA2
@<TRIPOS>MOLECULE
4_lactone
 9 9 0 0 0
****
USER_CHARGES
INVALID_CHARGES
Pose:  16 Cluster:  16 Fr_nu: 5602821 TotEn:   -15.34
@<TRIPOS>ATOM
      1 C1        -51.1881    3.3060  -30.9879 C.2    1 LIG       0.04000
      2 C2        -51.5077    3.2540  -32.4927 C.3    1 LIG       0.11000
      3 C3        -51.4434    1.7460  -32.2700 C.3    1 LIG       0.08100
      4 O1        -51.0166    4.1521  -30.1400 O.2    1 LIG      -0.32000
      5 O2        -51.1448    1.9525  -30.8615 O.3    1 LIG      -0.27100
      6 H1        -52.4891    3.6529  -32.7537 H      1 LIG       0.09000
      7 H2        -50.7263    3.6735  -33.1286 H      1 LIG       0.09000
      8 H3        -52.3843    1.2063  -32.4078 H      1 LIG       0.09000
      9 H4        -50.6277    1.2280  -32.7818 H      1 LIG       0.09000
@<TRIPOS>BOND
      1       1       2 1
      2       1       4 2
      3       1       5 1
      4       2       3 1
      5       3       5 1
      6       2       6 1
      7       2       7 1
      8       3       8 1
      9       3       9 1
@<TRIPOS>ALT_TYPE
CGenFF_4.0_ALT_TYPE_SET
CGenFF_4.0 1 CG2O4 2 CG3C41 3 CG3C41 4 OG2D1 5 OG3C51 6 HGA2 7 HGA2 8 HGA2 9 HGA2
@<TRIPOS>MOLECULE
4_lactone
 9 9 0 0 0
****
USER_CHARGES
INVALID_CHARGES
Pose:  17 Cluster:  17 Fr_nu:   1383 TotEn:   -15.29
@<TRIPOS>ATOM
      1 C1        -76.3928  -10.9785  -41.6226 C.2    1 LIG       0.04000
      2 C2        -75.7987  -12.1366  -42.4441 C.3    1 LIG       0.11000
      3 C3        -76.3096  -11.3199  -43.6273 C.3    1 LIG       0.08100
      4 O1        -76.5002  -10.6739  -40.4564 O.2    1 LIG      -0.32000
      5 O2        -76.8227  -10.3035  -42.7222 O.3    1 LIG      -0.27100
      6 H1        -74.7144  -12.2286  -42.3650 H      1 LIG       0.09000
      7 H2        -76.2919  -13.0965  -42.2819 H      1 LIG       0.09000
      8 H3        -75.5406  -10.9168  -44.2919 H      1 LIG       0.09000
      9 H4        -77.1121  -11.7825  -44.2084 H      1 LIG       0.09000
@<TRIPOS>BOND
      1       1       2 1
      2       1       4 2
      3       1       5 1
      4       2       3 1
      5       3       5 1
      6       2       6 1
      7       2       7 1
      8       3       8 1
      9       3       9 1
@<TRIPOS>ALT_TYPE
CGenFF_4.0_ALT_TYPE_SET
CGenFF_4.0 1 CG2O4 2 CG3C41 3 CG3C41 4 OG2D1 5 OG3C51 6 HGA2 7 HGA2 8 HGA2 9 HGA2
@<TRIPOS>MOLECULE
4_lactone
 9 9 0 0 0
****
USER_CHARGES
INVALID_CHARGES
Pose:  18 Cluster:  18 Fr_nu: 1391243 TotEn:   -15.24
@<TRIPOS>ATOM
      1 C1        -54.4975   -9.9627  -47.8868 C.2    1 LIG       0.04000
      2 C2        -55.0904  -10.8940  -48.9594 C.3    1 LIG       0.11000
      3 C3        -55.2438   -9.5945  -49.7442 C.3    1 LIG       0.08100
      4 O1        -54.0340  -10.0639  -46.7736 O.2    1 LIG      -0.32000
      5 O2        -54.6648   -8.8436  -48.6413 O.3    1 LIG      -0.27100
      6 H1        -54.3786  -11.6129  -49.3680 H      1 LIG       0.09000
      7 H2        -56.0204  -11.3810  -48.6616 H      1 LIG       0.09000
      8 H3        -54.6365   -9.5137  -50.6498 H      1 LIG       0.09000
      9 H4        -56.2727   -9.2838  -49.9454 H      1 LIG       0.09000
@<TRIPOS>BOND
      1       1       2 1
      2       1       4 2
      3       1       5 1
      4       2       3 1
      5       3       5 1
      6       2       6 1
      7       2       7 1
      8       3       8 1
      9       3       9 1
@<TRIPOS>ALT_TYPE
CGenFF_4.0_ALT_TYPE_SET
CGenFF_4.0 1 CG2O4 2 CG3C41 3 CG3C41 4 OG2D1 5 OG3C51 6 HGA2 7 HGA2 8 HGA2 9 HGA2
@<TRIPOS>MOLECULE
4_lactone
 9 9 0 0 0
****
USER_CHARGES
INVALID_CHARGES
Pose:  19 Cluster:  19 Fr_nu: 7143760 TotEn:   -14.96
@<TRIPOS>ATOM
      1 C1        -40.8598   -3.8585  -47.9819 C.2    1 LIG       0.04000
      2 C2        -41.3063   -4.7335  -49.1669 C.3    1 LIG       0.11000
      3 C3        -40.5990   -3.6617  -49.9908 C.3    1 LIG       0.08100
      4 O1        -40.9543   -3.8730  -46.7756 O.2    1 LIG      -0.32000
      5 O2        -40.2488   -2.9401  -48.7774 O.3    1 LIG      -0.27100
      6 H1        -40.8494   -5.7241  -49.1862 H      1 LIG       0.09000
      7 H2        -42.3885   -4.7925  -49.2940 H      1 LIG       0.09000
      8 H3        -39.7096   -3.9921  -50.5343 H      1 LIG       0.09000
      9 H4        -41.2440   -3.0647  -50.6413 H      1 LIG       0.09000
@<TRIPOS>BOND
      1       1       2 1
      2       1       4 2
      3       1       5 1
      4       2       3 1
      5       3       5 1
      6       2       6 1
      7       2       7 1
      8       3       8 1
      9       3       9 1
@<TRIPOS>ALT_TYPE
CGenFF_4.0_ALT_TYPE_SET
CGenFF_4.0 1 CG2O4 2 CG3C41 3 CG3C41 4 OG2D1 5 OG3C51 6 HGA2 7 HGA2 8 HGA2 9 HGA2
@<TRIPOS>MOLECULE
4_lactone
 9 9 0 0 0
****
USER_CHARGES
INVALID_CHARGES
Pose:  20 Cluster:  20 Fr_nu:  78834 TotEn:   -14.89
@<TRIPOS>ATOM
      1 C1        -76.7018  -11.2471  -43.2446 C.2    1 LIG       0.04000
      2 C2        -76.4715  -12.4246  -44.2088 C.3    1 LIG       0.11000
      3 C3        -76.1274  -13.1732  -42.9246 C.3    1 LIG       0.08100
      4 O1        -77.0348  -10.0859  -43.3166 O.2    1 LIG      -0.32000
      5 O2        -76.3813  -11.9744  -42.1410 O.3    1 LIG      -0.27100
      6 H1        -77.3720  -12.7598  -44.7257 H      1 LIG       0.09000
      7 H2        -75.6457  -12.2742  -44.9061 H      1 LIG       0.09000
      8 H3        -76.8081  -13.9845  -42.6524 H      1 LIG       0.09000
      9 H4        -75.0880  -13.5002  -42.8334 H      1 LIG       0.09000
@<TRIPOS>BOND
      1       1       2 1
      2       1       4 2
      3       1       5 1
      4       2       3 1
      5       3       5 1
      6       2       6 1
      7       2       7 1
      8       3       8 1
      9       3       9 1
@<TRIPOS>ALT_TYPE
CGenFF_4.0_ALT_TYPE_SET
CGenFF_4.0 1 CG2O4 2 CG3C41 3 CG3C41 4 OG2D1 5 OG3C51 6 HGA2 7 HGA2 8 HGA2 9 HGA2
@<TRIPOS>MOLECULE
4_lactone
 9 9 0 0 0
****
USER_CHARGES
INVALID_CHARGES
Pose:  21 Cluster:  21 Fr_nu: 126758 TotEn:   -14.64
@<TRIPOS>ATOM
      1 C1        -75.9531  -11.2879  -43.6196 C.2    1 LIG       0.04000
      2 C2        -76.4208  -12.7489  -43.4926 C.3    1 LIG       0.11000
      3 C3        -75.2420  -13.0173  -44.4234 C.3    1 LIG       0.08100
      4 O1        -76.2880  -10.2034  -43.2001 O.2    1 LIG      -0.32000
      5 O2        -74.9205  -11.5990  -44.4482 O.3    1 LIG      -0.27100
      6 H1        -76.3321  -13.1592  -42.4855 H      1 LIG       0.09000
      7 H2        -77.4099  -12.9380  -43.9130 H      1 LIG       0.09000
      8 H3        -74.4267  -13.6081  -43.9970 H      1 LIG       0.09000
      9 H4        -75.5019  -13.3877  -45.4188 H      1 LIG       0.09000
@<TRIPOS>BOND
      1       1       2 1
      2       1       4 2
      3       1       5 1
      4       2       3 1
      5       3       5 1
      6       2       6 1
      7       2       7 1
      8       3       8 1
      9       3       9 1
@<TRIPOS>ALT_TYPE
CGenFF_4.0_ALT_TYPE_SET
CGenFF_4.0 1 CG2O4 2 CG3C41 3 CG3C41 4 OG2D1 5 OG3C51 6 HGA2 7 HGA2 8 HGA2 9 HGA2
@<TRIPOS>MOLECULE
4_lactone
 9 9 0 0 0
****
USER_CHARGES
INVALID_CHARGES
Pose:  22 Cluster:  22 Fr_nu: 2973154 TotEn:   -14.57
@<TRIPOS>ATOM
      1 C1        -50.8151    4.5900  -30.6950 C.2    1 LIG       0.04000
      2 C2        -50.6595    4.3880  -32.2130 C.3    1 LIG       0.11000
      3 C3        -51.1705    2.9858  -31.8961 C.3    1 LIG       0.08100
      4 O1        -50.6392    5.4755  -29.8892 O.2    1 LIG      -0.32000
      5 O2        -51.2643    3.3237  -30.4845 O.3    1 LIG      -0.27100
      6 H1        -51.3238    5.0093  -32.8155 H      1 LIG       0.09000
      7 H2        -49.6290    4.4487  -32.5670 H      1 LIG       0.09000
      8 H3        -52.1478    2.7318  -32.3156 H      1 LIG       0.09000
      9 H4        -50.4584    2.1741  -32.0685 H      1 LIG       0.09000
@<TRIPOS>BOND
      1       1       2 1
      2       1       4 2
      3       1       5 1
      4       2       3 1
      5       3       5 1
      6       2       6 1
      7       2       7 1
      8       3       8 1
      9       3       9 1
@<TRIPOS>ALT_TYPE
CGenFF_4.0_ALT_TYPE_SET
CGenFF_4.0 1 CG2O4 2 CG3C41 3 CG3C41 4 OG2D1 5 OG3C51 6 HGA2 7 HGA2 8 HGA2 9 HGA2
@<TRIPOS>MOLECULE
4_lactone
 9 9 0 0 0
****
USER_CHARGES
INVALID_CHARGES
Pose:  23 Cluster:  23 Fr_nu: 7139652 TotEn:   -14.50
@<TRIPOS>ATOM
      1 C1        -39.8890   -3.3068  -46.7701 C.2    1 LIG       0.04000
      2 C2        -39.4977   -3.5891  -48.2318 C.3    1 LIG       0.11000
      3 C3        -40.4691   -4.7554  -48.0768 C.3    1 LIG       0.08100
      4 O1        -39.6168   -2.4969  -45.9132 O.2    1 LIG      -0.32000
      5 O2        -40.7394   -4.3660  -46.7017 O.3    1 LIG      -0.27100
      6 H1        -39.8012   -2.8099  -48.9327 H      1 LIG       0.09000
      7 H2        -38.4494   -3.8596  -48.3678 H      1 LIG       0.09000
      8 H3        -41.3702   -4.7065  -48.6942 H      1 LIG       0.09000
      9 H4        -40.0223   -5.7519  -48.1317 H      1 LIG       0.09000
@<TRIPOS>BOND
      1       1       2 1
      2       1       4 2
      3       1       5 1
      4       2       3 1
      5       3       5 1
      6       2       6 1
      7       2       7 1
      8       3       8 1
      9       3       9 1
@<TRIPOS>ALT_TYPE
CGenFF_4.0_ALT_TYPE_SET
CGenFF_4.0 1 CG2O4 2 CG3C41 3 CG3C41 4 OG2D1 5 OG3C51 6 HGA2 7 HGA2 8 HGA2 9 HGA2
@<TRIPOS>MOLECULE
4_lactone
 9 9 0 0 0
****
USER_CHARGES
INVALID_CHARGES
Pose:  24 Cluster:  24 Fr_nu:   3853 TotEn:   -14.48
@<TRIPOS>ATOM
      1 C1        -71.0568  -10.8686  -46.0281 C.2    1 LIG       0.04000
      2 C2        -71.7685  -10.9555  -44.6660 C.3    1 LIG       0.11000
      3 C3        -72.8700  -11.6186  -45.4875 C.3    1 LIG       0.08100
      4 O1        -70.0056  -10.4548  -46.4616 O.2    1 LIG      -0.32000
      5 O2        -72.0786  -11.4658  -46.6982 O.3    1 LIG      -0.27100
      6 H1        -71.2662  -11.5980  -43.9411 H      1 LIG       0.09000
      7 H2        -72.0187   -9.9862  -44.2317 H      1 LIG       0.09000
      8 H3        -73.0614  -12.6711  -45.2611 H      1 LIG       0.09000
      9 H4        -73.8105  -11.0643  -45.5497 H      1 LIG       0.09000
@<TRIPOS>BOND
      1       1       2 1
      2       1       4 2
      3       1       5 1
      4       2       3 1
      5       3       5 1
      6       2       6 1
      7       2       7 1
      8       3       8 1
      9       3       9 1
@<TRIPOS>ALT_TYPE
CGenFF_4.0_ALT_TYPE_SET
CGenFF_4.0 1 CG2O4 2 CG3C41 3 CG3C41 4 OG2D1 5 OG3C51 6 HGA2 7 HGA2 8 HGA2 9 HGA2
@<TRIPOS>MOLECULE
4_lactone
 9 9 0 0 0
****
USER_CHARGES
INVALID_CHARGES
Pose:  25 Cluster:  25 Fr_nu: 3591272 TotEn:   -13.97
@<TRIPOS>ATOM
      1 C1        -52.7228    2.9639  -33.4856 C.2    1 LIG       0.04000
      2 C2        -51.8696    2.0708  -32.5670 C.3    1 LIG       0.11000
      3 C3        -51.1810    3.3892  -32.2268 C.3    1 LIG       0.08100
      4 O1        -53.6423    2.8278  -34.2603 O.2    1 LIG      -0.32000
      5 O2        -52.0638    4.1015  -33.1372 O.3    1 LIG      -0.27100
      6 H1        -52.4287    1.6049  -31.7541 H      1 LIG       0.09000
      7 H2        -51.2586    1.3399  -33.0991 H      1 LIG       0.09000
      8 H3        -51.3012    3.7341  -31.1962 H      1 LIG       0.09000
      9 H4        -50.1354    3.4688  -32.5366 H      1 LIG       0.09000
@<TRIPOS>BOND
      1       1       2 1
      2       1       4 2
      3       1       5 1
      4       2       3 1
      5       3       5 1
      6       2       6 1
      7       2       7 1
      8       3       8 1
      9       3       9 1
@<TRIPOS>ALT_TYPE
CGenFF_4.0_ALT_TYPE_SET
CGenFF_4.0 1 CG2O4 2 CG3C41 3 CG3C41 4 OG2D1 5 OG3C51 6 HGA2 7 HGA2 8 HGA2 9 HGA2
@<TRIPOS>MOLECULE
4_lactone
 9 9 0 0 0
****
USER_CHARGES
INVALID_CHARGES
Pose:  26 Cluster:  26 Fr_nu: 898113 TotEn:   -13.83
@<TRIPOS>ATOM
      1 C1        -76.1343  -11.9580  -42.3325 C.2    1 LIG       0.04000
      2 C2        -76.2263  -13.3337  -43.0168 C.3    1 LIG       0.11000
      3 C3        -75.4918  -12.6189  -44.1471 C.3    1 LIG       0.08100
      4 O1        -76.4715  -11.4581  -41.2833 O.2    1 LIG      -0.32000
      5 O2        -75.4818  -11.3840  -43.3787 O.3    1 LIG      -0.27100
      6 H1        -75.6655  -14.1212  -42.5110 H      1 LIG       0.09000
      7 H2        -77.2456  -13.6526  -43.2403 H      1 LIG       0.09000
      8 H3        -74.4783  -12.9742  -44.3525 H      1 LIG       0.09000
      9 H4        -76.0536  -12.5080  -45.0786 H      1 LIG       0.09000
@<TRIPOS>BOND
      1       1       2 1
      2       1       4 2
      3       1       5 1
      4       2       3 1
      5       3       5 1
      6       2       6 1
      7       2       7 1
      8       3       8 1
      9       3       9 1
@<TRIPOS>ALT_TYPE
CGenFF_4.0_ALT_TYPE_SET
CGenFF_4.0 1 CG2O4 2 CG3C41 3 CG3C41 4 OG2D1 5 OG3C51 6 HGA2 7 HGA2 8 HGA2 9 HGA2
@<TRIPOS>MOLECULE
4_lactone
 9 9 0 0 0
****
USER_CHARGES
INVALID_CHARGES
Pose:  27 Cluster:  27 Fr_nu: 681195 TotEn:   -13.57
@<TRIPOS>ATOM
      1 C1        -76.6617  -11.3835  -42.1266 C.2    1 LIG       0.04000
      2 C2        -76.8015  -11.7790  -43.6076 C.3    1 LIG       0.11000
      3 C3        -75.5734  -12.6334  -43.3080 C.3    1 LIG       0.08100
      4 O1        -77.2333  -10.6681  -41.3355 O.2    1 LIG      -0.32000
      5 O2        -75.5676  -12.1671  -41.9303 O.3    1 LIG      -0.27100
      6 H1        -77.7158  -12.3280  -43.8377 H      1 LIG       0.09000
      7 H2        -76.6470  -10.9542  -44.3052 H      1 LIG       0.09000
      8 H3        -75.7230  -13.7149  -43.3670 H      1 LIG       0.09000
      9 H4        -74.6588  -12.3452  -43.8335 H      1 LIG       0.09000
@<TRIPOS>BOND
      1       1       2 1
      2       1       4 2
      3       1       5 1
      4       2       3 1
      5       3       5 1
      6       2       6 1
      7       2       7 1
      8       3       8 1
      9       3       9 1
@<TRIPOS>ALT_TYPE
CGenFF_4.0_ALT_TYPE_SET
CGenFF_4.0 1 CG2O4 2 CG3C41 3 CG3C41 4 OG2D1 5 OG3C51 6 HGA2 7 HGA2 8 HGA2 9 HGA2
@<TRIPOS>MOLECULE
4_lactone
 9 9 0 0 0
****
USER_CHARGES
INVALID_CHARGES
Pose:  28 Cluster:  28 Fr_nu: 261176 TotEn:   -13.57
@<TRIPOS>ATOM
      1 C1        -76.6078  -10.4311  -41.4634 C.2    1 LIG       0.04000
      2 C2        -76.5664  -10.5586  -42.9968 C.3    1 LIG       0.11000
      3 C3        -76.1048  -11.9791  -42.6853 C.3    1 LIG       0.08100
      4 O1        -76.8826   -9.5832  -40.6449 O.2    1 LIG      -0.32000
      5 O2        -76.1912  -11.7094  -41.2586 O.3    1 LIG      -0.27100
      6 H1        -77.5420  -10.4724  -43.4776 H      1 LIG       0.09000
      7 H2        -75.8282   -9.9146  -43.4774 H      1 LIG       0.09000
      8 H3        -76.7894  -12.7765  -42.9870 H      1 LIG       0.09000
      9 H4        -75.0818  -12.2196  -42.9874 H      1 LIG       0.09000
@<TRIPOS>BOND
      1       1       2 1
      2       1       4 2
      3       1       5 1
      4       2       3 1
      5       3       5 1
      6       2       6 1
      7       2       7 1
      8       3       8 1
      9       3       9 1
@<TRIPOS>ALT_TYPE
CGenFF_4.0_ALT_TYPE_SET
CGenFF_4.0 1 CG2O4 2 CG3C41 3 CG3C41 4 OG2D1 5 OG3C51 6 HGA2 7 HGA2 8 HGA2 9 HGA2
@<TRIPOS>MOLECULE
4_lactone
 9 9 0 0 0
****
USER_CHARGES
INVALID_CHARGES
Pose:  29 Cluster:  29 Fr_nu: 281387 TotEn:   -12.53
@<TRIPOS>ATOM
      1 C1        -56.9990   -4.2914  -19.1953 C.2    1 LIG       0.04000
      2 C2        -56.6680   -2.8929  -19.7465 C.3    1 LIG       0.11000
      3 C3        -57.1340   -3.5010  -21.0660 C.3    1 LIG       0.08100
      4 O1        -56.9603   -4.8635  -18.1297 O.2    1 LIG      -0.32000
      5 O2        -57.3993   -4.7688  -20.4043 O.3    1 LIG      -0.27100
      6 H1        -57.2954   -2.0957  -19.3447 H      1 LIG       0.09000
      7 H2        -55.6099   -2.6317  -19.6918 H      1 LIG       0.09000
      8 H3        -58.0444   -3.0697  -21.4910 H      1 LIG       0.09000
      9 H4        -56.3644   -3.6030  -21.8361 H      1 LIG       0.09000
@<TRIPOS>BOND
      1       1       2 1
      2       1       4 2
      3       1       5 1
      4       2       3 1
      5       3       5 1
      6       2       6 1
      7       2       7 1
      8       3       8 1
      9       3       9 1
@<TRIPOS>ALT_TYPE
CGenFF_4.0_ALT_TYPE_SET
CGenFF_4.0 1 CG2O4 2 CG3C41 3 CG3C41 4 OG2D1 5 OG3C51 6 HGA2 7 HGA2 8 HGA2 9 HGA2
@<TRIPOS>MOLECULE
4_lactone
 9 9 0 0 0
****
USER_CHARGES
INVALID_CHARGES
Pose:  30 Cluster:  30 Fr_nu: 627861 TotEn:   -12.38
@<TRIPOS>ATOM
      1 C1        -72.6145  -12.0979  -46.2970 C.2    1 LIG       0.04000
      2 C2        -73.4722  -12.3292  -45.0400 C.3    1 LIG       0.11000
      3 C3        -72.4801  -11.3593  -44.4052 C.3    1 LIG       0.08100
      4 O1        -72.5971  -12.4724  -47.4476 O.2    1 LIG      -0.32000
      5 O2        -71.7666  -11.2412  -45.6672 O.3    1 LIG      -0.27100
      6 H1        -74.4979  -11.9676  -45.1278 H      1 LIG       0.09000
      7 H2        -73.4426  -13.3527  -44.6628 H      1 LIG       0.09000
      8 H3        -72.8947  -10.3995  -44.0852 H      1 LIG       0.09000
      9 H4        -71.8440  -11.7807  -43.6220 H      1 LIG       0.09000
@<TRIPOS>BOND
      1       1       2 1
      2       1       4 2
      3       1       5 1
      4       2       3 1
      5       3       5 1
      6       2       6 1
      7       2       7 1
      8       3       8 1
      9       3       9 1
@<TRIPOS>ALT_TYPE
CGenFF_4.0_ALT_TYPE_SET
CGenFF_4.0 1 CG2O4 2 CG3C41 3 CG3C41 4 OG2D1 5 OG3C51 6 HGA2 7 HGA2 8 HGA2 9 HGA2
@<TRIPOS>MOLECULE
4_lactone
 9 9 0 0 0
****
USER_CHARGES
INVALID_CHARGES
Pose:  31 Cluster:  31 Fr_nu: 100231 TotEn:   -12.31
@<TRIPOS>ATOM
      1 C1        -75.9769  -11.8956  -41.5424 C.2    1 LIG       0.04000
      2 C2        -74.9875  -12.4164  -42.6003 C.3    1 LIG       0.11000
      3 C3        -76.2200  -13.1398  -43.1347 C.3    1 LIG       0.08100
      4 O1        -75.9490  -11.1712  -40.5735 O.2    1 LIG      -0.32000
      5 O2        -77.0328  -12.5699  -42.0717 O.3    1 LIG      -0.27100
      6 H1        -74.5769  -11.6394  -43.2470 H      1 LIG       0.09000
      7 H2        -74.2000  -13.0551  -42.1972 H      1 LIG       0.09000
      8 H3        -76.5657  -12.8208  -44.1217 H      1 LIG       0.09000
      9 H4        -76.1889  -14.2312  -43.0754 H      1 LIG       0.09000
@<TRIPOS>BOND
      1       1       2 1
      2       1       4 2
      3       1       5 1
      4       2       3 1
      5       3       5 1
      6       2       6 1
      7       2       7 1
      8       3       8 1
      9       3       9 1
@<TRIPOS>ALT_TYPE
CGenFF_4.0_ALT_TYPE_SET
CGenFF_4.0 1 CG2O4 2 CG3C41 3 CG3C41 4 OG2D1 5 OG3C51 6 HGA2 7 HGA2 8 HGA2 9 HGA2
@<TRIPOS>MOLECULE
4_lactone
 9 9 0 0 0
****
USER_CHARGES
INVALID_CHARGES
Pose:  32 Cluster:  32 Fr_nu: 2323623 TotEn:   -12.10
@<TRIPOS>ATOM
      1 C1        -59.2181  -20.4020  -24.3895 C.2    1 LIG       0.04000
      2 C2        -60.5380  -21.0460  -24.8501 C.3    1 LIG       0.11000
      3 C3        -59.9846  -22.2687  -24.1243 C.3    1 LIG       0.08100
      4 O1        -58.6669  -19.3289  -24.4849 O.2    1 LIG      -0.32000
      5 O2        -58.7857  -21.5288  -23.7627 O.3    1 LIG      -0.27100
      6 H1        -61.4300  -20.5974  -24.4100 H      1 LIG       0.09000
      7 H2        -60.6335  -21.1399  -25.9331 H      1 LIG       0.09000
      8 H3        -60.5434  -22.5879  -23.2404 H      1 LIG       0.09000
      9 H4        -59.7504  -23.1278  -24.7589 H      1 LIG       0.09000
@<TRIPOS>BOND
      1       1       2 1
      2       1       4 2
      3       1       5 1
      4       2       3 1
      5       3       5 1
      6       2       6 1
      7       2       7 1
      8       3       8 1
      9       3       9 1
@<TRIPOS>ALT_TYPE
CGenFF_4.0_ALT_TYPE_SET
CGenFF_4.0 1 CG2O4 2 CG3C41 3 CG3C41 4 OG2D1 5 OG3C51 6 HGA2 7 HGA2 8 HGA2 9 HGA2
@<TRIPOS>MOLECULE
4_lactone
 9 9 0 0 0
****
USER_CHARGES
INVALID_CHARGES
Pose:  33 Cluster:  33 Fr_nu:    846 TotEn:   -11.98
@<TRIPOS>ATOM
      1 C1        -52.1509  -10.9739  -42.8006 C.2    1 LIG       0.04000
      2 C2        -53.4304  -10.3180  -43.3500 C.3    1 LIG       0.11000
      3 C3        -53.1189  -11.1643  -44.5808 C.3    1 LIG       0.08100
      4 O1        -51.4954  -10.9392  -41.7840 O.2    1 LIG      -0.32000
      5 O2        -51.9331  -11.6993  -43.9302 O.3    1 LIG      -0.27100
      6 H1        -54.3377  -10.5876  -42.8071 H      1 LIG       0.09000
      7 H2        -53.3544   -9.2379  -43.4853 H      1 LIG       0.09000
      8 H3        -53.8427  -11.9512  -44.8101 H      1 LIG       0.09000
      9 H4        -52.8633  -10.6053  -45.4851 H      1 LIG       0.09000
@<TRIPOS>BOND
      1       1       2 1
      2       1       4 2
      3       1       5 1
      4       2       3 1
      5       3       5 1
      6       2       6 1
      7       2       7 1
      8       3       8 1
      9       3       9 1
@<TRIPOS>ALT_TYPE
CGenFF_4.0_ALT_TYPE_SET
CGenFF_4.0 1 CG2O4 2 CG3C41 3 CG3C41 4 OG2D1 5 OG3C51 6 HGA2 7 HGA2 8 HGA2 9 HGA2
@<TRIPOS>MOLECULE
4_lactone
 9 9 0 0 0
****
USER_CHARGES
INVALID_CHARGES
Pose:  34 Cluster:  34 Fr_nu:  99768 TotEn:   -10.99
@<TRIPOS>ATOM
      1 C1        -76.8144  -11.7200  -43.1244 C.2    1 LIG       0.04000
      2 C2        -76.2200  -13.1398  -43.1347 C.3    1 LIG       0.11000
      3 C3        -75.8645  -12.7852  -44.5754 C.3    1 LIG       0.08100
      4 O1        -77.3889  -10.9981  -42.3415 O.2    1 LIG      -0.32000
      5 O2        -76.4682  -11.4716  -44.4159 O.3    1 LIG      -0.27100
      6 H1        -75.3750  -13.2740  -42.4576 H      1 LIG       0.09000
      7 H2        -76.9591  -13.9329  -43.0098 H      1 LIG       0.09000
      8 H3        -74.7959  -12.7138  -44.7958 H      1 LIG       0.09000
      9 H4        -76.3747  -13.3711  -45.3450 H      1 LIG       0.09000
@<TRIPOS>BOND
      1       1       2 1
      2       1       4 2
      3       1       5 1
      4       2       3 1
      5       3       5 1
      6       2       6 1
      7       2       7 1
      8       3       8 1
      9       3       9 1
@<TRIPOS>ALT_TYPE
CGenFF_4.0_ALT_TYPE_SET
CGenFF_4.0 1 CG2O4 2 CG3C41 3 CG3C41 4 OG2D1 5 OG3C51 6 HGA2 7 HGA2 8 HGA2 9 HGA2
@<TRIPOS>MOLECULE
4_lactone
 9 9 0 0 0
****
USER_CHARGES
INVALID_CHARGES
Pose:  35 Cluster:  35 Fr_nu: 4435529 TotEn:   -10.46
@<TRIPOS>ATOM
      1 C1        -47.2800  -24.6338  -28.0607 C.2    1 LIG       0.04000
      2 C2        -46.5481  -25.9164  -28.4950 C.3    1 LIG       0.11000
      3 C3        -47.8320  -26.5925  -28.0234 C.3    1 LIG       0.08100
      4 O1        -47.0585  -23.4445  -28.0350 O.2    1 LIG      -0.32000
      5 O2        -48.3942  -25.3017  -27.6582 O.3    1 LIG      -0.27100
      6 H1        -46.3482  -25.9744  -29.5660 H      1 LIG       0.09000
      7 H2        -45.6532  -26.1379  -27.9112 H      1 LIG       0.09000
      8 H3        -48.4222  -27.0836  -28.8018 H      1 LIG       0.09000
      9 H4        -47.7285  -27.2463  -27.1531 H      1 LIG       0.09000
@<TRIPOS>BOND
      1       1       2 1
      2       1       4 2
      3       1       5 1
      4       2       3 1
      5       3       5 1
      6       2       6 1
      7       2       7 1
      8       3       8 1
      9       3       9 1
@<TRIPOS>ALT_TYPE
CGenFF_4.0_ALT_TYPE_SET
CGenFF_4.0 1 CG2O4 2 CG3C41 3 CG3C41 4 OG2D1 5 OG3C51 6 HGA2 7 HGA2 8 HGA2 9 HGA2
@<TRIPOS>MOLECULE
4_lactone
 9 9 0 0 0
****
USER_CHARGES
INVALID_CHARGES
Pose:  36 Cluster:  36 Fr_nu: 1528512 TotEn:    -9.72
@<TRIPOS>ATOM
      1 C1        -77.3152  -17.8783  -42.5875 C.2    1 LIG       0.04000
      2 C2        -76.5147  -18.3558  -41.3626 C.3    1 LIG       0.11000
      3 C3        -76.5610  -19.7001  -42.0828 C.3    1 LIG       0.08100
      4 O1        -77.8057  -16.8467  -42.9870 O.2    1 LIG      -0.32000
      5 O2        -77.3189  -19.1059  -43.1728 O.3    1 LIG      -0.27100
      6 H1        -75.5270  -17.9013  -41.2710 H      1 LIG       0.09000
      7 H2        -77.0656  -18.3022  -40.4221 H      1 LIG       0.09000
      8 H3        -75.5976  -20.0872  -42.4256 H      1 LIG       0.09000
      9 H4        -77.1307  -20.4857  -41.5789 H      1 LIG       0.09000
@<TRIPOS>BOND
      1       1       2 1
      2       1       4 2
      3       1       5 1
      4       2       3 1
      5       3       5 1
      6       2       6 1
      7       2       7 1
      8       3       8 1
      9       3       9 1
@<TRIPOS>ALT_TYPE
CGenFF_4.0_ALT_TYPE_SET
CGenFF_4.0 1 CG2O4 2 CG3C41 3 CG3C41 4 OG2D1 5 OG3C51 6 HGA2 7 HGA2 8 HGA2 9 HGA2
@<TRIPOS>MOLECULE
4_lactone
 9 9 0 0 0
****
USER_CHARGES
INVALID_CHARGES
Pose:  37 Cluster:  37 Fr_nu:  34632 TotEn:    -9.60
@<TRIPOS>ATOM
      1 C1        -50.1747   -9.6476  -29.8876 C.2    1 LIG       0.04000
      2 C2        -50.1447  -10.3340  -28.5103 C.3    1 LIG       0.11000
      3 C3        -51.1048  -11.3133  -29.1787 C.3    1 LIG       0.08100
      4 O1        -49.6771   -8.6778  -30.4132 O.2    1 LIG      -0.32000
      5 O2        -51.0344  -10.5575  -30.4194 O.3    1 LIG      -0.27100
      6 H1        -49.1696  -10.7394  -28.2357 H      1 LIG       0.09000
      7 H2        -50.5662   -9.7322  -27.7035 H      1 LIG       0.09000
      8 H3        -50.7296  -12.3325  -29.3057 H      1 LIG       0.09000
      9 H4        -52.1207  -11.3281  -28.7744 H      1 LIG       0.09000
@<TRIPOS>BOND
      1       1       2 1
      2       1       4 2
      3       1       5 1
      4       2       3 1
      5       3       5 1
      6       2       6 1
      7       2       7 1
      8       3       8 1
      9       3       9 1
@<TRIPOS>ALT_TYPE
CGenFF_4.0_ALT_TYPE_SET
CGenFF_4.0 1 CG2O4 2 CG3C41 3 CG3C41 4 OG2D1 5 OG3C51 6 HGA2 7 HGA2 8 HGA2 9 HGA2
@<TRIPOS>MOLECULE
4_lactone
 9 9 0 0 0
****
USER_CHARGES
INVALID_CHARGES
Pose:  38 Cluster:  38 Fr_nu:   3698 TotEn:    -9.57
@<TRIPOS>ATOM
      1 C1        -51.0939  -11.8307  -29.6676 C.2    1 LIG       0.04000
      2 C2        -51.4904  -10.7356  -28.6613 C.3    1 LIG       0.11000
      3 C3        -50.8787   -9.8072  -29.7062 C.3    1 LIG       0.08100
      4 O1        -51.1679  -13.0357  -29.7515 O.2    1 LIG      -0.32000
      5 O2        -50.5641  -10.9461  -30.5544 O.3    1 LIG      -0.27100
      6 H1        -52.5666  -10.6365  -28.5117 H      1 LIG       0.09000
      7 H2        -50.9605  -10.7928  -27.7091 H      1 LIG       0.09000
      8 H3        -51.5750   -9.1205  -30.1953 H      1 LIG       0.09000
      9 H4        -49.9749   -9.2767  -29.3944 H      1 LIG       0.09000
@<TRIPOS>BOND
      1       1       2 1
      2       1       4 2
      3       1       5 1
      4       2       3 1
      5       3       5 1
      6       2       6 1
      7       2       7 1
      8       3       8 1
      9       3       9 1
@<TRIPOS>ALT_TYPE
CGenFF_4.0_ALT_TYPE_SET
CGenFF_4.0 1 CG2O4 2 CG3C41 3 CG3C41 4 OG2D1 5 OG3C51 6 HGA2 7 HGA2 8 HGA2 9 HGA2
@<TRIPOS>MOLECULE
4_lactone
 9 9 0 0 0
****
USER_CHARGES
INVALID_CHARGES
Pose:  39 Cluster:  39 Fr_nu:  23039 TotEn:    -8.63
@<TRIPOS>ATOM
      1 C1        -51.5966   -9.9669  -29.6690 C.2    1 LIG       0.04000
      2 C2        -51.4723  -11.2651  -28.8514 C.3    1 LIG       0.11000
      3 C3        -50.2493  -10.5657  -28.2659 C.3    1 LIG       0.08100
      4 O1        -52.3354   -9.5091  -30.5109 O.2    1 LIG      -0.32000
      5 O2        -50.4943   -9.4037  -29.1058 O.3    1 LIG      -0.27100
      6 H1        -52.2974  -11.4358  -28.1582 H      1 LIG       0.09000
      7 H2        -51.2688  -12.1525  -29.4530 H      1 LIG       0.09000
      8 H3        -50.3103  -10.3152  -27.2033 H      1 LIG       0.09000
      9 H4        -49.2861  -11.0303  -28.4940 H      1 LIG       0.09000
@<TRIPOS>BOND
      1       1       2 1
      2       1       4 2
      3       1       5 1
      4       2       3 1
      5       3       5 1
      6       2       6 1
      7       2       7 1
      8       3       8 1
      9       3       9 1
@<TRIPOS>ALT_TYPE
CGenFF_4.0_ALT_TYPE_SET
CGenFF_4.0 1 CG2O4 2 CG3C41 3 CG3C41 4 OG2D1 5 OG3C51 6 HGA2 7 HGA2 8 HGA2 9 HGA2
@<TRIPOS>MOLECULE
4_lactone
 9 9 0 0 0
****
USER_CHARGES
INVALID_CHARGES
Pose:  40 Cluster:  40 Fr_nu: 308747 TotEn:    -8.46
@<TRIPOS>ATOM
      1 C1        -77.0329  -18.7559  -43.1251 C.2    1 LIG       0.04000
      2 C2        -77.0866  -18.8341  -41.5888 C.3    1 LIG       0.11000
      3 C3        -75.8587  -19.7210  -41.7715 C.3    1 LIG       0.08100
      4 O1        -77.6605  -18.2280  -44.0149 O.2    1 LIG      -0.32000
      5 O2        -75.9361  -19.5552  -43.2144 O.3    1 LIG      -0.27100
      6 H1        -76.9119  -17.8807  -41.0878 H      1 LIG       0.09000
      7 H2        -77.9768  -19.3305  -41.1990 H      1 LIG       0.09000
      8 H3        -74.9229  -19.3231  -41.3696 H      1 LIG       0.09000
      9 H4        -75.9850  -20.7673  -41.4800 H      1 LIG       0.09000
@<TRIPOS>BOND
      1       1       2 1
      2       1       4 2
      3       1       5 1
      4       2       3 1
      5       3       5 1
      6       2       6 1
      7       2       7 1
      8       3       8 1
      9       3       9 1
@<TRIPOS>ALT_TYPE
CGenFF_4.0_ALT_TYPE_SET
CGenFF_4.0 1 CG2O4 2 CG3C41 3 CG3C41 4 OG2D1 5 OG3C51 6 HGA2 7 HGA2 8 HGA2 9 HGA2
@<TRIPOS>MOLECULE
4_lactone
 9 9 0 0 0
****
USER_CHARGES
INVALID_CHARGES
Pose:  41 Cluster:  41 Fr_nu:  40932 TotEn:    -8.42
@<TRIPOS>ATOM
      1 C1        -76.1651  -11.4662  -42.5919 C.2    1 LIG       0.04000
      2 C2        -74.8325  -12.1434  -42.9589 C.3    1 LIG       0.11000
      3 C3        -75.7098  -12.9388  -43.9210 C.3    1 LIG       0.08100
      4 O1        -76.5496  -10.6022  -41.8368 O.2    1 LIG      -0.32000
      5 O2        -76.8867  -12.2124  -43.4706 O.3    1 LIG      -0.27100
      6 H1        -74.1060  -11.4747  -43.4232 H      1 LIG       0.09000
      7 H2        -74.3836  -12.7138  -42.1441 H      1 LIG       0.09000
      8 H3        -75.5167  -12.7740  -44.9845 H      1 LIG       0.09000
      9 H4        -75.7925  -14.0084  -43.7092 H      1 LIG       0.09000
@<TRIPOS>BOND
      1       1       2 1
      2       1       4 2
      3       1       5 1
      4       2       3 1
      5       3       5 1
      6       2       6 1
      7       2       7 1
      8       3       8 1
      9       3       9 1
@<TRIPOS>ALT_TYPE
CGenFF_4.0_ALT_TYPE_SET
CGenFF_4.0 1 CG2O4 2 CG3C41 3 CG3C41 4 OG2D1 5 OG3C51 6 HGA2 7 HGA2 8 HGA2 9 HGA2
@<TRIPOS>MOLECULE
4_lactone
 9 9 0 0 0
****
USER_CHARGES
INVALID_CHARGES
Pose:  42 Cluster:  42 Fr_nu:  40464 TotEn:    -5.71
@<TRIPOS>ATOM
      1 C1        -75.6803  -11.9349  -42.4980 C.2    1 LIG       0.04000
      2 C2        -75.4034  -11.4184  -43.9213 C.3    1 LIG       0.11000
      3 C3        -74.0731  -12.1408  -43.7298 C.3    1 LIG       0.08100
      4 O1        -76.5751  -11.8774  -41.6854 O.2    1 LIG      -0.32000
      5 O2        -74.4747  -12.5560  -42.3949 O.3    1 LIG      -0.27100
      6 H1        -76.0636  -11.8359  -44.6830 H      1 LIG       0.09000
      7 H2        -75.3463  -10.3313  -43.9973 H      1 LIG       0.09000
      8 H3        -73.9019  -12.9994  -44.3847 H      1 LIG       0.09000
      9 H4        -73.1880  -11.4994  -43.7017 H      1 LIG       0.09000
@<TRIPOS>BOND
      1       1       2 1
      2       1       4 2
      3       1       5 1
      4       2       3 1
      5       3       5 1
      6       2       6 1
      7       2       7 1
      8       3       8 1
      9       3       9 1
@<TRIPOS>ALT_TYPE
CGenFF_4.0_ALT_TYPE_SET
CGenFF_4.0 1 CG2O4 2 CG3C41 3 CG3C41 4 OG2D1 5 OG3C51 6 HGA2 7 HGA2 8 HGA2 9 HGA2
@<TRIPOS>MOLECULE
pyridine
 11 11 0 0 0
****
USER_CHARGES
INVALID_CHARGES
Pose:   1 Cluster:   1 Fr_nu:  28449 TotEn:   -13.49
@<TRIPOS>ATOM
      1 C1        -50.7401  -10.2881  -27.8961 C.ar   1 LIG      -0.11300
      2 C2        -50.0720   -9.2971  -28.6065 C.ar   1 LIG      -0.11700
      3 C3        -51.6114  -11.1444  -28.5602 C.ar   1 LIG      -0.11700
      4 C4        -50.3080   -9.2046  -29.9687 C.ar   1 LIG       0.17700
      5 C5        -51.7787  -10.9690  -29.9244 C.ar   1 LIG       0.17700
      6 N1        -51.1472  -10.0178  -30.6484 N.ar   1 LIG      -0.60000
      7 H1        -50.5826  -10.3926  -26.8268 H      1 LIG       0.11500
      8 H2        -49.3881   -8.6188  -28.1098 H      1 LIG       0.11500
      9 H3        -52.1434  -11.9238  -28.0266 H      1 LIG       0.11500
     10 H4        -49.8116   -8.4481  -30.5675 H      1 LIG       0.12400
     11 H5        -52.4477  -11.6100  -30.4893 H      1 LIG       0.12400
@<TRIPOS>BOND
      1       1       2 ar
      2       1       3 ar
      3       2       4 ar
      4       3       5 ar
      5       4       6 ar
      6       5       6 ar
      7       1       7 1
      8       2       8 1
      9       3       9 1
     10       4      10 1
     11       5      11 1
@<TRIPOS>ALT_TYPE
CGenFF_4.0_ALT_TYPE_SET
CGenFF_4.0 1 CG2R61 2 CG2R61 3 CG2R61 4 CG2R61 5 CG2R61 6 NG2R60 7 HGR61 8 HGR61 9 HGR61 10 HGR62 11 HGR62
@<TRIPOS>MOLECULE
pyridine
 11 11 0 0 0
****
USER_CHARGES
INVALID_CHARGES
Pose:   2 Cluster:   2 Fr_nu:  85499 TotEn:   -12.90
@<TRIPOS>ATOM
      1 C1        -75.3239  -12.8357  -44.8884 C.ar   1 LIG      -0.11300
      2 C2        -76.4570  -12.6775  -44.0983 C.ar   1 LIG      -0.11700
      3 C3        -74.3543  -11.8394  -44.9111 C.ar   1 LIG      -0.11700
      4 C4        -76.5722  -11.5136  -43.3554 C.ar   1 LIG       0.17700
      5 C5        -74.5637  -10.7130  -44.1320 C.ar   1 LIG       0.17700
      6 N1        -75.6516  -10.5237  -43.3519 N.ar   1 LIG      -0.60000
      7 H1        -75.1970  -13.7335  -45.4859 H      1 LIG       0.11500
      8 H2        -77.2254  -13.4410  -44.0649 H      1 LIG       0.11500
      9 H3        -73.4632  -11.9411  -45.5200 H      1 LIG       0.11500
     10 H4        -77.4374  -11.3423  -42.7235 H      1 LIG       0.12400
     11 H5        -73.8382   -9.9063  -44.1147 H      1 LIG       0.12400
@<TRIPOS>BOND
      1       1       2 ar
      2       1       3 ar
      3       2       4 ar
      4       3       5 ar
      5       4       6 ar
      6       5       6 ar
      7       1       7 1
      8       2       8 1
      9       3       9 1
     10       4      10 1
     11       5      11 1
@<TRIPOS>ALT_TYPE
CGenFF_4.0_ALT_TYPE_SET
CGenFF_4.0 1 CG2R61 2 CG2R61 3 CG2R61 4 CG2R61 5 CG2R61 6 NG2R60 7 HGR61 8 HGR61 9 HGR61 10 HGR62 11 HGR62
@<TRIPOS>MOLECULE
pyridine
 11 11 0 0 0
****
USER_CHARGES
INVALID_CHARGES
Pose:   3 Cluster:   3 Fr_nu: 1967809 TotEn:   -12.43
@<TRIPOS>ATOM
      1 C1        -51.5392    3.4733  -33.4918 C.ar   1 LIG      -0.11300
      2 C2        -50.9190    4.6799  -33.1874 C.ar   1 LIG      -0.11700
      3 C3        -51.8851    2.5982  -32.4681 C.ar   1 LIG      -0.11700
      4 C4        -50.6684    4.9622  -31.8542 C.ar   1 LIG       0.17700
      5 C5        -51.5912    2.9735  -31.1672 C.ar   1 LIG       0.17700
      6 N1        -50.9896    4.1371  -30.8326 N.ar   1 LIG      -0.60000
      7 H1        -51.7519    3.2151  -34.5248 H      1 LIG       0.11500
      8 H2        -50.6407    5.3774  -33.9689 H      1 LIG       0.11500
      9 H3        -52.3689    1.6519  -32.6819 H      1 LIG       0.11500
     10 H4        -50.1864    5.8901  -31.5649 H      1 LIG       0.12400
     11 H5        -51.8396    2.3264  -30.3324 H      1 LIG       0.12400
@<TRIPOS>BOND
      1       1       2 ar
      2       1       3 ar
      3       2       4 ar
      4       3       5 ar
      5       4       6 ar
      6       5       6 ar
      7       1       7 1
      8       2       8 1
      9       3       9 1
     10       4      10 1
     11       5      11 1
@<TRIPOS>ALT_TYPE
CGenFF_4.0_ALT_TYPE_SET
CGenFF_4.0 1 CG2R61 2 CG2R61 3 CG2R61 4 CG2R61 5 CG2R61 6 NG2R60 7 HGR61 8 HGR61 9 HGR61 10 HGR62 11 HGR62
@<TRIPOS>MOLECULE
pyridine
 11 11 0 0 0
****
USER_CHARGES
INVALID_CHARGES
Pose:   4 Cluster:   4 Fr_nu: 315236 TotEn:   -12.40
@<TRIPOS>ATOM
      1 C1        -73.6843  -11.8679  -44.5844 C.ar   1 LIG      -0.11300
      2 C2        -72.7763  -10.8774  -44.9416 C.ar   1 LIG      -0.11700
      3 C3        -73.9396  -12.9176  -45.4597 C.ar   1 LIG      -0.11700
      4 C4        -72.1549  -10.9816  -46.1756 C.ar   1 LIG       0.17700
      5 C5        -73.2664  -12.9304  -46.6707 C.ar   1 LIG       0.17700
      6 N1        -72.3774  -11.9861  -47.0526 N.ar   1 LIG      -0.60000
      7 H1        -74.1925  -11.8215  -43.6259 H      1 LIG       0.11500
      8 H2        -72.5615  -10.0502  -44.2751 H      1 LIG       0.11500
      9 H3        -74.6439  -13.7005  -45.2025 H      1 LIG       0.11500
     10 H4        -71.4388  -10.2342  -46.5009 H      1 LIG       0.12400
     11 H5        -73.4303  -13.7266  -47.3894 H      1 LIG       0.12400
@<TRIPOS>BOND
      1       1       2 ar
      2       1       3 ar
      3       2       4 ar
      4       3       5 ar
      5       4       6 ar
      6       5       6 ar
      7       1       7 1
      8       2       8 1
      9       3       9 1
     10       4      10 1
     11       5      11 1
@<TRIPOS>ALT_TYPE
CGenFF_4.0_ALT_TYPE_SET
CGenFF_4.0 1 CG2R61 2 CG2R61 3 CG2R61 4 CG2R61 5 CG2R61 6 NG2R60 7 HGR61 8 HGR61 9 HGR61 10 HGR62 11 HGR62
@<TRIPOS>MOLECULE
pyridine
 11 11 0 0 0
****
USER_CHARGES
INVALID_CHARGES
Pose:   5 Cluster:   5 Fr_nu: 184559 TotEn:   -12.38
@<TRIPOS>ATOM
      1 C1        -77.6800  -15.0919  -53.2531 C.ar   1 LIG      -0.11300
      2 C2        -76.6918  -14.7372  -54.1645 C.ar   1 LIG      -0.11700
      3 C3        -78.2356  -16.3657  -53.2991 C.ar   1 LIG      -0.11700
      4 C4        -76.2972  -15.6851  -55.0950 C.ar   1 LIG       0.17700
      5 C5        -77.7721  -17.2406  -54.2684 C.ar   1 LIG       0.17700
      6 N1        -76.8138  -16.9320  -55.1707 N.ar   1 LIG      -0.60000
      7 H1        -78.0170  -14.3768  -52.5086 H      1 LIG       0.11500
      8 H2        -76.2444  -13.7502  -54.1471 H      1 LIG       0.11500
      9 H3        -79.0076  -16.6639  -52.5989 H      1 LIG       0.11500
     10 H4        -75.5302  -15.4573  -55.8277 H      1 LIG       0.12400
     11 H5        -78.1732  -18.2457  -54.3474 H      1 LIG       0.12400
@<TRIPOS>BOND
      1       1       2 ar
      2       1       3 ar
      3       2       4 ar
      4       3       5 ar
      5       4       6 ar
      6       5       6 ar
      7       1       7 1
      8       2       8 1
      9       3       9 1
     10       4      10 1
     11       5      11 1
@<TRIPOS>ALT_TYPE
CGenFF_4.0_ALT_TYPE_SET
CGenFF_4.0 1 CG2R61 2 CG2R61 3 CG2R61 4 CG2R61 5 CG2R61 6 NG2R60 7 HGR61 8 HGR61 9 HGR61 10 HGR62 11 HGR62
@<TRIPOS>MOLECULE
pyridine
 11 11 0 0 0
****
USER_CHARGES
INVALID_CHARGES
Pose:   6 Cluster:   6 Fr_nu: 305616 TotEn:   -12.22
@<TRIPOS>ATOM
      1 C1        -74.7712  -11.9144  -43.0768 C.ar   1 LIG      -0.11300
      2 C2        -74.6762  -10.8147  -43.9222 C.ar   1 LIG      -0.11700
      3 C3        -73.6611  -12.7268  -42.8746 C.ar   1 LIG      -0.11700
      4 C4        -73.4583  -10.5723  -44.5368 C.ar   1 LIG       0.17700
      5 C5        -72.4886  -12.3990  -43.5363 C.ar   1 LIG       0.17700
      6 N1        -72.3582  -11.3389  -44.3651 N.ar   1 LIG      -0.60000
      7 H1        -75.7089  -12.1384  -42.5770 H      1 LIG       0.11500
      8 H2        -75.5284  -10.1675  -44.0943 H      1 LIG       0.11500
      9 H3        -73.7121  -13.5897  -42.2204 H      1 LIG       0.11500
     10 H4        -73.3330   -9.7273  -45.2056 H      1 LIG       0.12400
     11 H5        -71.5942  -13.0008  -43.4133 H      1 LIG       0.12400
@<TRIPOS>BOND
      1       1       2 ar
      2       1       3 ar
      3       2       4 ar
      4       3       5 ar
      5       4       6 ar
      6       5       6 ar
      7       1       7 1
      8       2       8 1
      9       3       9 1
     10       4      10 1
     11       5      11 1
@<TRIPOS>ALT_TYPE
CGenFF_4.0_ALT_TYPE_SET
CGenFF_4.0 1 CG2R61 2 CG2R61 3 CG2R61 4 CG2R61 5 CG2R61 6 NG2R60 7 HGR61 8 HGR61 9 HGR61 10 HGR62 11 HGR62
@<TRIPOS>MOLECULE
pyridine
 11 11 0 0 0
****
USER_CHARGES
INVALID_CHARGES
Pose:   7 Cluster:   7 Fr_nu: 454004 TotEn:   -12.06
@<TRIPOS>ATOM
      1 C1        -76.0249  -11.9746  -43.8662 C.ar   1 LIG      -0.11300
      2 C2        -75.3137  -10.7802  -43.8937 C.ar   1 LIG      -0.11700
      3 C3        -75.4508  -13.1311  -44.3821 C.ar   1 LIG      -0.11700
      4 C4        -74.0421  -10.7951  -44.4436 C.ar   1 LIG       0.17700
      5 C5        -74.1731  -13.0407  -44.9104 C.ar   1 LIG       0.17700
      6 N1        -73.4513  -11.8985  -44.9546 N.ar   1 LIG      -0.60000
      7 H1        -77.0250  -12.0040  -43.4441 H      1 LIG       0.11500
      8 H2        -75.7411   -9.8666  -43.4970 H      1 LIG       0.11500
      9 H3        -75.9869  -14.0733  -44.3717 H      1 LIG       0.11500
     10 H4        -73.4467   -9.8891  -44.4889 H      1 LIG       0.12400
     11 H5        -73.6805  -13.9136  -45.3262 H      1 LIG       0.12400
@<TRIPOS>BOND
      1       1       2 ar
      2       1       3 ar
      3       2       4 ar
      4       3       5 ar
      5       4       6 ar
      6       5       6 ar
      7       1       7 1
      8       2       8 1
      9       3       9 1
     10       4      10 1
     11       5      11 1
@<TRIPOS>ALT_TYPE
CGenFF_4.0_ALT_TYPE_SET
CGenFF_4.0 1 CG2R61 2 CG2R61 3 CG2R61 4 CG2R61 5 CG2R61 6 NG2R60 7 HGR61 8 HGR61 9 HGR61 10 HGR62 11 HGR62
@<TRIPOS>MOLECULE
pyridine
 11 11 0 0 0
****
USER_CHARGES
INVALID_CHARGES
Pose:   8 Cluster:   8 Fr_nu:  48490 TotEn:   -12.04
@<TRIPOS>ATOM
      1 C1        -58.8017   -2.3243  -20.2041 C.ar   1 LIG      -0.11300
      2 C2        -58.0042   -2.3243  -19.0652 C.ar   1 LIG      -0.11700
      3 C3        -58.3971   -3.0339  -21.3293 C.ar   1 LIG      -0.11700
      4 C4        -56.8207   -3.0439  -19.1021 C.ar   1 LIG       0.17700
      5 C5        -57.1960   -3.7216  -21.2650 C.ar   1 LIG       0.17700
      6 N1        -56.3945   -3.7450  -20.1765 N.ar   1 LIG      -0.60000
      7 H1        -59.7364   -1.7717  -20.2151 H      1 LIG       0.11500
      8 H2        -58.2996   -1.7786  -18.1766 H      1 LIG       0.11500
      9 H3        -59.0026   -3.0477  -22.2284 H      1 LIG       0.11500
     10 H4        -56.1634   -3.0752  -18.2395 H      1 LIG       0.12400
     11 H5        -56.8348   -4.2901  -22.1157 H      1 LIG       0.12400
@<TRIPOS>BOND
      1       1       2 ar
      2       1       3 ar
      3       2       4 ar
      4       3       5 ar
      5       4       6 ar
      6       5       6 ar
      7       1       7 1
      8       2       8 1
      9       3       9 1
     10       4      10 1
     11       5      11 1
@<TRIPOS>ALT_TYPE
CGenFF_4.0_ALT_TYPE_SET
CGenFF_4.0 1 CG2R61 2 CG2R61 3 CG2R61 4 CG2R61 5 CG2R61 6 NG2R60 7 HGR61 8 HGR61 9 HGR61 10 HGR62 11 HGR62
@<TRIPOS>MOLECULE
pyridine
 11 11 0 0 0
****
USER_CHARGES
INVALID_CHARGES
Pose:   9 Cluster:   9 Fr_nu: 473997 TotEn:   -12.04
@<TRIPOS>ATOM
      1 C1        -63.1428   -2.4903  -23.2490 C.ar   1 LIG      -0.11300
      2 C2        -63.6523   -2.3328  -24.5330 C.ar   1 LIG      -0.11700
      3 C3        -61.7670   -2.4877  -23.0479 C.ar   1 LIG      -0.11700
      4 C4        -62.7511   -2.1776  -25.5739 C.ar   1 LIG       0.17700
      5 C5        -60.9501   -2.3258  -24.1552 C.ar   1 LIG       0.17700
      6 N1        -61.4083   -2.1701  -25.4176 N.ar   1 LIG      -0.60000
      7 H1        -63.8166   -2.6155  -22.4067 H      1 LIG       0.11500
      8 H2        -64.7210   -2.3314  -24.7134 H      1 LIG       0.11500
      9 H3        -61.3474   -2.6094  -22.0558 H      1 LIG       0.11500
     10 H4        -63.0983   -2.0516  -26.5941 H      1 LIG       0.12400
     11 H5        -59.8699   -2.3173  -24.0526 H      1 LIG       0.12400
@<TRIPOS>BOND
      1       1       2 ar
      2       1       3 ar
      3       2       4 ar
      4       3       5 ar
      5       4       6 ar
      6       5       6 ar
      7       1       7 1
      8       2       8 1
      9       3       9 1
     10       4      10 1
     11       5      11 1
@<TRIPOS>ALT_TYPE
CGenFF_4.0_ALT_TYPE_SET
CGenFF_4.0 1 CG2R61 2 CG2R61 3 CG2R61 4 CG2R61 5 CG2R61 6 NG2R60 7 HGR61 8 HGR61 9 HGR61 10 HGR62 11 HGR62
@<TRIPOS>MOLECULE
pyridine
 11 11 0 0 0
****
USER_CHARGES
INVALID_CHARGES
Pose:  10 Cluster:  10 Fr_nu: 128732 TotEn:   -11.92
@<TRIPOS>ATOM
      1 C1        -75.0819  -12.1324  -44.7191 C.ar   1 LIG      -0.11300
      2 C2        -74.4918  -10.9575  -44.2668 C.ar   1 LIG      -0.11700
      3 C3        -74.4354  -12.9040  -45.6782 C.ar   1 LIG      -0.11700
      4 C4        -73.2641  -10.6009  -44.8011 C.ar   1 LIG       0.17700
      5 C5        -73.2104  -12.4602  -46.1495 C.ar   1 LIG       0.17700
      6 N1        -72.6059  -11.3245  -45.7342 N.ar   1 LIG      -0.60000
      7 H1        -76.0441  -12.4458  -44.3253 H      1 LIG       0.11500
      8 H2        -74.9772  -10.3405  -43.5196 H      1 LIG       0.11500
      9 H3        -74.8769  -13.8234  -46.0458 H      1 LIG       0.11500
     10 H4        -72.7626   -9.6934  -44.4815 H      1 LIG       0.12400
     11 H5        -72.6654  -13.0251  -46.8987 H      1 LIG       0.12400
@<TRIPOS>BOND
      1       1       2 ar
      2       1       3 ar
      3       2       4 ar
      4       3       5 ar
      5       4       6 ar
      6       5       6 ar
      7       1       7 1
      8       2       8 1
      9       3       9 1
     10       4      10 1
     11       5      11 1
@<TRIPOS>ALT_TYPE
CGenFF_4.0_ALT_TYPE_SET
CGenFF_4.0 1 CG2R61 2 CG2R61 3 CG2R61 4 CG2R61 5 CG2R61 6 NG2R60 7 HGR61 8 HGR61 9 HGR61 10 HGR62 11 HGR62
@<TRIPOS>MOLECULE
pyridine
 11 11 0 0 0
****
USER_CHARGES
INVALID_CHARGES
Pose:  11 Cluster:  11 Fr_nu: 808790 TotEn:   -11.64
@<TRIPOS>ATOM
      1 C1        -54.2746  -12.7365  -47.2420 C.ar   1 LIG      -0.11300
      2 C2        -54.9557  -11.8139  -48.0282 C.ar   1 LIG      -0.11700
      3 C3        -53.5886  -12.3063  -46.1117 C.ar   1 LIG      -0.11700
      4 C4        -54.9202  -10.4831  -47.6442 C.ar   1 LIG       0.17700
      5 C5        -53.6140  -10.9534  -45.8136 C.ar   1 LIG       0.17700
      6 N1        -54.2645  -10.0274  -46.5533 N.ar   1 LIG      -0.60000
      7 H1        -54.2780  -13.7888  -47.5100 H      1 LIG       0.11500
      8 H2        -55.4974  -12.1266  -48.9133 H      1 LIG       0.11500
      9 H3        -53.0503  -13.0077  -45.4844 H      1 LIG       0.11500
     10 H4        -55.4352   -9.7245  -48.2242 H      1 LIG       0.12400
     11 H5        -53.0942  -10.5661  -44.9435 H      1 LIG       0.12400
@<TRIPOS>BOND
      1       1       2 ar
      2       1       3 ar
      3       2       4 ar
      4       3       5 ar
      5       4       6 ar
      6       5       6 ar
      7       1       7 1
      8       2       8 1
      9       3       9 1
     10       4      10 1
     11       5      11 1
@<TRIPOS>ALT_TYPE
CGenFF_4.0_ALT_TYPE_SET
CGenFF_4.0 1 CG2R61 2 CG2R61 3 CG2R61 4 CG2R61 5 CG2R61 6 NG2R60 7 HGR61 8 HGR61 9 HGR61 10 HGR62 11 HGR62
@<TRIPOS>MOLECULE
pyridine
 11 11 0 0 0
****
USER_CHARGES
INVALID_CHARGES
Pose:  12 Cluster:  12 Fr_nu: 3602890 TotEn:   -11.40
@<TRIPOS>ATOM
      1 C1        -71.3951   -3.1943  -27.4037 C.ar   1 LIG      -0.11300
      2 C2        -71.9260   -2.5114  -28.4923 C.ar   1 LIG      -0.11700
      3 C3        -70.0270   -3.4343  -27.3407 C.ar   1 LIG      -0.11700
      4 C4        -71.0533   -2.0928  -29.4837 C.ar   1 LIG       0.17700
      5 C5        -69.2393   -2.9746  -28.3837 C.ar   1 LIG       0.17700
      6 N1        -69.7189   -2.3076  -29.4574 N.ar   1 LIG      -0.60000
      7 H1        -72.0464   -3.5395  -26.6063 H      1 LIG       0.11500
      8 H2        -72.9892   -2.3129  -28.5623 H      1 LIG       0.11500
      9 H3        -69.5911   -3.9651  -26.5019 H      1 LIG       0.11500
     10 H4        -71.4181   -1.5564  -30.3534 H      1 LIG       0.12400
     11 H5        -68.1664   -3.1366  -28.3832 H      1 LIG       0.12400
@<TRIPOS>BOND
      1       1       2 ar
      2       1       3 ar
      3       2       4 ar
      4       3       5 ar
      5       4       6 ar
      6       5       6 ar
      7       1       7 1
      8       2       8 1
      9       3       9 1
     10       4      10 1
     11       5      11 1
@<TRIPOS>ALT_TYPE
CGenFF_4.0_ALT_TYPE_SET
CGenFF_4.0 1 CG2R61 2 CG2R61 3 CG2R61 4 CG2R61 5 CG2R61 6 NG2R60 7 HGR61 8 HGR61 9 HGR61 10 HGR62 11 HGR62
@<TRIPOS>MOLECULE
pyridine
 11 11 0 0 0
****
USER_CHARGES
INVALID_CHARGES
Pose:  13 Cluster:  13 Fr_nu: 1171183 TotEn:   -11.23
@<TRIPOS>ATOM
      1 C1        -69.1115   -2.8114  -28.3819 C.ar   1 LIG      -0.11300
      2 C2        -70.3973   -2.4683  -28.7845 C.ar   1 LIG      -0.11700
      3 C3        -68.1122   -1.8448  -28.3677 C.ar   1 LIG      -0.11700
      4 C4        -70.6305   -1.1553  -29.1605 C.ar   1 LIG       0.17700
      5 C5        -68.4475   -0.5597  -28.7627 C.ar   1 LIG       0.17700
      6 N1        -69.6853   -0.1887  -29.1601 N.ar   1 LIG      -0.60000
      7 H1        -68.8884   -3.8305  -28.0804 H      1 LIG       0.11500
      8 H2        -71.1919   -3.2051  -28.8031 H      1 LIG       0.11500
      9 H3        -67.1026   -2.0897  -28.0581 H      1 LIG       0.11500
     10 H4        -71.6164   -0.8374  -29.4829 H      1 LIG       0.12400
     11 H5        -67.7046    0.2311  -28.7704 H      1 LIG       0.12400
@<TRIPOS>BOND
      1       1       2 ar
      2       1       3 ar
      3       2       4 ar
      4       3       5 ar
      5       4       6 ar
      6       5       6 ar
      7       1       7 1
      8       2       8 1
      9       3       9 1
     10       4      10 1
     11       5      11 1
@<TRIPOS>ALT_TYPE
CGenFF_4.0_ALT_TYPE_SET
CGenFF_4.0 1 CG2R61 2 CG2R61 3 CG2R61 4 CG2R61 5 CG2R61 6 NG2R60 7 HGR61 8 HGR61 9 HGR61 10 HGR62 11 HGR62
@<TRIPOS>MOLECULE
pyridine
 11 11 0 0 0
****
USER_CHARGES
INVALID_CHARGES
Pose:  14 Cluster:  14 Fr_nu:  31447 TotEn:   -10.93
@<TRIPOS>ATOM
      1 C1        -75.3720  -11.4586  -44.2224 C.ar   1 LIG      -0.11300
      2 C2        -74.4357  -12.3312  -43.6792 C.ar   1 LIG      -0.11700
      3 C3        -76.3118  -10.8533  -43.3955 C.ar   1 LIG      -0.11700
      4 C4        -74.4810  -12.5633  -42.3139 C.ar   1 LIG       0.17700
      5 C5        -76.2733  -11.1517  -42.0430 C.ar   1 LIG       0.17700
      6 N1        -75.3789  -11.9941  -41.4789 N.ar   1 LIG      -0.60000
      7 H1        -75.3699  -11.2512  -45.2883 H      1 LIG       0.11500
      8 H2        -73.6938  -12.8140  -44.3045 H      1 LIG       0.11500
      9 H3        -77.0515  -10.1701  -43.7971 H      1 LIG       0.11500
     10 H4        -73.7725  -13.2359  -41.8419 H      1 LIG       0.12400
     11 H5        -76.9847  -10.7067  -41.3551 H      1 LIG       0.12400
@<TRIPOS>BOND
      1       1       2 ar
      2       1       3 ar
      3       2       4 ar
      4       3       5 ar
      5       4       6 ar
      6       5       6 ar
      7       1       7 1
      8       2       8 1
      9       3       9 1
     10       4      10 1
     11       5      11 1
@<TRIPOS>ALT_TYPE
CGenFF_4.0_ALT_TYPE_SET
CGenFF_4.0 1 CG2R61 2 CG2R61 3 CG2R61 4 CG2R61 5 CG2R61 6 NG2R60 7 HGR61 8 HGR61 9 HGR61 10 HGR62 11 HGR62
@<TRIPOS>MOLECULE
pyridine
 11 11 0 0 0
****
USER_CHARGES
INVALID_CHARGES
Pose:  15 Cluster:  15 Fr_nu:  36188 TotEn:   -10.88
@<TRIPOS>ATOM
      1 C1        -55.3815  -11.5152  -50.0056 C.ar   1 LIG      -0.11300
      2 C2        -54.9877  -12.1853  -48.8527 C.ar   1 LIG      -0.11700
      3 C3        -55.4104  -10.1252  -50.0196 C.ar   1 LIG      -0.11700
      4 C4        -54.6353  -11.4251  -47.7491 C.ar   1 LIG       0.17700
      5 C5        -55.0394   -9.4573  -48.8637 C.ar   1 LIG       0.17700
      6 N1        -54.6511  -10.0736  -47.7248 N.ar   1 LIG      -0.60000
      7 H1        -55.6660  -12.0753  -50.8913 H      1 LIG       0.11500
      8 H2        -54.9573  -13.2681  -48.8190 H      1 LIG       0.11500
      9 H3        -55.7146   -9.5818  -50.9069 H      1 LIG       0.11500
     10 H4        -54.3213  -11.9004  -46.8257 H      1 LIG       0.12400
     11 H5        -55.0454   -8.3730  -48.8221 H      1 LIG       0.12400
@<TRIPOS>BOND
      1       1       2 ar
      2       1       3 ar
      3       2       4 ar
      4       3       5 ar
      5       4       6 ar
      6       5       6 ar
      7       1       7 1
      8       2       8 1
      9       3       9 1
     10       4      10 1
     11       5      11 1
@<TRIPOS>ALT_TYPE
CGenFF_4.0_ALT_TYPE_SET
CGenFF_4.0 1 CG2R61 2 CG2R61 3 CG2R61 4 CG2R61 5 CG2R61 6 NG2R60 7 HGR61 8 HGR61 9 HGR61 10 HGR62 11 HGR62
@<TRIPOS>MOLECULE
pyridine
 11 11 0 0 0
****
USER_CHARGES
INVALID_CHARGES
Pose:  16 Cluster:  16 Fr_nu: 2681196 TotEn:   -10.84
@<TRIPOS>ATOM
      1 C1        -61.6052    2.8350  -44.4614 C.ar   1 LIG      -0.11300
      2 C2        -61.1700    2.5345  -43.1756 C.ar   1 LIG      -0.11700
      3 C3        -60.7939    2.5385  -45.5510 C.ar   1 LIG      -0.11700
      4 C4        -59.9252    1.9426  -43.0339 C.ar   1 LIG       0.17700
      5 C5        -59.5659    1.9467  -45.3031 C.ar   1 LIG       0.17700
      6 N1        -59.1090    1.6399  -44.0682 N.ar   1 LIG      -0.60000
      7 H1        -62.5745    3.3000  -44.6141 H      1 LIG       0.11500
      8 H2        -61.7856    2.7563  -42.3116 H      1 LIG       0.11500
      9 H3        -61.1124    2.7644  -46.5623 H      1 LIG       0.11500
     10 H4        -59.5403    1.6889  -42.0518 H      1 LIG       0.12400
     11 H5        -58.8950    1.6959  -46.1182 H      1 LIG       0.12400
@<TRIPOS>BOND
      1       1       2 ar
      2       1       3 ar
      3       2       4 ar
      4       3       5 ar
      5       4       6 ar
      6       5       6 ar
      7       1       7 1
      8       2       8 1
      9       3       9 1
     10       4      10 1
     11       5      11 1
@<TRIPOS>ALT_TYPE
CGenFF_4.0_ALT_TYPE_SET
CGenFF_4.0 1 CG2R61 2 CG2R61 3 CG2R61 4 CG2R61 5 CG2R61 6 NG2R60 7 HGR61 8 HGR61 9 HGR61 10 HGR62 11 HGR62
@<TRIPOS>MOLECULE
pyridine
 11 11 0 0 0
****
USER_CHARGES
INVALID_CHARGES
Pose:  17 Cluster:  17 Fr_nu: 843931 TotEn:   -10.68
@<TRIPOS>ATOM
      1 C1        -61.8793    2.9458  -46.4601 C.ar   1 LIG      -0.11300
      2 C2        -60.7173    2.2255  -46.7133 C.ar   1 LIG      -0.11700
      3 C3        -62.2750    3.1772  -45.1474 C.ar   1 LIG      -0.11700
      4 C4        -59.9921    1.7618  -45.6275 C.ar   1 LIG       0.17700
      5 C5        -61.4802    2.6707  -44.1317 C.ar   1 LIG       0.17700
      6 N1        -60.3449    1.9665  -44.3387 N.ar   1 LIG      -0.60000
      7 H1        -62.4757    3.3256  -47.2842 H      1 LIG       0.11500
      8 H2        -60.3894    2.0334  -47.7283 H      1 LIG       0.11500
      9 H3        -63.1774    3.7357  -44.9263 H      1 LIG       0.11500
     10 H4        -59.0786    1.1945  -45.7721 H      1 LIG       0.12400
     11 H5        -61.7450    2.8227  -43.0905 H      1 LIG       0.12400
@<TRIPOS>BOND
      1       1       2 ar
      2       1       3 ar
      3       2       4 ar
      4       3       5 ar
      5       4       6 ar
      6       5       6 ar
      7       1       7 1
      8       2       8 1
      9       3       9 1
     10       4      10 1
     11       5      11 1
@<TRIPOS>ALT_TYPE
CGenFF_4.0_ALT_TYPE_SET
CGenFF_4.0 1 CG2R61 2 CG2R61 3 CG2R61 4 CG2R61 5 CG2R61 6 NG2R60 7 HGR61 8 HGR61 9 HGR61 10 HGR62 11 HGR62
@<TRIPOS>MOLECULE
pyridine
 11 11 0 0 0
****
USER_CHARGES
INVALID_CHARGES
Pose:  18 Cluster:  18 Fr_nu: 142033 TotEn:   -10.63
@<TRIPOS>ATOM
      1 C1        -78.9310  -18.4643  -30.6818 C.ar   1 LIG      -0.11300
      2 C2        -79.7060  -19.3087  -29.8948 C.ar   1 LIG      -0.11700
      3 C3        -77.5907  -18.2671  -30.3688 C.ar   1 LIG      -0.11700
      4 C4        -79.0981  -19.9274  -28.8142 C.ar   1 LIG       0.17700
      5 C5        -77.0776  -18.9321  -29.2668 C.ar   1 LIG       0.17700
      6 N1        -77.7993  -19.7602  -28.4787 N.ar   1 LIG      -0.60000
      7 H1        -79.3709  -17.9603  -31.5372 H      1 LIG       0.11500
      8 H2        -80.7526  -19.4776  -30.1201 H      1 LIG       0.11500
      9 H3        -76.9677  -17.6128  -30.9679 H      1 LIG       0.11500
     10 H4        -79.6598  -20.5951  -28.1693 H      1 LIG       0.12400
     11 H5        -76.0382  -18.8118  -28.9794 H      1 LIG       0.12400
@<TRIPOS>BOND
      1       1       2 ar
      2       1       3 ar
      3       2       4 ar
      4       3       5 ar
      5       4       6 ar
      6       5       6 ar
      7       1       7 1
      8       2       8 1
      9       3       9 1
     10       4      10 1
     11       5      11 1
@<TRIPOS>ALT_TYPE
CGenFF_4.0_ALT_TYPE_SET
CGenFF_4.0 1 CG2R61 2 CG2R61 3 CG2R61 4 CG2R61 5 CG2R61 6 NG2R60 7 HGR61 8 HGR61 9 HGR61 10 HGR62 11 HGR62
@<TRIPOS>MOLECULE
pyridine
 11 11 0 0 0
****
USER_CHARGES
INVALID_CHARGES
Pose:  19 Cluster:  19 Fr_nu:  15133 TotEn:   -10.59
@<TRIPOS>ATOM
      1 C1        -58.3124    4.0307  -38.4137 C.ar   1 LIG      -0.11300
      2 C2        -57.1090    3.4731  -38.8309 C.ar   1 LIG      -0.11700
      3 C3        -58.8521    3.6666  -37.1851 C.ar   1 LIG      -0.11700
      4 C4        -56.4896    2.5631  -37.9894 C.ar   1 LIG       0.17700
      5 C5        -58.1548    2.7478  -36.4174 C.ar   1 LIG       0.17700
      6 N1        -56.9832    2.1847  -36.7891 N.ar   1 LIG      -0.60000
      7 H1        -58.8292    4.7472  -39.0452 H      1 LIG       0.11500
      8 H2        -56.6697    3.7424  -39.7843 H      1 LIG       0.11500
      9 H3        -59.7892    4.0880  -36.8397 H      1 LIG       0.11500
     10 H4        -55.5493    2.0998  -38.2693 H      1 LIG       0.12400
     11 H5        -58.5330    2.4297  -35.4514 H      1 LIG       0.12400
@<TRIPOS>BOND
      1       1       2 ar
      2       1       3 ar
      3       2       4 ar
      4       3       5 ar
      5       4       6 ar
      6       5       6 ar
      7       1       7 1
      8       2       8 1
      9       3       9 1
     10       4      10 1
     11       5      11 1
@<TRIPOS>ALT_TYPE
CGenFF_4.0_ALT_TYPE_SET
CGenFF_4.0 1 CG2R61 2 CG2R61 3 CG2R61 4 CG2R61 5 CG2R61 6 NG2R60 7 HGR61 8 HGR61 9 HGR61 10 HGR62 11 HGR62
@<TRIPOS>MOLECULE
pyridine
 11 11 0 0 0
****
USER_CHARGES
INVALID_CHARGES
Pose:  20 Cluster:  20 Fr_nu: 112571 TotEn:   -10.55
@<TRIPOS>ATOM
      1 C1        -74.1792  -13.0414  -45.8454 C.ar   1 LIG      -0.11300
      2 C2        -73.2249  -12.1458  -45.3760 C.ar   1 LIG      -0.11700
      3 C3        -75.4220  -13.1126  -45.2260 C.ar   1 LIG      -0.11700
      4 C4        -73.5601  -11.3498  -44.2926 C.ar   1 LIG       0.17700
      5 C5        -75.6587  -12.2735  -44.1492 C.ar   1 LIG       0.17700
      6 N1        -74.7566  -11.3907  -43.6648 N.ar   1 LIG      -0.60000
      7 H1        -73.9546  -13.6833  -46.6921 H      1 LIG       0.11500
      8 H2        -72.2498  -12.0730  -45.8434 H      1 LIG       0.11500
      9 H3        -76.1810  -13.8036  -45.5746 H      1 LIG       0.11500
     10 H4        -72.8504  -10.6354  -43.8886 H      1 LIG       0.12400
     11 H5        -76.6116  -12.2902  -43.6304 H      1 LIG       0.12400
@<TRIPOS>BOND
      1       1       2 ar
      2       1       3 ar
      3       2       4 ar
      4       3       5 ar
      5       4       6 ar
      6       5       6 ar
      7       1       7 1
      8       2       8 1
      9       3       9 1
     10       4      10 1
     11       5      11 1
@<TRIPOS>ALT_TYPE
CGenFF_4.0_ALT_TYPE_SET
CGenFF_4.0 1 CG2R61 2 CG2R61 3 CG2R61 4 CG2R61 5 CG2R61 6 NG2R60 7 HGR61 8 HGR61 9 HGR61 10 HGR62 11 HGR62
@<TRIPOS>MOLECULE
pyridine
 11 11 0 0 0
****
USER_CHARGES
INVALID_CHARGES
Pose:  21 Cluster:  21 Fr_nu: 651675 TotEn:   -10.50
@<TRIPOS>ATOM
      1 C1        -58.7413   -2.6676  -19.5792 C.ar   1 LIG      -0.11300
      2 C2        -58.4424   -2.9364  -18.2482 C.ar   1 LIG      -0.11700
      3 C3        -58.1393   -3.4146  -20.5856 C.ar   1 LIG      -0.11700
      4 C4        -57.5420   -3.9544  -17.9784 C.ar   1 LIG       0.17700
      5 C5        -57.2524   -4.4110  -20.2113 C.ar   1 LIG       0.17700
      6 N1        -56.9371   -4.7013  -18.9291 N.ar   1 LIG      -0.60000
      7 H1        -59.4416   -1.8770  -19.8317 H      1 LIG       0.11500
      8 H2        -58.8998   -2.3672  -17.4472 H      1 LIG       0.11500
      9 H3        -58.3570   -3.2223  -21.6301 H      1 LIG       0.11500
     10 H4        -57.2755   -4.2028  -16.9565 H      1 LIG       0.12400
     11 H5        -56.7553   -5.0219  -20.9578 H      1 LIG       0.12400
@<TRIPOS>BOND
      1       1       2 ar
      2       1       3 ar
      3       2       4 ar
      4       3       5 ar
      5       4       6 ar
      6       5       6 ar
      7       1       7 1
      8       2       8 1
      9       3       9 1
     10       4      10 1
     11       5      11 1
@<TRIPOS>ALT_TYPE
CGenFF_4.0_ALT_TYPE_SET
CGenFF_4.0 1 CG2R61 2 CG2R61 3 CG2R61 4 CG2R61 5 CG2R61 6 NG2R60 7 HGR61 8 HGR61 9 HGR61 10 HGR62 11 HGR62
@<TRIPOS>MOLECULE
pyridine
 11 11 0 0 0
****
USER_CHARGES
INVALID_CHARGES
Pose:  22 Cluster:  22 Fr_nu: 472476 TotEn:   -10.48
@<TRIPOS>ATOM
      1 C1        -62.6708   -1.2281  -24.9623 C.ar   1 LIG      -0.11300
      2 C2        -62.5466   -0.0425  -24.2466 C.ar   1 LIG      -0.11700
      3 C3        -61.7320   -2.2392  -24.7901 C.ar   1 LIG      -0.11700
      4 C4        -61.4740    0.0816  -23.3783 C.ar   1 LIG       0.17700
      5 C5        -60.6958   -2.0167  -23.8977 C.ar   1 LIG       0.17700
      6 N1        -60.5420   -0.8784  -23.1847 N.ar   1 LIG      -0.60000
      7 H1        -63.4973   -1.3636  -25.6534 H      1 LIG       0.11500
      8 H2        -63.2665    0.7590  -24.3646 H      1 LIG       0.11500
      9 H3        -61.8086   -3.1716  -25.3378 H      1 LIG       0.11500
     10 H4        -61.3325    0.9869  -22.7974 H      1 LIG       0.12400
     11 H5        -59.9367   -2.7732  -23.7275 H      1 LIG       0.12400
@<TRIPOS>BOND
      1       1       2 ar
      2       1       3 ar
      3       2       4 ar
      4       3       5 ar
      5       4       6 ar
      6       5       6 ar
      7       1       7 1
      8       2       8 1
      9       3       9 1
     10       4      10 1
     11       5      11 1
@<TRIPOS>ALT_TYPE
CGenFF_4.0_ALT_TYPE_SET
CGenFF_4.0 1 CG2R61 2 CG2R61 3 CG2R61 4 CG2R61 5 CG2R61 6 NG2R60 7 HGR61 8 HGR61 9 HGR61 10 HGR62 11 HGR62
@<TRIPOS>MOLECULE
pyridine
 11 11 0 0 0
****
USER_CHARGES
INVALID_CHARGES
Pose:  23 Cluster:  23 Fr_nu: 312380 TotEn:   -10.43
@<TRIPOS>ATOM
      1 C1        -63.9032   -9.8277  -61.1406 C.ar   1 LIG      -0.11300
      2 C2        -63.5216   -8.9936  -60.0957 C.ar   1 LIG      -0.11700
      3 C3        -64.1656  -11.1701  -60.8910 C.ar   1 LIG      -0.11700
      4 C4        -63.4178   -9.5464  -58.8294 C.ar   1 LIG       0.17700
      5 C5        -64.0327  -11.6256  -59.5892 C.ar   1 LIG       0.17700
      6 N1        -63.6643  -10.8455  -58.5482 N.ar   1 LIG      -0.60000
      7 H1        -63.9952   -9.4324  -62.1479 H      1 LIG       0.11500
      8 H2        -63.3124   -7.9441  -60.2668 H      1 LIG       0.11500
      9 H3        -64.4639  -11.8389  -61.6903 H      1 LIG       0.11500
     10 H4        -63.1234   -8.9377  -57.9809 H      1 LIG       0.12400
     11 H5        -64.2249  -12.6643  -59.3414 H      1 LIG       0.12400
@<TRIPOS>BOND
      1       1       2 ar
      2       1       3 ar
      3       2       4 ar
      4       3       5 ar
      5       4       6 ar
      6       5       6 ar
      7       1       7 1
      8       2       8 1
      9       3       9 1
     10       4      10 1
     11       5      11 1
@<TRIPOS>ALT_TYPE
CGenFF_4.0_ALT_TYPE_SET
CGenFF_4.0 1 CG2R61 2 CG2R61 3 CG2R61 4 CG2R61 5 CG2R61 6 NG2R60 7 HGR61 8 HGR61 9 HGR61 10 HGR62 11 HGR62
@<TRIPOS>MOLECULE
pyridine
 11 11 0 0 0
****
USER_CHARGES
INVALID_CHARGES
Pose:  24 Cluster:  24 Fr_nu: 826356 TotEn:   -10.41
@<TRIPOS>ATOM
      1 C1        -67.5084   -1.3014  -28.1292 C.ar   1 LIG      -0.11300
      2 C2        -68.5759   -0.5377  -28.5879 C.ar   1 LIG      -0.11700
      3 C3        -67.5939   -2.6890  -28.1499 C.ar   1 LIG      -0.11700
      4 C4        -69.6976   -1.2046  -29.0536 C.ar   1 LIG       0.17700
      5 C5        -68.7596   -3.2596  -28.6350 C.ar   1 LIG       0.17700
      6 N1        -69.8175   -2.5507  -29.0891 N.ar   1 LIG      -0.60000
      7 H1        -66.6118   -0.8160  -27.7556 H      1 LIG       0.11500
      8 H2        -68.5313    0.5451  -28.5814 H      1 LIG       0.11500
      9 H3        -66.7743   -3.3044  -27.7968 H      1 LIG       0.11500
     10 H4        -70.5570   -0.6542  -29.4219 H      1 LIG       0.12400
     11 H5        -68.8773   -4.3377  -28.6718 H      1 LIG       0.12400
@<TRIPOS>BOND
      1       1       2 ar
      2       1       3 ar
      3       2       4 ar
      4       3       5 ar
      5       4       6 ar
      6       5       6 ar
      7       1       7 1
      8       2       8 1
      9       3       9 1
     10       4      10 1
     11       5      11 1
@<TRIPOS>ALT_TYPE
CGenFF_4.0_ALT_TYPE_SET
CGenFF_4.0 1 CG2R61 2 CG2R61 3 CG2R61 4 CG2R61 5 CG2R61 6 NG2R60 7 HGR61 8 HGR61 9 HGR61 10 HGR62 11 HGR62
@<TRIPOS>MOLECULE
pyridine
 11 11 0 0 0
****
USER_CHARGES
INVALID_CHARGES
Pose:  25 Cluster:  25 Fr_nu:   6818 TotEn:   -10.35
@<TRIPOS>ATOM
      1 C1        -51.2217   -9.3880  -29.5810 C.ar   1 LIG      -0.11300
      2 C2        -52.1152  -10.4190  -29.3128 C.ar   1 LIG      -0.11700
      3 C3        -49.9380   -9.4320  -29.0487 C.ar   1 LIG      -0.11700
      4 C4        -51.6796  -11.4631  -28.5129 C.ar   1 LIG       0.17700
      5 C5        -49.5999  -10.5201  -28.2603 C.ar   1 LIG       0.17700
      6 N1        -50.4406  -11.5404  -27.9777 N.ar   1 LIG      -0.60000
      7 H1        -51.5255   -8.5515  -30.2032 H      1 LIG       0.11500
      8 H2        -53.1206  -10.4059  -29.7173 H      1 LIG       0.11500
      9 H3        -49.2249   -8.6392  -29.2440 H      1 LIG       0.11500
     10 H4        -52.3388  -12.2911  -28.2740 H      1 LIG       0.12400
     11 H5        -48.6114  -10.6020  -27.8205 H      1 LIG       0.12400
@<TRIPOS>BOND
      1       1       2 ar
      2       1       3 ar
      3       2       4 ar
      4       3       5 ar
      5       4       6 ar
      6       5       6 ar
      7       1       7 1
      8       2       8 1
      9       3       9 1
     10       4      10 1
     11       5      11 1
@<TRIPOS>ALT_TYPE
CGenFF_4.0_ALT_TYPE_SET
CGenFF_4.0 1 CG2R61 2 CG2R61 3 CG2R61 4 CG2R61 5 CG2R61 6 NG2R60 7 HGR61 8 HGR61 9 HGR61 10 HGR62 11 HGR62
@<TRIPOS>MOLECULE
pyridine
 11 11 0 0 0
****
USER_CHARGES
INVALID_CHARGES
Pose:  26 Cluster:  26 Fr_nu:  53240 TotEn:   -10.24
@<TRIPOS>ATOM
      1 C1        -76.4329  -12.9846  -43.1060 C.ar   1 LIG      -0.11300
      2 C2        -76.5837  -13.4051  -44.4226 C.ar   1 LIG      -0.11700
      3 C3        -75.4528  -12.0509  -42.7882 C.ar   1 LIG      -0.11700
      4 C4        -75.7360  -12.8660  -45.3768 C.ar   1 LIG       0.17700
      5 C5        -74.6555  -11.5725  -43.8155 C.ar   1 LIG       0.17700
      6 N1        -74.7723  -11.9574  -45.1063 N.ar   1 LIG      -0.60000
      7 H1        -77.0774  -13.3842  -42.3289 H      1 LIG       0.11500
      8 H2        -77.3410  -14.1316  -44.6935 H      1 LIG       0.11500
      9 H3        -75.3168  -11.7090  -41.7685 H      1 LIG       0.11500
     10 H4        -75.8131  -13.1618  -46.4178 H      1 LIG       0.12400
     11 H5        -73.8759  -10.8435  -43.6206 H      1 LIG       0.12400
@<TRIPOS>BOND
      1       1       2 ar
      2       1       3 ar
      3       2       4 ar
      4       3       5 ar
      5       4       6 ar
      6       5       6 ar
      7       1       7 1
      8       2       8 1
      9       3       9 1
     10       4      10 1
     11       5      11 1
@<TRIPOS>ALT_TYPE
CGenFF_4.0_ALT_TYPE_SET
CGenFF_4.0 1 CG2R61 2 CG2R61 3 CG2R61 4 CG2R61 5 CG2R61 6 NG2R60 7 HGR61 8 HGR61 9 HGR61 10 HGR62 11 HGR62
@<TRIPOS>MOLECULE
pyridine
 11 11 0 0 0
****
USER_CHARGES
INVALID_CHARGES
Pose:  27 Cluster:  27 Fr_nu: 504731 TotEn:   -10.21
@<TRIPOS>ATOM
      1 C1        -59.7400    2.2242  -45.1702 C.ar   1 LIG      -0.11300
      2 C2        -58.4199    1.9308  -44.8471 C.ar   1 LIG      -0.11700
      3 C3        -60.7180    2.1796  -44.1828 C.ar   1 LIG      -0.11700
      4 C4        -58.1318    1.6012  -43.5325 C.ar   1 LIG       0.17700
      5 C5        -60.3271    1.8387  -42.8980 C.ar   1 LIG       0.17700
      6 N1        -59.0547    1.5473  -42.5461 N.ar   1 LIG      -0.60000
      7 H1        -60.0064    2.4863  -46.1898 H      1 LIG       0.11500
      8 H2        -57.6411    1.9595  -45.6002 H      1 LIG       0.11500
      9 H3        -61.7535    2.4040  -44.4119 H      1 LIG       0.11500
     10 H4        -57.1173    1.3638  -43.2297 H      1 LIG       0.12400
     11 H5        -61.0513    1.7888  -42.0915 H      1 LIG       0.12400
@<TRIPOS>BOND
      1       1       2 ar
      2       1       3 ar
      3       2       4 ar
      4       3       5 ar
      5       4       6 ar
      6       5       6 ar
      7       1       7 1
      8       2       8 1
      9       3       9 1
     10       4      10 1
     11       5      11 1
@<TRIPOS>ALT_TYPE
CGenFF_4.0_ALT_TYPE_SET
CGenFF_4.0 1 CG2R61 2 CG2R61 3 CG2R61 4 CG2R61 5 CG2R61 6 NG2R60 7 HGR61 8 HGR61 9 HGR61 10 HGR62 11 HGR62
@<TRIPOS>MOLECULE
pyridine
 11 11 0 0 0
****
USER_CHARGES
INVALID_CHARGES
Pose:  28 Cluster:  28 Fr_nu: 1264782 TotEn:   -10.13
@<TRIPOS>ATOM
      1 C1        -60.7320  -22.4813  -24.2311 C.ar   1 LIG      -0.11300
      2 C2        -59.6219  -22.6926  -23.4210 C.ar   1 LIG      -0.11700
      3 C3        -60.8429  -21.2991  -24.9545 C.ar   1 LIG      -0.11700
      4 C4        -58.6581  -21.6985  -23.3693 C.ar   1 LIG       0.17700
      5 C5        -59.8246  -20.3673  -24.8340 C.ar   1 LIG       0.17700
      6 N1        -58.7312  -20.5371  -24.0572 N.ar   1 LIG      -0.60000
      7 H1        -61.5096  -23.2363  -24.2980 H      1 LIG       0.11500
      8 H2        -59.5143  -23.6065  -22.8485 H      1 LIG       0.11500
      9 H3        -61.6997  -21.1127  -25.5920 H      1 LIG       0.11500
     10 H4        -57.7736  -21.8151  -22.7519 H      1 LIG       0.12400
     11 H5        -59.8633  -19.4284  -25.3766 H      1 LIG       0.12400
@<TRIPOS>BOND
      1       1       2 ar
      2       1       3 ar
      3       2       4 ar
      4       3       5 ar
      5       4       6 ar
      6       5       6 ar
      7       1       7 1
      8       2       8 1
      9       3       9 1
     10       4      10 1
     11       5      11 1
@<TRIPOS>ALT_TYPE
CGenFF_4.0_ALT_TYPE_SET
CGenFF_4.0 1 CG2R61 2 CG2R61 3 CG2R61 4 CG2R61 5 CG2R61 6 NG2R60 7 HGR61 8 HGR61 9 HGR61 10 HGR62 11 HGR62
@<TRIPOS>MOLECULE
pyridine
 11 11 0 0 0
****
USER_CHARGES
INVALID_CHARGES
Pose:  29 Cluster:  29 Fr_nu:  14237 TotEn:    -9.98
@<TRIPOS>ATOM
      1 C1        -59.3868    4.8086  -38.3123 C.ar   1 LIG      -0.11300
      2 C2        -58.6625    4.2813  -39.3756 C.ar   1 LIG      -0.11700
      3 C3        -59.2187    4.2839  -37.0357 C.ar   1 LIG      -0.11700
      4 C4        -57.7899    3.2379  -39.1118 C.ar   1 LIG       0.17700
      5 C5        -58.3215    3.2401  -36.8767 C.ar   1 LIG       0.17700
      6 N1        -57.6001    2.7017  -37.8854 N.ar   1 LIG      -0.60000
      7 H1        -60.0814    5.6266  -38.4783 H      1 LIG       0.11500
      8 H2        -58.7770    4.6748  -40.3789 H      1 LIG       0.11500
      9 H3        -59.7732    4.6789  -36.1921 H      1 LIG       0.11500
     10 H4        -57.2022    2.7917  -39.9072 H      1 LIG       0.12400
     11 H5        -58.1542    2.7947  -35.9015 H      1 LIG       0.12400
@<TRIPOS>BOND
      1       1       2 ar
      2       1       3 ar
      3       2       4 ar
      4       3       5 ar
      5       4       6 ar
      6       5       6 ar
      7       1       7 1
      8       2       8 1
      9       3       9 1
     10       4      10 1
     11       5      11 1
@<TRIPOS>ALT_TYPE
CGenFF_4.0_ALT_TYPE_SET
CGenFF_4.0 1 CG2R61 2 CG2R61 3 CG2R61 4 CG2R61 5 CG2R61 6 NG2R60 7 HGR61 8 HGR61 9 HGR61 10 HGR62 11 HGR62
@<TRIPOS>MOLECULE
pyridine
 11 11 0 0 0
****
USER_CHARGES
INVALID_CHARGES
Pose:  30 Cluster:  30 Fr_nu: 345832 TotEn:    -9.85
@<TRIPOS>ATOM
      1 C1        -66.4148   -0.8189  -27.6287 C.ar   1 LIG      -0.11300
      2 C2        -67.2014    0.1244  -28.2803 C.ar   1 LIG      -0.11700
      3 C3        -66.8406   -2.1406  -27.5564 C.ar   1 LIG      -0.11700
      4 C4        -68.3959   -0.3014  -28.8386 C.ar   1 LIG       0.17700
      5 C5        -68.0514   -2.4649  -28.1468 C.ar   1 LIG       0.17700
      6 N1        -68.8428   -1.5762  -28.7884 N.ar   1 LIG      -0.60000
      7 H1        -65.4719   -0.5245  -27.1776 H      1 LIG       0.11500
      8 H2        -66.8893    1.1600  -28.3493 H      1 LIG       0.11500
      9 H3        -66.2440   -2.8928  -27.0530 H      1 LIG       0.11500
     10 H4        -69.0454    0.3960  -29.3573 H      1 LIG       0.12400
     11 H5        -68.4292   -3.4817  -28.1178 H      1 LIG       0.12400
@<TRIPOS>BOND
      1       1       2 ar
      2       1       3 ar
      3       2       4 ar
      4       3       5 ar
      5       4       6 ar
      6       5       6 ar
      7       1       7 1
      8       2       8 1
      9       3       9 1
     10       4      10 1
     11       5      11 1
@<TRIPOS>ALT_TYPE
CGenFF_4.0_ALT_TYPE_SET
CGenFF_4.0 1 CG2R61 2 CG2R61 3 CG2R61 4 CG2R61 5 CG2R61 6 NG2R60 7 HGR61 8 HGR61 9 HGR61 10 HGR62 11 HGR62
@<TRIPOS>MOLECULE
pyridine
 11 11 0 0 0
****
USER_CHARGES
INVALID_CHARGES
Pose:  31 Cluster:  31 Fr_nu:  74870 TotEn:    -9.68
@<TRIPOS>ATOM
      1 C1        -62.5868  -22.4733  -23.9103 C.ar   1 LIG      -0.11300
      2 C2        -61.6931  -23.0993  -23.0486 C.ar   1 LIG      -0.11700
      3 C3        -62.1053  -21.7066  -24.9655 C.ar   1 LIG      -0.11700
      4 C4        -60.3382  -22.9287  -23.2833 C.ar   1 LIG       0.17700
      5 C5        -60.7320  -21.5981  -25.1143 C.ar   1 LIG       0.17700
      6 N1        -59.8328  -22.1915  -24.2976 N.ar   1 LIG      -0.60000
      7 H1        -63.6566  -22.5821  -23.7593 H      1 LIG       0.11500
      8 H2        -62.0457  -23.7020  -22.2197 H      1 LIG       0.11500
      9 H3        -62.7834  -21.2091  -25.6494 H      1 LIG       0.11500
     10 H4        -59.6006  -23.3961  -22.6394 H      1 LIG       0.12400
     11 H5        -60.3050  -21.0111  -25.9209 H      1 LIG       0.12400
@<TRIPOS>BOND
      1       1       2 ar
      2       1       3 ar
      3       2       4 ar
      4       3       5 ar
      5       4       6 ar
      6       5       6 ar
      7       1       7 1
      8       2       8 1
      9       3       9 1
     10       4      10 1
     11       5      11 1
@<TRIPOS>ALT_TYPE
CGenFF_4.0_ALT_TYPE_SET
CGenFF_4.0 1 CG2R61 2 CG2R61 3 CG2R61 4 CG2R61 5 CG2R61 6 NG2R60 7 HGR61 8 HGR61 9 HGR61 10 HGR62 11 HGR62
@<TRIPOS>MOLECULE
pyridine
 11 11 0 0 0
****
USER_CHARGES
INVALID_CHARGES
Pose:  32 Cluster:  32 Fr_nu:  47780 TotEn:    -9.61
@<TRIPOS>ATOM
      1 C1        -63.7921  -22.6898  -24.3310 C.ar   1 LIG      -0.11300
      2 C2        -63.2056  -23.2854  -23.2200 C.ar   1 LIG      -0.11700
      3 C3        -62.9891  -22.1144  -25.3095 C.ar   1 LIG      -0.11700
      4 C4        -61.8226  -23.2792  -23.1351 C.ar   1 LIG       0.17700
      5 C5        -61.6159  -22.1603  -25.1309 C.ar   1 LIG       0.17700
      6 N1        -61.0097  -22.7299  -24.0652 N.ar   1 LIG      -0.60000
      7 H1        -64.8730  -22.6736  -24.4339 H      1 LIG       0.11500
      8 H2        -63.8116  -23.7404  -22.4452 H      1 LIG       0.11500
      9 H3        -63.4245  -21.6440  -26.1838 H      1 LIG       0.11500
     10 H4        -61.3169  -23.7306  -22.2880 H      1 LIG       0.12400
     11 H5        -60.9452  -21.7252  -25.8646 H      1 LIG       0.12400
@<TRIPOS>BOND
      1       1       2 ar
      2       1       3 ar
      3       2       4 ar
      4       3       5 ar
      5       4       6 ar
      6       5       6 ar
      7       1       7 1
      8       2       8 1
      9       3       9 1
     10       4      10 1
     11       5      11 1
@<TRIPOS>ALT_TYPE
CGenFF_4.0_ALT_TYPE_SET
CGenFF_4.0 1 CG2R61 2 CG2R61 3 CG2R61 4 CG2R61 5 CG2R61 6 NG2R60 7 HGR61 8 HGR61 9 HGR61 10 HGR62 11 HGR62
@<TRIPOS>MOLECULE
pyridine
 11 11 0 0 0
****
USER_CHARGES
INVALID_CHARGES
Pose:  33 Cluster:  33 Fr_nu: 2659631 TotEn:    -9.18
@<TRIPOS>ATOM
      1 C1        -73.7568  -27.5970  -42.1254 C.ar   1 LIG      -0.11300
      2 C2        -73.2650  -26.3042  -42.2666 C.ar   1 LIG      -0.11700
      3 C3        -73.7113  -28.4737  -43.2036 C.ar   1 LIG      -0.11700
      4 C4        -72.7420  -25.9399  -43.4969 C.ar   1 LIG       0.17700
      5 C5        -73.1687  -28.0123  -44.3921 C.ar   1 LIG       0.17700
      6 N1        -72.6810  -26.7636  -44.5671 N.ar   1 LIG      -0.60000
      7 H1        -74.1755  -27.9204  -41.1771 H      1 LIG       0.11500
      8 H2        -73.2899  -25.6039  -41.4397 H      1 LIG       0.11500
      9 H3        -74.0894  -29.4860  -43.1167 H      1 LIG       0.11500
     10 H4        -72.3461  -24.9427  -43.6580 H      1 LIG       0.12400
     11 H5        -73.1104  -28.6562  -45.2635 H      1 LIG       0.12400
@<TRIPOS>BOND
      1       1       2 ar
      2       1       3 ar
      3       2       4 ar
      4       3       5 ar
      5       4       6 ar
      6       5       6 ar
      7       1       7 1
      8       2       8 1
      9       3       9 1
     10       4      10 1
     11       5      11 1
@<TRIPOS>ALT_TYPE
CGenFF_4.0_ALT_TYPE_SET
CGenFF_4.0 1 CG2R61 2 CG2R61 3 CG2R61 4 CG2R61 5 CG2R61 6 NG2R60 7 HGR61 8 HGR61 9 HGR61 10 HGR62 11 HGR62
@<TRIPOS>MOLECULE
pyridine
 11 11 0 0 0
****
USER_CHARGES
INVALID_CHARGES
Pose:  34 Cluster:  34 Fr_nu: 112227 TotEn:    -9.10
@<TRIPOS>ATOM
      1 C1        -75.4220  -13.1126  -45.2260 C.ar   1 LIG      -0.11300
      2 C2        -76.5172  -13.0034  -44.3764 C.ar   1 LIG      -0.11700
      3 C3        -74.1520  -12.7937  -44.7585 C.ar   1 LIG      -0.11700
      4 C4        -76.2909  -12.5740  -43.0786 C.ar   1 LIG       0.17700
      5 C5        -74.0316  -12.3735  -43.4437 C.ar   1 LIG       0.17700
      6 N1        -75.0720  -12.2550  -42.5886 N.ar   1 LIG      -0.60000
      7 H1        -75.5581  -13.4450  -46.2508 H      1 LIG       0.11500
      8 H2        -77.5161  -13.2469  -44.7190 H      1 LIG       0.11500
      9 H3        -73.2839  -12.8708  -45.4032 H      1 LIG       0.11500
     10 H4        -77.1122  -12.4720  -42.3770 H      1 LIG       0.12400
     11 H5        -73.0631  -12.1119  -43.0303 H      1 LIG       0.12400
@<TRIPOS>BOND
      1       1       2 ar
      2       1       3 ar
      3       2       4 ar
      4       3       5 ar
      5       4       6 ar
      6       5       6 ar
      7       1       7 1
      8       2       8 1
      9       3       9 1
     10       4      10 1
     11       5      11 1
@<TRIPOS>ALT_TYPE
CGenFF_4.0_ALT_TYPE_SET
CGenFF_4.0 1 CG2R61 2 CG2R61 3 CG2R61 4 CG2R61 5 CG2R61 6 NG2R60 7 HGR61 8 HGR61 9 HGR61 10 HGR62 11 HGR62
@<TRIPOS>MOLECULE
pyridine
 11 11 0 0 0
****
USER_CHARGES
INVALID_CHARGES
Pose:  35 Cluster:  35 Fr_nu: 1276114 TotEn:    -8.99
@<TRIPOS>ATOM
      1 C1        -65.0626   -0.7399  -26.3587 C.ar   1 LIG      -0.11300
      2 C2        -64.5218   -2.0134  -26.4969 C.ar   1 LIG      -0.11700
      3 C3        -64.3902    0.2170  -25.6067 C.ar   1 LIG      -0.11700
      4 C4        -63.3157   -2.2775  -25.8682 C.ar   1 LIG       0.17700
      5 C5        -63.1901   -0.1471  -25.0177 C.ar   1 LIG       0.17700
      6 N1        -62.6335   -1.3740  -25.1295 N.ar   1 LIG      -0.60000
      7 H1        -66.0066   -0.4939  -26.8355 H      1 LIG       0.11500
      8 H2        -65.0282   -2.7749  -27.0785 H      1 LIG       0.11500
      9 H3        -64.7932    1.2160  -25.4849 H      1 LIG       0.11500
     10 H4        -62.8526   -3.2557  -25.9453 H      1 LIG       0.12400
     11 H5        -62.6265    0.5621  -24.4202 H      1 LIG       0.12400
@<TRIPOS>BOND
      1       1       2 ar
      2       1       3 ar
      3       2       4 ar
      4       3       5 ar
      5       4       6 ar
      6       5       6 ar
      7       1       7 1
      8       2       8 1
      9       3       9 1
     10       4      10 1
     11       5      11 1
@<TRIPOS>ALT_TYPE
CGenFF_4.0_ALT_TYPE_SET
CGenFF_4.0 1 CG2R61 2 CG2R61 3 CG2R61 4 CG2R61 5 CG2R61 6 NG2R60 7 HGR61 8 HGR61 9 HGR61 10 HGR62 11 HGR62
@<TRIPOS>MOLECULE
pyridine
 11 11 0 0 0
****
USER_CHARGES
INVALID_CHARGES
Pose:  36 Cluster:  36 Fr_nu: 651361 TotEn:    -8.90
@<TRIPOS>ATOM
      1 C1        -58.1393   -3.4146  -20.5856 C.ar   1 LIG      -0.11300
      2 C2        -59.2792   -4.1166  -20.2099 C.ar   1 LIG      -0.11700
      3 C3        -57.0525   -3.3505  -19.7208 C.ar   1 LIG      -0.11700
      4 C4        -59.2820   -4.7321  -18.9686 C.ar   1 LIG       0.17700
      5 C5        -57.1551   -4.0001  -18.5013 C.ar   1 LIG       0.17700
      6 N1        -58.2457   -4.6918  -18.1015 N.ar   1 LIG      -0.60000
      7 H1        -58.0984   -2.9178  -21.5503 H      1 LIG       0.11500
      8 H2        -60.1380   -4.1802  -20.8680 H      1 LIG       0.11500
      9 H3        -56.1538   -2.8085  -19.9925 H      1 LIG       0.11500
     10 H4        -60.1474   -5.2916  -18.6290 H      1 LIG       0.12400
     11 H5        -56.3357   -3.9801  -17.7902 H      1 LIG       0.12400
@<TRIPOS>BOND
      1       1       2 ar
      2       1       3 ar
      3       2       4 ar
      4       3       5 ar
      5       4       6 ar
      6       5       6 ar
      7       1       7 1
      8       2       8 1
      9       3       9 1
     10       4      10 1
     11       5      11 1
@<TRIPOS>ALT_TYPE
CGenFF_4.0_ALT_TYPE_SET
CGenFF_4.0 1 CG2R61 2 CG2R61 3 CG2R61 4 CG2R61 5 CG2R61 6 NG2R60 7 HGR61 8 HGR61 9 HGR61 10 HGR62 11 HGR62
@<TRIPOS>MOLECULE
pyridine
 11 11 0 0 0
****
USER_CHARGES
INVALID_CHARGES
Pose:  37 Cluster:  37 Fr_nu: 168090 TotEn:    -8.86
@<TRIPOS>ATOM
      1 C1        -61.1973  -22.7442  -23.9393 C.ar   1 LIG      -0.11300
      2 C2        -60.0812  -23.4074  -23.4416 C.ar   1 LIG      -0.11700
      3 C3        -61.0413  -21.7734  -24.9224 C.ar   1 LIG      -0.11700
      4 C4        -58.8409  -23.0658  -23.9562 C.ar   1 LIG       0.17700
      5 C5        -59.7581  -21.5047  -25.3705 C.ar   1 LIG       0.17700
      6 N1        -58.6498  -22.1281  -24.9111 N.ar   1 LIG      -0.60000
      7 H1        -62.1869  -22.9829  -23.5611 H      1 LIG       0.11500
      8 H2        -60.1790  -24.1677  -22.6756 H      1 LIG       0.11500
      9 H3        -61.8971  -21.2432  -25.3246 H      1 LIG       0.11500
     10 H4        -57.9395  -23.5539  -23.6008 H      1 LIG       0.12400
     11 H5        -59.5819  -20.7558  -26.1357 H      1 LIG       0.12400
@<TRIPOS>BOND
      1       1       2 ar
      2       1       3 ar
      3       2       4 ar
      4       3       5 ar
      5       4       6 ar
      6       5       6 ar
      7       1       7 1
      8       2       8 1
      9       3       9 1
     10       4      10 1
     11       5      11 1
@<TRIPOS>ALT_TYPE
CGenFF_4.0_ALT_TYPE_SET
CGenFF_4.0 1 CG2R61 2 CG2R61 3 CG2R61 4 CG2R61 5 CG2R61 6 NG2R60 7 HGR61 8 HGR61 9 HGR61 10 HGR62 11 HGR62
@<TRIPOS>MOLECULE
pyridine
 11 11 0 0 0
****
USER_CHARGES
INVALID_CHARGES
Pose:  38 Cluster:  38 Fr_nu:   1567 TotEn:    -8.77
@<TRIPOS>ATOM
      1 C1        -76.0136  -12.1754  -42.2060 C.ar   1 LIG      -0.11300
      2 C2        -74.8404  -12.9063  -42.3561 C.ar   1 LIG      -0.11700
      3 C3        -76.1947  -11.0047  -42.9340 C.ar   1 LIG      -0.11700
      4 C4        -73.8866  -12.4276  -43.2399 C.ar   1 LIG       0.17700
      5 C5        -75.1803  -10.6110  -43.7917 C.ar   1 LIG       0.17700
      6 N1        -74.0268  -11.2947  -43.9641 N.ar   1 LIG      -0.60000
      7 H1        -76.7850  -12.5171  -41.5225 H      1 LIG       0.11500
      8 H2        -74.6778  -13.8218  -41.7993 H      1 LIG       0.11500
      9 H3        -77.1010  -10.4185  -42.8326 H      1 LIG       0.11500
     10 H4        -72.9543  -12.9612  -43.3923 H      1 LIG       0.12400
     11 H5        -75.2717   -9.7050  -44.3817 H      1 LIG       0.12400
@<TRIPOS>BOND
      1       1       2 ar
      2       1       3 ar
      3       2       4 ar
      4       3       5 ar
      5       4       6 ar
      6       5       6 ar
      7       1       7 1
      8       2       8 1
      9       3       9 1
     10       4      10 1
     11       5      11 1
@<TRIPOS>ALT_TYPE
CGenFF_4.0_ALT_TYPE_SET
CGenFF_4.0 1 CG2R61 2 CG2R61 3 CG2R61 4 CG2R61 5 CG2R61 6 NG2R60 7 HGR61 8 HGR61 9 HGR61 10 HGR62 11 HGR62
@<TRIPOS>MOLECULE
pyridine
 11 11 0 0 0
****
USER_CHARGES
INVALID_CHARGES
Pose:  39 Cluster:  39 Fr_nu:   2645 TotEn:    -8.65
@<TRIPOS>ATOM
      1 C1        -62.1109   -5.0421  -18.8557 C.ar   1 LIG      -0.11300
      2 C2        -63.2557   -5.7216  -18.4546 C.ar   1 LIG      -0.11700
      3 C3        -61.1946   -5.6689  -19.6930 C.ar   1 LIG      -0.11700
      4 C4        -63.4364   -7.0159  -18.9147 C.ar   1 LIG       0.17700
      5 C5        -61.4674   -6.9657  -20.0975 C.ar   1 LIG       0.17700
      6 N1        -62.5687   -7.6579  -19.7286 N.ar   1 LIG      -0.60000
      7 H1        -61.9327   -4.0263  -18.5160 H      1 LIG       0.11500
      8 H2        -63.9836   -5.2528  -17.8027 H      1 LIG       0.11500
      9 H3        -60.2951   -5.1587  -20.0180 H      1 LIG       0.11500
     10 H4        -64.3130   -7.5884  -18.6301 H      1 LIG       0.12400
     11 H5        -60.7845   -7.4997  -20.7500 H      1 LIG       0.12400
@<TRIPOS>BOND
      1       1       2 ar
      2       1       3 ar
      3       2       4 ar
      4       3       5 ar
      5       4       6 ar
      6       5       6 ar
      7       1       7 1
      8       2       8 1
      9       3       9 1
     10       4      10 1
     11       5      11 1
@<TRIPOS>ALT_TYPE
CGenFF_4.0_ALT_TYPE_SET
CGenFF_4.0 1 CG2R61 2 CG2R61 3 CG2R61 4 CG2R61 5 CG2R61 6 NG2R60 7 HGR61 8 HGR61 9 HGR61 10 HGR62 11 HGR62
@<TRIPOS>MOLECULE
pyridine
 11 11 0 0 0
****
USER_CHARGES
INVALID_CHARGES
Pose:  40 Cluster:  40 Fr_nu: 195076 TotEn:    -8.55
@<TRIPOS>ATOM
      1 C1        -60.9111  -21.4909  -24.9665 C.ar   1 LIG      -0.11300
      2 C2        -61.5885  -22.6933  -24.7981 C.ar   1 LIG      -0.11700
      3 C3        -59.6559  -21.3202  -24.3932 C.ar   1 LIG      -0.11700
      4 C4        -60.9723  -23.6860  -24.0532 C.ar   1 LIG       0.17700
      5 C5        -59.1264  -22.3742  -23.6663 C.ar   1 LIG       0.17700
      6 N1        -59.7544  -23.5569  -23.4809 N.ar   1 LIG      -0.60000
      7 H1        -61.3608  -20.6880  -25.5430 H      1 LIG       0.11500
      8 H2        -62.5675  -22.8488  -25.2361 H      1 LIG       0.11500
      9 H3        -59.1098  -20.3912  -24.5110 H      1 LIG       0.11500
     10 H4        -61.4596  -24.6420  -23.8925 H      1 LIG       0.12400
     11 H5        -58.1509  -22.2919  -23.1981 H      1 LIG       0.12400
@<TRIPOS>BOND
      1       1       2 ar
      2       1       3 ar
      3       2       4 ar
      4       3       5 ar
      5       4       6 ar
      6       5       6 ar
      7       1       7 1
      8       2       8 1
      9       3       9 1
     10       4      10 1
     11       5      11 1
@<TRIPOS>ALT_TYPE
CGenFF_4.0_ALT_TYPE_SET
CGenFF_4.0 1 CG2R61 2 CG2R61 3 CG2R61 4 CG2R61 5 CG2R61 6 NG2R60 7 HGR61 8 HGR61 9 HGR61 10 HGR62 11 HGR62
@<TRIPOS>MOLECULE
pyridine
 11 11 0 0 0
****
USER_CHARGES
INVALID_CHARGES
Pose:  41 Cluster:  41 Fr_nu:   3193 TotEn:    -8.53
@<TRIPOS>ATOM
      1 C1        -75.4350  -13.0249  -43.7078 C.ar   1 LIG      -0.11300
      2 C2        -76.3497  -12.2296  -44.3889 C.ar   1 LIG      -0.11700
      3 C3        -75.0872  -12.7098  -42.3990 C.ar   1 LIG      -0.11700
      4 C4        -76.8837  -11.1388  -43.7218 C.ar   1 LIG       0.17700
      5 C5        -75.6774  -11.5975  -41.8211 C.ar   1 LIG       0.17700
      6 N1        -76.5700  -10.8010  -42.4510 N.ar   1 LIG      -0.60000
      7 H1        -74.9935  -13.8884  -44.1964 H      1 LIG       0.11500
      8 H2        -76.6359  -12.4563  -45.4093 H      1 LIG       0.11500
      9 H3        -74.3759  -13.3154  -41.8489 H      1 LIG       0.11500
     10 H4        -77.6011  -10.4872  -44.2096 H      1 LIG       0.12400
     11 H5        -75.4396  -11.3080  -40.8028 H      1 LIG       0.12400
@<TRIPOS>BOND
      1       1       2 ar
      2       1       3 ar
      3       2       4 ar
      4       3       5 ar
      5       4       6 ar
      6       5       6 ar
      7       1       7 1
      8       2       8 1
      9       3       9 1
     10       4      10 1
     11       5      11 1
@<TRIPOS>ALT_TYPE
CGenFF_4.0_ALT_TYPE_SET
CGenFF_4.0 1 CG2R61 2 CG2R61 3 CG2R61 4 CG2R61 5 CG2R61 6 NG2R60 7 HGR61 8 HGR61 9 HGR61 10 HGR62 11 HGR62
@<TRIPOS>MOLECULE
pyridine
 11 11 0 0 0
****
USER_CHARGES
INVALID_CHARGES
Pose:  42 Cluster:  42 Fr_nu:  13277 TotEn:    -8.31
@<TRIPOS>ATOM
      1 C1        -74.5753  -12.3817  -42.6719 C.ar   1 LIG      -0.11300
      2 C2        -73.4547  -12.1389  -43.4583 C.ar   1 LIG      -0.11700
      3 C3        -75.7041  -12.9617  -43.2400 C.ar   1 LIG      -0.11700
      4 C4        -73.5130  -12.4917  -44.7970 C.ar   1 LIG       0.17700
      5 C5        -75.6618  -13.2775  -44.5885 C.ar   1 LIG       0.17700
      6 N1        -74.5915  -13.0567  -45.3845 N.ar   1 LIG      -0.60000
      7 H1        -74.5693  -12.1188  -41.6184 H      1 LIG       0.11500
      8 H2        -72.5638  -11.6882  -43.0368 H      1 LIG       0.11500
      9 H3        -76.5892  -13.1597  -42.6463 H      1 LIG       0.11500
     10 H4        -72.6652  -12.3226  -45.4525 H      1 LIG       0.12400
     11 H5        -76.5162  -13.7308  -45.0802 H      1 LIG       0.12400
@<TRIPOS>BOND
      1       1       2 ar
      2       1       3 ar
      3       2       4 ar
      4       3       5 ar
      5       4       6 ar
      6       5       6 ar
      7       1       7 1
      8       2       8 1
      9       3       9 1
     10       4      10 1
     11       5      11 1
@<TRIPOS>ALT_TYPE
CGenFF_4.0_ALT_TYPE_SET
CGenFF_4.0 1 CG2R61 2 CG2R61 3 CG2R61 4 CG2R61 5 CG2R61 6 NG2R60 7 HGR61 8 HGR61 9 HGR61 10 HGR62 11 HGR62
@<TRIPOS>MOLECULE
pyridine
 11 11 0 0 0
****
USER_CHARGES
INVALID_CHARGES
Pose:  43 Cluster:  43 Fr_nu: 218347 TotEn:    -8.27
@<TRIPOS>ATOM
      1 C1        -73.6804  -12.6868  -42.7978 C.ar   1 LIG      -0.11300
      2 C2        -75.0700  -12.7295  -42.8128 C.ar   1 LIG      -0.11700
      3 C3        -73.0041  -11.9099  -43.7318 C.ar   1 LIG      -0.11700
      4 C4        -75.7315  -11.9832  -43.7747 C.ar   1 LIG       0.17700
      5 C5        -73.7580  -11.2004  -44.6527 C.ar   1 LIG       0.17700
      6 N1        -75.1091  -11.2171  -44.6984 N.ar   1 LIG      -0.60000
      7 H1        -73.1254  -13.2583  -42.0599 H      1 LIG       0.11500
      8 H2        -75.6180  -13.3279  -42.0943 H      1 LIG       0.11500
      9 H3        -71.9212  -11.8619  -43.7392 H      1 LIG       0.11500
     10 H4        -76.8151  -11.9833  -43.8285 H      1 LIG       0.12400
     11 H5        -73.2791  -10.5799  -45.4030 H      1 LIG       0.12400
@<TRIPOS>BOND
      1       1       2 ar
      2       1       3 ar
      3       2       4 ar
      4       3       5 ar
      5       4       6 ar
      6       5       6 ar
      7       1       7 1
      8       2       8 1
      9       3       9 1
     10       4      10 1
     11       5      11 1
@<TRIPOS>ALT_TYPE
CGenFF_4.0_ALT_TYPE_SET
CGenFF_4.0 1 CG2R61 2 CG2R61 3 CG2R61 4 CG2R61 5 CG2R61 6 NG2R60 7 HGR61 8 HGR61 9 HGR61 10 HGR62 11 HGR62
@<TRIPOS>MOLECULE
pyridine
 11 11 0 0 0
****
USER_CHARGES
INVALID_CHARGES
Pose:  44 Cluster:  44 Fr_nu: 253287 TotEn:    -7.86
@<TRIPOS>ATOM
      1 C1        -60.1027  -21.7490  -24.9630 C.ar   1 LIG      -0.11300
      2 C2        -61.3840  -21.8651  -25.4902 C.ar   1 LIG      -0.11700
      3 C3        -59.7500  -22.4871  -23.8387 C.ar   1 LIG      -0.11700
      4 C4        -62.2685  -22.7262  -24.8610 C.ar   1 LIG       0.17700
      5 C5        -60.7077  -23.3201  -23.2833 C.ar   1 LIG       0.17700
      6 N1        -61.9624  -23.4593  -23.7672 N.ar   1 LIG      -0.60000
      7 H1        -59.3805  -21.0840  -25.4271 H      1 LIG       0.11500
      8 H2        -61.6808  -21.2998  -26.3659 H      1 LIG       0.11500
      9 H3        -58.7570  -22.4120  -23.4102 H      1 LIG       0.11500
     10 H4        -63.2798  -22.8518  -25.2334 H      1 LIG       0.12400
     11 H5        -60.4836  -23.9168  -22.4051 H      1 LIG       0.12400
@<TRIPOS>BOND
      1       1       2 ar
      2       1       3 ar
      3       2       4 ar
      4       3       5 ar
      5       4       6 ar
      6       5       6 ar
      7       1       7 1
      8       2       8 1
      9       3       9 1
     10       4      10 1
     11       5      11 1
@<TRIPOS>ALT_TYPE
CGenFF_4.0_ALT_TYPE_SET
CGenFF_4.0 1 CG2R61 2 CG2R61 3 CG2R61 4 CG2R61 5 CG2R61 6 NG2R60 7 HGR61 8 HGR61 9 HGR61 10 HGR62 11 HGR62
@<TRIPOS>MOLECULE
pyridine
 11 11 0 0 0
****
USER_CHARGES
INVALID_CHARGES
Pose:  45 Cluster:  45 Fr_nu:  53535 TotEn:    -7.54
@<TRIPOS>ATOM
      1 C1        -74.7602  -12.3194  -44.6603 C.ar   1 LIG      -0.11300
      2 C2        -74.9536  -11.0025  -44.2584 C.ar   1 LIG      -0.11700
      3 C3        -75.5101  -13.3353  -44.0782 C.ar   1 LIG      -0.11700
      4 C4        -75.9014  -10.7561  -43.2782 C.ar   1 LIG       0.17700
      5 C5        -76.4329  -12.9846  -43.1060 C.ar   1 LIG       0.17700
      6 N1        -76.6487  -11.7166  -42.6895 N.ar   1 LIG      -0.60000
      7 H1        -74.0260  -12.5536  -45.4254 H      1 LIG       0.11500
      8 H2        -74.3807  -10.1946  -44.6984 H      1 LIG       0.11500
      9 H3        -75.3759  -14.3691  -44.3756 H      1 LIG       0.11500
     10 H4        -76.0895   -9.7459  -42.9300 H      1 LIG       0.12400
     11 H5        -77.0425  -13.7394  -42.6202 H      1 LIG       0.12400
@<TRIPOS>BOND
      1       1       2 ar
      2       1       3 ar
      3       2       4 ar
      4       3       5 ar
      5       4       6 ar
      6       5       6 ar
      7       1       7 1
      8       2       8 1
      9       3       9 1
     10       4      10 1
     11       5      11 1
@<TRIPOS>ALT_TYPE
CGenFF_4.0_ALT_TYPE_SET
CGenFF_4.0 1 CG2R61 2 CG2R61 3 CG2R61 4 CG2R61 5 CG2R61 6 NG2R60 7 HGR61 8 HGR61 9 HGR61 10 HGR62 11 HGR62
@<TRIPOS>MOLECULE
pyridine
 11 11 0 0 0
****
USER_CHARGES
INVALID_CHARGES
Pose:  46 Cluster:  46 Fr_nu:  86024 TotEn:    -7.06
@<TRIPOS>ATOM
      1 C1        -74.0310  -12.5319  -43.8193 C.ar   1 LIG      -0.11300
      2 C2        -72.9342  -11.9442  -44.4397 C.ar   1 LIG      -0.11700
      3 C3        -74.9347  -13.2726  -44.5728 C.ar   1 LIG      -0.11700
      4 C4        -72.7874  -12.1257  -45.8055 C.ar   1 LIG       0.17700
      5 C5        -74.6985  -13.3945  -45.9327 C.ar   1 LIG       0.17700
      6 N1        -73.6443  -12.8382  -46.5707 N.ar   1 LIG      -0.60000
      7 H1        -74.1816  -12.4122  -42.7506 H      1 LIG       0.11500
      8 H2        -72.2168  -11.3628  -43.8723 H      1 LIG       0.11500
      9 H3        -75.7970  -13.7392  -44.1105 H      1 LIG       0.11500
     10 H4        -71.9487  -11.6874  -46.3362 H      1 LIG       0.12400
     11 H5        -75.3736  -13.9611  -46.5655 H      1 LIG       0.12400
@<TRIPOS>BOND
      1       1       2 ar
      2       1       3 ar
      3       2       4 ar
      4       3       5 ar
      5       4       6 ar
      6       5       6 ar
      7       1       7 1
      8       2       8 1
      9       3       9 1
     10       4      10 1
     11       5      11 1
@<TRIPOS>ALT_TYPE
CGenFF_4.0_ALT_TYPE_SET
CGenFF_4.0 1 CG2R61 2 CG2R61 3 CG2R61 4 CG2R61 5 CG2R61 6 NG2R60 7 HGR61 8 HGR61 9 HGR61 10 HGR62 11 HGR62
@<TRIPOS>MOLECULE
cyclopropane
 9 9 0 0 0
****
USER_CHARGES
INVALID_CHARGES
Pose:   1 Cluster:   1 Fr_nu:    145 TotEn:    -8.87
@<TRIPOS>ATOM
      1 C1        -76.9141  -11.1063  -40.9300 C.3    1 LIG      -0.18000
      2 C2        -76.4226  -12.0296  -42.0061 C.3    1 LIG      -0.18000
      3 C3        -77.0202  -10.7024  -42.3712 C.3    1 LIG      -0.18000
      4 H1        -77.8266  -11.3742  -40.4123 H      1 LIG       0.09000
      5 H2        -76.1749  -10.6048  -40.3186 H      1 LIG       0.09000
      6 H3        -75.3523  -12.1495  -42.1189 H      1 LIG       0.09000
      7 H4        -77.0039  -12.9192  -42.2132 H      1 LIG       0.09000
      8 H5        -78.0037  -10.6986  -42.8237 H      1 LIG       0.09000
      9 H6        -76.3520   -9.9291  -42.7292 H      1 LIG       0.09000
@<TRIPOS>BOND
      1       1       2 1
      2       1       3 1
      3       2       3 1
      4       1       4 1
      5       1       5 1
      6       2       6 1
      7       2       7 1
      8       3       8 1
      9       3       9 1
@<TRIPOS>ALT_TYPE
CGenFF_4.0_ALT_TYPE_SET
CGenFF_4.0 1 CG3C31 2 CG3C31 3 CG3C31 4 HGA2 5 HGA2 6 HGA2 7 HGA2 8 HGA2 9 HGA2
@<TRIPOS>MOLECULE
cyclopropane
 9 9 0 0 0
****
USER_CHARGES
INVALID_CHARGES
Pose:   2 Cluster:   2 Fr_nu:  23366 TotEn:    -7.73
@<TRIPOS>ATOM
      1 C1        -51.5691  -10.9034  -29.1808 C.3    1 LIG      -0.18000
      2 C2        -51.6449   -9.7797  -30.1725 C.3    1 LIG      -0.18000
      3 C3        -50.3431  -10.0984  -29.4975 C.3    1 LIG      -0.18000
      4 H1        -52.0338  -10.7562  -28.2139 H      1 LIG       0.09000
      5 H2        -51.6197  -11.9160  -29.5602 H      1 LIG       0.09000
      6 H3        -51.7466  -10.0361  -31.2196 H      1 LIG       0.09000
      7 H4        -52.1606   -8.8758  -29.8737 H      1 LIG       0.09000
      8 H5        -49.9827   -9.4093  -28.7443 H      1 LIG       0.09000
      9 H6        -49.5691  -10.5696  -30.0903 H      1 LIG       0.09000
@<TRIPOS>BOND
      1       1       2 1
      2       1       3 1
      3       2       3 1
      4       1       4 1
      5       1       5 1
      6       2       6 1
      7       2       7 1
      8       3       8 1
      9       3       9 1
@<TRIPOS>ALT_TYPE
CGenFF_4.0_ALT_TYPE_SET
CGenFF_4.0 1 CG3C31 2 CG3C31 3 CG3C31 4 HGA2 5 HGA2 6 HGA2 7 HGA2 8 HGA2 9 HGA2
@<TRIPOS>MOLECULE
cyclopropane
 9 9 0 0 0
****
USER_CHARGES
INVALID_CHARGES
Pose:   3 Cluster:   3 Fr_nu: 323072 TotEn:    -7.41
@<TRIPOS>ATOM
      1 C1        -76.0908  -19.1167  -42.2249 C.3    1 LIG      -0.18000
      2 C2        -77.0011  -18.4671  -43.2255 C.3    1 LIG      -0.18000
      3 C3        -77.4485  -18.6368  -41.8032 C.3    1 LIG      -0.18000
      4 H1        -75.9348  -20.1853  -42.3028 H      1 LIG       0.09000
      5 H2        -75.2296  -18.5549  -41.8866 H      1 LIG       0.09000
      6 H3        -76.7526  -17.4679  -43.5607 H      1 LIG       0.09000
      7 H4        -77.4583  -19.0981  -43.9773 H      1 LIG       0.09000
      8 H5        -78.2064  -19.3821  -41.5975 H      1 LIG       0.09000
      9 H6        -77.5004  -17.7519  -41.1812 H      1 LIG       0.09000
@<TRIPOS>BOND
      1       1       2 1
      2       1       3 1
      3       2       3 1
      4       1       4 1
      5       1       5 1
      6       2       6 1
      7       2       7 1
      8       3       8 1
      9       3       9 1
@<TRIPOS>ALT_TYPE
CGenFF_4.0_ALT_TYPE_SET
CGenFF_4.0 1 CG3C31 2 CG3C31 3 CG3C31 4 HGA2 5 HGA2 6 HGA2 7 HGA2 8 HGA2 9 HGA2
@<TRIPOS>MOLECULE
cyclopropane
 9 9 0 0 0
****
USER_CHARGES
INVALID_CHARGES
Pose:   4 Cluster:   4 Fr_nu: 103219 TotEn:    -7.26
@<TRIPOS>ATOM
      1 C1        -76.1475  -12.2211  -43.5881 C.3    1 LIG      -0.18000
      2 C2        -76.3743  -11.5998  -42.2411 C.3    1 LIG      -0.18000
      3 C3        -76.3009  -10.7336  -43.4643 C.3    1 LIG      -0.18000
      4 H1        -75.1608  -12.6106  -43.8052 H      1 LIG       0.09000
      5 H2        -76.9636  -12.7772  -44.0315 H      1 LIG       0.09000
      6 H3        -77.3432  -11.7378  -41.7778 H      1 LIG       0.09000
      7 H4        -75.5405  -11.5708  -41.5510 H      1 LIG       0.09000
      8 H5        -75.4176  -10.1219  -43.5977 H      1 LIG       0.09000
      9 H6        -77.2204  -10.2893  -43.8243 H      1 LIG       0.09000
@<TRIPOS>BOND
      1       1       2 1
      2       1       3 1
      3       2       3 1
      4       1       4 1
      5       1       5 1
      6       2       6 1
      7       2       7 1
      8       3       8 1
      9       3       9 1
@<TRIPOS>ALT_TYPE
CGenFF_4.0_ALT_TYPE_SET
CGenFF_4.0 1 CG3C31 2 CG3C31 3 CG3C31 4 HGA2 5 HGA2 6 HGA2 7 HGA2 8 HGA2 9 HGA2
@<TRIPOS>MOLECULE
cyclopropane
 9 9 0 0 0
****
USER_CHARGES
INVALID_CHARGES
Pose:   5 Cluster:   5 Fr_nu: 132620 TotEn:    -7.07
@<TRIPOS>ATOM
      1 C1        -72.2441  -11.7883  -43.8993 C.3    1 LIG      -0.18000
      2 C2        -72.9996  -11.8722  -45.1931 C.3    1 LIG      -0.18000
      3 C3        -72.3508  -10.5820  -44.7852 C.3    1 LIG      -0.18000
      4 H1        -72.8154  -11.7913  -42.9794 H      1 LIG       0.09000
      5 H2        -71.2857  -12.2882  -43.8409 H      1 LIG       0.09000
      6 H3        -72.5496  -12.4287  -46.0057 H      1 LIG       0.09000
      7 H4        -74.0796  -11.9316  -45.1448 H      1 LIG       0.09000
      8 H5        -72.9940   -9.7733  -44.4621 H      1 LIG       0.09000
      9 H6        -71.4640  -10.2707  -45.3230 H      1 LIG       0.09000
@<TRIPOS>BOND
      1       1       2 1
      2       1       3 1
      3       2       3 1
      4       1       4 1
      5       1       5 1
      6       2       6 1
      7       2       7 1
      8       3       8 1
      9       3       9 1
@<TRIPOS>ALT_TYPE
CGenFF_4.0_ALT_TYPE_SET
CGenFF_4.0 1 CG3C31 2 CG3C31 3 CG3C31 4 HGA2 5 HGA2 6 HGA2 7 HGA2 8 HGA2 9 HGA2
@<TRIPOS>MOLECULE
cyclopropane
 9 9 0 0 0
****
USER_CHARGES
INVALID_CHARGES
Pose:   6 Cluster:   6 Fr_nu: 171296 TotEn:    -6.87
@<TRIPOS>ATOM
      1 C1        -76.0758  -11.9389  -43.5256 C.3    1 LIG      -0.18000
      2 C2        -75.9820  -13.3209  -42.9486 C.3    1 LIG      -0.18000
      3 C3        -76.2379  -13.1359  -44.4156 C.3    1 LIG      -0.18000
      4 H1        -76.9592  -11.3553  -43.2983 H      1 LIG       0.09000
      5 H2        -75.1620  -11.3652  -43.6130 H      1 LIG       0.09000
      6 H3        -75.0049  -13.6776  -42.6476 H      1 LIG       0.09000
      7 H4        -76.8021  -13.6683  -42.3328 H      1 LIG       0.09000
      8 H5        -77.2302  -13.3584  -44.7872 H      1 LIG       0.09000
      9 H6        -75.4329  -13.3675  -45.1017 H      1 LIG       0.09000
@<TRIPOS>BOND
      1       1       2 1
      2       1       3 1
      3       2       3 1
      4       1       4 1
      5       1       5 1
      6       2       6 1
      7       2       7 1
      8       3       8 1
      9       3       9 1
@<TRIPOS>ALT_TYPE
CGenFF_4.0_ALT_TYPE_SET
CGenFF_4.0 1 CG3C31 2 CG3C31 3 CG3C31 4 HGA2 5 HGA2 6 HGA2 7 HGA2 8 HGA2 9 HGA2
@<TRIPOS>MOLECULE
cyclopropane
 9 9 0 0 0
****
USER_CHARGES
INVALID_CHARGES
Pose:   7 Cluster:   7 Fr_nu:    135 TotEn:    -6.57
@<TRIPOS>ATOM
      1 C1        -53.4637  -10.8768  -44.2918 C.3    1 LIG      -0.18000
      2 C2        -53.2232   -9.5035  -43.7367 C.3    1 LIG      -0.18000
      3 C3        -52.6825  -10.7072  -43.0220 C.3    1 LIG      -0.18000
      4 H1        -54.4646  -11.2833  -44.2184 H      1 LIG       0.09000
      5 H2        -52.9209  -11.1631  -45.1837 H      1 LIG       0.09000
      6 H3        -52.5184   -8.8654  -44.2550 H      1 LIG       0.09000
      7 H4        -54.0619   -8.9851  -43.2894 H      1 LIG       0.09000
      8 H5        -53.1575  -10.9992  -42.0939 H      1 LIG       0.09000
      9 H6        -51.6141  -10.8792  -43.0599 H      1 LIG       0.09000
@<TRIPOS>BOND
      1       1       2 1
      2       1       3 1
      3       2       3 1
      4       1       4 1
      5       1       5 1
      6       2       6 1
      7       2       7 1
      8       3       8 1
      9       3       9 1
@<TRIPOS>ALT_TYPE
CGenFF_4.0_ALT_TYPE_SET
CGenFF_4.0 1 CG3C31 2 CG3C31 3 CG3C31 4 HGA2 5 HGA2 6 HGA2 7 HGA2 8 HGA2 9 HGA2
@<TRIPOS>MOLECULE
cyclopropane
 9 9 0 0 0
****
USER_CHARGES
INVALID_CHARGES
Pose:   8 Cluster:   8 Fr_nu:  22914 TotEn:    -6.49
@<TRIPOS>ATOM
      1 C1        -50.6243  -10.8340  -27.9920 C.3    1 LIG      -0.18000
      2 C2        -50.0792  -10.8225  -29.3901 C.3    1 LIG      -0.18000
      3 C3        -51.2468  -11.7006  -29.0470 C.3    1 LIG      -0.18000
      4 H1        -50.0347  -11.3184  -27.2238 H      1 LIG       0.09000
      5 H2        -51.1797   -9.9663  -27.6595 H      1 LIG       0.09000
      6 H3        -50.2678   -9.9470  -29.9987 H      1 LIG       0.09000
      7 H4        -49.1227  -11.2991  -29.5636 H      1 LIG       0.09000
      8 H5        -51.0760  -12.7682  -28.9892 H      1 LIG       0.09000
      9 H6        -52.2209  -11.4157  -29.4242 H      1 LIG       0.09000
@<TRIPOS>BOND
      1       1       2 1
      2       1       3 1
      3       2       3 1
      4       1       4 1
      5       1       5 1
      6       2       6 1
      7       2       7 1
      8       3       8 1
      9       3       9 1
@<TRIPOS>ALT_TYPE
CGenFF_4.0_ALT_TYPE_SET
CGenFF_4.0 1 CG3C31 2 CG3C31 3 CG3C31 4 HGA2 5 HGA2 6 HGA2 7 HGA2 8 HGA2 9 HGA2
@<TRIPOS>MOLECULE
pyrrole
 10 10 0 0 0
****
USER_CHARGES
INVALID_CHARGES
Pose:   1 Cluster:   1 Fr_nu: 1936384 TotEn:   -15.04
@<TRIPOS>ATOM
      1 C1        -81.0810    2.3372  -55.3732 C.2    1 LIG      -0.25700
      2 C2        -79.6820    2.5428  -55.2861 C.2    1 LIG      -0.25700
      3 C3        -81.5190    1.9540  -54.1248 C.2    1 LIG      -0.04700
      4 C4        -79.3077    2.2789  -53.9870 C.2    1 LIG      -0.04700
      5 N1        -80.4325    1.9217  -53.2902 N.pl3  1 LIG      -0.36000
      6 H1        -81.7013    2.4560  -56.2504 H      1 LIG       0.15400
      7 H2        -79.0181    2.8491  -56.0821 H      1 LIG       0.15400
      8 H3        -82.5035    1.7015  -53.7568 H      1 LIG       0.14000
      9 H4        -78.3445    2.3150  -53.4977 H      1 LIG       0.14000
     10 H5        -80.4570    1.6731  -52.3109 H      1 LIG       0.38000
@<TRIPOS>BOND
      1       1       2 1
      2       1       3 2
      3       2       4 2
      4       3       5 1
      5       4       5 1
      6       1       6 1
      7       2       7 1
      8       3       8 1
      9       4       9 1
     10       5      10 1
@<TRIPOS>ALT_TYPE
CGenFF_4.0_ALT_TYPE_SET
CGenFF_4.0 1 CG2R51 2 CG2R51 3 CG2R51 4 CG2R51 5 NG2R51 6 HGR51 7 HGR51 8 HGR52 9 HGR52 10 HGP1
@<TRIPOS>MOLECULE
pyrrole
 10 10 0 0 0
****
USER_CHARGES
INVALID_CHARGES
Pose:   2 Cluster:   2 Fr_nu: 2405942 TotEn:   -12.87
@<TRIPOS>ATOM
      1 C1        -51.2862    3.9280  -31.8446 C.2    1 LIG      -0.25700
      2 C2        -51.6417    4.0681  -33.2088 C.2    1 LIG      -0.25700
      3 C3        -51.5162    2.6164  -31.4922 C.2    1 LIG      -0.04700
      4 C4        -52.0783    2.8379  -33.6485 C.2    1 LIG      -0.04700
      5 N1        -51.9979    1.9632  -32.5965 N.pl3  1 LIG      -0.36000
      6 H1        -50.9037    4.6991  -31.1908 H      1 LIG       0.15400
      7 H2        -51.5868    4.9667  -33.8069 H      1 LIG       0.15400
      8 H3        -51.3814    2.0912  -30.5572 H      1 LIG       0.14000
      9 H4        -52.4363    2.5079  -34.6136 H      1 LIG       0.14000
     10 H5        -52.2540    0.9862  -32.6301 H      1 LIG       0.38000
@<TRIPOS>BOND
      1       1       2 1
      2       1       3 2
      3       2       4 2
      4       3       5 1
      5       4       5 1
      6       1       6 1
      7       2       7 1
      8       3       8 1
      9       4       9 1
     10       5      10 1
@<TRIPOS>ALT_TYPE
CGenFF_4.0_ALT_TYPE_SET
CGenFF_4.0 1 CG2R51 2 CG2R51 3 CG2R51 4 CG2R51 5 NG2R51 6 HGR51 7 HGR51 8 HGR52 9 HGR52 10 HGP1
@<TRIPOS>MOLECULE
pyrrole
 10 10 0 0 0
****
USER_CHARGES
INVALID_CHARGES
Pose:   3 Cluster:   3 Fr_nu:  85280 TotEn:   -12.58
@<TRIPOS>ATOM
      1 C1        -57.2177   -3.3396  -19.0809 C.2    1 LIG      -0.25700
      2 C2        -58.2639   -3.9578  -18.3526 C.2    1 LIG      -0.25700
      3 C3        -57.3530   -3.7197  -20.3980 C.2    1 LIG      -0.04700
      4 C4        -59.0065   -4.6969  -19.2467 C.2    1 LIG      -0.04700
      5 N1        -58.4435   -4.5449  -20.4869 N.pl3  1 LIG      -0.36000
      6 H1        -56.4499   -2.6881  -18.6881 H      1 LIG       0.15400
      7 H2        -58.4562   -3.8751  -17.2922 H      1 LIG       0.15400
      8 H3        -56.7723   -3.4781  -21.2770 H      1 LIG       0.14000
      9 H4        -59.8836   -5.3142  -19.1115 H      1 LIG       0.14000
     10 H5        -58.7810   -4.9750  -21.3369 H      1 LIG       0.38000
@<TRIPOS>BOND
      1       1       2 1
      2       1       3 2
      3       2       4 2
      4       3       5 1
      5       4       5 1
      6       1       6 1
      7       2       7 1
      8       3       8 1
      9       4       9 1
     10       5      10 1
@<TRIPOS>ALT_TYPE
CGenFF_4.0_ALT_TYPE_SET
CGenFF_4.0 1 CG2R51 2 CG2R51 3 CG2R51 4 CG2R51 5 NG2R51 6 HGR51 7 HGR51 8 HGR52 9 HGR52 10 HGP1
@<TRIPOS>MOLECULE
pyrrole
 10 10 0 0 0
****
USER_CHARGES
INVALID_CHARGES
Pose:   4 Cluster:   4 Fr_nu: 194177 TotEn:   -12.57
@<TRIPOS>ATOM
      1 C1        -63.0275  -11.6518  -58.3937 C.2    1 LIG      -0.25700
      2 C2        -64.0489  -11.3397  -59.3245 C.2    1 LIG      -0.25700
      3 C3        -62.6949  -10.4851  -57.7412 C.2    1 LIG      -0.04700
      4 C4        -64.3094   -9.9917  -59.2126 C.2    1 LIG      -0.04700
      5 N1        -63.4803   -9.4825  -58.2474 N.pl3  1 LIG      -0.36000
      6 H1        -62.5833  -12.6214  -58.2179 H      1 LIG       0.15400
      7 H2        -64.5415  -12.0213  -60.0034 H      1 LIG       0.15400
      8 H3        -61.9715  -10.2791  -56.9650 H      1 LIG       0.14000
      9 H4        -65.0097   -9.3520  -59.7311 H      1 LIG       0.14000
     10 H5        -63.4527   -8.5160  -57.9535 H      1 LIG       0.38000
@<TRIPOS>BOND
      1       1       2 1
      2       1       3 2
      3       2       4 2
      4       3       5 1
      5       4       5 1
      6       1       6 1
      7       2       7 1
      8       3       8 1
      9       4       9 1
     10       5      10 1
@<TRIPOS>ALT_TYPE
CGenFF_4.0_ALT_TYPE_SET
CGenFF_4.0 1 CG2R51 2 CG2R51 3 CG2R51 4 CG2R51 5 NG2R51 6 HGR51 7 HGR51 8 HGR52 9 HGR52 10 HGP1
@<TRIPOS>MOLECULE
pyrrole
 10 10 0 0 0
****
USER_CHARGES
INVALID_CHARGES
Pose:   5 Cluster:   5 Fr_nu: 1952321 TotEn:   -12.56
@<TRIPOS>ATOM
      1 C1        -78.3981   -1.3983  -57.9459 C.2    1 LIG      -0.25700
      2 C2        -77.4812   -1.5959  -59.0077 C.2    1 LIG      -0.25700
      3 C3        -77.9271   -2.1021  -56.8594 C.2    1 LIG      -0.04700
      4 C4        -76.4780   -2.4144  -58.5378 C.2    1 LIG      -0.04700
      5 N1        -76.7596   -2.7160  -57.2310 N.pl3  1 LIG      -0.36000
      6 H1        -79.3026   -0.8071  -57.9706 H      1 LIG       0.15400
      7 H2        -77.5439   -1.1875  -60.0065 H      1 LIG       0.15400
      8 H3        -78.3175   -2.2211  -55.8586 H      1 LIG       0.14000
      9 H4        -75.5908   -2.8065  -59.0151 H      1 LIG       0.14000
     10 H5        -76.1929   -3.3011  -56.6326 H      1 LIG       0.38000
@<TRIPOS>BOND
      1       1       2 1
      2       1       3 2
      3       2       4 2
      4       3       5 1
      5       4       5 1
      6       1       6 1
      7       2       7 1
      8       3       8 1
      9       4       9 1
     10       5      10 1
@<TRIPOS>ALT_TYPE
CGenFF_4.0_ALT_TYPE_SET
CGenFF_4.0 1 CG2R51 2 CG2R51 3 CG2R51 4 CG2R51 5 NG2R51 6 HGR51 7 HGR51 8 HGR52 9 HGR52 10 HGP1
@<TRIPOS>MOLECULE
pyrrole
 10 10 0 0 0
****
USER_CHARGES
INVALID_CHARGES
Pose:   6 Cluster:   6 Fr_nu: 3254689 TotEn:   -12.47
@<TRIPOS>ATOM
      1 C1        -77.6820  -16.5510  -53.2242 C.2    1 LIG      -0.25700
      2 C2        -77.0217  -15.7035  -54.1476 C.2    1 LIG      -0.25700
      3 C3        -78.3561  -15.7440  -52.3344 C.2    1 LIG      -0.04700
      4 C4        -77.3123  -14.4043  -53.7940 C.2    1 LIG      -0.04700
      5 N1        -78.1240  -14.4411  -52.6904 N.pl3  1 LIG      -0.36000
      6 H1        -77.6679  -17.6317  -53.2098 H      1 LIG       0.15400
      7 H2        -76.4012  -16.0051  -54.9797 H      1 LIG       0.15400
      8 H3        -78.9777  -15.9795  -51.4821 H      1 LIG       0.14000
      9 H4        -77.0161  -13.4601  -54.2291 H      1 LIG       0.14000
     10 H5        -78.4950  -13.6315  -52.2125 H      1 LIG       0.38000
@<TRIPOS>BOND
      1       1       2 1
      2       1       3 2
      3       2       4 2
      4       3       5 1
      5       4       5 1
      6       1       6 1
      7       2       7 1
      8       3       8 1
      9       4       9 1
     10       5      10 1
@<TRIPOS>ALT_TYPE
CGenFF_4.0_ALT_TYPE_SET
CGenFF_4.0 1 CG2R51 2 CG2R51 3 CG2R51 4 CG2R51 5 NG2R51 6 HGR51 7 HGR51 8 HGR52 9 HGR52 10 HGP1
@<TRIPOS>MOLECULE
pyrrole
 10 10 0 0 0
****
USER_CHARGES
INVALID_CHARGES
Pose:   7 Cluster:   7 Fr_nu:  91858 TotEn:   -12.42
@<TRIPOS>ATOM
      1 C1        -69.6529   -1.9402  -29.0946 C.2    1 LIG      -0.25700
      2 C2        -68.5189   -1.2545  -28.5937 C.2    1 LIG      -0.25700
      3 C3        -69.5089   -3.2697  -28.7642 C.2    1 LIG      -0.04700
      4 C4        -67.7163   -2.1858  -27.9726 C.2    1 LIG      -0.04700
      5 N1        -68.3279   -3.4073  -28.0827 N.pl3  1 LIG      -0.36000
      6 H1        -70.4841   -1.5113  -29.6365 H      1 LIG       0.15400
      7 H2        -68.3082   -0.1976  -28.6763 H      1 LIG       0.15400
      8 H3        -70.1387   -4.1275  -28.9531 H      1 LIG       0.14000
      9 H4        -66.7683   -2.0881  -27.4625 H      1 LIG       0.14000
     10 H5        -67.9641   -4.2764  -27.7169 H      1 LIG       0.38000
@<TRIPOS>BOND
      1       1       2 1
      2       1       3 2
      3       2       4 2
      4       3       5 1
      5       4       5 1
      6       1       6 1
      7       2       7 1
      8       3       8 1
      9       4       9 1
     10       5      10 1
@<TRIPOS>ALT_TYPE
CGenFF_4.0_ALT_TYPE_SET
CGenFF_4.0 1 CG2R51 2 CG2R51 3 CG2R51 4 CG2R51 5 NG2R51 6 HGR51 7 HGR51 8 HGR52 9 HGR52 10 HGP1
@<TRIPOS>MOLECULE
pyrrole
 10 10 0 0 0
****
USER_CHARGES
INVALID_CHARGES
Pose:   8 Cluster:   8 Fr_nu: 341481 TotEn:   -12.39
@<TRIPOS>ATOM
      1 C1        -50.4549   -9.7884  -29.9642 C.2    1 LIG      -0.25700
      2 C2        -50.0836  -11.0891  -29.5430 C.2    1 LIG      -0.25700
      3 C3        -51.7834   -9.6157  -29.6437 C.2    1 LIG      -0.04700
[truncated: 4,267,925 more chars]
