# Supplementary material for: The pocketome of G-protein-coupled receptors reveals previously untargeted allosteric sites
Source: Nat Commun. 2022 May 10;13:2567. doi: 10.1038/s41467-022-29609-6 (PMC9091257; doi:10.1038/s41467-022-29609-6)
Supplement: Supplementary file 4 — Supplementary Data 1 [file 41467_2022_29609_MOESM4_ESM.zip › docking_files/3uza/rec.mol2]

@<TRIPOS>MOLECULE
3uza_align.pdb
4588 4645 291 0 0
PROTEIN
NO_CHARGES


@<TRIPOS>ATOM
      1 N         -82.6110  -28.4540  -39.6870 N.4       1 SER   -0.2700
      2 CA        -82.1200  -27.8190  -38.4680 C.3       1 SER    0.0900
      3 CAY       -83.0590  -28.6580  -42.0400 C.3       1 SER    0.0900
      4 C         -80.6800  -28.1400  -38.1020 C.2       1 SER    0.0900
      5 O         -80.2600  -28.0230  -36.9530 O.2       1 SER    0.5100
      6 CB        -82.9940  -28.2010  -37.2440 C.3       1 SER   -0.5100
      7 OG        -84.3670  -27.9410  -37.5310 O.3       1 SER   -0.4700
      8 CY        -82.2830  -28.0650  -40.9270 C.2       1 SER    0.3100
      9 OY        -81.3670  -27.2780  -41.1360 O.2       1 SER    0.0700
     10 HN        -83.2270  -29.2220  -39.5400 H         1 SER    0.0900
     11 HA        -82.1390  -26.7490  -38.6190 H         1 SER    0.0500
     12 HB1       -82.6900  -27.5990  -36.3610 H         1 SER    0.0900
     13 HB2       -82.8720  -29.2810  -37.0150 H         1 SER    0.0900
     14 HG1       -84.8350  -28.0420  -36.6980 H         1 SER   -0.6600
     15 HY1       -82.6710  -28.2750  -43.0080 H         1 SER    0.4300
     16 HY2       -84.1290  -28.3760  -41.9420 H         1 SER    0.5100
     17 HY3       -82.9550  -29.7640  -42.0220 H         1 SER   -0.5100
     18 N         -79.8400  -28.5010  -39.0810 N.am      2 VAL   -0.4700
     19 CA        -78.4240  -28.7680  -38.8530 C.3       2 VAL    0.3100
     20 C         -77.6110  -27.4840  -38.9060 C.2       2 VAL    0.0700
     21 O         -76.7480  -27.2480  -38.0550 O.2       2 VAL    0.0900
     22 CB        -77.8570  -29.7680  -39.8720 C.3       2 VAL   -0.0900
     23 CG1       -76.3640  -29.9590  -39.6490 C.3       2 VAL    0.0900
     24 CG2       -78.5900  -31.0980  -39.7660 C.3       2 VAL   -0.2700
     25 HN        -80.1510  -28.6060  -40.0220 H         2 VAL    0.0900
     26 HA        -78.3220  -29.1620  -37.8530 H         2 VAL    0.0900
     27 HB        -78.0310  -29.3860  -40.9000 H         2 VAL    0.0900
     28 HG11      -76.1610  -30.1730  -38.5780 H         2 VAL   -0.2700
     29 HG12      -75.8180  -29.0350  -39.9350 H         2 VAL    0.0900
     30 HG13      -75.9970  -30.8130  -40.2580 H         2 VAL    0.0900
     31 HG21      -79.6730  -30.9540  -39.9700 H         2 VAL    0.0900
     32 HG22      -78.4750  -31.5130  -38.7420 H         2 VAL    0.5100
     33 HG23      -78.1810  -31.8160  -40.5100 H         2 VAL   -0.5100
     34 N         -77.8830  -26.6500  -39.9090 N.am      3 TYR   -0.4700
     35 CA        -77.2530  -25.3420  -39.9920 C.3       3 TYR    0.3100
     36 C         -77.5330  -24.5960  -38.6970 C.2       3 TYR    0.0700
     37 O         -76.6720  -23.9030  -38.1640 O.2       3 TYR    0.0900
     38 CB        -77.8160  -24.5390  -41.1660 C.3       3 TYR   -0.1800
     39 CG        -77.8470  -25.2800  -42.4870 C.ar      3 TYR    0.0900
     40 CD1       -76.6820  -25.4780  -43.2220 C.ar      3 TYR    0.0900
     41 CD2       -79.0420  -25.7600  -43.0110 C.ar      3 TYR    0.0000
     42 CE1       -76.7020  -26.1460  -44.4350 C.ar      3 TYR   -0.1150
     43 CE2       -79.0750  -26.4280  -44.2220 C.ar      3 TYR    0.1150
     44 CZ        -77.9010  -26.6180  -44.9300 C.ar      3 TYR   -0.1150
     45 OH        -77.9290  -27.2830  -46.1360 O.3       3 TYR    0.1150
     46 HN        -78.5220  -26.8820  -40.6380 H         3 TYR    0.1100
     47 HA        -76.1910  -25.4900  -40.1160 H         3 TYR   -0.5400
     48 HB1       -77.1890  -23.6340  -41.3180 H         3 TYR    0.4300
     49 HB2       -78.8620  -24.2460  -40.9350 H         3 TYR   -0.1150
     50 HD1       -75.7440  -25.1030  -42.8390 H         3 TYR    0.1150
     51 HD2       -79.9610  -25.6090  -42.4630 H         3 TYR   -0.1150
     52 HE1       -75.7870  -26.2960  -44.9890 H         3 TYR    0.1150
     53 HE2       -80.0100  -26.7970  -44.6150 H         3 TYR    0.5100
     54 HH        -78.8390  -27.5350  -46.3140 H         3 TYR   -0.5100
     55 N         -78.7530  -24.7620  -38.1910 N.am      4 ILE   -0.4700
     56 CA        -79.1610  -24.1520  -36.9350 C.3       4 ILE    0.3100
     57 C         -78.3340  -24.6970  -35.7770 C.2       4 ILE    0.0700
     58 O         -77.8590  -23.9440  -34.9320 O.2       4 ILE    0.0900
     59 CB        -80.6540  -24.4030  -36.6540 C.3       4 ILE   -0.0900
     60 CG1       -81.5020  -23.9410  -37.8430 C.3       4 ILE    0.0900
     61 CG2       -81.0840  -23.7010  -35.3730 C.3       4 ILE   -0.2700
     62 CD        -82.9820  -24.2120  -37.6820 C.3       4 ILE    0.0900
     63 HN        -79.4440  -25.3140  -38.6520 H         4 ILE    0.0900
     64 HA        -78.9670  -23.0920  -37.0020 H         4 ILE    0.0900
     65 HB        -80.8310  -25.4940  -36.5530 H         4 ILE   -0.1800
     66 HG11      -81.1450  -24.4650  -38.7550 H         4 ILE    0.0900
     67 HG12      -81.3560  -22.8490  -37.9770 H         4 ILE    0.0900
     68 HG21      -80.9200  -22.6060  -35.4640 H         4 ILE   -0.2700
     69 HG22      -80.4860  -24.0800  -34.5160 H         4 ILE    0.0900
     70 HG23      -82.1630  -23.8840  -35.1860 H         4 ILE    0.0900
     71 HD1       -83.4090  -23.5490  -36.9000 H         4 ILE    0.0900
     72 HD2       -83.1430  -25.2690  -37.3780 H         4 ILE    0.5100
     73 HD3       -83.5100  -24.0150  -38.6400 H         4 ILE   -0.5100
     74 N         -78.1580  -26.0160  -35.7500 N.am      5 THR   -0.4700
     75 CA        -77.3910  -26.6650  -34.6940 C.3       5 THR    0.3100
     76 C         -75.9300  -26.2220  -34.7150 C.2       5 THR    0.0700
     77 O         -75.3670  -25.8600  -33.6830 O.2       5 THR    0.0900
     78 CB        -77.4580  -28.2000  -34.8070 C.3       5 THR    0.1400
     79 CG2       -76.6200  -28.8540  -33.7190 C.3       5 THR    0.0900
     80 OG1       -78.8170  -28.6320  -34.6750 O.3       5 THR   -0.6600
     81 HN        -78.5440  -26.6170  -36.4460 H         5 THR    0.4300
     82 HA        -77.7960  -26.3440  -33.7460 H         5 THR   -0.2700
     83 HB        -77.0700  -28.5230  -35.7960 H         5 THR    0.0900
     84 HG1       -79.2640  -28.3440  -35.4740 H         5 THR    0.0900
     85 HG21      -76.8740  -28.4200  -32.7280 H         5 THR    0.0900
     86 HG22      -75.5410  -28.6790  -33.9160 H         5 THR    0.5100
     87 HG23      -76.8230  -29.9460  -33.6900 H         5 THR   -0.5100
     88 N         -75.3200  -26.2510  -35.8970 N.am      6 VAL   -0.4700
     89 CA        -73.9250  -25.8570  -36.0490 C.3       6 VAL    0.3100
     90 C         -73.7140  -24.3920  -35.6890 C.2       6 VAL    0.0700
     91 O         -72.7760  -24.0510  -34.9740 O.2       6 VAL    0.0900
     92 CB        -73.4250  -26.1040  -37.4830 C.3       6 VAL   -0.0900
     93 CG1       -72.0070  -25.5790  -37.6530 C.3       6 VAL    0.0900
     94 CG2       -73.4920  -27.5820  -37.8230 C.3       6 VAL   -0.2700
     95 HN        -75.7870  -26.5420  -36.7280 H         6 VAL    0.0900
     96 HA        -73.3400  -26.4320  -35.3480 H         6 VAL    0.0900
     97 HB        -74.0970  -25.5870  -38.2020 H         6 VAL    0.0900
     98 HG11      -71.3590  -25.9560  -36.8330 H         6 VAL   -0.2700
     99 HG12      -72.0080  -24.4680  -37.6220 H         6 VAL    0.0900
    100 HG13      -71.5880  -25.9250  -38.6230 H         6 VAL    0.0900
    101 HG21      -74.5390  -27.9460  -37.7450 H         6 VAL    0.0900
    102 HG22      -72.8620  -28.1620  -37.1140 H         6 VAL    0.5100
    103 HG23      -73.1350  -27.7490  -38.8620 H         6 VAL   -0.5100
    104 N         -74.5910  -23.5270  -36.1870 N.am      7 GLU   -0.4700
    105 CA        -74.5170  -22.1020  -35.8870 C.3       7 GLU    0.3100
    106 C         -74.5900  -21.8420  -34.3850 C.2       7 GLU    0.0700
    107 O         -73.8800  -20.9860  -33.8560 O.2       7 GLU    0.0900
    108 CB        -75.6280  -21.3370  -36.6110 C.3       7 GLU   -0.1800
    109 CG        -75.3730  -21.1430  -38.0960 C.3       7 GLU    0.0900
    110 CD        -74.1770  -20.2570  -38.3650 C.2       7 GLU    0.0900
    111 OE1       -73.9610  -19.2980  -37.5950 O.co2     7 GLU   -0.2800
    112 OE2       -73.4540  -20.5100  -39.3510 O.co2     7 GLU    0.0900
    113 HN        -75.3360  -23.8120  -36.7860 H         7 GLU    0.0900
    114 HA        -73.5490  -21.7440  -36.2030 H         7 GLU    0.6200
    115 HB1       -75.7340  -20.3390  -36.1380 H         7 GLU   -0.7600
    116 HB2       -76.5790  -21.8970  -36.4880 H         7 GLU   -0.7600
    117 HG1       -76.2700  -20.6780  -38.5590 H         7 GLU    0.5100
    118 HG2       -75.1920  -22.1340  -38.5650 H         7 GLU   -0.5100
    119 N         -75.4470  -22.5960  -33.7000 N.am      8 LEU   -0.4700
    120 CA        -75.5770  -22.4840  -32.2530 C.3       8 LEU    0.3100
    121 C         -74.3000  -22.9410  -31.5520 C.2       8 LEU    0.0700
    122 O         -73.8020  -22.2680  -30.6520 O.2       8 LEU    0.0900
    123 CB        -76.7840  -23.2900  -31.7540 C.3       8 LEU   -0.1800
    124 CG        -78.1280  -22.5620  -31.6300 C.3       8 LEU    0.0900
    125 CD1       -78.4690  -21.7750  -32.8870 C.3       8 LEU    0.0900
    126 CD2       -79.2430  -23.5440  -31.2880 C.3       8 LEU   -0.0900
    127 HN        -76.0370  -23.2660  -34.1440 H         8 LEU    0.0900
    128 HA        -75.6960  -21.4400  -32.0070 H         8 LEU   -0.2700
    129 HB1       -76.5270  -23.6880  -30.7510 H         8 LEU    0.0900
    130 HB2       -76.9290  -24.1390  -32.4530 H         8 LEU    0.0900
    131 HG        -78.0810  -21.8630  -30.7680 H         8 LEU    0.0900
    132 HD11      -78.8810  -22.4550  -33.6640 H         8 LEU   -0.2700
    133 HD12      -77.5540  -21.2900  -33.2900 H         8 LEU    0.0900
    134 HD13      -79.2310  -21.0000  -32.6540 H         8 LEU    0.0900
    135 HD21      -79.0250  -24.0490  -30.3230 H         8 LEU    0.0900
    136 HD22      -79.3240  -24.3170  -32.0820 H         8 LEU    0.5100
    137 HD23      -80.2090  -23.0020  -31.1930 H         8 LEU   -0.5100
    138 N         -73.7690  -24.0860  -31.9730 N.am      9 ALA   -0.4700
    139 CA        -72.5170  -24.5950  -31.4350 C.3       9 ALA    0.3100
    140 C         -71.4290  -23.5280  -31.5090 C.2       9 ALA    0.0700
    141 O         -70.6750  -23.3290  -30.5600 O.2       9 ALA    0.0900
    142 CB        -72.0860  -25.8450  -32.1870 C.3       9 ALA   -0.2700
    143 HN        -74.2050  -24.6460  -32.6740 H         9 ALA    0.0900
    144 HA        -72.6660  -24.8180  -30.3890 H         9 ALA    0.0900
    145 HB1       -71.9420  -25.6130  -33.2640 H         9 ALA    0.0900
    146 HB2       -72.8660  -26.6300  -32.0940 H         9 ALA    0.5100
    147 HB3       -71.1250  -26.2220  -31.7740 H         9 ALA   -0.5100
    148 N         -71.3540  -22.8410  -32.6480 N.am     10 ILE   -0.4700
    149 CA        -70.3860  -21.7660  -32.8340 C.3      10 ILE    0.3100
    150 C         -70.6340  -20.6290  -31.8490 C.2      10 ILE    0.0700
    151 O         -69.7090  -20.1460  -31.1930 O.2      10 ILE    0.0900
    152 CB        -70.4320  -21.2090  -34.2700 C.3      10 ILE   -0.0900
    153 CG1       -70.0720  -22.2980  -35.2810 C.3      10 ILE    0.0900
    154 CG2       -69.4910  -20.0220  -34.4140 C.3      10 ILE   -0.2700
    155 CD        -70.1000  -21.8280  -36.7220 C.3      10 ILE    0.0900
    156 HN        -71.9540  -23.0290  -33.4210 H        10 ILE    0.0900
    157 HA        -69.4050  -22.1630  -32.6200 H        10 ILE    0.0900
    158 HB        -71.4680  -20.8880  -34.5070 H        10 ILE   -0.1800
    159 HG11      -70.7920  -23.1350  -35.1680 H        10 ILE    0.0900
    160 HG12      -69.0510  -22.6690  -35.0500 H        10 ILE    0.0900
    161 HG21      -68.4490  -20.3310  -34.1870 H        10 ILE   -0.2700
    162 HG22      -69.7850  -19.2180  -33.7050 H        10 ILE    0.0900
    163 HG23      -69.5280  -19.6350  -35.4540 H        10 ILE    0.0900
    164 HD1       -69.2570  -21.1300  -36.9130 H        10 ILE    0.0900
    165 HD2       -71.0540  -21.2970  -36.9290 H        10 ILE    0.5100
    166 HD3       -70.0020  -22.6990  -37.4060 H        10 ILE   -0.5100
    167 N         -71.8920  -20.2110  -31.7400 N.am     11 ALA   -0.4700
    168 CA        -72.2770  -19.1230  -30.8500 C.3      11 ALA    0.3100
    169 C         -71.7450  -19.3230  -29.4350 C.2      11 ALA    0.0700
    170 O         -71.1740  -18.4090  -28.8440 O.2      11 ALA    0.0900
    171 CB        -73.7940  -18.9720  -30.8280 C.3      11 ALA   -0.2700
    172 HN        -72.6310  -20.6250  -32.2660 H        11 ALA    0.0900
    173 HA        -71.8130  -18.2160  -31.2060 H        11 ALA    0.0900
    174 HB1       -74.2570  -19.8360  -30.3040 H        11 ALA    0.0900
    175 HB2       -74.1850  -18.9350  -31.8670 H        11 ALA    0.5100
    176 HB3       -74.0730  -18.0410  -30.2900 H        11 ALA   -0.5100
    177 N         -71.9360  -20.5250  -28.8960 N.am     12 VAL   -0.4700
    178 CA        -71.4640  -20.8570  -27.5600 C.3      12 VAL    0.3100
    179 C         -69.9590  -20.6340  -27.4250 C.2      12 VAL    0.0700
    180 O         -69.5010  -19.9750  -26.4910 O.2      12 VAL    0.0900
    181 CB        -71.7980  -22.3160  -27.1950 C.3      12 VAL   -0.0900
    182 CG1       -71.2060  -22.6740  -25.8430 C.3      12 VAL    0.0900
    183 CG2       -73.3050  -22.5310  -27.1960 C.3      12 VAL   -0.2700
    184 HN        -72.4110  -21.2530  -29.3840 H        12 VAL    0.0900
    185 HA        -71.9370  -20.1810  -26.8630 H        12 VAL    0.0900
    186 HB        -71.3830  -22.9930  -27.9700 H        12 VAL    0.0900
    187 HG11      -71.4760  -21.9020  -25.0900 H        12 VAL   -0.2700
    188 HG12      -70.0990  -22.7260  -25.9160 H        12 VAL    0.0900
    189 HG13      -71.6040  -23.6540  -25.5030 H        12 VAL    0.0900
    190 HG21      -73.7210  -22.3120  -28.2030 H        12 VAL    0.0900
    191 HG22      -73.7860  -21.8530  -26.4600 H        12 VAL    0.5100
    192 HG23      -73.5370  -23.5870  -26.9390 H        12 VAL   -0.5100
    193 N         -69.1940  -21.1760  -28.3700 N.am     13 LEU   -0.4700
    194 CA        -67.7400  -21.0630  -28.3430 C.3      13 LEU    0.3100
    195 C         -67.2700  -19.6170  -28.4580 C.2      13 LEU    0.0700
    196 O         -66.4100  -19.1750  -27.6950 O.2      13 LEU    0.0900
    197 CB        -67.1070  -21.9180  -29.4460 C.3      13 LEU   -0.1800
    198 CG        -66.9530  -23.4230  -29.1940 C.3      13 LEU    0.0900
    199 CD1       -68.2830  -24.0820  -28.8700 C.3      13 LEU    0.0900
    200 CD2       -66.2960  -24.0970  -30.3940 C.3      13 LEU   -0.0900
    201 HN        -69.5800  -21.6810  -29.1380 H        13 LEU    0.0900
    202 HA        -67.3990  -21.3900  -27.3720 H        13 LEU   -0.2700
    203 HB1       -66.0940  -21.5080  -29.6410 H        13 LEU    0.0900
    204 HB2       -67.7280  -21.7960  -30.3570 H        13 LEU    0.0900
    205 HG        -66.2560  -23.5770  -28.3430 H        13 LEU    0.0900
    206 HD11      -68.9270  -24.1090  -29.7750 H        13 LEU   -0.2700
    207 HD12      -68.8070  -23.5070  -28.0770 H        13 LEU    0.0900
    208 HD13      -68.1140  -25.1260  -28.5250 H        13 LEU    0.0900
    209 HD21      -65.2900  -23.6600  -30.5740 H        13 LEU    0.0900
    210 HD22      -66.9180  -23.9420  -31.3020 H        13 LEU    0.5100
    211 HD23      -66.1810  -25.1850  -30.2010 H        13 LEU   -0.5100
    212 N         -67.8400  -18.8780  -29.4050 N.am     14 ALA   -0.4700
    213 CA        -67.5040  -17.4710  -29.5850 C.3      14 ALA    0.3100
    214 C         -67.6860  -16.6930  -28.2870 C.2      14 ALA    0.0700
    215 O         -66.8440  -15.8720  -27.9160 O.2      14 ALA    0.0900
    216 CB        -68.3460  -16.8600  -30.6930 C.3      14 ALA   -0.2700
    217 HN        -68.5190  -19.2520  -30.0330 H        14 ALA    0.0900
    218 HA        -66.4550  -17.4060  -29.8300 H        14 ALA    0.0900
    219 HB1       -69.4250  -16.9380  -30.4400 H        14 ALA    0.0900
    220 HB2       -68.1650  -17.4000  -31.6470 H        14 ALA    0.5100
    221 HB3       -68.0870  -15.7860  -30.8160 H        14 ALA   -0.5100
    222 N         -68.7910  -16.9520  -27.5950 N.am     15 ILE   -0.4700
    223 CA        -69.0620  -16.2970  -26.3240 C.3      15 ILE    0.3100
    224 C         -68.0590  -16.7380  -25.2620 C.2      15 ILE    0.0700
    225 O         -67.3510  -15.9150  -24.6840 O.2      15 ILE    0.0900
    226 CB        -70.4960  -16.5750  -25.8400 C.3      15 ILE   -0.0900
    227 CG1       -71.5160  -16.0410  -26.8510 C.3      15 ILE    0.0900
    228 CG2       -70.7280  -15.9400  -24.4780 C.3      15 ILE   -0.2700
    229 CD        -72.9610  -16.2950  -26.4610 C.3      15 ILE    0.0900
    230 HN        -69.4780  -17.6010  -27.9120 H        15 ILE    0.0900
    231 HA        -68.9140  -15.2360  -26.4610 H        15 ILE    0.0900
    232 HB        -70.6550  -17.6710  -25.7670 H        15 ILE   -0.1800
    233 HG11      -71.3250  -16.5260  -27.8330 H        15 ILE    0.0900
    234 HG12      -71.3670  -14.9460  -26.9570 H        15 ILE    0.0900
    235 HG21      -70.5790  -14.8400  -24.5380 H        15 ILE   -0.2700
    236 HG22      -70.0080  -16.3540  -23.7390 H        15 ILE    0.0900
    237 HG23      -71.7670  -16.1390  -24.1390 H        15 ILE    0.0900
    238 HD1       -73.2380  -15.6640  -25.5890 H        15 ILE    0.0900
    239 HD2       -73.0960  -17.3620  -26.1830 H        15 ILE    0.5100
    240 HD3       -73.6320  -16.0420  -27.3090 H        15 ILE   -0.5100
    241 N         -67.9900  -18.0450  -25.0190 N.am     16 LEU   -0.4700
    242 CA        -67.0810  -18.5950  -24.0180 C.3      16 LEU    0.3100
    243 C         -65.6350  -18.1630  -24.2490 C.2      16 LEU    0.0700
    244 O         -64.9710  -17.6670  -23.3380 O.2      16 LEU    0.0900
    245 CB        -67.1660  -20.1250  -23.9970 C.3      16 LEU   -0.1800
    246 CG        -68.4870  -20.7360  -23.5290 C.3      16 LEU    0.0900
    247 CD1       -68.4270  -22.2510  -23.5980 C.3      16 LEU    0.0900
    248 CD2       -68.8100  -20.2720  -22.1170 C.3      16 LEU   -0.0900
    249 HN        -68.5550  -18.7040  -25.5080 H        16 LEU    0.0900
    250 HA        -67.3580  -18.1900  -23.0560 H        16 LEU   -0.2700
    251 HB1       -66.3640  -20.4980  -23.3260 H        16 LEU    0.0900
    252 HB2       -66.9720  -20.4880  -25.0270 H        16 LEU    0.0900
    253 HG        -69.3110  -20.3700  -24.1760 H        16 LEU    0.0900
    254 HD11      -67.6110  -22.6310  -22.9470 H        16 LEU   -0.2700
    255 HD12      -68.2280  -22.5750  -24.6420 H        16 LEU    0.0900
    256 HD13      -69.3890  -22.6840  -23.2480 H        16 LEU    0.0900
    257 HD21      -68.8990  -19.1650  -22.0890 H        16 LEU    0.0900
    258 HD22      -68.0000  -20.5810  -21.4220 H        16 LEU    0.5100
    259 HD23      -69.7740  -20.7140  -21.7850 H        16 LEU   -0.5100
    260 N         -65.1540  -18.3510  -25.4740 N.am     17 GLY   -0.4700
    261 CA        -63.7750  -18.0540  -25.8160 C.3      17 GLY    0.3100
    262 C         -63.3480  -16.6270  -25.5330 C.2      17 GLY   -0.0200
    263 O         -62.4730  -16.3890  -24.7000 O.2      17 GLY    0.0900
    264 HN        -65.7190  -18.7060  -26.2140 H        17 GLY    0.0900
    265 HA1       -63.6550  -18.2470  -26.8720 H        17 GLY    0.5100
    266 HA2       -63.1490  -18.7210  -25.2420 H        17 GLY   -0.5100
    267 N         -63.9540  -15.6700  -26.2330 N.am     18 ASN   -0.4700
    268 CA        -63.5880  -14.2680  -26.0700 C.3      18 ASN    0.3100
    269 C         -63.9150  -13.7150  -24.6830 C.2      18 ASN    0.0700
    270 O         -63.1810  -12.8780  -24.1600 O.2      18 ASN    0.0900
    271 CB        -64.2350  -13.4050  -27.1550 C.3      18 ASN   -0.1800
    272 CG        -63.8200  -13.8180  -28.5580 C.2      18 ASN    0.0900
    273 ND2       -64.7330  -14.4680  -29.2740 N.am     18 ASN    0.0900
    274 OD1       -62.7030  -13.5490  -28.9970 O.2      18 ASN    0.5500
    275 HN        -64.6770  -15.8650  -26.8910 H        18 ASN   -0.5500
    276 HA        -62.5120  -14.1960  -26.1270 H        18 ASN   -0.6200
    277 HB1       -63.9390  -12.3450  -26.9970 H        18 ASN    0.3200
    278 HB2       -65.3400  -13.4900  -27.0730 H        18 ASN    0.3000
    279 HD21      -64.5190  -14.7660  -30.2040 H        18 ASN    0.5100
    280 HD22      -65.6330  -14.6600  -28.8820 H        18 ASN   -0.5100
    281 N         -65.0150  -14.1750  -24.0880 N.am     19 VAL   -0.4700
    282 CA        -65.3470  -13.7770  -22.7240 C.3      19 VAL    0.3100
    283 C         -64.2270  -14.2110  -21.7880 C.2      19 VAL    0.0700
    284 O         -63.8120  -13.4660  -20.9000 O.2      19 VAL    0.0900
    285 CB        -66.6760  -14.3890  -22.2410 C.3      19 VAL   -0.0900
    286 CG1       -66.6970  -14.4720  -20.7180 C.3      19 VAL    0.0900
    287 CG2       -67.8600  -13.5820  -22.7570 C.3      19 VAL   -0.2700
    288 HN        -65.6480  -14.7990  -24.5380 H        19 VAL    0.0900
    289 HA        -65.4090  -12.7000  -22.7050 H        19 VAL    0.0900
    290 HB        -66.7910  -15.4070  -22.6680 H        19 VAL    0.0900
    291 HG11      -66.4110  -13.4930  -20.2790 H        19 VAL   -0.2700
    292 HG12      -65.9740  -15.2410  -20.3730 H        19 VAL    0.0900
    293 HG13      -67.7180  -14.7330  -20.3690 H        19 VAL    0.0900
    294 HG21      -67.8600  -13.5710  -23.8670 H        19 VAL    0.0900
    295 HG22      -67.7910  -12.5350  -22.3920 H        19 VAL    0.5100
    296 HG23      -68.8100  -14.0370  -22.4060 H        19 VAL   -0.5100
    297 N         -63.7350  -15.4270  -22.0030 N.am     20 LEU   -0.4700
    298 CA        -62.6050  -15.9440  -21.2510 C.3      20 LEU    0.3100
    299 C         -61.3800  -15.0660  -21.4660 C.2      20 LEU    0.0700
    300 O         -60.6900  -14.7080  -20.5130 O.2      20 LEU    0.0900
    301 CB        -62.3030  -17.3800  -21.6770 C.3      20 LEU   -0.1800
    302 CG        -61.1910  -18.1070  -20.9240 C.3      20 LEU    0.0900
    303 CD1       -61.5140  -18.1720  -19.4460 C.3      20 LEU    0.0900
    304 CD2       -60.9860  -19.5030  -21.4920 C.3      20 LEU   -0.0900
    305 HN        -64.1190  -16.0390  -22.6890 H        20 LEU    0.0900
    306 HA        -62.8540  -15.9080  -20.2000 H        20 LEU   -0.2700
    307 HB1       -62.0250  -17.3610  -22.7520 H        20 LEU    0.0900
    308 HB2       -63.2340  -17.9710  -21.5540 H        20 LEU    0.0900
    309 HG        -60.2320  -17.5650  -21.0690 H        20 LEU    0.0900
    310 HD11      -62.4680  -18.7180  -19.2870 H        20 LEU   -0.2700
    311 HD12      -61.6210  -17.1450  -19.0360 H        20 LEU    0.0900
    312 HD13      -60.7050  -18.7080  -18.9050 H        20 LEU    0.0900
    313 HD21      -60.7060  -19.4410  -22.5660 H        20 LEU    0.0900
    314 HD22      -61.9250  -20.0890  -21.4050 H        20 LEU    0.5100
    315 HD23      -60.1710  -20.0190  -20.9420 H        20 LEU   -0.5100
    316 N         -61.1310  -14.7060  -22.7230 N.am     21 VAL   -0.4700
    317 CA        -60.0170  -13.8350  -23.0720 C.3      21 VAL    0.3100
    318 C         -60.1110  -12.4830  -22.3700 C.2      21 VAL    0.0700
    319 O         -59.1050  -11.9290  -21.9310 O.2      21 VAL    0.0900
    320 CB        -59.9350  -13.6130  -24.5960 C.3      21 VAL   -0.0900
    321 CG1       -58.8900  -12.5560  -24.9270 C.3      21 VAL    0.0900
    322 CG2       -59.6210  -14.9230  -25.3120 C.3      21 VAL   -0.2700
    323 HN        -61.6960  -15.0180  -23.4820 H        21 VAL    0.0900
    324 HA        -59.1100  -14.2970  -22.7130 H        21 VAL    0.0900
    325 HB        -60.9250  -13.2830  -24.9750 H        21 VAL    0.0900
    326 HG11      -57.9350  -12.7880  -24.4090 H        21 VAL   -0.2700
    327 HG12      -59.2420  -11.5570  -24.5910 H        21 VAL    0.0900
    328 HG13      -58.7050  -12.5370  -26.0220 H        21 VAL    0.0900
    329 HG21      -60.3110  -15.7220  -24.9660 H        21 VAL    0.0900
    330 HG22      -58.5780  -15.2350  -25.0890 H        21 VAL    0.5100
    331 HG23      -59.7480  -14.7950  -26.4080 H        21 VAL   -0.5100
    332 N         -61.3290  -11.9530  -22.2750 N.am     22 CYS   -0.4700
    333 CA        -61.5690  -10.6930  -21.5830 C.3      22 CYS    0.3100
    334 C         -61.3040  -10.8420  -20.0950 C.2      22 CYS    0.0700
    335 O         -60.6790   -9.9850  -19.4670 O.2      22 CYS    0.0900
    336 CB        -63.0150  -10.2310  -21.7900 C.3      22 CYS   -0.1100
    337 SG        -63.4650   -9.8430  -23.4930 S.3      22 CYS    0.0900
    338 HN        -62.1290  -12.3940  -22.6720 H        22 CYS    0.0900
    339 HA        -60.8820   -9.9600  -21.9770 H        22 CYS   -0.2300
    340 HB1       -63.1740   -9.3280  -21.1650 H        22 CYS    0.1600
    341 HB2       -63.6840  -11.0350  -21.4200 H        22 CYS    0.5100
    342 HG1       -63.4270  -11.1000  -23.9120 H        22 CYS   -0.5100
    343 N         -61.7980  -11.9420  -19.5310 N.am     23 TRP   -0.4700
    344 CA        -61.6490  -12.2150  -18.1130 C.3      23 TRP    0.3100
    345 C         -60.1750  -12.3630  -17.7570 C.2      23 TRP    0.0700
    346 O         -59.6890  -11.7410  -16.8140 O.2      23 TRP    0.0900
    347 CB        -62.4270  -13.4810  -17.7360 C.3      23 TRP   -0.1800
    348 CG        -62.5120  -13.7320  -16.2610 C.ar     23 TRP    0.0900
    349 CD1       -61.9620  -12.9740  -15.2690 C.ar     23 TRP    0.0900
    350 CD2       -63.1880  -14.8170  -15.6090 C.ar     23 TRP   -0.0300
    351 CE2       -63.0020  -14.6510  -14.2220 C.ar     23 TRP   -0.1500
    352 CE3       -63.9320  -15.9100  -16.0630 C.ar     23 TRP    0.2200
    353 NE1       -62.2500  -13.5200  -14.0430 N.ar     23 TRP   -0.5100
    354 CZ2       -63.5290  -15.5380  -13.2860 C.ar     23 TRP    0.3700
    355 CZ3       -64.4560  -16.7920  -15.1300 C.ar     23 TRP    0.2400
    356 CH2       -64.2540  -16.6010  -13.7590 C.ar     23 TRP    0.1100
    357 HN        -62.2940  -12.6280  -20.0580 H        23 TRP   -0.2500
    358 HA        -62.0260  -11.3650  -17.5640 H        23 TRP    0.1700
    359 HB1       -61.9290  -14.3550  -18.2060 H        23 TRP   -0.2000
    360 HB2       -63.4610  -13.3920  -18.1310 H        23 TRP    0.1400
    361 HD1       -61.3850  -12.0750  -15.4260 H        23 TRP   -0.2700
    362 HE1       -61.9640  -13.1610  -13.1810 H        23 TRP    0.1600
    363 HE3       -64.1040  -16.0810  -17.1160 H        23 TRP   -0.1400
    364 HZ2       -63.3830  -15.4090  -12.2230 H        23 TRP    0.1400
    365 HZ3       -65.0310  -17.6420  -15.4670 H        23 TRP    0.5100
    366 HH2       -64.6770  -17.3060  -13.0590 H        23 TRP   -0.5100
    367 N         -59.4600  -13.1770  -18.5320 N.am     24 ALA   -0.4700
    368 CA        -58.0370  -13.3940  -18.3180 C.3      24 ALA    0.3100
    369 C         -57.2680  -12.0800  -18.2690 C.2      24 ALA    0.0700
    370 O         -56.3720  -11.9040  -17.4420 O.2      24 ALA    0.0900
    371 CB        -57.4760  -14.2940  -19.4090 C.3      24 ALA   -0.2700
    372 HN        -59.8670  -13.6730  -19.2950 H        24 ALA    0.0900
    373 HA        -57.9070  -13.8500  -17.3480 H        24 ALA    0.0900
    374 HB1       -57.6210  -13.8230  -20.4050 H        24 ALA    0.0900
    375 HB2       -58.0030  -15.2720  -19.3990 H        24 ALA    0.5100
    376 HB3       -56.3880  -14.4520  -19.2470 H        24 ALA   -0.5100
    377 N         -57.6170  -11.1600  -19.1620 N.am     25 VAL   -0.4700
    378 CA        -56.9980   -9.8410  -19.1940 C.3      25 VAL    0.3100
    379 C         -57.3270   -9.0540  -17.9320 C.2      25 VAL    0.0700
    380 O         -56.4720   -8.3600  -17.3800 O.2      25 VAL    0.0900
    381 CB        -57.4600   -9.0350  -20.4210 C.3      25 VAL   -0.0900
    382 CG1       -57.0260   -7.5800  -20.3010 C.3      25 VAL    0.0900
    383 CG2       -56.9210   -9.6610  -21.7030 C.3      25 VAL   -0.2700
    384 HN        -58.3190  -11.3300  -19.8490 H        25 VAL    0.0900
    385 HA        -55.9270   -9.9800  -19.2210 H        25 VAL    0.0900
    386 HB        -58.5660   -9.0830  -20.4970 H        25 VAL    0.0900
    387 HG11      -55.9450   -7.5220  -20.0520 H        25 VAL   -0.2700
    388 HG12      -57.6020   -7.0780  -19.4950 H        25 VAL    0.0900
    389 HG13      -57.1960   -7.0540  -21.2650 H        25 VAL    0.0900
    390 HG21      -57.1390  -10.7510  -21.7160 H        25 VAL    0.0900
    391 HG22      -55.8200   -9.5200  -21.7600 H        25 VAL    0.5100
    392 HG23      -57.4050   -9.1920  -22.5850 H        25 VAL   -0.5100
    393 N         -58.5720   -9.1640  -17.4730 N.am     26 TRP   -0.4700
    394 CA        -59.0190   -8.4340  -16.2930 C.3      26 TRP    0.3100
    395 C         -58.3180   -8.9220  -15.0340 C.2      26 TRP    0.0700
    396 O         -57.9900   -8.1300  -14.1510 O.2      26 TRP    0.0900
    397 CB        -60.5360   -8.5420  -16.1270 C.3      26 TRP   -0.1800
    398 CG        -61.1030   -7.5230  -15.1810 C.ar     26 TRP    0.0900
    399 CD1       -60.8760   -6.1790  -15.2010 C.ar     26 TRP    0.0900
    400 CD2       -62.0060   -7.7620  -14.0930 C.ar     26 TRP   -0.0300
    401 CE2       -62.2740   -6.5130  -13.4940 C.ar     26 TRP   -0.1500
    402 CE3       -62.6080   -8.9070  -13.5650 C.ar     26 TRP    0.2200
    403 NE1       -61.5730   -5.5640  -14.1880 N.ar     26 TRP   -0.5100
    404 CZ2       -63.1210   -6.3790  -12.3950 C.ar     26 TRP    0.3700
    405 CZ3       -63.4490   -8.7720  -12.4720 C.ar     26 TRP    0.2400
    406 CH2       -63.6970   -7.5190  -11.8990 C.ar     26 TRP    0.1100
    407 HN        -59.2500   -9.7480  -17.9110 H        26 TRP   -0.2500
    408 HA        -58.7280   -7.4010  -16.4110 H        26 TRP    0.1700
    409 HB1       -60.7840   -9.5540  -15.7410 H        26 TRP   -0.2000
    410 HB2       -61.0160   -8.4020  -17.1190 H        26 TRP    0.1400
    411 HD1       -60.2400   -5.6690  -15.9100 H        26 TRP   -0.2700
    412 HE1       -61.5690   -4.6080  -13.9950 H        26 TRP    0.1600
    413 HE3       -62.4340   -9.8850  -13.9880 H        26 TRP   -0.1400
    414 HZ2       -63.3280   -5.4230  -11.9400 H        26 TRP    0.1400
    415 HZ3       -63.9220   -9.6490  -12.0540 H        26 TRP    0.5100
    416 HH2       -64.3550   -7.4500  -11.0460 H        26 TRP   -0.5100
    417 N         -58.0960  -10.2320  -14.9500 N.am     27 LEU   -0.4700
    418 CA        -57.3950  -10.8160  -13.8170 C.3      27 LEU    0.3100
    419 C         -55.8920  -10.5620  -13.9020 C.2      27 LEU    0.0700
    420 O         -55.3110   -9.8980  -13.0460 O.2      27 LEU    0.0900
    421 CB        -57.6640  -12.3220  -13.7310 C.3      27 LEU   -0.1800
    422 CG        -59.1150  -12.7650  -13.5370 C.3      27 LEU    0.0900
    423 CD1       -59.1800  -14.2680  -13.3320 C.3      27 LEU    0.0900
    424 CD2       -59.7630  -12.0370  -12.3660 C.3      27 LEU   -0.0900
    425 HN        -58.3990  -10.8680  -15.6540 H        27 LEU    0.0900
    426 HA        -57.7390  -10.3230  -12.9200 H        27 LEU   -0.2700
    427 HB1       -57.0750  -12.7200  -12.8780 H        27 LEU    0.0900
    428 HB2       -57.2950  -12.7830  -14.6700 H        27 LEU    0.0900
    429 HG        -59.7110  -12.4890  -14.4330 H        27 LEU    0.0900
    430 HD11      -58.5940  -14.5560  -12.4330 H        27 LEU   -0.2700
    431 HD12      -58.7520  -14.7890  -14.2160 H        27 LEU    0.0900
    432 HD13      -60.2340  -14.5850  -13.1850 H        27 LEU    0.0900
    433 HD21      -59.9180  -10.9670  -12.6210 H        27 LEU    0.0900
    434 HD22      -59.1040  -12.0970  -11.4730 H        27 LEU    0.5100
    435 HD23      -60.7490  -12.4940  -12.1350 H        27 LEU   -0.5100
    436 N         -55.2640  -11.0930  -14.9460 N.am     28 ASN   -0.4700
    437 CA        -53.8210  -10.9960  -15.0950 C.3      28 ASN    0.3100
    438 C         -53.3770   -9.6200  -15.5740 C.2      28 ASN    0.0700
    439 O         -53.6230   -9.2360  -16.7180 O.2      28 ASN    0.0900
    440 CB        -53.3150  -12.0840  -16.0410 C.3      28 ASN   -0.1800
    441 CG        -51.8340  -12.3430  -15.8850 C.2      28 ASN    0.0900
    442 ND2       -51.4440  -13.6130  -15.9630 N.am     28 ASN    0.0900
    443 OD1       -51.0460  -11.4210  -15.6880 O.2      28 ASN    0.5500
    444 HN        -55.7500  -11.5790  -15.6690 H        28 ASN   -0.5500
    445 HA        -53.3730  -11.1060  -14.1200 H        28 ASN   -0.6200
    446 HB1       -53.5100  -11.7730  -17.0890 H        28 ASN    0.3200
    447 HB2       -53.8620  -13.0270  -15.8330 H        28 ASN    0.3000
    448 HD21      -50.4780  -13.8470  -15.8670 H        28 ASN    0.5100
    449 HD22      -52.1210  -14.3340  -16.1180 H        28 ASN   -0.5100
    450 N         -52.7140   -8.8830  -14.6850 N.am     29 SER   -0.4700
    451 CA        -52.2570   -7.5310  -14.9860 C.3      29 SER    0.3100
    452 C         -51.0330   -7.5430  -15.8990 C.2      29 SER    0.0700
    453 O         -50.6030   -6.5000  -16.3940 O.2      29 SER    0.0900
    454 CB        -51.9520   -6.7630  -13.6950 C.3      29 SER    0.0500
    455 OG        -50.9540   -7.4160  -12.9270 O.3      29 SER    0.0900
    456 HN        -52.5000   -9.2230  -13.7730 H        29 SER    0.0900
    457 HA        -53.0350   -7.0320  -15.5440 H        29 SER   -0.6600
    458 HB1       -52.8760   -6.6880  -13.0830 H        29 SER    0.4300
    459 HB2       -51.5920   -5.7430  -13.9470 H        29 SER    0.5100
    460 HG1       -50.1340   -7.3130  -13.4160 H        29 SER   -0.5100
    461 N         -50.4770   -8.7290  -16.1200 N.am     30 ASN   -0.4700
    462 CA        -49.3490   -8.8850  -17.0250 C.3      30 ASN    0.3100
    463 C         -49.8120   -8.9630  -18.4760 C.2      30 ASN    0.0700
    464 O         -49.0010   -9.0430  -19.3980 O.2      30 ASN    0.0900
    465 CB        -48.5280  -10.1250  -16.6580 C.3      30 ASN   -0.1800
    466 CG        -47.9710  -10.0520  -15.2490 C.2      30 ASN    0.0900
    467 ND2       -47.7690  -11.2110  -14.6310 N.am     30 ASN    0.0900
    468 OD1       -47.7260   -8.9700  -14.7240 O.2      30 ASN    0.5500
    469 HN        -50.8060   -9.5600  -15.6790 H        30 ASN   -0.5500
    470 HA        -48.7370   -7.9980  -16.9560 H        30 ASN   -0.6200
    471 HB1       -47.6800  -10.2230  -17.3690 H        30 ASN    0.3200
    472 HB2       -49.1750  -11.0240  -16.7360 H        30 ASN    0.3000
    473 HD21      -47.9820  -12.0700  -15.0950 H        30 ASN    0.5100
    474 HD22      -47.4030  -11.2250  -13.7000 H        30 ASN   -0.5100
    475 N         -51.1310   -8.9350  -18.6630 N.am     31 LEU   -0.4700
    476 CA        -51.7300   -8.9330  -19.9900 C.3      31 LEU    0.3100
    477 C         -52.3860   -7.5850  -20.2650 C.2      31 LEU    0.0700
    478 O         -52.8010   -7.3020  -21.3880 O.2      31 LEU    0.0900
    479 CB        -52.7680  -10.0510  -20.1130 C.3      31 LEU   -0.1800
    480 CG        -52.2440  -11.4870  -20.0420 C.3      31 LEU    0.0900
    481 CD1       -53.3890  -12.4730  -19.8720 C.3      31 LEU    0.0900
    482 CD2       -51.4190  -11.8230  -21.2740 C.3      31 LEU   -0.0900
    483 HN        -51.7700   -8.9140  -17.8980 H        31 LEU    0.0900
    484 HA        -50.9410   -9.0710  -20.7140 H        31 LEU   -0.2700
    485 HB1       -53.2840   -9.9280  -21.0880 H        31 LEU    0.0900
    486 HB2       -53.5050   -9.9200  -19.2940 H        31 LEU    0.0900
    487 HG        -51.5480  -11.5810  -19.1810 H        31 LEU    0.0900
    488 HD11      -53.9880  -12.5280  -20.8060 H        31 LEU   -0.2700
    489 HD12      -54.0530  -12.1440  -19.0440 H        31 LEU    0.0900
    490 HD13      -52.9870  -13.4850  -19.6490 H        31 LEU    0.0900
    491 HD21      -50.4610  -11.2600  -21.2570 H        31 LEU    0.0900
    492 HD22      -51.9780  -11.5420  -22.1910 H        31 LEU    0.5100
    493 HD23      -51.1920  -12.9100  -21.2930 H        31 LEU   -0.5100
    494 N         -52.4740   -6.7530  -19.2300 N.am     32 GLN   -0.4700
    495 CA        -53.1020   -5.4420  -19.3470 C.3      32 GLN    0.3100
    496 C         -52.1730   -4.4160  -19.9830 C.2      32 GLN    0.0700
    497 O         -51.9540   -3.3390  -19.4330 O.2      32 GLN    0.0900
    498 CB        -53.5660   -4.9430  -17.9750 C.3      32 GLN   -0.1800
    499 CG        -54.6060   -5.8250  -17.3080 C.3      32 GLN    0.0900
    500 CD        -55.0780   -5.2610  -15.9830 C.2      32 GLN    0.0900
    501 NE2       -55.9590   -5.9940  -15.3080 N.am     32 GLN   -0.1800
    502 OE1       -54.6580   -4.1830  -15.5670 O.2      32 GLN    0.0900
    503 HN        -52.1160   -6.9870  -18.3300 H        32 GLN    0.0900
    504 HA        -53.9430   -5.5330  -20.0180 H        32 GLN    0.5500
    505 HB1       -53.9970   -3.9280  -18.0990 H        32 GLN   -0.5500
    506 HB2       -52.6810   -4.8800  -17.3070 H        32 GLN   -0.6200
    507 HG1       -54.1680   -6.8300  -17.1290 H        32 GLN    0.3200
    508 HG2       -55.4830   -5.9240  -17.9830 H        32 GLN    0.3000
    509 HE21      -56.2740   -6.8670  -15.6820 H        32 GLN    0.5100
    510 HE22      -56.3060   -5.6720  -14.4270 H        32 GLN   -0.5100
    511 N         -51.6230   -4.7560  -21.1470 N.am     33 ASN   -0.4700
    512 CA        -50.7690   -3.8370  -21.8860 C.3      33 ASN    0.3100
    513 C         -51.5700   -3.0550  -22.9210 C.2      33 ASN    0.0700
    514 O         -52.6630   -3.4670  -23.3080 O.2      33 ASN    0.0900
    515 CB        -49.6110   -4.5880  -22.5510 C.3      33 ASN   -0.1800
    516 CG        -50.0860   -5.6870  -23.4880 C.2      33 ASN    0.0900
    517 ND2       -49.3920   -6.8210  -23.4680 N.am     33 ASN    0.0900
    518 OD1       -51.0600   -5.5220  -24.2180 O.2      33 ASN    0.5500
    519 HN        -51.7710   -5.6500  -21.5630 H        33 ASN   -0.5500
    520 HA        -50.3890   -3.1030  -21.1910 H        33 ASN   -0.6200
    521 HB1       -48.9770   -5.0470  -21.7630 H        33 ASN    0.3200
    522 HB2       -49.0010   -3.8660  -23.1350 H        33 ASN    0.3000
    523 HD21      -49.6560   -7.5800  -24.0630 H        33 ASN    0.5100
    524 HD22      -48.6040   -6.9150  -22.8580 H        33 ASN   -0.5100
    525 N         -51.0240   -1.9260  -23.3660 N.am     34 VAL   -0.4700
    526 CA        -51.7090   -1.0750  -24.3310 C.3      34 VAL    0.3100
    527 C         -52.0700   -1.8470  -25.5930 C.2      34 VAL    0.0700
    528 O         -53.0710   -1.5580  -26.2470 O.2      34 VAL    0.0900
    529 CB        -50.8600    0.1540  -24.7030 C.3      34 VAL   -0.0900
    530 CG1       -51.6530    1.0970  -25.5940 C.3      34 VAL    0.0900
    531 CG2       -50.3920    0.8770  -23.4490 C.3      34 VAL   -0.2700
    532 HN        -50.1270   -1.6140  -23.0620 H        34 VAL    0.0900
    533 HA        -52.6430   -0.7610  -23.8900 H        34 VAL    0.0900
    534 HB        -49.9450   -0.1770  -25.2400 H        34 VAL    0.0900
    535 HG11      -52.6480    1.3010  -25.1440 H        34 VAL   -0.2700
    536 HG12      -51.8030    0.6370  -26.5940 H        34 VAL    0.0900
    537 HG13      -51.1110    2.0600  -25.7030 H        34 VAL    0.0900
    538 HG21      -49.6350    0.2640  -22.9150 H        34 VAL    0.0900
    539 HG22      -51.2530    1.0480  -22.7670 H        34 VAL    0.5100
    540 HG23      -49.9320    1.8500  -23.7220 H        34 VAL   -0.5100
    541 N         -51.2510   -2.8430  -25.9220 N.am     35 THR   -0.4700
    542 CA        -51.4650   -3.6640  -27.1070 C.3      35 THR    0.3100
    543 C         -52.7820   -4.4300  -27.0430 C.2      35 THR    0.0700
    544 O         -53.5460   -4.4550  -28.0090 O.2      35 THR    0.0900
    545 CB        -50.3200   -4.6780  -27.2940 C.3      35 THR    0.1400
    546 CG2       -50.4960   -5.4560  -28.5920 C.3      35 THR    0.0900
    547 OG1       -49.0640   -3.9900  -27.3070 O.3      35 THR   -0.6600
    548 HN        -50.4520   -3.0710  -25.3720 H        35 THR    0.4300
    549 HA        -51.5240   -3.0070  -27.9610 H        35 THR   -0.2700
    550 HB        -50.3210   -5.4090  -26.4560 H        35 THR    0.0900
    551 HG1       -49.0410   -3.4970  -28.1300 H        35 THR    0.0900
    552 HG21      -50.6760   -4.7560  -29.4360 H        35 THR    0.0900
    553 HG22      -51.3660   -6.1410  -28.5080 H        35 THR    0.5100
    554 HG23      -49.5780   -6.0430  -28.8090 H        35 THR   -0.5100
    555 N         -53.0480   -5.0490  -25.8980 N.am     36 ASN   -0.4700
    556 CA        -54.2200   -5.9010  -25.7330 C.3      36 ASN    0.3100
    557 C         -55.5220   -5.1300  -25.5420 C.2      36 ASN    0.0700
    558 O         -56.5990   -5.7240  -25.4840 O.2      36 ASN    0.0900
    559 CB        -54.0120   -6.8900  -24.5820 C.3      36 ASN   -0.1800
    560 CG        -52.9620   -7.9350  -24.9020 C.2      36 ASN    0.0900
    561 ND2       -52.4470   -8.5930  -23.8670 N.am     36 ASN    0.0900
    562 OD1       -52.6190   -8.1550  -26.0630 O.2      36 ASN    0.5500
    563 HN        -52.4580   -4.9600  -25.0990 H        36 ASN   -0.5500
    564 HA        -54.3810   -6.4320  -26.6590 H        36 ASN   -0.6200
    565 HB1       -54.9730   -7.4070  -24.3700 H        36 ASN    0.3200
    566 HB2       -53.6910   -6.3320  -23.6780 H        36 ASN    0.3000
    567 HD21      -52.6420   -8.2890  -22.9340 H        36 ASN    0.5100
    568 HD22      -51.8650   -9.3910  -24.0210 H        36 ASN   -0.5100
    569 N         -55.4290   -3.8070  -25.4420 N.am     37 TYR   -0.4700
    570 CA        -56.6190   -2.9720  -25.3970 C.3      37 TYR    0.3100
    571 C         -57.4390   -3.1980  -26.6590 C.2      37 TYR    0.0700
    572 O         -58.6670   -3.2580  -26.6120 O.2      37 TYR    0.0900
    573 CB        -56.2390   -1.4950  -25.2650 C.3      37 TYR   -0.1800
    574 CG        -55.9460   -1.0630  -23.8480 C.ar     37 TYR    0.0900
    575 CD1       -56.8790   -0.3400  -23.1160 C.ar     37 TYR    0.0900
    576 CD2       -54.7440   -1.3830  -23.2380 C.ar     37 TYR    0.0000
    577 CE1       -56.6170    0.0560  -21.8170 C.ar     37 TYR   -0.1150
    578 CE2       -54.4710   -0.9930  -21.9400 C.ar     37 TYR    0.1150
    579 CZ        -55.4120   -0.2740  -21.2340 C.ar     37 TYR   -0.1150
    580 OH        -55.1470    0.1180  -19.9410 O.3      37 TYR    0.1150
    581 HN        -54.5520   -3.3340  -25.3940 H        37 TYR    0.1100
    582 HA        -57.2140   -3.2840  -24.5510 H        37 TYR   -0.5400
    583 HB1       -57.0800   -0.8680  -25.6320 H        37 TYR    0.4300
    584 HB2       -55.3260   -1.2980  -25.8640 H        37 TYR   -0.1150
    585 HD1       -57.8260   -0.0850  -23.5680 H        37 TYR    0.1150
    586 HD2       -54.0050   -1.9480  -23.7880 H        37 TYR   -0.1150
    587 HE1       -57.3530    0.6210  -21.2620 H        37 TYR    0.1150
    588 HE2       -53.5260   -1.2480  -21.4830 H        37 TYR    0.5100
    589 HH        -54.4430   -0.4400  -19.6000 H        37 TYR   -0.5100
    590 N         -56.7470   -3.3330  -27.7870 N.am     38 PHE   -0.4700
    591 CA        -57.3890   -3.6050  -29.0640 C.3      38 PHE    0.3100
    592 C         -57.8780   -5.0480  -29.1310 C.2      38 PHE    0.0700
    593 O         -58.9030   -5.3380  -29.7400 O.2      38 PHE    0.0900
    594 CB        -56.4220   -3.3270  -30.2200 C.3      38 PHE   -0.1800
    595 CG        -55.9320   -1.9050  -30.2720 C.ar     38 PHE    0.0900
    596 CD1       -54.6240   -1.5940  -29.9210 C.ar     38 PHE    0.0900
    597 CD2       -56.7750   -0.8780  -30.6700 C.ar     38 PHE    0.0000
    598 CE1       -54.1670   -0.2870  -29.9710 C.ar     38 PHE   -0.1150
    599 CE2       -56.3240    0.4310  -30.7200 C.ar     38 PHE    0.1150
    600 CZ        -55.0180    0.7260  -30.3700 C.ar     38 PHE   -0.1150
    601 HN        -55.7530   -3.2530  -27.8080 H        38 PHE    0.1150
    602 HA        -58.2600   -2.9730  -29.1430 H        38 PHE   -0.1150
    603 HB1       -56.9340   -3.5330  -31.1830 H        38 PHE    0.1150
    604 HB2       -55.5290   -3.9790  -30.1150 H        38 PHE   -0.1150
    605 HD1       -53.9550   -2.3810  -29.6060 H        38 PHE    0.1150
    606 HD2       -57.7940   -1.1020  -30.9450 H        38 PHE   -0.1150
    607 HE1       -53.1470   -0.0600  -29.6990 H        38 PHE    0.1150
    608 HE2       -56.9920    1.2210  -31.0310 H        38 PHE    0.5100
    609 HZ        -54.6650    1.7460  -30.4100 H        38 PHE   -0.5100
    610 N         -57.1360   -5.9570  -28.5000 N.am     39 VAL   -0.4700
    611 CA        -57.5220   -7.3620  -28.4520 C.3      39 VAL    0.3100
    612 C         -58.8880   -7.5260  -27.7950 C.2      39 VAL    0.0700
    613 O         -59.6920   -8.3570  -28.2120 O.2      39 VAL    0.0900
    614 CB        -56.4760   -8.2160  -27.7100 C.3      39 VAL   -0.0900
    615 CG1       -56.9730   -9.6410  -27.5340 C.3      39 VAL    0.0900
    616 CG2       -55.1490   -8.1960  -28.4610 C.3      39 VAL   -0.2700
    617 HN        -56.2870   -5.7190  -28.0340 H        39 VAL    0.0900
    618 HA        -57.6300   -7.7090  -29.4690 H        39 VAL    0.0900
    619 HB        -56.2780   -7.7700  -26.7120 H        39 VAL    0.0900
    620 HG11      -57.3370  -10.0410  -28.5040 H        39 VAL   -0.2700
    621 HG12      -57.8110   -9.6620  -26.8050 H        39 VAL    0.0900
    622 HG13      -56.1460  -10.2880  -27.1700 H        39 VAL    0.0900
    623 HG21      -54.7710   -7.1540  -28.5400 H        39 VAL    0.0900
    624 HG22      -55.2890   -8.6000  -29.4870 H        39 VAL    0.5100
    625 HG23      -54.3970   -8.8070  -27.9190 H        39 VAL   -0.5100
    626 N         -59.1520   -6.7200  -26.7700 N.am     40 VAL   -0.4700
    627 CA        -60.4520   -6.7250  -26.1120 C.3      40 VAL    0.3100
    628 C         -61.5370   -6.2350  -27.0660 C.2      40 VAL    0.0700
    629 O         -62.6390   -6.7770  -27.1010 O.2      40 VAL    0.0900
    630 CB        -60.4490   -5.8680  -24.8320 C.3      40 VAL   -0.0900
    631 CG1       -61.8300   -5.8520  -24.1970 C.3      40 VAL    0.0900
    632 CG2       -59.4170   -6.4030  -23.8450 C.3      40 VAL   -0.2700
    633 HN        -58.4770   -6.0810  -26.4080 H        40 VAL    0.0900
    634 HA        -60.6960   -7.7500  -25.8710 H        40 VAL    0.0900
    635 HB        -60.1490   -4.8280  -25.0850 H        40 VAL    0.0900
    636 HG11      -62.2160   -6.8890  -24.0960 H        40 VAL   -0.2700
    637 HG12      -62.5330   -5.2730  -24.8340 H        40 VAL    0.0900
    638 HG13      -61.7770   -5.3950  -23.1860 H        40 VAL    0.0900
    639 HG21      -58.4040   -6.3740  -24.2990 H        40 VAL    0.0900
    640 HG22      -59.6570   -7.4560  -23.5800 H        40 VAL    0.5100
    641 HG23      -59.4120   -5.7790  -22.9260 H        40 VAL   -0.5100
    642 N         -61.2130   -5.2030  -27.8440 N.am     41 SER   -0.4700
    643 CA        -62.1130   -4.6990  -28.8700 C.3      41 SER    0.3100
    644 C         -62.4810   -5.8300  -29.8250 C.2      41 SER    0.0700
    645 O         -63.6280   -5.9590  -30.2540 O.2      41 SER    0.0900
    646 CB        -61.4550   -3.5490  -29.6370 C.3      41 SER    0.0500
    647 OG        -62.2880   -3.0930  -30.6880 O.3      41 SER    0.0900
    648 HN        -60.3400   -4.7300  -27.7570 H        41 SER    0.0900
    649 HA        -63.0170   -4.3590  -28.3860 H        41 SER   -0.6600
    650 HB1       -60.4940   -3.8960  -30.0730 H        41 SER    0.4300
    651 HB2       -61.2630   -2.7020  -28.9440 H        41 SER    0.5100
    652 HG1       -62.0520   -3.6140  -31.4590 H        41 SER   -0.5100
    653 N         -61.4850   -6.6510  -30.1490 N.am     42 LEU   -0.4700
    654 CA        -61.6910   -7.8420  -30.9580 C.3      42 LEU    0.3100
    655 C         -62.5840   -8.8340  -30.2320 C.2      42 LEU    0.0700
    656 O         -63.4540   -9.4610  -30.8330 O.2      42 LEU    0.0900
    657 CB        -60.3500   -8.4980  -31.2770 C.3      42 LEU   -0.1800
    658 CG        -60.4090   -9.8890  -31.9090 C.3      42 LEU    0.0900
    659 CD1       -61.1140   -9.8390  -33.2540 C.3      42 LEU    0.0900
    660 CD2       -59.0090  -10.4680  -32.0510 C.3      42 LEU   -0.0900
    661 HN        -60.5490   -6.4860  -29.8520 H        42 LEU    0.0900
    662 HA        -62.1950   -7.5490  -31.8680 H        42 LEU   -0.2700
    663 HB1       -59.7760   -8.5780  -30.3300 H        42 LEU    0.0900
    664 HB2       -59.8030   -7.8310  -31.9750 H        42 LEU    0.0900
    665 HG        -60.9580  -10.5780  -31.2310 H        42 LEU    0.0900
    666 HD11      -60.5700   -9.1610  -33.9450 H        42 LEU   -0.2700
    667 HD12      -62.1490   -9.4570  -33.1240 H        42 LEU    0.0900
    668 HD13      -61.1430  -10.8550  -33.7040 H        42 LEU    0.0900
    669 HD21      -58.3500  -10.0780  -31.2460 H        42 LEU    0.0900
    670 HD22      -58.5790  -10.1780  -33.0330 H        42 LEU    0.5100
    671 HD23      -59.0480  -11.5760  -31.9710 H        42 LEU   -0.5100
    672 N         -62.3650   -8.9740  -28.9260 N.am     43 ALA   -0.4700
    673 CA        -63.1560   -9.8840  -28.1160 C.3      43 ALA    0.3100
    674 C         -64.6180   -9.4620  -28.0840 C.2      43 ALA    0.0700
    675 O         -65.4940  -10.2170  -28.4920 O.2      43 ALA    0.0900
    676 CB        -62.5860   -9.9750  -26.7080 C.3      43 ALA   -0.2700
    677 HN        -61.6540   -8.4630  -28.4490 H        43 ALA    0.0900
    678 HA        -63.1400  -10.8540  -28.5910 H        43 ALA    0.0900
    679 HB1       -62.5950   -8.9730  -26.2270 H        43 ALA    0.0900
    680 HB2       -61.5380  -10.3400  -26.7470 H        43 ALA    0.5100
    681 HB3       -63.2020  -10.6670  -26.0950 H        43 ALA   -0.5100
    682 N         -64.8810   -8.2490  -27.6020 N.am     44 ALA   -0.4700
    683 CA        -66.2380   -7.7260  -27.5600 C.3      44 ALA    0.3100
    684 C         -66.8950   -7.8060  -28.9350 C.2      44 ALA    0.0700
    685 O         -68.0270   -8.2700  -29.0660 O.2      44 ALA    0.0900
    686 CB        -66.2440   -6.2910  -27.0530 C.3      44 ALA   -0.2700
    687 HN        -64.1660   -7.6500  -27.2490 H        44 ALA    0.0900
    688 HA        -66.8210   -8.3570  -26.9070 H        44 ALA    0.0900
    689 HB1       -65.6360   -5.6470  -27.7230 H        44 ALA    0.0900
    690 HB2       -65.8090   -6.2500  -26.0310 H        44 ALA    0.5100
    691 HB3       -67.2840   -5.9010  -27.0330 H        44 ALA   -0.5100
    692 N         -66.1730   -7.3660  -29.9600 N.am     45 ALA   -0.4700
    693 CA        -66.6900   -7.3820  -31.3230 C.3      45 ALA    0.3100
    694 C         -67.0700   -8.7880  -31.7650 C.2      45 ALA    0.0700
    695 O         -68.1280   -8.9980  -32.3530 O.2      45 ALA    0.0900
    696 CB        -65.6720   -6.7810  -32.2860 C.3      45 ALA   -0.2700
    697 HN        -65.2500   -7.0060  -29.8450 H        45 ALA    0.0900
    698 HA        -67.6060   -6.8120  -31.3410 H        45 ALA    0.0900
    699 HB1       -64.8010   -7.4620  -32.3950 H        45 ALA    0.0900
    700 HB2       -65.3130   -5.8040  -31.8980 H        45 ALA    0.5100
    701 HB3       -66.1370   -6.6390  -33.2860 H        45 ALA   -0.5100
    702 N         -66.2040   -9.7530  -31.4740 N.am     46 ASP   -0.4700
    703 CA        -66.4220  -11.1330  -31.8910 C.3      46 ASP    0.3100
    704 C         -67.3330  -11.9100  -30.9410 C.2      46 ASP    0.0700
    705 O         -67.9050  -12.9310  -31.3210 O.2      46 ASP    0.0900
    706 CB        -65.0880  -11.8660  -32.0760 C.3      46 ASP   -0.2800
    707 CG        -64.3480  -11.4230  -33.3290 C.2      46 ASP    0.0900
    708 OD1       -64.7960  -10.4540  -33.9800 O.co2    46 ASP    0.0900
    709 OD2       -63.3160  -12.0440  -33.6620 O.co2    46 ASP    0.6200
    710 HN        -65.3680   -9.5770  -30.9600 H        46 ASP   -0.7600
    711 HA        -66.9720  -11.1180  -32.8190 H        46 ASP   -0.7600
    712 HB1       -65.2820  -12.9570  -32.1480 H        46 ASP    0.5100
    713 HB2       -64.4420  -11.6670  -31.1960 H        46 ASP   -0.5100
    714 N         -67.4690  -11.4410  -29.7030 N.am     47 ILE   -0.4700
    715 CA        -68.4170  -12.0430  -28.7780 C.3      47 ILE    0.3100
    716 C         -69.8250  -11.7730  -29.2730 C.2      47 ILE    0.0700
    717 O         -70.6650  -12.6700  -29.3190 O.2      47 ILE    0.0900
    718 CB        -68.2930  -11.4780  -27.3540 C.3      47 ILE   -0.0900
    719 CG1       -67.0190  -11.9740  -26.6750 C.3      47 ILE    0.0900
    720 CG2       -69.4970  -11.8850  -26.5180 C.3      47 ILE   -0.2700
    721 CD        -66.7790  -11.3670  -25.3060 C.3      47 ILE    0.0900
    722 HN        -66.9380  -10.6690  -29.3600 H        47 ILE    0.0900
    723 HA        -68.2300  -13.1070  -28.7680 H        47 ILE    0.0900
    724 HB        -68.2340  -10.3690  -27.4010 H        47 ILE   -0.1800
    725 HG11      -66.1540  -11.7280  -27.3250 H        47 ILE    0.0900
    726 HG12      -67.0850  -13.0770  -26.5640 H        47 ILE    0.0900
    727 HG21      -69.6690  -12.9790  -26.6050 H        47 ILE   -0.2700
    728 HG22      -70.4040  -11.3540  -26.8770 H        47 ILE    0.0900
    729 HG23      -69.3170  -11.6380  -25.4500 H        47 ILE    0.0900
    730 HD1       -67.5250  -11.7560  -24.5800 H        47 ILE    0.0900
    731 HD2       -66.8800  -10.2620  -25.3590 H        47 ILE    0.5100
    732 HD3       -65.7620  -11.6330  -24.9470 H        47 ILE   -0.5100
    733 N         -70.0720  -10.5240  -29.6540 N.am     48 LEU   -0.4700
    734 CA        -71.3880  -10.1020  -30.1180 C.3      48 LEU    0.3100
    735 C         -71.8290  -10.8630  -31.3590 C.2      48 LEU    0.0700
    736 O         -73.0070  -10.8620  -31.7070 O.2      48 LEU    0.0900
    737 CB        -71.4120   -8.5970  -30.3860 C.3      48 LEU   -0.1800
    738 CG        -71.1130   -7.7140  -29.1770 C.3      48 LEU    0.0900
    739 CD1       -71.3290   -6.2500  -29.5230 C.3      48 LEU    0.0900
    740 CD2       -71.9820   -8.1250  -28.0040 C.3      48 LEU   -0.0900
    741 HN        -69.3680   -9.8200  -29.6410 H        48 LEU    0.0900
    742 HA        -72.1080  -10.3590  -29.3570 H        48 LEU   -0.2700
    743 HB1       -72.4200   -8.3300  -30.7680 H        48 LEU    0.0900
    744 HB2       -70.6590   -8.3740  -31.1710 H        48 LEU    0.0900
    745 HG        -70.0580   -7.8670  -28.8610 H        48 LEU    0.0900
    746 HD11      -72.3820   -6.0830  -29.8330 H        48 LEU   -0.2700
    747 HD12      -70.6610   -5.9570  -30.3610 H        48 LEU    0.0900
    748 HD13      -71.1160   -5.6160  -28.6350 H        48 LEU    0.0900
    749 HD21      -71.6590   -9.1160  -27.6170 H        48 LEU    0.0900
    750 HD22      -73.0420   -8.1990  -28.3270 H        48 LEU    0.5100
    751 HD23      -71.8910   -7.3790  -27.1860 H        48 LEU   -0.5100
    752 N         -70.8810  -11.5010  -32.0360 N.am     49 VAL   -0.4700
    753 CA        -71.2220  -12.3630  -33.1550 C.3      49 VAL    0.3100
    754 C         -72.1450  -13.4700  -32.6650 C.2      49 VAL    0.0700
    755 O         -73.2820  -13.5820  -33.1110 O.2      49 VAL    0.0900
    756 CB        -69.9730  -12.9670  -33.8160 C.3      49 VAL   -0.0900
    757 CG1       -70.3660  -13.9810  -34.8780 C.3      49 VAL    0.0900
    758 CG2       -69.1140  -11.8660  -34.4250 C.3      49 VAL   -0.2700
    759 HN        -69.9120  -11.4220  -31.8130 H        49 VAL    0.0900
    760 HA        -71.7690  -11.7690  -33.8720 H        49 VAL    0.0900
    761 HB        -69.3530  -13.4670  -33.0420 H        49 VAL    0.0900
    762 HG11      -71.2460  -13.6140  -35.4490 H        49 VAL   -0.2700
    763 HG12      -70.6330  -14.9470  -34.3980 H        49 VAL    0.0900
    764 HG13      -69.5230  -14.1340  -35.5850 H        49 VAL    0.0900
    765 HG21      -68.7910  -11.1540  -33.6360 H        49 VAL    0.0900
    766 HG22      -69.6980  -11.3090  -35.1880 H        49 VAL    0.5100
    767 HG23      -68.2100  -12.3080  -34.8950 H        49 VAL   -0.5100
    768 N         -71.6610  -14.2730  -31.7250 N.am     50 GLY   -0.4700
    769 CA        -72.4730  -15.3200  -31.1360 C.3      50 GLY    0.3100
    770 C         -73.6450  -14.7640  -30.3560 C.2      50 GLY   -0.0200
    771 O         -74.6440  -15.4460  -30.1400 O.2      50 GLY    0.0900
    772 HN        -70.7260  -14.1930  -31.3840 H        50 GLY    0.0900
    773 HA1       -71.8470  -15.8970  -30.4720 H        50 GLY    0.5100
    774 HA2       -72.8430  -15.9450  -31.9350 H        50 GLY   -0.5100
    775 N         -73.5200  -13.5100  -29.9300 N.am     51 VAL   -0.4700
    776 CA        -74.5550  -12.8550  -29.1440 C.3      51 VAL    0.3100
    777 C         -75.7080  -12.3650  -30.0110 C.2      51 VAL    0.0700
    778 O         -76.8750  -12.5430  -29.6640 O.2      51 VAL    0.0900
    779 CB        -73.9800  -11.6620  -28.3470 C.3      51 VAL   -0.0900
    780 CG1       -75.0910  -10.8920  -27.6490 C.3      51 VAL    0.0900
    781 CG2       -72.9440  -12.1450  -27.3380 C.3      51 VAL   -0.2700
    782 HN        -72.7120  -12.9630  -30.1310 H        51 VAL    0.0900
    783 HA        -74.9730  -13.5870  -28.4690 H        51 VAL    0.0900
    784 HB        -73.4430  -10.9810  -29.0410 H        51 VAL    0.0900
    785 HG11      -75.5140  -11.4990  -26.8200 H        51 VAL   -0.2700
    786 HG12      -75.9030  -10.6640  -28.3710 H        51 VAL    0.0900
    787 HG13      -74.6890   -9.9460  -27.2270 H        51 VAL    0.0900
    788 HG21      -72.2060  -12.8090  -27.8380 H        51 VAL    0.0900
    789 HG22      -73.4440  -12.7180  -26.5280 H        51 VAL    0.5100
    790 HG23      -72.4030  -11.2770  -26.9050 H        51 VAL   -0.5100
    791 N         -75.3740  -11.7390  -31.1360 N.am     52 LEU   -0.4700
    792 CA        -76.3780  -11.1230  -31.9940 C.3      52 LEU    0.3100
    793 C         -76.2470  -11.5200  -33.4620 C.2      52 LEU    0.0700
    794 O         -77.1900  -12.0300  -34.0600 O.2      52 LEU    0.0900
    795 CB        -76.3240   -9.5990  -31.8610 C.3      52 LEU   -0.1800
    796 CG        -76.6630   -9.0120  -30.4880 C.3      52 LEU    0.0900
    797 CD1       -76.5180   -7.4950  -30.5010 C.3      52 LEU    0.0900
    798 CD2       -78.0650   -9.4130  -30.0720 C.3      52 LEU   -0.0900
    799 HN        -74.4290  -11.6640  -31.4430 H        52 LEU    0.0900
    800 HA        -77.3480  -11.4930  -31.6960 H        52 LEU   -0.2700
    801 HB1       -77.0360   -9.1700  -32.5960 H        52 LEU    0.0900
    802 HB2       -75.2950   -9.2730  -32.1230 H        52 LEU    0.0900
    803 HG        -75.9770   -9.4400  -29.7250 H        52 LEU    0.0900
    804 HD11      -77.0640   -7.0670  -31.3690 H        52 LEU   -0.2700
    805 HD12      -75.4460   -7.2180  -30.5860 H        52 LEU    0.0900
    806 HD13      -76.9430   -7.0670  -29.5680 H        52 LEU    0.0900
    807 HD21      -78.1450  -10.5200  -30.0160 H        52 LEU    0.0900
    808 HD22      -78.8010   -9.0420  -30.8180 H        52 LEU    0.5100
    809 HD23      -78.3000   -8.9900  -29.0720 H        52 LEU   -0.5100
    810 N         -75.0730  -11.2850  -34.0410 N.am     53 ALA   -0.4700
    811 CA        -74.8400  -11.5760  -35.4510 C.3      53 ALA    0.3100
    812 C         -75.3220  -12.9660  -35.8560 C.2      53 ALA    0.0700
    813 O         -76.0840  -13.1070  -36.8100 O.2      53 ALA    0.0900
    814 CB        -73.3670  -11.3990  -35.8000 C.3      53 ALA   -0.2700
    815 HN        -74.3010  -10.9000  -33.5390 H        53 ALA    0.0900
    816 HA        -75.4480  -10.9030  -36.0370 H        53 ALA    0.0900
    817 HB1       -72.7880  -12.2920  -35.4830 H        53 ALA    0.0900
    818 HB2       -72.9590  -10.5090  -35.2750 H        53 ALA    0.5100
    819 HB3       -73.2500  -11.2720  -36.8980 H        53 ALA   -0.5100
    820 N         -74.8770  -13.9890  -35.1320 N.am     54 ILE   -0.4700
    821 CA        -75.2930  -15.3590  -35.4040 C.3      54 ILE    0.3100
    822 C         -76.7990  -15.5490  -35.2290 C.2      54 ILE    0.0700
    823 O         -77.4570  -16.1040  -36.1090 O.2      54 ILE    0.0900
    824 CB        -74.5240  -16.3880  -34.5440 C.3      54 ILE   -0.0900
    825 CG1       -73.0340  -16.3860  -34.8990 C.3      54 ILE    0.0900
    826 CG2       -75.1100  -17.7770  -34.7320 C.3      54 ILE   -0.2700
    827 CD        -72.2250  -17.3970  -34.1170 C.3      54 ILE    0.0900
    828 HN        -74.2410  -13.8650  -34.3740 H        54 ILE    0.0900
    829 HA        -75.1180  -15.5500  -36.4520 H        54 ILE    0.0900
    830 HB        -74.5940  -16.1000  -33.4730 H        54 ILE   -0.1800
    831 HG11      -72.6240  -15.3730  -34.6980 H        54 ILE    0.0900
    832 HG12      -72.9290  -16.6100  -35.9820 H        54 ILE    0.0900
    833 HG21      -75.2060  -18.0090  -35.8140 H        54 ILE   -0.2700
    834 HG22      -76.1180  -17.8290  -34.2680 H        54 ILE    0.0900
    835 HG23      -74.4440  -18.5350  -34.2640 H        54 ILE    0.0900
    836 HD1       -72.1960  -18.3660  -34.6600 H        54 ILE    0.0900
    837 HD2       -72.6880  -17.5630  -33.1200 H        54 ILE    0.5100
    838 HD3       -71.1830  -17.0310  -33.9890 H        54 ILE   -0.5100
    839 N         -77.3550  -15.1070  -34.0890 N.am     55 PRO   -0.2900
    840 CA        -78.8120  -15.1320  -33.9350 C.3      55 PRO    0.0000
    841 C         -79.5350  -14.4830  -35.1140 C.2      55 PRO    0.0900
    842 O         -80.4840  -15.0610  -35.6430 O.2      55 PRO    0.0900
    843 CB        -79.0330  -14.3120  -32.6680 C.3      55 PRO    0.0200
    844 CG        -77.8120  -14.5650  -31.8590 C.3      55 PRO    0.0900
    845 CD        -76.6820  -14.7050  -32.8400 C.3      55 PRO   -0.1800
    846 HA        -79.1690  -16.1480  -33.8850 H        55 PRO    0.0900
    847 HB1       -79.9440  -14.6490  -32.1290 H        55 PRO    0.0900
    848 HB2       -79.1360  -13.2310  -32.9060 H        55 PRO   -0.1800
    849 HG1       -77.6220  -13.7170  -31.1670 H        55 PRO    0.0900
    850 HG2       -77.9270  -15.4950  -31.2640 H        55 PRO    0.0900
    851 HD1       -76.1490  -13.7410  -32.9880 H        55 PRO    0.5100
    852 HD2       -75.9630  -15.4910  -32.5240 H        55 PRO   -0.5100
    853 N         -79.0930  -13.2900  -35.5130 N.am     56 PHE   -0.4700
    854 CA        -79.6830  -12.5810  -36.6410 C.3      56 PHE    0.3100
    855 C         -79.4950  -13.3530  -37.9390 C.2      56 PHE    0.0700
    856 O         -80.4420  -13.5580  -38.6940 O.2      56 PHE    0.0900
    857 CB        -79.0730  -11.1810  -36.7800 C.3      56 PHE   -0.1800
    858 CG        -79.4510  -10.2370  -35.6720 C.ar     56 PHE    0.0900
    859 CD1       -80.7790   -9.9920  -35.3710 C.ar     56 PHE    0.0900
    860 CD2       -78.4740   -9.5690  -34.9480 C.ar     56 PHE    0.0000
    861 CE1       -81.1280   -9.1150  -34.3560 C.ar     56 PHE   -0.1150
    862 CE2       -78.8190   -8.6910  -33.9340 C.ar     56 PHE    0.1150
    863 CZ        -80.1460   -8.4650  -33.6360 C.ar     56 PHE   -0.1150
    864 HN        -78.3340  -12.8300  -35.0570 H        56 PHE    0.1150
    865 HA        -80.7470  -12.5100  -36.4700 H        56 PHE   -0.1150
    866 HB1       -79.4200  -10.7260  -37.7320 H        56 PHE    0.1150
    867 HB2       -77.9650  -11.2650  -36.7770 H        56 PHE   -0.1150
    868 HD1       -81.5540  -10.4890  -35.9350 H        56 PHE    0.1150
    869 HD2       -77.4320   -9.7370  -35.1780 H        56 PHE   -0.1150
    870 HE1       -82.1690   -8.9420  -34.1260 H        56 PHE    0.1150
    871 HE2       -78.0460   -8.1840  -33.3750 H        56 PHE    0.5100
    872 HZ        -80.4150   -7.7810  -32.8450 H        56 PHE   -0.5100
    873 N         -78.2610  -13.7810  -38.1950 N.am     57 ALA   -0.4700
    874 CA        -77.9260  -14.5340  -39.3980 C.3      57 ALA    0.3100
    875 C         -78.8230  -15.7550  -39.5700 C.2      57 ALA    0.0700
    876 O         -79.3200  -16.0260  -40.6630 O.2      57 ALA    0.0900
    877 CB        -76.4660  -14.9520  -39.3690 C.3      57 ALA   -0.2700
    878 HN        -77.5050  -13.6050  -37.5700 H        57 ALA    0.0900
    879 HA        -78.1200  -13.9050  -40.2540 H        57 ALA    0.0900
    880 HB1       -76.2680  -15.5900  -38.4810 H        57 ALA    0.0900
    881 HB2       -75.8160  -14.0530  -39.3090 H        57 ALA    0.5100
    882 HB3       -76.2200  -15.5310  -40.2850 H        57 ALA   -0.5100
    883 N         -79.0220  -16.4950  -38.4830 N.am     58 ILE   -0.4700
    884 CA        -79.8930  -17.6640  -38.4970 C.3      58 ILE    0.3100
    885 C         -81.3350  -17.2590  -38.7760 C.2      58 ILE    0.0700
    886 O         -82.0700  -17.9680  -39.4630 O.2      58 ILE    0.0900
    887 CB        -79.8370  -18.4250  -37.1600 C.3      58 ILE   -0.0900
    888 CG1       -78.4050  -18.8600  -36.8460 C.3      58 ILE    0.0900
    889 CG2       -80.7650  -19.6290  -37.1970 C.3      58 ILE   -0.2700
    890 CD        -78.2410  -19.4390  -35.4570 C.3      58 ILE    0.0900
    891 HN        -78.5860  -16.2850  -37.6120 H        58 ILE    0.0900
    892 HA        -79.5710  -18.3060  -39.3040 H        58 ILE    0.0900
    893 HB        -80.1460  -17.7470  -36.3370 H        58 ILE   -0.1800
    894 HG11      -77.7370  -17.9780  -36.9430 H        58 ILE    0.0900
    895 HG12      -78.0970  -19.6280  -37.5880 H        58 ILE    0.0900
    896 HG21      -80.5800  -20.2270  -38.1140 H        58 ILE   -0.2700
    897 HG22      -81.8230  -19.2920  -37.2010 H        58 ILE    0.0900
    898 HG23      -80.5830  -20.2740  -36.3100 H        58 ILE    0.0900
    899 HD1       -78.5820  -20.4970  -35.4410 H        58 ILE    0.0900
    900 HD2       -78.8520  -18.8590  -34.7310 H        58 ILE    0.5100
    901 HD3       -77.1720  -19.4050  -35.1560 H        58 ILE   -0.5100
    902 N         -81.7390  -16.1100  -38.2390 N.am     59 THR   -0.4700
    903 CA        -83.0960  -15.6100  -38.4290 C.3      59 THR    0.3100
    904 C         -83.3300  -15.1560  -39.8650 C.2      59 THR    0.0700
    905 O         -84.2970  -15.5650  -40.5070 O.2      59 THR    0.0900
    906 CB        -83.4050  -14.4390  -37.4770 C.3      59 THR    0.1400
    907 CG2       -84.8100  -13.9080  -37.7250 C.3      59 THR    0.0900
    908 OG1       -83.3000  -14.8790  -36.1180 O.3      59 THR   -0.6600
    909 HN        -81.1350  -15.5410  -37.6860 H        59 THR    0.4300
    910 HA        -83.7770  -16.4270  -38.2460 H        59 THR   -0.2700
    911 HB        -82.6810  -13.6130  -37.6460 H        59 THR    0.0900
    912 HG1       -82.3660  -15.0310  -35.9620 H        59 THR    0.0900
    913 HG21      -85.5390  -14.7460  -37.7310 H        59 THR    0.0900
    914 HG22      -84.8520  -13.3940  -38.7090 H        59 THR    0.5100
    915 HG23      -85.0930  -13.1980  -36.9190 H        59 THR   -0.5100
    916 N         -82.4300  -14.3150  -40.3700 N.am     60 ILE   -0.4700
    917 CA        -82.5540  -13.7560  -41.7100 C.3      60 ILE    0.3100
    918 C         -82.4260  -14.8270  -42.7890 C.2      60 ILE    0.0700
    919 O         -82.8420  -14.6240  -43.9280 O.2      60 ILE    0.0900
    920 CB        -81.5080  -12.6460  -41.9500 C.3      60 ILE   -0.0900
    921 CG1       -81.8460  -11.8360  -43.2040 C.3      60 ILE    0.0900
    922 CG2       -80.1090  -13.2400  -42.0450 C.3      60 ILE   -0.2700
    923 CD        -80.8790  -10.7030  -43.4760 C.3      60 ILE    0.0900
    924 HN        -81.6290  -14.0290  -39.8520 H        60 ILE    0.0900
    925 HA        -83.5510  -13.3550  -41.8120 H        60 ILE    0.0900
    926 HB        -81.5420  -11.9200  -41.1090 H        60 ILE   -0.1800
    927 HG11      -82.8650  -11.4110  -43.0850 H        60 ILE    0.0900
    928 HG12      -81.8420  -12.5210  -44.0790 H        60 ILE    0.0900
    929 HG21      -80.0040  -13.8210  -42.9870 H        60 ILE   -0.2700
    930 HG22      -79.9270  -13.9230  -41.1870 H        60 ILE    0.0900
    931 HG23      -79.3520  -12.4270  -42.0430 H        60 ILE    0.0900
    932 HD1       -79.8520  -11.1020  -43.6160 H        60 ILE    0.0900
    933 HD2       -80.8720   -9.9980  -42.6180 H        60 ILE    0.5100
    934 HD3       -81.1790  -10.1640  -44.4000 H        60 ILE   -0.5100
    935 N         -81.8510  -15.9730  -42.4300 N.am     61 SER   -0.4700
    936 CA        -81.6820  -17.0690  -43.3750 C.3      61 SER    0.3100
    937 C         -83.0300  -17.5110  -43.9250 C.2      61 SER    0.0700
    938 O         -83.1790  -17.7370  -45.1240 O.2      61 SER    0.0900
    939 CB        -80.9760  -18.2570  -42.7170 C.3      61 SER    0.0500
    940 OG        -81.8630  -18.9860  -41.8900 O.3      61 SER    0.0900
    941 HN        -81.5120  -16.1320  -41.5050 H        61 SER    0.0900
    942 HA        -81.0990  -16.7030  -44.2080 H        61 SER   -0.6600
    943 HB1       -80.1320  -17.8890  -42.0950 H        61 SER    0.4300
    944 HB2       -80.5850  -18.9380  -43.5030 H        61 SER    0.5100
    945 HG1       -81.9210  -18.4970  -41.0660 H        61 SER   -0.5100
    946 N         -84.0150  -17.6250  -43.0360 N.am     62 THR   -0.4700
    947 CA        -85.3620  -18.0140  -43.4290 C.3      62 THR    0.3100
    948 C         -86.1670  -16.8050  -43.8920 C.2      62 THR    0.0700
    949 O         -87.1570  -16.9410  -44.6100 O.2      62 THR    0.0900
    950 CB        -86.1070  -18.7120  -42.2760 C.3      62 THR    0.1400
    951 CG2       -85.3780  -19.9840  -41.8600 C.3      62 THR    0.0900
    952 OG1       -86.1900  -17.8300  -41.1500 O.3      62 THR   -0.6600
    953 HN        -83.8760  -17.4480  -42.0650 H        62 THR    0.4300
    954 HA        -85.2790  -18.6800  -44.2750 H        62 THR   -0.2700
    955 HB        -87.1350  -18.9830  -42.5990 H        62 THR    0.0900
    956 HG1       -86.6710  -17.0570  -41.4540 H        62 THR    0.0900
    957 HG21      -84.3480  -19.7400  -41.5200 H        62 THR    0.0900
    958 HG22      -85.3110  -20.6810  -42.7230 H        62 THR    0.5100
    959 HG23      -85.9200  -20.4750  -41.0250 H        62 THR   -0.5100
    960 N         -85.7330  -15.6170  -43.4790 N.am     63 GLY   -0.4700
    961 CA        -86.3950  -14.3840  -43.8650 C.3      63 GLY    0.3100
    962 C         -87.6270  -14.0940  -43.0320 C.2      63 GLY   -0.0200
    963 O         -88.3240  -15.0100  -42.5970 O.2      63 GLY    0.0900
    964 HN        -84.9360  -15.5200  -42.8870 H        63 GLY    0.0900
    965 HA1       -86.6820  -14.4720  -44.9020 H        63 GLY    0.5100
    966 HA2       -85.6890  -13.5760  -43.7420 H        63 GLY   -0.5100
    967 N         -87.8990  -12.8110  -42.8090 N.am     64 PHE   -0.4700
    968 CA        -89.0540  -12.4000  -42.0220 C.3      64 PHE    0.3100
    969 C         -89.6660  -11.1130  -42.5620 C.2      64 PHE    0.0700
    970 O         -89.3210  -10.6590  -43.6510 O.2      64 PHE    0.0900
    971 CB        -88.6730  -12.2320  -40.5470 C.3      64 PHE   -0.1800
    972 CG        -87.6060  -11.2020  -40.3080 C.ar     64 PHE    0.0900
    973 CD1       -86.2620  -11.5410  -40.3890 C.ar     64 PHE    0.0900
    974 CD2       -87.9420   -9.8940  -39.9940 C.ar     64 PHE    0.0000
    975 CE1       -85.2790  -10.5950  -40.1670 C.ar     64 PHE   -0.1150
    976 CE2       -86.9630   -8.9440  -39.7710 C.ar     64 PHE    0.1150
    977 CZ        -85.6310   -9.2960  -39.8570 C.ar     64 PHE   -0.1150
    978 HN        -87.3280  -12.0770  -43.1680 H        64 PHE    0.1150
    979 HA        -89.8170  -13.1570  -42.1270 H        64 PHE   -0.1150
    980 HB1       -88.2890  -13.1990  -40.1570 H        64 PHE    0.1150
    981 HB2       -89.5700  -11.9160  -39.9720 H        64 PHE   -0.1150
    982 HD1       -85.9830  -12.5560  -40.6290 H        64 PHE    0.1150
    983 HD2       -88.9830   -9.6140  -39.9220 H        64 PHE   -0.1150
    984 HE1       -84.2370  -10.8720  -40.2360 H        64 PHE    0.1150
    985 HE2       -87.2390   -7.9290  -39.5290 H        64 PHE    0.5100
    986 HZ        -84.8640   -8.5560  -39.6820 H        64 PHE   -0.5100
    987 N         -90.5820  -10.5270  -41.7950 N.am     65 CYS   -0.4700
    988 CA        -91.2580   -9.3030  -42.2060 C.3      65 CYS    0.3100
    989 C         -91.0950   -8.2040  -41.1660 C.2      65 CYS    0.0700
    990 O         -91.5030   -8.3600  -40.0160 O.2      65 CYS    0.0900
    991 CB        -92.7440   -9.5680  -42.4490 C.3      65 CYS   -0.1000
    992 SG        -93.0920  -10.7980  -43.7260 S.3      65 CYS    0.0900
    993 HN        -90.8470  -10.8970  -40.9080 H        65 CYS    0.0900
    994 HA        -90.7870   -8.9480  -43.1110 H        65 CYS   -0.0800
    995 HB1       -93.2220   -8.6080  -42.7400 H        65 CYS    0.5100
    996 HB2       -93.1930   -9.9090  -41.4930 H        65 CYS   -0.5100
    997 N         -90.4980   -7.0880  -41.5760 N.am     66 ALA   -0.4700
    998 CA        -90.2900   -5.9600  -40.6790 C.3      66 ALA    0.3100
    999 C         -89.9850   -4.6870  -41.4570 C.2      66 ALA    0.0700
   1000 O         -89.7240   -4.7280  -42.6600 O.2      66 ALA    0.0900
   1001 CB        -89.1670   -6.2620  -39.6970 C.3      66 ALA   -0.2700
   1002 HN        -90.1690   -6.9750  -42.5100 H        66 ALA    0.0900
   1003 HA        -91.2130   -5.7760  -40.1500 H        66 ALA    0.0900
   1004 HB1       -88.1910   -6.2820  -40.2270 H        66 ALA    0.0900
   1005 HB2       -89.3340   -7.2560  -39.2260 H        66 ALA    0.5100
   1006 HB3       -89.1290   -5.4780  -38.9110 H        66 ALA   -0.5100
   1007 N         -90.0230   -3.5500  -40.7660 N.am     67 ALA   -0.4700
   1008 CA        -89.7320   -2.2650  -41.3870 C.3      67 ALA    0.3100
   1009 C         -88.3370   -2.2660  -41.9970 C.2      67 ALA    0.0700
   1010 O         -87.5520   -3.1860  -41.7720 O.2      67 ALA    0.0900
   1011 CB        -89.8670   -1.1420  -40.3710 C.3      67 ALA   -0.2700
   1012 HN        -90.2520   -3.5250  -39.7950 H        67 ALA    0.0900
   1013 HA        -90.4270   -2.1220  -42.2010 H        67 ALA    0.0900
   1014 HB1       -89.1570   -1.3000  -39.5310 H        67 ALA    0.0900
   1015 HB2       -90.9000   -1.1230  -39.9620 H        67 ALA    0.5100
   1016 HB3       -89.6360   -0.1680  -40.8510 H        67 ALA   -0.5100
   1017 N         -88.0270   -1.2330  -42.7750 N.am     68 CYS   -0.4700
   1018 CA        -86.7280   -1.1380  -43.4230 C.3      68 CYS    0.3100
   1019 C         -85.6140   -0.9340  -42.4040 C.2      68 CYS    0.0700
   1020 O         -84.5660   -1.5720  -42.4810 O.2      68 CYS    0.0900
   1021 CB        -86.7190   -0.0070  -44.4570 C.3      68 CYS   -0.1000
   1022 SG        -85.2820   -0.0140  -45.5520 S.3      68 CYS    0.0900
   1023 HN        -88.6650   -0.4860  -42.9470 H        68 CYS    0.0900
   1024 HA        -86.5230   -2.0830  -43.9030 H        68 CYS   -0.0800
   1025 HB1       -86.7500    0.9600  -43.9120 H        68 CYS    0.5100
   1026 HB2       -87.6400   -0.0930  -45.0720 H        68 CYS   -0.5100
   1027 N         -85.8460   -0.0440  -41.4420 N.am     69 HSE   -0.4700
   1028 CA        -84.8750    0.2030  -40.3830 C.3      69 HSE    0.3100
   1029 C         -84.5660   -1.0710  -39.6040 C.2      69 HSE    0.0700
   1030 O         -83.4120   -1.4870  -39.5060 O.2      69 HSE    0.0900
   1031 CB        -85.3790    1.2890  -39.4280 C.3      69 HSE   -0.0800
   1032 CG        -85.2940    2.6770  -39.9910 C.ar     69 HSE    0.0900
   1033 CD2       -84.3410    3.6280  -39.8610 C.ar     69 HSE    0.0900
   1034 ND1       -86.2780    3.2150  -40.7890 N.ar     69 HSE   -0.7000
   1035 CE1       -85.9320    4.4460  -41.1330 C.ar     69 HSE    0.2200
   1036 NE2       -84.7630    4.7230  -40.5840 N.ar     69 HSE    0.2500
   1037 HN        -86.6870    0.4890  -41.4020 H        69 HSE    0.1300
   1038 HA        -83.9490    0.5120  -40.8440 H        69 HSE   -0.3600
   1039 HB1       -84.7740    1.2540  -38.4970 H        69 HSE    0.3200
   1040 HB2       -86.4420    1.0800  -39.1810 H        69 HSE   -0.0500
   1041 HD2       -83.4090    3.5990  -39.3110 H        69 HSE    0.0900
   1042 HE1       -86.4980    5.1340  -41.7600 H        69 HSE    0.5100
   1043 HE2       -84.2560    5.5800  -40.6690 H        69 HSE   -0.5100
   1044 N         -85.6090   -1.6940  -39.0600 N.am     70 GLY   -0.4700
   1045 CA        -85.4510   -2.9180  -38.2960 C.3      70 GLY    0.3100
   1046 C         -84.8470   -4.0480  -39.1060 C.2      70 GLY   -0.0200
   1047 O         -84.1060   -4.8760  -38.5780 O.2      70 GLY    0.0900
   1048 HN        -86.5400   -1.3500  -39.1520 H        70 GLY    0.0900
   1049 HA1       -86.4290   -3.2180  -37.9480 H        70 GLY    0.5100
   1050 HA2       -84.8070   -2.7030  -37.4560 H        70 GLY   -0.5100
   1051 N         -85.1630   -4.0800  -40.3990 N.am     71 CYS   -0.4700
   1052 CA        -84.6710   -5.1310  -41.2830 C.3      71 CYS    0.3100
   1053 C         -83.2120   -4.9050  -41.6590 C.2      71 CYS    0.0700
   1054 O         -82.4180   -5.8440  -41.6980 O.2      71 CYS    0.0900
   1055 CB        -85.5340   -5.2130  -42.5460 C.3      71 CYS   -0.1000
   1056 SG        -85.1190   -6.5710  -43.6670 S.3      71 CYS    0.0900
   1057 HN        -85.7470   -3.3910  -40.8190 H        71 CYS    0.0900
   1058 HA        -84.7040   -6.0660  -40.7430 H        71 CYS   -0.0800
   1059 HB1       -85.4290   -4.2540  -43.0940 H        71 CYS    0.5100
   1060 HB2       -86.5930   -5.3240  -42.2300 H        71 CYS   -0.5100
   1061 N         -82.8610   -3.6520  -41.9380 N.am     72 LEU   -0.4700
   1062 CA        -81.4950   -3.3000  -42.2940 C.3      72 LEU    0.3100
   1063 C         -80.5310   -3.5440  -41.1370 C.2      72 LEU    0.0700
   1064 O         -79.4770   -4.1500  -41.3160 O.2      72 LEU    0.0900
   1065 CB        -81.4120   -1.8400  -42.7450 C.3      72 LEU   -0.1800
   1066 CG        -81.9860   -1.5010  -44.1200 C.3      72 LEU    0.0900
   1067 CD1       -81.9320   -0.0010  -44.3650 C.3      72 LEU    0.0900
   1068 CD2       -81.2330   -2.2500  -45.2040 C.3      72 LEU   -0.0900
   1069 HN        -83.5170   -2.9010  -41.9160 H        72 LEU    0.0900
   1070 HA        -81.1770   -3.9570  -43.0890 H        72 LEU   -0.2700
   1071 HB1       -80.3420   -1.5490  -42.7470 H        72 LEU    0.0900
   1072 HB2       -81.9530   -1.2260  -41.9950 H        72 LEU    0.0900
   1073 HG        -83.0410   -1.8460  -44.1740 H        72 LEU    0.0900
   1074 HD11      -80.9100    0.2980  -44.6790 H        72 LEU   -0.2700
   1075 HD12      -82.1920    0.5440  -43.4330 H        72 LEU    0.0900
   1076 HD13      -82.6450    0.2760  -45.1710 H        72 LEU    0.0900
   1077 HD21      -81.3190   -3.3450  -45.0420 H        72 LEU    0.0900
   1078 HD22      -80.1580   -1.9720  -45.1800 H        72 LEU    0.5100
   1079 HD23      -81.6600   -2.0040  -46.2000 H        72 LEU   -0.5100
   1080 N         -80.8950   -3.0700  -39.9470 N.am     73 PHE   -0.4700
   1081 CA        -80.0570   -3.2550  -38.7720 C.3      73 PHE    0.3100
   1082 C         -79.6850   -4.7210  -38.5910 C.2      73 PHE    0.0700
   1083 O         -78.5170   -5.0590  -38.4190 O.2      73 PHE    0.0900
   1084 CB        -80.7520   -2.7240  -37.5160 C.3      73 PHE   -0.1800
   1085 CG        -80.0450   -3.0830  -36.2380 C.ar     73 PHE    0.0900
   1086 CD1       -78.9240   -2.3770  -35.8280 C.ar     73 PHE    0.0900
   1087 CD2       -80.5030   -4.1240  -35.4460 C.ar     73 PHE    0.0000
   1088 CE1       -78.2720   -2.7070  -34.6540 C.ar     73 PHE   -0.1150
   1089 CE2       -79.8560   -4.4590  -34.2730 C.ar     73 PHE    0.1150
   1090 CZ        -78.7390   -3.7490  -33.8750 C.ar     73 PHE   -0.1150
   1091 HN        -81.7480   -2.5730  -39.8090 H        73 PHE    0.1150
   1092 HA        -79.1290   -2.7280  -38.9380 H        73 PHE   -0.1150
   1093 HB1       -81.7760   -3.1490  -37.4560 H        73 PHE    0.1150
   1094 HB2       -80.8000   -1.6150  -37.5670 H        73 PHE   -0.1150
   1095 HD1       -78.5560   -1.5620  -36.4330 H        73 PHE    0.1150
   1096 HD2       -81.3780   -4.6800  -35.7500 H        73 PHE   -0.1150
   1097 HE1       -77.3980   -2.1520  -34.3460 H        73 PHE    0.1150
   1098 HE2       -80.2220   -5.2750  -33.6670 H        73 PHE    0.5100
   1099 HZ        -78.2330   -4.0070  -32.9570 H        73 PHE   -0.5100
   1100 N         -80.6940   -5.5870  -38.6380 N.am     74 ILE   -0.4700
   1101 CA        -80.4920   -7.0230  -38.4900 C.3      74 ILE    0.3100
   1102 C         -79.5860   -7.5890  -39.5820 C.2      74 ILE    0.0700
   1103 O         -78.8180   -8.5240  -39.3440 O.2      74 ILE    0.0900
   1104 CB        -81.8400   -7.7740  -38.4890 C.3      74 ILE   -0.0900
   1105 CG1       -82.6220   -7.4420  -37.2170 C.3      74 ILE    0.0900
   1106 CG2       -81.6260   -9.2760  -38.6120 C.3      74 ILE   -0.2700
   1107 CD        -83.8960   -8.2350  -37.0530 C.3      74 ILE    0.0900
   1108 HN        -81.6350   -5.2910  -38.7780 H        74 ILE    0.0900
   1109 HA        -79.9700   -7.1920  -37.5610 H        74 ILE    0.0900
   1110 HB        -82.4570   -7.4210  -39.3420 H        74 ILE   -0.1800
   1111 HG11      -82.8810   -6.3630  -37.2360 H        74 ILE    0.0900
   1112 HG12      -81.9700   -7.6420  -36.3410 H        74 ILE    0.0900
   1113 HG21      -81.0170   -9.6470  -37.7610 H        74 ILE   -0.2700
   1114 HG22      -81.0890   -9.5060  -39.5580 H        74 ILE    0.0900
   1115 HG23      -82.6060   -9.8000  -38.6020 H        74 ILE    0.0900
   1116 HD1       -83.6680   -9.3220  -37.0140 H        74 ILE    0.0900
   1117 HD2       -84.5730   -8.0460  -37.9140 H        74 ILE    0.5100
   1118 HD3       -84.4040   -7.9450  -36.1080 H        74 ILE   -0.5100
   1119 N         -79.6650   -7.0100  -40.7770 N.am     75 ALA   -0.4700
   1120 CA        -78.9100   -7.5020  -41.9210 C.3      75 ALA    0.3100
   1121 C         -77.4990   -6.9260  -41.9900 C.2      75 ALA    0.0700
   1122 O         -76.5700   -7.5910  -42.4510 O.2      75 ALA    0.0900
   1123 CB        -79.6650   -7.2080  -43.2130 C.3      75 ALA   -0.2700
   1124 HN        -80.2440   -6.2160  -40.9420 H        75 ALA    0.0900
   1125 HA        -78.7690   -8.5660  -41.8000 H        75 ALA    0.0900
   1126 HB1       -80.1270   -6.1980  -43.1640 H        75 ALA    0.0900
   1127 HB2       -80.4690   -7.9590  -43.3610 H        75 ALA    0.5100
   1128 HB3       -78.9640   -7.2340  -44.0760 H        75 ALA   -0.5100
   1129 N         -77.3410   -5.6870  -41.5320 N.am     76 CYS   -0.4700
   1130 CA        -76.0680   -4.9880  -41.6410 C.3      76 CYS    0.3100
   1131 C         -75.2890   -4.9700  -40.3250 C.2      76 CYS    0.0700
   1132 O         -74.1540   -4.4960  -40.2770 O.2      76 CYS    0.0900
   1133 CB        -76.2900   -3.5560  -42.1360 C.3      76 CYS   -0.1100
   1134 SG        -77.2200   -3.4320  -43.6790 S.3      76 CYS    0.0900
   1135 HN        -78.0840   -5.1830  -41.0970 H        76 CYS    0.0900
   1136 HA        -75.4430   -5.5320  -42.3330 H        76 CYS   -0.2300
   1137 HB1       -75.2950   -3.0830  -42.2760 H        76 CYS    0.1600
   1138 HB2       -76.8320   -2.9980  -41.3430 H        76 CYS    0.5100
   1139 HG1       -78.3730   -3.8160  -43.1510 H        76 CYS   -0.5100
   1140 N         -75.8920   -5.4940  -39.2620 N.am     77 PHE   -0.4700
   1141 CA        -75.2370   -5.5210  -37.9580 C.3      77 PHE    0.3100
   1142 C         -73.9270   -6.2970  -38.0180 C.2      77 PHE    0.0700
   1143 O         -72.9430   -5.9240  -37.3770 O.2      77 PHE    0.0900
   1144 CB        -76.1580   -6.1250  -36.8950 C.3      77 PHE   -0.1800
   1145 CG        -75.5230   -6.2420  -35.5350 C.ar     77 PHE    0.0900
   1146 CD1       -75.4810   -5.1540  -34.6770 C.ar     77 PHE    0.0900
   1147 CD2       -74.9680   -7.4430  -35.1140 C.ar     77 PHE    0.0000
   1148 CE1       -74.8960   -5.2590  -33.4260 C.ar     77 PHE   -0.1150
   1149 CE2       -74.3820   -7.5510  -33.8640 C.ar     77 PHE    0.1150
   1150 CZ        -74.3480   -6.4600  -33.0210 C.ar     77 PHE   -0.1150
   1151 HN        -76.8080   -5.8860  -39.3050 H        77 PHE    0.1150
   1152 HA        -74.9780   -4.5060  -37.6950 H        77 PHE   -0.1150
   1153 HB1       -76.4560   -7.1500  -37.2070 H        77 PHE    0.1150
   1154 HB2       -77.0580   -5.4840  -36.7820 H        77 PHE   -0.1150
   1155 HD1       -75.9090   -4.2120  -34.9880 H        77 PHE    0.1150
   1156 HD2       -74.9940   -8.3020  -35.7670 H        77 PHE   -0.1150
   1157 HE1       -74.8700   -4.4030  -32.7680 H        77 PHE    0.1150
   1158 HE2       -73.9530   -8.4910  -33.5500 H        77 PHE    0.5100
   1159 HZ        -73.8930   -6.5440  -32.0440 H        77 PHE   -0.5100
   1160 N         -73.9180   -7.3780  -38.7910 N.am     78 VAL   -0.4700
   1161 CA        -72.7250   -8.2000  -38.9460 C.3      78 VAL    0.3100
   1162 C         -71.5830   -7.3980  -39.5590 C.2      78 VAL    0.0700
   1163 O         -70.4130   -7.6230  -39.2420 O.2      78 VAL    0.0900
   1164 CB        -73.0110   -9.4460  -39.8100 C.3      78 VAL   -0.0900
   1165 CG1       -73.5570   -9.0370  -41.1710 C.3      78 VAL    0.0900
   1166 CG2       -71.7560  -10.2950  -39.9570 C.3      78 VAL   -0.2700
   1167 HN        -74.7240   -7.6750  -39.2970 H        78 VAL    0.0900
   1168 HA        -72.3980   -8.4970  -37.9610 H        78 VAL    0.0900
   1169 HB        -73.7530  -10.0900  -39.2930 H        78 VAL    0.0900
   1170 HG11      -72.7590   -8.5530  -41.7730 H        78 VAL   -0.2700
   1171 HG12      -74.3910   -8.3140  -41.0420 H        78 VAL    0.0900
   1172 HG13      -73.9210   -9.9330  -41.7180 H        78 VAL    0.0900
   1173 HG21      -71.3000  -10.4800  -38.9600 H        78 VAL    0.0900
   1174 HG22      -71.0140   -9.7660  -40.5930 H        78 VAL    0.5100
   1175 HG23      -72.0130  -11.2730  -40.4160 H        78 VAL   -0.5100
   1176 N         -71.9300   -6.4540  -40.4330 N.am     79 LEU   -0.4700
   1177 CA        -70.9360   -5.6130  -41.0840 C.3      79 LEU    0.3100
   1178 C         -70.1830   -4.7570  -40.0710 C.2      79 LEU    0.0700
   1179 O         -68.9900   -4.5010  -40.2260 O.2      79 LEU    0.0900
   1180 CB        -71.5930   -4.7250  -42.1440 C.3      79 LEU   -0.1800
   1181 CG        -72.2620   -5.4360  -43.3240 C.3      79 LEU    0.0900
   1182 CD1       -72.9500   -4.4390  -44.2470 C.3      79 LEU    0.0900
   1183 CD2       -71.2470   -6.2670  -44.0930 C.3      79 LEU   -0.0900
   1184 HN        -72.8800   -6.2820  -40.6790 H        79 LEU    0.0900
   1185 HA        -70.1990   -6.2580  -41.5390 H        79 LEU   -0.2700
   1186 HB1       -70.8100   -4.0530  -42.5550 H        79 LEU    0.0900
   1187 HB2       -72.3680   -4.1110  -41.6380 H        79 LEU    0.0900
   1188 HG        -73.0140   -6.1570  -42.9370 H        79 LEU    0.0900
   1189 HD11      -72.2070   -3.7160  -44.6500 H        79 LEU   -0.2700
   1190 HD12      -73.7240   -3.8750  -43.6840 H        79 LEU    0.0900
   1191 HD13      -73.4220   -4.9740  -45.0990 H        79 LEU    0.0900
   1192 HD21      -70.7960   -7.0340  -43.4260 H        79 LEU    0.0900
   1193 HD22      -70.4370   -5.6120  -44.4780 H        79 LEU    0.5100
   1194 HD23      -71.7450   -6.7830  -44.9410 H        79 LEU   -0.5100
   1195 N         -70.8870   -4.3170  -39.0290 N.am     80 VAL   -0.4700
   1196 CA        -70.2880   -3.5080  -37.9730 C.3      80 VAL    0.3100
   1197 C         -69.2200   -4.2900  -37.2140 C.2      80 VAL    0.0700
   1198 O         -68.0950   -3.8210  -37.0470 O.2      80 VAL    0.0900
   1199 CB        -71.3530   -3.0000  -36.9820 C.3      80 VAL   -0.0900
   1200 CG1       -70.7000   -2.2120  -35.8540 C.3      80 VAL    0.0900
   1201 CG2       -72.3870   -2.1540  -37.7040 C.3      80 VAL   -0.2700
   1202 HN        -71.8570   -4.5220  -38.9240 H        80 VAL    0.0900
   1203 HA        -69.7860   -2.6740  -38.4400 H        80 VAL    0.0900
   1204 HB        -71.9020   -3.8660  -36.5540 H        80 VAL    0.0900
   1205 HG11      -70.0100   -1.4480  -36.2720 H        80 VAL   -0.2700
   1206 HG12      -70.1180   -2.8960  -35.2010 H        80 VAL    0.0900
   1207 HG13      -71.4780   -1.6940  -35.2530 H        80 VAL    0.0900
   1208 HG21      -72.8900   -2.7550  -38.4910 H        80 VAL    0.0900
   1209 HG22      -71.8930   -1.2830  -38.1860 H        80 VAL    0.5100
   1210 HG23      -73.1550   -1.7970  -36.9850 H        80 VAL   -0.5100
   1211 N         -69.5750   -5.4910  -36.7620 N.am     81 LEU   -0.4700
   1212 CA        -68.6380   -6.3450  -36.0440 C.3      81 LEU    0.3100
   1213 C         -67.4420   -6.7060  -36.9170 C.2      81 LEU    0.0700
   1214 O         -66.3040   -6.7230  -36.4520 O.2      81 LEU    0.0900
   1215 CB        -69.3310   -7.6190  -35.5560 C.3      81 LEU   -0.1800
   1216 CG        -70.5620   -7.4400  -34.6660 C.3      81 LEU    0.0900
   1217 CD1       -71.0380   -8.7840  -34.1340 C.3      81 LEU    0.0900
   1218 CD2       -70.2600   -6.4900  -33.5210 C.3      81 LEU   -0.0900
   1219 HN        -70.4930   -5.8590  -36.8930 H        81 LEU    0.0900
   1220 HA        -68.2500   -5.7850  -35.2060 H        81 LEU   -0.2700
   1221 HB1       -68.5850   -8.2120  -34.9860 H        81 LEU    0.0900
   1222 HB2       -69.6430   -8.1980  -36.4510 H        81 LEU    0.0900
   1223 HG        -71.3760   -6.9680  -35.2550 H        81 LEU    0.0900
   1224 HD11      -70.2350   -9.2650  -33.5350 H        81 LEU   -0.2700
   1225 HD12      -71.2990   -9.4550  -34.9810 H        81 LEU    0.0900
   1226 HD13      -71.9270   -8.6400  -33.4830 H        81 LEU    0.0900
   1227 HD21      -69.9630   -5.4950  -33.9190 H        81 LEU    0.0900
   1228 HD22      -69.4260   -6.8900  -32.9070 H        81 LEU    0.5100
   1229 HD23      -71.1640   -6.3620  -32.8870 H        81 LEU   -0.5100
   1230 N         -67.7090   -6.9940  -38.1890 N.am     82 ALA   -0.4700
   1231 CA        -66.6560   -7.3600  -39.1280 C.3      82 ALA    0.3100
   1232 C         -65.7660   -6.1710  -39.4690 C.2      82 ALA    0.0700
   1233 O         -64.5720   -6.3310  -39.7270 O.2      82 ALA    0.0900
   1234 CB        -67.2600   -7.9520  -40.3950 C.3      82 ALA   -0.2700
   1235 HN        -68.6350   -6.9730  -38.5550 H        82 ALA    0.0900
   1236 HA        -66.0110   -8.0810  -38.6470 H        82 ALA    0.0900
   1237 HB1       -67.7820   -7.1600  -40.9750 H        82 ALA    0.0900
   1238 HB2       -67.9960   -8.7410  -40.1310 H        82 ALA    0.5100
   1239 HB3       -66.4580   -8.3850  -41.0300 H        82 ALA   -0.5100
   1240 N         -66.3480   -4.9750  -39.4700 N.am     83 GLN   -0.4700
   1241 CA        -65.6000   -3.7640  -39.7740 C.3      83 GLN    0.3100
   1242 C         -64.7820   -3.3170  -38.5700 C.2      83 GLN    0.0700
   1243 O         -63.6660   -2.8190  -38.7130 O.2      83 GLN    0.0900
   1244 CB        -66.5420   -2.6400  -40.2130 C.3      83 GLN   -0.1800
   1245 CG        -65.8360   -1.3460  -40.5900 C.3      83 GLN    0.0900
   1246 CD        -64.9630   -1.4910  -41.8230 C.2      83 GLN    0.0900
   1247 NE2       -64.1560   -0.4700  -42.0980 N.am     83 GLN   -0.1800
   1248 OE1       -65.0140   -2.5030  -42.5230 O.2      83 GLN    0.0900
   1249 HN        -67.3160   -4.8550  -39.2640 H        83 GLN    0.0900
   1250 HA        -64.8990   -3.9940  -40.5620 H        83 GLN    0.5500
   1251 HB1       -67.2460   -2.4270  -39.3810 H        83 GLN   -0.5500
   1252 HB2       -67.1220   -2.9920  -41.0930 H        83 GLN   -0.6200
   1253 HG1       -65.1970   -1.0230  -39.7410 H        83 GLN    0.3200
   1254 HG2       -66.5990   -0.5620  -40.7890 H        83 GLN    0.3000
   1255 HE21      -63.5570   -0.5080  -42.8980 H        83 GLN    0.5100
   1256 HE22      -64.1500    0.3350  -41.5060 H        83 GLN   -0.5100
   1257 N         -65.3430   -3.4970  -37.3770 N.am     84 SER   -0.4700
   1258 CA        -64.6440   -3.1570  -36.1480 C.3      84 SER    0.3100
   1259 C         -63.4000   -4.0170  -35.9930 C.2      84 SER    0.0700
   1260 O         -62.3520   -3.5410  -35.5550 O.2      84 SER    0.0900
   1261 CB        -65.5640   -3.3360  -34.9380 C.3      84 SER    0.0500
   1262 OG        -64.8940   -3.0020  -33.7340 O.3      84 SER    0.0900
   1263 HN        -66.2610   -3.8710  -37.2740 H        84 SER    0.0900
   1264 HA        -64.3180   -2.1300  -36.2210 H        84 SER   -0.6600
   1265 HB1       -65.8960   -4.3950  -34.8770 H        84 SER    0.4300
   1266 HB2       -66.4520   -2.6750  -35.0440 H        84 SER    0.5100
   1267 HG1       -65.5320   -3.1390  -33.0300 H        84 SER   -0.5100
   1268 N         -63.5170   -5.2910  -36.3590 N.am     85 SER   -0.4700
   1269 CA        -62.3860   -6.2050  -36.3090 C.3      85 SER    0.3100
   1270 C         -61.2590   -5.7300  -37.2210 C.2      85 SER    0.0700
   1271 O         -60.0840   -5.8850  -36.9000 O.2      85 SER    0.0900
   1272 CB        -62.8210   -7.6230  -36.6860 C.3      85 SER    0.0500
   1273 OG        -63.7920   -8.1150  -35.7790 O.3      85 SER    0.0900
   1274 HN        -64.3780   -5.6750  -36.6820 H        85 SER    0.0900
   1275 HA        -61.9870   -6.1900  -35.3040 H        85 SER   -0.6600
   1276 HB1       -61.9400   -8.3010  -36.6640 H        85 SER    0.4300
   1277 HB2       -63.2590   -7.6180  -37.7070 H        85 SER    0.5100
   1278 HG1       -63.5720   -9.0380  -35.6290 H        85 SER   -0.5100
   1279 N         -61.6250   -5.1460  -38.3610 N.am     86 ILE   -0.4700
   1280 CA        -60.6470   -4.6200  -39.3090 C.3      86 ILE    0.3100
   1281 C         -59.7350   -3.5900  -38.6520 C.2      86 ILE    0.0700
   1282 O         -58.5100   -3.6980  -38.7150 O.2      86 ILE    0.0900
   1283 CB        -61.3300   -3.9780  -40.5330 C.3      86 ILE   -0.0900
   1284 CG1       -62.0760   -5.0360  -41.3470 C.3      86 ILE    0.0900
   1285 CG2       -60.3040   -3.2730  -41.4060 C.3      86 ILE   -0.2700
   1286 CD        -61.1610   -6.0300  -42.0230 C.3      86 ILE    0.0900
   1287 HN        -62.5830   -5.0410  -38.6170 H        86 ILE    0.0900
   1288 HA        -60.0180   -5.4390  -39.6220 H        86 ILE    0.0900
   1289 HB        -62.0890   -3.2420  -40.1880 H        86 ILE   -0.1800
   1290 HG11      -62.6800   -4.5230  -42.1260 H        86 ILE    0.0900
   1291 HG12      -62.7600   -5.5890  -40.6690 H        86 ILE    0.0900
   1292 HG21      -59.3750   -3.8800  -41.4680 H        86 ILE   -0.2700
   1293 HG22      -60.0530   -2.2830  -40.9720 H        86 ILE    0.0900
   1294 HG23      -60.7090   -3.1400  -42.4330 H        86 ILE    0.0900
   1295 HD1       -60.6900   -6.6920  -41.2650 H        86 ILE    0.0900
   1296 HD2       -60.3580   -5.4930  -42.5720 H        86 ILE    0.5100
   1297 HD3       -61.7420   -6.6590  -42.7320 H        86 ILE   -0.5100
   1298 N         -60.3420   -2.5880  -38.0200 N.am     87 PHE   -0.4700
   1299 CA        -59.5980   -1.5530  -37.3210 C.3      87 PHE    0.3100
   1300 C         -58.7180   -2.1440  -36.2250 C.2      87 PHE    0.0700
   1301 O         -57.5410   -1.8060  -36.1160 O.2      87 PHE    0.0900
   1302 CB        -60.5600   -0.5280  -36.7190 C.3      87 PHE   -0.1800
   1303 CG        -61.3720    0.2190  -37.7400 C.ar     87 PHE    0.0900
   1304 CD1       -60.8050    1.2450  -38.4820 C.ar     87 PHE    0.0900
   1305 CD2       -62.7090   -0.0920  -37.9490 C.ar     87 PHE    0.0000
   1306 CE1       -61.5520    1.9390  -39.4190 C.ar     87 PHE   -0.1150
   1307 CE2       -63.4600    0.6000  -38.8850 C.ar     87 PHE    0.1150
   1308 CZ        -62.8800    1.6160  -39.6200 C.ar     87 PHE   -0.1150
   1309 HN        -61.3350   -2.5030  -37.9990 H        87 PHE    0.1150
   1310 HA        -58.9350   -1.0790  -38.0280 H        87 PHE   -0.1150
   1311 HB1       -59.9790    0.2270  -36.1460 H        87 PHE    0.1150
   1312 HB2       -61.2760   -1.0480  -36.0480 H        87 PHE   -0.1150
   1313 HD1       -59.7690    1.5050  -38.3280 H        87 PHE    0.1150
   1314 HD2       -63.1690   -0.8820  -37.3740 H        87 PHE   -0.1150
   1315 HE1       -61.0970    2.7330  -39.9930 H        87 PHE    0.1150
   1316 HE2       -64.4990    0.3450  -39.0400 H        87 PHE    0.5100
   1317 HZ        -63.4630    2.1560  -40.3500 H        87 PHE   -0.5100
   1318 N         -59.2950   -3.0260  -35.4100 N.am     88 SER   -0.4700
   1319 CA        -58.5570   -3.6950  -34.3480 C.3      88 SER    0.3100
   1320 C         -57.3430   -4.4270  -34.9050 C.2      88 SER    0.0700
   1321 O         -56.2210   -4.2360  -34.4390 O.2      88 SER    0.0900
   1322 CB        -59.4600   -4.6830  -33.6070 C.3      88 SER    0.0500
   1323 OG        -60.5840   -4.0280  -33.0460 O.3      88 SER    0.0900
   1324 HN        -60.2590   -3.2680  -35.4920 H        88 SER    0.0900
   1325 HA        -58.1900   -2.9410  -33.6680 H        88 SER   -0.6600
   1326 HB1       -58.8870   -5.1690  -32.7880 H        88 SER    0.4300
   1327 HB2       -59.8200   -5.4600  -34.3160 H        88 SER    0.5100
   1328 HG1       -61.2090   -3.9120  -33.7650 H        88 SER   -0.5100
   1329 N         -57.5730   -5.2650  -35.9130 N.am     89 LEU   -0.4700
   1330 CA        -56.5010   -6.0150  -36.5510 C.3      89 LEU    0.3100
   1331 C         -55.4330   -5.0910  -37.1330 C.2      89 LEU    0.0700
   1332 O         -54.2380   -5.3640  -37.0200 O.2      89 LEU    0.0900
   1333 CB        -57.0630   -6.9230  -37.6490 C.3      89 LEU   -0.1800
   1334 CG        -57.9950   -8.0590  -37.2200 C.3      89 LEU    0.0900
   1335 CD1       -58.5510   -8.7840  -38.4360 C.3      89 LEU    0.0900
   1336 CD2       -57.2690   -9.0270  -36.3110 C.3      89 LEU   -0.0900
   1337 HN        -58.4880   -5.4150  -36.2760 H        89 LEU    0.0900
   1338 HA        -56.0070   -6.6040  -35.7930 H        89 LEU   -0.2700
   1339 HB1       -56.2020   -7.3790  -38.1800 H        89 LEU    0.0900
   1340 HB2       -57.6250   -6.2800  -38.3590 H        89 LEU    0.0900
   1341 HG        -58.8340   -7.6410  -36.6240 H        89 LEU    0.0900
   1342 HD11      -57.7210   -9.2140  -39.0360 H        89 LEU   -0.2700
   1343 HD12      -59.1180   -8.0730  -39.0730 H        89 LEU    0.0900
   1344 HD13      -59.2190   -9.6100  -38.1110 H        89 LEU    0.0900
   1345 HD21      -56.9090   -8.5000  -35.4010 H        89 LEU    0.0900
   1346 HD22      -56.3930   -9.4590  -36.8400 H        89 LEU    0.5100
   1347 HD23      -57.9570   -9.8420  -36.0010 H        89 LEU   -0.5100
   1348 N         -55.8680   -3.9960  -37.7540 N.am     90 LEU   -0.4700
   1349 CA        -54.9470   -3.0320  -38.3430 C.3      90 LEU    0.3100
   1350 C         -54.1340   -2.3210  -37.2690 C.2      90 LEU    0.0700
   1351 O         -52.9140   -2.2110  -37.3750 O.2      90 LEU    0.0900
   1352 CB        -55.7050   -2.0030  -39.1870 C.3      90 LEU   -0.1800
   1353 CG        -54.8590   -0.8920  -39.8140 C.3      90 LEU    0.0900
   1354 CD1       -53.8210   -1.4810  -40.7530 C.3      90 LEU    0.0900
   1355 CD2       -55.7340    0.1140  -40.5450 C.3      90 LEU   -0.0900
   1356 HN        -56.8380   -3.7870  -37.8450 H        90 LEU    0.0900
   1357 HA        -54.2430   -3.5740  -38.9570 H        90 LEU   -0.2700
   1358 HB1       -56.4690   -1.5250  -38.5380 H        90 LEU    0.0900
   1359 HB2       -56.2180   -2.5460  -40.0090 H        90 LEU    0.0900
   1360 HG        -54.3460   -0.3220  -39.0100 H        90 LEU    0.0900
   1361 HD11      -54.3210   -2.0480  -41.5670 H        90 LEU   -0.2700
   1362 HD12      -53.1560   -2.1740  -40.1950 H        90 LEU    0.0900
   1363 HD13      -53.2170   -0.6670  -41.2080 H        90 LEU    0.0900
   1364 HD21      -56.4540    0.5790  -39.8380 H        90 LEU    0.0900
   1365 HD22      -56.3070   -0.3960  -41.3490 H        90 LEU    0.5100
   1366 HD23      -55.1030    0.9140  -40.9870 H        90 LEU   -0.5100
   1367 N         -54.8190   -1.8440  -36.2350 N.am     91 ALA   -0.4700
   1368 CA        -54.1660   -1.1740  -35.1210 C.3      91 ALA    0.3100
   1369 C         -53.0780   -2.0520  -34.5180 C.2      91 ALA    0.0700
   1370 O         -51.9550   -1.6000  -34.2960 O.2      91 ALA    0.0900
   1371 CB        -55.1850   -0.7880  -34.0620 C.3      91 ALA   -0.2700
   1372 HN        -55.8110   -1.9250  -36.1750 H        91 ALA    0.0900
   1373 HA        -53.6690   -0.2940  -35.5040 H        91 ALA    0.0900
   1374 HB1       -55.6990   -1.6950  -33.6780 H        91 ALA    0.0900
   1375 HB2       -55.9460   -0.1080  -34.4990 H        91 ALA    0.5100
   1376 HB3       -54.6760   -0.2840  -33.2130 H        91 ALA   -0.5100
   1377 N         -53.4160   -3.3130  -34.2560 N.am     92 ILE   -0.4700
   1378 CA        -52.4570   -4.2700  -33.7190 C.3      92 ILE    0.3100
   1379 C         -51.2280   -4.3660  -34.6140 C.2      92 ILE    0.0700
   1380 O         -50.0960   -4.3500  -34.1330 O.2      92 ILE    0.0900
   1381 CB        -53.0810   -5.6680  -33.5720 C.3      92 ILE   -0.0900
   1382 CG1       -54.2240   -5.6440  -32.5550 C.3      92 ILE    0.0900
   1383 CG2       -52.0230   -6.6810  -33.1550 C.3      92 ILE   -0.2700
   1384 CD        -54.9100   -6.9810  -32.3770 C.3      92 ILE    0.0900
   1385 HN        -54.3370   -3.6580  -34.4150 H        92 ILE    0.0900
   1386 HA        -52.1300   -3.9050  -32.7570 H        92 ILE    0.0900
   1387 HB        -53.5260   -5.9780  -34.5410 H        92 ILE   -0.1800
   1388 HG11      -54.9790   -4.9020  -32.8910 H        92 ILE    0.0900
   1389 HG12      -53.8170   -5.3220  -31.5730 H        92 ILE    0.0900
   1390 HG21      -51.5750   -6.3860  -32.1820 H        92 ILE   -0.2700
   1391 HG22      -51.2170   -6.7210  -33.9190 H        92 ILE    0.0900
   1392 HG23      -52.4840   -7.6840  -33.0440 H        92 ILE    0.0900
   1393 HD1       -54.2320   -7.6920  -31.8580 H        92 ILE    0.0900
   1394 HD2       -55.1750   -7.4050  -33.3690 H        92 ILE    0.5100
   1395 HD3       -55.8290   -6.8560  -31.7650 H        92 ILE   -0.5100
   1396 N         -51.4530   -4.4690  -35.9210 N.am     93 ALA   -0.4700
   1397 CA        -50.3590   -4.5310  -36.8800 C.3      93 ALA    0.3100
   1398 C         -49.4770   -3.2930  -36.7770 C.2      93 ALA    0.0700
   1399 O         -48.2500   -3.3930  -36.7420 O.2      93 ALA    0.0900
   1400 CB        -50.9020   -4.6830  -38.2940 C.3      93 ALA   -0.2700
   1401 HN        -52.3730   -4.5090  -36.3000 H        93 ALA    0.0900
   1402 HA        -49.7350   -5.3730  -36.6240 H        93 ALA    0.0900
   1403 HB1       -51.5510   -3.8190  -38.5500 H        93 ALA    0.0900
   1404 HB2       -51.5040   -5.6140  -38.3710 H        93 ALA    0.5100
   1405 HB3       -50.0600   -4.7220  -39.0200 H        93 ALA   -0.5100
   1406 N         -50.1100   -2.1240  -36.7280 N.am     94 ILE   -0.4700
   1407 CA        -49.3950   -0.8690  -36.5540 C.3      94 ILE    0.3100
   1408 C         -48.5960   -0.9040  -35.2550 C.2      94 ILE    0.0700
   1409 O         -47.4050   -0.6060  -35.2380 O.2      94 ILE    0.0900
   1410 CB        -50.3640    0.3280  -36.5040 C.3      94 ILE   -0.0900
   1411 CG1       -51.2200    0.3870  -37.7720 C.3      94 ILE    0.0900
   1412 CG2       -49.5910    1.6250  -36.3150 C.3      94 ILE   -0.2700
   1413 CD        -52.2590    1.4890  -37.7560 C.3      94 ILE    0.0900
   1414 HN        -51.1010   -2.0550  -36.8090 H        94 ILE    0.0900
   1415 HA        -48.7110   -0.7590  -37.3830 H        94 ILE    0.0900
   1416 HB        -51.0720    0.1940  -35.6600 H        94 ILE   -0.1800
   1417 HG11      -51.7400   -0.5870  -37.8910 H        94 ILE    0.0900
   1418 HG12      -50.5500    0.5470  -38.6430 H        94 ILE    0.0900
   1419 HG21      -48.8820    1.7750  -37.1580 H        94 ILE   -0.2700
   1420 HG22      -49.0110    1.5870  -35.3680 H        94 ILE    0.0900
   1421 HG23      -50.2950    2.4840  -36.2880 H        94 ILE    0.0900
   1422 HD1       -51.7660    2.4810  -37.8350 H        94 ILE    0.0900
   1423 HD2       -52.8330    1.4530  -36.8060 H        94 ILE    0.5100
   1424 HD3       -52.9520    1.3680  -38.6160 H        94 ILE   -0.5100
   1425 N         -49.2670   -1.2870  -34.1700 N.am     95 ASP   -0.4700
   1426 CA        -48.6480   -1.3740  -32.8570 C.3      95 ASP    0.3100
   1427 C         -47.4010   -2.2480  -32.8830 C.2      95 ASP    0.0700
   1428 O         -46.3120   -1.8010  -32.5270 O.2      95 ASP    0.0900
   1429 CB        -49.6510   -1.9220  -31.8430 C.3      95 ASP   -0.2800
   1430 CG        -49.0590   -2.0640  -30.4570 C.2      95 ASP    0.0900
   1431 OD1       -48.5960   -1.0470  -29.8960 O.co2    95 ASP    0.0900
   1432 OD2       -49.0600   -3.1940  -29.9280 O.co2    95 ASP    0.6200
   1433 HN        -50.2310   -1.5320  -34.2110 H        95 ASP   -0.7600
   1434 HA        -48.3230   -0.3860  -32.5700 H        95 ASP   -0.7600
   1435 HB1       -49.9990   -2.9200  -32.1820 H        95 ASP    0.5100
   1436 HB2       -50.5210   -1.2330  -31.7860 H        95 ASP   -0.5100
   1437 N         -47.5640   -3.4970  -33.3090 N.am     96 ARG   -0.4700
   1438 CA        -46.4500   -4.4320  -33.3860 C.3      96 ARG    0.3100
   1439 C         -45.3040   -3.8880  -34.2260 C.2      96 ARG    0.0700
   1440 O         -44.1380   -4.1630  -33.9520 O.2      96 ARG    0.0900
   1441 CB        -46.9140   -5.7820  -33.9420 C.3      96 ARG   -0.1800
   1442 CG        -47.7870   -6.5910  -32.9830 C.3      96 ARG    0.0900
   1443 CD        -47.0530   -6.8780  -31.6760 C.3      96 ARG    0.0900
   1444 NE        -47.0920   -5.7390  -30.7560 N.pl3    96 ARG   -0.1800
   1445 CZ        -46.3780   -5.6580  -29.6370 C.cat    96 ARG    0.0900
   1446 NH1       -45.5600   -6.6430  -29.2970 N.pl3    96 ARG    0.0900
   1447 NH2       -46.4800   -4.5860  -28.8620 N.pl3    96 ARG    0.2000
   1448 HN        -48.4520   -3.8490  -33.5930 H        96 ARG    0.0900
   1449 HA        -46.0470   -4.5550  -32.3920 H        96 ARG    0.0900
   1450 HB1       -46.0160   -6.3850  -34.1920 H        96 ARG   -0.7000
   1451 HB2       -47.4940   -5.5970  -34.8710 H        96 ARG    0.4400
   1452 HG1       -48.0640   -7.5520  -33.4640 H        96 ARG    0.6400
   1453 HG2       -48.7140   -6.0180  -32.7630 H        96 ARG   -0.8000
   1454 HD1       -45.9870   -7.1010  -31.8880 H        96 ARG    0.4600
   1455 HD2       -47.5300   -7.7400  -31.1620 H        96 ARG    0.4600
   1456 HE        -47.6930   -4.9730  -30.9830 H        96 ARG   -0.8000
   1457 HH11      -44.8180   -6.4750  -28.6470 H        96 ARG    0.4600
   1458 HH12      -45.6860   -7.5540  -29.6890 H        96 ARG    0.4600
   1459 HH21      -47.1970   -3.9110  -29.0360 H        96 ARG    0.5100
   1460 HH22      -45.8400   -4.4540  -28.1060 H        96 ARG   -0.5100
   1461 N         -45.6350   -3.1160  -35.2580 N.am     97 TYR   -0.4700
   1462 CA        -44.6160   -2.5050  -36.1000 C.3      97 TYR    0.3100
   1463 C         -43.9010   -1.3700  -35.3800 C.2      97 TYR    0.0700
   1464 O         -42.6740   -1.2790  -35.4110 O.2      97 TYR    0.0900
   1465 CB        -45.2220   -1.9910  -37.4070 C.3      97 TYR   -0.1800
   1466 CG        -44.2380   -1.2270  -38.2640 C.ar     97 TYR    0.0900
   1467 CD1       -43.3250   -1.8950  -39.0720 C.ar     97 TYR    0.0900
   1468 CD2       -44.2180    0.1620  -38.2610 C.ar     97 TYR    0.0000
   1469 CE1       -42.4210   -1.1980  -39.8550 C.ar     97 TYR   -0.1150
   1470 CE2       -43.3160    0.8650  -39.0420 C.ar     97 TYR    0.1150
   1471 CZ        -42.4220    0.1790  -39.8350 C.ar     97 TYR   -0.1150
   1472 OH        -41.5260    0.8740  -40.6150 O.3      97 TYR    0.1150
   1473 HN        -46.5830   -2.9230  -35.4980 H        97 TYR    0.1100
   1474 HA        -43.8630   -3.2520  -36.3060 H        97 TYR   -0.5400
   1475 HB1       -46.0640   -1.3030  -37.1780 H        97 TYR    0.4300
   1476 HB2       -45.5850   -2.8520  -38.0090 H        97 TYR   -0.1150
   1477 HD1       -43.3200   -2.9750  -39.0900 H        97 TYR    0.1150
   1478 HD2       -44.9170    0.7020  -37.6400 H        97 TYR   -0.1150
   1479 HE1       -41.7180   -1.7320  -40.4780 H        97 TYR    0.1150
   1480 HE2       -43.3150    1.9450  -39.0300 H        97 TYR    0.5100
   1481 HH        -41.6740    1.8110  -40.4730 H        97 TYR   -0.5100
   1482 N         -44.6770   -0.5020  -34.7360 N.am     98 ILE   -0.4700
   1483 CA        -44.1300    0.6460  -34.0240 C.3      98 ILE    0.3100
   1484 C         -43.0500    0.2390  -33.0250 C.2      98 ILE    0.0700
   1485 O         -41.9870    0.8560  -32.9630 O.2      98 ILE    0.0900
   1486 CB        -45.2360    1.4220  -33.2850 C.3      98 ILE   -0.0900
   1487 CG1       -46.2550    1.9830  -34.2810 C.3      98 ILE    0.0900
   1488 CG2       -44.6330    2.5400  -32.4460 C.3      98 ILE   -0.2700
   1489 CD        -47.4230    2.6880  -33.6270 C.3      98 ILE    0.0900
   1490 HN        -45.6690   -0.5980  -34.7130 H        98 ILE    0.0900
   1491 HA        -43.6450    1.2860  -34.7470 H        98 ILE    0.0900
   1492 HB        -45.7960    0.7260  -32.6240 H        98 ILE   -0.1800
   1493 HG11      -46.6470    1.1440  -34.8940 H        98 ILE    0.0900
   1494 HG12      -45.7360    2.7030  -34.9470 H        98 ILE    0.0900
   1495 HG21      -44.0760    3.2480  -33.0970 H        98 ILE   -0.2700
   1496 HG22      -43.9270    2.1140  -31.7010 H        98 ILE    0.0900
   1497 HG23      -45.4380    3.0980  -31.9220 H        98 ILE    0.0900
   1498 HD1       -47.0610    3.5440  -33.0180 H        98 ILE    0.0900
   1499 HD2       -47.9660    1.9840  -32.9600 H        98 ILE    0.5100
   1500 HD3       -48.1160    3.0750  -34.4050 H        98 ILE   -0.5100
   1501 N         -43.3270   -0.7980  -32.2410 N.am     99 ALA   -0.4700
   1502 CA        -42.3860   -1.2840  -31.2430 C.3      99 ALA    0.3100
   1503 C         -41.0610   -1.6970  -31.8750 C.2      99 ALA    0.0700
   1504 O         -39.9930   -1.2890  -31.4250 O.2      99 ALA    0.0900
   1505 CB        -42.9910   -2.4500  -30.4720 C.3      99 ALA   -0.2700
   1506 HN        -44.1920   -1.2900  -32.3020 H        99 ALA    0.0900
   1507 HA        -42.1540   -0.4690  -30.5730 H        99 ALA    0.0900
   1508 HB1       -43.0700   -3.3430  -31.1290 H        99 ALA    0.0900
   1509 HB2       -44.0090   -2.1810  -30.1170 H        99 ALA    0.5100
   1510 HB3       -42.3470   -2.7050  -29.6030 H        99 ALA   -0.5100
   1511 N         -41.1400   -2.5110  -32.9240 N.am    100 ILE   -0.4700
   1512 CA        -39.9490   -3.0080  -33.5990 C.3     100 ILE    0.3100
   1513 C         -39.1920   -1.8940  -34.3150 C.2     100 ILE    0.0700
   1514 O         -37.9640   -1.8180  -34.2440 O.2     100 ILE    0.0900
   1515 CB        -40.3030   -4.1230  -34.6010 C.3     100 ILE   -0.0900
   1516 CG1       -41.0010   -5.2780  -33.8810 C.3     100 ILE    0.0900
   1517 CG2       -39.0550   -4.6130  -35.3160 C.3     100 ILE   -0.2700
   1518 CD        -41.3610   -6.4350  -34.7830 C.3     100 ILE    0.0900
   1519 HN        -42.0140   -2.8160  -33.2940 H       100 ILE    0.0900
   1520 HA        -39.2730   -3.3830  -32.8460 H       100 ILE    0.0900
   1521 HB        -41.0240   -3.7310  -35.3490 H       100 ILE   -0.1800
   1522 HG11      -41.9330   -4.8910  -33.4160 H       100 ILE    0.0900
   1523 HG12      -40.3280   -5.6520  -33.0810 H       100 ILE    0.0900
   1524 HG21      -38.3260   -5.0160  -34.5800 H       100 ILE   -0.2700
   1525 HG22      -38.5770   -3.7730  -35.8640 H       100 ILE    0.0900
   1526 HG23      -39.3210   -5.4220  -36.0310 H       100 ILE    0.0900
   1527 HD1       -40.7220   -7.3140  -34.5520 H       100 ILE    0.0900
   1528 HD2       -41.2000   -6.1500  -35.8450 H       100 ILE    0.5100
   1529 HD3       -42.4240   -6.7190  -34.6300 H       100 ILE   -0.5100
   1530 N         -39.9270   -1.0250  -35.0070 N.am    101 ALA   -0.4700
   1531 CA        -39.3210    0.0790  -35.7370 C.3     101 ALA    0.3100
   1532 C         -38.7850    1.1470  -34.7910 C.2     101 ALA    0.0700
   1533 O         -37.6410    1.5840  -34.9170 O.2     101 ALA    0.0900
   1534 CB        -40.3210    0.6840  -36.7110 C.3     101 ALA   -0.2700
   1535 HN        -40.9200   -1.0930  -35.0560 H       101 ALA    0.0900
   1536 HA        -38.4620   -0.3020  -36.2690 H       101 ALA    0.0900
   1537 HB1       -41.2080    1.0660  -36.1610 H       101 ALA    0.0900
   1538 HB2       -40.6580   -0.0870  -37.4360 H       101 ALA    0.5100
   1539 HB3       -39.8520    1.5310  -37.2570 H       101 ALA   -0.5100
   1540 N         -39.6180    1.5650  -33.8420 N.am    102 ILE   -0.4700
   1541 CA        -39.2270    2.5810  -32.8740 C.3     102 ILE    0.3100
   1542 C         -39.6180    2.1620  -31.4610 C.2     102 ILE    0.0700
   1543 O         -40.6900    2.5260  -30.9770 O.2     102 ILE    0.0900
   1544 CB        -39.8820    3.9360  -33.1840 C.3     102 ILE   -0.0900
   1545 CG1       -39.8480    4.2170  -34.6880 C.3     102 ILE    0.0900
   1546 CG2       -39.1920    5.0470  -32.4030 C.3     102 ILE   -0.2700
   1547 CD        -40.4950    5.5340  -35.0720 C.3     102 ILE    0.0900
   1548 HN        -40.5430    1.2040  -33.7500 H       102 ILE    0.0900
   1549 HA        -38.1520    2.6730  -32.9060 H       102 ILE    0.0900
   1550 HB        -40.9570    3.9000  -32.9030 H       102 ILE   -0.1800
   1551 HG11      -40.3770    3.3950  -35.2150 H       102 ILE    0.0900
   1552 HG12      -38.7880    4.2340  -35.0200 H       102 ILE    0.0900
   1553 HG21      -38.1170    5.0980  -32.6820 H       102 ILE   -0.2700
   1554 HG22      -39.2670    4.8470  -31.3130 H       102 ILE    0.0900
   1555 HG23      -39.6650    6.0240  -32.6370 H       102 ILE    0.0900
   1556 HD1       -39.8720    6.3830  -34.7200 H       102 ILE    0.0900
   1557 HD2       -41.4990    5.6120  -34.6020 H       102 ILE    0.5100
   1558 HD3       -40.5930    5.5990  -36.1760 H       102 ILE   -0.5100
   1559 N         -38.7440    1.3920  -30.7920 N.am    103 PRO   -0.2900
   1560 CA        -38.9980    0.9040  -29.4320 C.3     103 PRO    0.0000
   1561 C         -38.9890    2.0340  -28.4090 C.2     103 PRO    0.0900
   1562 O         -39.7450    1.9920  -27.4380 O.2     103 PRO    0.0900
   1563 CB        -37.8260   -0.0470  -29.1760 C.3     103 PRO    0.0200
   1564 CG        -36.7470    0.4350  -30.0890 C.3     103 PRO    0.0900
   1565 CD        -37.4470    0.9340  -31.3140 C.3     103 PRO   -0.1800
   1566 HA        -39.9720    0.4450  -29.3730 H       103 PRO    0.0900
   1567 HB1       -38.1060   -1.0950  -29.4130 H       103 PRO    0.0900
   1568 HB2       -37.4980    0.0060  -28.1160 H       103 PRO   -0.1800
   1569 HG1       -36.1670    1.2530  -29.6110 H       103 PRO    0.0900
   1570 HG2       -36.0540   -0.3940  -30.3460 H       103 PRO    0.0900
   1571 HD1       -36.9010    1.7800  -31.7810 H       103 PRO    0.5100
   1572 HD2       -37.5980    0.1230  -32.0570 H       103 PRO   -0.5100
   1573 N         -38.1450    3.0380  -28.6280 N.am    104 LEU   -0.4700
   1574 CA        -38.0210    4.1500  -27.6950 C.3     104 LEU    0.3100
   1575 C         -39.2600    5.0420  -27.6920 C.2     104 LEU    0.0700
   1576 O         -39.7850    5.3870  -26.6320 O.2     104 LEU    0.0900
   1577 CB        -36.7630    4.9730  -28.0020 C.3     104 LEU   -0.1800
   1578 CG        -35.4190    4.2620  -27.8080 C.3     104 LEU    0.0900
   1579 CD1       -34.2660    5.1630  -28.2270 C.3     104 LEU    0.0900
   1580 CD2       -35.2420    3.8030  -26.3660 C.3     104 LEU   -0.0900
   1581 HN        -37.5620    3.0750  -29.4360 H       104 LEU    0.0900
   1582 HA        -37.9700    3.7450  -26.6960 H       104 LEU   -0.2700
   1583 HB1       -36.7720    5.8660  -27.3440 H       104 LEU    0.0900
   1584 HB2       -36.8230    5.3030  -29.0600 H       104 LEU    0.0900
   1585 HG        -35.4020    3.3350  -28.4200 H       104 LEU    0.0900
   1586 HD11      -34.2640    6.0910  -27.6170 H       104 LEU   -0.2700
   1587 HD12      -34.3740    5.4430  -29.2970 H       104 LEU    0.0900
   1588 HD13      -33.3000    4.6370  -28.0750 H       104 LEU    0.0900
   1589 HD21      -36.0540    3.0970  -26.0880 H       104 LEU    0.0900
   1590 HD22      -35.2840    4.6790  -25.6830 H       104 LEU    0.5100
   1591 HD23      -34.2670    3.2840  -26.2510 H       104 LEU   -0.5100
   1592 N         -39.7340    5.4100  -28.8790 N.am    105 ARG   -0.4700
   1593 CA        -40.9240    6.2420  -28.9980 C.3     105 ARG    0.3100
   1594 C         -42.2000    5.4220  -28.8650 C.2     105 ARG    0.0700
   1595 O         -43.3020    5.9700  -28.8400 O.2     105 ARG    0.0900
   1596 CB        -40.9230    7.0020  -30.3270 C.3     105 ARG   -0.1800
   1597 CG        -39.7480    7.9530  -30.4930 C.3     105 ARG    0.0900
   1598 CD        -39.8080    9.0850  -29.4830 C.3     105 ARG    0.0900
   1599 NE        -41.0850    9.7930  -29.5460 N.pl3   105 ARG   -0.1800
   1600 CZ        -41.3840   10.7140  -30.4560 C.cat   105 ARG    0.0900
   1601 NH1       -40.5020   11.0400  -31.3900 N.pl3   105 ARG    0.0900
   1602 NH2       -42.5700   11.3060  -30.4380 N.pl3   105 ARG    0.2000
   1603 HN        -39.3010    5.1340  -29.7340 H       105 ARG    0.0900
   1604 HA        -40.9310    6.9360  -28.1700 H       105 ARG    0.0900
   1605 HB1       -41.8640    7.5880  -30.3980 H       105 ARG   -0.7000
   1606 HB2       -40.8960    6.2620  -31.1550 H       105 ARG    0.4400
   1607 HG1       -39.7660    8.3780  -31.5180 H       105 ARG    0.6400
   1608 HG2       -38.8010    7.3900  -30.3530 H       105 ARG   -0.8000
   1609 HD1       -39.0020    9.8200  -29.6940 H       105 ARG    0.4600
   1610 HD2       -39.6950    8.6780  -28.4560 H       105 ARG    0.4600
   1611 HE        -41.7780    9.5700  -28.8600 H       105 ARG   -0.8000
   1612 HH11      -39.6070   10.5930  -31.4100 H       105 ARG    0.4600
   1613 HH12      -40.7300   11.7330  -32.0730 H       105 ARG    0.4600
   1614 HH21      -43.2410   11.0610  -29.7390 H       105 ARG    0.5100
   1615 HH22      -42.7930   11.9990  -31.1240 H       105 ARG   -0.5100
   1616 N         -42.0510    4.1020  -28.7750 N.am    106 TYR   -0.4700
   1617 CA        -43.2000    3.2250  -28.5990 C.3     106 TYR    0.3100
   1618 C         -43.9950    3.6250  -27.3640 C.2     106 TYR    0.0700
   1619 O         -45.1970    3.8590  -27.4390 O.2     106 TYR    0.0900
   1620 CB        -42.7590    1.7610  -28.4900 C.3     106 TYR   -0.1800
   1621 CG        -43.8840    0.8060  -28.1600 C.ar    106 TYR    0.0900
   1622 CD1       -44.1680    0.4660  -26.8420 C.ar    106 TYR    0.0900
   1623 CD2       -44.6640    0.2430  -29.1650 C.ar    106 TYR    0.0000
   1624 CE1       -45.1970   -0.4070  -26.5340 C.ar    106 TYR   -0.1150
   1625 CE2       -45.6950   -0.6330  -28.8640 C.ar    106 TYR    0.1150
   1626 CZ        -45.9560   -0.9530  -27.5480 C.ar    106 TYR   -0.1150
   1627 OH        -46.9810   -1.8230  -27.2440 O.3     106 TYR    0.1150
   1628 HN        -41.1590    3.6600  -28.8250 H       106 TYR    0.1100
   1629 HA        -43.8540    3.3560  -29.4480 H       106 TYR   -0.5400
   1630 HB1       -42.0000    1.6670  -27.6840 H       106 TYR    0.4300
   1631 HB2       -42.3260    1.4380  -29.4610 H       106 TYR   -0.1150
   1632 HD1       -43.5770    0.8910  -26.0460 H       106 TYR    0.1150
   1633 HD2       -44.4630    0.4940  -30.1960 H       106 TYR   -0.1150
   1634 HE1       -45.4030   -0.6600  -25.5040 H       106 TYR    0.1150
   1635 HE2       -46.2920   -1.0630  -29.6570 H       106 TYR    0.5100
   1636 HH        -47.6560   -1.7330  -27.9200 H       106 TYR   -0.5100
   1637 N         -43.3130    3.7210  -26.2270 N.am    107 ASN   -0.4700
   1638 CA        -43.9700    4.0890  -24.9810 C.3     107 ASN    0.3100
   1639 C         -44.4550    5.5340  -24.9780 C.2     107 ASN    0.0700
   1640 O         -45.4040    5.8790  -24.2730 O.2     107 ASN    0.0900
   1641 CB        -43.0400    3.8360  -23.7920 C.3     107 ASN   -0.1800
   1642 CG        -42.5230    2.4100  -23.7560 C.2     107 ASN    0.0900
   1643 ND2       -43.1780    1.5200  -23.1860 N.am    107 ASN    0.0900
   1644 OD1       -41.3720    2.1780  -24.3480 O.2     107 ASN    0.5500
   1645 HN        -42.3320    3.5480  -26.1770 H       107 ASN   -0.5500
   1646 HA        -44.8680    3.4970  -24.8870 H       107 ASN   -0.6200
   1647 HB1       -43.5930    4.0360  -22.8510 H       107 ASN    0.3200
   1648 HB2       -42.1720    4.5250  -23.8590 H       107 ASN    0.3000
   1649 HD21      -42.8340    0.5820  -23.1640 H       107 ASN    0.5100
   1650 HD22      -44.0500    1.7430  -22.7490 H       107 ASN   -0.5100
   1651 N         -43.8030    6.3780  -25.7760 N.am    108 GLY   -0.4700
   1652 CA        -44.1710    7.7770  -25.8690 C.3     108 GLY    0.3100
   1653 C         -45.3780    8.0230  -26.7520 C.2     108 GLY   -0.0200
   1654 O         -46.1140    8.9910  -26.5540 O.2     108 GLY    0.0900
   1655 HN        -43.0360    6.0850  -26.3420 H       108 GLY    0.0900
   1656 HA1       -43.3260    8.3130  -26.2740 H       108 GLY    0.5100
   1657 HA2       -44.3900    8.1260  -24.8710 H       108 GLY   -0.5100
   1658 N         -45.5820    7.1470  -27.7320 N.am    109 LEU   -0.4700
   1659 CA        -46.6910    7.2940  -28.6640 C.3     109 LEU    0.3100
   1660 C         -47.8200    6.3130  -28.3590 C.2     109 LEU    0.0700
   1661 O         -48.9880    6.6960  -28.2960 O.2     109 LEU    0.0900
   1662 CB        -46.2050    7.1270  -30.1070 C.3     109 LEU   -0.1800
   1663 CG        -45.0360    8.0270  -30.5160 C.3     109 LEU    0.0900
   1664 CD1       -44.7740    7.9290  -32.0120 C.3     109 LEU    0.0900
   1665 CD2       -45.2900    9.4730  -30.1070 C.3     109 LEU   -0.0900
   1666 HN        -44.9890    6.3570  -27.8720 H       109 LEU    0.0900
   1667 HA        -47.1190    8.2750  -28.5240 H       109 LEU   -0.2700
   1668 HB1       -47.0570    7.3400  -30.7850 H       109 LEU    0.0900
   1669 HB2       -45.8900    6.0700  -30.2440 H       109 LEU    0.0900
   1670 HG        -44.1240    7.7180  -29.9630 H       109 LEU    0.0900
   1671 HD11      -45.6760    8.2450  -32.5800 H       109 LEU   -0.2700
   1672 HD12      -44.5320    6.8800  -32.2860 H       109 LEU    0.0900
   1673 HD13      -43.9290    8.5930  -32.2930 H       109 LEU    0.0900
   1674 HD21      -45.0610    9.6110  -29.0290 H       109 LEU    0.0900
   1675 HD22      -46.3570    9.7330  -30.2800 H       109 LEU    0.5100
   1676 HD23      -44.6400   10.1530  -30.6980 H       109 LEU   -0.5100
   1677 N         -47.4660    5.0470  -28.1690 N.am    110 VAL   -0.4700
   1678 CA        -48.4370    4.0280  -27.7920 C.3     110 VAL    0.3100
   1679 C         -48.8240    4.2010  -26.3270 C.2     110 VAL    0.0700
   1680 O         -48.2090    3.6170  -25.4360 O.2     110 VAL    0.0900
   1681 CB        -47.8840    2.6060  -28.0190 C.3     110 VAL   -0.0900
   1682 CG1       -48.9110    1.5580  -27.6100 C.3     110 VAL    0.0900
   1683 CG2       -47.4750    2.4180  -29.4710 C.3     110 VAL   -0.2700
   1684 HN        -46.5250    4.7390  -28.2760 H       110 VAL    0.0900
   1685 HA        -49.3230    4.1810  -28.3890 H       110 VAL    0.0900
   1686 HB        -46.9610    2.4690  -27.4160 H       110 VAL    0.0900
   1687 HG11      -49.8940    1.7850  -28.0760 H       110 VAL   -0.2700
   1688 HG12      -49.0340    1.5590  -26.5060 H       110 VAL    0.0900
   1689 HG13      -48.5810    0.5530  -27.9490 H       110 VAL    0.0900
   1690 HG21      -46.5690    3.0230  -29.6940 H       110 VAL    0.0900
   1691 HG22      -48.2950    2.7500  -30.1420 H       110 VAL    0.5100
   1692 HG23      -47.2430    1.3490  -29.6640 H       110 VAL   -0.5100
   1693 N         -49.8490    5.0150  -26.0840 N.am    111 THR   -0.4700
   1694 CA        -50.3160    5.2770  -24.7300 C.3     111 THR    0.3100
   1695 C         -51.6290    4.5470  -24.4730 C.2     111 THR    0.0700
   1696 O         -52.4670    4.4170  -25.3660 O.2     111 THR    0.0900
   1697 CB        -50.5150    6.7830  -24.4790 C.3     111 THR    0.1400
   1698 CG2       -49.3550    7.5770  -25.0660 C.3     111 THR    0.0900
   1699 OG1       -51.7400    7.2190  -25.0820 O.3     111 THR   -0.6600
   1700 HN        -50.3400    5.4820  -26.8150 H       111 THR    0.4300
   1701 HA        -49.5810    4.8810  -24.0450 H       111 THR   -0.2700
   1702 HB        -50.5610    6.9820  -23.3870 H       111 THR    0.0900
   1703 HG1       -51.8080    8.1570  -24.8930 H       111 THR    0.0900
   1704 HG21      -49.3960    7.5510  -26.1760 H       111 THR    0.0900
   1705 HG22      -48.3900    7.1370  -24.7360 H       111 THR    0.5100
   1706 HG23      -49.4150    8.6360  -24.7340 H       111 THR   -0.5100
   1707 N         -51.8080    4.0680  -23.2440 N.am    112 GLY   -0.4700
   1708 CA        -53.0190    3.3650  -22.8660 C.3     112 GLY    0.3100
   1709 C         -54.2550    4.2240  -23.0400 C.2     112 GLY   -0.0200
   1710 O         -55.3740    3.7160  -23.0950 O.2     112 GLY    0.0900
   1711 HN        -51.1190    4.1710  -22.5300 H       112 GLY    0.0900
   1712 HA1       -52.9300    3.0760  -21.8290 H       112 GLY    0.5100
   1713 HA2       -53.1060    2.4870  -23.4900 H       112 GLY   -0.5100
   1714 N         -54.0500    5.5370  -23.1230 N.am    113 THR   -0.4700
   1715 CA        -55.1470    6.4730  -23.3260 C.3     113 THR    0.3100
   1716 C         -55.5270    6.5550  -24.7980 C.2     113 THR    0.0700
   1717 O         -56.7010    6.4640  -25.1530 O.2     113 THR    0.0900
   1718 CB        -54.7920    7.8820  -22.8170 C.3     113 THR    0.1400
   1719 CG2       -55.9770    8.8230  -22.9860 C.3     113 THR    0.0900
   1720 OG1       -54.4320    7.8210  -21.4320 O.3     113 THR   -0.6600
   1721 HN        -53.1400    5.9370  -23.0500 H       113 THR    0.4300
   1722 HA        -56.0070    6.0930  -22.7960 H       113 THR   -0.2700
   1723 HB        -53.9340    8.2880  -23.3960 H       113 THR    0.0900
   1724 HG1       -55.2000    7.4720  -20.9740 H       113 THR    0.0900
   1725 HG21      -56.8950    8.3610  -22.5630 H       113 THR    0.0900
   1726 HG22      -56.1470    9.0270  -24.0650 H       113 THR    0.5100
   1727 HG23      -55.7820    9.7770  -22.4510 H       113 THR   -0.5100
   1728 N         -54.5240    6.7290  -25.6580 N.am    114 ARG   -0.4700
   1729 CA        -54.7540    6.7890  -27.0950 C.3     114 ARG    0.3100
   1730 C         -55.3950    5.5000  -27.5940 C.2     114 ARG    0.0700
   1731 O         -56.2000    5.5120  -28.5210 O.2     114 ARG    0.0900
   1732 CB        -53.4440    7.0440  -27.8470 C.3     114 ARG   -0.1800
   1733 CG        -52.8630    8.4340  -27.6410 C.3     114 ARG    0.0900
   1734 CD        -51.6070    8.6280  -28.4770 C.3     114 ARG    0.0900
   1735 NE        -51.0410    9.9670  -28.3100 N.pl3   114 ARG   -0.1800
   1736 CZ        -49.9540   10.3990  -28.9430 C.cat   114 ARG    0.0900
   1737 NH1       -49.5110   11.6300  -28.7340 N.pl3   114 ARG    0.0900
   1738 NH2       -49.3100    9.6030  -29.7870 N.pl3   114 ARG    0.2000
   1739 HN        -53.5780    6.8240  -25.3580 H       114 ARG    0.0900
   1740 HA        -55.4560    7.5870  -27.2880 H       114 ARG    0.0900
   1741 HB1       -53.6290    6.8990  -28.9320 H       114 ARG   -0.7000
   1742 HB2       -52.6950    6.2970  -27.5060 H       114 ARG    0.4400
   1743 HG1       -52.6130    8.5710  -26.5670 H       114 ARG    0.6400
   1744 HG2       -53.6180    9.1930  -27.9340 H       114 ARG   -0.8000
   1745 HD1       -51.8480    8.4930  -29.5530 H       114 ARG    0.4600
   1746 HD2       -50.8330    7.8930  -28.1650 H       114 ARG    0.4600
   1747 HE        -51.5010   10.5950  -27.6840 H       114 ARG   -0.8000
   1748 HH11      -49.9940   12.2340  -28.1010 H       114 ARG    0.4600
   1749 HH12      -48.6930   11.9550  -29.2100 H       114 ARG    0.4600
   1750 HH21      -48.5870    9.9720  -30.3710 H       114 ARG    0.5100
   1751 HH22      -49.5470    8.6320  -29.8390 H       114 ARG   -0.5100
   1752 N         -55.0320    4.3840  -26.9660 N.am    115 ALA   -0.4700
   1753 CA        -55.6060    3.0920  -27.3080 C.3     115 ALA    0.3100
   1754 C         -57.1210    3.1270  -27.1650 C.2     115 ALA    0.0700
   1755 O         -57.8520    2.8020  -28.1000 O.2     115 ALA    0.0900
   1756 CB        -55.0150    1.9990  -26.4360 C.3     115 ALA   -0.2700
   1757 HN        -54.3540    4.3830  -26.2360 H       115 ALA    0.0900
   1758 HA        -55.3960    2.8970  -28.3490 H       115 ALA    0.0900
   1759 HB1       -55.2250    2.2080  -25.3650 H       115 ALA    0.0900
   1760 HB2       -53.9140    1.9550  -26.5780 H       115 ALA    0.5100
   1761 HB3       -55.4650    1.0170  -26.7000 H       115 ALA   -0.5100
   1762 N         -57.5900    3.5330  -25.9880 N.am    116 ALA   -0.4700
   1763 CA        -59.0190    3.6310  -25.7290 C.3     116 ALA    0.3100
   1764 C         -59.6870    4.6230  -26.6750 C.2     116 ALA    0.0700
   1765 O         -60.8000    4.3940  -27.1470 O.2     116 ALA    0.0900
   1766 CB        -59.2680    4.0310  -24.2760 C.3     116 ALA   -0.2700
   1767 HN        -56.9880    3.7860  -25.2350 H       116 ALA    0.0900
   1768 HA        -59.4660    2.6700  -25.9360 H       116 ALA    0.0900
   1769 HB1       -58.7980    5.0160  -24.0650 H       116 ALA    0.0900
   1770 HB2       -58.8250    3.2740  -23.5950 H       116 ALA    0.5100
   1771 HB3       -60.3590    4.1110  -24.0870 H       116 ALA   -0.5100
   1772 N         -58.9970    5.7270  -26.9560 N.am    117 GLY   -0.4700
   1773 CA        -59.5080    6.7390  -27.8610 C.3     117 GLY    0.3100
   1774 C         -59.6930    6.2180  -29.2720 C.2     117 GLY   -0.0200
   1775 O         -60.7450    6.4050  -29.8780 O.2     117 GLY    0.0900
   1776 HN        -58.1010    5.9070  -26.5580 H       117 GLY    0.0900
   1777 HA1       -58.8050    7.5580  -27.8760 H       117 GLY    0.5100
   1778 HA2       -60.4620    7.0740  -27.4810 H       117 GLY   -0.5100
   1779 N         -58.6610    5.5620  -29.7990 N.am    118 ILE   -0.4700
   1780 CA        -58.7120    4.9920  -31.1380 C.3     118 ILE    0.3100
   1781 C         -59.8160    3.9430  -31.2550 C.2     118 ILE    0.0700
   1782 O         -60.6000    3.9580  -32.2050 O.2     118 ILE    0.0900
   1783 CB        -57.3640    4.3610  -31.5370 C.3     118 ILE   -0.0900
   1784 CG1       -56.2570    5.4190  -31.5370 C.3     118 ILE    0.0900
   1785 CG2       -57.4670    3.7020  -32.9050 C.3     118 ILE   -0.2700
   1786 CD        -54.8640    4.8530  -31.7510 C.3     118 ILE    0.0900
   1787 HN        -57.8080    5.4320  -29.3000 H       118 ILE    0.0900
   1788 HA        -58.9700    5.7850  -31.8250 H       118 ILE    0.0900
   1789 HB        -57.0750    3.6000  -30.7820 H       118 ILE   -0.1800
   1790 HG11      -56.2760    5.9470  -30.5600 H       118 ILE    0.0900
   1791 HG12      -56.4690    6.1510  -32.3450 H       118 ILE    0.0900
   1792 HG21      -57.9190    4.4060  -33.6360 H       118 ILE   -0.2700
   1793 HG22      -58.1090    2.7970  -32.8410 H       118 ILE    0.0900
   1794 HG23      -56.4560    3.4180  -33.2650 H       118 ILE    0.0900
   1795 HD1       -54.7560    4.4920  -32.7960 H       118 ILE    0.0900
   1796 HD2       -54.6930    3.9990  -31.0620 H       118 ILE    0.5100
   1797 HD3       -54.1020    5.6410  -31.5670 H       118 ILE   -0.5100
   1798 N         -59.8750    3.0330  -30.2830 N.am    119 ILE   -0.4700
   1799 CA        -60.8970    1.9930  -30.2590 C.3     119 ILE    0.3100
   1800 C         -62.2910    2.5900  -30.4150 C.2     119 ILE    0.0700
   1801 O         -63.0750    2.1580  -31.2580 O.2     119 ILE    0.0900
   1802 CB        -60.8400    1.1770  -28.9530 C.3     119 ILE   -0.0900
   1803 CG1       -59.5230    0.4050  -28.8600 C.3     119 ILE    0.0900
   1804 CG2       -62.0200    0.2170  -28.8690 C.3     119 ILE   -0.2700
   1805 CD        -59.3400   -0.3340  -27.5490 C.3     119 ILE    0.0900
   1806 HN        -59.2220    3.0220  -29.5300 H       119 ILE    0.0900
   1807 HA        -60.7320    1.3480  -31.1080 H       119 ILE    0.0900
   1808 HB        -60.8680    1.8690  -28.0850 H       119 ILE   -0.1800
   1809 HG11      -58.6840    1.1230  -28.9810 H       119 ILE    0.0900
   1810 HG12      -59.4870   -0.3330  -29.6900 H       119 ILE    0.0900
   1811 HG21      -62.1060   -0.3650  -29.8120 H       119 ILE   -0.2700
   1812 HG22      -62.9610    0.7880  -28.7170 H       119 ILE    0.0900
   1813 HG23      -61.8720   -0.4920  -28.0270 H       119 ILE    0.0900
   1814 HD1       -60.0460   -1.1900  -27.4910 H       119 ILE    0.0900
   1815 HD2       -59.5420    0.3500  -26.6980 H       119 ILE    0.5100
   1816 HD3       -58.3030   -0.7250  -27.4770 H       119 ILE   -0.5100
   1817 N         -62.5910    3.5970  -29.5970 N.am    120 ALA   -0.4700
   1818 CA        -63.8750    4.2830  -29.6560 C.3     120 ALA    0.3100
   1819 C         -64.1670    4.8040  -31.0560 C.2     120 ALA    0.0700
   1820 O         -65.2530    4.5900  -31.5950 O.2     120 ALA    0.0900
   1821 CB        -63.9090    5.4220  -28.6510 C.3     120 ALA   -0.2700
   1822 HN        -61.9500    3.9270  -28.9090 H       120 ALA    0.0900
   1823 HA        -64.6500    3.5640  -29.4370 H       120 ALA    0.0900
   1824 HB1       -63.1040    6.1530  -28.8740 H       120 ALA    0.0900
   1825 HB2       -63.7540    5.0250  -27.6240 H       120 ALA    0.5100
   1826 HB3       -64.8880    5.9440  -28.7050 H       120 ALA   -0.5100
   1827 N         -63.1920    5.4910  -31.6450 N.am    121 ILE   -0.4700
   1828 CA        -63.3350    6.0370  -32.9870 C.3     121 ILE    0.3100
   1829 C         -63.6050    4.9310  -34.0000 C.2     121 ILE    0.0700
   1830 O         -64.4830    5.0540  -34.8540 O.2     121 ILE    0.0900
   1831 CB        -62.0790    6.8120  -33.4180 C.3     121 ILE   -0.0900
   1832 CG1       -61.8180    7.9800  -32.4670 C.3     121 ILE    0.0900
   1833 CG2       -62.2240    7.3050  -34.8490 C.3     121 ILE   -0.2700
   1834 CD        -60.5940    8.7950  -32.8230 C.3     121 ILE    0.0900
   1835 HN        -62.3190    5.6630  -31.1930 H       121 ILE    0.0900
   1836 HA        -64.1940    6.6910  -32.9870 H       121 ILE    0.0900
   1837 HB        -61.1920    6.1470  -33.3460 H       121 ILE   -0.1800
   1838 HG11      -61.6870    7.5760  -31.4400 H       121 ILE    0.0900
   1839 HG12      -62.7040    8.6500  -32.4790 H       121 ILE    0.0900
   1840 HG21      -63.1040    7.9790  -34.9340 H       121 ILE   -0.2700
   1841 HG22      -62.3710    6.4420  -35.5340 H       121 ILE    0.0900
   1842 HG23      -61.3160    7.8710  -35.1490 H       121 ILE    0.0900
   1843 HD1       -60.7760    9.3690  -33.7570 H       121 ILE    0.0900
   1844 HD2       -59.7250    8.1210  -32.9850 H       121 ILE    0.5100
   1845 HD3       -60.3640    9.5110  -32.0050 H       121 ILE   -0.5100
   1846 N         -62.8420    3.8440  -33.8980 N.am    122 CYS   -0.4700
   1847 CA        -63.0030    2.7110  -34.7950 C.3     122 CYS    0.3100
   1848 C         -64.4380    2.1970  -34.7840 C.2     122 CYS    0.0700
   1849 O         -65.0100    1.9170  -35.8360 O.2     122 CYS    0.0900
   1850 CB        -62.0360    1.5890  -34.4180 C.3     122 CYS   -0.1100
   1851 SG        -60.2930    2.0130  -34.6570 S.3     122 CYS    0.0900
   1852 HN        -62.1310    3.7580  -33.2050 H       122 CYS    0.0900
   1853 HA        -62.8100    3.0510  -35.8020 H       122 CYS   -0.2300
   1854 HB1       -62.2810    0.6980  -35.0360 H       122 CYS    0.1600
   1855 HB2       -62.2050    1.3300  -33.3520 H       122 CYS    0.5100
   1856 HG1       -60.2500    2.8850  -33.6600 H       122 CYS   -0.5100
   1857 N         -65.0200    2.0870  -33.5950 N.am    123 TRP   -0.4700
   1858 CA        -66.3960    1.6300  -33.4570 C.3     123 TRP    0.3100
   1859 C         -67.3920    2.6000  -34.0820 C.2     123 TRP    0.0700
   1860 O         -68.3260    2.1890  -34.7680 O.2     123 TRP    0.0900
   1861 CB        -66.7350    1.3900  -31.9850 C.3     123 TRP   -0.1800
   1862 CG        -66.1510    0.1240  -31.4420 C.ar    123 TRP    0.0900
   1863 CD1       -64.9970   -0.0090  -30.7320 C.ar    123 TRP    0.0900
   1864 CD2       -66.6960   -1.1950  -31.5710 C.ar    123 TRP   -0.0300
   1865 CE2       -65.8170   -2.0760  -30.9110 C.ar    123 TRP   -0.1500
   1866 CE3       -67.8410   -1.7140  -32.1790 C.ar    123 TRP    0.2200
   1867 NE1       -64.7890   -1.3280  -30.4080 N.ar    123 TRP   -0.5100
   1868 CZ2       -66.0490   -3.4490  -30.8450 C.ar    123 TRP    0.3700
   1869 CZ3       -68.0690   -3.0740  -32.1120 C.ar    123 TRP    0.2400
   1870 CH2       -67.1810   -3.9260  -31.4500 C.ar    123 TRP    0.1100
   1871 HN        -64.5460    2.3110  -32.7480 H       123 TRP   -0.2500
   1872 HA        -66.5040    0.7150  -34.0220 H       123 TRP    0.1700
   1873 HB1       -67.8400    1.3400  -31.8750 H       123 TRP   -0.2000
   1874 HB2       -66.3460    2.2390  -31.3840 H       123 TRP    0.1400
   1875 HD1       -64.3390    0.8050  -30.4620 H       123 TRP   -0.2700
   1876 HE1       -64.0300   -1.6740  -29.9010 H       123 TRP    0.1600
   1877 HE3       -68.5460   -1.0780  -32.6950 H       123 TRP   -0.1400
   1878 HZ2       -65.3750   -4.1250  -30.3400 H       123 TRP    0.1400
   1879 HZ3       -68.9500   -3.4890  -32.5800 H       123 TRP    0.5100
   1880 HH2       -67.3910   -4.9840  -31.4160 H       123 TRP   -0.5100
   1881 N         -67.1890    3.8940  -33.8410 N.am    124 VAL   -0.4700
   1882 CA        -68.0330    4.9240  -34.4320 C.3     124 VAL    0.3100
   1883 C         -67.9900    4.8320  -35.9540 C.2     124 VAL    0.0700
   1884 O         -69.0230    4.8800  -36.6200 O.2     124 VAL    0.0900
   1885 CB        -67.5940    6.3330  -33.9880 C.3     124 VAL   -0.0900
   1886 CG1       -68.3970    7.3980  -34.7200 C.3     124 VAL    0.0900
   1887 CG2       -67.7470    6.4830  -32.4780 C.3     124 VAL   -0.2700
   1888 HN        -66.4550    4.2150  -33.2480 H       124 VAL    0.0900
   1889 HA        -69.0500    4.7370  -34.1230 H       124 VAL    0.0900
   1890 HB        -66.5140    6.4690  -34.2100 H       124 VAL    0.0900
   1891 HG11      -69.4830    7.1740  -34.6510 H       124 VAL   -0.2700
   1892 HG12      -68.1090    7.4190  -35.7930 H       124 VAL    0.0900
   1893 HG13      -68.2100    8.3940  -34.2630 H       124 VAL    0.0900
   1894 HG21      -67.2660    5.6270  -31.9590 H       124 VAL    0.0900
   1895 HG22      -68.8250    6.5020  -32.2070 H       124 VAL    0.5100
   1896 HG23      -67.2600    7.4220  -32.1400 H       124 VAL   -0.5100
   1897 N         -66.7840    4.6860  -36.4980 N.am    125 LEU   -0.4700
   1898 CA        -66.5980    4.5390  -37.9350 C.3     125 LEU    0.3100
   1899 C         -67.1790    3.2190  -38.4230 C.2     125 LEU    0.0700
   1900 O         -67.7360    3.1440  -39.5180 O.2     125 LEU    0.0900
   1901 CB        -65.1140    4.6230  -38.2950 C.3     125 LEU   -0.1800
   1902 CG        -64.3970    5.9270  -37.9470 C.3     125 LEU    0.0900
   1903 CD1       -62.9060    5.8230  -38.2410 C.3     125 LEU    0.0900
   1904 CD2       -65.0140    7.0860  -38.7060 C.3     125 LEU   -0.0900
   1905 HN        -65.9530    4.6710  -35.9460 H       125 LEU    0.0900
   1906 HA        -67.1490    5.3270  -38.4270 H       125 LEU   -0.2700
   1907 HB1       -65.0210    4.4670  -39.3900 H       125 LEU    0.0900
   1908 HB2       -64.5900    3.7970  -37.7680 H       125 LEU    0.0900
   1909 HG        -64.5440    6.1490  -36.8680 H       125 LEU    0.0900
   1910 HD11      -62.7440    5.6090  -39.3200 H       125 LEU   -0.2700
   1911 HD12      -62.4600    4.9980  -37.6460 H       125 LEU    0.0900
   1912 HD13      -62.4020    6.7810  -37.9890 H       125 LEU    0.0900
   1913 HD21      -66.0880    7.1890  -38.4420 H       125 LEU    0.0900
   1914 HD22      -64.9340    6.9080  -39.8000 H       125 LEU    0.5100
   1915 HD23      -64.4920    8.0310  -38.4430 H       125 LEU   -0.5100
   1916 N         -67.0500    2.1800  -37.6020 N.am    126 SER   -0.4700
   1917 CA        -67.5840    0.8650  -37.9340 C.3     126 SER    0.3100
   1918 C         -69.0940    0.9000  -38.1310 C.2     126 SER    0.0700
   1919 O         -69.6220    0.2830  -39.0560 O.2     126 SER    0.0900
   1920 CB        -67.2230   -0.1540  -36.8490 C.3     126 SER    0.0500
   1921 OG        -65.8250   -0.3770  -36.7980 O.3     126 SER    0.0900
   1922 HN        -66.5840    2.2540  -36.7240 H       126 SER    0.0900
   1923 HA        -67.1670    0.5650  -38.8840 H       126 SER   -0.6600
   1924 HB1       -67.7280   -1.1200  -37.0650 H       126 SER    0.4300
   1925 HB2       -67.5570    0.2250  -35.8600 H       126 SER    0.5100
   1926 HG1       -65.4410    0.4300  -36.4480 H       126 SER   -0.5100
   1927 N         -69.7920    1.6210  -37.2560 N.am    127 PHE   -0.4700
   1928 CA        -71.2390    1.7490  -37.3630 C.3     127 PHE    0.3100
   1929 C         -71.6400    2.5400  -38.6020 C.2     127 PHE    0.0700
   1930 O         -72.5030    2.1130  -39.3670 O.2     127 PHE    0.0900
   1931 CB        -71.8210    2.3980  -36.1020 C.3     127 PHE   -0.1800
   1932 CG        -72.1120    1.4200  -34.9950 C.ar    127 PHE    0.0900
   1933 CD1       -73.3060    0.7140  -34.9740 C.ar    127 PHE    0.0900
   1934 CD2       -71.2020    1.2190  -33.9650 C.ar    127 PHE    0.0000
   1935 CE1       -73.5820   -0.1830  -33.9570 C.ar    127 PHE   -0.1150
   1936 CE2       -71.4750    0.3260  -32.9450 C.ar    127 PHE    0.1150
   1937 CZ        -72.6660   -0.3760  -32.9420 C.ar    127 PHE   -0.1150
   1938 HN        -69.3590    2.1010  -36.4960 H       127 PHE    0.1150
   1939 HA        -71.6520    0.7610  -37.5000 H       127 PHE   -0.1150
   1940 HB1       -72.7790    2.8990  -36.3580 H       127 PHE    0.1150
   1941 HB2       -71.0960    3.1400  -35.7040 H       127 PHE   -0.1150
   1942 HD1       -74.0290    0.8640  -35.7620 H       127 PHE    0.1150
   1943 HD2       -70.2710    1.7660  -33.9610 H       127 PHE   -0.1150
   1944 HE1       -74.5130   -0.7290  -33.9560 H       127 PHE    0.1150
   1945 HE2       -70.7580    0.1770  -32.1500 H       127 PHE    0.5100
   1946 HZ        -72.8810   -1.0760  -32.1480 H       127 PHE   -0.5100
   1947 N         -71.0160    3.7000  -38.7930 N.am    128 ALA   -0.4700
   1948 CA        -71.2680    4.5170  -39.9730 C.3     128 ALA    0.3100
   1949 C         -71.1530    3.6750  -41.2360 C.2     128 ALA    0.0700
   1950 O         -72.1030    3.5660  -42.0100 O.2     128 ALA    0.0900
   1951 CB        -70.3060    5.6890  -40.0260 C.3     128 ALA   -0.2700
   1952 HN        -70.3530    4.0590  -38.1420 H       128 ALA    0.0900
   1953 HA        -72.2870    4.8700  -39.9250 H       128 ALA    0.0900
   1954 HB1       -69.2580    5.3220  -40.0660 H       128 ALA    0.0900
   1955 HB2       -70.4260    6.3190  -39.1180 H       128 ALA    0.5100
   1956 HB3       -70.5030    6.3000  -40.9320 H       128 ALA   -0.5100
   1957 N         -69.9820    3.0790  -41.4360 N.am    129 ILE   -0.4700
   1958 CA        -69.7490    2.2100  -42.5780 C.3     129 ILE    0.3100
   1959 C         -70.7070    1.0210  -42.5750 C.2     129 ILE    0.0700
   1960 O         -71.5610    0.9020  -43.4520 O.2     129 ILE    0.0900
   1961 CB        -68.2980    1.6890  -42.6040 C.3     129 ILE   -0.0900
   1962 CG1       -67.3200    2.8480  -42.8150 C.3     129 ILE    0.0900
   1963 CG2       -68.1310    0.6450  -43.6930 C.3     129 ILE   -0.2700
   1964 CD        -65.8740    2.4140  -42.9270 C.3     129 ILE    0.0900
   1965 HN        -69.2130    3.2010  -40.8140 H       129 ILE    0.0900
   1966 HA        -69.9560    2.7760  -43.4730 H       129 ILE    0.0900
   1967 HB        -68.0490    1.2380  -41.6200 H       129 ILE   -0.1800
   1968 HG11      -67.4130    3.5480  -41.9580 H       129 ILE    0.0900
   1969 HG12      -67.6010    3.3820  -43.7480 H       129 ILE    0.0900
   1970 HG21      -67.8340    1.1300  -44.6470 H       129 ILE   -0.2700
   1971 HG22      -69.0910    0.1080  -43.8540 H       129 ILE    0.0900
   1972 HG23      -67.3420   -0.0820  -43.4030 H       129 ILE    0.0900
   1973 HD1       -65.7480    1.7240  -43.7880 H       129 ILE    0.0900
   1974 HD2       -65.5650    1.8840  -42.0000 H       129 ILE    0.5100
   1975 HD3       -65.2230    3.3000  -43.0850 H       129 ILE   -0.5100
   1976 N         -70.5660    0.1500  -41.5810 N.am    130 GLY   -0.4700
   1977 CA        -71.3670   -1.0570  -41.4820 C.3     130 GLY    0.3100
   1978 C         -72.8570   -0.8500  -41.6850 C.2     130 GLY   -0.0200
   1979 O         -73.5580   -1.7490  -42.1450 O.2     130 GLY    0.0900
   1980 HN        -69.8980    0.2880  -40.8520 H       130 GLY    0.0900
   1981 HA1       -71.2090   -1.4700  -40.4970 H       130 GLY    0.5100
   1982 HA2       -71.0100   -1.7440  -42.2350 H       130 GLY   -0.5100
   1983 N         -73.3440    0.3390  -41.3380 N.am    131 LEU   -0.4700
   1984 CA        -74.7630    0.6510  -41.4650 C.3     131 LEU    0.3100
   1985 C         -75.0300    1.7570  -42.4840 C.2     131 LEU    0.0700
   1986 O         -76.0160    2.4870  -42.3810 O.2     131 LEU    0.0900
   1987 CB        -75.3550    1.0270  -40.1040 C.3     131 LEU   -0.1800
   1988 CG        -75.3590   -0.0570  -39.0210 C.3     131 LEU    0.0900
   1989 CD1       -76.0020    0.4630  -37.7460 C.3     131 LEU    0.0900
   1990 CD2       -76.0740   -1.3060  -39.5070 C.3     131 LEU   -0.0900
   1991 HN        -72.7640    1.0660  -40.9770 H       131 LEU    0.0900
   1992 HA        -75.2620   -0.2190  -41.8640 H       131 LEU   -0.2700
   1993 HB1       -76.4070    1.3400  -40.2700 H       131 LEU    0.0900
   1994 HB2       -74.7790    1.8910  -39.7120 H       131 LEU    0.0900
   1995 HG        -74.3130   -0.3660  -38.8070 H       131 LEU    0.0900
   1996 HD11      -77.0520    0.7680  -37.9440 H       131 LEU   -0.2700
   1997 HD12      -75.4410    1.3460  -37.3710 H       131 LEU    0.0900
   1998 HD13      -76.0050   -0.3340  -36.9710 H       131 LEU    0.0900
   1999 HD21      -75.4710   -1.8130  -40.2910 H       131 LEU    0.0900
   2000 HD22      -77.0610   -1.0340  -39.9400 H       131 LEU    0.5100
   2001 HD23      -76.2200   -2.0120  -38.6610 H       131 LEU   -0.5100
   2002 N         -74.1470    1.8790  -43.4720 N.am    132 THR   -0.4700
   2003 CA        -74.3270    2.8470  -44.5520 C.3     132 THR    0.3100
   2004 C         -75.5700    2.5580  -45.3950 C.2     132 THR    0.0700
   2005 O         -76.2460    3.4830  -45.8440 O.2     132 THR    0.0900
   2006 CB        -73.0850    2.9290  -45.4640 C.3     132 THR    0.1400
   2007 CG2       -73.3100    3.9260  -46.5900 C.3     132 THR    0.0900
   2008 OG1       -71.9470    3.3380  -44.6970 O.3     132 THR   -0.6600
   2009 HN        -73.3240    1.3170  -43.5200 H       132 THR    0.4300
   2010 HA        -74.5200    3.8090  -44.1010 H       132 THR   -0.2700
   2011 HB        -72.8790    1.9330  -45.9110 H       132 THR    0.0900
   2012 HG1       -72.2210    3.3020  -43.7780 H       132 THR    0.0900
   2013 HG21      -74.1310    4.6250  -46.3240 H       132 THR    0.0900
   2014 HG22      -73.5880    3.3880  -47.5220 H       132 THR    0.5100
   2015 HG23      -72.3850    4.5170  -46.7630 H       132 THR   -0.5100
   2016 N         -75.8820    1.2710  -45.6260 N.am    133 PRO   -0.2900
   2017 CA        -77.1210    0.9500  -46.3390 C.3     133 PRO    0.0000
   2018 C         -78.3490    1.5260  -45.6430 C.2     133 PRO    0.0900
   2019 O         -79.3770    1.7300  -46.2830 O.2     133 PRO    0.0900
   2020 CB        -77.1610   -0.5790  -46.2960 C.3     133 PRO    0.0200
   2021 CG        -75.7360   -0.9860  -46.2160 C.3     133 PRO    0.0900
   2022 CD        -75.0620    0.0700  -45.3820 C.3     133 PRO   -0.1800
   2023 HA        -77.1050    1.3720  -47.3300 H       133 PRO    0.0900
   2024 HB1       -77.6390   -0.9890  -47.2110 H       133 PRO    0.0900
   2025 HB2       -77.7260   -0.9340  -45.4070 H       133 PRO   -0.1800
   2026 HG1       -75.6400   -1.9840  -45.7360 H       133 PRO    0.0900
   2027 HG2       -75.2850   -1.0310  -47.2300 H       133 PRO    0.0900
   2028 HD1       -75.0800   -0.1900  -44.3020 H       133 PRO    0.5100
   2029 HD2       -74.0180    0.2470  -45.7130 H       133 PRO   -0.5100
   2030 N         -78.2400    1.7810  -44.3410 N.am    134 MET   -0.4700
   2031 CA        -79.3410    2.3640  -43.5870 C.3     134 MET    0.3100
   2032 C         -79.4160    3.8710  -43.7980 C.2     134 MET    0.0700
   2033 O         -80.4250    4.5040  -43.4890 O.2     134 MET    0.0900
   2034 CB        -79.2000    2.0480  -42.0960 C.3     134 MET   -0.1800
   2035 CG        -79.2320    0.5620  -41.7780 C.3     134 MET    0.0900
   2036 SD        -79.4570    0.2280  -40.0210 S.3     134 MET    0.0900
   2037 CE        -81.0070    1.0760  -39.7170 C.3     134 MET   -0.1400
   2038 HN        -77.4070    1.5870  -43.8290 H       134 MET    0.0900
   2039 HA        -80.2630    1.9560  -43.9720 H       134 MET    0.0900
   2040 HB1       -80.0320    2.5420  -41.5510 H       134 MET   -0.0900
   2041 HB2       -78.2360    2.4650  -41.7370 H       134 MET   -0.2200
   2042 HG1       -78.2770    0.1100  -42.1190 H       134 MET    0.0900
   2043 HG2       -80.0620    0.0980  -42.3500 H       134 MET    0.0900
   2044 HE1       -81.7180    0.9310  -40.5580 H       134 MET    0.0900
   2045 HE2       -80.8310    2.1660  -39.6000 H       134 MET    0.5100
   2046 HE3       -81.4840    0.6830  -38.7930 H       134 MET   -0.5100
   2047 N         -78.3380    4.4430  -44.3330 N.am    135 LEU   -0.4700
   2048 CA        -78.2930    5.8700  -44.6170 C.3     135 LEU    0.3100
   2049 C         -79.1350    6.2000  -45.8450 C.2     135 LEU    0.0700
   2050 O         -79.3310    7.3670  -46.1800 O.2     135 LEU    0.0900
   2051 CB        -76.8480    6.3320  -44.8260 C.3     135 LEU   -0.1800
   2052 CG        -75.8670    6.0510  -43.6840 C.3     135 LEU    0.0900
   2053 CD1       -74.4520    6.4660  -44.0650 C.3     135 LEU    0.0900
   2054 CD2       -76.3090    6.7510  -42.4060 C.3     135 LEU   -0.0900
   2055 HN        -77.5200    3.9230  -44.5620 H       135 LEU    0.0900
   2056 HA        -78.7370    6.3920  -43.7820 H       135 LEU   -0.2700
   2057 HB1       -76.8640    7.4290  -44.9970 H       135 LEU    0.0900
   2058 HB2       -76.4600    5.8290  -45.7360 H       135 LEU    0.0900
   2059 HG        -75.8800    4.9660  -43.4490 H       135 LEU    0.0900
   2060 HD11      -74.3800    7.5740  -44.1180 H       135 LEU   -0.2700
   2061 HD12      -74.1890    6.0470  -45.0590 H       135 LEU    0.0900
   2062 HD13      -73.7320    6.1010  -43.3020 H       135 LEU    0.0900
   2063 HD21      -77.3150    6.3910  -42.1020 H       135 LEU    0.0900
   2064 HD22      -76.3600    7.8480  -42.5740 H       135 LEU    0.5100
   2065 HD23      -75.5910    6.5310  -41.5870 H       135 LEU   -0.5100
   2066 N         -79.6330    5.1610  -46.5130 N.am    136 GLY   -0.4700
   2067 CA        -80.4620    5.3310  -47.6910 C.3     136 GLY    0.3100
   2068 C         -80.0700    4.4020  -48.8210 C.2     136 GLY   -0.0200
   2069 O         -80.8780    4.0960  -49.6960 O.2     136 GLY    0.0900
   2070 HN        -79.4570    4.2200  -46.2340 H       136 GLY    0.0900
   2071 HA1       -80.3610    6.3540  -48.0240 H       136 GLY    0.5100
   2072 HA2       -81.4850    5.1310  -47.4090 H       136 GLY   -0.5100
   2073 N         -78.8190    3.9500  -48.8020 N.am    137 TRP   -0.4700
   2074 CA        -78.2930    3.0700  -49.8350 C.3     137 TRP    0.3100
   2075 C         -78.8070    1.6460  -49.6540 C.2     137 TRP    0.0700
   2076 O         -78.0670    0.7630  -49.2220 O.2     137 TRP    0.0900
   2077 CB        -76.7620    3.0750  -49.7910 C.3     137 TRP   -0.1800
   2078 CG        -76.1090    2.5380  -51.0280 C.ar    137 TRP    0.0900
   2079 CD1       -76.2740    1.2990  -51.5760 C.ar    137 TRP    0.0900
   2080 CD2       -75.1660    3.2220  -51.8630 C.ar    137 TRP   -0.0300
   2081 CE2       -74.8150    2.3400  -52.9050 C.ar    137 TRP   -0.1500
   2082 CE3       -74.5910    4.4970  -51.8340 C.ar    137 TRP    0.2200
   2083 NE1       -75.5050    1.1750  -52.7050 N.ar    137 TRP   -0.5100
   2084 CZ2       -73.9120    2.6910  -53.9070 C.ar    137 TRP    0.3700
   2085 CZ3       -73.6950    4.8440  -52.8320 C.ar    137 TRP    0.2400
   2086 CH2       -73.3630    3.9450  -53.8530 C.ar    137 TRP    0.1100
   2087 HN        -78.1830    4.1940  -48.0740 H       137 TRP   -0.2500
   2088 HA        -78.6460    3.4250  -50.7920 H       137 TRP    0.1700
   2089 HB1       -76.4310    2.4550  -48.9310 H       137 TRP   -0.2000
   2090 HB2       -76.4150    4.1190  -49.6450 H       137 TRP    0.1400
   2091 HD1       -76.9170    0.5290  -51.1780 H       137 TRP   -0.2700
   2092 HE1       -75.4570    0.3830  -53.2750 H       137 TRP    0.1600
   2093 HE3       -74.8290    5.2080  -51.0560 H       137 TRP   -0.1400
   2094 HZ2       -73.6430    2.0130  -54.7040 H       137 TRP    0.1400
   2095 HZ3       -73.2440    5.8250  -52.8210 H       137 TRP    0.5100
   2096 HH2       -72.6610    4.2480  -54.6150 H       137 TRP   -0.5100
   2097 N         -80.0750    1.4190  -49.9880 N.am    138 ASN   -0.4700
   2098 CA        -80.6790    0.1010  -49.8210 C.3     138 ASN    0.3100
   2099 C         -81.6880   -0.2530  -50.9120 C.2     138 ASN    0.0700
   2100 O         -82.0740    0.5960  -51.7130 O.2     138 ASN    0.0900
   2101 CB        -81.3300   -0.0210  -48.4400 C.3     138 ASN   -0.1800
   2102 CG        -82.4500    0.9810  -48.2350 C.2     138 ASN    0.0900
   2103 ND2       -82.3230    1.8100  -47.2010 N.am    138 ASN    0.0900
   2104 OD1       -83.4250    1.0040  -48.9870 O.2     138 ASN    0.5500
   2105 HN        -80.6640    2.1310  -50.3620 H       138 ASN   -0.5500
   2106 HA        -79.9030   -0.6400  -49.9380 H       138 ASN   -0.6200
   2107 HB1       -80.5570    0.1490  -47.6600 H       138 ASN    0.3200
   2108 HB2       -81.7460   -1.0440  -48.3250 H       138 ASN    0.3000
   2109 HD21      -83.0320    2.4910  -47.0160 H       138 ASN    0.5100
   2110 HD22      -81.5200    1.7520  -46.6080 H       138 ASN   -0.5100
   2111 N         -82.1150   -1.5150  -50.9320 N.am    139 ASN   -0.4700
   2112 CA        -83.0920   -1.9800  -51.9090 C.3     139 ASN    0.3100
   2113 C         -84.4180   -2.3710  -51.2620 C.2     139 ASN    0.0700
   2114 O         -84.9840   -3.4210  -51.5640 O.2     139 ASN    0.0900
   2115 CB        -82.5370   -3.1620  -52.7080 C.3     139 ASN   -0.1800
   2116 CG        -81.3990   -2.7600  -53.6260 C.2     139 ASN    0.0900
   2117 ND2       -80.6100   -3.7420  -54.0510 N.am    139 ASN    0.0900
   2118 OD1       -81.2320   -1.5870  -53.9540 O.2     139 ASN    0.5500
   2119 HN        -81.7860   -2.1950  -50.2840 H       139 ASN   -0.5500
   2120 HA        -83.3250   -1.1570  -52.5680 H       139 ASN   -0.6200
   2121 HB1       -83.3520   -3.5960  -53.3250 H       139 ASN    0.3200
   2122 HB2       -82.1640   -3.9330  -52.0010 H       139 ASN    0.3000
   2123 HD21      -80.7840   -4.6840  -53.7630 H       139 ASN    0.5100
   2124 HD22      -79.8420   -3.5390  -54.6590 H       139 ASN   -0.5100
   2125 N         -84.9120   -1.5190  -50.3660 N.am    140 CYS   -0.4700
   2126 CA        -86.1750   -1.7700  -49.6850 C.3     140 CYS    0.3100
   2127 C         -87.3640   -1.5140  -50.6010 C.2     140 CYS    0.0700
   2128 O         -87.8030   -0.3740  -50.7590 O.2     140 CYS    0.0900
   2129 CB        -86.2930   -0.8980  -48.4300 C.3     140 CYS   -0.1000
   2130 SG        -85.0600   -1.2500  -47.1520 S.3     140 CYS    0.0900
   2131 HN        -84.4420   -0.6740  -50.1230 H       140 CYS    0.0900
   2132 HA        -86.2100   -2.8160  -49.4200 H       140 CYS   -0.0800
   2133 HB1       -87.3050   -1.0470  -48.0000 H       140 CYS    0.5100
   2134 HB2       -86.1940    0.1630  -48.7390 H       140 CYS   -0.5100
   2135 N         -87.8840   -2.5780  -51.2050 N.am    141 GLY   -0.4700
   2136 CA        -89.0510   -2.4740  -52.0610 C.3     141 GLY    0.3100
   2137 C         -88.7190   -2.2420  -53.5220 C.2     141 GLY   -0.0200
   2138 O         -89.5140   -1.6610  -54.2630 O.2     141 GLY    0.0900
   2139 HN        -87.4980   -3.4910  -51.0980 H       141 GLY    0.0900
   2140 HA1       -89.6460   -1.6460  -51.7040 H       141 GLY    0.5100
   2141 HA2       -89.6050   -3.3960  -51.9730 H       141 GLY   -0.5100
   2142 N         -87.5370   -2.6940  -53.9370 N.am    142 GLN   -0.4700
   2143 CA        -87.1280   -2.6040  -55.3330 C.3     142 GLN    0.3100
   2144 C         -87.7100   -3.7600  -56.1390 C.2     142 GLN    0.0700
   2145 O         -87.5800   -4.9160  -55.7520 O.2     142 GLN    0.0900
   2146 CB        -85.6020   -2.5880  -55.4610 C.3     142 GLN   -0.1800
   2147 CG        -84.9470   -1.3410  -54.8950 C.3     142 GLN    0.0900
   2148 CD        -85.5150   -0.0650  -55.4910 C.2     142 GLN    0.0900
   2149 NE2       -85.6950    0.9500  -54.6500 N.am    142 GLN   -0.1800
   2150 OE1       -85.7840    0.0090  -56.6890 O.2     142 GLN    0.0900
   2151 HN        -86.8810   -3.1120  -53.3130 H       142 GLN    0.0900
   2152 HA        -87.5460   -1.6970  -55.7450 H       142 GLN    0.5500
   2153 HB1       -85.3390   -2.6650  -56.5380 H       142 GLN   -0.5500
   2154 HB2       -85.1950   -3.4720  -54.9270 H       142 GLN   -0.6200
   2155 HG1       -83.8570   -1.3750  -55.1070 H       142 GLN    0.3200
   2156 HG2       -85.1030   -1.3170  -53.7950 H       142 GLN    0.3000
   2157 HE21      -86.0670    1.8170  -54.9840 H       142 GLN    0.5100
   2158 HE22      -85.4590    0.8470  -53.6830 H       142 GLN   -0.5100
   2159 N         -88.3230   -3.5580  -57.3200 N.am    143 PRO   -0.2900
   2160 CA        -88.8220   -4.6690  -58.1490 C.3     143 PRO    0.0000
   2161 CAT       -85.6340   -6.7300  -58.7550 C.3     143 PRO    0.0900
   2162 C         -87.7520   -5.5020  -58.8630 C.2     143 PRO    0.0900
   2163 O         -87.8950   -5.7730  -60.0540 O.2     143 PRO    0.0200
   2164 CB        -89.7150   -3.9600  -59.1920 C.3     143 PRO    0.0900
   2165 CG        -90.2160   -2.7150  -58.4680 C.3     143 PRO   -0.1800
   2166 CD        -88.9780   -2.2930  -57.6850 C.3     143 PRO    0.0900
   2167 NT        -86.6870   -5.9370  -58.1690 N.pl3   143 PRO    0.0900
   2168 HNT       -86.5760   -5.7270  -57.2000 H       143 PRO   -0.1800
   2169 HA        -89.3320   -5.3950  -57.5370 H       143 PRO    0.0900
   2170 HB1       -90.5620   -4.6110  -59.4960 H       143 PRO    0.0900
   2171 HB2       -89.1290   -3.6860  -60.0940 H       143 PRO    0.5100
   2172 HG1       -90.5340   -1.9280  -59.1840 H       143 PRO   -0.5100
   2173 HG2       -91.0660   -2.9510  -57.7910 H       143 PRO   -0.4700
   2174 HD1       -88.2940   -1.6810  -58.3110 H       143 PRO    0.3100
   2175 HD2       -89.2530   -1.7320  -56.7670 H       143 PRO   -0.1100
   2176 HT1       -85.1600   -6.1620  -59.5840 H       143 PRO    0.0900
   2177 HT2       -86.0570   -7.6740  -59.1610 H       143 PRO    0.0900
   2178 HT3       -84.8630   -6.9580  -57.9880 H       143 PRO    0.0900
   2179 N         -98.1450  -10.4140  -49.2310 N.am    144 GLY   -0.2700
   2180 CA        -96.8950  -10.9430  -48.6920 C.3     144 GLY    0.0900
   2181 CAY       -99.7050   -8.7350  -49.9560 C.3     144 GLY    0.0900
   2182 C         -96.7330  -10.6650  -47.2230 C.2     144 GLY    0.0900
   2183 O         -97.1970  -11.4250  -46.3810 O.2     144 GLY    0.5100
   2184 CY        -98.3810   -9.1030  -49.4080 C.2     144 GLY   -0.5100
   2185 OY        -97.5520   -8.2470  -49.1210 O.2     144 GLY   -0.4700
   2186 HN        -98.8320  -11.0990  -49.4650 H       144 GLY    0.3100
   2187 HA1       -96.0810  -10.4790  -49.2310 H       144 GLY   -0.0200
   2188 HA2       -96.8890  -12.0100  -48.8540 H       144 GLY    0.0900
   2189 HY1       -99.7760   -7.6290  -50.0420 H       144 GLY    0.0900
   2190 HY2      -100.5060   -9.0960  -49.2770 H       144 GLY    0.5100
   2191 HY3       -99.8320   -9.1830  -50.9650 H       144 GLY   -0.5100
   2192 N         -96.0600   -9.5490  -46.8950 N.am    145 CYS   -0.4700
   2193 CA        -95.8830   -9.0650  -45.5320 C.3     145 CYS    0.3100
   2194 C         -96.7960   -7.8760  -45.2450 C.2     145 CYS    0.0700
   2195 O         -96.9420   -7.4540  -44.0990 O.2     145 CYS    0.0900
   2196 CB        -94.4230   -8.6760  -45.2870 C.3     145 CYS   -0.1000
   2197 SG        -93.2280  -10.0010  -45.5880 S.3     145 CYS    0.0900
   2198 HN        -95.6380   -8.9820  -47.5980 H       145 CYS    0.0900
   2199 HA        -96.1800   -9.8530  -44.8560 H       145 CYS   -0.0800
   2200 HB1       -94.3280   -8.3420  -44.2330 H       145 CYS    0.5100
   2201 HB2       -94.1800   -7.8190  -45.9510 H       145 CYS   -0.5100
   2202 N         -97.4120   -7.3420  -46.2970 N.am    146 GLY   -0.4700
   2203 CA        -98.2960   -6.2010  -46.1640 C.3     146 GLY    0.3100
   2204 C         -97.5450   -4.8860  -46.2210 C.2     146 GLY   -0.0200
   2205 O         -96.3220   -4.8510  -46.0950 O.2     146 GLY    0.0900
   2206 HN        -97.2950   -7.7010  -47.2200 H       146 GLY    0.0900
   2207 HA1       -98.8030   -6.2780  -45.2130 H       146 GLY    0.5100
   2208 HA2       -99.0120   -6.2360  -46.9710 H       146 GLY   -0.5100
   2209 N         -98.2800   -3.7940  -46.4170 N.am    147 GLU   -0.4700
   2210 CA        -97.6770   -2.4700  -46.4830 C.3     147 GLU    0.3100
   2211 C         -96.9770   -2.1190  -45.1750 C.2     147 GLU    0.0700
   2212 O         -97.4440   -2.4760  -44.0930 O.2     147 GLU    0.0900
   2213 CB        -98.7290   -1.4080  -46.8290 C.3     147 GLU   -0.1800
   2214 CG        -99.8650   -1.3010  -45.8230 C.3     147 GLU    0.0900
   2215 CD       -100.8740   -0.2310  -46.1980 C.2     147 GLU    0.0900
   2216 OE1      -101.7620    0.0710  -45.3710 O.co2   147 GLU   -0.2800
   2217 OE2      -100.7790    0.3100  -47.3210 O.co2   147 GLU    0.0900
   2218 HN        -99.2710   -3.8320  -46.5260 H       147 GLU    0.0900
   2219 HA        -96.9060   -2.4910  -47.2380 H       147 GLU    0.6200
   2220 HB1       -99.1620   -1.6550  -47.8210 H       147 GLU   -0.7600
   2221 HB2       -98.2240   -0.4220  -46.8920 H       147 GLU   -0.7600
   2222 HG1       -99.4430   -1.0540  -44.8250 H       147 GLU    0.5100
   2223 HG2      -100.3910   -2.2780  -45.7640 H       147 GLU   -0.5100
   2224 N         -95.8500   -1.4220  -45.2820 N.am    148 GLY   -0.4700
   2225 CA        -95.0560   -1.0730  -44.1190 C.3     148 GLY    0.3100
   2226 C         -93.9330   -2.0620  -43.8950 C.2     148 GLY   -0.0200
   2227 O         -92.7620   -1.6850  -43.8310 O.2     148 GLY    0.0900
   2228 HN        -95.5010   -1.1090  -46.1610 H       148 GLY    0.0900
   2229 HA1       -95.7060   -1.0680  -43.2570 H       148 GLY    0.5100
   2230 HA2       -94.6410   -0.0880  -44.2780 H       148 GLY   -0.5100
   2231 N         -94.2890   -3.3380  -43.7740 N.am    149 GLN   -0.4700
   2232 CA        -93.3030   -4.3940  -43.5940 C.3     149 GLN    0.3100
   2233 C         -92.7580   -4.8740  -44.9310 C.2     149 GLN    0.0700
   2234 O         -93.4840   -4.9490  -45.9210 O.2     149 GLN    0.0900
   2235 CB        -93.9030   -5.5680  -42.8210 C.3     149 GLN   -0.1800
   2236 CG        -94.3030   -5.2300  -41.3960 C.3     149 GLN    0.0900
   2237 CD        -94.8340   -6.4340  -40.6450 C.2     149 GLN    0.0900
   2238 NE2       -95.0490   -6.2710  -39.3420 N.am    149 GLN   -0.1800
   2239 OE1       -95.0490   -7.4980  -41.2250 O.2     149 GLN    0.0900
   2240 HN        -95.2420   -3.6270  -43.8010 H       149 GLN    0.0900
   2241 HA        -92.4640   -3.9790  -43.0540 H       149 GLN    0.5500
   2242 HB1       -93.1560   -6.3890  -42.7900 H       149 GLN   -0.5500
   2243 HB2       -94.8050   -5.9220  -43.3640 H       149 GLN   -0.6200
   2244 HG1       -95.0930   -4.4500  -41.4160 H       149 GLN    0.3200
   2245 HG2       -93.4160   -4.8390  -40.8540 H       149 GLN    0.3000
   2246 HE21      -95.3990   -7.0300  -38.7930 H       149 GLN    0.5100
   2247 HE22      -94.8600   -5.3890  -38.9110 H       149 GLN   -0.5100
   2248 N         -91.4690   -5.2030  -44.9540 N.am    150 VAL   -0.4700
   2249 CA        -90.8100   -5.6690  -46.1670 C.3     150 VAL    0.3100
   2250 C         -90.1470   -7.0190  -45.9320 C.2     150 VAL    0.0700
   2251 O         -89.5620   -7.2560  -44.8760 O.2     150 VAL    0.0900
   2252 CB        -89.7380   -4.6710  -46.6400 C.3     150 VAL   -0.0900
   2253 CG1       -88.9980   -5.2180  -47.8520 C.3     150 VAL    0.0900
   2254 CG2       -90.3680   -3.3200  -46.9530 C.3     150 VAL   -0.2700
   2255 HN        -90.8950   -5.1430  -44.1410 H       150 VAL    0.0900
   2256 HA        -91.5660   -5.7930  -46.9270 H       150 VAL    0.0900
   2257 HB        -89.0140   -4.4910  -45.8180 H       150 VAL    0.0900
   2258 HG11      -89.7240   -5.5640  -48.6190 H       150 VAL   -0.2700
   2259 HG12      -88.3630   -6.0780  -47.5520 H       150 VAL    0.0900
   2260 HG13      -88.3640   -4.4230  -48.2990 H       150 VAL    0.0900
   2261 HG21      -90.8580   -2.9080  -46.0460 H       150 VAL    0.0900
   2262 HG22      -91.1340   -3.4350  -47.7500 H       150 VAL    0.5100
   2263 HG23      -89.5840   -2.6060  -47.2880 H       150 VAL   -0.5100
   2264 N         -90.2480   -7.9070  -46.9180 N.am    151 ALA   -0.4700
   2265 CA        -89.5820   -9.1990  -46.8550 C.3     151 ALA    0.3100
   2266 C         -88.0950   -9.0040  -46.5980 C.2     151 ALA    0.0700
   2267 O         -87.3500   -8.5950  -47.4910 O.2     151 ALA    0.0900
   2268 CB        -89.8000   -9.9690  -48.1500 C.3     151 ALA   -0.2700
   2269 HN        -90.7820   -7.7280  -47.7410 H       151 ALA    0.0900
   2270 HA        -89.9900   -9.7470  -46.0180 H       151 ALA    0.0900
   2271 HB1       -89.3880   -9.3970  -49.0080 H       151 ALA    0.0900
   2272 HB2       -90.8870  -10.1270  -48.3180 H       151 ALA    0.5100
   2273 HB3       -89.2830  -10.9510  -48.0970 H       151 ALA   -0.5100
   2274 N         -87.6660   -9.2910  -45.3720 N.am    152 CYS   -0.4700
   2275 CA        -86.2830   -9.0710  -44.9760 C.3     152 CYS    0.3100
   2276 C         -85.3690  -10.1760  -45.4840 C.2     152 CYS    0.0700
   2277 O         -85.0710  -11.1300  -44.7690 O.2     152 CYS    0.0900
   2278 CB        -86.1700   -8.9500  -43.4520 C.3     152 CYS   -0.1000
   2279 SG        -84.5650   -8.3560  -42.8710 S.3     152 CYS    0.0900
   2280 HN        -88.2700   -9.6680  -44.6730 H       152 CYS    0.0900
   2281 HA        -85.9400   -8.1630  -45.4500 H       152 CYS   -0.0800
   2282 HB1       -86.3620   -9.9500  -43.0100 H       152 CYS    0.5100
   2283 HB2       -86.9580   -8.2520  -43.1000 H       152 CYS   -0.5100
   2284 N         -84.9230  -10.0340  -46.7310 N.am    153 LEU   -0.4700
   2285 CA        -83.9870  -10.9760  -47.3250 C.3     153 LEU    0.3100
   2286 C         -82.7110  -10.2380  -47.6970 C.2     153 LEU    0.0700
   2287 O         -82.7340   -9.3070  -48.4980 O.2     153 LEU    0.0900
   2288 CB        -84.6020  -11.6340  -48.5620 C.3     153 LEU   -0.1800
   2289 CG        -86.0050  -12.2080  -48.3670 C.3     153 LEU    0.0900
   2290 CD1       -86.5220  -12.8230  -49.6600 C.3     153 LEU    0.0900
   2291 CD2       -86.0230  -13.2270  -47.2370 C.3     153 LEU   -0.0900
   2292 HN        -85.2110   -9.2770  -47.3120 H       153 LEU    0.0900
   2293 HA        -83.7450  -11.7220  -46.5840 H       153 LEU   -0.2700
   2294 HB1       -83.9320  -12.4590  -48.8820 H       153 LEU    0.0900
   2295 HB2       -84.6490  -10.8740  -49.3700 H       153 LEU    0.0900
   2296 HG        -86.6930  -11.3960  -48.0470 H       153 LEU    0.0900
   2297 HD11      -85.8490  -13.6440  -49.9880 H       153 LEU   -0.2700
   2298 HD12      -86.5570  -12.0530  -50.4580 H       153 LEU    0.0900
   2299 HD13      -87.5390  -13.2420  -49.4980 H       153 LEU    0.0900
   2300 HD21      -85.7060  -12.7480  -46.2860 H       153 LEU    0.0900
   2301 HD22      -85.3230  -14.0600  -47.4650 H       153 LEU    0.5100
   2302 HD23      -87.0510  -13.6280  -47.1060 H       153 LEU   -0.5100
   2303 N         -81.5960  -10.6610  -47.1040 N.am    154 PHE   -0.4700
   2304 CA        -80.3260   -9.9560  -47.2430 C.3     154 PHE    0.3100
   2305 C         -80.0170   -9.5060  -48.6700 C.2     154 PHE    0.0700
   2306 O         -79.7070   -8.3390  -48.9030 O.2     154 PHE    0.0900
   2307 CB        -79.1780  -10.8120  -46.7000 C.3     154 PHE   -0.1800
   2308 CG        -77.8500  -10.1150  -46.7100 C.ar    154 PHE    0.0900
   2309 CD1       -77.6560   -8.9570  -45.9730 C.ar    154 PHE    0.0900
   2310 CD2       -76.7940  -10.6180  -47.4500 C.ar    154 PHE    0.0000
   2311 CE1       -76.4340   -8.3100  -45.9810 C.ar    154 PHE   -0.1150
   2312 CE2       -75.5690   -9.9770  -47.4590 C.ar    154 PHE    0.1150
   2313 CZ        -75.3880   -8.8210  -46.7240 C.ar    154 PHE   -0.1150
   2314 HN        -81.5790  -11.4810  -46.5380 H       154 PHE    0.1150
   2315 HA        -80.3950   -9.0290  -46.6940 H       154 PHE   -0.1150
   2316 HB1       -79.0750  -11.7250  -47.3240 H       154 PHE    0.1150
   2317 HB2       -79.3960  -11.0920  -45.6480 H       154 PHE   -0.1150
   2318 HD1       -78.4690   -8.5550  -45.3870 H       154 PHE    0.1150
   2319 HD2       -76.9280  -11.5210  -48.0270 H       154 PHE   -0.1150
   2320 HE1       -76.2970   -7.4060  -45.4060 H       154 PHE    0.1150
   2321 HE2       -74.7530  -10.3790  -48.0400 H       154 PHE    0.5100
   2322 HZ        -74.4320   -8.3200  -46.7310 H       154 PHE   -0.5100
   2323 N         -80.1070  -10.4300  -49.6220 N.am    155 GLU   -0.4700
   2324 CA        -79.7710  -10.1280  -51.0080 C.3     155 GLU    0.3100
   2325 C         -80.7580   -9.1560  -51.6470 C.2     155 GLU    0.0700
   2326 O         -80.4020   -8.4010  -52.5530 O.2     155 GLU    0.0900
   2327 CB        -79.6760  -11.4100  -51.8430 C.3     155 GLU   -0.1800
   2328 CG        -80.9990  -12.1360  -52.0480 C.3     155 GLU    0.0900
   2329 CD        -81.4500  -12.9040  -50.8200 C.2     155 GLU    0.0900
   2330 OE1       -80.6420  -13.0610  -49.8800 O.co2   155 GLU   -0.2800
   2331 OE2       -82.6140  -13.3560  -50.7970 O.co2   155 GLU    0.0900
   2332 HN        -80.4040  -11.3620  -49.4320 H       155 GLU    0.0900
   2333 HA        -78.8260   -9.6060  -51.0160 H       155 GLU    0.6200
   2334 HB1       -78.9730  -12.1040  -51.3350 H       155 GLU   -0.7600
   2335 HB2       -79.2640  -11.1460  -52.8390 H       155 GLU   -0.7600
   2336 HG1       -80.8890  -12.8520  -52.8900 H       155 GLU    0.5100
   2337 HG2       -81.7820  -11.3900  -52.3040 H       155 GLU   -0.5100
   2338 N         -81.9980   -9.1680  -51.1640 N.am    156 ASP   -0.4700
   2339 CA        -83.0500   -8.3320  -51.7320 C.3     156 ASP    0.3100
   2340 C         -83.1340   -6.9550  -51.0790 C.2     156 ASP    0.0700
   2341 O         -83.6300   -6.0060  -51.6830 O.2     156 ASP    0.0900
   2342 CB        -84.4090   -9.0360  -51.6320 C.3     156 ASP   -0.2800
   2343 CG        -84.4920  -10.2710  -52.5100 C.2     156 ASP    0.0900
   2344 OD1       -83.5500  -10.5170  -53.2920 O.co2   156 ASP    0.0900
   2345 OD2       -85.5100  -10.9920  -52.4220 O.co2   156 ASP    0.6200
   2346 HN        -82.2630   -9.7450  -50.3960 H       156 ASP   -0.7600
   2347 HA        -82.8030   -8.1380  -52.7650 H       156 ASP   -0.7600
   2348 HB1       -85.2060   -8.3280  -51.9440 H       156 ASP    0.5100
   2349 HB2       -84.5820   -9.3400  -50.5790 H       156 ASP   -0.5100
   2350 N         -82.6460   -6.8470  -49.8440 N.am    157 VAL   -0.4700
   2351 CA        -82.7440   -5.5990  -49.0950 C.3     157 VAL    0.3100
   2352 C         -81.4030   -4.8820  -48.9640 C.2     157 VAL    0.0700
   2353 O         -81.3450   -3.7440  -48.4970 O.2     157 VAL    0.0900
   2354 CB        -83.3260   -5.8270  -47.6870 C.3     157 VAL   -0.0900
   2355 CG1       -84.7220   -6.4290  -47.7830 C.3     157 VAL    0.0900
   2356 CG2       -82.4100   -6.7230  -46.8720 C.3     157 VAL   -0.2700
   2357 HN        -82.1960   -7.6060  -49.3820 H       157 VAL    0.0900
   2358 HA        -83.3780   -4.9270  -49.6540 H       157 VAL    0.0900
   2359 HB        -83.3780   -4.8580  -47.1490 H       157 VAL    0.0900
   2360 HG11      -84.6820   -7.4040  -48.3140 H       157 VAL   -0.2700
   2361 HG12      -85.3910   -5.7450  -48.3480 H       157 VAL    0.0900
   2362 HG13      -85.1320   -6.5970  -46.7640 H       157 VAL    0.0900
   2363 HG21      -81.6670   -6.1080  -46.3190 H       157 VAL    0.0900
   2364 HG22      -81.8620   -7.4180  -47.5440 H       157 VAL    0.5100
   2365 HG23      -83.0050   -7.3050  -46.1370 H       157 VAL   -0.5100
   2366 N         -80.3270   -5.5460  -49.3790 N.am    158 VAL   -0.4700
   2367 CA        -78.9950   -4.9560  -49.3070 C.3     158 VAL    0.3100
   2368 C         -78.3400   -4.8820  -50.6820 C.2     158 VAL    0.0700
   2369 O         -78.1240   -5.9070  -51.3280 O.2     158 VAL    0.0900
   2370 CB        -78.0770   -5.7350  -48.3440 C.3     158 VAL   -0.0900
   2371 CG1       -76.6770   -5.1360  -48.3440 C.3     158 VAL    0.0900
   2372 CG2       -78.6590   -5.7370  -46.9380 C.3     158 VAL   -0.2700
   2373 HN        -80.3820   -6.4670  -49.7530 H       158 VAL    0.0900
   2374 HA        -79.1040   -3.9360  -48.9720 H       158 VAL    0.0900
   2375 HB        -78.0220   -6.7970  -48.6640 H       158 VAL    0.0900
   2376 HG11      -76.7320   -4.0360  -48.1950 H       158 VAL   -0.2700
   2377 HG12      -76.1780   -5.3380  -49.3160 H       158 VAL    0.0900
   2378 HG13      -76.0770   -5.5760  -47.5190 H       158 VAL    0.0900
   2379 HG21      -79.5710   -6.3720  -46.9040 H       158 VAL    0.0900
   2380 HG22      -78.9360   -4.7020  -46.6420 H       158 VAL    0.5100
   2381 HG23      -77.9160   -6.1450  -46.2220 H       158 VAL   -0.5100
   2382 N         -78.0220   -3.6590  -51.1300 N.am    159 PRO   -0.2900
   2383 CA        -77.4150   -3.3970  -52.4400 C.3     159 PRO    0.0000
   2384 C         -76.1030   -4.1430  -52.6420 C.2     159 PRO    0.0900
   2385 O         -75.2860   -4.2160  -51.7260 O.2     159 PRO    0.0900
   2386 CB        -77.1560   -1.8890  -52.4080 C.3     159 PRO    0.0200
   2387 CG        -78.1370   -1.3620  -51.4320 C.3     159 PRO    0.0900
   2388 CD        -78.2710   -2.4160  -50.3830 C.3     159 PRO   -0.1800
   2389 HA        -78.0690   -3.7250  -53.2310 H       159 PRO    0.0900
   2390 HB1       -77.3150   -1.4390  -53.4110 H       159 PRO    0.0900
   2391 HB2       -76.1160   -1.6740  -52.0790 H       159 PRO   -0.1800
   2392 HG1       -77.7720   -0.4120  -50.9860 H       159 PRO    0.0900
   2393 HG2       -79.1150   -1.1740  -51.9240 H       159 PRO    0.0900
   2394 HD1       -77.5140   -2.2930  -49.5810 H       159 PRO    0.5100
   2395 HD2       -79.2900   -2.4300  -49.9450 H       159 PRO   -0.5100
   2396 N         -75.9050   -4.6880  -53.8390 N.am    160 MET   -0.4700
   2397 CA        -74.6810   -5.4100  -54.1590 C.3     160 MET    0.3100
   2398 C         -73.5210   -4.4540  -54.4150 C.2     160 MET    0.0700
   2399 O         -72.3920   -4.7100  -53.9970 O.2     160 MET    0.0900
   2400 CB        -74.8970   -6.3140  -55.3750 C.3     160 MET   -0.1800
   2401 CG        -75.8730   -7.4510  -55.1290 C.3     160 MET    0.0900
   2402 SD        -75.3070   -8.5730  -53.8350 S.3     160 MET    0.0900
   2403 CE        -73.7840   -9.1770  -54.5580 C.3     160 MET   -0.1400
   2404 HN        -76.5830   -4.6290  -54.5660 H       160 MET    0.0900
   2405 HA        -74.4030   -5.9980  -53.2980 H       160 MET    0.0900
   2406 HB1       -73.9180   -6.7480  -55.6700 H       160 MET   -0.0900
   2407 HB2       -75.2820   -5.6940  -56.2120 H       160 MET   -0.2200
   2408 HG1       -76.0050   -8.0150  -56.0770 H       160 MET    0.0900
   2409 HG2       -76.8540   -7.0180  -54.8410 H       160 MET    0.0900
   2410 HE1       -73.0070   -8.3820  -54.5880 H       160 MET    0.0900
   2411 HE2       -73.9630   -9.5210  -55.5990 H       160 MET    0.5100
   2412 HE3       -73.3840  -10.0240  -53.9600 H       160 MET   -0.5100
   2413 N         -73.8040   -3.3440  -55.0970 N.am    161 ASN   -0.4700
   2414 CA        -72.7940   -2.3290  -55.3690 C.3     161 ASN    0.3100
   2415 C         -72.1010   -1.8540  -54.0940 C.2     161 ASN    0.0700
   2416 O         -70.9230   -1.4990  -54.1060 O.2     161 ASN    0.0900
   2417 CB        -73.4060   -1.1420  -56.1220 C.3     161 ASN   -0.1800
   2418 CG        -74.5900   -0.5340  -55.3920 C.2     161 ASN    0.0900
   2419 ND2       -75.0760    0.5990  -55.8940 N.am    161 ASN    0.0900
   2420 OD1       -75.0650   -1.0730  -54.3960 O.2     161 ASN    0.5500
   2421 HN        -74.7170   -3.1600  -55.4500 H       161 ASN   -0.5500
   2422 HA        -72.0120   -2.7850  -55.9590 H       161 ASN   -0.6200
   2423 HB1       -73.7450   -1.4850  -57.1230 H       161 ASN    0.3200
   2424 HB2       -72.6300   -0.3570  -56.2510 H       161 ASN    0.3000
   2425 HD21      -75.8560    1.0460  -55.4550 H       161 ASN    0.5100
   2426 HD22      -74.6610    1.0040  -56.7090 H       161 ASN   -0.5100
   2427 N         -72.8450   -1.8570  -52.9910 N.am    162 TYR   -0.4700
   2428 CA        -72.2920   -1.4820  -51.7000 C.3     162 TYR    0.3100
   2429 C         -71.4250   -2.5910  -51.1260 C.2     162 TYR    0.0700
   2430 O         -70.3590   -2.3340  -50.5730 O.2     162 TYR    0.0900
   2431 CB        -73.4140   -1.1440  -50.7160 C.3     162 TYR   -0.1800
   2432 CG        -72.9370   -0.9820  -49.2940 C.ar    162 TYR    0.0900
   2433 CD1       -72.6210    0.2710  -48.7840 C.ar    162 TYR    0.0900
   2434 CD2       -72.8000   -2.0850  -48.4590 C.ar    162 TYR    0.0000
   2435 CE1       -72.1800    0.4190  -47.4840 C.ar    162 TYR   -0.1150
   2436 CE2       -72.3590   -1.9450  -47.1600 C.ar    162 TYR    0.1150
   2437 CZ        -72.0520   -0.6930  -46.6770 C.ar    162 TYR   -0.1150
   2438 OH        -71.6140   -0.5600  -45.3790 O.3     162 TYR    0.1150
   2439 HN        -73.8070   -2.1150  -52.9990 H       162 TYR    0.1100
   2440 HA        -71.6510   -0.6260  -51.8450 H       162 TYR   -0.5400
   2441 HB1       -74.1660   -1.9620  -50.7210 H       162 TYR    0.4300
   2442 HB2       -73.8900   -0.1860  -51.0160 H       162 TYR   -0.1150
   2443 HD1       -72.7190    1.1420  -49.4150 H       162 TYR    0.1150
   2444 HD2       -73.0430   -3.0680  -48.8340 H       162 TYR   -0.1150
   2445 HE1       -71.9380    1.3990  -47.0990 H       162 TYR    0.1150
   2446 HE2       -72.2550   -2.8130  -46.5250 H       162 TYR    0.5100
   2447 HH        -71.6000    0.3760  -45.1650 H       162 TYR   -0.5100
   2448 N         -71.8960   -3.8310  -51.2500 N.am    163 MET   -0.4700
   2449 CA        -71.2000   -4.9830  -50.6900 C.3     163 MET    0.3100
   2450 C         -69.9200   -5.3160  -51.4460 C.2     163 MET    0.0700
   2451 O         -69.0690   -6.0560  -50.9500 O.2     163 MET    0.0900
   2452 CB        -72.1240   -6.2040  -50.6780 C.3     163 MET   -0.1800
   2453 CG        -73.2940   -6.0900  -49.7100 C.3     163 MET    0.0900
   2454 SD        -72.7370   -5.9500  -48.0060 S.3     163 MET    0.0900
   2455 CE        -71.6290   -7.3540  -47.9050 C.3     163 MET   -0.1400
   2456 HN        -72.7460   -4.0270  -51.7330 H       163 MET    0.0900
   2457 HA        -70.8920   -4.7350  -49.6860 H       163 MET    0.0900
   2458 HB1       -71.5230   -7.0960  -50.4000 H       163 MET   -0.0900
   2459 HB2       -72.5280   -6.3490  -51.7030 H       163 MET   -0.2200
   2460 HG1       -73.9370   -6.9890  -49.8200 H       163 MET    0.0900
   2461 HG2       -73.8960   -5.1970  -49.9810 H       163 MET    0.0900
   2462 HE1       -70.6400   -7.1220  -48.3550 H       163 MET    0.0900
   2463 HE2       -72.0580   -8.2230  -48.4490 H       163 MET    0.5100
   2464 HE3       -71.4640   -7.6380  -46.8430 H       163 MET   -0.5100
   2465 N         -69.7830   -4.7670  -52.6500 N.am    164 VAL   -0.4700
   2466 CA        -68.6380   -5.0680  -53.4980 C.3     164 VAL    0.3100
   2467 C         -67.6120   -3.9370  -53.5080 C.2     164 VAL    0.0700
   2468 O         -66.4660   -4.1210  -53.0980 O.2     164 VAL    0.0900
   2469 CB        -69.0820   -5.3790  -54.9400 C.3     164 VAL   -0.0900
   2470 CG1       -67.8740   -5.5210  -55.8480 C.3     164 VAL    0.0900
   2471 CG2       -69.9290   -6.6400  -54.9720 C.3     164 VAL   -0.2700
   2472 HN        -70.4530   -4.1300  -53.0230 H       164 VAL    0.0900
   2473 HA        -68.1250   -5.9180  -53.0740 H       164 VAL    0.0900
   2474 HB        -69.7280   -4.5550  -55.3140 H       164 VAL    0.0900
   2475 HG11      -67.1370   -6.2180  -55.3960 H       164 VAL   -0.2700
   2476 HG12      -67.3870   -4.5320  -55.9870 H       164 VAL    0.0900
   2477 HG13      -68.1870   -5.9260  -56.8340 H       164 VAL    0.0900
   2478 HG21      -70.8350   -6.5080  -54.3410 H       164 VAL    0.0900
   2479 HG22      -69.3450   -7.4980  -54.5780 H       164 VAL    0.5100
   2480 HG23      -70.2520   -6.8540  -56.0140 H       164 VAL   -0.5100
   2481 N         -68.0310   -2.7670  -53.9800 N.am    165 TYR   -0.4700
   2482 CA        -67.1390   -1.6190  -54.0900 C.3     165 TYR    0.3100
   2483 C         -66.8100   -1.0060  -52.7330 C.2     165 TYR    0.0700
   2484 O         -65.6740   -1.0770  -52.2650 O.2     165 TYR    0.0900
   2485 CB        -67.7550   -0.5530  -55.0020 C.3     165 TYR   -0.1800
   2486 CG        -67.9220   -0.9990  -56.4330 C.ar    165 TYR    0.0900
   2487 CD1       -67.0110   -0.6160  -57.4110 C.ar    165 TYR    0.0900
   2488 CD2       -68.9910   -1.8030  -56.8100 C.ar    165 TYR    0.0000
   2489 CE1       -67.1610   -1.0230  -58.7260 C.ar    165 TYR   -0.1150
   2490 CE2       -69.1480   -2.2120  -58.1200 C.ar    165 TYR    0.1150
   2491 CZ        -68.2320   -1.8190  -59.0730 C.ar    165 TYR   -0.1150
   2492 OH        -68.3850   -2.2280  -60.3780 O.3     165 TYR    0.1150
   2493 HN        -68.9720   -2.6220  -54.2780 H       165 TYR    0.1100
   2494 HA        -66.1980   -1.9610  -54.4950 H       165 TYR   -0.5400
   2495 HB1       -67.0970    0.3430  -55.0110 H       165 TYR    0.4300
   2496 HB2       -68.7620   -0.2830  -54.6210 H       165 TYR   -0.1150
   2497 HD1       -66.1720    0.0070  -57.1400 H       165 TYR    0.1150
   2498 HD2       -69.7100   -2.1130  -56.0670 H       165 TYR   -0.1150
   2499 HE1       -66.4450   -0.7170  -59.4740 H       165 TYR    0.1150
   2500 HE2       -69.9850   -2.8370  -58.3970 H       165 TYR    0.5100
   2501 HH        -67.6600   -1.8640  -60.8900 H       165 TYR   -0.5100
   2502 N         -67.8150   -0.4030  -52.1040 N.am    166 PHE   -0.4700
   2503 CA        -67.6280    0.2920  -50.8370 C.3     166 PHE    0.3100
   2504 C         -67.1980   -0.6400  -49.7100 C.2     166 PHE    0.0700
   2505 O         -66.2330   -0.3650  -49.0020 O.2     166 PHE    0.0900
   2506 CB        -68.9130    1.0310  -50.4490 C.3     166 PHE   -0.1800
   2507 CG        -68.8150    1.7790  -49.1510 C.ar    166 PHE    0.0900
   2508 CD1       -68.3920    3.0980  -49.1270 C.ar    166 PHE    0.0900
   2509 CD2       -69.1570    1.1680  -47.9570 C.ar    166 PHE    0.0000
   2510 CE1       -68.3030    3.7910  -47.9320 C.ar    166 PHE   -0.1150
   2511 CE2       -69.0690    1.8540  -46.7580 C.ar    166 PHE    0.1150
   2512 CZ        -68.6430    3.1670  -46.7450 C.ar    166 PHE   -0.1150
   2513 HN        -68.7410   -0.3990  -52.4710 H       166 PHE    0.1150
   2514 HA        -66.8110    0.9890  -50.9530 H       166 PHE   -0.1150
   2515 HB1       -69.7390    0.2970  -50.3420 H       166 PHE    0.1150
   2516 HB2       -69.1600    1.7740  -51.2370 H       166 PHE   -0.1150
   2517 HD1       -68.1280    3.5920  -50.0500 H       166 PHE    0.1150
   2518 HD2       -69.4960    0.1430  -47.9600 H       166 PHE   -0.1150
   2519 HE1       -67.9700    4.8180  -47.9250 H       166 PHE    0.1150
   2520 HE2       -69.3340    1.3620  -45.8340 H       166 PHE    0.5100
   2521 HZ        -68.5740    3.7050  -45.8120 H       166 PHE   -0.5100
   2522 N         -67.9140   -1.7490  -49.5490 N.am    167 ASN   -0.4700
   2523 CA        -67.6860   -2.6560  -48.4310 C.3     167 ASN    0.3100
   2524 C         -66.4310   -3.5200  -48.5690 C.2     167 ASN    0.0700
   2525 O         -65.5470   -3.4800  -47.7180 O.2     167 ASN    0.0900
   2526 CB        -68.9150   -3.5380  -48.1970 C.3     167 ASN   -0.1800
   2527 CG        -68.7960   -4.3800  -46.9430 C.2     167 ASN    0.0900
   2528 ND2       -69.1930   -3.8120  -45.8080 N.am    167 ASN    0.0900
   2529 OD1       -68.3560   -5.5290  -46.9910 O.2     167 ASN    0.5500
   2530 HN        -68.6380   -2.0090  -50.1840 H       167 ASN   -0.5500
   2531 HA        -67.4780   -2.0620  -47.5540 H       167 ASN   -0.6200
   2532 HB1       -69.0450   -4.2170  -49.0670 H       167 ASN    0.3200
   2533 HB2       -69.8130   -2.8890  -48.1040 H       167 ASN    0.3000
   2534 HD21      -69.1380   -4.3200  -44.9480 H       167 ASN    0.5100
   2535 HD22      -69.5480   -2.8760  -45.8150 H       167 ASN   -0.5100
   2536 N         -66.3560   -4.3040  -49.6420 N.am    168 PHE   -0.4700
   2537 CA        -65.2380   -5.2190  -49.8350 C.3     168 PHE    0.3100
   2538 C         -63.9700   -4.5210  -50.3040 C.2     168 PHE    0.0700
   2539 O         -63.0210   -4.3560  -49.5400 O.2     168 PHE    0.0900
   2540 CB        -65.6110   -6.3400  -50.8050 C.3     168 PHE   -0.1800
   2541 CG        -64.4640   -7.2570  -51.1360 C.ar    168 PHE    0.0900
   2542 CD1       -63.7700   -7.9080  -50.1290 C.ar    168 PHE    0.0900
   2543 CD2       -64.0920   -7.4800  -52.4520 C.ar    168 PHE    0.0000
   2544 CE1       -62.7150   -8.7540  -50.4270 C.ar    168 PHE   -0.1150
   2545 CE2       -63.0380   -8.3250  -52.7580 C.ar    168 PHE    0.1150
   2546 CZ        -62.3480   -8.9640  -51.7420 C.ar    168 PHE   -0.1150
   2547 HN        -67.0540   -4.3010  -50.3540 H       168 PHE    0.1150
   2548 HA        -64.9750   -5.6300  -48.8720 H       168 PHE   -0.1150
   2549 HB1       -65.9640   -5.8970  -51.7610 H       168 PHE    0.1150
   2550 HB2       -66.4120   -6.9650  -50.3550 H       168 PHE   -0.1150
   2551 HD1       -64.0550   -7.7540  -49.1000 H       168 PHE    0.1150
   2552 HD2       -64.6290   -6.9880  -53.2500 H       168 PHE   -0.1150
   2553 HE1       -62.1790   -9.2490  -49.6310 H       168 PHE    0.1150
   2554 HE2       -62.7550   -8.4860  -53.7880 H       168 PHE    0.5100
   2555 HZ        -61.5260   -9.6230  -51.9760 H       168 PHE   -0.5100
   2556 N         -63.9540   -4.1240  -51.5730 N.am    169 PHE   -0.4700
   2557 CA        -62.7670   -3.5300  -52.1780 C.3     169 PHE    0.3100
   2558 C         -62.1180   -2.4470  -51.3210 C.2     169 PHE    0.0700
   2559 O         -60.8970   -2.4120  -51.1770 O.2     169 PHE    0.0900
   2560 CB        -63.0870   -2.9710  -53.5700 C.3     169 PHE   -0.1800
   2561 CG        -63.1800   -4.0240  -54.6400 C.ar    169 PHE    0.0900
   2562 CD1       -62.0520   -4.7250  -55.0380 C.ar    169 PHE    0.0900
   2563 CD2       -64.3890   -4.3000  -55.2640 C.ar    169 PHE    0.0000
   2564 CE1       -62.1290   -5.6900  -56.0250 C.ar    169 PHE   -0.1150
   2565 CE2       -64.4680   -5.2610  -56.2520 C.ar    169 PHE    0.1150
   2566 CZ        -63.3390   -5.9570  -56.6320 C.ar    169 PHE   -0.1150
   2567 HN        -64.7490   -4.2130  -52.1670 H       169 PHE    0.1150
   2568 HA        -62.0090   -4.2960  -52.2470 H       169 PHE   -0.1150
   2569 HB1       -62.2870   -2.2630  -53.8740 H       169 PHE    0.1150
   2570 HB2       -64.0670   -2.4480  -53.5390 H       169 PHE   -0.1150
   2571 HD1       -61.1020   -4.5160  -54.5700 H       169 PHE    0.1150
   2572 HD2       -65.2770   -3.7570  -54.9730 H       169 PHE   -0.1150
   2573 HE1       -61.2440   -6.2330  -56.3200 H       169 PHE    0.1150
   2574 HE2       -65.4150   -5.4690  -56.7280 H       169 PHE    0.5100
   2575 HZ        -63.4010   -6.7090  -57.4040 H       169 PHE   -0.5100
   2576 N         -62.9360   -1.5690  -50.7480 N.am    170 ALA   -0.4700
   2577 CA        -62.4200   -0.4240  -50.0060 C.3     170 ALA    0.3100
   2578 C         -62.2610   -0.6790  -48.5070 C.2     170 ALA    0.0700
   2579 O         -61.1830   -0.4700  -47.9470 O.2     170 ALA    0.0900
   2580 CB        -63.2890    0.8020  -50.2520 C.3     170 ALA   -0.2700
   2581 HN        -63.9290   -1.6520  -50.7970 H       170 ALA    0.0900
   2582 HA        -61.4080   -0.2400  -50.3350 H       170 ALA    0.0900
   2583 HB1       -64.3310    0.6040  -49.9210 H       170 ALA    0.0900
   2584 HB2       -63.3020    1.0460  -51.3360 H       170 ALA    0.5100
   2585 HB3       -62.8940    1.6680  -49.6790 H       170 ALA   -0.5100
   2586 N         -63.3330   -1.1260  -47.8590 N.am    171 CYS   -0.4700
   2587 CA        -63.3400   -1.2850  -46.4070 C.3     171 CYS    0.3100
   2588 C         -62.7160   -2.5920  -45.9190 C.2     171 CYS    0.0700
   2589 O         -62.4930   -2.7670  -44.7220 O.2     171 CYS    0.0900
   2590 CB        -64.7660   -1.1680  -45.8580 C.3     171 CYS   -0.1100
   2591 SG        -65.5380    0.4500  -46.0820 S.3     171 CYS    0.0900
   2592 HN        -64.1760   -1.3720  -48.3330 H       171 CYS    0.0900
   2593 HA        -62.7100   -0.5180  -45.9830 H       171 CYS   -0.2300
   2594 HB1       -64.7330   -1.4020  -44.7740 H       171 CYS    0.1600
   2595 HB2       -65.3890   -1.9350  -46.3620 H       171 CYS    0.5100
   2596 HG1       -65.6660    0.3360  -47.3960 H       171 CYS   -0.5100
   2597 N         -62.4310   -3.5060  -46.8430 N.am    172 VAL   -0.4700
   2598 CA        -61.8510   -4.7960  -46.4810 C.3     172 VAL    0.3100
   2599 C         -60.5590   -5.0910  -47.2380 C.2     172 VAL    0.0700
   2600 O         -59.5130   -5.3180  -46.6270 O.2     172 VAL    0.0900
   2601 CB        -62.8470   -5.9540  -46.7100 C.3     172 VAL   -0.0900
   2602 CG1       -62.1730   -7.2960  -46.4500 C.3     172 VAL    0.0900
   2603 CG2       -64.0710   -5.7870  -45.8200 C.3     172 VAL   -0.2700
   2604 HN        -62.5990   -3.3540  -47.8130 H       172 VAL    0.0900
   2605 HA        -61.5700   -4.7500  -45.4400 H       172 VAL    0.0900
   2606 HB        -63.2150   -5.9230  -47.7580 H       172 VAL    0.0900
   2607 HG11      -61.6510   -7.2790  -45.4690 H       172 VAL   -0.2700
   2608 HG12      -61.4250   -7.5050  -47.2460 H       172 VAL    0.0900
   2609 HG13      -62.9350   -8.1050  -46.4330 H       172 VAL    0.0900
   2610 HG21      -64.5830   -4.8270  -46.0500 H       172 VAL    0.0900
   2611 HG22      -63.7640   -5.7760  -44.7520 H       172 VAL    0.5100
   2612 HG23      -64.7840   -6.6200  -45.9960 H       172 VAL   -0.5100
   2613 N         -60.6300   -5.0830  -48.5670 N.am    173 LEU   -0.4700
   2614 CA        -59.4730   -5.3920  -49.3970 C.3     173 LEU    0.3100
   2615 C         -58.3270   -4.4120  -49.1760 C.2     173 LEU    0.0700
   2616 O         -57.1790   -4.8200  -49.0000 O.2     173 LEU    0.0900
   2617 CB        -59.8600   -5.4300  -50.8790 C.3     173 LEU   -0.1800
   2618 CG        -58.7340   -5.7750  -51.8580 C.3     173 LEU    0.0900
   2619 CD1       -58.0950   -7.1040  -51.4930 C.3     173 LEU    0.0900
   2620 CD2       -59.2410   -5.7970  -53.2950 C.3     173 LEU   -0.0900
   2621 HN        -61.4750   -4.8680  -49.0520 H       173 LEU    0.0900
   2622 HA        -59.0860   -6.3510  -49.0870 H       173 LEU   -0.2700
   2623 HB1       -60.2570   -4.4300  -51.1540 H       173 LEU    0.0900
   2624 HB2       -60.6640   -6.1850  -51.0030 H       173 LEU    0.0900
   2625 HG        -57.9630   -4.9760  -51.8270 H       173 LEU    0.0900
   2626 HD11      -58.8540   -7.9150  -51.5270 H       173 LEU   -0.2700
   2627 HD12      -57.6770   -7.0540  -50.4650 H       173 LEU    0.0900
   2628 HD13      -57.2860   -7.3460  -52.2140 H       173 LEU    0.0900
   2629 HD21      -59.3100   -4.7610  -53.6910 H       173 LEU    0.0900
   2630 HD22      -60.2500   -6.2590  -53.3330 H       173 LEU    0.5100
   2631 HD23      -58.5400   -6.3750  -53.9340 H       173 LEU   -0.5100
   2632 N         -58.6420   -3.1190  -49.1790 N.am    174 VAL   -0.4700
   2633 CA        -57.6340   -2.0850  -48.9660 C.3     174 VAL    0.3100
   2634 C         -56.9250   -2.2340  -47.6200 C.2     174 VAL    0.0700
   2635 O         -55.6930   -2.2500  -47.5670 O.2     174 VAL    0.0900
   2636 CB        -58.2290   -0.6650  -49.0960 C.3     174 VAL   -0.0900
   2637 CG1       -57.2140    0.3820  -48.6610 C.3     174 VAL    0.0900
   2638 CG2       -58.6870   -0.4090  -50.5240 C.3     174 VAL   -0.2700
   2639 HN        -59.5750   -2.8000  -49.3250 H       174 VAL    0.0900
   2640 HA        -56.8560   -2.2290  -49.7010 H       174 VAL    0.0900
   2641 HB        -59.1350   -0.5870  -48.4590 H       174 VAL    0.0900
   2642 HG11      -56.2410    0.2050  -49.1690 H       174 VAL   -0.2700
   2643 HG12      -57.0560    0.3220  -47.5630 H       174 VAL    0.0900
   2644 HG13      -57.5770    1.3960  -48.9320 H       174 VAL    0.0900
   2645 HG21      -59.0040   -1.3620  -51.0000 H       174 VAL    0.0900
   2646 HG22      -57.8520    0.0220  -51.1170 H       174 VAL    0.5100
   2647 HG23      -59.5490    0.2920  -50.5250 H       174 VAL   -0.5100
   2648 N         -57.6930   -2.3400  -46.5220 N.am    175 PRO   -0.2900
   2649 CA        -57.0600   -2.5400  -45.2150 C.3     175 PRO    0.0000
   2650 C         -56.1630   -3.7700  -45.2030 C.2     175 PRO    0.0900
   2651 O         -55.0200   -3.6850  -44.7640 O.2     175 PRO    0.0900
   2652 CB        -58.2510   -2.7430  -44.2770 C.3     175 PRO    0.0200
   2653 CG        -59.3730   -2.0240  -44.9390 C.3     175 PRO    0.0900
   2654 CD        -59.1570   -2.2160  -46.4090 C.3     175 PRO   -0.1800
   2655 HA        -56.4310   -1.6990  -44.9680 H       175 PRO    0.0900
   2656 HB1       -58.0430   -2.3140  -43.2730 H       175 PRO    0.0900
   2657 HB2       -58.4860   -3.8230  -44.1630 H       175 PRO   -0.1800
   2658 HG1       -60.3500   -2.4530  -44.6280 H       175 PRO    0.0900
   2659 HG2       -59.3550   -0.9450  -44.6780 H       175 PRO    0.0900
   2660 HD1       -59.6480   -3.1410  -46.7780 H       175 PRO    0.5100
   2661 HD2       -59.5110   -1.3400  -46.9920 H       175 PRO   -0.5100
   2662 N         -56.6730   -4.9000  -45.6880 N.am    176 LEU   -0.4700
   2663 CA        -55.8920   -6.1290  -45.7410 C.3     176 LEU    0.3100
   2664 C         -54.6170   -5.9510  -46.5540 C.2     176 LEU    0.0700
   2665 O         -53.6160   -6.6220  -46.3070 O.2     176 LEU    0.0900
   2666 CB        -56.7280   -7.2740  -46.3130 C.3     176 LEU   -0.1800
   2667 CG        -57.8310   -7.8280  -45.4110 C.3     176 LEU    0.0900
   2668 CD1       -58.7240   -8.7860  -46.1830 C.3     176 LEU    0.0900
   2669 CD2       -57.2310   -8.5110  -44.1900 C.3     176 LEU   -0.0900
   2670 HN        -57.6060   -4.9560  -46.0330 H       176 LEU    0.0900
   2671 HA        -55.5710   -6.3650  -44.7360 H       176 LEU   -0.2700
   2672 HB1       -56.0380   -8.1080  -46.5600 H       176 LEU    0.0900
   2673 HB2       -57.2040   -6.9120  -47.2490 H       176 LEU    0.0900
   2674 HG        -58.4430   -6.9870  -45.0200 H       176 LEU    0.0900
   2675 HD11      -58.1250   -9.6370  -46.5730 H       176 LEU   -0.2700
   2676 HD12      -59.1910   -8.2580  -47.0420 H       176 LEU    0.0900
   2677 HD13      -59.5160   -9.1870  -45.5150 H       176 LEU    0.0900
   2678 HD21      -56.7790   -7.7550  -43.5130 H       176 LEU    0.0900
   2679 HD22      -56.4380   -9.2220  -44.5060 H       176 LEU    0.5100
   2680 HD23      -58.0230   -9.0570  -43.6340 H       176 LEU   -0.5100
   2681 N         -54.6550   -5.0470  -47.5280 N.am    177 LEU   -0.4700
   2682 CA        -53.4770   -4.7440  -48.3300 C.3     177 LEU    0.3100
   2683 C         -52.5310   -3.8330  -47.5630 C.2     177 LEU    0.0700
   2684 O         -51.3140   -3.8890  -47.7410 O.2     177 LEU    0.0900
   2685 CB        -53.8790   -4.0990  -49.6580 C.3     177 LEU   -0.1800
   2686 CG        -54.6320   -5.0050  -50.6350 C.3     177 LEU    0.0900
   2687 CD1       -55.0810   -4.2230  -51.8600 C.3     177 LEU    0.0900
   2688 CD2       -53.7720   -6.1950  -51.0370 C.3     177 LEU   -0.0900
   2689 HN        -55.4830   -4.5390  -47.7520 H       177 LEU    0.0900
   2690 HA        -52.9480   -5.6690  -48.5080 H       177 LEU   -0.2700
   2691 HB1       -52.9540   -3.7450  -50.1610 H       177 LEU    0.0900
   2692 HB2       -54.5250   -3.2240  -49.4330 H       177 LEU    0.0900
   2693 HG        -55.5220   -5.4340  -50.1260 H       177 LEU    0.0900
   2694 HD11      -54.1990   -3.7950  -52.3850 H       177 LEU   -0.2700
   2695 HD12      -55.7490   -3.3910  -51.5530 H       177 LEU    0.0900
   2696 HD13      -55.6190   -4.8960  -52.5620 H       177 LEU    0.0900
   2697 HD21      -53.5000   -6.7910  -50.1390 H       177 LEU    0.0900
   2698 HD22      -52.8370   -5.8400  -51.5220 H       177 LEU    0.5100
   2699 HD23      -54.3340   -6.8470  -51.7400 H       177 LEU   -0.5100
   2700 N         -53.0980   -2.9890  -46.7040 N.am    178 LEU   -0.4700
   2701 CA        -52.3050   -2.1340  -45.8340 C.3     178 LEU    0.3100
   2702 C         -51.6830   -2.9580  -44.7160 C.2     178 LEU    0.0700
   2703 O         -50.4840   -2.8630  -44.4550 O.2     178 LEU    0.0900
   2704 CB        -53.1680   -1.0140  -45.2450 C.3     178 LEU   -0.1800
   2705 CG        -53.7250    0.0120  -46.2340 C.3     178 LEU    0.0900
   2706 CD1       -54.7100    0.9460  -45.5470 C.3     178 LEU    0.0900
   2707 CD2       -52.5960    0.7990  -46.8830 C.3     178 LEU   -0.0900
   2708 HN        -54.0870   -2.9070  -46.6170 H       178 LEU    0.0900
   2709 HA        -51.4990   -1.7170  -46.4200 H       178 LEU   -0.2700
   2710 HB1       -52.5520   -0.4680  -44.5000 H       178 LEU    0.0900
   2711 HB2       -54.0280   -1.4860  -44.7250 H       178 LEU    0.0900
   2712 HG        -54.2390   -0.5190  -47.0630 H       178 LEU    0.0900
   2713 HD11      -54.2080    1.4920  -44.7200 H       178 LEU   -0.2700
   2714 HD12      -55.5550    0.3610  -45.1240 H       178 LEU    0.0900
   2715 HD13      -55.1000    1.6890  -46.2770 H       178 LEU    0.0900
   2716 HD21      -51.9170    0.1120  -47.4320 H       178 LEU    0.0900
   2717 HD22      -52.0080    1.3300  -46.1040 H       178 LEU    0.5100
   2718 HD23      -53.0140    1.5350  -47.6030 H       178 LEU   -0.5100
   2719 N         -52.5060   -3.7720  -44.0600 N.am    179 MET   -0.4700
   2720 CA        -52.0370   -4.6530  -43.0030 C.3     179 MET    0.3100
   2721 C         -50.9010   -5.5340  -43.4980 C.2     179 MET    0.0700
   2722 O         -49.8110   -5.5370  -42.9290 O.2     179 MET    0.0900
   2723 CB        -53.1800   -5.5240  -42.4790 C.3     179 MET   -0.1800
   2724 CG        -54.3570   -4.7360  -41.9260 C.3     179 MET    0.0900
   2725 SD        -55.5910   -5.8130  -41.1770 S.3     179 MET    0.0900
   2726 CE        -54.5750   -6.6870  -39.9930 C.3     179 MET   -0.1400
   2727 HN        -53.4810   -3.8150  -44.2640 H       179 MET    0.0900
   2728 HA        -51.6390   -4.0390  -42.2080 H       179 MET    0.0900
   2729 HB1       -52.7830   -6.1770  -41.6720 H       179 MET   -0.0900
   2730 HB2       -53.5450   -6.1630  -43.3120 H       179 MET   -0.2200
   2731 HG1       -54.8200   -4.1590  -42.7530 H       179 MET    0.0900
   2732 HG2       -53.9800   -4.0180  -41.1680 H       179 MET    0.0900
   2733 HE1       -54.2530   -6.0180  -39.1660 H       179 MET    0.0900
   2734 HE2       -53.6630   -7.0830  -40.4880 H       179 MET    0.5100
   2735 HE3       -55.1430   -7.5320  -39.5490 H       179 MET   -0.5100
   2736 N         -51.1630   -6.2800  -44.5690 N.am    180 LEU   -0.4700
   2737 CA        -50.1440   -7.1270  -45.1690 C.3     180 LEU    0.3100
   2738 C         -48.8900   -6.3170  -45.4710 C.2     180 LEU    0.0700
   2739 O         -47.7740   -6.7860  -45.2640 O.2     180 LEU    0.0900
   2740 CB        -50.6720   -7.7750  -46.4520 C.3     180 LEU   -0.1800
   2741 CG        -49.6890   -8.6740  -47.2010 C.3     180 LEU    0.0900
   2742 CD1       -49.2250   -9.8120  -46.3090 C.3     180 LEU    0.0900
   2743 CD2       -50.3150   -9.2100  -48.4820 C.3     180 LEU   -0.0900
   2744 HN        -52.0590   -6.2910  -45.0040 H       180 LEU    0.0900
   2745 HA        -49.8730   -7.8860  -44.4510 H       180 LEU   -0.2700
   2746 HB1       -50.9860   -6.9620  -47.1400 H       180 LEU    0.0900
   2747 HB2       -51.5600   -8.3850  -46.1860 H       180 LEU    0.0900
   2748 HG        -48.8100   -8.0750  -47.5200 H       180 LEU    0.0900
   2749 HD11      -50.0950  -10.4250  -45.9890 H       180 LEU   -0.2700
   2750 HD12      -48.7270   -9.4040  -45.4040 H       180 LEU    0.0900
   2751 HD13      -48.5170  -10.4640  -46.8640 H       180 LEU    0.0900
   2752 HD21      -50.6010   -8.3690  -49.1490 H       180 LEU    0.0900
   2753 HD22      -51.2270   -9.7980  -48.2400 H       180 LEU    0.5100
   2754 HD23      -49.5860   -9.8560  -49.0180 H       180 LEU   -0.5100
   2755 N         -49.0840   -5.0920  -45.9520 N.am    181 GLY   -0.4700
   2756 CA        -47.9770   -4.2020  -46.2470 C.3     181 GLY    0.3100
   2757 C         -47.1880   -3.8400  -45.0050 C.2     181 GLY   -0.0200
   2758 O         -45.9650   -3.7100  -45.0500 O.2     181 GLY    0.0900
   2759 HN        -49.9970   -4.7310  -46.1290 H       181 GLY    0.0900
   2760 HA1       -48.3790   -3.3020  -46.6870 H       181 GLY    0.5100
   2761 HA2       -47.3250   -4.7010  -46.9490 H       181 GLY   -0.5100
   2762 N         -47.8910   -3.6680  -43.8890 N.am    182 VAL   -0.4700
   2763 CA        -47.2520   -3.3550  -42.6190 C.3     182 VAL    0.3100
   2764 C         -46.3320   -4.4900  -42.1820 C.2     182 VAL    0.0700
   2765 O         -45.1570   -4.2700  -41.8930 O.2     182 VAL    0.0900
   2766 CB        -48.2870   -3.0790  -41.5140 C.3     182 VAL   -0.0900
   2767 CG1       -47.6040   -2.9800  -40.1590 C.3     182 VAL    0.0900
   2768 CG2       -49.0660   -1.8080  -41.8200 C.3     182 VAL   -0.2700
   2769 HN        -48.8850   -3.7440  -43.8730 H       182 VAL    0.0900
   2770 HA        -46.6280   -2.4880  -42.7690 H       182 VAL    0.0900
   2771 HB        -49.0320   -3.9030  -41.4920 H       182 VAL    0.0900
   2772 HG11      -46.7420   -2.2800  -40.2150 H       182 VAL   -0.2700
   2773 HG12      -47.2300   -3.9790  -39.8490 H       182 VAL    0.0900
   2774 HG13      -48.3210   -2.5980  -39.4010 H       182 VAL    0.0900
   2775 HG21      -49.2960   -1.7530  -42.9060 H       182 VAL    0.0900
   2776 HG22      -48.4640   -0.9180  -41.5400 H       182 VAL    0.5100
   2777 HG23      -50.0220   -1.8050  -41.2550 H       182 VAL   -0.5100
   2778 N         -46.8670   -5.7080  -42.1470 N.am    183 TYR   -0.4700
   2779 CA        -46.0860   -6.8740  -41.7570 C.3     183 TYR    0.3100
   2780 C         -44.8480   -7.0370  -42.6310 C.2     183 TYR    0.0700
   2781 O         -43.8240   -7.5470  -42.1830 O.2     183 TYR    0.0900
   2782 CB        -46.9420   -8.1450  -41.8140 C.3     183 TYR   -0.1800
   2783 CG        -48.0850   -8.1660  -40.8270 C.ar    183 TYR    0.0900
   2784 CD1       -47.8650   -8.4650  -39.4880 C.ar    183 TYR    0.0900
   2785 CD2       -49.3850   -7.9020  -41.2330 C.ar    183 TYR    0.0000
   2786 CE1       -48.9070   -8.4880  -38.5780 C.ar    183 TYR   -0.1150
   2787 CE2       -50.4370   -7.9220  -40.3330 C.ar    183 TYR    0.1150
   2788 CZ        -50.1910   -8.2170  -39.0060 C.ar    183 TYR   -0.1150
   2789 OH        -51.2340   -8.2420  -38.1070 O.3     183 TYR    0.1150
   2790 HN        -47.8210   -5.8760  -42.3830 H       183 TYR    0.1100
   2791 HA        -45.7230   -6.7120  -40.7530 H       183 TYR   -0.5400
   2792 HB1       -46.3020   -9.0260  -41.5920 H       183 TYR    0.4300
   2793 HB2       -47.3850   -8.2410  -42.8290 H       183 TYR   -0.1150
   2794 HD1       -46.8620   -8.6820  -39.1510 H       183 TYR    0.1150
   2795 HD2       -49.5810   -7.6750  -42.2710 H       183 TYR   -0.1150
   2796 HE1       -48.7170   -8.7180  -37.5400 H       183 TYR    0.1150
   2797 HE2       -51.4410   -7.7100  -40.6650 H       183 TYR    0.5100
   2798 HH        -50.9550   -8.7550  -37.3440 H       183 TYR   -0.5100
   2799 N         -44.9480   -6.5990  -43.8840 N.am    184 LEU   -0.4700
   2800 CA        -43.8230   -6.6580  -44.8070 C.3     184 LEU    0.3100
   2801 C         -42.6330   -5.8740  -44.2730 C.2     184 LEU    0.0700
   2802 O         -41.4980   -6.3500  -44.3030 O.2     184 LEU    0.0900
   2803 CB        -44.2270   -6.1190  -46.1810 C.3     184 LEU   -0.1800
   2804 CG        -45.2230   -6.9650  -46.9750 C.3     184 LEU    0.0900
   2805 CD1       -45.6490   -6.2440  -48.2460 C.3     184 LEU    0.0900
   2806 CD2       -44.6280   -8.3260  -47.2980 C.3     184 LEU   -0.0900
   2807 HN        -45.7920   -6.2130  -44.2450 H       184 LEU    0.0900
   2808 HA        -43.5090   -7.6880  -44.8860 H       184 LEU   -0.2700
   2809 HB1       -43.3050   -6.0180  -46.7910 H       184 LEU    0.0900
   2810 HB2       -44.6750   -5.1150  -46.0350 H       184 LEU    0.0900
   2811 HG        -46.1180   -7.1640  -46.3470 H       184 LEU    0.0900
   2812 HD11      -44.8710   -6.3610  -49.0310 H       184 LEU   -0.2700
   2813 HD12      -45.7830   -5.1610  -48.0390 H       184 LEU    0.0900
   2814 HD13      -46.6000   -6.6740  -48.6240 H       184 LEU    0.0900
   2815 HD21      -44.3740   -8.8640  -46.3600 H       184 LEU    0.0900
   2816 HD22      -43.7010   -8.2010  -47.8980 H       184 LEU    0.5100
   2817 HD23      -45.3630   -8.9340  -47.8680 H       184 LEU   -0.5100
   2818 N         -42.8960   -4.6670  -43.7780 N.am    185 ARG   -0.4700
   2819 CA        -41.8490   -3.8250  -43.2180 C.3     185 ARG    0.3100
   2820 C         -41.4170   -4.3310  -41.8460 C.2     185 ARG    0.0700
   2821 O         -40.2460   -4.2480  -41.4800 O.2     185 ARG    0.0900
   2822 CB        -42.3270   -2.3740  -43.1150 C.3     185 ARG   -0.1800
   2823 CG        -42.9060   -1.8070  -44.4030 C.3     185 ARG    0.0900
   2824 CD        -41.9180   -1.9000  -45.5560 C.3     185 ARG    0.0900
   2825 NE        -42.4140   -1.2210  -46.7530 N.pl3   185 ARG   -0.1800
   2826 CZ        -43.1620   -1.8000  -47.6890 C.cat   185 ARG    0.0900
   2827 NH1       -43.5070   -3.0760  -47.5760 N.pl3   185 ARG    0.0900
   2828 NH2       -43.5640   -1.1010  -48.7410 N.pl3   185 ARG    0.2000
   2829 HN        -43.8180   -4.2870  -43.7690 H       185 ARG    0.0900
   2830 HA        -40.9840   -3.8920  -43.8630 H       185 ARG    0.0900
   2831 HB1       -41.4650   -1.7420  -42.8110 H       185 ARG   -0.7000
   2832 HB2       -43.1080   -2.3180  -42.3260 H       185 ARG    0.4400
   2833 HG1       -43.1740   -0.7410  -44.2420 H       185 ARG    0.6400
   2834 HG2       -43.8250   -2.3720  -44.6670 H       185 ARG   -0.8000
   2835 HD1       -41.7470   -2.9660  -45.8170 H       185 ARG    0.4600
   2836 HD2       -40.9600   -1.4200  -45.2670 H       185 ARG    0.4600
   2837 HE        -42.1760   -0.2590  -46.8770 H       185 ARG   -0.8000
   2838 HH11      -43.2060   -3.6070  -46.7840 H       185 ARG    0.4600
   2839 HH12      -44.0700   -3.5050  -48.2830 H       185 ARG    0.4600
   2840 HH21      -43.3050   -0.1390  -48.8310 H       185 ARG    0.5100
   2841 HH22      -44.1250   -1.5360  -49.4450 H       185 ARG   -0.5100
   2842 N         -42.3760   -4.8600  -41.0880 N.am    186 ILE   -0.4700
   2843 CA        -42.1130   -5.3880  -39.7560 C.3     186 ILE    0.3100
   2844 C         -40.9870   -6.4130  -39.7650 C.2     186 ILE    0.0700
   2845 O         -39.9550   -6.2230  -39.1240 O.2     186 ILE    0.0900
   2846 CB        -43.3700   -6.0420  -39.1500 C.3     186 ILE   -0.0900
   2847 CG1       -44.4360   -4.9890  -38.8490 C.3     186 ILE    0.0900
   2848 CG2       -43.0170   -6.8070  -37.8900 C.3     186 ILE   -0.2700
   2849 CD        -45.6540   -5.5350  -38.1340 C.3     186 ILE    0.0900
   2850 HN        -43.3210   -4.9180  -41.3990 H       186 ILE    0.0900
   2851 HA        -41.7830   -4.5700  -39.1350 H       186 ILE    0.0900
   2852 HB        -43.8160   -6.7380  -39.8910 H       186 ILE   -0.1800
   2853 HG11      -44.7650   -4.5360  -39.8080 H       186 ILE    0.0900
   2854 HG12      -43.9810   -4.1990  -38.2150 H       186 ILE    0.0900
   2855 HG21      -42.5760   -6.1200  -37.1360 H       186 ILE   -0.2700
   2856 HG22      -42.2740   -7.6000  -38.1240 H       186 ILE    0.0900
   2857 HG23      -43.9320   -7.2660  -37.4580 H       186 ILE    0.0900
   2858 HD1       -45.3920   -5.8150  -37.0910 H       186 ILE    0.0900
   2859 HD2       -46.0290   -6.4390  -38.6600 H       186 ILE    0.5100
   2860 HD3       -46.4520   -4.7620  -38.1020 H       186 ILE   -0.5100
   2861 N         -41.1910   -7.5060  -40.4950 N.am    187 PHE   -0.4700
   2862 CA        -40.2470   -8.6190  -40.4960 C.3     187 PHE    0.3100
   2863 C         -38.9640   -8.3180  -41.2640 C.2     187 PHE    0.0700
   2864 O         -37.8880   -8.7720  -40.8840 O.2     187 PHE    0.0900
   2865 CB        -40.9200   -9.8800  -41.0470 C.3     187 PHE   -0.1800
   2866 CG        -42.0870  -10.3550  -40.2230 C.ar    187 PHE    0.0900
   2867 CD1       -41.8820  -11.1080  -39.0760 C.ar    187 PHE    0.0900
   2868 CD2       -43.3900  -10.0560  -40.5970 C.ar    187 PHE    0.0000
   2869 CE1       -42.9500  -11.5490  -38.3170 C.ar    187 PHE   -0.1150
   2870 CE2       -44.4610  -10.4940  -39.8420 C.ar    187 PHE    0.1150
   2871 CZ        -44.2410  -11.2410  -38.7010 C.ar    187 PHE   -0.1150
   2872 HN        -41.9950   -7.6140  -41.0740 H       187 PHE    0.1150
   2873 HA        -39.9180   -8.7810  -39.4810 H       187 PHE   -0.1150
   2874 HB1       -40.1790  -10.7070  -41.0760 H       187 PHE    0.1150
   2875 HB2       -41.3020   -9.6740  -42.0700 H       187 PHE   -0.1150
   2876 HD1       -40.8740  -11.3520  -38.7710 H       187 PHE    0.1150
   2877 HD2       -43.5700   -9.4730  -41.4890 H       187 PHE   -0.1150
   2878 HE1       -42.7760  -12.1340  -37.4260 H       187 PHE    0.1150
   2879 HE2       -45.4710  -10.2540  -40.1440 H       187 PHE    0.5100
   2880 HZ        -45.0770  -11.5820  -38.1100 H       187 PHE   -0.5100
   2881 N         -39.0780   -7.5550  -42.3470 N.am    188 ALA   -0.4700
   2882 CA        -37.9110   -7.1610  -43.1230 C.3     188 ALA    0.3100
   2883 C         -36.9290   -6.3950  -42.2500 C.2     188 ALA    0.0700
   2884 O         -35.7360   -6.6920  -42.2350 O.2     188 ALA    0.0900
   2885 CB        -38.3250   -6.3220  -44.3220 C.3     188 ALA   -0.2700
   2886 HN        -39.9590   -7.2210  -42.6740 H       188 ALA    0.0900
   2887 HA        -37.4070   -8.0580  -43.4500 H       188 ALA    0.0900
   2888 HB1       -38.8510   -5.4040  -43.9820 H       188 ALA    0.0900
   2889 HB2       -39.0120   -6.9040  -44.9720 H       188 ALA    0.5100
   2890 HB3       -37.4260   -6.0220  -44.9020 H       188 ALA   -0.5100
   2891 N         -37.4430   -5.4090  -41.5160 N.am    189 ALA   -0.4700
   2892 CA        -36.6200   -4.6020  -40.6260 C.3     189 ALA    0.3100
   2893 C         -36.1970   -5.3860  -39.3880 C.2     189 ALA    0.0700
   2894 O         -35.0820   -5.2290  -38.8980 O.2     189 ALA    0.0900
   2895 CB        -37.3640   -3.3360  -40.2230 C.3     189 ALA   -0.2700
   2896 HN        -38.4120   -5.1810  -41.5440 H       189 ALA    0.0900
   2897 HA        -35.7070   -4.3530  -41.1450 H       189 ALA    0.0900
   2898 HB1       -38.3080   -3.5980  -39.6970 H       189 ALA    0.0900
   2899 HB2       -37.6150   -2.7410  -41.1270 H       189 ALA    0.5100
   2900 HB3       -36.7330   -2.7280  -39.5380 H       189 ALA   -0.5100
   2901 N         -37.0940   -6.2320  -38.8870 N.am    190 ALA   -0.4700
   2902 CA        -36.8090   -7.0470  -37.7150 C.3     190 ALA    0.3100
   2903 C         -35.5600   -7.8950  -37.9210 C.2     190 ALA    0.0700
   2904 O         -34.7050   -7.9840  -37.0400 O.2     190 ALA    0.0900
   2905 CB        -38.0010   -7.9260  -37.3790 C.3     190 ALA   -0.2700
   2906 HN        -37.9980   -6.3440  -39.2900 H       190 ALA    0.0900
   2907 HA        -36.5850   -6.3850  -36.8920 H       190 ALA    0.0900
   2908 HB1       -38.2320   -8.5980  -38.2320 H       190 ALA    0.0900
   2909 HB2       -38.8910   -7.2940  -37.1740 H       190 ALA    0.5100
   2910 HB3       -37.7720   -8.5500  -36.4880 H       190 ALA   -0.5100
   2911 N         -35.4590   -8.5220  -39.0900 N.am    191 ARG   -0.4700
   2912 CA        -34.3030   -9.3410  -39.4230 C.3     191 ARG    0.3100
   2913 C         -33.0620   -8.4790  -39.6390 C.2     191 ARG    0.0700
   2914 O         -31.9370   -8.9400  -39.4600 O.2     191 ARG    0.0900
   2915 CB        -34.5800  -10.2010  -40.6610 C.3     191 ARG   -0.1800
   2916 CG        -35.3440  -11.4940  -40.3720 C.3     191 ARG    0.0900
   2917 CD        -36.6310  -11.2230  -39.6070 C.3     191 ARG    0.0900
   2918 NE        -37.4020  -12.4420  -39.3630 N.pl3   191 ARG   -0.1800
   2919 CZ        -38.3830  -12.8730  -40.1490 C.cat   191 ARG    0.0900
   2920 NH1       -38.7150  -12.1920  -41.2360 N.pl3   191 ARG    0.0900
   2921 NH2       -39.0330  -13.9900  -39.8500 N.pl3   191 ARG    0.2000
   2922 HN        -36.1690   -8.4580  -39.7890 H       191 ARG    0.0900
   2923 HA        -34.0840   -9.9700  -38.5730 H       191 ARG    0.0900
   2924 HB1       -33.6080  -10.4660  -41.1280 H       191 ARG   -0.7000
   2925 HB2       -35.1730   -9.5970  -41.3800 H       191 ARG    0.4400
   2926 HG1       -34.7010  -12.1700  -39.7710 H       191 ARG    0.6400
   2927 HG2       -35.5920  -11.9930  -41.3320 H       191 ARG   -0.8000
   2928 HD1       -37.2730  -10.5310  -40.1920 H       191 ARG    0.4600
   2929 HD2       -36.3880  -10.7770  -38.6190 H       191 ARG    0.4600
   2930 HE        -37.1780  -12.9850  -38.5540 H       191 ARG   -0.8000
   2931 HH11      -38.2260  -11.3500  -41.4680 H       191 ARG    0.4600
   2932 HH12      -39.4530  -12.5190  -41.8260 H       191 ARG    0.4600
   2933 HH21      -38.7860  -14.5090  -39.0320 H       191 ARG    0.5100
   2934 HH22      -39.7720  -14.3120  -40.4430 H       191 ARG   -0.5100
   2935 N         -33.2760   -7.2230  -40.0220 N.am    192 ARG   -0.4700
   2936 CA        -32.1840   -6.2670  -40.1530 C.3     192 ARG    0.3100
   2937 C         -31.6050   -5.9640  -38.7800 C.2     192 ARG    0.0700
   2938 O         -30.3930   -5.8370  -38.6160 O.2     192 ARG    0.0900
   2939 CB        -32.6730   -4.9710  -40.8040 C.3     192 ARG   -0.1800
   2940 CG        -33.2130   -5.1350  -42.2170 C.3     192 ARG    0.0900
   2941 CD        -33.8330   -3.8370  -42.7200 C.3     192 ARG    0.0900
   2942 NE        -34.4870   -4.0120  -44.0170 N.pl3   192 ARG   -0.1800
   2943 CZ        -35.1830   -3.0620  -44.6340 C.cat   192 ARG    0.0900
   2944 NH1       -35.3190   -1.8660  -44.0750 N.pl3   192 ARG    0.0900
   2945 NH2       -35.7450   -3.3070  -45.8110 N.pl3   192 ARG    0.2000
   2946 HN        -34.1870   -6.8810  -40.2370 H       192 ARG    0.0900
   2947 HA        -31.4130   -6.7210  -40.7560 H       192 ARG    0.0900
   2948 HB1       -31.8240   -4.2550  -40.8350 H       192 ARG   -0.7000
   2949 HB2       -33.4790   -4.5440  -40.1700 H       192 ARG    0.4400
   2950 HG1       -33.9840   -5.9350  -42.2230 H       192 ARG    0.6400
   2951 HG2       -32.3830   -5.4310  -42.8940 H       192 ARG   -0.8000
   2952 HD1       -33.0420   -3.0670  -42.8420 H       192 ARG    0.4600
   2953 HD2       -34.6010   -3.4850  -41.9990 H       192 ARG    0.4600
   2954 HE        -34.4040   -4.9000  -44.4680 H       192 ARG   -0.8000
   2955 HH11      -34.8980   -1.6770  -43.1890 H       192 ARG    0.4600
   2956 HH12      -35.8440   -1.1530  -44.5410 H       192 ARG    0.4600
   2957 HH21      -35.6450   -4.2070  -46.2350 H       192 ARG    0.5100
   2958 HH22      -36.2690   -2.5920  -46.2730 H       192 ARG   -0.5100
   2959 N         -32.4860   -5.8480  -37.7890 N.am    193 GLN   -0.4700
   2960 CA        -32.0760   -5.6150  -36.4130 C.3     193 GLN    0.3100
   2961 C         -31.1570   -6.7300  -35.9430 C.2     193 GLN    0.0700
   2962 O         -30.1070   -6.4810  -35.3530 O.2     193 GLN    0.0900
   2963 CB        -33.2980   -5.5280  -35.4930 C.3     193 GLN   -0.1800
   2964 CG        -34.2690   -4.4130  -35.8500 C.3     193 GLN    0.0900
   2965 CD        -33.6670   -3.0360  -35.6660 C.2     193 GLN    0.0900
   2966 NE2       -34.1720   -2.0650  -36.4230 N.am    193 GLN   -0.1800
   2967 OE1       -32.7720   -2.8410  -34.8480 O.2     193 GLN    0.0900
   2968 HN        -33.4690   -5.9140  -37.9460 H       193 GLN    0.0900
   2969 HA        -31.5160   -4.6900  -36.3810 H       193 GLN    0.5500
   2970 HB1       -32.9430   -5.3650  -34.4530 H       193 GLN   -0.5500
   2971 HB2       -33.8410   -6.4950  -35.5410 H       193 GLN   -0.6200
   2972 HG1       -35.1670   -4.4940  -35.2020 H       193 GLN    0.3200
   2973 HG2       -34.5730   -4.5250  -36.9130 H       193 GLN    0.3000
   2974 HE21      -33.8150   -1.1340  -36.3460 H       193 GLN    0.5100
   2975 HE22      -34.9080   -2.2660  -37.0690 H       193 GLN   -0.5100
   2976 N         -31.5580   -7.9680  -36.2190 N.am    194 LEU   -0.4700
   2977 CA        -30.7740   -9.1320  -35.8390 C.3     194 LEU    0.3100
   2978 C         -29.4150   -9.1460  -36.5280 C.2     194 LEU    0.0700
   2979 O         -28.4320   -9.6170  -35.9620 O.2     194 LEU    0.0900
   2980 CB        -31.5380  -10.4210  -36.1560 C.3     194 LEU   -0.1800
   2981 CG        -32.8470  -10.6390  -35.3940 C.3     194 LEU    0.0900
   2982 CD1       -33.5560  -11.8920  -35.8850 C.3     194 LEU    0.0900
   2983 CD2       -32.5880  -10.7200  -33.8990 C.3     194 LEU   -0.0900
   2984 HN        -32.4130   -8.1540  -36.6980 H       194 LEU    0.0900
   2985 HA        -30.5700   -9.0680  -34.7800 H       194 LEU   -0.2700
   2986 HB1       -30.8690  -11.2770  -35.9330 H       194 LEU    0.0900
   2987 HB2       -31.7720  -10.4190  -37.2410 H       194 LEU    0.0900
   2988 HG        -33.5100   -9.7590  -35.5440 H       194 LEU    0.0900
   2989 HD11      -32.9080  -12.7820  -35.7320 H       194 LEU   -0.2700
   2990 HD12      -33.7820  -11.7990  -36.9680 H       194 LEU    0.0900
   2991 HD13      -34.5000  -12.0400  -35.3170 H       194 LEU    0.0900
   2992 HD21      -32.2920   -9.7230  -33.5070 H       194 LEU    0.0900
   2993 HD22      -31.7650  -11.4380  -33.6960 H       194 LEU    0.5100
   2994 HD23      -33.5100  -11.0480  -33.3720 H       194 LEU   -0.5100
   2995 N         -29.3650   -8.6240  -37.7520 N.am    195 LYS   -0.4700
   2996 CA        -28.1210   -8.5680  -38.5110 C.3     195 LYS    0.3100
   2997 C         -27.1690   -7.5230  -37.9410 C.2     195 LYS    0.0700
   2998 O         -25.9570   -7.7340  -37.8810 O.2     195 LYS    0.0900
   2999 CB        -28.3930   -8.2800  -39.9890 C.3     195 LYS   -0.1800
   3000 CG        -27.1310   -8.2110  -40.8350 C.3     195 LYS    0.0900
   3001 CD        -27.4420   -7.9100  -42.2930 C.3     195 LYS    0.0900
   3002 CE        -26.1690   -7.8250  -43.1190 C.3     195 LYS   -0.1800
   3003 NZ        -26.4340   -7.5410  -44.5550 N.4     195 LYS    0.0900
   3004 HN        -30.1710   -8.2510  -38.2030 H       195 LYS    0.0900
   3005 HA        -27.6210   -9.5190  -38.4010 H       195 LYS   -0.1800
   3006 HB1       -28.9270   -7.3090  -40.0690 H       195 LYS    0.0900
   3007 HB2       -29.0460   -9.0830  -40.3920 H       195 LYS    0.0900
   3008 HG1       -26.5990   -9.1850  -40.7720 H       195 LYS    0.2100
   3009 HG2       -26.4690   -7.4140  -40.4340 H       195 LYS    0.0500
   3010 HD1       -27.9860   -6.9430  -42.3590 H       195 LYS    0.0500
   3011 HD2       -28.0910   -8.7140  -42.7020 H       195 LYS   -0.3000
   3012 HE1       -25.6270   -8.7940  -43.0660 H       195 LYS    0.3300
   3013 HE2       -25.5270   -7.0070  -42.7300 H       195 LYS    0.3300
   3014 HZ1       -26.9310   -6.6310  -44.6420 H       195 LYS    0.3300
   3015 HZ2       -27.0240   -8.2980  -44.9550 H       195 LYS    0.5100
   3016 HZ3       -25.5330   -7.4940  -45.0720 H       195 LYS   -0.5100
   3017 N         -27.7220   -6.3860  -37.5270 N.am    196 GLN   -0.4700
   3018 CA        -26.9300   -5.3460  -36.8890 C.3     196 GLN    0.3100
   3019 C         -26.4150   -5.8430  -35.5460 C.2     196 GLN    0.0700
   3020 O         -25.2750   -5.5750  -35.1660 O.2     196 GLN    0.0900
   3021 CB        -27.7550   -4.0720  -36.6990 C.3     196 GLN   -0.1800
   3022 CG        -28.2390   -3.4520  -38.0030 C.3     196 GLN    0.0900
   3023 CD        -28.9700   -2.1430  -37.7870 C.2     196 GLN    0.0900
   3024 NE2       -29.5730   -1.6200  -38.8510 N.am    196 GLN   -0.1800
   3025 OE1       -28.9900   -1.6050  -36.6810 O.2     196 GLN    0.0900
   3026 HN        -28.6950   -6.1970  -37.6340 H       196 GLN    0.0900
   3027 HA        -26.0730   -5.1480  -37.5160 H       196 GLN    0.5500
   3028 HB1       -27.1310   -3.3250  -36.1650 H       196 GLN   -0.5500
   3029 HB2       -28.6400   -4.3150  -36.0740 H       196 GLN   -0.6200
   3030 HG1       -28.9290   -4.1630  -38.5070 H       196 GLN    0.3200
   3031 HG2       -27.3640   -3.2640  -38.6610 H       196 GLN    0.3000
   3032 HE21      -30.0710   -0.7570  -38.7700 H       196 GLN    0.5100
   3033 HE22      -29.5280   -2.0900  -39.7330 H       196 GLN   -0.5100
   3034 N         -27.2660   -6.5720  -34.8280 N.am    197 MET   -0.4700
   3035 CA        -26.8760   -7.1800  -33.5660 C.3     197 MET    0.3100
   3036 C         -26.0430   -8.4290  -33.8220 C.2     197 MET    0.0700
   3037 O         -25.5010   -9.0340  -32.9000 O.2     197 MET    0.0900
   3038 CB        -28.1100   -7.5220  -32.7280 C.3     197 MET   -0.1800
   3039 CG        -28.9740   -6.3190  -32.3840 C.3     197 MET    0.0900
   3040 SD        -30.2770   -6.7130  -31.2020 S.3     197 MET    0.0900
   3041 CE        -31.1030   -8.0520  -32.0530 C.3     197 MET   -0.1400
   3042 HN        -28.2050   -6.7350  -35.1220 H       197 MET    0.0900
   3043 HA        -26.2480   -6.4780  -33.0370 H       197 MET    0.0900
   3044 HB1       -27.7730   -7.9960  -31.7820 H       197 MET   -0.0900
   3045 HB2       -28.7290   -8.2500  -33.2940 H       197 MET   -0.2200
   3046 HG1       -29.4290   -5.9330  -33.3190 H       197 MET    0.0900
   3047 HG2       -28.3200   -5.5260  -31.9620 H       197 MET    0.0900
   3048 HE1       -30.4120   -8.9020  -32.2370 H       197 MET    0.0900
   3049 HE2       -31.4860   -7.7030  -33.0370 H       197 MET    0.5100
   3050 HE3       -31.9540   -8.4270  -31.4450 H       197 MET   -0.5100
   3051 N         -25.9440   -8.8110  -35.0920 N.am    198 GLU   -0.4700
   3052 CA        -25.1220   -9.9430  -35.4950 C.3     198 GLU    0.3100
   3053 C         -23.6850   -9.4820  -35.6960 C.2     198 GLU    0.0700
   3054 O         -22.7490  -10.2800  -35.6570 O.2     198 GLU    0.0900
   3055 CB        -25.6710  -10.5610  -36.7840 C.3     198 GLU   -0.1800
   3056 CG        -24.9430  -11.8080  -37.2560 C.3     198 GLU    0.0900
   3057 CD        -25.5630  -12.3970  -38.5110 C.2     198 GLU    0.0900
   3058 OE1       -26.5950  -11.8630  -38.9700 O.co2   198 GLU   -0.2800
   3059 OE2       -25.0180  -13.3920  -39.0350 O.co2   198 GLU    0.0900
   3060 HN        -26.4290   -8.3410  -35.8240 H       198 GLU    0.0900
   3061 HA        -25.1320  -10.6690  -34.6960 H       198 GLU    0.6200
   3062 HB1       -25.6110   -9.7980  -37.5890 H       198 GLU   -0.7600
   3063 HB2       -26.7370  -10.8240  -36.6160 H       198 GLU   -0.7600
   3064 HG1       -24.9760  -12.5740  -36.4520 H       198 GLU    0.5100
   3065 HG2       -23.8840  -11.5500  -37.4710 H       198 GLU   -0.5100
   3066 N         -23.5180   -8.1780  -35.9070 N.am    199 SER   -0.4700
   3067 CA        -22.2020   -7.5830  -36.0870 C.3     199 SER    0.3100
   3068 C         -21.8640   -6.6600  -34.9250 C.2     199 SER    0.0700
   3069 O         -21.2120   -5.6300  -35.1050 O.2     199 SER    0.0900
   3070 CB        -22.1400   -6.8080  -37.4050 C.3     199 SER    0.0500
   3071 OG        -22.4480   -7.6460  -38.5060 O.3     199 SER    0.0900
   3072 HN        -24.2900   -7.5480  -35.9510 H       199 SER    0.0900
   3073 HA        -21.4730   -8.3790  -36.0840 H       199 SER   -0.6600
   3074 HB1       -21.1170   -6.3990  -37.5470 H       199 SER    0.4300
   3075 HB2       -22.8720   -5.9730  -37.3800 H       199 SER    0.5100
   3076 HG1       -23.2650   -8.0940  -38.2780 H       199 SER   -0.5100
   3077 N         -22.3160   -7.0280  -33.7270 N.am    200 GLN   -0.4700
   3078 CA        -22.0590   -6.2330  -32.5340 C.3     200 GLN    0.3100
   3079 C         -20.9300   -6.8370  -31.7050 C.2     200 GLN    0.0700
   3080 O         -20.8810   -8.0500  -31.5030 O.2     200 GLN    0.0900
   3081 CB        -23.3290   -6.1080  -31.6880 C.3     200 GLN   -0.1800
   3082 CG        -23.8570   -7.4330  -31.1660 C.3     200 GLN    0.0900
   3083 CD        -25.1730   -7.2880  -30.4240 C.2     200 GLN    0.0900
   3084 NE2       -25.7330   -8.4140  -29.9890 N.am    200 GLN   -0.1800
   3085 OE1       -25.6810   -6.1810  -30.2440 O.2     200 GLN    0.0900
   3086 HN        -22.8470   -7.8600  -33.5940 H       200 GLN    0.0900
   3087 HA        -21.7200   -5.2580  -32.8470 H       200 GLN    0.5500
   3088 HB1       -24.1190   -5.6340  -32.3080 H       200 GLN   -0.5500
   3089 HB2       -23.1110   -5.4500  -30.8200 H       200 GLN   -0.6200
   3090 HG1       -23.1090   -7.8720  -30.4730 H       200 GLN    0.3200
   3091 HG2       -24.0100   -8.1230  -32.0230 H       200 GLN    0.3000
   3092 HE21      -26.6000   -8.3810  -29.4930 H       200 GLN    0.5100
   3093 HE22      -25.2860   -9.2920  -30.1570 H       200 GLN   -0.5100
   3094 N         -20.0120   -5.9830  -31.2260 N.am    201 PRO   -0.2900
   3095 CA        -18.8550   -6.3990  -30.4230 C.3     201 PRO    0.0000
   3096 C         -19.2390   -6.8200  -29.0080 C.2     201 PRO    0.0900
   3097 O         -18.3840   -6.8330  -28.1210 O.2     201 PRO    0.0900
   3098 CB        -17.9910   -5.1300  -30.3660 C.3     201 PRO    0.0200
   3099 CG        -18.5030   -4.2490  -31.4660 C.3     201 PRO    0.0900
   3100 CD        -19.9610   -4.5510  -31.5540 C.3     201 PRO   -0.1800
   3101 HA        -18.3730   -7.2540  -30.8710 H       201 PRO    0.0900
   3102 HB1       -16.9200   -5.3780  -30.5280 H       201 PRO    0.0900
   3103 HB2       -18.0980   -4.6290  -29.3810 H       201 PRO   -0.1800
   3104 HG1       -18.3370   -3.1770  -31.2230 H       201 PRO    0.0900
   3105 HG2       -17.9940   -4.4810  -32.4260 H       201 PRO    0.0900
   3106 HD1       -20.5480   -3.9670  -30.8150 H       201 PRO    0.5100
   3107 HD2       -20.3570   -4.3770  -32.5770 H       201 PRO   -0.5100
   3108 N         -20.5070   -7.1610  -28.7960 N.am    202 LEU   -0.4700
   3109 CA        -20.9820   -7.5600  -27.4760 C.3     202 LEU    0.3100
   3110 C         -22.1570   -8.5300  -27.5560 C.2     202 LEU    0.0700
   3111 O         -22.9210   -8.5080  -28.5180 O.2     202 LEU    0.0900
   3112 CB        -21.3530   -6.3270  -26.6430 C.3     202 LEU   -0.1800
   3113 CG        -22.2610   -5.2660  -27.2760 C.3     202 LEU    0.0900
   3114 CD1       -23.6960   -5.7570  -27.3960 C.3     202 LEU    0.0900
   3115 CD2       -22.2110   -3.9810  -26.4640 C.3     202 LEU   -0.0900
   3116 HN        -21.1860   -7.1590  -29.5260 H       202 LEU    0.0900
   3117 HA        -20.1950   -8.1180  -26.9910 H       202 LEU   -0.2700
   3118 HB1       -20.4050   -5.8240  -26.3600 H       202 LEU    0.0900
   3119 HB2       -21.8590   -6.6900  -25.7250 H       202 LEU    0.0900
   3120 HG        -21.8770   -5.0160  -28.2880 H       202 LEU    0.0900
   3121 HD11      -23.9810   -6.3300  -26.4880 H       202 LEU   -0.2700
   3122 HD12      -23.7960   -6.4220  -28.2800 H       202 LEU    0.0900
   3123 HD13      -24.3850   -4.8920  -27.5000 H       202 LEU    0.0900
   3124 HD21      -21.1720   -3.5900  -26.4320 H       202 LEU    0.0900
   3125 HD22      -22.5480   -4.1770  -25.4240 H       202 LEU    0.5100
   3126 HD23      -22.8650   -3.2130  -26.9310 H       202 LEU   -0.5100
   3127 N         -22.2980   -9.3980  -26.5420 N.am    203 PRO   -0.2900
   3128 CA        -23.4060  -10.3560  -26.4770 C.3     203 PRO    0.0000
   3129 C         -24.7620   -9.6610  -26.5150 C.2     203 PRO    0.0900
   3130 O         -25.4630   -9.7350  -27.5230 O.2     203 PRO    0.0900
   3131 CB        -23.2010  -11.0320  -25.1180 C.3     203 PRO    0.0200
   3132 CG        -21.7450  -10.8890  -24.8400 C.3     203 PRO    0.0900
   3133 CD        -21.3610   -9.5580  -25.4180 C.3     203 PRO   -0.1800
   3134 HA        -23.3750  -11.0250  -27.3230 H       203 PRO    0.0900
   3135 HB1       -23.4910  -12.1040  -25.1620 H       203 PRO    0.0900
   3136 HB2       -23.8040  -10.5290  -24.3320 H       203 PRO   -0.1800
   3137 HG1       -21.5510  -10.9120  -23.7470 H       203 PRO    0.0900
   3138 HG2       -21.1710  -11.7080  -25.3230 H       203 PRO    0.0900
   3139 HD1       -21.5000   -8.7380  -24.6840 H       203 PRO    0.5100
   3140 HD2       -20.3150   -9.5610  -25.7910 H       203 PRO   -0.5100
   3141 N         -25.1230   -8.9880  -25.4240 N.am    204 GLY   -0.4700
   3142 CA        -26.3810   -8.2690  -25.3470 C.3     204 GLY    0.3100
   3143 C         -27.5730   -9.1280  -25.7150 C.2     204 GLY   -0.0200
   3144 O         -28.3540   -8.7760  -26.5980 O.2     204 GLY    0.0900
   3145 HN        -24.5450   -8.9470  -24.6130 H       204 GLY    0.0900
   3146 HA1       -26.3260   -7.4310  -26.0270 H       204 GLY    0.5100
   3147 HA2       -26.5000   -7.9170  -24.3330 H       204 GLY   -0.5100
   3148 N         -27.7160  -10.2640  -25.0360 N.am    205 GLU   -0.4700
   3149 CA        -28.8200  -11.1780  -25.3010 C.3     205 GLU    0.3100
   3150 C         -30.1400  -10.6300  -24.7750 C.2     205 GLU    0.0700
   3151 O         -31.2050  -11.1840  -25.0470 O.2     205 GLU    0.0900
   3152 CB        -28.5340  -12.5570  -24.7010 C.3     205 GLU   -0.1800
   3153 CG        -27.3560  -13.2690  -25.3480 C.3     205 GLU    0.0900
   3154 CD        -27.5330  -13.4310  -26.8460 C.2     205 GLU    0.0900
   3155 OE1       -26.5520  -13.2100  -27.5900 O.co2   205 GLU   -0.2800
   3156 OE2       -28.6540  -13.7680  -27.2820 O.co2   205 GLU    0.0900
   3157 HN        -27.0800  -10.5390  -24.3210 H       205 GLU    0.0900
   3158 HA        -28.9430  -11.2520  -26.3710 H       205 GLU    0.6200
   3159 HB1       -29.4390  -13.1890  -24.8220 H       205 GLU   -0.7600
   3160 HB2       -28.3220  -12.4340  -23.6190 H       205 GLU   -0.7600
   3161 HG1       -27.2470  -14.2750  -24.8930 H       205 GLU    0.5100
   3162 HG2       -26.4310  -12.6820  -25.1630 H       205 GLU   -0.5100
   3163 N         -30.0680   -9.5380  -24.0190 N.am    206 ARG   -0.4700
   3164 CA        -31.2620   -8.8590  -23.5400 C.3     206 ARG    0.3100
   3165 C         -32.0110   -8.2260  -24.7030 C.2     206 ARG    0.0700
   3166 O         -33.2380   -8.2720  -24.7660 O.2     206 ARG    0.0900
   3167 CB        -30.8960   -7.7940  -22.5050 C.3     206 ARG   -0.1800
   3168 CG        -30.6930   -8.3400  -21.1020 C.3     206 ARG    0.0900
   3169 CD        -32.0270   -8.6470  -20.4400 C.3     206 ARG    0.0900
   3170 NE        -31.8570   -9.3000  -19.1440 N.pl3   206 ARG   -0.1800
   3171 CZ        -32.0210  -10.6030  -18.9410 C.cat   206 ARG    0.0900
   3172 NH1       -32.3670  -11.3950  -19.9430 N.pl3   206 ARG    0.0900
   3173 NH2       -31.8470  -11.1140  -17.7290 N.pl3   206 ARG    0.2000
   3174 HN        -29.1960   -9.1360  -23.7480 H       206 ARG    0.0900
   3175 HA        -31.9150   -9.5990  -23.1020 H       206 ARG    0.0900
   3176 HB1       -31.7080   -7.0380  -22.4750 H       206 ARG   -0.7000
   3177 HB2       -29.9560   -7.2980  -22.8280 H       206 ARG    0.4400
   3178 HG1       -30.1470   -7.5900  -20.4920 H       206 ARG    0.6400
   3179 HG2       -30.0880   -9.2700  -21.1550 H       206 ARG   -0.8000
   3180 HD1       -32.6170   -9.3310  -21.0870 H       206 ARG    0.4600
   3181 HD2       -32.5870   -7.7030  -20.2720 H       206 ARG    0.4600
   3182 HE        -31.6010   -8.7320  -18.3620 H       206 ARG   -0.8000
   3183 HH11      -32.5060  -11.0130  -20.8580 H       206 ARG    0.4600
   3184 HH12      -32.4900  -12.3750  -19.7870 H       206 ARG    0.4600
   3185 HH21      -31.5920  -10.5190  -16.9670 H       206 ARG    0.5100
   3186 HH22      -31.9710  -12.0940  -17.5770 H       206 ARG   -0.5100
   3187 N         -31.2580   -7.6370  -25.6280 N.am    207 ALA   -0.4700
   3188 CA        -31.8420   -7.0270  -26.8140 C.3     207 ALA    0.3100
   3189 C         -32.4110   -8.0850  -27.7480 C.2     207 ALA    0.0700
   3190 O         -33.5360   -7.9610  -28.2260 O.2     207 ALA    0.0900
   3191 CB        -30.8050   -6.1810  -27.5390 C.3     207 ALA   -0.2700
   3192 HN        -30.2660   -7.5870  -25.5510 H       207 ALA    0.0900
   3193 HA        -32.6740   -6.4140  -26.5010 H       207 ALA    0.0900
   3194 HB1       -29.9460   -6.8140  -27.8500 H       207 ALA    0.0900
   3195 HB2       -30.4290   -5.3810  -26.8650 H       207 ALA    0.5100
   3196 HB3       -31.2560   -5.7250  -28.4460 H       207 ALA   -0.5100
   3197 N         -31.6260   -9.1300  -28.0060 N.am    208 ARG   -0.4700
   3198 CA        -32.0620  -10.2150  -28.8760 C.3     208 ARG    0.3100
   3199 C         -33.3110  -10.9050  -28.3410 C.2     208 ARG    0.0700
   3200 O         -34.3090  -11.0320  -29.0490 O.2     208 ARG    0.0900
   3201 CB        -30.9420  -11.2400  -29.0760 C.3     208 ARG   -0.1800
   3202 CG        -29.9630  -10.9020  -30.1930 C.3     208 ARG    0.0900
   3203 CD        -29.1970  -12.1460  -30.6200 C.3     208 ARG    0.0900
   3204 NE        -28.3720  -11.9270  -31.8100 N.pl3   208 ARG   -0.1800
   3205 CZ        -27.0540  -11.7630  -31.7840 C.cat   208 ARG    0.0900
   3206 NH1       -26.3980  -11.7880  -30.6310 N.pl3   208 ARG    0.0900
   3207 NH2       -26.3900  -11.5760  -32.9150 N.pl3   208 ARG    0.2000
   3208 HN        -30.7120   -9.2160  -27.6190 H       208 ARG    0.0900
   3209 HA        -32.3490   -9.7850  -29.8240 H       208 ARG    0.0900
   3210 HB1       -31.4060  -12.2220  -29.3050 H       208 ARG   -0.7000
   3211 HB2       -30.3730  -11.3250  -28.1270 H       208 ARG    0.4400
   3212 HG1       -29.2470  -10.1320  -29.8360 H       208 ARG    0.6400
   3213 HG2       -30.5220  -10.4950  -31.0630 H       208 ARG   -0.8000
   3214 HD1       -29.9150  -12.9590  -30.8570 H       208 ARG    0.4600
   3215 HD2       -28.5190  -12.4620  -29.7990 H       208 ARG    0.4600
   3216 HE        -28.8300  -11.9010  -32.6990 H       208 ARG   -0.8000
   3217 HH11      -26.8960  -11.9300  -29.7750 H       208 ARG    0.4600
   3218 HH12      -25.4060  -11.6640  -30.6170 H       208 ARG    0.4600
   3219 HH21      -25.4280  -11.3050  -32.8900 H       208 ARG    0.5100
   3220 HH22      -26.8500  -11.7070  -33.7930 H       208 ARG   -0.5100
   3221 N         -33.2570  -11.3460  -27.0870 N.am    209 SER   -0.4700
   3222 CA        -34.3890  -12.0160  -26.4600 C.3     209 SER    0.3100
   3223 C         -35.6560  -11.1730  -26.5490 C.2     209 SER    0.0700
   3224 O         -36.7170  -11.6660  -26.9300 O.2     209 SER    0.0900
   3225 CB        -34.0760  -12.3470  -24.9990 C.3     209 SER    0.0500
   3226 OG        -35.1710  -12.9950  -24.3760 O.3     209 SER    0.0900
   3227 HN        -32.4420  -11.2390  -26.5220 H       209 SER    0.0900
   3228 HA        -34.5920  -12.9200  -27.0140 H       209 SER   -0.6600
   3229 HB1       -33.8570  -11.4090  -24.4450 H       209 SER    0.4300
   3230 HB2       -33.1930  -13.0190  -24.9510 H       209 SER    0.5100
   3231 HG1       -35.2220  -13.8680  -24.7710 H       209 SER   -0.5100
   3232 N         -35.5370   -9.8920  -26.2080 N.am    210 THR   -0.4700
   3233 CA        -36.6570   -8.9630  -26.2950 C.3     210 THR    0.3100
   3234 C         -37.1530   -8.8370  -27.7330 C.2     210 THR    0.0700
   3235 O         -38.3510   -8.9400  -28.0000 O.2     210 THR    0.0900
   3236 CB        -36.2710   -7.5650  -25.7720 C.3     210 THR    0.1400
   3237 CG2       -37.4380   -6.5960  -25.9250 C.3     210 THR    0.0900
   3238 OG1       -35.9060   -7.6510  -24.3900 O.3     210 THR   -0.6600
   3239 HN        -34.6770   -9.5110  -25.8750 H       210 THR    0.4300
   3240 HA        -37.4690   -9.3680  -25.7110 H       210 THR   -0.2700
   3241 HB        -35.4090   -7.1700  -26.3510 H       210 THR    0.0900
   3242 HG1       -34.9610   -7.8180  -24.3760 H       210 THR    0.0900
   3243 HG21      -38.3630   -7.0450  -25.5020 H       210 THR    0.0900
   3244 HG22      -37.6090   -6.3760  -27.0000 H       210 THR    0.5100
   3245 HG23      -37.2210   -5.6530  -25.3800 H       210 THR   -0.5100
   3246 N         -36.2190   -8.6180  -28.6580 N.am    211 LEU   -0.4700
   3247 CA        -36.5460   -8.4850  -30.0710 C.3     211 LEU    0.3100
   3248 C         -37.2880   -9.7160  -30.5740 C.2     211 LEU    0.0700
   3249 O         -38.3300   -9.6010  -31.2180 O.2     211 LEU    0.0900
   3250 CB        -35.2670   -8.2620  -30.8880 C.3     211 LEU   -0.1800
   3251 CG        -35.3840   -7.9120  -32.3750 C.3     211 LEU    0.0900
   3252 CD1       -35.7330   -9.1330  -33.2160 C.3     211 LEU    0.0900
   3253 CD2       -36.4040   -6.8040  -32.5830 C.3     211 LEU   -0.0900
   3254 HN        -35.2540   -8.5360  -28.4240 H       211 LEU    0.0900
   3255 HA        -37.2170   -7.6480  -30.1850 H       211 LEU   -0.2700
   3256 HB1       -34.6680   -9.1920  -30.8190 H       211 LEU    0.0900
   3257 HB2       -34.7100   -7.4340  -30.4020 H       211 LEU    0.0900
   3258 HG        -34.4180   -7.4930  -32.7260 H       211 LEU    0.0900
   3259 HD11      -36.8220   -9.3430  -33.1520 H       211 LEU   -0.2700
   3260 HD12      -35.1780  -10.0200  -32.8430 H       211 LEU    0.0900
   3261 HD13      -35.4700   -8.9470  -34.2790 H       211 LEU    0.0900
   3262 HD21      -36.1960   -5.9590  -31.8930 H       211 LEU    0.0900
   3263 HD22      -37.4260   -7.1870  -32.3780 H       211 LEU    0.5100
   3264 HD23      -36.3480   -6.4290  -33.6280 H       211 LEU   -0.5100
   3265 N         -36.7510  -10.8950  -30.2710 N.am    212 GLN   -0.4700
   3266 CA        -37.3610  -12.1490  -30.6940 C.3     212 GLN    0.3100
   3267 C         -38.7750  -12.3050  -30.1460 C.2     212 GLN    0.0700
   3268 O         -39.6580  -12.8280  -30.8260 O.2     212 GLN    0.0900
   3269 CB        -36.5000  -13.3450  -30.2750 C.3     212 GLN   -0.1800
   3270 CG        -35.1330  -13.4090  -30.9450 C.3     212 GLN    0.0900
   3271 CD        -34.4340  -14.7400  -30.7270 C.2     212 GLN    0.0900
   3272 NE2       -35.0990  -15.7840  -30.5980 N.am    212 GLN   -0.1800
   3273 OE1       -33.1210  -14.7250  -30.6880 O.2     212 GLN    0.0900
   3274 HN        -35.9090  -10.9730  -29.7420 H       212 GLN    0.0900
   3275 HA        -37.4640  -12.1220  -31.7690 H       212 GLN    0.5500
   3276 HB1       -37.0530  -14.2760  -30.5200 H       212 GLN   -0.5500
   3277 HB2       -36.3490  -13.2970  -29.1750 H       212 GLN   -0.6200
   3278 HG1       -34.4920  -12.6010  -30.5330 H       212 GLN    0.3200
   3279 HG2       -35.2600  -13.2520  -32.0380 H       212 GLN    0.3000
   3280 HE21      -34.6350  -16.6570  -30.4550 H       212 GLN    0.5100
   3281 HE22      -36.0990  -15.7490  -30.6390 H       212 GLN   -0.5100
   3282 N         -38.9880  -11.8490  -28.9140 N.am    213 LYS   -0.4700
   3283 CA        -40.3020  -11.9260  -28.2870 C.3     213 LYS    0.3100
   3284 C         -41.2710  -10.9120  -28.8880 C.2     213 LYS    0.0700
   3285 O         -42.4630  -11.1870  -29.0340 O.2     213 LYS    0.0900
   3286 CB        -40.1920  -11.7270  -26.7730 C.3     213 LYS   -0.1800
   3287 CG        -39.4670  -12.8530  -26.0490 C.3     213 LYS    0.0900
   3288 CD        -39.4010  -12.6090  -24.5420 C.3     213 LYS    0.0900
   3289 CE        -38.6340  -13.7190  -23.8290 C.3     213 LYS   -0.1800
   3290 NZ        -38.5400  -13.5020  -22.3580 N.4     213 LYS    0.0900
   3291 HN        -38.2640  -11.4380  -28.3670 H       213 LYS    0.0900
   3292 HA        -40.7220  -12.8950  -28.5070 H       213 LYS   -0.1800
   3293 HB1       -41.2180  -11.6440  -26.3540 H       213 LYS    0.0900
   3294 HB2       -39.6480  -10.7790  -26.5820 H       213 LYS    0.0900
   3295 HG1       -38.4340  -12.9340  -26.4480 H       213 LYS    0.2100
   3296 HG2       -40.0010  -13.8080  -26.2380 H       213 LYS    0.0500
   3297 HD1       -40.4340  -12.5610  -24.1350 H       213 LYS    0.0500
   3298 HD2       -38.8960  -11.6380  -24.3520 H       213 LYS   -0.3000
   3299 HE1       -37.5970  -13.7670  -24.2260 H       213 LYS    0.3300
   3300 HE2       -39.1490  -14.6900  -23.9910 H       213 LYS    0.3300
   3301 HZ1       -39.4960  -13.4640  -21.9510 H       213 LYS    0.3300
   3302 HZ2       -38.0480  -12.6050  -22.1710 H       213 LYS    0.5100
   3303 HZ3       -38.0090  -14.2840  -21.9250 H       213 LYS   -0.5100
   3304 N         -40.7540   -9.7360  -29.2360 N.am    214 GLU   -0.4700
   3305 CA        -41.5420   -8.7300  -29.9350 C.3     214 GLU    0.3100
   3306 C         -41.9660   -9.2660  -31.2970 C.2     214 GLU    0.0700
   3307 O         -43.1090   -9.0910  -31.7210 O.2     214 GLU    0.0900
   3308 CB        -40.7410   -7.4360  -30.1030 C.3     214 GLU   -0.1800
   3309 CG        -40.5200   -6.6700  -28.8070 C.3     214 GLU    0.0900
   3310 CD        -41.7870   -6.0180  -28.2900 C.2     214 GLU    0.0900
   3311 OE1       -42.7400   -5.8560  -29.0830 O.co2   214 GLU   -0.2800
   3312 OE2       -41.8290   -5.6570  -27.0950 O.co2   214 GLU    0.0900
   3313 HN        -39.8090   -9.4920  -29.0350 H       214 GLU    0.0900
   3314 HA        -42.4360   -8.5450  -29.3580 H       214 GLU    0.6200
   3315 HB1       -41.2840   -6.7760  -30.8110 H       214 GLU   -0.7600
   3316 HB2       -39.7500   -7.6900  -30.5330 H       214 GLU   -0.7600
   3317 HG1       -39.7610   -5.8780  -28.9800 H       214 GLU    0.5100
   3318 HG2       -40.1430   -7.3710  -28.0320 H       214 GLU   -0.5100
   3319 N         -41.0340   -9.9310  -31.9760 N.am    215 VAL   -0.4700
   3320 CA        -41.3190  -10.5660  -33.2550 C.3     215 VAL    0.3100
   3321 C         -42.3300  -11.6950  -33.0870 C.2     215 VAL    0.0700
   3322 O         -43.2250  -11.8680  -33.9130 O.2     215 VAL    0.0900
   3323 CB        -40.0430  -11.1170  -33.9140 C.3     215 VAL   -0.0900
   3324 CG1       -40.3940  -11.9930  -35.1090 C.3     215 VAL    0.0900
   3325 CG2       -39.1260   -9.9790  -34.3310 C.3     215 VAL   -0.2700
   3326 HN        -40.1010  -10.0260  -31.6390 H       215 VAL    0.0900
   3327 HA        -41.7760   -9.8250  -33.8950 H       215 VAL    0.0900
   3328 HB        -39.4760  -11.7180  -33.1710 H       215 VAL    0.0900
   3329 HG11      -41.1040  -11.4600  -35.7770 H       215 VAL   -0.2700
   3330 HG12      -40.8720  -12.9340  -34.7610 H       215 VAL    0.0900
   3331 HG13      -39.4760  -12.2310  -35.6860 H       215 VAL    0.0900
   3332 HG21      -38.9810   -9.2750  -33.4840 H       215 VAL    0.0900
   3333 HG22      -39.5760   -9.4220  -35.1810 H       215 VAL    0.5100
   3334 HG23      -38.1350  -10.3810  -34.6310 H       215 VAL   -0.5100
   3335 N         -42.1920  -12.4600  -32.0050 N.am    216 HSE   -0.4700
   3336 CA        -43.1070  -13.5600  -31.7250 C.3     216 HSE    0.3100
   3337 C         -44.5330  -13.0490  -31.5700 C.2     216 HSE    0.0700
   3338 O         -45.4860  -13.7130  -31.9750 O.2     216 HSE    0.0900
   3339 CB        -42.6740  -14.3170  -30.4650 C.3     216 HSE   -0.0800
   3340 CG        -43.5320  -15.5010  -30.1450 C.ar    216 HSE    0.0900
   3341 CD2       -44.7050  -15.6030  -29.4810 C.ar    216 HSE    0.0900
   3342 ND1       -43.2010  -16.7890  -30.5320 N.ar    216 HSE   -0.7000
   3343 CE1       -44.1300  -17.6210  -30.1170 C.ar    216 HSE    0.2200
   3344 NE2       -45.0650  -16.9280  -29.4760 N.ar    216 HSE    0.2500
   3345 HN        -41.4620  -12.3160  -31.3420 H       216 HSE    0.1300
   3346 HA        -43.1050  -14.2210  -32.5790 H       216 HSE   -0.3600
   3347 HB1       -42.7110  -13.6200  -29.6000 H       216 HSE    0.3200
   3348 HB2       -41.6320  -14.6720  -30.6040 H       216 HSE   -0.0500
   3349 HD2       -45.2990  -14.8250  -29.0160 H       216 HSE    0.0900
   3350 HE1       -44.1530  -18.7010  -30.2600 H       216 HSE    0.5100
   3351 HE2       -45.8950  -17.2950  -29.0570 H       216 HSE   -0.5100
   3352 N         -44.6790  -11.8640  -30.9840 N.am    217 ALA   -0.4700
   3353 CA        -45.9850  -11.2420  -30.8300 C.3     217 ALA    0.3100
   3354 C         -46.4960  -10.7310  -32.1730 C.2     217 ALA    0.0700
   3355 O         -47.6700  -10.8980  -32.5060 O.2     217 ALA    0.0900
   3356 CB        -45.9180  -10.1080  -29.8200 C.3     217 ALA   -0.2700
   3357 HN        -43.9020  -11.3510  -30.6250 H       217 ALA    0.0900
   3358 HA        -46.6800  -12.0000  -30.4990 H       217 ALA    0.0900
   3359 HB1       -45.1960   -9.3360  -30.1610 H       217 ALA    0.0900
   3360 HB2       -45.5840  -10.4970  -28.8350 H       217 ALA    0.5100
   3361 HB3       -46.9190   -9.6350  -29.7160 H       217 ALA   -0.5100
   3362 N         -45.6080  -10.1080  -32.9440 N.am    218 ALA   -0.4700
   3363 CA        -45.9610   -9.5980  -34.2610 C.3     218 ALA    0.3100
   3364 C         -46.3480  -10.7320  -35.2020 C.2     218 ALA    0.0700
   3365 O         -47.2340  -10.5790  -36.0410 O.2     218 ALA    0.0900
   3366 CB        -44.8070   -8.7940  -34.8440 C.3     218 ALA   -0.2700
   3367 HN        -44.6660   -9.9630  -32.6560 H       218 ALA    0.0900
   3368 HA        -46.8370   -8.9770  -34.1570 H       218 ALA    0.0900
   3369 HB1       -43.9650   -9.4700  -35.1070 H       218 ALA    0.0900
   3370 HB2       -44.4460   -8.0540  -34.0980 H       218 ALA    0.5100
   3371 HB3       -45.1390   -8.2670  -35.7630 H       218 ALA   -0.5100
   3372 N         -45.6780  -11.8750  -35.0620 N.am    219 LYS   -0.4700
   3373 CA        -45.9860  -13.0440  -35.8700 C.3     219 LYS    0.3100
   3374 C         -47.3600  -13.5920  -35.5130 C.2     219 LYS    0.0700
   3375 O         -48.1740  -13.8730  -36.3890 O.2     219 LYS    0.0900
   3376 CB        -44.9200  -14.1280  -35.6900 C.3     219 LYS   -0.1800
   3377 CG        -45.1850  -15.3920  -36.4930 C.3     219 LYS    0.0900
   3378 CD        -44.0000  -16.3480  -36.4500 C.3     219 LYS    0.0900
   3379 CE        -44.2330  -17.5560  -37.3520 C.3     219 LYS   -0.1800
   3380 NZ        -43.0460  -18.4550  -37.4240 N.4     219 LYS    0.0900
   3381 HN        -44.9390  -11.9800  -34.4010 H       219 LYS    0.0900
   3382 HA        -46.0330  -12.7340  -36.9030 H       219 LYS   -0.1800
   3383 HB1       -44.8710  -14.3980  -34.6140 H       219 LYS    0.0900
   3384 HB2       -43.9390  -13.7130  -36.0010 H       219 LYS    0.0900
   3385 HG1       -45.3880  -15.1150  -37.5490 H       219 LYS    0.2100
   3386 HG2       -46.0800  -15.9050  -36.0780 H       219 LYS    0.0500
   3387 HD1       -43.8490  -16.6970  -35.4050 H       219 LYS    0.0500
   3388 HD2       -43.0860  -15.8130  -36.7850 H       219 LYS   -0.3000
   3389 HE1       -44.4540  -17.2120  -38.3850 H       219 LYS    0.3300
   3390 HE2       -45.0820  -18.1550  -36.9600 H       219 LYS    0.3300
   3391 HZ1       -42.8190  -18.8060  -36.4710 H       219 LYS    0.3300
   3392 HZ2       -42.2340  -17.9260  -37.8010 H       219 LYS    0.5100
   3393 HZ3       -43.2560  -19.2580  -38.0490 H       219 LYS   -0.5100
   3394 N         -47.6170  -13.7320  -34.2140 N.am    220 SER   -0.4700
   3395 CA        -48.9180  -14.1770  -33.7380 C.3     220 SER    0.3100
   3396 C         -50.0120  -13.2490  -34.2510 C.2     220 SER    0.0700
   3397 O         -51.0710  -13.7020  -34.6800 O.2     220 SER    0.0900
   3398 CB        -48.9460  -14.2150  -32.2080 C.3     220 SER    0.0500
   3399 OG        -47.9410  -15.0760  -31.7020 O.3     220 SER    0.0900
   3400 HN        -46.9340  -13.5390  -33.5140 H       220 SER    0.0900
   3401 HA        -49.1040  -15.1600  -34.1420 H       220 SER   -0.6600
   3402 HB1       -49.9360  -14.5840  -31.8640 H       220 SER    0.4300
   3403 HB2       -48.7740  -13.1930  -31.8070 H       220 SER    0.5100
   3404 HG1       -47.2170  -14.5070  -31.4300 H       220 SER   -0.5100
   3405 N         -49.7430  -11.9460  -34.2100 N.am    221 ALA   -0.4700
   3406 CA        -50.6860  -10.9530  -34.7040 C.3     221 ALA    0.3100
   3407 C         -50.9630  -11.1690  -36.1840 C.2     221 ALA    0.0700
   3408 O         -52.0960  -11.0230  -36.6430 O.2     221 ALA    0.0900
   3409 CB        -50.1510   -9.5500  -34.4650 C.3     221 ALA   -0.2700
   3410 HN        -48.8880  -11.5920  -33.8410 H       221 ALA    0.0900
   3411 HA        -51.6220  -11.0910  -34.1860 H       221 ALA    0.0900
   3412 HB1       -49.1820   -9.4150  -34.9920 H       221 ALA    0.0900
   3413 HB2       -49.9880   -9.3880  -33.3780 H       221 ALA    0.5100
   3414 HB3       -50.8730   -8.7990  -34.8520 H       221 ALA   -0.5100
   3415 N         -49.9180  -11.5150  -36.9310 N.am    222 ALA   -0.4700
   3416 CA        -50.0520  -11.7890  -38.3540 C.3     222 ALA    0.3100
   3417 C         -50.9620  -12.9880  -38.5900 C.2     222 ALA    0.0700
   3418 O         -51.7910  -12.9810  -39.4980 O.2     222 ALA    0.0900
   3419 CB        -48.6860  -12.0290  -38.9770 C.3     222 ALA   -0.2700
   3420 HN        -49.0000  -11.6030  -36.5520 H       222 ALA    0.0900
   3421 HA        -50.5330  -10.9400  -38.8160 H       222 ALA    0.0900
   3422 HB1       -48.2700  -12.9960  -38.6230 H       222 ALA    0.0900
   3423 HB2       -47.9880  -11.2140  -38.6850 H       222 ALA    0.5100
   3424 HB3       -48.7750  -12.0660  -40.0840 H       222 ALA   -0.5100
   3425 N         -50.8020  -14.0170  -37.7600 N.am    223 ILE   -0.4700
   3426 CA        -51.6190  -15.2190  -37.8620 C.3     223 ILE    0.3100
   3427 C         -53.0780  -14.9190  -37.5430 C.2     223 ILE    0.0700
   3428 O         -53.9830  -15.5710  -38.0600 O.2     223 ILE    0.0900
   3429 CB        -51.1110  -16.3230  -36.9150 C.3     223 ILE   -0.0900
   3430 CG1       -49.6260  -16.5970  -37.1560 C.3     223 ILE    0.0900
   3431 CG2       -51.9260  -17.5980  -37.0970 C.3     223 ILE   -0.2700
   3432 CD        -49.0630  -17.6980  -36.2860 C.3     223 ILE    0.0900
   3433 HN        -50.1190  -14.0110  -37.0340 H       223 ILE    0.0900
   3434 HA        -51.5810  -15.5600  -38.8850 H       223 ILE    0.0900
   3435 HB        -51.2000  -15.9770  -35.8640 H       223 ILE   -0.1800
   3436 HG11      -49.0590  -15.6640  -36.9560 H       223 ILE    0.0900
   3437 HG12      -49.4870  -16.8820  -38.2210 H       223 ILE    0.0900
   3438 HG21      -51.8390  -17.9600  -38.1450 H       223 ILE   -0.2700
   3439 HG22      -52.9960  -17.3970  -36.8800 H       223 ILE    0.0900
   3440 HG23      -51.5460  -18.3890  -36.4160 H       223 ILE    0.0900
   3441 HD1       -49.4740  -18.6820  -36.6010 H       223 ILE    0.0900
   3442 HD2       -49.3410  -17.5210  -35.2250 H       223 ILE    0.5100
   3443 HD3       -47.9570  -17.7280  -36.3830 H       223 ILE   -0.5100
   3444 N         -53.3050  -13.9250  -36.6880 N.am    224 ILE   -0.4700
   3445 CA        -54.6570  -13.5290  -36.3190 C.3     224 ILE    0.3100
   3446 C         -55.3690  -12.8530  -37.4880 C.2     224 ILE    0.0700
   3447 O         -56.5160  -13.1700  -37.8010 O.2     224 ILE    0.0900
   3448 CB        -54.6630  -12.5890  -35.0990 C.3     224 ILE   -0.0900
   3449 CG1       -54.0090  -13.2740  -33.8980 C.3     224 ILE    0.0900
   3450 CG2       -56.0820  -12.1680  -34.7530 C.3     224 ILE   -0.2700
   3451 CD        -53.9460  -12.4060  -32.6600 C.3     224 ILE    0.0900
   3452 HN        -52.5640  -13.4100  -36.2650 H       224 ILE    0.0900
   3453 HA        -55.2140  -14.4270  -36.0990 H       224 ILE    0.0900
   3454 HB        -54.0570  -11.6860  -35.3270 H       224 ILE   -0.1800
   3455 HG11      -52.9740  -13.5650  -34.1790 H       224 ILE    0.0900
   3456 HG12      -54.5870  -14.1910  -33.6580 H       224 ILE    0.0900
   3457 HG21      -56.6980  -13.0620  -34.5140 H       224 ILE   -0.2700
   3458 HG22      -56.5410  -11.6410  -35.6170 H       224 ILE    0.0900
   3459 HG23      -56.0730  -11.4970  -33.8680 H       224 ILE    0.0900
   3460 HD1       -54.9650  -12.2610  -32.2420 H       224 ILE    0.0900
   3461 HD2       -53.5240  -11.4100  -32.9170 H       224 ILE    0.5100
   3462 HD3       -53.3120  -12.8930  -31.8890 H       224 ILE   -0.5100
   3463 N         -54.6780  -11.9150  -38.1330 N.am    225 ALA   -0.4700
   3464 CA        -55.2320  -11.2060  -39.2780 C.3     225 ALA    0.3100
   3465 C         -55.3120  -12.1180  -40.4920 C.2     225 ALA    0.0700
   3466 O         -56.2410  -12.0250  -41.2940 O.2     225 ALA    0.0900
   3467 CB        -54.3960   -9.9810  -39.5940 C.3     225 ALA   -0.2700
   3468 HN        -53.7540  -11.6550  -37.8620 H       225 ALA    0.0900
   3469 HA        -56.2450  -10.9180  -39.0370 H       225 ALA    0.0900
   3470 HB1       -53.3520  -10.2820  -39.8310 H       225 ALA    0.0900
   3471 HB2       -54.3780   -9.2990  -38.7170 H       225 ALA    0.5100
   3472 HB3       -54.8200   -9.4500  -40.4730 H       225 ALA   -0.5100
   3473 N         -54.3280  -13.0040  -40.6240 N.am    226 GLY   -0.4700
   3474 CA        -54.3000  -13.9540  -41.7180 C.3     226 GLY    0.3100
   3475 C         -55.5500  -14.8080  -41.7530 C.2     226 GLY   -0.0200
   3476 O         -56.1290  -15.0350  -42.8160 O.2     226 GLY    0.0900
   3477 HN        -53.5690  -13.0540  -39.9800 H       226 GLY    0.0900
   3478 HA1       -53.4370  -14.5900  -41.5900 H       226 GLY    0.5100
   3479 HA2       -54.2200  -13.4000  -42.6420 H       226 GLY   -0.5100
   3480 N         -55.9720  -15.2800  -40.5840 N.am    227 LEU   -0.4700
   3481 CA        -57.1710  -16.0990  -40.4820 C.3     227 LEU    0.3100
   3482 C         -58.4310  -15.2920  -40.7630 C.2     227 LEU    0.0700
   3483 O         -59.4910  -15.8540  -41.0330 O.2     227 LEU    0.0900
   3484 CB        -57.2710  -16.7450  -39.0980 C.3     227 LEU   -0.1800
   3485 CG        -56.2150  -17.7960  -38.7520 C.3     227 LEU    0.0900
   3486 CD1       -56.4380  -18.3260  -37.3450 C.3     227 LEU    0.0900
   3487 CD2       -56.2310  -18.9280  -39.7640 C.3     227 LEU   -0.0900
   3488 HN        -55.4920  -15.0940  -39.7310 H       227 LEU    0.0900
   3489 HA        -57.1230  -16.8590  -41.2470 H       227 LEU   -0.2700
   3490 HB1       -58.2670  -17.2290  -39.0210 H       227 LEU    0.0900
   3491 HB2       -57.2030  -15.9360  -38.3410 H       227 LEU    0.0900
   3492 HG        -55.2040  -17.3400  -38.8190 H       227 LEU    0.0900
   3493 HD11      -57.4440  -18.7930  -37.2670 H       227 LEU   -0.2700
   3494 HD12      -56.3760  -17.4930  -36.6120 H       227 LEU    0.0900
   3495 HD13      -55.6720  -19.0940  -37.1030 H       227 LEU    0.0900
   3496 HD21      -56.0190  -18.5350  -40.7810 H       227 LEU    0.0900
   3497 HD22      -57.2320  -19.4120  -39.7730 H       227 LEU    0.5100
   3498 HD23      -55.4540  -19.6790  -39.5040 H       227 LEU   -0.5100
   3499 N         -58.3210  -13.9680  -40.6970 N.am    228 PHE   -0.4700
   3500 CA        -59.4620  -13.1080  -40.9750 C.3     228 PHE    0.3100
   3501 C         -59.7870  -13.1000  -42.4630 C.2     228 PHE    0.0700
   3502 O         -60.8840  -13.4780  -42.8730 O.2     228 PHE    0.0900
   3503 CB        -59.2070  -11.6820  -40.4780 C.3     228 PHE   -0.1800
   3504 CG        -60.4020  -10.7800  -40.6010 C.ar    228 PHE    0.0900
   3505 CD1       -61.2980  -10.6480  -39.5540 C.ar    228 PHE    0.0900
   3506 CD2       -60.6320  -10.0680  -41.7670 C.ar    228 PHE    0.0000
   3507 CE1       -62.4010   -9.8220  -39.6650 C.ar    228 PHE   -0.1150
   3508 CE2       -61.7320   -9.2390  -41.8850 C.ar    228 PHE    0.1150
   3509 CZ        -62.6180   -9.1140  -40.8330 C.ar    228 PHE   -0.1150
   3510 HN        -57.4670  -13.5110  -40.4590 H       228 PHE    0.1150
   3511 HA        -60.3240  -13.5280  -40.4780 H       228 PHE   -0.1150
   3512 HB1       -58.3880  -11.2270  -41.0740 H       228 PHE    0.1150
   3513 HB2       -58.9270  -11.7130  -39.4040 H       228 PHE   -0.1150
   3514 HD1       -61.1350  -11.1990  -38.6390 H       228 PHE    0.1150
   3515 HD2       -59.9430  -10.1600  -42.5930 H       228 PHE   -0.1150
   3516 HE1       -63.0930   -9.7290  -38.8400 H       228 PHE    0.1150
   3517 HE2       -61.8980   -8.6890  -42.7990 H       228 PHE    0.5100
   3518 HZ        -63.4770   -8.4660  -40.9220 H       228 PHE   -0.5100
   3519 N         -58.8220  -12.6720  -43.2740 N.am    229 ALA   -0.4700
   3520 CA        -58.9860  -12.6790  -44.7190 C.3     229 ALA    0.3100
   3521 C         -59.3190  -14.0810  -45.2060 C.2     229 ALA    0.0700
   3522 O         -60.1360  -14.2620  -46.1050 O.2     229 ALA    0.0900
   3523 CB        -57.7240  -12.1670  -45.3960 C.3     229 ALA   -0.2700
   3524 HN        -57.9500  -12.3310  -42.9310 H       229 ALA    0.0900
   3525 HA        -59.8260  -12.0470  -44.9660 H       229 ALA    0.0900
   3526 HB1       -56.8600  -12.8150  -45.1330 H       229 ALA    0.0900
   3527 HB2       -57.5060  -11.1320  -45.0590 H       229 ALA    0.5100
   3528 HB3       -57.8540  -12.1820  -46.4990 H       229 ALA   -0.5100
   3529 N         -58.6910  -15.0780  -44.5900 N.am    230 LEU   -0.4700
   3530 CA        -58.8860  -16.4670  -44.9800 C.3     230 LEU    0.3100
   3531 C         -60.3180  -16.9360  -44.7340 C.2     230 LEU    0.0700
   3532 O         -60.7940  -17.8680  -45.3810 O.2     230 LEU    0.0900
   3533 CB        -57.9020  -17.3700  -44.2290 C.3     230 LEU   -0.1800
   3534 CG        -57.8890  -18.8500  -44.6130 C.3     230 LEU    0.0900
   3535 CD1       -57.5790  -19.0170  -46.0930 C.3     230 LEU    0.0900
   3536 CD2       -56.8870  -19.6130  -43.7630 C.3     230 LEU   -0.0900
   3537 HN        -58.0610  -14.9190  -43.8350 H       230 LEU    0.0900
   3538 HA        -58.7280  -16.5430  -46.0450 H       230 LEU   -0.2700
   3539 HB1       -58.1420  -17.3040  -43.1470 H       230 LEU    0.0900
   3540 HB2       -56.8800  -16.9690  -44.3980 H       230 LEU    0.0900
   3541 HG        -58.8830  -19.2950  -44.3930 H       230 LEU    0.0900
   3542 HD11      -56.5830  -18.5830  -46.3260 H       230 LEU   -0.2700
   3543 HD12      -58.3460  -18.4920  -46.7020 H       230 LEU    0.0900
   3544 HD13      -57.5660  -20.0960  -46.3570 H       230 LEU    0.0900
   3545 HD21      -57.1540  -19.5280  -42.6880 H       230 LEU    0.0900
   3546 HD22      -55.8680  -19.1920  -43.9090 H       230 LEU    0.5100
   3547 HD23      -56.8920  -20.6880  -44.0450 H       230 LEU   -0.5100
   3548 N         -61.0070  -16.2890  -43.7960 N.am    231 CYS   -0.4700
   3549 CA        -62.3610  -16.6930  -43.4350 C.3     231 CYS    0.3100
   3550 C         -63.4260  -15.7630  -44.0030 C.2     231 CYS    0.0700
   3551 O         -64.6200  -16.0060  -43.8410 O.2     231 CYS    0.0900
   3552 CB        -62.5090  -16.7830  -41.9130 C.3     231 CYS   -0.1100
   3553 SG        -61.5470  -18.1040  -41.1430 S.3     231 CYS    0.0900
   3554 HN        -60.6310  -15.5090  -43.3030 H       231 CYS    0.0900
   3555 HA        -62.5560  -17.6530  -43.8880 H       231 CYS   -0.2300
   3556 HB1       -63.5830  -16.9370  -41.6810 H       231 CYS    0.1600
   3557 HB2       -62.1940  -15.8100  -41.4800 H       231 CYS    0.5100
   3558 HG1       -60.4030  -17.4370  -41.1530 H       231 CYS   -0.5100
   3559 N         -62.9980  -14.6960  -44.6720 N.am    232 TRP   -0.4700
   3560 CA        -63.9330  -13.7200  -45.2220 C.3     232 TRP    0.3100
   3561 C         -63.8160  -13.5750  -46.7350 C.2     232 TRP    0.0700
   3562 O         -64.8000  -13.2890  -47.4120 O.2     232 TRP    0.0900
   3563 CB        -63.7520  -12.3610  -44.5410 C.3     232 TRP   -0.1800
   3564 CG        -64.2780  -12.3280  -43.1360 C.ar    232 TRP    0.0900
   3565 CD1       -63.6160  -12.6970  -42.0060 C.ar    232 TRP    0.0900
   3566 CD2       -65.5830  -11.9080  -42.7170 C.ar    232 TRP   -0.0300
   3567 CE2       -65.6380  -12.0460  -41.3140 C.ar    232 TRP   -0.1500
   3568 CE3       -66.7090  -11.4260  -43.3910 C.ar    232 TRP    0.2200
   3569 NE1       -64.4230  -12.5290  -40.9070 N.ar    232 TRP   -0.5100
   3570 CZ2       -66.7730  -11.7200  -40.5750 C.ar    232 TRP    0.3700
   3571 CZ3       -67.8330  -11.1030  -42.6540 C.ar    232 TRP    0.2400
   3572 CH2       -67.8590  -11.2510  -41.2630 C.ar    232 TRP    0.1100
   3573 HN        -62.0290  -14.5160  -44.8260 H       232 TRP   -0.2500
   3574 HA        -64.9340  -14.0900  -45.0640 H       232 TRP    0.1700
   3575 HB1       -64.2870  -11.5890  -45.1340 H       232 TRP   -0.2000
   3576 HB2       -62.6690  -12.1150  -44.5140 H       232 TRP    0.1400
   3577 HD1       -62.6020  -13.0690  -41.9770 H       232 TRP   -0.2700
   3578 HE1       -64.1710  -12.7230  -39.9850 H       232 TRP    0.1600
   3579 HE3       -66.7180  -11.3020  -44.4630 H       232 TRP   -0.1400
   3580 HZ2       -66.8110  -11.8260  -39.5010 H       232 TRP    0.1400
   3581 HZ3       -68.7090  -10.7300  -43.1630 H       232 TRP    0.5100
   3582 HH2       -68.7550  -10.9890  -40.7210 H       232 TRP   -0.5100
   3583 N         -62.6130  -13.7730  -47.2690 N.am    233 LEU   -0.4700
   3584 CA        -62.4010  -13.6930  -48.7100 C.3     233 LEU    0.3100
   3585 C         -63.3580  -14.5830  -49.4960 C.2     233 LEU    0.0700
   3586 O         -64.0220  -14.1050  -50.4140 O.2     233 LEU    0.0900
   3587 CB        -60.9490  -14.0080  -49.0750 C.3     233 LEU   -0.1800
   3588 CG        -59.9250  -12.9100  -48.7920 C.3     233 LEU    0.0900
   3589 CD1       -58.5560  -13.3150  -49.3360 C.3     233 LEU    0.0900
   3590 CD2       -60.3660  -11.5960  -49.3870 C.3     233 LEU   -0.0900
   3591 HN        -61.8120  -13.9820  -46.7130 H       233 LEU    0.0900
   3592 HA        -62.6560  -12.6940  -49.0280 H       233 LEU   -0.2700
   3593 HB1       -60.9130  -14.2340  -50.1610 H       233 LEU    0.0900
   3594 HB2       -60.6430  -14.9130  -48.5090 H       233 LEU    0.0900
   3595 HG        -59.8520  -12.7460  -47.6950 H       233 LEU    0.0900
   3596 HD11      -58.6150  -13.4750  -50.4340 H       233 LEU   -0.2700
   3597 HD12      -58.2220  -14.2590  -48.8570 H       233 LEU    0.0900
   3598 HD13      -57.8160  -12.5110  -49.1350 H       233 LEU    0.0900
   3599 HD21      -61.2410  -11.1980  -48.8290 H       233 LEU    0.0900
   3600 HD22      -60.6590  -11.7410  -50.4490 H       233 LEU    0.5100
   3601 HD23      -59.5400  -10.8550  -49.3250 H       233 LEU   -0.5100
   3602 N         -63.4590  -15.8710  -49.1280 N.am    234 PRO   -0.2900
   3603 CA        -64.3570  -16.7720  -49.8550 C.3     234 PRO    0.0000
   3604 C         -65.7540  -16.1810  -50.0200 C.2     234 PRO    0.0900
   3605 O         -66.3670  -16.2980  -51.0840 O.2     234 PRO    0.0900
   3606 CB        -64.4130  -18.0060  -48.9570 C.3     234 PRO    0.0200
   3607 CG        -63.0990  -18.0040  -48.2490 C.3     234 PRO    0.0900
   3608 CD        -62.7590  -16.5580  -48.0260 C.3     234 PRO   -0.1800
   3609 HA        -63.9830  -16.9560  -50.8500 H       234 PRO    0.0900
   3610 HB1       -64.5380  -18.9310  -49.5590 H       234 PRO    0.0900
   3611 HB2       -65.2530  -17.9320  -48.2330 H       234 PRO   -0.1800
   3612 HG1       -63.1770  -18.5400  -47.2780 H       234 PRO    0.0900
   3613 HG2       -62.3200  -18.4970  -48.8690 H       234 PRO    0.0900
   3614 HD1       -63.1390  -16.1950  -47.0470 H       234 PRO    0.5100
   3615 HD2       -61.6650  -16.3790  -48.0980 H       234 PRO   -0.5100
   3616 N         -66.2440  -15.5370  -48.9660 N.am    235 LEU   -0.4700
   3617 CA        -67.5720  -14.9480  -48.9820 C.3     235 LEU    0.3100
   3618 C         -67.6670  -13.7860  -49.9670 C.2     235 LEU    0.0700
   3619 O         -68.6140  -13.6910  -50.7530 O.2     235 LEU    0.0900
   3620 CB        -67.9470  -14.5010  -47.5720 C.3     235 LEU   -0.1800
   3621 CG        -69.4280  -14.2700  -47.2930 C.3     235 LEU    0.0900
   3622 CD1       -70.2580  -15.2930  -48.0360 C.3     235 LEU    0.0900
   3623 CD2       -69.6680  -14.3460  -45.7980 C.3     235 LEU   -0.0900
   3624 HN        -65.7260  -15.4310  -48.1220 H       235 LEU    0.0900
   3625 HA        -68.2690  -15.6880  -49.3440 H       235 LEU   -0.2700
   3626 HB1       -67.4120  -13.5510  -47.3650 H       235 LEU    0.0900
   3627 HB2       -67.5880  -15.2790  -46.8650 H       235 LEU    0.0900
   3628 HG        -69.7120  -13.2480  -47.6250 H       235 LEU    0.0900
   3629 HD11      -69.8670  -16.3150  -47.8440 H       235 LEU   -0.2700
   3630 HD12      -70.2130  -15.0950  -49.1280 H       235 LEU    0.0900
   3631 HD13      -71.3130  -15.2460  -47.6900 H       235 LEU    0.0900
   3632 HD21      -69.0690  -13.5700  -45.2740 H       235 LEU    0.0900
   3633 HD22      -69.3660  -15.3440  -45.4170 H       235 LEU    0.5100
   3634 HD23      -70.7430  -14.1710  -45.5780 H       235 LEU   -0.5100
   3635 N         -66.6710  -12.9060  -49.9230 N.am    236 HSE   -0.4700
   3636 CA        -66.5930  -11.7940  -50.8500 C.3     236 HSE    0.3100
   3637 C         -66.2810  -12.3080  -52.2470 C.2     236 HSE    0.0700
   3638 O         -66.8140  -11.8080  -53.2330 O.2     236 HSE    0.0900
   3639 CB        -65.5300  -10.7860  -50.4000 C.3     236 HSE   -0.0800
   3640 CG        -65.8300  -10.1300  -49.0840 C.ar    236 HSE    0.0900
   3641 CD2       -65.4600  -10.4530  -47.8240 C.ar    236 HSE    0.0900
   3642 ND1       -66.5880   -8.9800  -48.9830 N.ar    236 HSE   -0.7000
   3643 CE1       -66.6800   -8.6330  -47.7130 C.ar    236 HSE    0.2200
   3644 NE2       -66.0050   -9.5100  -46.9850 N.ar    236 HSE    0.2500
   3645 HN        -65.9360  -12.9710  -49.2520 H       236 HSE    0.1300
   3646 HA        -67.5630  -11.3220  -50.8890 H       236 HSE   -0.3600
   3647 HB1       -65.4450   -9.9920  -51.1720 H       236 HSE    0.3200
   3648 HB2       -64.5560  -11.3130  -50.3110 H       236 HSE   -0.0500
   3649 HD2       -64.8550  -11.2800  -47.4760 H       236 HSE    0.0900
   3650 HE1       -67.2140   -7.7760  -47.3060 H       236 HSE    0.5100
   3651 HE2       -65.9010   -9.5000  -45.9900 H       236 HSE   -0.5100
   3652 N         -65.4040  -13.3040  -52.3240 N.am    237 ILE   -0.4700
   3653 CA        -65.0500  -13.9380  -53.5870 C.3     237 ILE    0.3100
   3654 C         -66.3030  -14.4290  -54.2910 C.2     237 ILE    0.0700
   3655 O         -66.4730  -14.2270  -55.4900 O.2     237 ILE    0.0900
   3656 CB        -64.0930  -15.1270  -53.3820 C.3     237 ILE   -0.0900
   3657 CG1       -62.6710  -14.6290  -53.1350 C.3     237 ILE    0.0900
   3658 CG2       -64.1170  -16.0460  -54.5930 C.3     237 ILE   -0.2700
   3659 CD        -61.6580  -15.7400  -52.9580 C.3     237 ILE    0.0900
   3660 HN        -64.9450  -13.6630  -51.5150 H       237 ILE    0.0900
   3661 HA        -64.5850  -13.1900  -54.2110 H       237 ILE    0.0900
   3662 HB        -64.4030  -15.6970  -52.4800 H       237 ILE   -0.1800
   3663 HG11      -62.6700  -14.0020  -52.2180 H       237 ILE    0.0900
   3664 HG12      -62.3610  -14.0040  -53.9990 H       237 ILE    0.0900
   3665 HG21      -63.9780  -15.4550  -55.5250 H       237 ILE   -0.2700
   3666 HG22      -65.0940  -16.5730  -54.6490 H       237 ILE    0.0900
   3667 HG23      -63.2950  -16.7900  -54.5200 H       237 ILE    0.0900
   3668 HD1       -61.3580  -16.1450  -53.9480 H       237 ILE    0.0900
   3669 HD2       -62.1020  -16.5630  -52.3570 H       237 ILE    0.5100
   3670 HD3       -60.7530  -15.3490  -52.4450 H       237 ILE   -0.5100
   3671 N         -67.1810  -15.0850  -53.5340 N.am    238 ILE   -0.4700
   3672 CA        -68.4610  -15.5320  -54.0580 C.3     238 ILE    0.3100
   3673 C         -69.2600  -14.3640  -54.6160 C.2     238 ILE    0.0700
   3674 O         -69.7500  -14.4280  -55.7380 O.2     238 ILE    0.0900
   3675 CB        -69.2920  -16.2570  -52.9770 C.3     238 ILE   -0.0900
   3676 CG1       -68.7290  -17.6580  -52.7230 C.3     238 ILE    0.0900
   3677 CG2       -70.7530  -16.3470  -53.3870 C.3     238 ILE   -0.2700
   3678 CD        -69.5450  -18.4830  -51.7560 C.3     238 ILE    0.0900
   3679 HN        -66.9990  -15.2980  -52.5770 H       238 ILE    0.0900
   3680 HA        -68.2650  -16.1970  -54.8850 H       238 ILE    0.0900
   3681 HB        -69.2130  -15.7010  -52.0190 H       238 ILE   -0.1800
   3682 HG11      -67.7000  -17.5540  -52.3150 H       238 ILE    0.0900
   3683 HG12      -68.6790  -18.1990  -53.6910 H       238 ILE    0.0900
   3684 HG21      -70.8360  -16.7460  -54.4200 H       238 ILE   -0.2700
   3685 HG22      -71.2160  -15.3370  -53.3570 H       238 ILE    0.0900
   3686 HG23      -71.2980  -17.0280  -52.6980 H       238 ILE    0.0900
   3687 HD1       -70.4240  -18.9210  -52.2760 H       238 ILE    0.0900
   3688 HD2       -69.9080  -17.8430  -50.9240 H       238 ILE    0.5100
   3689 HD3       -68.9260  -19.3110  -51.3490 H       238 ILE   -0.5100
   3690 N         -69.3850  -13.2950  -53.8340 N.am    239 ASN   -0.4700
   3691 CA        -70.1670  -12.1380  -54.2470 C.3     239 ASN    0.3100
   3692 C         -69.5520  -11.4240  -55.4510 C.2     239 ASN    0.0700
   3693 O         -70.2570  -10.9380  -56.3240 O.2     239 ASN    0.0900
   3694 CB        -70.3080  -11.1430  -53.0950 C.3     239 ASN   -0.1800
   3695 CG        -71.1370  -11.6690  -51.9710 C.2     239 ASN    0.0900
   3696 ND2       -71.0130  -11.0470  -50.8050 N.am    239 ASN    0.0900
   3697 OD1       -71.8850  -12.6170  -52.1380 O.2     239 ASN    0.5500
   3698 HN        -68.9540  -13.2380  -52.9370 H       239 ASN   -0.5500
   3699 HA        -71.1390  -12.4870  -54.5620 H       239 ASN   -0.6200
   3700 HB1       -70.7840  -10.2140  -53.4770 H       239 ASN    0.3200
   3701 HB2       -69.2980  -10.8990  -52.7020 H       239 ASN    0.3000
   3702 HD21      -71.5430  -11.3550  -50.0150 H       239 ASN    0.5100
   3703 HD22      -70.3900  -10.2700  -50.7170 H       239 ASN   -0.5100
   3704 N         -68.2270  -11.3430  -55.4840 N.am    240 CYS   -0.4700
   3705 CA        -67.4980  -10.7910  -56.6110 C.3     240 CYS    0.3100
   3706 C         -67.8970  -11.5050  -57.8940 C.2     240 CYS    0.0700
   3707 O         -68.0280  -10.8800  -58.9350 O.2     240 CYS    0.0900
   3708 CB        -65.9930  -10.9190  -56.3670 C.3     240 CYS   -0.1100
   3709 SG        -65.3650   -9.8740  -55.0190 S.3     240 CYS    0.0900
   3710 HN        -67.6660  -11.6650  -54.7250 H       240 CYS    0.0900
   3711 HA        -67.7770   -9.7520  -56.7170 H       240 CYS   -0.2300
   3712 HB1       -65.4670  -10.6500  -57.3080 H       240 CYS    0.1600
   3713 HB2       -65.7710  -11.9820  -56.1340 H       240 CYS    0.5100
   3714 HG1       -66.1270  -10.4220  -54.0840 H       240 CYS   -0.5100
   3715 N         -68.1200  -12.8150  -57.8100 N.am    241 PHE   -0.4700
   3716 CA        -68.5770  -13.5920  -58.9560 C.3     241 PHE    0.3100
   3717 C         -69.9970  -13.1940  -59.3370 C.2     241 PHE    0.0700
   3718 O         -70.2660  -12.8600  -60.4860 O.2     241 PHE    0.0900
   3719 CB        -68.5350  -15.0930  -58.6450 C.3     241 PHE   -0.1800
   3720 CG        -67.1710  -15.7160  -58.7860 C.ar    241 PHE    0.0900
   3721 CD1       -66.0210  -14.9690  -58.5770 C.ar    241 PHE    0.0900
   3722 CD2       -67.0400  -17.0570  -59.1210 C.ar    241 PHE    0.0000
   3723 CE1       -64.7690  -15.5440  -58.7090 C.ar    241 PHE   -0.1150
   3724 CE2       -65.7920  -17.6320  -59.2540 C.ar    241 PHE    0.1150
   3725 CZ        -64.6570  -16.8790  -59.0490 C.ar    241 PHE   -0.1150
   3726 HN        -67.9850  -13.3220  -56.9620 H       241 PHE    0.1150
   3727 HA        -67.9320  -13.3650  -59.7920 H       241 PHE   -0.1150
   3728 HB1       -69.2110  -15.6280  -59.3450 H       241 PHE    0.1150
   3729 HB2       -68.8630  -15.2570  -57.5970 H       241 PHE   -0.1150
   3730 HD1       -66.1040  -13.9260  -58.3070 H       241 PHE    0.1150
   3731 HD2       -67.9240  -17.6570  -59.2800 H       241 PHE   -0.1150
   3732 HE1       -63.8810  -14.9520  -58.5470 H       241 PHE    0.1150
   3733 HE2       -65.7050  -18.6750  -59.5200 H       241 PHE    0.5100
   3734 HZ        -63.6810  -17.3300  -59.1540 H       241 PHE   -0.5100
   3735 N         -70.9000  -13.2210  -58.3580 N.am    242 THR   -0.4700
   3736 CA        -72.3060  -12.9240  -58.5800 C.3     242 THR    0.3100
   3737 C         -72.5210  -11.5340  -59.1630 C.2     242 THR    0.0700
   3738 O         -73.3280  -11.3570  -60.0660 O.2     242 THR    0.0900
   3739 CB        -73.1100  -13.0640  -57.2740 C.3     242 THR    0.1400
   3740 CG2       -74.5750  -12.7400  -57.5130 C.3     242 THR    0.0900
   3741 OG1       -72.9920  -14.4020  -56.7680 O.3     242 THR   -0.6600
   3742 HN        -70.6490  -13.4470  -57.4200 H       242 THR    0.4300
   3743 HA        -72.6790  -13.6110  -59.3240 H       242 THR   -0.2700
   3744 HB        -72.7190  -12.3550  -56.5130 H       242 THR    0.0900
   3745 HG1       -72.0550  -14.5440  -56.6120 H       242 THR    0.0900
   3746 HG21      -74.9060  -13.1630  -58.4860 H       242 THR    0.0900
   3747 HG22      -74.7200  -11.6390  -57.5360 H       242 THR    0.5100
   3748 HG23      -75.1970  -13.1830  -56.7050 H       242 THR   -0.5100
   3749 N         -71.7820  -10.5490  -58.6630 N.am    243 PHE   -0.4700
   3750 CA        -71.9370   -9.1730  -59.1230 C.3     243 PHE    0.3100
   3751 C         -71.2760   -8.9200  -60.4710 C.2     243 PHE    0.0700
   3752 O         -71.9510   -8.5990  -61.4390 O.2     243 PHE    0.0900
   3753 CB        -71.3730   -8.1980  -58.0830 C.3     243 PHE   -0.1800
   3754 CG        -71.4250   -6.7540  -58.5070 C.ar    243 PHE    0.0900
   3755 CD1       -72.5000   -5.9520  -58.1540 C.ar    243 PHE    0.0900
   3756 CD2       -70.3980   -6.1970  -59.2570 C.ar    243 PHE    0.0000
   3757 CE1       -72.5500   -4.6250  -58.5500 C.ar    243 PHE   -0.1150
   3758 CE2       -70.4470   -4.8780  -59.6550 C.ar    243 PHE    0.1150
   3759 CZ        -71.5240   -4.0930  -59.3020 C.ar    243 PHE   -0.1150
   3760 HN        -71.0930  -10.7040  -57.9590 H       243 PHE    0.1150
   3761 HA        -72.9900   -8.9880  -59.2790 H       243 PHE   -0.1150
   3762 HB1       -70.3060   -8.4450  -57.8920 H       243 PHE    0.1150
   3763 HB2       -71.9590   -8.2840  -57.1440 H       243 PHE   -0.1150
   3764 HD1       -73.3040   -6.3650  -57.5640 H       243 PHE    0.1150
   3765 HD2       -69.5490   -6.8060  -59.5340 H       243 PHE   -0.1150
   3766 HE1       -73.3920   -4.0090  -58.2700 H       243 PHE    0.1150
   3767 HE2       -69.6410   -4.4600  -60.2410 H       243 PHE    0.5100
   3768 HZ        -71.5650   -3.0600  -59.6140 H       243 PHE   -0.5100
   3769 N         -69.9510   -9.0340  -60.5270 N.am    244 PHE   -0.4700
   3770 CA        -69.2110   -8.7540  -61.7510 C.3     244 PHE    0.3100
   3771 C         -69.5790   -9.7120  -62.8750 C.2     244 PHE    0.0700
   3772 O         -69.3970   -9.3970  -64.0490 O.2     244 PHE    0.0900
   3773 CB        -67.7050   -8.8110  -61.4910 C.3     244 PHE   -0.1800
   3774 CG        -67.1970   -7.6910  -60.6280 C.ar    244 PHE    0.0900
   3775 CD1       -67.0270   -7.8660  -59.2600 C.ar    244 PHE    0.0900
   3776 CD2       -66.8910   -6.4590  -61.1850 C.ar    244 PHE    0.0000
   3777 CE1       -66.5590   -6.8370  -58.4750 C.ar    244 PHE   -0.1150
   3778 CE2       -66.4240   -5.4250  -60.3980 C.ar    244 PHE    0.1150
   3779 CZ        -66.2590   -5.6170  -59.0430 C.ar    244 PHE   -0.1150
   3780 HN        -69.4080   -9.3150  -59.7400 H       244 PHE    0.1150
   3781 HA        -69.4960   -7.7720  -62.0990 H       244 PHE   -0.1150
   3782 HB1       -67.1640   -8.7500  -62.4610 H       244 PHE    0.1150
   3783 HB2       -67.4580   -9.7620  -60.9760 H       244 PHE   -0.1150
   3784 HD1       -67.2630   -8.8180  -58.8080 H       244 PHE    0.1150
   3785 HD2       -67.0180   -6.3070  -62.2470 H       244 PHE   -0.1150
   3786 HE1       -66.4280   -6.9840  -57.4130 H       244 PHE    0.1150
   3787 HE2       -66.1880   -4.4690  -60.8420 H       244 PHE    0.5100
   3788 HZ        -65.8950   -4.8100  -58.4260 H       244 PHE   -0.5100
   3789 N         -70.1040  -10.8770  -62.5090 N.am    245 CYS   -0.4700
   3790 CA        -70.5170  -11.8680  -63.4860 C.3     245 CYS    0.3100
   3791 C         -71.9500  -12.3140  -63.2130 C.2     245 CYS    0.0700
   3792 O         -72.1790  -13.3230  -62.5440 O.2     245 CYS    0.0900
   3793 CB        -69.5640  -13.0660  -63.4600 C.3     245 CYS   -0.1000
   3794 SG        -69.6150  -14.0980  -64.9490 S.3     245 CYS    0.0900
   3795 HN        -70.2360  -11.1230  -61.5510 H       245 CYS    0.0900
   3796 HA        -70.5110  -11.4030  -64.4600 H       245 CYS   -0.0800
   3797 HB1       -69.8240  -13.6930  -62.5830 H       245 CYS    0.5100
   3798 HB2       -68.5310  -12.6820  -63.3270 H       245 CYS   -0.5100
   3799 N         -72.9250  -11.5490  -63.7290 N.am    246 PRO   -0.2900
   3800 CA        -74.3450  -11.8850  -63.6020 C.3     246 PRO    0.0000
   3801 C         -74.6160  -13.2030  -64.3010 C.2     246 PRO    0.0900
   3802 O         -75.5490  -13.9260  -63.9490 O.2     246 PRO    0.0900
   3803 CB        -75.0480  -10.7470  -64.3460 C.3     246 PRO    0.0200
   3804 CG        -74.0590   -9.6270  -64.3680 C.3     246 PRO    0.0900
   3805 CD        -72.7180  -10.2890  -64.4620 C.3     246 PRO   -0.1800
   3806 HA        -74.6170  -11.9800  -62.5630 H       246 PRO    0.0900
   3807 HB1       -75.9740  -10.4430  -63.8130 H       246 PRO    0.0900
   3808 HB2       -75.3140  -11.0570  -65.3780 H       246 PRO   -0.1800
   3809 HG1       -74.2340   -8.9670  -65.2440 H       246 PRO    0.0900
   3810 HG2       -74.1330   -9.0190  -63.4410 H       246 PRO    0.0900
   3811 HD1       -72.4380  -10.4990  -65.5150 H       246 PRO    0.5100
   3812 HD2       -71.9270   -9.6850  -63.9710 H       246 PRO   -0.5100
   3813 N         -73.7850  -13.4990  -65.2970 N.am    247 ASP   -0.4700
   3814 CA        -73.8750  -14.7420  -66.0400 C.3     247 ASP    0.3100
   3815 C         -73.3790  -15.8990  -65.1840 C.2     247 ASP    0.0700
   3816 O         -74.0130  -16.9520  -65.1170 O.2     247 ASP    0.0900
   3817 CB        -73.0520  -14.6440  -67.3300 C.3     247 ASP   -0.2800
   3818 CG        -73.2880  -15.8170  -68.2630 C.2     247 ASP    0.0900
   3819 OD1       -73.3240  -16.9680  -67.7780 O.co2   247 ASP    0.0900
   3820 OD2       -73.4340  -15.5850  -69.4830 O.co2   247 ASP    0.6200
   3821 HN        -73.0590  -12.8780  -65.5770 H       247 ASP   -0.7600
   3822 HA        -74.9140  -14.9250  -66.2680 H       247 ASP   -0.7600
   3823 HB1       -71.9730  -14.6130  -67.0690 H       247 ASP    0.5100
   3824 HB2       -73.3270  -13.7090  -67.8630 H       247 ASP   -0.5100
   3825 N         -72.2400  -15.6890  -64.5260 N.am    248 CYS   -0.4700
   3826 CA        -71.6400  -16.7030  -63.6640 C.3     248 CYS    0.3100
   3827 C         -72.6570  -17.3070  -62.7040 C.2     248 CYS    0.0700
   3828 O         -73.3000  -16.5900  -61.9380 O.2     248 CYS    0.0900
   3829 CB        -70.4660  -16.1150  -62.8740 C.3     248 CYS   -0.1000
   3830 SG        -69.0150  -15.7140  -63.8770 S.3     248 CYS    0.0900
   3831 HN        -71.7440  -14.8280  -64.5910 H       248 CYS    0.0900
   3832 HA        -71.3010  -17.5150  -64.2910 H       248 CYS   -0.0800
   3833 HB1       -70.1720  -16.8520  -62.0960 H       248 CYS    0.5100
   3834 HB2       -70.8190  -15.1920  -62.3680 H       248 CYS   -0.5100
   3835 N         -72.7930  -18.6320  -62.7540 N.am    249 SER   -0.4700
   3836 CA        -73.7390  -19.3510  -61.9120 C.3     249 SER    0.3100
   3837 C         -73.8080  -18.7590  -60.5100 C.2     249 SER    0.0700
   3838 O         -72.8410  -18.8160  -59.7520 O.2     249 SER    0.0900
   3839 CB        -73.3670  -20.8330  -61.8360 C.3     249 SER    0.0500
   3840 OG        -72.1040  -21.0100  -61.2220 O.3     249 SER    0.0900
   3841 HN        -72.2500  -19.1930  -63.3740 H       249 SER    0.0900
   3842 HA        -74.7240  -19.2320  -62.3370 H       249 SER   -0.6600
   3843 HB1       -73.3270  -21.2590  -62.8610 H       249 SER    0.4300
   3844 HB2       -74.1320  -21.3770  -61.2390 H       249 SER    0.5100
   3845 HG1       -72.0730  -20.3810  -60.4970 H       249 SER   -0.5100
   3846 N         -74.9530  -18.1680  -60.1770 N.am    250 HSE   -0.4700
   3847 CA        -75.1570  -17.6070  -58.8490 C.3     250 HSE    0.3100
   3848 C         -74.8900  -18.6810  -57.8040 C.2     250 HSE    0.0700
   3849 O         -75.4420  -19.7790  -57.8760 O.2     250 HSE    0.0900
   3850 CB        -76.5780  -17.0580  -58.6950 C.3     250 HSE   -0.0800
   3851 CG        -76.8980  -15.9340  -59.6310 C.ar    250 HSE    0.0900
   3852 CD2       -77.8150  -15.8360  -60.6210 C.ar    250 HSE    0.0900
   3853 ND1       -76.2450  -14.7200  -59.5880 N.ar    250 HSE   -0.7000
   3854 CE1       -76.7380  -13.9280  -60.5210 C.ar    250 HSE    0.2200
   3855 NE2       -77.6940  -14.5790  -61.1650 N.ar    250 HSE    0.2500
   3856 HN        -75.7160  -18.0830  -60.8140 H       250 HSE    0.1300
   3857 HA        -74.4340  -16.8180  -58.7060 H       250 HSE   -0.3600
   3858 HB1       -76.7050  -16.6900  -57.6550 H       250 HSE    0.3200
   3859 HB2       -77.3000  -17.8820  -58.8810 H       250 HSE   -0.0500
   3860 HD2       -78.5330  -16.5690  -60.9690 H       250 HSE    0.0900
   3861 HE1       -76.4290  -12.9070  -60.7450 H       250 HSE    0.5100
   3862 HE2       -78.2460  -14.2270  -61.9210 H       250 HSE   -0.5100
   3863 N         -74.0280  -18.3650  -56.8410 N.am    251 ALA   -0.4700
   3864 CA        -73.6370  -19.3250  -55.8180 C.3     251 ALA    0.3100
   3865 C         -74.8390  -20.0370  -55.2140 C.2     251 ALA    0.0700
   3866 O         -75.7940  -19.3910  -54.7780 O.2     251 ALA    0.0900
   3867 CB        -72.8290  -18.6380  -54.7340 C.3     251 ALA   -0.2700
   3868 HN        -73.6130  -17.4600  -56.7770 H       251 ALA    0.0900
   3869 HA        -73.0500  -20.0990  -56.2900 H       251 ALA    0.0900
   3870 HB1       -73.3590  -17.7270  -54.3830 H       251 ALA    0.0900
   3871 HB2       -71.8360  -18.3390  -55.1330 H       251 ALA    0.5100
   3872 HB3       -72.6940  -19.3250  -53.8700 H       251 ALA   -0.5100
   3873 N         -74.8010  -21.3780  -55.1980 N.am    252 PRO   -0.2900
   3874 CA        -75.8690  -22.1900  -54.6130 C.3     252 PRO    0.0000
   3875 C         -76.0960  -21.8190  -53.1560 C.2     252 PRO    0.0900
   3876 O         -75.2080  -21.2430  -52.5290 O.2     252 PRO    0.0900
   3877 CB        -75.3280  -23.6200  -54.7120 C.3     252 PRO    0.0200
   3878 CG        -73.8670  -23.4790  -55.0100 C.3     252 PRO    0.0900
   3879 CD        -73.7210  -22.2060  -55.7540 C.3     252 PRO   -0.1800
   3880 HA        -76.7970  -22.0240  -55.1370 H       252 PRO    0.0900
   3881 HB1       -75.8400  -24.1760  -55.5260 H       252 PRO    0.0900
   3882 HB2       -75.4810  -24.1630  -53.7550 H       252 PRO   -0.1800
   3883 HG1       -73.2800  -23.4480  -54.0670 H       252 PRO    0.0900
   3884 HG2       -73.5120  -24.3330  -55.6250 H       252 PRO    0.0900
   3885 HD1       -72.7360  -21.7310  -55.5660 H       252 PRO    0.5100
   3886 HD2       -73.8710  -22.3490  -56.8450 H       252 PRO   -0.5100
   3887 N         -77.2710  -22.1370  -52.6230 N.am    253 LEU   -0.4700
   3888 CA        -77.5830  -21.8100  -51.2400 C.3     253 LEU    0.3100
   3889 C         -76.7180  -22.6010  -50.2660 C.2     253 LEU    0.0700
   3890 O         -76.2280  -22.0550  -49.2810 O.2     253 LEU    0.0900
   3891 CB        -79.0690  -22.0400  -50.9510 C.3     253 LEU   -0.1800
   3892 CG        -80.0320  -21.1250  -51.7090 C.3     253 LEU    0.0900
   3893 CD1       -81.4760  -21.4370  -51.3420 C.3     253 LEU    0.0900
   3894 CD2       -79.7120  -19.6640  -51.4300 C.3     253 LEU   -0.0900
   3895 HN        -77.9830  -22.6080  -53.1390 H       253 LEU    0.0900
   3896 HA        -77.3260  -20.7740  -51.0750 H       253 LEU   -0.2700
   3897 HB1       -79.2360  -21.8930  -49.8630 H       253 LEU    0.0900
   3898 HB2       -79.3130  -23.0910  -51.2150 H       253 LEU    0.0900
   3899 HG        -79.8900  -21.2680  -52.8020 H       253 LEU    0.0900
   3900 HD11      -81.6340  -21.2900  -50.2520 H       253 LEU   -0.2700
   3901 HD12      -81.7100  -22.4930  -51.5940 H       253 LEU    0.0900
   3902 HD13      -82.1620  -20.7590  -51.8940 H       253 LEU    0.0900
   3903 HD21      -78.7510  -19.3840  -51.9120 H       253 LEU    0.0900
   3904 HD22      -79.6210  -19.4980  -50.3360 H       253 LEU    0.5100
   3905 HD23      -80.5160  -19.0160  -51.8410 H       253 LEU   -0.5100
   3906 N         -76.5190  -23.8850  -50.5540 N.am    254 TRP   -0.4700
   3907 CA        -75.7230  -24.7450  -49.6840 C.3     254 TRP    0.3100
   3908 C         -74.2790  -24.2660  -49.5950 C.2     254 TRP    0.0700
   3909 O         -73.6880  -24.2490  -48.5170 O.2     254 TRP    0.0900
   3910 CB        -75.7680  -26.1960  -50.1720 C.3     254 TRP   -0.1800
   3911 CG        -75.0240  -26.4240  -51.4500 C.ar    254 TRP    0.0900
   3912 CD1       -75.5230  -26.3310  -52.7170 C.ar    254 TRP    0.0900
   3913 CD2       -73.6420  -26.7800  -51.5870 C.ar    254 TRP   -0.0300
   3914 CE2       -73.3730  -26.8880  -52.9680 C.ar    254 TRP   -0.1500
   3915 CE3       -72.6070  -27.0170  -50.6790 C.ar    254 TRP    0.2200
   3916 NE1       -74.5370  -26.6090  -53.6350 N.ar    254 TRP   -0.5100
   3917 CZ2       -72.1140  -27.2240  -53.4580 C.ar    254 TRP    0.3700
   3918 CZ3       -71.3580  -27.3520  -51.1670 C.ar    254 TRP    0.2400
   3919 CH2       -71.1210  -27.4520  -52.5420 C.ar    254 TRP    0.1100
   3920 HN        -76.8990  -24.3130  -51.3700 H       254 TRP   -0.2500
   3921 HA        -76.1270  -24.6740  -48.6850 H       254 TRP    0.1700
   3922 HB1       -76.8280  -26.4860  -50.3310 H       254 TRP   -0.2000
   3923 HB2       -75.3230  -26.8490  -49.3920 H       254 TRP    0.1400
   3924 HD1       -76.5430  -26.0770  -52.9630 H       254 TRP   -0.2700
   3925 HE1       -74.6490  -26.6090  -54.6050 H       254 TRP    0.1600
   3926 HE3       -72.7620  -26.9460  -49.6120 H       254 TRP   -0.1400
   3927 HZ2       -71.9100  -27.3060  -54.5150 H       254 TRP    0.1400
   3928 HZ3       -70.5510  -27.5390  -50.4750 H       254 TRP    0.5100
   3929 HH2       -70.1330  -27.7150  -52.8900 H       254 TRP   -0.5100
   3930 N         -73.7110  -23.8790  -50.7360 N.am    255 LEU   -0.4700
   3931 CA        -72.3470  -23.3690  -50.7710 C.3     255 LEU    0.3100
   3932 C         -72.2800  -22.0040  -50.1040 C.2     255 LEU    0.0700
   3933 O         -71.3150  -21.6850  -49.4100 O.2     255 LEU    0.0900
   3934 CB        -71.8420  -23.2720  -52.2110 C.3     255 LEU   -0.1800
   3935 CG        -70.4280  -22.7180  -52.3880 C.3     255 LEU    0.0900
   3936 CD1       -69.4140  -23.6110  -51.6920 C.3     255 LEU    0.0900
   3937 CD2       -70.0890  -22.5650  -53.8630 C.3     255 LEU   -0.0900
   3938 HN        -74.1890  -23.9200  -51.6090 H       255 LEU    0.0900
   3939 HA        -71.7240  -24.0420  -50.2000 H       255 LEU   -0.2700
   3940 HB1       -72.5390  -22.6170  -52.7740 H       255 LEU    0.0900
   3941 HB2       -71.8670  -24.2900  -52.6510 H       255 LEU    0.0900
   3942 HG        -70.3770  -21.6960  -51.9560 H       255 LEU    0.0900
   3943 HD11      -69.4480  -24.6350  -52.1210 H       255 LEU   -0.2700
   3944 HD12      -69.6440  -23.6720  -50.6080 H       255 LEU    0.0900
   3945 HD13      -68.3900  -23.2020  -51.8350 H       255 LEU    0.0900
   3946 HD21      -70.8040  -21.8680  -54.3490 H       255 LEU    0.0900
   3947 HD22      -70.1560  -23.5510  -54.3700 H       255 LEU    0.5100
   3948 HD23      -69.0630  -22.1550  -53.9750 H       255 LEU   -0.5100
   3949 N         -73.3150  -21.1960  -50.3240 N.am    256 MET   -0.4700
   3950 CA        -73.4010  -19.8840  -49.7000 C.3     256 MET    0.3100
   3951 C         -73.3830  -20.0270  -48.1820 C.2     256 MET    0.0700
   3952 O         -72.7000  -19.2790  -47.4850 O.2     256 MET    0.0900
   3953 CB        -74.6710  -19.1610  -50.1470 C.3     256 MET   -0.1800
   3954 CG        -74.7840  -17.7420  -49.6240 C.3     256 MET    0.0900
   3955 SD        -73.5170  -16.6500  -50.3020 S.3     256 MET    0.0900
   3956 CE        -74.0200  -16.5880  -52.0220 C.3     256 MET   -0.1400
   3957 HN        -74.0710  -21.4510  -50.9210 H       256 MET    0.0900
   3958 HA        -72.5270  -19.3180  -49.9870 H       256 MET    0.0900
   3959 HB1       -75.5500  -19.7390  -49.7900 H       256 MET   -0.0900
   3960 HB2       -74.6880  -19.1300  -51.2570 H       256 MET   -0.2200
   3961 HG1       -74.6960  -17.7650  -48.5170 H       256 MET    0.0900
   3962 HG2       -75.7890  -17.3480  -49.8850 H       256 MET    0.0900
   3963 HE1       -75.0480  -16.1790  -52.1270 H       256 MET    0.0900
   3964 HE2       -74.0100  -17.6080  -52.4610 H       256 MET    0.5100
   3965 HE3       -73.3310  -15.9380  -52.6010 H       256 MET   -0.5100
   3966 N         -74.1410  -20.9980  -47.6750 N.am    257 TYR   -0.4700
   3967 CA        -74.1510  -21.3090  -46.2520 C.3     257 TYR    0.3100
   3968 C         -72.7410  -21.5020  -45.7250 C.2     257 TYR    0.0700
   3969 O         -72.3100  -20.8060  -44.8130 O.2     257 TYR    0.0900
   3970 CB        -74.9660  -22.5750  -45.9820 C.3     257 TYR   -0.1800
   3971 CG        -76.4210  -22.3270  -45.6600 C.ar    257 TYR    0.0900
   3972 CD1       -76.8340  -22.1390  -44.3460 C.ar    257 TYR    0.0900
   3973 CD2       -77.3860  -22.2980  -46.6610 C.ar    257 TYR    0.0000
   3974 CE1       -78.1620  -21.9190  -44.0310 C.ar    257 TYR   -0.1150
   3975 CE2       -78.7180  -22.0760  -46.3590 C.ar    257 TYR    0.1150
   3976 CZ        -79.0990  -21.8890  -45.0440 C.ar    257 TYR   -0.1150
   3977 OH        -80.4240  -21.6670  -44.7430 O.3     257 TYR    0.1150
   3978 HN        -74.7350  -21.5580  -48.2470 H       257 TYR    0.1100
   3979 HA        -74.5830  -20.4670  -45.7300 H       257 TYR   -0.5400
   3980 HB1       -74.5260  -23.1110  -45.1130 H       257 TYR    0.4300
   3981 HB2       -74.9380  -23.2240  -46.8840 H       257 TYR   -0.1150
   3982 HD1       -76.1010  -22.1630  -43.5530 H       257 TYR    0.1150
   3983 HD2       -77.0910  -22.4490  -47.6890 H       257 TYR   -0.1150
   3984 HE1       -78.4640  -21.7720  -43.0050 H       257 TYR    0.1150
   3985 HE2       -79.4560  -22.0520  -47.1480 H       257 TYR    0.5100
   3986 HH        -80.4800  -21.4050  -43.8220 H       257 TYR   -0.5100
   3987 N         -72.0220  -22.4540  -46.3140 N.am    258 LEU   -0.4700
   3988 CA        -70.6630  -22.7680  -45.8980 C.3     258 LEU    0.3100
   3989 C         -69.8030  -21.5170  -45.8140 C.2     258 LEU    0.0700
   3990 O         -69.1490  -21.2680  -44.8000 O.2     258 LEU    0.0900
   3991 CB        -70.0390  -23.7880  -46.8550 C.3     258 LEU   -0.1800
   3992 CG        -68.6780  -24.3880  -46.4920 C.3     258 LEU    0.0900
   3993 CD1       -68.4990  -25.7480  -47.1560 C.3     258 LEU    0.0900
   3994 CD2       -67.5320  -23.4520  -46.8580 C.3     258 LEU   -0.0900
   3995 HN        -72.3830  -22.9970  -47.0690 H       258 LEU    0.0900
   3996 HA        -70.7010  -23.1670  -44.8950 H       258 LEU   -0.2700
   3997 HB1       -69.9290  -23.2910  -47.8410 H       258 LEU    0.0900
   3998 HB2       -70.7550  -24.6300  -46.9540 H       258 LEU    0.0900
   3999 HG        -68.6100  -24.5050  -45.3890 H       258 LEU    0.0900
   4000 HD11      -68.5570  -25.6450  -48.2600 H       258 LEU   -0.2700
   4001 HD12      -69.3010  -26.4410  -46.8210 H       258 LEU    0.0900
   4002 HD13      -67.5060  -26.1700  -46.8910 H       258 LEU    0.0900
   4003 HD21      -67.5340  -22.5650  -46.1890 H       258 LEU    0.0900
   4004 HD22      -67.6480  -23.1050  -47.9080 H       258 LEU    0.5100
   4005 HD23      -66.5610  -23.9800  -46.7450 H       258 LEU   -0.5100
   4006 N         -69.8130  -20.7180  -46.8790 N.am    259 ALA   -0.4700
   4007 CA        -69.0540  -19.4750  -46.9070 C.3     259 ALA    0.3100
   4008 C         -69.5030  -18.5340  -45.7960 C.2     259 ALA    0.0700
   4009 O         -68.6820  -17.9260  -45.1090 O.2     259 ALA    0.0900
   4010 CB        -69.1940  -18.8000  -48.2610 C.3     259 ALA   -0.2700
   4011 HN        -70.3360  -20.9330  -47.7010 H       259 ALA    0.0900
   4012 HA        -68.0180  -19.7080  -46.7080 H       259 ALA    0.0900
   4013 HB1       -70.2270  -18.4090  -48.3880 H       259 ALA    0.0900
   4014 HB2       -68.9900  -19.5320  -49.0710 H       259 ALA    0.5100
   4015 HB3       -68.4820  -17.9510  -48.3370 H       259 ALA   -0.5100
   4016 N         -70.8170  -18.4220  -45.6290 N.am    260 ILE   -0.4700
   4017 CA        -71.3950  -17.6070  -44.5720 C.3     260 ILE    0.3100
   4018 C         -70.9440  -18.1040  -43.2010 C.2     260 ILE    0.0700
   4019 O         -70.5250  -17.3180  -42.3500 O.2     260 ILE    0.0900
   4020 CB        -72.9360  -17.6150  -44.6410 C.3     260 ILE   -0.0900
   4021 CG1       -73.4150  -16.8910  -45.9020 C.3     260 ILE    0.0900
   4022 CG2       -73.5320  -16.9710  -43.3960 C.3     260 ILE   -0.2700
   4023 CD        -74.9180  -16.9290  -46.0890 C.3     260 ILE    0.0900
   4024 HN        -71.4670  -18.8900  -46.2230 H       260 ILE    0.0900
   4025 HA        -71.0210  -16.6010  -44.6870 H       260 ILE    0.0900
   4026 HB        -73.2950  -18.6620  -44.7200 H       260 ILE   -0.1800
   4027 HG11      -72.9380  -17.3660  -46.7860 H       260 ILE    0.0900
   4028 HG12      -73.0930  -15.8300  -45.8460 H       260 ILE    0.0900
   4029 HG21      -73.1870  -15.9180  -43.3080 H       260 ILE   -0.2700
   4030 HG22      -73.2080  -17.5270  -42.4910 H       260 ILE    0.0900
   4031 HG23      -74.6410  -16.9760  -43.4610 H       260 ILE    0.0900
   4032 HD1       -75.4220  -16.4450  -45.2260 H       260 ILE    0.0900
   4033 HD2       -75.2650  -17.9820  -46.1580 H       260 ILE    0.5100
   4034 HD3       -75.1970  -16.3820  -47.0150 H       260 ILE   -0.5100
   4035 N         -71.0260  -19.4160  -43.0000 N.am    261 VAL   -0.4700
   4036 CA        -70.6410  -20.0380  -41.7390 C.3     261 VAL    0.3100
   4037 C         -69.1680  -19.8060  -41.4180 C.2     261 VAL    0.0700
   4038 O         -68.8100  -19.5040  -40.2780 O.2     261 VAL    0.0900
   4039 CB        -70.9210  -21.5520  -41.7520 C.3     261 VAL   -0.0900
   4040 CG1       -70.4160  -22.2030  -40.4720 C.3     261 VAL    0.0900
   4041 CG2       -72.4050  -21.8150  -41.9360 C.3     261 VAL   -0.2700
   4042 HN        -71.3570  -20.0370  -43.7060 H       261 VAL    0.0900
   4043 HA        -71.2030  -19.5620  -40.9500 H       261 VAL    0.0900
   4044 HB        -70.4110  -22.0130  -42.6250 H       261 VAL    0.0900
   4045 HG11      -70.7830  -21.6420  -39.5870 H       261 VAL   -0.2700
   4046 HG12      -69.3050  -22.1990  -40.4590 H       261 VAL    0.0900
   4047 HG13      -70.7860  -23.2490  -40.4080 H       261 VAL    0.0900
   4048 HG21      -72.9010  -20.9200  -42.3710 H       261 VAL    0.0900
   4049 HG22      -72.8750  -22.0360  -40.9540 H       261 VAL    0.5100
   4050 HG23      -72.5560  -22.6740  -42.6240 H       261 VAL   -0.5100
   4051 N         -68.3100  -19.9430  -42.4280 N.am    262 LEU   -0.4700
   4052 CA        -66.8740  -19.7660  -42.2450 C.3     262 LEU    0.3100
   4053 C         -66.5490  -18.4150  -41.6170 C.2     262 LEU    0.0700
   4054 O         -65.6420  -18.3030  -40.7930 O.2     262 LEU    0.0900
   4055 CB        -66.1400  -19.9140  -43.5810 C.3     262 LEU   -0.1800
   4056 CG        -64.6130  -19.8580  -43.5020 C.3     262 LEU    0.0900
   4057 CD1       -64.0960  -20.9410  -42.5730 C.3     262 LEU    0.0900
   4058 CD2       -63.9850  -19.9880  -44.8820 C.3     262 LEU   -0.0900
   4059 HN        -68.6100  -20.1700  -43.3500 H       262 LEU    0.0900
   4060 HA        -66.5310  -20.5130  -41.5440 H       262 LEU   -0.2700
   4061 HB1       -66.4800  -19.0980  -44.2530 H       262 LEU    0.0900
   4062 HB2       -66.4260  -20.8900  -44.0260 H       262 LEU    0.0900
   4063 HG        -64.2990  -18.8620  -43.1210 H       262 LEU    0.0900
   4064 HD11      -64.5440  -21.9210  -42.8420 H       262 LEU   -0.2700
   4065 HD12      -64.3700  -20.7020  -41.5230 H       262 LEU    0.0900
   4066 HD13      -62.9910  -21.0200  -42.6620 H       262 LEU    0.0900
   4067 HD21      -64.3300  -19.1610  -45.5390 H       262 LEU    0.0900
   4068 HD22      -64.2820  -20.9540  -45.3440 H       262 LEU    0.5100
   4069 HD23      -62.8770  -19.9380  -44.8010 H       262 LEU   -0.5100
   4070 N         -67.3040  -17.3910  -42.0030 N.am    263 ALA   -0.4700
   4071 CA        -67.1030  -16.0510  -41.4700 C.3     263 ALA    0.3100
   4072 C         -67.4000  -15.9980  -39.9770 C.2     263 ALA    0.0700
   4073 O         -66.6830  -15.3480  -39.2150 O.2     263 ALA    0.0900
   4074 CB        -67.9680  -15.0460  -42.2190 C.3     263 ALA   -0.2700
   4075 HN        -68.0370  -17.4920  -42.6710 H       263 ALA    0.0900
   4076 HA        -66.0580  -15.8000  -41.5780 H       263 ALA    0.0900
   4077 HB1       -69.0420  -15.3140  -42.1140 H       263 ALA    0.0900
   4078 HB2       -67.7060  -15.0520  -43.2980 H       263 ALA    0.5100
   4079 HB3       -67.8140  -14.0280  -41.8010 H       263 ALA   -0.5100
   4080 N         -68.4610  -16.6860  -39.5640 N.am    264 HSE   -0.4700
   4081 CA        -68.8330  -16.7430  -38.1580 C.3     264 HSE    0.3100
   4082 C         -67.7830  -17.4990  -37.3540 C.2     264 HSE    0.0700
   4083 O         -67.6320  -17.2850  -36.1520 O.2     264 HSE    0.0900
   4084 CB        -70.1940  -17.4210  -37.9860 C.3     264 HSE   -0.0800
   4085 CG        -71.2870  -16.8100  -38.8100 C.ar    264 HSE    0.0900
   4086 CD2       -71.9340  -17.2670  -39.9050 C.ar    264 HSE    0.0900
   4087 ND1       -71.8450  -15.5840  -38.5120 N.ar    264 HSE   -0.7000
   4088 CE1       -72.7820  -15.3100  -39.4000 C.ar    264 HSE    0.2200
   4089 NE2       -72.8610  -16.3130  -40.2570 N.ar    264 HSE    0.2500
   4090 HN        -69.0460  -17.1900  -40.1940 H       264 HSE    0.1300
   4091 HA        -68.8670  -15.7320  -37.7800 H       264 HSE   -0.3600
   4092 HB1       -70.4900  -17.3570  -36.9170 H       264 HSE    0.3200
   4093 HB2       -70.0980  -18.4890  -38.2740 H       264 HSE   -0.0500
   4094 HD2       -71.7990  -18.1950  -40.4480 H       264 HSE    0.0900
   4095 HE1       -73.4020  -14.4140  -39.4420 H       264 HSE    0.5100
   4096 HE2       -73.4830  -16.3800  -41.0370 H       264 HSE   -0.5100
   4097 N         -67.0570  -18.3880  -38.0270 N.am    265 THR   -0.4700
   4098 CA        -66.0580  -19.2270  -37.3760 C.3     265 THR    0.3100
   4099 C         -64.8560  -18.4270  -36.8780 C.2     265 THR    0.0700
   4100 O         -64.2680  -18.7490  -35.8440 O.2     265 THR    0.0900
   4101 CB        -65.5660  -20.3410  -38.3220 C.3     265 THR    0.1400
   4102 CG2       -64.5610  -21.2440  -37.6210 C.3     265 THR    0.0900
   4103 OG1       -66.6800  -21.1260  -38.7620 O.3     265 THR   -0.6600
   4104 HN        -67.1650  -18.5220  -39.0100 H       265 THR    0.4300
   4105 HA        -66.5080  -19.6590  -36.4950 H       265 THR   -0.2700
   4106 HB        -65.0670  -19.8930  -39.2090 H       265 THR    0.0900
   4107 HG1       -67.3370  -20.4990  -39.0760 H       265 THR    0.0900
   4108 HG21      -64.9660  -21.5760  -36.6410 H       265 THR    0.0900
   4109 HG22      -63.6140  -20.6920  -37.4440 H       265 THR    0.5100
   4110 HG23      -64.3600  -22.1420  -38.2430 H       265 THR   -0.5100
   4111 N         -64.4970  -17.3800  -37.6160 N.am    266 ASN   -0.4700
   4112 CA        -63.3250  -16.5720  -37.2960 C.3     266 ASN    0.3100
   4113 C         -63.3220  -16.0590  -35.8600 C.2     266 ASN    0.0700
   4114 O         -62.2800  -16.0290  -35.2020 O.2     266 ASN    0.0900
   4115 CB        -63.2140  -15.3970  -38.2710 C.3     266 ASN   -0.1800
   4116 CG        -61.8930  -14.6570  -38.1620 C.2     266 ASN    0.0900
   4117 ND2       -61.0360  -15.0150  -37.3390 N.am    266 ASN    0.0900
   4118 OD1       -61.7150  -13.6410  -38.9710 O.2     266 ASN    0.5500
   4119 HN        -65.0130  -17.0990  -38.4210 H       266 ASN   -0.5500
   4120 HA        -62.4520  -17.2030  -37.3640 H       266 ASN   -0.6200
   4121 HB1       -64.0360  -14.6790  -38.0650 H       266 ASN    0.3200
   4122 HB2       -63.3170  -15.7810  -39.3090 H       266 ASN    0.3000
   4123 HD21      -60.1170  -14.6240  -37.3710 H       266 ASN    0.5100
   4124 HD22      -61.2660  -15.6950  -36.6420 H       266 ASN   -0.5100
   4125 N         -64.4930  -15.6650  -35.3730 N.am    267 SER   -0.4700
   4126 CA        -64.6270  -15.1630  -34.0120 C.3     267 SER    0.3100
   4127 C         -64.0950  -16.1440  -32.9730 C.2     267 SER    0.0700
   4128 O         -63.6790  -15.7480  -31.8870 O.2     267 SER    0.0900
   4129 CB        -66.0910  -14.8310  -33.7080 C.3     267 SER    0.0500
   4130 OG        -66.6250  -13.9340  -34.6690 O.3     267 SER    0.0900
   4131 HN        -65.3290  -15.6950  -35.9140 H       267 SER    0.0900
   4132 HA        -64.0140  -14.2780  -33.9180 H       267 SER   -0.6600
   4133 HB1       -66.1630  -14.3580  -32.7050 H       267 SER    0.4300
   4134 HB2       -66.6930  -15.7650  -33.7210 H       267 SER    0.5100
   4135 HG1       -66.0860  -13.1420  -34.6220 H       267 SER   -0.5100
   4136 N         -64.1010  -17.4310  -33.3170 N.am    268 VAL   -0.4700
   4137 CA        -63.7340  -18.4870  -32.3760 C.3     268 VAL    0.3100
   4138 C         -62.2440  -18.8330  -32.3690 C.2     268 VAL    0.0700
   4139 O         -61.6980  -19.2180  -31.3340 O.2     268 VAL    0.0900
   4140 CB        -64.5370  -19.7760  -32.6530 C.3     268 VAL   -0.0900
   4141 CG1       -63.9660  -20.9510  -31.8710 C.3     268 VAL    0.0900
   4142 CG2       -66.0060  -19.5670  -32.3150 C.3     268 VAL   -0.2700
   4143 HN        -64.3550  -17.7310  -34.2320 H       268 VAL    0.0900
   4144 HA        -63.9350  -18.1290  -31.3770 H       268 VAL    0.0900
   4145 HB        -64.4990  -20.0050  -33.7390 H       268 VAL    0.0900
   4146 HG11      -63.8380  -20.6730  -30.8030 H       268 VAL   -0.2700
   4147 HG12      -62.9750  -21.2360  -32.2850 H       268 VAL    0.0900
   4148 HG13      -64.6590  -21.8180  -31.9330 H       268 VAL    0.0900
   4149 HG21      -66.4260  -18.7450  -32.9330 H       268 VAL    0.0900
   4150 HG22      -66.1130  -19.2950  -31.2430 H       268 VAL    0.5100
   4151 HG23      -66.5780  -20.4970  -32.5240 H       268 VAL   -0.5100
   4152 N         -61.5860  -18.7090  -33.5180 N.am    269 VAL   -0.4700
   4153 CA        -60.1960  -19.1410  -33.6480 C.3     269 VAL    0.3100
   4154 C         -59.2520  -18.3340  -32.7650 C.2     269 VAL    0.0700
   4155 O         -58.1760  -18.8060  -32.3990 O.2     269 VAL    0.0900
   4156 CB        -59.7090  -19.0490  -35.1060 C.3     269 VAL   -0.0900
   4157 CG1       -60.5980  -19.8770  -36.0190 C.3     269 VAL    0.0900
   4158 CG2       -59.6610  -17.5980  -35.5610 C.3     269 VAL   -0.2700
   4159 HN        -62.0070  -18.3210  -34.3340 H       269 VAL    0.0900
   4160 HA        -60.1330  -20.1600  -33.2990 H       269 VAL    0.0900
   4161 HB        -58.6640  -19.4250  -35.1680 H       269 VAL    0.0900
   4162 HG11      -61.5970  -19.4010  -36.1120 H       269 VAL   -0.2700
   4163 HG12      -60.7290  -20.8960  -35.5970 H       269 VAL    0.0900
   4164 HG13      -60.1420  -19.9470  -37.0300 H       269 VAL    0.0900
   4165 HG21      -58.6190  -17.2150  -35.5090 H       269 VAL    0.0900
   4166 HG22      -60.3020  -16.9740  -34.9030 H       269 VAL    0.5100
   4167 HG23      -60.0150  -17.5190  -36.6110 H       269 VAL   -0.5100
   4168 N         -59.6580  -17.1150  -32.4220 N.am    270 ASN   -0.4700
   4169 CA        -58.8140  -16.2440  -31.6160 C.3     270 ASN    0.3100
   4170 C         -58.5010  -16.8040  -30.2250 C.2     270 ASN    0.0700
   4171 O         -57.3380  -17.0600  -29.9170 O.2     270 ASN    0.0900
   4172 CB        -59.4000  -14.8270  -31.5400 C.3     270 ASN   -0.1800
   4173 CG        -59.5980  -14.2060  -32.9130 C.2     270 ASN    0.0900
   4174 ND2       -60.4430  -13.1800  -32.9810 N.am    270 ASN    0.0900
   4175 OD1       -59.0060  -14.6420  -33.8960 O.2     270 ASN    0.5500
   4176 HN        -60.5430  -16.7480  -32.6950 H       270 ASN   -0.5500
   4177 HA        -57.8340  -16.2180  -32.0690 H       270 ASN   -0.6200
   4178 HB1       -58.7090  -14.1800  -30.9570 H       270 ASN    0.3200
   4179 HB2       -60.3820  -14.8690  -31.0260 H       270 ASN    0.3000
   4180 HD21      -60.6140  -12.7310  -33.8580 H       270 ASN    0.5100
   4181 HD22      -60.9070  -12.8590  -32.1550 H       270 ASN   -0.5100
   4182 N         -59.5290  -17.0210  -29.3830 N.am    271 PRO   -0.2900
   4183 CA        -59.2580  -17.5590  -28.0480 C.3     271 PRO    0.0000
   4184 C         -58.2810  -18.7230  -28.0570 C.2     271 PRO    0.0900
   4185 O         -57.4410  -18.8170  -27.1640 O.2     271 PRO    0.0900
   4186 CB        -60.6240  -18.0590  -27.6010 C.3     271 PRO    0.0200
   4187 CG        -61.6000  -17.2200  -28.3320 C.3     271 PRO    0.0900
   4188 CD        -60.9770  -16.8780  -29.6330 C.3     271 PRO   -0.1800
   4189 HA        -58.8240  -16.8010  -27.4160 H       271 PRO    0.0900
   4190 HB1       -60.7460  -17.9380  -26.5030 H       271 PRO    0.0900
   4191 HB2       -60.7540  -19.1310  -27.8600 H       271 PRO   -0.1800
   4192 HG1       -62.5460  -17.7780  -28.4920 H       271 PRO    0.0900
   4193 HG2       -61.8220  -16.2960  -27.7570 H       271 PRO    0.0900
   4194 HD1       -61.2950  -17.5810  -30.4320 H       271 PRO    0.5100
   4195 HD2       -61.2100  -15.8350  -29.9330 H       271 PRO   -0.5100
   4196 N         -58.3900  -19.6050  -29.0470 N.am    272 PHE   -0.4700
   4197 CA        -57.5210  -20.7710  -29.1070 C.3     272 PHE    0.3100
   4198 C         -56.1260  -20.4210  -29.6150 C.2     272 PHE    0.0700
   4199 O         -55.1440  -21.0560  -29.2340 O.2     272 PHE    0.0900
   4200 CB        -58.1320  -21.8840  -29.9690 C.3     272 PHE   -0.1800
   4201 CG        -59.4470  -22.4080  -29.4560 C.ar    272 PHE    0.0900
   4202 CD1       -60.6400  -21.8210  -29.8490 C.ar    272 PHE    0.0900
   4203 CD2       -59.4950  -23.4990  -28.5970 C.ar    272 PHE    0.0000
   4204 CE1       -61.8520  -22.2990  -29.3880 C.ar    272 PHE   -0.1150
   4205 CE2       -60.7080  -23.9820  -28.1320 C.ar    272 PHE    0.1150
   4206 CZ        -61.8870  -23.3800  -28.5300 C.ar    272 PHE   -0.1150
   4207 HN        -59.0600  -19.5090  -29.7790 H       272 PHE    0.1150
   4208 HA        -57.3720  -21.1240  -28.0980 H       272 PHE   -0.1150
   4209 HB1       -57.4300  -22.7440  -30.0070 H       272 PHE    0.1150
   4210 HB2       -58.3130  -21.4940  -30.9940 H       272 PHE   -0.1150
   4211 HD1       -60.6220  -20.9800  -30.5250 H       272 PHE    0.1150
   4212 HD2       -58.5760  -23.9740  -28.2870 H       272 PHE   -0.1150
   4213 HE1       -62.7720  -21.8260  -29.6970 H       272 PHE    0.1150
   4214 HE2       -60.7320  -24.8280  -27.4610 H       272 PHE    0.5100
   4215 HZ        -62.8340  -23.7550  -28.1700 H       272 PHE   -0.5100
   4216 N         -56.0350  -19.4120  -30.4790 N.am    273 ILE   -0.4700
   4217 CA        -54.7440  -18.9670  -30.9920 C.3     273 ILE    0.3100
   4218 C         -53.9320  -18.2740  -29.8980 C.2     273 ILE    0.0700
   4219 O         -52.7050  -18.2940  -29.9200 O.2     273 ILE    0.0900
   4220 CB        -54.8930  -18.0360  -32.2220 C.3     273 ILE   -0.0900
   4221 CG1       -53.5890  -17.9790  -33.0220 C.3     273 ILE    0.0900
   4222 CG2       -55.3150  -16.6390  -31.8060 C.3     273 ILE   -0.2700
   4223 CD        -53.6230  -16.9670  -34.1550 C.3     273 ILE    0.0900
   4224 HN        -56.8370  -18.9190  -30.8090 H       273 ILE    0.0900
   4225 HA        -54.1780  -19.8460  -31.2620 H       273 ILE    0.0900
   4226 HB        -55.6570  -18.4590  -32.9090 H       273 ILE   -0.1800
   4227 HG11      -53.3910  -18.9840  -33.4500 H       273 ILE    0.0900
   4228 HG12      -52.7600  -17.7120  -32.3310 H       273 ILE    0.0900
   4229 HG21      -54.4790  -15.9260  -31.9610 H       273 ILE   -0.2700
   4230 HG22      -55.5930  -16.6320  -30.7310 H       273 ILE    0.0900
   4231 HG23      -56.1820  -16.3080  -32.4180 H       273 ILE    0.0900
   4232 HD1       -53.6250  -15.9340  -33.7440 H       273 ILE    0.0900
   4233 HD2       -54.5430  -17.1080  -34.7610 H       273 ILE    0.5100
   4234 HD3       -52.7270  -17.0910  -34.8000 H       273 ILE   -0.5100
   4235 N         -54.6170  -17.6640  -28.9340 N.am    274 TYR   -0.4700
   4236 CA        -53.9290  -17.0420  -27.8130 C.3     274 TYR    0.3100
   4237 C         -53.3810  -18.0920  -26.8520 C.2     274 TYR    0.0700
   4238 O         -52.2330  -18.0110  -26.4160 O.2     274 TYR    0.0900
   4239 CB        -54.8610  -16.0860  -27.0710 C.3     274 TYR   -0.1800
   4240 CG        -55.4160  -14.9790  -27.9330 C.ar    274 TYR    0.0900
   4241 CD1       -54.5710  -14.0630  -28.5480 C.ar    274 TYR    0.0900
   4242 CD2       -56.7860  -14.8380  -28.1160 C.ar    274 TYR    0.0000
   4243 CE1       -55.0690  -13.0410  -29.3310 C.ar    274 TYR   -0.1150
   4244 CE2       -57.2990  -13.8160  -28.9000 C.ar    274 TYR    0.1150
   4245 CZ        -56.4330  -12.9230  -29.5030 C.ar    274 TYR   -0.1150
   4246 OH        -56.9250  -11.9020  -30.2820 O.3     274 TYR    0.1150
   4247 HN        -55.6120  -17.6080  -28.9350 H       274 TYR    0.1100
   4248 HA        -53.0740  -16.5080  -28.1990 H       274 TYR   -0.5400
   4249 HB1       -54.3050  -15.6050  -26.2380 H       274 TYR    0.4300
   4250 HB2       -55.7280  -16.6560  -26.6730 H       274 TYR   -0.1150
   4251 HD1       -53.5030  -14.1510  -28.4100 H       274 TYR    0.1150
   4252 HD2       -57.4600  -15.5340  -27.6400 H       274 TYR   -0.1150
   4253 HE1       -54.3980  -12.3420  -29.8070 H       274 TYR    0.1150
   4254 HE2       -58.3660  -13.7190  -29.0370 H       274 TYR    0.5100
   4255 HH        -57.8770  -11.8730  -30.1650 H       274 TYR   -0.5100
   4256 N         -54.2090  -19.0840  -26.5250 N.am    275 ALA   -0.4700
   4257 CA        -53.7890  -20.1710  -25.6520 C.3     275 ALA    0.3100
   4258 C         -52.6110  -20.9310  -26.2520 C.2     275 ALA    0.0700
   4259 O         -51.7210  -21.3830  -25.5400 O.2     275 ALA    0.0900
   4260 CB        -54.9530  -21.1190  -25.3840 C.3     275 ALA   -0.2700
   4261 HN        -55.1460  -19.1260  -26.8610 H       275 ALA    0.0900
   4262 HA        -53.4340  -19.7410  -24.7280 H       275 ALA    0.0900
   4263 HB1       -55.3200  -21.5510  -26.3390 H       275 ALA    0.0900
   4264 HB2       -55.7870  -20.5670  -24.9000 H       275 ALA    0.5100
   4265 HB3       -54.6200  -21.9490  -24.7240 H       275 ALA   -0.5100
   4266 N         -52.6040  -21.0710  -27.5750 N.am    276 TYR   -0.4700
   4267 CA        -51.5360  -21.7940  -28.2500 C.3     276 TYR    0.3100
   4268 C         -50.2900  -20.9360  -28.4530 C.2     276 TYR    0.0700
   4269 O         -49.1940  -21.3090  -28.0350 O.2     276 TYR    0.0900
   4270 CB        -52.0210  -22.3420  -29.5960 C.3     276 TYR   -0.1800
   4271 CG        -50.9210  -22.9590  -30.4300 C.ar    276 TYR    0.0900
   4272 CD1       -50.5530  -24.2900  -30.2590 C.ar    276 TYR    0.0900
   4273 CD2       -50.2490  -22.2110  -31.3890 C.ar    276 TYR    0.0000
   4274 CE1       -49.5440  -24.8570  -31.0230 C.ar    276 TYR   -0.1150
   4275 CE2       -49.2420  -22.7680  -32.1550 C.ar    276 TYR    0.1150
   4276 CZ        -48.8950  -24.0900  -31.9680 C.ar    276 TYR   -0.1150
   4277 OH        -47.8910  -24.6470  -32.7300 O.3     276 TYR    0.1150
   4278 HN        -53.3200  -20.6920  -28.1560 H       276 TYR    0.1100
   4279 HA        -51.2210  -22.6030  -27.6070 H       276 TYR   -0.5400
   4280 HB1       -52.4620  -21.5150  -30.1910 H       276 TYR    0.4300
   4281 HB2       -52.7820  -23.1330  -29.4170 H       276 TYR   -0.1150
   4282 HD1       -51.0610  -24.8910  -29.5210 H       276 TYR    0.1150
   4283 HD2       -50.5170  -21.1750  -31.5390 H       276 TYR   -0.1150
   4284 HE1       -49.2690  -25.8900  -30.8790 H       276 TYR    0.1150
   4285 HE2       -48.7310  -22.1730  -32.8970 H       276 TYR    0.5100
   4286 HH        -47.8940  -25.5950  -32.5770 H       276 TYR   -0.5100
   4287 N         -50.4600  -19.7860  -29.1000 N.am    277 ARG   -0.4700
   4288 CA        -49.3400  -18.9130  -29.4240 C.3     277 ARG    0.3100
   4289 C         -48.6800  -18.2850  -28.2020 C.2     277 ARG    0.0700
   4290 O         -47.4540  -18.2600  -28.0980 O.2     277 ARG    0.0900
   4291 CB        -49.7870  -17.8220  -30.3980 C.3     277 ARG   -0.1800
   4292 CG        -50.0430  -18.3320  -31.8020 C.3     277 ARG    0.0900
   4293 CD        -48.7430  -18.7780  -32.4500 C.3     277 ARG    0.0900
   4294 NE        -47.7520  -17.7030  -32.4530 N.pl3   277 ARG   -0.1800
   4295 CZ        -46.5510  -17.7870  -33.0120 C.cat   277 ARG    0.0900
   4296 NH1       -46.1750  -18.9020  -33.6220 N.pl3   277 ARG    0.0900
   4297 NH2       -45.7250  -16.7530  -32.9630 N.pl3   277 ARG    0.2000
   4298 HN        -51.3610  -19.4710  -29.3900 H       277 ARG    0.0900
   4299 HA        -48.5610  -19.5150  -29.8650 H       277 ARG    0.0900
   4300 HB1       -48.9960  -17.0440  -30.4430 H       277 ARG   -0.7000
   4301 HB2       -50.7210  -17.3640  -30.0120 H       277 ARG    0.4400
   4302 HG1       -50.4980  -17.5220  -32.4110 H       277 ARG    0.6400
   4303 HG2       -50.7470  -19.1890  -31.7600 H       277 ARG   -0.8000
   4304 HD1       -48.9290  -19.0730  -33.5050 H       277 ARG    0.4600
   4305 HD2       -48.3140  -19.6340  -31.8840 H       277 ARG    0.4600
   4306 HE        -47.9960  -16.8450  -32.0030 H       277 ARG   -0.8000
   4307 HH11      -46.7950  -19.6840  -33.6620 H       277 ARG    0.4600
   4308 HH12      -45.2680  -18.9610  -34.0420 H       277 ARG    0.4600
   4309 HH21      -44.7720  -16.8600  -33.2480 H       277 ARG    0.5100
   4310 HH22      -46.0530  -15.8650  -32.6420 H       277 ARG   -0.5100
   4311 N         -49.4930  -17.7750  -27.2800 N.am    278 ILE   -0.4700
   4312 CA        -48.9700  -17.0800  -26.1120 C.3     278 ILE    0.3100
   4313 C         -48.9250  -17.9720  -24.8740 C.2     278 ILE    0.0700
   4314 O         -49.9600  -18.3330  -24.3130 O.2     278 ILE    0.0900
   4315 CB        -49.7810  -15.8140  -25.7970 C.3     278 ILE   -0.0900
   4316 CG1       -49.8550  -14.9160  -27.0320 C.3     278 ILE    0.0900
   4317 CG2       -49.1680  -15.0690  -24.6220 C.3     278 ILE   -0.2700
   4318 CD        -48.5010  -14.4900  -27.5580 C.3     278 ILE    0.0900
   4319 HN        -50.4850  -17.8430  -27.3470 H       278 ILE    0.0900
   4320 HA        -47.9420  -16.8220  -26.3130 H       278 ILE    0.0900
   4321 HB        -50.8260  -16.0980  -25.5500 H       278 ILE   -0.1800
   4322 HG11      -50.4350  -14.0050  -26.7720 H       278 ILE    0.0900
   4323 HG12      -50.3890  -15.4650  -27.8360 H       278 ILE    0.0900
   4324 HG21      -48.0590  -15.0880  -24.6940 H       278 ILE   -0.2700
   4325 HG22      -49.4700  -15.5520  -23.6680 H       278 ILE    0.0900
   4326 HG23      -49.5050  -14.0100  -24.6280 H       278 ILE    0.0900
   4327 HD1       -47.9030  -15.3810  -27.8430 H       278 ILE    0.0900
   4328 HD2       -47.9490  -13.9290  -26.7740 H       278 ILE    0.5100
   4329 HD3       -48.6290  -13.8480  -28.4560 H       278 ILE   -0.5100
   4330 N         -47.7140  -18.3170  -24.4470 N.am    279 ARG   -0.4700
   4331 CA        -47.5180  -19.1520  -23.2710 C.3     279 ARG    0.3100
   4332 C         -48.0190  -18.4500  -22.0120 C.2     279 ARG    0.0700
   4333 O         -48.3450  -19.0940  -21.0180 O.2     279 ARG    0.0900
   4334 CB        -46.0410  -19.5170  -23.1220 C.3     279 ARG   -0.1800
   4335 CG        -45.4790  -20.3150  -24.2890 C.3     279 ARG    0.0900
   4336 CD        -43.9750  -20.4880  -24.1610 C.3     279 ARG    0.0900
   4337 NE        -43.2630  -19.2210  -24.3350 N.pl3   279 ARG   -0.1800
   4338 CZ        -41.9580  -19.0670  -24.1380 C.cat   279 ARG    0.0900
   4339 NH1       -41.2210  -20.0970  -23.7550 N.pl3   279 ARG    0.0900
   4340 NH2       -41.3910  -17.8840  -24.3200 N.pl3   279 ARG    0.2000
   4341 HN        -46.8840  -18.0190  -24.9150 H       279 ARG    0.0900
   4342 HA        -48.1170  -20.0430  -23.3880 H       279 ARG    0.0900
   4343 HB1       -45.9190  -20.1180  -22.1950 H       279 ARG   -0.7000
   4344 HB2       -45.4550  -18.5790  -23.0230 H       279 ARG    0.4400
   4345 HG1       -45.7060  -19.7830  -25.2370 H       279 ARG    0.6400
   4346 HG2       -45.9610  -21.3160  -24.3130 H       279 ARG   -0.8000
   4347 HD1       -43.6110  -21.1890  -24.9430 H       279 ARG    0.4600
   4348 HD2       -43.7280  -20.8800  -23.1520 H       279 ARG    0.4600
   4349 HE        -43.7920  -18.4210  -24.6180 H       279 ARG   -0.8000
   4350 HH11      -41.6440  -20.9910  -23.6140 H       279 ARG    0.4600
   4351 HH12      -40.2380  -19.9820  -23.6080 H       279 ARG    0.4600
   4352 HH21      -41.9450  -17.1020  -24.6070 H       279 ARG    0.5100
   4353 HH22      -40.4090  -17.7710  -24.1720 H       279 ARG   -0.5100
   4354 N         -48.0770  -17.1220  -22.0660 N.am    280 GLU   -0.4700
   4355 CA        -48.5880  -16.3330  -20.9530 C.3     280 GLU    0.3100
   4356 C         -50.1040  -16.4340  -20.8690 C.2     280 GLU    0.0700
   4357 O         -50.6790  -16.4230  -19.7810 O.2     280 GLU    0.0900
   4358 CB        -48.1640  -14.8690  -21.0940 C.3     280 GLU   -0.1800
   4359 CG        -48.7660  -13.9370  -20.0490 C.3     280 GLU    0.0900
   4360 CD        -48.2350  -14.1940  -18.6490 C.2     280 GLU    0.0900
   4361 OE1       -48.7960  -13.6250  -17.6860 O.co2   280 GLU   -0.2800
   4362 OE2       -47.2580  -14.9630  -18.5090 O.co2   280 GLU    0.0900
   4363 HN        -47.7750  -16.6090  -22.8660 H       280 GLU    0.0900
   4364 HA        -48.1950  -16.7520  -20.0390 H       280 GLU    0.6200
   4365 HB1       -48.4700  -14.5120  -22.0990 H       280 GLU   -0.7600
   4366 HB2       -47.0580  -14.8160  -21.0140 H       280 GLU   -0.7600
   4367 HG1       -49.8680  -14.0720  -20.0370 H       280 GLU    0.5100
   4368 HG2       -48.5310  -12.8860  -20.3260 H       280 GLU   -0.5100
   4369 N         -50.7510  -16.5380  -22.0260 N.am    281 PHE   -0.4700
   4370 CA        -52.2040  -16.6410  -22.0840 C.3     281 PHE    0.3100
   4371 C         -52.7060  -17.9960  -21.5960 C.2     281 PHE    0.0700
   4372 O         -53.5810  -18.0670  -20.7340 O.2     281 PHE    0.0900
   4373 CB        -52.7130  -16.3670  -23.5020 C.3     281 PHE   -0.1800
   4374 CG        -53.1710  -14.9520  -23.7210 C.ar    281 PHE    0.0900
   4375 CD1       -54.4130  -14.5350  -23.2670 C.ar    281 PHE    0.0900
   4376 CD2       -52.3710  -14.0420  -24.3900 C.ar    281 PHE    0.0000
   4377 CE1       -54.8430  -13.2340  -23.4680 C.ar    281 PHE   -0.1150
   4378 CE2       -52.7940  -12.7400  -24.5950 C.ar    281 PHE    0.1150
   4379 CZ        -54.0320  -12.3370  -24.1350 C.ar    281 PHE   -0.1150
   4380 HN        -50.2750  -16.5500  -22.9020 H       281 PHE    0.1150
   4381 HA        -52.6170  -15.9210  -21.3920 H       281 PHE   -0.1150
   4382 HB1       -53.5790  -17.0300  -23.7140 H       281 PHE    0.1150
   4383 HB2       -51.8960  -16.5640  -24.2280 H       281 PHE   -0.1150
   4384 HD1       -55.0530  -15.2330  -22.7480 H       281 PHE    0.1150
   4385 HD2       -51.4030  -14.3510  -24.7560 H       281 PHE   -0.1150
   4386 HE1       -55.8120  -12.9230  -23.1060 H       281 PHE    0.1150
   4387 HE2       -52.1560  -12.0400  -25.1140 H       281 PHE    0.5100
   4388 HZ        -54.3650  -11.3220  -24.2950 H       281 PHE   -0.5100
   4389 N         -52.1480  -19.0730  -22.1480 N.am    282 ARG   -0.4700
   4390 CA        -52.5800  -20.4200  -21.7930 C.3     282 ARG    0.3100
   4391 C         -52.5530  -20.6640  -20.2880 C.2     282 ARG    0.0700
   4392 O         -53.4950  -21.2200  -19.7230 O.2     282 ARG    0.0900
   4393 CB        -51.7280  -21.4750  -22.5130 C.3     282 ARG   -0.1800
   4394 CG        -50.2300  -21.3050  -22.3320 C.3     282 ARG    0.0900
   4395 CD        -49.4680  -22.5270  -22.8220 C.3     282 ARG    0.0900
   4396 NE        -49.7690  -22.8360  -24.2190 N.pl3   282 ARG   -0.1800
   4397 CZ        -49.2590  -23.8710  -24.8790 C.cat   282 ARG    0.0900
   4398 NH1       -49.5880  -24.0790  -26.1490 N.pl3   282 ARG    0.0900
   4399 NH2       -48.4190  -24.6990  -24.2720 N.pl3   282 ARG    0.2000
   4400 HN        -51.4170  -19.0070  -22.8220 H       282 ARG    0.0900
   4401 HA        -53.6170  -20.5230  -22.0730 H       282 ARG    0.0900
   4402 HB1       -51.9570  -21.4260  -23.5980 H       282 ARG   -0.7000
   4403 HB2       -52.0150  -22.4760  -22.1280 H       282 ARG    0.4400
   4404 HG1       -50.0090  -21.1460  -21.2550 H       282 ARG    0.6400
   4405 HG2       -49.8950  -20.4130  -22.9030 H       282 ARG   -0.8000
   4406 HD1       -49.7470  -23.4120  -22.2120 H       282 ARG    0.4600
   4407 HD2       -48.3750  -22.3410  -22.7460 H       282 ARG    0.4600
   4408 HE        -50.3980  -22.2320  -24.7080 H       282 ARG   -0.8000
   4409 HH11      -50.2200  -23.4580  -26.6100 H       282 ARG    0.4600
   4410 HH12      -49.2020  -24.8580  -26.6430 H       282 ARG    0.4600
   4411 HH21      -48.1700  -24.5450  -23.3170 H       282 ARG    0.5100
   4412 HH22      -48.0360  -25.4770  -24.7700 H       282 ARG   -0.5100
   4413 N         -51.4730  -20.2380  -19.6390 N.am    283 GLN   -0.4700
   4414 CA        -51.3170  -20.4220  -18.2030 C.3     283 GLN    0.3100
   4415 C         -52.3800  -19.6520  -17.4270 C.2     283 GLN    0.0700
   4416 O         -52.7940  -20.0650  -16.3450 O.2     283 GLN    0.0900
   4417 CB        -49.9220  -19.9810  -17.7580 C.3     283 GLN   -0.1800
   4418 CG        -48.7900  -20.7340  -18.4410 C.3     283 GLN    0.0900
   4419 CD        -47.4230  -20.3210  -17.9370 C.2     283 GLN    0.0900
   4420 NE2       -47.3180  -19.5660  -16.9520 N.am    283 GLN   -0.1800
   4421 OE1       -46.3820  -20.7940  -18.5820 O.2     283 GLN    0.0900
   4422 HN        -50.7240  -19.7750  -20.1060 H       283 GLN    0.0900
   4423 HA        -51.4700  -21.4680  -17.9800 H       283 GLN    0.5500
   4424 HB1       -49.8360  -20.1360  -16.6620 H       283 GLN   -0.5500
   4425 HB2       -49.8080  -18.8980  -17.9800 H       283 GLN   -0.6200
   4426 HG1       -48.8360  -20.5390  -19.5340 H       283 GLN    0.3200
   4427 HG2       -48.9190  -21.8210  -18.2580 H       283 GLN    0.3000
   4428 HE21      -46.4120  -19.2970  -16.6230 H       283 GLN    0.5100
   4429 HE22      -48.1380  -19.2300  -16.4900 H       283 GLN   -0.5100
   4430 N         -52.8110  -18.5230  -17.9840 N.am    284 THR   -0.4700
   4431 CA        -53.8400  -17.7050  -17.3560 C.3     284 THR    0.3100
   4432 C         -55.1870  -18.4110  -17.3930 C.2     284 THR    0.0700
   4433 O         -55.8680  -18.5240  -16.3740 O.2     284 THR    0.0900
   4434 CB        -53.9770  -16.3360  -18.0460 C.3     284 THR    0.1400
   4435 CG2       -54.9190  -15.4380  -17.2600 C.3     284 THR    0.0900
   4436 OG1       -52.6940  -15.7100  -18.1380 O.3     284 THR   -0.6600
   4437 HN        -52.4530  -18.1890  -18.8520 H       284 THR    0.4300
   4438 HA        -53.5670  -17.5720  -16.3200 H       284 THR   -0.2700
   4439 HB        -54.3870  -16.4690  -19.0700 H       284 THR    0.0900
   4440 HG1       -52.1960  -16.2180  -18.7830 H       284 THR    0.0900
   4441 HG21      -54.6280  -15.4250  -16.1890 H       284 THR    0.0900
   4442 HG22      -55.9590  -15.8180  -17.3410 H       284 THR    0.5100
   4443 HG23      -54.8670  -14.4010  -17.6550 H       284 THR   -0.5100
   4444 N         -55.5690  -18.8900  -18.5760 N.am    285 PHE   -0.4700
   4445 CA        -56.8290  -19.6000  -18.7460 C.3     285 PHE    0.3100
   4446 C         -56.8640  -20.8500  -17.8750 C.2     285 PHE    0.0700
   4447 O         -57.8720  -21.1480  -17.2340 O.2     285 PHE    0.0900
   4448 CB        -57.0380  -19.9910  -20.2110 C.3     285 PHE   -0.1800
   4449 CG        -56.9740  -18.8330  -21.1650 C.ar    285 PHE    0.0900
   4450 CD1       -57.8660  -17.7790  -21.0590 C.ar    285 PHE    0.0900
   4451 CD2       -56.0300  -18.8060  -22.1800 C.ar    285 PHE    0.0000
   4452 CE1       -57.8130  -16.7140  -21.9390 C.ar    285 PHE   -0.1150
   4453 CE2       -55.9720  -17.7450  -23.0640 C.ar    285 PHE    0.1150
   4454 CZ        -56.8660  -16.6970  -22.9420 C.ar    285 PHE   -0.1150
   4455 HN        -55.0120  -18.7840  -19.3950 H       285 PHE    0.1150
   4456 HA        -57.6250  -18.9510  -18.4130 H       285 PHE   -0.1150
   4457 HB1       -58.0400  -20.4560  -20.3260 H       285 PHE    0.1150
   4458 HB2       -56.2470  -20.7100  -20.5150 H       285 PHE   -0.1150
   4459 HD1       -58.6120  -17.7890  -20.2780 H       285 PHE    0.1150
   4460 HD2       -55.3330  -19.6230  -22.2800 H       285 PHE   -0.1150
   4461 HE1       -58.5110  -15.8960  -21.8400 H       285 PHE    0.1150
   4462 HE2       -55.2290  -17.7340  -23.8470 H       285 PHE    0.5100
   4463 HZ        -56.8240  -15.8680  -23.6320 H       285 PHE   -0.5100
   4464 N         -55.7520  -21.5800  -17.8570 N.am    286 ARG   -0.4700
   4465 CA        -55.6260  -22.7960  -17.0670 C.3     286 ARG    0.3100
   4466 C         -55.9810  -22.5330  -15.6070 C.2     286 ARG    0.0700
   4467 O         -56.6200  -23.3570  -14.9530 O.2     286 ARG    0.0900
   4468 CB        -54.2020  -23.3450  -17.1860 C.3     286 ARG   -0.1800
   4469 CG        -53.9630  -24.6820  -16.5010 C.3     286 ARG    0.0900
   4470 CD        -52.5680  -25.1970  -16.8250 C.3     286 ARG    0.0900
   4471 NE        -52.2170  -26.3940  -16.0590 N.pl3   286 ARG   -0.1800
   4472 CZ        -51.0630  -27.0420  -16.1860 C.cat   286 ARG    0.0900
   4473 NH1       -50.1520  -26.6130  -17.0480 N.pl3   286 ARG    0.0900
   4474 NH2       -50.8210  -28.1200  -15.4500 N.pl3   286 ARG    0.2000
   4475 HN        -54.9480  -21.3240  -18.3890 H       286 ARG    0.0900
   4476 HA        -56.3420  -23.5160  -17.4360 H       286 ARG    0.0900
   4477 HB1       -53.5070  -22.6020  -16.7430 H       286 ARG   -0.7000
   4478 HB2       -53.9660  -23.4620  -18.2640 H       286 ARG    0.4400
   4479 HG1       -54.7200  -25.4160  -16.8520 H       286 ARG    0.6400
   4480 HG2       -54.0670  -24.5570  -15.4020 H       286 ARG   -0.8000
   4481 HD1       -51.8170  -24.4140  -16.5830 H       286 ARG    0.4600
   4482 HD2       -52.5100  -25.4620  -17.9020 H       286 ARG    0.4600
   4483 HE        -52.8840  -26.7440  -15.4010 H       286 ARG   -0.8000
   4484 HH11      -50.3320  -25.8020  -17.6040 H       286 ARG    0.4600
   4485 HH12      -49.2840  -27.1020  -17.1430 H       286 ARG    0.4600
   4486 HH21      -50.0250  -28.6920  -15.6480 H       286 ARG    0.5100
   4487 HH22      -51.4340  -28.3600  -14.6970 H       286 ARG   -0.5100
   4488 N         -55.5710  -21.3690  -15.1050 N.am    287 LYS   -0.4700
   4489 CA        -55.8910  -20.9610  -13.7460 C.3     287 LYS    0.3100
   4490 C         -57.3930  -20.7770  -13.5700 C.2     287 LYS    0.0700
   4491 O         -57.9960  -21.3300  -12.6490 O.2     287 LYS    0.0900
   4492 CB        -55.1760  -19.6520  -13.4040 C.3     287 LYS   -0.1800
   4493 CG        -55.5090  -19.1030  -12.0260 C.3     287 LYS    0.0900
   4494 CD        -55.4110  -17.5860  -12.0030 C.3     287 LYS    0.0900
   4495 CE        -54.0700  -17.1060  -12.5360 C.3     287 LYS   -0.1800
   4496 NZ        -54.0140  -15.6220  -12.6360 N.4     287 LYS    0.0900
   4497 HN        -55.0270  -20.7260  -15.6380 H       287 LYS    0.0900
   4498 HA        -55.5790  -21.7480  -13.0750 H       287 LYS   -0.1800
   4499 HB1       -55.4550  -18.8910  -14.1620 H       287 LYS    0.0900
   4500 HB2       -54.0810  -19.8270  -13.4560 H       287 LYS    0.0900
   4501 HG1       -54.8010  -19.5260  -11.2820 H       287 LYS    0.2100
   4502 HG2       -56.5420  -19.4070  -11.7510 H       287 LYS    0.0500
   4503 HD1       -55.5350  -17.2280  -10.9580 H       287 LYS    0.0500
   4504 HD2       -56.2240  -17.1590  -12.6270 H       287 LYS   -0.3000
   4505 HE1       -53.9010  -17.5210  -13.5530 H       287 LYS    0.3300
   4506 HE2       -53.2580  -17.4310  -11.8520 H       287 LYS    0.3300
   4507 HZ1       -54.1580  -15.2050  -11.6940 H       287 LYS    0.3300
   4508 HZ2       -54.7590  -15.2890  -13.2800 H       287 LYS    0.5100
   4509 HZ3       -53.0850  -15.3340  -13.0030 H       287 LYS   -0.5100
   4510 N         -57.9920  -19.9910  -14.4620 N.am    288 ILE   -0.4700
   4511 CA        -59.4130  -19.6780  -14.3940 C.3     288 ILE    0.3100
   4512 C         -60.2760  -20.9340  -14.3530 C.2     288 ILE    0.0700
   4513 O         -61.1040  -21.1010  -13.4560 O.2     288 ILE    0.0900
   4514 CB        -59.8560  -18.8100  -15.5880 C.3     288 ILE   -0.0900
   4515 CG1       -59.0510  -17.5100  -15.6340 C.3     288 ILE    0.0900
   4516 CG2       -61.3460  -18.5140  -15.5090 C.3     288 ILE   -0.2700
   4517 CD        -59.4260  -16.5970  -16.7840 C.3     288 ILE    0.0900
   4518 HN        -57.4910  -19.5780  -15.2190 H       288 ILE    0.0900
   4519 HA        -59.5930  -19.1550  -13.4670 H       288 ILE    0.0900
   4520 HB        -59.6370  -19.3470  -16.5350 H       288 ILE   -0.1800
   4521 HG11      -57.9740  -17.7650  -15.7230 H       288 ILE    0.0900
   4522 HG12      -59.2120  -16.9620  -14.6820 H       288 ILE    0.0900
   4523 HG21      -61.5780  -17.9690  -14.5690 H       288 ILE   -0.2700
   4524 HG22      -61.9210  -19.4650  -15.5190 H       288 ILE    0.0900
   4525 HG23      -61.6520  -17.8830  -16.3700 H       288 ILE    0.0900
   4526 HD1       -60.4370  -16.1670  -16.6180 H       288 ILE    0.0900
   4527 HD2       -59.4390  -17.1710  -17.7350 H       288 ILE    0.5100
   4528 HD3       -58.6950  -15.7630  -16.8600 H       288 ILE   -0.5100
   4529 N         -60.0770  -21.8190  -15.3250 N.am    289 ILE   -0.4700
   4530 CA        -60.8690  -23.0380  -15.4310 C.3     289 ILE    0.3100
   4531 C         -60.7900  -23.8690  -14.1580 C.2     289 ILE    0.0700
   4532 O         -61.8110  -24.2160  -13.5650 O.2     289 ILE    0.0900
   4533 CB        -60.4250  -23.9030  -16.6280 C.3     289 ILE   -0.0900
   4534 CG1       -60.5330  -23.1110  -17.9310 C.3     289 ILE    0.0900
   4535 CG2       -61.2560  -25.1780  -16.7020 C.3     289 ILE   -0.2700
   4536 CD        -60.0780  -23.8800  -19.1500 C.3     289 ILE    0.0900
   4537 HN        -59.3790  -21.6890  -16.0250 H       289 ILE    0.0900
   4538 HA        -61.9040  -22.7510  -15.5460 H       289 ILE    0.0900
   4539 HB        -59.3540  -24.1690  -16.5120 H       289 ILE   -0.1800
   4540 HG11      -59.9120  -22.1940  -17.8390 H       289 ILE    0.0900
   4541 HG12      -61.5940  -22.8130  -18.0770 H       289 ILE    0.0900
   4542 HG21      -62.3310  -24.9270  -16.8260 H       289 ILE   -0.2700
   4543 HG22      -61.1340  -25.7640  -15.7660 H       289 ILE    0.0900
   4544 HG23      -60.9330  -25.7900  -17.5710 H       289 ILE    0.0900
   4545 HD1       -60.8000  -24.6920  -19.3810 H       289 ILE    0.0900
   4546 HD2       -59.0820  -24.3340  -18.9600 H       289 ILE    0.5100
   4547 HD3       -60.0170  -23.1990  -20.0270 H       289 ILE   -0.5100
   4548 N         -59.5680  -24.1860  -13.7360 N.am    290 ARG   -0.4700
   4549 CA        -59.3530  -24.9740  -12.5310 C.3     290 ARG    0.3100
   4550 C         -60.0090  -24.3420  -11.3110 C.2     290 ARG    0.0700
   4551 O         -60.7480  -25.0020  -10.5790 O.2     290 ARG    0.0900
   4552 CB        -57.8570  -25.1600  -12.2770 C.3     290 ARG   -0.1800
   4553 CG        -57.1860  -26.0620  -13.2870 C.3     290 ARG    0.0900
   4554 CD        -55.7070  -26.2040  -13.0100 C.3     290 ARG    0.0900
   4555 NE        -55.1280  -27.2870  -13.8020 N.pl3   290 ARG   -0.1800
   4556 CZ        -53.8590  -27.6660  -13.7310 C.cat   290 ARG    0.0900
   4557 NH1       -53.0220  -27.0490  -12.9100 N.pl3   290 ARG    0.0900
   4558 NH2       -53.4230  -28.6620  -14.4890 N.pl3   290 ARG    0.2000
   4559 HN        -58.7470  -23.8990  -14.2260 H       290 ARG    0.0900
   4560 HA        -59.8340  -25.9320  -12.6650 H       290 ARG    0.0900
   4561 HB1       -57.7210  -25.5980  -11.2640 H       290 ARG   -0.7000
   4562 HB2       -57.3660  -24.1650  -12.3080 H       290 ARG    0.4400
   4563 HG1       -57.3270  -25.6360  -14.3040 H       290 ARG    0.6400
   4564 HG2       -57.6610  -27.0660  -13.2490 H       290 ARG   -0.8000
   4565 HD1       -55.5440  -26.4390  -11.9370 H       290 ARG    0.4600
   4566 HD2       -55.1800  -25.2630  -13.2790 H       290 ARG    0.4600
   4567 HE        -55.7260  -27.7730  -14.4370 H       290 ARG   -0.8000
   4568 HH11      -53.3470  -26.2940  -12.3390 H       290 ARG    0.4600
   4569 HH12      -52.0660  -27.3380  -12.8600 H       290 ARG    0.4600
   4570 HH21      -53.8430  -28.8320  -15.3800 H       290 ARG    0.5100
   4571 HH22      -52.6750  -29.2420  -14.1700 H       290 ARG   -0.5100
   4572 N         -59.8670  -23.0150  -11.1380 N.am    291 SER   -0.4700
   4573 CA        -60.3690  -22.2960   -9.9760 C.3     291 SER    0.3100
   4574 CAT       -63.9070  -21.9220  -11.4000 C.3     291 SER    0.0700
   4575 C         -61.8100  -21.8110  -10.1470 C.2     291 SER    0.0900
   4576 O         -62.2830  -20.9710   -9.3800 O.2     291 SER    0.0500
   4577 CB        -59.4670  -21.0570   -9.7030 C.3     291 SER    0.0900
   4578 OG        -59.7770  -20.4120   -8.4680 O.3     291 SER    0.0900
   4579 NT        -62.5490  -22.3310  -11.1450 N.am    291 SER   -0.6600
   4580 HN        -59.4000  -22.4520  -11.8160 H       291 SER    0.4300
   4581 HNT       -62.1840  -23.0280  -11.7580 H       291 SER    0.5100
   4582 HA        -60.3590  -22.9670   -9.1300 H       291 SER   -0.5100
   4583 HB1       -59.6030  -20.3200  -10.5230 H       291 SER   -0.4700
   4584 HB2       -58.4060  -21.3810   -9.6690 H       291 SER    0.3100
   4585 HG1       -60.7270  -20.2780   -8.4700 H       291 SER   -0.1100
   4586 HT1       -63.9310  -20.8340  -11.6230 H       291 SER    0.0900
   4587 HT2       -64.5330  -22.1190  -10.5050 H       291 SER    0.0900
   4588 HT3       -64.3080  -22.4780  -12.2740 H       291 SER    0.0900
@<TRIPOS>BOND
     1    1    2 1
     2    2   11 1
     3    2    6 1
     4    2    4 1
     5    4    5 2
     6    6   13 1
     7    6    7 1
     8    3    8 1
     9    3   15 1
    10    3   16 1
    11    3   17 1
    12    8    1 1
    13    8    9 2
    14   10    1 1
    15   12    6 1
    16   14    7 1
    17   18   19 1
    18   19   26 1
    19   19   22 1
    20   19   20 1
    21   20   21 2
    22   22   27 1
    23   22   23 1
    24   22   24 1
    25   23   30 1
    26   23   28 1
    27   23   29 1
    28   24   33 1
    29   24   31 1
    30   24   32 1
    31   25   18 1
    32    4   18 am
    33   34   35 1
    34   35   38 1
    35   35   36 1
    36   35   47 1
    37   36   37 2
    38   38   49 1
    39   38   39 1
    40   39   41 ar
    41   39   40 ar
    42   40   50 1
    43   40   42 ar
    44   41   51 1
    45   41   43 ar
    46   42   44 ar
    47   42   52 1
    48   43   44 ar
    49   43   53 1
    50   44   45 1
    51   45   54 1
    52   46   34 1
    53   48   38 1
    54   20   34 am
    55   55   56 1
    56   56   57 1
    57   56   64 1
    58   56   59 1
    59   57   58 2
    60   59   65 1
    61   59   61 1
    62   59   60 1
    63   60   67 1
    64   61   68 1
    65   61   69 1
    66   61   70 1
    67   62   60 1
    68   62   71 1
    69   62   72 1
    70   62   73 1
    71   63   55 1
    72   66   60 1
    73   36   55 am
    74   74   75 1
    75   75   76 1
    76   75   82 1
    77   75   78 1
    78   76   77 2
    79   78   80 1
    80   78   83 1
    81   78   79 1
    82   79   85 1
    83   79   86 1
    84   79   87 1
    85   80   84 1
    86   81   74 1
    87   57   74 am
    88   88   89 1
    89   89   96 1
    90   89   92 1
    91   89   90 1
    92   90   91 2
    93   92   97 1
    94   92   93 1
    95   92   94 1
    96   93  100 1
    97   93   98 1
    98   93   99 1
    99   94  103 1
   100   94  101 1
   101   94  102 1
   102   95   88 1
   103   76   88 am
   104  104  105 1
   105  105  114 1
   106  105  108 1
   107  105  106 1
   108  106  107 2
   109  108  116 1
   110  108  109 1
   111  109  118 1
   112  109  110 1
   113  110  111 2
   114  110  112 2
   115  113  104 1
   116  115  108 1
   117  117  109 1
   118   90  104 am
   119  119  120 1
   120  120  128 1
   121  120  123 1
   122  120  121 1
   123  121  122 2
   124  123  130 1
   125  123  124 1
   126  124  131 1
   127  124  125 1
   128  124  126 1
   129  125  132 1
   130  125  133 1
   131  125  134 1
   132  126  135 1
   133  126  136 1
   134  126  137 1
   135  127  119 1
   136  129  123 1
   137  106  119 am
   138  138  139 1
   139  139  144 1
   140  139  142 1
   141  139  140 1
   142  140  141 2
   143  142  145 1
   144  142  146 1
   145  142  147 1
   146  143  138 1
   147  121  138 am
   148  148  149 1
   149  149  150 1
   150  149  157 1
   151  149  152 1
   152  150  151 2
   153  152  158 1
   154  152  154 1
   155  152  153 1
   156  153  160 1
   157  154  161 1
   158  154  162 1
   159  154  163 1
   160  155  153 1
   161  155  164 1
   162  155  165 1
   163  155  166 1
   164  156  148 1
   165  159  153 1
   166  140  148 am
   167  167  168 1
   168  168  173 1
   169  168  171 1
   170  168  169 1
   171  169  170 2
   172  171  174 1
   173  171  175 1
   174  171  176 1
   175  172  167 1
   176  150  167 am
   177  177  178 1
   178  178  185 1
   179  178  181 1
   180  178  179 1
   181  179  180 2
   182  181  186 1
   183  181  182 1
   184  181  183 1
   185  182  189 1
   186  182  187 1
   187  182  188 1
   188  183  192 1
   189  183  190 1
   190  183  191 1
   191  184  177 1
   192  169  177 am
   193  193  194 1
   194  194  202 1
   195  194  197 1
   196  194  195 1
   197  195  196 2
   198  197  204 1
   199  197  198 1
   200  198  205 1
   201  198  199 1
   202  198  200 1
   203  199  206 1
   204  199  207 1
   205  199  208 1
   206  200  209 1
   207  200  210 1
   208  200  211 1
   209  201  193 1
   210  203  197 1
   211  179  193 am
   212  212  213 1
   213  213  218 1
   214  213  216 1
   215  213  214 1
   216  214  215 2
   217  216  219 1
   218  216  220 1
   219  216  221 1
   220  217  212 1
   221  195  212 am
   222  222  223 1
   223  223  224 1
   224  223  231 1
   225  223  226 1
   226  224  225 2
   227  226  232 1
   228  226  228 1
   229  226  227 1
   230  227  234 1
   231  228  235 1
   232  228  236 1
   233  228  237 1
   234  229  227 1
   235  229  238 1
   236  229  239 1
   237  229  240 1
   238  230  222 1
   239  233  227 1
   240  214  222 am
   241  241  242 1
   242  242  250 1
   243  242  245 1
   244  242  243 1
   245  243  244 2
   246  245  252 1
   247  245  246 1
   248  246  253 1
   249  246  247 1
   250  246  248 1
   251  247  254 1
   252  247  255 1
   253  247  256 1
   254  248  257 1
   255  248  258 1
   256  248  259 1
   257  249  241 1
   258  251  245 1
   259  224  241 am
   260  260  261 1
   261  261  266 1
   262  261  262 1
   263  262  263 2
   264  264  260 1
   265  265  261 1
   266  243  260 am
   267  267  268 1
   268  268  269 1
   269  268  276 1
   270  268  271 1
   271  269  270 2
   272  271  278 1
   273  271  272 1
   274  272  273 am
   275  272  274 2
   276  273  279 1
   277  273  280 1
   278  275  267 1
   279  277  271 1
   280  262  267 am
   281  281  282 1
   282  282  289 1
   283  282  285 1
   284  282  283 1
   285  283  284 2
   286  285  290 1
   287  285  286 1
   288  285  287 1
   289  286  293 1
   290  286  291 1
   291  286  292 1
   292  287  296 1
   293  287  294 1
   294  287  295 1
   295  288  281 1
   296  269  281 am
   297  297  298 1
   298  298  306 1
   299  298  301 1
   300  298  299 1
   301  299  300 2
   302  301  308 1
   303  301  302 1
   304  302  309 1
   305  302  303 1
   306  302  304 1
   307  303  310 1
   308  303  311 1
   309  303  312 1
   310  304  313 1
   311  304  314 1
   312  304  315 1
   313  305  297 1
   314  307  301 1
   315  283  297 am
   316  316  317 1
   317  317  324 1
   318  317  320 1
   319  317  318 1
   320  318  319 2
   321  320  325 1
   322  320  321 1
   323  320  322 1
   324  321  328 1
   325  321  326 1
   326  321  327 1
   327  322  331 1
   328  322  329 1
   329  322  330 1
   330  323  316 1
   331  299  316 am
   332  332  333 1
   333  333  339 1
   334  333  336 1
   335  333  334 1
   336  334  335 2
   337  336  341 1
   338  336  337 1
   339  338  332 1
   340  340  336 1
   341  342  337 1
   342  318  332 am
   343  343  344 1
   344  344  345 1
   345  344  358 1
   346  344  347 1
   347  345  346 2
   348  347  360 1
   349  347  348 1
   350  348  350 ar
   351  348  349 ar
   352  349  361 1
   353  349  353 ar
   354  350  351 ar
   355  350  352 ar
   356  351  353 ar
   357  351  354 ar
   358  352  355 ar
   359  352  363 1
   360  353  362 1
   361  354  364 1
   362  354  356 ar
   363  355  356 ar
   364  355  365 1
   365  356  366 1
   366  357  343 1
   367  359  347 1
   368  334  343 am
   369  367  368 1
   370  368  373 1
   371  368  371 1
   372  368  369 1
   373  369  370 2
   374  371  374 1
   375  371  375 1
   376  371  376 1
   377  372  367 1
   378  345  367 am
   379  377  378 1
   380  378  385 1
   381  378  381 1
   382  378  379 1
   383  379  380 2
   384  381  386 1
   385  381  382 1
   386  381  383 1
   387  382  389 1
   388  382  387 1
   389  382  388 1
   390  383  392 1
   391  383  390 1
   392  383  391 1
   393  384  377 1
   394  369  377 am
   395  393  394 1
   396  394  395 1
   397  394  408 1
   398  394  397 1
   399  395  396 2
   400  397  410 1
   401  397  398 1
   402  398  400 ar
   403  398  399 ar
   404  399  411 1
   405  399  403 ar
   406  400  401 ar
   407  400  402 ar
   408  401  403 ar
   409  401  404 ar
   410  402  405 ar
   411  402  413 1
   412  403  412 1
   413  404  414 1
   414  404  406 ar
   415  405  406 ar
   416  405  415 1
   417  406  416 1
   418  407  393 1
   419  409  397 1
   420  379  393 am
   421  417  418 1
   422  418  426 1
   423  418  421 1
   424  418  419 1
   425  419  420 2
   426  421  428 1
   427  421  422 1
   428  422  429 1
   429  422  423 1
   430  422  424 1
   431  423  430 1
   432  423  431 1
   433  423  432 1
   434  424  433 1
   435  424  434 1
   436  424  435 1
   437  425  417 1
   438  427  421 1
   439  395  417 am
   440  436  437 1
   441  437  438 1
   442  437  445 1
   443  437  440 1
   444  438  439 2
   445  440  447 1
   446  440  441 1
   447  441  442 am
   448  441  443 2
   449  442  448 1
   450  442  449 1
   451  444  436 1
   452  446  440 1
   453  419  436 am
   454  450  451 1
   455  451  457 1
   456  451  454 1
   457  451  452 1
   458  452  453 2
   459  454  459 1
   460  454  455 1
   461  456  450 1
   462  458  454 1
   463  460  455 1
   464  438  450 am
   465  461  462 1
   466  462  463 1
   467  462  470 1
   468  462  465 1
   469  463  464 2
   470  465  472 1
   471  465  466 1
   472  466  467 am
   473  466  468 2
   474  467  473 1
   475  467  474 1
   476  469  461 1
   477  471  465 1
   478  452  461 am
   479  475  476 1
   480  476  484 1
   481  476  479 1
   482  476  477 1
   483  477  478 2
   484  479  486 1
   485  479  480 1
   486  480  487 1
   487  480  481 1
   488  480  482 1
   489  481  488 1
   490  481  489 1
   491  481  490 1
   492  482  491 1
   493  482  492 1
   494  482  493 1
   495  483  475 1
   496  485  479 1
   497  463  475 am
   498  494  495 1
   499  495  504 1
   500  495  498 1
   501  495  496 1
   502  496  497 2
   503  498  506 1
   504  498  499 1
   505  499  508 1
   506  499  500 1
   507  500  502 2
   508  500  501 am
   509  501  509 1
   510  501  510 1
   511  503  494 1
   512  505  498 1
   513  507  499 1
   514  477  494 am
   515  511  512 1
   516  512  513 1
   517  512  520 1
   518  512  515 1
   519  513  514 2
   520  515  522 1
   521  515  516 1
   522  516  517 am
   523  516  518 2
   524  517  523 1
   525  517  524 1
   526  519  511 1
   527  521  515 1
   528  496  511 am
   529  525  526 1
   530  526  533 1
   531  526  529 1
   532  526  527 1
   533  527  528 2
   534  529  534 1
   535  529  530 1
   536  529  531 1
   537  530  537 1
   538  530  535 1
   539  530  536 1
   540  531  540 1
   541  531  538 1
   542  531  539 1
   543  532  525 1
   544  513  525 am
   545  541  542 1
   546  542  543 1
   547  542  549 1
   548  542  545 1
   549  543  544 2
   550  545  547 1
   551  545  550 1
   552  545  546 1
   553  546  552 1
   554  546  553 1
   555  546  554 1
   556  547  551 1
   557  548  541 1
   558  527  541 am
   559  555  556 1
   560  556  557 1
   561  556  564 1
   562  556  559 1
   563  557  558 2
   564  559  566 1
   565  559  560 1
   566  560  561 am
   567  560  562 2
   568  561  567 1
   569  561  568 1
   570  563  555 1
   571  565  559 1
   572  543  555 am
   573  569  570 1
   574  570  573 1
   575  570  571 1
   576  570  582 1
   577  571  572 2
   578  573  584 1
   579  573  574 1
   580  574  576 ar
   581  574  575 ar
   582  575  585 1
   583  575  577 ar
   584  576  586 1
   585  576  578 ar
   586  577  579 ar
   587  577  587 1
   588  578  579 ar
   589  578  588 1
   590  579  580 1
   591  580  589 1
   592  581  569 1
   593  583  573 1
   594  557  569 am
   595  590  591 1
   596  591  602 1
   597  591  594 1
   598  591  592 1
   599  592  593 2
   600  594  604 1
   601  594  595 1
   602  595  596 ar
   603  595  597 ar
   604  596  605 1
   605  596  598 ar
   606  597  599 ar
   607  597  606 1
   608  598  607 1
   609  598  600 ar
   610  599  600 ar
   611  599  608 1
   612  600  609 1
   613  601  590 1
   614  603  594 1
   615  571  590 am
   616  610  611 1
   617  611  618 1
   618  611  614 1
   619  611  612 1
   620  612  613 2
   621  614  619 1
   622  614  615 1
   623  614  616 1
   624  615  622 1
   625  615  620 1
   626  615  621 1
   627  616  625 1
   628  616  623 1
   629  616  624 1
   630  617  610 1
   631  592  610 am
   632  626  627 1
   633  627  634 1
   634  627  630 1
   635  627  628 1
   636  628  629 2
   637  630  635 1
   638  630  631 1
   639  630  632 1
   640  631  638 1
   641  631  636 1
   642  631  637 1
   643  632  641 1
   644  632  639 1
   645  632  640 1
   646  633  626 1
   647  612  626 am
   648  642  643 1
   649  643  649 1
   650  643  646 1
   651  643  644 1
   652  644  645 2
   653  646  651 1
   654  646  647 1
   655  648  642 1
   656  650  646 1
   657  652  647 1
   658  628  642 am
   659  653  654 1
   660  654  662 1
   661  654  657 1
   662  654  655 1
   663  655  656 2
   664  657  664 1
   665  657  658 1
   666  658  665 1
   667  658  659 1
   668  658  660 1
   669  659  666 1
   670  659  667 1
   671  659  668 1
   672  660  669 1
   673  660  670 1
   674  660  671 1
   675  661  653 1
   676  663  657 1
   677  644  653 am
   678  672  673 1
   679  673  678 1
   680  673  676 1
   681  673  674 1
   682  674  675 2
   683  676  679 1
   684  676  680 1
   685  676  681 1
   686  677  672 1
   687  655  672 am
   688  682  683 1
   689  683  688 1
   690  683  686 1
   691  683  684 1
   692  684  685 2
   693  686  689 1
   694  686  690 1
   695  686  691 1
   696  687  682 1
   697  674  682 am
   698  692  693 1
   699  693  698 1
   700  693  696 1
   701  693  694 1
   702  694  695 2
   703  696  699 1
   704  696  700 1
   705  696  701 1
   706  697  692 1
   707  684  692 am
   708  702  703 1
   709  703  711 1
   710  703  706 1
   711  703  704 1
   712  704  705 2
   713  706  713 1
   714  706  707 1
   715  707  708 2
   716  707  709 2
   717  710  702 1
   718  712  706 1
   719  694  702 am
   720  714  715 1
   721  715  716 1
   722  715  723 1
   723  715  718 1
   724  716  717 2
   725  718  724 1
   726  718  720 1
   727  718  719 1
   728  719  726 1
   729  720  727 1
   730  720  728 1
   731  720  729 1
   732  721  719 1
   733  721  730 1
   734  721  731 1
   735  721  732 1
   736  722  714 1
   737  725  719 1
   738  704  714 am
   739  733  734 1
   740  734  742 1
   741  734  737 1
   742  734  735 1
   743  735  736 2
   744  737  744 1
   745  737  738 1
   746  738  745 1
   747  738  739 1
   748  738  740 1
   749  739  746 1
   750  739  747 1
   751  739  748 1
   752  740  749 1
   753  740  750 1
   754  740  751 1
   755  741  733 1
   756  743  737 1
   757  716  733 am
   758  752  753 1
   759  753  760 1
   760  753  756 1
   761  753  754 1
   762  754  755 2
   763  756  761 1
   764  756  757 1
   765  756  758 1
   766  757  764 1
   767  757  762 1
   768  757  763 1
   769  758  767 1
   770  758  765 1
   771  758  766 1
   772  759  752 1
   773  735  752 am
   774  768  769 1
   775  769  774 1
   776  769  770 1
   777  770  771 2
   778  772  768 1
   779  773  769 1
   780  754  768 am
   781  775  776 1
   782  776  783 1
   783  776  779 1
   784  776  777 1
   785  777  778 2
   786  779  784 1
   787  779  780 1
   788  779  781 1
   789  780  787 1
   790  780  785 1
   791  780  786 1
   792  781  790 1
   793  781  788 1
   794  781  789 1
   795  782  775 1
   796  770  775 am
   797  791  792 1
   798  792  800 1
   799  792  795 1
   800  792  793 1
   801  793  794 2
   802  795  802 1
   803  795  796 1
   804  796  803 1
   805  796  797 1
   806  796  798 1
   807  797  804 1
   808  797  805 1
   809  797  806 1
   810  798  807 1
   811  798  808 1
   812  798  809 1
   813  799  791 1
   814  801  795 1
   815  777  791 am
   816  810  811 1
   817  811  816 1
   818  811  814 1
   819  811  812 1
   820  812  813 2
   821  814  817 1
   822  814  818 1
   823  814  819 1
   824  815  810 1
   825  793  810 am
   826  820  821 1
   827  821  822 1
   828  821  829 1
   829  821  824 1
   830  822  823 2
   831  824  830 1
   832  824  826 1
   833  824  825 1
   834  825  832 1
   835  826  833 1
   836  826  834 1
   837  826  835 1
   838  827  825 1
   839  827  836 1
   840  827  837 1
   841  827  838 1
   842  828  820 1
   843  831  825 1
   844  812  820 am
   845  839  845 1
   846  839  840 1
   847  840  843 1
   848  840  846 1
   849  840  841 1
   850  841  842 2
   851  843  844 1
   852  843  848 1
   853  844  845 1
   854  844  850 1
   855  845  852 1
   856  847  843 1
   857  849  844 1
   858  851  845 1
   859  822  839 am
   860  853  854 1
   861  854  865 1
   862  854  857 1
   863  854  855 1
   864  855  856 2
   865  857  867 1
   866  857  858 1
   867  858  859 ar
   868  858  860 ar
   869  859  868 1
   870  859  861 ar
   871  860  862 ar
   872  860  869 1
   873  861  870 1
   874  861  863 ar
   875  862  863 ar
   876  862  871 1
   877  863  872 1
   878  864  853 1
   879  866  857 1
   880  841  853 am
   881  873  874 1
   882  874  879 1
   883  874  877 1
   884  874  875 1
   885  875  876 2
   886  877  880 1
   887  877  881 1
   888  877  882 1
   889  878  873 1
   890  855  873 am
   891  883  884 1
   892  884  885 1
   893  884  892 1
   894  884  887 1
   895  885  886 2
   896  887  893 1
   897  887  889 1
   898  887  888 1
   899  888  895 1
   900  889  896 1
   901  889  897 1
   902  889  898 1
   903  890  888 1
   904  890  899 1
   905  890  900 1
   906  890  901 1
   907  891  883 1
   908  894  888 1
   909  875  883 am
   910  902  903 1
   911  903  904 1
   912  903  910 1
   913  903  906 1
   914  904  905 2
   915  906  908 1
   916  906  911 1
   917  906  907 1
   918  907  913 1
   919  907  914 1
   920  907  915 1
   921  908  912 1
   922  909  902 1
   923  885  902 am
   924  916  917 1
   925  917  918 1
   926  917  925 1
   927  917  920 1
   928  918  919 2
   929  920  926 1
   930  920  922 1
   931  920  921 1
   932  921  928 1
   933  922  929 1
   934  922  930 1
   935  922  931 1
   936  923  921 1
   937  923  932 1
   938  923  933 1
   939  923  934 1
   940  924  916 1
   941  927  921 1
   942  904  916 am
   943  935  936 1
   944  936  942 1
   945  936  939 1
   946  936  937 1
   947  937  938 2
   948  939  944 1
   949  939  940 1
   950  941  935 1
   951  943  939 1
   952  945  940 1
   953  918  935 am
   954  946  947 1
   955  947  948 1
   956  947  954 1
   957  947  950 1
   958  948  949 2
   959  950  952 1
   960  950  955 1
   961  950  951 1
   962  951  957 1
   963  951  958 1
   964  951  959 1
   965  952  956 1
   966  953  946 1
   967  937  946 am
   968  960  961 1
   969  961  966 1
   970  961  962 1
   971  962  963 2
   972  964  960 1
   973  965  961 1
   974  948  960 am
   975  967  968 1
   976  968  979 1
   977  968  971 1
   978  968  969 1
   979  969  970 2
   980  971  981 1
   981  971  972 1
   982  972  973 ar
   983  972  974 ar
   984  973  982 1
   985  973  975 ar
   986  974  976 ar
   987  974  983 1
   988  975  984 1
   989  975  977 ar
   990  976  977 ar
   991  976  985 1
   992  977  986 1
   993  978  967 1
   994  980  971 1
   995  962  967 am
   996  987  988 1
   997  988  994 1
   998  988  991 1
   999  988  989 1
  1000  989  990 2
  1001  991  996 1
  1002  991  992 1
  1003  993  987 1
  1004  995  991 1
  1005  969  987 am
  1006  997  998 1
  1007  998 1003 1
  1008  998 1001 1
  1009  998  999 1
  1010  999 1000 2
  1011 1001 1004 1
  1012 1001 1005 1
  1013 1001 1006 1
  1014 1002  997 1
  1015  989  997 am
  1016 1007 1008 1
  1017 1008 1013 1
  1018 1008 1011 1
  1019 1008 1009 1
  1020 1009 1010 2
  1021 1011 1014 1
  1022 1011 1015 1
  1023 1011 1016 1
  1024 1012 1007 1
  1025  999 1007 am
  1026 1017 1018 1
  1027 1018 1024 1
  1028 1018 1021 1
  1029 1018 1019 1
  1030 1019 1020 2
  1031 1021 1026 1
  1032 1021 1022 1
  1033 1023 1017 1
  1034 1025 1021 1
  1035 1009 1017 am
  1036 1027 1028 1
  1037 1027 1037 1
  1038 1028 1029 1
  1039 1028 1031 1
  1040 1028 1038 1
  1041 1029 1030 2
  1042 1031 1032 1
  1043 1031 1039 1
  1044 1031 1040 1
  1045 1032 1033 ar
  1046 1032 1034 ar
  1047 1033 1036 ar
  1048 1033 1041 1
  1049 1034 1035 ar
  1050 1035 1036 ar
  1051 1035 1042 1
  1052 1036 1043 1
  1053 1019 1027 am
  1054 1044 1045 1
  1055 1045 1050 1
  1056 1045 1046 1
  1057 1046 1047 2
  1058 1048 1044 1
  1059 1049 1045 1
  1060 1044 1029 am
  1061 1051 1052 1
  1062 1052 1058 1
  1063 1052 1055 1
  1064 1052 1053 1
  1065 1053 1054 2
  1066 1055 1060 1
  1067 1055 1056 1
  1068 1057 1051 1
  1069 1059 1055 1
  1070 1046 1051 am
  1071 1061 1062 1
  1072 1062 1070 1
  1073 1062 1065 1
  1074 1062 1063 1
  1075 1063 1064 2
  1076 1065 1072 1
  1077 1065 1066 1
  1078 1066 1073 1
  1079 1066 1067 1
  1080 1066 1068 1
  1081 1067 1074 1
  1082 1067 1075 1
  1083 1067 1076 1
  1084 1068 1077 1
  1085 1068 1078 1
  1086 1068 1079 1
  1087 1069 1061 1
  1088 1071 1065 1
  1089 1053 1061 am
  1090 1080 1081 1
  1091 1081 1092 1
  1092 1081 1084 1
  1093 1081 1082 1
  1094 1082 1083 2
  1095 1084 1094 1
  1096 1084 1085 1
  1097 1085 1086 ar
  1098 1085 1087 ar
  1099 1086 1095 1
  1100 1086 1088 ar
  1101 1087 1089 ar
  1102 1087 1096 1
  1103 1088 1097 1
  1104 1088 1090 ar
  1105 1089 1090 ar
  1106 1089 1098 1
  1107 1090 1099 1
  1108 1091 1080 1
  1109 1093 1084 1
  1110 1063 1080 am
  1111 1100 1101 1
  1112 1101 1102 1
  1113 1101 1109 1
  1114 1101 1104 1
  1115 1102 1103 2
  1116 1104 1110 1
  1117 1104 1106 1
  1118 1104 1105 1
  1119 1105 1112 1
  1120 1106 1113 1
  1121 1106 1114 1
  1122 1106 1115 1
  1123 1107 1105 1
  1124 1107 1116 1
  1125 1107 1117 1
  1126 1107 1118 1
  1127 1108 1100 1
  1128 1111 1105 1
  1129 1082 1100 am
  1130 1119 1120 1
  1131 1120 1125 1
  1132 1120 1123 1
  1133 1120 1121 1
  1134 1121 1122 2
  1135 1123 1126 1
  1136 1123 1127 1
  1137 1123 1128 1
  1138 1124 1119 1
  1139 1102 1119 am
  1140 1129 1130 1
  1141 1130 1136 1
  1142 1130 1133 1
  1143 1130 1131 1
  1144 1131 1132 2
  1145 1133 1138 1
  1146 1133 1134 1
  1147 1135 1129 1
  1148 1137 1133 1
  1149 1139 1134 1
  1150 1121 1129 am
  1151 1140 1141 1
  1152 1141 1152 1
  1153 1141 1144 1
  1154 1141 1142 1
  1155 1142 1143 2
  1156 1144 1154 1
  1157 1144 1145 1
  1158 1145 1146 ar
  1159 1145 1147 ar
  1160 1146 1155 1
  1161 1146 1148 ar
  1162 1147 1149 ar
  1163 1147 1156 1
  1164 1148 1157 1
  1165 1148 1150 ar
  1166 1149 1150 ar
  1167 1149 1158 1
  1168 1150 1159 1
  1169 1151 1140 1
  1170 1153 1144 1
  1171 1131 1140 am
  1172 1160 1161 1
  1173 1161 1168 1
  1174 1161 1164 1
  1175 1161 1162 1
  1176 1162 1163 2
  1177 1164 1169 1
  1178 1164 1165 1
  1179 1164 1166 1
  1180 1165 1172 1
  1181 1165 1170 1
  1182 1165 1171 1
  1183 1166 1175 1
  1184 1166 1173 1
  1185 1166 1174 1
  1186 1167 1160 1
  1187 1142 1160 am
  1188 1176 1177 1
  1189 1177 1185 1
  1190 1177 1180 1
  1191 1177 1178 1
  1192 1178 1179 2
  1193 1180 1187 1
  1194 1180 1181 1
  1195 1181 1188 1
  1196 1181 1182 1
  1197 1181 1183 1
  1198 1182 1189 1
  1199 1182 1190 1
  1200 1182 1191 1
  1201 1183 1192 1
  1202 1183 1193 1
  1203 1183 1194 1
  1204 1184 1176 1
  1205 1186 1180 1
  1206 1162 1176 am
  1207 1195 1196 1
  1208 1196 1203 1
  1209 1196 1199 1
  1210 1196 1197 1
  1211 1197 1198 2
  1212 1199 1204 1
  1213 1199 1200 1
  1214 1199 1201 1
  1215 1200 1207 1
  1216 1200 1205 1
  1217 1200 1206 1
  1218 1201 1210 1
  1219 1201 1208 1
  1220 1201 1209 1
  1221 1202 1195 1
  1222 1178 1195 am
  1223 1211 1212 1
  1224 1212 1220 1
  1225 1212 1215 1
  1226 1212 1213 1
  1227 1213 1214 2
  1228 1215 1222 1
  1229 1215 1216 1
  1230 1216 1223 1
  1231 1216 1217 1
  1232 1216 1218 1
  1233 1217 1224 1
  1234 1217 1225 1
  1235 1217 1226 1
  1236 1218 1227 1
  1237 1218 1228 1
  1238 1218 1229 1
  1239 1219 1211 1
  1240 1221 1215 1
  1241 1197 1211 am
  1242 1230 1231 1
  1243 1231 1236 1
  1244 1231 1234 1
  1245 1231 1232 1
  1246 1232 1233 2
  1247 1234 1237 1
  1248 1234 1238 1
  1249 1234 1239 1
  1250 1235 1230 1
  1251 1213 1230 am
  1252 1240 1241 1
  1253 1241 1250 1
  1254 1241 1244 1
  1255 1241 1242 1
  1256 1242 1243 2
  1257 1244 1252 1
  1258 1244 1245 1
  1259 1245 1254 1
  1260 1245 1246 1
  1261 1246 1248 2
  1262 1246 1247 am
  1263 1247 1255 1
  1264 1247 1256 1
  1265 1249 1240 1
  1266 1251 1244 1
  1267 1253 1245 1
  1268 1232 1240 am
  1269 1257 1258 1
  1270 1258 1264 1
  1271 1258 1261 1
  1272 1258 1259 1
  1273 1259 1260 2
  1274 1261 1266 1
  1275 1261 1262 1
  1276 1263 1257 1
  1277 1265 1261 1
  1278 1267 1262 1
  1279 1242 1257 am
  1280 1268 1269 1
  1281 1269 1275 1
  1282 1269 1272 1
  1283 1269 1270 1
  1284 1270 1271 2
  1285 1272 1277 1
  1286 1272 1273 1
  1287 1274 1268 1
  1288 1276 1272 1
  1289 1278 1273 1
  1290 1259 1268 am
  1291 1279 1280 1
  1292 1280 1281 1
  1293 1280 1288 1
  1294 1280 1283 1
  1295 1281 1282 2
  1296 1283 1289 1
  1297 1283 1285 1
  1298 1283 1284 1
  1299 1284 1291 1
  1300 1285 1292 1
  1301 1285 1293 1
  1302 1285 1294 1
  1303 1286 1284 1
  1304 1286 1295 1
  1305 1286 1296 1
  1306 1286 1297 1
  1307 1287 1279 1
  1308 1290 1284 1
  1309 1270 1279 am
  1310 1298 1299 1
  1311 1299 1310 1
  1312 1299 1302 1
  1313 1299 1300 1
  1314 1300 1301 2
  1315 1302 1312 1
  1316 1302 1303 1
  1317 1303 1304 ar
  1318 1303 1305 ar
  1319 1304 1313 1
  1320 1304 1306 ar
  1321 1305 1307 ar
  1322 1305 1314 1
  1323 1306 1315 1
  1324 1306 1308 ar
  1325 1307 1308 ar
  1326 1307 1316 1
  1327 1308 1317 1
  1328 1309 1298 1
  1329 1311 1302 1
  1330 1281 1298 am
  1331 1318 1319 1
  1332 1319 1325 1
  1333 1319 1322 1
  1334 1319 1320 1
  1335 1320 1321 2
  1336 1322 1327 1
  1337 1322 1323 1
  1338 1324 1318 1
  1339 1326 1322 1
  1340 1328 1323 1
  1341 1300 1318 am
  1342 1329 1330 1
  1343 1330 1338 1
  1344 1330 1333 1
  1345 1330 1331 1
  1346 1331 1332 2
  1347 1333 1340 1
  1348 1333 1334 1
  1349 1334 1341 1
  1350 1334 1335 1
  1351 1334 1336 1
  1352 1335 1342 1
  1353 1335 1343 1
  1354 1335 1344 1
  1355 1336 1345 1
  1356 1336 1346 1
  1357 1336 1347 1
  1358 1337 1329 1
  1359 1339 1333 1
  1360 1320 1329 am
  1361 1348 1349 1
  1362 1349 1357 1
  1363 1349 1352 1
  1364 1349 1350 1
  1365 1350 1351 2
  1366 1352 1359 1
  1367 1352 1353 1
  1368 1353 1360 1
  1369 1353 1354 1
  1370 1353 1355 1
  1371 1354 1361 1
  1372 1354 1362 1
  1373 1354 1363 1
  1374 1355 1364 1
  1375 1355 1365 1
  1376 1355 1366 1
  1377 1356 1348 1
  1378 1358 1352 1
  1379 1331 1348 am
  1380 1367 1368 1
  1381 1368 1373 1
  1382 1368 1371 1
  1383 1368 1369 1
  1384 1369 1370 2
  1385 1371 1374 1
  1386 1371 1375 1
  1387 1371 1376 1
  1388 1372 1367 1
  1389 1350 1367 am
  1390 1377 1378 1
  1391 1378 1379 1
  1392 1378 1386 1
  1393 1378 1381 1
  1394 1379 1380 2
  1395 1381 1387 1
  1396 1381 1383 1
  1397 1381 1382 1
  1398 1382 1389 1
  1399 1383 1390 1
  1400 1383 1391 1
  1401 1383 1392 1
  1402 1384 1382 1
  1403 1384 1393 1
  1404 1384 1394 1
  1405 1384 1395 1
  1406 1385 1377 1
  1407 1388 1382 1
  1408 1369 1377 am
  1409 1396 1397 1
  1410 1397 1402 1
  1411 1397 1400 1
  1412 1397 1398 1
  1413 1398 1399 2
  1414 1400 1403 1
  1415 1400 1404 1
  1416 1400 1405 1
  1417 1401 1396 1
  1418 1379 1396 am
  1419 1406 1407 1
  1420 1407 1408 1
  1421 1407 1415 1
  1422 1407 1410 1
  1423 1408 1409 2
  1424 1410 1416 1
  1425 1410 1412 1
  1426 1410 1411 1
  1427 1411 1418 1
  1428 1412 1419 1
  1429 1412 1420 1
  1430 1412 1421 1
  1431 1413 1411 1
  1432 1413 1422 1
  1433 1413 1423 1
  1434 1413 1424 1
  1435 1414 1406 1
  1436 1417 1411 1
  1437 1398 1406 am
  1438 1425 1426 1
  1439 1426 1434 1
  1440 1426 1429 1
  1441 1426 1427 1
  1442 1427 1428 2
  1443 1429 1436 1
  1444 1429 1430 1
  1445 1430 1431 2
  1446 1430 1432 2
  1447 1433 1425 1
  1448 1435 1429 1
  1449 1408 1425 am
  1450 1437 1438 1
  1451 1438 1439 1
  1452 1438 1449 1
  1453 1438 1441 1
  1454 1439 1440 2
  1455 1441 1451 1
  1456 1441 1442 1
  1457 1442 1453 1
  1458 1442 1443 1
  1459 1443 1444 1
  1460 1443 1455 1
  1461 1444 1456 1
  1462 1444 1445 2
  1463 1445 1446 2
  1464 1445 1447 2
  1465 1446 1457 1
  1466 1446 1458 1
  1467 1447 1459 1
  1468 1447 1460 1
  1469 1448 1437 1
  1470 1450 1441 1
  1471 1452 1442 1
  1472 1454 1443 1
  1473 1427 1437 am
  1474 1461 1462 1
  1475 1462 1465 1
  1476 1462 1463 1
  1477 1462 1474 1
  1478 1463 1464 2
  1479 1465 1476 1
  1480 1465 1466 1
  1481 1466 1468 ar
  1482 1466 1467 ar
  1483 1467 1477 1
  1484 1467 1469 ar
  1485 1468 1478 1
  1486 1468 1470 ar
  1487 1469 1471 ar
  1488 1469 1479 1
  1489 1470 1471 ar
  1490 1470 1480 1
  1491 1471 1472 1
  1492 1472 1481 1
  1493 1473 1461 1
  1494 1475 1465 1
  1495 1439 1461 am
  1496 1482 1483 1
  1497 1483 1484 1
  1498 1483 1491 1
  1499 1483 1486 1
  1500 1484 1485 2
  1501 1486 1492 1
  1502 1486 1488 1
  1503 1486 1487 1
  1504 1487 1494 1
  1505 1488 1495 1
  1506 1488 1496 1
  1507 1488 1497 1
  1508 1489 1487 1
  1509 1489 1498 1
  1510 1489 1499 1
  1511 1489 1500 1
  1512 1490 1482 1
  1513 1493 1487 1
  1514 1463 1482 am
  1515 1501 1502 1
  1516 1502 1507 1
  1517 1502 1505 1
  1518 1502 1503 1
  1519 1503 1504 2
  1520 1505 1508 1
  1521 1505 1509 1
  1522 1505 1510 1
  1523 1506 1501 1
  1524 1484 1501 am
  1525 1511 1512 1
  1526 1512 1513 1
  1527 1512 1520 1
  1528 1512 1515 1
  1529 1513 1514 2
  1530 1515 1521 1
  1531 1515 1517 1
  1532 1515 1516 1
  1533 1516 1523 1
  1534 1517 1524 1
  1535 1517 1525 1
  1536 1517 1526 1
  1537 1518 1516 1
  1538 1518 1527 1
  1539 1518 1528 1
  1540 1518 1529 1
  1541 1519 1511 1
  1542 1522 1516 1
  1543 1503 1511 am
  1544 1530 1531 1
  1545 1531 1536 1
  1546 1531 1534 1
  1547 1531 1532 1
  1548 1532 1533 2
  1549 1534 1537 1
  1550 1534 1538 1
  1551 1534 1539 1
  1552 1535 1530 1
  1553 1513 1530 am
  1554 1540 1541 1
  1555 1541 1542 1
  1556 1541 1549 1
  1557 1541 1544 1
  1558 1542 1543 2
  1559 1544 1550 1
  1560 1544 1546 1
  1561 1544 1545 1
  1562 1545 1552 1
  1563 1546 1553 1
  1564 1546 1554 1
  1565 1546 1555 1
  1566 1547 1545 1
  1567 1547 1556 1
  1568 1547 1557 1
  1569 1547 1558 1
  1570 1548 1540 1
  1571 1551 1545 1
  1572 1532 1540 am
  1573 1559 1565 1
  1574 1559 1560 1
  1575 1560 1563 1
  1576 1560 1566 1
  1577 1560 1561 1
  1578 1561 1562 2
  1579 1563 1564 1
  1580 1563 1568 1
  1581 1564 1565 1
  1582 1564 1570 1
  1583 1565 1572 1
  1584 1567 1563 1
  1585 1569 1564 1
  1586 1571 1565 1
  1587 1542 1559 am
  1588 1573 1574 1
  1589 1574 1582 1
  1590 1574 1577 1
  1591 1574 1575 1
  1592 1575 1576 2
  1593 1577 1584 1
  1594 1577 1578 1
  1595 1578 1585 1
  1596 1578 1579 1
  1597 1578 1580 1
  1598 1579 1586 1
  1599 1579 1587 1
  1600 1579 1588 1
  1601 1580 1589 1
  1602 1580 1590 1
  1603 1580 1591 1
  1604 1581 1573 1
  1605 1583 1577 1
  1606 1561 1573 am
  1607 1592 1593 1
  1608 1593 1594 1
  1609 1593 1604 1
  1610 1593 1596 1
  1611 1594 1595 2
  1612 1596 1606 1
  1613 1596 1597 1
  1614 1597 1608 1
  1615 1597 1598 1
  1616 1598 1599 1
  1617 1598 1610 1
  1618 1599 1611 1
  1619 1599 1600 2
  1620 1600 1601 2
  1621 1600 1602 2
  1622 1601 1612 1
  1623 1601 1613 1
  1624 1602 1614 1
  1625 1602 1615 1
  1626 1603 1592 1
  1627 1605 1596 1
  1628 1607 1597 1
  1629 1609 1598 1
  1630 1575 1592 am
  1631 1616 1617 1
  1632 1617 1620 1
  1633 1617 1618 1
  1634 1617 1629 1
  1635 1618 1619 2
  1636 1620 1631 1
  1637 1620 1621 1
  1638 1621 1623 ar
  1639 1621 1622 ar
  1640 1622 1632 1
  1641 1622 1624 ar
  1642 1623 1633 1
  1643 1623 1625 ar
  1644 1624 1626 ar
  1645 1624 1634 1
  1646 1625 1626 ar
  1647 1625 1635 1
  1648 1626 1627 1
  1649 1627 1636 1
  1650 1628 1616 1
  1651 1630 1620 1
  1652 1594 1616 am
  1653 1637 1638 1
  1654 1638 1639 1
  1655 1638 1646 1
  1656 1638 1641 1
  1657 1639 1640 2
  1658 1641 1648 1
  1659 1641 1642 1
  1660 1642 1643 am
  1661 1642 1644 2
  1662 1643 1649 1
  1663 1643 1650 1
  1664 1645 1637 1
  1665 1647 1641 1
  1666 1618 1637 am
  1667 1651 1652 1
  1668 1652 1657 1
  1669 1652 1653 1
  1670 1653 1654 2
  1671 1655 1651 1
  1672 1656 1652 1
  1673 1639 1651 am
  1674 1658 1659 1
  1675 1659 1667 1
  1676 1659 1662 1
  1677 1659 1660 1
  1678 1660 1661 2
  1679 1662 1669 1
  1680 1662 1663 1
  1681 1663 1670 1
  1682 1663 1664 1
  1683 1663 1665 1
  1684 1664 1671 1
  1685 1664 1672 1
  1686 1664 1673 1
  1687 1665 1674 1
  1688 1665 1675 1
  1689 1665 1676 1
  1690 1666 1658 1
  1691 1668 1662 1
  1692 1653 1658 am
  1693 1677 1678 1
  1694 1678 1685 1
  1695 1678 1681 1
  1696 1678 1679 1
  1697 1679 1680 2
  1698 1681 1686 1
  1699 1681 1682 1
  1700 1681 1683 1
  1701 1682 1689 1
  1702 1682 1687 1
  1703 1682 1688 1
  1704 1683 1692 1
  1705 1683 1690 1
  1706 1683 1691 1
  1707 1684 1677 1
  1708 1660 1677 am
  1709 1693 1694 1
  1710 1694 1695 1
  1711 1694 1701 1
  1712 1694 1697 1
  1713 1695 1696 2
  1714 1697 1699 1
  1715 1697 1702 1
  1716 1697 1698 1
  1717 1698 1704 1
  1718 1698 1705 1
  1719 1698 1706 1
  1720 1699 1703 1
  1721 1700 1693 1
  1722 1679 1693 am
  1723 1707 1708 1
  1724 1708 1713 1
  1725 1708 1709 1
  1726 1709 1710 2
  1727 1711 1707 1
  1728 1712 1708 1
  1729 1695 1707 am
  1730 1714 1715 1
  1731 1715 1716 1
  1732 1715 1722 1
  1733 1715 1718 1
  1734 1716 1717 2
  1735 1718 1720 1
  1736 1718 1723 1
  1737 1718 1719 1
  1738 1719 1725 1
  1739 1719 1726 1
  1740 1719 1727 1
  1741 1720 1724 1
  1742 1721 1714 1
  1743 1709 1714 am
  1744 1728 1729 1
  1745 1729 1730 1
  1746 1729 1740 1
  1747 1729 1732 1
  1748 1730 1731 2
  1749 1732 1742 1
  1750 1732 1733 1
  1751 1733 1744 1
  1752 1733 1734 1
  1753 1734 1735 1
  1754 1734 1746 1
  1755 1735 1747 1
  1756 1735 1736 2
  1757 1736 1737 2
  1758 1736 1738 2
  1759 1737 1748 1
  1760 1737 1749 1
  1761 1738 1750 1
  1762 1738 1751 1
  1763 1739 1728 1
  1764 1741 1732 1
  1765 1743 1733 1
  1766 1745 1734 1
  1767 1716 1728 am
  1768 1752 1753 1
  1769 1753 1758 1
  1770 1753 1756 1
  1771 1753 1754 1
  1772 1754 1755 2
  1773 1756 1759 1
  1774 1756 1760 1
  1775 1756 1761 1
  1776 1757 1752 1
  1777 1730 1752 am
  1778 1762 1763 1
  1779 1763 1768 1
  1780 1763 1766 1
  1781 1763 1764 1
  1782 1764 1765 2
  1783 1766 1769 1
  1784 1766 1770 1
  1785 1766 1771 1
  1786 1767 1762 1
  1787 1754 1762 am
  1788 1772 1773 1
  1789 1773 1778 1
  1790 1773 1774 1
  1791 1774 1775 2
  1792 1776 1772 1
  1793 1777 1773 1
  1794 1764 1772 am
  1795 1779 1780 1
  1796 1780 1781 1
  1797 1780 1788 1
  1798 1780 1783 1
  1799 1781 1782 2
  1800 1783 1789 1
  1801 1783 1785 1
  1802 1783 1784 1
  1803 1784 1791 1
  1804 1785 1792 1
  1805 1785 1793 1
  1806 1785 1794 1
  1807 1786 1784 1
  1808 1786 1795 1
  1809 1786 1796 1
  1810 1786 1797 1
  1811 1787 1779 1
  1812 1790 1784 1
  1813 1774 1779 am
  1814 1798 1799 1
  1815 1799 1800 1
  1816 1799 1807 1
  1817 1799 1802 1
  1818 1800 1801 2
  1819 1802 1808 1
  1820 1802 1804 1
  1821 1802 1803 1
  1822 1803 1810 1
  1823 1804 1811 1
  1824 1804 1812 1
  1825 1804 1813 1
  1826 1805 1803 1
  1827 1805 1814 1
  1828 1805 1815 1
  1829 1805 1816 1
  1830 1806 1798 1
  1831 1809 1803 1
  1832 1781 1798 am
  1833 1817 1818 1
  1834 1818 1823 1
  1835 1818 1821 1
  1836 1818 1819 1
  1837 1819 1820 2
  1838 1821 1824 1
  1839 1821 1825 1
  1840 1821 1826 1
  1841 1822 1817 1
  1842 1800 1817 am
  1843 1827 1828 1
  1844 1828 1829 1
  1845 1828 1836 1
  1846 1828 1831 1
  1847 1829 1830 2
  1848 1831 1837 1
  1849 1831 1833 1
  1850 1831 1832 1
  1851 1832 1839 1
  1852 1833 1840 1
  1853 1833 1841 1
  1854 1833 1842 1
  1855 1834 1832 1
  1856 1834 1843 1
  1857 1834 1844 1
  1858 1834 1845 1
  1859 1835 1827 1
  1860 1838 1832 1
  1861 1819 1827 am
  1862 1846 1847 1
  1863 1847 1853 1
  1864 1847 1850 1
  1865 1847 1848 1
  1866 1848 1849 2
  1867 1850 1855 1
  1868 1850 1851 1
  1869 1852 1846 1
  1870 1854 1850 1
  1871 1856 1851 1
  1872 1829 1846 am
  1873 1857 1858 1
  1874 1858 1859 1
  1875 1858 1872 1
  1876 1858 1861 1
  1877 1859 1860 2
  1878 1861 1874 1
  1879 1861 1862 1
  1880 1862 1864 ar
  1881 1862 1863 ar
  1882 1863 1875 1
  1883 1863 1867 ar
  1884 1864 1865 ar
  1885 1864 1866 ar
  1886 1865 1867 ar
  1887 1865 1868 ar
  1888 1866 1869 ar
  1889 1866 1877 1
  1890 1867 1876 1
  1891 1868 1878 1
  1892 1868 1870 ar
  1893 1869 1870 ar
  1894 1869 1879 1
  1895 1870 1880 1
  1896 1871 1857 1
  1897 1873 1861 1
  1898 1848 1857 am
  1899 1881 1882 1
  1900 1882 1889 1
  1901 1882 1885 1
  1902 1882 1883 1
  1903 1883 1884 2
  1904 1885 1890 1
  1905 1885 1886 1
  1906 1885 1887 1
  1907 1886 1893 1
  1908 1886 1891 1
  1909 1886 1892 1
  1910 1887 1896 1
  1911 1887 1894 1
  1912 1887 1895 1
  1913 1888 1881 1
  1914 1859 1881 am
  1915 1897 1898 1
  1916 1898 1906 1
  1917 1898 1901 1
  1918 1898 1899 1
  1919 1899 1900 2
  1920 1901 1908 1
  1921 1901 1902 1
  1922 1902 1909 1
  1923 1902 1903 1
  1924 1902 1904 1
  1925 1903 1910 1
  1926 1903 1911 1
  1927 1903 1912 1
  1928 1904 1913 1
  1929 1904 1914 1
  1930 1904 1915 1
  1931 1905 1897 1
  1932 1907 1901 1
  1933 1883 1897 am
  1934 1916 1917 1
  1935 1917 1923 1
  1936 1917 1920 1
  1937 1917 1918 1
  1938 1918 1919 2
  1939 1920 1925 1
  1940 1920 1921 1
  1941 1922 1916 1
  1942 1924 1920 1
  1943 1926 1921 1
  1944 1899 1916 am
  1945 1927 1928 1
  1946 1928 1939 1
  1947 1928 1931 1
  1948 1928 1929 1
  1949 1929 1930 2
  1950 1931 1941 1
  1951 1931 1932 1
  1952 1932 1933 ar
  1953 1932 1934 ar
  1954 1933 1942 1
  1955 1933 1935 ar
  1956 1934 1936 ar
  1957 1934 1943 1
  1958 1935 1944 1
  1959 1935 1937 ar
  1960 1936 1937 ar
  1961 1936 1945 1
  1962 1937 1946 1
  1963 1938 1927 1
  1964 1940 1931 1
  1965 1918 1927 am
  1966 1947 1948 1
  1967 1948 1953 1
  1968 1948 1951 1
  1969 1948 1949 1
  1970 1949 1950 2
  1971 1951 1954 1
  1972 1951 1955 1
  1973 1951 1956 1
  1974 1952 1947 1
  1975 1929 1947 am
  1976 1957 1958 1
  1977 1958 1959 1
  1978 1958 1966 1
  1979 1958 1961 1
  1980 1959 1960 2
  1981 1961 1967 1
  1982 1961 1963 1
  1983 1961 1962 1
  1984 1962 1969 1
  1985 1963 1970 1
  1986 1963 1971 1
  1987 1963 1972 1
  1988 1964 1962 1
  1989 1964 1973 1
  1990 1964 1974 1
  1991 1964 1975 1
  1992 1965 1957 1
  1993 1968 1962 1
  1994 1949 1957 am
  1995 1976 1977 1
  1996 1977 1982 1
  1997 1977 1978 1
  1998 1978 1979 2
  1999 1980 1976 1
  2000 1981 1977 1
  2001 1959 1976 am
  2002 1983 1984 1
  2003 1984 1992 1
  2004 1984 1987 1
  2005 1984 1985 1
  2006 1985 1986 2
  2007 1987 1994 1
  2008 1987 1988 1
  2009 1988 1995 1
  2010 1988 1989 1
  2011 1988 1990 1
  2012 1989 1996 1
  2013 1989 1997 1
  2014 1989 1998 1
  2015 1990 1999 1
  2016 1990 2000 1
  2017 1990 2001 1
  2018 1991 1983 1
  2019 1993 1987 1
  2020 1978 1983 am
  2021 2002 2003 1
  2022 2003 2004 1
  2023 2003 2010 1
  2024 2003 2006 1
  2025 2004 2005 2
  2026 2006 2008 1
  2027 2006 2011 1
  2028 2006 2007 1
  2029 2007 2013 1
  2030 2007 2014 1
  2031 2007 2015 1
  2032 2008 2012 1
  2033 2009 2002 1
  2034 1985 2002 am
  2035 2016 2022 1
  2036 2016 2017 1
  2037 2017 2020 1
  2038 2017 2023 1
  2039 2017 2018 1
  2040 2018 2019 2
  2041 2020 2021 1
  2042 2020 2025 1
  2043 2021 2022 1
  2044 2021 2027 1
  2045 2022 2029 1
  2046 2024 2020 1
  2047 2026 2021 1
  2048 2028 2022 1
  2049 2004 2016 am
  2050 2030 2031 1
  2051 2031 2039 1
  2052 2031 2034 1
  2053 2031 2032 1
  2054 2032 2033 2
  2055 2034 2041 1
  2056 2034 2035 1
  2057 2035 2043 1
  2058 2035 2036 1
  2059 2036 2037 1
  2060 2037 2044 1
  2061 2037 2045 1
  2062 2037 2046 1
  2063 2038 2030 1
  2064 2040 2034 1
  2065 2042 2035 1
  2066 2018 2030 am
  2067 2047 2048 1
  2068 2048 2056 1
  2069 2048 2051 1
  2070 2048 2049 1
  2071 2049 2050 2
  2072 2051 2058 1
  2073 2051 2052 1
  2074 2052 2059 1
  2075 2052 2053 1
  2076 2052 2054 1
  2077 2053 2060 1
  2078 2053 2061 1
  2079 2053 2062 1
  2080 2054 2063 1
  2081 2054 2064 1
  2082 2054 2065 1
  2083 2055 2047 1
  2084 2057 2051 1
  2085 2032 2047 am
  2086 2066 2067 1
  2087 2067 2072 1
  2088 2067 2068 1
  2089 2068 2069 2
  2090 2070 2066 1
  2091 2071 2067 1
  2092 2049 2066 am
  2093 2073 2074 1
  2094 2074 2075 1
  2095 2074 2088 1
  2096 2074 2077 1
  2097 2075 2076 2
  2098 2077 2090 1
  2099 2077 2078 1
  2100 2078 2080 ar
  2101 2078 2079 ar
  2102 2079 2091 1
  2103 2079 2083 ar
  2104 2080 2081 ar
  2105 2080 2082 ar
  2106 2081 2083 ar
  2107 2081 2084 ar
  2108 2082 2085 ar
  2109 2082 2093 1
  2110 2083 2092 1
  2111 2084 2094 1
  2112 2084 2086 ar
  2113 2085 2086 ar
  2114 2085 2095 1
  2115 2086 2096 1
  2116 2087 2073 1
  2117 2089 2077 1
  2118 2068 2073 am
  2119 2097 2098 1
  2120 2098 2099 1
  2121 2098 2106 1
  2122 2098 2101 1
  2123 2099 2100 2
  2124 2101 2108 1
  2125 2101 2102 1
  2126 2102 2103 am
  2127 2102 2104 2
  2128 2103 2109 1
  2129 2103 2110 1
  2130 2105 2097 1
  2131 2107 2101 1
  2132 2075 2097 am
  2133 2111 2112 1
  2134 2112 2113 1
  2135 2112 2120 1
  2136 2112 2115 1
  2137 2113 2114 2
  2138 2115 2122 1
  2139 2115 2116 1
  2140 2116 2117 am
  2141 2116 2118 2
  2142 2117 2123 1
  2143 2117 2124 1
  2144 2119 2111 1
  2145 2121 2115 1
  2146 2099 2111 am
  2147 2125 2126 1
  2148 2126 2132 1
  2149 2126 2129 1
  2150 2126 2127 1
  2151 2127 2128 2
  2152 2129 2134 1
  2153 2129 2130 1
  2154 2131 2125 1
  2155 2133 2129 1
  2156 2113 2125 am
  2157 2135 2136 1
  2158 2136 2141 1
  2159 2136 2137 1
  2160 2137 2138 2
  2161 2139 2135 1
  2162 2140 2136 1
  2163 2127 2135 am
  2164 2142 2143 1
  2165 2143 2152 1
  2166 2143 2146 1
  2167 2143 2144 1
  2168 2144 2145 2
  2169 2146 2154 1
  2170 2146 2147 1
  2171 2147 2156 1
  2172 2147 2148 1
  2173 2148 2150 2
  2174 2148 2149 am
  2175 2149 2157 1
  2176 2149 2158 1
  2177 2151 2142 1
  2178 2153 2146 1
  2179 2155 2147 1
  2180 2137 2142 am
  2181 2159 2166 1
  2182 2159 2160 1
  2183 2160 2164 1
  2184 2160 2169 1
  2185 2160 2162 1
  2186 2162 2163 2
  2187 2164 2165 1
  2188 2164 2171 1
  2189 2165 2166 1
  2190 2165 2173 1
  2191 2166 2175 1
  2192 2161 2167 1
  2193 2161 2176 1
  2194 2161 2177 1
  2195 2161 2178 1
  2196 2167 2162 2
  2197 2167 2168 1
  2198 2170 2164 1
  2199 2172 2165 1
  2200 2174 2166 1
  2201 2144 2159 am
  2202 2179 2180 1
  2203 2180 2188 1
  2204 2180 2182 1
  2205 2182 2183 2
  2206 2181 2184 1
  2207 2181 2189 1
  2208 2181 2190 1
  2209 2181 2191 1
  2210 2184 2179 am
  2211 2184 2185 2
  2212 2186 2179 1
  2213 2187 2180 1
  2214 2162 2179 1
  2215 2192 2193 1
  2216 2193 2199 1
  2217 2193 2196 1
  2218 2193 2194 1
  2219 2194 2195 2
  2220 2196 2201 1
  2221 2196 2197 1
  2222 2198 2192 1
  2223 2200 2196 1
  2224 2182 2192 am
  2225 2202 2203 1
  2226 2203 2208 1
  2227 2203 2204 1
  2228 2204 2205 2
  2229 2206 2202 1
  2230 2207 2203 1
  2231 2194 2202 am
  2232 2209 2210 1
  2233 2210 2219 1
  2234 2210 2213 1
  2235 2210 2211 1
  2236 2211 2212 2
  2237 2213 2221 1
  2238 2213 2214 1
  2239 2214 2223 1
  2240 2214 2215 1
  2241 2215 2216 2
  2242 2215 2217 2
  2243 2218 2209 1
  2244 2220 2213 1
  2245 2222 2214 1
  2246 2204 2209 am
  2247 2224 2225 1
  2248 2225 2230 1
  2249 2225 2226 1
  2250 2226 2227 2
  2251 2228 2224 1
  2252 2229 2225 1
  2253 2211 2224 am
  2254 2231 2232 1
  2255 2232 2241 1
  2256 2232 2235 1
  2257 2232 2233 1
  2258 2233 2234 2
  2259 2235 2243 1
  2260 2235 2236 1
  2261 2236 2245 1
  2262 2236 2237 1
  2263 2237 2239 2
  2264 2237 2238 am
  2265 2238 2246 1
  2266 2238 2247 1
  2267 2240 2231 1
  2268 2242 2235 1
  2269 2244 2236 1
  2270 2226 2231 am
  2271 2248 2249 1
  2272 2249 2256 1
  2273 2249 2252 1
  2274 2249 2250 1
  2275 2250 2251 2
  2276 2252 2257 1
  2277 2252 2253 1
  2278 2252 2254 1
  2279 2253 2260 1
  2280 2253 2258 1
  2281 2253 2259 1
  2282 2254 2263 1
  2283 2254 2261 1
  2284 2254 2262 1
  2285 2255 2248 1
  2286 2233 2248 am
  2287 2264 2265 1
  2288 2265 2270 1
  2289 2265 2268 1
  2290 2265 2266 1
  2291 2266 2267 2
  2292 2268 2271 1
  2293 2268 2272 1
  2294 2268 2273 1
  2295 2269 2264 1
  2296 2250 2264 am
  2297 2274 2275 1
  2298 2275 2281 1
  2299 2275 2278 1
  2300 2275 2276 1
  2301 2276 2277 2
  2302 2278 2283 1
  2303 2278 2279 1
  2304 2280 2274 1
  2305 2282 2278 1
  2306 2266 2274 am
  2307 2284 2285 1
  2308 2285 2293 1
  2309 2285 2288 1
  2310 2285 2286 1
  2311 2286 2287 2
  2312 2288 2295 1
  2313 2288 2289 1
  2314 2289 2296 1
  2315 2289 2290 1
  2316 2289 2291 1
  2317 2290 2297 1
  2318 2290 2298 1
  2319 2290 2299 1
  2320 2291 2300 1
  2321 2291 2301 1
  2322 2291 2302 1
  2323 2292 2284 1
  2324 2294 2288 1
  2325 2276 2284 am
  2326 2303 2304 1
  2327 2304 2315 1
  2328 2304 2307 1
  2329 2304 2305 1
  2330 2305 2306 2
  2331 2307 2317 1
  2332 2307 2308 1
  2333 2308 2309 ar
  2334 2308 2310 ar
  2335 2309 2318 1
  2336 2309 2311 ar
  2337 2310 2312 ar
  2338 2310 2319 1
  2339 2311 2320 1
  2340 2311 2313 ar
  2341 2312 2313 ar
  2342 2312 2321 1
  2343 2313 2322 1
  2344 2314 2303 1
  2345 2316 2307 1
  2346 2286 2303 am
  2347 2323 2324 1
  2348 2324 2333 1
  2349 2324 2327 1
  2350 2324 2325 1
  2351 2325 2326 2
  2352 2327 2335 1
  2353 2327 2328 1
  2354 2328 2337 1
  2355 2328 2329 1
  2356 2329 2330 2
  2357 2329 2331 2
  2358 2332 2323 1
  2359 2334 2327 1
  2360 2336 2328 1
  2361 2305 2323 am
  2362 2338 2339 1
  2363 2339 2347 1
  2364 2339 2342 1
  2365 2339 2340 1
  2366 2340 2341 2
  2367 2342 2349 1
  2368 2342 2343 1
  2369 2343 2344 2
  2370 2343 2345 2
  2371 2346 2338 1
  2372 2348 2342 1
  2373 2325 2338 am
  2374 2350 2351 1
  2375 2351 2358 1
  2376 2351 2354 1
  2377 2351 2352 1
  2378 2352 2353 2
  2379 2354 2359 1
  2380 2354 2355 1
  2381 2354 2356 1
  2382 2355 2362 1
  2383 2355 2360 1
  2384 2355 2361 1
  2385 2356 2365 1
  2386 2356 2363 1
  2387 2356 2364 1
  2388 2357 2350 1
  2389 2340 2350 am
  2390 2366 2367 1
  2391 2367 2374 1
  2392 2367 2370 1
  2393 2367 2368 1
  2394 2368 2369 2
  2395 2370 2375 1
  2396 2370 2371 1
  2397 2370 2372 1
  2398 2371 2378 1
  2399 2371 2376 1
  2400 2371 2377 1
  2401 2372 2381 1
  2402 2372 2379 1
  2403 2372 2380 1
  2404 2373 2366 1
  2405 2352 2366 am
  2406 2382 2388 1
  2407 2382 2383 1
  2408 2383 2386 1
  2409 2383 2389 1
  2410 2383 2384 1
  2411 2384 2385 2
  2412 2386 2387 1
  2413 2386 2391 1
  2414 2387 2388 1
  2415 2387 2393 1
  2416 2388 2395 1
  2417 2390 2386 1
  2418 2392 2387 1
  2419 2394 2388 1
  2420 2368 2382 am
  2421 2396 2397 1
  2422 2397 2405 1
  2423 2397 2400 1
  2424 2397 2398 1
  2425 2398 2399 2
  2426 2400 2407 1
  2427 2400 2401 1
  2428 2401 2409 1
  2429 2401 2402 1
  2430 2402 2403 1
  2431 2403 2410 1
  2432 2403 2411 1
  2433 2403 2412 1
  2434 2404 2396 1
  2435 2406 2400 1
  2436 2408 2401 1
  2437 2384 2396 am
  2438 2413 2414 1
  2439 2414 2415 1
  2440 2414 2422 1
  2441 2414 2417 1
  2442 2415 2416 2
  2443 2417 2424 1
  2444 2417 2418 1
  2445 2418 2419 am
  2446 2418 2420 2
  2447 2419 2425 1
  2448 2419 2426 1
  2449 2421 2413 1
  2450 2423 2417 1
  2451 2398 2413 am
  2452 2427 2428 1
  2453 2428 2431 1
  2454 2428 2429 1
  2455 2428 2440 1
  2456 2429 2430 2
  2457 2431 2442 1
  2458 2431 2432 1
  2459 2432 2434 ar
  2460 2432 2433 ar
  2461 2433 2443 1
  2462 2433 2435 ar
  2463 2434 2444 1
  2464 2434 2436 ar
  2465 2435 2437 ar
  2466 2435 2445 1
  2467 2436 2437 ar
  2468 2436 2446 1
  2469 2437 2438 1
  2470 2438 2447 1
  2471 2439 2427 1
  2472 2441 2431 1
  2473 2415 2427 am
  2474 2448 2449 1
  2475 2449 2457 1
  2476 2449 2452 1
  2477 2449 2450 1
  2478 2450 2451 2
  2479 2452 2459 1
  2480 2452 2453 1
  2481 2453 2461 1
  2482 2453 2454 1
  2483 2454 2455 1
  2484 2455 2462 1
  2485 2455 2463 1
  2486 2455 2464 1
  2487 2456 2448 1
  2488 2458 2452 1
  2489 2460 2453 1
  2490 2429 2448 am
  2491 2465 2466 1
  2492 2466 2473 1
  2493 2466 2469 1
  2494 2466 2467 1
  2495 2467 2468 2
  2496 2469 2474 1
  2497 2469 2470 1
  2498 2469 2471 1
  2499 2470 2477 1
  2500 2470 2475 1
  2501 2470 2476 1
  2502 2471 2480 1
  2503 2471 2478 1
  2504 2471 2479 1
  2505 2472 2465 1
  2506 2450 2465 am
  2507 2481 2482 1
  2508 2482 2485 1
  2509 2482 2483 1
  2510 2482 2494 1
  2511 2483 2484 2
  2512 2485 2496 1
  2513 2485 2486 1
  2514 2486 2488 ar
  2515 2486 2487 ar
  2516 2487 2497 1
  2517 2487 2489 ar
  2518 2488 2498 1
  2519 2488 2490 ar
  2520 2489 2491 ar
  2521 2489 2499 1
  2522 2490 2491 ar
  2523 2490 2500 1
  2524 2491 2492 1
  2525 2492 2501 1
  2526 2493 2481 1
  2527 2495 2485 1
  2528 2467 2481 am
  2529 2502 2503 1
  2530 2503 2514 1
  2531 2503 2506 1
  2532 2503 2504 1
  2533 2504 2505 2
  2534 2506 2516 1
  2535 2506 2507 1
  2536 2507 2508 ar
  2537 2507 2509 ar
  2538 2508 2517 1
  2539 2508 2510 ar
  2540 2509 2511 ar
  2541 2509 2518 1
  2542 2510 2519 1
  2543 2510 2512 ar
  2544 2511 2512 ar
  2545 2511 2520 1
  2546 2512 2521 1
  2547 2513 2502 1
  2548 2515 2506 1
  2549 2483 2502 am
  2550 2522 2523 1
  2551 2523 2524 1
  2552 2523 2531 1
  2553 2523 2526 1
  2554 2524 2525 2
  2555 2526 2533 1
  2556 2526 2527 1
  2557 2527 2528 am
  2558 2527 2529 2
  2559 2528 2534 1
  2560 2528 2535 1
  2561 2530 2522 1
  2562 2532 2526 1
  2563 2504 2522 am
  2564 2536 2537 1
  2565 2537 2548 1
  2566 2537 2540 1
  2567 2537 2538 1
  2568 2538 2539 2
  2569 2540 2550 1
  2570 2540 2541 1
  2571 2541 2542 ar
  2572 2541 2543 ar
  2573 2542 2551 1
  2574 2542 2544 ar
  2575 2543 2545 ar
  2576 2543 2552 1
  2577 2544 2553 1
  2578 2544 2546 ar
  2579 2545 2546 ar
  2580 2545 2554 1
  2581 2546 2555 1
  2582 2547 2536 1
  2583 2549 2540 1
  2584 2524 2536 am
  2585 2556 2557 1
  2586 2557 2568 1
  2587 2557 2560 1
  2588 2557 2558 1
  2589 2558 2559 2
  2590 2560 2570 1
  2591 2560 2561 1
  2592 2561 2562 ar
  2593 2561 2563 ar
  2594 2562 2571 1
  2595 2562 2564 ar
  2596 2563 2565 ar
  2597 2563 2572 1
  2598 2564 2573 1
  2599 2564 2566 ar
  2600 2565 2566 ar
  2601 2565 2574 1
  2602 2566 2575 1
  2603 2567 2556 1
  2604 2569 2560 1
  2605 2538 2556 am
  2606 2576 2577 1
  2607 2577 2582 1
  2608 2577 2580 1
  2609 2577 2578 1
  2610 2578 2579 2
  2611 2580 2583 1
  2612 2580 2584 1
  2613 2580 2585 1
  2614 2581 2576 1
  2615 2558 2576 am
  2616 2586 2587 1
  2617 2587 2593 1
  2618 2587 2590 1
  2619 2587 2588 1
  2620 2588 2589 2
  2621 2590 2595 1
  2622 2590 2591 1
  2623 2592 2586 1
  2624 2594 2590 1
  2625 2596 2591 1
  2626 2578 2586 am
  2627 2597 2598 1
  2628 2598 2605 1
  2629 2598 2601 1
  2630 2598 2599 1
  2631 2599 2600 2
  2632 2601 2606 1
  2633 2601 2602 1
  2634 2601 2603 1
  2635 2602 2609 1
  2636 2602 2607 1
  2637 2602 2608 1
  2638 2603 2612 1
  2639 2603 2610 1
  2640 2603 2611 1
  2641 2604 2597 1
  2642 2588 2597 am
  2643 2613 2614 1
  2644 2614 2622 1
  2645 2614 2617 1
  2646 2614 2615 1
  2647 2615 2616 2
  2648 2617 2624 1
  2649 2617 2618 1
  2650 2618 2625 1
  2651 2618 2619 1
  2652 2618 2620 1
  2653 2619 2626 1
  2654 2619 2627 1
  2655 2619 2628 1
  2656 2620 2629 1
  2657 2620 2630 1
  2658 2620 2631 1
  2659 2621 2613 1
  2660 2623 2617 1
  2661 2599 2613 am
  2662 2632 2633 1
  2663 2633 2640 1
  2664 2633 2636 1
  2665 2633 2634 1
  2666 2634 2635 2
  2667 2636 2641 1
  2668 2636 2637 1
  2669 2636 2638 1
  2670 2637 2644 1
  2671 2637 2642 1
  2672 2637 2643 1
  2673 2638 2647 1
  2674 2638 2645 1
  2675 2638 2646 1
  2676 2639 2632 1
  2677 2615 2632 am
  2678 2648 2654 1
  2679 2648 2649 1
  2680 2649 2652 1
  2681 2649 2655 1
  2682 2649 2650 1
  2683 2650 2651 2
  2684 2652 2653 1
  2685 2652 2657 1
  2686 2653 2654 1
  2687 2653 2659 1
  2688 2654 2661 1
  2689 2656 2652 1
  2690 2658 2653 1
  2691 2660 2654 1
  2692 2634 2648 am
  2693 2662 2663 1
  2694 2663 2671 1
  2695 2663 2666 1
  2696 2663 2664 1
  2697 2664 2665 2
  2698 2666 2673 1
  2699 2666 2667 1
  2700 2667 2674 1
  2701 2667 2668 1
  2702 2667 2669 1
  2703 2668 2675 1
  2704 2668 2676 1
  2705 2668 2677 1
  2706 2669 2678 1
  2707 2669 2679 1
  2708 2669 2680 1
  2709 2670 2662 1
  2710 2672 2666 1
  2711 2650 2662 am
  2712 2681 2682 1
  2713 2682 2690 1
  2714 2682 2685 1
  2715 2682 2683 1
  2716 2683 2684 2
  2717 2685 2692 1
  2718 2685 2686 1
  2719 2686 2693 1
  2720 2686 2687 1
  2721 2686 2688 1
  2722 2687 2694 1
  2723 2687 2695 1
  2724 2687 2696 1
  2725 2688 2697 1
  2726 2688 2698 1
  2727 2688 2699 1
  2728 2689 2681 1
  2729 2691 2685 1
  2730 2664 2681 am
  2731 2700 2701 1
  2732 2701 2709 1
  2733 2701 2704 1
  2734 2701 2702 1
  2735 2702 2703 2
  2736 2704 2711 1
  2737 2704 2705 1
  2738 2705 2712 1
  2739 2705 2706 1
  2740 2705 2707 1
  2741 2706 2713 1
  2742 2706 2714 1
  2743 2706 2715 1
  2744 2707 2716 1
  2745 2707 2717 1
  2746 2707 2718 1
  2747 2708 2700 1
  2748 2710 2704 1
  2749 2683 2700 am
  2750 2719 2720 1
  2751 2720 2728 1
  2752 2720 2723 1
  2753 2720 2721 1
  2754 2721 2722 2
  2755 2723 2730 1
  2756 2723 2724 1
  2757 2724 2732 1
  2758 2724 2725 1
  2759 2725 2726 1
  2760 2726 2733 1
  2761 2726 2734 1
  2762 2726 2735 1
  2763 2727 2719 1
  2764 2729 2723 1
  2765 2731 2724 1
  2766 2702 2719 am
  2767 2736 2737 1
  2768 2737 2745 1
  2769 2737 2740 1
  2770 2737 2738 1
  2771 2738 2739 2
  2772 2740 2747 1
  2773 2740 2741 1
  2774 2741 2748 1
  2775 2741 2742 1
  2776 2741 2743 1
  2777 2742 2749 1
  2778 2742 2750 1
  2779 2742 2751 1
  2780 2743 2752 1
  2781 2743 2753 1
  2782 2743 2754 1
  2783 2744 2736 1
  2784 2746 2740 1
  2785 2721 2736 am
  2786 2755 2756 1
  2787 2756 2761 1
  2788 2756 2757 1
  2789 2757 2758 2
  2790 2759 2755 1
  2791 2760 2756 1
  2792 2738 2755 am
  2793 2762 2763 1
  2794 2763 2770 1
  2795 2763 2766 1
  2796 2763 2764 1
  2797 2764 2765 2
  2798 2766 2771 1
  2799 2766 2767 1
  2800 2766 2768 1
  2801 2767 2774 1
  2802 2767 2772 1
  2803 2767 2773 1
  2804 2768 2777 1
  2805 2768 2775 1
  2806 2768 2776 1
  2807 2769 2762 1
  2808 2757 2762 am
  2809 2778 2779 1
  2810 2779 2782 1
  2811 2779 2780 1
  2812 2779 2791 1
  2813 2780 2781 2
  2814 2782 2793 1
  2815 2782 2783 1
  2816 2783 2785 ar
  2817 2783 2784 ar
  2818 2784 2794 1
  2819 2784 2786 ar
  2820 2785 2795 1
  2821 2785 2787 ar
  2822 2786 2788 ar
  2823 2786 2796 1
  2824 2787 2788 ar
  2825 2787 2797 1
  2826 2788 2789 1
  2827 2789 2798 1
  2828 2790 2778 1
  2829 2792 2782 1
  2830 2764 2778 am
  2831 2799 2800 1
  2832 2800 2808 1
  2833 2800 2803 1
  2834 2800 2801 1
  2835 2801 2802 2
  2836 2803 2810 1
  2837 2803 2804 1
  2838 2804 2811 1
  2839 2804 2805 1
  2840 2804 2806 1
  2841 2805 2812 1
  2842 2805 2813 1
  2843 2805 2814 1
  2844 2806 2815 1
  2845 2806 2816 1
  2846 2806 2817 1
  2847 2807 2799 1
  2848 2809 2803 1
  2849 2780 2799 am
  2850 2818 2819 1
  2851 2819 2820 1
  2852 2819 2830 1
  2853 2819 2822 1
  2854 2820 2821 2
  2855 2822 2832 1
  2856 2822 2823 1
  2857 2823 2834 1
  2858 2823 2824 1
  2859 2824 2825 1
  2860 2824 2836 1
  2861 2825 2837 1
  2862 2825 2826 2
  2863 2826 2827 2
  2864 2826 2828 2
  2865 2827 2838 1
  2866 2827 2839 1
  2867 2828 2840 1
  2868 2828 2841 1
  2869 2829 2818 1
  2870 2831 2822 1
  2871 2833 2823 1
  2872 2835 2824 1
  2873 2801 2818 am
  2874 2842 2843 1
  2875 2843 2844 1
  2876 2843 2851 1
  2877 2843 2846 1
  2878 2844 2845 2
  2879 2846 2852 1
  2880 2846 2848 1
  2881 2846 2847 1
  2882 2847 2854 1
  2883 2848 2855 1
  2884 2848 2856 1
  2885 2848 2857 1
  2886 2849 2847 1
  2887 2849 2858 1
  2888 2849 2859 1
  2889 2849 2860 1
  2890 2850 2842 1
  2891 2853 2847 1
  2892 2820 2842 am
  2893 2861 2862 1
  2894 2862 2873 1
  2895 2862 2865 1
  2896 2862 2863 1
  2897 2863 2864 2
  2898 2865 2875 1
  2899 2865 2866 1
  2900 2866 2867 ar
  2901 2866 2868 ar
  2902 2867 2876 1
  2903 2867 2869 ar
  2904 2868 2870 ar
  2905 2868 2877 1
  2906 2869 2878 1
  2907 2869 2871 ar
  2908 2870 2871 ar
  2909 2870 2879 1
  2910 2871 2880 1
  2911 2872 2861 1
  2912 2874 2865 1
  2913 2844 2861 am
  2914 2881 2882 1
  2915 2882 2887 1
  2916 2882 2885 1
  2917 2882 2883 1
  2918 2883 2884 2
  2919 2885 2888 1
  2920 2885 2889 1
  2921 2885 2890 1
  2922 2886 2881 1
  2923 2863 2881 am
  2924 2891 2892 1
  2925 2892 2897 1
  2926 2892 2895 1
  2927 2892 2893 1
  2928 2893 2894 2
  2929 2895 2898 1
  2930 2895 2899 1
  2931 2895 2900 1
  2932 2896 2891 1
  2933 2883 2891 am
  2934 2901 2902 1
  2935 2902 2907 1
  2936 2902 2905 1
  2937 2902 2903 1
  2938 2903 2904 2
  2939 2905 2908 1
  2940 2905 2909 1
  2941 2905 2910 1
  2942 2906 2901 1
  2943 2893 2901 am
  2944 2911 2912 1
  2945 2912 2913 1
  2946 2912 2923 1
  2947 2912 2915 1
  2948 2913 2914 2
  2949 2915 2925 1
  2950 2915 2916 1
  2951 2916 2927 1
  2952 2916 2917 1
  2953 2917 2918 1
  2954 2917 2929 1
  2955 2918 2930 1
  2956 2918 2919 2
  2957 2919 2920 2
  2958 2919 2921 2
  2959 2920 2931 1
  2960 2920 2932 1
  2961 2921 2933 1
  2962 2921 2934 1
  2963 2922 2911 1
  2964 2924 2915 1
  2965 2926 2916 1
  2966 2928 2917 1
  2967 2903 2911 am
  2968 2935 2936 1
  2969 2936 2937 1
  2970 2936 2947 1
  2971 2936 2939 1
  2972 2937 2938 2
  2973 2939 2949 1
  2974 2939 2940 1
  2975 2940 2951 1
  2976 2940 2941 1
  2977 2941 2942 1
  2978 2941 2953 1
  2979 2942 2954 1
  2980 2942 2943 2
  2981 2943 2944 2
  2982 2943 2945 2
  2983 2944 2955 1
  2984 2944 2956 1
  2985 2945 2957 1
  2986 2945 2958 1
  2987 2946 2935 1
  2988 2948 2939 1
  2989 2950 2940 1
  2990 2952 2941 1
  2991 2913 2935 am
  2992 2959 2960 1
  2993 2960 2969 1
  2994 2960 2963 1
  2995 2960 2961 1
  2996 2961 2962 2
  2997 2963 2971 1
  2998 2963 2964 1
  2999 2964 2973 1
  3000 2964 2965 1
  3001 2965 2967 2
  3002 2965 2966 am
  3003 2966 2974 1
  3004 2966 2975 1
  3005 2968 2959 1
  3006 2970 2963 1
  3007 2972 2964 1
  3008 2937 2959 am
  3009 2976 2977 1
  3010 2977 2985 1
  3011 2977 2980 1
  3012 2977 2978 1
  3013 2978 2979 2
  3014 2980 2987 1
  3015 2980 2981 1
  3016 2981 2988 1
  3017 2981 2982 1
  3018 2981 2983 1
  3019 2982 2989 1
  3020 2982 2990 1
  3021 2982 2991 1
  3022 2983 2992 1
  3023 2983 2993 1
  3024 2983 2994 1
  3025 2984 2976 1
  3026 2986 2980 1
  3027 2961 2976 am
  3028 2995 2996 1
  3029 2996 3005 1
  3030 2996 2999 1
  3031 2996 2997 1
  3032 2997 2998 2
  3033 2999 3007 1
  3034 2999 3000 1
  3035 3000 3009 1
  3036 3000 3001 1
  3037 3001 3011 1
  3038 3001 3002 1
  3039 3002 3013 1
  3040 3002 3003 1
  3041 3003 3014 1
  3042 3003 3015 1
  3043 3003 3016 1
  3044 3004 2995 1
  3045 3006 2999 1
  3046 3008 3000 1
  3047 3010 3001 1
  3048 3012 3002 1
  3049 2978 2995 am
  3050 3017 3018 1
  3051 3018 3027 1
  3052 3018 3021 1
  3053 3018 3019 1
  3054 3019 3020 2
  3055 3021 3029 1
  3056 3021 3022 1
  3057 3022 3031 1
  3058 3022 3023 1
  3059 3023 3025 2
  3060 3023 3024 am
  3061 3024 3032 1
  3062 3024 3033 1
  3063 3026 3017 1
  3064 3028 3021 1
  3065 3030 3022 1
  3066 2997 3017 am
  3067 3034 3035 1
  3068 3035 3043 1
  3069 3035 3038 1
  3070 3035 3036 1
  3071 3036 3037 2
  3072 3038 3045 1
  3073 3038 3039 1
  3074 3039 3047 1
  3075 3039 3040 1
  3076 3040 3041 1
  3077 3041 3048 1
  3078 3041 3049 1
  3079 3041 3050 1
  3080 3042 3034 1
  3081 3044 3038 1
  3082 3046 3039 1
  3083 3019 3034 am
  3084 3051 3052 1
  3085 3052 3061 1
  3086 3052 3055 1
  3087 3052 3053 1
  3088 3053 3054 2
  3089 3055 3063 1
  3090 3055 3056 1
  3091 3056 3065 1
  3092 3056 3057 1
  3093 3057 3058 2
  3094 3057 3059 2
  3095 3060 3051 1
  3096 3062 3055 1
  3097 3064 3056 1
  3098 3036 3051 am
  3099 3066 3067 1
  3100 3067 3073 1
  3101 3067 3070 1
  3102 3067 3068 1
  3103 3068 3069 2
  3104 3070 3075 1
  3105 3070 3071 1
  3106 3072 3066 1
  3107 3074 3070 1
  3108 3076 3071 1
  3109 3053 3066 am
  3110 3077 3078 1
  3111 3078 3087 1
  3112 3078 3081 1
  3113 3078 3079 1
  3114 3079 3080 2
  3115 3081 3089 1
  3116 3081 3082 1
  3117 3082 3091 1
  3118 3082 3083 1
  3119 3083 3085 2
  3120 3083 3084 am
  3121 3084 3092 1
  3122 3084 3093 1
  3123 3086 3077 1
  3124 3088 3081 1
  3125 3090 3082 1
  3126 3068 3077 am
  3127 3094 3100 1
  3128 3094 3095 1
  3129 3095 3098 1
  3130 3095 3101 1
  3131 3095 3096 1
  3132 3096 3097 2
  3133 3098 3099 1
  3134 3098 3103 1
  3135 3099 3100 1
  3136 3099 3105 1
  3137 3100 3107 1
  3138 3102 3098 1
  3139 3104 3099 1
  3140 3106 3100 1
  3141 3079 3094 am
  3142 3108 3109 1
  3143 3109 3117 1
  3144 3109 3112 1
  3145 3109 3110 1
  3146 3110 3111 2
  3147 3112 3119 1
  3148 3112 3113 1
  3149 3113 3120 1
  3150 3113 3114 1
  3151 3113 3115 1
  3152 3114 3121 1
  3153 3114 3122 1
  3154 3114 3123 1
  3155 3115 3124 1
  3156 3115 3125 1
  3157 3115 3126 1
  3158 3116 3108 1
  3159 3118 3112 1
  3160 3096 3108 am
  3161 3127 3133 1
  3162 3127 3128 1
  3163 3128 3131 1
  3164 3128 3134 1
  3165 3128 3129 1
  3166 3129 3130 2
  3167 3131 3132 1
  3168 3131 3136 1
  3169 3132 3133 1
  3170 3132 3138 1
  3171 3133 3140 1
  3172 3135 3131 1
  3173 3137 3132 1
  3174 3139 3133 1
  3175 3110 3127 am
  3176 3141 3142 1
  3177 3142 3147 1
  3178 3142 3143 1
  3179 3143 3144 2
  3180 3145 3141 1
  3181 3146 3142 1
  3182 3129 3141 am
  3183 3148 3149 1
  3184 3149 3158 1
  3185 3149 3152 1
  3186 3149 3150 1
  3187 3150 3151 2
  3188 3152 3160 1
  3189 3152 3153 1
  3190 3153 3162 1
  3191 3153 3154 1
  3192 3154 3155 2
  3193 3154 3156 2
  3194 3157 3148 1
  3195 3159 3152 1
  3196 3161 3153 1
  3197 3143 3148 am
  3198 3163 3164 1
  3199 3164 3165 1
  3200 3164 3175 1
  3201 3164 3167 1
  3202 3165 3166 2
  3203 3167 3177 1
  3204 3167 3168 1
  3205 3168 3179 1
  3206 3168 3169 1
  3207 3169 3170 1
  3208 3169 3181 1
  3209 3170 3182 1
  3210 3170 3171 2
  3211 3171 3172 2
  3212 3171 3173 2
  3213 3172 3183 1
  3214 3172 3184 1
  3215 3173 3185 1
  3216 3173 3186 1
  3217 3174 3163 1
  3218 3176 3167 1
  3219 3178 3168 1
  3220 3180 3169 1
  3221 3150 3163 am
  3222 3187 3188 1
  3223 3188 3193 1
  3224 3188 3191 1
  3225 3188 3189 1
  3226 3189 3190 2
  3227 3191 3194 1
  3228 3191 3195 1
  3229 3191 3196 1
  3230 3192 3187 1
  3231 3165 3187 am
  3232 3197 3198 1
  3233 3198 3199 1
  3234 3198 3209 1
  3235 3198 3201 1
  3236 3199 3200 2
  3237 3201 3211 1
  3238 3201 3202 1
  3239 3202 3213 1
  3240 3202 3203 1
  3241 3203 3204 1
  3242 3203 3215 1
  3243 3204 3216 1
  3244 3204 3205 2
  3245 3205 3206 2
  3246 3205 3207 2
  3247 3206 3217 1
  3248 3206 3218 1
  3249 3207 3219 1
  3250 3207 3220 1
  3251 3208 3197 1
  3252 3210 3201 1
  3253 3212 3202 1
  3254 3214 3203 1
  3255 3189 3197 am
  3256 3221 3222 1
  3257 3222 3228 1
  3258 3222 3225 1
  3259 3222 3223 1
  3260 3223 3224 2
  3261 3225 3230 1
  3262 3225 3226 1
  3263 3227 3221 1
  3264 3229 3225 1
  3265 3231 3226 1
  3266 3199 3221 am
  3267 3232 3233 1
  3268 3233 3234 1
  3269 3233 3240 1
  3270 3233 3236 1
  3271 3234 3235 2
  3272 3236 3238 1
  3273 3236 3241 1
  3274 3236 3237 1
  3275 3237 3243 1
  3276 3237 3244 1
  3277 3237 3245 1
  3278 3238 3242 1
  3279 3239 3232 1
  3280 3223 3232 am
  3281 3246 3247 1
  3282 3247 3255 1
  3283 3247 3250 1
  3284 3247 3248 1
  3285 3248 3249 2
  3286 3250 3257 1
  3287 3250 3251 1
  3288 3251 3258 1
  3289 3251 3252 1
  3290 3251 3253 1
  3291 3252 3259 1
  3292 3252 3260 1
  3293 3252 3261 1
  3294 3253 3262 1
  3295 3253 3263 1
  3296 3253 3264 1
  3297 3254 3246 1
  3298 3256 3250 1
  3299 3234 3246 am
  3300 3265 3266 1
  3301 3266 3275 1
  3302 3266 3269 1
  3303 3266 3267 1
  3304 3267 3268 2
  3305 3269 3277 1
  3306 3269 3270 1
  3307 3270 3279 1
  3308 3270 3271 1
  3309 3271 3273 2
  3310 3271 3272 am
  3311 3272 3280 1
  3312 3272 3281 1
  3313 3274 3265 1
  3314 3276 3269 1
  3315 3278 3270 1
  3316 3248 3265 am
  3317 3282 3283 1
  3318 3283 3292 1
  3319 3283 3286 1
  3320 3283 3284 1
  3321 3284 3285 2
  3322 3286 3294 1
  3323 3286 3287 1
  3324 3287 3296 1
  3325 3287 3288 1
  3326 3288 3298 1
  3327 3288 3289 1
  3328 3289 3300 1
  3329 3289 3290 1
  3330 3290 3301 1
  3331 3290 3302 1
  3332 3290 3303 1
  3333 3291 3282 1
  3334 3293 3286 1
  3335 3295 3287 1
  3336 3297 3288 1
  3337 3299 3289 1
  3338 3267 3282 am
  3339 3304 3305 1
  3340 3305 3314 1
  3341 3305 3308 1
  3342 3305 3306 1
  3343 3306 3307 2
  3344 3308 3316 1
  3345 3308 3309 1
  3346 3309 3318 1
  3347 3309 3310 1
  3348 3310 3311 2
  3349 3310 3312 2
  3350 3313 3304 1
  3351 3315 3308 1
  3352 3317 3309 1
  3353 3284 3304 am
  3354 3319 3320 1
  3355 3320 3327 1
  3356 3320 3323 1
  3357 3320 3321 1
  3358 3321 3322 2
  3359 3323 3328 1
  3360 3323 3324 1
  3361 3323 3325 1
  3362 3324 3331 1
  3363 3324 3329 1
  3364 3324 3330 1
  3365 3325 3334 1
  3366 3325 3332 1
  3367 3325 3333 1
  3368 3326 3319 1
  3369 3306 3319 am
  3370 3335 3336 1
  3371 3335 3345 1
  3372 3336 3337 1
  3373 3336 3339 1
  3374 3336 3346 1
  3375 3337 3338 2
  3376 3339 3340 1
  3377 3339 3347 1
  3378 3339 3348 1
  3379 3340 3341 ar
  3380 3340 3342 ar
  3381 3341 3344 ar
  3382 3341 3349 1
  3383 3342 3343 ar
  3384 3343 3344 ar
  3385 3343 3350 1
  3386 3344 3351 1
  3387 3321 3335 am
  3388 3352 3353 1
  3389 3353 3358 1
  3390 3353 3356 1
  3391 3353 3354 1
  3392 3354 3355 2
  3393 3356 3359 1
  3394 3356 3360 1
  3395 3356 3361 1
  3396 3357 3352 1
  3397 3352 3337 am
  3398 3362 3363 1
[truncated: 77,034 more chars]
