# Supplementary material for: The pocketome of G-protein-coupled receptors reveals previously untargeted allosteric sites
Source: Nat Commun. 2022 May 10;13:2567. doi: 10.1038/s41467-022-29609-6 (PMC9091257; doi:10.1038/s41467-022-29609-6)
Supplement: Supplementary file 4 — Supplementary Data 1 [file 41467_2022_29609_MOESM4_ESM.zip › docking_files/3uzc/mols.mol2]

# TRIPOS MOL2 file generated by SEED

@<TRIPOS>MOLECULE
methanamine
 8 7 0 0 0
****
USER_CHARGES
INVALID_CHARGES
Pose:   1 Cluster:   1 Fr_nu: 1289236 TotEn:   -60.18
@<TRIPOS>ATOM
      1 C1        -75.6388  -12.8690  -53.3438 C.3    1 LIG       0.04000
      2 N1        -77.0943  -12.8224  -53.5817 N.4    1 LIG      -0.30000
      3 H1        -75.2588  -11.8471  -53.3968 H      1 LIG       0.09000
      4 H2        -75.4756  -13.2978  -52.3532 H      1 LIG       0.09000
      5 H3        -75.1933  -13.4939  -54.1203 H      1 LIG       0.09000
      6 H4        -77.5107  -13.7620  -53.5438 H      1 LIG       0.33000
      7 H5        -77.3101  -12.4255  -54.5058 H      1 LIG       0.33000
      8 H6        -77.5709  -12.2439  -52.8773 H      1 LIG       0.33000
@<TRIPOS>BOND
      1       1       2 1
      2       1       3 1
      3       1       4 1
      4       1       5 1
      5       2       6 1
      6       2       7 1
      7       2       8 1
@<TRIPOS>ALT_TYPE
CGenFF_4.0_ALT_TYPE_SET
CGenFF_4.0 1 CG334 2 NG3P3 3 HGA3 4 HGA3 5 HGA3 6 HGP2 7 HGP2 8 HGP2
@<TRIPOS>MOLECULE
methanamine
 8 7 0 0 0
****
USER_CHARGES
INVALID_CHARGES
Pose:   2 Cluster:   2 Fr_nu: 1036620 TotEn:   -56.47
@<TRIPOS>ATOM
      1 C1        -77.4526  -14.7938  -54.3700 C.3    1 LIG       0.04000
      2 N1        -77.4282  -13.6092  -53.4906 N.4    1 LIG      -0.30000
      3 H1        -78.3790  -15.3366  -54.1735 H      1 LIG       0.09000
      4 H2        -77.4141  -14.4439  -55.4033 H      1 LIG       0.09000
      5 H3        -76.5810  -15.4058  -54.1300 H      1 LIG       0.09000
      6 H4        -76.5734  -13.0551  -53.6316 H      1 LIG       0.33000
      7 H5        -77.4622  -13.8786  -52.4985 H      1 LIG       0.33000
      8 H6        -78.2307  -12.9916  -53.6714 H      1 LIG       0.33000
@<TRIPOS>BOND
      1       1       2 1
      2       1       3 1
      3       1       4 1
      4       1       5 1
      5       2       6 1
      6       2       7 1
      7       2       8 1
@<TRIPOS>ALT_TYPE
CGenFF_4.0_ALT_TYPE_SET
CGenFF_4.0 1 CG334 2 NG3P3 3 HGA3 4 HGA3 5 HGA3 6 HGP2 7 HGP2 8 HGP2
@<TRIPOS>MOLECULE
methanamine
 8 7 0 0 0
****
USER_CHARGES
INVALID_CHARGES
Pose:   3 Cluster:   3 Fr_nu: 1745899 TotEn:   -56.46
@<TRIPOS>ATOM
      1 C1        -75.7503  -12.8189  -53.4335 C.3    1 LIG       0.04000
      2 N1        -76.4938  -13.2522  -52.2349 N.4    1 LIG      -0.30000
      3 H1        -74.9013  -13.4928  -53.5616 H      1 LIG       0.09000
      4 H2        -76.4291  -12.8758  -54.2866 H      1 LIG       0.09000
      5 H3        -75.4154  -11.7934  -53.2661 H      1 LIG       0.09000
      6 H4        -77.3101  -12.6509  -52.0622 H      1 LIG       0.33000
      7 H5        -75.9016  -13.2188  -51.3945 H      1 LIG       0.33000
      8 H6        -76.8358  -14.2172  -52.3345 H      1 LIG       0.33000
@<TRIPOS>BOND
      1       1       2 1
      2       1       3 1
      3       1       4 1
      4       1       5 1
      5       2       6 1
      6       2       7 1
      7       2       8 1
@<TRIPOS>ALT_TYPE
CGenFF_4.0_ALT_TYPE_SET
CGenFF_4.0 1 CG334 2 NG3P3 3 HGA3 4 HGA3 5 HGA3 6 HGP2 7 HGP2 8 HGP2
@<TRIPOS>MOLECULE
methanamine
 8 7 0 0 0
****
USER_CHARGES
INVALID_CHARGES
Pose:   4 Cluster:   4 Fr_nu: 339140 TotEn:   -56.42
@<TRIPOS>ATOM
      1 C1        -76.4818  -15.5599  -54.8087 C.3    1 LIG       0.04000
      2 N1        -75.0329  -15.7323  -55.0281 N.4    1 LIG      -0.30000
      3 H1        -76.8631  -16.4784  -54.3588 H      1 LIG       0.09000
      4 H2        -76.6195  -14.7083  -54.1396 H      1 LIG       0.09000
      5 H3        -76.9469  -15.3759  -55.7790 H      1 LIG       0.09000
      6 H4        -74.6155  -14.8938  -55.4527 H      1 LIG       0.33000
      7 H5        -74.8409  -16.5248  -55.6551 H      1 LIG       0.33000
      8 H6        -74.5384  -15.9102  -54.1438 H      1 LIG       0.33000
@<TRIPOS>BOND
      1       1       2 1
      2       1       3 1
      3       1       4 1
      4       1       5 1
      5       2       6 1
      6       2       7 1
      7       2       8 1
@<TRIPOS>ALT_TYPE
CGenFF_4.0_ALT_TYPE_SET
CGenFF_4.0 1 CG334 2 NG3P3 3 HGA3 4 HGA3 5 HGA3 6 HGP2 7 HGP2 8 HGP2
@<TRIPOS>MOLECULE
methanamine
 8 7 0 0 0
****
USER_CHARGES
INVALID_CHARGES
Pose:   5 Cluster:   5 Fr_nu: 1618229 TotEn:   -55.81
@<TRIPOS>ATOM
      1 C1        -77.4564  -14.4403  -53.8729 C.3    1 LIG       0.04000
      2 N1        -77.6581  -14.4299  -52.4113 N.4    1 LIG      -0.30000
      3 H1        -77.0372  -15.4106  -54.1454 H      1 LIG       0.09000
      4 H2        -78.4282  -14.2857  -54.3455 H      1 LIG       0.09000
      5 H3        -76.7663  -13.6313  -54.1205 H      1 LIG       0.09000
      6 H4        -78.0536  -13.5353  -52.0936 H      1 LIG       0.33000
      7 H5        -76.7712  -14.5716  -51.9099 H      1 LIG       0.33000
      8 H6        -78.3028  -15.1753  -52.1166 H      1 LIG       0.33000
@<TRIPOS>BOND
      1       1       2 1
      2       1       3 1
      3       1       4 1
      4       1       5 1
      5       2       6 1
      6       2       7 1
      7       2       8 1
@<TRIPOS>ALT_TYPE
CGenFF_4.0_ALT_TYPE_SET
CGenFF_4.0 1 CG334 2 NG3P3 3 HGA3 4 HGA3 5 HGA3 6 HGP2 7 HGP2 8 HGP2
@<TRIPOS>MOLECULE
methanamine
 8 7 0 0 0
****
USER_CHARGES
INVALID_CHARGES
Pose:   6 Cluster:   6 Fr_nu: 1526185 TotEn:   -55.13
@<TRIPOS>ATOM
      1 C1        -76.9822  -13.9936  -53.5954 C.3    1 LIG       0.04000
      2 N1        -77.4376  -12.9583  -54.5431 N.4    1 LIG      -0.30000
      3 H1        -76.4086  -13.4983  -52.8099 H      1 LIG       0.09000
      4 H2        -77.8672  -14.4841  -53.1856 H      1 LIG       0.09000
      5 H3        -76.3612  -14.7017  -54.1475 H      1 LIG       0.09000
      6 H4        -77.9869  -13.3676  -55.3101 H      1 LIG       0.33000
      7 H5        -76.6422  -12.4599  -54.9638 H      1 LIG       0.33000
      8 H6        -78.0301  -12.2584  -54.0772 H      1 LIG       0.33000
@<TRIPOS>BOND
      1       1       2 1
      2       1       3 1
      3       1       4 1
      4       1       5 1
      5       2       6 1
      6       2       7 1
      7       2       8 1
@<TRIPOS>ALT_TYPE
CGenFF_4.0_ALT_TYPE_SET
CGenFF_4.0 1 CG334 2 NG3P3 3 HGA3 4 HGA3 5 HGA3 6 HGP2 7 HGP2 8 HGP2
@<TRIPOS>MOLECULE
methanamine
 8 7 0 0 0
****
USER_CHARGES
INVALID_CHARGES
Pose:   7 Cluster:   7 Fr_nu: 1511860 TotEn:   -53.98
@<TRIPOS>ATOM
      1 C1        -78.5869  -15.7290  -51.3995 C.3    1 LIG       0.04000
      2 N1        -77.6979  -14.6264  -50.9857 N.4    1 LIG      -0.30000
      3 H1        -78.9557  -15.5024  -52.4016 H      1 LIG       0.09000
      4 H2        -78.0011  -16.6501  -51.3956 H      1 LIG       0.09000
      5 H3        -79.4081  -15.7830  -50.6822 H      1 LIG       0.09000
      6 H4        -77.3176  -14.7850  -50.0434 H      1 LIG       0.33000
      7 H5        -78.1981  -13.7278  -50.9703 H      1 LIG       0.33000
      8 H6        -76.9009  -14.5262  -51.6282 H      1 LIG       0.33000
@<TRIPOS>BOND
      1       1       2 1
      2       1       3 1
      3       1       4 1
      4       1       5 1
      5       2       6 1
      6       2       7 1
      7       2       8 1
@<TRIPOS>ALT_TYPE
CGenFF_4.0_ALT_TYPE_SET
CGenFF_4.0 1 CG334 2 NG3P3 3 HGA3 4 HGA3 5 HGA3 6 HGP2 7 HGP2 8 HGP2
@<TRIPOS>MOLECULE
methanamine
 8 7 0 0 0
****
USER_CHARGES
INVALID_CHARGES
Pose:   8 Cluster:   8 Fr_nu: 1495675 TotEn:   -53.26
@<TRIPOS>ATOM
      1 C1        -75.6740  -13.3378  -53.3035 C.3    1 LIG       0.04000
      2 N1        -74.6469  -14.0243  -54.1104 N.4    1 LIG      -0.30000
      3 H1        -75.9570  -12.4245  -53.8300 H      1 LIG       0.09000
      4 H2        -76.5260  -14.0129  -53.2025 H      1 LIG       0.09000
      5 H3        -75.2363  -13.1096  -52.3298 H      1 LIG       0.09000
      6 H4        -74.3393  -14.8972  -53.6619 H      1 LIG       0.33000
      7 H5        -73.8152  -13.4330  -54.2394 H      1 LIG       0.33000
      8 H6        -75.0034  -14.2653  -55.0446 H      1 LIG       0.33000
@<TRIPOS>BOND
      1       1       2 1
      2       1       3 1
      3       1       4 1
      4       1       5 1
      5       2       6 1
      6       2       7 1
      7       2       8 1
@<TRIPOS>ALT_TYPE
CGenFF_4.0_ALT_TYPE_SET
CGenFF_4.0 1 CG334 2 NG3P3 3 HGA3 4 HGA3 5 HGA3 6 HGP2 7 HGP2 8 HGP2
@<TRIPOS>MOLECULE
methanamine
 8 7 0 0 0
****
USER_CHARGES
INVALID_CHARGES
Pose:   9 Cluster:   9 Fr_nu: 1838752 TotEn:   -51.25
@<TRIPOS>ATOM
      1 C1        -75.5194  -12.2664  -51.8365 C.3    1 LIG       0.04000
      2 N1        -76.4899  -12.2021  -52.9462 N.4    1 LIG      -0.30000
      3 H1        -75.4502  -11.2705  -51.3952 H      1 LIG       0.09000
      4 H2        -75.8897  -12.9927  -51.1105 H      1 LIG       0.09000
      5 H3        -74.5591  -12.5798  -52.2505 H      1 LIG       0.09000
      6 H4        -76.5979  -13.1169  -53.4034 H      1 LIG       0.33000
      7 H5        -76.1919  -11.5299  -53.6656 H      1 LIG       0.33000
      8 H6        -77.4189  -11.9098  -52.6152 H      1 LIG       0.33000
@<TRIPOS>BOND
      1       1       2 1
      2       1       3 1
      3       1       4 1
      4       1       5 1
      5       2       6 1
      6       2       7 1
      7       2       8 1
@<TRIPOS>ALT_TYPE
CGenFF_4.0_ALT_TYPE_SET
CGenFF_4.0 1 CG334 2 NG3P3 3 HGA3 4 HGA3 5 HGA3 6 HGP2 7 HGP2 8 HGP2
@<TRIPOS>MOLECULE
methanamine
 8 7 0 0 0
****
USER_CHARGES
INVALID_CHARGES
Pose:  10 Cluster:  10 Fr_nu: 1847074 TotEn:   -47.80
@<TRIPOS>ATOM
      1 C1        -79.2634   -9.5044  -55.9030 C.3    1 LIG       0.04000
      2 N1        -80.5212   -9.6787  -55.1513 N.4    1 LIG      -0.30000
      3 H1        -79.4355   -8.7486  -56.6715 H      1 LIG       0.09000
      4 H2        -78.4952   -9.1802  -55.1984 H      1 LIG       0.09000
      5 H3        -79.0054  -10.4665  -56.3498 H      1 LIG       0.09000
      6 H4        -80.4198  -10.3831  -54.4090 H      1 LIG       0.33000
      7 H5        -81.2858   -9.9858  -55.7670 H      1 LIG       0.33000
      8 H6        -80.8164   -8.7998  -54.7059 H      1 LIG       0.33000
@<TRIPOS>BOND
      1       1       2 1
      2       1       3 1
      3       1       4 1
      4       1       5 1
      5       2       6 1
      6       2       7 1
      7       2       8 1
@<TRIPOS>ALT_TYPE
CGenFF_4.0_ALT_TYPE_SET
CGenFF_4.0 1 CG334 2 NG3P3 3 HGA3 4 HGA3 5 HGA3 6 HGP2 7 HGP2 8 HGP2
@<TRIPOS>MOLECULE
methanamine
 8 7 0 0 0
****
USER_CHARGES
INVALID_CHARGES
Pose:  11 Cluster:  11 Fr_nu: 148040 TotEn:   -24.50
@<TRIPOS>ATOM
      1 C1        -52.2391    2.3461  -33.3612 C.3    1 LIG       0.04000
      2 N1        -52.1835    0.9136  -33.0114 N.4    1 LIG      -0.30000
      3 H1        -52.9302    2.8321  -32.6701 H      1 LIG       0.09000
      4 H2        -51.2315    2.7540  -33.2608 H      1 LIG       0.09000
      5 H3        -52.5937    2.4248  -34.3908 H      1 LIG       0.09000
      6 H4        -51.5442    0.4005  -33.6324 H      1 LIG       0.33000
      7 H5        -53.1098    0.4732  -33.0887 H      1 LIG       0.33000
      8 H6        -51.8547    0.7760  -32.0465 H      1 LIG       0.33000
@<TRIPOS>BOND
      1       1       2 1
      2       1       3 1
      3       1       4 1
      4       1       5 1
      5       2       6 1
      6       2       7 1
      7       2       8 1
@<TRIPOS>ALT_TYPE
CGenFF_4.0_ALT_TYPE_SET
CGenFF_4.0 1 CG334 2 NG3P3 3 HGA3 4 HGA3 5 HGA3 6 HGP2 7 HGP2 8 HGP2
@<TRIPOS>MOLECULE
methanol
 6 5 0 0 0
****
USER_CHARGES
INVALID_CHARGES
Pose:   1 Cluster:   1 Fr_nu: 118106 TotEn:   -15.03
@<TRIPOS>ATOM
      1 C1        -72.1875  -10.6040  -44.9990 C.3    1 LIG      -0.04000
      2 O1        -71.1067   -9.7811  -45.3983 O.3    1 LIG      -0.65000
      3 H1        -71.8111  -11.4337  -44.3957 H      1 LIG       0.09000
      4 H2        -72.7014  -10.9870  -45.8843 H      1 LIG       0.09000
      5 H3        -72.8850  -10.0104  -44.4034 H      1 LIG       0.09000
      6 H4        -71.4800   -9.0578  -45.9306 H      1 LIG       0.42000
@<TRIPOS>BOND
      1       1       2 1
      2       1       3 1
      3       1       4 1
      4       1       5 1
      5       2       6 1
@<TRIPOS>ALT_TYPE
CGenFF_4.0_ALT_TYPE_SET
CGenFF_4.0 1 CG331 2 OG311 3 HGA3 4 HGA3 5 HGA3 6 HGP1
@<TRIPOS>MOLECULE
methanol
 6 5 0 0 0
****
USER_CHARGES
INVALID_CHARGES
Pose:   2 Cluster:   2 Fr_nu: 1298109 TotEn:   -14.59
@<TRIPOS>ATOM
      1 C1        -65.4867  -11.8230  -36.4292 C.3    1 LIG      -0.04000
      2 O1        -64.5049  -12.8020  -36.7156 O.3    1 LIG      -0.65000
      3 H1        -65.2175  -10.8825  -36.9163 H      1 LIG       0.09000
      4 H2        -65.5547  -11.6792  -35.3479 H      1 LIG       0.09000
      5 H3        -66.4517  -12.1651  -36.8107 H      1 LIG       0.09000
      6 H4        -64.7783  -13.6204  -36.2670 H      1 LIG       0.42000
@<TRIPOS>BOND
      1       1       2 1
      2       1       3 1
      3       1       4 1
      4       1       5 1
      5       2       6 1
@<TRIPOS>ALT_TYPE
CGenFF_4.0_ALT_TYPE_SET
CGenFF_4.0 1 CG331 2 OG311 3 HGA3 4 HGA3 5 HGA3 6 HGP1
@<TRIPOS>MOLECULE
methanol
 6 5 0 0 0
****
USER_CHARGES
INVALID_CHARGES
Pose:   3 Cluster:   3 Fr_nu:  68405 TotEn:   -14.33
@<TRIPOS>ATOM
      1 C1        -77.7185  -16.4857  -43.2617 C.3    1 LIG      -0.04000
      2 O1        -77.4290  -17.2556  -42.1094 O.3    1 LIG      -0.65000
      3 H1        -78.1737  -17.1243  -44.0227 H      1 LIG       0.09000
      4 H2        -76.7962  -16.0431  -43.6465 H      1 LIG       0.09000
      5 H3        -78.4170  -15.6902  -42.9915 H      1 LIG       0.09000
      6 H4        -77.0271  -16.6553  -41.4584 H      1 LIG       0.42000
@<TRIPOS>BOND
      1       1       2 1
      2       1       3 1
      3       1       4 1
      4       1       5 1
      5       2       6 1
@<TRIPOS>ALT_TYPE
CGenFF_4.0_ALT_TYPE_SET
CGenFF_4.0 1 CG331 2 OG311 3 HGA3 4 HGA3 5 HGA3 6 HGP1
@<TRIPOS>MOLECULE
methanol
 6 5 0 0 0
****
USER_CHARGES
INVALID_CHARGES
Pose:   4 Cluster:   4 Fr_nu: 377812 TotEn:   -13.55
@<TRIPOS>ATOM
      1 C1        -65.4895  -12.1690  -36.6675 C.3    1 LIG      -0.04000
      2 O1        -65.4298  -13.3913  -37.3794 O.3    1 LIG      -0.65000
      3 H1        -64.5462  -11.6304  -36.7870 H      1 LIG       0.09000
      4 H2        -65.6743  -12.3712  -35.6094 H      1 LIG       0.09000
      5 H3        -66.3056  -11.5634  -37.0687 H      1 LIG       0.09000
      6 H4        -66.2830  -13.8395  -37.2494 H      1 LIG       0.42000
@<TRIPOS>BOND
      1       1       2 1
      2       1       3 1
      3       1       4 1
      4       1       5 1
      5       2       6 1
@<TRIPOS>ALT_TYPE
CGenFF_4.0_ALT_TYPE_SET
CGenFF_4.0 1 CG331 2 OG311 3 HGA3 4 HGA3 5 HGA3 6 HGP1
@<TRIPOS>MOLECULE
methanol
 6 5 0 0 0
****
USER_CHARGES
INVALID_CHARGES
Pose:   5 Cluster:   5 Fr_nu: 8799694 TotEn:   -13.08
@<TRIPOS>ATOM
      1 C1        -51.7232    1.8495  -32.9104 C.3    1 LIG      -0.04000
      2 O1        -51.3005    1.6704  -31.5711 O.3    1 LIG      -0.65000
      3 H1        -52.2316    2.8119  -33.0072 H      1 LIG       0.09000
      4 H2        -52.3995    1.0383  -33.1915 H      1 LIG       0.09000
      5 H3        -50.8481    1.8349  -33.5643 H      1 LIG       0.09000
      6 H4        -50.8549    0.8072  -31.5252 H      1 LIG       0.42000
@<TRIPOS>BOND
      1       1       2 1
      2       1       3 1
      3       1       4 1
      4       1       5 1
      5       2       6 1
@<TRIPOS>ALT_TYPE
CGenFF_4.0_ALT_TYPE_SET
CGenFF_4.0 1 CG331 2 OG311 3 HGA3 4 HGA3 5 HGA3 6 HGP1
@<TRIPOS>MOLECULE
methanol
 6 5 0 0 0
****
USER_CHARGES
INVALID_CHARGES
Pose:   6 Cluster:   6 Fr_nu: 8118536 TotEn:   -13.05
@<TRIPOS>ATOM
      1 C1        -75.9183  -12.0713  -53.3482 C.3    1 LIG      -0.04000
      2 O1        -76.4829  -10.7745  -53.2841 O.3    1 LIG      -0.65000
      3 H1        -74.8758  -12.0002  -53.6680 H      1 LIG       0.09000
      4 H2        -76.4862  -12.6824  -54.0542 H      1 LIG       0.09000
      5 H3        -75.9625  -12.5276  -52.3565 H      1 LIG       0.09000
      6 H4        -77.4063  -10.8790  -52.9975 H      1 LIG       0.42000
@<TRIPOS>BOND
      1       1       2 1
      2       1       3 1
      3       1       4 1
      4       1       5 1
      5       2       6 1
@<TRIPOS>ALT_TYPE
CGenFF_4.0_ALT_TYPE_SET
CGenFF_4.0 1 CG331 2 OG311 3 HGA3 4 HGA3 5 HGA3 6 HGP1
@<TRIPOS>MOLECULE
methanol
 6 5 0 0 0
****
USER_CHARGES
INVALID_CHARGES
Pose:   7 Cluster:   7 Fr_nu: 239278 TotEn:   -12.94
@<TRIPOS>ATOM
      1 C1        -69.9263  -10.4247  -46.5053 C.3    1 LIG      -0.04000
      2 O1        -69.8830   -9.1365  -45.9196 O.3    1 LIG      -0.65000
      3 H1        -68.9848  -10.9451  -46.3127 H      1 LIG       0.09000
      4 H2        -70.0895  -10.3312  -47.5819 H      1 LIG       0.09000
      5 H3        -70.7495  -10.9895  -46.0615 H      1 LIG       0.09000
      6 H4        -70.7340   -8.7068  -46.1117 H      1 LIG       0.42000
@<TRIPOS>BOND
      1       1       2 1
      2       1       3 1
      3       1       4 1
      4       1       5 1
      5       2       6 1
@<TRIPOS>ALT_TYPE
CGenFF_4.0_ALT_TYPE_SET
CGenFF_4.0 1 CG331 2 OG311 3 HGA3 4 HGA3 5 HGA3 6 HGP1
@<TRIPOS>MOLECULE
methanol
 6 5 0 0 0
****
USER_CHARGES
INVALID_CHARGES
Pose:   8 Cluster:   8 Fr_nu: 4828286 TotEn:   -12.90
@<TRIPOS>ATOM
      1 C1        -50.3620    5.4740  -30.8378 C.3    1 LIG      -0.04000
      2 O1        -51.0047    6.0430  -29.7120 O.3    1 LIG      -0.65000
      3 H1        -49.2816    5.4618  -30.6740 H      1 LIG       0.09000
      4 H2        -50.5994    6.0604  -31.7291 H      1 LIG       0.09000
      5 H3        -50.7195    4.4504  -30.9716 H      1 LIG       0.09000
      6 H4        -51.9598    6.0365  -29.8949 H      1 LIG       0.42000
@<TRIPOS>BOND
      1       1       2 1
      2       1       3 1
      3       1       4 1
      4       1       5 1
      5       2       6 1
@<TRIPOS>ALT_TYPE
CGenFF_4.0_ALT_TYPE_SET
CGenFF_4.0 1 CG331 2 OG311 3 HGA3 4 HGA3 5 HGA3 6 HGP1
@<TRIPOS>MOLECULE
methanol
 6 5 0 0 0
****
USER_CHARGES
INVALID_CHARGES
Pose:   9 Cluster:   9 Fr_nu: 8428465 TotEn:   -12.66
@<TRIPOS>ATOM
      1 C1        -51.7874    1.8776  -32.9134 C.3    1 LIG      -0.04000
      2 O1        -53.0884    2.1206  -33.4163 O.3    1 LIG      -0.65000
      3 H1        -51.1636    2.7606  -33.0726 H      1 LIG       0.09000
      4 H2        -51.3534    1.0147  -33.4249 H      1 LIG       0.09000
      5 H3        -51.8533    1.6690  -31.8430 H      1 LIG       0.09000
      6 H4        -53.6110    1.3161  -33.2571 H      1 LIG       0.42000
@<TRIPOS>BOND
      1       1       2 1
      2       1       3 1
      3       1       4 1
      4       1       5 1
      5       2       6 1
@<TRIPOS>ALT_TYPE
CGenFF_4.0_ALT_TYPE_SET
CGenFF_4.0 1 CG331 2 OG311 3 HGA3 4 HGA3 5 HGA3 6 HGP1
@<TRIPOS>MOLECULE
methanol
 6 5 0 0 0
****
USER_CHARGES
INVALID_CHARGES
Pose:  10 Cluster:  10 Fr_nu: 267032 TotEn:   -12.50
@<TRIPOS>ATOM
      1 C1        -51.5644  -10.2927  -29.7045 C.3    1 LIG      -0.04000
      2 O1        -50.9457  -11.4746  -30.1787 O.3    1 LIG      -0.65000
      3 H1        -51.9743   -9.7315  -30.5478 H      1 LIG       0.09000
      4 H2        -50.8295   -9.6845  -29.1711 H      1 LIG       0.09000
      5 H3        -52.3737  -10.5642  -29.0226 H      1 LIG       0.09000
      6 H4        -50.5949  -11.9444  -29.4029 H      1 LIG       0.42000
@<TRIPOS>BOND
      1       1       2 1
      2       1       3 1
      3       1       4 1
      4       1       5 1
      5       2       6 1
@<TRIPOS>ALT_TYPE
CGenFF_4.0_ALT_TYPE_SET
CGenFF_4.0 1 CG331 2 OG311 3 HGA3 4 HGA3 5 HGA3 6 HGP1
@<TRIPOS>MOLECULE
methanol
 6 5 0 0 0
****
USER_CHARGES
INVALID_CHARGES
Pose:  11 Cluster:  11 Fr_nu: 304298 TotEn:   -12.18
@<TRIPOS>ATOM
      1 C1        -65.1027  -12.2245  -36.7973 C.3    1 LIG      -0.04000
      2 O1        -63.7288  -11.8959  -36.7034 O.3    1 LIG      -0.65000
      3 H1        -65.2094  -13.2401  -37.1863 H      1 LIG       0.09000
      4 H2        -65.6037  -11.5145  -37.4603 H      1 LIG       0.09000
      5 H3        -65.5503  -12.1691  -35.8022 H      1 LIG       0.09000
      6 H4        -63.6752  -10.9894  -36.3553 H      1 LIG       0.42000
@<TRIPOS>BOND
      1       1       2 1
      2       1       3 1
      3       1       4 1
      4       1       5 1
      5       2       6 1
@<TRIPOS>ALT_TYPE
CGenFF_4.0_ALT_TYPE_SET
CGenFF_4.0 1 CG331 2 OG311 3 HGA3 4 HGA3 5 HGA3 6 HGP1
@<TRIPOS>MOLECULE
methanol
 6 5 0 0 0
****
USER_CHARGES
INVALID_CHARGES
Pose:  12 Cluster:  12 Fr_nu: 243770 TotEn:   -12.10
@<TRIPOS>ATOM
      1 C1        -51.2786   -9.8523  -29.4031 C.3    1 LIG      -0.04000
      2 O1        -50.0778  -10.4825  -29.8097 O.3    1 LIG      -0.65000
      3 H1        -51.6030   -9.1515  -30.1763 H      1 LIG       0.09000
      4 H2        -51.1123   -9.3218  -28.4621 H      1 LIG       0.09000
      5 H3        -52.0485  -10.6139  -29.2587 H      1 LIG       0.09000
      6 H4        -49.8222  -11.0954  -29.0992 H      1 LIG       0.42000
@<TRIPOS>BOND
      1       1       2 1
      2       1       3 1
      3       1       4 1
      4       1       5 1
      5       2       6 1
@<TRIPOS>ALT_TYPE
CGenFF_4.0_ALT_TYPE_SET
CGenFF_4.0 1 CG331 2 OG311 3 HGA3 4 HGA3 5 HGA3 6 HGP1
@<TRIPOS>MOLECULE
methanol
 6 5 0 0 0
****
USER_CHARGES
INVALID_CHARGES
Pose:  13 Cluster:  13 Fr_nu: 266033 TotEn:   -12.10
@<TRIPOS>ATOM
      1 C1        -56.7532   -4.1326  -21.1280 C.3    1 LIG      -0.04000
      2 O1        -56.1069   -4.9112  -22.1182 O.3    1 LIG      -0.65000
      3 H1        -56.0410   -3.8826  -20.3377 H      1 LIG       0.09000
      4 H2        -57.5930   -4.6947  -20.7118 H      1 LIG       0.09000
      5 H3        -57.1241   -3.2124  -21.5854 H      1 LIG       0.09000
      6 H4        -56.7698   -5.1127  -22.8006 H      1 LIG       0.42000
@<TRIPOS>BOND
      1       1       2 1
      2       1       3 1
      3       1       4 1
      4       1       5 1
      5       2       6 1
@<TRIPOS>ALT_TYPE
CGenFF_4.0_ALT_TYPE_SET
CGenFF_4.0 1 CG331 2 OG311 3 HGA3 4 HGA3 5 HGA3 6 HGP1
@<TRIPOS>MOLECULE
methanol
 6 5 0 0 0
****
USER_CHARGES
INVALID_CHARGES
Pose:  14 Cluster:  14 Fr_nu:  58514 TotEn:   -11.97
@<TRIPOS>ATOM
      1 C1        -65.9414  -10.5692  -36.9535 C.3    1 LIG      -0.04000
      2 O1        -65.9420  -11.8775  -36.4124 O.3    1 LIG      -0.65000
      3 H1        -65.0438  -10.4254  -37.5600 H      1 LIG       0.09000
      4 H2        -65.9663   -9.8381  -36.1414 H      1 LIG       0.09000
      5 H3        -66.8266  -10.4437  -37.5814 H      1 LIG       0.09000
      6 H4        -66.7521  -11.9667  -35.8817 H      1 LIG       0.42000
@<TRIPOS>BOND
      1       1       2 1
      2       1       3 1
      3       1       4 1
      4       1       5 1
      5       2       6 1
@<TRIPOS>ALT_TYPE
CGenFF_4.0_ALT_TYPE_SET
CGenFF_4.0 1 CG331 2 OG311 3 HGA3 4 HGA3 5 HGA3 6 HGP1
@<TRIPOS>MOLECULE
methanol
 6 5 0 0 0
****
USER_CHARGES
INVALID_CHARGES
Pose:  15 Cluster:  15 Fr_nu: 916363 TotEn:   -11.88
@<TRIPOS>ATOM
      1 C1        -73.1134  -10.9108  -44.5819 C.3    1 LIG      -0.04000
      2 O1        -72.1409  -10.1001  -45.2155 O.3    1 LIG      -0.65000
      3 H1        -72.6306  -11.7924  -44.1530 H      1 LIG       0.09000
      4 H2        -73.8678  -11.2145  -45.3121 H      1 LIG       0.09000
      5 H3        -73.5910  -10.3359  -43.7850 H      1 LIG       0.09000
      6 H4        -72.6069   -9.3297  -45.5830 H      1 LIG       0.42000
@<TRIPOS>BOND
      1       1       2 1
      2       1       3 1
      3       1       4 1
      4       1       5 1
      5       2       6 1
@<TRIPOS>ALT_TYPE
CGenFF_4.0_ALT_TYPE_SET
CGenFF_4.0 1 CG331 2 OG311 3 HGA3 4 HGA3 5 HGA3 6 HGP1
@<TRIPOS>MOLECULE
methanol
 6 5 0 0 0
****
USER_CHARGES
INVALID_CHARGES
Pose:  16 Cluster:  16 Fr_nu: 8118638 TotEn:   -11.73
@<TRIPOS>ATOM
      1 C1        -75.9183  -12.0713  -53.3482 C.3    1 LIG      -0.04000
      2 O1        -76.1604  -11.6519  -52.0178 O.3    1 LIG      -0.65000
      3 H1        -74.8497  -11.9988  -53.5651 H      1 LIG       0.09000
      4 H2        -76.4846  -11.4410  -54.0386 H      1 LIG       0.09000
      5 H3        -76.2404  -13.1094  -53.4578 H      1 LIG       0.09000
      6 H4        -77.1173  -11.7302  -51.8633 H      1 LIG       0.42000
@<TRIPOS>BOND
      1       1       2 1
      2       1       3 1
      3       1       4 1
      4       1       5 1
      5       2       6 1
@<TRIPOS>ALT_TYPE
CGenFF_4.0_ALT_TYPE_SET
CGenFF_4.0 1 CG331 2 OG311 3 HGA3 4 HGA3 5 HGA3 6 HGP1
@<TRIPOS>MOLECULE
methanol
 6 5 0 0 0
****
USER_CHARGES
INVALID_CHARGES
Pose:  17 Cluster:  17 Fr_nu: 3100776 TotEn:   -11.55
@<TRIPOS>ATOM
      1 C1        -57.5011   -3.8813  -20.5882 C.3    1 LIG      -0.04000
      2 O1        -56.5588   -4.0431  -21.6323 O.3    1 LIG      -0.65000
      3 H1        -56.9886   -3.9244  -19.6240 H      1 LIG       0.09000
      4 H2        -58.2529   -4.6723  -20.6489 H      1 LIG       0.09000
      5 H3        -57.9881   -2.9094  -20.6962 H      1 LIG       0.09000
      6 H4        -57.0506   -3.9993  -22.4702 H      1 LIG       0.42000
@<TRIPOS>BOND
      1       1       2 1
      2       1       3 1
      3       1       4 1
      4       1       5 1
      5       2       6 1
@<TRIPOS>ALT_TYPE
CGenFF_4.0_ALT_TYPE_SET
CGenFF_4.0 1 CG331 2 OG311 3 HGA3 4 HGA3 5 HGA3 6 HGP1
@<TRIPOS>MOLECULE
methanol
 6 5 0 0 0
****
USER_CHARGES
INVALID_CHARGES
Pose:  18 Cluster:  18 Fr_nu: 10749127 TotEn:   -11.46
@<TRIPOS>ATOM
      1 C1        -40.1085   -4.4666  -47.5978 C.3    1 LIG      -0.04000
      2 O1        -40.3629   -3.5492  -46.5499 O.3    1 LIG      -0.65000
      3 H1        -41.0291   -4.9999  -47.8476 H      1 LIG       0.09000
      4 H2        -39.3381   -5.1754  -47.2837 H      1 LIG       0.09000
      5 H3        -39.7593   -3.9167  -48.4748 H      1 LIG       0.09000
      6 H4        -39.5241   -3.0965  -46.3569 H      1 LIG       0.42000
@<TRIPOS>BOND
      1       1       2 1
      2       1       3 1
      3       1       4 1
      4       1       5 1
      5       2       6 1
@<TRIPOS>ALT_TYPE
CGenFF_4.0_ALT_TYPE_SET
CGenFF_4.0 1 CG331 2 OG311 3 HGA3 4 HGA3 5 HGA3 6 HGP1
@<TRIPOS>MOLECULE
methanol
 6 5 0 0 0
****
USER_CHARGES
INVALID_CHARGES
Pose:  19 Cluster:  19 Fr_nu: 525362 TotEn:   -11.12
@<TRIPOS>ATOM
      1 C1        -65.4153  -12.0158  -37.0582 C.3    1 LIG      -0.04000
      2 O1        -65.3559  -12.3187  -35.6764 O.3    1 LIG      -0.65000
      3 H1        -64.6451  -12.5806  -37.5892 H      1 LIG       0.09000
      4 H2        -65.2616  -10.9436  -37.2040 H      1 LIG       0.09000
      5 H3        -66.3991  -12.2964  -37.4416 H      1 LIG       0.09000
      6 H4        -66.0528  -11.7995  -35.2400 H      1 LIG       0.42000
@<TRIPOS>BOND
      1       1       2 1
      2       1       3 1
      3       1       4 1
      4       1       5 1
      5       2       6 1
@<TRIPOS>ALT_TYPE
CGenFF_4.0_ALT_TYPE_SET
CGenFF_4.0 1 CG331 2 OG311 3 HGA3 4 HGA3 5 HGA3 6 HGP1
@<TRIPOS>MOLECULE
methanol
 6 5 0 0 0
****
USER_CHARGES
INVALID_CHARGES
Pose:  20 Cluster:  20 Fr_nu: 308447 TotEn:   -11.00
@<TRIPOS>ATOM
      1 C1        -65.3054  -11.8951  -36.6730 C.3    1 LIG      -0.04000
      2 O1        -66.1107  -10.7376  -36.5454 O.3    1 LIG      -0.65000
      3 H1        -64.6563  -11.7938  -37.5462 H      1 LIG       0.09000
      4 H2        -65.9449  -12.7748  -36.7813 H      1 LIG       0.09000
      5 H3        -64.6914  -12.0016  -35.7757 H      1 LIG       0.09000
      6 H4        -66.6717  -10.8651  -35.7613 H      1 LIG       0.42000
@<TRIPOS>BOND
      1       1       2 1
      2       1       3 1
      3       1       4 1
      4       1       5 1
      5       2       6 1
@<TRIPOS>ALT_TYPE
CGenFF_4.0_ALT_TYPE_SET
CGenFF_4.0 1 CG331 2 OG311 3 HGA3 4 HGA3 5 HGA3 6 HGP1
@<TRIPOS>MOLECULE
methanol
 6 5 0 0 0
****
USER_CHARGES
INVALID_CHARGES
Pose:  21 Cluster:  21 Fr_nu: 10746852 TotEn:   -10.95
@<TRIPOS>ATOM
      1 C1        -41.1952   -4.3375  -48.8101 C.3    1 LIG      -0.04000
      2 O1        -41.0805   -4.2479  -47.4019 O.3    1 LIG      -0.65000
      3 H1        -41.8936   -3.5774  -49.1687 H      1 LIG       0.09000
      4 H2        -41.5514   -5.3335  -49.0850 H      1 LIG       0.09000
      5 H3        -40.2134   -4.1672  -49.2583 H      1 LIG       0.09000
      6 H4        -40.4537   -4.9368  -47.1220 H      1 LIG       0.42000
@<TRIPOS>BOND
      1       1       2 1
      2       1       3 1
      3       1       4 1
      4       1       5 1
      5       2       6 1
@<TRIPOS>ALT_TYPE
CGenFF_4.0_ALT_TYPE_SET
CGenFF_4.0 1 CG331 2 OG311 3 HGA3 4 HGA3 5 HGA3 6 HGP1
@<TRIPOS>MOLECULE
methanol
 6 5 0 0 0
****
USER_CHARGES
INVALID_CHARGES
Pose:  22 Cluster:  22 Fr_nu:  58711 TotEn:   -10.67
@<TRIPOS>ATOM
      1 C1        -65.9193  -10.5062  -36.8776 C.3    1 LIG      -0.04000
      2 O1        -67.0269  -11.3120  -37.2355 O.3    1 LIG      -0.65000
      3 H1        -65.4165  -10.1541  -37.7817 H      1 LIG       0.09000
      4 H2        -65.2260  -11.0891  -36.2659 H      1 LIG       0.09000
      5 H3        -66.2751   -9.6475  -36.3035 H      1 LIG       0.09000
      6 H4        -67.4462  -11.6048  -36.4084 H      1 LIG       0.42000
@<TRIPOS>BOND
      1       1       2 1
      2       1       3 1
      3       1       4 1
      4       1       5 1
      5       2       6 1
@<TRIPOS>ALT_TYPE
CGenFF_4.0_ALT_TYPE_SET
CGenFF_4.0 1 CG331 2 OG311 3 HGA3 4 HGA3 5 HGA3 6 HGP1
@<TRIPOS>MOLECULE
methanol
 6 5 0 0 0
****
USER_CHARGES
INVALID_CHARGES
Pose:  23 Cluster:  23 Fr_nu: 10524717 TotEn:   -10.43
@<TRIPOS>ATOM
      1 C1        -81.1427  -23.6250  -43.6244 C.3    1 LIG      -0.04000
      2 O1        -80.9503  -25.0064  -43.3811 O.3    1 LIG      -0.65000
      3 H1        -81.8509  -23.2213  -42.8966 H      1 LIG       0.09000
      4 H2        -81.5250  -23.4825  -44.6383 H      1 LIG       0.09000
      5 H3        -80.1851  -23.1093  -43.5222 H      1 LIG       0.09000
      6 H4        -80.3172  -25.3279  -44.0456 H      1 LIG       0.42000
@<TRIPOS>BOND
      1       1       2 1
      2       1       3 1
      3       1       4 1
      4       1       5 1
      5       2       6 1
@<TRIPOS>ALT_TYPE
CGenFF_4.0_ALT_TYPE_SET
CGenFF_4.0 1 CG331 2 OG311 3 HGA3 4 HGA3 5 HGA3 6 HGP1
@<TRIPOS>MOLECULE
methanol
 6 5 0 0 0
****
USER_CHARGES
INVALID_CHARGES
Pose:  24 Cluster:  24 Fr_nu: 4585315 TotEn:   -10.32
@<TRIPOS>ATOM
      1 C1        -58.1245   -4.3627  -19.0644 C.3    1 LIG      -0.04000
      2 O1        -56.9142   -4.7627  -18.4483 O.3    1 LIG      -0.65000
      3 H1        -58.8287   -5.1983  -19.0627 H      1 LIG       0.09000
      4 H2        -57.9240   -4.0434  -20.0903 H      1 LIG       0.09000
      5 H3        -58.5509   -3.5287  -18.5021 H      1 LIG       0.09000
      6 H4        -56.3162   -3.9961  -18.4690 H      1 LIG       0.42000
@<TRIPOS>BOND
      1       1       2 1
      2       1       3 1
      3       1       4 1
      4       1       5 1
      5       2       6 1
@<TRIPOS>ALT_TYPE
CGenFF_4.0_ALT_TYPE_SET
CGenFF_4.0 1 CG331 2 OG311 3 HGA3 4 HGA3 5 HGA3 6 HGP1
@<TRIPOS>MOLECULE
methanol
 6 5 0 0 0
****
USER_CHARGES
INVALID_CHARGES
Pose:  25 Cluster:  25 Fr_nu: 487693 TotEn:   -10.25
@<TRIPOS>ATOM
      1 C1        -65.9262  -12.4802  -37.0264 C.3    1 LIG      -0.04000
      2 O1        -64.6913  -11.8313  -37.2681 O.3    1 LIG      -0.65000
      3 H1        -66.0408  -13.3170  -37.7198 H      1 LIG       0.09000
      4 H2        -66.7450  -11.7684  -37.1592 H      1 LIG       0.09000
      5 H3        -65.9354  -12.8560  -36.0006 H      1 LIG       0.09000
      6 H4        -64.6263  -11.0961  -36.6348 H      1 LIG       0.42000
@<TRIPOS>BOND
      1       1       2 1
      2       1       3 1
      3       1       4 1
      4       1       5 1
      5       2       6 1
@<TRIPOS>ALT_TYPE
CGenFF_4.0_ALT_TYPE_SET
CGenFF_4.0 1 CG331 2 OG311 3 HGA3 4 HGA3 5 HGA3 6 HGP1
@<TRIPOS>MOLECULE
methanol
 6 5 0 0 0
****
USER_CHARGES
INVALID_CHARGES
Pose:  26 Cluster:  26 Fr_nu: 308334 TotEn:   -10.04
@<TRIPOS>ATOM
      1 C1        -65.4581  -11.5687  -36.8386 C.3    1 LIG      -0.04000
      2 O1        -66.5235  -12.4823  -37.0248 O.3    1 LIG      -0.65000
      3 H1        -64.6563  -11.7938  -37.5462 H      1 LIG       0.09000
      4 H2        -65.0861  -11.6453  -35.8137 H      1 LIG       0.09000
      5 H3        -65.8240  -10.5548  -37.0166 H      1 LIG       0.09000
      6 H4        -67.2140  -12.2509  -36.3803 H      1 LIG       0.42000
@<TRIPOS>BOND
      1       1       2 1
      2       1       3 1
      3       1       4 1
      4       1       5 1
      5       2       6 1
@<TRIPOS>ALT_TYPE
CGenFF_4.0_ALT_TYPE_SET
CGenFF_4.0 1 CG331 2 OG311 3 HGA3 4 HGA3 5 HGA3 6 HGP1
@<TRIPOS>MOLECULE
methanol
 6 5 0 0 0
****
USER_CHARGES
INVALID_CHARGES
Pose:  27 Cluster:  27 Fr_nu: 318108 TotEn:    -9.86
@<TRIPOS>ATOM
      1 C1        -65.1482  -11.8818  -36.8789 C.3    1 LIG      -0.04000
      2 O1        -65.0996  -10.5937  -37.4644 O.3    1 LIG      -0.65000
      3 H1        -65.5198  -12.6022  -37.6118 H      1 LIG       0.09000
      4 H2        -65.8057  -11.8618  -36.0061 H      1 LIG       0.09000
      5 H3        -64.1411  -12.1690  -36.5675 H      1 LIG       0.09000
      6 H4        -64.7657   -9.9835  -36.7847 H      1 LIG       0.42000
@<TRIPOS>BOND
      1       1       2 1
      2       1       3 1
      3       1       4 1
      4       1       5 1
      5       2       6 1
@<TRIPOS>ALT_TYPE
CGenFF_4.0_ALT_TYPE_SET
CGenFF_4.0 1 CG331 2 OG311 3 HGA3 4 HGA3 5 HGA3 6 HGP1
@<TRIPOS>MOLECULE
methanol
 6 5 0 0 0
****
USER_CHARGES
INVALID_CHARGES
Pose:  28 Cluster:  28 Fr_nu: 601497 TotEn:    -9.08
@<TRIPOS>ATOM
      1 C1        -53.0369   -9.9526  -43.8698 C.3    1 LIG      -0.04000
      2 O1        -53.5356   -8.9972  -44.7879 O.3    1 LIG      -0.65000
      3 H1        -53.2095  -10.9587  -44.2600 H      1 LIG       0.09000
      4 H2        -53.5409   -9.8322  -42.9075 H      1 LIG       0.09000
      5 H3        -51.9639   -9.7940  -43.7394 H      1 LIG       0.09000
      6 H4        -53.3645   -8.1189  -44.4072 H      1 LIG       0.42000
@<TRIPOS>BOND
      1       1       2 1
      2       1       3 1
      3       1       4 1
      4       1       5 1
      5       2       6 1
@<TRIPOS>ALT_TYPE
CGenFF_4.0_ALT_TYPE_SET
CGenFF_4.0 1 CG331 2 OG311 3 HGA3 4 HGA3 5 HGA3 6 HGP1
@<TRIPOS>MOLECULE
methanol
 6 5 0 0 0
****
USER_CHARGES
INVALID_CHARGES
Pose:  29 Cluster:  29 Fr_nu: 215499 TotEn:    -8.45
@<TRIPOS>ATOM
      1 C1        -52.8617   -9.9020  -43.5913 C.3    1 LIG      -0.04000
      2 O1        -51.9328  -10.4890  -42.6986 O.3    1 LIG      -0.65000
      3 H1        -52.3995   -9.0455  -44.0882 H      1 LIG       0.09000
      4 H2        -53.7477   -9.5809  -43.0375 H      1 LIG       0.09000
      5 H3        -53.1513  -10.6424  -44.3406 H      1 LIG       0.09000
      6 H4        -52.3789  -11.2437  -42.2778 H      1 LIG       0.42000
@<TRIPOS>BOND
      1       1       2 1
      2       1       3 1
      3       1       4 1
      4       1       5 1
      5       2       6 1
@<TRIPOS>ALT_TYPE
CGenFF_4.0_ALT_TYPE_SET
CGenFF_4.0 1 CG331 2 OG311 3 HGA3 4 HGA3 5 HGA3 6 HGP1
@<TRIPOS>MOLECULE
methanol
 6 5 0 0 0
****
USER_CHARGES
INVALID_CHARGES
Pose:  30 Cluster:  30 Fr_nu: 240217 TotEn:    -8.24
@<TRIPOS>ATOM
      1 C1        -69.5914  -10.0647  -46.6675 C.3    1 LIG      -0.04000
      2 O1        -70.9066  -10.3952  -46.2607 O.3    1 LIG      -0.65000
      3 H1        -68.9563  -10.9518  -46.6054 H      1 LIG       0.09000
      4 H2        -69.1970   -9.2754  -46.0225 H      1 LIG       0.09000
      5 H3        -69.6174   -9.7096  -47.7004 H      1 LIG       0.09000
      6 H4        -71.4390   -9.5842  -46.3293 H      1 LIG       0.42000
@<TRIPOS>BOND
      1       1       2 1
      2       1       3 1
      3       1       4 1
      4       1       5 1
      5       2       6 1
@<TRIPOS>ALT_TYPE
CGenFF_4.0_ALT_TYPE_SET
CGenFF_4.0 1 CG331 2 OG311 3 HGA3 4 HGA3 5 HGA3 6 HGP1
@<TRIPOS>MOLECULE
methanol
 6 5 0 0 0
****
USER_CHARGES
INVALID_CHARGES
Pose:  31 Cluster:  31 Fr_nu: 216089 TotEn:    -7.76
@<TRIPOS>ATOM
      1 C1        -52.3518  -10.4866  -43.3680 C.3    1 LIG      -0.04000
      2 O1        -53.7427  -10.7117  -43.5066 O.3    1 LIG      -0.65000
      3 H1        -52.0939   -9.5168  -43.8007 H      1 LIG       0.09000
      4 H2        -51.8006  -11.2822  -43.8758 H      1 LIG       0.09000
      5 H3        -52.0954  -10.4890  -42.3060 H      1 LIG       0.09000
      6 H4        -53.9322  -11.5801  -43.1119 H      1 LIG       0.42000
@<TRIPOS>BOND
      1       1       2 1
      2       1       3 1
      3       1       4 1
      4       1       5 1
      5       2       6 1
@<TRIPOS>ALT_TYPE
CGenFF_4.0_ALT_TYPE_SET
CGenFF_4.0 1 CG331 2 OG311 3 HGA3 4 HGA3 5 HGA3 6 HGP1
@<TRIPOS>MOLECULE
methanol
 6 5 0 0 0
****
USER_CHARGES
INVALID_CHARGES
Pose:  32 Cluster:  32 Fr_nu: 237165 TotEn:    -7.66
@<TRIPOS>ATOM
      1 C1        -76.9045  -10.7382  -40.4087 C.3    1 LIG      -0.04000
      2 O1        -77.0551  -10.5239  -41.8000 O.3    1 LIG      -0.65000
      3 H1        -77.0074   -9.7876  -39.8796 H      1 LIG       0.09000
      4 H2        -75.9216  -11.1732  -40.2104 H      1 LIG       0.09000
      5 H3        -77.6811  -11.4274  -40.0691 H      1 LIG       0.09000
      6 H4        -76.9575  -11.3885  -42.2344 H      1 LIG       0.42000
@<TRIPOS>BOND
      1       1       2 1
      2       1       3 1
      3       1       4 1
      4       1       5 1
      5       2       6 1
@<TRIPOS>ALT_TYPE
CGenFF_4.0_ALT_TYPE_SET
CGenFF_4.0 1 CG331 2 OG311 3 HGA3 4 HGA3 5 HGA3 6 HGP1
@<TRIPOS>MOLECULE
methanol
 6 5 0 0 0
****
USER_CHARGES
INVALID_CHARGES
Pose:  33 Cluster:  33 Fr_nu: 236672 TotEn:    -7.64
@<TRIPOS>ATOM
      1 C1        -76.9045  -10.7382  -40.4087 C.3    1 LIG      -0.04000
      2 O1        -76.4788   -9.5935  -39.6926 O.3    1 LIG      -0.65000
      3 H1        -77.1421  -10.4576  -41.4378 H      1 LIG       0.09000
      4 H2        -77.7858  -11.1656  -39.9237 H      1 LIG       0.09000
      5 H3        -76.0987  -11.4759  -40.4114 H      1 LIG       0.09000
      6 H4        -76.2777   -9.8822  -38.7860 H      1 LIG       0.42000
@<TRIPOS>BOND
      1       1       2 1
      2       1       3 1
      3       1       4 1
      4       1       5 1
      5       2       6 1
@<TRIPOS>ALT_TYPE
CGenFF_4.0_ALT_TYPE_SET
CGenFF_4.0 1 CG331 2 OG311 3 HGA3 4 HGA3 5 HGA3 6 HGP1
@<TRIPOS>MOLECULE
furan
 9 9 0 0 0
****
USER_CHARGES
INVALID_CHARGES
Pose:   1 Cluster:   1 Fr_nu: 614919 TotEn:   -11.07
@<TRIPOS>ATOM
      1 C1        -60.9244   -0.9944  -23.4246 C.2    1 LIG      -0.26000
      2 C2        -62.1971   -0.6052  -23.9063 C.2    1 LIG      -0.26000
      3 C3        -60.5896   -2.1384  -24.1111 C.2    1 LIG       0.09300
      4 C4        -62.5492   -1.5391  -24.8529 C.2    1 LIG       0.09300
      5 O1        -61.5746   -2.4770  -24.9837 O.3    1 LIG      -0.29200
      6 H1        -60.3262   -0.5029  -22.6710 H      1 LIG       0.17500
      7 H2        -62.7842    0.2492  -23.6018 H      1 LIG       0.17500
      8 H3        -59.7321   -2.7952  -24.0962 H      1 LIG       0.13800
      9 H4        -63.4128   -1.6701  -25.4885 H      1 LIG       0.13800
@<TRIPOS>BOND
      1       1       2 1
      2       1       3 2
      3       2       4 2
      4       3       5 1
      5       4       5 1
      6       1       6 1
      7       2       7 1
      8       3       8 1
      9       4       9 1
@<TRIPOS>ALT_TYPE
CGenFF_4.0_ALT_TYPE_SET
CGenFF_4.0 1 CG2R51 2 CG2R51 3 CG2R51 4 CG2R51 5 OG2R50 6 HGR51 7 HGR51 8 HGR52 9 HGR52
@<TRIPOS>MOLECULE
furan
 9 9 0 0 0
****
USER_CHARGES
INVALID_CHARGES
Pose:   2 Cluster:   2 Fr_nu: 300140 TotEn:    -9.46
@<TRIPOS>ATOM
      1 C1        -58.7390   -4.5684  -19.2188 C.2    1 LIG      -0.26000
      2 C2        -58.0962   -3.9402  -18.1255 C.2    1 LIG      -0.26000
      3 C3        -57.9816   -4.2730  -20.3283 C.2    1 LIG       0.09300
      4 C4        -56.9917   -3.3058  -18.6448 C.2    1 LIG       0.09300
      5 O1        -56.9146   -3.5039  -19.9870 O.3    1 LIG      -0.29200
      6 H1        -59.6417   -5.1618  -19.2005 H      1 LIG       0.17500
      7 H2        -58.3999   -3.9489  -17.0886 H      1 LIG       0.17500
      8 H3        -58.0621   -4.5221  -21.3765 H      1 LIG       0.13800
      9 H4        -56.2037   -2.7049  -18.2148 H      1 LIG       0.13800
@<TRIPOS>BOND
      1       1       2 1
      2       1       3 2
      3       2       4 2
      4       3       5 1
      5       4       5 1
      6       1       6 1
      7       2       7 1
      8       3       8 1
      9       4       9 1
@<TRIPOS>ALT_TYPE
CGenFF_4.0_ALT_TYPE_SET
CGenFF_4.0 1 CG2R51 2 CG2R51 3 CG2R51 4 CG2R51 5 OG2R50 6 HGR51 7 HGR51 8 HGR52 9 HGR52
@<TRIPOS>MOLECULE
furan
 9 9 0 0 0
****
USER_CHARGES
INVALID_CHARGES
Pose:   3 Cluster:   3 Fr_nu:   1991 TotEn:    -9.23
@<TRIPOS>ATOM
      1 C1        -75.7522  -11.6572  -43.4099 C.2    1 LIG      -0.26000
      2 C2        -76.7120  -10.9210  -42.6750 C.2    1 LIG      -0.26000
      3 C3        -74.9418  -12.2643  -42.4789 C.2    1 LIG       0.09300
      4 C4        -76.4197  -11.1307  -41.3474 C.2    1 LIG       0.09300
      5 O1        -75.3420  -11.9485  -41.2193 O.3    1 LIG      -0.29200
      6 H1        -75.6621  -11.7352  -44.4837 H      1 LIG       0.17500
      7 H2        -77.5163  -10.3137  -43.0644 H      1 LIG       0.17500
      8 H3        -74.0843  -12.9178  -42.5469 H      1 LIG       0.13800
      9 H4        -76.8594  -10.7882  -40.4220 H      1 LIG       0.13800
@<TRIPOS>BOND
      1       1       2 1
      2       1       3 2
      3       2       4 2
      4       3       5 1
      5       4       5 1
      6       1       6 1
      7       2       7 1
      8       3       8 1
      9       4       9 1
@<TRIPOS>ALT_TYPE
CGenFF_4.0_ALT_TYPE_SET
CGenFF_4.0 1 CG2R51 2 CG2R51 3 CG2R51 4 CG2R51 5 OG2R50 6 HGR51 7 HGR51 8 HGR52 9 HGR52
@<TRIPOS>MOLECULE
furan
 9 9 0 0 0
****
USER_CHARGES
INVALID_CHARGES
Pose:   4 Cluster:   4 Fr_nu: 2584272 TotEn:    -9.05
@<TRIPOS>ATOM
      1 C1        -62.7364  -10.6561  -58.6365 C.2    1 LIG      -0.26000
      2 C2        -63.4553  -11.6957  -59.2734 C.2    1 LIG      -0.26000
      3 C3        -63.5592   -9.5540  -58.6581 C.2    1 LIG       0.09300
      4 C4        -64.6661  -11.1548  -59.6387 C.2    1 LIG       0.09300
      5 O1        -64.7373   -9.8496  -59.2671 O.3    1 LIG      -0.29200
      6 H1        -61.7428  -10.7039  -58.2149 H      1 LIG       0.17500
      7 H2        -63.1315  -12.7122  -59.4445 H      1 LIG       0.17500
      8 H3        -63.4596   -8.5396  -58.3001 H      1 LIG       0.13800
      9 H4        -65.5380  -11.5459  -60.1424 H      1 LIG       0.13800
@<TRIPOS>BOND
      1       1       2 1
      2       1       3 2
      3       2       4 2
      4       3       5 1
      5       4       5 1
      6       1       6 1
      7       2       7 1
      8       3       8 1
      9       4       9 1
@<TRIPOS>ALT_TYPE
CGenFF_4.0_ALT_TYPE_SET
CGenFF_4.0 1 CG2R51 2 CG2R51 3 CG2R51 4 CG2R51 5 OG2R50 6 HGR51 7 HGR51 8 HGR52 9 HGR52
@<TRIPOS>MOLECULE
furan
 9 9 0 0 0
****
USER_CHARGES
INVALID_CHARGES
Pose:   5 Cluster:   5 Fr_nu:  92168 TotEn:    -8.92
@<TRIPOS>ATOM
      1 C1        -60.6444  -22.4822  -24.0026 C.2    1 LIG      -0.26000
      2 C2        -60.5040  -21.5670  -25.0731 C.2    1 LIG      -0.26000
      3 C3        -59.4354  -22.4911  -23.3466 C.2    1 LIG       0.09300
      4 C4        -59.2193  -21.0819  -24.9949 C.2    1 LIG       0.09300
      5 O1        -58.5613  -21.6401  -23.9451 O.3    1 LIG      -0.29200
      6 H1        -61.5174  -23.0630  -23.7421 H      1 LIG       0.17500
      7 H2        -61.2464  -21.2949  -25.8094 H      1 LIG       0.17500
      8 H3        -59.0573  -23.0186  -22.4830 H      1 LIG       0.13800
      9 H4        -58.6512  -20.3726  -25.5791 H      1 LIG       0.13800
@<TRIPOS>BOND
      1       1       2 1
      2       1       3 2
      3       2       4 2
      4       3       5 1
      5       4       5 1
      6       1       6 1
      7       2       7 1
      8       3       8 1
      9       4       9 1
@<TRIPOS>ALT_TYPE
CGenFF_4.0_ALT_TYPE_SET
CGenFF_4.0 1 CG2R51 2 CG2R51 3 CG2R51 4 CG2R51 5 OG2R50 6 HGR51 7 HGR51 8 HGR52 9 HGR52
@<TRIPOS>MOLECULE
furan
 9 9 0 0 0
****
USER_CHARGES
INVALID_CHARGES
Pose:   6 Cluster:   6 Fr_nu: 1365660 TotEn:    -8.87
@<TRIPOS>ATOM
      1 C1        -67.9812   -2.2674  -28.3022 C.2    1 LIG      -0.26000
      2 C2        -68.8766   -1.2447  -28.6966 C.2    1 LIG      -0.26000
      3 C3        -68.6655   -3.4516  -28.4485 C.2    1 LIG       0.09300
      4 C4        -70.0442   -1.8768  -29.0558 C.2    1 LIG       0.09300
      5 O1        -69.9237   -3.2222  -28.9076 O.3    1 LIG      -0.29200
      6 H1        -66.9645   -2.1553  -27.9544 H      1 LIG       0.17500
      7 H2        -68.6937   -0.1800  -28.7166 H      1 LIG       0.17500
      8 H3        -68.4114   -4.4878  -28.2789 H      1 LIG       0.13800
      9 H4        -71.0009   -1.5302  -29.4186 H      1 LIG       0.13800
@<TRIPOS>BOND
      1       1       2 1
      2       1       3 2
      3       2       4 2
      4       3       5 1
      5       4       5 1
      6       1       6 1
      7       2       7 1
      8       3       8 1
      9       4       9 1
@<TRIPOS>ALT_TYPE
CGenFF_4.0_ALT_TYPE_SET
CGenFF_4.0 1 CG2R51 2 CG2R51 3 CG2R51 4 CG2R51 5 OG2R50 6 HGR51 7 HGR51 8 HGR52 9 HGR52
@<TRIPOS>MOLECULE
furan
 9 9 0 0 0
****
USER_CHARGES
INVALID_CHARGES
Pose:   7 Cluster:   7 Fr_nu: 2014927 TotEn:    -8.78
@<TRIPOS>ATOM
      1 C1        -61.7848   -1.9585  -24.7386 C.2    1 LIG      -0.26000
      2 C2        -62.2243   -0.6383  -24.4795 C.2    1 LIG      -0.26000
      3 C3        -60.6160   -2.1177  -24.0311 C.2    1 LIG       0.09300
      4 C4        -61.2929   -0.0850  -23.6320 C.2    1 LIG       0.09300
      5 O1        -60.3093   -0.9803  -23.3537 O.3    1 LIG      -0.29200
      6 H1        -62.2600   -2.7009  -25.3633 H      1 LIG       0.17500
      7 H2        -63.1095   -0.1512  -24.8624 H      1 LIG       0.17500
      8 H3        -59.9207   -2.9356  -23.9102 H      1 LIG       0.13800
      9 H4        -61.1917    0.8822  -23.1615 H      1 LIG       0.13800
@<TRIPOS>BOND
      1       1       2 1
      2       1       3 2
      3       2       4 2
      4       3       5 1
      5       4       5 1
      6       1       6 1
      7       2       7 1
      8       3       8 1
      9       4       9 1
@<TRIPOS>ALT_TYPE
CGenFF_4.0_ALT_TYPE_SET
CGenFF_4.0 1 CG2R51 2 CG2R51 3 CG2R51 4 CG2R51 5 OG2R50 6 HGR51 7 HGR51 8 HGR52 9 HGR52
@<TRIPOS>MOLECULE
furan
 9 9 0 0 0
****
USER_CHARGES
INVALID_CHARGES
Pose:   8 Cluster:   8 Fr_nu: 127080 TotEn:    -8.19
@<TRIPOS>ATOM
      1 C1        -74.1979  -12.5339  -43.3692 C.2    1 LIG      -0.26000
      2 C2        -74.7977  -11.4712  -44.0863 C.2    1 LIG      -0.26000
      3 C3        -75.2230  -13.1859  -42.7242 C.2    1 LIG       0.09300
      4 C4        -76.1465  -11.5497  -43.8285 C.2    1 LIG       0.09300
      5 O1        -76.4140  -12.5923  -42.9990 O.3    1 LIG      -0.29200
      6 H1        -73.1496  -12.7919  -43.3273 H      1 LIG       0.17500
      7 H2        -74.3081  -10.7397  -44.7129 H      1 LIG       0.17500
      8 H3        -75.2683  -14.0435  -42.0689 H      1 LIG       0.13800
      9 H4        -77.0025  -10.9701  -44.1421 H      1 LIG       0.13800
@<TRIPOS>BOND
      1       1       2 1
      2       1       3 2
      3       2       4 2
      4       3       5 1
      5       4       5 1
      6       1       6 1
      7       2       7 1
      8       3       8 1
      9       4       9 1
@<TRIPOS>ALT_TYPE
CGenFF_4.0_ALT_TYPE_SET
CGenFF_4.0 1 CG2R51 2 CG2R51 3 CG2R51 4 CG2R51 5 OG2R50 6 HGR51 7 HGR51 8 HGR52 9 HGR52
@<TRIPOS>MOLECULE
furan
 9 9 0 0 0
****
USER_CHARGES
INVALID_CHARGES
Pose:   9 Cluster:   9 Fr_nu:   9093 TotEn:    -8.07
@<TRIPOS>ATOM
      1 C1        -75.5653  -13.1498  -43.5408 C.2    1 LIG      -0.26000
      2 C2        -76.3134  -12.1541  -44.2131 C.2    1 LIG      -0.26000
      3 C3        -75.2435  -12.6215  -42.3122 C.2    1 LIG       0.09300
      4 C4        -76.3956  -11.0883  -43.3474 C.2    1 LIG       0.09300
      5 O1        -75.7460  -11.3652  -42.1864 O.3    1 LIG      -0.29200
      6 H1        -75.2940  -14.1297  -43.9061 H      1 LIG       0.17500
      7 H2        -76.7397  -12.2068  -45.2045 H      1 LIG       0.17500
      8 H3        -74.6931  -12.9923  -41.4598 H      1 LIG       0.13800
      9 H4        -76.8561  -10.1128  -43.4044 H      1 LIG       0.13800
@<TRIPOS>BOND
      1       1       2 1
      2       1       3 2
      3       2       4 2
      4       3       5 1
      5       4       5 1
      6       1       6 1
      7       2       7 1
      8       3       8 1
      9       4       9 1
@<TRIPOS>ALT_TYPE
CGenFF_4.0_ALT_TYPE_SET
CGenFF_4.0 1 CG2R51 2 CG2R51 3 CG2R51 4 CG2R51 5 OG2R50 6 HGR51 7 HGR51 8 HGR52 9 HGR52
@<TRIPOS>MOLECULE
furan
 9 9 0 0 0
****
USER_CHARGES
INVALID_CHARGES
Pose:  10 Cluster:  10 Fr_nu: 195247 TotEn:    -8.06
@<TRIPOS>ATOM
      1 C1        -59.0080  -22.2866  -24.1090 C.2    1 LIG      -0.26000
      2 C2        -59.6342  -21.6897  -25.2292 C.2    1 LIG      -0.26000
      3 C3        -60.0231  -22.7716  -23.3175 C.2    1 LIG       0.09300
      4 C4        -60.9872  -21.8527  -25.0424 C.2    1 LIG       0.09300
      5 O1        -61.2325  -22.5114  -23.8795 O.3    1 LIG      -0.29200
      6 H1        -57.9494  -22.3542  -23.9039 H      1 LIG       0.17500
      7 H2        -59.1588  -21.2019  -26.0679 H      1 LIG       0.17500
      8 H3        -60.0492  -23.2990  -22.3750 H      1 LIG       0.13800
      9 H4        -61.8598  -21.5724  -25.6142 H      1 LIG       0.13800
@<TRIPOS>BOND
      1       1       2 1
      2       1       3 2
      3       2       4 2
      4       3       5 1
      5       4       5 1
      6       1       6 1
      7       2       7 1
      8       3       8 1
      9       4       9 1
@<TRIPOS>ALT_TYPE
CGenFF_4.0_ALT_TYPE_SET
CGenFF_4.0 1 CG2R51 2 CG2R51 3 CG2R51 4 CG2R51 5 OG2R50 6 HGR51 7 HGR51 8 HGR52 9 HGR52
@<TRIPOS>MOLECULE
furan
 9 9 0 0 0
****
USER_CHARGES
INVALID_CHARGES
Pose:  11 Cluster:  11 Fr_nu: 166530 TotEn:    -7.87
@<TRIPOS>ATOM
      1 C1        -74.8230  -12.3829  -43.2619 C.2    1 LIG      -0.26000
      2 C2        -75.0473  -11.6406  -44.4459 C.2    1 LIG      -0.26000
      3 C3        -73.4715  -12.3110  -43.0163 C.2    1 LIG       0.09300
      4 C4        -73.8169  -11.1678  -44.8392 C.2    1 LIG       0.09300
      5 O1        -72.8511  -11.5719  -43.9730 O.3    1 LIG      -0.29200
      6 H1        -75.5546  -12.9055  -42.6629 H      1 LIG       0.17500
      7 H2        -75.9881  -11.4711  -44.9494 H      1 LIG       0.17500
      8 H3        -72.8299  -12.7085  -42.2434 H      1 LIG       0.13800
      9 H4        -73.4787  -10.5623  -45.6675 H      1 LIG       0.13800
@<TRIPOS>BOND
      1       1       2 1
      2       1       3 2
      3       2       4 2
      4       3       5 1
      5       4       5 1
      6       1       6 1
      7       2       7 1
      8       3       8 1
      9       4       9 1
@<TRIPOS>ALT_TYPE
CGenFF_4.0_ALT_TYPE_SET
CGenFF_4.0 1 CG2R51 2 CG2R51 3 CG2R51 4 CG2R51 5 OG2R50 6 HGR51 7 HGR51 8 HGR52 9 HGR52
@<TRIPOS>MOLECULE
furan
 9 9 0 0 0
****
USER_CHARGES
INVALID_CHARGES
Pose:  12 Cluster:  12 Fr_nu: 635867 TotEn:    -7.80
@<TRIPOS>ATOM
      1 C1        -58.1076    3.9186  -38.8210 C.2    1 LIG      -0.26000
      2 C2        -58.9826    4.2832  -37.7699 C.2    1 LIG      -0.26000
      3 C3        -57.3658    2.8601  -38.3505 C.2    1 LIG       0.09300
      4 C4        -58.7132    3.4215  -36.7322 C.2    1 LIG       0.09300
      5 O1        -57.7289    2.5508  -37.0781 O.3    1 LIG      -0.29200
      6 H1        -58.0273    4.3710  -39.7988 H      1 LIG       0.17500
      7 H2        -59.7178    5.0750  -37.7690 H      1 LIG       0.17500
      8 H3        -56.5831    2.2484  -38.7751 H      1 LIG       0.13800
      9 H4        -59.1130    3.3035  -35.7356 H      1 LIG       0.13800
@<TRIPOS>BOND
      1       1       2 1
      2       1       3 2
      3       2       4 2
      4       3       5 1
      5       4       5 1
      6       1       6 1
      7       2       7 1
      8       3       8 1
      9       4       9 1
@<TRIPOS>ALT_TYPE
CGenFF_4.0_ALT_TYPE_SET
CGenFF_4.0 1 CG2R51 2 CG2R51 3 CG2R51 4 CG2R51 5 OG2R50 6 HGR51 7 HGR51 8 HGR52 9 HGR52
@<TRIPOS>MOLECULE
furan
 9 9 0 0 0
****
USER_CHARGES
INVALID_CHARGES
Pose:  13 Cluster:  13 Fr_nu: 1469462 TotEn:    -7.74
@<TRIPOS>ATOM
      1 C1        -77.6778  -18.8338  -29.6470 C.2    1 LIG      -0.26000
      2 C2        -79.0015  -19.2053  -29.3105 C.2    1 LIG      -0.26000
      3 C3        -77.7531  -18.2264  -30.8788 C.2    1 LIG       0.09300
      4 C4        -79.7912  -18.7983  -30.3606 C.2    1 LIG       0.09300
      5 O1        -79.0378  -18.2006  -31.3207 O.3    1 LIG      -0.29200
      6 H1        -76.7811  -18.9898  -29.0648 H      1 LIG       0.17500
      7 H2        -79.3378  -19.7068  -28.4145 H      1 LIG       0.17500
      8 H3        -77.0227  -17.7818  -31.5390 H      1 LIG       0.13800
      9 H4        -80.8501  -18.8567  -30.5660 H      1 LIG       0.13800
@<TRIPOS>BOND
      1       1       2 1
      2       1       3 2
      3       2       4 2
      4       3       5 1
      5       4       5 1
      6       1       6 1
      7       2       7 1
      8       3       8 1
      9       4       9 1
@<TRIPOS>ALT_TYPE
CGenFF_4.0_ALT_TYPE_SET
CGenFF_4.0 1 CG2R51 2 CG2R51 3 CG2R51 4 CG2R51 5 OG2R50 6 HGR51 7 HGR51 8 HGR52 9 HGR52
@<TRIPOS>MOLECULE
furan
 9 9 0 0 0
****
USER_CHARGES
INVALID_CHARGES
Pose:  14 Cluster:  14 Fr_nu:  55639 TotEn:    -7.73
@<TRIPOS>ATOM
      1 C1        -74.5278  -12.3523  -43.1289 C.2    1 LIG      -0.26000
      2 C2        -75.7417  -13.0438  -43.3556 C.2    1 LIG      -0.26000
      3 C3        -74.1912  -11.7683  -44.3279 C.2    1 LIG       0.09300
      4 C4        -76.0605  -12.8329  -44.6769 C.2    1 LIG       0.09300
      5 O1        -75.1204  -12.0563  -45.2767 O.3    1 LIG      -0.29200
      6 H1        -73.9679  -12.2881  -42.2071 H      1 LIG       0.17500
      7 H2        -76.3130  -13.6232  -42.6447 H      1 LIG       0.17500
      8 H3        -73.3678  -11.1491  -44.6529 H      1 LIG       0.13800
      9 H4        -76.8779  -13.1493  -45.3084 H      1 LIG       0.13800
@<TRIPOS>BOND
      1       1       2 1
      2       1       3 2
      3       2       4 2
      4       3       5 1
      5       4       5 1
      6       1       6 1
      7       2       7 1
      8       3       8 1
      9       4       9 1
@<TRIPOS>ALT_TYPE
CGenFF_4.0_ALT_TYPE_SET
CGenFF_4.0 1 CG2R51 2 CG2R51 3 CG2R51 4 CG2R51 5 OG2R50 6 HGR51 7 HGR51 8 HGR52 9 HGR52
@<TRIPOS>MOLECULE
furan
 9 9 0 0 0
****
USER_CHARGES
INVALID_CHARGES
Pose:  15 Cluster:  15 Fr_nu: 512749 TotEn:    -7.73
@<TRIPOS>ATOM
      1 C1        -76.1251  -12.5543  -42.7449 C.2    1 LIG      -0.26000
      2 C2        -75.0967  -12.0968  -43.6030 C.2    1 LIG      -0.26000
      3 C3        -76.8682  -11.4451  -42.4141 C.2    1 LIG       0.09300
      4 C4        -75.2849  -10.7407  -43.7356 C.2    1 LIG       0.09300
      5 O1        -76.3628  -10.3356  -43.0140 O.3    1 LIG      -0.29200
      6 H1        -76.3021  -13.5658  -42.4090 H      1 LIG       0.17500
      7 H2        -74.3162  -12.6823  -44.0671 H      1 LIG       0.17500
      8 H3        -77.7407  -11.2866  -41.7971 H      1 LIG       0.13800
      9 H4        -74.7666   -9.9636  -44.2783 H      1 LIG       0.13800
@<TRIPOS>BOND
      1       1       2 1
      2       1       3 2
      3       2       4 2
      4       3       5 1
      5       4       5 1
      6       1       6 1
      7       2       7 1
      8       3       8 1
      9       4       9 1
@<TRIPOS>ALT_TYPE
CGenFF_4.0_ALT_TYPE_SET
CGenFF_4.0 1 CG2R51 2 CG2R51 3 CG2R51 4 CG2R51 5 OG2R50 6 HGR51 7 HGR51 8 HGR52 9 HGR52
@<TRIPOS>MOLECULE
furan
 9 9 0 0 0
****
USER_CHARGES
INVALID_CHARGES
Pose:  16 Cluster:  16 Fr_nu:    653 TotEn:    -7.69
@<TRIPOS>ATOM
      1 C1        -75.2994  -12.6007  -42.5803 C.2    1 LIG      -0.26000
      2 C2        -76.1744  -11.6290  -42.0387 C.2    1 LIG      -0.26000
      3 C3        -75.3473  -12.4392  -43.9455 C.2    1 LIG       0.09300
      4 C4        -76.6944  -10.9428  -43.1114 C.2    1 LIG       0.09300
      5 O1        -76.1952  -11.4306  -44.2774 O.3    1 LIG      -0.29200
      6 H1        -74.7084  -13.3282  -42.0430 H      1 LIG       0.17500
      7 H2        -76.3978  -11.4508  -40.9967 H      1 LIG       0.17500
      8 H3        -74.8628  -12.9345  -44.7743 H      1 LIG       0.13800
      9 H4        -77.3934  -10.1249  -43.2079 H      1 LIG       0.13800
@<TRIPOS>BOND
      1       1       2 1
      2       1       3 2
      3       2       4 2
      4       3       5 1
      5       4       5 1
      6       1       6 1
      7       2       7 1
      8       3       8 1
      9       4       9 1
@<TRIPOS>ALT_TYPE
CGenFF_4.0_ALT_TYPE_SET
CGenFF_4.0 1 CG2R51 2 CG2R51 3 CG2R51 4 CG2R51 5 OG2R50 6 HGR51 7 HGR51 8 HGR52 9 HGR52
@<TRIPOS>MOLECULE
furan
 9 9 0 0 0
****
USER_CHARGES
INVALID_CHARGES
Pose:  17 Cluster:  17 Fr_nu: 141174 TotEn:    -7.63
@<TRIPOS>ATOM
      1 C1        -75.5624  -11.2045  -43.5760 C.2    1 LIG      -0.26000
      2 C2        -75.6358  -12.5580  -43.9832 C.2    1 LIG      -0.26000
      3 C3        -76.2545  -11.1244  -42.3900 C.2    1 LIG       0.09300
      4 C4        -76.3673  -13.2086  -43.0170 C.2    1 LIG       0.09300
      5 O1        -76.7482  -12.3417  -42.0423 O.3    1 LIG      -0.29200
      6 H1        -75.0675  -10.3893  -44.0837 H      1 LIG       0.17500
      7 H2        -75.2086  -13.0037  -44.8700 H      1 LIG       0.17500
      8 H3        -76.4743  -10.3179  -41.7057 H      1 LIG       0.13800
      9 H4        -76.6869  -14.2319  -42.8837 H      1 LIG       0.13800
@<TRIPOS>BOND
      1       1       2 1
      2       1       3 2
      3       2       4 2
      4       3       5 1
      5       4       5 1
      6       1       6 1
      7       2       7 1
      8       3       8 1
      9       4       9 1
@<TRIPOS>ALT_TYPE
CGenFF_4.0_ALT_TYPE_SET
CGenFF_4.0 1 CG2R51 2 CG2R51 3 CG2R51 4 CG2R51 5 OG2R50 6 HGR51 7 HGR51 8 HGR52 9 HGR52
@<TRIPOS>MOLECULE
furan
 9 9 0 0 0
****
USER_CHARGES
INVALID_CHARGES
Pose:  18 Cluster:  18 Fr_nu:  55512 TotEn:    -7.27
@<TRIPOS>ATOM
      1 C1        -76.3877  -11.6364  -43.6857 C.2    1 LIG      -0.26000
      2 C2        -76.3877  -12.5462  -42.6015 C.2    1 LIG      -0.26000
      3 C3        -76.5029  -10.3825  -43.1322 C.2    1 LIG       0.09300
      4 C4        -76.5028  -11.7834  -41.4627 C.2    1 LIG       0.09300
      5 O1        -76.5734  -10.4634  -41.7776 O.3    1 LIG      -0.29200
      6 H1        -76.3137  -11.8660  -44.7389 H      1 LIG       0.17500
      7 H2        -76.3130  -13.6232  -42.6447 H      1 LIG       0.17500
      8 H3        -76.5456   -9.3846  -43.5438 H      1 LIG       0.13800
      9 H4        -76.5462  -12.0157  -40.4086 H      1 LIG       0.13800
@<TRIPOS>BOND
      1       1       2 1
      2       1       3 2
      3       2       4 2
      4       3       5 1
      5       4       5 1
      6       1       6 1
      7       2       7 1
      8       3       8 1
      9       4       9 1
@<TRIPOS>ALT_TYPE
CGenFF_4.0_ALT_TYPE_SET
CGenFF_4.0 1 CG2R51 2 CG2R51 3 CG2R51 4 CG2R51 5 OG2R50 6 HGR51 7 HGR51 8 HGR52 9 HGR52
@<TRIPOS>MOLECULE
furan
 9 9 0 0 0
****
USER_CHARGES
INVALID_CHARGES
Pose:  19 Cluster:  19 Fr_nu: 115958 TotEn:    -7.24
@<TRIPOS>ATOM
      1 C1        -66.4592  -20.1662  -56.1452 C.2    1 LIG      -0.26000
      2 C2        -65.8747  -18.8772  -56.1502 C.2    1 LIG      -0.26000
      3 C3        -67.8175  -19.9701  -56.2378 C.2    1 LIG       0.09300
      4 C4        -66.9175  -17.9853  -56.2455 C.2    1 LIG       0.09300
      5 O1        -68.1051  -18.6435  -56.2995 O.3    1 LIG      -0.29200
      6 H1        -65.9537  -21.1190  -56.0816 H      1 LIG       0.17500
      7 H2        -64.8247  -18.6293  -56.0918 H      1 LIG       0.17500
      8 H3        -68.6683  -20.6350  -56.2711 H      1 LIG       0.13800
      9 H4        -66.9781  -16.9074  -56.2848 H      1 LIG       0.13800
@<TRIPOS>BOND
      1       1       2 1
      2       1       3 2
      3       2       4 2
      4       3       5 1
      5       4       5 1
      6       1       6 1
      7       2       7 1
      8       3       8 1
      9       4       9 1
@<TRIPOS>ALT_TYPE
CGenFF_4.0_ALT_TYPE_SET
CGenFF_4.0 1 CG2R51 2 CG2R51 3 CG2R51 4 CG2R51 5 OG2R50 6 HGR51 7 HGR51 8 HGR52 9 HGR52
@<TRIPOS>MOLECULE
furan
 9 9 0 0 0
****
USER_CHARGES
INVALID_CHARGES
Pose:  20 Cluster:  20 Fr_nu: 198761 TotEn:    -7.19
@<TRIPOS>ATOM
      1 C1        -60.2763    1.7769  -43.4312 C.2    1 LIG      -0.26000
      2 C2        -59.9491    1.9952  -44.7908 C.2    1 LIG      -0.26000
      3 C3        -59.0879    1.5161  -42.7895 C.2    1 LIG       0.09300
      4 C4        -58.5841    1.8524  -44.8830 C.2    1 LIG       0.09300
      5 O1        -58.0516    1.5604  -43.6674 O.3    1 LIG      -0.29200
      6 H1        -61.2557    1.8054  -42.9760 H      1 LIG       0.17500
      7 H2        -60.6238    2.2278  -45.6020 H      1 LIG       0.17500
      8 H3        -58.8242    1.2929  -41.7659 H      1 LIG       0.13800
      9 H4        -57.8784    1.9237  -45.6978 H      1 LIG       0.13800
@<TRIPOS>BOND
      1       1       2 1
      2       1       3 2
      3       2       4 2
      4       3       5 1
      5       4       5 1
      6       1       6 1
      7       2       7 1
      8       3       8 1
      9       4       9 1
@<TRIPOS>ALT_TYPE
CGenFF_4.0_ALT_TYPE_SET
CGenFF_4.0 1 CG2R51 2 CG2R51 3 CG2R51 4 CG2R51 5 OG2R50 6 HGR51 7 HGR51 8 HGR52 9 HGR52
@<TRIPOS>MOLECULE
furan
 9 9 0 0 0
****
USER_CHARGES
INVALID_CHARGES
Pose:  21 Cluster:  21 Fr_nu:  63078 TotEn:    -7.16
@<TRIPOS>ATOM
      1 C1        -75.5637  -11.6344  -43.6608 C.2    1 LIG      -0.26000
      2 C2        -75.4525  -12.5042  -42.5498 C.2    1 LIG      -0.26000
      3 C3        -76.0020  -12.4088  -44.7097 C.2    1 LIG       0.09300
      4 C4        -75.8310  -13.7480  -42.9990 C.2    1 LIG       0.09300
      5 O1        -76.1676  -13.6983  -44.3146 O.3    1 LIG      -0.29200
      6 H1        -75.3505  -10.5758  -43.6931 H      1 LIG       0.17500
      7 H2        -75.1363  -12.2556  -41.5470 H      1 LIG       0.17500
      8 H3        -76.2332  -12.2036  -45.7449 H      1 LIG       0.13800
      9 H4        -75.9111  -14.7189  -42.5322 H      1 LIG       0.13800
@<TRIPOS>BOND
      1       1       2 1
      2       1       3 2
      3       2       4 2
      4       3       5 1
      5       4       5 1
      6       1       6 1
      7       2       7 1
      8       3       8 1
      9       4       9 1
@<TRIPOS>ALT_TYPE
CGenFF_4.0_ALT_TYPE_SET
CGenFF_4.0 1 CG2R51 2 CG2R51 3 CG2R51 4 CG2R51 5 OG2R50 6 HGR51 7 HGR51 8 HGR52 9 HGR52
@<TRIPOS>MOLECULE
furan
 9 9 0 0 0
****
USER_CHARGES
INVALID_CHARGES
Pose:  22 Cluster:  22 Fr_nu: 876054 TotEn:    -7.14
@<TRIPOS>ATOM
      1 C1        -57.3318   -3.3691  -19.4288 C.2    1 LIG      -0.26000
      2 C2        -58.2784   -3.5713  -20.4614 C.2    1 LIG      -0.26000
      3 C3        -57.6814   -4.2315  -18.4159 C.2    1 LIG       0.09300
      4 C4        -59.1389   -4.5430  -20.0059 C.2    1 LIG       0.09300
      5 O1        -58.7817   -4.9508  -18.7598 O.3    1 LIG      -0.29200
      6 H1        -56.4993   -2.6805  -19.4233 H      1 LIG       0.17500
      7 H2        -58.3273   -3.0715  -21.4180 H      1 LIG       0.17500
      8 H3        -57.2706   -4.4438  -17.4395 H      1 LIG       0.13800
      9 H4        -60.0082   -5.0280  -20.4254 H      1 LIG       0.13800
@<TRIPOS>BOND
      1       1       2 1
      2       1       3 2
      3       2       4 2
      4       3       5 1
      5       4       5 1
      6       1       6 1
      7       2       7 1
      8       3       8 1
      9       4       9 1
@<TRIPOS>ALT_TYPE
CGenFF_4.0_ALT_TYPE_SET
CGenFF_4.0 1 CG2R51 2 CG2R51 3 CG2R51 4 CG2R51 5 OG2R50 6 HGR51 7 HGR51 8 HGR52 9 HGR52
@<TRIPOS>MOLECULE
furan
 9 9 0 0 0
****
USER_CHARGES
INVALID_CHARGES
Pose:  23 Cluster:  23 Fr_nu: 194961 TotEn:    -7.10
@<TRIPOS>ATOM
      1 C1        -59.6217  -21.6072  -25.3225 C.2    1 LIG      -0.26000
      2 C2        -60.9872  -21.8527  -25.0424 C.2    1 LIG      -0.26000
      3 C3        -58.9343  -22.7078  -24.8660 C.2    1 LIG       0.09300
      4 C4        -61.0369  -23.0858  -24.4349 C.2    1 LIG       0.09300
      5 O1        -59.7897  -23.6137  -24.3237 O.3    1 LIG      -0.29200
      6 H1        -59.1922  -20.7369  -25.7972 H      1 LIG       0.17500
      7 H2        -61.8297  -21.2112  -25.2568 H      1 LIG       0.17500
      8 H3        -57.8904  -22.9853  -24.8543 H      1 LIG       0.13800
      9 H4        -61.8390  -23.6946  -24.0439 H      1 LIG       0.13800
@<TRIPOS>BOND
      1       1       2 1
      2       1       3 2
      3       2       4 2
      4       3       5 1
      5       4       5 1
      6       1       6 1
      7       2       7 1
      8       3       8 1
      9       4       9 1
@<TRIPOS>ALT_TYPE
CGenFF_4.0_ALT_TYPE_SET
CGenFF_4.0 1 CG2R51 2 CG2R51 3 CG2R51 4 CG2R51 5 OG2R50 6 HGR51 7 HGR51 8 HGR52 9 HGR52
@<TRIPOS>MOLECULE
furan
 9 9 0 0 0
****
USER_CHARGES
INVALID_CHARGES
Pose:  24 Cluster:  24 Fr_nu: 370331 TotEn:    -7.03
@<TRIPOS>ATOM
      1 C1        -74.0480  -12.2854  -45.2884 C.2    1 LIG      -0.26000
      2 C2        -75.3098  -12.9132  -45.4193 C.2    1 LIG      -0.26000
      3 C3        -74.1620  -11.4162  -44.2285 C.2    1 LIG       0.09300
      4 C4        -76.1047  -12.3829  -44.4299 C.2    1 LIG       0.09300
      5 O1        -75.4125  -11.4696  -43.6996 O.3    1 LIG      -0.29200
      6 H1        -73.1661  -12.4460  -45.8915 H      1 LIG       0.17500
      7 H2        -75.6030  -13.6590  -46.1439 H      1 LIG       0.17500
      8 H3        -73.4812  -10.7269  -43.7504 H      1 LIG       0.13800
      9 H4        -77.1301  -12.5418  -44.1293 H      1 LIG       0.13800
@<TRIPOS>BOND
      1       1       2 1
      2       1       3 2
      3       2       4 2
      4       3       5 1
      5       4       5 1
      6       1       6 1
      7       2       7 1
      8       3       8 1
      9       4       9 1
@<TRIPOS>ALT_TYPE
CGenFF_4.0_ALT_TYPE_SET
CGenFF_4.0 1 CG2R51 2 CG2R51 3 CG2R51 4 CG2R51 5 OG2R50 6 HGR51 7 HGR51 8 HGR52 9 HGR52
@<TRIPOS>MOLECULE
furan
 9 9 0 0 0
****
USER_CHARGES
INVALID_CHARGES
Pose:  25 Cluster:  25 Fr_nu: 298522 TotEn:    -6.94
@<TRIPOS>ATOM
      1 C1        -60.6309  -22.6902  -23.5457 C.2    1 LIG      -0.26000
      2 C2        -61.3159  -22.0569  -24.6101 C.2    1 LIG      -0.26000
      3 C3        -59.3289  -22.8386  -23.9640 C.2    1 LIG       0.09300
      4 C4        -60.3836  -21.8633  -25.6028 C.2    1 LIG       0.09300
      5 O1        -59.1699  -22.3370  -25.2168 O.3    1 LIG      -0.29200
      6 H1        -61.0356  -23.0002  -22.5932 H      1 LIG       0.17500
      7 H2        -62.3586  -21.7764  -24.6488 H      1 LIG       0.17500
      8 H3        -58.4415  -23.2572  -23.5119 H      1 LIG       0.13800
      9 H4        -60.4227  -21.4263  -26.5900 H      1 LIG       0.13800
@<TRIPOS>BOND
      1       1       2 1
      2       1       3 2
      3       2       4 2
      4       3       5 1
      5       4       5 1
      6       1       6 1
      7       2       7 1
      8       3       8 1
      9       4       9 1
@<TRIPOS>ALT_TYPE
CGenFF_4.0_ALT_TYPE_SET
CGenFF_4.0 1 CG2R51 2 CG2R51 3 CG2R51 4 CG2R51 5 OG2R50 6 HGR51 7 HGR51 8 HGR52 9 HGR52
@<TRIPOS>MOLECULE
furan
 9 9 0 0 0
****
USER_CHARGES
INVALID_CHARGES
Pose:  26 Cluster:  26 Fr_nu: 2153740 TotEn:    -6.92
@<TRIPOS>ATOM
      1 C1        -60.4880  -23.1130  -23.5236 C.2    1 LIG      -0.26000
      2 C2        -61.7090  -22.7969  -24.1660 C.2    1 LIG      -0.26000
      3 C3        -59.6145  -22.0998  -23.8438 C.2    1 LIG       0.09300
      4 C4        -61.4946  -21.6131  -24.8328 C.2    1 LIG       0.09300
      5 O1        -60.2203  -21.1815  -24.6414 O.3    1 LIG      -0.29200
      6 H1        -60.2716  -23.9720  -22.9052 H      1 LIG       0.17500
      7 H2        -62.6301  -23.3613  -24.1454 H      1 LIG       0.17500
      8 H3        -58.5830  -21.8959  -23.5961 H      1 LIG       0.13800
      9 H4        -62.1136  -20.9824  -25.4542 H      1 LIG       0.13800
@<TRIPOS>BOND
      1       1       2 1
      2       1       3 2
      3       2       4 2
      4       3       5 1
      5       4       5 1
      6       1       6 1
      7       2       7 1
      8       3       8 1
      9       4       9 1
@<TRIPOS>ALT_TYPE
CGenFF_4.0_ALT_TYPE_SET
CGenFF_4.0 1 CG2R51 2 CG2R51 3 CG2R51 4 CG2R51 5 OG2R50 6 HGR51 7 HGR51 8 HGR52 9 HGR52
@<TRIPOS>MOLECULE
furan
 9 9 0 0 0
****
USER_CHARGES
INVALID_CHARGES
Pose:  27 Cluster:  27 Fr_nu:   2328 TotEn:    -6.79
@<TRIPOS>ATOM
      1 C1        -76.0717  -12.2578  -42.1217 C.2    1 LIG      -0.26000
      2 C2        -76.1252  -11.0632  -42.8789 C.2    1 LIG      -0.26000
      3 C3        -75.1898  -13.0858  -42.7764 C.2    1 LIG       0.09300
      4 C4        -75.2721  -11.2464  -43.9423 C.2    1 LIG       0.09300
      5 O1        -74.6979  -12.4768  -43.8870 O.3    1 LIG      -0.29200
      6 H1        -76.6091  -12.4868  -41.2129 H      1 LIG       0.17500
      7 H2        -76.7120  -10.1792  -42.6750 H      1 LIG       0.17500
      8 H3        -74.8235  -14.0849  -42.5901 H      1 LIG       0.13800
      9 H4        -74.9788  -10.6306  -44.7800 H      1 LIG       0.13800
@<TRIPOS>BOND
      1       1       2 1
      2       1       3 2
      3       2       4 2
      4       3       5 1
      5       4       5 1
      6       1       6 1
      7       2       7 1
      8       3       8 1
      9       4       9 1
@<TRIPOS>ALT_TYPE
CGenFF_4.0_ALT_TYPE_SET
CGenFF_4.0 1 CG2R51 2 CG2R51 3 CG2R51 4 CG2R51 5 OG2R50 6 HGR51 7 HGR51 8 HGR52 9 HGR52
@<TRIPOS>MOLECULE
furan
 9 9 0 0 0
****
USER_CHARGES
INVALID_CHARGES
Pose:  28 Cluster:  28 Fr_nu: 1067185 TotEn:    -6.76
@<TRIPOS>ATOM
      1 C1        -55.6548   -9.6091  -50.0139 C.2    1 LIG      -0.26000
      2 C2        -55.4098  -10.9511  -49.6365 C.2    1 LIG      -0.26000
      3 C3        -55.1850   -8.8303  -48.9820 C.2    1 LIG       0.09300
      4 C4        -54.8076  -10.8966  -48.4010 C.2    1 LIG       0.09300
      5 O1        -54.6669   -9.6075  -47.9950 O.3    1 LIG      -0.29200
      6 H1        -56.1165   -9.2540  -50.9238 H      1 LIG       0.17500
      7 H2        -55.6427  -11.8460  -50.1953 H      1 LIG       0.17500
      8 H3        -55.1462   -7.7650  -48.8071 H      1 LIG       0.13800
      9 H4        -54.4383  -11.6457  -47.7157 H      1 LIG       0.13800
@<TRIPOS>BOND
      1       1       2 1
      2       1       3 2
      3       2       4 2
      4       3       5 1
      5       4       5 1
      6       1       6 1
      7       2       7 1
      8       3       8 1
      9       4       9 1
@<TRIPOS>ALT_TYPE
CGenFF_4.0_ALT_TYPE_SET
CGenFF_4.0 1 CG2R51 2 CG2R51 3 CG2R51 4 CG2R51 5 OG2R50 6 HGR51 7 HGR51 8 HGR52 9 HGR52
@<TRIPOS>MOLECULE
furan
 9 9 0 0 0
****
USER_CHARGES
INVALID_CHARGES
Pose:  29 Cluster:  29 Fr_nu: 618769 TotEn:    -6.73
@<TRIPOS>ATOM
      1 C1        -54.6326  -12.0159  -47.7935 C.2    1 LIG      -0.26000
      2 C2        -54.1092  -12.5576  -46.5953 C.2    1 LIG      -0.26000
      3 C3        -54.7375  -10.6602  -47.5859 C.2    1 LIG       0.09300
      4 C4        -53.9314  -11.4943  -45.7410 C.2    1 LIG       0.09300
      5 O1        -54.3120  -10.3341  -46.3373 O.3    1 LIG      -0.29200
      6 H1        -54.9005  -12.5471  -48.6954 H      1 LIG       0.17500
      7 H2        -53.8888  -13.5935  -46.3813 H      1 LIG       0.17500
      8 H3        -55.0766   -9.8346  -48.1947 H      1 LIG       0.13800
      9 H4        -53.5634  -11.4015  -44.7296 H      1 LIG       0.13800
@<TRIPOS>BOND
      1       1       2 1
      2       1       3 2
      3       2       4 2
      4       3       5 1
      5       4       5 1
      6       1       6 1
      7       2       7 1
      8       3       8 1
      9       4       9 1
@<TRIPOS>ALT_TYPE
CGenFF_4.0_ALT_TYPE_SET
CGenFF_4.0 1 CG2R51 2 CG2R51 3 CG2R51 4 CG2R51 5 OG2R50 6 HGR51 7 HGR51 8 HGR52 9 HGR52
@<TRIPOS>MOLECULE
furan
 9 9 0 0 0
****
USER_CHARGES
INVALID_CHARGES
Pose:  30 Cluster:  30 Fr_nu: 140807 TotEn:    -6.40
@<TRIPOS>ATOM
      1 C1        -75.9330  -11.8666  -42.8997 C.2    1 LIG      -0.26000
      2 C2        -76.3673  -13.2086  -43.0170 C.2    1 LIG      -0.26000
      3 C3        -75.7481  -11.4113  -44.1844 C.2    1 LIG       0.09300
      4 C4        -76.4170  -13.4776  -44.3650 C.2    1 LIG       0.09300
      5 O1        -76.0411  -12.3871  -45.0835 O.3    1 LIG      -0.29200
      6 H1        -75.7740  -11.3021  -41.9923 H      1 LIG       0.17500
      7 H2        -76.6136  -13.8939  -42.2188 H      1 LIG       0.17500
      8 H3        -75.4298  -10.4685  -44.6049 H      1 LIG       0.13800
      9 H4        -76.6852  -14.3493  -44.9439 H      1 LIG       0.13800
@<TRIPOS>BOND
      1       1       2 1
      2       1       3 2
      3       2       4 2
      4       3       5 1
      5       4       5 1
      6       1       6 1
      7       2       7 1
      8       3       8 1
      9       4       9 1
@<TRIPOS>ALT_TYPE
CGenFF_4.0_ALT_TYPE_SET
CGenFF_4.0 1 CG2R51 2 CG2R51 3 CG2R51 4 CG2R51 5 OG2R50 6 HGR51 7 HGR51 8 HGR52 9 HGR52
@<TRIPOS>MOLECULE
furan
 9 9 0 0 0
****
USER_CHARGES
INVALID_CHARGES
Pose:  31 Cluster:  31 Fr_nu: 239627 TotEn:    -6.28
@<TRIPOS>ATOM
      1 C1        -74.7436  -12.7388  -43.8600 C.2    1 LIG      -0.26000
      2 C2        -75.8383  -13.3628  -44.5046 C.2    1 LIG      -0.26000
      3 C3        -73.8447  -12.4241  -44.8525 C.2    1 LIG       0.09300
      4 C4        -75.5303  -13.3848  -45.8450 C.2    1 LIG       0.09300
      5 O1        -74.3168  -12.8145  -46.0654 O.3    1 LIG      -0.29200
      6 H1        -74.6244  -12.5433  -42.8041 H      1 LIG       0.17500
      7 H2        -76.7391  -13.7480  -44.0491 H      1 LIG       0.17500
      8 H3        -72.8760  -11.9458  -44.8597 H      1 LIG       0.13800
      9 H4        -76.0415  -13.7509  -46.7234 H      1 LIG       0.13800
@<TRIPOS>BOND
      1       1       2 1
      2       1       3 2
      3       2       4 2
      4       3       5 1
      5       4       5 1
      6       1       6 1
      7       2       7 1
      8       3       8 1
      9       4       9 1
@<TRIPOS>ALT_TYPE
CGenFF_4.0_ALT_TYPE_SET
CGenFF_4.0 1 CG2R51 2 CG2R51 3 CG2R51 4 CG2R51 5 OG2R50 6 HGR51 7 HGR51 8 HGR52 9 HGR52
@<TRIPOS>MOLECULE
furan
 9 9 0 0 0
****
USER_CHARGES
INVALID_CHARGES
Pose:  32 Cluster:  32 Fr_nu:  63691 TotEn:    -6.19
@<TRIPOS>ATOM
      1 C1        -75.1480  -11.3758  -43.8220 C.2    1 LIG      -0.26000
      2 C2        -76.4472  -11.6768  -43.3482 C.2    1 LIG      -0.26000
      3 C3        -74.4928  -12.5803  -43.9318 C.2    1 LIG       0.09300
      4 C4        -76.4935  -13.0438  -43.2023 C.2    1 LIG       0.09300
      5 O1        -75.3061  -13.6020  -43.5561 O.3    1 LIG      -0.29200
      6 H1        -74.7399  -10.4027  -44.0539 H      1 LIG       0.17500
      7 H2        -77.2497  -10.9841  -43.1394 H      1 LIG       0.17500
      8 H3        -73.4993  -12.8650  -44.2462 H      1 LIG       0.13800
      9 H4        -77.2564  -13.7353  -42.8754 H      1 LIG       0.13800
@<TRIPOS>BOND
      1       1       2 1
      2       1       3 2
      3       2       4 2
      4       3       5 1
      5       4       5 1
      6       1       6 1
      7       2       7 1
      8       3       8 1
      9       4       9 1
@<TRIPOS>ALT_TYPE
CGenFF_4.0_ALT_TYPE_SET
CGenFF_4.0 1 CG2R51 2 CG2R51 3 CG2R51 4 CG2R51 5 OG2R50 6 HGR51 7 HGR51 8 HGR52 9 HGR52
@<TRIPOS>MOLECULE
furan
 9 9 0 0 0
****
USER_CHARGES
INVALID_CHARGES
Pose:  33 Cluster:  33 Fr_nu:   3422 TotEn:    -6.15
@<TRIPOS>ATOM
      1 C1        -75.4870  -12.6746  -42.9800 C.2    1 LIG      -0.26000
      2 C2        -75.4034  -11.9725  -41.7539 C.2    1 LIG      -0.26000
      3 C3        -76.5174  -12.0946  -43.6828 C.2    1 LIG       0.09300
      4 C4        -76.3886  -11.0134  -41.7950 C.2    1 LIG       0.09300
      5 O1        -77.0721  -11.0812  -42.9675 O.3    1 LIG      -0.29200
      6 H1        -74.8734  -13.5004  -43.3100 H      1 LIG       0.17500
      7 H2        -74.7115  -12.1439  -40.9420 H      1 LIG       0.17500
      8 H3        -76.9558  -12.2764  -44.6533 H      1 LIG       0.13800
      9 H4        -76.7144  -10.2466  -41.1074 H      1 LIG       0.13800
@<TRIPOS>BOND
      1       1       2 1
      2       1       3 2
      3       2       4 2
      4       3       5 1
      5       4       5 1
      6       1       6 1
      7       2       7 1
      8       3       8 1
      9       4       9 1
@<TRIPOS>ALT_TYPE
CGenFF_4.0_ALT_TYPE_SET
CGenFF_4.0 1 CG2R51 2 CG2R51 3 CG2R51 4 CG2R51 5 OG2R50 6 HGR51 7 HGR51 8 HGR52 9 HGR52
@<TRIPOS>MOLECULE
furan
 9 9 0 0 0
****
USER_CHARGES
INVALID_CHARGES
Pose:  34 Cluster:  34 Fr_nu: 287063 TotEn:    -5.64
@<TRIPOS>ATOM
      1 C1        -75.8413  -12.7972  -43.6629 C.2    1 LIG      -0.26000
      2 C2        -75.2610  -12.6860  -44.9490 C.2    1 LIG      -0.26000
      3 C3        -74.8659  -12.4188  -42.7698 C.2    1 LIG       0.09300
      4 C4        -73.9725  -12.2475  -44.7502 C.2    1 LIG       0.09300
      5 O1        -73.7238  -12.0821  -43.4245 O.3    1 LIG      -0.29200
      6 H1        -76.8446  -13.1139  -43.4175 H      1 LIG       0.17500
      7 H2        -75.7241  -12.8986  -45.9017 H      1 LIG       0.17500
      8 H3        -74.8288  -12.3379  -41.6931 H      1 LIG       0.13800
      9 H4        -73.1507  -12.0171  -45.4124 H      1 LIG       0.13800
@<TRIPOS>BOND
      1       1       2 1
      2       1       3 2
      3       2       4 2
      4       3       5 1
      5       4       5 1
      6       1       6 1
      7       2       7 1
      8       3       8 1
      9       4       9 1
@<TRIPOS>ALT_TYPE
CGenFF_4.0_ALT_TYPE_SET
CGenFF_4.0 1 CG2R51 2 CG2R51 3 CG2R51 4 CG2R51 5 OG2R50 6 HGR51 7 HGR51 8 HGR52 9 HGR52
@<TRIPOS>MOLECULE
furan
 9 9 0 0 0
****
USER_CHARGES
INVALID_CHARGES
Pose:  35 Cluster:  35 Fr_nu: 267937 TotEn:    -5.49
@<TRIPOS>ATOM
      1 C1        -76.2369  -11.9543  -44.0167 C.2    1 LIG      -0.26000
      2 C2        -74.9487  -11.4254  -44.2700 C.2    1 LIG      -0.26000
      3 C3        -76.2690  -13.1885  -44.6231 C.2    1 LIG       0.09300
      4 C4        -74.2856  -12.3741  -45.0131 C.2    1 LIG       0.09300
      5 O1        -75.0835  -13.4519  -45.2326 O.3    1 LIG      -0.29200
      6 H1        -77.0413  -11.4935  -43.4619 H      1 LIG       0.17500
      7 H2        -74.5531  -10.4720  -43.9507 H      1 LIG       0.17500
      8 H3        -77.0197  -13.9609  -44.7072 H      1 LIG       0.13800
      9 H4        -73.2950  -12.4308  -45.4403 H      1 LIG       0.13800
@<TRIPOS>BOND
      1       1       2 1
      2       1       3 2
      3       2       4 2
      4       3       5 1
      5       4       5 1
      6       1       6 1
      7       2       7 1
      8       3       8 1
      9       4       9 1
@<TRIPOS>ALT_TYPE
CGenFF_4.0_ALT_TYPE_SET
CGenFF_4.0 1 CG2R51 2 CG2R51 3 CG2R51 4 CG2R51 5 OG2R50 6 HGR51 7 HGR51 8 HGR52 9 HGR52
@<TRIPOS>MOLECULE
furan
 9 9 0 0 0
****
USER_CHARGES
INVALID_CHARGES
Pose:  36 Cluster:  36 Fr_nu: 141118 TotEn:    -5.36
@<TRIPOS>ATOM
      1 C1        -75.1486  -12.4758  -44.7358 C.2    1 LIG      -0.26000
      2 C2        -76.2667  -13.2706  -44.3874 C.2    1 LIG      -0.26000
      3 C3        -74.6458  -11.9846  -43.5534 C.2    1 LIG       0.09300
      4 C4        -76.3673  -13.2086  -43.0170 C.2    1 LIG       0.09300
      5 O1        -75.3829  -12.4267  -42.5010 O.3    1 LIG      -0.29200
      6 H1        -74.7583  -12.2844  -45.7249 H      1 LIG       0.17500
      7 H2        -76.9175  -13.8201  -45.0520 H      1 LIG       0.17500
      8 H3        -73.8130  -11.3431  -43.3043 H      1 LIG       0.13800
      9 H4        -77.0467  -13.6411  -42.2970 H      1 LIG       0.13800
@<TRIPOS>BOND
      1       1       2 1
      2       1       3 2
      3       2       4 2
      4       3       5 1
      5       4       5 1
      6       1       6 1
      7       2       7 1
      8       3       8 1
      9       4       9 1
@<TRIPOS>ALT_TYPE
CGenFF_4.0_ALT_TYPE_SET
CGenFF_4.0 1 CG2R51 2 CG2R51 3 CG2R51 4 CG2R51 5 OG2R50 6 HGR51 7 HGR51 8 HGR52 9 HGR52
@<TRIPOS>MOLECULE
furan
 9 9 0 0 0
****
USER_CHARGES
INVALID_CHARGES
Pose:  37 Cluster:  37 Fr_nu:  80818 TotEn:    -5.30
@<TRIPOS>ATOM
      1 C1        -72.8776  -11.5397  -44.2316 C.2    1 LIG      -0.26000
      2 C2        -73.9538  -12.4589  -44.2316 C.2    1 LIG      -0.26000
      3 C3        -72.5872  -11.2916  -45.5530 C.2    1 LIG       0.09300
      4 C4        -74.2444  -12.7069  -45.5530 C.2    1 LIG       0.09300
      5 O1        -73.4159  -11.9991  -46.3649 O.3    1 LIG      -0.29200
      6 H1        -72.3760  -11.1119  -43.3756 H      1 LIG       0.17500
      7 H2        -74.4552  -12.8869  -43.3755 H      1 LIG       0.17500
      8 H3        -71.8603  -10.6694  -46.0547 H      1 LIG       0.13800
      9 H4        -74.9722  -13.3280  -46.0545 H      1 LIG       0.13800
@<TRIPOS>BOND
      1       1       2 1
      2       1       3 2
      3       2       4 2
      4       3       5 1
      5       4       5 1
      6       1       6 1
      7       2       7 1
      8       3       8 1
      9       4       9 1
@<TRIPOS>ALT_TYPE
CGenFF_4.0_ALT_TYPE_SET
CGenFF_4.0 1 CG2R51 2 CG2R51 3 CG2R51 4 CG2R51 5 OG2R50 6 HGR51 7 HGR51 8 HGR52 9 HGR52
@<TRIPOS>MOLECULE
furan
 9 9 0 0 0
****
USER_CHARGES
INVALID_CHARGES
Pose:  38 Cluster:  38 Fr_nu: 287219 TotEn:    -3.70
@<TRIPOS>ATOM
      1 C1        -74.0353  -12.6860  -45.6567 C.2    1 LIG      -0.26000
      2 C2        -75.2610  -12.6860  -44.9490 C.2    1 LIG      -0.26000
      3 C3        -73.3161  -11.6169  -45.1750 C.2    1 LIG       0.09300
      4 C4        -75.2034  -11.6171  -44.0853 C.2    1 LIG       0.09300
      5 O1        -74.0211  -10.9603  -44.2168 O.3    1 LIG      -0.29200
      6 H1        -73.7161  -13.3782  -46.4224 H      1 LIG       0.17500
      7 H2        -76.0834  -13.3787  -45.0551 H      1 LIG       0.17500
      8 H3        -72.3397  -11.2117  -45.3973 H      1 LIG       0.13800
      9 H4        -75.8846  -11.2115  -43.3514 H      1 LIG       0.13800
@<TRIPOS>BOND
      1       1       2 1
      2       1       3 2
      3       2       4 2
      4       3       5 1
      5       4       5 1
      6       1       6 1
      7       2       7 1
      8       3       8 1
      9       4       9 1
@<TRIPOS>ALT_TYPE
CGenFF_4.0_ALT_TYPE_SET
CGenFF_4.0 1 CG2R51 2 CG2R51 3 CG2R51 4 CG2R51 5 OG2R50 6 HGR51 7 HGR51 8 HGR52 9 HGR52
@<TRIPOS>MOLECULE
furan
 9 9 0 0 0
****
USER_CHARGES
INVALID_CHARGES
Pose:  39 Cluster:  39 Fr_nu:  81062 TotEn:    -2.43
@<TRIPOS>ATOM
      1 C1        -74.5658  -11.9000  -43.9897 C.2    1 LIG      -0.26000
      2 C2        -74.7294  -12.9149  -44.9627 C.2    1 LIG      -0.26000
      3 C3        -75.8259  -11.6191  -43.5153 C.2    1 LIG       0.09300
      4 C4        -76.0778  -13.1818  -45.0133 C.2    1 LIG       0.09300
      5 O1        -76.7532  -12.3962  -44.1340 O.3    1 LIG      -0.29200
      6 H1        -73.6448  -11.4316  -43.6742 H      1 LIG       0.17500
      7 H2        -73.9606  -13.3922  -45.5530 H      1 LIG       0.17500
      8 H3        -76.2104  -10.9312  -42.7764 H      1 LIG       0.13800
      9 H4        -76.6833  -13.8653  -45.5904 H      1 LIG       0.13800
@<TRIPOS>BOND
      1       1       2 1
      2       1       3 2
      3       2       4 2
      4       3       5 1
      5       4       5 1
      6       1       6 1
      7       2       7 1
      8       3       8 1
      9       4       9 1
@<TRIPOS>ALT_TYPE
CGenFF_4.0_ALT_TYPE_SET
CGenFF_4.0 1 CG2R51 2 CG2R51 3 CG2R51 4 CG2R51 5 OG2R50 6 HGR51 7 HGR51 8 HGR52 9 HGR52
@<TRIPOS>MOLECULE
furan
 9 9 0 0 0
****
USER_CHARGES
INVALID_CHARGES
Pose:  40 Cluster:  40 Fr_nu: 3654751 TotEn:    -1.13
@<TRIPOS>ATOM
      1 C1        -80.4204  -23.0215  -44.2792 C.2    1 LIG      -0.26000
      2 C2        -80.2850  -24.0794  -45.2096 C.2    1 LIG      -0.26000
      3 C3        -81.0674  -23.5529  -43.1879 C.2    1 LIG       0.09300
      4 C4        -80.8588  -25.1820  -44.6205 C.2    1 LIG       0.09300
      5 O1        -81.3380  -24.8694  -43.3879 O.3    1 LIG      -0.29200
      6 H1        -80.0884  -21.9993  -44.3904 H      1 LIG       0.17500
      7 H2        -79.8264  -24.0429  -46.1872 H      1 LIG       0.17500
      8 H3        -81.3897  -23.1482  -42.2396 H      1 LIG       0.13800
      9 H4        -80.9988  -26.2074  -44.9304 H      1 LIG       0.13800
@<TRIPOS>BOND
      1       1       2 1
      2       1       3 2
      3       2       4 2
      4       3       5 1
      5       4       5 1
      6       1       6 1
      7       2       7 1
      8       3       8 1
      9       4       9 1
@<TRIPOS>ALT_TYPE
CGenFF_4.0_ALT_TYPE_SET
CGenFF_4.0 1 CG2R51 2 CG2R51 3 CG2R51 4 CG2R51 5 OG2R50 6 HGR51 7 HGR51 8 HGR52 9 HGR52
@<TRIPOS>MOLECULE
pyrimidine
 10 10 0 0 0
****
USER_CHARGES
INVALID_CHARGES
Pose:   1 Cluster:   1 Fr_nu: 702394 TotEn:   -13.62
@<TRIPOS>ATOM
      1 C1        -76.6782  -14.6044  -54.3492 C.ar   1 LIG      -0.13100
      2 C2        -77.6228  -14.6629  -53.3448 C.ar   1 LIG       0.28900
      3 C3        -76.3937  -15.8025  -54.9717 C.ar   1 LIG       0.28900
      4 C4        -77.8840  -16.9000  -53.6520 C.ar   1 LIG       0.50700
      5 N1        -78.2478  -15.7980  -52.9689 N.ar   1 LIG      -0.71900
      6 N2        -76.9797  -16.9737  -54.6473 N.ar   1 LIG      -0.71900
      7 H1        -76.1924  -13.6796  -54.6300 H      1 LIG       0.11500
      8 H2        -77.9115  -13.7718  -52.7981 H      1 LIG       0.11400
      9 H3        -75.6641  -15.8557  -55.7725 H      1 LIG       0.11400
     10 H4        -78.3695  -17.8263  -53.3702 H      1 LIG       0.14100
@<TRIPOS>BOND
      1       1       2 ar
      2       1       3 ar
      3       2       5 ar
      4       3       6 ar
      5       4       5 ar
      6       4       6 ar
      7       1       7 1
      8       2       8 1
      9       3       9 1
     10       4      10 1
@<TRIPOS>ALT_TYPE
CGenFF_4.0_ALT_TYPE_SET
CGenFF_4.0 1 CG2R61 2 CG2R61 3 CG2R61 4 CG2R64 5 NG2R62 6 NG2R62 7 HGR61 8 HGR62 9 HGR62 10 HGR62
@<TRIPOS>MOLECULE
pyrimidine
 10 10 0 0 0
****
USER_CHARGES
INVALID_CHARGES
Pose:   2 Cluster:   2 Fr_nu: 660039 TotEn:   -13.36
@<TRIPOS>ATOM
      1 C1        -62.5702   -0.2770  -24.3212 C.ar   1 LIG      -0.13100
      2 C2        -61.4824    0.0230  -23.5268 C.ar   1 LIG       0.28900
      3 C3        -62.5286   -1.5034  -24.9523 C.ar   1 LIG       0.28900
      4 C4        -60.5074   -1.9697  -24.0226 C.ar   1 LIG       0.50700
      5 N1        -60.4298   -0.8032  -23.3542 N.ar   1 LIG      -0.71900
      6 N2        -61.5090   -2.3778  -24.8250 N.ar   1 LIG      -0.71900
      7 H1        -63.4013    0.4050  -24.4417 H      1 LIG       0.11500
      8 H2        -61.4257    0.9643  -22.9911 H      1 LIG       0.11400
      9 H3        -63.3382   -1.8264  -25.5977 H      1 LIG       0.11400
     10 H4        -59.6749   -2.6522  -23.9030 H      1 LIG       0.14100
@<TRIPOS>BOND
      1       1       2 ar
      2       1       3 ar
      3       2       5 ar
      4       3       6 ar
      5       4       5 ar
      6       4       6 ar
      7       1       7 1
      8       2       8 1
      9       3       9 1
     10       4      10 1
@<TRIPOS>ALT_TYPE
CGenFF_4.0_ALT_TYPE_SET
CGenFF_4.0 1 CG2R61 2 CG2R61 3 CG2R61 4 CG2R64 5 NG2R62 6 NG2R62 7 HGR61 8 HGR62 9 HGR62 10 HGR62
@<TRIPOS>MOLECULE
pyrimidine
 10 10 0 0 0
****
USER_CHARGES
INVALID_CHARGES
Pose:   3 Cluster:   3 Fr_nu: 1077164 TotEn:   -13.08
@<TRIPOS>ATOM
      1 C1        -60.5564    1.9351  -44.6964 C.ar   1 LIG      -0.13100
      2 C2        -59.4429    1.8644  -45.5085 C.ar   1 LIG       0.28900
      3 C3        -60.3106    1.8780  -43.3398 C.ar   1 LIG       0.28900
      4 C4        -58.0734    1.7019  -43.7015 C.ar   1 LIG       0.50700
      5 N1        -58.1820    1.7471  -45.0430 N.ar   1 LIG      -0.71900
      6 N2        -59.0772    1.7609  -42.8056 N.ar   1 LIG      -0.71900
      7 H1        -61.5568    2.0289  -45.0971 H      1 LIG       0.11500
      8 H2        -59.5370    1.9012  -46.5883 H      1 LIG       0.11400
      9 H3        -61.1233    1.9256  -42.6231 H      1 LIG       0.11400
     10 H4        -57.0719    1.6069  -43.3000 H      1 LIG       0.14100
@<TRIPOS>BOND
      1       1       2 ar
      2       1       3 ar
      3       2       5 ar
      4       3       6 ar
      5       4       5 ar
      6       4       6 ar
      7       1       7 1
      8       2       8 1
      9       3       9 1
     10       4      10 1
@<TRIPOS>ALT_TYPE
CGenFF_4.0_ALT_TYPE_SET
CGenFF_4.0 1 CG2R61 2 CG2R61 3 CG2R61 4 CG2R64 5 NG2R62 6 NG2R62 7 HGR61 8 HGR62 9 HGR62 10 HGR62
@<TRIPOS>MOLECULE
pyrimidine
 10 10 0 0 0
****
USER_CHARGES
INVALID_CHARGES
Pose:   4 Cluster:   4 Fr_nu: 439289 TotEn:   -12.97
@<TRIPOS>ATOM
      1 C1        -74.0972  -12.6038  -43.9665 C.ar   1 LIG      -0.13100
      2 C2        -73.0401  -12.1603  -43.1983 C.ar   1 LIG       0.28900
      3 C3        -74.0846  -12.2042  -45.2872 C.ar   1 LIG       0.28900
      4 C4        -72.1430  -11.0639  -44.9760 C.ar   1 LIG       0.50700
      5 N1        -72.0420  -11.3861  -43.6724 N.ar   1 LIG      -0.71900
      6 N2        -73.1197  -11.4313  -45.8274 N.ar   1 LIG      -0.71900
      7 H1        -74.8847  -13.2242  -43.5599 H      1 LIG       0.11500
      8 H2        -72.9645  -12.4232  -42.1488 H      1 LIG       0.11400
      9 H3        -74.8743  -12.5030  -45.9680 H      1 LIG       0.11400
     10 H4        -71.3553  -10.4419  -45.3832 H      1 LIG       0.14100
@<TRIPOS>BOND
      1       1       2 ar
      2       1       3 ar
      3       2       5 ar
      4       3       6 ar
      5       4       5 ar
      6       4       6 ar
      7       1       7 1
      8       2       8 1
      9       3       9 1
     10       4      10 1
@<TRIPOS>ALT_TYPE
CGenFF_4.0_ALT_TYPE_SET
CGenFF_4.0 1 CG2R61 2 CG2R61 3 CG2R61 4 CG2R64 5 NG2R62 6 NG2R62 7 HGR61 8 HGR62 9 HGR62 10 HGR62
@<TRIPOS>MOLECULE
pyrimidine
 10 10 0 0 0
****
USER_CHARGES
INVALID_CHARGES
Pose:   5 Cluster:   5 Fr_nu: 2260534 TotEn:   -12.88
@<TRIPOS>ATOM
      1 C1        -63.0205    0.3938  -25.2219 C.ar   1 LIG      -0.13100
      2 C2        -63.1101   -0.9679  -25.4275 C.ar   1 LIG       0.28900
      3 C3        -62.0730    0.7979  -24.3037 C.ar   1 LIG       0.28900
      4 C4        -61.4532   -1.3552  -23.9204 C.ar   1 LIG       0.50700
      5 N1        -62.3392   -1.8743  -24.7915 N.ar   1 LIG      -0.71900
      6 N2        -61.2694   -0.0526  -23.6320 N.ar   1 LIG      -0.71900
      7 H1        -63.6520    1.0985  -25.7461 H      1 LIG       0.11500
      8 H2        -63.8260   -1.3798  -26.1305 H      1 LIG       0.11400
      9 H3        -61.9300    1.8485  -24.0753 H      1 LIG       0.11400
     10 H4        -60.8215   -2.0607  -23.3945 H      1 LIG       0.14100
@<TRIPOS>BOND
      1       1       2 ar
      2       1       3 ar
      3       2       5 ar
      4       3       6 ar
      5       4       5 ar
      6       4       6 ar
      7       1       7 1
      8       2       8 1
      9       3       9 1
     10       4      10 1
@<TRIPOS>ALT_TYPE
CGenFF_4.0_ALT_TYPE_SET
CGenFF_4.0 1 CG2R61 2 CG2R61 3 CG2R61 4 CG2R64 5 NG2R62 6 NG2R62 7 HGR61 8 HGR62 9 HGR62 10 HGR62
@<TRIPOS>MOLECULE
pyrimidine
 10 10 0 0 0
****
USER_CHARGES
INVALID_CHARGES
Pose:   6 Cluster:   6 Fr_nu: 2429262 TotEn:   -12.80
@<TRIPOS>ATOM
      1 C1        -63.6751  -22.1286  -25.3845 C.ar   1 LIG      -0.13100
      2 C2        -64.3947  -22.9872  -24.5786 C.ar   1 LIG       0.28900
      3 C3        -62.3166  -22.0845  -25.1469 C.ar   1 LIG       0.28900
      4 C4        -62.5077  -23.6164  -23.4785 C.ar   1 LIG       0.50700
      5 N1        -63.8411  -23.7487  -23.6122 N.ar   1 LIG      -0.71900
      6 N2        -61.6972  -22.8173  -24.1984 N.ar   1 LIG      -0.71900
      7 H1        -64.1454  -21.5291  -26.1524 H      1 LIG       0.11500
      8 H2        -65.4686  -23.0892  -24.6912 H      1 LIG       0.11400
      9 H3        -61.6690  -21.4385  -25.7298 H      1 LIG       0.11400
     10 H4        -62.0367  -24.2157  -22.7089 H      1 LIG       0.14100
@<TRIPOS>BOND
      1       1       2 ar
      2       1       3 ar
      3       2       5 ar
      4       3       6 ar
      5       4       5 ar
      6       4       6 ar
      7       1       7 1
      8       2       8 1
      9       3       9 1
     10       4      10 1
@<TRIPOS>ALT_TYPE
CGenFF_4.0_ALT_TYPE_SET
CGenFF_4.0 1 CG2R61 2 CG2R61 3 CG2R61 4 CG2R64 5 NG2R62 6 NG2R62 7 HGR61 8 HGR62 9 HGR62 10 HGR62
@<TRIPOS>MOLECULE
pyrimidine
 10 10 0 0 0
****
USER_CHARGES
INVALID_CHARGES
Pose:   7 Cluster:   7 Fr_nu:  64349 TotEn:   -12.74
@<TRIPOS>ATOM
      1 C1        -76.4769  -13.0726  -43.1000 C.ar   1 LIG      -0.13100
      2 C2        -75.3739  -13.3001  -43.8976 C.ar   1 LIG       0.28900
      3 C3        -76.7659  -11.7477  -42.8446 C.ar   1 LIG       0.28900
      4 C4        -74.9903  -11.0679  -44.0905 C.ar   1 LIG       0.50700
      5 N1        -74.6053  -12.3177  -44.4117 N.ar   1 LIG      -0.71900
      6 N2        -76.0412  -10.7162  -43.3253 N.ar   1 LIG      -0.71900
      7 H1        -77.0757  -13.8802  -42.7008 H      1 LIG       0.11500
      8 H2        -75.0687  -14.3092  -44.1526 H      1 LIG       0.11400
      9 H3        -77.6134  -11.4706  -42.2271 H      1 LIG       0.11400
     10 H4        -74.3902  -10.2592  -44.4892 H      1 LIG       0.14100
@<TRIPOS>BOND
      1       1       2 ar
      2       1       3 ar
      3       2       5 ar
      4       3       6 ar
      5       4       5 ar
      6       4       6 ar
      7       1       7 1
      8       2       8 1
      9       3       9 1
     10       4      10 1
@<TRIPOS>ALT_TYPE
CGenFF_4.0_ALT_TYPE_SET
CGenFF_4.0 1 CG2R61 2 CG2R61 3 CG2R61 4 CG2R64 5 NG2R62 6 NG2R62 7 HGR61 8 HGR62 9 HGR62 10 HGR62
@<TRIPOS>MOLECULE
pyrimidine
 10 10 0 0 0
****
USER_CHARGES
INVALID_CHARGES
Pose:   8 Cluster:   8 Fr_nu: 1078429 TotEn:   -12.64
@<TRIPOS>ATOM
      1 C1        -62.0450    2.9347  -44.6673 C.ar   1 LIG      -0.13100
      2 C2        -61.1904    2.9417  -45.7508 C.ar   1 LIG       0.28900
      3 C3        -61.5357    2.3849  -43.5087 C.ar   1 LIG       0.28900
      4 C4        -59.5534    1.9434  -44.5298 C.ar   1 LIG       0.50700
      5 N1        -59.9334    2.4526  -45.7171 N.ar   1 LIG      -0.71900
      6 N2        -60.2897    1.8780  -43.4041 N.ar   1 LIG      -0.71900
      7 H1        -63.0489    3.3339  -44.7227 H      1 LIG       0.11500
      8 H2        -61.5024    3.3532  -46.7045 H      1 LIG       0.11400
      9 H3        -62.1338    2.3346  -42.6053 H      1 LIG       0.11400
     10 H4        -58.5487    1.5426  -44.4744 H      1 LIG       0.14100
@<TRIPOS>BOND
      1       1       2 ar
      2       1       3 ar
      3       2       5 ar
      4       3       6 ar
      5       4       5 ar
      6       4       6 ar
      7       1       7 1
      8       2       8 1
      9       3       9 1
     10       4      10 1
@<TRIPOS>ALT_TYPE
CGenFF_4.0_ALT_TYPE_SET
CGenFF_4.0 1 CG2R61 2 CG2R61 3 CG2R61 4 CG2R64 5 NG2R62 6 NG2R62 7 HGR61 8 HGR62 9 HGR62 10 HGR62
@<TRIPOS>MOLECULE
pyrimidine
 10 10 0 0 0
****
USER_CHARGES
INVALID_CHARGES
Pose:   9 Cluster:   9 Fr_nu: 3601807 TotEn:   -12.52
@<TRIPOS>ATOM
      1 C1        -58.8861   -4.0803  -20.2739 C.ar   1 LIG      -0.13100
      2 C2        -57.6379   -3.9749  -20.8529 C.ar   1 LIG       0.28900
      3 C3        -59.0106   -3.5228  -19.0178 C.ar   1 LIG       0.28900
      4 C4        -56.8336   -2.8692  -19.0370 C.ar   1 LIG       0.50700
      5 N1        -56.5853   -3.3737  -20.2606 N.ar   1 LIG      -0.71900
      6 N2        -58.0014   -2.9074  -18.3674 N.ar   1 LIG      -0.71900
      7 H1        -59.7130   -4.5684  -20.7721 H      1 LIG       0.11500
      8 H2        -57.4441   -4.3835  -21.8387 H      1 LIG       0.11400
      9 H3        -59.9537   -3.5572  -18.4832 H      1 LIG       0.11400
     10 H4        -56.0055   -2.3814  -18.5375 H      1 LIG       0.14100
@<TRIPOS>BOND
      1       1       2 ar
      2       1       3 ar
      3       2       5 ar
      4       3       6 ar
      5       4       5 ar
      6       4       6 ar
      7       1       7 1
      8       2       8 1
      9       3       9 1
     10       4      10 1
@<TRIPOS>ALT_TYPE
CGenFF_4.0_ALT_TYPE_SET
CGenFF_4.0 1 CG2R61 2 CG2R61 3 CG2R61 4 CG2R64 5 NG2R62 6 NG2R62 7 HGR61 8 HGR62 9 HGR62 10 HGR62
@<TRIPOS>MOLECULE
pyrimidine
 10 10 0 0 0
****
USER_CHARGES
INVALID_CHARGES
Pose:  10 Cluster:  10 Fr_nu: 721919 TotEn:   -12.26
@<TRIPOS>ATOM
      1 C1        -61.1014    3.0074  -43.7997 C.ar   1 LIG      -0.13100
      2 C2        -60.8169    1.8703  -43.0713 C.ar   1 LIG       0.28900
      3 C3        -60.0786    3.4761  -44.5986 C.ar   1 LIG       0.28900
      4 C4        -58.7135    1.7865  -43.9289 C.ar   1 LIG       0.50700
      5 N1        -59.6291    1.2317  -43.1121 N.ar   1 LIG      -0.71900
      6 N2        -58.8674    2.8884  -44.6877 N.ar   1 LIG      -0.71900
      7 H1        -62.0634    3.4993  -43.7476 H      1 LIG       0.11500
      8 H2        -61.5587    1.4283  -42.4150 H      1 LIG       0.11400
      9 H3        -60.2085    4.3644  -45.2072 H      1 LIG       0.11400
     10 H4        -57.7498    1.2947  -43.9804 H      1 LIG       0.14100
@<TRIPOS>BOND
      1       1       2 ar
      2       1       3 ar
      3       2       5 ar
      4       3       6 ar
      5       4       5 ar
      6       4       6 ar
      7       1       7 1
      8       2       8 1
      9       3       9 1
     10       4      10 1
@<TRIPOS>ALT_TYPE
CGenFF_4.0_ALT_TYPE_SET
CGenFF_4.0 1 CG2R61 2 CG2R61 3 CG2R61 4 CG2R64 5 NG2R62 6 NG2R62 7 HGR61 8 HGR62 9 HGR62 10 HGR62
@<TRIPOS>MOLECULE
pyrimidine
 10 10 0 0 0
****
USER_CHARGES
INVALID_CHARGES
Pose:  11 Cluster:  11 Fr_nu:  55554 TotEn:   -12.13
@<TRIPOS>ATOM
      1 C1        -63.6796  -22.3122  -24.5886 C.ar   1 LIG      -0.13100
      2 C2        -63.4905  -22.9474  -23.3781 C.ar   1 LIG       0.28900
      3 C3        -62.5308  -21.8990  -25.2318 C.ar   1 LIG       0.28900
      4 C4        -61.2358  -22.7179  -23.5528 C.ar   1 LIG       0.50700
      5 N1        -62.2782  -23.1678  -22.8286 N.ar   1 LIG      -0.71900
      6 N2        -61.2881  -22.0861  -24.7409 N.ar   1 LIG      -0.71900
      7 H1        -64.6641  -22.1485  -25.0058 H      1 LIG       0.11500
      8 H2        -64.3343  -23.3073  -22.7994 H      1 LIG       0.11400
      9 H3        -62.5794  -21.3901  -26.1884 H      1 LIG       0.11400
     10 H4        -60.2500  -22.8807  -23.1347 H      1 LIG       0.14100
@<TRIPOS>BOND
      1       1       2 ar
      2       1       3 ar
      3       2       5 ar
      4       3       6 ar
      5       4       5 ar
      6       4       6 ar
      7       1       7 1
      8       2       8 1
      9       3       9 1
     10       4      10 1
@<TRIPOS>ALT_TYPE
CGenFF_4.0_ALT_TYPE_SET
CGenFF_4.0 1 CG2R61 2 CG2R61 3 CG2R61 4 CG2R64 5 NG2R62 6 NG2R62 7 HGR61 8 HGR62 9 HGR62 10 HGR62
@<TRIPOS>MOLECULE
pyrimidine
 10 10 0 0 0
****
USER_CHARGES
INVALID_CHARGES
Pose:  12 Cluster:  12 Fr_nu: 1623642 TotEn:   -11.90
@<TRIPOS>ATOM
      1 C1        -61.5008    2.7187  -46.5078 C.ar   1 LIG      -0.13100
      2 C2        -61.3425    2.5991  -45.1421 C.ar   1 LIG       0.28900
      3 C3        -60.3518    2.5708  -47.2573 C.ar   1 LIG       0.28900
      4 C4        -59.1125    2.2298  -45.3825 C.ar   1 LIG       0.50700
      5 N1        -60.1585    2.3540  -44.5436 N.ar   1 LIG      -0.71900
      6 N2        -59.1364    2.3250  -46.7257 N.ar   1 LIG      -0.71900
      7 H1        -62.4630    2.9158  -46.9612 H      1 LIG       0.11500
      8 H2        -62.1889    2.7003  -44.4716 H      1 LIG       0.11400
      9 H3        -60.3772    2.6490  -48.3388 H      1 LIG       0.11400
     10 H4        -58.1488    2.0336  -44.9287 H      1 LIG       0.14100
@<TRIPOS>BOND
      1       1       2 ar
      2       1       3 ar
      3       2       5 ar
      4       3       6 ar
      5       4       5 ar
      6       4       6 ar
      7       1       7 1
      8       2       8 1
      9       3       9 1
     10       4      10 1
@<TRIPOS>ALT_TYPE
CGenFF_4.0_ALT_TYPE_SET
CGenFF_4.0 1 CG2R61 2 CG2R61 3 CG2R61 4 CG2R64 5 NG2R62 6 NG2R62 7 HGR61 8 HGR62 9 HGR62 10 HGR62
@<TRIPOS>MOLECULE
pyrimidine
 10 10 0 0 0
****
USER_CHARGES
INVALID_CHARGES
Pose:  13 Cluster:  13 Fr_nu: 306351 TotEn:   -11.67
@<TRIPOS>ATOM
      1 C1        -76.3489  -13.1240  -44.8589 C.ar   1 LIG      -0.13100
      2 C2        -76.2462  -12.2225  -43.8191 C.ar   1 LIG       0.28900
      3 C3        -75.2656  -13.1774  -45.7120 C.ar   1 LIG       0.28900
      4 C4        -74.1823  -11.5751  -44.5179 C.ar   1 LIG       0.50700
      5 N1        -75.1734  -11.4294  -43.6179 N.ar   1 LIG      -0.71900
      6 N2        -74.1619  -12.4145  -45.5708 N.ar   1 LIG      -0.71900
      7 H1        -77.2218  -13.7480  -44.9964 H      1 LIG       0.11500
      8 H2        -77.0481  -12.1097  -43.0976 H      1 LIG       0.11400
      9 H3        -75.2552  -13.8553  -46.5586 H      1 LIG       0.11400
     10 H4        -73.3087  -10.9496  -44.3810 H      1 LIG       0.14100
@<TRIPOS>BOND
      1       1       2 ar
      2       1       3 ar
      3       2       5 ar
      4       3       6 ar
      5       4       5 ar
      6       4       6 ar
      7       1       7 1
      8       2       8 1
      9       3       9 1
     10       4      10 1
@<TRIPOS>ALT_TYPE
CGenFF_4.0_ALT_TYPE_SET
CGenFF_4.0 1 CG2R61 2 CG2R61 3 CG2R61 4 CG2R64 5 NG2R62 6 NG2R62 7 HGR61 8 HGR62 9 HGR62 10 HGR62
@<TRIPOS>MOLECULE
pyrimidine
 10 10 0 0 0
****
USER_CHARGES
INVALID_CHARGES
Pose:  14 Cluster:  14 Fr_nu: 540031 TotEn:   -11.47
@<TRIPOS>ATOM
      1 C1        -61.6829   -2.6457  -22.9283 C.ar   1 LIG      -0.13100
      2 C2        -63.0489   -2.7025  -23.1168 C.ar   1 LIG       0.28900
      3 C3        -60.9346   -2.3861  -24.0582 C.ar   1 LIG       0.28900
      4 C4        -62.8109   -2.2748  -25.3366 C.ar   1 LIG       0.50700
      5 N1        -63.6488   -2.5211  -24.3116 N.ar   1 LIG      -0.71900
      6 N2        -61.4676   -2.1948  -25.2828 N.ar   1 LIG      -0.71900
      7 H1        -61.2285   -2.7953  -21.9581 H      1 LIG       0.11500
      8 H2        -63.7185   -2.9015  -22.2872 H      1 LIG       0.11400
      9 H3        -59.8529   -2.3233  -24.0086 H      1 LIG       0.11400
     10 H4        -63.2656   -2.1261  -26.3083 H      1 LIG       0.14100
@<TRIPOS>BOND
      1       1       2 ar
      2       1       3 ar
      3       2       5 ar
      4       3       6 ar
      5       4       5 ar
      6       4       6 ar
      7       1       7 1
      8       2       8 1
      9       3       9 1
     10       4      10 1
@<TRIPOS>ALT_TYPE
CGenFF_4.0_ALT_TYPE_SET
CGenFF_4.0 1 CG2R61 2 CG2R61 3 CG2R61 4 CG2R64 5 NG2R62 6 NG2R62 7 HGR61 8 HGR62 9 HGR62 10 HGR62
@<TRIPOS>MOLECULE
pyrimidine
 10 10 0 0 0
****
USER_CHARGES
INVALID_CHARGES
Pose:  15 Cluster:  15 Fr_nu:  55695 TotEn:   -11.42
@<TRIPOS>ATOM
      1 C1        -76.3130  -13.2156  -43.1305 C.ar   1 LIG      -0.13100
      2 C2        -75.0623  -12.7688  -42.7557 C.ar   1 LIG       0.28900
      3 C3        -76.5451  -13.2696  -44.4897 C.ar   1 LIG       0.28900
      4 C4        -74.4523  -12.4985  -44.9286 C.ar   1 LIG       0.50700
      5 N1        -74.1043  -12.4007  -43.6315 N.ar   1 LIG      -0.71900
      6 N2        -75.6341  -12.9172  -45.4204 N.ar   1 LIG      -0.71900
      7 H1        -77.0627  -13.5043  -42.4061 H      1 LIG       0.11500
      8 H2        -74.7880  -12.6921  -41.7091 H      1 LIG       0.11400
      9 H3        -77.4991  -13.6073  -44.8797 H      1 LIG       0.11400
     10 H4        -73.7022  -12.2083  -45.6541 H      1 LIG       0.14100
@<TRIPOS>BOND
      1       1       2 ar
      2       1       3 ar
      3       2       5 ar
      4       3       6 ar
      5       4       5 ar
      6       4       6 ar
      7       1       7 1
      8       2       8 1
      9       3       9 1
     10       4      10 1
@<TRIPOS>ALT_TYPE
CGenFF_4.0_ALT_TYPE_SET
CGenFF_4.0 1 CG2R61 2 CG2R61 3 CG2R61 4 CG2R64 5 NG2R62 6 NG2R62 7 HGR61 8 HGR62 9 HGR62 10 HGR62
@<TRIPOS>MOLECULE
pyrimidine
 10 10 0 0 0
****
USER_CHARGES
INVALID_CHARGES
Pose:  16 Cluster:  16 Fr_nu: 204403 TotEn:   -11.36
@<TRIPOS>ATOM
      1 C1        -62.2590  -22.2264  -25.2056 C.ar   1 LIG      -0.13100
      2 C2        -62.5653  -23.4656  -24.6810 C.ar   1 LIG       0.28900
      3 C3        -60.9763  -21.7774  -24.9664 C.ar   1 LIG       0.28900
      4 C4        -60.4753  -23.6696  -23.8108 C.ar   1 LIG       0.50700
      5 N1        -61.6945  -24.2171  -23.9759 N.ar   1 LIG      -0.71900
      6 N2        -60.0553  -22.4754  -24.2702 N.ar   1 LIG      -0.71900
      7 H1        -62.9776  -21.6449  -25.7674 H      1 LIG       0.11500
      8 H2        -63.5492  -23.9011  -24.8174 H      1 LIG       0.11400
      9 H3        -60.6439  -20.8144  -25.3386 H      1 LIG       0.11400
     10 H4        -59.7560  -24.2512  -23.2473 H      1 LIG       0.14100
@<TRIPOS>BOND
      1       1       2 ar
      2       1       3 ar
      3       2       5 ar
      4       3       6 ar
      5       4       5 ar
      6       4       6 ar
      7       1       7 1
      8       2       8 1
      9       3       9 1
     10       4      10 1
@<TRIPOS>ALT_TYPE
CGenFF_4.0_ALT_TYPE_SET
CGenFF_4.0 1 CG2R61 2 CG2R61 3 CG2R61 4 CG2R64 5 NG2R62 6 NG2R62 7 HGR61 8 HGR62 9 HGR62 10 HGR62
@<TRIPOS>MOLECULE
pyrimidine
 10 10 0 0 0
****
USER_CHARGES
INVALID_CHARGES
Pose:  17 Cluster:  17 Fr_nu:  27786 TotEn:   -11.32
@<TRIPOS>ATOM
      1 C1        -59.2547    4.3969  -37.0457 C.ar   1 LIG      -0.13100
      2 C2        -58.3490    3.3841  -36.8041 C.ar   1 LIG       0.28900
      3 C3        -59.2610    4.8980  -38.3313 C.ar   1 LIG       0.28900
      4 C4        -57.6121    3.4622  -38.9530 C.ar   1 LIG       0.50700
      5 N1        -57.5096    2.8907  -37.7380 N.ar   1 LIG      -0.71900
      6 N2        -58.4504    4.4527  -39.3136 N.ar   1 LIG      -0.71900
      7 H1        -59.9164    4.7736  -36.2773 H      1 LIG       0.11500
      8 H2        -58.2712    2.9279  -35.8232 H      1 LIG       0.11400
      9 H3        -59.9382    5.6962  -38.6156 H      1 LIG       0.11400
     10 H4        -56.9489    3.0859  -39.7222 H      1 LIG       0.14100
@<TRIPOS>BOND
      1       1       2 ar
      2       1       3 ar
      3       2       5 ar
      4       3       6 ar
      5       4       5 ar
      6       4       6 ar
      7       1       7 1
      8       2       8 1
      9       3       9 1
     10       4      10 1
@<TRIPOS>ALT_TYPE
CGenFF_4.0_ALT_TYPE_SET
CGenFF_4.0 1 CG2R61 2 CG2R61 3 CG2R61 4 CG2R64 5 NG2R62 6 NG2R62 7 HGR61 8 HGR62 9 HGR62 10 HGR62
@<TRIPOS>MOLECULE
pyrimidine
 10 10 0 0 0
****
USER_CHARGES
INVALID_CHARGES
Pose:  18 Cluster:  18 Fr_nu: 1550503 TotEn:   -11.21
@<TRIPOS>ATOM
      1 C1        -60.1225    2.2202  -44.2328 C.ar   1 LIG      -0.13100
      2 C2        -58.8889    1.7402  -44.6231 C.ar   1 LIG       0.28900
      3 C3        -60.1703    2.7941  -42.9788 C.ar   1 LIG       0.28900
      4 C4        -57.9565    2.3921  -42.6552 C.ar   1 LIG       0.50700
      5 N1        -57.7807    1.8099  -43.8567 N.ar   1 LIG      -0.71900
      6 N2        -59.1027    2.8970  -42.1603 N.ar   1 LIG      -0.71900
      7 H1        -60.9951    2.1508  -44.8683 H      1 LIG       0.11500
      8 H2        -58.7538    1.2721  -45.5922 H      1 LIG       0.11400
      9 H3        -61.0965    3.1986  -42.5855 H      1 LIG       0.11400
     10 H4        -57.0831    2.4606  -42.0183 H      1 LIG       0.14100
@<TRIPOS>BOND
      1       1       2 ar
      2       1       3 ar
      3       2       5 ar
      4       3       6 ar
      5       4       5 ar
      6       4       6 ar
      7       1       7 1
      8       2       8 1
      9       3       9 1
     10       4      10 1
@<TRIPOS>ALT_TYPE
CGenFF_4.0_ALT_TYPE_SET
CGenFF_4.0 1 CG2R61 2 CG2R61 3 CG2R61 4 CG2R64 5 NG2R62 6 NG2R62 7 HGR61 8 HGR62 9 HGR62 10 HGR62
@<TRIPOS>MOLECULE
pyrimidine
 10 10 0 0 0
****
USER_CHARGES
INVALID_CHARGES
Pose:  19 Cluster:  19 Fr_nu: 2332944 TotEn:   -11.16
@<TRIPOS>ATOM
      1 C1        -60.3054    2.5253  -47.4007 C.ar   1 LIG      -0.13100
      2 C2        -59.4359    3.5080  -47.8282 C.ar   1 LIG       0.28900
      3 C3        -59.9703    1.9067  -46.2137 C.ar   1 LIG       0.28900
      4 C4        -58.1051    3.1904  -46.0130 C.ar   1 LIG       0.50700
      5 N1        -58.3223    3.8674  -47.1567 N.ar   1 LIG      -0.71900
      6 N2        -58.8735    2.2153  -45.4911 N.ar   1 LIG      -0.71900
      7 H1        -61.1919    2.2572  -47.9599 H      1 LIG       0.11500
      8 H2        -59.6164    4.0496  -48.7505 H      1 LIG       0.11400
      9 H3        -60.5929    1.1216  -45.7986 H      1 LIG       0.11400
     10 H4        -57.2171    3.4579  -45.4536 H      1 LIG       0.14100
@<TRIPOS>BOND
      1       1       2 ar
      2       1       3 ar
      3       2       5 ar
      4       3       6 ar
      5       4       5 ar
      6       4       6 ar
      7       1       7 1
      8       2       8 1
      9       3       9 1
     10       4      10 1
@<TRIPOS>ALT_TYPE
CGenFF_4.0_ALT_TYPE_SET
CGenFF_4.0 1 CG2R61 2 CG2R61 3 CG2R61 4 CG2R64 5 NG2R62 6 NG2R62 7 HGR61 8 HGR62 9 HGR62 10 HGR62
@<TRIPOS>MOLECULE
pyrimidine
 10 10 0 0 0
****
USER_CHARGES
INVALID_CHARGES
Pose:  20 Cluster:  20 Fr_nu: 467355 TotEn:   -11.13
@<TRIPOS>ATOM
      1 C1        -75.6535  -12.5515  -43.3868 C.ar   1 LIG      -0.13100
      2 C2        -76.5424  -11.5859  -43.8133 C.ar   1 LIG       0.28900
      3 C3        -75.3712  -12.5484  -42.0362 C.ar   1 LIG       0.28900
      4 C4        -76.7618  -10.7823  -41.6983 C.ar   1 LIG       0.50700
      5 N1        -77.1176  -10.6820  -42.9932 N.ar   1 LIG      -0.71900
      6 N2        -75.9092  -11.6750  -41.1598 N.ar   1 LIG      -0.71900
      7 H1        -75.2069  -13.2642  -44.0671 H      1 LIG       0.11500
      8 H2        -76.8249  -11.5102  -44.8577 H      1 LIG       0.11400
      9 H3        -74.6833  -13.2697  -41.6084 H      1 LIG       0.11400
     10 H4        -77.2080  -10.0680  -41.0172 H      1 LIG       0.14100
@<TRIPOS>BOND
      1       1       2 ar
      2       1       3 ar
      3       2       5 ar
      4       3       6 ar
      5       4       5 ar
      6       4       6 ar
      7       1       7 1
      8       2       8 1
      9       3       9 1
     10       4      10 1
@<TRIPOS>ALT_TYPE
CGenFF_4.0_ALT_TYPE_SET
CGenFF_4.0 1 CG2R61 2 CG2R61 3 CG2R61 4 CG2R64 5 NG2R62 6 NG2R62 7 HGR61 8 HGR62 9 HGR62 10 HGR62
@<TRIPOS>MOLECULE
pyrimidine
 10 10 0 0 0
****
USER_CHARGES
INVALID_CHARGES
Pose:  21 Cluster:  21 Fr_nu: 2652188 TotEn:   -11.13
@<TRIPOS>ATOM
      1 C1        -51.8744    2.0734  -32.5768 C.ar   1 LIG      -0.13100
      2 C2        -52.1352    2.7120  -33.7721 C.ar   1 LIG       0.28900
      3 C3        -51.4620    2.8879  -31.5422 C.ar   1 LIG       0.28900
      4 C4        -51.5976    4.7280  -32.8700 C.ar   1 LIG       0.50700
      5 N1        -52.0068    4.0426  -33.9545 N.ar   1 LIG      -0.71900
      6 N2        -51.3122    4.2241  -31.6541 N.ar   1 LIG      -0.71900
      7 H1        -51.9858    1.0039  -32.4587 H      1 LIG       0.11500
      8 H2        -52.4643    2.1543  -34.6421 H      1 LIG       0.11400
      9 H3        -51.2331    2.4762  -30.5653 H      1 LIG       0.11400
     10 H4        -51.4849    5.7987  -32.9883 H      1 LIG       0.14100
@<TRIPOS>BOND
      1       1       2 ar
      2       1       3 ar
      3       2       5 ar
      4       3       6 ar
      5       4       5 ar
      6       4       6 ar
      7       1       7 1
      8       2       8 1
      9       3       9 1
     10       4      10 1
@<TRIPOS>ALT_TYPE
CGenFF_4.0_ALT_TYPE_SET
CGenFF_4.0 1 CG2R61 2 CG2R61 3 CG2R61 4 CG2R64 5 NG2R62 6 NG2R62 7 HGR61 8 HGR62 9 HGR62 10 HGR62
@<TRIPOS>MOLECULE
pyrimidine
 10 10 0 0 0
****
USER_CHARGES
INVALID_CHARGES
Pose:  22 Cluster:  22 Fr_nu: 2428669 TotEn:   -11.11
@<TRIPOS>ATOM
      1 C1        -61.5360  -21.6674  -24.9469 C.ar   1 LIG      -0.13100
      2 C2        -60.2925  -21.0741  -24.8685 C.ar   1 LIG       0.28900
      3 C3        -61.6773  -22.8517  -24.2531 C.ar   1 LIG       0.28900
      4 C4        -59.5229  -22.7471  -23.5359 C.ar   1 LIG       0.50700
      5 N1        -59.2595  -21.5884  -24.1694 N.ar   1 LIG      -0.71900
      6 N2        -60.6881  -23.4223  -23.5347 N.ar   1 LIG      -0.71900
      7 H1        -62.3471  -21.2325  -25.5155 H      1 LIG       0.11500
      8 H2        -60.0866  -20.1408  -25.3812 H      1 LIG       0.11400
      9 H3        -62.6182  -23.3913  -24.2563 H      1 LIG       0.11400
     10 H4        -58.7106  -23.1833  -22.9674 H      1 LIG       0.14100
@<TRIPOS>BOND
      1       1       2 ar
      2       1       3 ar
      3       2       5 ar
      4       3       6 ar
      5       4       5 ar
      6       4       6 ar
      7       1       7 1
      8       2       8 1
      9       3       9 1
     10       4      10 1
@<TRIPOS>ALT_TYPE
CGenFF_4.0_ALT_TYPE_SET
CGenFF_4.0 1 CG2R61 2 CG2R61 3 CG2R61 4 CG2R64 5 NG2R62 6 NG2R62 7 HGR61 8 HGR62 9 HGR62 10 HGR62
@<TRIPOS>MOLECULE
pyrimidine
 10 10 0 0 0
****
USER_CHARGES
INVALID_CHARGES
Pose:  23 Cluster:  23 Fr_nu: 1008545 TotEn:   -11.04
@<TRIPOS>ATOM
      1 C1        -57.6368   -2.4693  -17.7281 C.ar   1 LIG      -0.13100
      2 C2        -57.2863   -3.7979  -17.6000 C.ar   1 LIG       0.28900
      3 C3        -58.3613   -2.1493  -18.8580 C.ar   1 LIG       0.28900
      4 C4        -58.3202   -4.3114  -19.5582 C.ar   1 LIG       0.50700
      5 N1        -57.6126   -4.7492  -18.4994 N.ar   1 LIG      -0.71900
      6 N2        -58.7214   -3.0483  -19.7973 N.ar   1 LIG      -0.71900
      7 H1        -57.3614   -1.7271  -16.9909 H      1 LIG       0.11500
      8 H2        -56.7161   -4.1443  -16.7449 H      1 LIG       0.11400
      9 H3        -58.6813   -1.1300  -19.0454 H      1 LIG       0.11400
     10 H4        -58.5951   -5.0542  -20.2970 H      1 LIG       0.14100
@<TRIPOS>BOND
      1       1       2 ar
      2       1       3 ar
      3       2       5 ar
      4       3       6 ar
      5       4       5 ar
      6       4       6 ar
      7       1       7 1
      8       2       8 1
      9       3       9 1
     10       4      10 1
@<TRIPOS>ALT_TYPE
CGenFF_4.0_ALT_TYPE_SET
CGenFF_4.0 1 CG2R61 2 CG2R61 3 CG2R61 4 CG2R64 5 NG2R62 6 NG2R62 7 HGR61 8 HGR62 9 HGR62 10 HGR62
@<TRIPOS>MOLECULE
pyrimidine
 10 10 0 0 0
****
USER_CHARGES
INVALID_CHARGES
Pose:  24 Cluster:  24 Fr_nu: 146162 TotEn:   -11.00
@<TRIPOS>ATOM
      1 C1        -76.5492  -13.6419  -44.3188 C.ar   1 LIG      -0.13100
      2 C2        -75.9756  -12.8524  -45.2946 C.ar   1 LIG       0.28900
      3 C3        -76.2803  -13.2718  -43.0170 C.ar   1 LIG       0.28900
      4 C4        -75.0105  -11.5236  -43.7231 C.ar   1 LIG       0.50700
      5 N1        -75.1980  -11.7818  -45.0313 N.ar   1 LIG      -0.71900
      6 N2        -75.5122  -12.2146  -42.6816 N.ar   1 LIG      -0.71900
      7 H1        -77.1690  -14.4954  -44.5588 H      1 LIG       0.11500
      8 H2        -76.1302  -13.0657  -46.3468 H      1 LIG       0.11400
      9 H3        -76.6868  -13.8326  -42.1823 H      1 LIG       0.11400
     10 H4        -74.3891  -10.6698  -43.4825 H      1 LIG       0.14100
@<TRIPOS>BOND
      1       1       2 ar
      2       1       3 ar
      3       2       5 ar
      4       3       6 ar
      5       4       5 ar
      6       4       6 ar
      7       1       7 1
      8       2       8 1
      9       3       9 1
     10       4      10 1
@<TRIPOS>ALT_TYPE
CGenFF_4.0_ALT_TYPE_SET
CGenFF_4.0 1 CG2R61 2 CG2R61 3 CG2R61 4 CG2R64 5 NG2R62 6 NG2R62 7 HGR61 8 HGR62 9 HGR62 10 HGR62
@<TRIPOS>MOLECULE
pyrimidine
 10 10 0 0 0
****
USER_CHARGES
INVALID_CHARGES
Pose:  25 Cluster:  25 Fr_nu: 3247815 TotEn:   -10.91
@<TRIPOS>ATOM
      1 C1        -71.0352   -9.0078  -24.9065 C.ar   1 LIG      -0.13100
      2 C2        -69.9906   -8.1149  -25.0328 C.ar   1 LIG       0.28900
      3 C3        -71.1490   -9.6236  -23.6770 C.ar   1 LIG       0.28900
      4 C4        -69.3352   -8.5015  -22.8908 C.ar   1 LIG       0.50700
      5 N1        -69.1184   -7.8368  -24.0416 N.ar   1 LIG      -0.71900
      6 N2        -70.3134   -9.3934  -22.6430 N.ar   1 LIG      -0.71900
      7 H1        -71.7200   -9.2119  -25.7187 H      1 LIG       0.11500
      8 H2        -69.8211   -7.5826  -25.9625 H      1 LIG       0.11400
      9 H3        -71.9388  -10.3414  -23.4835 H      1 LIG       0.11400
     10 H4        -68.6489   -8.2982  -22.0779 H      1 LIG       0.14100
@<TRIPOS>BOND
      1       1       2 ar
      2       1       3 ar
      3       2       5 ar
      4       3       6 ar
      5       4       5 ar
      6       4       6 ar
      7       1       7 1
      8       2       8 1
      9       3       9 1
     10       4      10 1
@<TRIPOS>ALT_TYPE
CGenFF_4.0_ALT_TYPE_SET
CGenFF_4.0 1 CG2R61 2 CG2R61 3 CG2R61 4 CG2R64 5 NG2R62 6 NG2R62 7 HGR61 8 HGR62 9 HGR62 10 HGR62
@<TRIPOS>MOLECULE
pyrimidine
 10 10 0 0 0
****
USER_CHARGES
INVALID_CHARGES
Pose:  26 Cluster:  26 Fr_nu:  94464 TotEn:   -10.84
@<TRIPOS>ATOM
      1 C1        -60.9449  -22.0789  -24.8320 C.ar   1 LIG      -0.13100
      2 C2        -61.0418  -23.3931  -24.4224 C.ar   1 LIG       0.28900
      3 C3        -59.6621  -21.5884  -24.9664 C.ar   1 LIG       0.28900
      4 C4        -58.7786  -23.5836  -24.3295 C.ar   1 LIG       0.50700
      5 N1        -59.9754  -24.1774  -24.1614 N.ar   1 LIG      -0.71900
      6 N2        -58.5521  -22.3155  -24.7225 N.ar   1 LIG      -0.71900
      7 H1        -61.8176  -21.4726  -25.0343 H      1 LIG       0.11500
      8 H2        -62.0088  -23.8657  -24.2886 H      1 LIG       0.11400
      9 H3        -59.4861  -20.5660  -25.2828 H      1 LIG       0.11400
     10 H4        -57.9046  -24.1901  -24.1259 H      1 LIG       0.14100
@<TRIPOS>BOND
      1       1       2 ar
      2       1       3 ar
      3       2       5 ar
      4       3       6 ar
      5       4       5 ar
      6       4       6 ar
      7       1       7 1
      8       2       8 1
      9       3       9 1
     10       4      10 1
@<TRIPOS>ALT_TYPE
CGenFF_4.0_ALT_TYPE_SET
CGenFF_4.0 1 CG2R61 2 CG2R61 3 CG2R61 4 CG2R64 5 NG2R62 6 NG2R62 7 HGR61 8 HGR62 9 HGR62 10 HGR62
@<TRIPOS>MOLECULE
pyrimidine
 10 10 0 0 0
****
USER_CHARGES
INVALID_CHARGES
Pose:  27 Cluster:  27 Fr_nu: 2008088 TotEn:   -10.81
@<TRIPOS>ATOM
      1 C1        -80.3653    2.7805  -53.5328 C.ar   1 LIG      -0.13100
      2 C2        -81.3526    2.6416  -54.4870 C.ar   1 LIG       0.28900
      3 C3        -79.1181    2.3116  -53.8916 C.ar   1 LIG       0.28900
      4 C4        -79.8903    1.6704  -55.9311 C.ar   1 LIG       0.50700
      5 N1        -81.1492    2.0892  -55.7010 N.ar   1 LIG      -0.71900
      6 N2        -78.8441    1.7486  -55.0866 N.ar   1 LIG      -0.71900
      7 H1        -80.5566    3.2276  -52.5666 H      1 LIG       0.11500
      8 H2        -82.3648    2.9808  -54.2955 H      1 LIG       0.11400
      9 H3        -78.2794    2.3769  -53.2069 H      1 LIG       0.11400
     10 H4        -79.6987    1.2216  -56.8981 H      1 LIG       0.14100
@<TRIPOS>BOND
      1       1       2 ar
      2       1       3 ar
      3       2       5 ar
      4       3       6 ar
      5       4       5 ar
      6       4       6 ar
      7       1       7 1
      8       2       8 1
      9       3       9 1
     10       4      10 1
@<TRIPOS>ALT_TYPE
CGenFF_4.0_ALT_TYPE_SET
CGenFF_4.0 1 CG2R61 2 CG2R61 3 CG2R61 4 CG2R64 5 NG2R62 6 NG2R62 7 HGR61 8 HGR62 9 HGR62 10 HGR62
@<TRIPOS>MOLECULE
pyrimidine
 10 10 0 0 0
****
USER_CHARGES
INVALID_CHARGES
Pose:  28 Cluster:  28 Fr_nu: 2720022 TotEn:   -10.80
@<TRIPOS>ATOM
      1 C1        -64.4921   -1.6782  -26.2506 C.ar   1 LIG      -0.13100
      2 C2        -64.1953   -0.3738  -25.9116 C.ar   1 LIG       0.28900
      3 C3        -63.7944   -2.6480  -25.5602 C.ar   1 LIG       0.28900
      4 C4        -62.6755   -1.0673  -24.3701 C.ar   1 LIG       0.50700
      5 N1        -63.2891   -0.0311  -24.9725 N.ar   1 LIG      -0.71900
      6 N2        -62.8754   -2.3773  -24.6102 N.ar   1 LIG      -0.71900
      7 H1        -65.2239   -1.9243  -27.0083 H      1 LIG       0.11500
      8 H2        -64.6929    0.4566  -26.4006 H      1 LIG       0.11400
      9 H3        -63.9595   -3.7015  -25.7584 H      1 LIG       0.11400
     10 H4        -61.9419   -0.8211  -23.6122 H      1 LIG       0.14100
@<TRIPOS>BOND
      1       1       2 ar
      2       1       3 ar
      3       2       5 ar
      4       3       6 ar
      5       4       5 ar
      6       4       6 ar
      7       1       7 1
      8       2       8 1
      9       3       9 1
     10       4      10 1
@<TRIPOS>ALT_TYPE
CGenFF_4.0_ALT_TYPE_SET
CGenFF_4.0 1 CG2R61 2 CG2R61 3 CG2R61 4 CG2R64 5 NG2R62 6 NG2R62 7 HGR61 8 HGR62 9 HGR62 10 HGR62
@<TRIPOS>MOLECULE
pyrimidine
 10 10 0 0 0
****
USER_CHARGES
INVALID_CHARGES
Pose:  29 Cluster:  29 Fr_nu: 1558718 TotEn:   -10.77
@<TRIPOS>ATOM
      1 C1        -68.1942   -2.0640  -27.6692 C.ar   1 LIG      -0.13100
      2 C2        -68.6483   -0.8033  -27.9992 C.ar   1 LIG       0.28900
      3 C3        -68.9172   -3.1154  -28.1945 C.ar   1 LIG       0.28900
      4 C4        -70.3442   -1.6819  -29.2316 C.ar   1 LIG       0.50700
      5 N1        -69.7240   -0.5749  -28.7809 N.ar   1 LIG      -0.71900
      6 N2        -70.0014   -2.9602  -28.9822 N.ar   1 LIG      -0.71900
      7 H1        -67.3281   -2.2180  -27.0396 H      1 LIG       0.11500
      8 H2        -68.1445    0.0845  -27.6328 H      1 LIG       0.11400
      9 H3        -68.6364   -4.1429  -27.9897 H      1 LIG       0.11400
     10 H4        -71.2121   -1.5280  -29.8611 H      1 LIG       0.14100
@<TRIPOS>BOND
      1       1       2 ar
      2       1       3 ar
      3       2       5 ar
      4       3       6 ar
      5       4       5 ar
      6       4       6 ar
      7       1       7 1
      8       2       8 1
      9       3       9 1
     10       4      10 1
@<TRIPOS>ALT_TYPE
CGenFF_4.0_ALT_TYPE_SET
CGenFF_4.0 1 CG2R61 2 CG2R61 3 CG2R61 4 CG2R64 5 NG2R62 6 NG2R62 7 HGR61 8 HGR62 9 HGR62 10 HGR62
@<TRIPOS>MOLECULE
pyrimidine
 10 10 0 0 0
****
USER_CHARGES
INVALID_CHARGES
Pose:  30 Cluster:  30 Fr_nu: 1621749 TotEn:   -10.66
@<TRIPOS>ATOM
      1 C1        -63.1007    2.8955  -45.2234 C.ar   1 LIG      -0.13100
      2 C2        -62.3770    2.6992  -44.0648 C.ar   1 LIG       0.28900
      3 C3        -62.3546    3.1037  -46.3653 C.ar   1 LIG       0.28900
      4 C4        -60.4159    2.9169  -45.1933 C.ar   1 LIG       0.50700
      5 N1        -61.0288    2.7035  -44.0134 N.ar   1 LIG      -0.71900
      6 N2        -61.0057    3.1210  -46.3867 N.ar   1 LIG      -0.71900
      7 H1        -64.1823    2.8871  -45.2355 H      1 LIG       0.11500
      8 H2        -62.8767    2.5280  -43.1175 H      1 LIG       0.11400
      9 H3        -62.8353    3.2680  -47.3235 H      1 LIG       0.11400
     10 H4        -59.3329    2.9265  -45.1812 H      1 LIG       0.14100
@<TRIPOS>BOND
      1       1       2 ar
      2       1       3 ar
      3       2       5 ar
      4       3       6 ar
      5       4       5 ar
      6       4       6 ar
      7       1       7 1
      8       2       8 1
      9       3       9 1
     10       4      10 1
@<TRIPOS>ALT_TYPE
CGenFF_4.0_ALT_TYPE_SET
CGenFF_4.0 1 CG2R61 2 CG2R61 3 CG2R61 4 CG2R64 5 NG2R62 6 NG2R62 7 HGR61 8 HGR62 9 HGR62 10 HGR62
@<TRIPOS>MOLECULE
pyrimidine
 10 10 0 0 0
****
USER_CHARGES
INVALID_CHARGES
Pose:  31 Cluster:  31 Fr_nu: 1626914 TotEn:   -10.60
@<TRIPOS>ATOM
      1 C1        -77.4925  -18.1872  -30.7341 C.ar   1 LIG      -0.13100
      2 C2        -77.2018  -18.7669  -29.5159 C.ar   1 LIG       0.28900
      3 C3        -78.8148  -18.2475  -31.1236 C.ar   1 LIG       0.28900
      4 C4        -79.3773  -19.3558  -29.2203 C.ar   1 LIG       0.50700
      5 N1        -78.1231  -19.3620  -28.7302 N.ar   1 LIG      -0.71900
      6 N2        -79.7871  -18.8263  -30.3888 N.ar   1 LIG      -0.71900
      7 H1        -76.7331  -17.7166  -31.3441 H      1 LIG       0.11500
      8 H2        -76.1894  -18.7688  -29.1266 H      1 LIG       0.11400
      9 H3        -79.1388  -17.8196  -32.0661 H      1 LIG       0.11400
     10 H4        -80.1376  -19.8280  -28.6103 H      1 LIG       0.14100
@<TRIPOS>BOND
      1       1       2 ar
      2       1       3 ar
      3       2       5 ar
      4       3       6 ar
      5       4       5 ar
      6       4       6 ar
      7       1       7 1
      8       2       8 1
      9       3       9 1
     10       4      10 1
@<TRIPOS>ALT_TYPE
CGenFF_4.0_ALT_TYPE_SET
CGenFF_4.0 1 CG2R61 2 CG2R61 3 CG2R61 4 CG2R64 5 NG2R62 6 NG2R62 7 HGR61 8 HGR62 9 HGR62 10 HGR62
@<TRIPOS>MOLECULE
pyrimidine
 10 10 0 0 0
****
USER_CHARGES
INVALID_CHARGES
Pose:  32 Cluster:  32 Fr_nu: 304708 TotEn:   -10.60
@<TRIPOS>ATOM
      1 C1        -75.1565  -12.9499  -43.5820 C.ar   1 LIG      -0.13100
      2 C2        -74.0187  -12.4227  -43.0060 C.ar   1 LIG       0.28900
      3 C3        -75.2610  -12.7936  -44.9490 C.ar   1 LIG       0.28900
      4 C4        -73.2689  -11.7016  -45.0271 C.ar   1 LIG       0.50700
      5 N1        -73.0509  -11.7899  -43.7011 N.ar   1 LIG      -0.71900
      6 N2        -74.3327  -12.1723  -45.7057 N.ar   1 LIG      -0.71900
      7 H1        -75.9171  -13.4527  -42.9998 H      1 LIG       0.11500
      8 H2        -73.8490  -12.4969  -41.9373 H      1 LIG       0.11400
      9 H3        -76.1204  -13.1745  -45.4900 H      1 LIG       0.11400
     10 H4        -72.5081  -11.1972  -45.6100 H      1 LIG       0.14100
@<TRIPOS>BOND
      1       1       2 ar
      2       1       3 ar
      3       2       5 ar
      4       3       6 ar
      5       4       5 ar
      6       4       6 ar
      7       1       7 1
      8       2       8 1
      9       3       9 1
     10       4      10 1
@<TRIPOS>ALT_TYPE
CGenFF_4.0_ALT_TYPE_SET
CGenFF_4.0 1 CG2R61 2 CG2R61 3 CG2R61 4 CG2R64 5 NG2R62 6 NG2R62 7 HGR61 8 HGR62 9 HGR62 10 HGR62
@<TRIPOS>MOLECULE
pyrimidine
 10 10 0 0 0
****
USER_CHARGES
INVALID_CHARGES
Pose:  33 Cluster:  33 Fr_nu: 378812 TotEn:   -10.57
@<TRIPOS>ATOM
      1 C1        -58.2182    3.6311  -37.3649 C.ar   1 LIG      -0.13100
      2 C2        -58.0677    4.0449  -38.6728 C.ar   1 LIG       0.28900
      3 C3        -57.1710    2.8971  -36.8467 C.ar   1 LIG       0.28900
      4 C4        -56.0300    3.0464  -38.8070 C.ar   1 LIG       0.50700
      5 N1        -56.9827    3.7694  -39.4259 N.ar   1 LIG      -0.71900
      6 N2        -56.0577    2.5851  -37.5420 N.ar   1 LIG      -0.71900
      7 H1        -59.0999    3.8665  -36.7840 H      1 LIG       0.11500
      8 H2        -58.8387    4.6269  -39.1658 H      1 LIG       0.11400
      9 H3        -57.1993    2.5278  -35.8272 H      1 LIG       0.11400
     10 H4        -55.1477    2.8096  -39.3888 H      1 LIG       0.14100
@<TRIPOS>BOND
      1       1       2 ar
      2       1       3 ar
      3       2       5 ar
      4       3       6 ar
      5       4       5 ar
      6       4       6 ar
      7       1       7 1
      8       2       8 1
      9       3       9 1
     10       4      10 1
@<TRIPOS>ALT_TYPE
CGenFF_4.0_ALT_TYPE_SET
CGenFF_4.0 1 CG2R61 2 CG2R61 3 CG2R61 4 CG2R64 5 NG2R62 6 NG2R62 7 HGR61 8 HGR62 9 HGR62 10 HGR62
@<TRIPOS>MOLECULE
pyrimidine
 10 10 0 0 0
****
USER_CHARGES
INVALID_CHARGES
Pose:  34 Cluster:  34 Fr_nu: 665243 TotEn:   -10.56
@<TRIPOS>ATOM
      1 C1        -54.8068  -12.1521  -48.1926 C.ar   1 LIG      -0.13100
      2 C2        -54.8867  -10.8636  -47.7048 C.ar   1 LIG       0.28900
      3 C3        -54.2476  -13.0803  -47.3384 C.ar   1 LIG       0.28900
      4 C4        -53.9314  -11.4943  -45.7410 C.ar   1 LIG       0.50700
      5 N1        -54.4571  -10.4983  -46.4792 N.ar   1 LIG      -0.71900
      6 N2        -53.7976  -12.7851  -46.1012 N.ar   1 LIG      -0.71900
      7 H1        -55.1594  -12.4171  -49.1804 H      1 LIG       0.11500
      8 H2        -55.3111  -10.0657  -48.3044 H      1 LIG       0.11400
      9 H3        -54.1421  -14.1184  -47.6344 H      1 LIG       0.11400
     10 H4        -53.5773  -11.2290  -44.7524 H      1 LIG       0.14100
@<TRIPOS>BOND
      1       1       2 ar
      2       1       3 ar
      3       2       5 ar
      4       3       6 ar
      5       4       5 ar
      6       4       6 ar
      7       1       7 1
      8       2       8 1
      9       3       9 1
     10       4      10 1
@<TRIPOS>ALT_TYPE
CGenFF_4.0_ALT_TYPE_SET
CGenFF_4.0 1 CG2R61 2 CG2R61 3 CG2R61 4 CG2R64 5 NG2R62 6 NG2R62 7 HGR61 8 HGR62 9 HGR62 10 HGR62
@<TRIPOS>MOLECULE
pyrimidine
 10 10 0 0 0
****
USER_CHARGES
INVALID_CHARGES
Pose:  35 Cluster:  35 Fr_nu: 1728513 TotEn:   -10.24
@<TRIPOS>ATOM
      1 C1        -77.1382   -2.6921  -57.5004 C.ar   1 LIG      -0.13100
      2 C2        -77.9295   -1.6606  -57.0375 C.ar   1 LIG       0.28900
      3 C3        -76.3785   -2.4071  -58.6166 C.ar   1 LIG       0.28900
      4 C4        -77.1956   -0.2874  -58.6936 C.ar   1 LIG       0.50700
      5 N1        -77.9828   -0.4409  -57.6119 N.ar   1 LIG      -0.71900
      6 N2        -76.3828   -1.2112  -59.2410 N.ar   1 LIG      -0.71900
      7 H1        -77.1152   -3.6610  -57.0199 H      1 LIG       0.11500
      8 H2        -78.5616   -1.7906  -56.1657 H      1 LIG       0.11400
      9 H3        -75.7261   -3.1555  -59.0532 H      1 LIG       0.11400
     10 H4        -77.2194    0.6823  -59.1756 H      1 LIG       0.14100
@<TRIPOS>BOND
      1       1       2 ar
      2       1       3 ar
      3       2       5 ar
      4       3       6 ar
      5       4       5 ar
      6       4       6 ar
      7       1       7 1
      8       2       8 1
      9       3       9 1
     10       4      10 1
@<TRIPOS>ALT_TYPE
CGenFF_4.0_ALT_TYPE_SET
CGenFF_4.0 1 CG2R61 2 CG2R61 3 CG2R61 4 CG2R64 5 NG2R62 6 NG2R62 7 HGR61 8 HGR62 9 HGR62 10 HGR62
@<TRIPOS>MOLECULE
pyrimidine
 10 10 0 0 0
****
USER_CHARGES
INVALID_CHARGES
Pose:  36 Cluster:  36 Fr_nu: 4387735 TotEn:    -9.80
@<TRIPOS>ATOM
      1 C1        -53.4443  -24.8843  -22.8938 C.ar   1 LIG      -0.13100
      2 C2        -53.6221  -24.7649  -21.5305 C.ar   1 LIG       0.28900
      3 C3        -52.1384  -24.8139  -23.3341 C.ar   1 LIG       0.28900
      4 C4        -51.3834  -24.5379  -21.2079 C.ar   1 LIG       0.50700
      5 N1        -52.6103  -24.5902  -20.6552 N.ar   1 LIG      -0.71900
      6 N2        -51.0798  -24.6406  -22.5159 N.ar   1 LIG      -0.71900
      7 H1        -54.2746  -25.0237  -23.5731 H      1 LIG       0.11500
      8 H2        -54.6129  -24.8077  -21.0914 H      1 LIG       0.11400
      9 H3        -51.9002  -24.8968  -24.3889 H      1 LIG       0.11400
     10 H4        -50.5520  -24.3972  -20.5280 H      1 LIG       0.14100
@<TRIPOS>BOND
      1       1       2 ar
      2       1       3 ar
      3       2       5 ar
      4       3       6 ar
      5       4       5 ar
      6       4       6 ar
      7       1       7 1
      8       2       8 1
      9       3       9 1
     10       4      10 1
@<TRIPOS>ALT_TYPE
CGenFF_4.0_ALT_TYPE_SET
CGenFF_4.0 1 CG2R61 2 CG2R61 3 CG2R61 4 CG2R64 5 NG2R62 6 NG2R62 7 HGR61 8 HGR62 9 HGR62 10 HGR62
@<TRIPOS>MOLECULE
pyrimidine
 10 10 0 0 0
****
USER_CHARGES
INVALID_CHARGES
Pose:  37 Cluster:  37 Fr_nu: 1084468 TotEn:    -9.76
@<TRIPOS>ATOM
      1 C1        -65.4330   -2.0351  -27.0696 C.ar   1 LIG      -0.13100
      2 C2        -64.4206   -2.3581  -26.1891 C.ar   1 LIG       0.28900
      3 C3        -65.8233   -0.7116  -27.0711 C.ar   1 LIG       0.28900
      4 C4        -64.2965   -0.2072  -25.4645 C.ar   1 LIG       0.50700
      5 N1        -63.8276   -1.4659  -25.3690 N.ar   1 LIG      -0.71900
      6 N2        -65.2748    0.2327  -26.2788 N.ar   1 LIG      -0.71900
      7 H1        -65.8910   -2.7716  -27.7161 H      1 LIG       0.11500
      8 H2        -64.0473   -3.3739  -26.1168 H      1 LIG       0.11400
      9 H3        -66.6122   -0.3634  -27.7290 H      1 LIG       0.11400
     10 H4        -63.8388    0.5302  -24.8164 H      1 LIG       0.14100
@<TRIPOS>BOND
      1       1       2 ar
      2       1       3 ar
      3       2       5 ar
      4       3       6 ar
      5       4       5 ar
      6       4       6 ar
      7       1       7 1
      8       2       8 1
      9       3       9 1
     10       4      10 1
@<TRIPOS>ALT_TYPE
CGenFF_4.0_ALT_TYPE_SET
CGenFF_4.0 1 CG2R61 2 CG2R61 3 CG2R61 4 CG2R64 5 NG2R62 6 NG2R62 7 HGR61 8 HGR62 9 HGR62 10 HGR62
@<TRIPOS>MOLECULE
pyrimidine
 10 10 0 0 0
****
USER_CHARGES
INVALID_CHARGES
Pose:  38 Cluster:  38 Fr_nu: 791296 TotEn:    -9.69
@<TRIPOS>ATOM
      1 C1        -74.3343  -27.9315  -42.1483 C.ar   1 LIG      -0.13100
      2 C2        -73.4807  -28.9866  -41.8978 C.ar   1 LIG       0.28900
      3 C3        -75.4107  -28.2151  -42.9638 C.ar   1 LIG       0.28900
      4 C4        -74.7416  -30.3767  -43.1802 C.ar   1 LIG       0.50700
      5 N1        -73.6548  -30.2269  -42.3993 N.ar   1 LIG      -0.71900
      6 N2        -75.6458  -29.4310  -43.4992 N.ar   1 LIG      -0.71900
      7 H1        -74.1701  -26.9464  -41.7327 H      1 LIG       0.11500
      8 H2        -72.6068  -28.8595  -41.2681 H      1 LIG       0.11400
      9 H3        -76.1354  -27.4491  -43.2175 H      1 LIG       0.11400
     10 H4        -74.9056  -31.3628  -43.5974 H      1 LIG       0.14100
@<TRIPOS>BOND
      1       1       2 ar
      2       1       3 ar
      3       2       5 ar
      4       3       6 ar
      5       4       5 ar
      6       4       6 ar
      7       1       7 1
      8       2       8 1
      9       3       9 1
     10       4      10 1
@<TRIPOS>ALT_TYPE
CGenFF_4.0_ALT_TYPE_SET
CGenFF_4.0 1 CG2R61 2 CG2R61 3 CG2R61 4 CG2R64 5 NG2R62 6 NG2R62 7 HGR61 8 HGR62 9 HGR62 10 HGR62
@<TRIPOS>MOLECULE
pyrimidine
 10 10 0 0 0
****
USER_CHARGES
INVALID_CHARGES
Pose:  39 Cluster:  39 Fr_nu: 356669 TotEn:    -9.55
@<TRIPOS>ATOM
      1 C1        -64.9007    3.4713  -46.7145 C.ar   1 LIG      -0.13100
      2 C2        -65.3248    4.6921  -46.2305 C.ar   1 LIG       0.28900
      3 C3        -63.6174    3.1037  -46.3653 C.ar   1 LIG       0.28900
      4 C4        -63.3310    5.0295  -45.1922 C.ar   1 LIG       0.50700
      5 N1        -64.5633    5.4999  -45.4638 N.ar   1 LIG      -0.71900
      6 N2        -62.8018    3.8612  -45.6029 N.ar   1 LIG      -0.71900
      7 H1        -65.5331    2.8435  -47.3280 H      1 LIG       0.11500
      8 H2        -66.3185    5.0655  -46.4529 H      1 LIG       0.11400
      9 H3        -63.1965    2.1616  -46.6995 H      1 LIG       0.11400
     10 H4        -62.6973    5.6584  -44.5790 H      1 LIG       0.14100
@<TRIPOS>BOND
      1       1       2 ar
      2       1       3 ar
      3       2       5 ar
      4       3       6 ar
      5       4       5 ar
      6       4       6 ar
      7       1       7 1
      8       2       8 1
      9       3       9 1
     10       4      10 1
@<TRIPOS>ALT_TYPE
CGenFF_4.0_ALT_TYPE_SET
CGenFF_4.0 1 CG2R61 2 CG2R61 3 CG2R61 4 CG2R64 5 NG2R62 6 NG2R62 7 HGR61 8 HGR62 9 HGR62 10 HGR62
@<TRIPOS>MOLECULE
pyrimidine
 10 10 0 0 0
****
USER_CHARGES
INVALID_CHARGES
Pose:  40 Cluster:  40 Fr_nu: 4260553 TotEn:    -9.48
@<TRIPOS>ATOM
      1 C1        -69.3337   -2.8704  -27.2548 C.ar   1 LIG      -0.13100
      2 C2        -70.3953   -2.0583  -26.9111 C.ar   1 LIG       0.28900
      3 C3        -69.2329   -3.1862  -28.5943 C.ar   1 LIG       0.28900
      4 C4        -71.0883   -1.9638  -29.0739 C.ar   1 LIG       0.50700
      5 N1        -71.2949   -1.5851  -27.7982 N.ar   1 LIG      -0.71900
      6 N2        -70.0958   -2.7489  -29.5347 N.ar   1 LIG      -0.71900
      7 H1        -68.6269   -3.2358  -26.5219 H      1 LIG       0.11500
      8 H2        -70.5564   -1.7569  -25.8817 H      1 LIG       0.11400
      9 H3        -68.4315   -3.8194  -28.9593 H      1 LIG       0.11400
     10 H4        -71.7966   -1.5990  -29.8077 H      1 LIG       0.14100
@<TRIPOS>BOND
      1       1       2 ar
      2       1       3 ar
      3       2       5 ar
      4       3       6 ar
      5       4       5 ar
      6       4       6 ar
      7       1       7 1
      8       2       8 1
      9       3       9 1
     10       4      10 1
@<TRIPOS>ALT_TYPE
CGenFF_4.0_ALT_TYPE_SET
CGenFF_4.0 1 CG2R61 2 CG2R61 3 CG2R61 4 CG2R64 5 NG2R62 6 NG2R62 7 HGR61 8 HGR62 9 HGR62 10 HGR62
@<TRIPOS>MOLECULE
pyrimidine
 10 10 0 0 0
****
USER_CHARGES
INVALID_CHARGES
Pose:  41 Cluster:  41 Fr_nu: 121172 TotEn:    -9.29
@<TRIPOS>ATOM
      1 C1        -66.9669  -18.0282  -56.3389 C.ar   1 LIG      -0.13100
      2 C2        -68.1558  -18.6989  -56.5412 C.ar   1 LIG       0.28900
      3 C3        -65.8431  -18.8224  -56.2372 C.ar   1 LIG       0.28900
      4 C4        -67.0857  -20.7043  -56.5229 C.ar   1 LIG       0.50700
      5 N1        -68.2520  -20.0411  -56.6384 N.ar   1 LIG      -0.71900
      6 N2        -65.8661  -20.1686  -56.3247 N.ar   1 LIG      -0.71900
      7 H1        -66.9190  -16.9500  -56.2647 H      1 LIG       0.11500
      8 H2        -69.0920  -18.1591  -56.6333 H      1 LIG       0.11400
      9 H3        -64.8635  -18.3851  -56.0771 H      1 LIG       0.11400
     10 H4        -67.1335  -21.7839  -56.5961 H      1 LIG       0.14100
@<TRIPOS>BOND
      1       1       2 ar
      2       1       3 ar
      3       2       5 ar
      4       3       6 ar
      5       4       5 ar
      6       4       6 ar
      7       1       7 1
      8       2       8 1
      9       3       9 1
     10       4      10 1
@<TRIPOS>ALT_TYPE
CGenFF_4.0_ALT_TYPE_SET
CGenFF_4.0 1 CG2R61 2 CG2R61 3 CG2R61 4 CG2R64 5 NG2R62 6 NG2R62 7 HGR61 8 HGR62 9 HGR62 10 HGR62
@<TRIPOS>MOLECULE
pyrimidine
 10 10 0 0 0
****
USER_CHARGES
INVALID_CHARGES
Pose:  42 Cluster:  42 Fr_nu: 954776 TotEn:    -9.02
@<TRIPOS>ATOM
      1 C1        -58.4475   -2.6100  -17.9600 C.ar   1 LIG      -0.13100
      2 C2        -59.4782   -2.4802  -18.8685 C.ar   1 LIG       0.28900
      3 C3        -57.3245   -3.2661  -18.4208 C.ar   1 LIG       0.28900
      4 C4        -58.2784   -3.5713  -20.4614 C.ar   1 LIG       0.50700
      5 N1        -59.4272   -2.9507  -20.1320 N.ar   1 LIG      -0.71900
      6 N2        -57.2054   -3.7615  -19.6701 N.ar   1 LIG      -0.71900
      7 H1        -58.5156   -2.2228  -16.9522 H      1 LIG       0.11500
      8 H2        -60.4011   -1.9794  -18.5970 H      1 LIG       0.11400
      9 H3        -56.4635   -3.4167  -17.7786 H      1 LIG       0.11400
     10 H4        -58.2104   -3.9600  -21.4701 H      1 LIG       0.14100
@<TRIPOS>BOND
      1       1       2 ar
      2       1       3 ar
      3       2       5 ar
      4       3       6 ar
      5       4       5 ar
      6       4       6 ar
      7       1       7 1
      8       2       8 1
      9       3       9 1
     10       4      10 1
@<TRIPOS>ALT_TYPE
CGenFF_4.0_ALT_TYPE_SET
CGenFF_4.0 1 CG2R61 2 CG2R61 3 CG2R61 4 CG2R64 5 NG2R62 6 NG2R62 7 HGR61 8 HGR62 9 HGR62 10 HGR62
@<TRIPOS>MOLECULE
pyrimidine
 10 10 0 0 0
****
USER_CHARGES
INVALID_CHARGES
Pose:  43 Cluster:  43 Fr_nu: 3021558 TotEn:    -8.93
@<TRIPOS>ATOM
      1 C1        -59.9388   -2.3492  -21.7260 C.ar   1 LIG      -0.13100
      2 C2        -59.9388   -2.3492  -23.1060 C.ar   1 LIG       0.28900
      3 C3        -60.6700   -1.3428  -21.1290 C.ar   1 LIG       0.28900
      4 C4        -61.2748   -0.5108  -23.1560 C.ar   1 LIG       0.50700
      5 N1        -60.5983   -1.4417  -23.8555 N.ar   1 LIG      -0.71900
      6 N2        -61.3525   -0.4033  -21.8158 N.ar   1 LIG      -0.71900
      7 H1        -59.4004   -3.0898  -21.1498 H      1 LIG       0.11500
      8 H2        -59.3918   -3.1016  -23.6637 H      1 LIG       0.11400
      9 H3        -60.7285   -1.2611  -20.0490 H      1 LIG       0.11400
     10 H4        -61.8130    0.2314  -23.7327 H      1 LIG       0.14100
@<TRIPOS>BOND
      1       1       2 ar
      2       1       3 ar
      3       2       5 ar
      4       3       6 ar
      5       4       5 ar
      6       4       6 ar
      7       1       7 1
      8       2       8 1
      9       3       9 1
     10       4      10 1
@<TRIPOS>ALT_TYPE
CGenFF_4.0_ALT_TYPE_SET
CGenFF_4.0 1 CG2R61 2 CG2R61 3 CG2R61 4 CG2R64 5 NG2R62 6 NG2R62 7 HGR61 8 HGR62 9 HGR62 10 HGR62
@<TRIPOS>MOLECULE
pyrimidine
 10 10 0 0 0
****
USER_CHARGES
INVALID_CHARGES
Pose:  44 Cluster:  44 Fr_nu: 4385894 TotEn:    -8.86
@<TRIPOS>ATOM
      1 C1        -39.2090   -4.6133  -48.3049 C.ar   1 LIG      -0.13100
      2 C2        -38.1298   -3.8598  -47.8901 C.ar   1 LIG       0.28900
      3 C3        -40.3342   -4.5328  -47.5102 C.ar   1 LIG       0.28900
      4 C4        -39.2933   -3.0897  -46.0955 C.ar   1 LIG       0.50700
      5 N1        -38.1374   -3.0839  -46.7863 N.ar   1 LIG      -0.71900
      6 N2        -40.4115   -3.7783  -46.3943 N.ar   1 LIG      -0.71900
      7 H1        -39.1750   -5.2272  -49.1949 H      1 LIG       0.11500
      8 H2        -37.2014   -3.8595  -48.4507 H      1 LIG       0.11400
      9 H3        -41.2316   -5.0901  -47.7557 H      1 LIG       0.11400
     10 H4        -39.3272   -2.4759  -45.2037 H      1 LIG       0.14100
@<TRIPOS>BOND
      1       1       2 ar
      2       1       3 ar
      3       2       5 ar
      4       3       6 ar
      5       4       5 ar
      6       4       6 ar
      7       1       7 1
      8       2       8 1
      9       3       9 1
     10       4      10 1
@<TRIPOS>ALT_TYPE
CGenFF_4.0_ALT_TYPE_SET
CGenFF_4.0 1 CG2R61 2 CG2R61 3 CG2R61 4 CG2R64 5 NG2R62 6 NG2R62 7 HGR61 8 HGR62 9 HGR62 10 HGR62
@<TRIPOS>MOLECULE
pyrimidine
 10 10 0 0 0
****
USER_CHARGES
INVALID_CHARGES
Pose:  45 Cluster:  45 Fr_nu: 2322958 TotEn:    -8.83
@<TRIPOS>ATOM
      1 C1        -70.2234   -8.4345  -24.7789 C.ar   1 LIG      -0.13100
      2 C2        -69.4975   -7.2640  -24.8654 C.ar   1 LIG       0.28900
      3 C3        -70.0230   -9.1780  -23.6338 C.ar   1 LIG       0.28900
      4 C4        -68.5318   -7.6546  -22.8450 C.ar   1 LIG       0.50700
      5 N1        -68.6396   -6.8420  -23.9135 N.ar   1 LIG      -0.71900
      6 N2        -69.1816   -8.8167  -22.6430 N.ar   1 LIG      -0.71900
      7 H1        -70.9048   -8.7489  -25.5580 H      1 LIG       0.11500
      8 H2        -69.5886   -6.6139  -25.7287 H      1 LIG       0.11400
      9 H3        -70.5490  -10.1135  -23.4770 H      1 LIG       0.11400
     10 H4        -67.8487   -7.3406  -22.0653 H      1 LIG       0.14100
@<TRIPOS>BOND
      1       1       2 ar
      2       1       3 ar
      3       2       5 ar
      4       3       6 ar
      5       4       5 ar
      6       4       6 ar
      7       1       7 1
      8       2       8 1
      9       3       9 1
     10       4      10 1
@<TRIPOS>ALT_TYPE
CGenFF_4.0_ALT_TYPE_SET
CGenFF_4.0 1 CG2R61 2 CG2R61 3 CG2R61 4 CG2R64 5 NG2R62 6 NG2R62 7 HGR61 8 HGR62 9 HGR62 10 HGR62
@<TRIPOS>MOLECULE
pyrimidine
 10 10 0 0 0
****
USER_CHARGES
INVALID_CHARGES
Pose:  46 Cluster:  46 Fr_nu: 204437 TotEn:    -8.73
@<TRIPOS>ATOM
      1 C1        -59.6332  -21.6699  -25.2639 C.ar   1 LIG      -0.13100
      2 C2        -58.7957  -22.5067  -24.5548 C.ar   1 LIG       0.28900
      3 C3        -60.9763  -21.7774  -24.9664 C.ar   1 LIG       0.28900
      4 C4        -60.5570  -23.3945  -23.4249 C.ar   1 LIG       0.50700
      5 N1        -59.2253  -23.3844  -23.6246 N.ar   1 LIG      -0.71900
      6 N2        -61.4750  -22.6322  -24.0493 N.ar   1 LIG      -0.71900
      7 H1        -59.2611  -20.9751  -26.0049 H      1 LIG       0.11500
      8 H2        -57.7239  -22.4939  -24.7204 H      1 LIG       0.11400
      9 H3        -61.7110  -21.1609  -25.4730 H      1 LIG       0.11400
     10 H4        -60.9299  -24.0909  -22.6839 H      1 LIG       0.14100
@<TRIPOS>BOND
      1       1       2 ar
      2       1       3 ar
      3       2       5 ar
      4       3       6 ar
      5       4       5 ar
      6       4       6 ar
      7       1       7 1
      8       2       8 1
      9       3       9 1
     10       4      10 1
@<TRIPOS>ALT_TYPE
CGenFF_4.0_ALT_TYPE_SET
CGenFF_4.0 1 CG2R61 2 CG2R61 3 CG2R61 4 CG2R64 5 NG2R62 6 NG2R62 7 HGR61 8 HGR62 9 HGR62 10 HGR62
@<TRIPOS>MOLECULE
pyrimidine
 10 10 0 0 0
****
USER_CHARGES
INVALID_CHARGES
Pose:  47 Cluster:  47 Fr_nu: 1361464 TotEn:    -8.66
@<TRIPOS>ATOM
      1 C1        -66.1287  -19.5861  -53.9513 C.ar   1 LIG      -0.13100
      2 C2        -64.7818  -19.3006  -53.8580 C.ar   1 LIG       0.28900
      3 C3        -66.6612  -20.3035  -52.8997 C.ar   1 LIG       0.28900
      4 C4        -64.6412  -20.3750  -51.8597 C.ar   1 LIG       0.50700
      5 N1        -64.0049  -19.6811  -52.8225 N.ar   1 LIG      -0.71900
      6 N2        -65.9438  -20.7158  -51.8340 N.ar   1 LIG      -0.71900
      7 H1        -66.7280  -19.2684  -54.7939 H      1 LIG       0.11500
      8 H2        -64.2750  -18.7414  -54.6369 H      1 LIG       0.11400
      9 H3        -67.7111  -20.5755  -52.8848 H      1 LIG       0.11400
     10 H4        -64.0411  -20.6942  -51.0164 H      1 LIG       0.14100
@<TRIPOS>BOND
      1       1       2 ar
      2       1       3 ar
      3       2       5 ar
      4       3       6 ar
      5       4       5 ar
      6       4       6 ar
      7       1       7 1
      8       2       8 1
      9       3       9 1
     10       4      10 1
@<TRIPOS>ALT_TYPE
CGenFF_4.0_ALT_TYPE_SET
CGenFF_4.0 1 CG2R61 2 CG2R61 3 CG2R61 4 CG2R64 5 NG2R62 6 NG2R62 7 HGR61 8 HGR62 9 HGR62 10 HGR62
@<TRIPOS>MOLECULE
pyrimidine
 10 10 0 0 0
****
USER_CHARGES
INVALID_CHARGES
Pose:  48 Cluster:  48 Fr_nu: 4252380 TotEn:    -8.64
@<TRIPOS>ATOM
      1 C1        -79.2785  -24.8402  -45.1473 C.ar   1 LIG      -0.13100
      2 C2        -80.2161  -25.5563  -44.4312 C.ar   1 LIG       0.28900
      3 C3        -79.3756  -23.4670  -45.0519 C.ar   1 LIG       0.28900
      4 C4        -81.1682  -23.6397  -43.6648 C.ar   1 LIG       0.50700
      5 N1        -81.1785  -24.9862  -43.6768 N.ar   1 LIG      -0.71900
      6 N2        -80.3115  -22.8309  -44.3172 N.ar   1 LIG      -0.71900
      7 H1        -78.5173  -25.3238  -45.7447 H      1 LIG       0.11500
      8 H2        -80.2192  -26.6408  -44.4451 H      1 LIG       0.11400
      9 H3        -78.6830  -22.8208  -45.5801 H      1 LIG       0.11400
     10 H4        -81.9310  -23.1553  -43.0677 H      1 LIG       0.14100
@<TRIPOS>BOND
      1       1       2 ar
      2       1       3 ar
      3       2       5 ar
      4       3       6 ar
      5       4       5 ar
      6       4       6 ar
      7       1       7 1
      8       2       8 1
      9       3       9 1
     10       4      10 1
@<TRIPOS>ALT_TYPE
CGenFF_4.0_ALT_TYPE_SET
CGenFF_4.0 1 CG2R61 2 CG2R61 3 CG2R61 4 CG2R64 5 NG2R62 6 NG2R62 7 HGR61 8 HGR62 9 HGR62 10 HGR62
@<TRIPOS>MOLECULE
pyrimidine
 10 10 0 0 0
****
USER_CHARGES
INVALID_CHARGES
Pose:  49 Cluster:  49 Fr_nu: 110062 TotEn:    -8.54
@<TRIPOS>ATOM
      1 C1        -60.8034    2.4000  -45.5635 C.ar   1 LIG      -0.13100
      2 C2        -61.3317    2.7073  -44.3261 C.ar   1 LIG       0.28900
      3 C3        -59.5067    1.9282  -45.5585 C.ar   1 LIG       0.28900
      4 C4        -59.3997    2.0991  -43.2944 C.ar   1 LIG       0.50700
      5 N1        -60.6554    2.5684  -43.1670 N.ar   1 LIG      -0.71900
      6 N2        -58.7726    1.7648  -44.4384 N.ar   1 LIG      -0.71900
      7 H1        -61.3688    2.5213  -46.4777 H      1 LIG       0.11500
      8 H2        -62.3438    3.0851  -44.2301 H      1 LIG       0.11400
      9 H3        -59.0067    1.6610  -46.4833 H      1 LIG       0.11400
     10 H4        -58.8329    1.9786  -42.3793 H      1 LIG       0.14100
@<TRIPOS>BOND
      1       1       2 ar
      2       1       3 ar
      3       2       5 ar
      4       3       6 ar
      5       4       5 ar
      6       4       6 ar
      7       1       7 1
      8       2       8 1
      9       3       9 1
     10       4      10 1
@<TRIPOS>ALT_TYPE
CGenFF_4.0_ALT_TYPE_SET
CGenFF_4.0 1 CG2R61 2 CG2R61 3 CG2R61 4 CG2R64 5 NG2R62 6 NG2R62 7 HGR61 8 HGR62 9 HGR62 10 HGR62
@<TRIPOS>MOLECULE
pyrimidine
 10 10 0 0 0
****
USER_CHARGES
INVALID_CHARGES
Pose:  50 Cluster:  50 Fr_nu: 476835 TotEn:    -8.46
@<TRIPOS>ATOM
      1 C1        -63.5900   -8.3600  -59.8489 C.ar   1 LIG      -0.13100
      2 C2        -63.6687   -9.3652  -58.9066 C.ar   1 LIG       0.28900
      3 C3        -63.6912   -8.7652  -61.1640 C.ar   1 LIG       0.28900
      4 C4        -63.9188  -10.9363  -60.5302 C.ar   1 LIG       0.50700
      5 N1        -63.8335  -10.6687  -59.2132 N.ar   1 LIG      -0.71900
      6 N2        -63.8566  -10.0497  -61.5421 N.ar   1 LIG      -0.71900
      7 H1        -63.4575   -7.3220  -59.5744 H      1 LIG       0.11500
      8 H2        -63.5991   -9.1432  -57.8472 H      1 LIG       0.11400
      9 H3        -63.6399   -8.0465  -61.9747 H      1 LIG       0.11400
     10 H4        -64.0504  -11.9756  -60.8053 H      1 LIG       0.14100
@<TRIPOS>BOND
      1       1       2 ar
      2       1       3 ar
      3       2       5 ar
      4       3       6 ar
      5       4       5 ar
      6       4       6 ar
      7       1       7 1
      8       2       8 1
      9       3       9 1
     10       4      10 1
@<TRIPOS>ALT_TYPE
CGenFF_4.0_ALT_TYPE_SET
CGenFF_4.0 1 CG2R61 2 CG2R61 3 CG2R61 4 CG2R64 5 NG2R62 6 NG2R62 7 HGR61 8 HGR62 9 HGR62 10 HGR62
@<TRIPOS>MOLECULE
pyrimidine
 10 10 0 0 0
****
USER_CHARGES
INVALID_CHARGES
Pose:  51 Cluster:  51 Fr_nu: 811644 TotEn:    -8.32
@<TRIPOS>ATOM
      1 C1        -55.4407   -9.7133  -49.8498 C.ar   1 LIG      -0.13100
      2 C2        -55.0109   -9.1510  -48.6651 C.ar   1 LIG       0.28900
      3 C3        -55.3090  -11.0837  -49.9426 C.ar   1 LIG       0.28900
      4 C4        -54.4153  -11.1897  -47.8552 C.ar   1 LIG       0.50700
      5 N1        -54.4912   -9.8621  -47.6431 N.ar   1 LIG      -0.71900
      6 N2        -54.7985  -11.8560  -48.9611 N.ar   1 LIG      -0.71900
      7 H1        -55.8537   -9.1185  -50.6534 H      1 LIG       0.11500
      8 H2        -55.0745   -8.0809  -48.5003 H      1 LIG       0.11400
      9 H3        -55.6190  -11.6147  -50.8361 H      1 LIG       0.11400
     10 H4        -54.0007  -11.7853  -47.0512 H      1 LIG       0.14100
@<TRIPOS>BOND
      1       1       2 ar
      2       1       3 ar
      3       2       5 ar
      4       3       6 ar
      5       4       5 ar
      6       4       6 ar
      7       1       7 1
      8       2       8 1
      9       3       9 1
     10       4      10 1
@<TRIPOS>ALT_TYPE
CGenFF_4.0_ALT_TYPE_SET
CGenFF_4.0 1 CG2R61 2 CG2R61 3 CG2R61 4 CG2R64 5 NG2R62 6 NG2R62 7 HGR61 8 HGR62 9 HGR62 10 HGR62
@<TRIPOS>MOLECULE
pyrimidine
 10 10 0 0 0
****
USER_CHARGES
INVALID_CHARGES
Pose:  52 Cluster:  52 Fr_nu: 1360585 TotEn:    -8.23
@<TRIPOS>ATOM
      1 C1        -65.7647  -19.7406  -52.7318 C.ar   1 LIG      -0.13100
      2 C2        -64.4396  -19.4333  -52.9645 C.ar   1 LIG       0.28900
      3 C3        -65.9916  -20.7636  -51.8340 C.ar   1 LIG       0.28900
      4 C4        -63.7588  -21.0479  -51.5165 C.ar   1 LIG       0.50700
      5 N1        -63.4076  -20.0690  -52.3719 N.ar   1 LIG      -0.71900
      6 N2        -65.0087  -21.4415  -51.2057 N.ar   1 LIG      -0.71900
      7 H1        -66.5729  -19.2141  -53.2215 H      1 LIG       0.11500
      8 H2        -64.1632  -18.6438  -53.6548 H      1 LIG       0.11400
      9 H3        -67.0006  -21.0765  -51.5881 H      1 LIG       0.11400
     10 H4        -62.9498  -21.5761  -51.0269 H      1 LIG       0.14100
@<TRIPOS>BOND
      1       1       2 ar
      2       1       3 ar
      3       2       5 ar
      4       3       6 ar
      5       4       5 ar
      6       4       6 ar
      7       1       7 1
      8       2       8 1
      9       3       9 1
     10       4      10 1
@<TRIPOS>ALT_TYPE
CGenFF_4.0_ALT_TYPE_SET
CGenFF_4.0 1 CG2R61 2 CG2R61 3 CG2R61 4 CG2R64 5 NG2R62 6 NG2R62 7 HGR61 8 HGR62 9 HGR62 10 HGR62
@<TRIPOS>MOLECULE
pyrimidine
 10 10 0 0 0
****
USER_CHARGES
INVALID_CHARGES
Pose:  53 Cluster:  53 Fr_nu: 756480 TotEn:    -8.22
@<TRIPOS>ATOM
      1 C1        -60.3956   -5.4412  -19.8477 C.ar   1 LIG      -0.13100
      2 C2        -61.2972   -4.5396  -20.3758 C.ar   1 LIG       0.28900
      3 C3        -60.8852   -6.7108  -19.6193 C.ar   1 LIG       0.28900
      4 C4        -62.9367   -6.1140  -20.3953 C.ar   1 LIG       0.50700
      5 N1        -62.5800   -4.8433  -20.6628 N.ar   1 LIG      -0.71900
      6 N2        -62.1551   -7.0832  -19.8821 N.ar   1 LIG      -0.71900
      7 H1        -59.3719   -5.1701  -19.6270 H      1 LIG       0.11500
      8 H2        -61.0038   -3.5174  -20.5890 H      1 LIG       0.11400
      9 H3        -60.2509   -7.4872  -19.2053 H      1 LIG       0.11400
     10 H4        -63.9620   -6.3853  -20.6151 H      1 LIG       0.14100
@<TRIPOS>BOND
      1       1       2 ar
      2       1       3 ar
      3       2       5 ar
      4       3       6 ar
      5       4       5 ar
      6       4       6 ar
      7       1       7 1
      8       2       8 1
      9       3       9 1
     10       4      10 1
@<TRIPOS>ALT_TYPE
CGenFF_4.0_ALT_TYPE_SET
CGenFF_4.0 1 CG2R61 2 CG2R61 3 CG2R61 4 CG2R64 5 NG2R62 6 NG2R62 7 HGR61 8 HGR62 9 HGR62 10 HGR62
@<TRIPOS>MOLECULE
pyrimidine
 10 10 0 0 0
****
USER_CHARGES
INVALID_CHARGES
Pose:  54 Cluster:  54 Fr_nu: 155431 TotEn:    -8.03
@<TRIPOS>ATOM
      1 C1        -65.4367   -1.9850  -26.2536 C.ar   1 LIG      -0.13100
      2 C2        -65.5835   -2.7555  -25.1181 C.ar   1 LIG       0.28900
      3 C3        -64.2069   -1.3787  -26.4088 C.ar   1 LIG       0.28900
      4 C4        -63.4583   -2.2848  -24.4632 C.ar   1 LIG       0.50700
      5 N1        -64.6115   -2.9278  -24.1984 N.ar   1 LIG      -0.71900
      6 N2        -63.1914   -1.5073  -25.5299 N.ar   1 LIG      -0.71900
      7 H1        -66.2337   -1.8641  -26.9749 H      1 LIG       0.11500
      8 H2        -66.5150   -3.2708  -24.9104 H      1 LIG       0.11400
      9 H3        -63.9981   -0.7532  -27.2699 H      1 LIG       0.11400
     10 H4        -62.6604   -2.4048  -23.7405 H      1 LIG       0.14100
@<TRIPOS>BOND
      1       1       2 ar
      2       1       3 ar
      3       2       5 ar
      4       3       6 ar
      5       4       5 ar
      6       4       6 ar
      7       1       7 1
      8       2       8 1
      9       3       9 1
     10       4      10 1
@<TRIPOS>ALT_TYPE
CGenFF_4.0_ALT_TYPE_SET
CGenFF_4.0 1 CG2R61 2 CG2R61 3 CG2R61 4 CG2R64 5 NG2R62 6 NG2R62 7 HGR61 8 HGR62 9 HGR62 10 HGR62
@<TRIPOS>MOLECULE
pyrimidine
 10 10 0 0 0
****
USER_CHARGES
INVALID_CHARGES
Pose:  55 Cluster:  55 Fr_nu: 123359 TotEn:    -8.02
@<TRIPOS>ATOM
      1 C1        -73.7541  -12.3088  -43.4342 C.ar   1 LIG      -0.13100
      2 C2        -73.8605  -12.4232  -44.8053 C.ar   1 LIG       0.28900
      3 C3        -74.9477  -12.2928  -42.7420 C.ar   1 LIG       0.28900
      4 C4        -76.1289  -12.4888  -44.6742 C.ar   1 LIG       0.50700
      5 N1        -75.0362  -12.5157  -45.4608 N.ar   1 LIG      -0.71900
      6 N2        -76.1578  -12.3810  -43.3321 N.ar   1 LIG      -0.71900
      7 H1        -72.7974  -12.2361  -42.9346 H      1 LIG       0.11500
      8 H2        -72.9765  -12.4441  -45.4334 H      1 LIG       0.11400
      9 H3        -74.9646  -12.2053  -41.6611 H      1 LIG       0.11400
     10 H4        -77.0870  -12.5604  -45.1743 H      1 LIG       0.14100
@<TRIPOS>BOND
      1       1       2 ar
      2       1       3 ar
      3       2       5 ar
      4       3       6 ar
      5       4       5 ar
      6       4       6 ar
      7       1       7 1
      8       2       8 1
      9       3       9 1
     10       4      10 1
@<TRIPOS>ALT_TYPE
CGenFF_4.0_ALT_TYPE_SET
CGenFF_4.0 1 CG2R61 2 CG2R61 3 CG2R61 4 CG2R64 5 NG2R62 6 NG2R62 7 HGR61 8 HGR62 9 HGR62 10 HGR62
@<TRIPOS>MOLECULE
pyrimidine
 10 10 0 0 0
****
USER_CHARGES
INVALID_CHARGES
Pose:  56 Cluster:  56 Fr_nu: 282617 TotEn:    -7.31
@<TRIPOS>ATOM
      1 C1        -74.8202  -12.4998  -43.8096 C.ar   1 LIG      -0.13100
      2 C2        -76.0255  -13.1719  -43.8101 C.ar   1 LIG       0.28900
      3 C3        -74.1860  -12.4103  -45.0318 C.ar   1 LIG       0.28900
      4 C4        -75.8633  -13.5637  -46.0433 C.ar   1 LIG       0.50700
      5 N1        -76.5785  -13.7183  -44.9128 N.ar   1 LIG      -0.71900
      6 N2        -74.6807  -12.9327  -46.1732 N.ar   1 LIG      -0.71900
      7 H1        -74.3999  -12.0713  -42.9097 H      1 LIG       0.11500
      8 H2        -76.5968  -13.2932  -42.8962 H      1 LIG       0.11400
      9 H3        -73.2334  -11.9012  -45.1300 H      1 LIG       0.11400
     10 H4        -76.2835  -13.9937  -46.9443 H      1 LIG       0.14100
@<TRIPOS>BOND
      1       1       2 ar
      2       1       3 ar
      3       2       5 ar
      4       3       6 ar
      5       4       5 ar
      6       4       6 ar
      7       1       7 1
      8       2       8 1
      9       3       9 1
     10       4      10 1
@<TRIPOS>ALT_TYPE
CGenFF_4.0_ALT_TYPE_SET
CGenFF_4.0 1 CG2R61 2 CG2R61 3 CG2R61 4 CG2R64 5 NG2R62 6 NG2R62 7 HGR61 8 HGR62 9 HGR62 10 HGR62
@<TRIPOS>MOLECULE
pyrimidine
 10 10 0 0 0
****
USER_CHARGES
INVALID_CHARGES
Pose:  57 Cluster:  57 Fr_nu: 267717 TotEn:    -7.09
@<TRIPOS>ATOM
      1 C1        -66.8818   -2.2776  -27.5640 C.ar   1 LIG      -0.13100
      2 C2        -66.8818   -0.8976  -27.5640 C.ar   1 LIG       0.28900
      3 C3        -67.9591   -2.8747  -28.1860 C.ar   1 LIG       0.28900
      4 C4        -68.8497   -0.8476  -28.7005 C.ar   1 LIG       0.50700
      5 N1        -67.8532   -0.1481  -28.1251 N.ar   1 LIG      -0.71900
      6 N2        -68.9648   -2.1878  -28.7666 N.ar   1 LIG      -0.71900
      7 H1        -66.0890   -2.8538  -27.1060 H      1 LIG       0.11500
      8 H2        -66.0763   -0.3399  -27.0987 H      1 LIG       0.11400
      9 H3        -68.0464   -3.9546  -28.2356 H      1 LIG       0.11400
     10 H4        -69.6442   -0.2709  -29.1582 H      1 LIG       0.14100
@<TRIPOS>BOND
      1       1       2 ar
      2       1       3 ar
      3       2       5 ar
      4       3       6 ar
      5       4       5 ar
      6       4       6 ar
      7       1       7 1
      8       2       8 1
      9       3       9 1
     10       4      10 1
@<TRIPOS>ALT_TYPE
CGenFF_4.0_ALT_TYPE_SET
CGenFF_4.0 1 CG2R61 2 CG2R61 3 CG2R61 4 CG2R64 5 NG2R62 6 NG2R62 7 HGR61 8 HGR62 9 HGR62 10 HGR62
@<TRIPOS>MOLECULE
pyrimidine
 10 10 0 0 0
****
USER_CHARGES
INVALID_CHARGES
Pose:  58 Cluster:  58 Fr_nu: 3666338 TotEn:    -5.62
@<TRIPOS>ATOM
      1 C1        -80.4831  -22.8004  -44.7888 C.ar   1 LIG      -0.13100
      2 C2        -80.5910  -23.5492  -45.9430 C.ar   1 LIG       0.28900
      3 C3        -80.8465  -23.4439  -43.6236 C.ar   1 LIG       0.28900
      4 C4        -81.3438  -25.3437  -44.7683 C.ar   1 LIG       0.50700
      5 N1        -81.0192  -24.8284  -45.9693 N.ar   1 LIG      -0.71900
      6 N2        -81.2830  -24.7196  -43.5764 N.ar   1 LIG      -0.71900
      7 H1        -80.1365  -21.7757  -44.7971 H      1 LIG       0.11500
      8 H2        -80.3282  -23.1283  -46.9074 H      1 LIG       0.11400
      9 H3        -80.7959  -22.9358  -42.6666 H      1 LIG       0.11400
     10 H4        -81.6919  -26.3693  -44.7599 H      1 LIG       0.14100
@<TRIPOS>BOND
      1       1       2 ar
      2       1       3 ar
      3       2       5 ar
      4       3       6 ar
      5       4       5 ar
      6       4       6 ar
      7       1       7 1
      8       2       8 1
      9       3       9 1
     10       4      10 1
@<TRIPOS>ALT_TYPE
CGenFF_4.0_ALT_TYPE_SET
CGenFF_4.0 1 CG2R61 2 CG2R61 3 CG2R61 4 CG2R64 5 NG2R62 6 NG2R62 7 HGR61 8 HGR62 9 HGR62 10 HGR62
@<TRIPOS>MOLECULE
pyrimidine
 10 10 0 0 0
****
USER_CHARGES
INVALID_CHARGES
Pose:  59 Cluster:  59 Fr_nu:  64601 TotEn:    -3.53
@<TRIPOS>ATOM
      1 C1        -74.6800  -11.6734  -44.6317 C.ar   1 LIG      -0.13100
      2 C2        -75.3905  -11.0962  -43.5990 C.ar   1 LIG       0.28900
      3 C3        -74.9622  -13.0008  -44.8817 C.ar   1 LIG       0.28900
      4 C4        -76.4935  -13.0438  -43.2023 C.ar   1 LIG       0.50700
      5 N1        -76.3082  -11.7544  -42.8608 N.ar   1 LIG      -0.71900
      6 N2        -75.8661  -13.7194  -44.1840 N.ar   1 LIG      -0.71900
      7 H1        -73.9493  -11.1214  -45.2074 H      1 LIG       0.11500
      8 H2        -75.2366  -10.0572  -43.3286 H      1 LIG       0.11400
      9 H3        -74.4532  -13.5397  -45.6735 H      1 LIG       0.11400
     10 H4        -77.2243  -13.5970  -42.6252 H      1 LIG       0.14100
@<TRIPOS>BOND
      1       1       2 ar
      2       1       3 ar
      3       2       5 ar
      4       3       6 ar
      5       4       5 ar
      6       4       6 ar
      7       1       7 1
      8       2       8 1
      9       3       9 1
     10       4      10 1
@<TRIPOS>ALT_TYPE
CGenFF_4.0_ALT_TYPE_SET
CGenFF_4.0 1 CG2R61 2 CG2R61 3 CG2R61 4 CG2R64 5 NG2R62 6 NG2R62 7 HGR61 8 HGR62 9 HGR62 10 HGR62
@<TRIPOS>MOLECULE
naphtalene
 18 19 0 0 0
****
USER_CHARGES
INVALID_CHARGES
Pose:   1 Cluster:   1 Fr_nu: 163182 TotEn:   -13.26
@<TRIPOS>ATOM
      1 C1        -63.6749   -0.7313  -25.3691 C.ar   1 LIG      -0.11500
      2 C2        -62.9422   -1.8184  -25.8362 C.ar   1 LIG      -0.11500
      3 C3        -60.6743   -0.3470  -21.5583 C.ar   1 LIG      -0.11500
      4 C4        -59.9417   -1.4341  -22.0256 C.ar   1 LIG      -0.11500
      5 C5        -63.2978   -0.0903  -24.1886 C.ar   1 LIG      -0.11700
      6 C6        -61.8297   -2.2687  -25.1250 C.ar   1 LIG      -0.11700
      7 C7        -61.7869    0.1033  -22.2697 C.ar   1 LIG      -0.11700
      8 C8        -60.3187   -2.0753  -23.2060 C.ar   1 LIG      -0.11700
      9 C9        -62.1808   -0.5300  -23.4597 C.ar   1 LIG       0.00400
     10 C10       -61.4358   -1.6355  -23.9349 C.ar   1 LIG       0.00400
     11 H1        -64.5412   -0.3816  -25.9229 H      1 LIG       0.11500
     12 H2        -63.2365   -2.3166  -26.7555 H      1 LIG       0.11500
     13 H3        -60.3805    0.1518  -20.6391 H      1 LIG       0.11500
     14 H4        -59.0764   -1.7843  -21.4706 H      1 LIG       0.11500
     15 H5        -63.8856    0.7572  -23.8420 H      1 LIG       0.11500
     16 H6        -61.2714   -3.1199  -25.5091 H      1 LIG       0.11500
     17 H7        -62.3445    0.9550  -21.8859 H      1 LIG       0.11500
     18 H8        -59.7316   -2.9233  -23.5524 H      1 LIG       0.11500
@<TRIPOS>BOND
      1       1       2 ar
      2       1       5 ar
      3       2       6 ar
      4       3       4 ar
      5       3       7 ar
      6       4       8 ar
      7       5       9 ar
      8       6      10 ar
      9       7       9 ar
     10       8      10 ar
     11       9      10 ar
     12       1      11 1
     13       2      12 1
     14       3      13 1
     15       4      14 1
     16       5      15 1
     17       6      16 1
     18       7      17 1
     19       8      18 1
@<TRIPOS>ALT_TYPE
CGenFF_4.0_ALT_TYPE_SET
CGenFF_4.0 1 CG2R61 2 CG2R61 3 CG2R61 4 CG2R61 5 CG2R61 6 CG2R61 7 CG2R61 8 CG2R61 9 CG2R61 10 CG2R61 11 HGR61 12 HGR61 13 HGR61 14 HGR61 15 HGR61 16 HGR61 17 HGR61 18 HGR61
@<TRIPOS>MOLECULE
naphtalene
 18 19 0 0 0
****
USER_CHARGES
INVALID_CHARGES
Pose:   2 Cluster:   2 Fr_nu: 229583 TotEn:   -13.17
@<TRIPOS>ATOM
      1 C1        -65.0072   -0.4032  -26.9750 C.ar   1 LIG      -0.11500
      2 C2        -65.0392    0.9112  -26.5186 C.ar   1 LIG      -0.11500
      3 C3        -61.1975   -1.3123  -24.0883 C.ar   1 LIG      -0.11500
      4 C4        -61.2297    0.0021  -23.6320 C.ar   1 LIG      -0.11500
      5 C5        -64.0454   -1.2886  -26.4875 C.ar   1 LIG      -0.11700
      6 C6        -64.1099    1.3453  -25.5731 C.ar   1 LIG      -0.11700
      7 C7        -62.1271   -1.7464  -25.0339 C.ar   1 LIG      -0.11700
      8 C8        -62.1913    0.8876  -24.1195 C.ar   1 LIG      -0.11700
      9 C9        -63.1020   -0.8688  -25.5355 C.ar   1 LIG       0.00400
     10 C10       -63.1347    0.4678  -25.0715 C.ar   1 LIG       0.00400
     11 H1        -65.7306   -0.7404  -27.7115 H      1 LIG       0.11500
     12 H2        -65.7885    1.5996  -26.8986 H      1 LIG       0.11500
     13 H3        -60.4484   -2.0014  -23.7085 H      1 LIG       0.11500
     14 H4        -60.5051    0.3391  -22.8966 H      1 LIG       0.11500
     15 H5        -64.0388   -2.3113  -26.8587 H      1 LIG       0.11500
     16 H6        -64.1538    2.3769  -25.2301 H      1 LIG       0.11500
     17 H7        -62.0834   -2.7782  -25.3761 H      1 LIG       0.11500
     18 H8        -62.1976    1.9106  -23.7489 H      1 LIG       0.11500
@<TRIPOS>BOND
      1       1       2 ar
      2       1       5 ar
      3       2       6 ar
      4       3       4 ar
      5       3       7 ar
      6       4       8 ar
      7       5       9 ar
      8       6      10 ar
      9       7       9 ar
     10       8      10 ar
     11       9      10 ar
     12       1      11 1
     13       2      12 1
     14       3      13 1
     15       4      14 1
     16       5      15 1
     17       6      16 1
     18       7      17 1
     19       8      18 1
@<TRIPOS>ALT_TYPE
CGenFF_4.0_ALT_TYPE_SET
CGenFF_4.0 1 CG2R61 2 CG2R61 3 CG2R61 4 CG2R61 5 CG2R61 6 CG2R61 7 CG2R61 8 CG2R61 9 CG2R61 10 CG2R61 11 HGR61 12 HGR61 13 HGR61 14 HGR61 15 HGR61 16 HGR61 17 HGR61 18 HGR61
@<TRIPOS>MOLECULE
naphtalene
 18 19 0 0 0
****
USER_CHARGES
INVALID_CHARGES
Pose:   3 Cluster:   3 Fr_nu:  36961 TotEn:   -12.46
@<TRIPOS>ATOM
      1 C1        -70.2320  -21.4415  -58.1269 C.ar   1 LIG      -0.11500
      2 C2        -70.3361  -20.0581  -58.0166 C.ar   1 LIG      -0.11500
      3 C3        -65.7939  -21.2654  -56.1407 C.ar   1 LIG      -0.11500
      4 C4        -65.8981  -19.8820  -56.0305 C.ar   1 LIG      -0.11500
      5 C5        -69.0780  -22.0922  -57.6892 C.ar   1 LIG      -0.11700
      6 C6        -69.2870  -19.3200  -57.4683 C.ar   1 LIG      -0.11700
      7 C7        -66.8432  -22.0035  -56.6890 C.ar   1 LIG      -0.11700
      8 C8        -67.0520  -19.2312  -56.4682 C.ar   1 LIG      -0.11700
      9 C9        -68.0120  -21.3651  -57.1348 C.ar   1 LIG       0.00400
     10 C10       -68.1180  -19.9583  -57.0227 C.ar   1 LIG       0.00400
     11 H1        -71.0489  -22.0155  -58.5544 H      1 LIG       0.11500
     12 H2        -71.2350  -19.5526  -58.3574 H      1 LIG       0.11500
     13 H3        -64.8951  -21.7717  -55.7999 H      1 LIG       0.11500
     14 H4        -65.0804  -19.3083  -55.6043 H      1 LIG       0.11500
     15 H5        -69.0183  -23.1743  -57.7856 H      1 LIG       0.11500
     16 H6        -69.3903  -18.2396  -57.3914 H      1 LIG       0.11500
     17 H7        -66.7400  -23.0839  -56.7651 H      1 LIG       0.11500
     18 H8        -67.1117  -18.1489  -56.3727 H      1 LIG       0.11500
@<TRIPOS>BOND
      1       1       2 ar
      2       1       5 ar
      3       2       6 ar
      4       3       4 ar
      5       3       7 ar
      6       4       8 ar
      7       5       9 ar
      8       6      10 ar
      9       7       9 ar
     10       8      10 ar
     11       9      10 ar
     12       1      11 1
     13       2      12 1
     14       3      13 1
     15       4      14 1
     16       5      15 1
     17       6      16 1
     18       7      17 1
     19       8      18 1
@<TRIPOS>ALT_TYPE
CGenFF_4.0_ALT_TYPE_SET
CGenFF_4.0 1 CG2R61 2 CG2R61 3 CG2R61 4 CG2R61 5 CG2R61 6 CG2R61 7 CG2R61 8 CG2R61 9 CG2R61 10 CG2R61 11 HGR61 12 HGR61 13 HGR61 14 HGR61 15 HGR61 16 HGR61 17 HGR61 18 HGR61
@<TRIPOS>MOLECULE
naphtalene
 18 19 0 0 0
****
USER_CHARGES
INVALID_CHARGES
Pose:   4 Cluster:   4 Fr_nu:  98158 TotEn:   -12.10
@<TRIPOS>ATOM
      1 C1        -79.9431  -18.1807  -31.2016 C.ar   1 LIG      -0.11500
      2 C2        -78.6741  -18.7403  -31.0857 C.ar   1 LIG      -0.11500
      3 C3        -78.8223  -14.9274  -27.7617 C.ar   1 LIG      -0.11500
      4 C4        -77.5534  -15.4871  -27.6458 C.ar   1 LIG      -0.11500
      5 C5        -80.3018  -17.0922  -30.4058 C.ar   1 LIG      -0.11700
      6 C6        -77.7590  -18.2137  -30.1738 C.ar   1 LIG      -0.11700
      7 C7        -79.7374  -15.4540  -28.6737 C.ar   1 LIG      -0.11700
      8 C8        -77.1946  -16.5755  -28.4415 C.ar   1 LIG      -0.11700
      9 C9        -79.3934  -16.5493  -29.4825 C.ar   1 LIG       0.00400
     10 C10       -78.1030  -17.1185  -29.3648 C.ar   1 LIG       0.00400
     11 H1        -80.6552  -18.5914  -31.9113 H      1 LIG       0.11500
     12 H2        -78.3957  -19.5874  -31.7058 H      1 LIG       0.11500
     13 H3        -79.1013  -14.0800  -27.1418 H      1 LIG       0.11500
     14 H4        -76.8421  -15.0769  -26.9350 H      1 LIG       0.11500
     15 H5        -81.2993  -16.6711  -30.5131 H      1 LIG       0.11500
     16 H6        -76.7724  -18.6667  -30.1004 H      1 LIG       0.11500
     17 H7        -80.7236  -15.0004  -28.7475 H      1 LIG       0.11500
     18 H8        -76.1973  -16.9973  -28.3339 H      1 LIG       0.11500
@<TRIPOS>BOND
      1       1       2 ar
      2       1       5 ar
      3       2       6 ar
      4       3       4 ar
      5       3       7 ar
      6       4       8 ar
      7       5       9 ar
      8       6      10 ar
      9       7       9 ar
     10       8      10 ar
     11       9      10 ar
     12       1      11 1
     13       2      12 1
     14       3      13 1
     15       4      14 1
     16       5      15 1
     17       6      16 1
     18       7      17 1
     19       8      18 1
@<TRIPOS>ALT_TYPE
CGenFF_4.0_ALT_TYPE_SET
CGenFF_4.0 1 CG2R61 2 CG2R61 3 CG2R61 4 CG2R61 5 CG2R61 6 CG2R61 7 CG2R61 8 CG2R61 9 CG2R61 10 CG2R61 11 HGR61 12 HGR61 13 HGR61 14 HGR61 15 HGR61 16 HGR61 17 HGR61 18 HGR61
@<TRIPOS>MOLECULE
naphtalene
 18 19 0 0 0
****
USER_CHARGES
INVALID_CHARGES
Pose:   5 Cluster:   5 Fr_nu: 223927 TotEn:   -11.84
@<TRIPOS>ATOM
      1 C1        -65.9916  -10.4906  -17.8323 C.ar   1 LIG      -0.11500
      2 C2        -64.6958  -10.1899  -17.4234 C.ar   1 LIG      -0.11500
      3 C3        -65.7470   -6.9776  -21.1897 C.ar   1 LIG      -0.11500
      4 C4        -64.4512   -6.6770  -20.7807 C.ar   1 LIG      -0.11500
      5 C5        -66.5813   -9.7695  -18.8710 C.ar   1 LIG      -0.11700
      6 C6        -63.9846   -9.1671  -18.0514 C.ar   1 LIG      -0.11700
      7 C7        -66.4582   -8.0005  -20.5617 C.ar   1 LIG      -0.11700
      8 C8        -63.8614   -7.3980  -19.7420 C.ar   1 LIG      -0.11700
      9 C9        -65.8802   -8.7366  -19.5145 C.ar   1 LIG       0.00400
     10 C10       -64.5625   -8.4309  -19.0986 C.ar   1 LIG       0.00400
     11 H1        -66.5450  -11.2866  -17.3427 H      1 LIG       0.11500
     12 H2        -64.2375  -10.7520  -16.6149 H      1 LIG       0.11500
     13 H3        -66.2059   -6.4158  -21.9985 H      1 LIG       0.11500
     14 H4        -63.8988   -5.8800  -21.2698 H      1 LIG       0.11500
     15 H5        -67.5956  -10.0215  -19.1738 H      1 LIG       0.11500
     16 H6        -62.9728   -8.9496  -17.7158 H      1 LIG       0.11500
     17 H7        -67.4697   -8.2184  -20.8980 H      1 LIG       0.11500
     18 H8        -62.8474   -7.1456  -19.4385 H      1 LIG       0.11500
@<TRIPOS>BOND
      1       1       2 ar
      2       1       5 ar
      3       2       6 ar
      4       3       4 ar
      5       3       7 ar
      6       4       8 ar
      7       5       9 ar
      8       6      10 ar
      9       7       9 ar
     10       8      10 ar
     11       9      10 ar
     12       1      11 1
     13       2      12 1
     14       3      13 1
     15       4      14 1
     16       5      15 1
     17       6      16 1
     18       7      17 1
     19       8      18 1
@<TRIPOS>ALT_TYPE
CGenFF_4.0_ALT_TYPE_SET
CGenFF_4.0 1 CG2R61 2 CG2R61 3 CG2R61 4 CG2R61 5 CG2R61 6 CG2R61 7 CG2R61 8 CG2R61 9 CG2R61 10 CG2R61 11 HGR61 12 HGR61 13 HGR61 14 HGR61 15 HGR61 16 HGR61 17 HGR61 18 HGR61
@<TRIPOS>MOLECULE
naphtalene
 18 19 0 0 0
****
USER_CHARGES
INVALID_CHARGES
Pose:   6 Cluster:   6 Fr_nu:  29147 TotEn:   -11.77
@<TRIPOS>ATOM
      1 C1        -70.1845   -1.3261  -29.2385 C.ar   1 LIG      -0.11500
      2 C2        -69.7121   -2.6119  -28.9926 C.ar   1 LIG      -0.11500
      3 C3        -66.1972    0.5356  -27.1628 C.ar   1 LIG      -0.11500
      4 C4        -65.7249   -0.7503  -26.9169 C.ar   1 LIG      -0.11500
      5 C5        -69.4319   -0.2186  -28.8467 C.ar   1 LIG      -0.11700
      6 C6        -68.4854   -2.7952  -28.3540 C.ar   1 LIG      -0.11700
      7 C7        -67.4240    0.7189  -27.8015 C.ar   1 LIG      -0.11700
      8 C8        -66.4775   -1.8578  -27.3086 C.ar   1 LIG      -0.11700
      9 C9        -68.1948   -0.3844  -28.2027 C.ar   1 LIG       0.00400
     10 C10       -67.7146   -1.6920  -27.9526 C.ar   1 LIG       0.00400
     11 H1        -71.1399   -1.1840  -29.7351 H      1 LIG       0.11500
     12 H2        -70.2987   -3.4733  -29.2982 H      1 LIG       0.11500
     13 H3        -65.6109    1.3977  -26.8575 H      1 LIG       0.11500
     14 H4        -64.7702   -0.8918  -26.4190 H      1 LIG       0.11500
     15 H5        -69.8209    0.7772  -29.0487 H      1 LIG       0.11500
     16 H6        -68.1354   -3.8093  -28.1724 H      1 LIG       0.11500
     17 H7        -67.7734    1.7330  -27.9837 H      1 LIG       0.11500
     18 H8        -66.0890   -2.8538  -27.1060 H      1 LIG       0.11500
@<TRIPOS>BOND
      1       1       2 ar
      2       1       5 ar
      3       2       6 ar
      4       3       4 ar
      5       3       7 ar
      6       4       8 ar
      7       5       9 ar
      8       6      10 ar
      9       7       9 ar
     10       8      10 ar
     11       9      10 ar
     12       1      11 1
     13       2      12 1
     14       3      13 1
     15       4      14 1
     16       5      15 1
     17       6      16 1
     18       7      17 1
     19       8      18 1
@<TRIPOS>ALT_TYPE
CGenFF_4.0_ALT_TYPE_SET
CGenFF_4.0 1 CG2R61 2 CG2R61 3 CG2R61 4 CG2R61 5 CG2R61 6 CG2R61 7 CG2R61 8 CG2R61 9 CG2R61 10 CG2R61 11 HGR61 12 HGR61 13 HGR61 14 HGR61 15 HGR61 16 HGR61 17 HGR61 18 HGR61
@<TRIPOS>MOLECULE
naphtalene
 18 19 0 0 0
****
USER_CHARGES
INVALID_CHARGES
Pose:   7 Cluster:   7 Fr_nu: 251616 TotEn:   -11.56
@<TRIPOS>ATOM
      1 C1        -61.3634  -12.3860  -56.2625 C.ar   1 LIG      -0.11500
      2 C2        -61.7607  -11.1069  -55.8845 C.ar   1 LIG      -0.11500
      3 C3        -63.2254  -11.6532  -60.6974 C.ar   1 LIG      -0.11500
      4 C4        -63.6227  -10.3742  -60.3193 C.ar   1 LIG      -0.11500
      5 C5        -61.6262  -12.8461  -57.5532 C.ar   1 LIG      -0.11700
      6 C6        -62.4222  -10.2830  -56.7954 C.ar   1 LIG      -0.11700
      7 C7        -62.5638  -12.4771  -59.7864 C.ar   1 LIG      -0.11700
      8 C8        -63.3600   -9.9140  -59.0286 C.ar   1 LIG      -0.11700
      9 C9        -62.2911  -12.0304  -58.4832 C.ar   1 LIG       0.00400
     10 C10       -62.6951  -10.7297  -58.0986 C.ar   1 LIG       0.00400
     11 H1        -60.8489  -13.0271  -55.5527 H      1 LIG       0.11500
     12 H2        -61.5554  -10.7495  -54.8795 H      1 LIG       0.11500
     13 H3        -63.4303  -12.0112  -61.7025 H      1 LIG       0.11500
     14 H4        -64.1384   -9.7340  -61.0290 H      1 LIG       0.11500
     15 H5        -61.3068  -13.8496  -57.8267 H      1 LIG       0.11500
     16 H6        -62.7232   -9.2866  -56.4784 H      1 LIG       0.11500
     17 H7        -62.2622  -13.4731  -60.1039 H      1 LIG       0.11500
     18 H8        -63.6800   -8.9107  -58.7546 H      1 LIG       0.11500
@<TRIPOS>BOND
      1       1       2 ar
      2       1       5 ar
      3       2       6 ar
      4       3       4 ar
      5       3       7 ar
      6       4       8 ar
      7       5       9 ar
      8       6      10 ar
      9       7       9 ar
     10       8      10 ar
     11       9      10 ar
     12       1      11 1
     13       2      12 1
     14       3      13 1
     15       4      14 1
     16       5      15 1
     17       6      16 1
     18       7      17 1
     19       8      18 1
@<TRIPOS>ALT_TYPE
CGenFF_4.0_ALT_TYPE_SET
CGenFF_4.0 1 CG2R61 2 CG2R61 3 CG2R61 4 CG2R61 5 CG2R61 6 CG2R61 7 CG2R61 8 CG2R61 9 CG2R61 10 CG2R61 11 HGR61 12 HGR61 13 HGR61 14 HGR61 15 HGR61 16 HGR61 17 HGR61 18 HGR61
@<TRIPOS>MOLECULE
naphtalene
 18 19 0 0 0
****
USER_CHARGES
INVALID_CHARGES
Pose:   8 Cluster:   8 Fr_nu:   2092 TotEn:   -11.56
@<TRIPOS>ATOM
      1 C1        -68.0170  -22.2649  -59.0390 C.ar   1 LIG      -0.11500
      2 C2        -69.1957  -21.6436  -58.6373 C.ar   1 LIG      -0.11500
      3 C3        -65.4446  -19.0952  -56.3916 C.ar   1 LIG      -0.11500
      4 C4        -66.6234  -18.4740  -55.9901 C.ar   1 LIG      -0.11500
      5 C5        -66.7868  -21.7900  -58.5834 C.ar   1 LIG      -0.11700
      6 C6        -69.1490  -20.5451  -57.7787 C.ar   1 LIG      -0.11700
      7 C7        -65.4914  -20.1939  -57.2503 C.ar   1 LIG      -0.11700
      8 C8        -67.8537  -18.9488  -56.4456 C.ar   1 LIG      -0.11700
      9 C9        -66.7208  -20.6853  -57.7187 C.ar   1 LIG       0.00400
     10 C10       -67.9196  -20.0535  -57.3104 C.ar   1 LIG       0.00400
     11 H1        -68.0540  -23.1198  -59.7079 H      1 LIG       0.11500
     12 H2        -70.1529  -22.0143  -58.9924 H      1 LIG       0.11500
     13 H3        -64.4869  -18.7250  -56.0368 H      1 LIG       0.11500
     14 H4        -66.5857  -17.6183  -55.3223 H      1 LIG       0.11500
     15 H5        -65.8780  -22.2910  -58.9107 H      1 LIG       0.11500
     16 H6        -70.0829  -20.0753  -57.4773 H      1 LIG       0.11500
     17 H7        -64.5574  -20.6640  -57.5509 H      1 LIG       0.11500
     18 H8        -68.7625  -18.4475  -56.1191 H      1 LIG       0.11500
@<TRIPOS>BOND
      1       1       2 ar
      2       1       5 ar
      3       2       6 ar
      4       3       4 ar
      5       3       7 ar
      6       4       8 ar
      7       5       9 ar
      8       6      10 ar
      9       7       9 ar
     10       8      10 ar
     11       9      10 ar
     12       1      11 1
     13       2      12 1
     14       3      13 1
     15       4      14 1
     16       5      15 1
     17       6      16 1
     18       7      17 1
     19       8      18 1
@<TRIPOS>ALT_TYPE
CGenFF_4.0_ALT_TYPE_SET
CGenFF_4.0 1 CG2R61 2 CG2R61 3 CG2R61 4 CG2R61 5 CG2R61 6 CG2R61 7 CG2R61 8 CG2R61 9 CG2R61 10 CG2R61 11 HGR61 12 HGR61 13 HGR61 14 HGR61 15 HGR61 16 HGR61 17 HGR61 18 HGR61
@<TRIPOS>MOLECULE
naphtalene
 18 19 0 0 0
****
USER_CHARGES
INVALID_CHARGES
Pose:   9 Cluster:   9 Fr_nu: 264599 TotEn:   -11.54
@<TRIPOS>ATOM
      1 C1        -59.6835    1.8413  -43.0102 C.ar   1 LIG      -0.11500
      2 C2        -58.6637    1.7459  -43.9524 C.ar   1 LIG      -0.11500
      3 C3        -62.6880    3.5481  -46.4355 C.ar   1 LIG      -0.11500
      4 C4        -61.6681    3.4526  -47.3776 C.ar   1 LIG      -0.11500
      5 C5        -60.9412    2.3129  -43.3876 C.ar   1 LIG      -0.11700
      6 C6        -58.8975    2.1216  -45.2754 C.ar   1 LIG      -0.11700
      7 C7        -62.4542    3.1723  -45.1124 C.ar   1 LIG      -0.11700
      8 C8        -60.4104    2.9812  -47.0004 C.ar   1 LIG      -0.11700
      9 C9        -61.1944    2.6955  -44.7150 C.ar   1 LIG       0.00400
     10 C10       -60.1572    2.5985  -45.6730 C.ar   1 LIG       0.00400
     11 H1        -59.5008    1.5492  -41.9802 H      1 LIG       0.11500
     12 H2        -57.6850    1.3785  -43.6576 H      1 LIG       0.11500
     13 H3        -63.6672    3.9154  -46.7297 H      1 LIG       0.11500
     14 H4        -61.8510    3.7462  -48.4071 H      1 LIG       0.11500
     15 H5        -61.7234    2.3794  -42.6342 H      1 LIG       0.11500
     16 H6        -58.0858    2.0382  -45.9952 H      1 LIG       0.11500
     17 H7        -63.2662    3.2550  -44.3930 H      1 LIG       0.11500
     18 H8        -59.6277    2.9152  -47.7534 H      1 LIG       0.11500
@<TRIPOS>BOND
      1       1       2 ar
      2       1       5 ar
      3       2       6 ar
      4       3       4 ar
      5       3       7 ar
      6       4       8 ar
      7       5       9 ar
      8       6      10 ar
      9       7       9 ar
     10       8      10 ar
     11       9      10 ar
     12       1      11 1
     13       2      12 1
     14       3      13 1
     15       4      14 1
     16       5      15 1
     17       6      16 1
     18       7      17 1
     19       8      18 1
@<TRIPOS>ALT_TYPE
CGenFF_4.0_ALT_TYPE_SET
CGenFF_4.0 1 CG2R61 2 CG2R61 3 CG2R61 4 CG2R61 5 CG2R61 6 CG2R61 7 CG2R61 8 CG2R61 9 CG2R61 10 CG2R61 11 HGR61 12 HGR61 13 HGR61 14 HGR61 15 HGR61 16 HGR61 17 HGR61 18 HGR61
@<TRIPOS>MOLECULE
naphtalene
 18 19 0 0 0
****
USER_CHARGES
INVALID_CHARGES
Pose:  10 Cluster:  10 Fr_nu:  89197 TotEn:   -11.42
@<TRIPOS>ATOM
      1 C1        -58.3755    2.2965  -42.4505 C.ar   1 LIG      -0.11500
      2 C2        -59.5899    1.7428  -42.8446 C.ar   1 LIG      -0.11500
      3 C3        -57.7116    4.0380  -46.9449 C.ar   1 LIG      -0.11500
      4 C4        -58.9261    3.4842  -47.3388 C.ar   1 LIG      -0.11500
      5 C5        -57.6011    3.0068  -43.3684 C.ar   1 LIG      -0.11700
      6 C6        -60.0348    1.8971  -44.1578 C.ar   1 LIG      -0.11700
      7 C7        -57.2668    3.8838  -45.6316 C.ar   1 LIG      -0.11700
      8 C8        -59.7005    2.7739  -46.4211 C.ar   1 LIG      -0.11700
      9 C9        -58.0333    3.1719  -44.6945 C.ar   1 LIG       0.00400
     10 C10       -59.2683    2.6087  -45.0951 C.ar   1 LIG       0.00400
     11 H1        -58.0294    2.1756  -41.4282 H      1 LIG       0.11500
     12 H2        -60.1921    1.1903  -42.1292 H      1 LIG       0.11500
     13 H3        -57.1088    4.5909  -47.6599 H      1 LIG       0.11500
     14 H4        -59.2709    3.6042  -48.3617 H      1 LIG       0.11500
     15 H5        -56.6549    3.4307  -43.0384 H      1 LIG       0.11500
     16 H6        -60.9875    1.4562  -44.4437 H      1 LIG       0.11500
     17 H7        -56.3144    4.3254  -45.3457 H      1 LIG       0.11500
     18 H8        -60.6464    2.3492  -46.7511 H      1 LIG       0.11500
@<TRIPOS>BOND
      1       1       2 ar
      2       1       5 ar
      3       2       6 ar
      4       3       4 ar
      5       3       7 ar
      6       4       8 ar
      7       5       9 ar
      8       6      10 ar
      9       7       9 ar
     10       8      10 ar
     11       9      10 ar
     12       1      11 1
     13       2      12 1
     14       3      13 1
     15       4      14 1
     16       5      15 1
     17       6      16 1
     18       7      17 1
     19       8      18 1
@<TRIPOS>ALT_TYPE
CGenFF_4.0_ALT_TYPE_SET
CGenFF_4.0 1 CG2R61 2 CG2R61 3 CG2R61 4 CG2R61 5 CG2R61 6 CG2R61 7 CG2R61 8 CG2R61 9 CG2R61 10 CG2R61 11 HGR61 12 HGR61 13 HGR61 14 HGR61 15 HGR61 16 HGR61 17 HGR61 18 HGR61
@<TRIPOS>MOLECULE
naphtalene
 18 19 0 0 0
****
USER_CHARGES
INVALID_CHARGES
Pose:  11 Cluster:  11 Fr_nu:    259 TotEn:   -11.38
@<TRIPOS>ATOM
      1 C1        -65.1270   -6.5093  -19.9459 C.ar   1 LIG      -0.11500
      2 C2        -64.5228   -7.6966  -19.5433 C.ar   1 LIG      -0.11500
      3 C3        -60.7552   -4.4015  -20.2893 C.ar   1 LIG      -0.11500
      4 C4        -60.1512   -5.5889  -19.8867 C.ar   1 LIG      -0.11500
      5 C5        -64.3450   -5.3901  -20.2332 C.ar   1 LIG      -0.11700
      6 C6        -63.1345   -7.7695  -19.4265 C.ar   1 LIG      -0.11700
      7 C7        -62.1436   -4.3287  -20.4062 C.ar   1 LIG      -0.11700
      8 C8        -60.9330   -6.7081  -19.5993 C.ar   1 LIG      -0.11700
      9 C9        -62.9461   -5.4454  -20.1210 C.ar   1 LIG       0.00400
     10 C10       -62.3319   -6.6528  -19.7116 C.ar   1 LIG       0.00400
     11 H1        -66.2078   -6.4530  -20.0361 H      1 LIG       0.11500
     12 H2        -65.1324   -8.5674  -19.3201 H      1 LIG       0.11500
     13 H3        -60.1460   -3.5302  -20.5129 H      1 LIG       0.11500
     14 H4        -59.0704   -5.6442  -19.7953 H      1 LIG       0.11500
     15 H5        -64.8388   -4.4723  -20.5458 H      1 LIG       0.11500
     16 H6        -62.6836   -8.7080  -19.1107 H      1 LIG       0.11500
     17 H7        -62.5942   -3.3904  -20.7228 H      1 LIG       0.11500
     18 H8        -60.4395   -7.6258  -19.2860 H      1 LIG       0.11500
@<TRIPOS>BOND
      1       1       2 ar
      2       1       5 ar
      3       2       6 ar
      4       3       4 ar
      5       3       7 ar
      6       4       8 ar
      7       5       9 ar
      8       6      10 ar
      9       7       9 ar
     10       8      10 ar
     11       9      10 ar
     12       1      11 1
     13       2      12 1
     14       3      13 1
     15       4      14 1
     16       5      15 1
     17       6      16 1
     18       7      17 1
     19       8      18 1
@<TRIPOS>ALT_TYPE
CGenFF_4.0_ALT_TYPE_SET
CGenFF_4.0 1 CG2R61 2 CG2R61 3 CG2R61 4 CG2R61 5 CG2R61 6 CG2R61 7 CG2R61 8 CG2R61 9 CG2R61 10 CG2R61 11 HGR61 12 HGR61 13 HGR61 14 HGR61 15 HGR61 16 HGR61 17 HGR61 18 HGR61
@<TRIPOS>MOLECULE
naphtalene
 18 19 0 0 0
****
USER_CHARGES
INVALID_CHARGES
Pose:  12 Cluster:  12 Fr_nu: 123274 TotEn:   -10.92
@<TRIPOS>ATOM
      1 C1        -62.4061  -10.1692  -58.0539 C.ar   1 LIG      -0.11500
      2 C2        -62.5093  -11.5452  -58.2352 C.ar   1 LIG      -0.11500
      3 C3        -59.4600  -10.8917  -54.2498 C.ar   1 LIG      -0.11500
      4 C4        -59.5633  -12.2677  -54.4312 C.ar   1 LIG      -0.11500
      5 C5        -61.6229   -9.6579  -57.0186 C.ar   1 LIG      -0.11700
      6 C6        -61.8300  -12.4152  -57.3821 C.ar   1 LIG      -0.11700
      7 C7        -60.1394  -10.0217  -55.1031 C.ar   1 LIG      -0.11700
      8 C8        -60.3464  -12.7791  -55.4664 C.ar   1 LIG      -0.11700
      9 C9        -60.9322  -10.5189  -56.1503 C.ar   1 LIG       0.00400
     10 C10       -61.0372  -11.9181  -56.3347 C.ar   1 LIG       0.00400
     11 H1        -62.9357   -9.4924  -58.7180 H      1 LIG       0.11500
     12 H2        -63.1191  -11.9422  -59.0416 H      1 LIG       0.11500
     13 H3        -58.8501  -10.4940  -53.4435 H      1 LIG       0.11500
     14 H4        -59.0346  -12.9440  -53.7659 H      1 LIG       0.11500
     15 H5        -61.5571   -8.5789  -56.8954 H      1 LIG       0.11500
     16 H6        -61.9246  -13.4871  -57.5427 H      1 LIG       0.11500
     17 H7        -60.0439   -8.9498  -54.9428 H      1 LIG       0.11500
     18 H8        -60.4131  -13.8582  -55.5894 H      1 LIG       0.11500
@<TRIPOS>BOND
      1       1       2 ar
      2       1       5 ar
      3       2       6 ar
      4       3       4 ar
      5       3       7 ar
      6       4       8 ar
      7       5       9 ar
      8       6      10 ar
      9       7       9 ar
     10       8      10 ar
     11       9      10 ar
     12       1      11 1
     13       2      12 1
     14       3      13 1
     15       4      14 1
     16       5      15 1
     17       6      16 1
     18       7      17 1
     19       8      18 1
@<TRIPOS>ALT_TYPE
CGenFF_4.0_ALT_TYPE_SET
CGenFF_4.0 1 CG2R61 2 CG2R61 3 CG2R61 4 CG2R61 5 CG2R61 6 CG2R61 7 CG2R61 8 CG2R61 9 CG2R61 10 CG2R61 11 HGR61 12 HGR61 13 HGR61 14 HGR61 15 HGR61 16 HGR61 17 HGR61 18 HGR61
@<TRIPOS>MOLECULE
naphtalene
 18 19 0 0 0
****
USER_CHARGES
INVALID_CHARGES
Pose:  13 Cluster:  13 Fr_nu: 250834 TotEn:   -10.90
@<TRIPOS>ATOM
      1 C1        -59.1828  -22.0815  -24.0635 C.ar   1 LIG      -0.11500
      2 C2        -59.8563  -21.5072  -25.1375 C.ar   1 LIG      -0.11500
      3 C3        -63.3279  -24.1441  -22.5679 C.ar   1 LIG      -0.11500
      4 C4        -64.0012  -23.5697  -23.6419 C.ar   1 LIG      -0.11500
      5 C5        -59.8738  -22.8818  -23.1532 C.ar   1 LIG      -0.11700
      6 C6        -61.2230  -21.7308  -25.3054 C.ar   1 LIG      -0.11700
      7 C7        -61.9611  -23.9205  -22.4001 C.ar   1 LIG      -0.11700
      8 C8        -63.3104  -22.7693  -24.5523 C.ar   1 LIG      -0.11700
      9 C9        -61.2498  -23.1177  -23.3067 C.ar   1 LIG       0.00400
     10 C10       -61.9345  -22.5335  -24.3988 C.ar   1 LIG       0.00400
     11 H1        -58.1189  -21.9067  -23.9330 H      1 LIG       0.11500
     12 H2        -59.3174  -20.8845  -25.8458 H      1 LIG       0.11500
     13 H3        -63.8663  -24.7671  -21.8592 H      1 LIG       0.11500
     14 H4        -65.0654  -23.7437  -23.7711 H      1 LIG       0.11500
     15 H5        -59.3271  -23.3203  -22.3209 H      1 LIG       0.11500
     16 H6        -61.7290  -21.2722  -26.1525 H      1 LIG       0.11500
     17 H7        -61.4551  -24.3798  -21.5534 H      1 LIG       0.11500
     18 H8        -63.8571  -22.3301  -25.3843 H      1 LIG       0.11500
@<TRIPOS>BOND
      1       1       2 ar
      2       1       5 ar
      3       2       6 ar
      4       3       4 ar
      5       3       7 ar
      6       4       8 ar
      7       5       9 ar
      8       6      10 ar
      9       7       9 ar
     10       8      10 ar
     11       9      10 ar
     12       1      11 1
     13       2      12 1
     14       3      13 1
     15       4      14 1
     16       5      15 1
     17       6      16 1
     18       7      17 1
     19       8      18 1
@<TRIPOS>ALT_TYPE
CGenFF_4.0_ALT_TYPE_SET
CGenFF_4.0 1 CG2R61 2 CG2R61 3 CG2R61 4 CG2R61 5 CG2R61 6 CG2R61 7 CG2R61 8 CG2R61 9 CG2R61 10 CG2R61 11 HGR61 12 HGR61 13 HGR61 14 HGR61 15 HGR61 16 HGR61 17 HGR61 18 HGR61
@<TRIPOS>MOLECULE
naphtalene
 18 19 0 0 0
****
USER_CHARGES
INVALID_CHARGES
Pose:  14 Cluster:  14 Fr_nu:  92852 TotEn:   -10.88
@<TRIPOS>ATOM
      1 C1        -69.8397   -1.4960  -28.8639 C.ar   1 LIG      -0.11500
      2 C2        -68.5046   -1.7589  -28.5723 C.ar   1 LIG      -0.11500
      3 C3        -68.9986    3.2749  -28.4123 C.ar   1 LIG      -0.11500
      4 C4        -67.6635    3.0119  -28.1207 C.ar   1 LIG      -0.11500
      5 C5        -70.3011   -0.1797  -28.8982 C.ar   1 LIG      -0.11700
      6 C6        -67.6256   -0.7068  -28.3139 C.ar   1 LIG      -0.11700
      7 C7        -69.8776    2.2227  -28.6708 C.ar   1 LIG      -0.11700
      8 C8        -67.2020    1.6957  -28.0864 C.ar   1 LIG      -0.11700
      9 C9        -69.4304    0.8917  -28.6405 C.ar   1 LIG       0.00400
     10 C10       -68.0727    0.6243  -28.3440 C.ar   1 LIG       0.00400
     11 H1        -70.5237   -2.3155  -29.0644 H      1 LIG       0.11500
     12 H2        -68.1464   -2.7839  -28.5461 H      1 LIG       0.11500
     13 H3        -69.3575    4.3000  -28.4388 H      1 LIG       0.11500
     14 H4        -66.9803    3.8317  -27.9189 H      1 LIG       0.11500
     15 H5        -71.3490    0.0023  -29.1279 H      1 LIG       0.11500
     16 H6        -66.5860   -0.9356  -28.0887 H      1 LIG       0.11500
     17 H7        -70.9169    2.4518  -28.8968 H      1 LIG       0.11500
     18 H8        -66.1543    1.5134  -27.8559 H      1 LIG       0.11500
@<TRIPOS>BOND
      1       1       2 ar
      2       1       5 ar
      3       2       6 ar
      4       3       4 ar
      5       3       7 ar
      6       4       8 ar
      7       5       9 ar
      8       6      10 ar
      9       7       9 ar
     10       8      10 ar
     11       9      10 ar
     12       1      11 1
     13       2      12 1
     14       3      13 1
     15       4      14 1
     16       5      15 1
     17       6      16 1
     18       7      17 1
     19       8      18 1
@<TRIPOS>ALT_TYPE
CGenFF_4.0_ALT_TYPE_SET
CGenFF_4.0 1 CG2R61 2 CG2R61 3 CG2R61 4 CG2R61 5 CG2R61 6 CG2R61 7 CG2R61 8 CG2R61 9 CG2R61 10 CG2R61 11 HGR61 12 HGR61 13 HGR61 14 HGR61 15 HGR61 16 HGR61 17 HGR61 18 HGR61
@<TRIPOS>MOLECULE
naphtalene
 18 19 0 0 0
****
USER_CHARGES
INVALID_CHARGES
Pose:  15 Cluster:  15 Fr_nu: 235781 TotEn:   -10.87
@<TRIPOS>ATOM
      1 C1        -56.8592    2.0864  -37.4559 C.ar   1 LIG      -0.11500
      2 C2        -57.8958    2.4652  -36.6081 C.ar   1 LIG      -0.11500
      3 C3        -57.5744    6.0939  -40.1207 C.ar   1 LIG      -0.11500
      4 C4        -58.6110    6.4726  -39.2729 C.ar   1 LIG      -0.11500
      5 C5        -56.5164    2.8910  -38.5429 C.ar   1 LIG      -0.11700
      6 C6        -58.5937    3.6500  -36.8439 C.ar   1 LIG      -0.11700
      7 C7        -56.8765    4.9090  -39.8848 C.ar   1 LIG      -0.11700
      8 C8        -58.9540    5.6680  -38.1859 C.ar   1 LIG      -0.11700
      9 C9        -57.2081    4.0870  -38.7955 C.ar   1 LIG       0.00400
     10 C10       -58.2623    4.4721  -37.9333 C.ar   1 LIG       0.00400
     11 H1        -56.3167    1.1637  -37.2721 H      1 LIG       0.11500
     12 H2        -58.1617    1.8382  -35.7620 H      1 LIG       0.11500
     13 H3        -57.3079    6.7206  -40.9671 H      1 LIG       0.11500
     14 H4        -59.1542    7.3947  -39.4580 H      1 LIG       0.11500
     15 H5        -55.7029    2.5750  -39.1927 H      1 LIG       0.11500
     16 H6        -59.4001    3.9267  -36.1680 H      1 LIG       0.11500
     17 H7        -56.0696    4.6329  -40.5604 H      1 LIG       0.11500
     18 H8        -59.7680    5.9835  -37.5364 H      1 LIG       0.11500
@<TRIPOS>BOND
      1       1       2 ar
      2       1       5 ar
      3       2       6 ar
      4       3       4 ar
      5       3       7 ar
      6       4       8 ar
      7       5       9 ar
      8       6      10 ar
      9       7       9 ar
     10       8      10 ar
     11       9      10 ar
     12       1      11 1
     13       2      12 1
     14       3      13 1
     15       4      14 1
     16       5      15 1
     17       6      16 1
     18       7      17 1
     19       8      18 1
@<TRIPOS>ALT_TYPE
CGenFF_4.0_ALT_TYPE_SET
CGenFF_4.0 1 CG2R61 2 CG2R61 3 CG2R61 4 CG2R61 5 CG2R61 6 CG2R61 7 CG2R61 8 CG2R61 9 CG2R61 10 CG2R61 11 HGR61 12 HGR61 13 HGR61 14 HGR61 15 HGR61 16 HGR61 17 HGR61 18 HGR61
@<TRIPOS>MOLECULE
naphtalene
 18 19 0 0 0
****
USER_CHARGES
INVALID_CHARGES
Pose:  16 Cluster:  16 Fr_nu:  44434 TotEn:   -10.80
@<TRIPOS>ATOM
      1 C1        -54.1344  -12.9482  -45.9393 C.ar   1 LIG      -0.11500
      2 C2        -54.0070  -11.6389  -45.4851 C.ar   1 LIG      -0.11500
      3 C3        -55.1060  -11.3010  -50.4132 C.ar   1 LIG      -0.11500
      4 C4        -54.9786   -9.9918  -49.9589 C.ar   1 LIG      -0.11500
      5 C5        -54.4396  -13.1965  -47.2779 C.ar   1 LIG      -0.11700
      6 C6        -54.1841  -10.5729  -46.3674 C.ar   1 LIG      -0.11700
      7 C7        -54.9288  -12.3671  -49.5308 C.ar   1 LIG      -0.11700
      8 C8        -54.6735   -9.7434  -48.6203 C.ar   1 LIG      -0.11700
      9 C9        -54.6213  -12.1356  -48.1802 C.ar   1 LIG       0.00400
     10 C10       -54.4918  -10.8042  -47.7181 C.ar   1 LIG       0.00400
     11 H1        -53.9970  -13.7776  -45.2519 H      1 LIG       0.11500
     12 H2        -53.7692  -11.4467  -44.4429 H      1 LIG       0.11500
     13 H3        -55.3437  -11.4940  -51.4556 H      1 LIG       0.11500
     14 H4        -55.1176   -9.1627  -50.6465 H      1 LIG       0.11500
     15 H5        -54.5348  -14.2280  -47.6109 H      1 LIG       0.11500
     16 H6        -54.0793   -9.5576  -45.9906 H      1 LIG       0.11500
     17 H7        -55.0329  -13.3823  -49.9080 H      1 LIG       0.11500
     18 H8        -54.5789   -8.7119  -48.2869 H      1 LIG       0.11500
@<TRIPOS>BOND
      1       1       2 ar
      2       1       5 ar
      3       2       6 ar
      4       3       4 ar
      5       3       7 ar
      6       4       8 ar
      7       5       9 ar
      8       6      10 ar
      9       7       9 ar
     10       8      10 ar
     11       9      10 ar
     12       1      11 1
     13       2      12 1
     14       3      13 1
     15       4      14 1
     16       5      15 1
     17       6      16 1
     18       7      17 1
     19       8      18 1
@<TRIPOS>ALT_TYPE
CGenFF_4.0_ALT_TYPE_SET
CGenFF_4.0 1 CG2R61 2 CG2R61 3 CG2R61 4 CG2R61 5 CG2R61 6 CG2R61 7 CG2R61 8 CG2R61 9 CG2R61 10 CG2R61 11 HGR61 12 HGR61 13 HGR61 14 HGR61 15 HGR61 16 HGR61 17 HGR61 18 HGR61
@<TRIPOS>MOLECULE
naphtalene
 18 19 0 0 0
****
USER_CHARGES
INVALID_CHARGES
Pose:  17 Cluster:  17 Fr_nu: 121089 TotEn:   -10.74
@<TRIPOS>ATOM
      1 C1        -64.8197  -19.4119  -53.8011 C.ar   1 LIG      -0.11500
      2 C2        -66.0586  -19.9102  -53.4091 C.ar   1 LIG      -0.11500
      3 C3        -62.7642  -21.4452  -49.8879 C.ar   1 LIG      -0.11500
      4 C4        -64.0031  -21.9434  -49.4960 C.ar   1 LIG      -0.11500
      5 C5        -63.6876  -19.6666  -53.0264 C.ar   1 LIG      -0.11700
      6 C6        -66.1703  -20.6649  -52.2412 C.ar   1 LIG      -0.11700
      7 C7        -62.6525  -20.6905  -51.0559 C.ar   1 LIG      -0.11700
      8 C8        -65.1353  -21.6888  -50.2705 C.ar   1 LIG      -0.11700
      9 C9        -63.7815  -20.4244  -51.8477 C.ar   1 LIG       0.00400
     10 C10       -65.0414  -20.9310  -51.4492 C.ar   1 LIG       0.00400
     11 H1        -64.7334  -18.8239  -54.7101 H      1 LIG       0.11500
     12 H2        -66.9392  -19.7116  -54.0130 H      1 LIG       0.11500
     13 H3        -61.8829  -21.6436  -49.2844 H      1 LIG       0.11500
     14 H4        -64.0891  -22.5301  -48.5861 H      1 LIG       0.11500
     15 H5        -62.7294  -19.2667  -53.3519 H      1 LIG       0.11500
     16 H6        -67.1486  -21.0449  -51.9542 H      1 LIG       0.11500
     17 H7        -61.6740  -20.3113  -51.3431 H      1 LIG       0.11500
     18 H8        -66.0938  -22.0879  -49.9449 H      1 LIG       0.11500
@<TRIPOS>BOND
      1       1       2 ar
      2       1       5 ar
      3       2       6 ar
      4       3       4 ar
      5       3       7 ar
      6       4       8 ar
      7       5       9 ar
      8       6      10 ar
      9       7       9 ar
     10       8      10 ar
     11       9      10 ar
     12       1      11 1
     13       2      12 1
     14       3      13 1
     15       4      14 1
     16       5      15 1
     17       6      16 1
     18       7      17 1
     19       8      18 1
@<TRIPOS>ALT_TYPE
CGenFF_4.0_ALT_TYPE_SET
CGenFF_4.0 1 CG2R61 2 CG2R61 3 CG2R61 4 CG2R61 5 CG2R61 6 CG2R61 7 CG2R61 8 CG2R61 9 CG2R61 10 CG2R61 11 HGR61 12 HGR61 13 HGR61 14 HGR61 15 HGR61 16 HGR61 17 HGR61 18 HGR61
@<TRIPOS>MOLECULE
naphtalene
 18 19 0 0 0
****
USER_CHARGES
INVALID_CHARGES
Pose:  18 Cluster:  18 Fr_nu: 375677 TotEn:   -10.62
@<TRIPOS>ATOM
      1 C1        -68.9055   -7.1057  -24.1566 C.ar   1 LIG      -0.11500
      2 C2        -69.8080   -7.6304  -25.0770 C.ar   1 LIG      -0.11500
      3 C3        -70.3346  -10.4025  -20.8762 C.ar   1 LIG      -0.11500
      4 C4        -71.2370  -10.9271  -21.7966 C.ar   1 LIG      -0.11500
      5 C5        -68.8073   -7.6607  -22.8803 C.ar   1 LIG      -0.11700
      6 C6        -70.6156   -8.7120  -24.7248 C.ar   1 LIG      -0.11700
      7 C7        -69.5268   -9.3209  -21.2285 C.ar   1 LIG      -0.11700
      8 C8        -71.3354  -10.3722  -23.0729 C.ar   1 LIG      -0.11700
      9 C9        -69.6125   -8.7497  -22.5086 C.ar   1 LIG       0.00400
     10 C10       -70.5302   -9.2832  -23.4446 C.ar   1 LIG       0.00400
     11 H1        -68.2774   -6.2632  -24.4312 H      1 LIG       0.11500
     12 H2        -69.8835   -7.1977  -26.0704 H      1 LIG       0.11500
     13 H3        -70.2584  -10.8349  -19.8825 H      1 LIG       0.11500
     14 H4        -71.8659  -11.7686  -21.5211 H      1 LIG       0.11500
     15 H5        -68.0951   -7.2341  -22.1770 H      1 LIG       0.11500
     16 H6        -71.3136   -9.1063  -25.4604 H      1 LIG       0.11500
     17 H7        -68.8283   -8.9272  -20.4930 H      1 LIG       0.11500
     18 H8        -72.0480  -10.7982  -23.7762 H      1 LIG       0.11500
@<TRIPOS>BOND
      1       1       2 ar
      2       1       5 ar
      3       2       6 ar
      4       3       4 ar
      5       3       7 ar
      6       4       8 ar
      7       5       9 ar
      8       6      10 ar
      9       7       9 ar
     10       8      10 ar
     11       9      10 ar
     12       1      11 1
     13       2      12 1
     14       3      13 1
     15       4      14 1
     16       5      15 1
     17       6      16 1
     18       7      17 1
     19       8      18 1
@<TRIPOS>ALT_TYPE
CGenFF_4.0_ALT_TYPE_SET
CGenFF_4.0 1 CG2R61 2 CG2R61 3 CG2R61 4 CG2R61 5 CG2R61 6 CG2R61 7 CG2R61 8 CG2R61 9 CG2R61 10 CG2R61 11 HGR61 12 HGR61 13 HGR61 14 HGR61 15 HGR61 16 HGR61 17 HGR61 18 HGR61
@<TRIPOS>MOLECULE
naphtalene
 18 19 0 0 0
****
USER_CHARGES
INVALID_CHARGES
Pose:  19 Cluster:  19 Fr_nu: 355227 TotEn:   -10.61
@<TRIPOS>ATOM
      1 C1        -62.9910   -1.2217  -56.7574 C.ar   1 LIG      -0.11500
      2 C2        -62.9130   -0.0571  -55.9996 C.ar   1 LIG      -0.11500
      3 C3        -58.3728   -2.2621  -55.6338 C.ar   1 LIG      -0.11500
      4 C4        -58.2949   -1.0974  -54.8760 C.ar   1 LIG      -0.11500
      5 C5        -61.8838   -2.0646  -56.8589 C.ar   1 LIG      -0.11700
      6 C6        -61.7276    0.2693  -55.3403 C.ar   1 LIG      -0.11700
      7 C7        -59.5583   -2.5885  -56.2931 C.ar   1 LIG      -0.11700
      8 C8        -59.4020   -0.2545  -54.7745 C.ar   1 LIG      -0.11700
      9 C9        -60.6825   -1.7517  -56.2020 C.ar   1 LIG       0.00400
     10 C10       -60.6033   -0.5674  -55.4314 C.ar   1 LIG       0.00400
     11 H1        -63.9139   -1.4750  -57.2709 H      1 LIG       0.11500
     12 H2        -63.7756    0.5982  -55.9210 H      1 LIG       0.11500
     13 H3        -57.5104   -2.9181  -55.7127 H      1 LIG       0.11500
     14 H4        -57.3713   -0.8439  -54.3639 H      1 LIG       0.11500
     15 H5        -61.9675   -2.9696  -57.4571 H      1 LIG       0.11500
     16 H6        -61.6893    1.1844  -54.7530 H      1 LIG       0.11500
     17 H7        -59.5966   -3.5041  -56.8796 H      1 LIG       0.11500
     18 H8        -59.3183    0.6510  -54.1769 H      1 LIG       0.11500
@<TRIPOS>BOND
      1       1       2 ar
      2       1       5 ar
      3       2       6 ar
      4       3       4 ar
      5       3       7 ar
      6       4       8 ar
      7       5       9 ar
      8       6      10 ar
      9       7       9 ar
     10       8      10 ar
     11       9      10 ar
     12       1      11 1
     13       2      12 1
     14       3      13 1
     15       4      14 1
     16       5      15 1
     17       6      16 1
     18       7      17 1
     19       8      18 1
@<TRIPOS>ALT_TYPE
CGenFF_4.0_ALT_TYPE_SET
CGenFF_4.0 1 CG2R61 2 CG2R61 3 CG2R61 4 CG2R61 5 CG2R61 6 CG2R61 7 CG2R61 8 CG2R61 9 CG2R61 10 CG2R61 11 HGR61 12 HGR61 13 HGR61 14 HGR61 15 HGR61 16 HGR61 17 HGR61 18 HGR61
@<TRIPOS>MOLECULE
naphtalene
 18 19 0 0 0
****
USER_CHARGES
INVALID_CHARGES
Pose:  20 Cluster:  20 Fr_nu:  69335 TotEn:   -10.49
@<TRIPOS>ATOM
      1 C1        -62.5492    1.5573  -23.8492 C.ar   1 LIG      -0.11500
      2 C2        -63.1170    2.0991  -24.9985 C.ar   1 LIG      -0.11500
      3 C3        -64.5206   -2.7621  -24.9120 C.ar   1 LIG      -0.11500
      4 C4        -65.0883   -2.2201  -26.0613 C.ar   1 LIG      -0.11500
      5 C5        -62.7536    0.2131  -23.5362 C.ar   1 LIG      -0.11700
      6 C6        -63.8912    1.2991  -25.8392 C.ar   1 LIG      -0.11700
      7 C7        -63.7462   -1.9620  -24.0713 C.ar   1 LIG      -0.11700
      8 C8        -64.8840   -0.8760  -26.3744 C.ar   1 LIG      -0.11700
      9 C9        -63.5301   -0.6070  -24.3710 C.ar   1 LIG       0.00400
     10 C10       -64.1075   -0.0559  -25.5396 C.ar   1 LIG       0.00400
     11 H1        -61.9470    2.1807  -23.1948 H      1 LIG       0.11500
     12 H2        -62.9570    3.1456  -25.2415 H      1 LIG       0.11500
     13 H3        -64.6800   -3.8088  -24.6685 H      1 LIG       0.11500
     14 H4        -65.6915   -2.8437  -26.7146 H      1 LIG       0.11500
     15 H5        -62.3005   -0.1890  -22.6324 H      1 LIG       0.11500
     16 H6        -64.3249    1.7435  -26.7326 H      1 LIG       0.11500
     17 H7        -63.3120   -2.4068  -23.1785 H      1 LIG       0.11500
     18 H8        -65.3377   -0.4734  -27.2778 H      1 LIG       0.11500
@<TRIPOS>BOND
      1       1       2 ar
      2       1       5 ar
      3       2       6 ar
      4       3       4 ar
      5       3       7 ar
      6       4       8 ar
      7       5       9 ar
      8       6      10 ar
      9       7       9 ar
     10       8      10 ar
     11       9      10 ar
     12       1      11 1
     13       2      12 1
     14       3      13 1
     15       4      14 1
     16       5      15 1
     17       6      16 1
     18       7      17 1
     19       8      18 1
@<TRIPOS>ALT_TYPE
CGenFF_4.0_ALT_TYPE_SET
CGenFF_4.0 1 CG2R61 2 CG2R61 3 CG2R61 4 CG2R61 5 CG2R61 6 CG2R61 7 CG2R61 8 CG2R61 9 CG2R61 10 CG2R61 11 HGR61 12 HGR61 13 HGR61 14 HGR61 15 HGR61 16 HGR61 17 HGR61 18 HGR61
@<TRIPOS>MOLECULE
naphtalene
 18 19 0 0 0
****
USER_CHARGES
INVALID_CHARGES
Pose:  21 Cluster:  21 Fr_nu: 426768 TotEn:   -10.47
@<TRIPOS>ATOM
      1 C1        -66.9951  -19.2491  -55.5381 C.ar   1 LIG      -0.11500
      2 C2        -66.0901  -18.9899  -56.5631 C.ar   1 LIG      -0.11500
      3 C3        -63.3185  -20.5082  -52.6106 C.ar   1 LIG      -0.11500
      4 C4        -62.4136  -20.2490  -53.6357 C.ar   1 LIG      -0.11500
      5 C5        -66.5367  -19.6918  -54.2969 C.ar   1 LIG      -0.11700
      6 C6        -64.7233  -19.1723  -56.3510 C.ar   1 LIG      -0.11700
      7 C7        -64.6853  -20.3258  -52.8227 C.ar   1 LIG      -0.11700
      8 C8        -62.8718  -19.8065  -54.8769 C.ar   1 LIG      -0.11700
      9 C9        -65.1644  -19.8809  -54.0657 C.ar   1 LIG       0.00400
     10 C10       -64.2442  -19.6173  -55.1081 C.ar   1 LIG       0.00400
     11 H1        -68.0590  -19.1075  -55.7040 H      1 LIG       0.11500
     12 H2        -66.4479  -18.6451  -57.5289 H      1 LIG       0.11500
     13 H3        -62.9612  -20.8530  -51.6444 H      1 LIG       0.11500
     14 H4        -61.3499  -20.3922  -53.4697 H      1 LIG       0.11500
     15 H5        -67.2622  -19.8886  -53.5103 H      1 LIG       0.11500
     16 H6        -64.0339  -18.9631  -57.1663 H      1 LIG       0.11500
     17 H7        -65.3745  -20.5343  -52.0071 H      1 LIG       0.11500
     18 H8        -62.1465  -19.6103  -55.6640 H      1 LIG       0.11500
@<TRIPOS>BOND
      1       1       2 ar
      2       1       5 ar
      3       2       6 ar
      4       3       4 ar
      5       3       7 ar
      6       4       8 ar
      7       5       9 ar
      8       6      10 ar
      9       7       9 ar
     10       8      10 ar
     11       9      10 ar
     12       1      11 1
     13       2      12 1
     14       3      13 1
     15       4      14 1
     16       5      15 1
     17       6      16 1
     18       7      17 1
     19       8      18 1
@<TRIPOS>ALT_TYPE
CGenFF_4.0_ALT_TYPE_SET
CGenFF_4.0 1 CG2R61 2 CG2R61 3 CG2R61 4 CG2R61 5 CG2R61 6 CG2R61 7 CG2R61 8 CG2R61 9 CG2R61 10 CG2R61 11 HGR61 12 HGR61 13 HGR61 14 HGR61 15 HGR61 16 HGR61 17 HGR61 18 HGR61
@<TRIPOS>MOLECULE
naphtalene
 18 19 0 0 0
****
USER_CHARGES
INVALID_CHARGES
Pose:  22 Cluster:  22 Fr_nu: 338967 TotEn:   -10.31
@<TRIPOS>ATOM
      1 C1        -63.2313  -24.1110  -33.8767 C.ar   1 LIG      -0.11500
      2 C2        -62.3351  -24.1127  -32.8120 C.ar   1 LIG      -0.11500
      3 C3        -59.5944  -23.0679  -36.9358 C.ar   1 LIG      -0.11500
      4 C4        -58.6983  -23.0697  -35.8709 C.ar   1 LIG      -0.11500
      5 C5        -62.7784  -23.8512  -35.1705 C.ar   1 LIG      -0.11700
      6 C6        -60.9827  -23.8548  -33.0367 C.ar   1 LIG      -0.11700
      7 C7        -60.9470  -23.3260  -36.7109 C.ar   1 LIG      -0.11700
      8 C8        -59.1512  -23.3294  -34.5771 C.ar   1 LIG      -0.11700
      9 C9        -61.4204  -23.5894  -35.4152 C.ar   1 LIG       0.00400
     10 C10       -60.5092  -23.5912  -34.3324 C.ar   1 LIG       0.00400
     11 H1        -64.2842  -24.3113  -33.7011 H      1 LIG       0.11500
     12 H2        -62.6888  -24.3154  -31.8052 H      1 LIG       0.11500
     13 H3        -59.2413  -22.8655  -37.9430 H      1 LIG       0.11500
     14 H4        -57.6458  -22.8679  -36.0470 H      1 LIG       0.11500
     15 H5        -63.4968  -23.8545  -35.9876 H      1 LIG       0.11500
     16 H6        -60.2999  -23.8618  -32.1896 H      1 LIG       0.11500
     17 H7        -61.6294  -23.3197  -37.5583 H      1 LIG       0.11500
     18 H8        -58.4330  -23.3254  -33.7597 H      1 LIG       0.11500
@<TRIPOS>BOND
      1       1       2 ar
      2       1       5 ar
      3       2       6 ar
      4       3       4 ar
      5       3       7 ar
      6       4       8 ar
      7       5       9 ar
      8       6      10 ar
      9       7       9 ar
     10       8      10 ar
     11       9      10 ar
     12       1      11 1
     13       2      12 1
     14       3      13 1
     15       4      14 1
     16       5      15 1
     17       6      16 1
     18       7      17 1
     19       8      18 1
@<TRIPOS>ALT_TYPE
CGenFF_4.0_ALT_TYPE_SET
CGenFF_4.0 1 CG2R61 2 CG2R61 3 CG2R61 4 CG2R61 5 CG2R61 6 CG2R61 7 CG2R61 8 CG2R61 9 CG2R61 10 CG2R61 11 HGR61 12 HGR61 13 HGR61 14 HGR61 15 HGR61 16 HGR61 17 HGR61 18 HGR61
@<TRIPOS>MOLECULE
naphtalene
 18 19 0 0 0
****
USER_CHARGES
INVALID_CHARGES
Pose:  23 Cluster:  23 Fr_nu: 329111 TotEn:   -10.29
@<TRIPOS>ATOM
      1 C1        -63.3708   -6.8208  -18.2573 C.ar   1 LIG      -0.11500
      2 C2        -63.8860   -6.0215  -17.2412 C.ar   1 LIG      -0.11500
      3 C3        -65.6464  -10.6855  -16.3710 C.ar   1 LIG      -0.11500
      4 C4        -66.1615   -9.8862  -15.3548 C.ar   1 LIG      -0.11500
      5 C5        -63.6771   -8.1813  -18.2991 C.ar   1 LIG      -0.11700
      6 C6        -64.7094   -6.5795  -16.2630 C.ar   1 LIG      -0.11700
      7 C7        -64.8229  -10.1274  -17.3493 C.ar   1 LIG      -0.11700
      8 C8        -65.8553   -8.5257  -15.3129 C.ar   1 LIG      -0.11700
      9 C9        -64.5042   -8.7599  -17.3227 C.ar   1 LIG       0.00400
     10 C10       -65.0281   -7.9471  -16.2894 C.ar   1 LIG       0.00400
     11 H1        -62.7294   -6.3859  -19.0183 H      1 LIG       0.11500
     12 H2        -63.6472   -4.9624  -17.2097 H      1 LIG       0.11500
     13 H3        -65.8850  -11.7449  -16.4031 H      1 LIG       0.11500
     14 H4        -66.8017  -10.3218  -14.5934 H      1 LIG       0.11500
     15 H5        -63.2628   -8.7871  -19.1024 H      1 LIG       0.11500
     16 H6        -65.1015   -5.9358  -15.4782 H      1 LIG       0.11500
     17 H7        -64.4317  -10.7711  -18.1343 H      1 LIG       0.11500
     18 H8        -66.2688   -7.9198  -14.5092 H      1 LIG       0.11500
@<TRIPOS>BOND
      1       1       2 ar
      2       1       5 ar
      3       2       6 ar
      4       3       4 ar
      5       3       7 ar
      6       4       8 ar
      7       5       9 ar
      8       6      10 ar
      9       7       9 ar
     10       8      10 ar
     11       9      10 ar
     12       1      11 1
     13       2      12 1
     14       3      13 1
     15       4      14 1
     16       5      15 1
     17       6      16 1
     18       7      17 1
     19       8      18 1
@<TRIPOS>ALT_TYPE
CGenFF_4.0_ALT_TYPE_SET
CGenFF_4.0 1 CG2R61 2 CG2R61 3 CG2R61 4 CG2R61 5 CG2R61 6 CG2R61 7 CG2R61 8 CG2R61 9 CG2R61 10 CG2R61 11 HGR61 12 HGR61 13 HGR61 14 HGR61 15 HGR61 16 HGR61 17 HGR61 18 HGR61
@<TRIPOS>MOLECULE
naphtalene
 18 19 0 0 0
****
USER_CHARGES
INVALID_CHARGES
Pose:  24 Cluster:  24 Fr_nu:  40320 TotEn:   -10.09
@<TRIPOS>ATOM
      1 C1        -63.8296  -23.5814  -24.2215 C.ar   1 LIG      -0.11500
      2 C2        -63.5239  -22.3516  -24.7968 C.ar   1 LIG      -0.11500
      3 C3        -59.0991  -24.7165  -24.1352 C.ar   1 LIG      -0.11500
      4 C4        -58.7936  -23.4867  -24.7105 C.ar   1 LIG      -0.11500
      5 C5        -62.8087  -24.4805  -23.9113 C.ar   1 LIG      -0.11700
      6 C6        -62.1965  -22.0160  -25.0641 C.ar   1 LIG      -0.11700
      7 C7        -60.4267  -25.0521  -23.8678 C.ar   1 LIG      -0.11700
      8 C8        -59.8143  -22.5876  -25.0208 C.ar   1 LIG      -0.11700
      9 C9        -61.4669  -24.1593  -24.1735 C.ar   1 LIG       0.00400
     10 C10       -61.1562  -22.9087  -24.7586 C.ar   1 LIG       0.00400
     11 H1        -64.8632  -23.8424  -24.0141 H      1 LIG       0.11500
     12 H2        -64.3193  -21.6524  -25.0377 H      1 LIG       0.11500
     13 H3        -58.3040  -25.4163  -23.8939 H      1 LIG       0.11500
     14 H4        -57.7599  -23.2268  -24.9190 H      1 LIG       0.11500
     15 H5        -63.0710  -25.4363  -23.4625 H      1 LIG       0.11500
     16 H6        -61.9806  -21.0490  -25.5138 H      1 LIG       0.11500
     17 H7        -60.6422  -26.0187  -23.4175 H      1 LIG       0.11500
     18 H8        -59.5524  -21.6319  -25.4704 H      1 LIG       0.11500
@<TRIPOS>BOND
      1       1       2 ar
      2       1       5 ar
      3       2       6 ar
      4       3       4 ar
      5       3       7 ar
      6       4       8 ar
      7       5       9 ar
      8       6      10 ar
      9       7       9 ar
     10       8      10 ar
     11       9      10 ar
     12       1      11 1
     13       2      12 1
     14       3      13 1
     15       4      14 1
     16       5      15 1
     17       6      16 1
     18       7      17 1
     19       8      18 1
@<TRIPOS>ALT_TYPE
CGenFF_4.0_ALT_TYPE_SET
CGenFF_4.0 1 CG2R61 2 CG2R61 3 CG2R61 4 CG2R61 5 CG2R61 6 CG2R61 7 CG2R61 8 CG2R61 9 CG2R61 10 CG2R61 11 HGR61 12 HGR61 13 HGR61 14 HGR61 15 HGR61 16 HGR61 17 HGR61 18 HGR61
@<TRIPOS>MOLECULE
naphtalene
 18 19 0 0 0
****
USER_CHARGES
INVALID_CHARGES
Pose:  25 Cluster:  25 Fr_nu: 560875 TotEn:    -9.78
@<TRIPOS>ATOM
      1 C1        -56.0131  -21.9223  -34.0691 C.ar   1 LIG      -0.11500
      2 C2        -55.0486  -21.8917  -33.0662 C.ar   1 LIG      -0.11500
      3 C3        -52.5395  -21.3456  -37.4269 C.ar   1 LIG      -0.11500
      4 C4        -51.5752  -21.3151  -36.4240 C.ar   1 LIG      -0.11500
      5 C5        -55.6349  -21.7945  -35.4060 C.ar   1 LIG      -0.11700
      6 C6        -53.7024  -21.7333  -33.3962 C.ar   1 LIG      -0.11700
      7 C7        -53.8858  -21.5041  -37.0968 C.ar   1 LIG      -0.11700
      8 C8        -51.9532  -21.4428  -35.0871 C.ar   1 LIG      -0.11700
      9 C9        -54.2844  -21.6342  -35.7565 C.ar   1 LIG       0.00400
     10 C10       -53.3037  -21.6031  -34.7366 C.ar   1 LIG       0.00400
     11 H1        -57.0610  -22.0451  -33.8115 H      1 LIG       0.11500
     12 H2        -55.3440  -21.9916  -32.0258 H      1 LIG       0.11500
     13 H3        -52.2447  -21.2460  -38.4677 H      1 LIG       0.11500
     14 H4        -50.5276  -21.1908  -36.6820 H      1 LIG       0.11500
     15 H5        -56.4059  -21.8208  -36.1732 H      1 LIG       0.11500
     16 H6        -52.9655  -21.7128  -32.5960 H      1 LIG       0.11500
     17 H7        -54.6225  -21.5255  -37.8972 H      1 LIG       0.11500
     18 H8        -51.1824  -21.4158  -34.3195 H      1 LIG       0.11500
@<TRIPOS>BOND
      1       1       2 ar
      2       1       5 ar
      3       2       6 ar
      4       3       4 ar
      5       3       7 ar
      6       4       8 ar
      7       5       9 ar
      8       6      10 ar
      9       7       9 ar
     10       8      10 ar
     11       9      10 ar
     12       1      11 1
     13       2      12 1
     14       3      13 1
     15       4      14 1
     16       5      15 1
     17       6      16 1
     18       7      17 1
     19       8      18 1
@<TRIPOS>ALT_TYPE
CGenFF_4.0_ALT_TYPE_SET
CGenFF_4.0 1 CG2R61 2 CG2R61 3 CG2R61 4 CG2R61 5 CG2R61 6 CG2R61 7 CG2R61 8 CG2R61 9 CG2R61 10 CG2R61 11 HGR61 12 HGR61 13 HGR61 14 HGR61 15 HGR61 16 HGR61 17 HGR61 18 HGR61
@<TRIPOS>MOLECULE
naphtalene
 18 19 0 0 0
****
USER_CHARGES
INVALID_CHARGES
Pose:  26 Cluster:  26 Fr_nu: 248749 TotEn:    -9.72
@<TRIPOS>ATOM
      1 C1        -60.3957   -2.5105  -22.1740 C.ar   1 LIG      -0.11500
      2 C2        -61.4020   -2.9023  -21.2961 C.ar   1 LIG      -0.11500
      3 C3        -63.6707   -2.1133  -25.7503 C.ar   1 LIG      -0.11500
      4 C4        -64.6769   -2.5052  -24.8723 C.ar   1 LIG      -0.11500
      5 C5        -60.7036   -2.2152  -23.5023 C.ar   1 LIG      -0.11700
      6 C6        -62.7199   -3.0004  -21.7430 C.ar   1 LIG      -0.11700
      7 C7        -62.3527   -2.0152  -25.3032 C.ar   1 LIG      -0.11700
      8 C8        -64.3691   -2.8005  -23.5439 C.ar   1 LIG      -0.11700
      9 C9        -62.0248   -2.3086  -23.9695 C.ar   1 LIG       0.00400
     10 C10       -63.0480   -2.7071  -23.0767 C.ar   1 LIG       0.00400
     11 H1        -59.3698   -2.4348  -21.8256 H      1 LIG       0.11500
     12 H2        -61.1613   -3.1317  -20.2621 H      1 LIG       0.11500
     13 H3        -63.9108   -1.8836  -26.7846 H      1 LIG       0.11500
     14 H4        -65.7024   -2.5820  -25.2216 H      1 LIG       0.11500
     15 H5        -59.9009   -1.9113  -24.1710 H      1 LIG       0.11500
     16 H6        -63.4905   -3.3081  -21.0392 H      1 LIG       0.11500
     17 H7        -61.5824   -1.7067  -26.0069 H      1 LIG       0.11500
     18 H8        -65.1716   -3.1052  -22.8752 H      1 LIG       0.11500
@<TRIPOS>BOND
      1       1       2 ar
      2       1       5 ar
      3       2       6 ar
      4       3       4 ar
      5       3       7 ar
      6       4       8 ar
      7       5       9 ar
      8       6      10 ar
      9       7       9 ar
     10       8      10 ar
     11       9      10 ar
     12       1      11 1
     13       2      12 1
     14       3      13 1
     15       4      14 1
     16       5      15 1
     17       6      16 1
     18       7      17 1
     19       8      18 1
@<TRIPOS>ALT_TYPE
CGenFF_4.0_ALT_TYPE_SET
CGenFF_4.0 1 CG2R61 2 CG2R61 3 CG2R61 4 CG2R61 5 CG2R61 6 CG2R61 7 CG2R61 8 CG2R61 9 CG2R61 10 CG2R61 11 HGR61 12 HGR61 13 HGR61 14 HGR61 15 HGR61 16 HGR61 17 HGR61 18 HGR61
@<TRIPOS>MOLECULE
naphtalene
 18 19 0 0 0
****
USER_CHARGES
INVALID_CHARGES
Pose:  27 Cluster:  27 Fr_nu:   8587 TotEn:    -9.72
@<TRIPOS>ATOM
      1 C1        -54.4664  -12.3862  -47.2015 C.ar   1 LIG      -0.11500
      2 C2        -53.7078  -13.5515  -47.1428 C.ar   1 LIG      -0.11500
      3 C3        -52.1797  -10.6990  -43.2522 C.ar   1 LIG      -0.11500
      4 C4        -51.4211  -11.8644  -43.1936 C.ar   1 LIG      -0.11500
      5 C5        -54.2795  -11.3825  -46.2506 C.ar   1 LIG      -0.11700
      6 C6        -52.7595  -13.7177  -46.1332 C.ar   1 LIG      -0.11700
      7 C7        -53.1280  -10.5329  -44.2620 C.ar   1 LIG      -0.11700
      8 C8        -51.6080  -12.8682  -44.1444 C.ar   1 LIG      -0.11700
      9 C9        -53.3294  -11.5328  -45.2273 C.ar   1 LIG       0.00400
     10 C10       -52.5581  -12.7179  -45.1677 C.ar   1 LIG       0.00400
     11 H1        -55.2050  -12.2577  -47.9874 H      1 LIG       0.11500
     12 H2        -53.8539  -14.3322  -47.8837 H      1 LIG       0.11500
     13 H3        -52.0339   -9.9177  -42.5116 H      1 LIG       0.11500
     14 H4        -50.6838  -11.9930  -42.4067 H      1 LIG       0.11500
     15 H5        -54.8840  -10.4802  -46.3157 H      1 LIG       0.11500
     16 H6        -52.1774  -14.6366  -46.1070 H      1 LIG       0.11500
     17 H7        -53.7094   -9.6136  -44.2885 H      1 LIG       0.11500
     18 H8        -51.0041  -13.7710  -44.0791 H      1 LIG       0.11500
@<TRIPOS>BOND
      1       1       2 ar
      2       1       5 ar
      3       2       6 ar
      4       3       4 ar
      5       3       7 ar
      6       4       8 ar
      7       5       9 ar
      8       6      10 ar
      9       7       9 ar
     10       8      10 ar
     11       9      10 ar
     12       1      11 1
     13       2      12 1
     14       3      13 1
     15       4      14 1
     16       5      15 1
     17       6      16 1
     18       7      17 1
     19       8      18 1
@<TRIPOS>ALT_TYPE
CGenFF_4.0_ALT_TYPE_SET
CGenFF_4.0 1 CG2R61 2 CG2R61 3 CG2R61 4 CG2R61 5 CG2R61 6 CG2R61 7 CG2R61 8 CG2R61 9 CG2R61 10 CG2R61 11 HGR61 12 HGR61 13 HGR61 14 HGR61 15 HGR61 16 HGR61 17 HGR61 18 HGR61
@<TRIPOS>MOLECULE
naphtalene
 18 19 0 0 0
****
USER_CHARGES
INVALID_CHARGES
Pose:  28 Cluster:  28 Fr_nu: 113346 TotEn:    -9.28
@<TRIPOS>ATOM
      1 C1        -44.0810  -13.8270  -40.9994 C.ar   1 LIG      -0.11500
      2 C2        -42.9858  -13.5412  -41.8091 C.ar   1 LIG      -0.11500
      3 C3        -47.0417  -11.8141  -44.2942 C.ar   1 LIG      -0.11500
      4 C4        -45.9464  -11.5283  -45.1037 C.ar   1 LIG      -0.11500
      5 C5        -45.3657  -13.4708  -41.4109 C.ar   1 LIG      -0.11700
      6 C6        -43.1708  -12.8981  -43.0332 C.ar   1 LIG      -0.11700
      7 C7        -46.8566  -12.4572  -43.0700 C.ar   1 LIG      -0.11700
      8 C8        -44.6617  -11.8843  -44.6924 C.ar   1 LIG      -0.11700
      9 C9        -45.5706  -12.8229  -42.6400 C.ar   1 LIG       0.00400
     10 C10       -44.4568  -12.5323  -43.4632 C.ar   1 LIG       0.00400
     11 H1        -43.9363  -14.3271  -40.0463 H      1 LIG       0.11500
     12 H2        -41.9861  -13.8191  -41.4880 H      1 LIG       0.11500
     13 H3        -48.0419  -11.5365  -44.6148 H      1 LIG       0.11500
     14 H4        -46.0915  -11.0269  -46.0561 H      1 LIG       0.11500
     15 H5        -46.2072  -13.7038  -40.7616 H      1 LIG       0.11500
     16 H6        -42.3003  -12.6850  -43.6502 H      1 LIG       0.11500
     17 H7        -47.7273  -12.6710  -42.4536 H      1 LIG       0.11500
     18 H8        -43.8199  -11.6508  -45.3412 H      1 LIG       0.11500
@<TRIPOS>BOND
      1       1       2 ar
      2       1       5 ar
      3       2       6 ar
      4       3       4 ar
      5       3       7 ar
      6       4       8 ar
      7       5       9 ar
      8       6      10 ar
      9       7       9 ar
     10       8      10 ar
     11       9      10 ar
     12       1      11 1
     13       2      12 1
     14       3      13 1
     15       4      14 1
     16       5      15 1
     17       6      16 1
     18       7      17 1
     19       8      18 1
@<TRIPOS>ALT_TYPE
CGenFF_4.0_ALT_TYPE_SET
CGenFF_4.0 1 CG2R61 2 CG2R61 3 CG2R61 4 CG2R61 5 CG2R61 6 CG2R61 7 CG2R61 8 CG2R61 9 CG2R61 10 CG2R61 11 HGR61 12 HGR61 13 HGR61 14 HGR61 15 HGR61 16 HGR61 17 HGR61 18 HGR61
@<TRIPOS>MOLECULE
naphtalene
 18 19 0 0 0
****
USER_CHARGES
INVALID_CHARGES
Pose:  29 Cluster:  29 Fr_nu:  29006 TotEn:    -9.19
@<TRIPOS>ATOM
      1 C1        -66.3968    1.9968  -27.2842 C.ar   1 LIG      -0.11500
      2 C2        -67.2490    1.0127  -27.7762 C.ar   1 LIG      -0.11500
      3 C3        -63.4175   -1.4438  -25.5641 C.ar   1 LIG      -0.11500
      4 C4        -64.2698   -2.4278  -26.0561 C.ar   1 LIG      -0.11500
      5 C5        -65.2294    1.6367  -26.6102 C.ar   1 LIG      -0.11700
      6 C6        -66.9374   -0.3351  -27.5963 C.ar   1 LIG      -0.11700
      7 C7        -63.7291   -0.0959  -25.7441 C.ar   1 LIG      -0.11700
      8 C8        -65.4372   -2.0678  -26.7301 C.ar   1 LIG      -0.11700
      9 C9        -64.8999    0.2847  -26.4199 C.ar   1 LIG       0.00400
     10 C10       -65.7667   -0.7159  -26.9203 C.ar   1 LIG       0.00400
     11 H1        -66.6402    3.0460  -27.4240 H      1 LIG       0.11500
     12 H2        -68.1574    1.2942  -28.3010 H      1 LIG       0.11500
     13 H3        -62.5087   -1.7247  -25.0392 H      1 LIG       0.11500
     14 H4        -64.0266   -3.4768  -25.9147 H      1 LIG       0.11500
     15 H5        -64.5782    2.4228  -26.2337 H      1 LIG       0.11500
     16 H6        -67.6178   -1.0875  -27.9898 H      1 LIG       0.11500
     17 H7        -63.0482    0.6563  -25.3513 H      1 LIG       0.11500
     18 H8        -66.0890   -2.8538  -27.1060 H      1 LIG       0.11500
@<TRIPOS>BOND
      1       1       2 ar
      2       1       5 ar
      3       2       6 ar
      4       3       4 ar
      5       3       7 ar
      6       4       8 ar
      7       5       9 ar
      8       6      10 ar
      9       7       9 ar
     10       8      10 ar
     11       9      10 ar
     12       1      11 1
     13       2      12 1
     14       3      13 1
     15       4      14 1
     16       5      15 1
     17       6      16 1
     18       7      17 1
     19       8      18 1
@<TRIPOS>ALT_TYPE
CGenFF_4.0_ALT_TYPE_SET
CGenFF_4.0 1 CG2R61 2 CG2R61 3 CG2R61 4 CG2R61 5 CG2R61 6 CG2R61 7 CG2R61 8 CG2R61 9 CG2R61 10 CG2R61 11 HGR61 12 HGR61 13 HGR61 14 HGR61 15 HGR61 16 HGR61 17 HGR61 18 HGR61
@<TRIPOS>MOLECULE
naphtalene
 18 19 0 0 0
****
USER_CHARGES
INVALID_CHARGES
Pose:  30 Cluster:  30 Fr_nu: 211699 TotEn:    -8.66
@<TRIPOS>ATOM
      1 C1        -70.4373  -27.0975  -42.5314 C.ar   1 LIG      -0.11500
      2 C2        -69.5857  -26.7441  -43.5740 C.ar   1 LIG      -0.11500
      3 C3        -67.5772  -24.7242  -39.3913 C.ar   1 LIG      -0.11500
      4 C4        -66.7257  -24.3709  -40.4339 C.ar   1 LIG      -0.11500
      5 C5        -70.1547  -26.6857  -41.2287 C.ar   1 LIG      -0.11700
      6 C6        -68.4485  -25.9778  -43.3179 C.ar   1 LIG      -0.11700
      7 C7        -68.7145  -25.4906  -39.6474 C.ar   1 LIG      -0.11700
      8 C8        -67.0081  -24.7827  -41.7367 C.ar   1 LIG      -0.11700
      9 C9        -69.0143  -25.9138  -40.9526 C.ar   1 LIG       0.00400
     10 C10       -68.1485  -25.5546  -42.0128 C.ar   1 LIG       0.00400
     11 H1        -71.3222  -27.6946  -42.7313 H      1 LIG       0.11500
     12 H2        -69.8067  -27.0650  -44.5878 H      1 LIG       0.11500
     13 H3        -67.3568  -24.4035  -38.3770 H      1 LIG       0.11500
     14 H4        -65.8402  -23.7750  -40.2333 H      1 LIG       0.11500
     15 H5        -70.8342  -26.9739  -40.4292 H      1 LIG       0.11500
     16 H6        -67.7971  -25.7127  -44.1482 H      1 LIG       0.11500
     17 H7        -69.3661  -25.7548  -38.8172 H      1 LIG       0.11500
     18 H8        -66.3284  -24.4952  -42.5362 H      1 LIG       0.11500
@<TRIPOS>BOND
      1       1       2 ar
      2       1       5 ar
      3       2       6 ar
      4       3       4 ar
      5       3       7 ar
      6       4       8 ar
      7       5       9 ar
      8       6      10 ar
      9       7       9 ar
     10       8      10 ar
     11       9      10 ar
     12       1      11 1
     13       2      12 1
     14       3      13 1
     15       4      14 1
     16       5      15 1
     17       6      16 1
     18       7      17 1
     19       8      18 1
@<TRIPOS>ALT_TYPE
CGenFF_4.0_ALT_TYPE_SET
CGenFF_4.0 1 CG2R61 2 CG2R61 3 CG2R61 4 CG2R61 5 CG2R61 6 CG2R61 7 CG2R61 8 CG2R61 9 CG2R61 10 CG2R61 11 HGR61 12 HGR61 13 HGR61 14 HGR61 15 HGR61 16 HGR61 17 HGR61 18 HGR61
# TRIPOS MOL2 file generated by SEED

@<TRIPOS>MOLECULE
pyrazole
 9 9 0 0 0
****
USER_CHARGES
INVALID_CHARGES
Pose:   1 Cluster:   1 Fr_nu: 7516600 TotEn:   -19.67
@<TRIPOS>ATOM
      1 C1        -52.3318    2.8444  -33.6926 C.2    1 LIG      -0.25100
      2 C2        -51.7552    3.6519  -32.6939 C.2    1 LIG       0.13200
      3 C3        -52.0910    1.5581  -33.2755 C.2    1 LIG      -0.03800
      4 N1        -51.1908    2.9384  -31.7160 N.2    1 LIG      -0.57800
      5 N2        -51.4116    1.6690  -32.0980 N.pl3  1 LIG      -0.05900
      6 H1        -52.8501    3.1510  -34.5891 H      1 LIG       0.15700
      7 H2        -51.7223    4.7306  -32.6382 H      1 LIG       0.15600
      8 H3        -52.3343    0.5957  -33.7021 H      1 LIG       0.15900
      9 H4        -51.0679    0.9234  -31.5058 H      1 LIG       0.32200
@<TRIPOS>BOND
      1       1       2 1
      2       1       3 2
      3       2       4 2
      4       3       5 1
      5       4       5 1
      6       1       6 1
      7       2       7 1
      8       3       8 1
      9       5       9 1
@<TRIPOS>ALT_TYPE
CGenFF_4.0_ALT_TYPE_SET
CGenFF_4.0 1 CG2R51 2 CG2R52 3 CG2R51 4 NG2R50 5 NG2R51 6 HGR51 7 HGR52 8 HGR52 9 HGP1
@<TRIPOS>MOLECULE
pyrazole
 9 9 0 0 0
****
USER_CHARGES
INVALID_CHARGES
Pose:   2 Cluster:   2 Fr_nu: 126115 TotEn:   -17.70
@<TRIPOS>ATOM
      1 C1        -50.9877    3.1857  -33.0209 C.2    1 LIG      -0.25100
      2 C2        -51.8467    3.6617  -34.0295 C.2    1 LIG       0.13200
      3 C3        -51.5740    2.0198  -32.5926 C.2    1 LIG      -0.03800
      4 N1        -52.8986    2.8634  -34.2301 N.2    1 LIG      -0.57800
      5 N2        -52.7044    1.8738  -33.3418 N.pl3  1 LIG      -0.05900
      6 H1        -50.0713    3.6250  -32.6554 H      1 LIG       0.15700
      7 H2        -51.7504    4.5574  -34.6263 H      1 LIG       0.15600
      8 H3        -51.2963    1.2984  -31.8377 H      1 LIG       0.15900
      9 H4        -53.3871    1.1276  -33.2986 H      1 LIG       0.32200
@<TRIPOS>BOND
      1       1       2 1
      2       1       3 2
      3       2       4 2
      4       3       5 1
      5       4       5 1
      6       1       6 1
      7       2       7 1
      8       3       8 1
      9       5       9 1
@<TRIPOS>ALT_TYPE
CGenFF_4.0_ALT_TYPE_SET
CGenFF_4.0 1 CG2R51 2 CG2R52 3 CG2R51 4 NG2R50 5 NG2R51 6 HGR51 7 HGR52 8 HGR52 9 HGP1
@<TRIPOS>MOLECULE
pyrazole
 9 9 0 0 0
****
USER_CHARGES
INVALID_CHARGES
Pose:   3 Cluster:   3 Fr_nu: 5180462 TotEn:   -16.14
@<TRIPOS>ATOM
      1 C1        -51.4029    3.6861  -31.6670 C.2    1 LIG      -0.25100
      2 C2        -51.6024    4.3451  -32.8949 C.2    1 LIG       0.13200
      3 C3        -51.2422    2.3654  -32.0082 C.2    1 LIG      -0.03800
      4 N1        -51.5715    3.5118  -33.9383 N.2    1 LIG      -0.57800
      5 N2        -51.3507    2.3156  -33.3670 N.pl3  1 LIG      -0.05900
      6 H1        -51.3781    4.1086  -30.6734 H      1 LIG       0.15700
      7 H2        -51.7695    5.3978  -33.0730 H      1 LIG       0.15600
      8 H3        -51.0669    1.4764  -31.4198 H      1 LIG       0.15900
      9 H4        -51.2866    1.5024  -33.9665 H      1 LIG       0.32200
@<TRIPOS>BOND
      1       1       2 1
      2       1       3 2
      3       2       4 2
      4       3       5 1
      5       4       5 1
      6       1       6 1
      7       2       7 1
      8       3       8 1
      9       5       9 1
@<TRIPOS>ALT_TYPE
CGenFF_4.0_ALT_TYPE_SET
CGenFF_4.0 1 CG2R51 2 CG2R52 3 CG2R51 4 NG2R50 5 NG2R51 6 HGR51 7 HGR52 8 HGR52 9 HGP1
@<TRIPOS>MOLECULE
pyrazole
 9 9 0 0 0
****
USER_CHARGES
INVALID_CHARGES
Pose:   4 Cluster:   4 Fr_nu: 156548 TotEn:   -15.55
@<TRIPOS>ATOM
      1 C1        -70.7643   -2.9017  -27.8109 C.2    1 LIG      -0.25100
      2 C2        -69.6297   -2.6587  -28.6080 C.2    1 LIG       0.13200
      3 C3        -71.8247   -2.5292  -28.6004 C.2    1 LIG      -0.03800
      4 N1        -69.9401   -2.1698  -29.8115 N.2    1 LIG      -0.57800
      5 N2        -71.2819   -2.1026  -29.7768 N.pl3  1 LIG      -0.05900
      6 H1        -70.8084   -3.2928  -26.8052 H      1 LIG       0.15700
      7 H2        -68.5894   -2.8170  -28.3618 H      1 LIG       0.15600
      8 H3        -72.8923   -2.5270  -28.4341 H      1 LIG       0.15900
      9 H4        -71.7657   -1.7523  -30.5940 H      1 LIG       0.32200
@<TRIPOS>BOND
      1       1       2 1
      2       1       3 2
      3       2       4 2
      4       3       5 1
      5       4       5 1
      6       1       6 1
      7       2       7 1
      8       3       8 1
      9       5       9 1
@<TRIPOS>ALT_TYPE
CGenFF_4.0_ALT_TYPE_SET
CGenFF_4.0 1 CG2R51 2 CG2R52 3 CG2R51 4 NG2R50 5 NG2R51 6 HGR51 7 HGR52 8 HGR52 9 HGP1
@<TRIPOS>MOLECULE
pyrazole
 9 9 0 0 0
****
USER_CHARGES
INVALID_CHARGES
Pose:   5 Cluster:   5 Fr_nu: 182781 TotEn:   -15.29
@<TRIPOS>ATOM
      1 C1        -78.8486   -3.1356  -58.3425 C.2    1 LIG      -0.25100
      2 C2        -78.7504   -1.8006  -57.9069 C.2    1 LIG       0.13200
      3 C3        -77.7776   -3.7669  -57.7589 C.2    1 LIG      -0.03800
      4 N1        -77.7000   -1.5949  -57.1080 N.2    1 LIG      -0.57800
      5 N2        -77.1284   -2.8090  -57.0368 N.pl3  1 LIG      -0.05900
      6 H1        -79.5918   -3.5792  -58.9885 H      1 LIG       0.15700
      7 H2        -79.4002   -0.9688  -58.1386 H      1 LIG       0.15600
      8 H3        -77.4255   -4.7879  -57.7934 H      1 LIG       0.15900
      9 H4        -76.2919   -2.9130  -56.4763 H      1 LIG       0.32200
@<TRIPOS>BOND
      1       1       2 1
      2       1       3 2
      3       2       4 2
      4       3       5 1
      5       4       5 1
      6       1       6 1
      7       2       7 1
      8       3       8 1
      9       5       9 1
@<TRIPOS>ALT_TYPE
CGenFF_4.0_ALT_TYPE_SET
CGenFF_4.0 1 CG2R51 2 CG2R52 3 CG2R51 4 NG2R50 5 NG2R51 6 HGR51 7 HGR52 8 HGR52 9 HGP1
@<TRIPOS>MOLECULE
pyrazole
 9 9 0 0 0
****
USER_CHARGES
INVALID_CHARGES
Pose:   6 Cluster:   6 Fr_nu: 1012588 TotEn:   -14.81
@<TRIPOS>ATOM
      1 C1        -80.3364    2.8481  -54.2359 C.2    1 LIG      -0.25100
      2 C2        -79.2208    3.6463  -54.5523 C.2    1 LIG       0.13200
      3 C3        -79.8436    1.8927  -53.3811 C.2    1 LIG      -0.03800
      4 N1        -78.1036    3.2340  -53.9475 N.2    1 LIG      -0.57800
      5 N2        -78.5146    2.1663  -53.2424 N.pl3  1 LIG      -0.05900
      6 H1        -81.3554    2.9507  -54.5785 H      1 LIG       0.15700
      7 H2        -79.1752    4.5111  -55.1987 H      1 LIG       0.15600
      8 H3        -80.3078    1.0602  -52.8723 H      1 LIG       0.15900
      9 H4        -77.8315    1.6668  -52.6868 H      1 LIG       0.32200
@<TRIPOS>BOND
      1       1       2 1
      2       1       3 2
      3       2       4 2
      4       3       5 1
      5       4       5 1
      6       1       6 1
      7       2       7 1
      8       3       8 1
      9       5       9 1
@<TRIPOS>ALT_TYPE
CGenFF_4.0_ALT_TYPE_SET
CGenFF_4.0 1 CG2R51 2 CG2R52 3 CG2R51 4 NG2R50 5 NG2R51 6 HGR51 7 HGR52 8 HGR52 9 HGP1
@<TRIPOS>MOLECULE
pyrazole
 9 9 0 0 0
****
USER_CHARGES
INVALID_CHARGES
Pose:   7 Cluster:   7 Fr_nu: 6265974 TotEn:   -14.76
@<TRIPOS>ATOM
      1 C1        -81.2633    2.8761  -54.8953 C.2    1 LIG      -0.25100
      2 C2        -80.1021    2.2487  -55.3849 C.2    1 LIG       0.13200
      3 C3        -81.1882    2.7221  -53.5325 C.2    1 LIG      -0.03800
      4 N1        -79.3446    1.7347  -54.4123 N.2    1 LIG      -0.57800
      5 N2        -80.0313    2.0388  -53.2978 N.pl3  1 LIG      -0.05900
      6 H1        -82.0454    3.3714  -55.4515 H      1 LIG       0.15700
      7 H2        -79.7764    2.1443  -56.4100 H      1 LIG       0.15600
      8 H3        -81.8401    3.0281  -52.7271 H      1 LIG       0.15900
      9 H4        -79.6518    1.7464  -52.4061 H      1 LIG       0.32200
@<TRIPOS>BOND
      1       1       2 1
      2       1       3 2
      3       2       4 2
      4       3       5 1
      5       4       5 1
      6       1       6 1
      7       2       7 1
      8       3       8 1
      9       5       9 1
@<TRIPOS>ALT_TYPE
CGenFF_4.0_ALT_TYPE_SET
CGenFF_4.0 1 CG2R51 2 CG2R52 3 CG2R51 4 NG2R50 5 NG2R51 6 HGR51 7 HGR52 8 HGR52 9 HGP1
@<TRIPOS>MOLECULE
pyrazole
 9 9 0 0 0
****
USER_CHARGES
INVALID_CHARGES
Pose:   8 Cluster:   8 Fr_nu:  82802 TotEn:   -14.67
@<TRIPOS>ATOM
      1 C1        -58.1902   -3.8234  -18.4159 C.2    1 LIG      -0.25100
      2 C2        -56.9887   -3.5174  -19.0826 C.2    1 LIG       0.13200
      3 C3        -58.9767   -4.4094  -19.3775 C.2    1 LIG      -0.03800
      4 N1        -57.0056   -3.8792  -20.3682 N.2    1 LIG      -0.57800
      5 N2        -58.2274   -4.4187  -20.5172 N.pl3  1 LIG      -0.05900
      6 H1        -58.4504   -3.6452  -17.3830 H      1 LIG       0.15700
      7 H2        -56.1015   -3.0453  -18.6853 H      1 LIG       0.15600
      8 H3        -59.9802   -4.8093  -19.3545 H      1 LIG       0.15900
      9 H4        -58.4866   -4.7742  -21.4289 H      1 LIG       0.32200
@<TRIPOS>BOND
      1       1       2 1
      2       1       3 2
      3       2       4 2
      4       3       5 1
      5       4       5 1
      6       1       6 1
      7       2       7 1
      8       3       8 1
      9       5       9 1
@<TRIPOS>ALT_TYPE
CGenFF_4.0_ALT_TYPE_SET
CGenFF_4.0 1 CG2R51 2 CG2R52 3 CG2R51 4 NG2R50 5 NG2R51 6 HGR51 7 HGR52 8 HGR52 9 HGP1
@<TRIPOS>MOLECULE
pyrazole
 9 9 0 0 0
****
USER_CHARGES
INVALID_CHARGES
Pose:   9 Cluster:   9 Fr_nu: 10686039 TotEn:   -14.35
@<TRIPOS>ATOM
      1 C1        -41.0696   -4.6063  -48.4294 C.2    1 LIG      -0.25100
      2 C2        -40.8992   -4.6723  -47.0335 C.2    1 LIG       0.13200
      3 C3        -40.5074   -3.4054  -48.7874 C.2    1 LIG      -0.03800
      4 N1        -40.2772   -3.5990  -46.5386 N.2    1 LIG      -0.57800
      5 N2        -40.0517   -2.8470  -47.6294 N.pl3  1 LIG      -0.05900
      6 H1        -41.5341   -5.3279  -49.0850 H      1 LIG       0.15700
      7 H2        -41.2028   -5.4577  -46.3562 H      1 LIG       0.15600
      8 H3        -40.3951   -2.9080  -49.7400 H      1 LIG       0.15900
      9 H4        -39.5814   -1.9586  -47.5104 H      1 LIG       0.32200
@<TRIPOS>BOND
      1       1       2 1
      2       1       3 2
      3       2       4 2
      4       3       5 1
      5       4       5 1
      6       1       6 1
      7       2       7 1
      8       3       8 1
      9       5       9 1
@<TRIPOS>ALT_TYPE
CGenFF_4.0_ALT_TYPE_SET
CGenFF_4.0 1 CG2R51 2 CG2R52 3 CG2R51 4 NG2R50 5 NG2R51 6 HGR51 7 HGR52 8 HGR52 9 HGP1
@<TRIPOS>MOLECULE
pyrazole
 9 9 0 0 0
****
USER_CHARGES
INVALID_CHARGES
Pose:  10 Cluster:  10 Fr_nu: 122593 TotEn:   -14.16
@<TRIPOS>ATOM
      1 C1        -61.0652    3.2144  -44.7610 C.2    1 LIG      -0.25100
      2 C2        -60.3105    2.1646  -44.2041 C.2    1 LIG       0.13200
      3 C3        -62.0762    3.4280  -43.8563 C.2    1 LIG      -0.03800
      4 N1        -60.8001    1.7409  -43.0359 N.2    1 LIG      -0.57800
      5 N2        -61.8733    2.5284  -42.8513 N.pl3  1 LIG      -0.05900
      6 H1        -60.8998    3.7433  -45.6880 H      1 LIG       0.15700
      7 H2        -59.4244    1.6903  -44.6010 H      1 LIG       0.15600
      8 H3        -62.9044    4.1217  -43.8385 H      1 LIG       0.15900
      9 H4        -62.4268    2.3960  -42.0141 H      1 LIG       0.32200
@<TRIPOS>BOND
      1       1       2 1
      2       1       3 2
      3       2       4 2
      4       3       5 1
      5       4       5 1
      6       1       6 1
      7       2       7 1
      8       3       8 1
      9       5       9 1
@<TRIPOS>ALT_TYPE
CGenFF_4.0_ALT_TYPE_SET
CGenFF_4.0 1 CG2R51 2 CG2R52 3 CG2R51 4 NG2R50 5 NG2R51 6 HGR51 7 HGR52 8 HGR52 9 HGP1
@<TRIPOS>MOLECULE
pyrazole
 9 9 0 0 0
****
USER_CHARGES
INVALID_CHARGES
Pose:  11 Cluster:  11 Fr_nu: 5758784 TotEn:   -13.97
@<TRIPOS>ATOM
      1 C1        -58.6156   -2.8242  -19.8427 C.2    1 LIG      -0.25100
      2 C2        -57.8431   -3.6734  -20.6576 C.2    1 LIG       0.13200
      3 C3        -57.8451   -2.6291  -18.7225 C.2    1 LIG      -0.03800
      4 N1        -56.6718   -3.9955  -20.1024 N.2    1 LIG      -0.57800
      5 N2        -56.7023   -3.3452  -18.9268 N.pl3  1 LIG      -0.05900
      6 H1        -59.5936   -2.4103  -20.0393 H      1 LIG       0.15700
      7 H2        -58.0852   -4.0714  -21.6326 H      1 LIG       0.15600
      8 H3        -58.0044   -2.0601  -17.8180 H      1 LIG       0.15900
      9 H4        -55.9064   -3.4359  -18.3079 H      1 LIG       0.32200
@<TRIPOS>BOND
      1       1       2 1
      2       1       3 2
      3       2       4 2
      4       3       5 1
      5       4       5 1
      6       1       6 1
      7       2       7 1
      8       3       8 1
      9       5       9 1
@<TRIPOS>ALT_TYPE
CGenFF_4.0_ALT_TYPE_SET
CGenFF_4.0 1 CG2R51 2 CG2R52 3 CG2R51 4 NG2R50 5 NG2R51 6 HGR51 7 HGR52 8 HGR52 9 HGP1
@<TRIPOS>MOLECULE
pyrazole
 9 9 0 0 0
****
USER_CHARGES
INVALID_CHARGES
Pose:  12 Cluster:  12 Fr_nu: 319873 TotEn:   -13.85
@<TRIPOS>ATOM
      1 C1        -75.5300  -12.5536  -42.4672 C.2    1 LIG      -0.25100
      2 C2        -76.0805  -11.3199  -42.0712 C.2    1 LIG       0.13200
      3 C3        -76.0078  -12.7500  -43.7399 C.2    1 LIG      -0.03800
      4 N1        -76.8490  -10.7712  -43.0158 N.2    1 LIG      -0.57800
      5 N2        -76.7848  -11.6641  -44.0181 N.pl3  1 LIG      -0.05900
      6 H1        -74.8776  -13.2090  -41.9093 H      1 LIG       0.15700
      7 H2        -75.9541  -10.7981  -41.1334 H      1 LIG       0.15600
      8 H3        -75.8698  -13.5476  -44.4555 H      1 LIG       0.15900
      9 H4        -77.3000  -11.4692  -44.8675 H      1 LIG       0.32200
@<TRIPOS>BOND
      1       1       2 1
      2       1       3 2
      3       2       4 2
      4       3       5 1
      5       4       5 1
      6       1       6 1
      7       2       7 1
      8       3       8 1
      9       5       9 1
@<TRIPOS>ALT_TYPE
CGenFF_4.0_ALT_TYPE_SET
CGenFF_4.0 1 CG2R51 2 CG2R52 3 CG2R51 4 NG2R50 5 NG2R51 6 HGR51 7 HGR52 8 HGR52 9 HGP1
@<TRIPOS>MOLECULE
pyrazole
 9 9 0 0 0
****
USER_CHARGES
INVALID_CHARGES
Pose:  13 Cluster:  13 Fr_nu: 5758088 TotEn:   -13.81
@<TRIPOS>ATOM
      1 C1        -59.0593   -3.2580  -18.8522 C.2    1 LIG      -0.25100
      2 C2        -58.7945   -4.6034  -18.5339 C.2    1 LIG       0.13200
      3 C3        -57.8451   -2.6291  -18.7225 C.2    1 LIG      -0.03800
      4 N1        -57.5127   -4.8177  -18.2254 N.2    1 LIG      -0.57800
      5 N2        -56.9612   -3.5985  -18.3494 N.pl3  1 LIG      -0.05900
      6 H1        -59.9982   -2.8065  -19.1367 H      1 LIG       0.15700
      7 H2        -59.4822   -5.4367  -18.5134 H      1 LIG       0.15600
      8 H3        -57.5379   -1.6020  -18.8569 H      1 LIG       0.15900
      9 H4        -55.9715   -3.4987  -18.1613 H      1 LIG       0.32200
@<TRIPOS>BOND
      1       1       2 1
      2       1       3 2
      3       2       4 2
      4       3       5 1
      5       4       5 1
      6       1       6 1
      7       2       7 1
      8       3       8 1
      9       5       9 1
@<TRIPOS>ALT_TYPE
CGenFF_4.0_ALT_TYPE_SET
CGenFF_4.0 1 CG2R51 2 CG2R52 3 CG2R51 4 NG2R50 5 NG2R51 6 HGR51 7 HGR52 8 HGR52 9 HGP1
@<TRIPOS>MOLECULE
pyrazole
 9 9 0 0 0
****
USER_CHARGES
INVALID_CHARGES
Pose:  14 Cluster:  14 Fr_nu: 5393594 TotEn:   -13.74
@<TRIPOS>ATOM
      1 C1        -77.2795   -2.8965  -59.8059 C.2    1 LIG      -0.25100
      2 C2        -77.4455   -1.6935  -59.0939 C.2    1 LIG       0.13200
      3 C3        -76.6114   -3.7217  -58.9347 C.2    1 LIG      -0.03800
      4 N1        -76.9249   -1.7456  -57.8650 N.2    1 LIG      -0.57800
      5 N2        -76.4254   -2.9914  -57.7979 N.pl3  1 LIG      -0.05900
      6 H1        -77.5997   -3.1334  -60.8098 H      1 LIG       0.15700
      7 H2        -77.9236   -0.7807  -59.4195 H      1 LIG       0.15600
      8 H3        -76.2575   -4.7390  -59.0201 H      1 LIG       0.15900
      9 H4        -75.9661   -3.2783  -56.9426 H      1 LIG       0.32200
@<TRIPOS>BOND
      1       1       2 1
      2       1       3 2
      3       2       4 2
      4       3       5 1
      5       4       5 1
      6       1       6 1
      7       2       7 1
      8       3       8 1
      9       5       9 1
@<TRIPOS>ALT_TYPE
CGenFF_4.0_ALT_TYPE_SET
CGenFF_4.0 1 CG2R51 2 CG2R52 3 CG2R51 4 NG2R50 5 NG2R51 6 HGR51 7 HGR52 8 HGR52 9 HGP1
@<TRIPOS>MOLECULE
pyrazole
 9 9 0 0 0
****
USER_CHARGES
INVALID_CHARGES
Pose:  15 Cluster:  15 Fr_nu: 1763099 TotEn:   -13.68
@<TRIPOS>ATOM
      1 C1        -61.5320   -1.5917  -23.1312 C.2    1 LIG      -0.25100
      2 C2        -60.8479   -2.3203  -24.1226 C.2    1 LIG       0.13200
      3 C3        -62.6042   -1.0402  -23.7889 C.2    1 LIG      -0.03800
      4 N1        -61.4362   -2.2411  -25.3190 N.2    1 LIG      -0.57800
      5 N2        -62.5014   -1.4562  -25.0838 N.pl3  1 LIG      -0.05900
      6 H1        -61.2838   -1.4817  -22.0859 H      1 LIG       0.15700
      7 H2        -59.9447   -2.9054  -24.0232 H      1 LIG       0.15600
      8 H3        -63.4115   -0.4018  -23.4602 H      1 LIG       0.15900
      9 H4        -63.1189   -1.2418  -25.8568 H      1 LIG       0.32200
@<TRIPOS>BOND
      1       1       2 1
      2       1       3 2
      3       2       4 2
      4       3       5 1
      5       4       5 1
      6       1       6 1
      7       2       7 1
      8       3       8 1
      9       5       9 1
@<TRIPOS>ALT_TYPE
CGenFF_4.0_ALT_TYPE_SET
CGenFF_4.0 1 CG2R51 2 CG2R52 3 CG2R51 4 NG2R50 5 NG2R51 6 HGR51 7 HGR52 8 HGR52 9 HGP1
@<TRIPOS>MOLECULE
pyrazole
 9 9 0 0 0
****
USER_CHARGES
INVALID_CHARGES
Pose:  16 Cluster:  16 Fr_nu: 6607847 TotEn:   -13.66
@<TRIPOS>ATOM
      1 C1        -63.8086   -0.4559  -24.9814 C.2    1 LIG      -0.25100
      2 C2        -62.7502   -1.0983  -24.3113 C.2    1 LIG       0.13200
      3 C3        -64.1035   -1.2874  -26.0340 C.2    1 LIG      -0.03800
      4 N1        -62.3968   -2.2492  -24.8896 N.2    1 LIG      -0.57800
      5 N2        -63.2378   -2.3367  -25.9342 N.pl3  1 LIG      -0.05900
      6 H1        -64.2912    0.4786  -24.7359 H      1 LIG       0.15700
      7 H2        -62.2214   -0.7755  -23.4259 H      1 LIG       0.15600
      8 H3        -64.8332   -1.2272  -26.8285 H      1 LIG       0.15900
      9 H4        -63.1644   -3.1423  -26.5427 H      1 LIG       0.32200
@<TRIPOS>BOND
      1       1       2 1
      2       1       3 2
      3       2       4 2
      4       3       5 1
      5       4       5 1
      6       1       6 1
      7       2       7 1
      8       3       8 1
      9       5       9 1
@<TRIPOS>ALT_TYPE
CGenFF_4.0_ALT_TYPE_SET
CGenFF_4.0 1 CG2R51 2 CG2R52 3 CG2R51 4 NG2R50 5 NG2R51 6 HGR51 7 HGR52 8 HGR52 9 HGP1
@<TRIPOS>MOLECULE
pyrazole
 9 9 0 0 0
****
USER_CHARGES
INVALID_CHARGES
Pose:  17 Cluster:  17 Fr_nu: 310740 TotEn:   -13.35
@<TRIPOS>ATOM
      1 C1        -65.9068  -24.4302  -35.9834 C.2    1 LIG      -0.25100
      2 C2        -64.9567  -24.6166  -34.9614 C.2    1 LIG       0.13200
      3 C3        -66.5629  -23.2748  -35.6356 C.2    1 LIG      -0.03800
      4 N1        -65.0018  -23.6564  -34.0341 N.2    1 LIG      -0.57800
      5 N2        -65.9881  -22.8554  -34.4720 N.pl3  1 LIG      -0.05900
      6 H1        -66.0905  -25.0462  -36.8513 H      1 LIG       0.15700
      7 H2        -64.2337  -25.4124  -34.8534 H      1 LIG       0.15600
      8 H3        -67.3703  -22.7268  -36.0996 H      1 LIG       0.15900
      9 H4        -66.2195  -22.0364  -33.9239 H      1 LIG       0.32200
@<TRIPOS>BOND
      1       1       2 1
      2       1       3 2
      3       2       4 2
      4       3       5 1
      5       4       5 1
      6       1       6 1
      7       2       7 1
      8       3       8 1
      9       5       9 1
@<TRIPOS>ALT_TYPE
CGenFF_4.0_ALT_TYPE_SET
CGenFF_4.0 1 CG2R51 2 CG2R52 3 CG2R51 4 NG2R50 5 NG2R51 6 HGR51 7 HGR52 8 HGR52 9 HGP1
@<TRIPOS>MOLECULE
pyrazole
 9 9 0 0 0
****
USER_CHARGES
INVALID_CHARGES
Pose:  18 Cluster:  18 Fr_nu: 9287971 TotEn:   -13.20
@<TRIPOS>ATOM
      1 C1        -81.5196    3.4329  -55.1470 C.2    1 LIG      -0.25100
      2 C2        -80.2001    3.8668  -54.9179 C.2    1 LIG       0.13200
      3 C3        -81.8283    2.6753  -54.0437 C.2    1 LIG      -0.03800
      4 N1        -79.7047    3.4220  -53.7600 N.2    1 LIG      -0.57800
      5 N2        -80.7183    2.7008  -53.2515 N.pl3  1 LIG      -0.05900
      6 H1        -82.1584    3.6404  -55.9927 H      1 LIG       0.15700
      7 H2        -79.5786    4.4882  -55.5467 H      1 LIG       0.15600
      8 H3        -82.7169    2.1308  -53.7585 H      1 LIG       0.15900
      9 H4        -80.5830    2.2487  -52.3559 H      1 LIG       0.32200
@<TRIPOS>BOND
      1       1       2 1
      2       1       3 2
      3       2       4 2
      4       3       5 1
      5       4       5 1
      6       1       6 1
      7       2       7 1
      8       3       8 1
      9       5       9 1
@<TRIPOS>ALT_TYPE
CGenFF_4.0_ALT_TYPE_SET
CGenFF_4.0 1 CG2R51 2 CG2R52 3 CG2R51 4 NG2R50 5 NG2R51 6 HGR51 7 HGR52 8 HGR52 9 HGP1
@<TRIPOS>MOLECULE
pyrazole
 9 9 0 0 0
****
USER_CHARGES
INVALID_CHARGES
Pose:  19 Cluster:  19 Fr_nu: 8939248 TotEn:   -13.18
@<TRIPOS>ATOM
      1 C1        -80.1101  -23.2883  -44.8312 C.2    1 LIG      -0.25100
      2 C2        -81.0017  -23.3796  -43.7456 C.2    1 LIG       0.13200
      3 C3        -79.7225  -24.5846  -45.0671 C.2    1 LIG      -0.03800
      4 N1        -81.1707  -24.6347  -43.3213 N.2    1 LIG      -0.57800
      5 N2        -80.3801  -25.3441  -44.1445 N.pl3  1 LIG      -0.05900
      6 H1        -79.7929  -22.4068  -45.3685 H      1 LIG       0.15700
      7 H2        -81.5350  -22.5837  -43.2455 H      1 LIG       0.15600
      8 H3        -79.0513  -25.0249  -45.7903 H      1 LIG       0.15900
      9 H4        -80.3349  -26.3476  -44.0190 H      1 LIG       0.32200
@<TRIPOS>BOND
      1       1       2 1
      2       1       3 2
      3       2       4 2
      4       3       5 1
      5       4       5 1
      6       1       6 1
      7       2       7 1
      8       3       8 1
      9       5       9 1
@<TRIPOS>ALT_TYPE
CGenFF_4.0_ALT_TYPE_SET
CGenFF_4.0 1 CG2R51 2 CG2R52 3 CG2R51 4 NG2R50 5 NG2R51 6 HGR51 7 HGR52 8 HGR52 9 HGP1
@<TRIPOS>MOLECULE
pyrazole
 9 9 0 0 0
****
USER_CHARGES
INVALID_CHARGES
Pose:  20 Cluster:  20 Fr_nu: 242417 TotEn:   -13.17
@<TRIPOS>ATOM
      1 C1        -47.1423  -12.3852  -44.8377 C.2    1 LIG      -0.25100
      2 C2        -46.1658  -11.5785  -44.2232 C.2    1 LIG       0.13200
      3 C3        -48.0383  -12.6638  -43.8347 C.2    1 LIG      -0.03800
      4 N1        -46.4178  -11.3586  -42.9301 N.2    1 LIG      -0.57800
      5 N2        -47.5629  -12.0312  -42.7237 N.pl3  1 LIG      -0.05900
      6 H1        -47.1909  -12.7181  -45.8639 H      1 LIG       0.15700
      7 H2        -45.2808  -11.1421  -44.6636 H      1 LIG       0.15600
      8 H3        -48.9496  -13.2439  -43.8113 H      1 LIG       0.15900
      9 H4        -47.9661  -12.0179  -41.7953 H      1 LIG       0.32200
@<TRIPOS>BOND
      1       1       2 1
      2       1       3 2
      3       2       4 2
      4       3       5 1
      5       4       5 1
      6       1       6 1
      7       2       7 1
      8       3       8 1
      9       5       9 1
@<TRIPOS>ALT_TYPE
CGenFF_4.0_ALT_TYPE_SET
CGenFF_4.0 1 CG2R51 2 CG2R52 3 CG2R51 4 NG2R50 5 NG2R51 6 HGR51 7 HGR52 8 HGR52 9 HGP1
@<TRIPOS>MOLECULE
pyrazole
 9 9 0 0 0
****
USER_CHARGES
INVALID_CHARGES
Pose:  21 Cluster:  21 Fr_nu: 3383285 TotEn:   -13.16
@<TRIPOS>ATOM
      1 C1        -55.3994  -10.0048  -50.8506 C.2    1 LIG      -0.25100
      2 C2        -54.2868   -9.7491  -50.0269 C.2    1 LIG       0.13200
      3 C3        -56.4454  -10.1646  -49.9748 C.2    1 LIG      -0.03800
      4 N1        -54.5969   -9.7455  -48.7278 N.2    1 LIG      -0.57800
      5 N2        -55.9163  -10.0008  -48.7284 N.pl3  1 LIG      -0.05900
      6 H1        -55.4388  -10.0645  -51.9282 H      1 LIG       0.15700
      7 H2        -53.2627   -9.5657  -50.3192 H      1 LIG       0.15600
      8 H3        -57.4942  -10.3775  -50.1228 H      1 LIG       0.15900
      9 H4        -56.3952  -10.0516  -47.8380 H      1 LIG       0.32200
@<TRIPOS>BOND
      1       1       2 1
      2       1       3 2
      3       2       4 2
      4       3       5 1
      5       4       5 1
      6       1       6 1
      7       2       7 1
      8       3       8 1
      9       5       9 1
@<TRIPOS>ALT_TYPE
CGenFF_4.0_ALT_TYPE_SET
CGenFF_4.0 1 CG2R51 2 CG2R52 3 CG2R51 4 NG2R50 5 NG2R51 6 HGR51 7 HGR52 8 HGR52 9 HGP1
@<TRIPOS>MOLECULE
pyrazole
 9 9 0 0 0
****
USER_CHARGES
INVALID_CHARGES
Pose:  22 Cluster:  22 Fr_nu: 193625 TotEn:   -13.02
@<TRIPOS>ATOM
      1 C1        -63.5683   -9.3305  -61.2699 C.2    1 LIG      -0.25100
      2 C2        -64.1579  -10.1550  -60.2931 C.2    1 LIG       0.13200
      3 C3        -63.2460   -8.1774  -60.5969 C.2    1 LIG      -0.03800
      4 N1        -64.2082   -9.5752  -59.0909 N.2    1 LIG      -0.57800
      5 N2        -63.6461   -8.3740  -59.3078 N.pl3  1 LIG      -0.05900
      6 H1        -63.3996   -9.5418  -62.3155 H      1 LIG       0.15700
      7 H2        -64.5534  -11.1542  -60.4072 H      1 LIG       0.15600
      8 H3        -62.7806   -7.2548  -60.9124 H      1 LIG       0.15900
      9 H4        -63.5686   -7.7331  -58.5280 H      1 LIG       0.32200
@<TRIPOS>BOND
      1       1       2 1
      2       1       3 2
      3       2       4 2
      4       3       5 1
      5       4       5 1
      6       1       6 1
      7       2       7 1
      8       3       8 1
      9       5       9 1
@<TRIPOS>ALT_TYPE
CGenFF_4.0_ALT_TYPE_SET
CGenFF_4.0 1 CG2R51 2 CG2R52 3 CG2R51 4 NG2R50 5 NG2R51 6 HGR51 7 HGR52 8 HGR52 9 HGP1
@<TRIPOS>MOLECULE
pyrazole
 9 9 0 0 0
****
USER_CHARGES
INVALID_CHARGES
Pose:  23 Cluster:  23 Fr_nu: 443526 TotEn:   -12.93
@<TRIPOS>ATOM
      1 C1        -75.0232  -12.8484  -42.8469 C.2    1 LIG      -0.25100
      2 C2        -74.5384  -12.0401  -43.8925 C.2    1 LIG       0.13200
      3 C3        -76.3130  -13.1464  -43.2130 C.2    1 LIG      -0.03800
      4 N1        -75.4462  -11.8376  -44.8511 N.2    1 LIG      -0.57800
      5 N2        -76.5144  -12.5231  -44.4093 N.pl3  1 LIG      -0.05900
      6 H1        -74.5100  -13.1709  -41.9530 H      1 LIG       0.15700
      7 H2        -73.5616  -11.5896  -43.9958 H      1 LIG       0.15600
      8 H3        -77.0888  -13.7307  -42.7396 H      1 LIG       0.15900
      9 H4        -77.3531  -12.5214  -44.9762 H      1 LIG       0.32200
@<TRIPOS>BOND
      1       1       2 1
      2       1       3 2
      3       2       4 2
      4       3       5 1
      5       4       5 1
      6       1       6 1
      7       2       7 1
      8       3       8 1
      9       5       9 1
@<TRIPOS>ALT_TYPE
CGenFF_4.0_ALT_TYPE_SET
CGenFF_4.0 1 CG2R51 2 CG2R52 3 CG2R51 4 NG2R50 5 NG2R51 6 HGR51 7 HGR52 8 HGR52 9 HGP1
@<TRIPOS>MOLECULE
pyrazole
 9 9 0 0 0
****
USER_CHARGES
INVALID_CHARGES
Pose:  24 Cluster:  24 Fr_nu: 1867989 TotEn:   -12.80
@<TRIPOS>ATOM
      1 C1        -59.7763  -22.8412  -23.9861 C.2    1 LIG      -0.25100
      2 C2        -58.8157  -21.8456  -23.7259 C.2    1 LIG       0.13200
      3 C3        -60.6790  -22.2361  -24.8260 C.2    1 LIG      -0.03800
      4 N1        -59.0830  -20.6954  -24.3499 N.2    1 LIG      -0.57800
      5 N2        -60.2218  -20.9644  -25.0108 N.pl3  1 LIG      -0.05900
      6 H1        -59.8101  -23.8558  -23.6176 H      1 LIG       0.15700
      7 H2        -57.9321  -21.9101  -23.1070 H      1 LIG       0.15600
      8 H3        -61.5863  -22.5870  -25.2962 H      1 LIG       0.15900
      9 H4        -60.6361  -20.2298  -25.5708 H      1 LIG       0.32200
@<TRIPOS>BOND
      1       1       2 1
      2       1       3 2
      3       2       4 2
      4       3       5 1
      5       4       5 1
      6       1       6 1
      7       2       7 1
      8       3       8 1
      9       5       9 1
@<TRIPOS>ALT_TYPE
CGenFF_4.0_ALT_TYPE_SET
CGenFF_4.0 1 CG2R51 2 CG2R52 3 CG2R51 4 NG2R50 5 NG2R51 6 HGR51 7 HGR52 8 HGR52 9 HGP1
@<TRIPOS>MOLECULE
pyrazole
 9 9 0 0 0
****
USER_CHARGES
INVALID_CHARGES
Pose:  25 Cluster:  25 Fr_nu: 399779 TotEn:   -12.64
@<TRIPOS>ATOM
      1 C1        -64.7185    4.1042  -45.7406 C.2    1 LIG      -0.25100
      2 C2        -63.3979    4.1732  -45.2579 C.2    1 LIG       0.13200
      3 C3        -64.6296    3.3350  -46.8750 C.2    1 LIG      -0.03800
      4 N1        -62.5335    3.5013  -46.0228 N.2    1 LIG      -0.57800
      5 N2        -63.3125    3.0026  -46.9978 N.pl3  1 LIG      -0.05900
      6 H1        -65.6106    4.5489  -45.3248 H      1 LIG       0.15700
      7 H2        -63.0292    4.6856  -44.3807 H      1 LIG       0.15600
      8 H3        -65.3678    3.0036  -47.5910 H      1 LIG       0.15900
      9 H4        -62.8771    2.4427  -47.7201 H      1 LIG       0.32200
@<TRIPOS>BOND
      1       1       2 1
      2       1       3 2
      3       2       4 2
      4       3       5 1
      5       4       5 1
      6       1       6 1
      7       2       7 1
      8       3       8 1
      9       5       9 1
@<TRIPOS>ALT_TYPE
CGenFF_4.0_ALT_TYPE_SET
CGenFF_4.0 1 CG2R51 2 CG2R52 3 CG2R51 4 NG2R50 5 NG2R51 6 HGR51 7 HGR52 8 HGR52 9 HGP1
@<TRIPOS>MOLECULE
pyrazole
 9 9 0 0 0
****
USER_CHARGES
INVALID_CHARGES
Pose:  26 Cluster:  26 Fr_nu: 540851 TotEn:   -12.52
@<TRIPOS>ATOM
      1 C1        -78.3288  -15.4869  -54.7277 C.2    1 LIG      -0.25100
      2 C2        -78.0433  -16.8397  -54.9925 C.2    1 LIG       0.13200
      3 C3        -77.1179  -14.8503  -54.8494 C.2    1 LIG      -0.03800
      4 N1        -76.7524  -17.0511  -55.2623 N.2    1 LIG      -0.57800
      5 N2        -76.2159  -15.8226  -55.1678 N.pl3  1 LIG      -0.05900
      6 H1        -79.2791  -15.0355  -54.4834 H      1 LIG       0.15700
      7 H2        -78.7221  -17.6806  -54.9996 H      1 LIG       0.15600
      8 H3        -76.8230  -13.8167  -54.7385 H      1 LIG       0.15900
      9 H4        -75.2223  -15.7194  -55.3319 H      1 LIG       0.32200
@<TRIPOS>BOND
      1       1       2 1
      2       1       3 2
      3       2       4 2
      4       3       5 1
      5       4       5 1
      6       1       6 1
      7       2       7 1
      8       3       8 1
      9       5       9 1
@<TRIPOS>ALT_TYPE
CGenFF_4.0_ALT_TYPE_SET
CGenFF_4.0 1 CG2R51 2 CG2R52 3 CG2R51 4 NG2R50 5 NG2R51 6 HGR51 7 HGR52 8 HGR52 9 HGP1
@<TRIPOS>MOLECULE
pyrazole
 9 9 0 0 0
****
USER_CHARGES
INVALID_CHARGES
Pose:  27 Cluster:  27 Fr_nu: 8093615 TotEn:   -12.35
@<TRIPOS>ATOM
      1 C1        -61.5866   -1.2855  -22.3935 C.2    1 LIG      -0.25100
      2 C2        -61.8027   -1.3617  -23.7825 C.2    1 LIG       0.13200
      3 C3        -60.4718   -2.0580  -22.1766 C.2    1 LIG      -0.03800
      4 N1        -60.8977   -2.1222  -24.4042 N.2    1 LIG      -0.57800
      5 N2        -60.1020   -2.5311  -23.4013 N.pl3  1 LIG      -0.05900
      6 H1        -62.1579   -0.7460  -21.6526 H      1 LIG       0.15700
      7 H2        -62.5822   -0.8950  -24.3676 H      1 LIG       0.15600
      8 H3        -59.9221   -2.3098  -21.2812 H      1 LIG       0.15900
      9 H4        -59.3220   -3.1364  -23.6245 H      1 LIG       0.32200
@<TRIPOS>BOND
      1       1       2 1
      2       1       3 2
      3       2       4 2
      4       3       5 1
      5       4       5 1
      6       1       6 1
      7       2       7 1
      8       3       8 1
      9       5       9 1
@<TRIPOS>ALT_TYPE
CGenFF_4.0_ALT_TYPE_SET
CGenFF_4.0 1 CG2R51 2 CG2R52 3 CG2R51 4 NG2R50 5 NG2R51 6 HGR51 7 HGR52 8 HGR52 9 HGP1
@<TRIPOS>MOLECULE
pyrazole
 9 9 0 0 0
****
USER_CHARGES
INVALID_CHARGES
Pose:  28 Cluster:  28 Fr_nu: 868857 TotEn:   -11.96
@<TRIPOS>ATOM
      1 C1        -53.2063  -10.7138  -44.1954 C.2    1 LIG      -0.25100
      2 C2        -53.4432   -9.5332  -44.9246 C.2    1 LIG       0.13200
      3 C3        -53.4931  -11.7261  -45.0783 C.2    1 LIG      -0.03800
      4 N1        -53.8491   -9.7718  -46.1745 N.2    1 LIG      -0.57800
      5 N2        -53.8694  -11.1140  -46.2377 N.pl3  1 LIG      -0.05900
      6 H1        -52.8735  -10.8175  -43.1732 H      1 LIG       0.15700
      7 H2        -53.3375   -8.5088  -44.5971 H      1 LIG       0.15600
      8 H3        -53.4663  -12.8024  -44.9874 H      1 LIG       0.15900
      9 H4        -54.1534  -11.5488  -47.1066 H      1 LIG       0.32200
@<TRIPOS>BOND
      1       1       2 1
      2       1       3 2
      3       2       4 2
      4       3       5 1
      5       4       5 1
      6       1       6 1
      7       2       7 1
      8       3       8 1
      9       5       9 1
@<TRIPOS>ALT_TYPE
CGenFF_4.0_ALT_TYPE_SET
CGenFF_4.0 1 CG2R51 2 CG2R52 3 CG2R51 4 NG2R50 5 NG2R51 6 HGR51 7 HGR52 8 HGR52 9 HGP1
@<TRIPOS>MOLECULE
pyrazole
 9 9 0 0 0
****
USER_CHARGES
INVALID_CHARGES
Pose:  29 Cluster:  29 Fr_nu: 193122 TotEn:   -11.90
@<TRIPOS>ATOM
      1 C1        -63.8741  -10.9131  -59.5399 C.2    1 LIG      -0.25100
      2 C2        -63.0540  -11.2266  -58.4395 C.2    1 LIG       0.13200
      3 C3        -64.1433   -9.5738  -59.3970 C.2    1 LIG      -0.03800
      4 N1        -62.8176  -10.1714  -57.6554 N.2    1 LIG      -0.57800
      5 N2        -63.4931   -9.1817  -58.2639 N.pl3  1 LIG      -0.05900
      6 H1        -64.2214  -11.5657  -60.3273 H      1 LIG       0.15700
      7 H2        -62.6192  -12.1801  -58.1759 H      1 LIG       0.15600
      8 H3        -64.7277   -8.8807  -59.9848 H      1 LIG       0.15900
      9 H4        -63.4690   -8.2589  -57.8486 H      1 LIG       0.32200
@<TRIPOS>BOND
      1       1       2 1
      2       1       3 2
      3       2       4 2
      4       3       5 1
      5       4       5 1
      6       1       6 1
      7       2       7 1
      8       3       8 1
      9       5       9 1
@<TRIPOS>ALT_TYPE
CGenFF_4.0_ALT_TYPE_SET
CGenFF_4.0 1 CG2R51 2 CG2R52 3 CG2R51 4 NG2R50 5 NG2R51 6 HGR51 7 HGR52 8 HGR52 9 HGP1
@<TRIPOS>MOLECULE
pyrazole
 9 9 0 0 0
****
USER_CHARGES
INVALID_CHARGES
Pose:  30 Cluster:  30 Fr_nu: 3820371 TotEn:   -11.84
@<TRIPOS>ATOM
      1 C1        -69.0365   -1.1733  -28.2794 C.2    1 LIG      -0.25100
      2 C2        -69.6612   -1.9532  -29.2709 C.2    1 LIG       0.13200
      3 C3        -68.2575   -2.0640  -27.5822 C.2    1 LIG      -0.03800
      4 N1        -69.3093   -3.2403  -29.2124 N.2    1 LIG      -0.57800
      5 N2        -68.4549   -3.2761  -28.1757 N.pl3  1 LIG      -0.05900
      6 H1        -69.1359   -0.1137  -28.0955 H      1 LIG       0.15700
      7 H2        -70.3588   -1.6374  -30.0335 H      1 LIG       0.15600
      8 H3        -67.5971   -1.9477  -26.7349 H      1 LIG       0.15900
      9 H4        -68.0423   -4.1658  -27.9250 H      1 LIG       0.32200
@<TRIPOS>BOND
      1       1       2 1
      2       1       3 2
      3       2       4 2
      4       3       5 1
      5       4       5 1
      6       1       6 1
      7       2       7 1
      8       3       8 1
      9       5       9 1
@<TRIPOS>ALT_TYPE
CGenFF_4.0_ALT_TYPE_SET
CGenFF_4.0 1 CG2R51 2 CG2R52 3 CG2R51 4 NG2R50 5 NG2R51 6 HGR51 7 HGR52 8 HGR52 9 HGP1
@<TRIPOS>MOLECULE
pyrazole
 9 9 0 0 0
****
USER_CHARGES
INVALID_CHARGES
Pose:  31 Cluster:  31 Fr_nu: 2914619 TotEn:   -11.76
@<TRIPOS>ATOM
      1 C1        -55.1348   -9.4812  -49.8603 C.2    1 LIG      -0.25100
      2 C2        -54.6056   -8.9568  -48.6658 C.2    1 LIG       0.13200
      3 C3        -55.3863  -10.8008  -49.5741 C.2    1 LIG      -0.03800
      4 N1        -54.5254   -9.8687  -47.6933 N.2    1 LIG      -0.57800
      5 N2        -55.0076  -10.9795  -48.2760 N.pl3  1 LIG      -0.05900
      6 H1        -55.3103   -8.9743  -50.7976 H      1 LIG       0.15700
      7 H2        -54.2745   -7.9482  -48.4637 H      1 LIG       0.15600
      8 H3        -55.7894  -11.6110  -50.1645 H      1 LIG       0.15900
      9 H4        -55.0485  -11.8294  -47.7277 H      1 LIG       0.32200
@<TRIPOS>BOND
      1       1       2 1
      2       1       3 2
      3       2       4 2
      4       3       5 1
      5       4       5 1
      6       1       6 1
      7       2       7 1
      8       3       8 1
      9       5       9 1
@<TRIPOS>ALT_TYPE
CGenFF_4.0_ALT_TYPE_SET
CGenFF_4.0 1 CG2R51 2 CG2R52 3 CG2R51 4 NG2R50 5 NG2R51 6 HGR51 7 HGR52 8 HGR52 9 HGP1
@<TRIPOS>MOLECULE
pyrazole
 9 9 0 0 0
****
USER_CHARGES
INVALID_CHARGES
Pose:  32 Cluster:  32 Fr_nu: 529675 TotEn:   -11.74
@<TRIPOS>ATOM
      1 C1        -60.7834  -22.4637  -24.9295 C.2    1 LIG      -0.25100
      2 C2        -59.6012  -21.7220  -25.1132 C.2    1 LIG       0.13200
      3 C3        -60.6818  -22.9614  -23.6534 C.2    1 LIG      -0.03800
      4 N1        -58.8069  -21.7435  -24.0396 N.2    1 LIG      -0.57800
      5 N2        -59.4914  -22.5048  -23.1689 N.pl3  1 LIG      -0.05900
      6 H1        -61.5963  -22.6163  -25.6241 H      1 LIG       0.15700
      7 H2        -59.2849  -21.1669  -25.9848 H      1 LIG       0.15600
      8 H3        -61.3335  -23.5869  -23.0607 H      1 LIG       0.15900
      9 H4        -59.0845  -22.6749  -22.2577 H      1 LIG       0.32200
@<TRIPOS>BOND
      1       1       2 1
      2       1       3 2
      3       2       4 2
      4       3       5 1
      5       4       5 1
      6       1       6 1
      7       2       7 1
      8       3       8 1
      9       5       9 1
@<TRIPOS>ALT_TYPE
CGenFF_4.0_ALT_TYPE_SET
CGenFF_4.0 1 CG2R51 2 CG2R52 3 CG2R51 4 NG2R50 5 NG2R51 6 HGR51 7 HGR52 8 HGR52 9 HGP1
@<TRIPOS>MOLECULE
pyrazole
 9 9 0 0 0
****
USER_CHARGES
INVALID_CHARGES
Pose:  33 Cluster:  33 Fr_nu: 5297107 TotEn:   -11.71
@<TRIPOS>ATOM
      1 C1        -56.9306    3.6602  -38.3353 C.2    1 LIG      -0.25100
      2 C2        -56.2966    2.4064  -38.2467 C.2    1 LIG       0.13200
      3 C3        -57.6222    3.7793  -37.1546 C.2    1 LIG      -0.03800
      4 N1        -56.5617    1.7743  -37.1004 N.2    1 LIG      -0.57800
      5 N2        -57.3699    2.6344  -36.4576 N.pl3  1 LIG      -0.05900
      6 H1        -56.8917    4.3779  -39.1413 H      1 LIG       0.15700
      7 H2        -55.6528    1.9266  -38.9700 H      1 LIG       0.15600
      8 H3        -58.2585    4.5570  -36.7576 H      1 LIG       0.15900
      9 H4        -57.7163    2.3742  -35.5427 H      1 LIG       0.32200
@<TRIPOS>BOND
      1       1       2 1
      2       1       3 2
      3       2       4 2
      4       3       5 1
      5       4       5 1
      6       1       6 1
      7       2       7 1
      8       3       8 1
      9       5       9 1
@<TRIPOS>ALT_TYPE
CGenFF_4.0_ALT_TYPE_SET
CGenFF_4.0 1 CG2R51 2 CG2R52 3 CG2R51 4 NG2R50 5 NG2R51 6 HGR51 7 HGR52 8 HGR52 9 HGP1
@<TRIPOS>MOLECULE
pyrazole
 9 9 0 0 0
****
USER_CHARGES
INVALID_CHARGES
Pose:  34 Cluster:  34 Fr_nu: 700329 TotEn:   -11.71
@<TRIPOS>ATOM
      1 C1        -74.9241  -12.2769  -43.0872 C.2    1 LIG      -0.25100
      2 C2        -73.5188  -12.2896  -43.0053 C.2    1 LIG       0.13200
      3 C3        -75.2009  -11.3947  -44.1029 C.2    1 LIG      -0.03800
      4 N1        -72.9429  -11.4801  -43.8980 N.2    1 LIG      -0.57800
      5 N2        -73.9915  -10.9504  -44.5506 N.pl3  1 LIG      -0.05900
      6 H1        -75.6373  -12.8299  -42.4940 H      1 LIG       0.15700
      7 H2        -72.8903  -12.8548  -42.3320 H      1 LIG       0.15600
      8 H3        -76.1284  -11.0492  -44.5362 H      1 LIG       0.15900
      9 H4        -73.8088  -10.2871  -45.2932 H      1 LIG       0.32200
@<TRIPOS>BOND
      1       1       2 1
      2       1       3 2
      3       2       4 2
      4       3       5 1
      5       4       5 1
      6       1       6 1
      7       2       7 1
      8       3       8 1
      9       5       9 1
@<TRIPOS>ALT_TYPE
CGenFF_4.0_ALT_TYPE_SET
CGenFF_4.0 1 CG2R51 2 CG2R52 3 CG2R51 4 NG2R50 5 NG2R51 6 HGR51 7 HGR52 8 HGR52 9 HGP1
@<TRIPOS>MOLECULE
pyrazole
 9 9 0 0 0
****
USER_CHARGES
INVALID_CHARGES
Pose:  35 Cluster:  35 Fr_nu: 320098 TotEn:   -11.65
@<TRIPOS>ATOM
      1 C1        -76.3962  -11.1793  -43.0211 C.2    1 LIG      -0.25100
      2 C2        -75.2709  -11.0884  -43.8620 C.2    1 LIG       0.13200
      3 C3        -76.3250  -12.4429  -42.4876 C.2    1 LIG      -0.03800
      4 N1        -74.5383  -12.2053  -43.8657 N.2    1 LIG      -0.57800
      5 N2        -75.2047  -13.0099  -43.0204 N.pl3  1 LIG      -0.05900
      6 H1        -77.1530  -10.4335  -42.8276 H      1 LIG       0.15700
      7 H2        -74.9543  -10.2551  -44.4729 H      1 LIG       0.15600
      8 H3        -76.9574  -12.9784  -41.7943 H      1 LIG       0.15900
      9 H4        -74.8382  -13.9387  -42.8534 H      1 LIG       0.32200
@<TRIPOS>BOND
      1       1       2 1
      2       1       3 2
      3       2       4 2
      4       3       5 1
      5       4       5 1
      6       1       6 1
      7       2       7 1
      8       3       8 1
      9       5       9 1
@<TRIPOS>ALT_TYPE
CGenFF_4.0_ALT_TYPE_SET
CGenFF_4.0 1 CG2R51 2 CG2R52 3 CG2R51 4 NG2R50 5 NG2R51 6 HGR51 7 HGR52 8 HGR52 9 HGP1
@<TRIPOS>MOLECULE
pyrazole
 9 9 0 0 0
****
USER_CHARGES
INVALID_CHARGES
Pose:  36 Cluster:  36 Fr_nu: 7919370 TotEn:   -11.60
@<TRIPOS>ATOM
      1 C1        -53.8889    8.9982  -33.2419 C.2    1 LIG      -0.25100
      2 C2        -52.5954    8.8747  -32.7003 C.2    1 LIG       0.13200
      3 C3        -54.7048    9.1594  -32.1489 C.2    1 LIG      -0.03800
      4 N1        -52.5852    8.9511  -31.3669 N.2    1 LIG      -0.57800
      5 N2        -53.8824    9.1245  -31.0613 N.pl3  1 LIG      -0.05900
      6 H1        -54.1887    8.9745  -34.2792 H      1 LIG       0.15700
      7 H2        -51.6597    8.7317  -33.2216 H      1 LIG       0.15600
      8 H3        -55.7727    9.2905  -32.0491 H      1 LIG       0.15900
      9 H4        -54.1378    9.2101  -30.0855 H      1 LIG       0.32200
@<TRIPOS>BOND
      1       1       2 1
      2       1       3 2
      3       2       4 2
      4       3       5 1
      5       4       5 1
      6       1       6 1
      7       2       7 1
      8       3       8 1
      9       5       9 1
@<TRIPOS>ALT_TYPE
CGenFF_4.0_ALT_TYPE_SET
CGenFF_4.0 1 CG2R51 2 CG2R52 3 CG2R51 4 NG2R50 5 NG2R51 6 HGR51 7 HGR52 8 HGR52 9 HGP1
@<TRIPOS>MOLECULE
pyrazole
 9 9 0 0 0
****
USER_CHARGES
INVALID_CHARGES
Pose:  37 Cluster:  37 Fr_nu: 3873439 TotEn:   -11.58
@<TRIPOS>ATOM
      1 C1        -60.6147  -22.4923  -23.7562 C.2    1 LIG      -0.25100
      2 C2        -59.2697  -22.7460  -24.0851 C.2    1 LIG       0.13200
      3 C3        -61.0726  -21.6935  -24.7753 C.2    1 LIG      -0.03800
      4 N1        -58.8973  -22.1564  -25.2242 N.2    1 LIG      -0.57800
      5 N2        -60.0152  -21.5242  -25.6201 N.pl3  1 LIG      -0.05900
      6 H1        -61.1749  -22.8399  -22.9007 H      1 LIG       0.15700
      7 H2        -58.5450  -23.3357  -23.5420 H      1 LIG       0.15600
      8 H3        -62.0331  -21.2386  -24.9699 H      1 LIG       0.15900
      9 H4        -59.9855  -20.9909  -26.4800 H      1 LIG       0.32200
@<TRIPOS>BOND
      1       1       2 1
      2       1       3 2
      3       2       4 2
      4       3       5 1
      5       4       5 1
      6       1       6 1
      7       2       7 1
      8       3       8 1
      9       5       9 1
@<TRIPOS>ALT_TYPE
CGenFF_4.0_ALT_TYPE_SET
CGenFF_4.0 1 CG2R51 2 CG2R52 3 CG2R51 4 NG2R50 5 NG2R51 6 HGR51 7 HGR52 8 HGR52 9 HGP1
@<TRIPOS>MOLECULE
pyrazole
 9 9 0 0 0
****
USER_CHARGES
INVALID_CHARGES
Pose:  38 Cluster:  38 Fr_nu: 591934 TotEn:   -11.45
@<TRIPOS>ATOM
      1 C1        -74.1773  -12.5586  -43.3556 C.2    1 LIG      -0.25100
      2 C2        -74.6458  -11.3562  -43.9182 C.2    1 LIG       0.13200
      3 C3        -75.3127  -13.2039  -42.9302 C.2    1 LIG      -0.03800
      4 N1        -75.9751  -11.2420  -43.8575 N.2    1 LIG      -0.57800
      5 N2        -76.3518  -12.3810  -43.2518 N.pl3  1 LIG      -0.05900
      6 H1        -73.1594  -12.9095  -43.2705 H      1 LIG       0.15700
      7 H2        -74.0738  -10.5581  -44.3695 H      1 LIG       0.15600
      8 H3        -75.4711  -14.1520  -42.4367 H      1 LIG       0.15900
      9 H4        -77.3390  -12.5321  -43.0861 H      1 LIG       0.32200
@<TRIPOS>BOND
      1       1       2 1
      2       1       3 2
      3       2       4 2
      4       3       5 1
      5       4       5 1
      6       1       6 1
      7       2       7 1
      8       3       8 1
      9       5       9 1
@<TRIPOS>ALT_TYPE
CGenFF_4.0_ALT_TYPE_SET
CGenFF_4.0 1 CG2R51 2 CG2R52 3 CG2R51 4 NG2R50 5 NG2R51 6 HGR51 7 HGR52 8 HGR52 9 HGP1
@<TRIPOS>MOLECULE
pyrazole
 9 9 0 0 0
****
USER_CHARGES
INVALID_CHARGES
Pose:  39 Cluster:  39 Fr_nu: 6061118 TotEn:   -11.07
@<TRIPOS>ATOM
      1 C1        -78.5432  -18.7733  -29.5156 C.2    1 LIG      -0.25100
      2 C2        -79.5530  -18.4885  -30.4542 C.2    1 LIG       0.13200
      3 C3        -77.3793  -18.3920  -30.1371 C.2    1 LIG      -0.03800
      4 N1        -79.0727  -17.9664  -31.5859 N.2    1 LIG      -0.57800
      5 N2        -77.7483  -17.9201  -31.3625 N.pl3  1 LIG      -0.05900
      6 H1        -78.6441  -19.1951  -28.5265 H      1 LIG       0.15700
      7 H2        -80.6189  -18.6400  -30.3610 H      1 LIG       0.15600
      8 H3        -76.3449  -18.4157  -29.8259 H      1 LIG       0.15900
      9 H4        -77.1512  -17.5545  -32.0937 H      1 LIG       0.32200
@<TRIPOS>BOND
      1       1       2 1
      2       1       3 2
      3       2       4 2
      4       3       5 1
      5       4       5 1
      6       1       6 1
      7       2       7 1
      8       3       8 1
      9       5       9 1
@<TRIPOS>ALT_TYPE
CGenFF_4.0_ALT_TYPE_SET
CGenFF_4.0 1 CG2R51 2 CG2R52 3 CG2R51 4 NG2R50 5 NG2R51 6 HGR51 7 HGR52 8 HGR52 9 HGP1
@<TRIPOS>MOLECULE
pyrazole
 9 9 0 0 0
****
USER_CHARGES
INVALID_CHARGES
Pose:  40 Cluster:  40 Fr_nu: 2048241 TotEn:   -10.67
@<TRIPOS>ATOM
      1 C1        -73.8542  -29.5439  -42.4464 C.2    1 LIG      -0.25100
      2 C2        -75.0679  -29.5176  -43.1592 C.2    1 LIG       0.13200
      3 C3        -73.7687  -28.3011  -41.8680 C.2    1 LIG      -0.03800
      4 N1        -75.7076  -28.3506  -43.0453 N.2    1 LIG      -0.57800
      5 N2        -74.8928  -27.6320  -42.2542 N.pl3  1 LIG      -0.05900
      6 H1        -73.1411  -30.3506  -42.3625 H      1 LIG       0.15700
      7 H2        -75.5128  -30.3000  -43.7573 H      1 LIG       0.15600
      8 H3        -73.0249  -27.8421  -41.2328 H      1 LIG       0.15900
      9 H4        -75.1657  -26.6863  -42.0177 H      1 LIG       0.32200
@<TRIPOS>BOND
      1       1       2 1
      2       1       3 2
      3       2       4 2
      4       3       5 1
      5       4       5 1
      6       1       6 1
      7       2       7 1
      8       3       8 1
      9       5       9 1
@<TRIPOS>ALT_TYPE
CGenFF_4.0_ALT_TYPE_SET
CGenFF_4.0 1 CG2R51 2 CG2R52 3 CG2R51 4 NG2R50 5 NG2R51 6 HGR51 7 HGR52 8 HGR52 9 HGP1
@<TRIPOS>MOLECULE
pyrazole
 9 9 0 0 0
****
USER_CHARGES
INVALID_CHARGES
Pose:  41 Cluster:  41 Fr_nu: 3112226 TotEn:   -10.67
@<TRIPOS>ATOM
      1 C1        -53.5672  -12.2654  -46.3108 C.2    1 LIG      -0.25100
      2 C2        -53.4789  -10.9301  -45.8739 C.2    1 LIG       0.13200
      3 C3        -54.5129  -12.2391  -47.3065 C.2    1 LIG      -0.03800
      4 N1        -54.3027  -10.1149  -46.5376 N.2    1 LIG      -0.57800
      5 N2        -54.9176  -10.9400  -47.4019 N.pl3  1 LIG      -0.05900
      6 H1        -53.0215  -13.1269  -45.9550 H      1 LIG       0.15700
      7 H2        -52.8490  -10.5172  -45.0990 H      1 LIG       0.15600
      8 H3        -54.9267  -13.0106  -47.9397 H      1 LIG       0.15900
      9 H4        -55.6078  -10.5483  -48.0304 H      1 LIG       0.32200
@<TRIPOS>BOND
      1       1       2 1
      2       1       3 2
      3       2       4 2
      4       3       5 1
      5       4       5 1
      6       1       6 1
      7       2       7 1
      8       3       8 1
      9       5       9 1
@<TRIPOS>ALT_TYPE
CGenFF_4.0_ALT_TYPE_SET
CGenFF_4.0 1 CG2R51 2 CG2R52 3 CG2R51 4 NG2R50 5 NG2R51 6 HGR51 7 HGR52 8 HGR52 9 HGP1
@<TRIPOS>MOLECULE
pyrazole
 9 9 0 0 0
****
USER_CHARGES
INVALID_CHARGES
Pose:  42 Cluster:  42 Fr_nu: 323356 TotEn:   -10.66
@<TRIPOS>ATOM
      1 C1        -76.2282  -11.4952  -43.9090 C.2    1 LIG      -0.25100
      2 C2        -76.7120  -11.0210  -42.6750 C.2    1 LIG       0.13200
      3 C3        -75.3343  -12.4818  -43.5711 C.2    1 LIG      -0.03800
      4 N1        -76.1706  -11.6543  -41.6311 N.2    1 LIG      -0.57800
      5 N2        -75.3373  -12.5366  -42.2082 N.pl3  1 LIG      -0.05900
      6 H1        -76.4906  -11.1688  -44.9045 H      1 LIG       0.15700
      7 H2        -77.4363  -10.2399  -42.4928 H      1 LIG       0.15600
      8 H3        -74.7088  -13.1333  -44.1640 H      1 LIG       0.15900
      9 H4        -74.7964  -13.1478  -41.6093 H      1 LIG       0.32200
@<TRIPOS>BOND
      1       1       2 1
      2       1       3 2
      3       2       4 2
      4       3       5 1
      5       4       5 1
      6       1       6 1
      7       2       7 1
      8       3       8 1
      9       5       9 1
@<TRIPOS>ALT_TYPE
CGenFF_4.0_ALT_TYPE_SET
CGenFF_4.0 1 CG2R51 2 CG2R52 3 CG2R51 4 NG2R50 5 NG2R51 6 HGR51 7 HGR52 8 HGR52 9 HGP1
@<TRIPOS>MOLECULE
pyrazole
 9 9 0 0 0
****
USER_CHARGES
INVALID_CHARGES
Pose:  43 Cluster:  43 Fr_nu: 296863 TotEn:    -9.84
@<TRIPOS>ATOM
      1 C1        -65.9664  -18.8024  -56.1389 C.2    1 LIG      -0.25100
      2 C2        -67.2542  -18.3744  -56.5133 C.2    1 LIG       0.13200
      3 C3        -66.1848  -19.9307  -55.3867 C.2    1 LIG      -0.03800
      4 N1        -68.2192  -19.1663  -56.0384 N.2    1 LIG      -0.57800
      5 N2        -67.5375  -20.1034  -55.3578 N.pl3  1 LIG      -0.05900
      6 H1        -65.0128  -18.3566  -56.3805 H      1 LIG       0.15700
      7 H2        -67.5297  -17.5180  -57.1121 H      1 LIG       0.15600
      8 H3        -65.5150  -20.6095  -54.8789 H      1 LIG       0.15900
      9 H4        -68.0613  -20.8345  -54.8933 H      1 LIG       0.32200
@<TRIPOS>BOND
      1       1       2 1
      2       1       3 2
      3       2       4 2
      4       3       5 1
      5       4       5 1
      6       1       6 1
      7       2       7 1
      8       3       8 1
      9       5       9 1
@<TRIPOS>ALT_TYPE
CGenFF_4.0_ALT_TYPE_SET
CGenFF_4.0 1 CG2R51 2 CG2R52 3 CG2R51 4 NG2R50 5 NG2R51 6 HGR51 7 HGR52 8 HGR52 9 HGP1
@<TRIPOS>MOLECULE
pyrazole
 9 9 0 0 0
****
USER_CHARGES
INVALID_CHARGES
Pose:  44 Cluster:  44 Fr_nu: 444777 TotEn:    -9.25
@<TRIPOS>ATOM
      1 C1        -76.3497  -12.5452  -42.5917 C.2    1 LIG      -0.25100
      2 C2        -76.8621  -11.7353  -41.5605 C.2    1 LIG       0.13200
      3 C3        -75.8966  -11.6550  -43.5344 C.2    1 LIG      -0.03800
      4 N1        -76.7455  -10.4309  -41.8230 N.2    1 LIG      -0.57800
      5 N2        -76.1546  -10.4143  -43.0299 N.pl3  1 LIG      -0.05900
      6 H1        -76.3130  -13.6232  -42.6447 H      1 LIG       0.15700
      7 H2        -77.3161  -12.0412  -40.6287 H      1 LIG       0.15600
      8 H3        -75.4265  -11.7895  -44.4979 H      1 LIG       0.15900
      9 H4        -75.9569   -9.5169  -43.4546 H      1 LIG       0.32200
@<TRIPOS>BOND
      1       1       2 1
      2       1       3 2
      3       2       4 2
      4       3       5 1
      5       4       5 1
      6       1       6 1
      7       2       7 1
      8       3       8 1
      9       5       9 1
@<TRIPOS>ALT_TYPE
CGenFF_4.0_ALT_TYPE_SET
CGenFF_4.0 1 CG2R51 2 CG2R52 3 CG2R51 4 NG2R50 5 NG2R51 6 HGR51 7 HGR52 8 HGR52 9 HGP1
@<TRIPOS>MOLECULE
pyrazole
 9 9 0 0 0
****
USER_CHARGES
INVALID_CHARGES
Pose:  45 Cluster:  45 Fr_nu: 114157 TotEn:    -9.06
@<TRIPOS>ATOM
      1 C1        -77.3882  -14.6281  -45.1337 C.2    1 LIG      -0.25100
      2 C2        -78.0327  -15.8536  -44.8799 C.2    1 LIG       0.13200
      3 C3        -76.7866  -14.3033  -43.9424 C.2    1 LIG      -0.03800
      4 N1        -77.8569  -16.2787  -43.6259 N.2    1 LIG      -0.57800
      5 N2        -77.0950  -15.3149  -43.0811 N.pl3  1 LIG      -0.05900
      6 H1        -77.3621  -14.0595  -46.0515 H      1 LIG       0.15700
      7 H2        -78.6236  -16.4546  -45.5562 H      1 LIG       0.15600
      8 H3        -76.1825  -13.4615  -43.6363 H      1 LIG       0.15900
      9 H4        -76.8221  -15.4106  -42.1110 H      1 LIG       0.32200
@<TRIPOS>BOND
      1       1       2 1
      2       1       3 2
      3       2       4 2
      4       3       5 1
      5       4       5 1
      6       1       6 1
      7       2       7 1
      8       3       8 1
      9       5       9 1
@<TRIPOS>ALT_TYPE
CGenFF_4.0_ALT_TYPE_SET
CGenFF_4.0 1 CG2R51 2 CG2R52 3 CG2R51 4 NG2R50 5 NG2R51 6 HGR51 7 HGR52 8 HGR52 9 HGP1
@<TRIPOS>MOLECULE
pyrazole
 9 9 0 0 0
****
USER_CHARGES
INVALID_CHARGES
Pose:  46 Cluster:  46 Fr_nu: 1509199 TotEn:    -8.29
@<TRIPOS>ATOM
      1 C1        -75.6136  -12.2624  -43.3621 C.2    1 LIG      -0.25100
      2 C2        -74.6378  -11.9492  -44.3272 C.2    1 LIG       0.13200
      3 C3        -76.4613  -13.1338  -44.0011 C.2    1 LIG      -0.03800
      4 N1        -74.8452  -12.5711  -45.4909 N.2    1 LIG      -0.57800
      5 N2        -75.9610  -13.2841  -45.2611 N.pl3  1 LIG      -0.05900
      6 H1        -75.6918  -11.9073  -42.3451 H      1 LIG       0.15700
      7 H2        -73.7845  -11.2931  -44.2314 H      1 LIG       0.15600
      8 H3        -77.3565  -13.6471  -43.6809 H      1 LIG       0.15900
      9 H4        -76.3297  -13.8531  -46.0128 H      1 LIG       0.32200
@<TRIPOS>BOND
      1       1       2 1
      2       1       3 2
      3       2       4 2
      4       3       5 1
      5       4       5 1
      6       1       6 1
      7       2       7 1
      8       3       8 1
      9       5       9 1
@<TRIPOS>ALT_TYPE
CGenFF_4.0_ALT_TYPE_SET
CGenFF_4.0 1 CG2R51 2 CG2R52 3 CG2R51 4 NG2R50 5 NG2R51 6 HGR51 7 HGR52 8 HGR52 9 HGP1
@<TRIPOS>MOLECULE
pyrazole
 9 9 0 0 0
****
USER_CHARGES
INVALID_CHARGES
Pose:  47 Cluster:  47 Fr_nu: 867359 TotEn:    -8.26
@<TRIPOS>ATOM
      1 C1        -75.2268  -11.7871  -43.6708 C.2    1 LIG      -0.25100
      2 C2        -75.8907  -12.5493  -44.6506 C.2    1 LIG       0.13200
      3 C3        -75.2134  -12.5937  -42.5592 C.2    1 LIG      -0.03800
      4 N1        -76.2714  -13.7480  -44.2011 N.2    1 LIG      -0.57800
      5 N2        -75.8452  -13.7453  -42.9266 N.pl3  1 LIG      -0.05900
      6 H1        -74.8146  -10.7926  -43.7575 H      1 LIG       0.15700
      7 H2        -76.1135  -12.2810  -45.6734 H      1 LIG       0.15600
      8 H3        -74.8222  -12.4542  -41.5617 H      1 LIG       0.15900
      9 H4        -76.0216  -14.5657  -42.3603 H      1 LIG       0.32200
@<TRIPOS>BOND
      1       1       2 1
      2       1       3 2
      3       2       4 2
      4       3       5 1
      5       4       5 1
      6       1       6 1
      7       2       7 1
      8       3       8 1
      9       5       9 1
@<TRIPOS>ALT_TYPE
CGenFF_4.0_ALT_TYPE_SET
CGenFF_4.0 1 CG2R51 2 CG2R52 3 CG2R51 4 NG2R50 5 NG2R51 6 HGR51 7 HGR52 8 HGR52 9 HGP1
@<TRIPOS>MOLECULE
pyrazole
 9 9 0 0 0
****
USER_CHARGES
INVALID_CHARGES
Pose:  48 Cluster:  48 Fr_nu: 464660 TotEn:    -7.53
@<TRIPOS>ATOM
      1 C1        -75.5248  -11.8947  -44.5225 C.2    1 LIG      -0.25100
      2 C2        -75.9023  -11.1333  -43.4002 C.2    1 LIG       0.13200
      3 C3        -75.8978  -13.1785  -44.2078 C.2    1 LIG      -0.03800
      4 N1        -76.4717  -11.8718  -42.4440 N.2    1 LIG      -0.57800
      5 N2        -76.4549  -13.1107  -42.9646 N.pl3  1 LIG      -0.05900
      6 H1        -75.0495  -11.5604  -45.4329 H      1 LIG       0.15700
      7 H2        -75.7858  -10.0712  -43.2390 H      1 LIG       0.15600
      8 H3        -75.8169  -14.1134  -44.7433 H      1 LIG       0.15900
      9 H4        -76.8401  -13.8675  -42.4136 H      1 LIG       0.32200
@<TRIPOS>BOND
      1       1       2 1
      2       1       3 2
      3       2       4 2
      4       3       5 1
      5       4       5 1
      6       1       6 1
      7       2       7 1
      8       3       8 1
      9       5       9 1
@<TRIPOS>ALT_TYPE
CGenFF_4.0_ALT_TYPE_SET
CGenFF_4.0 1 CG2R51 2 CG2R52 3 CG2R51 4 NG2R50 5 NG2R51 6 HGR51 7 HGR52 8 HGR52 9 HGP1
@<TRIPOS>MOLECULE
pyrazole
 9 9 0 0 0
****
USER_CHARGES
INVALID_CHARGES
Pose:  49 Cluster:  49 Fr_nu: 262680 TotEn:    -6.23
@<TRIPOS>ATOM
      1 C1        -75.1888  -12.0122  -43.8858 C.2    1 LIG      -0.25100
      2 C2        -75.5079  -12.5324  -45.1544 C.2    1 LIG       0.13200
      3 C3        -73.8348  -12.2084  -43.7649 C.2    1 LIG      -0.03800
      4 N1        -74.4424  -13.0221  -45.7937 N.2    1 LIG      -0.57800
      5 N2        -73.4404  -12.8104  -44.9235 N.pl3  1 LIG      -0.05900
      6 H1        -75.8473  -11.5578  -43.1603 H      1 LIG       0.15700
      7 H2        -76.4726  -12.5756  -45.6394 H      1 LIG       0.15600
      8 H3        -73.1327  -11.9811  -42.9757 H      1 LIG       0.15900
      9 H4        -72.5079  -13.1049  -45.1851 H      1 LIG       0.32200
@<TRIPOS>BOND
      1       1       2 1
      2       1       3 2
      3       2       4 2
      4       3       5 1
      5       4       5 1
      6       1       6 1
      7       2       7 1
      8       3       8 1
      9       5       9 1
@<TRIPOS>ALT_TYPE
CGenFF_4.0_ALT_TYPE_SET
CGenFF_4.0 1 CG2R51 2 CG2R52 3 CG2R51 4 NG2R50 5 NG2R51 6 HGR51 7 HGR52 8 HGR52 9 HGP1
@<TRIPOS>MOLECULE
4_lactone
 9 9 0 0 0
****
USER_CHARGES
INVALID_CHARGES
Pose:   1 Cluster:   1 Fr_nu: 7395604 TotEn:   -22.50
@<TRIPOS>ATOM
      1 C1        -48.5265  -20.9679  -35.8828 C.2    1 LIG       0.04000
      2 C2        -48.8360  -21.5169  -37.2871 C.3    1 LIG       0.11000
      3 C3        -50.2411  -21.6812  -36.7157 C.3    1 LIG       0.08100
      4 O1        -47.5700  -20.5267  -35.2872 O.2    1 LIG      -0.32000
      5 O2        -49.8000  -21.1428  -35.4386 O.3    1 LIG      -0.27100
      6 H1        -48.7326  -20.7809  -38.0859 H      1 LIG       0.09000
      7 H2        -48.3109  -22.4424  -37.5290 H      1 LIG       0.09000
      8 H3        -51.0139  -21.0562  -37.1715 H      1 LIG       0.09000
      9 H4        -50.5927  -22.7120  -36.6173 H      1 LIG       0.09000
@<TRIPOS>BOND
      1       1       2 1
      2       1       4 2
      3       1       5 1
      4       2       3 1
      5       3       5 1
      6       2       6 1
      7       2       7 1
      8       3       8 1
      9       3       9 1
@<TRIPOS>ALT_TYPE
CGenFF_4.0_ALT_TYPE_SET
CGenFF_4.0 1 CG2O4 2 CG3C41 3 CG3C41 4 OG2D1 5 OG3C51 6 HGA2 7 HGA2 8 HGA2 9 HGA2
@<TRIPOS>MOLECULE
4_lactone
 9 9 0 0 0
****
USER_CHARGES
INVALID_CHARGES
Pose:   2 Cluster:   2 Fr_nu: 3899506 TotEn:   -21.73
@<TRIPOS>ATOM
      1 C1        -51.9910  -24.8917  -24.0730 C.2    1 LIG       0.04000
      2 C2        -53.3855  -25.4802  -24.3528 C.3    1 LIG       0.11000
      3 C3        -53.0414  -25.1368  -25.7991 C.3    1 LIG       0.08100
      4 O1        -51.2797  -24.6976  -23.1135 O.2    1 LIG      -0.32000
      5 O2        -51.7508  -24.6115  -25.3820 O.3    1 LIG      -0.27100
      6 H1        -53.4737  -26.5440  -24.1267 H      1 LIG       0.09000
      7 H2        -54.2057  -24.9110  -23.9122 H      1 LIG       0.09000
      8 H3        -52.9304  -25.9893  -26.4748 H      1 LIG       0.09000
      9 H4        -53.6605  -24.3623  -26.2600 H      1 LIG       0.09000
@<TRIPOS>BOND
      1       1       2 1
      2       1       4 2
      3       1       5 1
      4       2       3 1
      5       3       5 1
      6       2       6 1
      7       2       7 1
      8       3       8 1
      9       3       9 1
@<TRIPOS>ALT_TYPE
CGenFF_4.0_ALT_TYPE_SET
CGenFF_4.0 1 CG2O4 2 CG3C41 3 CG3C41 4 OG2D1 5 OG3C51 6 HGA2 7 HGA2 8 HGA2 9 HGA2
@<TRIPOS>MOLECULE
4_lactone
 9 9 0 0 0
****
USER_CHARGES
INVALID_CHARGES
Pose:   3 Cluster:   3 Fr_nu:  24329 TotEn:   -20.75
@<TRIPOS>ATOM
      1 C1        -64.2833  -12.1690  -37.0050 C.2    1 LIG       0.04000
      2 C2        -65.6807  -11.6128  -36.6781 C.3    1 LIG       0.11000
      3 C3        -66.1257  -13.0337  -37.0109 C.3    1 LIG       0.08100
      4 O1        -63.1445  -11.7608  -37.0366 O.2    1 LIG      -0.32000
      5 O2        -64.7497  -13.4147  -37.2885 O.3    1 LIG      -0.27100
      6 H1        -65.8069  -11.3083  -35.6379 H      1 LIG       0.09000
      7 H2        -66.0223  -10.8357  -37.3638 H      1 LIG       0.09000
      8 H3        -66.5426  -13.6068  -36.1782 H      1 LIG       0.09000
      9 H4        -66.7573  -13.1346  -37.8978 H      1 LIG       0.09000
@<TRIPOS>BOND
      1       1       2 1
      2       1       4 2
      3       1       5 1
      4       2       3 1
      5       3       5 1
      6       2       6 1
      7       2       7 1
      8       3       8 1
      9       3       9 1
@<TRIPOS>ALT_TYPE
CGenFF_4.0_ALT_TYPE_SET
CGenFF_4.0 1 CG2O4 2 CG3C41 3 CG3C41 4 OG2D1 5 OG3C51 6 HGA2 7 HGA2 8 HGA2 9 HGA2
@<TRIPOS>MOLECULE
4_lactone
 9 9 0 0 0
****
USER_CHARGES
INVALID_CHARGES
Pose:   4 Cluster:   4 Fr_nu: 7431972 TotEn:   -20.53
@<TRIPOS>ATOM
      1 C1        -74.5454  -13.0232  -50.3078 C.2    1 LIG       0.04000
      2 C2        -75.6008  -13.5247  -51.3098 C.3    1 LIG       0.11000
      3 C3        -75.4000  -12.1470  -51.9340 C.3    1 LIG       0.08100
      4 O1        -73.9752  -13.4429  -49.3265 O.2    1 LIG      -0.32000
      5 O2        -74.4176  -11.8129  -50.9148 O.3    1 LIG      -0.27100
      6 H1        -75.2734  -14.3713  -51.9153 H      1 LIG       0.09000
      7 H2        -76.5821  -13.7074  -50.8689 H      1 LIG       0.09000
      8 H3        -74.9606  -12.1401  -52.9352 H      1 LIG       0.09000
      9 H4        -76.2652  -11.4797  -51.8921 H      1 LIG       0.09000
@<TRIPOS>BOND
      1       1       2 1
      2       1       4 2
      3       1       5 1
      4       2       3 1
      5       3       5 1
      6       2       6 1
      7       2       7 1
      8       3       8 1
      9       3       9 1
@<TRIPOS>ALT_TYPE
CGenFF_4.0_ALT_TYPE_SET
CGenFF_4.0 1 CG2O4 2 CG3C41 3 CG3C41 4 OG2D1 5 OG3C51 6 HGA2 7 HGA2 8 HGA2 9 HGA2
@<TRIPOS>MOLECULE
4_lactone
 9 9 0 0 0
****
USER_CHARGES
INVALID_CHARGES
Pose:   5 Cluster:   5 Fr_nu: 3109838 TotEn:   -19.37
@<TRIPOS>ATOM
      1 C1        -51.3087    3.9734  -31.9917 C.2    1 LIG       0.04000
      2 C2        -51.5596    3.1251  -33.2512 C.3    1 LIG       0.11000
      3 C3        -51.6886    1.9895  -32.2405 C.3    1 LIG       0.08100
      4 O1        -51.0771    5.1311  -31.7262 O.2    1 LIG      -0.32000
      5 O2        -51.4352    2.9148  -31.1473 O.3    1 LIG      -0.27100
      6 H1        -52.4721    3.3859  -33.7896 H      1 LIG       0.09000
      7 H2        -50.7037    3.0652  -33.9256 H      1 LIG       0.09000
      8 H3        -52.6801    1.5351  -32.1625 H      1 LIG       0.09000
      9 H4        -50.9178    1.2161  -32.2990 H      1 LIG       0.09000
@<TRIPOS>BOND
      1       1       2 1
      2       1       4 2
      3       1       5 1
      4       2       3 1
      5       3       5 1
      6       2       6 1
      7       2       7 1
      8       3       8 1
      9       3       9 1
@<TRIPOS>ALT_TYPE
CGenFF_4.0_ALT_TYPE_SET
CGenFF_4.0 1 CG2O4 2 CG3C41 3 CG3C41 4 OG2D1 5 OG3C51 6 HGA2 7 HGA2 8 HGA2 9 HGA2
@<TRIPOS>MOLECULE
4_lactone
 9 9 0 0 0
****
USER_CHARGES
INVALID_CHARGES
Pose:   6 Cluster:   6 Fr_nu: 3009939 TotEn:   -19.23
@<TRIPOS>ATOM
      1 C1        -51.1687  -21.0283  -35.4058 C.2    1 LIG       0.04000
      2 C2        -51.8159  -21.6641  -36.6492 C.3    1 LIG       0.11000
      3 C3        -53.0876  -21.5724  -35.8111 C.3    1 LIG       0.08100
      4 O1        -50.0668  -20.6693  -35.0573 O.2    1 LIG      -0.32000
      5 O2        -52.3390  -20.9780  -34.7147 O.3    1 LIG      -0.27100
      6 H1        -51.7880  -21.0322  -37.5382 H      1 LIG       0.09000
      7 H2        -51.4635  -22.6734  -36.8678 H      1 LIG       0.09000
      8 H3        -53.8562  -20.8930  -36.1894 H      1 LIG       0.09000
      9 H4        -53.5320  -22.5288  -35.5221 H      1 LIG       0.09000
@<TRIPOS>BOND
      1       1       2 1
      2       1       4 2
      3       1       5 1
      4       2       3 1
      5       3       5 1
      6       2       6 1
      7       2       7 1
      8       3       8 1
      9       3       9 1
@<TRIPOS>ALT_TYPE
CGenFF_4.0_ALT_TYPE_SET
CGenFF_4.0 1 CG2O4 2 CG3C41 3 CG3C41 4 OG2D1 5 OG3C51 6 HGA2 7 HGA2 8 HGA2 9 HGA2
@<TRIPOS>MOLECULE
4_lactone
 9 9 0 0 0
****
USER_CHARGES
INVALID_CHARGES
Pose:   7 Cluster:   7 Fr_nu: 7477084 TotEn:   -19.10
@<TRIPOS>ATOM
      1 C1        -40.8346   -4.1705  -48.3551 C.2    1 LIG       0.04000
      2 C2        -40.0423   -3.5588  -49.5244 C.3    1 LIG       0.11000
      3 C3        -40.5573   -4.7825  -50.2763 C.3    1 LIG       0.08100
      4 O1        -41.0663   -3.9048  -47.1975 O.2    1 LIG      -0.32000
      5 O2        -41.2566   -5.2377  -49.0850 O.3    1 LIG      -0.27100
      6 H1        -40.4255   -2.5964  -49.8671 H      1 LIG       0.09000
      7 H2        -38.9641   -3.5216  -49.3605 H      1 LIG       0.09000
      8 H3        -41.2501   -4.5773  -51.0969 H      1 LIG       0.09000
      9 H4        -39.7932   -5.4982  -50.5918 H      1 LIG       0.09000
@<TRIPOS>BOND
      1       1       2 1
      2       1       4 2
      3       1       5 1
      4       2       3 1
      5       3       5 1
      6       2       6 1
      7       2       7 1
      8       3       8 1
      9       3       9 1
@<TRIPOS>ALT_TYPE
CGenFF_4.0_ALT_TYPE_SET
CGenFF_4.0 1 CG2O4 2 CG3C41 3 CG3C41 4 OG2D1 5 OG3C51 6 HGA2 7 HGA2 8 HGA2 9 HGA2
@<TRIPOS>MOLECULE
4_lactone
 9 9 0 0 0
****
USER_CHARGES
INVALID_CHARGES
Pose:   8 Cluster:   8 Fr_nu: 6943128 TotEn:   -19.09
@<TRIPOS>ATOM
      1 C1        -52.8728  -24.7574  -24.3541 C.2    1 LIG       0.04000
      2 C2        -53.4999  -24.8849  -25.7540 C.3    1 LIG       0.11000
      3 C3        -54.6719  -25.4769  -24.9769 C.3    1 LIG       0.08100
      4 O1        -51.8375  -24.3569  -23.8724 O.2    1 LIG      -0.32000
      5 O2        -53.9526  -25.2950  -23.7259 O.3    1 LIG      -0.27100
      6 H1        -53.6914  -23.9296  -26.2451 H      1 LIG       0.09000
      7 H2        -52.9736  -25.5738  -26.4166 H      1 LIG       0.09000
      8 H3        -55.5970  -24.8944  -24.9985 H      1 LIG       0.09000
      9 H4        -54.8809  -26.5326  -25.1703 H      1 LIG       0.09000
@<TRIPOS>BOND
      1       1       2 1
      2       1       4 2
      3       1       5 1
      4       2       3 1
      5       3       5 1
      6       2       6 1
      7       2       7 1
      8       3       8 1
      9       3       9 1
@<TRIPOS>ALT_TYPE
CGenFF_4.0_ALT_TYPE_SET
CGenFF_4.0 1 CG2O4 2 CG3C41 3 CG3C41 4 OG2D1 5 OG3C51 6 HGA2 7 HGA2 8 HGA2 9 HGA2
@<TRIPOS>MOLECULE
4_lactone
 9 9 0 0 0
****
USER_CHARGES
INVALID_CHARGES
Pose:   9 Cluster:   9 Fr_nu: 7487752 TotEn:   -19.04
@<TRIPOS>ATOM
      1 C1        -52.2522  -24.9874  -23.1209 C.2    1 LIG       0.04000
      2 C2        -52.5518  -26.2584  -23.9358 C.3    1 LIG       0.11000
      3 C3        -53.9928  -25.7680  -23.8306 C.3    1 LIG       0.08100
      4 O1        -51.2830  -24.4345  -22.6528 O.2    1 LIG      -0.32000
      5 O2        -53.5578  -24.6103  -23.0650 O.3    1 LIG      -0.27100
      6 H1        -52.1227  -26.2558  -24.9390 H      1 LIG       0.09000
      7 H2        -52.3272  -27.1878  -23.4100 H      1 LIG       0.09000
      8 H3        -54.4633  -25.4746  -24.7729 H      1 LIG       0.09000
      9 H4        -54.6661  -26.4041  -23.2494 H      1 LIG       0.09000
@<TRIPOS>BOND
      1       1       2 1
      2       1       4 2
      3       1       5 1
      4       2       3 1
      5       3       5 1
      6       2       6 1
      7       2       7 1
      8       3       8 1
      9       3       9 1
@<TRIPOS>ALT_TYPE
CGenFF_4.0_ALT_TYPE_SET
CGenFF_4.0 1 CG2O4 2 CG3C41 3 CG3C41 4 OG2D1 5 OG3C51 6 HGA2 7 HGA2 8 HGA2 9 HGA2
@<TRIPOS>MOLECULE
4_lactone
 9 9 0 0 0
****
USER_CHARGES
INVALID_CHARGES
Pose:  10 Cluster:  10 Fr_nu: 7467571 TotEn:   -18.90
@<TRIPOS>ATOM
      1 C1        -40.9762   -5.1933  -48.0439 C.2    1 LIG       0.04000
      2 C2        -40.7922   -5.3438  -49.5646 C.3    1 LIG       0.11000
      3 C3        -40.2638   -6.7230  -49.1818 C.3    1 LIG       0.08100
      4 O1        -41.3788   -4.3529  -47.2719 O.2    1 LIG      -0.32000
      5 O2        -40.4929   -6.4357  -47.7745 O.3    1 LIG      -0.27100
      6 H1        -41.7256   -5.3342  -50.1295 H      1 LIG       0.09000
      7 H2        -40.0604   -4.6580  -49.9946 H      1 LIG       0.09000
      8 H3        -40.8634   -7.5714  -49.5229 H      1 LIG       0.09000
      9 H4        -39.2043   -6.8964  -49.3891 H      1 LIG       0.09000
@<TRIPOS>BOND
      1       1       2 1
      2       1       4 2
      3       1       5 1
      4       2       3 1
      5       3       5 1
      6       2       6 1
      7       2       7 1
      8       3       8 1
      9       3       9 1
@<TRIPOS>ALT_TYPE
CGenFF_4.0_ALT_TYPE_SET
CGenFF_4.0 1 CG2O4 2 CG3C41 3 CG3C41 4 OG2D1 5 OG3C51 6 HGA2 7 HGA2 8 HGA2 9 HGA2
@<TRIPOS>MOLECULE
4_lactone
 9 9 0 0 0
****
USER_CHARGES
INVALID_CHARGES
Pose:  11 Cluster:  11 Fr_nu: 7408822 TotEn:   -18.79
@<TRIPOS>ATOM
      1 C1        -46.1803  -21.3693  -30.8401 C.2    1 LIG       0.04000
      2 C2        -45.1111  -22.4761  -30.8075 C.3    1 LIG       0.11000
      3 C3        -45.9200  -22.9718  -29.6126 C.3    1 LIG       0.08100
      4 O1        -46.4318  -20.3898  -31.5047 O.2    1 LIG      -0.32000
      5 O2        -46.8525  -21.8663  -29.7673 O.3    1 LIG      -0.27100
      6 H1        -45.1152  -23.1254  -31.6844 H      1 LIG       0.09000
      7 H2        -44.1052  -22.1171  -30.5836 H      1 LIG       0.09000
      8 H3        -46.4148  -23.9380  -29.7435 H      1 LIG       0.09000
      9 H4        -45.4075  -22.9330  -28.6474 H      1 LIG       0.09000
@<TRIPOS>BOND
      1       1       2 1
      2       1       4 2
      3       1       5 1
      4       2       3 1
      5       3       5 1
      6       2       6 1
      7       2       7 1
      8       3       8 1
      9       3       9 1
@<TRIPOS>ALT_TYPE
CGenFF_4.0_ALT_TYPE_SET
CGenFF_4.0 1 CG2O4 2 CG3C41 3 CG3C41 4 OG2D1 5 OG3C51 6 HGA2 7 HGA2 8 HGA2 9 HGA2
@<TRIPOS>MOLECULE
4_lactone
 9 9 0 0 0
****
USER_CHARGES
INVALID_CHARGES
Pose:  12 Cluster:  12 Fr_nu: 4764098 TotEn:   -18.62
@<TRIPOS>ATOM
      1 C1        -75.1101  -11.7401  -52.1080 C.2    1 LIG       0.04000
      2 C2        -75.9132  -12.0801  -53.3763 C.3    1 LIG       0.11000
      3 C3        -75.2899  -13.4592  -53.1825 C.3    1 LIG       0.08100
      4 O1        -74.9289  -10.7779  -51.3969 O.2    1 LIG      -0.32000
      5 O2        -74.5897  -12.9917  -51.9965 O.3    1 LIG      -0.27100
      6 H1        -76.9952  -12.0268  -53.2462 H      1 LIG       0.09000
      7 H2        -75.5926  -11.5353  -54.2658 H      1 LIG       0.09000
      8 H3        -75.9890  -14.2660  -52.9462 H      1 LIG       0.09000
      9 H4        -74.5919  -13.7752  -53.9627 H      1 LIG       0.09000
@<TRIPOS>BOND
      1       1       2 1
      2       1       4 2
      3       1       5 1
      4       2       3 1
      5       3       5 1
      6       2       6 1
      7       2       7 1
      8       3       8 1
      9       3       9 1
@<TRIPOS>ALT_TYPE
CGenFF_4.0_ALT_TYPE_SET
CGenFF_4.0 1 CG2O4 2 CG3C41 3 CG3C41 4 OG2D1 5 OG3C51 6 HGA2 7 HGA2 8 HGA2 9 HGA2
@<TRIPOS>MOLECULE
4_lactone
 9 9 0 0 0
****
USER_CHARGES
INVALID_CHARGES
Pose:  13 Cluster:  13 Fr_nu: 7467718 TotEn:   -17.83
@<TRIPOS>ATOM
      1 C1        -41.0403   -4.2607  -47.6339 C.2    1 LIG       0.04000
      2 C2        -40.2871   -5.3425  -48.4285 C.3    1 LIG       0.11000
      3 C3        -40.9929   -4.7023  -49.6201 C.3    1 LIG       0.08100
      4 O1        -41.1450   -3.9101  -46.4804 O.2    1 LIG      -0.32000
      5 O2        -41.6370   -3.7403  -48.7397 O.3    1 LIG      -0.27100
      6 H1        -39.2014   -5.2357  -48.4077 H      1 LIG       0.09000
      7 H2        -40.5906   -6.3630  -48.1894 H      1 LIG       0.09000
      8 H3        -40.3418   -4.2101  -50.3477 H      1 LIG       0.09000
      9 H4        -41.7256   -5.3342  -50.1295 H      1 LIG       0.09000
@<TRIPOS>BOND
      1       1       2 1
      2       1       4 2
      3       1       5 1
      4       2       3 1
      5       3       5 1
      6       2       6 1
      7       2       7 1
      8       3       8 1
      9       3       9 1
@<TRIPOS>ALT_TYPE
CGenFF_4.0_ALT_TYPE_SET
CGenFF_4.0 1 CG2O4 2 CG3C41 3 CG3C41 4 OG2D1 5 OG3C51 6 HGA2 7 HGA2 8 HGA2 9 HGA2
@<TRIPOS>MOLECULE
4_lactone
 9 9 0 0 0
****
USER_CHARGES
INVALID_CHARGES
Pose:  14 Cluster:  14 Fr_nu: 7464242 TotEn:   -17.82
@<TRIPOS>ATOM
      1 C1        -75.3200  -10.7196  -51.6392 C.2    1 LIG       0.04000
      2 C2        -75.7957  -11.4516  -52.9069 C.3    1 LIG       0.11000
      3 C3        -75.7400  -12.6780  -52.0010 C.3    1 LIG       0.08100
      4 O1        -75.0435   -9.5879  -51.3121 O.2    1 LIG      -0.32000
      5 O2        -75.2920  -11.8540  -50.8893 O.3    1 LIG      -0.27100
      6 H1        -76.7905  -11.1570  -53.2447 H      1 LIG       0.09000
      7 H2        -75.0763  -11.4346  -53.7273 H      1 LIG       0.09000
      8 H3        -76.7012  -13.1539  -51.7884 H      1 LIG       0.09000
      9 H4        -74.9930  -13.4298  -52.2703 H      1 LIG       0.09000
@<TRIPOS>BOND
      1       1       2 1
      2       1       4 2
      3       1       5 1
      4       2       3 1
      5       3       5 1
      6       2       6 1
      7       2       7 1
      8       3       8 1
      9       3       9 1
@<TRIPOS>ALT_TYPE
CGenFF_4.0_ALT_TYPE_SET
CGenFF_4.0 1 CG2O4 2 CG3C41 3 CG3C41 4 OG2D1 5 OG3C51 6 HGA2 7 HGA2 8 HGA2 9 HGA2
@<TRIPOS>MOLECULE
4_lactone
 9 9 0 0 0
****
USER_CHARGES
INVALID_CHARGES
Pose:  15 Cluster:  15 Fr_nu: 7477617 TotEn:   -17.21
@<TRIPOS>ATOM
      1 C1        -41.1818   -4.5704  -49.0667 C.2    1 LIG       0.04000
      2 C2        -40.7237   -4.5874  -50.5360 C.3    1 LIG       0.11000
      3 C3        -42.1182   -4.0221  -50.7886 C.3    1 LIG       0.08100
      4 O1        -40.7252   -4.8646  -47.9854 O.2    1 LIG      -0.32000
      5 O2        -42.4093   -4.0659  -49.3642 O.3    1 LIG      -0.27100
      6 H1        -39.8932   -3.9134  -50.7516 H      1 LIG       0.09000
      7 H2        -40.5377   -5.5867  -50.9329 H      1 LIG       0.09000
      8 H3        -42.1520   -3.0001  -51.1758 H      1 LIG       0.09000
      9 H4        -42.7932   -4.6682  -51.3567 H      1 LIG       0.09000
@<TRIPOS>BOND
      1       1       2 1
      2       1       4 2
      3       1       5 1
      4       2       3 1
      5       3       5 1
      6       2       6 1
      7       2       7 1
      8       3       8 1
      9       3       9 1
@<TRIPOS>ALT_TYPE
CGenFF_4.0_ALT_TYPE_SET
CGenFF_4.0 1 CG2O4 2 CG3C41 3 CG3C41 4 OG2D1 5 OG3C51 6 HGA2 7 HGA2 8 HGA2 9 HGA2
@<TRIPOS>MOLECULE
4_lactone
 9 9 0 0 0
****
USER_CHARGES
INVALID_CHARGES
Pose:  16 Cluster:  16 Fr_nu: 7483548 TotEn:   -16.85
@<TRIPOS>ATOM
      1 C1        -51.9663  -24.6294  -22.3868 C.2    1 LIG       0.04000
      2 C2        -53.0612  -25.1043  -23.3589 C.3    1 LIG       0.11000
      3 C3        -53.9921  -24.7203  -22.2126 C.3    1 LIG       0.08100
      4 O1        -50.7602  -24.5315  -22.3790 O.2    1 LIG      -0.32000
      5 O2        -52.8532  -24.3096  -21.4066 O.3    1 LIG      -0.27100
      6 H1        -53.1478  -24.4989  -24.2625 H      1 LIG       0.09000
      7 H2        -53.0148  -26.1684  -23.5964 H      1 LIG       0.09000
      8 H3        -54.6680  -23.8841  -22.4112 H      1 LIG       0.09000
      9 H4        -54.5351  -25.5482  -21.7485 H      1 LIG       0.09000
@<TRIPOS>BOND
      1       1       2 1
      2       1       4 2
      3       1       5 1
      4       2       3 1
      5       3       5 1
      6       2       6 1
      7       2       7 1
      8       3       8 1
      9       3       9 1
@<TRIPOS>ALT_TYPE
CGenFF_4.0_ALT_TYPE_SET
CGenFF_4.0 1 CG2O4 2 CG3C41 3 CG3C41 4 OG2D1 5 OG3C51 6 HGA2 7 HGA2 8 HGA2 9 HGA2
@<TRIPOS>MOLECULE
4_lactone
 9 9 0 0 0
****
USER_CHARGES
INVALID_CHARGES
Pose:  17 Cluster:  17 Fr_nu:   5956 TotEn:   -16.48
@<TRIPOS>ATOM
      1 C1        -76.5062  -11.2187  -41.5577 C.2    1 LIG       0.04000
      2 C2        -76.0316  -12.4503  -42.3497 C.3    1 LIG       0.11000
      3 C3        -76.2857  -11.5486  -43.5540 C.3    1 LIG       0.08100
      4 O1        -76.6752  -10.9127  -40.3993 O.2    1 LIG      -0.32000
      5 O2        -76.7120  -10.4710  -42.6750 O.3    1 LIG      -0.27100
      6 H1        -74.9895  -12.7200  -42.1715 H      1 LIG       0.09000
      7 H2        -76.6876  -13.3176  -42.2596 H      1 LIG       0.09000
      8 H3        -75.4006  -11.2706  -44.1327 H      1 LIG       0.09000
      9 H4        -77.0925  -11.8670  -44.2197 H      1 LIG       0.09000
@<TRIPOS>BOND
      1       1       2 1
      2       1       4 2
      3       1       5 1
      4       2       3 1
      5       3       5 1
      6       2       6 1
      7       2       7 1
      8       3       8 1
      9       3       9 1
@<TRIPOS>ALT_TYPE
CGenFF_4.0_ALT_TYPE_SET
CGenFF_4.0 1 CG2O4 2 CG3C41 3 CG3C41 4 OG2D1 5 OG3C51 6 HGA2 7 HGA2 8 HGA2 9 HGA2
@<TRIPOS>MOLECULE
4_lactone
 9 9 0 0 0
****
USER_CHARGES
INVALID_CHARGES
Pose:  18 Cluster:  18 Fr_nu: 7476710 TotEn:   -16.43
@<TRIPOS>ATOM
      1 C1        -40.3876   -4.0409  -47.4409 C.2    1 LIG       0.04000
      2 C2        -39.9402   -3.9541  -48.9110 C.3    1 LIG       0.11000
      3 C3        -40.9047   -5.1234  -49.0850 C.3    1 LIG       0.08100
      4 O1        -40.1551   -3.4669  -46.4012 O.2    1 LIG      -0.32000
      5 O2        -41.2291   -5.0850  -47.6677 O.3    1 LIG      -0.27100
      6 H1        -40.2256   -3.0264  -49.4096 H      1 LIG       0.09000
      7 H2        -38.8848   -4.1819  -49.0695 H      1 LIG       0.09000
      8 H3        -41.7830   -4.9247  -49.7052 H      1 LIG       0.09000
      9 H4        -40.4460   -6.0753  -49.3665 H      1 LIG       0.09000
@<TRIPOS>BOND
      1       1       2 1
      2       1       4 2
      3       1       5 1
      4       2       3 1
      5       3       5 1
      6       2       6 1
      7       2       7 1
      8       3       8 1
      9       3       9 1
@<TRIPOS>ALT_TYPE
CGenFF_4.0_ALT_TYPE_SET
CGenFF_4.0 1 CG2O4 2 CG3C41 3 CG3C41 4 OG2D1 5 OG3C51 6 HGA2 7 HGA2 8 HGA2 9 HGA2
@<TRIPOS>MOLECULE
4_lactone
 9 9 0 0 0
****
USER_CHARGES
INVALID_CHARGES
Pose:  19 Cluster:  19 Fr_nu: 374470 TotEn:   -15.84
@<TRIPOS>ATOM
      1 C1        -71.9488  -11.7145  -43.6113 C.2    1 LIG       0.04000
      2 C2        -73.3369  -11.7939  -44.2716 C.3    1 LIG       0.11000
      3 C3        -72.9091  -10.4755  -44.9093 C.3    1 LIG       0.08100
      4 O1        -71.2866  -12.3737  -42.8423 O.2    1 LIG      -0.32000
      5 O2        -71.6332  -10.5366  -44.2136 O.3    1 LIG      -0.27100
      6 H1        -73.4568  -12.6345  -44.9568 H      1 LIG       0.09000
      7 H2        -74.1688  -11.7328  -43.5681 H      1 LIG       0.09000
      8 H3        -72.7778  -10.4949  -45.9947 H      1 LIG       0.09000
      9 H4        -73.4880   -9.5973  -44.6104 H      1 LIG       0.09000
@<TRIPOS>BOND
      1       1       2 1
      2       1       4 2
      3       1       5 1
      4       2       3 1
      5       3       5 1
      6       2       6 1
      7       2       7 1
      8       3       8 1
      9       3       9 1
@<TRIPOS>ALT_TYPE
CGenFF_4.0_ALT_TYPE_SET
CGenFF_4.0 1 CG2O4 2 CG3C41 3 CG3C41 4 OG2D1 5 OG3C51 6 HGA2 7 HGA2 8 HGA2 9 HGA2
@<TRIPOS>MOLECULE
4_lactone
 9 9 0 0 0
****
USER_CHARGES
INVALID_CHARGES
Pose:  20 Cluster:  20 Fr_nu: 2525568 TotEn:   -15.52
@<TRIPOS>ATOM
      1 C1        -60.3872    1.3785  -43.1194 C.2    1 LIG       0.04000
      2 C2        -61.2819    2.6212  -43.2758 C.3    1 LIG       0.11000
      3 C3        -60.6509    2.6777  -44.6638 C.3    1 LIG       0.08100
      4 O1        -60.1512    0.5490  -42.2705 O.2    1 LIG      -0.32000
      5 O2        -59.8643    1.4900  -44.3699 O.3    1 LIG      -0.27100
      6 H1        -62.3513    2.4063  -43.2500 H      1 LIG       0.09000
      7 H2        -61.0253    3.4421  -42.6041 H      1 LIG       0.09000
      8 H3        -61.3336    2.5120  -45.5016 H      1 LIG       0.09000
      9 H4        -60.0129    3.5445  -44.8568 H      1 LIG       0.09000
@<TRIPOS>BOND
      1       1       2 1
      2       1       4 2
      3       1       5 1
      4       2       3 1
      5       3       5 1
      6       2       6 1
      7       2       7 1
      8       3       8 1
      9       3       9 1
@<TRIPOS>ALT_TYPE
CGenFF_4.0_ALT_TYPE_SET
CGenFF_4.0 1 CG2O4 2 CG3C41 3 CG3C41 4 OG2D1 5 OG3C51 6 HGA2 7 HGA2 8 HGA2 9 HGA2
@<TRIPOS>MOLECULE
4_lactone
 9 9 0 0 0
****
USER_CHARGES
INVALID_CHARGES
Pose:  21 Cluster:  21 Fr_nu: 3958368 TotEn:   -15.42
@<TRIPOS>ATOM
      1 C1        -51.6207    3.4962  -33.3247 C.2    1 LIG       0.04000
      2 C2        -52.3245    2.2225  -32.8230 C.3    1 LIG       0.11000
      3 C3        -51.5966    2.5503  -31.5227 C.3    1 LIG       0.08100
      4 O1        -51.5597    4.1386  -34.3484 O.2    1 LIG      -0.32000
      5 O2        -51.0018    3.7274  -32.1359 O.3    1 LIG      -0.27100
      6 H1        -53.4124    2.2987  -32.7890 H      1 LIG       0.09000
      7 H2        -52.0056    1.3093  -33.3281 H      1 LIG       0.09000
      8 H3        -52.2356    2.8159  -30.6762 H      1 LIG       0.09000
      9 H4        -50.8344    1.8294  -31.2143 H      1 LIG       0.09000
@<TRIPOS>BOND
      1       1       2 1
      2       1       4 2
      3       1       5 1
      4       2       3 1
      5       3       5 1
      6       2       6 1
      7       2       7 1
      8       3       8 1
      9       3       9 1
@<TRIPOS>ALT_TYPE
CGenFF_4.0_ALT_TYPE_SET
CGenFF_4.0 1 CG2O4 2 CG3C41 3 CG3C41 4 OG2D1 5 OG3C51 6 HGA2 7 HGA2 8 HGA2 9 HGA2
@<TRIPOS>MOLECULE
4_lactone
 9 9 0 0 0
****
USER_CHARGES
INVALID_CHARGES
Pose:  22 Cluster:  22 Fr_nu: 7488297 TotEn:   -15.38
@<TRIPOS>ATOM
      1 C1        -52.6072  -24.6826  -20.6435 C.2    1 LIG       0.04000
      2 C2        -53.3872  -25.7180  -21.4735 C.3    1 LIG       0.11000
      3 C3        -52.8873  -24.8841  -22.6494 C.3    1 LIG       0.08100
      4 O1        -52.3754  -24.4657  -19.4759 O.2    1 LIG      -0.32000
      5 O2        -52.1982  -23.9851  -21.7371 O.3    1 LIG      -0.27100
      6 H1        -52.9894  -26.7319  -21.4088 H      1 LIG       0.09000
      7 H2        -54.4653  -25.7027  -21.3053 H      1 LIG       0.09000
      8 H3        -52.1891  -25.3872  -23.3239 H      1 LIG       0.09000
      9 H4        -53.6605  -24.3623  -23.2200 H      1 LIG       0.09000
@<TRIPOS>BOND
      1       1       2 1
      2       1       4 2
      3       1       5 1
      4       2       3 1
      5       3       5 1
      6       2       6 1
      7       2       7 1
      8       3       8 1
      9       3       9 1
@<TRIPOS>ALT_TYPE
CGenFF_4.0_ALT_TYPE_SET
CGenFF_4.0 1 CG2O4 2 CG3C41 3 CG3C41 4 OG2D1 5 OG3C51 6 HGA2 7 HGA2 8 HGA2 9 HGA2
@<TRIPOS>MOLECULE
4_lactone
 9 9 0 0 0
****
USER_CHARGES
INVALID_CHARGES
Pose:  23 Cluster:  23 Fr_nu:   7654 TotEn:   -15.37
@<TRIPOS>ATOM
      1 C1        -70.8823  -10.8030  -46.2116 C.2    1 LIG       0.04000
      2 C2        -71.7034  -10.8755  -44.9117 C.3    1 LIG       0.11000
      3 C3        -72.7568  -11.4953  -45.8250 C.3    1 LIG       0.08100
      4 O1        -69.7866  -10.4218  -46.5556 O.2    1 LIG      -0.32000
      5 O2        -71.8662  -11.3607  -46.9670 O.3    1 LIG      -0.27100
      6 H1        -71.2824  -11.5397  -44.1553 H      1 LIG       0.09000
      7 H2        -71.9555   -9.9015  -44.4893 H      1 LIG       0.09000
      8 H3        -73.0004  -12.5423  -45.6249 H      1 LIG       0.09000
      9 H4        -73.6705  -10.9092  -45.9568 H      1 LIG       0.09000
@<TRIPOS>BOND
      1       1       2 1
      2       1       4 2
      3       1       5 1
      4       2       3 1
      5       3       5 1
      6       2       6 1
      7       2       7 1
      8       3       8 1
      9       3       9 1
@<TRIPOS>ALT_TYPE
CGenFF_4.0_ALT_TYPE_SET
CGenFF_4.0 1 CG2O4 2 CG3C41 3 CG3C41 4 OG2D1 5 OG3C51 6 HGA2 7 HGA2 8 HGA2 9 HGA2
@<TRIPOS>MOLECULE
4_lactone
 9 9 0 0 0
****
USER_CHARGES
INVALID_CHARGES
Pose:  24 Cluster:  24 Fr_nu: 3538826 TotEn:   -14.69
@<TRIPOS>ATOM
      1 C1        -46.4602  -21.3069  -30.0711 C.2    1 LIG       0.04000
      2 C2        -46.3084  -22.6407  -29.3180 C.3    1 LIG       0.11000
      3 C3        -46.0543  -21.7285  -28.1217 C.3    1 LIG       0.08100
      4 O1        -46.6942  -20.9406  -31.2004 O.2    1 LIG      -0.32000
      5 O2        -46.2241  -20.5543  -28.9632 O.3    1 LIG      -0.27100
      6 H1        -47.2227  -23.2346  -29.2750 H      1 LIG       0.09000
      7 H2        -45.4587  -23.2424  -29.6448 H      1 LIG       0.09000
      8 H3        -46.8054  -21.7678  -27.3281 H      1 LIG       0.09000
      9 H4        -45.0477  -21.7765  -27.6974 H      1 LIG       0.09000
@<TRIPOS>BOND
      1       1       2 1
      2       1       4 2
      3       1       5 1
      4       2       3 1
      5       3       5 1
      6       2       6 1
      7       2       7 1
      8       3       8 1
      9       3       9 1
@<TRIPOS>ALT_TYPE
CGenFF_4.0_ALT_TYPE_SET
CGenFF_4.0 1 CG2O4 2 CG3C41 3 CG3C41 4 OG2D1 5 OG3C51 6 HGA2 7 HGA2 8 HGA2 9 HGA2
@<TRIPOS>MOLECULE
4_lactone
 9 9 0 0 0
****
USER_CHARGES
INVALID_CHARGES
Pose:  25 Cluster:  25 Fr_nu:   8111 TotEn:   -14.62
@<TRIPOS>ATOM
      1 C1        -54.3284   -9.8432  -47.4375 C.2    1 LIG       0.04000
      2 C2        -55.1693  -10.3890  -48.6055 C.3    1 LIG       0.11000
      3 C3        -54.8374   -9.0404  -49.2372 C.3    1 LIG       0.08100
      4 O1        -53.9669  -10.2187  -46.3454 O.2    1 LIG      -0.32000
      5 O2        -54.0728   -8.6610  -48.0595 O.3    1 LIG      -0.27100
      6 H1        -54.7360  -11.2616  -49.0968 H      1 LIG       0.09000
      7 H2        -56.2199  -10.5522  -48.3598 H      1 LIG       0.09000
      8 H3        -54.2088   -9.0779  -50.1311 H      1 LIG       0.09000
      9 H4        -55.6881   -8.3721  -49.3964 H      1 LIG       0.09000
@<TRIPOS>BOND
      1       1       2 1
      2       1       4 2
      3       1       5 1
      4       2       3 1
      5       3       5 1
      6       2       6 1
      7       2       7 1
      8       3       8 1
      9       3       9 1
@<TRIPOS>ALT_TYPE
CGenFF_4.0_ALT_TYPE_SET
CGenFF_4.0 1 CG2O4 2 CG3C41 3 CG3C41 4 OG2D1 5 OG3C51 6 HGA2 7 HGA2 8 HGA2 9 HGA2
@<TRIPOS>MOLECULE
4_lactone
 9 9 0 0 0
****
USER_CHARGES
INVALID_CHARGES
Pose:  26 Cluster:  26 Fr_nu: 329681 TotEn:   -14.35
@<TRIPOS>ATOM
      1 C1        -72.2808  -11.2433  -46.0846 C.2    1 LIG       0.04000
      2 C2        -72.9435  -11.2137  -44.6957 C.3    1 LIG       0.11000
      3 C3        -73.9905  -12.0903  -45.3763 C.3    1 LIG       0.08100
      4 O1        -71.2904  -10.7894  -46.6114 O.2    1 LIG      -0.32000
      5 O2        -73.2514  -12.0262  -46.6273 O.3    1 LIG      -0.27100
      6 H1        -72.3579  -11.6971  -43.9122 H      1 LIG       0.09000
      7 H2        -73.2826  -10.2241  -44.3851 H      1 LIG       0.09000
      8 H3        -74.0644  -13.1157  -45.0037 H      1 LIG       0.09000
      9 H4        -74.9853  -11.6471  -45.4742 H      1 LIG       0.09000
@<TRIPOS>BOND
      1       1       2 1
      2       1       4 2
      3       1       5 1
      4       2       3 1
      5       3       5 1
      6       2       6 1
      7       2       7 1
      8       3       8 1
      9       3       9 1
@<TRIPOS>ALT_TYPE
CGenFF_4.0_ALT_TYPE_SET
CGenFF_4.0 1 CG2O4 2 CG3C41 3 CG3C41 4 OG2D1 5 OG3C51 6 HGA2 7 HGA2 8 HGA2 9 HGA2
@<TRIPOS>MOLECULE
4_lactone
 9 9 0 0 0
****
USER_CHARGES
INVALID_CHARGES
Pose:  27 Cluster:  27 Fr_nu: 7397806 TotEn:   -14.32
@<TRIPOS>ATOM
      1 C1        -54.2614  -24.1744  -20.6472 C.2    1 LIG       0.04000
      2 C2        -55.5682  -24.9801  -20.7582 C.3    1 LIG       0.11000
      3 C3        -55.8636  -24.0008  -21.8903 C.3    1 LIG       0.08100
      4 O1        -53.2618  -24.1834  -19.9653 O.2    1 LIG      -0.32000
      5 O2        -54.5898  -23.3354  -21.6660 O.3    1 LIG      -0.27100
      6 H1        -55.4264  -26.0200  -21.0564 H      1 LIG       0.09000
      7 H2        -56.2149  -24.9023  -19.8827 H      1 LIG       0.09000
      8 H3        -55.9198  -24.4371  -22.8913 H      1 LIG       0.09000
      9 H4        -56.7057  -23.3241  -21.7209 H      1 LIG       0.09000
@<TRIPOS>BOND
      1       1       2 1
      2       1       4 2
      3       1       5 1
      4       2       3 1
      5       3       5 1
      6       2       6 1
      7       2       7 1
      8       3       8 1
      9       3       9 1
@<TRIPOS>ALT_TYPE
CGenFF_4.0_ALT_TYPE_SET
CGenFF_4.0 1 CG2O4 2 CG3C41 3 CG3C41 4 OG2D1 5 OG3C51 6 HGA2 7 HGA2 8 HGA2 9 HGA2
@<TRIPOS>MOLECULE
4_lactone
 9 9 0 0 0
****
USER_CHARGES
INVALID_CHARGES
Pose:  28 Cluster:  28 Fr_nu: 110218 TotEn:   -14.31
@<TRIPOS>ATOM
      1 C1        -76.4912  -11.8880  -42.3631 C.2    1 LIG       0.04000
      2 C2        -76.3130  -13.1978  -43.1517 C.3    1 LIG       0.11000
      3 C3        -75.8999  -12.2529  -44.2761 C.3    1 LIG       0.08100
      4 O1        -76.8291  -11.5547  -41.2500 O.2    1 LIG      -0.32000
      5 O2        -76.1137  -11.1049  -43.4090 O.3    1 LIG      -0.27100
      6 H1        -75.5257  -13.8469  -42.7652 H      1 LIG       0.09000
      7 H2        -77.2401  -13.7503  -43.3128 H      1 LIG       0.09000
      8 H3        -74.8575  -12.3266  -44.5978 H      1 LIG       0.09000
      9 H4        -76.5663  -12.2313  -45.1428 H      1 LIG       0.09000
@<TRIPOS>BOND
      1       1       2 1
      2       1       4 2
      3       1       5 1
      4       2       3 1
      5       3       5 1
      6       2       6 1
      7       2       7 1
      8       3       8 1
      9       3       9 1
@<TRIPOS>ALT_TYPE
CGenFF_4.0_ALT_TYPE_SET
CGenFF_4.0 1 CG2O4 2 CG3C41 3 CG3C41 4 OG2D1 5 OG3C51 6 HGA2 7 HGA2 8 HGA2 9 HGA2
@<TRIPOS>MOLECULE
4_lactone
 9 9 0 0 0
****
USER_CHARGES
INVALID_CHARGES
Pose:  29 Cluster:  29 Fr_nu: 7475701 TotEn:   -14.24
@<TRIPOS>ATOM
      1 C1        -53.8769  -24.4087  -21.1508 C.2    1 LIG       0.04000
      2 C2        -54.7598  -25.0391  -22.2427 C.3    1 LIG       0.11000
      3 C3        -55.8975  -24.5308  -21.3623 C.3    1 LIG       0.08100
      4 O1        -52.6958  -24.2777  -20.9225 O.2    1 LIG      -0.32000
      5 O2        -54.9389  -23.9849  -20.4144 O.3    1 LIG      -0.27100
      6 H1        -54.6680  -24.5627  -23.2200 H      1 LIG       0.09000
      7 H2        -54.6672  -26.1238  -22.3191 H      1 LIG       0.09000
      8 H3        -56.5219  -23.7475  -21.8006 H      1 LIG       0.09000
      9 H4        -56.5204  -25.3037  -20.9037 H      1 LIG       0.09000
@<TRIPOS>BOND
      1       1       2 1
      2       1       4 2
      3       1       5 1
      4       2       3 1
      5       3       5 1
      6       2       6 1
      7       2       7 1
      8       3       8 1
      9       3       9 1
@<TRIPOS>ALT_TYPE
CGenFF_4.0_ALT_TYPE_SET
CGenFF_4.0 1 CG2O4 2 CG3C41 3 CG3C41 4 OG2D1 5 OG3C51 6 HGA2 7 HGA2 8 HGA2 9 HGA2
@<TRIPOS>MOLECULE
4_lactone
 9 9 0 0 0
****
USER_CHARGES
INVALID_CHARGES
Pose:  30 Cluster:  30 Fr_nu: 2156886 TotEn:   -13.97
@<TRIPOS>ATOM
      1 C1        -78.4261    3.3744  -53.7691 C.2    1 LIG       0.04000
      2 C2        -79.9185    3.0119  -53.6659 C.3    1 LIG       0.11000
      3 C3        -79.3828    1.5839  -53.6227 C.3    1 LIG       0.08100
      4 O1        -77.7548    4.3772  -53.8593 O.2    1 LIG      -0.32000
      5 O2        -78.0186    2.0775  -53.7266 O.3    1 LIG      -0.27100
      6 H1        -80.4006    3.3647  -52.7529 H      1 LIG       0.09000
      7 H2        -80.5023    3.2731  -54.5500 H      1 LIG       0.09000
      8 H3        -79.5463    1.0448  -52.6856 H      1 LIG       0.09000
      9 H4        -79.6484    0.9545  -54.4765 H      1 LIG       0.09000
@<TRIPOS>BOND
      1       1       2 1
      2       1       4 2
      3       1       5 1
      4       2       3 1
      5       3       5 1
      6       2       6 1
      7       2       7 1
      8       3       8 1
      9       3       9 1
@<TRIPOS>ALT_TYPE
CGenFF_4.0_ALT_TYPE_SET
CGenFF_4.0 1 CG2O4 2 CG3C41 3 CG3C41 4 OG2D1 5 OG3C51 6 HGA2 7 HGA2 8 HGA2 9 HGA2
@<TRIPOS>MOLECULE
4_lactone
 9 9 0 0 0
****
USER_CHARGES
INVALID_CHARGES
Pose:  31 Cluster:  31 Fr_nu:   8967 TotEn:   -13.92
@<TRIPOS>ATOM
      1 C1        -50.0224   -9.0570  -30.1393 C.2    1 LIG       0.04000
      2 C2        -50.2153  -10.1420  -29.0646 C.3    1 LIG       0.11000
      3 C3        -51.5797  -10.3016  -29.7288 C.3    1 LIG       0.08100
      4 O1        -49.1632   -8.2727  -30.4723 O.2    1 LIG      -0.32000
      5 O2        -51.2544   -9.2517  -30.6815 O.3    1 LIG      -0.27100
      6 H1        -49.5383  -10.9919  -29.1631 H      1 LIG       0.09000
      7 H2        -50.2269   -9.7594  -28.0427 H      1 LIG       0.09000
      8 H3        -51.7546  -11.2587  -30.2276 H      1 LIG       0.09000
      9 H4        -52.4398  -10.0305  -29.1104 H      1 LIG       0.09000
@<TRIPOS>BOND
      1       1       2 1
      2       1       4 2
      3       1       5 1
      4       2       3 1
      5       3       5 1
      6       2       6 1
      7       2       7 1
      8       3       8 1
      9       3       9 1
@<TRIPOS>ALT_TYPE
CGenFF_4.0_ALT_TYPE_SET
CGenFF_4.0 1 CG2O4 2 CG3C41 3 CG3C41 4 OG2D1 5 OG3C51 6 HGA2 7 HGA2 8 HGA2 9 HGA2
@<TRIPOS>MOLECULE
4_lactone
 9 9 0 0 0
****
USER_CHARGES
INVALID_CHARGES
Pose:  32 Cluster:  32 Fr_nu: 2586392 TotEn:   -13.56
@<TRIPOS>ATOM
      1 C1        -59.1658  -20.4367  -24.3610 C.2    1 LIG       0.04000
      2 C2        -60.4570  -21.1616  -24.7812 C.3    1 LIG       0.11000
      3 C3        -59.7872  -22.3590  -24.1137 C.3    1 LIG       0.08100
      4 O1        -58.6960  -19.3252  -24.4511 O.2    1 LIG      -0.32000
      5 O2        -58.6278  -21.5447  -23.7844 O.3    1 LIG      -0.27100
      6 H1        -61.3573  -20.7883  -24.2907 H      1 LIG       0.09000
      7 H2        -60.5947  -21.2361  -25.8611 H      1 LIG       0.09000
      8 H3        -60.2817  -22.7383  -23.2153 H      1 LIG       0.09000
      9 H4        -59.5224  -23.1838  -24.7809 H      1 LIG       0.09000
@<TRIPOS>BOND
      1       1       2 1
      2       1       4 2
      3       1       5 1
      4       2       3 1
      5       3       5 1
      6       2       6 1
      7       2       7 1
      8       3       8 1
      9       3       9 1
@<TRIPOS>ALT_TYPE
CGenFF_4.0_ALT_TYPE_SET
CGenFF_4.0 1 CG2O4 2 CG3C41 3 CG3C41 4 OG2D1 5 OG3C51 6 HGA2 7 HGA2 8 HGA2 9 HGA2
@<TRIPOS>MOLECULE
4_lactone
 9 9 0 0 0
****
USER_CHARGES
INVALID_CHARGES
Pose:  33 Cluster:  33 Fr_nu: 4940123 TotEn:   -13.48
@<TRIPOS>ATOM
      1 C1        -54.6688   -9.7331  -48.3672 C.2    1 LIG       0.04000
      2 C2        -55.8115   -9.2407  -49.2733 C.3    1 LIG       0.11000
      3 C3        -55.1725  -10.1857  -50.2866 C.3    1 LIG       0.08100
      4 O1        -54.2777   -9.5401  -47.2385 O.2    1 LIG      -0.32000
      5 O2        -54.1510  -10.5549  -49.3192 O.3    1 LIG      -0.27100
      6 H1        -56.8073   -9.5211  -48.9266 H      1 LIG       0.09000
      7 H2        -55.7602   -8.1783  -49.5172 H      1 LIG       0.09000
      8 H3        -55.7797  -11.0463  -50.5801 H      1 LIG       0.09000
      9 H4        -54.7369   -9.7073  -51.1681 H      1 LIG       0.09000
@<TRIPOS>BOND
      1       1       2 1
      2       1       4 2
      3       1       5 1
      4       2       3 1
      5       3       5 1
      6       2       6 1
      7       2       7 1
      8       3       8 1
      9       3       9 1
@<TRIPOS>ALT_TYPE
CGenFF_4.0_ALT_TYPE_SET
CGenFF_4.0 1 CG2O4 2 CG3C41 3 CG3C41 4 OG2D1 5 OG3C51 6 HGA2 7 HGA2 8 HGA2 9 HGA2
@<TRIPOS>MOLECULE
4_lactone
 9 9 0 0 0
****
USER_CHARGES
INVALID_CHARGES
Pose:  34 Cluster:  34 Fr_nu: 247288 TotEn:   -13.39
@<TRIPOS>ATOM
      1 C1        -76.5312  -10.4922  -41.2917 C.2    1 LIG       0.04000
      2 C2        -76.5312  -10.4922  -42.8309 C.3    1 LIG       0.11000
      3 C3        -76.0630  -11.9331  -42.6507 C.3    1 LIG       0.08100
      4 O1        -76.7830   -9.7154  -40.3986 O.2    1 LIG      -0.32000
      5 O2        -76.1107  -11.7827  -41.2048 O.3    1 LIG      -0.27100
      6 H1        -77.5194  -10.3675  -43.2764 H      1 LIG       0.09000
      7 H2        -75.8055   -9.8097  -43.2762 H      1 LIG       0.09000
      8 H3        -76.7564  -12.7035  -42.9990 H      1 LIG       0.09000
      9 H4        -75.0488  -12.1466  -42.9993 H      1 LIG       0.09000
@<TRIPOS>BOND
      1       1       2 1
      2       1       4 2
      3       1       5 1
      4       2       3 1
      5       3       5 1
      6       2       6 1
      7       2       7 1
      8       3       8 1
      9       3       9 1
@<TRIPOS>ALT_TYPE
CGenFF_4.0_ALT_TYPE_SET
CGenFF_4.0 1 CG2O4 2 CG3C41 3 CG3C41 4 OG2D1 5 OG3C51 6 HGA2 7 HGA2 8 HGA2 9 HGA2
@<TRIPOS>MOLECULE
4_lactone
 9 9 0 0 0
****
USER_CHARGES
INVALID_CHARGES
Pose:  35 Cluster:  35 Fr_nu: 234683 TotEn:   -13.36
@<TRIPOS>ATOM
      1 C1        -57.1517   -4.0058  -19.3650 C.2    1 LIG       0.04000
      2 C2        -57.3064   -2.6959  -18.5717 C.3    1 LIG       0.11000
      3 C3        -57.2608   -3.6316  -17.3674 C.3    1 LIG       0.08100
      4 O1        -57.0773   -4.3443  -20.5244 O.2    1 LIG      -0.32000
      5 O2        -57.1195   -4.7807  -18.2478 O.3    1 LIG      -0.27100
      6 H1        -56.4624   -2.0118  -18.6722 H      1 LIG       0.09000
      7 H2        -58.2553   -2.1835  -18.7388 H      1 LIG       0.09000
      8 H3        -56.3936   -3.5173  -16.7113 H      1 LIG       0.09000
      9 H4        -58.1804   -3.6874  -16.7784 H      1 LIG       0.09000
@<TRIPOS>BOND
      1       1       2 1
      2       1       4 2
      3       1       5 1
      4       2       3 1
      5       3       5 1
      6       2       6 1
      7       2       7 1
      8       3       8 1
      9       3       9 1
@<TRIPOS>ALT_TYPE
CGenFF_4.0_ALT_TYPE_SET
CGenFF_4.0 1 CG2O4 2 CG3C41 3 CG3C41 4 OG2D1 5 OG3C51 6 HGA2 7 HGA2 8 HGA2 9 HGA2
@<TRIPOS>MOLECULE
4_lactone
 9 9 0 0 0
****
USER_CHARGES
INVALID_CHARGES
Pose:  36 Cluster:  36 Fr_nu: 374770 TotEn:   -13.07
@<TRIPOS>ATOM
      1 C1        -73.6965  -12.8394  -46.8035 C.2    1 LIG       0.04000
      2 C2        -74.7174  -13.0166  -45.6653 C.3    1 LIG       0.11000
      3 C3        -73.8027  -12.0370  -44.9361 C.3    1 LIG       0.08100
      4 O1        -73.5323  -13.2539  -47.9285 O.2    1 LIG      -0.32000
      5 O2        -72.9258  -11.9714  -46.0947 O.3    1 LIG      -0.27100
      6 H1        -75.7162  -12.6461  -45.9011 H      1 LIG       0.09000
      7 H2        -74.7550  -14.0266  -45.2541 H      1 LIG       0.09000
      8 H3        -74.2404  -11.0618  -44.7060 H      1 LIG       0.09000
      9 H4        -73.2835  -12.4384  -44.0615 H      1 LIG       0.09000
@<TRIPOS>BOND
      1       1       2 1
      2       1       4 2
      3       1       5 1
      4       2       3 1
      5       3       5 1
      6       2       6 1
      7       2       7 1
      8       3       8 1
      9       3       9 1
@<TRIPOS>ALT_TYPE
CGenFF_4.0_ALT_TYPE_SET
CGenFF_4.0 1 CG2O4 2 CG3C41 3 CG3C41 4 OG2D1 5 OG3C51 6 HGA2 7 HGA2 8 HGA2 9 HGA2
@<TRIPOS>MOLECULE
4_lactone
 9 9 0 0 0
****
USER_CHARGES
INVALID_CHARGES
Pose:  37 Cluster:  37 Fr_nu: 836234 TotEn:   -12.96
@<TRIPOS>ATOM
      1 C1        -59.2881    1.1565  -42.6427 C.2    1 LIG       0.04000
      2 C2        -60.1497    2.0440  -43.5588 C.3    1 LIG       0.11000
      3 C3        -58.9940    1.8457  -44.5351 C.3    1 LIG       0.08100
      4 O1        -59.3564    0.6930  -41.5270 O.2    1 LIG      -0.32000
      5 O2        -58.2940    1.0228  -43.5612 O.3    1 LIG      -0.27100
      6 H1        -61.0993    1.5931  -43.8511 H      1 LIG       0.09000
      7 H2        -60.2898    3.0613  -43.1897 H      1 LIG       0.09000
      8 H3        -59.2314    1.2830  -45.4420 H      1 LIG       0.09000
      9 H4        -58.4257    2.7465  -44.7824 H      1 LIG       0.09000
@<TRIPOS>BOND
      1       1       2 1
      2       1       4 2
      3       1       5 1
      4       2       3 1
      5       3       5 1
      6       2       6 1
      7       2       7 1
      8       3       8 1
      9       3       9 1
@<TRIPOS>ALT_TYPE
CGenFF_4.0_ALT_TYPE_SET
CGenFF_4.0 1 CG2O4 2 CG3C41 3 CG3C41 4 OG2D1 5 OG3C51 6 HGA2 7 HGA2 8 HGA2 9 HGA2
@<TRIPOS>MOLECULE
4_lactone
 9 9 0 0 0
****
USER_CHARGES
INVALID_CHARGES
Pose:  38 Cluster:  38 Fr_nu: 124643 TotEn:   -12.95
@<TRIPOS>ATOM
      1 C1        -75.7921  -11.6809  -43.1391 C.2    1 LIG       0.04000
      2 C2        -75.6435  -13.2113  -43.0693 C.3    1 LIG       0.11000
      3 C3        -75.0811  -13.0397  -44.4772 C.3    1 LIG       0.08100
      4 O1        -76.1914  -10.7889  -42.4255 O.2    1 LIG      -0.32000
      5 O2        -75.2822  -11.6014  -44.3974 O.3    1 LIG      -0.27100
      6 H1        -74.9346  -13.5561  -42.3149 H      1 LIG       0.09000
      7 H2        -76.5910  -13.7480  -42.9990 H      1 LIG       0.09000
      8 H3        -74.0244  -13.2929  -44.5993 H      1 LIG       0.09000
      9 H4        -75.6755  -13.4846  -45.2800 H      1 LIG       0.09000
@<TRIPOS>BOND
      1       1       2 1
      2       1       4 2
      3       1       5 1
      4       2       3 1
      5       3       5 1
      6       2       6 1
      7       2       7 1
      8       3       8 1
      9       3       9 1
@<TRIPOS>ALT_TYPE
CGenFF_4.0_ALT_TYPE_SET
CGenFF_4.0 1 CG2O4 2 CG3C41 3 CG3C41 4 OG2D1 5 OG3C51 6 HGA2 7 HGA2 8 HGA2 9 HGA2
@<TRIPOS>MOLECULE
4_lactone
 9 9 0 0 0
****
USER_CHARGES
INVALID_CHARGES
Pose:  39 Cluster:  39 Fr_nu: 7476406 TotEn:   -12.91
@<TRIPOS>ATOM
      1 C1        -53.5753  -24.7923  -20.6503 C.2    1 LIG       0.04000
      2 C2        -54.9940  -24.3305  -21.0285 C.3    1 LIG       0.11000
      3 C3        -54.7250  -25.1404  -22.2933 C.3    1 LIG       0.08100
      4 O1        -52.8074  -24.6524  -19.7256 O.2    1 LIG      -0.32000
      5 O2        -53.4025  -25.4944  -21.8022 O.3    1 LIG      -0.27100
      6 H1        -55.7776  -24.7182  -20.3757 H      1 LIG       0.09000
      7 H2        -55.0894  -23.2523  -21.1668 H      1 LIG       0.09000
      8 H3        -55.3534  -26.0243  -22.4324 H      1 LIG       0.09000
      9 H4        -54.6680  -24.5627  -23.2200 H      1 LIG       0.09000
@<TRIPOS>BOND
      1       1       2 1
      2       1       4 2
      3       1       5 1
      4       2       3 1
      5       3       5 1
      6       2       6 1
      7       2       7 1
      8       3       8 1
      9       3       9 1
@<TRIPOS>ALT_TYPE
CGenFF_4.0_ALT_TYPE_SET
CGenFF_4.0 1 CG2O4 2 CG3C41 3 CG3C41 4 OG2D1 5 OG3C51 6 HGA2 7 HGA2 8 HGA2 9 HGA2
@<TRIPOS>MOLECULE
4_lactone
 9 9 0 0 0
****
USER_CHARGES
INVALID_CHARGES
Pose:  40 Cluster:  40 Fr_nu: 3711780 TotEn:   -12.79
@<TRIPOS>ATOM
      1 C1        -52.8927    3.3429  -34.4427 C.2    1 LIG       0.04000
      2 C2        -51.5753    3.6205  -33.6966 C.3    1 LIG       0.11000
      3 C3        -51.8451    2.2502  -33.0822 C.3    1 LIG       0.08100
      4 O1        -53.5951    3.9032  -35.2533 O.2    1 LIG      -0.32000
      5 O2        -53.0712    2.1294  -33.8552 O.3    1 LIG      -0.27100
      6 H1        -50.7007    3.6846  -34.3458 H      1 LIG       0.09000
      7 H2        -51.6227    4.4665  -33.0090 H      1 LIG       0.09000
      8 H3        -51.1275    1.4663  -33.3392 H      1 LIG       0.09000
      9 H4        -52.0459    2.2466  -32.0073 H      1 LIG       0.09000
@<TRIPOS>BOND
      1       1       2 1
      2       1       4 2
      3       1       5 1
      4       2       3 1
      5       3       5 1
      6       2       6 1
      7       2       7 1
      8       3       8 1
      9       3       9 1
@<TRIPOS>ALT_TYPE
CGenFF_4.0_ALT_TYPE_SET
CGenFF_4.0 1 CG2O4 2 CG3C41 3 CG3C41 4 OG2D1 5 OG3C51 6 HGA2 7 HGA2 8 HGA2 9 HGA2
@<TRIPOS>MOLECULE
4_lactone
 9 9 0 0 0
****
USER_CHARGES
INVALID_CHARGES
Pose:  41 Cluster:  41 Fr_nu: 7477579 TotEn:   -12.67
@<TRIPOS>ATOM
      1 C1        -39.8811   -3.2882  -46.8069 C.2    1 LIG       0.04000
      2 C2        -39.1142   -4.0449  -47.9062 C.3    1 LIG       0.11000
      3 C3        -40.4551   -4.7444  -48.1078 C.3    1 LIG       0.08100
      4 O1        -39.6515   -2.4248  -45.9907 O.2    1 LIG      -0.32000
      5 O2        -41.0448   -3.9523  -47.0399 O.3    1 LIG      -0.27100
      6 H1        -38.7803   -3.4140  -48.7314 H      1 LIG       0.09000
      7 H2        -38.3034   -4.6722  -47.5323 H      1 LIG       0.09000
      8 H3        -40.9470   -4.5584  -49.0665 H      1 LIG       0.09000
      9 H4        -40.4704   -5.8119  -47.8716 H      1 LIG       0.09000
@<TRIPOS>BOND
      1       1       2 1
      2       1       4 2
      3       1       5 1
      4       2       3 1
      5       3       5 1
      6       2       6 1
      7       2       7 1
      8       3       8 1
      9       3       9 1
@<TRIPOS>ALT_TYPE
CGenFF_4.0_ALT_TYPE_SET
CGenFF_4.0 1 CG2O4 2 CG3C41 3 CG3C41 4 OG2D1 5 OG3C51 6 HGA2 7 HGA2 8 HGA2 9 HGA2
@<TRIPOS>MOLECULE
4_lactone
 9 9 0 0 0
****
USER_CHARGES
INVALID_CHARGES
Pose:  42 Cluster:  42 Fr_nu: 7475625 TotEn:   -12.42
@<TRIPOS>ATOM
      1 C1        -55.0323  -24.6812  -21.0327 C.2    1 LIG       0.04000
      2 C2        -55.3480  -25.0211  -22.5003 C.3    1 LIG       0.11000
      3 C3        -56.6310  -24.2462  -22.2149 C.3    1 LIG       0.08100
      4 O1        -54.1381  -24.8807  -20.2422 O.2    1 LIG      -0.32000
      5 O2        -56.1975  -24.0045  -20.8477 O.3    1 LIG      -0.27100
      6 H1        -54.6680  -24.5627  -23.2200 H      1 LIG       0.09000
      7 H2        -55.4712  -26.0880  -22.6938 H      1 LIG       0.09000
      8 H3        -56.7537  -23.3123  -22.7700 H      1 LIG       0.09000
      9 H4        -57.5532  -24.8329  -22.2461 H      1 LIG       0.09000
@<TRIPOS>BOND
      1       1       2 1
      2       1       4 2
      3       1       5 1
      4       2       3 1
      5       3       5 1
      6       2       6 1
      7       2       7 1
      8       3       8 1
      9       3       9 1
@<TRIPOS>ALT_TYPE
CGenFF_4.0_ALT_TYPE_SET
CGenFF_4.0 1 CG2O4 2 CG3C41 3 CG3C41 4 OG2D1 5 OG3C51 6 HGA2 7 HGA2 8 HGA2 9 HGA2
@<TRIPOS>MOLECULE
4_lactone
 9 9 0 0 0
****
USER_CHARGES
INVALID_CHARGES
Pose:  43 Cluster:  43 Fr_nu: 6016549 TotEn:   -12.36
@<TRIPOS>ATOM
      1 C1        -80.7027  -23.5034  -43.5105 C.2    1 LIG       0.04000
      2 C2        -79.7735  -23.5847  -44.7349 C.3    1 LIG       0.11000
      3 C3        -79.4622  -22.1367  -44.3681 C.3    1 LIG       0.08100
      4 O1        -81.4688  -24.2313  -42.9208 O.2    1 LIG      -0.32000
      5 O2        -80.3797  -22.2099  -43.2419 O.3    1 LIG      -0.27100
      6 H1        -78.9485  -24.2897  -44.6220 H      1 LIG       0.09000
      7 H2        -80.2960  -23.7326  -45.6814 H      1 LIG       0.09000
      8 H3        -78.4373  -21.9408  -44.0412 H      1 LIG       0.09000
      9 H4        -79.7802  -21.3867  -45.0974 H      1 LIG       0.09000
@<TRIPOS>BOND
      1       1       2 1
      2       1       4 2
      3       1       5 1
      4       2       3 1
      5       3       5 1
      6       2       6 1
      7       2       7 1
      8       3       8 1
      9       3       9 1
@<TRIPOS>ALT_TYPE
CGenFF_4.0_ALT_TYPE_SET
CGenFF_4.0 1 CG2O4 2 CG3C41 3 CG3C41 4 OG2D1 5 OG3C51 6 HGA2 7 HGA2 8 HGA2 9 HGA2
@<TRIPOS>MOLECULE
4_lactone
 9 9 0 0 0
****
USER_CHARGES
INVALID_CHARGES
Pose:  44 Cluster:  44 Fr_nu:   1517 TotEn:   -11.82
@<TRIPOS>ATOM
      1 C1        -76.5866  -10.6971  -40.4736 C.2    1 LIG       0.04000
      2 C2        -76.0741  -11.7524  -41.4702 C.3    1 LIG       0.11000
      3 C3        -76.3727  -10.6645  -42.4974 C.3    1 LIG       0.08100
      4 O1        -76.7559  -10.6049  -39.2790 O.2    1 LIG      -0.32000
      5 O2        -76.8304   -9.7741  -41.4423 O.3    1 LIG      -0.27100
      6 H1        -75.0211  -12.0092  -41.3448 H      1 LIG       0.09000
      7 H2        -76.6966  -12.6465  -41.5313 H      1 LIG       0.09000
      8 H3        -75.5040  -10.2561  -43.0210 H      1 LIG       0.09000
      9 H4        -77.1735  -10.8923  -43.2063 H      1 LIG       0.09000
@<TRIPOS>BOND
      1       1       2 1
      2       1       4 2
      3       1       5 1
      4       2       3 1
      5       3       5 1
      6       2       6 1
      7       2       7 1
      8       3       8 1
      9       3       9 1
@<TRIPOS>ALT_TYPE
CGenFF_4.0_ALT_TYPE_SET
CGenFF_4.0 1 CG2O4 2 CG3C41 3 CG3C41 4 OG2D1 5 OG3C51 6 HGA2 7 HGA2 8 HGA2 9 HGA2
@<TRIPOS>MOLECULE
4_lactone
 9 9 0 0 0
****
USER_CHARGES
INVALID_CHARGES
Pose:  45 Cluster:  45 Fr_nu: 3200960 TotEn:   -11.62
@<TRIPOS>ATOM
      1 C1        -41.4537  -12.4932  -43.6903 C.2    1 LIG       0.04000
      2 C2        -42.9673  -12.6418  -43.4535 C.3    1 LIG       0.11000
      3 C3        -43.0619  -12.0446  -44.8543 C.3    1 LIG       0.08100
      4 O1        -40.4291  -12.7188  -43.0874 O.2    1 LIG      -0.32000
      5 O2        -41.6118  -11.9643  -44.9333 O.3    1 LIG      -0.27100
      6 H1        -43.3036  -13.6752  -43.3555 H      1 LIG       0.09000
      7 H2        -43.3549  -12.0195  -42.6452 H      1 LIG       0.09000
      8 H3        -43.4716  -12.7045  -45.6239 H      1 LIG       0.09000
      9 H4        -43.5230  -11.0550  -44.9150 H      1 LIG       0.09000
@<TRIPOS>BOND
      1       1       2 1
      2       1       4 2
      3       1       5 1
      4       2       3 1
      5       3       5 1
      6       2       6 1
      7       2       7 1
      8       3       8 1
      9       3       9 1
@<TRIPOS>ALT_TYPE
CGenFF_4.0_ALT_TYPE_SET
CGenFF_4.0 1 CG2O4 2 CG3C41 3 CG3C41 4 OG2D1 5 OG3C51 6 HGA2 7 HGA2 8 HGA2 9 HGA2
@<TRIPOS>MOLECULE
4_lactone
 9 9 0 0 0
****
USER_CHARGES
INVALID_CHARGES
Pose:  46 Cluster:  46 Fr_nu: 3233198 TotEn:   -11.44
@<TRIPOS>ATOM
      1 C1        -80.6937  -24.3844  -44.1525 C.2    1 LIG       0.04000
      2 C2        -80.8208  -24.7035  -45.6529 C.3    1 LIG       0.11000
      3 C3        -79.5329  -23.8912  -45.7499 C.3    1 LIG       0.08100
      4 O1        -81.3064  -24.6164  -43.1351 O.2    1 LIG      -0.32000
      5 O2        -79.5468  -23.6711  -44.3122 O.3    1 LIG      -0.27100
      6 H1        -80.7308  -25.7643  -45.8920 H      1 LIG       0.09000
      7 H2        -81.6974  -24.2617  -46.1295 H      1 LIG       0.09000
      8 H3        -78.6451  -24.4466  -46.0642 H      1 LIG       0.09000
      9 H4        -79.6094  -22.9499  -46.3012 H      1 LIG       0.09000
@<TRIPOS>BOND
      1       1       2 1
      2       1       4 2
      3       1       5 1
      4       2       3 1
      5       3       5 1
      6       2       6 1
      7       2       7 1
      8       3       8 1
      9       3       9 1
@<TRIPOS>ALT_TYPE
CGenFF_4.0_ALT_TYPE_SET
CGenFF_4.0 1 CG2O4 2 CG3C41 3 CG3C41 4 OG2D1 5 OG3C51 6 HGA2 7 HGA2 8 HGA2 9 HGA2
@<TRIPOS>MOLECULE
4_lactone
 9 9 0 0 0
****
USER_CHARGES
INVALID_CHARGES
Pose:  47 Cluster:  47 Fr_nu: 5502559 TotEn:   -11.37
@<TRIPOS>ATOM
      1 C1        -79.9357  -25.9046  -44.2992 C.2    1 LIG       0.04000
      2 C2        -79.5019  -27.3205  -44.7189 C.3    1 LIG       0.11000
      3 C3        -78.5267  -26.5609  -45.6132 C.3    1 LIG       0.08100
      4 O1        -80.7407  -25.4031  -43.5477 O.2    1 LIG      -0.32000
      5 O2        -79.0419  -25.2926  -45.1216 O.3    1 LIG      -0.27100
      6 H1        -79.0509  -27.9048  -43.9153 H      1 LIG       0.09000
      7 H2        -80.2766  -27.8885  -45.2366 H      1 LIG       0.09000
      8 H3        -77.4674  -26.6862  -45.3727 H      1 LIG       0.09000
      9 H4        -78.6896  -26.6708  -46.6888 H      1 LIG       0.09000
@<TRIPOS>BOND
      1       1       2 1
      2       1       4 2
      3       1       5 1
      4       2       3 1
      5       3       5 1
      6       2       6 1
      7       2       7 1
      8       3       8 1
      9       3       9 1
@<TRIPOS>ALT_TYPE
CGenFF_4.0_ALT_TYPE_SET
CGenFF_4.0 1 CG2O4 2 CG3C41 3 CG3C41 4 OG2D1 5 OG3C51 6 HGA2 7 HGA2 8 HGA2 9 HGA2
@<TRIPOS>MOLECULE
4_lactone
 9 9 0 0 0
****
USER_CHARGES
INVALID_CHARGES
Pose:  48 Cluster:  48 Fr_nu: 276464 TotEn:   -11.27
@<TRIPOS>ATOM
      1 C1        -76.6937  -11.2652  -43.0441 C.2    1 LIG       0.04000
      2 C2        -76.4406  -12.1357  -44.2881 C.3    1 LIG       0.11000
      3 C3        -75.5247  -12.9047  -43.3406 C.3    1 LIG       0.08100
      4 O1        -77.3496  -10.2904  -42.7547 O.2    1 LIG      -0.32000
      5 O2        -75.8600  -11.9956  -42.2559 O.3    1 LIG      -0.27100
      6 H1        -77.3204  -12.6769  -44.6396 H      1 LIG       0.09000
      7 H2        -75.9442  -11.6104  -45.1057 H      1 LIG       0.09000
      8 H3        -75.8295  -13.9305  -43.1157 H      1 LIG       0.09000
      9 H4        -74.4587  -12.8673  -43.5812 H      1 LIG       0.09000
@<TRIPOS>BOND
      1       1       2 1
      2       1       4 2
      3       1       5 1
      4       2       3 1
      5       3       5 1
      6       2       6 1
      7       2       7 1
      8       3       8 1
      9       3       9 1
@<TRIPOS>ALT_TYPE
CGenFF_4.0_ALT_TYPE_SET
CGenFF_4.0 1 CG2O4 2 CG3C41 3 CG3C41 4 OG2D1 5 OG3C51 6 HGA2 7 HGA2 8 HGA2 9 HGA2
@<TRIPOS>MOLECULE
4_lactone
 9 9 0 0 0
****
USER_CHARGES
INVALID_CHARGES
Pose:  49 Cluster:  49 Fr_nu: 3355890 TotEn:   -11.07
@<TRIPOS>ATOM
      1 C1        -68.8192   -2.1316  -28.8082 C.2    1 LIG       0.04000
      2 C2        -67.7572   -2.2362  -27.6990 C.3    1 LIG       0.11000
      3 C3        -67.8142   -0.7124  -27.7507 C.3    1 LIG       0.08100
      4 O1        -69.4712   -2.8856  -29.4943 O.2    1 LIG      -0.32000
      5 O2        -68.8180   -0.7716  -28.8016 O.3    1 LIG      -0.27100
      6 H1        -68.1197   -2.6927  -26.7767 H      1 LIG       0.09000
      7 H2        -66.8178   -2.6871  -28.0230 H      1 LIG       0.09000
      8 H3        -68.1994   -0.2220  -26.8525 H      1 LIG       0.09000
      9 H4        -66.9016   -0.2176  -28.0942 H      1 LIG       0.09000
@<TRIPOS>BOND
      1       1       2 1
      2       1       4 2
      3       1       5 1
      4       2       3 1
      5       3       5 1
      6       2       6 1
      7       2       7 1
      8       3       8 1
      9       3       9 1
@<TRIPOS>ALT_TYPE
CGenFF_4.0_ALT_TYPE_SET
CGenFF_4.0 1 CG2O4 2 CG3C41 3 CG3C41 4 OG2D1 5 OG3C51 6 HGA2 7 HGA2 8 HGA2 9 HGA2
@<TRIPOS>MOLECULE
4_lactone
 9 9 0 0 0
****
USER_CHARGES
INVALID_CHARGES
Pose:  50 Cluster:  50 Fr_nu: 7479857 TotEn:   -10.87
@<TRIPOS>ATOM
      1 C1        -80.6161  -25.1820  -44.4441 C.2    1 LIG       0.04000
      2 C2        -80.1719  -26.4085  -45.2612 C.3    1 LIG       0.11000
      3 C3        -79.9390  -25.3698  -46.3543 C.3    1 LIG       0.08100
      4 O1        -81.0280  -24.9529  -43.3296 O.2    1 LIG      -0.32000
      5 O2        -80.3871  -24.3111  -45.4633 O.3    1 LIG      -0.27100
      6 H1        -79.2770  -26.8999  -44.8763 H      1 LIG       0.09000
      7 H2        -80.9692  -27.1284  -45.4529 H      1 LIG       0.09000
      8 H3        -78.8984  -25.2274  -46.6583 H      1 LIG       0.09000
      9 H4        -80.5849  -25.4562  -47.2323 H      1 LIG       0.09000
@<TRIPOS>BOND
      1       1       2 1
      2       1       4 2
      3       1       5 1
      4       2       3 1
      5       3       5 1
      6       2       6 1
      7       2       7 1
      8       3       8 1
      9       3       9 1
@<TRIPOS>ALT_TYPE
CGenFF_4.0_ALT_TYPE_SET
CGenFF_4.0 1 CG2O4 2 CG3C41 3 CG3C41 4 OG2D1 5 OG3C51 6 HGA2 7 HGA2 8 HGA2 9 HGA2
@<TRIPOS>MOLECULE
4_lactone
 9 9 0 0 0
****
USER_CHARGES
INVALID_CHARGES
Pose:  51 Cluster:  51 Fr_nu: 110115 TotEn:   -10.79
@<TRIPOS>ATOM
      1 C1        -76.7505  -11.7908  -43.5966 C.2    1 LIG       0.04000
      2 C2        -76.3130  -13.1978  -43.1517 C.3    1 LIG       0.11000
      3 C3        -75.7715  -13.2826  -44.5756 C.3    1 LIG       0.08100
      4 O1        -77.3244  -10.8402  -43.1156 O.2    1 LIG      -0.32000
      5 O2        -76.2453  -11.9353  -44.8510 O.3    1 LIG      -0.27100
      6 H1        -75.5634  -13.2014  -42.3589 H      1 LIG       0.09000
      7 H2        -77.1414  -13.8688  -42.9184 H      1 LIG       0.09000
      8 H3        -74.6841  -13.3538  -44.6653 H      1 LIG       0.09000
      9 H4        -76.2569  -14.0191  -45.2217 H      1 LIG       0.09000
@<TRIPOS>BOND
      1       1       2 1
      2       1       4 2
      3       1       5 1
      4       2       3 1
      5       3       5 1
      6       2       6 1
      7       2       7 1
      8       3       8 1
      9       3       9 1
@<TRIPOS>ALT_TYPE
CGenFF_4.0_ALT_TYPE_SET
CGenFF_4.0 1 CG2O4 2 CG3C41 3 CG3C41 4 OG2D1 5 OG3C51 6 HGA2 7 HGA2 8 HGA2 9 HGA2
@<TRIPOS>MOLECULE
4_lactone
 9 9 0 0 0
****
USER_CHARGES
INVALID_CHARGES
Pose:  52 Cluster:  52 Fr_nu: 7483358 TotEn:   -10.35
@<TRIPOS>ATOM
      1 C1        -53.5501  -25.1022  -20.1480 C.2    1 LIG       0.04000
      2 C2        -54.2894  -25.7860  -21.3121 C.3    1 LIG       0.11000
      3 C3        -54.9189  -24.4069  -21.4842 C.3    1 LIG       0.08100
      4 O1        -52.7357  -25.4057  -19.3060 O.2    1 LIG      -0.32000
      5 O2        -54.1507  -23.9001  -20.3579 O.3    1 LIG      -0.27100
      6 H1        -53.6371  -26.1135  -22.1231 H      1 LIG       0.09000
      7 H2        -54.9684  -26.5821  -21.0020 H      1 LIG       0.09000
      8 H3        -54.6680  -23.8841  -22.4112 H      1 LIG       0.09000
      9 H4        -55.9943  -24.3522  -21.2941 H      1 LIG       0.09000
@<TRIPOS>BOND
      1       1       2 1
      2       1       4 2
      3       1       5 1
      4       2       3 1
      5       3       5 1
      6       2       6 1
      7       2       7 1
      8       3       8 1
      9       3       9 1
@<TRIPOS>ALT_TYPE
CGenFF_4.0_ALT_TYPE_SET
CGenFF_4.0 1 CG2O4 2 CG3C41 3 CG3C41 4 OG2D1 5 OG3C51 6 HGA2 7 HGA2 8 HGA2 9 HGA2
@<TRIPOS>MOLECULE
4_lactone
 9 9 0 0 0
****
USER_CHARGES
INVALID_CHARGES
Pose:  53 Cluster:  53 Fr_nu:   8431 TotEn:   -10.22
@<TRIPOS>ATOM
      1 C1        -76.3078  -11.7361  -42.3617 C.2    1 LIG       0.04000
      2 C2        -74.9761  -12.4188  -42.7218 C.3    1 LIG       0.11000
      3 C3        -75.8912  -13.4701  -43.3426 C.3    1 LIG       0.08100
      4 O1        -76.6714  -10.7306  -41.7950 O.2    1 LIG      -0.32000
      5 O2        -77.0631  -12.7115  -42.9343 O.3    1 LIG      -0.27100
      6 H1        -74.3607  -11.8530  -43.4229 H      1 LIG       0.09000
      7 H2        -74.3955  -12.7458  -41.8576 H      1 LIG       0.09000
      8 H3        -75.8322  -13.5666  -44.4301 H      1 LIG       0.09000
      9 H4        -75.8658  -14.4557  -42.8698 H      1 LIG       0.09000
@<TRIPOS>BOND
      1       1       2 1
      2       1       4 2
      3       1       5 1
      4       2       3 1
      5       3       5 1
      6       2       6 1
      7       2       7 1
      8       3       8 1
      9       3       9 1
@<TRIPOS>ALT_TYPE
CGenFF_4.0_ALT_TYPE_SET
CGenFF_4.0 1 CG2O4 2 CG3C41 3 CG3C41 4 OG2D1 5 OG3C51 6 HGA2 7 HGA2 8 HGA2 9 HGA2
@<TRIPOS>MOLECULE
4_lactone
 9 9 0 0 0
****
USER_CHARGES
INVALID_CHARGES
Pose:  54 Cluster:  54 Fr_nu: 855729 TotEn:    -9.23
@<TRIPOS>ATOM
      1 C1        -77.0159  -11.2769  -41.9464 C.2    1 LIG       0.04000
      2 C2        -76.3319  -11.1440  -43.3189 C.3    1 LIG       0.11000
      3 C3        -76.0575  -12.6322  -43.1242 C.3    1 LIG       0.08100
      4 O1        -77.6033  -10.5602  -41.1682 O.2    1 LIG      -0.32000
      5 O2        -76.7359  -12.6034  -41.8379 O.3    1 LIG      -0.27100
      6 H1        -77.0125  -10.8904  -44.1331 H      1 LIG       0.09000
      7 H2        -75.4542  -10.4955  -43.3181 H      1 LIG       0.09000
      8 H3        -76.5576  -13.3022  -43.8288 H      1 LIG       0.09000
      9 H4        -75.0047  -12.9075  -43.0170 H      1 LIG       0.09000
@<TRIPOS>BOND
      1       1       2 1
      2       1       4 2
      3       1       5 1
      4       2       3 1
      5       3       5 1
      6       2       6 1
      7       2       7 1
      8       3       8 1
      9       3       9 1
@<TRIPOS>ALT_TYPE
CGenFF_4.0_ALT_TYPE_SET
CGenFF_4.0 1 CG2O4 2 CG3C41 3 CG3C41 4 OG2D1 5 OG3C51 6 HGA2 7 HGA2 8 HGA2 9 HGA2
@<TRIPOS>MOLECULE
4_lactone
 9 9 0 0 0
****
USER_CHARGES
INVALID_CHARGES
Pose:  55 Cluster:  55 Fr_nu: 117357 TotEn:    -8.75
@<TRIPOS>ATOM
      1 C1        -62.1852   -7.0281  -19.6461 C.2    1 LIG       0.04000
      2 C2        -62.0645   -5.4937  -19.6302 C.3    1 LIG       0.11000
      3 C3        -60.5682   -5.7922  -19.6270 C.3    1 LIG       0.08100
      4 O1        -63.0693   -7.8543  -19.6575 O.2    1 LIG      -0.32000
      5 O2        -60.8390   -7.2212  -19.6413 O.3    1 LIG      -0.27100
      6 H1        -62.4485   -5.0072  -20.5282 H      1 LIG       0.09000
      7 H2        -62.4569   -5.0255  -18.7260 H      1 LIG       0.09000
      8 H3        -60.0204   -5.4767  -20.5191 H      1 LIG       0.09000
      9 H4        -60.0298   -5.4943  -18.7231 H      1 LIG       0.09000
@<TRIPOS>BOND
      1       1       2 1
      2       1       4 2
      3       1       5 1
      4       2       3 1
      5       3       5 1
      6       2       6 1
      7       2       7 1
      8       3       8 1
      9       3       9 1
@<TRIPOS>ALT_TYPE
CGenFF_4.0_ALT_TYPE_SET
CGenFF_4.0 1 CG2O4 2 CG3C41 3 CG3C41 4 OG2D1 5 OG3C51 6 HGA2 7 HGA2 8 HGA2 9 HGA2
@<TRIPOS>MOLECULE
4_lactone
 9 9 0 0 0
****
USER_CHARGES
INVALID_CHARGES
Pose:  56 Cluster:  56 Fr_nu: 1021255 TotEn:    -7.44
@<TRIPOS>ATOM
      1 C1        -81.4211  -23.9985  -43.5511 C.2    1 LIG       0.04000
      2 C2        -80.9019  -22.6625  -44.1121 C.3    1 LIG       0.11000
      3 C3        -82.3124  -22.1834  -43.7825 C.3    1 LIG       0.08100
      4 O1        -80.9951  -25.1163  -43.3685 O.2    1 LIG      -0.32000
      5 O2        -82.6600  -23.5049  -43.2841 O.3    1 LIG      -0.27100
      6 H1        -80.0997  -22.2140  -43.5240 H      1 LIG       0.09000
      7 H2        -80.6472  -22.6938  -45.1728 H      1 LIG       0.09000
      8 H3        -82.3838  -21.4250  -42.9980 H      1 LIG       0.09000
      9 H4        -82.9282  -21.9033  -44.6415 H      1 LIG       0.09000
@<TRIPOS>BOND
      1       1       2 1
      2       1       4 2
      3       1       5 1
      4       2       3 1
      5       3       5 1
      6       2       6 1
      7       2       7 1
      8       3       8 1
      9       3       9 1
@<TRIPOS>ALT_TYPE
CGenFF_4.0_ALT_TYPE_SET
CGenFF_4.0 1 CG2O4 2 CG3C41 3 CG3C41 4 OG2D1 5 OG3C51 6 HGA2 7 HGA2 8 HGA2 9 HGA2
@<TRIPOS>MOLECULE
pyridine
 11 11 0 0 0
****
USER_CHARGES
INVALID_CHARGES
Pose:   1 Cluster:   1 Fr_nu: 481396 TotEn:   -12.92
@<TRIPOS>ATOM
      1 C1        -63.0981   -2.4764  -23.0960 C.ar   1 LIG      -0.11300
      2 C2        -63.6468   -2.4304  -24.3727 C.ar   1 LIG      -0.11700
      3 C3        -61.7173   -2.4383  -22.9370 C.ar   1 LIG      -0.11700
      4 C4        -62.7785   -2.3473  -25.4492 C.ar   1 LIG       0.17700
      5 C5        -60.9354   -2.3551  -24.0778 C.ar   1 LIG       0.17700
      6 N1        -61.4321   -2.3084  -25.3343 N.ar   1 LIG      -0.60000
      7 H1        -63.7453   -2.5425  -22.2265 H      1 LIG       0.11500
      8 H2        -64.7201   -2.4584  -24.5204 H      1 LIG       0.11500
      9 H3        -61.2674   -2.4735  -21.9514 H      1 LIG       0.11500
     10 H4        -63.1570   -2.3091  -26.4653 H      1 LIG       0.12400
     11 H5        -59.8529   -2.3233  -24.0086 H      1 LIG       0.12400
@<TRIPOS>BOND
      1       1       2 ar
      2       1       3 ar
      3       2       4 ar
      4       3       5 ar
      5       4       6 ar
      6       5       6 ar
      7       1       7 1
      8       2       8 1
      9       3       9 1
     10       4      10 1
     11       5      11 1
@<TRIPOS>ALT_TYPE
CGenFF_4.0_ALT_TYPE_SET
CGenFF_4.0 1 CG2R61 2 CG2R61 3 CG2R61 4 CG2R61 5 CG2R61 6 NG2R60 7 HGR61 8 HGR61 9 HGR61 10 HGR62 11 HGR62
@<TRIPOS>MOLECULE
pyridine
 11 11 0 0 0
****
USER_CHARGES
INVALID_CHARGES
Pose:   2 Cluster:   2 Fr_nu: 1026910 TotEn:   -12.85
@<TRIPOS>ATOM
      1 C1        -79.3037  -23.8401  -45.3007 C.ar   1 LIG      -0.11300
      2 C2        -79.9784  -23.0248  -44.3989 C.ar   1 LIG      -0.11700
      3 C3        -79.4530  -25.2205  -45.2278 C.ar   1 LIG      -0.11700
      4 C4        -80.7839  -23.6343  -43.4506 C.ar   1 LIG       0.17700
      5 C5        -80.2818  -25.7318  -44.2422 C.ar   1 LIG       0.17700
      6 N1        -80.9536  -24.9716  -43.3485 N.ar   1 LIG      -0.60000
      7 H1        -78.6621  -23.4005  -46.0586 H      1 LIG       0.11500
      8 H2        -79.8772  -21.9464  -44.4373 H      1 LIG       0.11500
      9 H3        -78.9363  -25.8755  -45.9200 H      1 LIG       0.11500
     10 H4        -81.3310  -23.0423  -42.7244 H      1 LIG       0.12400
     11 H5        -80.4317  -26.8018  -44.1419 H      1 LIG       0.12400
@<TRIPOS>BOND
      1       1       2 ar
      2       1       3 ar
      3       2       4 ar
      4       3       5 ar
      5       4       6 ar
      6       5       6 ar
      7       1       7 1
      8       2       8 1
      9       3       9 1
     10       4      10 1
     11       5      11 1
@<TRIPOS>ALT_TYPE
CGenFF_4.0_ALT_TYPE_SET
CGenFF_4.0 1 CG2R61 2 CG2R61 3 CG2R61 4 CG2R61 5 CG2R61 6 NG2R60 7 HGR61 8 HGR61 9 HGR61 10 HGR62 11 HGR62
@<TRIPOS>MOLECULE
pyridine
 11 11 0 0 0
****
USER_CHARGES
INVALID_CHARGES
Pose:   3 Cluster:   3 Fr_nu: 4085326 TotEn:   -12.61
@<TRIPOS>ATOM
      1 C1        -40.3144   -5.0050  -50.1398 C.ar   1 LIG      -0.11300
      2 C2        -40.1888   -3.6511  -49.8493 C.ar   1 LIG      -0.11700
      3 C3        -40.6796   -5.8948  -49.1357 C.ar   1 LIG      -0.11700
      4 C4        -40.4374   -3.2409  -48.5494 C.ar   1 LIG       0.17700
      5 C5        -40.9060   -5.3843  -47.8677 C.ar   1 LIG       0.17700
      6 N1        -40.7940   -4.0756  -47.5475 N.ar   1 LIG      -0.60000
      7 H1        -40.1273   -5.3662  -51.1466 H      1 LIG       0.11500
      8 H2        -39.9056   -2.9395  -50.6161 H      1 LIG       0.11500
      9 H3        -40.7831   -6.9546  -49.3391 H      1 LIG       0.11500
     10 H4        -40.3526   -2.1955  -48.2719 H      1 LIG       0.12400
     11 H5        -41.1925   -6.0362  -47.0490 H      1 LIG       0.12400
@<TRIPOS>BOND
      1       1       2 ar
      2       1       3 ar
      3       2       4 ar
      4       3       5 ar
      5       4       6 ar
      6       5       6 ar
      7       1       7 1
      8       2       8 1
      9       3       9 1
     10       4      10 1
     11       5      11 1
@<TRIPOS>ALT_TYPE
CGenFF_4.0_ALT_TYPE_SET
CGenFF_4.0 1 CG2R61 2 CG2R61 3 CG2R61 4 CG2R61 5 CG2R61 6 NG2R60 7 HGR61 8 HGR61 9 HGR61 10 HGR62 11 HGR62
@<TRIPOS>MOLECULE
pyridine
 11 11 0 0 0
****
USER_CHARGES
INVALID_CHARGES
Pose:   4 Cluster:   4 Fr_nu: 182980 TotEn:   -12.42
@<TRIPOS>ATOM
      1 C1        -74.8860  -12.9489  -45.3912 C.ar   1 LIG      -0.11300
      2 C2        -76.1123  -13.1202  -44.7587 C.ar   1 LIG      -0.11700
      3 C3        -74.0830  -11.8643  -45.0566 C.ar   1 LIG      -0.11700
      4 C4        -76.4869  -12.1863  -43.8062 C.ar   1 LIG       0.17700
      5 C5        -74.5485  -10.9864  -44.0909 C.ar   1 LIG       0.17700
      6 N1        -75.7340  -11.1199  -43.4548 N.ar   1 LIG      -0.60000
      7 H1        -74.5570  -13.6590  -46.1439 H      1 LIG       0.11500
      8 H2        -76.7545  -13.9583  -45.0033 H      1 LIG       0.11500
      9 H3        -73.1235  -11.7105  -45.5370 H      1 LIG       0.11500
     10 H4        -77.4341  -12.2752  -43.2847 H      1 LIG       0.12400
     11 H5        -73.9608  -10.1238  -43.7943 H      1 LIG       0.12400
@<TRIPOS>BOND
      1       1       2 ar
      2       1       3 ar
      3       2       4 ar
      4       3       5 ar
      5       4       6 ar
      6       5       6 ar
      7       1       7 1
      8       2       8 1
      9       3       9 1
     10       4      10 1
     11       5      11 1
@<TRIPOS>ALT_TYPE
CGenFF_4.0_ALT_TYPE_SET
CGenFF_4.0 1 CG2R61 2 CG2R61 3 CG2R61 4 CG2R61 5 CG2R61 6 NG2R60 7 HGR61 8 HGR61 9 HGR61 10 HGR62 11 HGR62
@<TRIPOS>MOLECULE
pyridine
 11 11 0 0 0
****
USER_CHARGES
INVALID_CHARGES
Pose:   5 Cluster:   5 Fr_nu: 3235922 TotEn:   -11.83
@<TRIPOS>ATOM
      1 C1        -46.9546  -12.3731  -45.1769 C.ar   1 LIG      -0.11300
      2 C2        -47.5334  -12.3848  -43.9127 C.ar   1 LIG      -0.11700
      3 C3        -45.8187  -11.6053  -45.4083 C.ar   1 LIG      -0.11700
      4 C4        -46.9425  -11.6175  -42.9218 C.ar   1 LIG       0.17700
      5 C5        -45.3048  -10.8727  -44.3505 C.ar   1 LIG       0.17700
      6 N1        -45.8393  -10.8590  -43.1087 N.ar   1 LIG      -0.60000
      7 H1        -47.3884  -12.9606  -45.9805 H      1 LIG       0.11500
      8 H2        -48.4186  -12.9760  -43.7094 H      1 LIG       0.11500
      9 H3        -45.3510  -11.5805  -46.3859 H      1 LIG       0.11500
     10 H4        -47.3561  -11.5926  -41.9190 H      1 LIG       0.12400
     11 H5        -44.4207  -10.2568  -44.4786 H      1 LIG       0.12400
@<TRIPOS>BOND
      1       1       2 ar
      2       1       3 ar
      3       2       4 ar
      4       3       5 ar
      5       4       6 ar
      6       5       6 ar
      7       1       7 1
      8       2       8 1
      9       3       9 1
     10       4      10 1
     11       5      11 1
@<TRIPOS>ALT_TYPE
CGenFF_4.0_ALT_TYPE_SET
CGenFF_4.0 1 CG2R61 2 CG2R61 3 CG2R61 4 CG2R61 5 CG2R61 6 NG2R60 7 HGR61 8 HGR61 9 HGR61 10 HGR62 11 HGR62
@<TRIPOS>MOLECULE
pyridine
 11 11 0 0 0
****
USER_CHARGES
INVALID_CHARGES
Pose:   6 Cluster:   6 Fr_nu: 3962924 TotEn:   -11.69
@<TRIPOS>ATOM
      1 C1        -70.6840   -2.8086  -27.0193 C.ar   1 LIG      -0.11300
      2 C2        -71.5491   -2.3537  -28.0081 C.ar   1 LIG      -0.11700
      3 C3        -69.3198   -2.8837  -27.2776 C.ar   1 LIG      -0.11700
      4 C4        -71.0044   -1.9888  -29.2288 C.ar   1 LIG       0.17700
      5 C5        -68.8749   -2.4954  -28.5310 C.ar   1 LIG       0.17700
      6 N1        -69.6850   -2.0483  -29.5168 N.ar   1 LIG      -0.60000
      7 H1        -71.0722   -3.1047  -26.0493 H      1 LIG       0.11500
      8 H2        -72.6159   -2.2865  -27.8290 H      1 LIG       0.11500
      9 H3        -68.6269   -3.2358  -26.5219 H      1 LIG       0.11500
     10 H4        -71.6372   -1.6279  -30.0328 H      1 LIG       0.12400
     11 H5        -67.8204   -2.5356  -28.7836 H      1 LIG       0.12400
@<TRIPOS>BOND
      1       1       2 ar
      2       1       3 ar
      3       2       4 ar
      4       3       5 ar
      5       4       6 ar
      6       5       6 ar
      7       1       7 1
      8       2       8 1
      9       3       9 1
     10       4      10 1
     11       5      11 1
@<TRIPOS>ALT_TYPE
CGenFF_4.0_ALT_TYPE_SET
CGenFF_4.0 1 CG2R61 2 CG2R61 3 CG2R61 4 CG2R61 5 CG2R61 6 NG2R60 7 HGR61 8 HGR61 9 HGR61 10 HGR62 11 HGR62
@<TRIPOS>MOLECULE
pyridine
 11 11 0 0 0
****
USER_CHARGES
INVALID_CHARGES
Pose:   7 Cluster:   7 Fr_nu: 2028731 TotEn:   -11.65
@<TRIPOS>ATOM
      1 C1        -62.6945   -1.2244  -25.5746 C.ar   1 LIG      -0.11300
      2 C2        -61.7323   -1.9235  -24.8544 C.ar   1 LIG      -0.11700
      3 C3        -62.8950    0.1286  -25.3249 C.ar   1 LIG      -0.11700
      4 C4        -61.0029   -1.2290  -23.9028 C.ar   1 LIG       0.17700
      5 C5        -62.1138    0.7311  -24.3521 C.ar   1 LIG       0.17700
      6 N1        -61.1695    0.0849  -23.6320 N.ar   1 LIG      -0.60000
      7 H1        -63.2874   -1.7333  -26.3287 H      1 LIG       0.11500
      8 H2        -61.5586   -2.9783  -25.0324 H      1 LIG       0.11500
      9 H3        -63.6398    0.6935  -25.8738 H      1 LIG       0.11500
     10 H4        -60.2410   -1.7292  -23.3142 H      1 LIG       0.12400
     11 H5        -62.2313    1.7842  -24.1183 H      1 LIG       0.12400
@<TRIPOS>BOND
      1       1       2 ar
      2       1       3 ar
      3       2       4 ar
      4       3       5 ar
      5       4       6 ar
      6       5       6 ar
      7       1       7 1
      8       2       8 1
      9       3       9 1
     10       4      10 1
     11       5      11 1
@<TRIPOS>ALT_TYPE
CGenFF_4.0_ALT_TYPE_SET
CGenFF_4.0 1 CG2R61 2 CG2R61 3 CG2R61 4 CG2R61 5 CG2R61 6 NG2R60 7 HGR61 8 HGR61 9 HGR61 10 HGR62 11 HGR62
@<TRIPOS>MOLECULE
pyridine
 11 11 0 0 0
****
USER_CHARGES
INVALID_CHARGES
Pose:   8 Cluster:   8 Fr_nu: 1342117 TotEn:   -11.31
@<TRIPOS>ATOM
      1 C1        -68.1179   -2.4365  -27.7738 C.ar   1 LIG      -0.11300
      2 C2        -67.6569   -1.1374  -27.9557 C.ar   1 LIG      -0.11700
      3 C3        -69.3055   -2.8374  -28.3755 C.ar   1 LIG      -0.11700
      4 C4        -68.4145   -0.2845  -28.7421 C.ar   1 LIG       0.17700
      5 C5        -69.9895   -1.9084  -29.1429 C.ar   1 LIG       0.17700
      6 N1        -69.5731   -0.6378  -29.3425 N.ar   1 LIG      -0.60000
      7 H1        -67.5529   -3.1350  -27.1638 H      1 LIG       0.11500
      8 H2        -66.7338   -0.8031  -27.4967 H      1 LIG       0.11500
      9 H3        -69.6843   -3.8450  -28.2471 H      1 LIG       0.11500
     10 H4        -68.0980    0.7388  -28.9143 H      1 LIG       0.12400
     11 H5        -70.9214   -2.1705  -29.6331 H      1 LIG       0.12400
@<TRIPOS>BOND
      1       1       2 ar
      2       1       3 ar
      3       2       4 ar
      4       3       5 ar
      5       4       6 ar
      6       5       6 ar
      7       1       7 1
      8       2       8 1
      9       3       9 1
     10       4      10 1
     11       5      11 1
@<TRIPOS>ALT_TYPE
CGenFF_4.0_ALT_TYPE_SET
CGenFF_4.0 1 CG2R61 2 CG2R61 3 CG2R61 4 CG2R61 5 CG2R61 6 NG2R60 7 HGR61 8 HGR61 9 HGR61 10 HGR62 11 HGR62
@<TRIPOS>MOLECULE
pyridine
 11 11 0 0 0
****
USER_CHARGES
INVALID_CHARGES
Pose:   9 Cluster:   9 Fr_nu: 422791 TotEn:   -11.25
@<TRIPOS>ATOM
      1 C1        -63.6912   -8.7652  -61.1640 C.ar   1 LIG      -0.11300
      2 C2        -64.1091  -10.0713  -61.3936 C.ar   1 LIG      -0.11700
      3 C3        -63.6072   -8.2869  -59.8611 C.ar   1 LIG      -0.11700
      4 C4        -64.4290  -10.8525  -60.2949 C.ar   1 LIG       0.17700
      5 C5        -63.9498   -9.1479  -58.8310 C.ar   1 LIG       0.17700
      6 N1        -64.3600  -10.4230  -59.0150 N.ar   1 LIG      -0.60000
      7 H1        -63.4322   -8.1210  -61.9989 H      1 LIG       0.11500
      8 H2        -64.1817  -10.4654  -62.4006 H      1 LIG       0.11500
      9 H3        -63.2845   -7.2721  -59.6585 H      1 LIG       0.11500
     10 H4        -64.7605  -11.8779  -60.4211 H      1 LIG       0.12400
     11 H5        -63.9023   -8.8237  -57.7966 H      1 LIG       0.12400
@<TRIPOS>BOND
      1       1       2 ar
      2       1       3 ar
      3       2       4 ar
      4       3       5 ar
      5       4       6 ar
      6       5       6 ar
      7       1       7 1
      8       2       8 1
      9       3       9 1
     10       4      10 1
     11       5      11 1
@<TRIPOS>ALT_TYPE
CGenFF_4.0_ALT_TYPE_SET
CGenFF_4.0 1 CG2R61 2 CG2R61 3 CG2R61 4 CG2R61 5 CG2R61 6 NG2R60 7 HGR61 8 HGR61 9 HGR61 10 HGR62 11 HGR62
@<TRIPOS>MOLECULE
pyridine
 11 11 0 0 0
****
USER_CHARGES
INVALID_CHARGES
Pose:  10 Cluster:  10 Fr_nu: 2388989 TotEn:   -11.25
@<TRIPOS>ATOM
      1 C1        -51.4494    3.4245  -33.5666 C.ar   1 LIG      -0.11300
      2 C2        -50.8264    4.6402  -33.3077 C.ar   1 LIG      -0.11700
      3 C3        -51.8656    2.6237  -32.5088 C.ar   1 LIG      -0.11700
      4 C4        -50.6444    5.0068  -31.9839 C.ar   1 LIG       0.17700
      5 C5        -51.6368    3.0804  -31.2208 C.ar   1 LIG       0.17700
      6 N1        -51.0349    4.2555  -30.9300 N.ar   1 LIG      -0.60000
      7 H1        -51.6097    3.1013  -34.5908 H      1 LIG       0.11500
      8 H2        -50.4941    5.2807  -34.1163 H      1 LIG       0.11500
      9 H3        -52.3529    1.6719  -32.6869 H      1 LIG       0.11500
     10 H4        -50.1633    5.9453  -31.7294 H      1 LIG       0.12400
     11 H5        -51.9415    2.4933  -30.3606 H      1 LIG       0.12400
@<TRIPOS>BOND
      1       1       2 ar
      2       1       3 ar
      3       2       4 ar
      4       3       5 ar
      5       4       6 ar
      6       5       6 ar
      7       1       7 1
      8       2       8 1
      9       3       9 1
     10       4      10 1
     11       5      11 1
@<TRIPOS>ALT_TYPE
CGenFF_4.0_ALT_TYPE_SET
CGenFF_4.0 1 CG2R61 2 CG2R61 3 CG2R61 4 CG2R61 5 CG2R61 6 NG2R60 7 HGR61 8 HGR61 9 HGR61 10 HGR62 11 HGR62
@<TRIPOS>MOLECULE
pyridine
 11 11 0 0 0
****
USER_CHARGES
INVALID_CHARGES
Pose:  11 Cluster:  11 Fr_nu: 1119299 TotEn:   -11.15
@<TRIPOS>ATOM
      1 C1        -54.2716  -12.7275  -47.3400 C.ar   1 LIG      -0.11300
      2 C2        -54.9527  -11.8049  -48.1262 C.ar   1 LIG      -0.11700
      3 C3        -53.5856  -12.2973  -46.2097 C.ar   1 LIG      -0.11700
      4 C4        -54.9172  -10.4741  -47.7422 C.ar   1 LIG       0.17700
      5 C5        -53.6110  -10.9444  -45.9116 C.ar   1 LIG       0.17700
      6 N1        -54.2615  -10.0184  -46.6513 N.ar   1 LIG      -0.60000
      7 H1        -54.2750  -13.7798  -47.6080 H      1 LIG       0.11500
      8 H2        -55.4944  -12.1176  -49.0113 H      1 LIG       0.11500
      9 H3        -53.0473  -12.9987  -45.5824 H      1 LIG       0.11500
     10 H4        -55.4322   -9.7155  -48.3222 H      1 LIG       0.12400
     11 H5        -53.0912  -10.5571  -45.0415 H      1 LIG       0.12400
@<TRIPOS>BOND
      1       1       2 ar
      2       1       3 ar
      3       2       4 ar
      4       3       5 ar
      5       4       6 ar
      6       5       6 ar
      7       1       7 1
      8       2       8 1
      9       3       9 1
     10       4      10 1
     11       5      11 1
@<TRIPOS>ALT_TYPE
CGenFF_4.0_ALT_TYPE_SET
CGenFF_4.0 1 CG2R61 2 CG2R61 3 CG2R61 4 CG2R61 5 CG2R61 6 NG2R60 7 HGR61 8 HGR61 9 HGR61 10 HGR62 11 HGR62
@<TRIPOS>MOLECULE
pyridine
 11 11 0 0 0
****
USER_CHARGES
INVALID_CHARGES
Pose:  12 Cluster:  12 Fr_nu: 1829446 TotEn:   -11.11
@<TRIPOS>ATOM
      1 C1        -61.6361    2.8190  -46.4668 C.ar   1 LIG      -0.11300
      2 C2        -60.3551    2.3015  -46.6233 C.ar   1 LIG      -0.11700
      3 C3        -62.1725    2.9585  -45.1916 C.ar   1 LIG      -0.11700
      4 C4        -59.6572    1.9413  -45.4819 C.ar   1 LIG       0.17700
      5 C5        -61.3934    2.5686  -44.1143 C.ar   1 LIG       0.17700
      6 N1        -60.1450    2.0619  -44.2269 N.ar   1 LIG      -0.60000
      7 H1        -62.2156    3.1123  -47.3370 H      1 LIG       0.11500
      8 H2        -59.9168    2.1841  -47.6076 H      1 LIG       0.11500
      9 H3        -63.1692    3.3590  -45.0457 H      1 LIG       0.11500
     10 H4        -58.6546    1.5325  -45.5507 H      1 LIG       0.12400
     11 H5        -61.7654    2.6562  -43.0987 H      1 LIG       0.12400
@<TRIPOS>BOND
      1       1       2 ar
      2       1       3 ar
      3       2       4 ar
      4       3       5 ar
      5       4       6 ar
      6       5       6 ar
      7       1       7 1
      8       2       8 1
      9       3       9 1
     10       4      10 1
     11       5      11 1
@<TRIPOS>ALT_TYPE
CGenFF_4.0_ALT_TYPE_SET
CGenFF_4.0 1 CG2R61 2 CG2R61 3 CG2R61 4 CG2R61 5 CG2R61 6 NG2R60 7 HGR61 8 HGR61 9 HGR61 10 HGR62 11 HGR62
@<TRIPOS>MOLECULE
pyridine
 11 11 0 0 0
****
USER_CHARGES
INVALID_CHARGES
Pose:  13 Cluster:  13 Fr_nu: 585837 TotEn:   -10.99
@<TRIPOS>ATOM
      1 C1        -62.5286   -1.5034  -24.9523 C.ar   1 LIG      -0.11300
      2 C2        -62.5882   -0.4734  -24.0202 C.ar   1 LIG      -0.11700
      3 C3        -61.4594   -2.3919  -24.9309 C.ar   1 LIG      -0.11700
      4 C4        -61.5614   -0.3759  -23.0949 C.ar   1 LIG       0.17700
      5 C5        -60.4830   -2.2084  -23.9651 C.ar   1 LIG       0.17700
      6 N1        -60.5066   -1.2198  -23.0432 N.ar   1 LIG      -0.60000
      7 H1        -63.3137   -1.6130  -25.6944 H      1 LIG       0.11500
      8 H2        -63.4122    0.2305  -24.0178 H      1 LIG       0.11500
      9 H3        -61.3920   -3.2020  -25.6481 H      1 LIG       0.11500
     10 H4        -61.5614    0.4102  -22.3472 H      1 LIG       0.12400
     11 H5        -59.6278   -2.8736  -23.9059 H      1 LIG       0.12400
@<TRIPOS>BOND
      1       1       2 ar
      2       1       3 ar
      3       2       4 ar
      4       3       5 ar
      5       4       6 ar
      6       5       6 ar
      7       1       7 1
      8       2       8 1
      9       3       9 1
     10       4      10 1
     11       5      11 1
@<TRIPOS>ALT_TYPE
CGenFF_4.0_ALT_TYPE_SET
CGenFF_4.0 1 CG2R61 2 CG2R61 3 CG2R61 4 CG2R61 5 CG2R61 6 NG2R60 7 HGR61 8 HGR61 9 HGR61 10 HGR62 11 HGR62
@<TRIPOS>MOLECULE
pyridine
 11 11 0 0 0
****
USER_CHARGES
INVALID_CHARGES
Pose:  14 Cluster:  14 Fr_nu: 480207 TotEn:   -10.99
@<TRIPOS>ATOM
      1 C1        -61.2088    0.0947  -22.9093 C.ar   1 LIG      -0.11300
      2 C2        -62.1951    0.2455  -23.8777 C.ar   1 LIG      -0.11700
      3 C3        -60.4316   -1.0581  -22.8902 C.ar   1 LIG      -0.11700
      4 C4        -62.3632   -0.7773  -24.7971 C.ar   1 LIG       0.17700
      5 C5        -60.6788   -2.0227  -23.8537 C.ar   1 LIG       0.17700
      6 N1        -61.6279   -1.9117  -24.8101 N.ar   1 LIG      -0.60000
      7 H1        -61.0466    0.8737  -22.1705 H      1 LIG       0.11500
      8 H2        -62.8125    1.1356  -23.9119 H      1 LIG       0.11500
      9 H3        -59.6575   -1.1975  -22.1443 H      1 LIG       0.11500
     10 H4        -63.1193   -0.7078  -25.5721 H      1 LIG       0.12400
     11 H5        -60.1010   -2.9408  -23.8821 H      1 LIG       0.12400
@<TRIPOS>BOND
      1       1       2 ar
      2       1       3 ar
      3       2       4 ar
      4       3       5 ar
      5       4       6 ar
      6       5       6 ar
      7       1       7 1
      8       2       8 1
      9       3       9 1
     10       4      10 1
     11       5      11 1
@<TRIPOS>ALT_TYPE
CGenFF_4.0_ALT_TYPE_SET
CGenFF_4.0 1 CG2R61 2 CG2R61 3 CG2R61 4 CG2R61 5 CG2R61 6 NG2R60 7 HGR61 8 HGR61 9 HGR61 10 HGR62 11 HGR62
@<TRIPOS>MOLECULE
pyridine
 11 11 0 0 0
****
USER_CHARGES
INVALID_CHARGES
Pose:  15 Cluster:  15 Fr_nu: 4101207 TotEn:   -10.96
@<TRIPOS>ATOM
      1 C1        -80.7106  -23.2099  -45.8851 C.ar   1 LIG      -0.11300
      2 C2        -81.5274  -22.5893  -44.9466 C.ar   1 LIG      -0.11700
      3 C3        -80.3211  -24.5310  -45.6942 C.ar   1 LIG      -0.11700
      4 C4        -81.9243  -23.3273  -43.8431 C.ar   1 LIG       0.17700
      5 C5        -80.7718  -25.1820  -44.5572 C.ar   1 LIG       0.17700
      6 N1        -81.5662  -24.6122  -43.6234 N.ar   1 LIG      -0.60000
      7 H1        -80.3775  -22.6649  -46.7632 H      1 LIG       0.11500
      8 H2        -81.8436  -21.5606  -45.0748 H      1 LIG       0.11500
      9 H3        -79.6843  -25.0348  -46.4124 H      1 LIG       0.11500
     10 H4        -82.5613  -22.8885  -43.0823 H      1 LIG       0.12400
     11 H5        -80.4961  -26.2129  -44.3609 H      1 LIG       0.12400
@<TRIPOS>BOND
      1       1       2 ar
      2       1       3 ar
      3       2       4 ar
      4       3       5 ar
      5       4       6 ar
      6       5       6 ar
      7       1       7 1
      8       2       8 1
      9       3       9 1
     10       4      10 1
     11       5      11 1
@<TRIPOS>ALT_TYPE
CGenFF_4.0_ALT_TYPE_SET
CGenFF_4.0 1 CG2R61 2 CG2R61 3 CG2R61 4 CG2R61 5 CG2R61 6 NG2R60 7 HGR61 8 HGR61 9 HGR61 10 HGR62 11 HGR62
@<TRIPOS>MOLECULE
pyridine
 11 11 0 0 0
****
USER_CHARGES
INVALID_CHARGES
Pose:  16 Cluster:  16 Fr_nu: 183722 TotEn:   -10.89
@<TRIPOS>ATOM
      1 C1        -61.2515  -22.7262  -23.9880 C.ar   1 LIG      -0.11300
      2 C2        -60.2109  -23.4513  -23.4184 C.ar   1 LIG      -0.11700
      3 C3        -60.9763  -21.7774  -24.9664 C.ar   1 LIG      -0.11700
      4 C4        -58.9229  -23.1920  -23.8583 C.ar   1 LIG       0.17700
      5 C5        -59.6541  -21.5928  -25.3368 C.ar   1 LIG       0.17700
      6 N1        -58.6165  -22.2781  -24.8062 N.ar   1 LIG      -0.60000
      7 H1        -62.2751  -22.8998  -23.6696 H      1 LIG       0.11500
      8 H2        -60.4019  -24.1961  -22.6545 H      1 LIG       0.11500
      9 H3        -61.7717  -21.2000  -25.4239 H      1 LIG       0.11500
     10 H4        -58.0766  -23.7307  -23.4450 H      1 LIG       0.12400
     11 H5        -59.3857  -20.8643  -26.0949 H      1 LIG       0.12400
@<TRIPOS>BOND
      1       1       2 ar
      2       1       3 ar
      3       2       4 ar
      4       3       5 ar
      5       4       6 ar
      6       5       6 ar
      7       1       7 1
      8       2       8 1
      9       3       9 1
     10       4      10 1
     11       5      11 1
@<TRIPOS>ALT_TYPE
CGenFF_4.0_ALT_TYPE_SET
CGenFF_4.0 1 CG2R61 2 CG2R61 3 CG2R61 4 CG2R61 5 CG2R61 6 NG2R60 7 HGR61 8 HGR61 9 HGR61 10 HGR62 11 HGR62
@<TRIPOS>MOLECULE
pyridine
 11 11 0 0 0
****
USER_CHARGES
INVALID_CHARGES
Pose:  17 Cluster:  17 Fr_nu:  86879 TotEn:   -10.86
@<TRIPOS>ATOM
      1 C1        -64.2805  -22.9125  -24.4216 C.ar   1 LIG      -0.11300
      2 C2        -63.7186  -23.4835  -23.2852 C.ar   1 LIG      -0.11700
      3 C3        -63.4835  -22.1720  -25.2875 C.ar   1 LIG      -0.11700
      4 C4        -62.3655  -23.2861  -23.0616 C.ar   1 LIG       0.17700
      5 C5        -62.1410  -22.0331  -24.9742 C.ar   1 LIG       0.17700
      6 N1        -61.5594  -22.5730  -23.8797 N.ar   1 LIG      -0.60000
      7 H1        -65.3378  -23.0437  -24.6317 H      1 LIG       0.11500
      8 H2        -64.3205  -24.0649  -22.5965 H      1 LIG       0.11500
      9 H3        -63.9002  -21.7173  -26.1790 H      1 LIG       0.11500
     10 H4        -61.8798  -23.7105  -22.1892 H      1 LIG       0.12400
     11 H5        -61.4763  -21.4646  -25.6163 H      1 LIG       0.12400
@<TRIPOS>BOND
      1       1       2 ar
      2       1       3 ar
      3       2       4 ar
      4       3       5 ar
      5       4       6 ar
      6       5       6 ar
      7       1       7 1
      8       2       8 1
      9       3       9 1
     10       4      10 1
     11       5      11 1
@<TRIPOS>ALT_TYPE
CGenFF_4.0_ALT_TYPE_SET
CGenFF_4.0 1 CG2R61 2 CG2R61 3 CG2R61 4 CG2R61 5 CG2R61 6 NG2R60 7 HGR61 8 HGR61 9 HGR61 10 HGR62 11 HGR62
@<TRIPOS>MOLECULE
pyridine
 11 11 0 0 0
****
USER_CHARGES
INVALID_CHARGES
Pose:  18 Cluster:  18 Fr_nu: 2580393 TotEn:   -10.80
@<TRIPOS>ATOM
      1 C1        -77.7247  -15.2043  -53.3762 C.ar   1 LIG      -0.11300
      2 C2        -76.5522  -14.7721  -53.9859 C.ar   1 LIG      -0.11700
      3 C3        -78.2837  -16.4234  -53.7427 C.ar   1 LIG      -0.11700
      4 C4        -75.9826  -15.5895  -54.9488 C.ar   1 LIG       0.17700
      5 C5        -77.6368  -17.1668  -54.7166 C.ar   1 LIG       0.17700
      6 N1        -76.4965  -16.7799  -55.3313 N.ar   1 LIG      -0.60000
      7 H1        -78.2022  -14.5918  -52.6172 H      1 LIG       0.11500
      8 H2        -76.0985  -13.8256  -53.7159 H      1 LIG       0.11500
      9 H3        -79.1975  -16.7801  -53.2811 H      1 LIG       0.11500
     10 H4        -75.0680  -15.2972  -55.4540 H      1 LIG       0.12400
     11 H5        -78.0321  -18.1245  -55.0389 H      1 LIG       0.12400
@<TRIPOS>BOND
      1       1       2 ar
      2       1       3 ar
      3       2       4 ar
      4       3       5 ar
      5       4       6 ar
      6       5       6 ar
      7       1       7 1
      8       2       8 1
      9       3       9 1
     10       4      10 1
     11       5      11 1
@<TRIPOS>ALT_TYPE
CGenFF_4.0_ALT_TYPE_SET
CGenFF_4.0 1 CG2R61 2 CG2R61 3 CG2R61 4 CG2R61 5 CG2R61 6 NG2R60 7 HGR61 8 HGR61 9 HGR61 10 HGR62 11 HGR62
@<TRIPOS>MOLECULE
pyridine
 11 11 0 0 0
****
USER_CHARGES
INVALID_CHARGES
Pose:  19 Cluster:  19 Fr_nu: 418576 TotEn:   -10.73
@<TRIPOS>ATOM
      1 C1        -60.0851    2.4068  -45.0139 C.ar   1 LIG      -0.11300
      2 C2        -60.8428    1.9870  -43.9263 C.ar   1 LIG      -0.11700
      3 C3        -58.7261    2.1168  -45.0606 C.ar   1 LIG      -0.11700
      4 C4        -60.1992    1.2861  -42.9192 C.ar   1 LIG       0.17700
      5 C5        -58.1771    1.4103  -44.0027 C.ar   1 LIG       0.17700
      6 N1        -58.8811    0.9859  -42.9294 N.ar   1 LIG      -0.60000
      7 H1        -60.5528    2.9594  -45.8232 H      1 LIG       0.11500
      8 H2        -61.9037    2.2014  -43.8688 H      1 LIG       0.11500
      9 H3        -58.1157    2.4345  -45.8983 H      1 LIG       0.11500
     10 H4        -60.7459    0.9371  -42.0495 H      1 LIG       0.12400
     11 H5        -57.1215    1.1593  -43.9902 H      1 LIG       0.12400
@<TRIPOS>BOND
      1       1       2 ar
      2       1       3 ar
      3       2       4 ar
      4       3       5 ar
      5       4       6 ar
      6       5       6 ar
      7       1       7 1
      8       2       8 1
      9       3       9 1
     10       4      10 1
     11       5      11 1
@<TRIPOS>ALT_TYPE
CGenFF_4.0_ALT_TYPE_SET
CGenFF_4.0 1 CG2R61 2 CG2R61 3 CG2R61 4 CG2R61 5 CG2R61 6 NG2R60 7 HGR61 8 HGR61 9 HGR61 10 HGR62 11 HGR62
@<TRIPOS>MOLECULE
pyridine
 11 11 0 0 0
****
USER_CHARGES
INVALID_CHARGES
Pose:  20 Cluster:  20 Fr_nu:    890 TotEn:   -10.65
@<TRIPOS>ATOM
      1 C1        -75.6325  -12.9173  -43.5027 C.ar   1 LIG      -0.11300
      2 C2        -75.1394  -12.8847  -42.2031 C.ar   1 LIG      -0.11700
      3 C3        -76.4593  -11.8939  -43.9525 C.ar   1 LIG      -0.11700
      4 C4        -75.4999  -11.8153  -41.3992 C.ar   1 LIG       0.17700
      5 C5        -76.7609  -10.8689  -43.0703 C.ar   1 LIG       0.17700
      6 N1        -76.3008  -10.8030  -41.8007 N.ar   1 LIG      -0.60000
      7 H1        -75.3735  -13.7391  -44.1636 H      1 LIG       0.11500
      8 H2        -74.4931  -13.6713  -41.8312 H      1 LIG       0.11500
      9 H3        -76.8557  -11.8988  -44.9614 H      1 LIG       0.11500
     10 H4        -75.1417  -11.7439  -40.3776 H      1 LIG       0.12400
     11 H5        -77.4022  -10.0471  -43.3714 H      1 LIG       0.12400
@<TRIPOS>BOND
      1       1       2 ar
      2       1       3 ar
      3       2       4 ar
      4       3       5 ar
      5       4       6 ar
      6       5       6 ar
      7       1       7 1
      8       2       8 1
      9       3       9 1
     10       4      10 1
     11       5      11 1
@<TRIPOS>ALT_TYPE
CGenFF_4.0_ALT_TYPE_SET
CGenFF_4.0 1 CG2R61 2 CG2R61 3 CG2R61 4 CG2R61 5 CG2R61 6 NG2R60 7 HGR61 8 HGR61 9 HGR61 10 HGR62 11 HGR62
@<TRIPOS>MOLECULE
pyridine
 11 11 0 0 0
****
USER_CHARGES
INVALID_CHARGES
Pose:  21 Cluster:  21 Fr_nu: 2166763 TotEn:   -10.50
@<TRIPOS>ATOM
      1 C1        -69.2168   -0.6271  -27.8950 C.ar   1 LIG      -0.11300
      2 C2        -68.1275   -1.4861  -27.9881 C.ar   1 LIG      -0.11700
      3 C3        -70.4416   -1.0056  -28.4335 C.ar   1 LIG      -0.11700
      4 C4        -68.3135   -2.7028  -28.6244 C.ar   1 LIG       0.17700
      5 C5        -70.5240   -2.2437  -29.0501 C.ar   1 LIG       0.17700
      6 N1        -69.4879   -3.1052  -29.1598 N.ar   1 LIG      -0.60000
      7 H1        -69.1113    0.3359  -27.4044 H      1 LIG       0.11500
      8 H2        -67.1636   -1.2122  -27.5754 H      1 LIG       0.11500
      9 H3        -71.3042   -0.3519  -28.3731 H      1 LIG       0.11500
     10 H4        -67.4949   -3.4079  -28.7232 H      1 LIG       0.12400
     11 H5        -71.4564   -2.5861  -29.4869 H      1 LIG       0.12400
@<TRIPOS>BOND
      1       1       2 ar
      2       1       3 ar
      3       2       4 ar
      4       3       5 ar
      5       4       6 ar
      6       5       6 ar
      7       1       7 1
      8       2       8 1
      9       3       9 1
     10       4      10 1
     11       5      11 1
@<TRIPOS>ALT_TYPE
CGenFF_4.0_ALT_TYPE_SET
CGenFF_4.0 1 CG2R61 2 CG2R61 3 CG2R61 4 CG2R61 5 CG2R61 6 NG2R60 7 HGR61 8 HGR61 9 HGR61 10 HGR62 11 HGR62
@<TRIPOS>MOLECULE
pyridine
 11 11 0 0 0
****
USER_CHARGES
INVALID_CHARGES
Pose:  22 Cluster:  22 Fr_nu: 182808 TotEn:   -10.44
@<TRIPOS>ATOM
      1 C1        -73.9656  -12.1001  -43.9050 C.ar   1 LIG      -0.11300
      2 C2        -72.9562  -11.3514  -44.4999 C.ar   1 LIG      -0.11700
      3 C3        -74.7305  -12.9650  -44.6796 C.ar   1 LIG      -0.11700
      4 C4        -72.7534  -11.5028  -45.8621 C.ar   1 LIG       0.17700
      5 C5        -74.4486  -13.0439  -46.0338 C.ar   1 LIG       0.17700
      6 N1        -73.4762  -12.3326  -46.6473 N.ar   1 LIG      -0.60000
      7 H1        -74.1562  -12.0091  -42.8398 H      1 LIG       0.11500
      8 H2        -72.3473  -10.6713  -43.9157 H      1 LIG       0.11500
      9 H3        -75.5230  -13.5580  -44.2373 H      1 LIG       0.11500
     10 H4        -71.9787  -10.9410  -46.3733 H      1 LIG       0.12400
     11 H5        -75.0165  -13.7029  -46.6824 H      1 LIG       0.12400
@<TRIPOS>BOND
      1       1       2 ar
      2       1       3 ar
      3       2       4 ar
      4       3       5 ar
      5       4       6 ar
      6       5       6 ar
      7       1       7 1
      8       2       8 1
      9       3       9 1
     10       4      10 1
     11       5      11 1
@<TRIPOS>ALT_TYPE
CGenFF_4.0_ALT_TYPE_SET
CGenFF_4.0 1 CG2R61 2 CG2R61 3 CG2R61 4 CG2R61 5 CG2R61 6 NG2R60 7 HGR61 8 HGR61 9 HGR61 10 HGR62 11 HGR62
@<TRIPOS>MOLECULE
pyridine
 11 11 0 0 0
****
USER_CHARGES
INVALID_CHARGES
Pose:  23 Cluster:  23 Fr_nu: 283944 TotEn:   -10.36
@<TRIPOS>ATOM
      1 C1        -59.6452   -3.4410  -19.0937 C.ar   1 LIG      -0.11300
      2 C2        -59.3515   -3.6722  -20.4329 C.ar   1 LIG      -0.11700
      3 C3        -58.6115   -3.3236  -18.1712 C.ar   1 LIG      -0.11700
      4 C4        -58.0184   -3.7775  -20.7957 C.ar   1 LIG       0.17700
      5 C5        -57.3116   -3.4447  -18.6352 C.ar   1 LIG       0.17700
      6 N1        -56.9872   -3.6694  -19.9283 N.ar   1 LIG      -0.60000
      7 H1        -60.6778   -3.3530  -18.7694 H      1 LIG       0.11500
      8 H2        -60.1409   -3.7668  -21.1694 H      1 LIG       0.11500
      9 H3        -58.8170   -3.1438  -17.1221 H      1 LIG       0.11500
     10 H4        -57.7371   -3.9580  -21.8279 H      1 LIG       0.12400
     11 H5        -56.4692   -3.3619  -17.9563 H      1 LIG       0.12400
@<TRIPOS>BOND
      1       1       2 ar
      2       1       3 ar
      3       2       4 ar
      4       3       5 ar
      5       4       6 ar
      6       5       6 ar
      7       1       7 1
      8       2       8 1
      9       3       9 1
     10       4      10 1
     11       5      11 1
@<TRIPOS>ALT_TYPE
CGenFF_4.0_ALT_TYPE_SET
CGenFF_4.0 1 CG2R61 2 CG2R61 3 CG2R61 4 CG2R61 5 CG2R61 6 NG2R60 7 HGR61 8 HGR61 9 HGR61 10 HGR62 11 HGR62
@<TRIPOS>MOLECULE
pyridine
 11 11 0 0 0
****
USER_CHARGES
INVALID_CHARGES
Pose:  24 Cluster:  24 Fr_nu:  27388 TotEn:   -10.34
@<TRIPOS>ATOM
      1 C1        -58.4338    4.3196  -38.4964 C.ar   1 LIG      -0.11300
      2 C2        -57.2868    3.7759  -39.0637 C.ar   1 LIG      -0.11700
      3 C3        -58.9322    3.7935  -37.3098 C.ar   1 LIG      -0.11700
      4 C4        -56.6802    2.7152  -38.4104 C.ar   1 LIG       0.17700
      5 C5        -58.2522    2.7318  -36.7351 C.ar   1 LIG       0.17700
      6 N1        -57.1350    2.1771  -37.2567 N.ar   1 LIG      -0.60000
      7 H1        -58.9387    5.1514  -38.9784 H      1 LIG       0.11500
      8 H2        -56.8802    4.1701  -39.9878 H      1 LIG       0.11500
      9 H3        -59.8252    4.2010  -36.8497 H      1 LIG       0.11500
     10 H4        -55.7833    2.2559  -38.8126 H      1 LIG       0.12400
     11 H5        -58.6001    2.2845  -35.8098 H      1 LIG       0.12400
@<TRIPOS>BOND
      1       1       2 ar
      2       1       3 ar
      3       2       4 ar
      4       3       5 ar
      5       4       6 ar
      6       5       6 ar
      7       1       7 1
      8       2       8 1
      9       3       9 1
     10       4      10 1
     11       5      11 1
@<TRIPOS>ALT_TYPE
CGenFF_4.0_ALT_TYPE_SET
CGenFF_4.0 1 CG2R61 2 CG2R61 3 CG2R61 4 CG2R61 5 CG2R61 6 NG2R60 7 HGR61 8 HGR61 9 HGR61 10 HGR62 11 HGR62
@<TRIPOS>MOLECULE
pyridine
 11 11 0 0 0
****
USER_CHARGES
INVALID_CHARGES
Pose:  25 Cluster:  25 Fr_nu: 119537 TotEn:   -10.24
@<TRIPOS>ATOM
      1 C1        -75.7341  -12.4455  -43.3238 C.ar   1 LIG      -0.11300
      2 C2        -74.6429  -12.7514  -42.5184 C.ar   1 LIG      -0.11700
      3 C3        -75.5336  -11.8143  -44.5463 C.ar   1 LIG      -0.11700
      4 C4        -73.3815  -12.4078  -42.9774 C.ar   1 LIG       0.17700
      5 C5        -74.2324  -11.5124  -44.9144 C.ar   1 LIG       0.17700
      6 N1        -73.1473  -11.7939  -44.1588 N.ar   1 LIG      -0.60000
      7 H1        -76.7391  -12.6979  -42.9990 H      1 LIG       0.11500
      8 H2        -74.7753  -13.2435  -41.5619 H      1 LIG       0.11500
      9 H3        -76.3695  -11.5657  -45.1903 H      1 LIG       0.11500
     10 H4        -72.4980  -12.6247  -42.3861 H      1 LIG       0.12400
     11 H5        -74.0218  -11.0194  -45.8578 H      1 LIG       0.12400
@<TRIPOS>BOND
      1       1       2 ar
      2       1       3 ar
      3       2       4 ar
      4       3       5 ar
      5       4       6 ar
      6       5       6 ar
      7       1       7 1
      8       2       8 1
      9       3       9 1
     10       4      10 1
     11       5      11 1
@<TRIPOS>ALT_TYPE
CGenFF_4.0_ALT_TYPE_SET
CGenFF_4.0 1 CG2R61 2 CG2R61 3 CG2R61 4 CG2R61 5 CG2R61 6 NG2R60 7 HGR61 8 HGR61 9 HGR61 10 HGR62 11 HGR62
@<TRIPOS>MOLECULE
pyridine
 11 11 0 0 0
****
USER_CHARGES
INVALID_CHARGES
Pose:  26 Cluster:  26 Fr_nu: 849760 TotEn:   -10.21
@<TRIPOS>ATOM
      1 C1        -58.8393   -2.7306  -19.4882 C.ar   1 LIG      -0.11300
      2 C2        -58.5404   -2.9994  -18.1572 C.ar   1 LIG      -0.11700
      3 C3        -58.2373   -3.4776  -20.4946 C.ar   1 LIG      -0.11700
      4 C4        -57.6400   -4.0174  -17.8874 C.ar   1 LIG       0.17700
      5 C5        -57.3504   -4.4740  -20.1203 C.ar   1 LIG       0.17700
      6 N1        -57.0351   -4.7643  -18.8381 N.ar   1 LIG      -0.60000
      7 H1        -59.5396   -1.9400  -19.7407 H      1 LIG       0.11500
      8 H2        -58.9978   -2.4302  -17.3562 H      1 LIG       0.11500
      9 H3        -58.4550   -3.2853  -21.5391 H      1 LIG       0.11500
     10 H4        -57.3735   -4.2658  -16.8655 H      1 LIG       0.12400
     11 H5        -56.8533   -5.0849  -20.8668 H      1 LIG       0.12400
@<TRIPOS>BOND
      1       1       2 ar
      2       1       3 ar
      3       2       4 ar
      4       3       5 ar
      5       4       6 ar
      6       5       6 ar
      7       1       7 1
      8       2       8 1
      9       3       9 1
     10       4      10 1
     11       5      11 1
@<TRIPOS>ALT_TYPE
CGenFF_4.0_ALT_TYPE_SET
CGenFF_4.0 1 CG2R61 2 CG2R61 3 CG2R61 4 CG2R61 5 CG2R61 6 NG2R60 7 HGR61 8 HGR61 9 HGR61 10 HGR62 11 HGR62
@<TRIPOS>MOLECULE
pyridine
 11 11 0 0 0
****
USER_CHARGES
INVALID_CHARGES
Pose:  27 Cluster:  27 Fr_nu: 631942 TotEn:   -10.18
@<TRIPOS>ATOM
      1 C1        -60.3189  -23.0895  -23.7617 C.ar   1 LIG      -0.11300
      2 C2        -59.1944  -22.8271  -22.9873 C.ar   1 LIG      -0.11700
      3 C3        -60.7107  -22.1813  -24.7389 C.ar   1 LIG      -0.11700
      4 C4        -58.5015  -21.6515  -23.2274 C.ar   1 LIG       0.17700
      5 C5        -59.9501  -21.0345  -24.9005 C.ar   1 LIG       0.17700
      6 N1        -58.8516  -20.7451  -24.1674 N.ar   1 LIG      -0.60000
      7 H1        -60.8894  -23.9999  -23.6035 H      1 LIG       0.11500
      8 H2        -58.8704  -23.5208  -22.2202 H      1 LIG       0.11500
      9 H3        -61.5842  -22.3649  -25.3541 H      1 LIG       0.11500
     10 H4        -57.6179  -21.4006  -22.6500 H      1 LIG       0.12400
     11 H5        -60.2134  -20.2937  -25.6484 H      1 LIG       0.12400
@<TRIPOS>BOND
      1       1       2 ar
      2       1       3 ar
      3       2       4 ar
      4       3       5 ar
      5       4       6 ar
      6       5       6 ar
      7       1       7 1
      8       2       8 1
      9       3       9 1
     10       4      10 1
     11       5      11 1
@<TRIPOS>ALT_TYPE
CGenFF_4.0_ALT_TYPE_SET
CGenFF_4.0 1 CG2R61 2 CG2R61 3 CG2R61 4 CG2R61 5 CG2R61 6 NG2R60 7 HGR61 8 HGR61 9 HGR61 10 HGR62 11 HGR62
@<TRIPOS>MOLECULE
pyridine
 11 11 0 0 0
****
USER_CHARGES
INVALID_CHARGES
Pose:  28 Cluster:  28 Fr_nu: 188562 TotEn:   -10.13
@<TRIPOS>ATOM
      1 C1        -60.4992    2.1220  -43.0822 C.ar   1 LIG      -0.11300
      2 C2        -60.7482    2.0823  -44.4495 C.ar   1 LIG      -0.11700
      3 C3        -59.1970    1.9870  -42.6141 C.ar   1 LIG      -0.11700
      4 C4        -59.6688    1.9070  -45.3004 C.ar   1 LIG       0.17700
      5 C5        -58.1871    1.8157  -43.5471 C.ar   1 LIG       0.17700
      6 N1        -58.3901    1.7721  -44.8830 N.ar   1 LIG      -0.60000
      7 H1        -61.3187    2.2571  -42.3826 H      1 LIG       0.11500
      8 H2        -61.7551    2.1857  -44.8370 H      1 LIG       0.11500
      9 H3        -58.9795    2.0143  -41.5524 H      1 LIG       0.11500
     10 H4        -59.8105    1.8688  -46.3754 H      1 LIG       0.12400
     11 H5        -57.1541    1.7049  -43.2340 H      1 LIG       0.12400
@<TRIPOS>BOND
      1       1       2 ar
      2       1       3 ar
      3       2       4 ar
      4       3       5 ar
      5       4       6 ar
      6       5       6 ar
      7       1       7 1
      8       2       8 1
      9       3       9 1
     10       4      10 1
     11       5      11 1
@<TRIPOS>ALT_TYPE
CGenFF_4.0_ALT_TYPE_SET
CGenFF_4.0 1 CG2R61 2 CG2R61 3 CG2R61 4 CG2R61 5 CG2R61 6 NG2R60 7 HGR61 8 HGR61 9 HGR61 10 HGR62 11 HGR62
@<TRIPOS>MOLECULE
pyridine
 11 11 0 0 0
****
USER_CHARGES
INVALID_CHARGES
Pose:  29 Cluster:  29 Fr_nu: 2475988 TotEn:   -10.13
@<TRIPOS>ATOM
      1 C1        -68.3949  -25.2596  -39.9330 C.ar   1 LIG      -0.11300
      2 C2        -67.2604  -24.4829  -40.1395 C.ar   1 LIG      -0.11700
      3 C3        -69.2371  -25.5479  -41.0012 C.ar   1 LIG      -0.11700
      4 C4        -67.0145  -24.0222  -41.4229 C.ar   1 LIG       0.17700
      5 C5        -68.9029  -25.0394  -42.2459 C.ar   1 LIG       0.17700
      6 N1        -67.8094  -24.2812  -42.4852 N.ar   1 LIG      -0.60000
      7 H1        -68.6228  -25.6390  -38.9414 H      1 LIG       0.11500
      8 H2        -66.5896  -24.2458  -39.3218 H      1 LIG       0.11500
      9 H3        -70.1273  -26.1510  -40.8635 H      1 LIG       0.11500
     10 H4        -66.1428  -23.4122  -41.6357 H      1 LIG       0.12400
     11 H5        -69.5270  -25.2345  -43.1119 H      1 LIG       0.12400
@<TRIPOS>BOND
      1       1       2 ar
      2       1       3 ar
      3       2       4 ar
      4       3       5 ar
      5       4       6 ar
      6       5       6 ar
      7       1       7 1
      8       2       8 1
      9       3       9 1
     10       4      10 1
     11       5      11 1
@<TRIPOS>ALT_TYPE
CGenFF_4.0_ALT_TYPE_SET
CGenFF_4.0 1 CG2R61 2 CG2R61 3 CG2R61 4 CG2R61 5 CG2R61 6 NG2R60 7 HGR61 8 HGR61 9 HGR61 10 HGR62 11 HGR62
@<TRIPOS>MOLECULE
pyridine
 11 11 0 0 0
****
USER_CHARGES
INVALID_CHARGES
Pose:  30 Cluster:  30 Fr_nu:  59743 TotEn:   -10.10
@<TRIPOS>ATOM
      1 C1        -75.7338  -13.0234  -43.3425 C.ar   1 LIG      -0.11300
      2 C2        -74.4508  -12.5303  -43.1324 C.ar   1 LIG      -0.11700
      3 C3        -76.1877  -13.2344  -44.6397 C.ar   1 LIG      -0.11700
      4 C4        -73.6675  -12.2661  -44.2443 C.ar   1 LIG       0.17700
      5 C5        -75.3267  -12.9384  -45.6841 C.ar   1 LIG       0.17700
      6 N1        -74.0738  -12.4580  -45.5193 N.ar   1 LIG      -0.60000
      7 H1        -76.3789  -13.2423  -42.4968 H      1 LIG       0.11500
      8 H2        -74.0759  -12.3585  -42.1302 H      1 LIG       0.11500
      9 H3        -77.1843  -13.6176  -44.8272 H      1 LIG       0.11500
     10 H4        -72.6596  -11.8799  -44.1336 H      1 LIG       0.12400
     11 H5        -75.6325  -13.0844  -46.7149 H      1 LIG       0.12400
@<TRIPOS>BOND
      1       1       2 ar
      2       1       3 ar
      3       2       4 ar
      4       3       5 ar
      5       4       6 ar
      6       5       6 ar
      7       1       7 1
      8       2       8 1
      9       3       9 1
     10       4      10 1
     11       5      11 1
@<TRIPOS>ALT_TYPE
CGenFF_4.0_ALT_TYPE_SET
CGenFF_4.0 1 CG2R61 2 CG2R61 3 CG2R61 4 CG2R61 5 CG2R61 6 NG2R60 7 HGR61 8 HGR61 9 HGR61 10 HGR62 11 HGR62
@<TRIPOS>MOLECULE
pyridine
 11 11 0 0 0
****
USER_CHARGES
INVALID_CHARGES
Pose:  31 Cluster:  31 Fr_nu:  46395 TotEn:    -9.94
@<TRIPOS>ATOM
      1 C1        -55.3165  -11.4372  -49.9376 C.ar   1 LIG      -0.11300
      2 C2        -54.9227  -12.1073  -48.7847 C.ar   1 LIG      -0.11700
      3 C3        -55.3454  -10.0472  -49.9516 C.ar   1 LIG      -0.11700
      4 C4        -54.5703  -11.3471  -47.6811 C.ar   1 LIG       0.17700
      5 C5        -54.9744   -9.3793  -48.7957 C.ar   1 LIG       0.17700
      6 N1        -54.5861   -9.9956  -47.6568 N.ar   1 LIG      -0.60000
      7 H1        -55.6010  -11.9973  -50.8233 H      1 LIG       0.11500
      8 H2        -54.8923  -13.1901  -48.7510 H      1 LIG       0.11500
      9 H3        -55.6496   -9.5038  -50.8389 H      1 LIG       0.11500
     10 H4        -54.2563  -11.8224  -46.7577 H      1 LIG       0.12400
     11 H5        -54.9804   -8.2950  -48.7541 H      1 LIG       0.12400
@<TRIPOS>BOND
      1       1       2 ar
      2       1       3 ar
      3       2       4 ar
      4       3       5 ar
      5       4       6 ar
      6       5       6 ar
      7       1       7 1
      8       2       8 1
      9       3       9 1
     10       4      10 1
     11       5      11 1
@<TRIPOS>ALT_TYPE
CGenFF_4.0_ALT_TYPE_SET
CGenFF_4.0 1 CG2R61 2 CG2R61 3 CG2R61 4 CG2R61 5 CG2R61 6 NG2R60 7 HGR61 8 HGR61 9 HGR61 10 HGR62 11 HGR62
@<TRIPOS>MOLECULE
pyridine
 11 11 0 0 0
****
USER_CHARGES
INVALID_CHARGES
Pose:  32 Cluster:  32 Fr_nu: 1356107 TotEn:    -9.75
@<TRIPOS>ATOM
      1 C1        -65.0866   -0.6359  -26.3537 C.ar   1 LIG      -0.11300
      2 C2        -64.5458   -1.9094  -26.4919 C.ar   1 LIG      -0.11700
      3 C3        -64.4142    0.3210  -25.6017 C.ar   1 LIG      -0.11700
      4 C4        -63.3397   -2.1735  -25.8632 C.ar   1 LIG       0.17700
      5 C5        -63.2141   -0.0431  -25.0127 C.ar   1 LIG       0.17700
      6 N1        -62.6575   -1.2700  -25.1245 N.ar   1 LIG      -0.60000
      7 H1        -66.0306   -0.3899  -26.8305 H      1 LIG       0.11500
      8 H2        -65.0522   -2.6709  -27.0735 H      1 LIG       0.11500
      9 H3        -64.8172    1.3200  -25.4799 H      1 LIG       0.11500
     10 H4        -62.8766   -3.1517  -25.9403 H      1 LIG       0.12400
     11 H5        -62.6505    0.6661  -24.4152 H      1 LIG       0.12400
@<TRIPOS>BOND
      1       1       2 ar
      2       1       3 ar
      3       2       4 ar
      4       3       5 ar
      5       4       6 ar
      6       5       6 ar
      7       1       7 1
      8       2       8 1
      9       3       9 1
     10       4      10 1
     11       5      11 1
@<TRIPOS>ALT_TYPE
CGenFF_4.0_ALT_TYPE_SET
CGenFF_4.0 1 CG2R61 2 CG2R61 3 CG2R61 4 CG2R61 5 CG2R61 6 NG2R60 7 HGR61 8 HGR61 9 HGR61 10 HGR62 11 HGR62
@<TRIPOS>MOLECULE
pyridine
 11 11 0 0 0
****
USER_CHARGES
INVALID_CHARGES
Pose:  33 Cluster:  33 Fr_nu: 780790 TotEn:    -9.44
@<TRIPOS>ATOM
      1 C1        -63.1627  -24.6768  -32.4043 C.ar   1 LIG      -0.11300
      2 C2        -63.8240  -24.1339  -33.5002 C.ar   1 LIG      -0.11700
      3 C3        -61.8416  -24.3243  -32.1518 C.ar   1 LIG      -0.11700
      4 C4        -63.1253  -23.2499  -34.3067 C.ar   1 LIG       0.17700
      5 C5        -61.2316  -23.4320  -33.0187 C.ar   1 LIG       0.17700
      6 N1        -61.8416  -22.8837  -34.0935 N.ar   1 LIG      -0.60000
      7 H1        -63.6757  -25.3740  -31.7486 H      1 LIG       0.11500
      8 H2        -64.8537  -24.3941  -33.7162 H      1 LIG       0.11500
      9 H3        -61.3062  -24.7355  -31.3037 H      1 LIG       0.11500
     10 H4        -63.5965  -22.7994  -35.1740 H      1 LIG       0.12400
     11 H5        -60.2020  -23.1250  -32.8667 H      1 LIG       0.12400
@<TRIPOS>BOND
      1       1       2 ar
      2       1       3 ar
      3       2       4 ar
      4       3       5 ar
      5       4       6 ar
      6       5       6 ar
      7       1       7 1
      8       2       8 1
      9       3       9 1
     10       4      10 1
     11       5      11 1
@<TRIPOS>ALT_TYPE
CGenFF_4.0_ALT_TYPE_SET
CGenFF_4.0 1 CG2R61 2 CG2R61 3 CG2R61 4 CG2R61 5 CG2R61 6 NG2R60 7 HGR61 8 HGR61 9 HGR61 10 HGR62 11 HGR62
@<TRIPOS>MOLECULE
pyridine
 11 11 0 0 0
****
USER_CHARGES
INVALID_CHARGES
Pose:  34 Cluster:  34 Fr_nu: 3582944 TotEn:    -9.41
@<TRIPOS>ATOM
      1 C1        -60.5796   -0.7662  -21.1770 C.ar   1 LIG      -0.11300
      2 C2        -60.9871    0.2178  -22.0707 C.ar   1 LIG      -0.11700
[truncated: 5,257,277 more chars]
