# Supplementary material for: The pocketome of G-protein-coupled receptors reveals previously untargeted allosteric sites
Source: Nat Commun. 2022 May 10;13:2567. doi: 10.1038/s41467-022-29609-6 (PMC9091257; doi:10.1038/s41467-022-29609-6)
Supplement: Supplementary file 4 — Supplementary Data 1 [file 41467_2022_29609_MOESM4_ESM.zip › docking_files/3uzc/rec.mol2]

@<TRIPOS>MOLECULE
3uzc_align.pdb
4588 4645 291 0 0
PROTEIN
NO_CHARGES


@<TRIPOS>ATOM
      1 N         -82.4490  -27.6230  -39.9650 N.4       1 SER   -0.2700
      2 CA        -82.0950  -27.9000  -38.5730 C.3       1 SER    0.0900
      3 CAY       -82.5850  -26.4710  -42.0630 C.3       1 SER    0.0900
      4 C         -80.6320  -28.1370  -38.2600 C.2       1 SER    0.0900
      5 O         -80.1550  -27.8770  -37.1550 O.2       1 SER    0.5100
      6 CB        -82.8750  -29.1310  -38.0470 C.3       1 SER   -0.5100
      7 OG        -84.2650  -28.9680  -38.3250 O.3       1 SER   -0.4700
      8 CY        -81.8830  -26.7290  -40.7880 C.2       1 SER    0.3100
      9 OY        -80.8270  -26.1700  -40.5260 O.2       1 SER    0.0700
     10 HN        -83.2000  -28.1830  -40.2980 H         1 SER    0.0900
     11 HA        -82.3350  -27.0260  -37.9870 H         1 SER    0.0500
     12 HB1       -82.7340  -29.2280  -36.9490 H         1 SER    0.0900
     13 HB2       -82.5110  -30.0530  -38.5490 H         1 SER    0.0900
     14 HG1       -84.6050  -28.3830  -37.6440 H         1 SER   -0.6600
     15 HY1       -82.0050  -25.7390  -42.6640 H         1 SER    0.4300
     16 HY2       -83.5940  -26.0520  -41.8590 H         1 SER    0.5100
     17 HY3       -82.6770  -27.4170  -42.6390 H         1 SER   -0.5100
     18 N         -79.8610  -28.6670  -39.2210 N.am      2 VAL   -0.4700
     19 CA        -78.4400  -28.9290  -39.0130 C.3       2 VAL    0.3100
     20 C         -77.6460  -27.6280  -39.0130 C.2       2 VAL    0.0700
     21 O         -76.8160  -27.3910  -38.1320 O.2       2 VAL    0.0900
     22 CB        -77.8720  -29.8700  -40.0900 C.3       2 VAL   -0.0900
     23 CG1       -76.3760  -30.0700  -39.8850 C.3       2 VAL    0.0900
     24 CG2       -78.6020  -31.2040  -40.0690 C.3       2 VAL   -0.2700
     25 HN        -80.2230  -28.9050  -40.1190 H         2 VAL    0.0900
     26 HA        -78.3260  -29.3730  -38.0360 H         2 VAL    0.0900
     27 HB        -78.0500  -29.4310  -41.0950 H         2 VAL    0.0900
     28 HG11      -76.1690  -30.3440  -38.8290 H         2 VAL   -0.2700
     29 HG12      -75.8330  -29.1300  -40.1210 H         2 VAL    0.0900
     30 HG13      -76.0100  -30.8880  -40.5410 H         2 VAL    0.0900
     31 HG21      -79.6840  -31.0490  -40.2670 H         2 VAL    0.0900
     32 HG22      -78.4880  -31.6820  -39.0720 H         2 VAL    0.5100
     33 HG23      -78.1900  -31.8730  -40.8540 H         2 VAL   -0.5100
     34 N         -77.9070  -26.7820  -40.0080 N.am      3 TYR   -0.4700
     35 CA        -77.2900  -25.4650  -40.0820 C.3       3 TYR    0.3100
     36 C         -77.5340  -24.7000  -38.7900 C.2       3 TYR    0.0700
     37 O         -76.6410  -24.0390  -38.2660 O.2       3 TYR    0.0900
     38 CB        -77.8550  -24.6830  -41.2710 C.3       3 TYR   -0.1800
     39 CG        -77.3780  -23.2500  -41.3530 C.ar      3 TYR    0.0900
     40 CD1       -76.1700  -22.9330  -41.9590 C.ar      3 TYR    0.0900
     41 CD2       -78.1410  -22.2140  -40.8280 C.ar      3 TYR    0.0000
     42 CE1       -75.7330  -21.6230  -42.0400 C.ar      3 TYR   -0.1150
     43 CE2       -77.7130  -20.9000  -40.9050 C.ar      3 TYR    0.1150
     44 CZ        -76.5080  -20.6120  -41.5120 C.ar      3 TYR   -0.1150
     45 OH        -76.0730  -19.3080  -41.5910 O.3       3 TYR    0.1150
     46 HN        -78.5360  -27.0130  -40.7460 H         3 TYR    0.1100
     47 HA        -76.2240  -25.5990  -40.1920 H         3 TYR   -0.5400
     48 HB1       -78.9630  -24.6550  -41.1960 H         3 TYR    0.4300
     49 HB2       -77.5480  -25.1820  -42.2150 H         3 TYR   -0.1150
     50 HD1       -75.5620  -23.7230  -42.3760 H         3 TYR    0.1150
     51 HD2       -79.0850  -22.4370  -40.3540 H         3 TYR   -0.1150
     52 HE1       -74.7900  -21.3950  -42.5120 H         3 TYR    0.1150
     53 HE2       -78.3170  -20.1060  -40.4940 H         3 TYR    0.5100
     54 HH        -75.5550  -19.1200  -40.8050 H         3 TYR   -0.5100
     55 N         -78.7590  -24.8030  -38.2780 N.am      4 ILE   -0.4700
     56 CA        -79.1280  -24.1570  -37.0270 C.3       4 ILE    0.3100
     57 C         -78.2730  -24.6790  -35.8780 C.2       4 ILE    0.0700
     58 O         -77.7350  -23.9040  -35.0890 O.2       4 ILE    0.0900
     59 CB        -80.6120  -24.3930  -36.6920 C.3       4 ILE   -0.0900
     60 CG1       -81.4980  -23.9730  -37.8670 C.3       4 ILE    0.0900
     61 CG2       -80.9980  -23.6470  -35.4230 C.3       4 ILE   -0.2700
     62 CD        -82.9710  -24.2480  -37.6540 C.3       4 ILE    0.0900
     63 HN        -79.4780  -25.3250  -38.7290 H         4 ILE    0.0900
     64 HA        -78.9330  -23.1000  -37.1290 H         4 ILE    0.0900
     65 HB        -80.7890  -25.4800  -36.5480 H         4 ILE   -0.1800
     66 HG11      -81.1650  -24.5220  -38.7740 H         4 ILE    0.0900
     67 HG12      -81.3640  -22.8840  -38.0380 H         4 ILE    0.0900
     68 HG21      -80.8340  -22.5560  -35.5550 H         4 ILE   -0.2700
     69 HG22      -80.3750  -23.9990  -34.5720 H         4 ILE    0.0900
     70 HG23      -82.0720  -23.8180  -35.1950 H         4 ILE    0.0900
     71 HD1       -83.3790  -23.5640  -36.8790 H         4 ILE    0.0900
     72 HD2       -83.1140  -25.2960  -37.3130 H         4 ILE    0.5100
     73 HD3       -83.5280  -24.0830  -38.6010 H         4 ILE   -0.5100
     74 N         -78.1450  -26.0000  -35.7950 N.am      5 THR   -0.4700
     75 CA        -77.3660  -26.6330  -34.7390 C.3       5 THR    0.3100
     76 C         -75.9100  -26.1800  -34.7690 C.2       5 THR    0.0700
     77 O         -75.3410  -25.8210  -33.7390 O.2       5 THR    0.0900
     78 CB        -77.4220  -28.1700  -34.8390 C.3       5 THR    0.1400
     79 CG2       -76.5840  -28.8070  -33.7420 C.3       5 THR    0.0900
     80 OG1       -78.7770  -28.6110  -34.7110 O.3       5 THR   -0.6600
     81 HN        -78.5760  -26.6160  -36.4500 H         5 THR    0.4300
     82 HA        -77.7670  -26.3080  -33.7910 H         5 THR   -0.2700
     83 HB        -77.0260  -28.4990  -35.8240 H         5 THR    0.0900
     84 HG1       -79.2230  -28.3330  -35.5140 H         5 THR    0.0900
     85 HG21      -76.8460  -28.3660  -32.7560 H         5 THR    0.0900
     86 HG22      -75.5050  -28.6250  -33.9350 H         5 THR    0.5100
     87 HG23      -76.7780  -29.9010  -33.7030 H         5 THR   -0.5100
     88 N         -75.3090  -26.1930  -35.9570 N.am      6 VAL   -0.4700
     89 CA        -73.9220  -25.7760  -36.1180 C.3       6 VAL    0.3100
     90 C         -73.7290  -24.3120  -35.7380 C.2       6 VAL    0.0700
     91 O         -72.7860  -23.9660  -35.0280 O.2       6 VAL    0.0900
     92 CB        -73.4210  -26.0010  -37.5570 C.3       6 VAL   -0.0900
     93 CG1       -72.0650  -25.3430  -37.7590 C.3       6 VAL    0.0900
     94 CG2       -73.3520  -27.4880  -37.8670 C.3       6 VAL   -0.2700
     95 HN        -75.7800  -26.4870  -36.7870 H         6 VAL    0.0900
     96 HA        -73.3240  -26.3470  -35.4250 H         6 VAL    0.0900
     97 HB        -74.1520  -25.5670  -38.2730 H         6 VAL    0.0900
     98 HG11      -71.3720  -25.6390  -36.9440 H         6 VAL   -0.2700
     99 HG12      -72.1750  -24.2380  -37.7480 H         6 VAL    0.0900
    100 HG13      -71.6290  -25.6650  -38.7300 H         6 VAL    0.0900
    101 HG21      -74.3580  -27.9480  -37.7640 H         6 VAL    0.0900
    102 HG22      -72.6590  -27.9900  -37.1580 H         6 VAL    0.5100
    103 HG23      -72.9970  -27.6430  -38.9080 H         6 VAL   -0.5100
    104 N         -74.6300  -23.4520  -36.2080 N.am      7 GLU   -0.4700
    105 CA        -74.5670  -22.0320  -35.8860 C.3       7 GLU    0.3100
    106 C         -74.6690  -21.7970  -34.3840 C.2       7 GLU    0.0700
    107 O         -73.9780  -20.9420  -33.8280 O.2       7 GLU    0.0900
    108 CB        -75.6690  -21.2620  -36.6170 C.3       7 GLU   -0.1800
    109 CG        -75.4310  -21.1020  -38.1120 C.3       7 GLU    0.0900
    110 CD        -74.2080  -20.2620  -38.4200 C.2       7 GLU    0.0900
    111 OE1       -74.3790  -19.1130  -38.8820 O.co2     7 GLU   -0.2800
    112 OE2       -73.0770  -20.7440  -38.1970 O.co2     7 GLU    0.0900
    113 HN        -75.3820  -23.7380  -36.7980 H         7 GLU    0.0900
    114 HA        -73.5950  -21.6650  -36.1800 H         7 GLU    0.6200
    115 HB1       -75.7500  -20.2510  -36.1660 H         7 GLU   -0.7600
    116 HB2       -76.6290  -21.8000  -36.4710 H         7 GLU   -0.7600
    117 HG1       -76.3190  -20.6150  -38.5690 H         7 GLU    0.5100
    118 HG2       -75.2920  -22.1070  -38.5650 H         7 GLU   -0.5100
    119 N         -75.5360  -22.5640  -33.7270 N.am      8 LEU   -0.4700
    120 CA        -75.6800  -22.4860  -32.2800 C.3       8 LEU    0.3100
    121 C         -74.4010  -22.9410  -31.5850 C.2       8 LEU    0.0700
    122 O         -73.9690  -22.3410  -30.6020 O.2       8 LEU    0.0900
    123 CB        -76.8690  -23.3270  -31.8060 C.3       8 LEU   -0.1800
    124 CG        -78.2260  -22.6270  -31.7010 C.3       8 LEU    0.0900
    125 CD1       -78.5460  -21.8390  -32.9610 C.3       8 LEU    0.0900
    126 CD2       -79.3280  -23.6320  -31.3950 C.3       8 LEU   -0.0900
    127 HN        -76.1230  -23.2210  -34.1930 H         8 LEU    0.0900
    128 HA        -75.8250  -21.4490  -32.0140 H         8 LEU   -0.2700
    129 HB1       -76.6190  -23.7260  -30.8010 H         8 LEU    0.0900
    130 HB2       -76.9820  -24.1750  -32.5130 H         8 LEU    0.0900
    131 HG        -78.2110  -21.9340  -30.8320 H         8 LEU    0.0900
    132 HD11      -78.7540  -22.5320  -33.8030 H         8 LEU   -0.2700
    133 HD12      -77.6830  -21.1960  -33.2350 H         8 LEU    0.0900
    134 HD13      -79.4450  -21.2060  -32.7930 H         8 LEU    0.0900
    135 HD21      -79.1210  -24.1460  -30.4320 H         8 LEU    0.0900
    136 HD22      -79.3780  -24.3960  -32.2010 H         8 LEU    0.5100
    137 HD23      -80.3050  -23.1100  -31.3150 H         8 LEU   -0.5100
    138 N         -73.7960  -24.0050  -32.1080 N.am      9 ALA   -0.4700
    139 CA        -72.5530  -24.5270  -31.5570 C.3       9 ALA    0.3100
    140 C         -71.4530  -23.4720  -31.5940 C.2       9 ALA    0.0700
    141 O         -70.6890  -23.3200  -30.6410 O.2       9 ALA    0.0900
    142 CB        -72.1200  -25.7740  -32.3140 C.3       9 ALA   -0.2700
    143 HN        -74.1640  -24.4910  -32.8960 H         9 ALA    0.0900
    144 HA        -72.7180  -24.7580  -30.5150 H         9 ALA    0.0900
    145 HB1       -71.9610  -25.5330  -33.3870 H         9 ALA    0.0900
    146 HB2       -72.9060  -26.5540  -32.2390 H         9 ALA    0.5100
    147 HB3       -71.1680  -26.1610  -31.8920 H         9 ALA   -0.5100
    148 N         -71.3830  -22.7380  -32.7010 N.am     10 ILE   -0.4700
    149 CA        -70.3960  -21.6740  -32.8540 C.3      10 ILE    0.3100
    150 C         -70.6500  -20.5360  -31.8730 C.2      10 ILE    0.0700
    151 O         -69.7270  -20.0540  -31.2140 O.2      10 ILE    0.0900
    152 CB        -70.3820  -21.1180  -34.2890 C.3      10 ILE   -0.0900
    153 CG1       -69.8320  -22.1630  -35.2600 C.3      10 ILE    0.0900
    154 CG2       -69.5480  -19.8500  -34.3620 C.3      10 ILE   -0.2700
    155 CD        -69.6390  -21.6420  -36.6660 C.3      10 ILE    0.0900
    156 HN        -71.9980  -22.8800  -33.4720 H        10 ILE    0.0900
    157 HA        -69.4290  -22.0840  -32.6050 H        10 ILE    0.0900
    158 HB        -71.4220  -20.8930  -34.6070 H        10 ILE   -0.1800
    159 HG11      -70.5380  -23.0190  -35.2930 H        10 ILE    0.0900
    160 HG12      -68.8520  -22.5190  -34.8780 H        10 ILE    0.0900
    161 HG21      -68.5020  -20.0620  -34.0540 H        10 ILE   -0.2700
    162 HG22      -69.9690  -19.0800  -33.6810 H        10 ILE    0.0900
    163 HG23      -69.5390  -19.4620  -35.4030 H        10 ILE    0.0900
    164 HD1       -68.7960  -20.9190  -36.6940 H        10 ILE    0.0900
    165 HD2       -70.5620  -21.1250  -37.0070 H        10 ILE    0.5100
    166 HD3       -69.4070  -22.4840  -37.3530 H        10 ILE   -0.5100
    167 N         -71.9080  -20.1120  -31.7750 N.am     11 ALA   -0.4700
    168 CA        -72.2880  -19.0190  -30.8890 C.3      11 ALA    0.3100
    169 C         -71.7750  -19.2380  -29.4710 C.2      11 ALA    0.0700
    170 O         -71.2960  -18.3090  -28.8250 O.2      11 ALA    0.0900
    171 CB        -73.8020  -18.8460  -30.8840 C.3      11 ALA   -0.2700
    172 HN        -72.6470  -20.5230  -32.3040 H        11 ALA    0.0900
    173 HA        -71.8070  -18.1190  -31.2400 H        11 ALA    0.0900
    174 HB1       -74.2930  -19.7790  -30.5320 H        11 ALA    0.0900
    175 HB2       -74.1610  -18.6230  -31.9120 H        11 ALA    0.5100
    176 HB3       -74.0860  -18.0170  -30.2010 H        11 ALA   -0.5100
    177 N         -71.8740  -20.4750  -28.9920 N.am     12 VAL   -0.4700
    178 CA        -71.4250  -20.8150  -27.6490 C.3      12 VAL    0.3100
    179 C         -69.9210  -20.6190  -27.4940 C.2      12 VAL    0.0700
    180 O         -69.4640  -19.9430  -26.5740 O.2      12 VAL    0.0900
    181 CB        -71.7880  -22.2650  -27.2830 C.3      12 VAL   -0.0900
    182 CG1       -71.2640  -22.6120  -25.8980 C.3      12 VAL    0.0900
    183 CG2       -73.2950  -22.4690  -27.3530 C.3      12 VAL   -0.2700
    184 HN        -72.2590  -21.2220  -29.5290 H        12 VAL    0.0900
    185 HA        -71.8950  -20.1290  -26.9600 H        12 VAL    0.0900
    186 HB        -71.3430  -22.9570  -28.0300 H        12 VAL    0.0900
    187 HG11      -71.5630  -21.8280  -25.1690 H        12 VAL   -0.2700
    188 HG12      -70.1550  -22.6730  -25.9170 H        12 VAL    0.0900
    189 HG13      -71.6860  -23.5850  -25.5660 H        12 VAL    0.0900
    190 HG21      -73.6620  -22.2580  -28.3800 H        12 VAL    0.0900
    191 HG22      -73.8020  -21.7780  -26.6450 H        12 VAL    0.5100
    192 HG23      -73.5480  -23.5190  -27.0950 H        12 VAL   -0.5100
    193 N         -69.1530  -21.2100  -28.4060 N.am     13 LEU   -0.4700
    194 CA        -67.7000  -21.0990  -28.3770 C.3      13 LEU    0.3100
    195 C         -67.2420  -19.6550  -28.5310 C.2      13 LEU    0.0700
    196 O         -66.3070  -19.2130  -27.8610 O.2      13 LEU    0.0900
    197 CB        -67.0680  -21.9690  -29.4690 C.3      13 LEU   -0.1800
    198 CG        -66.9280  -23.4670  -29.1940 C.3      13 LEU    0.0900
    199 CD1       -68.2700  -24.1010  -28.8540 C.3      13 LEU    0.0900
    200 CD2       -66.2890  -24.1660  -30.3850 C.3      13 LEU   -0.0900
    201 HN        -69.5360  -21.7540  -29.1490 H        13 LEU    0.0900
    202 HA        -67.3600  -21.4170  -27.4020 H        13 LEU   -0.2700
    203 HB1       -66.0520  -21.5690  -29.6650 H        13 LEU    0.0900
    204 HB2       -67.6850  -21.8530  -30.3840 H        13 LEU    0.0900
    205 HG        -66.2300  -23.6160  -28.3430 H        13 LEU    0.0900
    206 HD11      -68.9170  -24.1330  -29.7570 H        13 LEU   -0.2700
    207 HD12      -68.7830  -23.5040  -28.0700 H        13 LEU    0.0900
    208 HD13      -68.1160  -25.1410  -28.4920 H        13 LEU    0.0900
    209 HD21      -65.2800  -23.7440  -30.5800 H        13 LEU    0.0900
    210 HD22      -66.9150  -24.0190  -31.2910 H        13 LEU    0.5100
    211 HD23      -66.1840  -25.2520  -30.1750 H        13 LEU   -0.5100
    212 N         -67.9030  -18.9200  -29.4220 N.am     14 ALA   -0.4700
    213 CA        -67.5750  -17.5190  -29.6530 C.3      14 ALA    0.3100
    214 C         -67.7170  -16.7110  -28.3680 C.2      14 ALA    0.0700
    215 O         -66.8930  -15.8450  -28.0710 O.2      14 ALA    0.0900
    216 CB        -68.4590  -16.9400  -30.7470 C.3      14 ALA   -0.2700
    217 HN        -68.6480  -19.2930  -29.9690 H        14 ALA    0.0900
    218 HA        -66.5360  -17.4600  -29.9390 H        14 ALA    0.0900
    219 HB1       -69.5280  -17.0110  -30.4520 H        14 ALA    0.0900
    220 HB2       -68.3130  -17.5070  -31.6910 H        14 ALA    0.5100
    221 HB3       -68.2070  -15.8700  -30.9100 H        14 ALA   -0.5100
    222 N         -68.7650  -17.0030  -27.6030 N.am     15 ILE   -0.4700
    223 CA        -68.9840  -16.3360  -26.3270 C.3      15 ILE    0.3100
    224 C         -67.9630  -16.7990  -25.2980 C.2      15 ILE    0.0700
    225 O         -67.1450  -16.0120  -24.8260 O.2      15 ILE    0.0900
    226 CB        -70.4050  -16.5890  -25.7900 C.3      15 ILE   -0.0900
    227 CG1       -71.4520  -16.0740  -26.7810 C.3      15 ILE    0.0900
    228 CG2       -70.5870  -15.9220  -24.4350 C.3      15 ILE   -0.2700
    229 CD        -72.8810  -16.3150  -26.3410 C.3      15 ILE    0.0900
    230 HN        -69.4420  -17.6850  -27.8660 H        15 ILE    0.0900
    231 HA        -68.8280  -15.2780  -26.4770 H        15 ILE    0.0900
    232 HB        -70.5720  -17.6820  -25.6880 H        15 ILE   -0.1800
    233 HG11      -71.2920  -16.5800  -27.7560 H        15 ILE    0.0900
    234 HG12      -71.3040  -14.9810  -26.9140 H        15 ILE    0.0900
    235 HG21      -70.4310  -14.8260  -24.5250 H        15 ILE   -0.2700
    236 HG22      -69.8480  -16.3270  -23.7120 H        15 ILE    0.0900
    237 HG23      -71.6160  -16.1030  -24.0590 H        15 ILE    0.0900
    238 HD1       -73.1290  -15.6650  -25.4750 H        15 ILE    0.0900
    239 HD2       -73.0100  -17.3750  -26.0360 H        15 ILE    0.5100
    240 HD3       -73.5790  -16.0780  -27.1730 H        15 ILE   -0.5100
    241 N         -68.0090  -18.0850  -24.9540 N.am     16 LEU   -0.4700
    242 CA        -67.0940  -18.6530  -23.9700 C.3      16 LEU    0.3100
    243 C         -65.6530  -18.2350  -24.2250 C.2      16 LEU    0.0700
    244 O         -64.9750  -17.7280  -23.3350 O.2      16 LEU    0.0900
    245 CB        -67.1920  -20.1810  -23.9650 C.3      16 LEU   -0.1800
    246 CG        -68.5470  -20.7920  -23.6080 C.3      16 LEU    0.0900
    247 CD1       -68.4630  -22.3090  -23.6210 C.3      16 LEU    0.0900
    248 CD2       -69.0240  -20.2880  -22.2560 C.3      16 LEU   -0.0900
    249 HN        -68.6680  -18.7170  -25.3540 H        16 LEU    0.0900
    250 HA        -67.3590  -18.2580  -23.0000 H        16 LEU   -0.2700
    251 HB1       -66.4470  -20.5630  -23.2360 H        16 LEU    0.0900
    252 HB2       -66.9190  -20.5380  -24.9800 H        16 LEU    0.0900
    253 HG        -69.3080  -20.4570  -24.3460 H        16 LEU    0.0900
    254 HD11      -67.7100  -22.6560  -22.8810 H        16 LEU   -0.2700
    255 HD12      -68.1590  -22.6630  -24.6290 H        16 LEU    0.0900
    256 HD13      -69.4500  -22.7450  -23.3530 H        16 LEU    0.0900
    257 HD21      -69.1300  -19.1820  -22.2740 H        16 LEU    0.0900
    258 HD22      -68.2890  -20.5600  -21.4690 H        16 LEU    0.5100
    259 HD23      -70.0130  -20.7340  -22.0130 H        16 LEU   -0.5100
    260 N         -65.1950  -18.4440  -25.4550 N.am     17 GLY   -0.4700
    261 CA        -63.8260  -18.1490  -25.8290 C.3      17 GLY    0.3100
    262 C         -63.3970  -16.7210  -25.5520 C.2      17 GLY   -0.0200
    263 O         -62.5160  -16.4780  -24.7300 O.2      17 GLY    0.0900
    264 HN        -65.7740  -18.8130  -26.1780 H        17 GLY    0.0900
    265 HA1       -63.7290  -18.3400  -26.8870 H        17 GLY    0.5100
    266 HA2       -63.1870  -18.8160  -25.2700 H        17 GLY   -0.5100
    267 N         -64.0200  -15.7670  -26.2400 N.am     18 ASN   -0.4700
    268 CA        -63.6370  -14.3660  -26.1160 C.3      18 ASN    0.3100
    269 C         -63.9700  -13.7550  -24.7580 C.2      18 ASN    0.0700
    270 O         -63.2980  -12.8290  -24.3100 O.2      18 ASN    0.0900
    271 CB        -64.2540  -13.5360  -27.2440 C.3      18 ASN   -0.1800
    272 CG        -63.6520  -13.8580  -28.5990 C.2      18 ASN    0.0900
    273 ND2       -64.4880  -14.3390  -29.5160 N.am     18 ASN    0.0900
    274 OD1       -62.4550  -13.6780  -28.8190 O.2      18 ASN    0.5500
    275 HN        -64.7700  -15.9660  -26.8650 H        18 ASN   -0.5500
    276 HA        -62.5590  -14.3090  -26.1540 H        18 ASN   -0.6200
    277 HB1       -64.0890  -12.4580  -27.0310 H        18 ASN    0.3200
    278 HB2       -65.3450  -13.7360  -27.2860 H        18 ASN    0.3000
    279 HD21      -64.1480  -14.5700  -30.4290 H        18 ASN    0.5100
    280 HD22      -65.4530  -14.4700  -29.2930 H        18 ASN   -0.5100
    281 N         -65.0130  -14.2650  -24.1050 N.am     19 VAL   -0.4700
    282 CA        -65.3380  -13.8320  -22.7540 C.3      19 VAL    0.3100
    283 C         -64.2250  -14.2690  -21.8090 C.2      19 VAL    0.0700
    284 O         -63.8120  -13.5220  -20.9210 O.2      19 VAL    0.0900
    285 CB        -66.6790  -14.4100  -22.2710 C.3      19 VAL   -0.0900
    286 CG1       -66.8150  -14.2600  -20.7630 C.3      19 VAL    0.0900
    287 CG2       -67.8370  -13.7310  -22.9850 C.3      19 VAL   -0.2700
    288 HN        -65.6080  -14.9580  -24.5060 H        19 VAL    0.0900
    289 HA        -65.3800  -12.7520  -22.7570 H        19 VAL    0.0900
    290 HB        -66.7320  -15.4870  -22.5390 H        19 VAL    0.0900
    291 HG11      -66.5920  -13.2130  -20.4610 H        19 VAL   -0.2700
    292 HG12      -66.1000  -14.9360  -20.2480 H        19 VAL    0.0900
    293 HG13      -67.8520  -14.5050  -20.4500 H        19 VAL    0.0900
    294 HG21      -67.6630  -13.7320  -24.0830 H        19 VAL    0.0900
    295 HG22      -67.9270  -12.6780  -22.6430 H        19 VAL    0.5100
    296 HG23      -68.7830  -14.2750  -22.7760 H        19 VAL   -0.5100
    297 N         -63.7380  -15.4890  -22.0180 N.am     20 LEU   -0.4700
    298 CA        -62.6140  -16.0120  -21.2600 C.3      20 LEU    0.3100
    299 C         -61.3940  -15.1240  -21.4610 C.2      20 LEU    0.0700
    300 O         -60.6660  -14.8270  -20.5160 O.2      20 LEU    0.0900
    301 CB        -62.2970  -17.4390  -21.7050 C.3      20 LEU   -0.1800
    302 CG        -61.1970  -18.1730  -20.9430 C.3      20 LEU    0.0900
    303 CD1       -61.5610  -18.2900  -19.4730 C.3      20 LEU    0.0900
    304 CD2       -60.9520  -19.5460  -21.5490 C.3      20 LEU   -0.0900
    305 HN        -64.1220  -16.0990  -22.7050 H        20 LEU    0.0900
    306 HA        -62.8750  -15.9930  -20.2120 H        20 LEU   -0.2700
    307 HB1       -61.9990  -17.4000  -22.7740 H        20 LEU    0.0900
    308 HB2       -63.2280  -18.0360  -21.6110 H        20 LEU    0.0900
    309 HG        -60.2430  -17.6120  -21.0420 H        20 LEU    0.0900
    310 HD11      -62.5110  -18.8560  -19.3590 H        20 LEU   -0.2700
    311 HD12      -61.6970  -17.2780  -19.0340 H        20 LEU    0.0900
    312 HD13      -60.7590  -18.8310  -18.9260 H        20 LEU    0.0900
    313 HD21      -60.6410  -19.4450  -22.6100 H        20 LEU    0.0900
    314 HD22      -61.8840  -20.1490  -21.5090 H        20 LEU    0.5100
    315 HD23      -60.1450  -20.0680  -20.9910 H        20 LEU   -0.5100
    316 N         -61.1770  -14.6990  -22.7030 N.am     21 VAL   -0.4700
    317 CA        -60.0710  -13.8120  -23.0340 C.3      21 VAL    0.3100
    318 C         -60.1910  -12.4860  -22.2930 C.2      21 VAL    0.0700
    319 O         -59.2130  -11.9820  -21.7420 O.2      21 VAL    0.0900
    320 CB        -59.9980  -13.5490  -24.5520 C.3      21 VAL   -0.0900
    321 CG1       -58.9450  -12.4960  -24.8650 C.3      21 VAL    0.0900
    322 CG2       -59.7060  -14.8410  -25.3020 C.3      21 VAL   -0.2700
    323 HN        -61.7630  -14.9680  -23.4620 H        21 VAL    0.0900
    324 HA        -59.1580  -14.2780  -22.6930 H        21 VAL    0.0900
    325 HB        -60.9880  -13.1970  -24.9130 H        21 VAL    0.0900
    326 HG11      -57.9880  -12.7520  -24.3620 H        21 VAL   -0.2700
    327 HG12      -59.2820  -11.5020  -24.4990 H        21 VAL    0.0900
    328 HG13      -58.7680  -12.4500  -25.9600 H        21 VAL    0.0900
    329 HG21      -60.4020  -15.6400  -24.9710 H        21 VAL    0.0900
    330 HG22      -58.6640  -15.1710  -25.0950 H        21 VAL    0.5100
    331 HG23      -59.8390  -14.6840  -26.3930 H        21 VAL   -0.5100
    332 N         -61.3980  -11.9230  -22.2730 N.am     22 CYS   -0.4700
    333 CA        -61.6440  -10.6640  -21.5820 C.3      22 CYS    0.3100
    334 C         -61.4110  -10.8130  -20.0850 C.2      22 CYS    0.0700
    335 O         -60.8570   -9.9240  -19.4360 O.2      22 CYS    0.0900
    336 CB        -63.0730  -10.1820  -21.8370 C.3      22 CYS   -0.1100
    337 SG        -63.4670   -9.8750  -23.5740 S.3      22 CYS    0.0900
    338 HN        -62.1830  -12.3350  -22.7290 H        22 CYS    0.0900
    339 HA        -60.9330   -9.9380  -21.9460 H        22 CYS   -0.2300
    340 HB1       -63.2250   -9.2430  -21.2630 H        22 CYS    0.1600
    341 HB2       -63.7700  -10.9500  -21.4420 H        22 CYS    0.5100
    342 HG1       -63.4480  -11.1520  -23.9250 H        22 CYS   -0.5100
    343 N         -61.8410  -11.9460  -19.5400 N.am     23 TRP   -0.4700
    344 CA        -61.6990  -12.2210  -18.1190 C.3      23 TRP    0.3100
    345 C         -60.2320  -12.3880  -17.7350 C.2      23 TRP    0.0700
    346 O         -59.7700  -11.8300  -16.7410 O.2      23 TRP    0.0900
    347 CB        -62.4930  -13.4760  -17.7440 C.3      23 TRP   -0.1800
    348 CG        -62.6000  -13.7140  -16.2700 C.ar     23 TRP    0.0900
    349 CD1       -62.0790  -12.9420  -15.2710 C.ar     23 TRP    0.0900
    350 CD2       -63.2750  -14.8000  -15.6230 C.ar     23 TRP   -0.0300
    351 CE2       -63.1200  -14.6230  -14.2330 C.ar     23 TRP   -0.1500
    352 CE3       -63.9950  -15.9060  -16.0860 C.ar     23 TRP    0.2200
    353 NE1       -62.3860  -13.4800  -14.0460 N.ar     23 TRP   -0.5100
    354 CZ2       -63.6570  -15.5090  -13.3030 C.ar     23 TRP    0.3700
    355 CZ3       -64.5300  -16.7860  -15.1600 C.ar     23 TRP    0.2400
    356 CH2       -64.3580  -16.5840  -13.7850 C.ar     23 TRP    0.1100
    357 HN        -62.2790  -12.6590  -20.0800 H        23 TRP   -0.2500
    358 HA        -62.0670  -11.3650  -17.5720 H        23 TRP    0.1700
    359 HB1       -61.9980  -14.3580  -18.2010 H        23 TRP   -0.2000
    360 HB2       -63.5210  -13.3800  -18.1540 H        23 TRP    0.1400
    361 HD1       -61.5090  -12.0380  -15.4240 H        23 TRP   -0.2700
    362 HE1       -62.1240  -13.1110  -13.1820 H        23 TRP    0.1600
    363 HE3       -64.1430  -16.0850  -17.1410 H        23 TRP   -0.1400
    364 HZ2       -63.5360  -15.3710  -12.2390 H        23 TRP    0.1400
    365 HZ3       -65.0880  -17.6450  -15.5030 H        23 TRP    0.5100
    366 HH2       -64.7880  -17.2890  -13.0890 H        23 TRP   -0.5100
    367 N         -59.4980  -13.1530  -18.5400 N.am     24 ALA   -0.4700
    368 CA        -58.0850  -13.4000  -18.2890 C.3      24 ALA    0.3100
    369 C         -57.2790  -12.1070  -18.2930 C.2      24 ALA    0.0700
    370 O         -56.2920  -11.9770  -17.5700 O.2      24 ALA    0.0900
    371 CB        -57.5280  -14.3740  -19.3170 C.3      24 ALA   -0.2700
    372 HN        -59.8820  -13.5910  -19.3490 H        24 ALA    0.0900
    373 HA        -57.9870  -13.8080  -17.2930 H        24 ALA    0.0900
    374 HB1       -57.6410  -13.9550  -20.3400 H        24 ALA    0.0900
    375 HB2       -58.0810  -15.3360  -19.2650 H        24 ALA    0.5100
    376 HB3       -56.4490  -14.5520  -19.1230 H        24 ALA   -0.5100
    377 N         -57.7030  -11.1510  -19.1130 N.am     25 VAL   -0.4700
    378 CA        -57.0380   -9.8560  -19.1860 C.3      25 VAL    0.3100
    379 C         -57.3570   -9.0130  -17.9570 C.2      25 VAL    0.0700
    380 O         -56.5310   -8.2220  -17.5000 O.2      25 VAL    0.0900
    381 CB        -57.4440   -9.0830  -20.4560 C.3      25 VAL   -0.0900
    382 CG1       -56.9190   -7.6550  -20.4040 C.3      25 VAL    0.0900
    383 CG2       -56.9340   -9.7980  -21.6970 C.3      25 VAL   -0.2700
    384 HN        -58.4900  -11.2750  -19.7130 H        25 VAL    0.0900
    385 HA        -55.9730  -10.0300  -19.1820 H        25 VAL    0.0900
    386 HB        -58.5520   -9.0650  -20.5370 H        25 VAL    0.0900
    387 HG11      -55.8360   -7.6540  -20.1510 H        25 VAL   -0.2700
    388 HG12      -57.4640   -7.0780  -19.6270 H        25 VAL    0.0900
    389 HG13      -57.0510   -7.1670  -21.3940 H        25 VAL    0.0900
    390 HG21      -57.2140  -10.8740  -21.6610 H        25 VAL    0.0900
    391 HG22      -55.8270   -9.7220  -21.7500 H        25 VAL    0.5100
    392 HG23      -57.3850   -9.3450  -22.6060 H        25 VAL   -0.5100
    393 N         -58.5580   -9.1900  -17.4160 N.am     26 TRP   -0.4700
    394 CA        -58.9920   -8.4260  -16.2530 C.3      26 TRP    0.3100
    395 C         -58.3820   -8.9690  -14.9640 C.2      26 TRP    0.0700
    396 O         -58.2370   -8.2390  -13.9830 O.2      26 TRP    0.0900
    397 CB        -60.5190   -8.4080  -16.1600 C.3      26 TRP   -0.1800
    398 CG        -61.0510   -7.4330  -15.1520 C.ar     26 TRP    0.0900
    399 CD1       -60.8070   -6.0920  -15.1010 C.ar     26 TRP    0.0900
    400 CD2       -61.9310   -7.7220  -14.0580 C.ar     26 TRP   -0.0300
    401 CE2       -62.1710   -6.5080  -13.3840 C.ar     26 TRP   -0.1500
    402 CE3       -62.5360   -8.8900  -13.5790 C.ar     26 TRP    0.2200
    403 NE1       -61.4720   -5.5270  -14.0410 N.ar     26 TRP   -0.5100
    404 CZ2       -62.9890   -6.4250  -12.2580 C.ar     26 TRP    0.3700
    405 CZ3       -63.3490   -8.8060  -12.4610 C.ar     26 TRP    0.2400
    406 CH2       -63.5690   -7.5850  -11.8140 C.ar     26 TRP    0.1100
    407 HN        -59.2120   -9.8490  -17.7780 H        26 TRP   -0.2500
    408 HA        -58.6100   -7.4200  -16.3540 H        26 TRP    0.1700
    409 HB1       -60.8700   -9.4230  -15.8800 H        26 TRP   -0.2000
    410 HB2       -60.9350   -8.1390  -17.1550 H        26 TRP    0.1400
    411 HD1       -60.1810   -5.5500  -15.7960 H        26 TRP   -0.2700
    412 HE1       -61.4510   -4.5830  -13.7950 H        26 TRP    0.1600
    413 HE3       -62.3820   -9.8450  -14.0590 H        26 TRP   -0.1400
    414 HZ2       -63.1710   -5.4920  -11.7450 H        26 TRP    0.1400
    415 HZ3       -63.8230   -9.6990  -12.0830 H        26 TRP    0.5100
    416 HH2       -64.2080   -7.5560  -10.9450 H        26 TRP   -0.5100
    417 N         -58.0210  -10.2490  -14.9700 N.am     27 LEU   -0.4700
    418 CA        -57.4080  -10.8770  -13.8060 C.3      27 LEU    0.3100
    419 C         -55.8990  -10.6690  -13.7920 C.2      27 LEU    0.0700
    420 O         -55.3440  -10.0990  -12.8530 O.2      27 LEU    0.0900
    421 CB        -57.7180  -12.3760  -13.7710 C.3      27 LEU   -0.1800
    422 CG        -59.1820  -12.7890  -13.6220 C.3      27 LEU    0.0900
    423 CD1       -59.3010  -14.3030  -13.5740 C.3      27 LEU    0.0900
    424 CD2       -59.7950  -12.1590  -12.3820 C.3      27 LEU   -0.0900
    425 HN        -58.1530  -10.8340  -15.7660 H        27 LEU    0.0900
    426 HA        -57.7970  -10.3930  -12.9220 H        27 LEU   -0.2700
    427 HB1       -57.1580  -12.8140  -12.9190 H        27 LEU    0.0900
    428 HB2       -57.3410  -12.8170  -14.7170 H        27 LEU    0.0900
    429 HG        -59.7640  -12.4000  -14.4840 H        27 LEU    0.0900
    430 HD11      -58.5890  -14.7180  -12.8280 H        27 LEU   -0.2700
    431 HD12      -59.0620  -14.7340  -14.5690 H        27 LEU    0.0900
    432 HD13      -60.3320  -14.5930  -13.2790 H        27 LEU    0.0900
    433 HD21      -59.9120  -11.0640  -12.5260 H        27 LEU    0.0900
    434 HD22      -59.1360  -12.3330  -11.5040 H        27 LEU    0.5100
    435 HD23      -60.7960  -12.6000  -12.1900 H        27 LEU   -0.5100
    436 N         -55.2370  -11.1420  -14.8450 N.am     28 ASN   -0.4700
    437 CA        -53.7890  -11.0480  -14.9500 C.3      28 ASN    0.3100
    438 C         -53.3510   -9.6770  -15.4580 C.2      28 ASN    0.0700
    439 O         -53.5940   -9.3210  -16.6090 O.2      28 ASN    0.0900
    440 CB        -53.2560  -12.1560  -15.8620 C.3      28 ASN   -0.1800
    441 CG        -51.7510  -12.3000  -15.7830 C.2      28 ASN    0.0900
    442 ND2       -51.2470  -13.4600  -16.1930 N.am     28 ASN    0.0900
    443 OD1       -51.0470  -11.3860  -15.3550 O.2      28 ASN    0.5500
    444 HN        -55.7040  -11.5820  -15.6090 H        28 ASN   -0.5500
    445 HA        -53.3720  -11.1410  -13.9590 H        28 ASN   -0.6200
    446 HB1       -53.5330  -11.9240  -16.9140 H        28 ASN    0.3200
    447 HB2       -53.7190  -13.1200  -15.5680 H        28 ASN    0.3000
    448 HD21      -50.2590  -13.5640  -16.3060 H        28 ASN    0.5100
    449 HD22      -51.8570  -14.2270  -16.3880 H        28 ASN   -0.5100
    450 N         -52.6980   -8.9110  -14.5880 N.am     29 SER   -0.4700
    451 CA        -52.2600   -7.5630  -14.9300 C.3      29 SER    0.3100
    452 C         -51.0810   -7.5710  -15.8980 C.2      29 SER    0.0700
    453 O         -50.7130   -6.5350  -16.4530 O.2      29 SER    0.0900
    454 CB        -51.9030   -6.7770  -13.6640 C.3      29 SER    0.0500
    455 OG        -50.9250   -7.4580  -12.8990 O.3      29 SER    0.0900
    456 HN        -52.4800   -9.2220  -13.6670 H        29 SER    0.0900
    457 HA        -53.0630   -7.0720  -15.4600 H        29 SER   -0.6600
    458 HB1       -52.8120   -6.6440  -13.0400 H        29 SER    0.4300
    459 HB2       -51.5000   -5.7800  -13.9480 H        29 SER    0.5100
    460 HG1       -50.1100   -7.4050  -13.4030 H        29 SER   -0.5100
    461 N         -50.4920   -8.7460  -16.1000 N.am     30 ASN   -0.4700
    462 CA        -49.3830   -8.8960  -17.0300 C.3      30 ASN    0.3100
    463 C         -49.8680   -8.9550  -18.4740 C.2      30 ASN    0.0700
    464 O         -49.0710   -9.0360  -19.4090 O.2      30 ASN    0.0900
    465 CB        -48.5670  -10.1480  -16.6970 C.3      30 ASN   -0.1800
    466 CG        -47.9020  -10.0600  -15.3370 C.2      30 ASN    0.0900
    467 ND2       -47.8920  -11.1740  -14.6080 N.am     30 ASN    0.0900
    468 OD1       -47.3980   -9.0090  -14.9450 O.2      30 ASN    0.5500
    469 HN        -50.7820   -9.5730  -15.6260 H        30 ASN   -0.5500
    470 HA        -48.7640   -8.0140  -16.9590 H        30 ASN   -0.6200
    471 HB1       -47.7800  -10.2850  -17.4680 H        30 ASN    0.3200
    472 HB2       -49.2410  -11.0310  -16.7020 H        30 ASN    0.3000
    473 HD21      -48.3090  -12.0100  -14.9660 H        30 ASN    0.5100
    474 HD22      -47.4660  -11.1750  -13.7030 H        30 ASN   -0.5100
    475 N         -51.1880   -8.9080  -18.6460 N.am     31 LEU   -0.4700
    476 CA        -51.8030   -8.9400  -19.9650 C.3      31 LEU    0.3100
    477 C         -52.5420   -7.6400  -20.2480 C.2      31 LEU    0.0700
    478 O         -53.2230   -7.5110  -21.2640 O.2      31 LEU    0.0900
    479 CB        -52.7790  -10.1160  -20.0700 C.3      31 LEU   -0.1800
    480 CG        -52.1790  -11.5190  -19.9860 C.3      31 LEU    0.0900
    481 CD1       -53.2720  -12.5680  -19.8400 C.3      31 LEU    0.0900
    482 CD2       -51.3140  -11.8030  -21.2040 C.3      31 LEU   -0.0900
    483 HN        -51.8160   -8.8480  -17.8740 H        31 LEU    0.0900
    484 HA        -51.0170   -9.0360  -20.6990 H        31 LEU   -0.2700
    485 HB1       -53.3050  -10.0310  -21.0420 H        31 LEU    0.0900
    486 HB2       -53.5180  -10.0160  -19.2470 H        31 LEU    0.0900
    487 HG        -51.4980  -11.5760  -19.1100 H        31 LEU    0.0900
    488 HD11      -53.8460  -12.6550  -20.7870 H        31 LEU   -0.2700
    489 HD12      -53.9700  -12.2750  -19.0270 H        31 LEU    0.0900
    490 HD13      -52.8200  -13.5560  -19.6070 H        31 LEU    0.0900
    491 HD21      -50.3160  -11.3310  -21.0820 H        31 LEU    0.0900
    492 HD22      -51.7950  -11.3870  -22.1140 H        31 LEU    0.5100
    493 HD23      -51.1750  -12.8990  -21.3220 H        31 LEU   -0.5100
    494 N         -52.4050   -6.6730  -19.3450 N.am     32 GLN   -0.4700
    495 CA        -53.1270   -5.4120  -19.4630 C.3      32 GLN    0.3100
    496 C         -52.3100   -4.3300  -20.1610 C.2      32 GLN    0.0700
    497 O         -52.4990   -3.1400  -19.9120 O.2      32 GLN    0.0900
    498 CB        -53.5750   -4.9210  -18.0840 C.3      32 GLN   -0.1800
    499 CG        -54.5180   -5.8720  -17.3660 C.3      32 GLN    0.0900
    500 CD        -54.9810   -5.3300  -16.0290 C.2      32 GLN    0.0900
    501 NE2       -55.8490   -6.0790  -15.3570 N.am     32 GLN   -0.1800
    502 OE1       -54.5660   -4.2520  -15.6060 O.2      32 GLN    0.0900
    503 HN        -51.8080   -6.7660  -18.5520 H        32 GLN    0.0900
    504 HA        -53.9820   -5.5740  -20.1010 H        32 GLN    0.5500
    505 HB1       -54.0890   -3.9440  -18.2090 H        32 GLN   -0.5500
    506 HB2       -52.6740   -4.7760  -17.4520 H        32 GLN   -0.6200
    507 HG1       -53.9960   -6.8370  -17.1940 H        32 GLN    0.3200
    508 HG2       -55.4090   -6.0480  -18.0050 H        32 GLN    0.3000
    509 HE21      -56.1610   -6.9490  -15.7390 H        32 GLN    0.5100
    510 HE22      -56.1910   -5.7730  -14.4680 H        32 GLN   -0.5100
    511 N         -51.4000   -4.7440  -21.0370 N.am     33 ASN   -0.4700
    512 CA        -50.6060   -3.7960  -21.8070 C.3      33 ASN    0.3100
    513 C         -51.4520   -3.0600  -22.8420 C.2      33 ASN    0.0700
    514 O         -52.5680   -3.4750  -23.1530 O.2      33 ASN    0.0900
    515 CB        -49.4160   -4.4940  -22.4710 C.3      33 ASN   -0.1800
    516 CG        -49.8290   -5.7110  -23.2750 C.2      33 ASN    0.0900
    517 ND2       -48.9510   -6.7070  -23.3350 N.am     33 ASN    0.0900
    518 OD1       -50.9220   -5.7560  -23.8390 O.2      33 ASN    0.5500
    519 HN        -51.2210   -5.7110  -21.2060 H        33 ASN   -0.5500
    520 HA        -50.2610   -3.0250  -21.1330 H        33 ASN   -0.6200
    521 HB1       -48.7010   -4.8170  -21.6840 H        33 ASN    0.3200
    522 HB2       -48.9080   -3.7780  -23.1510 H        33 ASN    0.3000
    523 HD21      -49.1700   -7.5350  -23.8500 H        33 ASN    0.5100
    524 HD22      -48.0730   -6.6280  -22.8630 H        33 ASN   -0.5100
    525 N         -50.9200   -1.9600  -23.3690 N.am     34 VAL   -0.4700
    526 CA        -51.6490   -1.1400  -24.3310 C.3      34 VAL    0.3100
    527 C         -52.0590   -1.9450  -25.5590 C.2      34 VAL    0.0700
    528 O         -53.1160   -1.7110  -26.1430 O.2      34 VAL    0.0900
    529 CB        -50.8210    0.0790  -24.7760 C.3      34 VAL   -0.0900
    530 CG1       -51.6320    0.9580  -25.7140 C.3      34 VAL    0.0900
    531 CG2       -50.3590    0.8760  -23.5640 C.3      34 VAL   -0.2700
    532 HN        -50.0030   -1.6490  -23.1330 H        34 VAL    0.0900
    533 HA        -52.5640   -0.8150  -23.8610 H        34 VAL    0.0900
    534 HB        -49.9040   -0.2680  -25.2980 H        34 VAL    0.0900
    535 HG11      -52.6280    1.1710  -25.2720 H        34 VAL   -0.2700
    536 HG12      -51.7790    0.4400  -26.6860 H        34 VAL    0.0900
    537 HG13      -51.1050    1.9220  -25.8800 H        34 VAL    0.0900
    538 HG21      -49.5910    0.3040  -23.0010 H        34 VAL    0.0900
    539 HG22      -51.2200    1.0700  -22.8890 H        34 VAL    0.5100
    540 HG23      -49.9150    1.8400  -23.8900 H        34 VAL   -0.5100
    541 N         -51.2170   -2.9010  -25.9440 N.am     35 THR   -0.4700
    542 CA        -51.4770   -3.7380  -27.1080 C.3      35 THR    0.3100
    543 C         -52.7840   -4.5070  -26.9730 C.2      35 THR    0.0700
    544 O         -53.5730   -4.5810  -27.9150 O.2      35 THR    0.0900
    545 CB        -50.3400   -4.7510  -27.3360 C.3      35 THR    0.1400
    546 CG2       -50.6000   -5.5770  -28.5900 C.3      35 THR    0.0900
    547 OG1       -49.0940   -4.0580  -27.4700 O.3      35 THR   -0.6600
    548 HN        -50.3700   -3.0880  -25.4520 H        35 THR    0.4300
    549 HA        -51.5760   -3.0910  -27.9650 H        35 THR   -0.2700
    550 HB        -50.2740   -5.4460  -26.4720 H        35 THR    0.0900
    551 HG1       -49.0680   -3.7330  -28.3730 H        35 THR    0.0900
    552 HG21      -50.8440   -4.9090  -29.4440 H        35 THR    0.0900
    553 HG22      -51.4570   -6.2630  -28.4190 H        35 THR    0.5100
    554 HG23      -49.6960   -6.1670  -28.8480 H        35 THR   -0.5100
    555 N         -53.0170   -5.0790  -25.7950 N.am     36 ASN   -0.4700
    556 CA        -54.1870   -5.9180  -25.5730 C.3      36 ASN    0.3100
    557 C         -55.4850   -5.1380  -25.3870 C.2      36 ASN    0.0700
    558 O         -56.5610   -5.7270  -25.2840 O.2      36 ASN    0.0900
    559 CB        -53.9580   -6.8690  -24.3950 C.3      36 ASN   -0.1800
    560 CG        -52.9390   -7.9440  -24.7130 C.2      36 ASN    0.0900
    561 ND2       -52.7020   -8.8380  -23.7570 N.am     36 ASN    0.0900
    562 OD1       -52.3720   -7.9770  -25.8040 O.2      36 ASN    0.5500
    563 HN        -52.4050   -4.9600  -25.0180 H        36 ASN   -0.5500
    564 HA        -54.3740   -6.4780  -26.4760 H        36 ASN   -0.6200
    565 HB1       -54.9200   -7.3600  -24.1330 H        36 ASN    0.3200
    566 HB2       -53.5970   -6.2860  -23.5220 H        36 ASN    0.3000
    567 HD21      -53.0690   -8.6960  -22.8370 H        36 ASN    0.5100
    568 HD22      -52.1570   -9.6530  -23.9570 H        36 ASN   -0.5100
    569 N         -55.3880   -3.8120  -25.3470 N.am     37 TYR   -0.4700
    570 CA        -56.5780   -2.9750  -25.3330 C.3      37 TYR    0.3100
    571 C         -57.3680   -3.1960  -26.6150 C.2      37 TYR    0.0700
    572 O         -58.5980   -3.2120  -26.6080 O.2      37 TYR    0.0900
    573 CB        -56.2100   -1.4960  -25.1850 C.3      37 TYR   -0.1800
    574 CG        -55.9610   -1.0710  -23.7590 C.ar     37 TYR    0.0900
    575 CD1       -56.9380   -0.3990  -23.0340 C.ar     37 TYR    0.0900
    576 CD2       -54.7530   -1.3420  -23.1330 C.ar     37 TYR    0.0000
    577 CE1       -56.7150   -0.0070  -21.7260 C.ar     37 TYR   -0.1150
    578 CE2       -54.5210   -0.9550  -21.8260 C.ar     37 TYR    0.1150
    579 CZ        -55.5040   -0.2880  -21.1280 C.ar     37 TYR   -0.1150
    580 OH        -55.2800    0.1000  -19.8270 O.3      37 TYR    0.1150
    581 HN        -54.5110   -3.3390  -25.3240 H        37 TYR    0.1100
    582 HA        -57.1970   -3.2900  -24.5070 H        37 TYR   -0.5400
    583 HB1       -57.0430   -0.8710  -25.5740 H        37 TYR    0.4300
    584 HB2       -55.2800   -1.2910  -25.7560 H        37 TYR   -0.1150
    585 HD1       -57.8870   -0.1800  -23.5000 H        37 TYR    0.1150
    586 HD2       -53.9800   -1.8660  -23.6760 H        37 TYR   -0.1150
    587 HE1       -57.4840    0.5160  -21.1770 H        37 TYR    0.1150
    588 HE2       -53.5740   -1.1740  -21.3540 H        37 TYR    0.5100
    589 HH        -54.5570   -0.4280  -19.4800 H        37 TYR   -0.5100
    590 N         -56.6460   -3.3770  -27.7180 N.am     38 PHE   -0.4700
    591 CA        -57.2670   -3.6460  -29.0060 C.3      38 PHE    0.3100
    592 C         -57.7800   -5.0780  -29.0750 C.2      38 PHE    0.0700
    593 O         -58.8350   -5.3420  -29.6490 O.2      38 PHE    0.0900
    594 CB        -56.2770   -3.3830  -30.1460 C.3      38 PHE   -0.1800
    595 CG        -55.7760   -1.9680  -30.1960 C.ar     38 PHE    0.0900
    596 CD1       -54.4660   -1.6700  -29.8550 C.ar     38 PHE    0.0900
    597 CD2       -56.6150   -0.9350  -30.5800 C.ar     38 PHE    0.0000
    598 CE1       -54.0000   -0.3690  -29.9010 C.ar     38 PHE   -0.1150
    599 CE2       -56.1570    0.3700  -30.6260 C.ar     38 PHE    0.1150
    600 CZ        -54.8470    0.6520  -30.2870 C.ar     38 PHE   -0.1150
    601 HN        -55.6500   -3.3360  -27.7110 H        38 PHE    0.1150
    602 HA        -58.1290   -3.0030  -29.1030 H        38 PHE   -0.1150
    603 HB1       -56.7740   -3.5900  -31.1170 H        38 PHE    0.1150
    604 HB2       -55.3920   -4.0420  -30.0200 H        38 PHE   -0.1150
    605 HD1       -53.8010   -2.4640  -29.5500 H        38 PHE    0.1150
    606 HD2       -57.6390   -1.1510  -30.8470 H        38 PHE   -0.1150
    607 HE1       -52.9760   -0.1510  -29.6360 H        38 PHE    0.1150
    608 HE2       -56.8210    1.1670  -30.9270 H        38 PHE    0.5100
    609 HZ        -54.4860    1.6690  -30.3230 H        38 PHE   -0.5100
    610 N         -57.0310   -6.0040  -28.4800 N.am     39 VAL   -0.4700
    611 CA        -57.4400   -7.4030  -28.4330 C.3      39 VAL    0.3100
    612 C         -58.7900   -7.5420  -27.7420 C.2      39 VAL    0.0700
    613 O         -59.5990   -8.3970  -28.0980 O.2      39 VAL    0.0900
    614 CB        -56.4000   -8.2770  -27.7100 C.3      39 VAL   -0.0900
    615 CG1       -56.9090   -9.7050  -27.5670 C.3      39 VAL    0.0900
    616 CG2       -55.0760   -8.2500  -28.4560 C.3      39 VAL   -0.2700
    617 HN        -56.1620   -5.7850  -28.0420 H        39 VAL    0.0900
    618 HA        -57.5670   -7.7430  -29.4500 H        39 VAL    0.0900
    619 HB        -56.2010   -7.8540  -26.7010 H        39 VAL    0.0900
    620 HG11      -57.4360  -10.0180  -28.4940 H        39 VAL   -0.2700
    621 HG12      -57.6200   -9.7700  -26.7150 H        39 VAL    0.0900
    622 HG13      -56.0550  -10.3950  -27.3940 H        39 VAL    0.0900
    623 HG21      -54.6900   -7.2100  -28.5120 H        39 VAL    0.0900
    624 HG22      -55.2160   -8.6310  -29.4900 H        39 VAL    0.5100
    625 HG23      -54.3280   -8.8770  -27.9240 H        39 VAL   -0.5100
    626 N         -59.0330   -6.6910  -26.7490 N.am     40 VAL   -0.4700
    627 CA        -60.3160   -6.6660  -26.0610 C.3      40 VAL    0.3100
    628 C         -61.4150   -6.1990  -27.0100 C.2      40 VAL    0.0700
    629 O         -62.5100   -6.7600  -27.0340 O.2      40 VAL    0.0900
    630 CB        -60.2810   -5.7500  -24.8260 C.3      40 VAL   -0.0900
    631 CG1       -61.6630   -5.6590  -24.1930 C.3      40 VAL    0.0900
    632 CG2       -59.2620   -6.2570  -23.8190 C.3      40 VAL   -0.2700
    633 HN        -58.3510   -6.0350  -26.4320 H        40 VAL    0.0900
    634 HA        -60.5520   -7.6780  -25.7660 H        40 VAL    0.0900
    635 HB        -59.9470   -4.7350  -25.1300 H        40 VAL    0.0900
    636 HG11      -62.0810   -6.6770  -24.0430 H        40 VAL   -0.2700
    637 HG12      -62.3470   -5.0890  -24.8570 H        40 VAL    0.0900
    638 HG13      -61.5940   -5.1540  -23.2060 H        40 VAL    0.0900
    639 HG21      -58.3530   -6.6190  -24.3450 H        40 VAL    0.0900
    640 HG22      -59.6930   -7.1000  -23.2370 H        40 VAL    0.5100
    641 HG23      -58.9700   -5.4370  -23.1290 H        40 VAL   -0.5100
    642 N         -61.1140   -5.1670  -27.7960 N.am     41 SER   -0.4700
    643 CA        -62.0480   -4.6720  -28.7960 C.3      41 SER    0.3100
    644 C         -62.3870   -5.7840  -29.7780 C.2      41 SER    0.0700
    645 O         -63.5280   -5.9130  -30.2220 O.2      41 SER    0.0900
    646 CB        -61.4580   -3.4720  -29.5380 C.3      41 SER    0.0500
    647 OG        -62.3580   -2.9830  -30.5180 O.3      41 SER    0.0900
    648 HN        -60.2410   -4.6900  -27.7360 H        41 SER    0.0900
    649 HA        -62.9600   -4.3890  -28.2900 H        41 SER   -0.6600
    650 HB1       -60.5160   -3.7740  -30.0430 H        41 SER    0.4300
    651 HB2       -61.2450   -2.6560  -28.8150 H        41 SER    0.5100
    652 HG1       -62.1560   -3.4600  -31.3260 H        41 SER   -0.5100
    653 N         -61.3820   -6.5890  -30.1140 N.am     42 LEU   -0.4700
    654 CA        -61.5790   -7.7510  -30.9690 C.3      42 LEU    0.3100
    655 C         -62.4880   -8.7610  -30.2850 C.2      42 LEU    0.0700
    656 O         -63.3650   -9.3510  -30.9140 O.2      42 LEU    0.0900
    657 CB        -60.2360   -8.4030  -31.3040 C.3      42 LEU   -0.1800
    658 CG        -60.3070   -9.7370  -32.0520 C.3      42 LEU    0.0900
    659 CD1       -60.9870   -9.5580  -33.4020 C.3      42 LEU    0.0900
    660 CD2       -58.9200  -10.3370  -32.2200 C.3      42 LEU   -0.0900
    661 HN        -60.4510   -6.4340  -29.7950 H        42 LEU    0.0900
    662 HA        -62.0730   -7.4220  -31.8720 H        42 LEU   -0.2700
    663 HB1       -59.6920   -8.5740  -30.3510 H        42 LEU    0.0900
    664 HB2       -59.6550   -7.6910  -31.9270 H        42 LEU    0.0900
    665 HG        -60.8800  -10.4690  -31.4450 H        42 LEU    0.0900
    666 HD11      -60.4180   -8.8340  -34.0240 H        42 LEU   -0.2700
    667 HD12      -62.0180   -9.1680  -33.2590 H        42 LEU    0.0900
    668 HD13      -61.0260  -10.5300  -33.9380 H        42 LEU    0.0900
    669 HD21      -58.4580  -10.5160  -31.2250 H        42 LEU    0.0900
    670 HD22      -58.2710   -9.6390  -32.7910 H        42 LEU    0.5100
    671 HD23      -58.9900  -11.3070  -32.7570 H        42 LEU   -0.5100
    672 N         -62.2690   -8.9570  -28.9870 N.am     43 ALA   -0.4700
    673 CA        -63.0750   -9.8850  -28.2090 C.3      43 ALA    0.3100
    674 C         -64.5330   -9.4470  -28.1670 C.2      43 ALA    0.0700
    675 O         -65.4190  -10.1780  -28.6000 O.2      43 ALA    0.0900
    676 CB        -62.5190  -10.0190  -26.8010 C.3      43 ALA   -0.2700
    677 HN        -61.5480   -8.4790  -28.4930 H        43 ALA    0.0900
    678 HA        -63.0650  -10.8410  -28.7100 H        43 ALA    0.0900
    679 HB1       -62.5240   -9.0320  -26.2920 H        43 ALA    0.0900
    680 HB2       -61.4740  -10.3920  -26.8410 H        43 ALA    0.5100
    681 HB3       -63.1440  -10.7240  -26.2120 H        43 ALA   -0.5100
    682 N         -64.7770   -8.2430  -27.6520 N.am     44 ALA   -0.4700
    683 CA        -66.1280   -7.7010  -27.5690 C.3      44 ALA    0.3100
    684 C         -66.8430   -7.8080  -28.9090 C.2      44 ALA    0.0700
    685 O         -67.9950   -8.2370  -28.9790 O.2      44 ALA    0.0900
    686 CB        -66.0890   -6.2520  -27.1060 C.3      44 ALA   -0.2700
    687 HN        -64.0480   -7.6600  -27.3000 H        44 ALA    0.0900
    688 HA        -66.6900   -8.3030  -26.8720 H        44 ALA    0.0900
    689 HB1       -65.5010   -5.6380  -27.8220 H        44 ALA    0.0900
    690 HB2       -65.6090   -6.1860  -26.1060 H        44 ALA    0.5100
    691 HB3       -67.1210   -5.8440  -27.0530 H        44 ALA   -0.5100
    692 N         -66.1470   -7.4260  -29.9770 N.am     45 ALA   -0.4700
    693 CA        -66.6980   -7.5110  -31.3200 C.3      45 ALA    0.3100
    694 C         -67.0430   -8.9510  -31.6750 C.2      45 ALA    0.0700
    695 O         -68.1390   -9.2370  -32.1520 O.2      45 ALA    0.0900
    696 CB        -65.7170   -6.9360  -32.3320 C.3      45 ALA   -0.2700
    697 HN        -65.2210   -7.0640  -29.9040 H        45 ALA    0.0900
    698 HA        -67.6260   -6.9580  -31.3390 H        45 ALA    0.0900
    699 HB1       -64.8350   -7.6060  -32.4320 H        45 ALA    0.0900
    700 HB2       -65.3670   -5.9380  -31.9960 H        45 ALA    0.5100
    701 HB3       -66.2080   -6.8460  -33.3250 H        45 ALA   -0.5100
    702 N         -66.1060   -9.8620  -31.4270 N.am     46 ASP   -0.4700
    703 CA        -66.2950  -11.2680  -31.7630 C.3      46 ASP    0.3100
    704 C         -67.1980  -11.9960  -30.7700 C.2      46 ASP    0.0700
    705 O         -67.5380  -13.1640  -30.9710 O.2      46 ASP    0.0900
    706 CB        -64.9440  -11.9830  -31.8810 C.3      46 ASP   -0.2800
    707 CG        -64.1700  -11.5660  -33.1190 C.2      46 ASP    0.0900
    708 OD1       -64.6220  -10.6360  -33.8210 O.co2    46 ASP    0.0900
    709 OD2       -63.1090  -12.1690  -33.3910 O.co2    46 ASP    0.6200
    710 HN        -65.2360   -9.6250  -31.0000 H        46 ASP   -0.7600
    711 HA        -66.8290  -11.3180  -32.7000 H        46 ASP   -0.7600
    712 HB1       -65.1180  -13.0800  -31.9260 H        46 ASP    0.5100
    713 HB2       -64.3310  -11.7480  -30.9850 H        46 ASP   -0.5100
    714 N         -67.5840  -11.3120  -29.6960 N.am     47 ILE   -0.4700
    715 CA        -68.5430  -11.8650  -28.7510 C.3      47 ILE    0.3100
    716 C         -69.9540  -11.5800  -29.2380 C.2      47 ILE    0.0700
    717 O         -70.8240  -12.4500  -29.2110 O.2      47 ILE    0.0900
    718 CB        -68.3720  -11.2760  -27.3390 C.3      47 ILE   -0.0900
    719 CG1       -67.0620  -11.7520  -26.7140 C.3      47 ILE    0.0900
    720 CG2       -69.5400  -11.6760  -26.4490 C.3      47 ILE   -0.2700
    721 CD        -66.8010  -11.1850  -25.3370 C.3      47 ILE    0.0900
    722 HN        -67.2380  -10.3990  -29.4930 H        47 ILE    0.0900
    723 HA        -68.3980  -12.9340  -28.7240 H        47 ILE    0.0900
    724 HB        -68.3220  -10.1680  -27.4050 H        47 ILE   -0.1800
    725 HG11      -66.2250  -11.4570  -27.3810 H        47 ILE    0.0900
    726 HG12      -67.0890  -12.8600  -26.6400 H        47 ILE    0.0900
    727 HG21      -69.7090  -12.7730  -26.5100 H        47 ILE   -0.2700
    728 HG22      -70.4640  -11.1560  -26.7810 H        47 ILE    0.0900
    729 HG23      -69.3200  -11.4100  -25.3920 H        47 ILE    0.0900
    730 HD1       -67.5120  -11.6230  -24.6030 H        47 ILE    0.0900
    731 HD2       -66.9390  -10.0820  -25.3490 H        47 ILE    0.5100
    732 HD3       -65.7650  -11.4290  -25.0170 H        47 ILE   -0.5100
    733 N         -70.1710  -10.3490  -29.6970 N.am     48 LEU   -0.4700
    734 CA        -71.4670   -9.9350  -30.2110 C.3      48 LEU    0.3100
    735 C         -71.8560  -10.7310  -31.4510 C.2      48 LEU    0.0700
    736 O         -73.0080  -10.7030  -31.8790 O.2      48 LEU    0.0900
    737 CB        -71.4680   -8.4380  -30.5230 C.3      48 LEU   -0.1800
    738 CG        -71.2660   -7.5110  -29.3250 C.3      48 LEU    0.0900
    739 CD1       -71.2280   -6.0580  -29.7710 C.3      48 LEU    0.0900
    740 CD2       -72.3610   -7.7330  -28.2920 C.3      48 LEU   -0.0900
    741 HN        -69.4550   -9.6560  -29.7090 H        48 LEU    0.0900
    742 HA        -72.2130  -10.1620  -29.4630 H        48 LEU   -0.2700
    743 HB1       -72.4420   -8.1850  -30.9930 H        48 LEU    0.0900
    744 HB2       -70.6540   -8.2390  -31.2520 H        48 LEU    0.0900
    745 HG        -70.3100   -7.7670  -28.8200 H        48 LEU    0.0900
    746 HD11      -72.1810   -5.7860  -30.2710 H        48 LEU   -0.2700
    747 HD12      -70.3950   -5.9050  -30.4890 H        48 LEU    0.0900
    748 HD13      -71.0880   -5.3960  -28.8900 H        48 LEU    0.0900
    749 HD21      -72.3420   -8.7850  -27.9350 H        48 LEU    0.0900
    750 HD22      -73.3550   -7.5300  -28.7440 H        48 LEU    0.5100
    751 HD23      -72.2020   -7.0600  -27.4230 H        48 LEU   -0.5100
    752 N         -70.8900  -11.4360  -32.0320 N.am     49 VAL   -0.4700
    753 CA        -71.1730  -12.3210  -33.1500 C.3      49 VAL    0.3100
    754 C         -72.0300  -13.4870  -32.6770 C.2      49 VAL    0.0700
    755 O         -73.1000  -13.7460  -33.2240 O.2      49 VAL    0.0900
    756 CB        -69.8850  -12.8580  -33.8010 C.3      49 VAL   -0.0900
    757 CG1       -70.2130  -13.9580  -34.8000 C.3      49 VAL    0.0900
    758 CG2       -69.1210  -11.7290  -34.4780 C.3      49 VAL   -0.2700
    759 HN        -69.9420  -11.3910  -31.7300 H        49 VAL    0.0900
    760 HA        -71.7470  -11.7630  -33.8730 H        49 VAL    0.0900
    761 HB        -69.2160  -13.2640  -33.0140 H        49 VAL    0.0900
    762 HG11      -71.0140  -13.6180  -35.4930 H        49 VAL   -0.2700
    763 HG12      -70.5690  -14.8630  -34.2630 H        49 VAL    0.0900
    764 HG13      -69.3100  -14.2080  -35.3970 H        49 VAL    0.0900
    765 HG21      -68.8450  -10.9540  -33.7320 H        49 VAL    0.0900
    766 HG22      -69.7550  -11.2590  -35.2600 H        49 VAL    0.5100
    767 HG23      -68.1910  -12.1250  -34.9390 H        49 VAL   -0.5100
    768 N         -71.5650  -14.1830  -31.6430 N.am     50 GLY   -0.4700
    769 CA        -72.3070  -15.2940  -31.0790 C.3      50 GLY    0.3100
    770 C         -73.4810  -14.8310  -30.2400 C.2      50 GLY   -0.0200
    771 O         -74.3120  -15.6350  -29.8170 O.2      50 GLY    0.0900
    772 HN        -70.6910  -13.9730  -31.2120 H        50 GLY    0.0900
    773 HA1       -71.6330  -15.8670  -30.4600 H        50 GLY    0.5100
    774 HA2       -72.6710  -15.9020  -31.8950 H        50 GLY   -0.5100
    775 N         -73.5530  -13.5240  -30.0020 N.am     51 VAL   -0.4700
    776 CA        -74.6080  -12.9470  -29.1790 C.3      51 VAL    0.3100
    777 C         -75.7290  -12.3460  -30.0230 C.2      51 VAL    0.0700
    778 O         -76.9050  -12.4510  -29.6750 O.2      51 VAL    0.0900
    779 CB        -74.0480  -11.8710  -28.2260 C.3      51 VAL   -0.0900
    780 CG1       -75.1790  -11.1320  -27.5270 C.3      51 VAL    0.0900
    781 CG2       -73.1100  -12.4990  -27.2080 C.3      51 VAL   -0.2700
    782 HN        -72.8890  -12.8810  -30.3760 H        51 VAL    0.0900
    783 HA        -75.0610  -13.7470  -28.6130 H        51 VAL    0.0900
    784 HB        -73.4390  -11.1460  -28.8060 H        51 VAL    0.0900
    785 HG11      -75.7920  -11.8450  -26.9350 H        51 VAL   -0.2700
    786 HG12      -75.8330  -10.6420  -28.2810 H        51 VAL    0.0900
    787 HG13      -74.7630  -10.3660  -26.8390 H        51 VAL    0.0900
    788 HG21      -72.3640  -13.1410  -27.7220 H        51 VAL    0.0900
    789 HG22      -73.6890  -13.1270  -26.4980 H        51 VAL    0.5100
    790 HG23      -72.5710  -11.7040  -26.6500 H        51 VAL   -0.5100
    791 N         -75.3620  -11.7200  -31.1380 N.am     52 LEU   -0.4700
    792 CA        -76.3340  -11.0430  -31.9850 C.3      52 LEU    0.3100
    793 C         -76.2000  -11.4190  -33.4560 C.2      52 LEU    0.0700
    794 O         -77.1690  -11.8400  -34.0850 O.2      52 LEU    0.0900
    795 CB        -76.2160   -9.5240  -31.8270 C.3      52 LEU   -0.1800
    796 CG        -76.4640   -8.9730  -30.4210 C.3      52 LEU    0.0900
    797 CD1       -76.3010   -7.4620  -30.4030 C.3      52 LEU    0.0900
    798 CD2       -77.8420   -9.3720  -29.9250 C.3      52 LEU   -0.0900
    799 HN        -74.4140  -11.6850  -31.4420 H        52 LEU    0.0900
    800 HA        -77.3200  -11.3750  -31.6950 H        52 LEU   -0.2700
    801 HB1       -76.9490   -9.0510  -32.5130 H        52 LEU    0.0900
    802 HB2       -75.1920   -9.2270  -32.1350 H        52 LEU    0.0900
    803 HG        -75.7380   -9.4300  -29.7140 H        52 LEU    0.0900
    804 HD11      -76.8930   -7.0040  -31.2240 H        52 LEU   -0.2700
    805 HD12      -75.2320   -7.1950  -30.5460 H        52 LEU    0.0900
    806 HD13      -76.6620   -7.0540  -29.4350 H        52 LEU    0.0900
    807 HD21      -77.9320  -10.4780  -29.8920 H        52 LEU    0.0900
    808 HD22      -78.6200   -8.9740  -30.6110 H        52 LEU    0.5100
    809 HD23      -78.0060   -8.9720  -28.9010 H        52 LEU   -0.5100
    810 N         -74.9950  -11.2790  -34.0010 N.am     53 ALA   -0.4700
    811 CA        -74.7550  -11.5380  -35.4180 C.3      53 ALA    0.3100
    812 C         -75.2440  -12.9140  -35.8630 C.2      53 ALA    0.0700
    813 O         -75.9760  -13.0280  -36.8440 O.2      53 ALA    0.0900
    814 CB        -73.2810  -11.3670  -35.7480 C.3      53 ALA   -0.2700
    815 HN        -74.2030  -10.9900  -33.4690 H        53 ALA    0.0900
    816 HA        -75.3500  -10.8440  -35.9910 H        53 ALA    0.0900
    817 HB1       -72.7140  -12.2750  -35.4490 H        53 ALA    0.0900
    818 HB2       -72.8680  -10.4940  -35.1980 H        53 ALA    0.5100
    819 HB3       -73.1540  -11.2140  -36.8410 H        53 ALA   -0.5100
    820 N         -74.8360  -13.9580  -35.1470 N.am     54 ILE   -0.4700
    821 CA        -75.2680  -15.3130  -35.4680 C.3      54 ILE    0.3100
    822 C         -76.7720  -15.4880  -35.2770 C.2      54 ILE    0.0700
    823 O         -77.4500  -16.0110  -36.1590 O.2      54 ILE    0.0900
    824 CB        -74.5050  -16.3790  -34.6550 C.3      54 ILE   -0.0900
    825 CG1       -73.0220  -16.3700  -35.0270 C.3      54 ILE    0.0900
    826 CG2       -75.1010  -17.7580  -34.8910 C.3      54 ILE   -0.2700
    827 CD        -72.2050  -17.4220  -34.3060 C.3      54 ILE    0.0900
    828 HN        -74.2230  -13.8620  -34.3670 H        54 ILE    0.0900
    829 HA        -75.1040  -15.4670  -36.5230 H        54 ILE    0.0900
    830 HB        -74.5660  -16.1300  -33.5740 H        54 ILE   -0.1800
    831 HG11      -72.6030  -15.3700  -34.7850 H        54 ILE    0.0900
    832 HG12      -72.9310  -16.5420  -36.1210 H        54 ILE    0.0900
    833 HG21      -75.2060  -17.9480  -35.9800 H        54 ILE   -0.2700
    834 HG22      -76.1070  -17.8210  -34.4220 H        54 ILE    0.0900
    835 HG23      -74.4380  -18.5360  -34.4580 H        54 ILE    0.0900
    836 HD1       -72.3340  -18.4100  -34.7970 H        54 ILE    0.0900
    837 HD2       -72.5410  -17.5050  -33.2500 H        54 ILE    0.5100
    838 HD3       -71.1280  -17.1510  -34.3350 H        54 ILE   -0.5100
    839 N         -77.3070  -15.0490  -34.1230 N.am     55 PRO   -0.2900
    840 CA        -78.7600  -15.0860  -33.9310 C.3      55 PRO    0.0000
    841 C         -79.5070  -14.4040  -35.0750 C.2      55 PRO    0.0900
    842 O         -80.5070  -14.9340  -35.5570 O.2      55 PRO    0.0900
    843 CB        -78.9570  -14.3090  -32.6300 C.3      55 PRO    0.0200
    844 CG        -77.6910  -14.5310  -31.8780 C.3      55 PRO    0.0900
    845 CD        -76.6020  -14.5910  -32.9120 C.3      55 PRO   -0.1800
    846 HA        -79.1110  -16.1060  -33.9060 H        55 PRO    0.0900
    847 HB1       -79.8290  -14.6990  -32.0620 H        55 PRO    0.0900
    848 HB2       -79.1140  -13.2290  -32.8320 H        55 PRO   -0.1800
    849 HG1       -77.5080  -13.6960  -31.1690 H        55 PRO    0.0900
    850 HG2       -77.7390  -15.4820  -31.3070 H        55 PRO    0.0900
    851 HD1       -76.1500  -13.5930  -33.0880 H        55 PRO    0.5100
    852 HD2       -75.8130  -15.3200  -32.6320 H        55 PRO   -0.5100
    853 N         -79.0210  -13.2410  -35.5030 N.am     56 PHE   -0.4700
    854 CA        -79.6270  -12.5200  -36.6130 C.3      56 PHE    0.3100
    855 C         -79.4700  -13.2810  -37.9220 C.2      56 PHE    0.0700
    856 O         -80.4010  -13.3580  -38.7230 O.2      56 PHE    0.0900
    857 CB        -79.0160  -11.1230  -36.7550 C.3      56 PHE   -0.1800
    858 CG        -79.3710  -10.1870  -35.6360 C.ar     56 PHE    0.0900
    859 CD1       -80.6650  -10.1250  -35.1470 C.ar     56 PHE    0.0900
    860 CD2       -78.4140   -9.3520  -35.0850 C.ar     56 PHE    0.0000
    861 CE1       -80.9970   -9.2590  -34.1190 C.ar     56 PHE   -0.1150
    862 CE2       -78.7410   -8.4850  -34.0570 C.ar     56 PHE    0.1150
    863 CZ        -80.0330   -8.4380  -33.5750 C.ar     56 PHE   -0.1150
    864 HN        -78.2240  -12.8140  -35.0850 H        56 PHE    0.1150
    865 HA        -80.6880  -12.4480  -36.4240 H        56 PHE   -0.1150
    866 HB1       -79.3780  -10.6590  -37.6970 H        56 PHE    0.1150
    867 HB2       -77.9080  -11.2080  -36.7730 H        56 PHE   -0.1150
    868 HD1       -81.4270  -10.7610  -35.5730 H        56 PHE    0.1150
    869 HD2       -77.4020   -9.3790  -35.4600 H        56 PHE   -0.1150
    870 HE1       -82.0090   -9.2260  -33.7460 H        56 PHE    0.1150
    871 HE2       -77.9840   -7.8430  -33.6320 H        56 PHE    0.5100
    872 HZ        -80.2880   -7.7600  -32.7740 H        56 PHE   -0.5100
    873 N         -78.2830  -13.8450  -38.1360 N.am     57 ALA   -0.4700
    874 CA        -77.9840  -14.5770  -39.3600 C.3      57 ALA    0.3100
    875 C         -78.9120  -15.7730  -39.5460 C.2      57 ALA    0.0700
    876 O         -79.3770  -16.0450  -40.6520 O.2      57 ALA    0.0900
    877 CB        -76.5290  -15.0260  -39.3690 C.3      57 ALA   -0.2700
    878 HN        -77.5450  -13.7910  -37.4680 H        57 ALA    0.0900
    879 HA        -78.1820  -13.9260  -40.1980 H        57 ALA    0.0900
    880 HB1       -76.3280  -15.6880  -38.5000 H        57 ALA    0.0900
    881 HB2       -75.8600  -14.1410  -39.3030 H        57 ALA    0.5100
    882 HB3       -76.3130  -15.5890  -40.3020 H        57 ALA   -0.5100
    883 N         -79.1790  -16.4870  -38.4560 N.am     58 ILE   -0.4700
    884 CA        -80.0590  -17.6480  -38.4990 C.3      58 ILE    0.3100
    885 C         -81.4990  -17.2170  -38.7420 C.2      58 ILE    0.0700
    886 O         -82.2890  -17.9590  -39.3250 O.2      58 ILE    0.0900
    887 CB        -79.9840  -18.4570  -37.1920 C.3      58 ILE   -0.0900
    888 CG1       -78.5310  -18.7810  -36.8480 C.3      58 ILE    0.0900
    889 CG2       -80.8080  -19.7330  -37.3090 C.3      58 ILE   -0.2700
    890 CD        -78.3480  -19.3770  -35.4670 C.3      58 ILE    0.0900
    891 HN        -78.7930  -16.2620  -37.5650 H        58 ILE    0.0900
    892 HA        -79.7560  -18.2620  -39.3340 H        58 ILE    0.0900
    893 HB        -80.3750  -17.8410  -36.3550 H        58 ILE   -0.1800
    894 HG11      -77.9370  -17.8450  -36.9090 H        58 ILE    0.0900
    895 HG12      -78.1440  -19.5030  -37.5980 H        58 ILE    0.0900
    896 HG21      -80.4230  -20.3620  -38.1400 H        58 ILE   -0.2700
    897 HG22      -81.8700  -19.4800  -37.5200 H        58 ILE    0.0900
    898 HG23      -80.7420  -20.3130  -36.3640 H        58 ILE    0.0900
    899 HD1       -78.7660  -20.4060  -35.4370 H        58 ILE    0.0900
    900 HD2       -78.8790  -18.7570  -34.7140 H        58 ILE    0.5100
    901 HD3       -77.2670  -19.4260  -35.2160 H        58 ILE   -0.5100
    902 N         -81.8370  -16.0120  -38.2930 N.am     59 THR   -0.4700
    903 CA        -83.1770  -15.4740  -38.4760 C.3      59 THR    0.3100
    904 C         -83.3850  -15.0060  -39.9090 C.2      59 THR    0.0700
    905 O         -84.3750  -15.3520  -40.5530 O.2      59 THR    0.0900
    906 CB        -83.4410  -14.2870  -37.5290 C.3      59 THR    0.1400
    907 CG2       -84.8460  -13.7410  -37.7390 C.3      59 THR    0.0900
    908 OG1       -83.2980  -14.7150  -36.1700 O.3      59 THR   -0.6600
    909 HN        -81.1900  -15.4250  -37.8120 H        59 THR    0.4300
    910 HA        -83.8830  -16.2670  -38.2830 H        59 THR   -0.2700
    911 HB        -82.7130  -13.4740  -37.7310 H        59 THR    0.0900
    912 HG1       -82.3610  -14.8790  -36.0420 H        59 THR    0.0900
    913 HG21      -85.5860  -14.5690  -37.7130 H        59 THR    0.0900
    914 HG22      -84.9120  -13.2370  -38.7280 H        59 THR    0.5100
    915 HG23      -85.0950  -13.0180  -36.9340 H        59 THR   -0.5100
    916 N         -82.4370  -14.2190  -40.4090 N.am     60 ILE   -0.4700
    917 CA        -82.5310  -13.6460  -41.7440 C.3      60 ILE    0.3100
    918 C         -82.4030  -14.7110  -42.8320 C.2      60 ILE    0.0700
    919 O         -82.8050  -14.4970  -43.9760 O.2      60 ILE    0.0900
    920 CB        -81.4610  -12.5570  -41.9600 C.3      60 ILE   -0.0900
    921 CG1       -81.7730  -11.7280  -43.2070 C.3      60 ILE    0.0900
    922 CG2       -80.0730  -13.1780  -42.0500 C.3      60 ILE   -0.2700
    923 CD        -80.7870  -10.6090  -43.4550 C.3      60 ILE    0.0900
    924 HN        -81.6190  -13.9840  -39.8920 H        60 ILE    0.0900
    925 HA        -83.5190  -13.2250  -41.8560 H        60 ILE    0.0900
    926 HB        -81.4890  -11.8400  -41.1110 H        60 ILE   -0.1800
    927 HG11      -82.7860  -11.2880  -43.0940 H        60 ILE    0.0900
    928 HG12      -81.7700  -12.4020  -44.0890 H        60 ILE    0.0900
    929 HG21      -79.9710  -13.7480  -42.9990 H        60 ILE   -0.2700
    930 HG22      -79.9140  -13.8750  -41.1990 H        60 ILE    0.0900
    931 HG23      -79.2990  -12.3810  -42.0310 H        60 ILE    0.0900
    932 HD1       -79.7650  -11.0230  -43.5870 H        60 ILE    0.0900
    933 HD2       -80.7780   -9.9140  -42.5880 H        60 ILE    0.5100
    934 HD3       -81.0670  -10.0550  -44.3750 H        60 ILE   -0.5100
    935 N         -81.8400  -15.8620  -42.4700 N.am     61 SER   -0.4700
    936 CA        -81.6630  -16.9540  -43.4190 C.3      61 SER    0.3100
    937 C         -83.0100  -17.4480  -43.9260 C.2      61 SER    0.0700
    938 O         -83.1630  -17.7680  -45.1030 O.2      61 SER    0.0900
    939 CB        -80.8990  -18.1140  -42.7750 C.3      61 SER    0.0500
    940 OG        -81.7350  -18.8490  -41.9000 O.3      61 SER    0.0900
    941 HN        -81.5180  -16.0280  -41.5420 H        61 SER    0.0900
    942 HA        -81.1170  -16.5720  -44.2680 H        61 SER   -0.6600
    943 HB1       -80.0390  -17.7160  -42.1940 H        61 SER    0.4300
    944 HB2       -80.5250  -18.7970  -43.5670 H        61 SER    0.5100
    945 HG1       -81.7690  -18.3470  -41.0830 H        61 SER   -0.5100
    946 N         -83.9870  -17.5110  -43.0250 N.am     62 THR   -0.4700
    947 CA        -85.3300  -17.9470  -43.3760 C.3      62 THR    0.3100
    948 C         -86.1720  -16.7720  -43.8630 C.2      62 THR    0.0700
    949 O         -87.1630  -16.9530  -44.5710 O.2      62 THR    0.0900
    950 CB        -86.0350  -18.6210  -42.1850 C.3      62 THR    0.1400
    951 CG2       -85.2630  -19.8540  -41.7370 C.3      62 THR    0.0900
    952 OG1       -86.1240  -17.6990  -41.0930 O.3      62 THR   -0.6600
    953 HN        -83.8430  -17.2620  -42.0710 H        62 THR    0.4300
    954 HA        -85.2480  -18.6420  -44.1990 H        62 THR   -0.2700
    955 HB        -87.0600  -18.9330  -42.4780 H        62 THR    0.0900
    956 HG1       -86.6320  -16.9530  -41.4190 H        62 THR    0.0900
    957 HG21      -84.2350  -19.5690  -41.4270 H        62 THR    0.0900
    958 HG22      -85.1910  -20.5810  -42.5740 H        62 THR    0.5100
    959 HG23      -85.7760  -20.3280  -40.8720 H        62 THR   -0.5100
    960 N         -85.7680  -15.5620  -43.4800 N.am     63 GLY   -0.4700
    961 CA        -86.4640  -14.3570  -43.8850 C.3      63 GLY    0.3100
    962 C         -87.6820  -14.0700  -43.0330 C.2      63 GLY   -0.0200
    963 O         -88.4100  -14.9810  -42.6400 O.2      63 GLY    0.0900
    964 HN        -84.9690  -15.4320  -42.8980 H        63 GLY    0.0900
    965 HA1       -86.7730  -14.4810  -44.9130 H        63 GLY    0.5100
    966 HA2       -85.7730  -13.5310  -43.8020 H        63 GLY   -0.5100
    967 N         -87.9050  -12.7920  -42.7390 N.am     64 PHE   -0.4700
    968 CA        -89.0530  -12.3790  -41.9450 C.3      64 PHE    0.3100
    969 C         -89.6450  -11.0790  -42.4730 C.2      64 PHE    0.0700
    970 O         -89.2550  -10.5960  -43.5340 O.2      64 PHE    0.0900
    971 CB        -88.6690  -12.2300  -40.4690 C.3      64 PHE   -0.1800
    972 CG        -87.5720  -11.2310  -40.2230 C.ar     64 PHE    0.0900
    973 CD1       -86.2420  -11.6210  -40.2410 C.ar     64 PHE    0.0900
    974 CD2       -87.8710   -9.9030  -39.9650 C.ar     64 PHE    0.0000
    975 CE1       -85.2310  -10.7060  -40.0130 C.ar     64 PHE   -0.1150
    976 CE2       -86.8650   -8.9820  -39.7350 C.ar     64 PHE    0.1150
    977 CZ        -85.5430   -9.3840  -39.7580 C.ar     64 PHE   -0.1150
    978 HN        -87.2990  -12.0630  -43.0490 H        64 PHE    0.1150
    979 HA        -89.8240  -13.1270  -42.0570 H        64 PHE   -0.1150
    980 HB1       -88.3130  -13.2100  -40.0840 H        64 PHE    0.1150
    981 HB2       -89.5560  -11.8910  -39.8930 H        64 PHE   -0.1150
    982 HD1       -85.9920  -12.6540  -40.4370 H        64 PHE    0.1150
    983 HD2       -88.9020   -9.5830  -39.9410 H        64 PHE   -0.1150
    984 HE1       -84.1990  -11.0230  -40.0340 H        64 PHE    0.1150
    985 HE2       -87.1120   -7.9490  -39.5360 H        64 PHE    0.5100
    986 HZ        -84.7560   -8.6670  -39.5780 H        64 PHE   -0.5100
    987 N         -90.5930  -10.5180  -41.7270 N.am     65 CYS   -0.4700
    988 CA        -91.2440   -9.2780  -42.1280 C.3      65 CYS    0.3100
    989 C         -91.0350   -8.1770  -41.0980 C.2      65 CYS    0.0700
    990 O         -91.3350   -8.3500  -39.9170 O.2      65 CYS    0.0900
    991 CB        -92.7410   -9.5060  -42.3560 C.3      65 CYS   -0.1000
    992 SG        -93.1310  -10.6240  -43.7230 S.3      65 CYS    0.0900
    993 HN        -90.8970  -10.9170  -40.8650 H        65 CYS    0.0900
    994 HA        -90.7750   -8.9320  -43.0370 H        65 CYS   -0.0800
    995 HB1       -93.2130   -8.5210  -42.5540 H        65 CYS    0.5100
    996 HB2       -93.1730   -9.9220  -41.4220 H        65 CYS   -0.5100
    997 N         -90.5180   -7.0400  -41.5540 N.am     66 ALA   -0.4700
    998 CA        -90.2850   -5.8940  -40.6870 C.3      66 ALA    0.3100
    999 C         -89.9810   -4.6490  -41.5100 C.2      66 ALA    0.0700
   1000 O         -89.6830   -4.7420  -42.7010 O.2      66 ALA    0.0900
   1001 CB        -89.1490   -6.1830  -39.7180 C.3      66 ALA   -0.2700
   1002 HN        -90.2670   -6.9200  -42.5110 H        66 ALA    0.0900
   1003 HA        -91.1980   -5.6900  -40.1470 H        66 ALA    0.0900
   1004 HB1       -88.2150   -6.4010  -40.2780 H        66 ALA    0.0900
   1005 HB2       -89.4020   -7.0660  -39.0920 H        66 ALA    0.5100
   1006 HB3       -88.9740   -5.3010  -39.0660 H        66 ALA   -0.5100
   1007 N         -90.0560   -3.4840  -40.8690 N.am     67 ALA   -0.4700
   1008 CA        -89.7770   -2.2210  -41.5390 C.3      67 ALA    0.3100
   1009 C         -88.3890   -2.2280  -42.1670 C.2      67 ALA    0.0700
   1010 O         -87.6290   -3.1810  -42.0020 O.2      67 ALA    0.0900
   1011 CB        -89.9130   -1.0630  -40.5610 C.3      67 ALA   -0.2700
   1012 HN        -90.3060   -3.4230  -39.9060 H        67 ALA    0.0900
   1013 HA        -90.4790   -2.1120  -42.3530 H        67 ALA    0.0900
   1014 HB1       -89.1960   -1.1860  -39.7210 H        67 ALA    0.0900
   1015 HB2       -90.9440   -1.0360  -40.1480 H        67 ALA    0.5100
   1016 HB3       -89.6920   -0.1040  -41.0780 H        67 ALA   -0.5100
   1017 N         -88.0560   -1.1610  -42.8900 N.am     68 CYS   -0.4700
   1018 CA        -86.7600   -1.0680  -43.5490 C.3      68 CYS    0.3100
   1019 C         -85.6310   -0.8870  -42.5380 C.2      68 CYS    0.0700
   1020 O         -84.5820   -1.5210  -42.6460 O.2      68 CYS    0.0900
   1021 CB        -86.7510    0.0720  -44.5700 C.3      68 CYS   -0.1000
   1022 SG        -85.3210    0.0640  -45.6830 S.3      68 CYS    0.0900
   1023 HN        -88.6710   -0.3860  -43.0120 H        68 CYS    0.0900
   1024 HA        -86.5670   -2.0110  -44.0400 H        68 CYS   -0.0800
   1025 HB1       -86.7660    1.0330  -44.0140 H        68 CYS    0.5100
   1026 HB2       -87.6780    0.0000  -45.1760 H        68 CYS   -0.5100
   1027 N         -85.8520   -0.0230  -41.5500 N.am     69 HSE   -0.4700
   1028 CA        -84.8610    0.2160  -40.5100 C.3      69 HSE    0.3100
   1029 C         -84.5540   -1.0520  -39.7210 C.2      69 HSE    0.0700
   1030 O         -83.3950   -1.4330  -39.5610 O.2      69 HSE    0.0900
   1031 CB        -85.3330    1.3210  -39.5580 C.3      69 HSE   -0.0800
   1032 CG        -85.2900    2.6960  -40.1550 C.ar     69 HSE    0.0900
   1033 CD2       -84.3750    3.6870  -40.0370 C.ar     69 HSE    0.0900
   1034 ND1       -86.2840    3.1820  -40.9760 N.ar     69 HSE   -0.7000
   1035 CE1       -85.9780    4.4140  -41.3450 C.ar     69 HSE    0.2200
   1036 NE2       -84.8250    4.7460  -40.7890 N.ar     69 HSE    0.2500
   1037 HN        -86.7000    0.4970  -41.4790 H        69 HSE    0.1300
   1038 HA        -83.9350    0.5040  -40.9880 H        69 HSE   -0.3600
   1039 HB1       -84.6860    1.3140  -38.6550 H        69 HSE    0.3200
   1040 HB2       -86.3810    1.1060  -39.2580 H        69 HSE   -0.0500
   1041 HD2       -83.4490    3.7050  -39.4750 H        69 HSE    0.0900
   1042 HE1       -86.5600    5.0660  -41.9950 H        69 HSE    0.5100
   1043 HE2       -84.3480    5.6180  -40.8910 H        69 HSE   -0.5100
   1044 N         -85.6050   -1.7120  -39.2370 N.am     70 GLY   -0.4700
   1045 CA        -85.4520   -2.9270  -38.4570 C.3      70 GLY    0.3100
   1046 C         -84.8690   -4.0750  -39.2550 C.2      70 GLY   -0.0200
   1047 O         -84.1600   -4.9230  -38.7150 O.2      70 GLY    0.0900
   1048 HN        -86.5400   -1.4020  -39.3860 H        70 GLY    0.0900
   1049 HA1       -86.4290   -3.2130  -38.0960 H        70 GLY    0.5100
   1050 HA2       -84.7980   -2.7080  -37.6270 H        70 GLY   -0.5100
   1051 N         -85.1690   -4.1040  -40.5510 N.am     71 CYS   -0.4700
   1052 CA        -84.6750   -5.1560  -41.4290 C.3      71 CYS    0.3100
   1053 C         -83.2110   -4.9310  -41.7870 C.2      71 CYS    0.0700
   1054 O         -82.4340   -5.8810  -41.8880 O.2      71 CYS    0.0900
   1055 CB        -85.5250   -5.2310  -42.7020 C.3      71 CYS   -0.1000
   1056 SG        -85.0950   -6.5790  -43.8310 S.3      71 CYS    0.0900
   1057 HN        -85.7430   -3.4090  -40.9770 H        71 CYS    0.0900
   1058 HA        -84.7190   -6.0910  -40.8920 H        71 CYS   -0.0800
   1059 HB1       -85.4180   -4.2680  -43.2420 H        71 CYS    0.5100
   1060 HB2       -86.5850   -5.3500  -42.3980 H        71 CYS   -0.5100
   1061 N         -82.8380   -3.6680  -41.9750 N.am     72 LEU   -0.4700
   1062 CA        -81.4660   -3.3180  -42.3160 C.3      72 LEU    0.3100
   1063 C         -80.5080   -3.5520  -41.1530 C.2      72 LEU    0.0700
   1064 O         -79.4190   -4.0900  -41.3390 O.2      72 LEU    0.0900
   1065 CB        -81.3760   -1.8620  -42.7780 C.3      72 LEU   -0.1800
   1066 CG        -81.9270   -1.5530  -44.1710 C.3      72 LEU    0.0900
   1067 CD1       -81.8320   -0.0650  -44.4590 C.3      72 LEU    0.0900
   1068 CD2       -81.1880   -2.3580  -45.2270 C.3      72 LEU   -0.0900
   1069 HN        -83.4760   -2.9080  -41.8920 H        72 LEU    0.0900
   1070 HA        -81.1370   -3.9810  -43.1020 H        72 LEU   -0.2700
   1071 HB1       -80.3060   -1.5660  -42.7630 H        72 LEU    0.0900
   1072 HB2       -81.9330   -1.2390  -42.0480 H        72 LEU    0.0900
   1073 HG        -82.9890   -1.8730  -44.2270 H        72 LEU    0.0900
   1074 HD11      -80.7990    0.1990  -44.7680 H        72 LEU   -0.2700
   1075 HD12      -82.0880    0.5130  -43.5450 H        72 LEU    0.0900
   1076 HD13      -82.5290    0.2070  -45.2810 H        72 LEU    0.0900
   1077 HD21      -81.3070   -3.4450  -45.0320 H        72 LEU    0.0900
   1078 HD22      -80.1050   -2.1100  -45.2020 H        72 LEU    0.5100
   1079 HD23      -81.6010   -2.1310  -46.2330 H        72 LEU   -0.5100
   1080 N         -80.9140   -3.1460  -39.9510 N.am     73 PHE   -0.4700
   1081 CA        -80.0770   -3.3210  -38.7720 C.3      73 PHE    0.3100
   1082 C         -79.6920   -4.7810  -38.5810 C.2      73 PHE    0.0700
   1083 O         -78.5190   -5.1090  -38.4190 O.2      73 PHE    0.0900
   1084 CB        -80.7810   -2.7970  -37.5180 C.3      73 PHE   -0.1800
   1085 CG        -80.0360   -3.0850  -36.2440 C.ar     73 PHE    0.0900
   1086 CD1       -78.9870   -2.2730  -35.8390 C.ar     73 PHE    0.0900
   1087 CD2       -80.3830   -4.1700  -35.4510 C.ar     73 PHE    0.0000
   1088 CE1       -78.2990   -2.5360  -34.6680 C.ar     73 PHE   -0.1150
   1089 CE2       -79.6970   -4.4370  -34.2800 C.ar     73 PHE    0.1150
   1090 CZ        -78.6550   -3.6200  -33.8870 C.ar     73 PHE   -0.1150
   1091 HN        -81.7980   -2.7110  -39.8060 H        73 PHE    0.1150
   1092 HA        -79.1540   -2.7830  -38.9360 H        73 PHE   -0.1150
   1093 HB1       -81.7800   -3.2760  -37.4320 H        73 PHE    0.1150
   1094 HB2       -80.8910   -1.6940  -37.5930 H        73 PHE   -0.1150
   1095 HD1       -78.7040   -1.4240  -36.4450 H        73 PHE    0.1150
   1096 HD2       -81.1980   -4.8120  -35.7510 H        73 PHE   -0.1150
   1097 HE1       -77.4840   -1.8960  -34.3640 H        73 PHE    0.1150
   1098 HE2       -79.9760   -5.2840  -33.6720 H        73 PHE    0.5100
   1099 HZ        -78.1200   -3.8260  -32.9710 H        73 PHE   -0.5100
   1100 N         -80.6920   -5.6590  -38.6070 N.am     74 ILE   -0.4700
   1101 CA        -80.4620   -7.0860  -38.4320 C.3      74 ILE    0.3100
   1102 C         -79.6220   -7.6640  -39.5680 C.2      74 ILE    0.0700
   1103 O         -78.9010   -8.6470  -39.3860 O.2      74 ILE    0.0900
   1104 CB        -81.7960   -7.8560  -38.3240 C.3      74 ILE   -0.0900
   1105 CG1       -82.5320   -7.4580  -37.0440 C.3      74 ILE    0.0900
   1106 CG2       -81.5600   -9.3570  -38.3570 C.3      74 ILE   -0.2700
   1107 CD        -83.7950   -8.2500  -36.7920 C.3      74 ILE    0.0900
   1108 HN        -81.6380   -5.3800  -38.7450 H        74 ILE    0.0900
   1109 HA        -79.8790   -7.2220  -37.5340 H        74 ILE    0.0900
   1110 HB        -82.4540   -7.5700  -39.1730 H        74 ILE   -0.1800
   1111 HG11      -82.7990   -6.3820  -37.1100 H        74 ILE    0.0900
   1112 HG12      -81.8460   -7.6060  -36.1830 H        74 ILE    0.0900
   1113 HG21      -80.9110   -9.6610  -37.5080 H        74 ILE   -0.2700
   1114 HG22      -81.0590   -9.6420  -39.3070 H        74 ILE    0.0900
   1115 HG23      -82.5300   -9.8950  -38.2720 H        74 ILE    0.0900
   1116 HD1       -83.5570   -9.3320  -36.7050 H        74 ILE    0.0900
   1117 HD2       -84.5040   -8.1110  -37.6370 H        74 ILE    0.5100
   1118 HD3       -84.2710   -7.9140  -35.8470 H        74 ILE   -0.5100
   1119 N         -79.7030   -7.0390  -40.7400 N.am     75 ALA   -0.4700
   1120 CA        -78.9900   -7.5220  -41.9160 C.3      75 ALA    0.3100
   1121 C         -77.5970   -6.9130  -42.0520 C.2      75 ALA    0.0700
   1122 O         -76.7120   -7.5010  -42.6750 O.2      75 ALA    0.0900
   1123 CB        -79.8070   -7.2540  -43.1750 C.3      75 ALA   -0.2700
   1124 HN        -80.2520   -6.2160  -40.8670 H        75 ALA    0.0900
   1125 HA        -78.8210   -8.5810  -41.7950 H        75 ALA    0.0900
   1126 HB1       -79.9870   -6.1640  -43.2890 H        75 ALA    0.0900
   1127 HB2       -80.7890   -7.7690  -43.1050 H        75 ALA    0.5100
   1128 HB3       -79.2570   -7.6170  -44.0680 H        75 ALA   -0.5100
   1129 N         -77.4010   -5.7370  -41.4650 N.am     76 CYS   -0.4700
   1130 CA        -76.1400   -5.0180  -41.6020 C.3      76 CYS    0.3100
   1131 C         -75.3600   -4.9590  -40.2950 C.2      76 CYS    0.0700
   1132 O         -74.2930   -4.3480  -40.2280 O.2      76 CYS    0.0900
   1133 CB        -76.3890   -3.5990  -42.1220 C.3      76 CYS   -0.1100
   1134 SG        -77.2590   -3.5200  -43.7040 S.3      76 CYS    0.0900
   1135 HN        -78.1020   -5.2960  -40.9090 H        76 CYS    0.0900
   1136 HA        -75.5140   -5.5650  -42.2910 H        76 CYS   -0.2300
   1137 HB1       -75.4050   -3.0950  -42.2270 H        76 CYS    0.1600
   1138 HB2       -76.9810   -3.0540  -41.3580 H        76 CYS    0.5100
   1139 HG1       -78.4200   -3.9380  -43.2190 H        76 CYS   -0.5100
   1140 N         -75.8890   -5.5960  -39.2540 N.am     77 PHE   -0.4700
   1141 CA        -75.2280   -5.6000  -37.9550 C.3      77 PHE    0.3100
   1142 C         -73.9200   -6.3790  -38.0030 C.2      77 PHE    0.0700
   1143 O         -72.9680   -6.0640  -37.2890 O.2      77 PHE    0.0900
   1144 CB        -76.1430   -6.1790  -36.8760 C.3      77 PHE   -0.1800
   1145 CG        -75.5190   -6.2140  -35.5090 C.ar     77 PHE    0.0900
   1146 CD1       -75.5430   -5.0960  -34.6920 C.ar     77 PHE    0.0900
   1147 CD2       -74.9040   -7.3660  -35.0440 C.ar     77 PHE    0.0000
   1148 CE1       -74.9680   -5.1260  -33.4360 C.ar     77 PHE   -0.1150
   1149 CE2       -74.3270   -7.4010  -33.7880 C.ar     77 PHE    0.1150
   1150 CZ        -74.3590   -6.2810  -32.9830 C.ar     77 PHE   -0.1150
   1151 HN        -76.7510   -6.0930  -39.3130 H        77 PHE    0.1150
   1152 HA        -74.9630   -4.5810  -37.7120 H        77 PHE   -0.1150
   1153 HB1       -76.4090   -7.2240  -37.1430 H        77 PHE    0.1150
   1154 HB2       -77.0610   -5.5580  -36.8020 H        77 PHE   -0.1150
   1155 HD1       -76.0160   -4.1890  -35.0420 H        77 PHE    0.1150
   1156 HD2       -74.8750   -8.2460  -35.6680 H        77 PHE   -0.1150
   1157 HE1       -74.9970   -4.2480  -32.8070 H        77 PHE    0.1150
   1158 HE2       -73.8530   -8.3050  -33.4360 H        77 PHE    0.5100
   1159 HZ        -73.9080   -6.3060  -32.0020 H        77 PHE   -0.5100
   1160 N         -73.8790   -7.4040  -38.8520 N.am     78 VAL   -0.4700
   1161 CA        -72.6800   -8.2150  -39.0140 C.3      78 VAL    0.3100
   1162 C         -71.5920   -7.4120  -39.7200 C.2      78 VAL    0.0700
   1163 O         -70.4030   -7.6870  -39.5650 O.2      78 VAL    0.0900
   1164 CB        -72.9740   -9.5020  -39.8050 C.3      78 VAL   -0.0900
   1165 CG1       -73.4700   -9.1670  -41.2070 C.3      78 VAL    0.0900
   1166 CG2       -71.7380  -10.3890  -39.8650 C.3      78 VAL   -0.2700
   1167 HN        -74.6630   -7.6610  -39.4100 H        78 VAL    0.0900
   1168 HA        -72.3110   -8.4600  -38.0300 H        78 VAL    0.0900
   1169 HB        -73.7490  -10.0940  -39.2720 H        78 VAL    0.0900
   1170 HG11      -72.6420   -8.7430  -41.8140 H        78 VAL   -0.2700
   1171 HG12      -74.2880   -8.4170  -41.1490 H        78 VAL    0.0900
   1172 HG13      -73.8410  -10.0870  -41.7060 H        78 VAL    0.0900
   1173 HG21      -71.3140  -10.5220  -38.8470 H        78 VAL    0.0900
   1174 HG22      -70.9660   -9.9190  -40.5120 H        78 VAL    0.5100
   1175 HG23      -72.0080  -11.3870  -40.2700 H        78 VAL   -0.5100
   1176 N         -72.0050   -6.4110  -40.4920 N.am     79 LEU   -0.4700
   1177 CA        -71.0670   -5.5450  -41.1900 C.3      79 LEU    0.3100
   1178 C         -70.3530   -4.6250  -40.2090 C.2      79 LEU    0.0700
   1179 O         -69.2730   -4.1140  -40.4940 O.2      79 LEU    0.0900
   1180 CB        -71.7870   -4.7180  -42.2600 C.3      79 LEU   -0.1800
   1181 CG        -72.5210   -5.5000  -43.3510 C.3      79 LEU    0.0900
   1182 CD1       -73.2000   -4.5480  -44.3240 C.3      79 LEU    0.0900
   1183 CD2       -71.5710   -6.4320  -44.0850 C.3      79 LEU   -0.0900
   1184 HN        -72.9720   -6.2080  -40.6270 H        79 LEU    0.0900
   1185 HA        -70.3110   -6.1680  -41.6440 H        79 LEU   -0.2700
   1186 HB1       -71.0310   -4.0730  -42.7550 H        79 LEU    0.0900
   1187 HB2       -72.5300   -4.0740  -41.7460 H        79 LEU    0.0900
   1188 HG        -73.2860   -6.1550  -42.8830 H        79 LEU    0.0900
   1189 HD11      -72.4450   -3.8920  -44.8060 H        79 LEU   -0.2700
   1190 HD12      -73.9310   -3.9100  -43.7820 H        79 LEU    0.0900
   1191 HD13      -73.7240   -5.1270  -45.1150 H        79 LEU    0.0900
   1192 HD21      -71.2630   -7.2660  -43.4180 H        79 LEU    0.0900
   1193 HD22      -70.6610   -5.8750  -44.3980 H        79 LEU    0.5100
   1194 HD23      -72.0740   -6.8600  -44.9780 H        79 LEU   -0.5100
   1195 N         -70.9670   -4.4220  -39.0430 N.am     80 VAL   -0.4700
   1196 CA        -70.3810   -3.6010  -37.9920 C.3      80 VAL    0.3100
   1197 C         -69.2950   -4.3670  -37.2420 C.2      80 VAL    0.0700
   1198 O         -68.1900   -3.8650  -37.0430 O.2      80 VAL    0.0900
   1199 CB        -71.4470   -3.1260  -36.9860 C.3      80 VAL   -0.0900
   1200 CG1       -70.7970   -2.3760  -35.8330 C.3      80 VAL    0.0900
   1201 CG2       -72.4820   -2.2530  -37.6780 C.3      80 VAL   -0.2700
   1202 HN        -71.8560   -4.8230  -38.8390 H        80 VAL    0.0900
   1203 HA        -69.9080   -2.7510  -38.4610 H        80 VAL    0.0900
   1204 HB        -71.9970   -4.0060  -36.5890 H        80 VAL    0.0900
   1205 HG11      -70.1060   -1.5990  -36.2250 H        80 VAL   -0.2700
   1206 HG12      -70.2150   -3.0820  -35.2020 H        80 VAL    0.0900
   1207 HG13      -71.5760   -1.8790  -35.2170 H        80 VAL    0.0900
   1208 HG21      -72.9870   -2.8260  -38.4860 H        80 VAL    0.0900
   1209 HG22      -71.9880   -1.3660  -38.1290 H        80 VAL    0.5100
   1210 HG23      -73.2500   -1.9220  -36.9460 H        80 VAL   -0.5100
   1211 N         -69.6200   -5.5910  -36.8290 N.am     81 LEU   -0.4700
   1212 CA        -68.6760   -6.4340  -36.1120 C.3      81 LEU    0.3100
   1213 C         -67.4830   -6.8040  -36.9880 C.2      81 LEU    0.0700
   1214 O         -66.3620   -6.9400  -36.5030 O.2      81 LEU    0.0900
   1215 CB        -69.3640   -7.7020  -35.6000 C.3      81 LEU   -0.1800
   1216 CG        -70.5660   -7.5040  -34.6750 C.3      81 LEU    0.0900
   1217 CD1       -71.0900   -8.8450  -34.1890 C.3      81 LEU    0.0900
   1218 CD2       -70.2030   -6.6140  -33.4970 C.3      81 LEU   -0.0900
   1219 HN        -70.5210   -5.9830  -36.9930 H        81 LEU    0.0900
   1220 HA        -68.2790   -5.8640  -35.2860 H        81 LEU   -0.2700
   1221 HB1       -68.6070   -8.3000  -35.0490 H        81 LEU    0.0900
   1222 HB2       -69.7080   -8.2810  -36.4830 H        81 LEU    0.0900
   1223 HG        -71.3710   -6.9710  -35.2260 H        81 LEU    0.0900
   1224 HD11      -70.3660   -9.3050  -33.4830 H        81 LEU   -0.2700
   1225 HD12      -71.2270   -9.5320  -35.0520 H        81 LEU    0.0900
   1226 HD13      -72.0580   -8.7050  -33.6630 H        81 LEU    0.0900
   1227 HD21      -69.8710   -5.6180  -33.8590 H        81 LEU    0.0900
   1228 HD22      -69.3760   -7.0750  -32.9160 H        81 LEU    0.5100
   1229 HD23      -71.0900   -6.4760  -32.8420 H        81 LEU   -0.5100
   1230 N         -67.7320   -6.9650  -38.2840 N.am     82 ALA   -0.4700
   1231 CA        -66.6790   -7.3300  -39.2220 C.3      82 ALA    0.3100
   1232 C         -65.7880   -6.1390  -39.5550 C.2      82 ALA    0.0700
   1233 O         -64.6180   -6.3030  -39.8950 O.2      82 ALA    0.0900
   1234 CB        -67.2810   -7.9150  -40.4930 C.3      82 ALA   -0.2700
   1235 HN        -68.6430   -6.8440  -38.6710 H        82 ALA    0.0900
   1236 HA        -66.0380   -8.0550  -38.7430 H        82 ALA    0.0900
   1237 HB1       -67.9470   -7.1690  -40.9770 H        82 ALA    0.0900
   1238 HB2       -67.8800   -8.8170  -40.2470 H        82 ALA    0.5100
   1239 HB3       -66.4720   -8.1840  -41.2050 H        82 ALA   -0.5100
   1240 N         -66.3480   -4.9360  -39.4520 N.am     83 GLN   -0.4700
   1241 CA        -65.5950   -3.7190  -39.7280 C.3      83 GLN    0.3100
   1242 C         -64.7650   -3.3080  -38.5200 C.2      83 GLN    0.0700
   1243 O         -63.6470   -2.8120  -38.6590 O.2      83 GLN    0.0900
   1244 CB        -66.5380   -2.5840  -40.1380 C.3      83 GLN   -0.1800
   1245 CG        -65.8340   -1.2790  -40.4900 C.3      83 GLN    0.0900
   1246 CD        -64.9590   -1.3940  -41.7250 C.2      83 GLN    0.0900
   1247 NE2       -64.2020   -0.3390  -42.0170 N.am     83 GLN   -0.1800
   1248 OE1       -64.9630   -2.4150  -42.4130 O.2      83 GLN    0.0900
   1249 HN        -67.3000   -4.8140  -39.1830 H        83 GLN    0.0900
   1250 HA        -64.8960   -3.9310  -40.5240 H        83 GLN    0.5500
   1251 HB1       -67.2360   -2.3890  -39.2970 H        83 GLN   -0.5500
   1252 HB2       -67.1230   -2.9160  -41.0210 H        83 GLN   -0.6200
   1253 HG1       -65.1960   -0.9710  -39.6350 H        83 GLN    0.3200
   1254 HG2       -66.6000   -0.4940  -40.6750 H        83 GLN    0.3000
   1255 HE21      -63.6060   -0.3580  -42.8190 H        83 GLN    0.5100
   1256 HE22      -64.2320    0.4730  -41.4340 H        83 GLN   -0.5100
   1257 N         -65.3170   -3.5180  -37.3270 N.am     84 SER   -0.4700
   1258 CA        -64.6010   -3.2220  -36.0950 C.3      84 SER    0.3100
   1259 C         -63.3680   -4.1060  -35.9670 C.2      84 SER    0.0700
   1260 O         -62.3360   -3.6830  -35.4450 O.2      84 SER    0.0900
   1261 CB        -65.5130   -3.4140  -34.8790 C.3      84 SER    0.0500
   1262 OG        -64.8350   -3.0950  -33.6750 O.3      84 SER    0.0900
   1263 HN        -66.2380   -3.8850  -37.2250 H        84 SER    0.0900
   1264 HA        -64.2550   -2.2000  -36.1450 H        84 SER   -0.6600
   1265 HB1       -65.8450   -4.4720  -34.8280 H        84 SER    0.4300
   1266 HB2       -66.4000   -2.7520  -34.9730 H        84 SER    0.5100
   1267 HG1       -65.4690   -3.2400  -32.9690 H        84 SER   -0.5100
   1268 N         -63.4800   -5.3410  -36.4510 N.am     85 SER   -0.4700
   1269 CA        -62.3600   -6.2700  -36.4430 C.3      85 SER    0.3100
   1270 C         -61.2560   -5.7900  -37.3740 C.2      85 SER    0.0700
   1271 O         -60.0750   -5.9970  -37.1130 O.2      85 SER    0.0900
   1272 CB        -62.8190   -7.6730  -36.8470 C.3      85 SER    0.0500
   1273 OG        -63.7270   -8.2060  -35.8990 O.3      85 SER    0.0900
   1274 HN        -64.3310   -5.6830  -36.8390 H        85 SER    0.0900
   1275 HA        -61.9440   -6.2840  -35.4450 H        85 SER   -0.6600
   1276 HB1       -61.9390   -8.3470  -36.9130 H        85 SER    0.4300
   1277 HB2       -63.3250   -7.6280  -37.8350 H        85 SER    0.5100
   1278 HG1       -63.4000   -9.0820  -35.6840 H        85 SER   -0.5100
   1279 N         -61.6520   -5.1430  -38.4690 N.am     86 ILE   -0.4700
   1280 CA        -60.6950   -4.6000  -39.4260 C.3      86 ILE    0.3100
   1281 C         -59.7970   -3.5570  -38.7750 C.2      86 ILE    0.0700
   1282 O         -58.5740   -3.6020  -38.9140 O.2      86 ILE    0.0900
   1283 CB        -61.4060   -3.9740  -40.6390 C.3      86 ILE   -0.0900
   1284 CG1       -62.0250   -5.0670  -41.5140 C.3      86 ILE    0.0900
   1285 CG2       -60.4300   -3.1440  -41.4560 C.3      86 ILE   -0.2700
   1286 CD        -61.0070   -5.9850  -42.1500 C.3      86 ILE    0.0900
   1287 HN        -62.6150   -5.0010  -38.6830 H        86 ILE    0.0900
   1288 HA        -60.0540   -5.4070  -39.7460 H        86 ILE    0.0900
   1289 HB        -62.2360   -3.3260  -40.2850 H        86 ILE   -0.1800
   1290 HG11      -62.6160   -4.5820  -42.3200 H        86 ILE    0.0900
   1291 HG12      -62.7080   -5.6780  -40.8850 H        86 ILE    0.0900
   1292 HG21      -59.4480   -3.6600  -41.5170 H        86 ILE   -0.2700
   1293 HG22      -60.2810   -2.1540  -40.9760 H        86 ILE    0.0900
   1294 HG23      -60.8220   -3.0070  -42.4870 H        86 ILE    0.0900
   1295 HD1       -60.5370   -6.6290  -41.3770 H        86 ILE    0.0900
   1296 HD2       -60.2130   -5.3860  -42.6430 H        86 ILE    0.5100
   1297 HD3       -61.5030   -6.6380  -42.9000 H        86 ILE   -0.5100
   1298 N         -60.4080   -2.6160  -38.0580 N.am     87 PHE   -0.4700
   1299 CA        -59.6610   -1.5720  -37.3710 C.3      87 PHE    0.3100
   1300 C         -58.7780   -2.1510  -36.2690 C.2      87 PHE    0.0700
   1301 O         -57.6150   -1.7700  -36.1270 O.2      87 PHE    0.0900
   1302 CB        -60.6090   -0.5260  -36.7820 C.3      87 PHE   -0.1800
   1303 CG        -61.4060    0.2180  -37.8140 C.ar     87 PHE    0.0900
   1304 CD1       -60.8100    1.1870  -38.6040 C.ar     87 PHE    0.0900
   1305 CD2       -62.7570   -0.0400  -37.9850 C.ar     87 PHE    0.0000
   1306 CE1       -61.5420    1.8780  -39.5500 C.ar     87 PHE   -0.1150
   1307 CE2       -63.4930    0.6490  -38.9310 C.ar     87 PHE    0.1150
   1308 CZ        -62.8850    1.6090  -39.7140 C.ar     87 PHE   -0.1150
   1309 HN        -61.3990   -2.5850  -37.9590 H        87 PHE    0.1150
   1310 HA        -58.9930   -1.1130  -38.0850 H        87 PHE   -0.1150
   1311 HB1       -60.0190    0.2270  -36.2170 H        87 PHE    0.1150
   1312 HB2       -61.3340   -1.0290  -36.1060 H        87 PHE   -0.1150
   1313 HD1       -59.7600    1.4050  -38.4780 H        87 PHE    0.1150
   1314 HD2       -63.2390   -0.7880  -37.3730 H        87 PHE   -0.1150
   1315 HE1       -61.0630    2.6280  -40.1620 H        87 PHE    0.1150
   1316 HE2       -64.5440    0.4340  -39.0570 H        87 PHE    0.5100
   1317 HZ        -63.4590    2.1490  -40.4530 H        87 PHE   -0.5100
   1318 N         -59.3380   -3.0740  -35.4910 N.am     88 SER   -0.4700
   1319 CA        -58.5970   -3.7260  -34.4200 C.3      88 SER    0.3100
   1320 C         -57.3840   -4.4660  -34.9660 C.2      88 SER    0.0700
   1321 O         -56.2770   -4.3330  -34.4460 O.2      88 SER    0.0900
   1322 CB        -59.5010   -4.6970  -33.6530 C.3      88 SER    0.0500
   1323 OG        -60.5780   -4.0150  -33.0360 O.3      88 SER    0.0900
   1324 HN        -60.2870   -3.3600  -35.6050 H        88 SER    0.0900
   1325 HA        -58.2230   -2.9600  -33.7580 H        88 SER   -0.6600
   1326 HB1       -58.9100   -5.2110  -32.8650 H        88 SER    0.4300
   1327 HB2       -59.9150   -5.4520  -34.3550 H        88 SER    0.5100
   1328 HG1       -61.2290   -3.8700  -33.7270 H        88 SER   -0.5100
   1329 N         -57.5940   -5.2430  -36.0270 N.am     89 LEU   -0.4700
   1330 CA        -56.5170   -6.0060  -36.6430 C.3      89 LEU    0.3100
   1331 C         -55.4700   -5.0930  -37.2720 C.2      89 LEU    0.0700
   1332 O         -54.2850   -5.4240  -37.3130 O.2      89 LEU    0.0900
   1333 CB        -57.0710   -6.9710  -37.6950 C.3      89 LEU   -0.1800
   1334 CG        -57.9310   -8.1370  -37.2000 C.3      89 LEU    0.0900
   1335 CD1       -58.3940   -8.9840  -38.3740 C.3      89 LEU    0.0900
   1336 CD2       -57.1670   -8.9850  -36.1970 C.3      89 LEU   -0.0900
   1337 HN        -58.4930   -5.3370  -36.4440 H        89 LEU    0.0900
   1338 HA        -56.0060   -6.5530  -35.8650 H        89 LEU   -0.2700
   1339 HB1       -56.2060   -7.4020  -38.2420 H        89 LEU    0.0900
   1340 HB2       -57.6870   -6.3790  -38.4030 H        89 LEU    0.0900
   1341 HG        -58.8150   -7.7390  -36.6590 H        89 LEU    0.0900
   1342 HD11      -57.5170   -9.3930  -38.9190 H        89 LEU   -0.2700
   1343 HD12      -58.9910   -8.3630  -39.0760 H        89 LEU    0.0900
   1344 HD13      -59.0110   -9.8320  -38.0080 H        89 LEU    0.0900
   1345 HD21      -56.8730   -8.3680  -35.3210 H        89 LEU    0.0900
   1346 HD22      -56.2470   -9.3930  -36.6680 H        89 LEU    0.5100
   1347 HD23      -57.8080   -9.8210  -35.8420 H        89 LEU   -0.5100
   1348 N         -55.9140   -3.9370  -37.7630 N.am     90 LEU   -0.4700
   1349 CA        -55.0100   -2.9720  -38.3730 C.3      90 LEU    0.3100
   1350 C         -54.1920   -2.2430  -37.3150 C.2      90 LEU    0.0700
   1351 O         -52.9970   -2.0230  -37.4870 O.2      90 LEU    0.0900
   1352 CB        -55.7890   -1.9660  -39.2220 C.3      90 LEU   -0.1800
   1353 CG        -54.9640   -0.8700  -39.8990 C.3      90 LEU    0.0900
   1354 CD1       -53.8540   -1.4740  -40.7460 C.3      90 LEU    0.0900
   1355 CD2       -55.8510    0.0370  -40.7370 C.3      90 LEU   -0.0900
   1356 HN        -56.8780   -3.6840  -37.7370 H        90 LEU    0.0900
   1357 HA        -54.3050   -3.5140  -38.9860 H        90 LEU   -0.2700
   1358 HB1       -56.5370   -1.4730  -38.5660 H        90 LEU    0.0900
   1359 HB2       -56.3220   -2.5310  -40.0160 H        90 LEU    0.0900
   1360 HG        -54.5150   -0.2150  -39.1210 H        90 LEU    0.0900
   1361 HD11      -54.2870   -2.1260  -41.5350 H        90 LEU   -0.2700
   1362 HD12      -53.1830   -2.0880  -40.1090 H        90 LEU    0.0900
   1363 HD13      -53.2690   -0.6660  -41.2360 H        90 LEU    0.0900
   1364 HD21      -56.6180    0.5200  -40.0940 H        90 LEU    0.0900
   1365 HD22      -56.3680   -0.5590  -41.5190 H        90 LEU    0.5100
   1366 HD23      -55.2380    0.8300  -41.2140 H        90 LEU   -0.5100
   1367 N         -54.8450   -1.8700  -36.2170 N.am     91 ALA   -0.4700
   1368 CA        -54.1760   -1.1920  -35.1160 C.3      91 ALA    0.3100
   1369 C         -53.0970   -2.0790  -34.5040 C.2      91 ALA    0.0700
   1370 O         -51.9680   -1.6410  -34.2920 O.2      91 ALA    0.0900
   1371 CB        -55.1820   -0.7730  -34.0560 C.3      91 ALA   -0.2700
   1372 HN        -55.8210   -2.0370  -36.0990 H        91 ALA    0.0900
   1373 HA        -53.6680   -0.3260  -35.5130 H        91 ALA    0.0900
   1374 HB1       -55.7090   -1.6660  -33.6560 H        91 ALA    0.0900
   1375 HB2       -55.9350   -0.0870  -34.5000 H        91 ALA    0.5100
   1376 HB3       -54.6600   -0.2640  -33.2180 H        91 ALA   -0.5100
   1377 N         -53.4510   -3.3320  -34.2270 N.am     92 ILE   -0.4700
   1378 CA        -52.5010   -4.2970  -33.6920 C.3      92 ILE    0.3100
   1379 C         -51.2890   -4.4330  -34.6070 C.2      92 ILE    0.0700
   1380 O         -50.1550   -4.5390  -34.1400 O.2      92 ILE    0.0900
   1381 CB        -53.1490   -5.6810  -33.5000 C.3      92 ILE   -0.0900
   1382 CG1       -54.2430   -5.6160  -32.4330 C.3      92 ILE    0.0900
   1383 CG2       -52.0970   -6.7130  -33.1140 C.3      92 ILE   -0.2700
   1384 CD        -54.8760   -6.9550  -32.1250 C.3      92 ILE    0.0900
   1385 HN        -54.3790   -3.6650  -34.3730 H        92 ILE    0.0900
   1386 HA        -52.1450   -3.9190  -32.7450 H        92 ILE    0.0900
   1387 HB        -53.6400   -5.9930  -34.4460 H        92 ILE   -0.1800
   1388 HG11      -55.0360   -4.9220  -32.7840 H        92 ILE    0.0900
   1389 HG12      -53.8000   -5.2110  -31.4980 H        92 ILE    0.0900
   1390 HG21      -51.6030   -6.4170  -32.1630 H        92 ILE   -0.2700
   1391 HG22      -51.3240   -6.7810  -33.9090 H        92 ILE    0.0900
   1392 HG23      -52.5760   -7.7050  -32.9710 H        92 ILE    0.0900
   1393 HD1       -54.1520   -7.6050  -31.5890 H        92 ILE    0.0900
   1394 HD2       -55.1740   -7.4580  -33.0690 H        92 ILE    0.5100
   1395 HD3       -55.7690   -6.8110  -31.4800 H        92 ILE   -0.5100
   1396 N         -51.5330   -4.4290  -35.9140 N.am     93 ALA   -0.4700
   1397 CA        -50.4560   -4.5110  -36.8910 C.3      93 ALA    0.3100
   1398 C         -49.5290   -3.3060  -36.7730 C.2      93 ALA    0.0700
   1399 O         -48.3110   -3.4540  -36.6740 O.2      93 ALA    0.0900
   1400 CB        -51.0230   -4.6100  -38.3020 C.3      93 ALA   -0.2700
   1401 HN        -52.4570   -4.3710  -36.2830 H        93 ALA    0.0900
   1402 HA        -49.8610   -5.3830  -36.6620 H        93 ALA    0.0900
   1403 HB1       -51.6410   -3.7140  -38.5290 H        93 ALA    0.0900
   1404 HB2       -51.6620   -5.5140  -38.3910 H        93 ALA    0.5100
   1405 HB3       -50.1940   -4.6640  -39.0400 H        93 ALA   -0.5100
   1406 N         -50.1170   -2.1120  -36.7760 N.am     94 ILE   -0.4700
   1407 CA        -49.3580   -0.8780  -36.6230 C.3      94 ILE    0.3100
   1408 C         -48.5840   -0.8920  -35.3130 C.2      94 ILE    0.0700
   1409 O         -47.4000   -0.5650  -35.2720 O.2      94 ILE    0.0900
   1410 CB        -50.2860    0.3540  -36.6390 C.3      94 ILE   -0.0900
   1411 CG1       -51.1040    0.3930  -37.9330 C.3      94 ILE    0.0900
   1412 CG2       -49.4760    1.6320  -36.4780 C.3      94 ILE   -0.2700
   1413 CD        -52.1030    1.5300  -37.9880 C.3      94 ILE    0.0900
   1414 HN        -51.1020   -2.0090  -36.8830 H        94 ILE    0.0900
   1415 HA        -48.6500   -0.8220  -37.4360 H        94 ILE    0.0900
   1416 HB        -51.0180    0.2750  -35.8080 H        94 ILE   -0.1800
   1417 HG11      -51.6550   -0.5670  -38.0310 H        94 ILE    0.0900
   1418 HG12      -50.4050    0.4940  -38.7900 H        94 ILE    0.0900
   1419 HG21      -48.7430    1.7280  -37.3070 H        94 ILE   -0.2700
   1420 HG22      -48.9200    1.6100  -35.5160 H        94 ILE    0.0900
   1421 HG23      -50.1520    2.5140  -36.4980 H        94 ILE    0.0900
   1422 HD1       -51.5720    2.5000  -38.0910 H        94 ILE    0.0900
   1423 HD2       -52.7030    1.5520  -37.0530 H        94 ILE    0.5100
   1424 HD3       -52.7760    1.4000  -38.8620 H        94 ILE   -0.5100
   1425 N         -49.2660   -1.2860  -34.2410 N.am     95 ASP   -0.4700
   1426 CA        -48.6650   -1.3590  -32.9190 C.3      95 ASP    0.3100
   1427 C         -47.4230   -2.2410  -32.9110 C.2      95 ASP    0.0700
   1428 O         -46.3550   -1.8230  -32.4680 O.2      95 ASP    0.0900
   1429 CB        -49.6840   -1.8890  -31.9090 C.3      95 ASP   -0.2800
   1430 CG        -49.0810   -2.1310  -30.5450 C.2      95 ASP    0.0900
   1431 OD1       -48.4350   -1.2080  -30.0060 O.co2    95 ASP    0.0900
   1432 OD2       -49.2550   -3.2460  -30.0120 O.co2    95 ASP    0.6200
   1433 HN        -50.2250   -1.5510  -34.2960 H        95 ASP   -0.7600
   1434 HA        -48.3380   -0.3680  -32.6420 H        95 ASP   -0.7600
   1435 HB1       -50.1010   -2.8470  -32.2850 H        95 ASP    0.5100
   1436 HB2       -50.5070   -1.1500  -31.8050 H        95 ASP   -0.5100
   1437 N         -47.5700   -3.4670  -33.4100 N.am     96 ARG   -0.4700
   1438 CA        -46.4650   -4.4150  -33.4510 C.3      96 ARG    0.3100
   1439 C         -45.3250   -3.9290  -34.3380 C.2      96 ARG    0.0700
   1440 O         -44.2040   -4.4280  -34.2520 O.2      96 ARG    0.0900
   1441 CB        -46.9520   -5.7890  -33.9200 C.3      96 ARG   -0.1800
   1442 CG        -47.8970   -6.4880  -32.9510 C.3      96 ARG    0.0900
   1443 CD        -47.2000   -6.8600  -31.6480 C.3      96 ARG    0.0900
   1444 NE        -46.9090   -5.6900  -30.8210 N.pl3    96 ARG   -0.1800
   1445 CZ        -46.2270   -5.7310  -29.6810 C.cat    96 ARG    0.0900
   1446 NH1       -45.7610   -6.8870  -29.2280 N.pl3    96 ARG    0.0900
   1447 NH2       -46.0100   -4.6170  -28.9960 N.pl3    96 ARG    0.2000
   1448 HN        -48.4390   -3.7890  -33.7770 H        96 ARG    0.0900
   1449 HA        -46.0460   -4.4850  -32.4580 H        96 ARG    0.0900
   1450 HB1       -46.0660   -6.4400  -34.0740 H        96 ARG   -0.7000
   1451 HB2       -47.4780   -5.6610  -34.8890 H        96 ARG    0.4400
   1452 HG1       -48.2880   -7.4110  -33.4280 H        96 ARG    0.6400
   1453 HG2       -48.7490   -5.8110  -32.7250 H        96 ARG   -0.8000
   1454 HD1       -46.2350   -7.3620  -31.8710 H        96 ARG    0.4600
   1455 HD2       -47.8530   -7.5360  -31.0560 H        96 ARG    0.4600
   1456 HE        -47.2460   -4.8010  -31.1320 H        96 ARG   -0.8000
   1457 HH11      -45.1240   -6.9010  -28.4560 H        96 ARG    0.4600
   1458 HH12      -46.0460   -7.7440  -29.6560 H        96 ARG    0.4600
   1459 HH21      -46.4820   -3.7730  -29.2510 H        96 ARG    0.5100
   1460 HH22      -45.3750   -4.6210  -28.2230 H        96 ARG   -0.5100
   1461 N         -45.6170   -2.9540  -35.1960 N.am     97 TYR   -0.4700
   1462 CA        -44.5940   -2.3630  -36.0450 C.3      97 TYR    0.3100
   1463 C         -43.8790   -1.2330  -35.3190 C.2      97 TYR    0.0700
   1464 O         -42.6630   -1.0860  -35.4260 O.2      97 TYR    0.0900
   1465 CB        -45.2010   -1.8440  -37.3510 C.3      97 TYR   -0.1800
   1466 CG        -44.2130   -1.0980  -38.2190 C.ar     97 TYR    0.0900
   1467 CD1       -43.3920   -1.7760  -39.1110 C.ar     97 TYR    0.0900
   1468 CD2       -44.0990    0.2860  -38.1460 C.ar     97 TYR    0.0000
   1469 CE1       -42.4860   -1.0980  -39.9070 C.ar     97 TYR   -0.1150
   1470 CE2       -43.1950    0.9720  -38.9370 C.ar     97 TYR    0.1150
   1471 CZ        -42.3920    0.2750  -39.8150 C.ar     97 TYR   -0.1150
   1472 OH        -41.4910    0.9540  -40.6070 O.3      97 TYR    0.1150
   1473 HN        -46.5390   -2.5890  -35.2930 H        97 TYR    0.1100
   1474 HA        -43.8540   -3.1210  -36.2530 H        97 TYR   -0.5400
   1475 HB1       -46.0300   -1.1430  -37.1180 H        97 TYR    0.4300
   1476 HB2       -45.5800   -2.7020  -37.9450 H        97 TYR   -0.1150
   1477 HD1       -43.4630   -2.8510  -39.1850 H        97 TYR    0.1150
   1478 HD2       -44.7270    0.8340  -37.4600 H        97 TYR   -0.1150
   1479 HE1       -41.8550   -1.6400  -40.5950 H        97 TYR    0.1150
   1480 HE2       -43.1200    2.0470  -38.8680 H        97 TYR    0.5100
   1481 HH        -41.5670    1.8900  -40.4070 H        97 TYR   -0.5100
   1482 N         -44.6430   -0.4360  -34.5790 N.am     98 ILE   -0.4700
   1483 CA        -44.0930    0.6910  -33.8370 C.3      98 ILE    0.3100
   1484 C         -43.0650    0.2400  -32.8030 C.2      98 ILE    0.0700
   1485 O         -42.0560    0.9080  -32.5830 O.2      98 ILE    0.0900
   1486 CB        -45.2040    1.4970  -33.1370 C.3      98 ILE   -0.0900
   1487 CG1       -46.1970    2.0390  -34.1680 C.3      98 ILE    0.0900
   1488 CG2       -44.6060    2.6290  -32.3100 C.3      98 ILE   -0.2700
   1489 CD        -47.3690    2.7810  -33.5620 C.3      98 ILE    0.0900
   1490 HN        -45.6270   -0.5730  -34.4960 H        98 ILE    0.0900
   1491 HA        -43.5620    1.3200  -34.5360 H        98 ILE    0.0900
   1492 HB        -45.7840    0.8220  -32.4710 H        98 ILE   -0.1800
   1493 HG11      -46.5880    1.1870  -34.7620 H        98 ILE    0.0900
   1494 HG12      -45.6550    2.7320  -34.8470 H        98 ILE    0.0900
   1495 HG21      -44.0300    3.3170  -32.9640 H        98 ILE   -0.2700
   1496 HG22      -43.9200    2.2150  -31.5400 H        98 ILE    0.0900
   1497 HG23      -45.4170    3.2060  -31.8160 H        98 ILE    0.0900
   1498 HD1       -47.0070    3.6520  -32.9740 H        98 ILE    0.0900
   1499 HD2       -47.9340    2.1060  -32.8850 H        98 ILE    0.5100
   1500 HD3       -48.0400    3.1500  -34.3670 H        98 ILE   -0.5100
   1501 N         -43.3290   -0.9010  -32.1690 N.am     99 ALA   -0.4700
   1502 CA        -42.4310   -1.4420  -31.1570 C.3      99 ALA    0.3100
   1503 C         -41.0890   -1.8480  -31.7530 C.2      99 ALA    0.0700
   1504 O         -40.0340   -1.4770  -31.2380 O.2      99 ALA    0.0900
   1505 CB        -43.0820   -2.6280  -30.4560 C.3      99 ALA   -0.2700
   1506 HN        -44.1490   -1.4340  -32.3590 H        99 ALA    0.0900
   1507 HA        -42.2130   -0.6580  -30.4470 H        99 ALA    0.0900
   1508 HB1       -43.3130   -3.4270  -31.1930 H        99 ALA    0.0900
   1509 HB2       -44.0290   -2.3070  -29.9710 H        99 ALA    0.5100
   1510 HB3       -42.3910   -3.0410  -29.6910 H        99 ALA   -0.5100
   1511 N         -41.1330   -2.6110  -32.8410 N.am    100 ILE   -0.4700
   1512 CA        -39.9160   -3.0890  -33.4880 C.3     100 ILE    0.3100
   1513 C         -39.1890   -1.9730  -34.2300 C.2     100 ILE    0.0700
   1514 O         -37.9640   -1.8590  -34.1570 O.2     100 ILE    0.0900
   1515 CB        -40.2130   -4.2480  -34.4580 C.3     100 ILE   -0.0900
   1516 CG1       -40.8160   -5.4310  -33.7000 C.3     100 ILE    0.0900
   1517 CG2       -38.9480   -4.6720  -35.1870 C.3     100 ILE   -0.2700
   1518 CD        -41.0760   -6.6420  -34.5630 C.3     100 ILE    0.0900
   1519 HN        -41.9930   -2.8900  -33.2610 H       100 ILE    0.0900
   1520 HA        -39.2370   -3.4160  -32.7150 H       100 ILE    0.0900
   1521 HB        -40.9730   -3.9220  -35.1990 H       100 ILE   -0.1800
   1522 HG11      -41.7780   -5.1060  -33.2500 H       100 ILE    0.0900
   1523 HG12      -40.1190   -5.7210  -32.8860 H       100 ILE    0.0900
   1524 HG21      -38.1810   -5.0080  -34.4580 H       100 ILE   -0.2700
   1525 HG22      -38.5380   -3.8140  -35.7620 H       100 ILE    0.0900
   1526 HG23      -39.1730   -5.5130  -35.8780 H       100 ILE    0.0900
   1527 HD1       -40.1140   -7.1070  -34.8690 H       100 ILE    0.0900
   1528 HD2       -41.6310   -6.3430  -35.4780 H       100 ILE    0.5100
   1529 HD3       -41.6670   -7.3920  -33.9960 H       100 ILE   -0.5100
   1530 N         -39.9470   -1.1450  -34.9470 N.am    101 ALA   -0.4700
   1531 CA        -39.3680   -0.0380  -35.6970 C.3     101 ALA    0.3100
   1532 C         -38.7580    1.0030  -34.7670 C.2     101 ALA    0.0700
   1533 O         -37.5790    1.3370  -34.8810 O.2     101 ALA    0.0900
   1534 CB        -40.4180    0.6030  -36.5950 C.3     101 ALA   -0.2700
   1535 HN        -40.9370   -1.2450  -35.0020 H       101 ALA    0.0900
   1536 HA        -38.5520   -0.4250  -36.2890 H       101 ALA    0.0900
   1537 HB1       -41.2600    0.9910  -35.9820 H       101 ALA    0.0900
   1538 HB2       -40.8160   -0.1500  -37.3090 H       101 ALA    0.5100
   1539 HB3       -39.9690    1.4500  -37.1560 H       101 ALA   -0.5100
   1540 N         -39.5680    1.5100  -33.8420 N.am    102 ILE   -0.4700
   1541 CA        -39.1060    2.5110  -32.8890 C.3     102 ILE    0.3100
   1542 C         -39.4700    2.1070  -31.4630 C.2     102 ILE    0.0700
   1543 O         -40.5020    2.5270  -30.9370 O.2     102 ILE    0.0900
   1544 CB        -39.7100    3.8960  -33.1850 C.3     102 ILE   -0.0900
   1545 CG1       -39.6570    4.1950  -34.6850 C.3     102 ILE    0.0900
   1546 CG2       -38.9860    4.9720  -32.3890 C.3     102 ILE   -0.2700
   1547 CD        -40.2610    5.5280  -35.0620 C.3     102 ILE    0.0900
   1548 HN        -40.5210    1.2310  -33.7590 H       102 ILE    0.0900
   1549 HA        -38.0300    2.5550  -32.9510 H       102 ILE    0.0900
   1550 HB        -40.7870    3.8950  -32.9100 H       102 ILE   -0.1800
   1551 HG11      -40.2050    3.3940  -35.2240 H       102 ILE    0.0900
   1552 HG12      -38.5940    4.1840  -35.0090 H       102 ILE    0.0900
   1553 HG21      -37.9090    4.9880  -32.6610 H       102 ILE   -0.2700
   1554 HG22      -39.0740    4.7630  -31.3020 H       102 ILE    0.0900
   1555 HG23      -39.4230    5.9690  -32.6150 H       102 ILE    0.0900
   1556 HD1       -39.6160    6.3560  -34.6980 H       102 ILE    0.0900
   1557 HD2       -41.2650    5.6330  -34.6010 H       102 ILE    0.5100
   1558 HD3       -40.3460    5.6060  -36.1670 H       102 ILE   -0.5100
   1559 N         -38.6150    1.2900  -30.8290 N.am    103 PRO   -0.2900
   1560 CA        -38.8540    0.7850  -29.4720 C.3     103 PRO    0.0000
   1561 C         -38.8710    1.8990  -28.4320 C.2     103 PRO    0.0900
   1562 O         -39.5830    1.7980  -27.4330 O.2     103 PRO    0.0900
   1563 CB        -37.6620   -0.1450  -29.2290 C.3     103 PRO    0.0200
   1564 CG        -36.6110    0.3180  -30.1850 C.3     103 PRO    0.0900
   1565 CD        -37.3570    0.7780  -31.3960 C.3     103 PRO   -0.1800
   1566 HA        -39.8190    0.3080  -29.4130 H       103 PRO    0.0900
   1567 HB1       -37.9410   -1.2020  -29.4310 H       103 PRO    0.0900
   1568 HB2       -37.3050   -0.0620  -28.1800 H       103 PRO   -0.1800
   1569 HG1       -36.0220    1.1520  -29.7460 H       103 PRO    0.0900
   1570 HG2       -35.9200   -0.5130  -30.4420 H       103 PRO    0.0900
   1571 HD1       -36.8170    1.5880  -31.9270 H       103 PRO    0.5100
   1572 HD2       -37.5650   -0.0610  -32.0940 H       103 PRO   -0.5100
   1573 N         -38.0920    2.9540  -28.6660 N.am    104 LEU   -0.4700
   1574 CA        -37.9960    4.0570  -27.7200 C.3     104 LEU    0.3100
   1575 C         -39.2580    4.9110  -27.6990 C.2     104 LEU    0.0700
   1576 O         -39.8770    5.0990  -26.6520 O.2     104 LEU    0.0900
   1577 CB        -36.7730    4.9260  -28.0330 C.3     104 LEU   -0.1800
   1578 CG        -35.4110    4.2450  -27.8870 C.3     104 LEU    0.0900
   1579 CD1       -34.2900    5.1810  -28.3120 C.3     104 LEU    0.0900
   1580 CD2       -35.2010    3.7630  -26.4580 C.3     104 LEU   -0.0900
   1581 HN        -37.5430    3.0360  -29.4950 H       104 LEU    0.0900
   1582 HA        -37.9160    3.6410  -26.7270 H       104 LEU   -0.2700
   1583 HB1       -36.7930    5.8020  -27.3520 H       104 LEU    0.0900
   1584 HB2       -36.8670    5.2830  -29.0810 H       104 LEU    0.0900
   1585 HG        -35.3880    3.3320  -28.5200 H       104 LEU    0.0900
   1586 HD11      -34.2970    6.0960  -27.6810 H       104 LEU   -0.2700
   1587 HD12      -34.4300    5.4820  -29.3720 H       104 LEU    0.0900
   1588 HD13      -33.3080    4.6750  -28.1930 H       104 LEU    0.0900
   1589 HD21      -35.9910    3.0350  -26.1790 H       104 LEU    0.0900
   1590 HD22      -35.2490    4.6240  -25.7580 H       104 LEU    0.5100
   1591 HD23      -34.2120    3.2650  -26.3690 H       104 LEU   -0.5100
   1592 N         -39.6440    5.4260  -28.8650 N.am    105 ARG   -0.4700
   1593 CA        -40.8310    6.2630  -28.9710 C.3     105 ARG    0.3100
   1594 C         -42.1110    5.4520  -28.8000 C.2     105 ARG    0.0700
   1595 O         -43.2040    6.0130  -28.7040 O.2     105 ARG    0.0900
   1596 CB        -40.8530    6.9980  -30.3130 C.3     105 ARG   -0.1800
   1597 CG        -39.7210    7.9950  -30.4970 C.3     105 ARG    0.0900
   1598 CD        -39.8080    9.1230  -29.4820 C.3     105 ARG    0.0900
   1599 NE        -41.1070    9.7940  -29.5280 N.pl3   105 ARG   -0.1800
   1600 CZ        -41.3990   10.8010  -30.3440 C.cat   105 ARG    0.0900
   1601 NH1       -40.4870   11.2600  -31.1910 N.pl3   105 ARG    0.0900
   1602 NH2       -42.6050   11.3520  -30.3170 N.pl3   105 ARG    0.2000
   1603 HN        -39.1420    5.2620  -29.7110 H       105 ARG    0.0900
   1604 HA        -40.8160    6.9720  -28.1560 H       105 ARG    0.0900
   1605 HB1       -41.8170    7.5430  -30.3990 H       105 ARG   -0.7000
   1606 HB2       -40.7910    6.2440  -31.1260 H       105 ARG    0.4400
   1607 HG1       -39.7740    8.4210  -31.5220 H       105 ARG    0.6400
   1608 HG2       -38.7490    7.4700  -30.3770 H       105 ARG   -0.8000
   1609 HD1       -39.0270    9.8820  -29.6970 H       105 ARG    0.4600
   1610 HD2       -39.6740    8.7160  -28.4570 H       105 ARG    0.4600
   1611 HE        -41.8210    9.4750  -28.9060 H       105 ARG   -0.8000
   1612 HH11      -39.5760   10.8470  -31.2170 H       105 ARG    0.4600
   1613 HH12      -40.7100   12.0180  -31.8040 H       105 ARG    0.4600
   1614 HH21      -43.2970   11.0100  -29.6820 H       105 ARG    0.5100
   1615 HH22      -42.8230   12.1100  -30.9320 H       105 ARG   -0.5100
   1616 N         -41.9730    4.1270  -28.7610 N.am    106 TYR   -0.4700
   1617 CA        -43.1190    3.2390  -28.6120 C.3     106 TYR    0.3100
   1618 C         -43.9630    3.5990  -27.3970 C.2     106 TYR    0.0700
   1619 O         -45.1760    3.7660  -27.4980 O.2     106 TYR    0.0900
   1620 CB        -42.6620    1.7790  -28.5160 C.3     106 TYR   -0.1800
   1621 CG        -43.7710    0.8100  -28.1670 C.ar    106 TYR    0.0900
   1622 CD1       -43.9750    0.4030  -26.8550 C.ar    106 TYR    0.0900
   1623 CD2       -44.6120    0.3030  -29.1500 C.ar    106 TYR    0.0000
   1624 CE1       -44.9890   -0.4820  -26.5280 C.ar    106 TYR   -0.1150
   1625 CE2       -45.6280   -0.5830  -28.8340 C.ar    106 TYR    0.1150
   1626 CZ        -45.8120   -0.9720  -27.5230 C.ar    106 TYR   -0.1150
   1627 OH        -46.8190   -1.8530  -27.2010 O.3     106 TYR    0.1150
   1628 HN        -41.0830    3.6850  -28.8320 H       106 TYR    0.1100
   1629 HA        -43.7610    3.3750  -29.4710 H       106 TYR   -0.5400
   1630 HB1       -41.8870    1.6900  -27.7250 H       106 TYR    0.4300
   1631 HB2       -42.2440    1.4610  -29.4950 H       106 TYR   -0.1150
   1632 HD1       -43.3330    0.7840  -26.0740 H       106 TYR    0.1150
   1633 HD2       -44.4720    0.6060  -30.1770 H       106 TYR   -0.1150
   1634 HE1       -45.1340   -0.7890  -25.5030 H       106 TYR    0.1150
   1635 HE2       -46.2730   -0.9680  -29.6100 H       106 TYR    0.5100
   1636 HH        -47.4620   -1.8410  -27.9140 H       106 TYR   -0.5100
   1637 N         -43.3100    3.7250  -26.2450 N.am    107 ASN   -0.4700
   1638 CA        -44.0060    4.0420  -25.0080 C.3     107 ASN    0.3100
   1639 C         -44.4860    5.4880  -24.9730 C.2     107 ASN    0.0700
   1640 O         -45.4040    5.8310  -24.2260 O.2     107 ASN    0.0900
   1641 CB        -43.1050    3.7510  -23.8050 C.3     107 ASN   -0.1800
   1642 CG        -42.5760    2.3280  -23.8050 C.2     107 ASN    0.0900
   1643 ND2       -43.2680    1.4030  -23.3440 N.am    107 ASN    0.0900
   1644 OD1       -41.3770    2.1380  -24.3080 O.2     107 ASN    0.5500
   1645 HN        -42.3230    3.6070  -26.1780 H       107 ASN   -0.5500
   1646 HA        -44.9030    3.4410  -24.9610 H       107 ASN   -0.6200
   1647 HB1       -43.6850    3.9130  -22.8710 H       107 ASN    0.3200
   1648 HB2       -42.2410    4.4500  -23.8230 H       107 ASN    0.3000
   1649 HD21      -42.9160    0.4660  -23.3450 H       107 ASN    0.5100
   1650 HD22      -44.1770    1.5950  -22.9730 H       107 ASN   -0.5100
   1651 N         -43.8660    6.3340  -25.7910 N.am    108 GLY   -0.4700
   1652 CA        -44.2250    7.7380  -25.8550 C.3     108 GLY    0.3100
   1653 C         -45.4240    7.9990  -26.7440 C.2     108 GLY   -0.0200
   1654 O         -46.2200    8.9020  -26.4840 O.2     108 GLY    0.0900
   1655 HN        -43.1290    6.0420  -26.3950 H       108 GLY    0.0900
   1656 HA1       -43.3750    8.2800  -26.2410 H       108 GLY    0.5100
   1657 HA2       -44.4530    8.0670  -24.8510 H       108 GLY   -0.5100
   1658 N         -45.5580    7.2050  -27.8030 N.am    109 LEU   -0.4700
   1659 CA        -46.6690    7.3440  -28.7350 C.3     109 LEU    0.3100
   1660 C         -47.8050    6.3950  -28.3780 C.2     109 LEU    0.0700
   1661 O         -48.9260    6.8240  -28.1100 O.2     109 LEU    0.0900
   1662 CB        -46.1990    7.0910  -30.1690 C.3     109 LEU   -0.1800
   1663 CG        -45.0700    7.9940  -30.6700 C.3     109 LEU    0.0900
   1664 CD1       -44.6530    7.6070  -32.0810 C.3     109 LEU    0.0900
   1665 CD2       -45.4830    9.4570  -30.6080 C.3     109 LEU   -0.0900
   1666 HN        -44.9040    6.4800  -28.0060 H       109 LEU    0.0900
   1667 HA        -47.0610    8.3450  -28.6400 H       109 LEU   -0.2700
   1668 HB1       -47.0700    7.2250  -30.8440 H       109 LEU    0.0900
   1669 HB2       -45.8510    6.0380  -30.2350 H       109 LEU    0.0900
   1670 HG        -44.1960    7.9010  -29.9910 H       109 LEU    0.0900
   1671 HD11      -45.5150    7.7040  -32.7750 H       109 LEU   -0.2700
   1672 HD12      -44.3030    6.5530  -32.0960 H       109 LEU    0.0900
   1673 HD13      -43.8390    8.2770  -32.4320 H       109 LEU    0.0900
   1674 HD21      -45.5490    9.7910  -29.5500 H       109 LEU    0.0900
   1675 HD22      -46.4780    9.5900  -31.0860 H       109 LEU    0.5100
   1676 HD23      -44.7310   10.0860  -31.1320 H       109 LEU   -0.5100
   1677 N         -47.5090    5.0980  -28.3750 N.am    110 VAL   -0.4700
   1678 CA        -48.4930    4.0830  -28.0160 C.3     110 VAL    0.3100
   1679 C         -48.8340    4.1710  -26.5330 C.2     110 VAL    0.0700
   1680 O         -48.1740    3.5540  -25.6950 O.2     110 VAL    0.0900
   1681 CB        -47.9770    2.6670  -28.3270 C.3     110 VAL   -0.0900
   1682 CG1       -49.0490    1.6310  -28.0190 C.3     110 VAL    0.0900
   1683 CG2       -47.5350    2.5680  -29.7780 C.3     110 VAL   -0.2700
   1684 HN        -46.6030    4.7620  -28.6190 H       110 VAL    0.0900
   1685 HA        -49.3940    4.2830  -28.5760 H       110 VAL    0.0900
   1686 HB        -47.0770    2.4580  -27.7110 H       110 VAL    0.0900
   1687 HG11      -50.0100    1.9240  -28.4940 H       110 VAL   -0.2700
   1688 HG12      -49.2030    1.5610  -26.9210 H       110 VAL    0.0900
   1689 HG13      -48.7440    0.6400  -28.4180 H       110 VAL    0.0900
   1690 HG21      -46.6070    3.1580  -29.9350 H       110 VAL    0.0900
   1691 HG22      -48.3270    2.9710  -30.4440 H       110 VAL    0.5100
   1692 HG23      -47.3310    1.5080  -30.0400 H       110 VAL   -0.5100
   1693 N         -49.8700    4.9410  -26.2090 N.am    111 THR   -0.4700
   1694 CA        -50.2810    5.1190  -24.8230 C.3     111 THR    0.3100
   1695 C         -51.5770    4.3730  -24.5360 C.2     111 THR    0.0700
   1696 O         -52.3480    4.0730  -25.4480 O.2     111 THR    0.0900
   1697 CB        -50.4670    6.6090  -24.4740 C.3     111 THR    0.1400
   1698 CG2       -49.2240    7.4040  -24.8500 C.3     111 THR    0.0900
   1699 OG1       -51.5970    7.1330  -25.1790 O.3     111 THR   -0.6600
   1700 HN        -50.4070    5.4260  -26.8950 H       111 THR    0.4300
   1701 HA        -49.5190    4.6840  -24.1940 H       111 THR   -0.2700
   1702 HB        -50.6380    6.7220  -23.3830 H       111 THR    0.0900
   1703 HG1       -51.4840    8.0870  -25.1890 H       111 THR    0.0900
   1704 HG21      -49.1310    7.4660  -25.9550 H       111 THR    0.0900
   1705 HG22      -48.3190    6.9030  -24.4450 H       111 THR    0.5100
   1706 HG23      -49.2970    8.4340  -24.4400 H       111 THR   -0.5100
   1707 N         -51.8130    4.0710  -23.2610 N.am    112 GLY   -0.4700
   1708 CA        -53.0200    3.3760  -22.8540 C.3     112 GLY    0.3100
   1709 C         -54.2570    4.2330  -23.0340 C.2     112 GLY   -0.0200
   1710 O         -55.3770    3.7250  -23.0820 O.2     112 GLY    0.0900
   1711 HN        -51.1740    4.3070  -22.5330 H       112 GLY    0.0900
   1712 HA1       -52.9190    3.1110  -21.8120 H       112 GLY    0.5100
   1713 HA2       -53.1140    2.4840  -23.4560 H       112 GLY   -0.5100
   1714 N         -54.0510    5.5450  -23.1310 N.am    113 THR   -0.4700
   1715 CA        -55.1480    6.4820  -23.3260 C.3     113 THR    0.3100
   1716 C         -55.5350    6.5720  -24.7950 C.2     113 THR    0.0700
   1717 O         -56.7100    6.4560  -25.1440 O.2     113 THR    0.0900
   1718 CB        -54.7900    7.8880  -22.8080 C.3     113 THR    0.1400
   1719 CG2       -55.9530    8.8460  -23.0180 C.3     113 THR    0.0900
   1720 OG1       -54.4790    7.8220  -21.4120 O.3     113 THR   -0.6600
   1721 HN        -53.1390    5.9440  -23.0750 H       113 THR    0.4300
   1722 HA        -56.0080    6.0990  -22.7950 H       113 THR   -0.2700
   1723 HB        -53.9080    8.2800  -23.3570 H       113 THR    0.0900
   1724 HG1       -55.2670    7.4860  -20.9800 H       113 THR    0.0900
   1725 HG21      -56.8910    8.3990  -22.6250 H       113 THR    0.0900
   1726 HG22      -56.0840    9.0500  -24.1030 H       113 THR    0.5100
   1727 HG23      -55.7610    9.7980  -22.4780 H       113 THR   -0.5100
   1728 N         -54.5420    6.7770  -25.6580 N.am    114 ARG   -0.4700
   1729 CA        -54.7800    6.8420  -27.0950 C.3     114 ARG    0.3100
   1730 C         -55.4320    5.5590  -27.5960 C.2     114 ARG    0.0700
   1731 O         -56.2480    5.5850  -28.5130 O.2     114 ARG    0.0900
   1732 CB        -53.4710    7.0980  -27.8520 C.3     114 ARG   -0.1800
   1733 CG        -52.8840    8.4880  -27.6460 C.3     114 ARG    0.0900
   1734 CD        -51.6230    8.6800  -28.4790 C.3     114 ARG    0.0900
   1735 NE        -51.0310   10.0040  -28.2890 N.pl3   114 ARG   -0.1800
   1736 CZ        -49.9380   10.4320  -28.9150 C.cat   114 ARG    0.0900
   1737 NH1       -49.4720   11.6510  -28.6800 N.pl3   114 ARG    0.0900
   1738 NH2       -49.3090    9.6420  -29.7760 N.pl3   114 ARG    0.2000
   1739 HN        -53.5970    6.8950  -25.3620 H       114 ARG    0.0900
   1740 HA        -55.4820    7.6410  -27.2810 H       114 ARG    0.0900
   1741 HB1       -53.6620    6.9560  -28.9360 H       114 ARG   -0.7000
   1742 HB2       -52.7230    6.3490  -27.5180 H       114 ARG    0.4400
   1743 HG1       -52.6370    8.6250  -26.5720 H       114 ARG    0.6400
   1744 HG2       -53.6360    9.2490  -27.9410 H       114 ARG   -0.8000
   1745 HD1       -51.8670    8.5720  -29.5570 H       114 ARG    0.4600
   1746 HD2       -50.8620    7.9260  -28.1830 H       114 ARG    0.4600
   1747 HE        -51.4770   10.6290  -27.6490 H       114 ARG   -0.8000
   1748 HH11      -49.9420   12.2490  -28.0320 H       114 ARG    0.4600
   1749 HH12      -48.6500   11.9720  -29.1510 H       114 ARG    0.4600
   1750 HH21      -48.5810   10.0120  -30.3550 H       114 ARG    0.5100
   1751 HH22      -49.5630    8.6770  -29.8480 H       114 ARG   -0.5100
   1752 N         -55.0660    4.4340  -26.9830 N.am    115 ALA   -0.4700
   1753 CA        -55.6490    3.1480  -27.3350 C.3     115 ALA    0.3100
   1754 C         -57.1660    3.1880  -27.2040 C.2     115 ALA    0.0700
   1755 O         -57.8920    2.9180  -28.1600 O.2     115 ALA    0.0900
   1756 CB        -55.0720    2.0470  -26.4580 C.3     115 ALA   -0.2700
   1757 HN        -54.3820    4.4230  -26.2580 H       115 ALA    0.0900
   1758 HA        -55.4320    2.9540  -28.3750 H       115 ALA    0.0900
   1759 HB1       -55.2900    2.2560  -25.3890 H       115 ALA    0.0900
   1760 HB2       -53.9700    1.9960  -26.5920 H       115 ALA    0.5100
   1761 HB3       -55.5270    1.0700  -26.7280 H       115 ALA   -0.5100
   1762 N         -57.6390    3.5430  -26.0110 N.am    116 ALA   -0.4700
   1763 CA        -59.0690    3.6500  -25.7510 C.3     116 ALA    0.3100
   1764 C         -59.7220    4.6750  -26.6720 C.2     116 ALA    0.0700
   1765 O         -60.8740    4.5180  -27.0790 O.2     116 ALA    0.0900
   1766 CB        -59.3150    4.0120  -24.2940 C.3     116 ALA   -0.2700
   1767 HN        -57.0380    3.7500  -25.2440 H       116 ALA    0.0900
   1768 HA        -59.5260    2.7010  -25.9860 H       116 ALA    0.0900
   1769 HB1       -58.8350    4.9860  -24.0560 H       116 ALA    0.0900
   1770 HB2       -58.8830    3.2320  -23.6320 H       116 ALA    0.5100
   1771 HB3       -60.4070    4.1000  -24.1050 H       116 ALA   -0.5100
   1772 N         -58.9780    5.7300  -27.0000 N.am    117 GLY   -0.4700
   1773 CA        -59.4690    6.7610  -27.8940 C.3     117 GLY    0.3100
   1774 C         -59.6620    6.2420  -29.3030 C.2     117 GLY   -0.0200
   1775 O         -60.7240    6.4100  -29.8980 O.2     117 GLY    0.0900
   1776 HN        -58.0540    5.8570  -26.6470 H       117 GLY    0.0900
   1777 HA1       -58.7480    7.5650  -27.9060 H       117 GLY    0.5100
   1778 HA2       -60.4150    7.1150  -27.5110 H       117 GLY   -0.5100
   1779 N         -58.6290    5.5970  -29.8380 N.am    118 ILE   -0.4700
   1780 CA        -58.6890    5.0230  -31.1750 C.3     118 ILE    0.3100
   1781 C         -59.8180    4.0070  -31.2770 C.2     118 ILE    0.0700
   1782 O         -60.6150    4.0400  -32.2140 O.2     118 ILE    0.0900
   1783 CB        -57.3650    4.3430  -31.5580 C.3     118 ILE   -0.0900
   1784 CG1       -56.2130    5.3480  -31.5040 C.3     118 ILE    0.0900
   1785 CG2       -57.4650    3.7200  -32.9430 C.3     118 ILE   -0.2700
   1786 CD        -54.8470    4.7280  -31.7110 C.3     118 ILE    0.0900
   1787 HN        -57.7680    5.4790  -29.3490 H       118 ILE    0.0900
   1788 HA        -58.9100    5.8220  -31.8680 H       118 ILE    0.0900
   1789 HB        -57.1280    3.5510  -30.8150 H       118 ILE   -0.1800
   1790 HG11      -56.2270    5.8480  -30.5130 H       118 ILE    0.0900
   1791 HG12      -56.3760    6.1130  -32.2940 H       118 ILE    0.0900
   1792 HG21      -57.8680    4.4610  -33.6670 H       118 ILE   -0.2700
   1793 HG22      -58.1490    2.8440  -32.9150 H       118 ILE    0.0900
   1794 HG23      -56.4590    3.3980  -33.2880 H       118 ILE    0.0900
   1795 HD1       -54.7340    4.3930  -32.7640 H       118 ILE    0.0900
   1796 HD2       -54.7280    3.8460  -31.0440 H       118 ILE    0.5100
   1797 HD3       -54.0550    5.4740  -31.4890 H       118 ILE   -0.5100
   1798 N         -59.8820    3.1030  -30.3000 N.am    119 ILE   -0.4700
   1799 CA        -60.9190    2.0790  -30.2660 C.3     119 ILE    0.3100
   1800 C         -62.3110    2.6860  -30.3990 C.2     119 ILE    0.0700
   1801 O         -63.1090    2.2570  -31.2330 O.2     119 ILE    0.0900
   1802 CB        -60.8470    1.2520  -28.9690 C.3     119 ILE   -0.0900
   1803 CG1       -59.5460    0.4510  -28.9230 C.3     119 ILE    0.0900
   1804 CG2       -62.0440    0.3210  -28.8640 C.3     119 ILE   -0.2700
   1805 CD        -59.4030   -0.4050  -27.6870 C.3     119 ILE    0.0900
   1806 HN        -59.2260    3.0850  -29.5520 H       119 ILE    0.0900
   1807 HA        -60.7820    1.4390  -31.1250 H       119 ILE    0.0900
   1808 HB        -60.8360    1.9370  -28.0950 H       119 ILE   -0.1800
   1809 HG11      -58.6930    1.1620  -28.9610 H       119 ILE    0.0900
   1810 HG12      -59.5060   -0.2080  -29.8150 H       119 ILE    0.0900
   1811 HG21      -62.1680   -0.2510  -29.8090 H       119 ILE   -0.2700
   1812 HG22      -62.9680    0.9100  -28.6830 H       119 ILE    0.0900
   1813 HG23      -61.8910   -0.3990  -28.0310 H       119 ILE    0.0900
   1814 HD1       -60.1240   -1.2490  -27.7210 H       119 ILE    0.0900
   1815 HD2       -59.6110    0.2020  -26.7800 H       119 ILE    0.5100
   1816 HD3       -58.3740   -0.8200  -27.6300 H       119 ILE   -0.5100
   1817 N         -62.5960    3.6920  -29.5760 N.am    120 ALA   -0.4700
   1818 CA        -63.8820    4.3750  -29.6180 C.3     120 ALA    0.3100
   1819 C         -64.1790    4.9050  -31.0150 C.2     120 ALA    0.0700
   1820 O         -65.2760    4.7180  -31.5420 O.2     120 ALA    0.0900
   1821 CB        -63.9120    5.5100  -28.6040 C.3     120 ALA   -0.2700
   1822 HN        -61.9440    4.0230  -28.8980 H       120 ALA    0.0900
   1823 HA        -64.6520    3.6520  -29.3960 H       120 ALA    0.0900
   1824 HB1       -63.1110    6.2460  -28.8300 H       120 ALA    0.0900
   1825 HB2       -63.7450    5.1080  -27.5810 H       120 ALA    0.5100
   1826 HB3       -64.8930    6.0290  -28.6470 H       120 ALA   -0.5100
   1827 N         -63.1900    5.5620  -31.6170 N.am    121 ILE   -0.4700
   1828 CA        -63.3340    6.1080  -32.9590 C.3     121 ILE    0.3100
   1829 C         -63.6180    5.0090  -33.9740 C.2     121 ILE    0.0700
   1830 O         -64.5130    5.1360  -34.8090 O.2     121 ILE    0.0900
   1831 CB        -62.0670    6.8640  -33.3970 C.3     121 ILE   -0.0900
   1832 CG1       -61.7550    7.9980  -32.4190 C.3     121 ILE    0.0900
   1833 CG2       -62.2300    7.4030  -34.8110 C.3     121 ILE   -0.2700
   1834 CD        -60.5010    8.7710  -32.7650 C.3     121 ILE    0.0900
   1835 HN        -62.3080    5.7100  -31.1760 H       121 ILE    0.0900
   1836 HA        -64.1830    6.7760  -32.9560 H       121 ILE    0.0900
   1837 HB        -61.1970    6.1750  -33.3640 H       121 ILE   -0.1800
   1838 HG11      -61.6350    7.5650  -31.4040 H       121 ILE    0.0900
   1839 HG12      -62.6130    8.7030  -32.4100 H       121 ILE    0.0900
   1840 HG21      -63.0940    8.1010  -34.8570 H       121 ILE   -0.2700
   1841 HG22      -62.4140    6.5640  -35.5170 H       121 ILE    0.0900
   1842 HG23      -61.3140    7.9530  -35.1150 H       121 ILE    0.0900
   1843 HD1       -60.6640    9.3740  -33.6830 H       121 ILE    0.0900
   1844 HD2       -59.6610    8.0670  -32.9480 H       121 ILE    0.5100
   1845 HD3       -60.2380    9.4580  -31.9320 H       121 ILE   -0.5100
   1846 N         -62.8510    3.9260  -33.8940 N.am    122 CYS   -0.4700
   1847 CA        -63.0110    2.8040  -34.8080 C.3     122 CYS    0.3100
   1848 C         -64.4350    2.2640  -34.7770 C.2     122 CYS    0.0700
   1849 O         -65.0240    1.9900  -35.8220 O.2     122 CYS    0.0900
   1850 CB        -62.0160    1.6920  -34.4690 C.3     122 CYS   -0.1100
   1851 SG        -60.2840    2.1660  -34.6840 S.3     122 CYS    0.0900
   1852 HN        -62.1350    3.8340  -33.2070 H       122 CYS    0.0900
   1853 HA        -62.8460    3.1640  -35.8120 H       122 CYS   -0.2300
   1854 HB1       -62.2380    0.8210  -35.1210 H       122 CYS    0.1600
   1855 HB2       -62.1820    1.3890  -33.4130 H       122 CYS    0.5100
   1856 HG1       -60.2650    3.0000  -33.6540 H       122 CYS   -0.5100
   1857 N         -64.9880    2.1200  -33.5760 N.am    123 TRP   -0.4700
   1858 CA        -66.3560    1.6450  -33.4210 C.3     123 TRP    0.3100
   1859 C         -67.3630    2.5950  -34.0590 C.2     123 TRP    0.0700
   1860 O         -68.2990    2.1660  -34.7280 O.2     123 TRP    0.0900
   1861 CB        -66.6920    1.4260  -31.9440 C.3     123 TRP   -0.1800
   1862 CG        -66.1450    0.1490  -31.3980 C.ar    123 TRP    0.0900
   1863 CD1       -65.0230   -0.0060  -30.6380 C.ar    123 TRP    0.0900
   1864 CD2       -66.6950   -1.1630  -31.5760 C.ar    123 TRP   -0.0300
   1865 CE2       -65.8520   -2.0640  -30.8930 C.ar    123 TRP   -0.1500
   1866 CE3       -67.8170   -1.6610  -32.2460 C.ar    123 TRP    0.2200
   1867 NE1       -64.8420   -1.3320  -30.3290 N.ar    123 TRP   -0.5100
   1868 CZ2       -66.0990   -3.4350  -30.8600 C.ar    123 TRP    0.3700
   1869 CZ3       -68.0590   -3.0230  -32.2110 C.ar    123 TRP    0.2400
   1870 CH2       -67.2070   -3.8950  -31.5240 C.ar    123 TRP    0.1100
   1871 HN        -64.4960    2.3300  -32.7350 H       123 TRP   -0.2500
   1872 HA        -66.4530    0.7180  -33.9670 H       123 TRP    0.1700
   1873 HB1       -67.7960    1.4120  -31.8260 H       123 TRP   -0.2000
   1874 HB2       -66.2720    2.2670  -31.3540 H       123 TRP    0.1400
   1875 HD1       -64.3710    0.7970  -30.3260 H       123 TRP   -0.2700
   1876 HE1       -64.1100   -1.6950  -29.7930 H       123 TRP    0.1600
   1877 HE3       -68.4920   -1.0110  -32.7840 H       123 TRP   -0.1400
   1878 HZ2       -65.4540   -4.1250  -30.3370 H       123 TRP    0.1400
   1879 HZ3       -68.9220   -3.4220  -32.7240 H       123 TRP    0.5100
   1880 HH2       -67.4250   -4.9520  -31.5170 H       123 TRP   -0.5100
   1881 N         -67.1610    3.8930  -33.8510 N.am    124 VAL   -0.4700
   1882 CA        -68.0210    4.9060  -34.4480 C.3     124 VAL    0.3100
   1883 C         -67.9610    4.8240  -35.9690 C.2     124 VAL    0.0700
   1884 O         -68.9870    4.8850  -36.6470 O.2     124 VAL    0.0900
   1885 CB        -67.6310    6.3230  -33.9890 C.3     124 VAL   -0.0900
   1886 CG1       -68.4050    7.3690  -34.7750 C.3     124 VAL    0.0900
   1887 CG2       -67.8730    6.4820  -32.4950 C.3     124 VAL   -0.2700
   1888 HN        -66.4160    4.2300  -33.2790 H       124 VAL    0.0900
   1889 HA        -69.0370    4.6890  -34.1580 H       124 VAL    0.0900
   1890 HB        -66.5430    6.4740  -34.1470 H       124 VAL    0.0900
   1891 HG11      -69.4900    7.1280  -34.7670 H       124 VAL   -0.2700
   1892 HG12      -68.0540    7.3880  -35.8280 H       124 VAL    0.0900
   1893 HG13      -68.2620    8.3700  -34.3150 H       124 VAL    0.0900
   1894 HG21      -67.4100    5.6380  -31.9420 H       124 VAL    0.0900
   1895 HG22      -68.9650    6.4870  -32.2860 H       124 VAL    0.5100
   1896 HG23      -67.4200    7.4310  -32.1380 H       124 VAL   -0.5100
   1897 N         -66.7500    4.6750  -36.5020 N.am    125 LEU   -0.4700
   1898 CA        -66.5590    4.5370  -37.9400 C.3     125 LEU    0.3100
   1899 C         -67.1300    3.2150  -38.4370 C.2     125 LEU    0.0700
   1900 O         -67.5640    3.1060  -39.5850 O.2     125 LEU    0.0900
   1901 CB        -65.0750    4.6330  -38.2990 C.3     125 LEU   -0.1800
   1902 CG        -64.3830    5.9600  -37.9880 C.3     125 LEU    0.0900
   1903 CD1       -62.9070    5.8860  -38.3490 C.3     125 LEU    0.0900
   1904 CD2       -65.0610    7.1050  -38.7250 C.3     125 LEU   -0.0900
   1905 HN        -65.9250    4.6510  -35.9450 H       125 LEU    0.0900
   1906 HA        -67.1150    5.3240  -38.4280 H       125 LEU   -0.2700
   1907 HB1       -64.9760    4.4460  -39.3890 H       125 LEU    0.0900
   1908 HB2       -64.5400    3.8340  -37.7460 H       125 LEU    0.0900
   1909 HG        -64.4880    6.1860  -36.9060 H       125 LEU    0.0900
   1910 HD11      -62.7890    5.6680  -39.4320 H       125 LEU   -0.2700
   1911 HD12      -62.4160    5.0750  -37.7690 H       125 LEU    0.0900
   1912 HD13      -62.4140    6.8570  -38.1260 H       125 LEU    0.0900
   1913 HD21      -66.1260    7.1800  -38.4160 H       125 LEU    0.0900
   1914 HD22      -65.0220    6.9260  -39.8210 H       125 LEU    0.5100
   1915 HD23      -64.5530    8.0630  -38.4850 H       125 LEU   -0.5100
   1916 N         -67.1280    2.2090  -37.5680 N.am    126 SER   -0.4700
   1917 CA        -67.6540    0.8950  -37.9130 C.3     126 SER    0.3100
   1918 C         -69.1660    0.9320  -38.0970 C.2     126 SER    0.0700
   1919 O         -69.7040    0.3050  -39.0070 O.2     126 SER    0.0900
   1920 CB        -67.2770   -0.1360  -36.8460 C.3     126 SER    0.0500
   1921 OG        -65.8770   -0.3430  -36.8130 O.3     126 SER    0.0900
   1922 HN        -66.7670    2.3080  -36.6430 H       126 SER    0.0900
   1923 HA        -67.2420    0.6110  -38.8700 H       126 SER   -0.6600
   1924 HB1       -67.7730   -1.1030  -37.0730 H       126 SER    0.4300
   1925 HB2       -67.6060    0.2240  -35.8470 H       126 SER    0.5100
   1926 HG1       -65.4980    0.4640  -36.4530 H       126 SER   -0.5100
   1927 N         -69.8490    1.6710  -37.2250 N.am    127 PHE   -0.4700
   1928 CA        -71.2930    1.8310  -37.3370 C.3     127 PHE    0.3100
   1929 C         -71.6590    2.6790  -38.5480 C.2     127 PHE    0.0700
   1930 O         -72.6120    2.3800  -39.2650 O.2     127 PHE    0.0900
   1931 CB        -71.8720    2.4480  -36.0610 C.3     127 PHE   -0.1800
   1932 CG        -72.0930    1.4560  -34.9570 C.ar    127 PHE    0.0900
   1933 CD1       -73.2930    0.7730  -34.8520 C.ar    127 PHE    0.0900
   1934 CD2       -71.1020    1.2060  -34.0210 C.ar    127 PHE    0.0000
   1935 CE1       -73.5030   -0.1450  -33.8370 C.ar    127 PHE   -0.1150
   1936 CE2       -71.3050    0.2900  -33.0030 C.ar    127 PHE    0.1150
   1937 CZ        -72.5080   -0.3850  -32.9130 C.ar    127 PHE   -0.1150
   1938 HN        -69.4090    2.1440  -36.4660 H       127 PHE    0.1150
   1939 HA        -71.7240    0.8550  -37.5090 H       127 PHE   -0.1150
   1940 HB1       -72.8570    2.9090  -36.2910 H       127 PHE    0.1150
   1941 HB2       -71.1700    3.2180  -35.6750 H       127 PHE   -0.1150
   1942 HD1       -74.0760    0.9580  -35.5730 H       127 PHE    0.1150
   1943 HD2       -70.1600    1.7310  -34.0860 H       127 PHE   -0.1150
   1944 HE1       -74.4440   -0.6700  -33.7690 H       127 PHE    0.1150
   1945 HE2       -70.5240    0.1030  -32.2800 H       127 PHE    0.5100
   1946 HZ        -72.6680   -1.0990  -32.1180 H       127 PHE   -0.5100
   1947 N         -70.8870    3.7420  -38.7750 N.am    128 ALA   -0.4700
   1948 CA        -71.1030    4.6060  -39.9260 C.3     128 ALA    0.3100
   1949 C         -70.9930    3.8040  -41.2170 C.2     128 ALA    0.0700
   1950 O         -71.8700    3.8690  -42.0780 O.2     128 ALA    0.0900
   1951 CB        -70.1000    5.7490  -39.9240 C.3     128 ALA   -0.2700
   1952 HN        -70.1350    3.9920  -38.1700 H       128 ALA    0.0900
   1953 HA        -72.1110    4.9890  -39.8740 H       128 ALA    0.0900
   1954 HB1       -69.0640    5.3500  -39.9670 H       128 ALA    0.0900
   1955 HB2       -70.2100    6.3480  -38.9940 H       128 ALA    0.5100
   1956 HB3       -70.2660    6.4000  -40.8100 H       128 ALA   -0.5100
   1957 N         -69.9130    3.0380  -41.3390 N.am    129 ILE   -0.4700
   1958 CA        -69.6740    2.2250  -42.5250 C.3     129 ILE    0.3100
   1959 C         -70.6270    1.0350  -42.6010 C.2     129 ILE    0.0700
   1960 O         -71.3520    0.8720  -43.5800 O.2     129 ILE    0.0900
   1961 CB        -68.2220    1.7080  -42.5650 C.3     129 ILE   -0.0900
   1962 CG1       -67.2400    2.8800  -42.6410 C.3     129 ILE    0.0900
   1963 CG2       -68.0270    0.7670  -43.7450 C.3     129 ILE   -0.2700
   1964 CD        -65.7870    2.4620  -42.6400 C.3     129 ILE    0.0900
   1965 HN        -69.2180    2.9860  -40.6270 H       129 ILE    0.0900
   1966 HA        -69.8770    2.8360  -43.3920 H       129 ILE    0.0900
   1967 HB        -67.9960    1.1690  -41.6220 H       129 ILE   -0.1800
   1968 HG11      -67.4170    3.5440  -41.7680 H       129 ILE    0.0900
   1969 HG12      -67.4420    3.4500  -43.5720 H       129 ILE    0.0900
   1970 HG21      -67.7070    1.3400  -44.6420 H       129 ILE   -0.2700
   1971 HG22      -68.9820    0.2490  -43.9770 H       129 ILE    0.0900
   1972 HG23      -67.2430    0.0170  -43.5050 H       129 ILE    0.0900
   1973 HD1       -65.5770    1.8080  -43.5140 H       129 ILE    0.0900
   1974 HD2       -65.5560    1.8970  -41.7110 H       129 ILE    0.5100
   1975 HD3       -65.1350    3.3590  -42.7030 H       129 ILE   -0.5100
   1976 N         -70.6220    0.2100  -41.5580 N.am    130 GLY   -0.4700
   1977 CA        -71.4280   -0.9950  -41.5230 C.3     130 GLY    0.3100
   1978 C         -72.9150   -0.7630  -41.7150 C.2     130 GLY   -0.0200
   1979 O         -73.6270   -1.6370  -42.2060 O.2     130 GLY    0.0900
   1980 HN        -70.0610    0.3830  -40.7520 H       130 GLY    0.0900
   1981 HA1       -71.2730   -1.4610  -40.5610 H       130 GLY    0.5100
   1982 HA2       -71.0760   -1.6440  -42.3120 H       130 GLY   -0.5100
   1983 N         -73.3900    0.4180  -41.3260 N.am    131 LEU   -0.4700
   1984 CA        -74.8040    0.7490  -41.4550 C.3     131 LEU    0.3100
   1985 C         -75.0410    1.8460  -42.4880 C.2     131 LEU    0.0700
   1986 O         -76.0050    2.6060  -42.3920 O.2     131 LEU    0.0900
   1987 CB        -75.3940    1.1540  -40.1020 C.3     131 LEU   -0.1800
   1988 CG        -75.4020    0.0760  -39.0140 C.3     131 LEU    0.0900
   1989 CD1       -76.0130    0.6150  -37.7310 C.3     131 LEU    0.0900
   1990 CD2       -76.1480   -1.1620  -39.4890 C.3     131 LEU   -0.0900
   1991 HN        -72.8060    1.1230  -40.9330 H       131 LEU    0.0900
   1992 HA        -75.3150   -0.1200  -41.8420 H       131 LEU   -0.2700
   1993 HB1       -76.4430    1.4740  -40.2710 H       131 LEU    0.0900
   1994 HB2       -74.8100    2.0170  -39.7210 H       131 LEU    0.0900
   1995 HG        -74.3590   -0.2530  -38.8150 H       131 LEU    0.0900
   1996 HD11      -77.0600    0.9410  -37.9130 H       131 LEU   -0.2700
   1997 HD12      -75.4280    1.4880  -37.3700 H       131 LEU    0.0900
   1998 HD13      -76.0190   -0.1780  -36.9520 H       131 LEU    0.0900
   1999 HD21      -75.5640   -1.6810  -40.2780 H       131 LEU    0.0900
   2000 HD22      -77.1340   -0.8710  -39.9100 H       131 LEU    0.5100
   2001 HD23      -76.2960   -1.8630  -38.6390 H       131 LEU   -0.5100
   2002 N         -74.1570    1.9290  -43.4790 N.am    132 THR   -0.4700
   2003 CA        -74.3150    2.8780  -44.5750 C.3     132 THR    0.3100
   2004 C         -75.5660    2.5990  -45.4110 C.2     132 THR    0.0700
   2005 O         -76.2370    3.5310  -45.8550 O.2     132 THR    0.0900
   2006 CB        -73.0730    2.9030  -45.4930 C.3     132 THR    0.1400
   2007 CG2       -73.2860    3.8620  -46.6550 C.3     132 THR    0.0900
   2008 OG1       -71.9270    3.3230  -44.7440 O.3     132 THR   -0.6600
   2009 HN        -73.3480    1.3470  -43.5160 H       132 THR    0.4300
   2010 HA        -74.4770    3.8550  -44.1440 H       132 THR   -0.2700
   2011 HB        -72.8840    1.8870  -45.9020 H       132 THR    0.0900
   2012 HG1       -72.2000    3.3270  -43.8240 H       132 THR    0.0900
   2013 HG21      -73.6410    4.8450  -46.2790 H       132 THR    0.0900
   2014 HG22      -74.0490    3.4510  -47.3500 H       132 THR    0.5100
   2015 HG23      -72.3300    4.0160  -47.1990 H       132 THR   -0.5100
   2016 N         -75.8870    1.3120  -45.6360 N.am    133 PRO   -0.2900
   2017 CA        -77.1290    0.9810  -46.3440 C.3     133 PRO    0.0000
   2018 C         -78.3620    1.5630  -45.6580 C.2     133 PRO    0.0900
   2019 O         -79.3830    1.7710  -46.3100 O.2     133 PRO    0.0900
   2020 CB        -77.1650   -0.5470  -46.2860 C.3     133 PRO    0.0200
   2021 CG        -75.7360   -0.9460  -46.2110 C.3     133 PRO    0.0900
   2022 CD        -75.0640    0.1140  -45.3880 C.3     133 PRO   -0.1800
   2023 HA        -77.1170    1.3940  -47.3400 H       133 PRO    0.0900
   2024 HB1       -77.6470   -0.9670  -47.1940 H       133 PRO    0.0900
   2025 HB2       -77.7220   -0.8960  -45.3900 H       133 PRO   -0.1800
   2026 HG1       -75.6330   -1.9410  -45.7260 H       133 PRO    0.0900
   2027 HG2       -75.2890   -0.9950  -47.2260 H       133 PRO    0.0900
   2028 HD1       -75.0770   -0.1390  -44.3070 H       133 PRO    0.5100
   2029 HD2       -74.0220    0.2920  -45.7240 H       133 PRO   -0.5100
   2030 N         -78.2660    1.8200  -44.3560 N.am    134 MET   -0.4700
   2031 CA        -79.3730    2.4130  -43.6180 C.3     134 MET    0.3100
   2032 C         -79.4730    3.9110  -43.8760 C.2     134 MET    0.0700
   2033 O         -80.4950    4.5360  -43.5930 O.2     134 MET    0.0900
   2034 CB        -79.2310    2.1520  -42.1150 C.3     134 MET   -0.1800
   2035 CG        -79.2900    0.6830  -41.7330 C.3     134 MET    0.0900
   2036 SD        -79.4870    0.4360  -39.9590 S.3     134 MET    0.0900
   2037 CE        -81.0610    1.2440  -39.6790 C.3     134 MET   -0.1400
   2038 HN        -77.4410    1.6210  -43.8330 H       134 MET    0.0900
   2039 HA        -80.2900    1.9790  -43.9870 H       134 MET    0.0900
   2040 HB1       -80.0490    2.6860  -41.5870 H       134 MET   -0.0900
   2041 HB2       -78.2560    2.5630  -41.7780 H       134 MET   -0.2200
   2042 HG1       -78.3530    0.1930  -42.0720 H       134 MET    0.0900
   2043 HG2       -80.1420    0.2150  -42.2680 H       134 MET    0.0900
   2044 HE1       -81.7760    1.0310  -40.5030 H       134 MET    0.0900
   2045 HE2       -80.9230    2.3440  -39.6220 H       134 MET    0.5100
   2046 HE3       -81.5140    0.8850  -38.7310 H       134 MET   -0.5100
   2047 N         -78.4040    4.4850  -44.4240 N.am    135 LEU   -0.4700
   2048 CA        -78.3650    5.9090  -44.7230 C.3     135 LEU    0.3100
   2049 C         -79.1530    6.2310  -45.9870 C.2     135 LEU    0.0700
   2050 O         -79.2830    7.3950  -46.3710 O.2     135 LEU    0.0900
   2051 CB        -76.9170    6.3870  -44.8660 C.3     135 LEU   -0.1800
   2052 CG        -76.0100    6.1490  -43.6560 C.3     135 LEU    0.0900
   2053 CD1       -74.5790    6.5680  -43.9600 C.3     135 LEU    0.0900
   2054 CD2       -76.5420    6.8810  -42.4340 C.3     135 LEU   -0.0900
   2055 HN        -77.5850    3.9660  -44.6540 H       135 LEU    0.0900
   2056 HA        -78.8550    6.4340  -43.9160 H       135 LEU   -0.2700
   2057 HB1       -76.9350    7.4780  -45.0710 H       135 LEU    0.0900
   2058 HB2       -76.4690    5.8640  -45.7380 H       135 LEU    0.0900
   2059 HG        -76.0280    5.0690  -43.3900 H       135 LEU    0.0900
   2060 HD11      -74.5140    7.6740  -44.0400 H       135 LEU   -0.2700
   2061 HD12      -74.2520    6.1220  -44.9230 H       135 LEU    0.0900
   2062 HD13      -73.9050    6.2320  -43.1430 H       135 LEU    0.0900
   2063 HD21      -77.5630    6.5200  -42.1860 H       135 LEU    0.0900
   2064 HD22      -76.5910    7.9720  -42.6380 H       135 LEU    0.5100
   2065 HD23      -75.8790    6.6940  -41.5620 H       135 LEU   -0.5100
   2066 N         -79.6820    5.1940  -46.6330 N.am    136 GLY   -0.4700
   2067 CA        -80.4670    5.3610  -47.8420 C.3     136 GLY    0.3100
   2068 C         -79.9850    4.4750  -48.9730 C.2     136 GLY   -0.0200
   2069 O         -80.6790    4.2890  -49.9730 O.2     136 GLY    0.0900
   2070 HN        -79.5610    4.2570  -46.3150 H       136 GLY    0.0900
   2071 HA1       -80.3950    6.3940  -48.1460 H       136 GLY    0.5100
   2072 HA2       -81.4920    5.1120  -47.6110 H       136 GLY   -0.5100
   2073 N         -78.7840    3.9230  -48.8140 N.am    137 TRP   -0.4700
   2074 CA        -78.1890    3.0560  -49.8210 C.3     137 TRP    0.3100
   2075 C         -78.7220    1.6320  -49.6850 C.2     137 TRP    0.0700
   2076 O         -77.9850    0.7160  -49.3230 O.2     137 TRP    0.0900
   2077 CB        -76.6650    3.0570  -49.6760 C.3     137 TRP   -0.1800
   2078 CG        -75.9300    2.5230  -50.8680 C.ar    137 TRP    0.0900
   2079 CD1       -76.0020    1.2600  -51.3800 C.ar    137 TRP    0.0900
   2080 CD2       -74.9950    3.2340  -51.6890 C.ar    137 TRP   -0.0300
   2081 CE2       -74.5470    2.3400  -52.6840 C.ar    137 TRP   -0.1500
   2082 CE3       -74.4950    4.5400  -51.6820 C.ar    137 TRP    0.2200
   2083 NE1       -75.1800    1.1420  -52.4730 N.ar    137 TRP   -0.5100
   2084 CZ2       -73.6260    2.7090  -53.6610 C.ar    137 TRP    0.3700
   2085 CZ3       -73.5790    4.9060  -52.6540 C.ar    137 TRP    0.2400
   2086 CH2       -73.1540    3.9960  -53.6290 C.ar    137 TRP    0.1100
   2087 HN        -78.2370    4.0780  -47.9950 H       137 TRP   -0.2500
   2088 HA        -78.4770    3.4220  -50.7960 H       137 TRP    0.1700
   2089 HB1       -76.3930    2.4340  -48.7970 H       137 TRP   -0.2000
   2090 HB2       -76.3280    4.1010  -49.5030 H       137 TRP    0.1400
   2091 HD1       -76.6170    0.4670  -50.9810 H       137 TRP   -0.2700
   2092 HE1       -75.0650    0.3370  -53.0120 H       137 TRP    0.1600
   2093 HE3       -74.8060    5.2610  -50.9400 H       137 TRP   -0.1400
   2094 HZ2       -73.2840    2.0220  -54.4210 H       137 TRP    0.1400
   2095 HZ3       -73.1850    5.9120  -52.6590 H       137 TRP    0.5100
   2096 HH2       -72.4400    4.3140  -54.3740 H       137 TRP   -0.5100
   2097 N         -80.0090    1.4490  -49.9710 N.am    138 ASN   -0.4700
   2098 CA        -80.6410    0.1430  -49.8190 C.3     138 ASN    0.3100
   2099 C         -81.6360   -0.1870  -50.9310 C.2     138 ASN    0.0700
   2100 O         -81.9650    0.6590  -51.7620 O.2     138 ASN    0.0900
   2101 CB        -81.3190    0.0340  -48.4510 C.3     138 ASN   -0.1800
   2102 CG        -82.3880    1.0890  -48.2460 C.2     138 ASN    0.0900
   2103 ND2       -82.2790    1.8400  -47.1540 N.am    138 ASN    0.0900
   2104 OD1       -83.3060    1.2250  -49.0540 O.2     138 ASN    0.5500
   2105 HN        -80.5940    2.1870  -50.2980 H       138 ASN   -0.5500
   2106 HA        -79.8770   -0.6130  -49.9220 H       138 ASN   -0.6200
   2107 HB1       -80.5510    0.1510  -47.6560 H       138 ASN    0.3200
   2108 HB2       -81.7890   -0.9680  -48.3590 H       138 ASN    0.3000
   2109 HD21      -81.4480    1.7990  -46.6000 H       138 ASN    0.5100
   2110 HD22      -83.0280    2.4460  -46.8860 H       138 ASN   -0.5100
   2111 N         -82.1100   -1.4320  -50.9380 N.am    139 ASN   -0.4700
   2112 CA        -83.0790   -1.8790  -51.9290 C.3     139 ASN    0.3100
   2113 C         -84.4130   -2.2670  -51.3000 C.2     139 ASN    0.0700
   2114 O         -84.9870   -3.3060  -51.6240 O.2     139 ASN    0.0900
   2115 CB        -82.5250   -3.0540  -52.7380 C.3     139 ASN   -0.1800
   2116 CG        -81.3860   -2.6460  -53.6500 C.2     139 ASN    0.0900
   2117 ND2       -80.6680   -3.6330  -54.1780 N.am    139 ASN    0.0900
   2118 OD1       -81.1520   -1.4600  -53.8820 O.2     139 ASN    0.5500
   2119 HN        -81.8240   -2.1120  -50.2680 H       139 ASN   -0.5500
   2120 HA        -83.3000   -1.0470  -52.5810 H       139 ASN   -0.6200
   2121 HB1       -83.3380   -3.4810  -53.3610 H       139 ASN    0.3200
   2122 HB2       -82.1530   -3.8320  -52.0380 H       139 ASN    0.3000
   2123 HD21      -80.8930   -4.5840  -53.9640 H       139 ASN    0.5100
   2124 HD22      -79.9030   -3.4260  -54.7880 H       139 ASN   -0.5100
   2125 N         -84.9050   -1.4240  -50.3970 N.am    140 CYS   -0.4700
   2126 CA        -86.1740   -1.6770  -49.7290 C.3     140 CYS    0.3100
   2127 C         -87.3540   -1.3600  -50.6370 C.2     140 CYS    0.0700
   2128 O         -87.6570   -0.1960  -50.8980 O.2     140 CYS    0.0900
   2129 CB        -86.2730   -0.8590  -48.4380 C.3     140 CYS   -0.1000
   2130 SG        -85.0250   -1.2630  -47.1950 S.3     140 CYS    0.0900
   2131 HN        -84.4300   -0.5860  -50.1380 H       140 CYS    0.0900
   2132 HA        -86.2320   -2.7330  -49.5090 H       140 CYS   -0.0800
   2133 HB1       -87.2800   -1.0270  -48.0010 H       140 CYS    0.5100
   2134 HB2       -86.1790    0.2150  -48.7030 H       140 CYS   -0.5100
   2135 N         -88.0200   -2.4050  -51.1220 N.am    141 GLY   -0.4700
   2136 CA        -89.1940   -2.2390  -51.9570 C.3     141 GLY    0.3100
   2137 C         -88.8760   -2.1170  -53.4340 C.2     141 GLY   -0.0200
   2138 O         -89.7210   -1.6950  -54.2250 O.2     141 GLY    0.0900
   2139 HN        -87.7420   -3.3440  -50.9360 H       141 GLY    0.0900
   2140 HA1       -89.7010   -1.3420  -51.6350 H       141 GLY    0.5100
   2141 HA2       -89.8280   -3.0990  -51.8070 H       141 GLY   -0.5100
   2142 N         -87.6550   -2.4850  -53.8130 N.am    142 GLN   -0.4700
   2143 CA        -87.2510   -2.4550  -55.2110 C.3     142 GLN    0.3100
   2144 C         -87.9160   -3.5780  -55.9960 C.2     142 GLN    0.0700
   2145 O         -87.9750   -4.7160  -55.5260 O.2     142 GLN    0.0900
   2146 CB        -85.7270   -2.5480  -55.3380 C.3     142 GLN   -0.1800
   2147 CG        -84.9850   -1.3540  -54.7630 C.3     142 GLN    0.0900
   2148 CD        -85.3670   -0.0510  -55.4390 C.2     142 GLN    0.0900
   2149 NE2       -85.1870    1.0580  -54.7270 N.am    142 GLN   -0.1800
   2150 OE1       -85.8160   -0.0370  -56.5840 O.2     142 GLN    0.0900
   2151 HN        -86.9680   -2.7960  -53.1610 H       142 GLN    0.0900
   2152 HA        -87.6060   -1.5300  -55.6420 H       142 GLN    0.5500
   2153 HB1       -85.4690   -2.6390  -56.4140 H       142 GLN   -0.5500
   2154 HB2       -85.3860   -3.4630  -54.8080 H       142 GLN   -0.6200
   2155 HG1       -83.8920   -1.5110  -54.8910 H       142 GLN    0.3200
   2156 HG2       -85.2150   -1.2710  -53.6800 H       142 GLN    0.3000
   2157 HE21      -85.4210    1.9480  -55.1190 H       142 GLN    0.5100
   2158 HE22      -84.8170    1.0020  -53.8000 H       142 GLN   -0.5100
   2159 N         -88.3750   -3.3810  -57.2440 N.am    143 PRO   -0.2900
   2160 CA        -88.9150   -4.4760  -58.0670 C.3     143 PRO    0.0000
   2161 CAT       -85.9580   -6.9310  -58.1930 C.3     143 PRO    0.0900
   2162 C         -87.8870   -5.4740  -58.6100 C.2     143 PRO    0.0900
   2163 O         -87.9370   -5.8070  -59.7930 O.2     143 PRO    0.0200
   2164 CB        -89.5910   -3.7320  -59.2410 C.3     143 PRO    0.0900
   2165 CG        -90.0280   -2.4030  -58.6350 C.3     143 PRO   -0.1800
   2166 CD        -88.8520   -2.0740  -57.7200 C.3     143 PRO    0.0900
   2167 NT        -86.9610   -5.9810  -57.7770 N.pl3   143 PRO    0.0900
   2168 HNT       -86.9270   -5.7180  -56.8160 H       143 PRO   -0.1800
   2169 HA        -89.5780   -5.0950  -57.4830 H       143 PRO    0.0900
   2170 HB1       -90.4650   -4.3010  -59.6220 H       143 PRO    0.0900
   2171 HB2       -88.8740   -3.5720  -60.0750 H       143 PRO    0.5100
   2172 HG1       -90.1660   -1.6260  -59.4160 H       143 PRO   -0.5100
   2173 HG2       -90.9720   -2.5080  -58.0610 H       143 PRO   -0.4700
   2174 HD1       -88.0410   -1.5580  -58.2770 H       143 PRO    0.3100
   2175 HD2       -89.1750   -1.4540  -56.8570 H       143 PRO   -0.1100
   2176 HT1       -85.3330   -6.4820  -58.9950 H       143 PRO    0.0900
   2177 HT2       -86.4490   -7.8460  -58.5900 H       143 PRO    0.0900
   2178 HT3       -85.3080   -7.1910  -57.3320 H       143 PRO    0.0900
   2179 N         -96.1260  -10.1330  -49.6810 N.am    144 GLY   -0.2700
   2180 CA        -96.9260  -10.8970  -48.7170 C.3     144 GLY    0.0900
   2181 CAY       -95.4610   -8.2690  -51.0460 C.3     144 GLY    0.0900
   2182 C         -96.6710  -10.6300  -47.2540 C.2     144 GLY    0.0900
   2183 O         -97.0580  -11.4180  -46.4000 O.2     144 GLY    0.5100
   2184 CY        -96.2750   -8.8220  -49.9400 C.2     144 GLY   -0.5100
   2185 OY        -97.0170   -8.1070  -49.2800 O.2     144 GLY   -0.4700
   2186 HN        -95.4300  -10.6670  -50.1550 H       144 GLY    0.3100
   2187 HA1       -96.7290  -11.9420  -48.9060 H       144 GLY   -0.0200
   2188 HA2       -97.9630  -10.6710  -48.9230 H       144 GLY    0.0900
   2189 HY1       -95.6510   -7.1780  -51.1370 H       144 GLY    0.0900
   2190 HY2       -95.7390   -8.7640  -52.0010 H       144 GLY    0.5100
   2191 HY3       -94.3820   -8.4310  -50.8350 H       144 GLY   -0.5100
   2192 N         -96.0240   -9.4980  -46.9390 N.am    145 CYS   -0.4700
   2193 CA        -95.8140   -8.9910  -45.5890 C.3     145 CYS    0.3100
   2194 C         -96.7390   -7.8160  -45.2880 C.2     145 CYS    0.0700
   2195 O         -96.9320   -7.4460  -44.1280 O.2     145 CYS    0.0900
   2196 CB        -94.3530   -8.5730  -45.3940 C.3     145 CYS   -0.1000
   2197 SG        -93.1510   -9.9060  -45.6260 S.3     145 CYS    0.0900
   2198 HN        -95.6380   -8.9260  -47.6550 H       145 CYS    0.0900
   2199 HA        -96.0770   -9.7720  -44.8920 H       145 CYS   -0.0800
   2200 HB1       -94.2450   -8.1680  -44.3670 H       145 CYS    0.5100
   2201 HB2       -94.1290   -7.7600  -46.1180 H       145 CYS   -0.5100
   2202 N         -97.3130   -7.2350  -46.3380 N.am    146 GLY   -0.4700
   2203 CA        -98.2130   -6.1070  -46.1890 C.3     146 GLY    0.3100
   2204 C         -97.4880   -4.7780  -46.2490 C.2     146 GLY   -0.0200
   2205 O         -96.2680   -4.7160  -46.0960 O.2     146 GLY    0.0900
   2206 HN        -97.1520   -7.5490  -47.2700 H       146 GLY    0.0900
   2207 HA1       -98.7070   -6.1970  -45.2330 H       146 GLY    0.5100
   2208 HA2       -98.9380   -6.1510  -46.9890 H       146 GLY   -0.5100
   2209 N         -98.2430   -3.7060  -46.4780 N.am    147 GLU   -0.4700
   2210 CA        -97.6670   -2.3690  -46.5570 C.3     147 GLU    0.3100
   2211 C         -96.9750   -1.9980  -45.2520 C.2     147 GLU    0.0700
   2212 O         -97.4800   -2.2780  -44.1650 O.2     147 GLU    0.0900
   2213 CB        -98.7440   -1.3360  -46.9020 C.3     147 GLU   -0.1800
   2214 CG        -99.8630   -1.2300  -45.8780 C.3     147 GLU    0.0900
   2215 CD       -100.9510   -0.2600  -46.3020 C.2     147 GLU    0.0900
   2216 OE1      -101.8350    0.0450  -45.4730 O.co2   147 GLU   -0.2800
   2217 OE2      -100.9220    0.1980  -47.4650 O.co2   147 GLU    0.0900
   2218 HN        -99.2300   -3.7680  -46.6060 H       147 GLU    0.0900
   2219 HA        -96.9010   -2.3800  -47.3170 H       147 GLU    0.6200
   2220 HB1       -99.1900   -1.6100  -47.8810 H       147 GLU   -0.7600
   2221 HB2       -98.2580   -0.3420  -46.9920 H       147 GLU   -0.7600
   2222 HG1       -99.4380   -0.8830  -44.9110 H       147 GLU    0.5100
   2223 HG2      -100.3210   -2.2330  -45.7350 H       147 GLU   -0.5100
   2224 N         -95.8080   -1.3680  -45.3670 N.am    148 GLY   -0.4700
   2225 CA        -95.0190   -1.0090  -44.2040 C.3     148 GLY    0.3100
   2226 C         -93.9090   -2.0070  -43.9490 C.2     148 GLY   -0.0200
   2227 O         -92.7430   -1.6360  -43.8130 O.2     148 GLY    0.0900
   2228 HN        -95.4260   -1.1160  -46.2530 H       148 GLY    0.0900
   2229 HA1       -95.6760   -0.9780  -43.3480 H       148 GLY    0.5100
   2230 HA2       -94.5890   -0.0330  -44.3780 H       148 GLY   -0.5100
   2231 N         -94.2730   -3.2860  -43.8860 N.am    149 GLN   -0.4700
   2232 CA        -93.3030   -4.3510  -43.6710 C.3     149 GLN    0.3100
   2233 C         -92.7180   -4.8370  -44.9930 C.2     149 GLN    0.0700
   2234 O         -93.4210   -4.9340  -45.9990 O.2     149 GLN    0.0900
   2235 CB        -93.9450   -5.5190  -42.9150 C.3     149 GLN   -0.1800
   2236 CG        -94.4450   -5.1580  -41.5230 C.3     149 GLN    0.0900
   2237 CD        -95.0350   -6.3480  -40.7910 C.2     149 GLN    0.0900
   2238 NE2       -95.3860   -6.1470  -39.5220 N.am    149 GLN   -0.1800
   2239 OE1       -95.1750   -7.4330  -41.3530 O.2     149 GLN    0.0900
   2240 HN        -95.2230   -3.5720  -43.9840 H       149 GLN    0.0900
   2241 HA        -92.4790   -3.9440  -43.1040 H       149 GLN    0.5500
   2242 HB1       -93.1930   -6.3310  -42.8200 H       149 GLN   -0.5500
   2243 HB2       -94.8040   -5.8930  -43.5110 H       149 GLN   -0.6200
   2244 HG1       -95.2270   -4.3740  -41.6120 H       149 GLN    0.3200
   2245 HG2       -93.5970   -4.7620  -40.9260 H       149 GLN    0.3000
   2246 HE21      -95.7810   -6.8940  -38.9880 H       149 GLN    0.5100
   2247 HE22      -95.2540   -5.2490  -39.1040 H       149 GLN   -0.5100
   2248 N         -91.4230   -5.1410  -44.9870 N.am    150 VAL   -0.4700
   2249 CA        -90.7300   -5.5940  -46.1860 C.3     150 VAL    0.3100
   2250 C         -90.0950   -6.9610  -45.9690 C.2     150 VAL    0.0700
   2251 O         -89.5260   -7.2280  -44.9090 O.2     150 VAL    0.0900
   2252 CB        -89.6320   -4.5950  -46.6100 C.3     150 VAL   -0.0900
   2253 CG1       -88.8380   -5.1390  -47.7890 C.3     150 VAL    0.0900
   2254 CG2       -90.2450   -3.2440  -46.9470 C.3     150 VAL   -0.2700
   2255 HN        -90.8690   -5.0750  -44.1610 H       150 VAL    0.0900
   2256 HA        -91.4620   -5.6970  -46.9720 H       150 VAL    0.0900
   2257 HB        -88.9460   -4.4180  -45.7540 H       150 VAL    0.0900
   2258 HG11      -89.5290   -5.4810  -48.5890 H       150 VAL   -0.2700
   2259 HG12      -88.2180   -6.0020  -47.4630 H       150 VAL    0.0900
   2260 HG13      -88.1830   -4.3430  -48.2040 H       150 VAL    0.0900
   2261 HG21      -90.7770   -2.8340  -46.0620 H       150 VAL    0.0900
   2262 HG22      -90.9750   -3.3570  -47.7790 H       150 VAL    0.5100
   2263 HG23      -89.4480   -2.5310  -47.2440 H       150 VAL   -0.5100
   2264 N         -90.2010   -7.8310  -46.9730 N.am    151 ALA   -0.4700
   2265 CA        -89.5750   -9.1440  -46.9110 C.3     151 ALA    0.3100
   2266 C         -88.0800   -8.9950  -46.6750 C.2     151 ALA    0.0700
   2267 O         -87.3200   -8.6980  -47.5990 O.2     151 ALA    0.0900
   2268 CB        -89.8370   -9.9180  -48.1950 C.3     151 ALA   -0.2700
   2269 HN        -90.7090   -7.6230  -47.8040 H       151 ALA    0.0900
   2270 HA        -89.9850   -9.6720  -46.0640 H       151 ALA    0.0900
   2271 HB1       -89.4220   -9.3670  -49.0660 H       151 ALA    0.0900
   2272 HB2       -90.9310  -10.0440  -48.3440 H       151 ALA    0.5100
   2273 HB3       -89.3500  -10.9150  -48.1410 H       151 ALA   -0.5100
   2274 N         -87.6610   -9.1980  -45.4280 N.am    152 CYS   -0.4700
   2275 CA        -86.2770   -8.9810  -45.0320 C.3     152 CYS    0.3100
   2276 C         -85.3560  -10.0900  -45.5230 C.2     152 CYS    0.0700
   2277 O         -85.0800  -11.0520  -44.8060 O.2     152 CYS    0.0900
   2278 CB        -86.1720   -8.8440  -43.5100 C.3     152 CYS   -0.1000
   2279 SG        -84.5470   -8.3150  -42.9280 S.3     152 CYS    0.0900
   2280 HN        -88.2780   -9.5080  -44.7080 H       152 CYS    0.0900
   2281 HA        -85.9270   -8.0800  -45.5150 H       152 CYS   -0.0800
   2282 HB1       -86.4130   -9.8280  -43.0580 H       152 CYS    0.5100
   2283 HB2       -86.9320   -8.1070  -43.1760 H       152 CYS   -0.5100
   2284 N         -84.8830   -9.9470  -46.7590 N.am    153 LEU   -0.4700
   2285 CA        -83.9510  -10.8960  -47.3440 C.3     153 LEU    0.3100
   2286 C         -82.6560  -10.1660  -47.6700 C.2     153 LEU    0.0700
   2287 O         -82.6620   -9.1670  -48.3840 O.2     153 LEU    0.0900
   2288 CB        -84.5440  -11.5170  -48.6110 C.3     153 LEU   -0.1800
   2289 CG        -85.9860  -12.0250  -48.5090 C.3     153 LEU    0.0900
   2290 CD1       -86.4310  -12.6460  -49.8250 C.3     153 LEU    0.0900
   2291 CD2       -86.1410  -13.0170  -47.3670 C.3     153 LEU   -0.0900
   2292 HN        -85.1490   -9.1820  -47.3400 H       153 LEU    0.0900
   2293 HA        -83.7470  -11.6610  -46.6110 H       153 LEU   -0.2700
   2294 HB1       -83.9020  -12.3740  -48.9020 H       153 LEU    0.0900
   2295 HB2       -84.5090  -10.7510  -49.4140 H       153 LEU    0.0900
   2296 HG        -86.6580  -11.1760  -48.2580 H       153 LEU    0.0900
   2297 HD11      -85.6740  -13.3790  -50.1760 H       153 LEU   -0.2700
   2298 HD12      -86.5430  -11.8550  -50.5970 H       153 LEU    0.0900
   2299 HD13      -87.3990  -13.1730  -49.6860 H       153 LEU    0.0900
   2300 HD21      -85.8720  -12.5350  -46.4030 H       153 LEU    0.0900
   2301 HD22      -85.4680  -13.8870  -47.5280 H       153 LEU    0.5100
   2302 HD23      -87.1940  -13.3660  -47.3080 H       153 LEU   -0.5100
   2303 N         -81.5420  -10.6670  -47.1380 N.am    154 PHE   -0.4700
   2304 CA        -80.2610   -9.9760  -47.2480 C.3     154 PHE    0.3100
   2305 C         -79.9460   -9.4920  -48.6620 C.2     154 PHE    0.0700
   2306 O         -79.6290   -8.3220  -48.8650 O.2     154 PHE    0.0900
   2307 CB        -79.1240  -10.8650  -46.7270 C.3     154 PHE   -0.1800
   2308 CG        -77.7860  -10.1810  -46.7010 C.ar    154 PHE    0.0900
   2309 CD1       -77.5060   -9.2100  -45.7510 C.ar    154 PHE    0.0900
   2310 CD2       -76.8050  -10.5140  -47.6230 C.ar    154 PHE    0.0000
   2311 CE1       -76.2760   -8.5790  -45.7240 C.ar    154 PHE   -0.1150
   2312 CE2       -75.5720   -9.8880  -47.5990 C.ar    154 PHE    0.1150
   2313 CZ        -75.3070   -8.9180  -46.6490 C.ar    154 PHE   -0.1150
   2314 HN        -81.5340  -11.5320  -46.6440 H       154 PHE    0.1150
   2315 HA        -80.3210   -9.0660  -46.6700 H       154 PHE   -0.1150
   2316 HB1       -79.0250  -11.7560  -47.3840 H       154 PHE    0.1150
   2317 HB2       -79.3530  -11.1800  -45.6870 H       154 PHE   -0.1150
   2318 HD1       -78.2590   -8.9430  -45.0240 H       154 PHE    0.1150
   2319 HD2       -77.0050  -11.2700  -48.3660 H       154 PHE   -0.1150
   2320 HE1       -76.0730   -7.8230  -44.9810 H       154 PHE    0.1150
   2321 HE2       -74.8160  -10.1560  -48.3220 H       154 PHE    0.5100
   2322 HZ        -74.3450   -8.4290  -46.6290 H       154 PHE   -0.5100
   2323 N         -80.0470  -10.3900  -49.6360 N.am    155 GLU   -0.4700
   2324 CA        -79.7090  -10.0560  -51.0160 C.3     155 GLU    0.3100
   2325 C         -80.7100   -9.0880  -51.6460 C.2     155 GLU    0.0700
   2326 O         -80.3770   -8.3630  -52.5840 O.2     155 GLU    0.0900
   2327 CB        -79.5950  -11.3250  -51.8700 C.3     155 GLU   -0.1800
   2328 CG        -80.9090  -12.0600  -52.0970 C.3     155 GLU    0.0900
   2329 CD        -81.4060  -12.7860  -50.8600 C.2     155 GLU    0.0900
   2330 OE1       -80.6020  -12.9890  -49.9210 O.co2   155 GLU   -0.2800
   2331 OE2       -82.5970  -13.1580  -50.8270 O.co2   155 GLU    0.0900
   2332 HN        -80.3540  -11.3230  -49.4700 H       155 GLU    0.0900
   2333 HA        -78.7710   -9.5220  -51.0120 H       155 GLU    0.6200
   2334 HB1       -78.8890  -12.0190  -51.3680 H       155 GLU   -0.7600
   2335 HB2       -79.1780  -11.0430  -52.8600 H       155 GLU   -0.7600
   2336 HG1       -80.7690  -12.8060  -52.9080 H       155 GLU    0.5100
   2337 HG2       -81.6830  -11.3260  -52.4070 H       155 GLU   -0.5100
   2338 N         -81.9340   -9.0720  -51.1220 N.am    156 ASP   -0.4700
   2339 CA        -82.9960   -8.2440  -51.6810 C.3     156 ASP    0.3100
   2340 C         -83.0760   -6.8580  -51.0450 C.2     156 ASP    0.0700
   2341 O         -83.5290   -5.9050  -51.6780 O.2     156 ASP    0.0900
   2342 CB        -84.3500   -8.9510  -51.5550 C.3     156 ASP   -0.2800
   2343 CG        -84.4670  -10.1580  -52.4680 C.2     156 ASP    0.0900
   2344 OD1       -83.5300  -10.4020  -53.2580 O.co2   156 ASP    0.0900
   2345 OD2       -85.5000  -10.8580  -52.4010 O.co2   156 ASP    0.6200
   2346 HN        -82.1790   -9.6240  -50.3290 H       156 ASP   -0.7600
   2347 HA        -82.7660   -8.0560  -52.7180 H       156 ASP   -0.7600
   2348 HB1       -85.1580   -8.2340  -51.8140 H       156 ASP    0.5100
   2349 HB2       -84.4860   -9.2890  -50.5050 H       156 ASP   -0.5100
   2350 N         -82.6370   -6.7460  -49.7940 N.am    157 VAL   -0.4700
   2351 CA        -82.7260   -5.4820  -49.0710 C.3     157 VAL    0.3100
   2352 C         -81.3860   -4.7540  -49.0000 C.2     157 VAL    0.0700
   2353 O         -81.3330   -3.5630  -48.6920 O.2     157 VAL    0.0900
   2354 CB        -83.2670   -5.6830  -47.6400 C.3     157 VAL   -0.0900
   2355 CG1       -84.6610   -6.2920  -47.6820 C.3     157 VAL    0.0900
   2356 CG2       -82.3230   -6.5560  -46.8310 C.3     157 VAL   -0.2700
   2357 HN        -82.2310   -7.5100  -49.3000 H       157 VAL    0.0900
   2358 HA        -83.3820   -4.8290  -49.6280 H       157 VAL    0.0900
   2359 HB        -83.3090   -4.7020  -47.1210 H       157 VAL    0.0900
   2360 HG11      -84.6070   -7.3470  -48.0270 H       157 VAL   -0.2700
   2361 HG12      -85.3020   -5.7210  -48.3860 H       157 VAL    0.0900
   2362 HG13      -85.1120   -6.2730  -46.6670 H       157 VAL    0.0900
   2363 HG21      -81.5690   -5.9240  -46.3120 H       157 VAL    0.0900
   2364 HG22      -81.7900   -7.2630  -47.5030 H       157 VAL    0.5100
   2365 HG23      -82.8950   -7.1250  -46.0660 H       157 VAL   -0.5100
   2366 N         -80.3040   -5.4710  -49.2900 N.am    158 VAL   -0.4700
   2367 CA        -78.9690   -4.8870  -49.2620 C.3     158 VAL    0.3100
   2368 C         -78.3530   -4.8520  -50.6570 C.2     158 VAL    0.0700
   2369 O         -78.1860   -5.8940  -51.2930 O.2     158 VAL    0.0900
   2370 CB        -78.0310   -5.6560  -48.3130 C.3     158 VAL   -0.0900
   2371 CG1       -76.6440   -5.0310  -48.3170 C.3     158 VAL    0.0900
   2372 CG2       -78.6030   -5.6840  -46.9030 C.3     158 VAL   -0.2700
   2373 HN        -80.3570   -6.4350  -49.5370 H       158 VAL    0.0900
   2374 HA        -79.0650   -3.8620  -48.9370 H       158 VAL    0.0900
   2375 HB        -77.9580   -6.7150  -48.6440 H       158 VAL    0.0900
   2376 HG11      -76.7200   -3.9330  -48.1570 H       158 VAL   -0.2700
   2377 HG12      -76.1500   -5.2130  -49.2950 H       158 VAL    0.0900
   2378 HG13      -76.0300   -5.4670  -47.5000 H       158 VAL    0.0900
   2379 HG21      -79.5020   -6.3350  -46.8690 H       158 VAL    0.0900
   2380 HG22      -78.8970   -4.6580  -46.5950 H       158 VAL    0.5100
   2381 HG23      -77.8470   -6.0850  -46.1950 H       158 VAL   -0.5100
   2382 N         -78.0130   -3.6460  -51.1360 N.am    159 PRO   -0.2900
   2383 CA        -77.4220   -3.4400  -52.4630 C.3     159 PRO    0.0000
   2384 C         -76.1360   -4.2350  -52.6550 C.2     159 PRO    0.0900
   2385 O         -75.4090   -4.4690  -51.6920 O.2     159 PRO    0.0900
   2386 CB        -77.1130   -1.9400  -52.4780 C.3     159 PRO    0.0200
   2387 CG        -78.0620   -1.3530  -51.4990 C.3     159 PRO    0.0900
   2388 CD        -78.2100   -2.3780  -50.4190 C.3     159 PRO   -0.1800
   2389 HA        -78.1010   -3.7670  -53.2330 H       159 PRO    0.0900
   2390 HB1       -77.2740   -1.5130  -53.4900 H       159 PRO    0.0900
   2391 HB2       -76.0620   -1.7510  -52.1720 H       159 PRO   -0.1800
   2392 HG1       -77.6590   -0.4040  -51.0860 H       159 PRO    0.0900
   2393 HG2       -79.0420   -1.1480  -51.9800 H       159 PRO    0.0900
   2394 HD1       -77.4350   -2.2590  -49.6330 H       159 PRO    0.5100
   2395 HD2       -79.2210   -2.3490  -49.9630 H       159 PRO   -0.5100
   2396 N         -75.8620   -4.6390  -53.8930 N.am    160 MET   -0.4700
   2397 CA        -74.6520   -5.3910  -54.2050 C.3     160 MET    0.3100
   2398 C         -73.4890   -4.4700  -54.5460 C.2     160 MET    0.0700
   2399 O         -72.3330   -4.7820  -54.2620 O.2     160 MET    0.0900
   2400 CB        -74.9060   -6.3660  -55.3560 C.3     160 MET   -0.1800
   2401 CG        -75.8190   -7.5250  -54.9950 C.3     160 MET    0.0900
   2402 SD        -75.1430   -8.5530  -53.6770 S.3     160 MET    0.0900
   2403 CE        -73.5940   -9.0770  -54.4140 C.3     160 MET   -0.1400
   2404 HN        -76.4690   -4.4470  -54.6600 H       160 MET    0.0900
   2405 HA        -74.3540   -5.9280  -53.3170 H       160 MET    0.0900
   2406 HB1       -73.9300   -6.7770  -55.6880 H       160 MET   -0.0900
   2407 HB2       -75.3650   -5.8050  -56.1970 H       160 MET   -0.2200
   2408 HG1       -75.9790   -8.1440  -55.9030 H       160 MET    0.0900
   2409 HG2       -76.8010   -7.1140  -54.6770 H       160 MET    0.0900
   2410 HE1       -72.8770   -8.2320  -54.4920 H       160 MET    0.0900
   2411 HE2       -73.7690   -9.4740  -55.4360 H       160 MET    0.5100
   2412 HE3       -73.1220   -9.8690  -53.7940 H       160 MET   -0.5100
   2413 N         -73.7970   -3.3290  -55.1620 N.am    161 ASN   -0.4700
   2414 CA        -72.7810   -2.3340  -55.4790 C.3     161 ASN    0.3100
   2415 C         -72.0880   -1.8310  -54.2190 C.2     161 ASN    0.0700
   2416 O         -70.9200   -1.4430  -54.2460 O.2     161 ASN    0.0900
   2417 CB        -73.3870   -1.1680  -56.2640 C.3     161 ASN   -0.1800
   2418 CG        -74.5370   -0.5000  -55.5300 C.2     161 ASN    0.0900
   2419 ND2       -74.9770    0.6460  -56.0420 N.am    161 ASN    0.0900
   2420 OD1       -75.0220   -1.0040  -54.5180 O.2     161 ASN    0.5500
   2421 HN        -74.7320   -3.1070  -55.4310 H       161 ASN   -0.5500
   2422 HA        -72.0120   -2.8190  -56.0610 H       161 ASN   -0.6200
   2423 HB1       -73.7640   -1.5460  -57.2390 H       161 ASN    0.3200
   2424 HB2       -72.5970   -0.4080  -56.4480 H       161 ASN    0.3000
   2425 HD21      -75.7330    1.1320  -55.6020 H       161 ASN    0.5100
   2426 HD22      -74.5550    1.0200  -56.8670 H       161 ASN   -0.5100
   2427 N         -72.8210   -1.8400  -53.1090 N.am    162 TYR   -0.4700
   2428 CA        -72.2630   -1.4790  -51.8180 C.3     162 TYR    0.3100
   2429 C         -71.3750   -2.5980  -51.2930 C.2     162 TYR    0.0700
   2430 O         -70.2210   -2.3750  -50.9350 O.2     162 TYR    0.0900
   2431 CB        -73.3820   -1.1850  -50.8140 C.3     162 TYR   -0.1800
   2432 CG        -72.9090   -1.0920  -49.3840 C.ar    162 TYR    0.0900
   2433 CD1       -72.5600    0.1300  -48.8250 C.ar    162 TYR    0.0900
   2434 CD2       -72.8030   -2.2310  -48.5930 C.ar    162 TYR    0.0000
   2435 CE1       -72.1250    0.2160  -47.5170 C.ar    162 TYR   -0.1150
   2436 CE2       -72.3640   -2.1540  -47.2860 C.ar    162 TYR    0.1150
   2437 CZ        -72.0270   -0.9290  -46.7530 C.ar    162 TYR   -0.1150
   2438 OH        -71.5910   -0.8540  -45.4500 O.3     162 TYR    0.1150
   2439 HN        -73.7850   -2.0950  -53.1140 H       162 TYR    0.1100
   2440 HA        -71.6410   -0.6060  -51.9540 H       162 TYR   -0.5400
   2441 HB1       -74.1370   -2.0000  -50.8590 H       162 TYR    0.4300
   2442 HB2       -73.8550   -0.2120  -51.0690 H       162 TYR   -0.1150
   2443 HD1       -72.6310    1.0270  -49.4220 H       162 TYR    0.1150
   2444 HD2       -73.0670   -3.1930  -49.0070 H       162 TYR   -0.1150
   2445 HE1       -71.8620    1.1740  -47.0940 H       162 TYR    0.1150
   2446 HE2       -72.2870   -3.0470  -46.6850 H       162 TYR    0.5100
   2447 HH        -71.5550    0.0740  -45.2040 H       162 TYR   -0.5100
   2448 N         -71.9210   -3.8110  -51.2580 N.am    163 MET   -0.4700
   2449 CA        -71.2090   -4.9670  -50.7320 C.3     163 MET    0.3100
   2450 C         -69.8970   -5.2160  -51.4680 C.2     163 MET    0.0700
   2451 O         -68.9770   -5.8290  -50.9250 O.2     163 MET    0.0900
   2452 CB        -72.0930   -6.2150  -50.8080 C.3     163 MET   -0.1800
   2453 CG        -73.3730   -6.1170  -49.9950 C.3     163 MET    0.0900
   2454 SD        -73.0550   -5.9920  -48.2250 S.3     163 MET    0.0900
   2455 CE        -72.1240   -7.4990  -47.9530 C.3     163 MET   -0.1400
   2456 HN        -72.8450   -3.9820  -51.5920 H       163 MET    0.0900
   2457 HA        -70.9410   -4.7580  -49.7070 H       163 MET    0.0900
   2458 HB1       -71.5070   -7.0830  -50.4390 H       163 MET   -0.0900
   2459 HB2       -72.3640   -6.3890  -51.8710 H       163 MET   -0.2200
   2460 HG1       -73.9890   -7.0180  -50.1970 H       163 MET    0.0900
   2461 HG2       -73.9390   -5.2240  -50.3340 H       163 MET    0.0900
   2462 HE1       -71.0620   -7.3790  -48.2570 H       163 MET    0.0900
   2463 HE2       -72.5580   -8.3310  -48.5470 H       163 MET    0.5100
   2464 HE3       -72.1430   -7.7730  -46.8760 H       163 MET   -0.5100
   2465 N         -69.8120   -4.7360  -52.7050 N.am    164 VAL   -0.4700
   2466 CA        -68.6460   -4.9790  -53.5440 C.3     164 VAL    0.3100
   2467 C         -67.6610   -3.8150  -53.5310 C.2     164 VAL    0.0700
   2468 O         -66.5430   -3.9450  -53.0340 O.2     164 VAL    0.0900
   2469 CB        -69.0560   -5.2890  -54.9970 C.3     164 VAL   -0.0900
   2470 CG1       -67.8290   -5.3650  -55.8880 C.3     164 VAL    0.0900
   2471 CG2       -69.8480   -6.5880  -55.0610 C.3     164 VAL   -0.2700
   2472 HN        -70.5390   -4.1890  -53.1130 H       164 VAL    0.0900
   2473 HA        -68.1050   -5.8140  -53.1240 H       164 VAL    0.0900
   2474 HB        -69.7330   -4.4900  -55.3680 H       164 VAL    0.0900
   2475 HG11      -67.0690   -6.0350  -55.4340 H       164 VAL   -0.2700
   2476 HG12      -67.3850   -4.3530  -56.0070 H       164 VAL    0.0900
   2477 HG13      -68.1100   -5.7690  -56.8840 H       164 VAL    0.0900
   2478 HG21      -70.7680   -6.5060  -54.4410 H       164 VAL    0.0900
   2479 HG22      -69.2320   -7.4260  -54.6700 H       164 VAL    0.5100
   2480 HG23      -70.1460   -6.8000  -56.1100 H       164 VAL   -0.5100
   2481 N         -68.0750   -2.6760  -54.0790 N.am    165 TYR   -0.4700
   2482 CA        -67.2010   -1.5130  -54.1800 C.3     165 TYR    0.3100
   2483 C         -66.8810   -0.8990  -52.8190 C.2     165 TYR    0.0700
   2484 O         -65.7410   -0.9590  -52.3540 O.2     165 TYR    0.0900
   2485 CB        -67.8200   -0.4550  -55.1010 C.3     165 TYR   -0.1800
   2486 CG        -67.9510   -0.9070  -56.5360 C.ar    165 TYR    0.0900
   2487 CD1       -66.9400   -0.6620  -57.4570 C.ar    165 TYR    0.0900
   2488 CD2       -69.0860   -1.5790  -56.9720 C.ar    165 TYR    0.0000
   2489 CE1       -67.0540   -1.0740  -58.7720 C.ar    165 TYR   -0.1150
   2490 CE2       -69.2110   -1.9950  -58.2860 C.ar    165 TYR    0.1150
   2491 CZ        -68.1910   -1.7390  -59.1810 C.ar    165 TYR   -0.1150
   2492 OH        -68.3110   -2.1510  -60.4890 O.3     165 TYR    0.1150
   2493 HN        -68.9970   -2.5660  -54.4430 H       165 TYR    0.1100
   2494 HA        -66.2500   -1.8410  -54.5720 H       165 TYR   -0.5400
   2495 HB1       -67.1790    0.4530  -55.0980 H       165 TYR    0.4300
   2496 HB2       -68.8390   -0.2040  -54.7380 H       165 TYR   -0.1150
   2497 HD1       -66.0490   -0.1420  -57.1400 H       165 TYR    0.1150
   2498 HD2       -69.8850   -1.7790  -56.2730 H       165 TYR   -0.1150
   2499 HE1       -66.2580   -0.8760  -59.4740 H       165 TYR    0.1150
   2500 HE2       -70.0990   -2.5160  -58.6090 H       165 TYR    0.5100
   2501 HH        -67.5150   -1.8890  -60.9570 H       165 TYR   -0.5100
   2502 N         -67.8920   -0.3100  -52.1860 N.am    166 PHE   -0.4700
   2503 CA        -67.7150    0.3710  -50.9110 C.3     166 PHE    0.3100
   2504 C         -67.2170   -0.5690  -49.8200 C.2     166 PHE    0.0700
   2505 O         -66.1540   -0.3540  -49.2380 O.2     166 PHE    0.0900
   2506 CB        -69.0300    1.0270  -50.4760 C.3     166 PHE   -0.1800
   2507 CG        -68.9180    1.8350  -49.2130 C.ar    166 PHE    0.0900
   2508 CD1       -68.5760    3.1760  -49.2630 C.ar    166 PHE    0.0900
   2509 CD2       -69.1630    1.2560  -47.9790 C.ar    166 PHE    0.0000
   2510 CE1       -68.4760    3.9240  -48.1020 C.ar    166 PHE   -0.1150
   2511 CE2       -69.0660    1.9990  -46.8140 C.ar    166 PHE    0.1150
   2512 CZ        -68.7220    3.3350  -46.8750 C.ar    166 PHE   -0.1150
   2513 HN        -68.8170   -0.3080  -52.5580 H       166 PHE    0.1150
   2514 HA        -66.9440    1.1180  -51.0310 H       166 PHE   -0.1150
   2515 HB1       -69.7900    0.2370  -50.2940 H       166 PHE    0.1150
   2516 HB2       -69.3780    1.7140  -51.2760 H       166 PHE   -0.1150
   2517 HD1       -68.3850    3.6430  -50.2180 H       166 PHE    0.1150
   2518 HD2       -69.4330    0.2120  -47.9240 H       166 PHE   -0.1150
   2519 HE1       -68.2060    4.9690  -48.1550 H       166 PHE    0.1150
   2520 HE2       -69.2590    1.5330  -45.8600 H       166 PHE    0.5100
   2521 HZ        -68.6450    3.9170  -45.9690 H       166 PHE   -0.5100
   2522 N         -67.9890   -1.6170  -49.5490 N.am    167 ASN   -0.4700
   2523 CA        -67.6790   -2.5410  -48.4650 C.3     167 ASN    0.3100
   2524 C         -66.4030   -3.3470  -48.6960 C.2     167 ASN    0.0700
   2525 O         -65.3920   -3.1250  -48.0330 O.2     167 ASN    0.0900
   2526 CB        -68.8610   -3.4810  -48.2050 C.3     167 ASN   -0.1800
   2527 CG        -68.6720   -4.3240  -46.9560 C.2     167 ASN    0.0900
   2528 ND2       -69.7350   -5.0040  -46.5390 N.am    167 ASN    0.0900
   2529 OD1       -67.5900   -4.3610  -46.3740 O.2     167 ASN    0.5500
   2530 HN        -68.8130   -1.8180  -50.0720 H       167 ASN   -0.5500
   2531 HA        -67.4590   -1.9600  -47.5820 H       167 ASN   -0.6200
   2532 HB1       -68.9790   -4.1610  -49.0750 H       167 ASN    0.3200
   2533 HB2       -69.7840   -2.8760  -48.0860 H       167 ASN    0.3000
   2534 HD21      -69.6720   -5.5770  -45.7210 H       167 ASN    0.5100
   2535 HD22      -70.5970   -4.9430  -47.0410 H       167 ASN   -0.5100
   2536 N         -66.4530   -4.2830  -49.6390 N.am    168 PHE   -0.4700
   2537 CA        -65.3390   -5.1960  -49.8670 C.3     168 PHE    0.3100
   2538 C         -64.0370   -4.4840  -50.2310 C.2     168 PHE    0.0700
   2539 O         -63.1100   -4.4270  -49.4280 O.2     168 PHE    0.0900
   2540 CB        -65.7040   -6.2430  -50.9260 C.3     168 PHE   -0.1800
   2541 CG        -64.5830   -7.1880  -51.2570 C.ar    168 PHE    0.0900
   2542 CD1       -63.9340   -7.8920  -50.2550 C.ar    168 PHE    0.0900
   2543 CD2       -64.1880   -7.3810  -52.5690 C.ar    168 PHE    0.0000
   2544 CE1       -62.9020   -8.7640  -50.5570 C.ar    168 PHE   -0.1150
   2545 CE2       -63.1580   -8.2530  -52.8780 C.ar    168 PHE    0.1150
   2546 CZ        -62.5150   -8.9460  -51.8710 C.ar    168 PHE   -0.1150
   2547 HN        -67.2480   -4.4020  -50.2280 H       168 PHE    0.1150
   2548 HA        -65.1040   -5.6780  -48.9290 H       168 PHE   -0.1150
   2549 HB1       -65.9890   -5.7280  -51.8680 H       168 PHE    0.1150
   2550 HB2       -66.5530   -6.8570  -50.5560 H       168 PHE   -0.1150
   2551 HD1       -64.2350   -7.7580  -49.2270 H       168 PHE    0.1150
   2552 HD2       -64.6880   -6.8460  -53.3620 H       168 PHE   -0.1150
   2553 HE1       -62.4020   -9.3030  -49.7660 H       168 PHE    0.1150
   2554 HE2       -62.8570   -8.3910  -53.9070 H       168 PHE    0.5100
   2555 HZ        -61.7120   -9.6270  -52.1090 H       168 PHE   -0.5100
   2556 N         -63.9630   -3.9320  -51.4370 N.am    169 PHE   -0.4700
   2557 CA        -62.7230   -3.3270  -51.9080 C.3     169 PHE    0.3100
   2558 C         -62.1730   -2.2460  -50.9830 C.2     169 PHE    0.0700
   2559 O         -61.0080   -2.2910  -50.5850 O.2     169 PHE    0.0900
   2560 CB        -62.9100   -2.7630  -53.3150 C.3     169 PHE   -0.1800
   2561 CG        -63.0590   -3.8170  -54.3650 C.ar    169 PHE    0.0900
   2562 CD1       -61.9640   -4.5640  -54.7660 C.ar    169 PHE    0.0900
   2563 CD2       -64.2880   -4.0640  -54.9550 C.ar    169 PHE    0.0000
   2564 CE1       -62.0900   -5.5400  -55.7330 C.ar    169 PHE   -0.1150
   2565 CE2       -64.4220   -5.0370  -55.9240 C.ar    169 PHE    0.1150
   2566 CZ        -63.3220   -5.7770  -56.3150 C.ar    169 PHE   -0.1150
   2567 HN        -64.7380   -3.9060  -52.0620 H       169 PHE    0.1150
   2568 HA        -61.9560   -4.0880  -51.9060 H       169 PHE   -0.1150
   2569 HB1       -62.0240   -2.1490  -53.5860 H       169 PHE    0.1150
   2570 HB2       -63.8290   -2.1390  -53.3410 H       169 PHE   -0.1150
   2571 HD1       -61.0010   -4.3810  -54.3160 H       169 PHE    0.1150
   2572 HD2       -65.1510   -3.4890  -54.6510 H       169 PHE   -0.1150
   2573 HE1       -61.2290   -6.1170  -56.0360 H       169 PHE    0.1150
   2574 HE2       -65.3850   -5.2200  -56.3760 H       169 PHE    0.5100
   2575 HZ        -63.4240   -6.5380  -57.0740 H       169 PHE   -0.5100
   2576 N         -63.0140   -1.2760  -50.6380 N.am    170 ALA   -0.4700
   2577 CA        -62.5600   -0.1210  -49.8770 C.3     170 ALA    0.3100
   2578 C         -62.4070   -0.3960  -48.3840 C.2     170 ALA    0.0700
   2579 O         -61.4110   -0.0040  -47.7760 O.2     170 ALA    0.0900
   2580 CB        -63.4980    1.0630  -50.1090 C.3     170 ALA   -0.2700
   2581 HN        -63.9800   -1.2950  -50.8820 H       170 ALA    0.0900
   2582 HA        -61.5590    0.1220  -50.1990 H       170 ALA    0.0900
   2583 HB1       -64.4080    0.9570  -49.4800 H       170 ALA    0.0900
   2584 HB2       -63.8060    1.0990  -51.1760 H       170 ALA    0.5100
   2585 HB3       -62.9860    2.0100  -49.8350 H       170 ALA   -0.5100
   2586 N         -63.3840   -1.0750  -47.7920 N.am    171 CYS   -0.4700
   2587 CA        -63.4080   -1.2520  -46.3440 C.3     171 CYS    0.3100
   2588 C         -62.8430   -2.5940  -45.8780 C.2     171 CYS    0.0700
   2589 O         -62.8140   -2.8770  -44.6800 O.2     171 CYS    0.0900
   2590 CB        -64.8320   -1.0650  -45.8080 C.3     171 CYS   -0.1100
   2591 SG        -65.5680    0.5420  -46.1970 S.3     171 CYS    0.0900
   2592 HN        -64.1340   -1.4890  -48.3020 H       171 CYS    0.0900
   2593 HA        -62.7420   -0.5230  -45.9060 H       171 CYS   -0.2300
   2594 HB1       -64.8060   -1.1930  -44.7060 H       171 CYS    0.1600
   2595 HB2       -65.4700   -1.8670  -46.2370 H       171 CYS    0.5100
   2596 HG1       -65.6950    0.3010  -47.4940 H       171 CYS   -0.5100
   2597 N         -62.3880   -3.4180  -46.8200 N.am    172 VAL   -0.4700
   2598 CA        -61.8450   -4.7250  -46.4730 C.3     172 VAL    0.3100
   2599 C         -60.5490   -5.0390  -47.2150 C.2     172 VAL    0.0700
   2600 O         -59.5110   -5.2730  -46.5940 O.2     172 VAL    0.0900
   2601 CB        -62.8650   -5.8500  -46.7320 C.3     172 VAL   -0.0900
   2602 CG1       -62.2230   -7.2120  -46.5090 C.3     172 VAL    0.0900
   2603 CG2       -64.0870   -5.6790  -45.8410 C.3     172 VAL   -0.2700
   2604 HN        -62.3960   -3.1820  -47.7870 H       172 VAL    0.0900
   2605 HA        -61.5750   -4.7040  -45.4280 H       172 VAL    0.0900
   2606 HB        -63.2300   -5.7830  -47.7790 H       172 VAL    0.0900
   2607 HG11      -61.7020   -7.2320  -45.5270 H       172 VAL   -0.2700
   2608 HG12      -61.4790   -7.4150  -47.3090 H       172 VAL    0.0900
   2609 HG13      -63.0020   -8.0030  -46.5130 H       172 VAL    0.0900
   2610 HG21      -64.5750   -4.7020  -46.0470 H       172 VAL    0.0900
   2611 HG22      -63.7830   -5.7040  -44.7730 H       172 VAL    0.5100
   2612 HG23      -64.8190   -6.4910  -46.0410 H       172 VAL   -0.5100
   2613 N         -60.6060   -5.0360  -48.5430 N.am    173 LEU   -0.4700
   2614 CA        -59.4420   -5.3520  -49.3600 C.3     173 LEU    0.3100
   2615 C         -58.3060   -4.3620  -49.1250 C.2     173 LEU    0.0700
   2616 O         -57.1630   -4.7570  -48.9030 O.2     173 LEU    0.0900
   2617 CB        -59.8140   -5.3860  -50.8450 C.3     173 LEU   -0.1800
   2618 CG        -58.7140   -5.8690  -51.7930 C.3     173 LEU    0.0900
   2619 CD1       -58.3190   -7.3020  -51.4680 C.3     173 LEU    0.0900
   2620 CD2       -59.1580   -5.7480  -53.2410 C.3     173 LEU   -0.0900
   2621 HN        -61.4440   -4.8170  -49.0380 H       173 LEU    0.0900
   2622 HA        -59.0650   -6.3140  -49.0460 H       173 LEU   -0.2700
   2623 HB1       -60.1030   -4.3590  -51.1510 H       173 LEU    0.0900
   2624 HB2       -60.6900   -6.0580  -50.9640 H       173 LEU    0.0900
   2625 HG        -57.8250   -5.2110  -51.6910 H       173 LEU    0.0900
   2626 HD11      -59.1980   -7.9740  -51.5740 H       173 LEU   -0.2700
   2627 HD12      -57.9500   -7.3650  -50.4220 H       173 LEU    0.0900
   2628 HD13      -57.5260   -7.6430  -52.1670 H       173 LEU    0.0900
   2629 HD21      -59.2160   -4.6780  -53.5350 H       173 LEU    0.0900
   2630 HD22      -60.1620   -6.2060  -53.3680 H       173 LEU    0.5100
   2631 HD23      -58.4270   -6.2580  -53.9050 H       173 LEU   -0.5100
   2632 N         -58.6250   -3.0700  -49.1710 N.am    174 VAL   -0.4700
   2633 CA        -57.6300   -2.0280  -48.9330 C.3     174 VAL    0.3100
   2634 C         -56.9530   -2.1830  -47.5740 C.2     174 VAL    0.0700
   2635 O         -55.7230   -2.2080  -47.4940 O.2     174 VAL    0.0900
   2636 CB        -58.2300   -0.6110  -49.0640 C.3     174 VAL   -0.0900
   2637 CG1       -57.2590    0.4290  -48.5210 C.3     174 VAL    0.0900
   2638 CG2       -58.5910   -0.3160  -50.5130 C.3     174 VAL   -0.2700
   2639 HN        -59.5500   -2.7570  -49.3680 H       174 VAL    0.0900
   2640 HA        -56.8370   -2.1610  -49.6550 H       174 VAL    0.0900
   2641 HB        -59.1820   -0.5600  -48.4950 H       174 VAL    0.0900
   2642 HG11      -56.2500    0.2770  -48.9600 H       174 VAL   -0.2700
   2643 HG12      -57.1830    0.3360  -47.4170 H       174 VAL    0.0900
   2644 HG13      -57.6110    1.4500  -48.7860 H       174 VAL    0.0900
   2645 HG21      -59.0330   -1.2170  -50.9880 H       174 VAL    0.0900
   2646 HG22      -57.6780   -0.0290  -51.0790 H       174 VAL    0.5100
   2647 HG23      -59.3330    0.5100  -50.5580 H       174 VAL   -0.5100
   2648 N         -57.7480   -2.2880  -46.4950 N.am    175 PRO   -0.2900
   2649 CA        -57.1620   -2.5000  -45.1690 C.3     175 PRO    0.0000
   2650 C         -56.2600   -3.7280  -45.1320 C.2     175 PRO    0.0900
   2651 O         -55.1450   -3.6490  -44.6250 O.2     175 PRO    0.0900
   2652 CB        -58.3860   -2.7170  -44.2790 C.3     175 PRO    0.0200
   2653 CG        -59.4790   -1.9750  -44.9630 C.3     175 PRO    0.0900
   2654 CD        -59.2130   -2.1410  -46.4300 C.3     175 PRO   -0.1800
   2655 HA        -56.5440   -1.6610  -44.8920 H       175 PRO    0.0900
   2656 HB1       -58.2110   -2.3130  -43.2590 H       175 PRO    0.0900
   2657 HB2       -58.6310   -3.7980  -44.1990 H       175 PRO   -0.1800
   2658 HG1       -60.4700   -2.3990  -44.6950 H       175 PRO    0.0900
   2659 HG2       -59.4610   -0.9010  -44.6810 H       175 PRO    0.0900
   2660 HD1       -59.7060   -3.0490  -46.8350 H       175 PRO    0.5100
   2661 HD2       -59.5330   -1.2470  -47.0060 H       175 PRO   -0.5100
   2662 N         -56.7340   -4.8470  -45.6740 N.am    176 LEU   -0.4700
   2663 CA        -55.9510   -6.0780  -45.6940 C.3     176 LEU    0.3100
   2664 C         -54.6800   -5.9320  -46.5220 C.2     176 LEU    0.0700
   2665 O         -53.7160   -6.6730  -46.3280 O.2     176 LEU    0.0900
   2666 CB        -56.7910   -7.2470  -46.2180 C.3     176 LEU   -0.1800
   2667 CG        -57.9040   -7.7510  -45.2960 C.3     176 LEU    0.0900
   2668 CD1       -58.7620   -8.7830  -46.0070 C.3     176 LEU    0.0900
   2669 CD2       -57.3220   -8.3250  -44.0150 C.3     176 LEU   -0.0900
   2670 HN        -57.6390   -4.8940  -46.0890 H       176 LEU    0.0900
   2671 HA        -55.6200   -6.2780  -44.6860 H       176 LEU   -0.2700
   2672 HB1       -56.1040   -8.0960  -46.4180 H       176 LEU    0.0900
   2673 HB2       -57.2580   -6.9290  -47.1740 H       176 LEU    0.0900
   2674 HG        -58.5390   -6.8940  -44.9860 H       176 LEU    0.0900
   2675 HD11      -58.1190   -9.5590  -46.4720 H       176 LEU   -0.2700
   2676 HD12      -59.3600   -8.2930  -46.8040 H       176 LEU    0.0900
   2677 HD13      -59.4420   -9.2750  -45.2790 H       176 LEU    0.0900
   2678 HD21      -56.7420   -7.5460  -43.4760 H       176 LEU    0.0900
   2679 HD22      -56.6420   -9.1710  -44.2540 H       176 LEU    0.5100
   2680 HD23      -58.1410   -8.6800  -43.3530 H       176 LEU   -0.5100
   2681 N         -54.6760   -4.9750  -47.4460 N.am    177 LEU   -0.4700
   2682 CA        -53.4880   -4.6930  -48.2390 C.3     177 LEU    0.3100
   2683 C         -52.5210   -3.8120  -47.4590 C.2     177 LEU    0.0700
   2684 O         -51.3030   -3.9570  -47.5680 O.2     177 LEU    0.0900
   2685 CB        -53.8640   -4.0330  -49.5670 C.3     177 LEU   -0.1800
   2686 CG        -54.5730   -4.9350  -50.5780 C.3     177 LEU    0.0900
   2687 CD1       -54.9910   -4.1410  -51.8060 C.3     177 LEU    0.0900
   2688 CD2       -53.6860   -6.1090  -50.9680 C.3     177 LEU   -0.0900
   2689 HN        -55.4770   -4.4140  -47.6360 H       177 LEU    0.0900
   2690 HA        -52.9770   -5.6270  -48.4180 H       177 LEU   -0.2700
   2691 HB1       -52.9320   -3.6540  -50.0390 H       177 LEU    0.0900
   2692 HB2       -54.5310   -3.1730  -49.3470 H       177 LEU    0.0900
   2693 HG        -55.4740   -5.3810  -50.1040 H       177 LEU    0.0900
   2694 HD11      -54.0980   -3.6970  -52.2950 H       177 LEU   -0.2700
   2695 HD12      -55.6790   -3.3200  -51.5100 H       177 LEU    0.0900
   2696 HD13      -55.4980   -4.8100  -52.5340 H       177 LEU    0.0900
   2697 HD21      -53.4350   -6.7130  -50.0710 H       177 LEU    0.0900
   2698 HD22      -52.7420   -5.7360  -51.4190 H       177 LEU    0.5100
   2699 HD23      -54.2170   -6.7590  -51.6960 H       177 LEU   -0.5100
   2700 N         -53.0730   -2.8950  -46.6660 N.am    178 LEU   -0.4700
   2701 CA        -52.2660   -2.0680  -45.7820 C.3     178 LEU    0.3100
   2702 C         -51.6440   -2.9290  -44.6930 C.2     178 LEU    0.0700
   2703 O         -50.4450   -2.8520  -44.4350 O.2     178 LEU    0.0900
   2704 CB        -53.1150   -0.9620  -45.1490 C.3     178 LEU   -0.1800
   2705 CG        -53.6510    0.1240  -46.0850 C.3     178 LEU    0.0900
   2706 CD1       -54.5500    1.0880  -45.3260 C.3     178 LEU    0.0900
   2707 CD2       -52.5050    0.8680  -46.7530 C.3     178 LEU   -0.0900
   2708 HN        -54.0560   -2.7360  -46.6410 H       178 LEU    0.0900
   2709 HA        -51.4660   -1.6380  -46.3650 H       178 LEU   -0.2700
   2710 HB1       -52.4950   -0.4630  -44.3740 H       178 LEU    0.0900
   2711 HB2       -53.9850   -1.4440  -44.6590 H       178 LEU    0.0900
   2712 HG        -54.2290   -0.3520  -46.9060 H       178 LEU    0.0900
   2713 HD11      -53.9810    1.5760  -44.5070 H       178 LEU   -0.2700
   2714 HD12      -55.4060    0.5360  -44.8830 H       178 LEU    0.0900
   2715 HD13      -54.9270    1.8740  -46.0130 H       178 LEU    0.0900
   2716 HD21      -51.8850    0.1620  -47.3470 H       178 LEU    0.0900
   2717 HD22      -51.8610    1.3420  -45.9820 H       178 LEU    0.5100
   2718 HD23      -52.9080    1.6470  -47.4350 H       178 LEU   -0.5100
   2719 N         -52.4710   -3.7580  -44.0600 N.am    179 MET   -0.4700
   2720 CA        -52.0080   -4.6650  -43.0210 C.3     179 MET    0.3100
   2721 C         -50.8730   -5.5410  -43.5260 C.2     179 MET    0.0700
   2722 O         -49.7980   -5.5850  -42.9290 O.2     179 MET    0.0900
   2723 CB        -53.1590   -5.5420  -42.5230 C.3     179 MET   -0.1800
   2724 CG        -54.3220   -4.7650  -41.9320 C.3     179 MET    0.0900
   2725 SD        -55.6200   -5.8470  -41.3050 S.3     179 MET    0.0900
   2726 CE        -54.6800   -6.8350  -40.1490 C.3     179 MET   -0.1400
   2727 HN        -53.4450   -3.7960  -44.2690 H       179 MET    0.0900
   2728 HA        -51.6120   -4.0720  -42.2110 H       179 MET    0.0900
   2729 HB1       -52.7650   -6.2300  -41.7450 H       179 MET   -0.0900
   2730 HB2       -53.5360   -6.1440  -43.3770 H       179 MET   -0.2200
   2731 HG1       -54.7400   -4.1010  -42.7180 H       179 MET    0.0900
   2732 HG2       -53.9390   -4.1290  -41.1060 H       179 MET    0.0900
   2733 HE1       -54.3690   -6.2360  -39.2660 H       179 MET    0.0900
   2734 HE2       -53.7630   -7.2280  -40.6370 H       179 MET    0.5100
   2735 HE3       -55.2920   -7.6880  -39.7860 H       179 MET   -0.5100
   2736 N         -51.1110   -6.2350  -44.6340 N.am    180 LEU   -0.4700
   2737 CA        -50.0890   -7.0800  -45.2370 C.3     180 LEU    0.3100
   2738 C         -48.8330   -6.2700  -45.5330 C.2     180 LEU    0.0700
   2739 O         -47.7180   -6.7260  -45.2870 O.2     180 LEU    0.0900
   2740 CB        -50.6110   -7.7260  -46.5210 C.3     180 LEU   -0.1800
   2741 CG        -49.6390   -8.6720  -47.2280 C.3     180 LEU    0.0900
   2742 CD1       -49.1370   -9.7410  -46.2660 C.3     180 LEU    0.0900
   2743 CD2       -50.2860   -9.3040  -48.4500 C.3     180 LEU   -0.0900
   2744 HN        -51.9920   -6.2080  -45.1000 H       180 LEU    0.0900
   2745 HA        -49.8170   -7.8400  -44.5190 H       180 LEU   -0.2700
   2746 HB1       -50.8790   -6.9140  -47.2300 H       180 LEU    0.0900
   2747 HB2       -51.5270   -8.3010  -46.2690 H       180 LEU    0.0900
   2748 HG        -48.7750   -8.0900  -47.6160 H       180 LEU    0.0900
   2749 HD11      -49.9940  -10.2150  -45.7410 H       180 LEU   -0.2700
   2750 HD12      -48.4680   -9.2820  -45.5070 H       180 LEU    0.0900
   2751 HD13      -48.5860  -10.5260  -46.8260 H       180 LEU    0.0900
   2752 HD21      -50.5940   -8.5160  -49.1700 H       180 LEU    0.0900
   2753 HD22      -51.1880   -9.8790  -48.1460 H       180 LEU    0.5100
   2754 HD23      -49.5630   -9.9810  -48.9540 H       180 LEU   -0.5100
   2755 N         -49.0220   -5.0600  -46.0540 N.am    181 GLY   -0.4700
   2756 CA        -47.9140   -4.1710  -46.3490 C.3     181 GLY    0.3100
   2757 C         -47.1470   -3.7870  -45.1010 C.2     181 GLY   -0.0200
   2758 O         -45.9330   -3.5930  -45.1400 O.2     181 GLY    0.0900
   2759 HN        -49.9320   -4.7110  -46.2630 H       181 GLY    0.0900
   2760 HA1       -48.3130   -3.2800  -46.8100 H       181 GLY    0.5100
   2761 HA2       -47.2490   -4.6790  -47.0330 H       181 GLY   -0.5100
   2762 N         -47.8620   -3.6710  -43.9840 N.am    182 VAL   -0.4700
   2763 CA        -47.2420   -3.3630  -42.7040 C.3     182 VAL    0.3100
   2764 C         -46.3270   -4.4980  -42.2650 C.2     182 VAL    0.0700
   2765 O         -45.1470   -4.2860  -41.9950 O.2     182 VAL    0.0900
   2766 CB        -48.2950   -3.1100  -41.6090 C.3     182 VAL   -0.0900
   2767 CG1       -47.6440   -3.1080  -40.2360 C.3     182 VAL    0.0900
   2768 CG2       -49.0200   -1.7960  -41.8610 C.3     182 VAL   -0.2700
   2769 HN        -48.8520   -3.7900  -43.9750 H       182 VAL    0.0900
   2770 HA        -46.6280   -2.4860  -42.8380 H       182 VAL    0.0900
   2771 HB        -49.0670   -3.9070  -41.6490 H       182 VAL    0.0900
   2772 HG11      -46.7570   -2.4380  -40.2350 H       182 VAL   -0.2700
   2773 HG12      -47.3120   -4.1350  -39.9730 H       182 VAL    0.0900
   2774 HG13      -48.3660   -2.7420  -39.4760 H       182 VAL    0.0900
   2775 HG21      -49.2200   -1.6730  -42.9480 H       182 VAL    0.0900
   2776 HG22      -48.3920   -0.9460  -41.5180 H       182 VAL    0.5100
   2777 HG23      -49.9890   -1.7880  -41.3190 H       182 VAL   -0.5100
   2778 N         -46.8760   -5.7090  -42.2050 N.am    183 TYR   -0.4700
   2779 CA        -46.1030   -6.8780  -41.8080 C.3     183 TYR    0.3100
   2780 C         -44.8760   -7.0630  -42.6910 C.2     183 TYR    0.0700
   2781 O         -43.8740   -7.6390  -42.2690 O.2     183 TYR    0.0900
   2782 CB        -46.9680   -8.1420  -41.8380 C.3     183 TYR   -0.1800
   2783 CG        -48.0670   -8.1580  -40.8020 C.ar    183 TYR    0.0900
   2784 CD1       -47.7960   -8.4800  -39.4770 C.ar    183 TYR    0.0900
   2785 CD2       -49.3790   -7.8600  -41.1480 C.ar    183 TYR    0.0000
   2786 CE1       -48.8010   -8.4980  -38.5260 C.ar    183 TYR   -0.1150
   2787 CE2       -50.3890   -7.8750  -40.2050 C.ar    183 TYR    0.1150
   2788 CZ        -50.0930   -8.1970  -38.8960 C.ar    183 TYR   -0.1150
   2789 OH        -51.0990   -8.2130  -37.9530 O.3     183 TYR    0.1150
   2790 HN        -47.8350   -5.8700  -42.4260 H       183 TYR    0.1100
   2791 HA        -45.7270   -6.7070  -40.8090 H       183 TYR   -0.5400
   2792 HB1       -46.3260   -9.0280  -41.6500 H       183 TYR    0.4300
   2793 HB2       -47.4540   -8.2260  -42.8330 H       183 TYR   -0.1150
   2794 HD1       -46.7830   -8.7190  -39.1850 H       183 TYR    0.1150
   2795 HD2       -49.6130   -7.6120  -42.1720 H       183 TYR   -0.1150
   2796 HE1       -48.5730   -8.7480  -37.5000 H       183 TYR    0.1150
   2797 HE2       -51.4030   -7.6390  -40.4900 H       183 TYR    0.5100
   2798 HH        -51.9200   -7.9800  -38.3920 H       183 TYR   -0.5100
   2799 N         -44.9540   -6.5700  -43.9240 N.am    184 LEU   -0.4700
   2800 CA        -43.8300   -6.6420  -44.8450 C.3     184 LEU    0.3100
   2801 C         -42.6390   -5.8610  -44.3080 C.2     184 LEU    0.0700
   2802 O         -41.5030   -6.3260  -44.3620 O.2     184 LEU    0.0900
   2803 CB        -44.2200   -6.1100  -46.2250 C.3     184 LEU   -0.1800
   2804 CG        -45.2040   -6.9540  -47.0400 C.3     184 LEU    0.0900
   2805 CD1       -45.5700   -6.2380  -48.3310 C.3     184 LEU    0.0900
   2806 CD2       -44.6230   -8.3300  -47.3300 C.3     184 LEU   -0.0900
   2807 HN        -45.7810   -6.1310  -44.2700 H       184 LEU    0.0900
   2808 HA        -43.5230   -7.6750  -44.9150 H       184 LEU   -0.2700
   2809 HB1       -43.2910   -6.0070  -46.8220 H       184 LEU    0.0900
   2810 HB2       -44.6740   -5.1070  -46.0840 H       184 LEU    0.0900
   2811 HG        -46.1230   -7.1290  -46.4420 H       184 LEU    0.0900
   2812 HD11      -44.7660   -6.3780  -49.0850 H       184 LEU   -0.2700
   2813 HD12      -45.6910   -5.1510  -48.1390 H       184 LEU    0.0900
   2814 HD13      -46.5150   -6.6540  -48.7390 H       184 LEU    0.0900
   2815 HD21      -44.4070   -8.8620  -46.3790 H       184 LEU    0.0900
   2816 HD22      -43.6760   -8.2270  -47.9020 H       184 LEU    0.5100
   2817 HD23      -45.3510   -8.9320  -47.9150 H       184 LEU   -0.5100
   2818 N         -42.9090   -4.6680  -43.7850 N.am    185 ARG   -0.4700
   2819 CA        -41.8630   -3.8190  -43.2330 C.3     185 ARG    0.3100
   2820 C         -41.4250   -4.3170  -41.8590 C.2     185 ARG    0.0700
   2821 O         -40.2600   -4.1860  -41.4820 O.2     185 ARG    0.0900
   2822 CB        -42.3420   -2.3680  -43.1360 C.3     185 ARG   -0.1800
   2823 CG        -42.9580   -1.8190  -44.4150 C.3     185 ARG    0.0900
   2824 CD        -41.9870   -1.8870  -45.5840 C.3     185 ARG    0.0900
   2825 NE        -42.5310   -1.2410  -46.7800 N.pl3   185 ARG   -0.1800
   2826 CZ        -43.2700   -1.8600  -47.6960 C.cat   185 ARG    0.0900
   2827 NH1       -43.5620   -3.1470  -47.5620 N.pl3   185 ARG    0.0900
   2828 NH2       -43.7210   -1.1910  -48.7500 N.pl3   185 ARG    0.2000
   2829 HN        -43.8350   -4.3020  -43.7470 H       185 ARG    0.0900
   2830 HA        -41.0020   -3.8860  -43.8800 H       185 ARG    0.0900
   2831 HB1       -41.4740   -1.7310  -42.8640 H       185 ARG   -0.7000
   2832 HB2       -43.1020   -2.3050  -42.3280 H       185 ARG    0.4400
   2833 HG1       -43.2520   -0.7600  -44.2500 H       185 ARG    0.6400
   2834 HG2       -43.8650   -2.4090  -44.6630 H       185 ARG   -0.8000
   2835 HD1       -41.7790   -2.9480  -45.8380 H       185 ARG    0.4600
   2836 HD2       -41.0420   -1.3660  -45.3180 H       185 ARG    0.4600
   2837 HE        -42.3350   -0.2710  -46.9170 H       185 ARG   -0.8000
   2838 HH11      -43.3580   -3.6190  -46.7050 H       185 ARG    0.4600
   2839 HH12      -43.9880   -3.6450  -48.3180 H       185 ARG    0.4600
   2840 HH21      -43.5040   -0.2200  -48.8560 H       185 ARG    0.5100
   2841 HH22      -44.2770   -1.6570  -49.4380 H       185 ARG   -0.5100
   2842 N         -42.3650   -4.8930  -41.1120 N.am    186 ILE   -0.4700
   2843 CA        -42.0820   -5.4070  -39.7760 C.3     186 ILE    0.3100
   2844 C         -40.9810   -6.4580  -39.7900 C.2     186 ILE    0.0700
   2845 O         -39.9270   -6.2750  -39.1830 O.2     186 ILE    0.0900
   2846 CB        -43.3370   -6.0160  -39.1190 C.3     186 ILE   -0.0900
   2847 CG1       -44.3800   -4.9330  -38.8420 C.3     186 ILE    0.0900
   2848 CG2       -42.9700   -6.7300  -37.8290 C.3     186 ILE   -0.2700
   2849 CD        -45.5980   -5.4360  -38.1000 C.3     186 ILE    0.0900
   2850 HN        -43.3030   -4.9990  -41.4320 H       186 ILE    0.0900
   2851 HA        -41.7120   -4.5870  -39.1790 H       186 ILE    0.0900
   2852 HB        -43.8060   -6.7390  -39.8210 H       186 ILE   -0.1800
   2853 HG11      -44.7100   -4.5050  -39.8120 H       186 ILE    0.0900
   2854 HG12      -43.9050   -4.1320  -38.2380 H       186 ILE    0.0900
   2855 HG21      -42.5080   -6.0150  -37.1150 H       186 ILE   -0.2700
   2856 HG22      -42.2420   -7.5420  -38.0400 H       186 ILE    0.0900
   2857 HG23      -43.8830   -7.1580  -37.3610 H       186 ILE    0.0900
   2858 HD1       -45.3300   -5.6890  -37.0530 H       186 ILE    0.0900
   2859 HD2       -45.9930   -6.3490  -38.5960 H       186 ILE    0.5100
   2860 HD3       -46.3830   -4.6490  -38.0850 H       186 ILE   -0.5100
   2861 N         -41.2280   -7.5630  -40.4880 N.am    187 PHE   -0.4700
   2862 CA        -40.2820   -8.6700  -40.5250 C.3     187 PHE    0.3100
   2863 C         -39.0340   -8.3370  -41.3340 C.2     187 PHE    0.0700
   2864 O         -37.9540   -8.8610  -41.0690 O.2     187 PHE    0.0900
   2865 CB        -40.9510   -9.9330  -41.0760 C.3     187 PHE   -0.1800
   2866 CG        -42.0880  -10.4270  -40.2310 C.ar    187 PHE    0.0900
   2867 CD1       -41.8550  -11.2690  -39.1540 C.ar    187 PHE    0.0900
   2868 CD2       -43.3920  -10.0500  -40.5100 C.ar    187 PHE    0.0000
   2869 CE1       -42.9000  -11.7240  -38.3740 C.ar    187 PHE   -0.1150
   2870 CE2       -44.4420  -10.5020  -39.7350 C.ar    187 PHE    0.1150
   2871 CZ        -44.1960  -11.3400  -38.6640 C.ar    187 PHE   -0.1150
   2872 HN        -42.0660   -7.6830  -41.0140 H       187 PHE    0.1150
   2873 HA        -39.9270   -8.8420  -39.5200 H       187 PHE   -0.1150
   2874 HB1       -40.2020  -10.7510  -41.1300 H       187 PHE    0.1150
   2875 HB2       -41.3600   -9.7220  -42.0870 H       187 PHE   -0.1150
   2876 HD1       -40.8450  -11.5720  -38.9220 H       187 PHE    0.1150
   2877 HD2       -43.5890   -9.3950  -41.3460 H       187 PHE   -0.1150
   2878 HE1       -42.7050  -12.3800  -37.5380 H       187 PHE    0.1150
   2879 HE2       -45.4530  -10.2010  -39.9640 H       187 PHE    0.5100
   2880 HZ        -45.0140  -11.6940  -38.0550 H       187 PHE   -0.5100
   2881 N         -39.1810   -7.4600  -42.3240 N.am    188 ALA   -0.4700
   2882 CA        -38.0420   -7.0310  -43.1210 C.3     188 ALA    0.3100
   2883 C         -37.0540   -6.2550  -42.2600 C.2     188 ALA    0.0700
   2884 O         -35.8440   -6.4030  -42.4030 O.2     188 ALA    0.0900
   2885 CB        -38.4990   -6.1890  -44.3000 C.3     188 ALA   -0.2700
   2886 HN        -40.0650   -7.0660  -42.5630 H       188 ALA    0.0900
   2887 HA        -37.5250   -7.9130  -43.4680 H       188 ALA    0.0900
   2888 HB1       -39.0380   -5.2870  -43.9390 H       188 ALA    0.0900
   2889 HB2       -39.1870   -6.7790  -44.9430 H       188 ALA    0.5100
   2890 HB3       -37.6190   -5.8620  -44.8950 H       188 ALA   -0.5100
   2891 N         -37.5820   -5.4290  -41.3580 N.am    189 ALA   -0.4700
   2892 CA        -36.7480   -4.6430  -40.4590 C.3     189 ALA    0.3100
   2893 C         -36.2880   -5.4630  -39.2590 C.2     189 ALA    0.0700
   2894 O         -35.1590   -5.3180  -38.7950 O.2     189 ALA    0.0900
   2895 CB        -37.4890   -3.3940  -39.9980 C.3     189 ALA   -0.2700
   2896 HN        -38.5670   -5.3120  -41.2590 H       189 ALA    0.0900
   2897 HA        -35.8470   -4.3710  -40.9880 H       189 ALA    0.0900
   2898 HB1       -38.3170   -3.6720  -39.3110 H       189 ALA    0.0900
   2899 HB2       -37.9180   -2.8640  -40.8750 H       189 ALA    0.5100
   2900 HB3       -36.7920   -2.7190  -39.4570 H       189 ALA   -0.5100
   2901 N         -37.1690   -6.3280  -38.7610 N.am    190 ALA   -0.4700
   2902 CA        -36.8490   -7.1740  -37.6170 C.3     190 ALA    0.3100
   2903 C         -35.6160   -8.0320  -37.8810 C.2     190 ALA    0.0700
   2904 O         -34.7920   -8.2420  -36.9920 O.2     190 ALA    0.0900
   2905 CB        -38.0380   -8.0510  -37.2550 C.3     190 ALA   -0.2700
   2906 HN        -38.0820   -6.4370  -39.1450 H       190 ALA    0.0900
   2907 HA        -36.5900   -6.5330  -36.7890 H       190 ALA    0.0900
   2908 HB1       -38.3080   -8.7030  -38.1140 H       190 ALA    0.0900
   2909 HB2       -38.9140   -7.4170  -37.0030 H       190 ALA    0.5100
   2910 HB3       -37.7810   -8.6970  -36.3870 H       190 ALA   -0.5100
   2911 N         -35.4910   -8.5250  -39.1110 N.am    191 ARG   -0.4700
   2912 CA        -34.3470   -9.3410  -39.4930 C.3     191 ARG    0.3100
   2913 C         -33.1040   -8.4860  -39.7100 C.2     191 ARG    0.0700
   2914 O         -31.9780   -8.9750  -39.6180 O.2     191 ARG    0.0900
   2915 CB        -34.6580  -10.1690  -40.7450 C.3     191 ARG   -0.1800
   2916 CG        -35.3840  -11.4830  -40.4660 C.3     191 ARG    0.0900
   2917 CD        -36.6840  -11.2620  -39.7080 C.3     191 ARG    0.0900
   2918 NE        -37.4070  -12.5100  -39.4710 N.pl3   191 ARG   -0.1800
   2919 CZ        -38.3610  -12.9830  -40.2680 C.cat   191 ARG    0.0900
   2920 NH1       -38.7090  -12.3160  -41.3590 N.pl3   191 ARG    0.0900
   2921 NH2       -38.9660  -14.1250  -39.9740 N.pl3   191 ARG    0.2000
   2922 HN        -36.1710   -8.3600  -39.8210 H       191 ARG    0.0900
   2923 HA        -34.1100   -9.9910  -38.6640 H       191 ARG    0.0900
   2924 HB1       -33.7010  -10.4000  -41.2580 H       191 ARG   -0.7000
   2925 HB2       -35.2910   -9.5560  -41.4210 H       191 ARG    0.4400
   2926 HG1       -34.7220  -12.1410  -39.8650 H       191 ARG    0.6400
   2927 HG2       -35.6080  -11.9840  -41.4310 H       191 ARG   -0.8000
   2928 HD1       -37.3490  -10.5940  -40.2960 H       191 ARG    0.4600
   2929 HD2       -36.4650  -10.8070  -38.7180 H       191 ARG    0.4600
   2930 HE        -37.1710  -13.0420  -38.6580 H       191 ARG   -0.8000
   2931 HH11      -38.2550  -11.4540  -41.5840 H       191 ARG    0.4600
   2932 HH12      -39.4270  -12.6740  -41.9560 H       191 ARG    0.4600
   2933 HH21      -38.7060  -14.6310  -39.1520 H       191 ARG    0.5100
   2934 HH22      -39.6830  -14.4810  -40.5730 H       191 ARG   -0.5100
   2935 N         -33.3110   -7.2030  -39.9990 N.am    192 ARG   -0.4700
   2936 CA        -32.2040   -6.2650  -40.1210 C.3     192 ARG    0.3100
   2937 C         -31.6600   -5.9050  -38.7460 C.2     192 ARG    0.0700
   2938 O         -30.4600   -5.6840  -38.5780 O.2     192 ARG    0.0900
   2939 CB        -32.6380   -4.9990  -40.8680 C.3     192 ARG   -0.1800
   2940 CG        -32.9790   -5.2270  -42.3330 C.3     192 ARG    0.0900
   2941 CD        -33.0390   -3.9140  -43.1030 C.3     192 ARG    0.0900
   2942 NE        -34.1060   -3.0330  -42.6250 N.pl3   192 ARG   -0.1800
   2943 CZ        -35.3090   -2.9500  -43.1840 C.cat   192 ARG    0.0900
   2944 NH1       -35.6080   -3.6910  -44.2400 N.pl3   192 ARG    0.0900
   2945 NH2       -36.2150   -2.1200  -42.6830 N.pl3   192 ARG    0.2000
   2946 HN        -34.2240   -6.8300  -40.1420 H       192 ARG    0.0900
   2947 HA        -31.4070   -6.7580  -40.6560 H       192 ARG    0.0900
   2948 HB1       -31.8120   -4.2580  -40.8120 H       192 ARG   -0.7000
   2949 HB2       -33.5320   -4.5810  -40.3600 H       192 ARG    0.4400
   2950 HG1       -33.9660   -5.7340  -42.4010 H       192 ARG    0.6400
   2951 HG2       -32.2070   -5.8810  -42.7880 H       192 ARG   -0.8000
   2952 HD1       -33.2320   -4.1230  -44.1780 H       192 ARG    0.4600
   2953 HD2       -32.0770   -3.3710  -42.9870 H       192 ARG    0.4600
   2954 HE        -33.9170   -2.4590  -41.8300 H       192 ARG   -0.8000
   2955 HH11      -34.9900   -4.4220  -44.5300 H       192 ARG    0.4600
   2956 HH12      -36.4540   -3.5210  -44.7470 H       192 ARG    0.4600
   2957 HH21      -35.9920   -1.5570  -41.8870 H       192 ARG    0.5100
   2958 HH22      -37.1210   -2.0560  -43.1030 H       192 ARG   -0.5100
   2959 N         -32.5500   -5.8510  -37.7580 N.am    193 GLN   -0.4700
   2960 CA        -32.1510   -5.6030  -36.3810 C.3     193 GLN    0.3100
   2961 C         -31.2280   -6.7150  -35.9070 C.2     193 GLN    0.0700
   2962 O         -30.2140   -6.4650  -35.2610 O.2     193 GLN    0.0900
   2963 CB        -33.3770   -5.5250  -35.4680 C.3     193 GLN   -0.1800
   2964 CG        -34.3780   -4.4450  -35.8520 C.3     193 GLN    0.0900
   2965 CD        -33.8160   -3.0470  -35.6960 C.2     193 GLN    0.0900
   2966 NE2       -34.4980   -2.0680  -36.2860 N.am    193 GLN   -0.1800
   2967 OE1       -32.7880   -2.8450  -35.0500 O.2     193 GLN    0.0900
   2968 HN        -33.5260   -5.9760  -37.9170 H       193 GLN    0.0900
   2969 HA        -31.6030   -4.6730  -36.3540 H       193 GLN    0.5500
   2970 HB1       -33.0310   -5.3280  -34.4330 H       193 GLN   -0.5500
   2971 HB2       -33.8960   -6.5060  -35.4940 H       193 GLN   -0.6200
   2972 HG1       -35.2760   -4.5390  -35.2050 H       193 GLN    0.3200
   2973 HG2       -34.6760   -4.5900  -36.9120 H       193 GLN    0.3000
   2974 HE21      -34.1760   -1.1240  -36.2190 H       193 GLN    0.5100
   2975 HE22      -35.3310   -2.2770  -36.7980 H       193 GLN   -0.5100
   2976 N         -31.5890   -7.9500  -36.2430 N.am    194 LEU   -0.4700
   2977 CA        -30.8010   -9.1130  -35.8600 C.3     194 LEU    0.3100
   2978 C         -29.4600   -9.1480  -36.5800 C.2     194 LEU    0.0700
   2979 O         -28.4890   -9.7050  -36.0710 O.2     194 LEU    0.0900
   2980 CB        -31.5780  -10.4030  -36.1390 C.3     194 LEU   -0.1800
   2981 CG        -32.8880  -10.5860  -35.3690 C.3     194 LEU    0.0900
   2982 CD1       -33.6110  -11.8400  -35.8310 C.3     194 LEU    0.0900
   2983 CD2       -32.6290  -10.6300  -33.8710 C.3     194 LEU   -0.0900
   2984 HN        -32.4140   -8.1350  -36.7720 H       194 LEU    0.0900
   2985 HA        -30.5740   -9.0320  -34.8070 H       194 LEU   -0.2700
   2986 HB1       -30.9160  -11.2590  -35.8930 H       194 LEU    0.0900
   2987 HB2       -31.8150  -10.4300  -37.2240 H       194 LEU    0.0900
   2988 HG        -33.5390   -9.7010  -35.5370 H       194 LEU    0.0900
   2989 HD11      -32.9740  -12.7340  -35.6600 H       194 LEU   -0.2700
   2990 HD12      -33.8390  -11.7680  -36.9160 H       194 LEU    0.0900
   2991 HD13      -34.5560  -11.9650  -35.2590 H       194 LEU    0.0900
   2992 HD21      -32.3220   -9.6270  -33.5060 H       194 LEU    0.0900
   2993 HD22      -31.8150  -11.3520  -33.6490 H       194 LEU    0.5100
   2994 HD23      -33.5540  -10.9340  -33.3360 H       194 LEU   -0.5100
   2995 N         -29.4060   -8.5490  -37.7680 N.am    195 LYS   -0.4700
   2996 CA        -28.1690   -8.5040  -38.5370 C.3     195 LYS    0.3100
   2997 C         -27.1960   -7.4850  -37.9550 C.2     195 LYS    0.0700
   2998 O         -25.9900   -7.7240  -37.8940 O.2     195 LYS    0.0900
   2999 CB        -28.4510   -8.1880  -40.0090 C.3     195 LYS   -0.1800
   3000 CG        -27.2080   -8.1990  -40.8880 C.3     195 LYS    0.0900
   3001 CD        -27.5480   -7.9220  -42.3430 C.3     195 LYS    0.0900
   3002 CE        -26.3000   -7.9450  -43.2130 C.3     195 LYS   -0.1800
   3003 NZ        -26.6120   -7.6770  -44.6450 N.4     195 LYS    0.0900
   3004 HN        -30.1990   -8.1090  -38.1810 H       195 LYS    0.0900
   3005 HA        -27.6850   -9.4660  -38.4470 H       195 LYS   -0.1800
   3006 HB1       -28.9180   -7.1830  -40.0710 H       195 LYS    0.0900
   3007 HB2       -29.1660   -8.9420  -40.4010 H       195 LYS    0.0900
   3008 HG1       -26.7180   -9.1930  -40.8120 H       195 LYS    0.2100
   3009 HG2       -26.5010   -7.4220  -40.5260 H       195 LYS    0.0500
   3010 HD1       -28.0300   -6.9240  -42.4220 H       195 LYS    0.0500
   3011 HD2       -28.2590   -8.6940  -42.7050 H       195 LYS   -0.3000
   3012 HE1       -25.8210   -8.9460  -43.1540 H       195 LYS    0.3300
   3013 HE2       -25.5910   -7.1610  -42.8710 H       195 LYS    0.3300
   3014 HZ1       -27.0530   -6.7390  -44.7350 H       195 LYS    0.3300
   3015 HZ2       -27.2670   -8.4030  -44.9980 H       195 LYS    0.5100
   3016 HZ3       -25.7340   -7.7030  -45.2010 H       195 LYS   -0.5100
   3017 N         -27.7270   -6.3400  -37.5280 N.am    196 GLN   -0.4700
   3018 CA        -26.9140   -5.3230  -36.8760 C.3     196 GLN    0.3100
   3019 C         -26.4240   -5.8400  -35.5300 C.2     196 GLN    0.0700
   3020 O         -25.3270   -5.5090  -35.0840 O.2     196 GLN    0.0900
   3021 CB        -27.7120   -4.0330  -36.6840 C.3     196 GLN   -0.1800
   3022 CG        -28.2140   -3.4170  -37.9800 C.3     196 GLN    0.0900
   3023 CD        -28.9560   -2.1170  -37.7490 C.2     196 GLN    0.0900
   3024 NE2       -29.6170   -1.6200  -38.7930 N.am    196 GLN   -0.1800
   3025 OE1       -28.9360   -1.5600  -36.6520 O.2     196 GLN    0.0900
   3026 HN        -28.6950   -6.1300  -37.6330 H       196 GLN    0.0900
   3027 HA        -26.0480   -5.1400  -37.4960 H       196 GLN    0.5500
   3028 HB1       -27.0630   -3.2920  -36.1710 H       196 GLN   -0.5500
   3029 HB2       -28.5870   -4.2540  -36.0380 H       196 GLN   -0.6200
   3030 HG1       -28.9010   -4.1330  -38.4790 H       196 GLN    0.3200
   3031 HG2       -27.3480   -3.2190  -38.6460 H       196 GLN    0.3000
   3032 HE21      -30.1260   -0.7640  -38.7030 H       196 GLN    0.5100
   3033 HE22      -29.6060   -2.1040  -39.6680 H       196 GLN   -0.5100
   3034 N         -27.2520   -6.6620  -34.8880 N.am    197 MET   -0.4700
   3035 CA        -26.8890   -7.2850  -33.6260 C.3     197 MET    0.3100
   3036 C         -26.0500   -8.5300  -33.8710 C.2     197 MET    0.0700
   3037 O         -25.5530   -9.1550  -32.9330 O.2     197 MET    0.0900
   3038 CB        -28.1420   -7.6450  -32.8270 C.3     197 MET   -0.1800
   3039 CG        -29.0010   -6.4510  -32.4470 C.3     197 MET    0.0900
   3040 SD        -30.4140   -6.9270  -31.4380 S.3     197 MET    0.0900
   3041 CE        -29.5830   -7.7290  -30.0700 C.3     197 MET   -0.1400
   3042 HN        -28.1550   -6.8860  -35.2440 H       197 MET    0.0900
   3043 HA        -26.2780   -6.5880  -33.0710 H       197 MET    0.0900
   3044 HB1       -27.8280   -8.1630  -31.8960 H       197 MET   -0.0900
   3045 HB2       -28.7590   -8.3410  -33.4350 H       197 MET   -0.2200
   3046 HG1       -29.3560   -5.9590  -33.3770 H       197 MET    0.0900
   3047 HG2       -28.3730   -5.7250  -31.8880 H       197 MET    0.0900
   3048 HE1       -29.0330   -6.9930  -29.4440 H       197 MET    0.0900
   3049 HE2       -28.8480   -8.4710  -30.4490 H       197 MET    0.5100
   3050 HE3       -30.3210   -8.2470  -29.4220 H       197 MET   -0.5100
   3051 N         -25.8990   -8.8960  -35.1400 N.am    198 GLU   -0.4700
   3052 CA        -25.0670  -10.0280  -35.5190 C.3     198 GLU    0.3100
   3053 C         -23.6220   -9.5750  -35.6820 C.2     198 GLU    0.0700
   3054 O         -22.6930  -10.3810  -35.6370 O.2     198 GLU    0.0900
   3055 CB        -25.5770  -10.6540  -36.8210 C.3     198 GLU   -0.1800
   3056 CG        -24.8190  -11.8920  -37.2660 C.3     198 GLU    0.0900
   3057 CD        -25.3800  -12.4900  -38.5430 C.2     198 GLU    0.0900
   3058 OE1       -26.3850  -11.9560  -39.0620 O.co2   198 GLU   -0.2800
   3059 OE2       -24.8170  -13.4950  -39.0290 O.co2   198 GLU    0.0900
   3060 HN        -26.3490   -8.4130  -35.8870 H       198 GLU    0.0900
   3061 HA        -25.0980  -10.7510  -34.7180 H       198 GLU    0.6200
   3062 HB1       -25.5050   -9.8920  -37.6250 H       198 GLU   -0.7600
   3063 HB2       -26.6440  -10.9290  -36.6810 H       198 GLU   -0.7600
   3064 HG1       -24.8730  -12.6580  -36.4640 H       198 GLU    0.5100
   3065 HG2       -23.7560  -11.6220  -37.4410 H       198 GLU   -0.5100
   3066 N         -23.4410   -8.2690  -35.8620 N.am    199 SER   -0.4700
   3067 CA        -22.1160   -7.6870  -36.0200 C.3     199 SER    0.3100
   3068 C         -21.8050   -6.7240  -34.8790 C.2     199 SER    0.0700
   3069 O         -21.1760   -5.6870  -35.0850 O.2     199 SER    0.0900
   3070 CB        -22.0090   -6.9590  -37.3620 C.3     199 SER    0.0500
   3071 OG        -22.2890   -7.8330  -38.4420 O.3     199 SER    0.0900
   3072 HN        -24.2060   -7.6310  -35.8960 H       199 SER    0.0900
   3073 HA        -21.3920   -8.4850  -35.9660 H       199 SER   -0.6600
   3074 HB1       -20.9790   -6.5610  -37.4870 H       199 SER    0.4300
   3075 HB2       -22.7360   -6.1190  -37.3880 H       199 SER    0.5100
   3076 HG1       -23.1160   -8.2680  -38.2240 H       199 SER   -0.5100
   3077 N         -22.2520   -7.0720  -33.6750 N.am    200 GLN   -0.4700
   3078 CA        -22.0060   -6.2430  -32.5020 C.3     200 GLN    0.3100
   3079 C         -20.8840   -6.8200  -31.6420 C.2     200 GLN    0.0700
   3080 O         -20.8270   -8.0290  -31.4150 O.2     200 GLN    0.0900
   3081 CB        -23.2840   -6.0840  -31.6730 C.3     200 GLN   -0.1800
   3082 CG        -23.8630   -7.3930  -31.1660 C.3     200 GLN    0.0900
   3083 CD        -25.1260   -7.1930  -30.3500 C.2     200 GLN    0.0900
   3084 NE2       -25.7380   -8.2980  -29.9290 N.am    200 GLN   -0.1800
   3085 OE1       -25.5490   -6.0660  -30.1020 O.2     200 GLN    0.0900
   3086 HN        -22.7720   -7.9080  -33.5220 H       200 GLN    0.0900
   3087 HA        -21.6560   -5.2800  -32.8400 H       200 GLN    0.5500
   3088 HB1       -24.0480   -5.5810  -32.3010 H       200 GLN   -0.5500
   3089 HB2       -23.0560   -5.4380  -30.7980 H       200 GLN   -0.6200
   3090 HG1       -23.1070   -7.9000  -30.5280 H       200 GLN    0.3200
   3091 HG2       -24.1020   -8.0430  -32.0340 H       200 GLN    0.3000
   3092 HE21      -26.5760   -8.2300  -29.3870 H       200 GLN    0.5100
   3093 HE22      -25.3600   -9.1960  -30.1540 H       200 GLN   -0.5100
   3094 N         -19.9820   -5.9480  -31.1630 N.am    201 PRO   -0.2900
   3095 CA        -18.8280   -6.3370  -30.3460 C.3     201 PRO    0.0000
   3096 C         -19.2170   -6.7840  -28.9380 C.2     201 PRO    0.0900
   3097 O         -18.3630   -6.8200  -28.0530 O.2     201 PRO    0.0900
   3098 CB        -18.0020   -5.0440  -30.2670 C.3     201 PRO    0.0200
   3099 CG        -18.5120   -4.1760  -31.3770 C.3     201 PRO    0.0900
   3100 CD        -19.9580   -4.5160  -31.4960 C.3     201 PRO   -0.1800
   3101 HA        -18.3140   -7.1730  -30.7920 H       201 PRO    0.0900
   3102 HB1       -16.9210   -5.2610  -30.4040 H       201 PRO    0.0900
   3103 HB2       -18.1460   -4.5470  -29.2840 H       201 PRO   -0.1800
   3104 HG1       -18.3780   -3.1020  -31.1310 H       201 PRO    0.0900
   3105 HG2       -17.9770   -4.3960  -32.3260 H       201 PRO    0.0900
   3106 HD1       -20.5760   -3.9430  -30.7720 H       201 PRO    0.5100
   3107 HD2       -20.3360   -4.3550  -32.5270 H       201 PRO   -0.5100
   3108 N         -20.4880   -7.1200  -28.7330 N.am    202 LEU   -0.4700
   3109 CA        -20.9600   -7.5460  -27.4220 C.3     202 LEU    0.3100
   3110 C         -22.1240   -8.5300  -27.5190 C.2     202 LEU    0.0700
   3111 O         -22.8680   -8.5230  -28.5000 O.2     202 LEU    0.0900
   3112 CB        -21.3460   -6.3310  -26.5660 C.3     202 LEU   -0.1800
   3113 CG        -22.2090   -5.2360  -27.2020 C.3     202 LEU    0.0900
   3114 CD1       -23.6310   -5.7210  -27.4530 C.3     202 LEU    0.0900
   3115 CD2       -22.2200   -3.9950  -26.3220 C.3     202 LEU   -0.0900
   3116 HN        -21.1690   -7.0950  -29.4610 H       202 LEU    0.0900
   3117 HA        -20.1670   -8.1040  -26.9470 H       202 LEU   -0.2700
   3118 HB1       -20.4040   -5.8540  -26.2280 H       202 LEU    0.0900
   3119 HB2       -21.8970   -6.7130  -25.6820 H       202 LEU    0.0900
   3120 HG        -21.7540   -4.9290  -28.1670 H       202 LEU    0.0900
   3121 HD11      -23.9790   -6.3440  -26.6010 H       202 LEU   -0.2700
   3122 HD12      -23.6640   -6.3340  -28.3780 H       202 LEU    0.0900
   3123 HD13      -24.3140   -4.8510  -27.5570 H       202 LEU    0.0900
   3124 HD21      -21.1860   -3.6070  -26.1970 H       202 LEU    0.0900
   3125 HD22      -22.6280   -4.2450  -25.3200 H       202 LEU    0.5100
   3126 HD23      -22.8420   -3.2030  -26.7920 H       202 LEU   -0.5100
   3127 N         -22.2790   -9.3910  -26.5010 N.am    203 PRO   -0.2900
   3128 CA        -23.3770  -10.3610  -26.4480 C.3     203 PRO    0.0000
   3129 C         -24.7430   -9.6850  -26.5160 C.2     203 PRO    0.0900
   3130 O         -25.4090   -9.7430  -27.5520 O.2     203 PRO    0.0900
   3131 CB        -23.1880  -11.0280  -25.0830 C.3     203 PRO    0.0200
   3132 CG        -21.7370  -10.8720  -24.7890 C.3     203 PRO    0.0900
   3133 CD        -21.3550   -9.5410  -25.3630 C.3     203 PRO   -0.1800
   3134 HA        -23.3270  -11.0340  -27.2900 H       203 PRO    0.0900
   3135 HB1       -23.4690  -12.1020  -25.1240 H       203 PRO    0.0900
   3136 HB2       -23.8050  -10.5260  -24.3080 H       203 PRO   -0.1800
   3137 HG1       -21.5540  -10.8910  -23.6930 H       203 PRO    0.0900
   3138 HG2       -21.1500  -11.6870  -25.2650 H       203 PRO    0.0900
   3139 HD1       -21.5110   -8.7200  -24.6340 H       203 PRO    0.5100
   3140 HD2       -20.3040   -9.5370  -25.7220 H       203 PRO   -0.5100
   3141 N         -25.1530   -9.0500  -25.4200 N.am    204 GLY   -0.4700
   3142 CA        -26.4210   -8.3480  -25.3700 C.3     204 GLY    0.3100
   3143 C         -27.6020   -9.2150  -25.7590 C.2     204 GLY   -0.0200
   3144 O         -28.3360   -8.8980  -26.6960 O.2     204 GLY    0.0900
   3145 HN        -24.6070   -9.0270  -24.5870 H       204 GLY    0.0900
   3146 HA1       -26.3620   -7.5110  -26.0500 H       204 GLY    0.5100
   3147 HA2       -26.5640   -7.9970  -24.3590 H       204 GLY   -0.5100
   3148 N         -27.7900  -10.3180  -25.0380 N.am    205 GLU   -0.4700
   3149 CA        -28.8980  -11.2240  -25.3030 C.3     205 GLU    0.3100
   3150 C         -30.2080  -10.6590  -24.7720 C.2     205 GLU    0.0700
   3151 O         -31.2830  -11.1840  -25.0570 O.2     205 GLU    0.0900
   3152 CB        -28.6280  -12.6050  -24.6990 C.3     205 GLU   -0.1800
   3153 CG        -27.4470  -13.3240  -25.3310 C.3     205 GLU    0.0900
   3154 CD        -27.5960  -13.4720  -26.8320 C.2     205 GLU    0.0900
   3155 OE1       -26.5840  -13.3170  -27.5510 O.co2   205 GLU   -0.2800
   3156 OE2       -28.7260  -13.7350  -27.2970 O.co2   205 GLU    0.0900
   3157 HN        -27.1830  -10.5710  -24.2880 H       205 GLU    0.0900
   3158 HA        -29.0190  -11.3010  -26.3740 H       205 GLU    0.6200
   3159 HB1       -29.5360  -13.2320  -24.8310 H       205 GLU   -0.7600
   3160 HB2       -28.4290  -12.4830  -23.6140 H       205 GLU   -0.7600
   3161 HG1       -27.3580  -14.3360  -24.8830 H       205 GLU    0.5100
   3162 HG2       -26.5200  -12.7490  -25.1220 H       205 GLU   -0.5100
   3163 N         -30.1130   -9.5840  -23.9920 N.am    206 ARG   -0.4700
   3164 CA        -31.2940   -8.8890  -23.5040 C.3     206 ARG    0.3100
   3165 C         -32.0630   -8.2730  -24.6630 C.2     206 ARG    0.0700
   3166 O         -33.2880   -8.3630  -24.7300 O.2     206 ARG    0.0900
   3167 CB        -30.8990   -7.8030  -22.5020 C.3     206 ARG   -0.1800
   3168 CG        -30.6970   -8.3160  -21.0900 C.3     206 ARG    0.0900
   3169 CD        -32.0280   -8.6210  -20.4250 C.3     206 ARG    0.0900
   3170 NE        -31.8520   -9.2620  -19.1240 N.pl3   206 ARG   -0.1800
   3171 CZ        -31.9970  -10.5650  -18.9090 C.cat   206 ARG    0.0900
   3172 NH1       -32.3290  -11.3710  -19.9090 N.pl3   206 ARG    0.0900
   3173 NH2       -31.8160  -11.0620  -17.6930 N.pl3   206 ARG    0.2000
   3174 HN        -29.2330   -9.2100  -23.7090 H       206 ARG    0.0900
   3175 HA        -31.9410   -9.6150  -23.0360 H       206 ARG    0.0900
   3176 HB1       -31.6980   -7.0310  -22.4860 H       206 ARG   -0.7000
   3177 HB2       -29.9520   -7.3350  -22.8450 H       206 ARG    0.4400
   3178 HG1       -30.1600   -7.5470  -20.4940 H       206 ARG    0.6400
   3179 HG2       -30.0830   -9.2410  -21.1200 H       206 ARG   -0.8000
   3180 HD1       -32.6160   -9.3140  -21.0670 H       206 ARG    0.4600
   3181 HD2       -32.5920   -7.6780  -20.2650 H       206 ARG    0.4600
   3182 HE        -31.6080   -8.6840  -18.3460 H       206 ARG   -0.8000
   3183 HH11      -32.4730  -10.9980  -20.8250 H       206 ARG    0.4600
   3184 HH12      -32.4380  -12.3520  -19.7460 H       206 ARG    0.4600
   3185 HH21      -31.5710  -10.4560  -16.9370 H       206 ARG    0.5100
   3186 HH22      -31.9250  -12.0430  -17.5330 H       206 ARG   -0.5100
   3187 N         -31.3310   -7.6470  -25.5810 N.am    207 ALA   -0.4700
   3188 CA        -31.9360   -7.0330  -26.7520 C.3     207 ALA    0.3100
   3189 C         -32.4240   -8.0900  -27.7360 C.2     207 ALA    0.0700
   3190 O         -33.4800   -7.9400  -28.3430 O.2     207 ALA    0.0900
   3191 CB        -30.9550   -6.0870  -27.4230 C.3     207 ALA   -0.2700
   3192 HN        -30.3390   -7.5730  -25.5080 H       207 ALA    0.0900
   3193 HA        -32.8160   -6.4960  -26.4310 H       207 ALA    0.0900
   3194 HB1       -29.9790   -6.5970  -27.5800 H       207 ALA    0.0900
   3195 HB2       -30.7900   -5.1960  -26.7810 H       207 ALA    0.5100
   3196 HB3       -31.3510   -5.7690  -28.4110 H       207 ALA   -0.5100
   3197 N         -31.6500   -9.1630  -27.8900 N.am    208 ARG   -0.4700
   3198 CA        -32.0350  -10.2590  -28.7700 C.3     208 ARG    0.3100
   3199 C         -33.2770  -10.9740  -28.2580 C.2     208 ARG    0.0700
   3200 O         -34.2270  -11.1990  -29.0030 O.2     208 ARG    0.0900
   3201 CB        -30.8920  -11.2650  -28.9280 C.3     208 ARG   -0.1800
   3202 CG        -30.0940  -11.1130  -30.2120 C.3     208 ARG    0.0900
   3203 CD        -29.2660  -12.3570  -30.4860 C.3     208 ARG    0.0900
   3204 NE        -28.4680  -12.2310  -31.7070 N.pl3   208 ARG   -0.1800
   3205 CZ        -27.1790  -11.9100  -31.7220 C.cat   208 ARG    0.0900
   3206 NH1       -26.5320  -11.6810  -30.5870 N.pl3   208 ARG    0.0900
   3207 NH2       -26.5320  -11.8200  -32.8760 N.pl3   208 ARG    0.2000
   3208 HN        -30.7790   -9.2650  -27.4150 H       208 ARG    0.0900
   3209 HA        -32.2970   -9.8390  -29.7290 H       208 ARG    0.0900
   3210 HB1       -31.3220  -12.2890  -28.9030 H       208 ARG   -0.7000
   3211 HB2       -30.2000  -11.1450  -28.0690 H       208 ARG    0.4400
   3212 HG1       -29.4180  -10.2350  -30.1220 H       208 ARG    0.6400
   3213 HG2       -30.7910  -10.9420  -31.0600 H       208 ARG   -0.8000
   3214 HD1       -29.9390  -13.2320  -30.6130 H       208 ARG    0.4600
   3215 HD2       -28.5660  -12.5320  -29.6420 H       208 ARG    0.4600
   3216 HE        -28.9200  -12.3960  -32.5820 H       208 ARG   -0.8000
   3217 HH11      -26.9690  -11.8940  -29.7110 H       208 ARG    0.4600
   3218 HH12      -25.6100  -11.2970  -30.6050 H       208 ARG    0.4600
   3219 HH21      -25.6090  -11.4360  -32.9040 H       208 ARG    0.5100
   3220 HH22      -26.9680  -12.1360  -33.7190 H       208 ARG   -0.5100
   3221 N         -33.2680  -11.3270  -26.9740 N.am    209 SER   -0.4700
   3222 CA        -34.3950  -12.0210  -26.3660 C.3     209 SER    0.3100
   3223 C         -35.6680  -11.1880  -26.4550 C.2     209 SER    0.0700
   3224 O         -36.7440  -11.7130  -26.7290 O.2     209 SER    0.0900
   3225 CB        -34.0900  -12.3700  -24.9080 C.3     209 SER    0.0500
   3226 OG        -35.1630  -13.0870  -24.3210 O.3     209 SER    0.0900
   3227 HN        -32.4930  -11.1350  -26.3760 H       209 SER    0.0900
   3228 HA        -34.5810  -12.9190  -26.9360 H       209 SER   -0.6600
   3229 HB1       -33.9300  -11.4360  -24.3280 H       209 SER    0.4300
   3230 HB2       -33.1750  -12.9970  -24.8590 H       209 SER    0.5100
   3231 HG1       -35.1610  -13.9530  -24.7370 H       209 SER   -0.5100
   3232 N         -35.5390   -9.8830  -26.2220 N.am    210 THR   -0.4700
   3233 CA        -36.6740   -8.9720  -26.3030 C.3     210 THR    0.3100
   3234 C         -37.1550   -8.8250  -27.7410 C.2     210 THR    0.0700
   3235 O         -38.3550   -8.8240  -28.0150 O.2     210 THR    0.0900
   3236 CB        -36.3250   -7.5840  -25.7410 C.3     210 THR    0.1400
   3237 CG2       -37.5100   -6.6370  -25.8780 C.3     210 THR    0.0900
   3238 OG1       -35.9730   -7.6980  -24.3570 O.3     210 THR   -0.6600
   3239 HN        -34.6630   -9.4730  -25.9820 H       210 THR    0.4300
   3240 HA        -37.4870   -9.4070  -25.7400 H       210 THR   -0.2700
   3241 HB        -35.4650   -7.1550  -26.2990 H       210 THR    0.0900
   3242 HG1       -35.0630   -8.0030  -24.3410 H       210 THR    0.0900
   3243 HG21      -38.4300   -7.1150  -25.4770 H       210 THR    0.0900
   3244 HG22      -37.6760   -6.3920  -26.9490 H       210 THR    0.5100
   3245 HG23      -37.3180   -5.7040  -25.3070 H       210 THR   -0.5100
   3246 N         -36.2020   -8.6990  -28.6620 N.am    211 LEU   -0.4700
   3247 CA        -36.5090   -8.5710  -30.0780 C.3     211 LEU    0.3100
   3248 C         -37.2600   -9.8000  -30.5730 C.2     211 LEU    0.0700
   3249 O         -38.2750   -9.6850  -31.2530 O.2     211 LEU    0.0900
   3250 CB        -35.2160   -8.3760  -30.8780 C.3     211 LEU   -0.1800
   3251 CG        -35.3030   -7.8790  -32.3250 C.3     211 LEU    0.0900
   3252 CD1       -35.8200   -8.9650  -33.2550 C.3     211 LEU    0.0900
   3253 CD2       -36.1690   -6.6310  -32.4090 C.3     211 LEU   -0.0900
   3254 HN        -35.2340   -8.6880  -28.4220 H       211 LEU    0.0900
   3255 HA        -37.1630   -7.7220  -30.2060 H       211 LEU   -0.2700
   3256 HB1       -34.6970   -9.3560  -30.9010 H       211 LEU    0.0900
   3257 HB2       -34.5940   -7.6470  -30.3200 H       211 LEU    0.0900
   3258 HG        -34.2940   -7.5610  -32.6620 H       211 LEU    0.0900
   3259 HD11      -36.9260   -9.0350  -33.1830 H       211 LEU   -0.2700
   3260 HD12      -35.3830   -9.9460  -32.9710 H       211 LEU    0.0900
   3261 HD13      -35.5490   -8.7240  -34.3050 H       211 LEU    0.0900
   3262 HD21      -35.8430   -5.8880  -31.6490 H       211 LEU    0.0900
   3263 HD22      -37.2310   -6.8930  -32.2150 H       211 LEU    0.5100
   3264 HD23      -36.0750   -6.1720  -33.4160 H       211 LEU   -0.5100
   3265 N         -36.7600  -10.9820  -30.2160 N.am    212 GLN   -0.4700
   3266 CA        -37.3780  -12.2340  -30.6340 C.3     212 GLN    0.3100
   3267 C         -38.7660  -12.4130  -30.0290 C.2     212 GLN    0.0700
   3268 O         -39.6180  -13.0890  -30.6030 O.2     212 GLN    0.0900
   3269 CB        -36.4900  -13.4250  -30.2660 C.3     212 GLN   -0.1800
   3270 CG        -35.1310  -13.4230  -30.9500 C.3     212 GLN    0.0900
   3271 CD        -34.2870  -14.6310  -30.5880 C.2     212 GLN    0.0900
   3272 NE2       -34.8210  -15.6530  -30.1230 N.am    212 GLN   -0.1800
   3273 OE1       -32.9910  -14.5370  -30.7910 O.2     212 GLN    0.0900
   3274 HN        -35.9440  -11.0640  -29.6510 H       212 GLN    0.0900
   3275 HA        -37.5260  -12.1930  -31.7030 H       212 GLN    0.5500
   3276 HB1       -37.0220  -14.3590  -30.5430 H       212 GLN   -0.5500
   3277 HB2       -36.3290  -13.4150  -29.1660 H       212 GLN   -0.6200
   3278 HG1       -34.5790  -12.5060  -30.6530 H       212 GLN    0.3200
   3279 HG2       -35.2840  -13.4170  -32.0510 H       212 GLN    0.3000
   3280 HE21      -34.2610  -16.4460  -29.8860 H       212 GLN    0.5100
   3281 HE22      -35.8110  -15.6820  -29.9870 H       212 GLN   -0.5100
   3282 N         -38.9890  -11.8090  -28.8640 N.am    213 LYS   -0.4700
   3283 CA        -40.2920  -11.8730  -28.2130 C.3     213 LYS    0.3100
   3284 C         -41.2480  -10.8400  -28.7970 C.2     213 LYS    0.0700
   3285 O         -42.4640  -11.0380  -28.8030 O.2     213 LYS    0.0900
   3286 CB        -40.1540  -11.6800  -26.6990 C.3     213 LYS   -0.1800
   3287 CG        -39.4710  -12.8380  -25.9910 C.3     213 LYS    0.0900
   3288 CD        -39.3530  -12.5870  -24.4940 C.3     213 LYS    0.0900
   3289 CE        -38.6360  -13.7360  -23.7990 C.3     213 LYS   -0.1800
   3290 NZ        -38.4830  -13.4960  -22.3370 N.4     213 LYS    0.0900
   3291 HN        -38.2830  -11.2920  -28.3880 H       213 LYS    0.0900
   3292 HA        -40.7270  -12.8370  -28.4290 H       213 LYS   -0.1800
   3293 HB1       -41.1700  -11.5530  -26.2670 H       213 LYS    0.0900
   3294 HB2       -39.5660  -10.7560  -26.5130 H       213 LYS    0.0900
   3295 HG1       -38.4550  -12.9770  -26.4170 H       213 LYS    0.2100
   3296 HG2       -40.0600  -13.7650  -26.1580 H       213 LYS    0.0500
   3297 HD1       -40.3700  -12.4770  -24.0610 H       213 LYS    0.0500
   3298 HD2       -38.7880  -11.6470  -24.3240 H       213 LYS   -0.3000
   3299 HE1       -37.6180  -13.8560  -24.2290 H       213 LYS    0.3300
   3300 HE2       -39.2180  -14.6730  -23.9270 H       213 LYS    0.3300
   3301 HZ1       -39.4220  -13.3900  -21.9030 H       213 LYS    0.3300
   3302 HZ2       -37.9300  -12.6280  -22.1840 H       213 LYS    0.5100
   3303 HZ3       -37.9890  -14.3020  -21.9030 H       213 LYS   -0.5100
   3304 N         -40.6930   -9.7370  -29.2910 N.am    214 GLU   -0.4700
   3305 CA        -41.4810   -8.7230  -29.9770 C.3     214 GLU    0.3100
   3306 C         -41.8780   -9.2160  -31.3640 C.2     214 GLU    0.0700
   3307 O         -42.9390   -8.8660  -31.8820 O.2     214 GLU    0.0900
   3308 CB        -40.6950   -7.4140  -30.0920 C.3     214 GLU   -0.1800
   3309 CG        -40.5070   -6.6850  -28.7710 C.3     214 GLU    0.0900
   3310 CD        -41.8020   -6.1140  -28.2320 C.2     214 GLU    0.0900
   3311 OE1       -42.7590   -5.9540  -29.0230 O.co2   214 GLU   -0.2800
   3312 OE2       -41.8660   -5.8180  -27.0210 O.co2   214 GLU    0.0900
   3313 HN        -39.7160   -9.5560  -29.2150 H       214 GLU    0.0900
   3314 HA        -42.3890   -8.5660  -29.4140 H       214 GLU    0.6200
   3315 HB1       -41.2340   -6.7410  -30.7900 H       214 GLU   -0.7600
   3316 HB2       -39.6930   -7.6420  -30.5130 H       214 GLU   -0.7600
   3317 HG1       -39.7860   -5.8520  -28.9170 H       214 GLU    0.5100
   3318 HG2       -40.0960   -7.3950  -28.0210 H       214 GLU   -0.5100
   3319 N         -41.0180  -10.0380  -31.9590 N.am    215 VAL   -0.4700
   3320 CA        -41.2960  -10.6290  -33.2610 C.3     215 VAL    0.3100
   3321 C         -42.2960  -11.7720  -33.1290 C.2     215 VAL    0.0700
   3322 O         -43.1560  -11.9590  -33.9900 O.2     215 VAL    0.0900
   3323 CB        -40.0100  -11.1460  -33.9320 C.3     215 VAL   -0.0900
   3324 CG1       -40.3470  -11.9560  -35.1770 C.3     215 VAL    0.0900
   3325 CG2       -39.0930   -9.9850  -34.2810 C.3     215 VAL   -0.2700
   3326 HN        -40.1470  -10.2850  -31.5430 H       215 VAL    0.0900
   3327 HA        -41.7570   -9.8720  -33.8760 H       215 VAL    0.0900
   3328 HB        -39.4520  -11.7870  -33.2160 H       215 VAL    0.0900
   3329 HG11      -41.0490  -11.3880  -35.8240 H       215 VAL   -0.2700
   3330 HG12      -40.8290  -12.9140  -34.8860 H       215 VAL    0.0900
   3331 HG13      -39.4210  -12.1640  -35.7550 H       215 VAL    0.0900
   3332 HG21      -38.9600   -9.3250  -33.3980 H       215 VAL    0.0900
   3333 HG22      -39.5370   -9.3870  -35.1070 H       215 VAL    0.5100
   3334 HG23      -38.0970  -10.3690  -34.5910 H       215 VAL   -0.5100
   3335 N         -42.1840  -12.5340  -32.0440 N.am    216 HSE   -0.4700
   3336 CA        -43.1110  -13.6280  -31.7820 C.3     216 HSE    0.3100
   3337 C         -44.5290  -13.0980  -31.6130 C.2     216 HSE    0.0700
   3338 O         -45.4980  -13.7520  -32.0010 O.2     216 HSE    0.0900
   3339 CB        -42.6870  -14.4100  -30.5360 C.3     216 HSE   -0.0800
   3340 CG        -43.5720  -15.5810  -30.2250 C.ar    216 HSE    0.0900
   3341 CD2       -44.7380  -15.6540  -29.5400 C.ar    216 HSE    0.0900
   3342 ND1       -43.2800  -16.8610  -30.6350 N.ar    216 HSE   -0.7000
   3343 CE1       -44.2310  -17.6790  -30.2160 C.ar    216 HSE    0.2200
   3344 NE2       -45.1290  -16.9730  -29.5510 N.ar    216 HSE    0.2500
   3345 HN        -41.4670  -12.3940  -31.3650 H       216 HSE    0.1300
   3346 HA        -43.1160  -14.2750  -32.6460 H       216 HSE   -0.3600
   3347 HB1       -42.7010  -13.7230  -29.6640 H       216 HSE    0.3200
   3348 HB2       -41.6540  -14.7880  -30.6870 H       216 HSE   -0.0500
   3349 HD2       -45.3040  -14.8680  -29.0570 H       216 HSE    0.0900
   3350 HE1       -44.2910  -18.7550  -30.3790 H       216 HSE    0.5100
   3351 HE2       -45.9590  -17.3260  -29.1210 H       216 HSE   -0.5100
   3352 N         -44.6470  -11.9070  -31.0310 N.am    217 ALA   -0.4700
   3353 CA        -45.9400  -11.2630  -30.8640 C.3     217 ALA    0.3100
   3354 C         -46.4370  -10.7090  -32.1930 C.2     217 ALA    0.0700
   3355 O         -47.6250  -10.7860  -32.5040 O.2     217 ALA    0.0900
   3356 CB        -45.8550  -10.1570  -29.8240 C.3     217 ALA   -0.2700
   3357 HN        -43.8580  -11.4050  -30.6840 H       217 ALA    0.0900
   3358 HA        -46.6510  -12.0150  -30.5550 H       217 ALA    0.0900
   3359 HB1       -45.1160   -9.3910  -30.1420 H       217 ALA    0.0900
   3360 HB2       -45.5320  -10.5780  -28.8490 H       217 ALA    0.5100
   3361 HB3       -46.8460   -9.6670  -29.7110 H       217 ALA   -0.5100
   3362 N         -45.5180  -10.1540  -32.9770 N.am    218 ALA   -0.4700
   3363 CA        -45.8510   -9.6140  -34.2880 C.3     218 ALA    0.3100
   3364 C         -46.2830  -10.7240  -35.2390 C.2     218 ALA    0.0700
   3365 O         -47.1620  -10.5320  -36.0790 O.2     218 ALA    0.0900
   3366 CB        -44.6690   -8.8480  -34.8630 C.3     218 ALA   -0.2700
   3367 HN        -44.5620  -10.0810  -32.7030 H       218 ALA    0.0900
   3368 HA        -46.7030   -8.9600  -34.1750 H       218 ALA    0.0900
   3369 HB1       -43.7930   -9.5220  -34.9690 H       218 ALA    0.0900
   3370 HB2       -44.3940   -8.0120  -34.1850 H       218 ALA    0.5100
   3371 HB3       -44.9310   -8.4470  -35.8660 H       218 ALA   -0.5100
   3372 N         -45.6570  -11.8920  -35.1020 N.am    219 LYS   -0.4700
   3373 CA        -46.0020  -13.0430  -35.9200 C.3     219 LYS    0.3100
   3374 C         -47.3630  -13.5970  -35.5220 C.2     219 LYS    0.0700
   3375 O         -48.1780  -13.9410  -36.3760 O.2     219 LYS    0.0900
   3376 CB        -44.9340  -14.1340  -35.8040 C.3     219 LYS   -0.1800
   3377 CG        -45.2240  -15.3650  -36.6480 C.3     219 LYS    0.0900
   3378 CD        -44.0850  -16.3710  -36.5920 C.3     219 LYS    0.0900
   3379 CE        -44.3710  -17.5670  -37.4930 C.3     219 LYS   -0.1800
   3380 NZ        -43.2530  -18.5510  -37.5070 N.4     219 LYS    0.0900
   3381 HN        -44.9270  -12.0280  -34.4360 H       219 LYS    0.0900
   3382 HA        -46.0880  -12.7110  -36.9440 H       219 LYS   -0.1800
   3383 HB1       -44.8610  -14.4450  -34.7400 H       219 LYS    0.0900
   3384 HB2       -43.9590  -13.7090  -36.1210 H       219 LYS    0.0900
   3385 HG1       -45.3790  -15.0520  -37.7010 H       219 LYS    0.2100
   3386 HG2       -46.1520  -15.8490  -36.2760 H       219 LYS    0.0500
   3387 HD1       -43.9570  -16.7240  -35.5470 H       219 LYS    0.0500
   3388 HD2       -43.1450  -15.8800  -36.9230 H       219 LYS   -0.3000
   3389 HE1       -44.5220  -17.2180  -38.5370 H       219 LYS    0.3300
   3390 HE2       -45.2790  -18.0970  -37.1320 H       219 LYS    0.3300
   3391 HZ1       -43.0930  -18.9080  -36.5440 H       219 LYS    0.3300
   3392 HZ2       -42.3890  -18.0890  -37.8540 H       219 LYS    0.5100
   3393 HZ3       -43.4980  -19.3440  -38.1340 H       219 LYS   -0.5100
   3394 N         -47.6050  -13.6820  -34.2160 N.am    220 SER   -0.4700
   3395 CA        -48.8860  -14.1470  -33.7050 C.3     220 SER    0.3100
   3396 C         -50.0130  -13.2450  -34.1910 C.2     220 SER    0.0700
   3397 O         -51.0930  -13.7170  -34.5370 O.2     220 SER    0.0900
   3398 CB        -48.8710  -14.1900  -32.1760 C.3     220 SER    0.0500
   3399 OG        -47.8850  -15.0890  -31.7000 O.3     220 SER    0.0900
   3400 HN        -46.9240  -13.4310  -33.5330 H       220 SER    0.0900
   3401 HA        -49.0700  -15.1310  -34.1070 H       220 SER   -0.6600
   3402 HB1       -49.8640  -14.5230  -31.8040 H       220 SER    0.4300
   3403 HB2       -48.6480  -13.1770  -31.7780 H       220 SER    0.5100
   3404 HG1       -47.0830  -14.5720  -31.5980 H       220 SER   -0.5100
   3405 N         -49.7500  -11.9410  -34.2180 N.am    221 ALA   -0.4700
   3406 CA        -50.7210  -10.9710  -34.7010 C.3     221 ALA    0.3100
   3407 C         -50.9670  -11.1550  -36.1930 C.2     221 ALA    0.0700
   3408 O         -52.0790  -10.9530  -36.6810 O.2     221 ALA    0.0900
   3409 CB        -50.2420   -9.5550  -34.4140 C.3     221 ALA   -0.2700
   3410 HN        -48.8770  -11.5710  -33.9100 H       221 ALA    0.0900
   3411 HA        -51.6600  -11.1590  -34.2030 H       221 ALA    0.0900
   3412 HB1       -49.2710   -9.3700  -34.9220 H       221 ALA    0.0900
   3413 HB2       -50.1030   -9.4180  -33.3210 H       221 ALA    0.5100
   3414 HB3       -50.9850   -8.8210  -34.7920 H       221 ALA   -0.5100
   3415 N         -49.9200  -11.5420  -36.9150 N.am    222 ALA   -0.4700
   3416 CA        -50.0230  -11.7890  -38.3460 C.3     222 ALA    0.3100
   3417 C         -50.8970  -13.0030  -38.6190 C.2     222 ALA    0.0700
   3418 O         -51.6310  -13.0430  -39.6050 O.2     222 ALA    0.0900
   3419 CB        -48.6440  -11.9780  -38.9550 C.3     222 ALA   -0.2700
   3420 HN        -49.0180  -11.6790  -36.5110 H       222 ALA    0.0900
   3421 HA        -50.5190  -10.9420  -38.7970 H       222 ALA    0.0900
   3422 HB1       -48.2050  -12.9420  -38.6170 H       222 ALA    0.0900
   3423 HB2       -47.9720  -11.1530  -38.6360 H       222 ALA    0.5100
   3424 HB3       -48.7180  -11.9930  -40.0640 H       222 ALA   -0.5100
   3425 N         -50.8150  -13.9970  -37.7380 N.am    223 ILE   -0.4700
   3426 CA        -51.6110  -15.2080  -37.8800 C.3     223 ILE    0.3100
   3427 C         -53.0860  -14.9250  -37.6170 C.2     223 ILE    0.0700
   3428 O         -53.9620  -15.5010  -38.2600 O.2     223 ILE    0.0900
   3429 CB        -51.1240  -16.3240  -36.9380 C.3     223 ILE   -0.0900
   3430 CG1       -49.6340  -16.5900  -37.1490 C.3     223 ILE    0.0900
   3431 CG2       -51.9230  -17.5970  -37.1650 C.3     223 ILE   -0.2700
   3432 CD        -49.0920  -17.7300  -36.3130 C.3     223 ILE    0.0900
   3433 HN        -50.2090  -13.9580  -36.9480 H       223 ILE    0.0900
   3434 HA        -51.5380  -15.5320  -38.9070 H       223 ILE    0.0900
   3435 HB        -51.2460  -15.9960  -35.8830 H       223 ILE   -0.1800
   3436 HG11      -49.0710  -15.6670  -36.8930 H       223 ILE    0.0900
   3437 HG12      -49.4660  -16.8280  -38.2210 H       223 ILE    0.0900
   3438 HG21      -51.8030  -17.9400  -38.2160 H       223 ILE   -0.2700
   3439 HG22      -53.0010  -17.4070  -36.9760 H       223 ILE    0.0900
   3440 HG23      -51.5590  -18.3980  -36.4870 H       223 ILE    0.0900
   3441 HD1       -49.4950  -18.6980  -36.6820 H       223 ILE    0.0900
   3442 HD2       -49.3990  -17.5990  -35.2530 H       223 ILE    0.5100
   3443 HD3       -47.9840  -17.7570  -36.3820 H       223 ILE   -0.5100
   3444 N         -53.3570  -14.0300  -36.6700 N.am    224 ILE   -0.4700
   3445 CA        -54.7250  -13.6340  -36.3630 C.3     224 ILE    0.3100
   3446 C         -55.3540  -12.9270  -37.5570 C.2     224 ILE    0.0700
   3447 O         -56.4880  -13.2170  -37.9400 O.2     224 ILE    0.0900
   3448 CB        -54.7810  -12.7030  -35.1380 C.3     224 ILE   -0.0900
   3449 CG1       -54.1090  -13.3640  -33.9330 C.3     224 ILE    0.0900
   3450 CG2       -56.2220  -12.3400  -34.8100 C.3     224 ILE   -0.2700
   3451 CD        -54.0380  -12.4770  -32.7060 C.3     224 ILE    0.0900
   3452 HN        -52.6400  -13.5940  -36.1310 H       224 ILE    0.0900
   3453 HA        -55.2930  -14.5320  -36.1740 H       224 ILE    0.0900
   3454 HB        -54.2070  -11.7770  -35.3510 H       224 ILE   -0.1800
   3455 HG11      -53.0760  -13.6510  -34.2200 H       224 ILE    0.0900
   3456 HG12      -54.6780  -14.2810  -33.6720 H       224 ILE    0.0900
   3457 HG21      -56.8060  -13.2580  -34.5860 H       224 ILE   -0.2700
   3458 HG22      -56.6880  -11.8260  -35.6780 H       224 ILE    0.0900
   3459 HG23      -56.2520  -11.6750  -33.9210 H       224 ILE    0.0900
   3460 HD1       -55.0540  -12.3340  -32.2780 H       224 ILE    0.0900
   3461 HD2       -53.6260  -11.4830  -32.9810 H       224 ILE    0.5100
   3462 HD3       -53.3930  -12.9490  -31.9350 H       224 ILE   -0.5100
   3463 N         -54.6060  -11.9980  -38.1490 N.am    225 ALA   -0.4700
   3464 CA        -55.0810  -11.2520  -39.3050 C.3     225 ALA    0.3100
   3465 C         -55.2260  -12.1520  -40.5220 C.2     225 ALA    0.0700
   3466 O         -56.1930  -12.0470  -41.2770 O.2     225 ALA    0.0900
   3467 CB        -54.1390  -10.1010  -39.6100 C.3     225 ALA   -0.2700
   3468 HN        -53.6900  -11.7720  -37.8280 H       225 ALA    0.0900
   3469 HA        -56.0690  -10.8790  -39.0820 H       225 ALA    0.0900
   3470 HB1       -53.1210  -10.4890  -39.8300 H       225 ALA    0.0900
   3471 HB2       -54.0780   -9.4200  -38.7350 H       225 ALA    0.5100
   3472 HB3       -54.5030   -9.5400  -40.4970 H       225 ALA   -0.5100
   3473 N         -54.2570  -13.0450  -40.7110 N.am    226 GLY   -0.4700
   3474 CA        -54.2740  -13.9680  -41.8290 C.3     226 GLY    0.3100
   3475 C         -55.5270  -14.8160  -41.8540 C.2     226 GLY   -0.0200
   3476 O         -56.1100  -15.0490  -42.9130 O.2     226 GLY    0.0900
   3477 HN        -53.4770  -13.1180  -40.0940 H       226 GLY    0.0900
   3478 HA1       -53.4110  -14.6130  -41.7420 H       226 GLY    0.5100
   3479 HA2       -54.2170  -13.3910  -42.7400 H       226 GLY   -0.5100
   3480 N         -55.9500  -15.2770  -40.6800 N.am    227 LEU   -0.4700
   3481 CA        -57.1410  -16.1070  -40.5700 C.3     227 LEU    0.3100
   3482 C         -58.4110  -15.3090  -40.8420 C.2     227 LEU    0.0700
   3483 O         -59.4530  -15.8780  -41.1620 O.2     227 LEU    0.0900
   3484 CB        -57.2200  -16.7610  -39.1880 C.3     227 LEU   -0.1800
   3485 CG        -56.1060  -17.7500  -38.8410 C.3     227 LEU    0.0900
   3486 CD1       -56.3220  -18.3310  -37.4530 C.3     227 LEU    0.0900
   3487 CD2       -56.0240  -18.8550  -39.8800 C.3     227 LEU   -0.0900
   3488 HN        -55.4740  -15.0750  -39.8280 H       227 LEU    0.0900
   3489 HA        -57.0950  -16.8620  -41.3400 H       227 LEU   -0.2700
   3490 HB1       -58.1870  -17.3010  -39.1220 H       227 LEU    0.0900
   3491 HB2       -57.2050  -15.9520  -38.4270 H       227 LEU    0.0900
   3492 HG        -55.1260  -17.2270  -38.8740 H       227 LEU    0.0900
   3493 HD11      -57.2970  -18.8640  -37.4090 H       227 LEU   -0.2700
   3494 HD12      -56.3300  -17.5150  -36.6990 H       227 LEU    0.0900
   3495 HD13      -55.5130  -19.0530  -37.2150 H       227 LEU    0.0900
   3496 HD21      -55.8120  -18.4230  -40.8820 H       227 LEU    0.0900
   3497 HD22      -56.9890  -19.4030  -39.9280 H       227 LEU    0.5100
   3498 HD23      -55.2060  -19.5610  -39.6190 H       227 LEU   -0.5100
   3499 N         -58.3260  -13.9870  -40.7130 N.am    228 PHE   -0.4700
   3500 CA        -59.4710  -13.1300  -40.9870 C.3     228 PHE    0.3100
   3501 C         -59.7860  -13.1200  -42.4750 C.2     228 PHE    0.0700
   3502 O         -60.8860  -13.4770  -42.8950 O.2     228 PHE    0.0900
   3503 CB        -59.2150  -11.7060  -40.4890 C.3     228 PHE   -0.1800
   3504 CG        -60.4010  -10.7930  -40.6330 C.ar    228 PHE    0.0900
   3505 CD1       -61.2820  -10.6060  -39.5780 C.ar    228 PHE    0.0900
   3506 CD2       -60.6400  -10.1250  -41.8240 C.ar    228 PHE    0.0000
   3507 CE1       -62.3760   -9.7680  -39.7090 C.ar    228 PHE   -0.1150
   3508 CE2       -61.7310   -9.2870  -41.9610 C.ar    228 PHE    0.1150
   3509 CZ        -62.6000   -9.1080  -40.9020 C.ar    228 PHE   -0.1150
   3510 HN        -57.4870  -13.5300  -40.4280 H       228 PHE    0.1150
   3511 HA        -60.3310  -13.5510  -40.4870 H       228 PHE   -0.1150
   3512 HB1       -58.3830  -11.2580  -41.0730 H       228 PHE    0.1150
   3513 HB2       -58.9530  -11.7360  -39.4100 H       228 PHE   -0.1150
   3514 HD1       -61.1120  -11.1190  -38.6440 H       228 PHE    0.1150
   3515 HD2       -59.9640  -10.2600  -42.6560 H       228 PHE   -0.1150
   3516 HE1       -63.0530   -9.6300  -38.8790 H       228 PHE    0.1150
   3517 HE2       -61.9040   -8.7720  -42.8940 H       228 PHE    0.5100
   3518 HZ        -63.4530   -8.4540  -41.0060 H       228 PHE   -0.5100
   3519 N         -58.8100  -12.7130  -43.2820 N.am    229 ALA   -0.4700
   3520 CA        -58.9700  -12.7050  -44.7280 C.3     229 ALA    0.3100
   3521 C         -59.2720  -14.1080  -45.2440 C.2     229 ALA    0.0700
   3522 O         -60.0340  -14.2840  -46.1910 O.2     229 ALA    0.0900
   3523 CB        -57.7200  -12.1510  -45.3980 C.3     229 ALA   -0.2700
   3524 HN        -57.9310  -12.3970  -42.9350 H       229 ALA    0.0900
   3525 HA        -59.8260  -12.0940  -44.9690 H       229 ALA    0.0900
   3526 HB1       -56.8390  -12.7780  -45.1400 H       229 ALA    0.0900
   3527 HB2       -57.5310  -11.1140  -45.0480 H       229 ALA    0.5100
   3528 HB3       -57.8480  -12.1560  -46.5010 H       229 ALA   -0.5100
   3529 N         -58.6730  -15.1070  -44.6030 N.am    230 LEU   -0.4700
   3530 CA        -58.8510  -16.4960  -45.0030 C.3     230 LEU    0.3100
   3531 C         -60.2820  -16.9790  -44.7790 C.2     230 LEU    0.0700
   3532 O         -60.7360  -17.9220  -45.4260 O.2     230 LEU    0.0900
   3533 CB        -57.8660  -17.3940  -44.2460 C.3     230 LEU   -0.1800
   3534 CG        -57.8330  -18.8760  -44.6240 C.3     230 LEU    0.0900
   3535 CD1       -57.5210  -19.0460  -46.1010 C.3     230 LEU    0.0900
   3536 CD2       -56.8210  -19.6230  -43.7680 C.3     230 LEU   -0.0900
   3537 HN        -58.0770  -14.9510  -43.8190 H       230 LEU    0.0900
   3538 HA        -58.6820  -16.5650  -46.0670 H       230 LEU   -0.2700
   3539 HB1       -58.1160  -17.3290  -43.1660 H       230 LEU    0.0900
   3540 HB2       -56.8480  -16.9830  -44.4060 H       230 LEU    0.0900
   3541 HG        -58.8200  -19.3340  -44.4010 H       230 LEU    0.0900
   3542 HD11      -56.5310  -18.5990  -46.3360 H       230 LEU   -0.2700
   3543 HD12      -58.2950  -18.5350  -46.7120 H       230 LEU    0.0900
   3544 HD13      -57.4920  -20.1260  -46.3600 H       230 LEU    0.0900
   3545 HD21      -57.0910  -19.5380  -42.6940 H       230 LEU    0.0900
   3546 HD22      -55.8080  -19.1900  -43.9150 H       230 LEU    0.5100
   3547 HD23      -56.8110  -20.6980  -44.0470 H       230 LEU   -0.5100
   3548 N         -60.9940  -16.3250  -43.8630 N.am    231 CYS   -0.4700
   3549 CA        -62.3500  -16.7330  -43.5190 C.3     231 CYS    0.3100
   3550 C         -63.4040  -15.8030  -44.1090 C.2     231 CYS    0.0700
   3551 O         -64.6010  -16.0850  -44.0340 O.2     231 CYS    0.0900
   3552 CB        -62.5200  -16.8040  -41.9990 C.3     231 CYS   -0.1100
   3553 SG        -61.5380  -18.0860  -41.1880 S.3     231 CYS    0.0900
   3554 HN        -60.6340  -15.5330  -43.3760 H       231 CYS    0.0900
   3555 HA        -62.5320  -17.7010  -43.9620 H       231 CYS   -0.2300
   3556 HB1       -63.5940  -16.9830  -41.7820 H       231 CYS    0.1600
   3557 HB2       -62.2400  -15.8160  -41.5760 H       231 CYS    0.5100
   3558 HG1       -60.3740  -17.4880  -41.3950 H       231 CYS   -0.5100
   3559 N         -62.9600  -14.6970  -44.6990 N.am    232 TRP   -0.4700
   3560 CA        -63.8840  -13.7240  -45.2690 C.3     232 TRP    0.3100
   3561 C         -63.7640  -13.6000  -46.7850 C.2     232 TRP    0.0700
   3562 O         -64.7480  -13.3180  -47.4670 O.2     232 TRP    0.0900
   3563 CB        -63.7090  -12.3560  -44.5980 C.3     232 TRP   -0.1800
   3564 CG        -64.2380  -12.3200  -43.1970 C.ar    232 TRP    0.0900
   3565 CD1       -63.5730  -12.6720  -42.0590 C.ar    232 TRP    0.0900
   3566 CD2       -65.5480  -11.9120  -42.7860 C.ar    232 TRP   -0.0300
   3567 CE2       -65.6070  -12.0420  -41.3830 C.ar    232 TRP   -0.1500
   3568 CE3       -66.6790  -11.4510  -43.4690 C.ar    232 TRP    0.2200
   3569 NE1       -64.3890  -12.5050  -40.9640 N.ar    232 TRP   -0.5100
   3570 CZ2       -66.7490  -11.7250  -40.6530 C.ar    232 TRP    0.3700
   3571 CZ3       -67.8120  -11.1360  -42.7400 C.ar    232 TRP    0.2400
   3572 CH2       -67.8400  -11.2750  -41.3480 C.ar    232 TRP    0.1100
   3573 HN        -61.9890  -14.4860  -44.7760 H       232 TRP   -0.2500
   3574 HA        -64.8880  -14.0890  -45.1190 H       232 TRP    0.1700
   3575 HB1       -64.2480  -11.5910  -45.1960 H       232 TRP   -0.2000
   3576 HB2       -62.6270  -12.1040  -44.5720 H       232 TRP    0.1400
   3577 HD1       -62.5550  -13.0300  -42.0210 H       232 TRP   -0.2700
   3578 HE1       -64.1400  -12.6880  -40.0390 H       232 TRP    0.1600
   3579 HE3       -66.6840  -11.3360  -44.5430 H       232 TRP   -0.1400
   3580 HZ2       -66.7910  -11.8230  -39.5780 H       232 TRP    0.1400
   3581 HZ3       -68.6900  -10.7770  -43.2560 H       232 TRP    0.5100
   3582 HH2       -68.7420  -11.0230  -40.8110 H       232 TRP   -0.5100
   3583 N         -62.5630  -13.8160  -47.3150 N.am    233 LEU   -0.4700
   3584 CA        -62.3490  -13.7540  -48.7560 C.3     233 LEU    0.3100
   3585 C         -63.3140  -14.6530  -49.5270 C.2     233 LEU    0.0700
   3586 O         -63.9740  -14.1900  -50.4540 O.2     233 LEU    0.0900
   3587 CB        -60.8990  -14.0870  -49.1260 C.3     233 LEU   -0.1800
   3588 CG        -59.8700  -12.9710  -48.9380 C.3     233 LEU    0.0900
   3589 CD1       -58.5020  -13.4250  -49.4200 C.3     233 LEU    0.0900
   3590 CD2       -60.3080  -11.7130  -49.6700 C.3     233 LEU   -0.0900
   3591 HN        -61.7640  -14.0260  -46.7570 H       233 LEU    0.0900
   3592 HA        -62.5960  -12.7550  -49.0840 H       233 LEU   -0.2700
   3593 HB1       -60.8820  -14.3870  -50.1950 H       233 LEU    0.0900
   3594 HB2       -60.5810  -14.9500  -48.5050 H       233 LEU    0.0900
   3595 HG        -59.8110  -12.7010  -47.8620 H       233 LEU    0.0900
   3596 HD11      -58.5460  -13.6910  -50.4980 H       233 LEU   -0.2700
   3597 HD12      -58.1770  -14.3200  -48.8470 H       233 LEU    0.0900
   3598 HD13      -57.7620  -12.6070  -49.2860 H       233 LEU    0.0900
   3599 HD21      -61.1880  -11.2620  -49.1630 H       233 LEU    0.0900
   3600 HD22      -60.5910  -11.9620  -50.7160 H       233 LEU    0.5100
   3601 HD23      -59.4820  -10.9690  -49.6740 H       233 LEU   -0.5100
   3602 N         -63.4090  -15.9370  -49.1460 N.am    234 PRO   -0.2900
   3603 CA        -64.3190  -16.8530  -49.8380 C.3     234 PRO    0.0000
   3604 C         -65.7210  -16.2740  -49.9640 C.2     234 PRO    0.0900
   3605 O         -66.3210  -16.3330  -51.0360 O.2     234 PRO    0.0900
   3606 CB        -64.3470  -18.0780  -48.9230 C.3     234 PRO    0.0200
   3607 CG        -63.0330  -18.0530  -48.2360 C.3     234 PRO    0.0900
   3608 CD        -62.7070  -16.6020  -48.0330 C.3     234 PRO   -0.1800
   3609 HA        -63.9690  -17.0460  -50.8400 H       234 PRO    0.0900
   3610 HB1       -64.4680  -19.0110  -49.5120 H       234 PRO    0.0900
   3611 HB2       -65.1780  -18.0060  -48.1890 H       234 PRO   -0.1800
   3612 HG1       -63.0940  -18.5790  -47.2600 H       234 PRO    0.0900
   3613 HG2       -62.2580  -18.5430  -48.8620 H       234 PRO    0.0900
   3614 HD1       -63.0920  -16.2290  -47.0610 H       234 PRO    0.5100
   3615 HD2       -61.6150  -16.4160  -48.1060 H       234 PRO   -0.5100
   3616 N         -66.2360  -15.7140  -48.8720 N.am    235 LEU   -0.4700
   3617 CA        -67.5680  -15.1240  -48.8720 C.3     235 LEU    0.3100
   3618 C         -67.6610  -13.9120  -49.7980 C.2     235 LEU    0.0700
   3619 O         -68.6670  -13.7240  -50.4810 O.2     235 LEU    0.0900
   3620 CB        -67.9900  -14.7520  -47.4470 C.3     235 LEU   -0.1800
   3621 CG        -69.4160  -14.2270  -47.2650 C.3     235 LEU    0.0900
   3622 CD1       -70.4270  -15.1510  -47.9260 C.3     235 LEU    0.0900
   3623 CD2       -69.7350  -14.0420  -45.7910 C.3     235 LEU   -0.0900
   3624 HN        -65.7340  -15.6720  -48.0110 H       235 LEU    0.0900
   3625 HA        -68.2540  -15.8450  -49.2900 H       235 LEU   -0.2700
   3626 HB1       -67.2920  -13.9690  -47.0820 H       235 LEU    0.0900
   3627 HB2       -67.8800  -15.6570  -46.8140 H       235 LEU    0.0900
   3628 HG        -69.4930  -13.2150  -47.7190 H       235 LEU    0.0900
   3629 HD11      -70.3690  -16.1660  -47.4760 H       235 LEU   -0.2700
   3630 HD12      -70.2130  -15.2320  -49.0130 H       235 LEU    0.0900
   3631 HD13      -71.4550  -14.7550  -47.7770 H       235 LEU    0.0900
   3632 HD21      -69.0290  -13.3140  -45.3360 H       235 LEU    0.0900
   3633 HD22      -69.6360  -15.0120  -45.2570 H       235 LEU    0.5100
   3634 HD23      -70.7690  -13.6540  -45.6730 H       235 LEU   -0.5100
   3635 N         -66.6140  -13.0900  -49.8250 N.am    236 HSD   -0.4700
   3636 CA        -66.5780  -11.9330  -50.7130 C.3     236 HSD    0.3100
   3637 C         -66.3330  -12.3670  -52.1520 C.2     236 HSD    0.0700
   3638 O         -66.9460  -11.8420  -53.0800 O.2     236 HSD    0.0900
   3639 CB        -65.5010  -10.9370  -50.2760 C.3     236 HSD   -0.0900
   3640 CG        -65.8180  -10.2230  -48.9980 C.ar    236 HSD    0.0900
   3641 CD2       -66.6040   -9.0940  -48.9510 C.ar    236 HSD    0.0900
   3642 ND1       -65.4430  -10.4770  -47.7200 N.ar    236 HSD   -0.3600
   3643 CE1       -66.0120   -9.5050  -46.9330 C.ar    236 HSD    0.3200
   3644 NE2       -66.7060   -8.6820  -47.6950 N.ar    236 HSD   -0.0500
   3645 HN        -65.8140  -13.2260  -49.2450 H       236 HSD    0.2500
   3646 HA        -67.5510  -11.4650  -50.6890 H       236 HSD    0.1300
   3647 HB1       -65.3750  -10.1760  -51.0760 H       236 HSD   -0.7000
   3648 HB2       -64.5440  -11.4850  -50.1390 H       236 HSD    0.2200
   3649 HD1       -64.8600  -11.2310  -47.4200 H       236 HSD    0.1000
   3650 HD2       -67.1020   -8.5530  -49.7460 H       236 HSD    0.5100
   3651 HE1       -65.8940   -9.4480  -45.8510 H       236 HSD   -0.5100
   3652 N         -65.4340  -13.3290  -52.3300 N.am    237 ILE   -0.4700
   3653 CA        -65.1400  -13.8870  -53.6410 C.3     237 ILE    0.3100
   3654 C         -66.4200  -14.3590  -54.3160 C.2     237 ILE    0.0700
   3655 O         -66.6130  -14.1670  -55.5160 O.2     237 ILE    0.0900
   3656 CB        -64.1490  -15.0610  -53.5420 C.3     237 ILE   -0.0900
   3657 CG1       -62.7610  -14.5500  -53.1530 C.3     237 ILE    0.0900
   3658 CG2       -64.0810  -15.8160  -54.8580 C.3     237 ILE   -0.2700
   3659 CD        -61.7150  -15.6370  -53.0350 C.3     237 ILE    0.0900
   3660 HN        -64.9170  -13.7130  -51.5680 H       237 ILE    0.0900
   3661 HA        -64.7240  -13.0990  -54.2500 H       237 ILE    0.0900
   3662 HB        -64.4770  -15.7520  -52.7370 H       237 ILE   -0.1800
   3663 HG11      -62.8390  -14.0300  -52.1750 H       237 ILE    0.0900
   3664 HG12      -62.4260  -13.8210  -53.9210 H       237 ILE    0.0900
   3665 HG21      -63.7450  -15.1370  -55.6710 H       237 ILE   -0.2700
   3666 HG22      -65.0850  -16.2130  -55.1190 H       237 ILE    0.0900
   3667 HG23      -63.3570  -16.6550  -54.7750 H       237 ILE    0.0900
   3668 HD1       -61.4710  -16.0440  -54.0400 H       237 ILE    0.0900
   3669 HD2       -62.1000  -16.4650  -52.4020 H       237 ILE    0.5100
   3670 HD3       -60.7870  -15.2220  -52.5850 H       237 ILE   -0.5100
   3671 N         -67.2990  -14.9760  -53.5280 N.am    238 ILE   -0.4700
   3672 CA        -68.5970  -15.4180  -54.0180 C.3     238 ILE    0.3100
   3673 C         -69.4150  -14.2470  -54.5580 C.2     238 ILE    0.0700
   3674 O         -70.0020  -14.3300  -55.6360 O.2     238 ILE    0.0900
   3675 CB        -69.3970  -16.1360  -52.9150 C.3     238 ILE   -0.0900
   3676 CG1       -68.8180  -17.5310  -52.6650 C.3     238 ILE    0.0900
   3677 CG2       -70.8640  -16.2320  -53.2920 C.3     238 ILE   -0.2700
   3678 CD        -69.6210  -18.3610  -51.6860 C.3     238 ILE    0.0900
   3679 HN        -67.1080  -15.1630  -52.5680 H       238 ILE    0.0900
   3680 HA        -68.4270  -16.0850  -54.8500 H       238 ILE    0.0900
   3681 HB        -69.2970  -15.5740  -51.9630 H       238 ILE   -0.1800
   3682 HG11      -67.7860  -17.4180  -52.2680 H       238 ILE    0.0900
   3683 HG12      -68.7720  -18.0730  -53.6330 H       238 ILE    0.0900
   3684 HG21      -70.9700  -16.6370  -54.3210 H       238 ILE   -0.2700
   3685 HG22      -71.3300  -15.2230  -53.2590 H       238 ILE    0.0900
   3686 HG23      -71.3930  -16.9100  -52.5870 H       238 ILE    0.0900
   3687 HD1       -70.5020  -18.8070  -52.1960 H       238 ILE    0.0900
   3688 HD2       -69.9800  -17.7210  -50.8530 H       238 ILE    0.5100
   3689 HD3       -68.9920  -19.1830  -51.2820 H       238 ILE   -0.5100
   3690 N         -69.4420  -13.1510  -53.8040 N.am    239 ASN   -0.4700
   3691 CA        -70.1960  -11.9670  -54.1970 C.3     239 ASN    0.3100
   3692 C         -69.5840  -11.2440  -55.3910 C.2     239 ASN    0.0700
   3693 O         -70.2830  -10.5540  -56.1320 O.2     239 ASN    0.0900
   3694 CB        -70.3390  -11.0040  -53.0150 C.3     239 ASN   -0.1800
   3695 CG        -71.1320  -11.6050  -51.8700 C.2     239 ASN    0.0900
   3696 ND2       -71.1480  -10.9090  -50.7350 N.am    239 ASN    0.0900
   3697 OD1       -71.7200  -12.6780  -52.0010 O.2     239 ASN    0.5500
   3698 HN        -68.9500  -13.0900  -52.9390 H       239 ASN   -0.5500
   3699 HA        -71.1680  -12.2870  -54.5400 H       239 ASN   -0.6200
   3700 HB1       -70.8580  -10.0840  -53.3590 H       239 ASN    0.3200
   3701 HB2       -69.3280  -10.7350  -52.6420 H       239 ASN    0.3000
   3702 HD21      -71.6530  -11.2550  -49.9440 H       239 ASN    0.5100
   3703 HD22      -70.6550  -10.0420  -50.6730 H       239 ASN   -0.5100
   3704 N         -68.2760  -11.4020  -55.5780 N.am    240 CYS   -0.4700
   3705 CA        -67.5940  -10.8060  -56.7180 C.3     240 CYS    0.3100
   3706 C         -67.9870  -11.5120  -58.0090 C.2     240 CYS    0.0700
   3707 O         -68.0890  -10.8880  -59.0650 O.2     240 CYS    0.0900
   3708 CB        -66.0760  -10.8590  -56.5270 C.3     240 CYS   -0.1100
   3709 SG        -65.4660   -9.8280  -55.1770 S.3     240 CYS    0.0900
   3710 HN        -67.7090  -11.9300  -54.9510 H       240 CYS    0.0900
   3711 HA        -67.9250   -9.7820  -56.8080 H       240 CYS   -0.2300
   3712 HB1       -65.5990  -10.5330  -57.4750 H       240 CYS    0.1600
   3713 HB2       -65.7890  -11.9130  -56.3360 H       240 CYS    0.5100
   3714 HG1       -65.9810  -10.5800  -54.2160 H       240 CYS   -0.5100
   3715 N         -68.2060  -12.8210  -57.9190 N.am    241 PHE   -0.4700
   3716 CA        -68.6510  -13.6100  -59.0600 C.3     241 PHE    0.3100
   3717 C         -70.0850  -13.2550  -59.4380 C.2     241 PHE    0.0700
   3718 O         -70.3990  -13.0480  -60.6100 O.2     241 PHE    0.0900
   3719 CB        -68.5500  -15.1080  -58.7490 C.3     241 PHE   -0.1800
   3720 CG        -67.1870  -15.6930  -59.0020 C.ar    241 PHE    0.0900
   3721 CD1       -66.0440  -15.0610  -58.5360 C.ar    241 PHE    0.0900
   3722 CD2       -67.0520  -16.8890  -59.6920 C.ar    241 PHE    0.0000
   3723 CE1       -64.7910  -15.6030  -58.7670 C.ar    241 PHE   -0.1150
   3724 CE2       -65.8040  -17.4360  -59.9250 C.ar    241 PHE    0.1150
   3725 CZ        -64.6720  -16.7940  -59.4610 C.ar    241 PHE   -0.1150
   3726 HN        -68.0760  -13.3220  -57.0660 H       241 PHE    0.1150
   3727 HA        -68.0290  -13.3580  -59.9060 H       241 PHE   -0.1150
   3728 HB1       -69.2690  -15.6630  -59.3890 H       241 PHE    0.1150
   3729 HB2       -68.7840  -15.2750  -57.6770 H       241 PHE   -0.1150
   3730 HD1       -66.1310  -14.1350  -57.9890 H       241 PHE    0.1150
   3731 HD2       -67.9330  -17.3980  -60.0530 H       241 PHE   -0.1150
   3732 HE1       -63.9070  -15.0990  -58.4050 H       241 PHE    0.1150
   3733 HE2       -65.7130  -18.3650  -60.4680 H       241 PHE    0.5100
   3734 HZ        -63.6970  -17.2200  -59.6410 H       241 PHE   -0.5100
   3735 N         -70.9540  -13.1810  -58.4320 N.am    242 THR   -0.4700
   3736 CA        -72.3630  -12.8830  -58.6520 C.3     242 THR    0.3100
   3737 C         -72.5630  -11.5020  -59.2720 C.2     242 THR    0.0700
   3738 O         -73.3480  -11.3380  -60.2050 O.2     242 THR    0.0900
   3739 CB        -73.1690  -12.9780  -57.3400 C.3     242 THR    0.1400
   3740 CG2       -74.6300  -12.6250  -57.5830 C.3     242 THR    0.0900
   3741 OG1       -73.0840  -14.3090  -56.8180 O.3     242 THR   -0.6600
   3742 HN        -70.6800  -13.3270  -57.4860 H       242 THR    0.4300
   3743 HA        -72.7430  -13.5910  -59.3730 H       242 THR   -0.2700
   3744 HB        -72.7570  -12.2680  -56.5910 H       242 THR    0.0900
   3745 HG1       -72.1800  -14.4170  -56.5150 H       242 THR    0.0900
   3746 HG21      -74.9220  -12.9000  -58.6190 H       242 THR    0.0900
   3747 HG22      -74.7830  -11.5330  -57.4490 H       242 THR    0.5100
   3748 HG23      -75.2770  -13.1820  -56.8720 H       242 THR   -0.5100
   3749 N         -71.8430  -10.5110  -58.7530 N.am    243 PHE   -0.4700
   3750 CA        -71.9760   -9.1350  -59.2130 C.3     243 PHE    0.3100
   3751 C         -71.3130   -8.9010  -60.5640 C.2     243 PHE    0.0700
   3752 O         -71.9850   -8.6520  -61.5620 O.2     243 PHE    0.0900
   3753 CB        -71.3910   -8.1720  -58.1750 C.3     243 PHE   -0.1800
   3754 CG        -71.4790   -6.7240  -58.5720 C.ar    243 PHE    0.0900
   3755 CD1       -72.5560   -5.9480  -58.1770 C.ar    243 PHE    0.0900
   3756 CD2       -70.4790   -6.1360  -59.3300 C.ar    243 PHE    0.0000
   3757 CE1       -72.6370   -4.6140  -58.5350 C.ar    243 PHE   -0.1150
   3758 CE2       -70.5550   -4.8030  -59.6930 C.ar    243 PHE    0.1150
   3759 CZ        -71.6360   -4.0420  -59.2950 C.ar    243 PHE   -0.1150
   3760 HN        -71.1790  -10.6670  -58.0260 H       243 PHE    0.1150
   3761 HA        -73.0270   -8.9320  -59.3650 H       243 PHE   -0.1150
   3762 HB1       -70.3150   -8.4060  -58.0260 H       243 PHE    0.1150
   3763 HB2       -71.9440   -8.2850  -57.2180 H       243 PHE   -0.1150
   3764 HD1       -73.3410   -6.3890  -57.5820 H       243 PHE    0.1150
   3765 HD2       -69.6300   -6.7250  -59.6430 H       243 PHE   -0.1150
   3766 HE1       -73.4820   -4.0210  -58.2210 H       243 PHE    0.1150
   3767 HE2       -69.7700   -4.3580  -60.2870 H       243 PHE    0.5100
   3768 HZ        -71.6980   -3.0010  -59.5770 H       243 PHE   -0.5100
   3769 N         -69.9830   -8.9730  -60.5900 N.am    244 PHE   -0.4700
   3770 CA        -69.2210   -8.6840  -61.8000 C.3     244 PHE    0.3100
   3771 C         -69.5980   -9.5970  -62.9630 C.2     244 PHE    0.0700
   3772 O         -69.4430   -9.2300  -64.1290 O.2     244 PHE    0.0900
   3773 CB        -67.7170   -8.7700  -61.5300 C.3     244 PHE   -0.1800
   3774 CG        -67.1980   -7.6770  -60.6440 C.ar    244 PHE    0.0900
   3775 CD1       -66.9930   -7.9010  -59.2920 C.ar    244 PHE    0.0900
   3776 CD2       -66.9150   -6.4230  -61.1640 C.ar    244 PHE    0.0000
   3777 CE1       -66.5160   -6.8970  -58.4750 C.ar    244 PHE   -0.1150
   3778 CE2       -66.4370   -5.4130  -60.3500 C.ar    244 PHE    0.1150
   3779 CZ        -66.2370   -5.6500  -59.0040 C.ar    244 PHE   -0.1150
   3780 HN        -69.4500   -9.2290  -59.7870 H       244 PHE    0.1150
   3781 HA        -69.4860   -7.6890  -62.1310 H       244 PHE   -0.1150
   3782 HB1       -67.1670   -8.7010  -62.4940 H       244 PHE    0.1150
   3783 HB2       -67.4890   -9.7340  -61.0290 H       244 PHE   -0.1150
   3784 HD1       -67.2100   -8.8720  -58.8740 H       244 PHE    0.1150
   3785 HD2       -67.0680   -6.2340  -62.2160 H       244 PHE   -0.1150
   3786 HE1       -66.3610   -7.0840  -57.4220 H       244 PHE    0.1150
   3787 HE2       -66.2220   -4.4410  -60.7670 H       244 PHE    0.5100
   3788 HZ        -65.8630   -4.8620  -58.3660 H       244 PHE   -0.5100
   3789 N         -70.0930  -10.7890  -62.6430 N.am    245 CYS   -0.4700
   3790 CA        -70.4810  -11.7450  -63.6690 C.3     245 CYS    0.3100
   3791 C         -71.8940  -12.2710  -63.4370 C.2     245 CYS    0.0700
   3792 O         -72.0770  -13.3240  -62.8240 O.2     245 CYS    0.0900
   3793 CB        -69.4840  -12.9070  -63.7200 C.3     245 CYS   -0.1000
   3794 SG        -69.7510  -14.0550  -65.0910 S.3     245 CYS    0.0900
   3795 HN        -70.2190  -11.0790  -61.6960 H       245 CYS    0.0900
   3796 HA        -70.5050  -11.2280  -64.6160 H       245 CYS   -0.0800
   3797 HB1       -69.5570  -13.4670  -62.7650 H       245 CYS    0.5100
   3798 HB2       -68.4620  -12.4820  -63.8020 H       245 CYS   -0.5100
   3799 N         -72.9010  -11.5340  -63.9290 N.am    246 PRO   -0.2900
   3800 CA        -74.3040  -11.9370  -63.7980 C.3     246 PRO    0.0000
   3801 C         -74.5560  -13.2720  -64.4810 C.2     246 PRO    0.0900
   3802 O         -75.4770  -13.9960  -64.1070 O.2     246 PRO    0.0900
   3803 CB        -75.0590  -10.8210  -64.5240 C.3     246 PRO    0.0200
   3804 CG        -74.1330   -9.6520  -64.5010 C.3     246 PRO    0.0900
   3805 CD        -72.7620  -10.2390  -64.6160 C.3     246 PRO   -0.1800
   3806 HA        -74.5660  -12.0550  -62.7580 H       246 PRO    0.0900
   3807 HB1       -76.0090  -10.5820  -64.0000 H       246 PRO    0.0900
   3808 HB2       -75.2920  -11.1180  -65.5690 H       246 PRO   -0.1800
   3809 HG1       -74.3410   -8.9690  -65.3520 H       246 PRO    0.0900
   3810 HG2       -74.2390   -9.0850  -63.5520 H       246 PRO    0.0900
   3811 HD1       -72.4710  -10.3970  -65.6750 H       246 PRO    0.5100
   3812 HD2       -72.0030   -9.6120  -64.1030 H       246 PRO   -0.5100
   3813 N         -73.7390  -13.5910  -65.4830 N.am    247 ASP   -0.4700
   3814 CA        -73.8490  -14.8650  -66.1800 C.3     247 ASP    0.3100
   3815 C         -73.3710  -16.0120  -65.2990 C.2     247 ASP    0.0700
   3816 O         -73.9780  -17.0840  -65.2740 O.2     247 ASP    0.0900
   3817 CB        -73.0560  -14.8370  -67.4880 C.3     247 ASP   -0.2800
   3818 CG        -73.7140  -13.9760  -68.5510 C.2     247 ASP    0.0900
   3819 OD1       -74.8590  -13.5280  -68.3320 O.co2   247 ASP    0.0900
   3820 OD2       -73.0860  -13.7540  -69.6080 O.co2   247 ASP    0.6200
   3821 HN        -73.0200  -12.9760  -65.7990 H       247 ASP   -0.7600
   3822 HA        -74.8950  -15.0460  -66.3810 H       247 ASP   -0.7600
   3823 HB1       -72.9650  -15.8730  -67.8780 H       247 ASP    0.5100
   3824 HB2       -72.0400  -14.4340  -67.2860 H       247 ASP   -0.5100
   3825 N         -72.2820  -15.7790  -64.5730 N.am    248 CYS   -0.4700
   3826 CA        -71.7130  -16.7910  -63.6920 C.3     248 CYS    0.3100
   3827 C         -72.7620  -17.3210  -62.7250 C.2     248 CYS    0.0700
   3828 O         -73.3020  -16.5740  -61.9090 O.2     248 CYS    0.0900
   3829 CB        -70.5210  -16.2190  -62.9180 C.3     248 CYS   -0.1000
   3830 SG        -69.1610  -15.6400  -63.9640 S.3     248 CYS    0.0900
   3831 HN        -71.8060  -14.9030  -64.5970 H       248 CYS    0.0900
   3832 HA        -71.4010  -17.6270  -64.3000 H       248 CYS   -0.0800
   3833 HB1       -70.1390  -17.0100  -62.2390 H       248 CYS    0.5100
   3834 HB2       -70.8840  -15.3710  -62.3010 H       248 CYS   -0.5100
   3835 N         -73.0500  -18.6190  -62.8280 N.am    249 SER   -0.4700
   3836 CA        -74.0630  -19.2620  -62.0020 C.3     249 SER    0.3100
   3837 C         -74.0320  -18.7590  -60.5650 C.2     249 SER    0.0700
   3838 O         -73.0580  -18.9690  -59.8420 O.2     249 SER    0.0900
   3839 CB        -73.8970  -20.7840  -62.0320 C.3     249 SER    0.0500
   3840 OG        -72.6080  -21.1670  -61.5870 O.3     249 SER    0.0900
   3841 HN        -72.5810  -19.2100  -63.4790 H       249 SER    0.0900
   3842 HA        -75.0340  -18.9820  -62.3850 H       249 SER   -0.6600
   3843 HB1       -74.0380  -21.1530  -63.0700 H       249 SER    0.4300
   3844 HB2       -74.6550  -21.2530  -61.3670 H       249 SER    0.5100
   3845 HG1       -72.4670  -20.7080  -60.7560 H       249 SER   -0.5100
   3846 N         -75.1020  -18.0820  -60.1550 N.am    250 HSE   -0.4700
   3847 CA        -75.2000  -17.5530  -58.8030 C.3     250 HSE    0.3100
   3848 C         -74.9380  -18.6610  -57.7900 C.2     250 HSE    0.0700
   3849 O         -75.5350  -19.7370  -57.8640 O.2     250 HSE    0.0900
   3850 CB        -76.5770  -16.9270  -58.5600 C.3     250 HSE   -0.0800
   3851 CG        -76.9410  -15.8610  -59.5490 C.ar    250 HSE    0.0900
   3852 CD2       -77.8070  -15.8720  -60.5910 C.ar    250 HSE    0.0900
   3853 ND1       -76.3950  -14.5960  -59.5140 N.ar    250 HSE   -0.7000
   3854 CE1       -76.9020  -13.8760  -60.4990 C.ar    250 HSE    0.2200
   3855 NE2       -77.7620  -14.6250  -61.1680 N.ar    250 HSE    0.2500
   3856 HN        -75.8810  -17.9060  -60.7540 H       250 HSE    0.1300
   3857 HA        -74.4240  -16.8130  -58.6760 H       250 HSE   -0.3600
   3858 HB1       -76.5890  -16.4770  -57.5450 H       250 HSE    0.3200
   3859 HB2       -77.3460  -17.7280  -58.6140 H       250 HSE   -0.0500
   3860 HD2       -78.4390  -16.6740  -60.9500 H       250 HSE    0.0900
   3861 HE1       -76.6680  -12.8390  -60.7390 H       250 HSE    0.5100
   3862 HE2       -78.3000  -14.3440  -61.9640 H       250 HSE   -0.5100
   3863 N         -74.0350  -18.3960  -56.8490 N.am    251 ALA   -0.4700
   3864 CA        -73.6360  -19.3880  -55.8590 C.3     251 ALA    0.3100
   3865 C         -74.8340  -20.0440  -55.1800 C.2     251 ALA    0.0700
   3866 O         -75.7390  -19.3550  -54.7050 O.2     251 ALA    0.0900
   3867 CB        -72.7190  -18.7550  -54.8220 C.3     251 ALA   -0.2700
   3868 HN        -73.5910  -17.5060  -56.7790 H       251 ALA    0.0900
   3869 HA        -73.1260  -20.1890  -56.3730 H       251 ALA    0.0900
   3870 HB1       -73.1720  -17.8180  -54.4330 H       251 ALA    0.0900
   3871 HB2       -71.7380  -18.5100  -55.2830 H       251 ALA    0.5100
   3872 HB3       -72.5680  -19.4550  -53.9730 H       251 ALA   -0.5100
   3873 N         -74.8430  -21.3850  -55.1380 N.am    252 PRO   -0.2900
   3874 CA        -75.9060  -22.1650  -54.4980 C.3     252 PRO    0.0000
   3875 C         -76.0480  -21.8110  -53.0220 C.2     252 PRO    0.0900
   3876 O         -75.2070  -21.0970  -52.4790 O.2     252 PRO    0.0900
   3877 CB        -75.4250  -23.6150  -54.6450 C.3     252 PRO    0.0200
   3878 CG        -73.9710  -23.5250  -55.0010 C.3     252 PRO    0.0900
   3879 CD        -73.8190  -22.2470  -55.7500 C.3     252 PRO   -0.1800
   3880 HA        -76.8560  -21.9570  -54.9630 H       252 PRO    0.0900
   3881 HB1       -75.9920  -24.1350  -55.4480 H       252 PRO    0.0900
   3882 HB2       -75.5600  -24.1700  -53.6930 H       252 PRO   -0.1800
   3883 HG1       -73.3450  -23.5160  -54.0830 H       252 PRO    0.0900
   3884 HG2       -73.6690  -24.3870  -55.6330 H       252 PRO    0.0900
   3885 HD1       -72.8110  -21.8050  -55.6090 H       252 PRO    0.5100
   3886 HD2       -74.0270  -22.3790  -56.8330 H       252 PRO   -0.5100
   3887 N         -77.1030  -22.3100  -52.3820 N.am    253 LEU   -0.4700
   3888 CA        -77.3450  -22.0190  -50.9740 C.3     253 LEU    0.3100
   3889 C         -76.4730  -22.8740  -50.0600 C.2     253 LEU    0.0700
   3890 O         -75.9810  -22.4030  -49.0330 O.2     253 LEU    0.0900
   3891 CB        -78.8240  -22.2120  -50.6310 C.3     253 LEU   -0.1800
   3892 CG        -79.8050  -21.3280  -51.4040 C.3     253 LEU    0.0900
   3893 CD1       -81.2420  -21.6450  -51.0170 C.3     253 LEU    0.0900
   3894 CD2       -79.4960  -19.8560  -51.1790 C.3     253 LEU   -0.0900
   3895 HN        -77.7700  -22.9000  -52.8320 H       253 LEU    0.0900
   3896 HA        -77.0460  -20.9990  -50.7880 H       253 LEU   -0.2700
   3897 HB1       -78.9550  -22.0060  -49.5480 H       253 LEU    0.0900
   3898 HB2       -79.0880  -23.2730  -50.8290 H       253 LEU    0.0900
   3899 HG        -79.6720  -21.5000  -52.4940 H       253 LEU    0.0900
   3900 HD11      -81.3920  -21.4690  -49.9310 H       253 LEU   -0.2700
   3901 HD12      -81.4670  -22.7100  -51.2380 H       253 LEU    0.0900
   3902 HD13      -81.9390  -20.9900  -51.5820 H       253 LEU    0.0900
   3903 HD21      -78.4650  -19.6240  -51.5230 H       253 LEU    0.0900
   3904 HD22      -79.5710  -19.6150  -50.0970 H       253 LEU    0.5100
   3905 HD23      -80.2110  -19.2270  -51.7520 H       253 LEU   -0.5100
   3906 N         -76.2720  -24.1340  -50.4410 N.am    254 TRP   -0.4700
   3907 CA        -75.4540  -25.0470  -49.6550 C.3     254 TRP    0.3100
   3908 C         -73.9970  -24.6000  -49.6510 C.2     254 TRP    0.0700
   3909 O         -73.2250  -24.9670  -48.7680 O.2     254 TRP    0.0900
   3910 CB        -75.5670  -26.4690  -50.2020 C.3     254 TRP   -0.1800
   3911 CG        -75.0090  -26.6140  -51.5800 C.ar    254 TRP    0.0900
   3912 CD1       -75.6820  -26.4690  -52.7570 C.ar    254 TRP    0.0900
   3913 CD2       -73.6570  -26.9280  -51.9260 C.ar    254 TRP   -0.0300
   3914 CE2       -73.5800  -26.9580  -53.3330 C.ar    254 TRP   -0.1500
   3915 CE3       -72.5010  -27.1880  -51.1830 C.ar    254 TRP    0.2200
   3916 NE1       -74.8310  -26.6750  -53.8160 N.ar    254 TRP   -0.5100
   3917 CZ2       -72.3980  -27.2380  -54.0090 C.ar    254 TRP    0.3700
   3918 CZ3       -71.3260  -27.4660  -51.8570 C.ar    254 TRP    0.2400
   3919 CH2       -71.2830  -27.4890  -53.2560 C.ar    254 TRP    0.1100
   3920 HN        -76.6700  -24.5070  -51.2750 H       254 TRP   -0.2500
   3921 HA        -75.7980  -25.0090  -48.6310 H       254 TRP    0.1700
   3922 HB1       -76.6380  -26.7610  -50.2250 H       254 TRP   -0.2000
   3923 HB2       -75.0160  -27.1580  -49.5270 H       254 TRP    0.1400
   3924 HD1       -76.7310  -26.2270  -52.8450 H       254 TRP   -0.2700
   3925 HE1       -75.0780  -26.6280  -54.7590 H       254 TRP    0.1600
   3926 HE3       -72.5080  -27.1770  -50.1020 H       254 TRP   -0.1400
   3927 HZ2       -72.3430  -27.2620  -55.0880 H       254 TRP    0.1400
   3928 HZ3       -70.4270  -27.6680  -51.2950 H       254 TRP    0.5100
   3929 HH2       -70.3490  -27.7100  -53.7510 H       254 TRP   -0.5100
   3930 N         -73.6230  -23.8090  -50.6540 N.am    255 LEU   -0.4700
   3931 CA        -72.2800  -23.2540  -50.7340 C.3     255 LEU    0.3100
   3932 C         -72.2640  -21.8530  -50.1490 C.2     255 LEU    0.0700
   3933 O         -71.2230  -21.3520  -49.7220 O.2     255 LEU    0.0900
   3934 CB        -71.8010  -23.2160  -52.1860 C.3     255 LEU   -0.1800
   3935 CG        -70.3910  -22.6710  -52.4030 C.3     255 LEU    0.0900
   3936 CD1       -69.3700  -23.5210  -51.6630 C.3     255 LEU    0.0900
   3937 CD2       -70.0620  -22.6020  -53.8840 C.3     255 LEU   -0.0900
   3938 HN        -74.2450  -23.5600  -51.3910 H       255 LEU    0.0900
   3939 HA        -71.6250  -23.8750  -50.1400 H       255 LEU   -0.2700
   3940 HB1       -72.5060  -22.5830  -52.7630 H       255 LEU    0.0900
   3941 HB2       -71.8340  -24.2500  -52.5860 H       255 LEU    0.0900
   3942 HG        -70.3380  -21.6260  -52.0300 H       255 LEU    0.0900
   3943 HD11      -69.4060  -24.5690  -52.0330 H       255 LEU   -0.2700
   3944 HD12      -69.5940  -23.5220  -50.5750 H       255 LEU    0.0900
   3945 HD13      -68.3480  -23.1200  -51.8340 H       255 LEU    0.0900
   3946 HD21      -70.7830  -21.9350  -54.4050 H       255 LEU    0.0900
   3947 HD22      -70.1300  -23.6150  -54.3340 H       255 LEU    0.5100
   3948 HD23      -69.0380  -22.1980  -54.0270 H       255 LEU   -0.5100
   3949 N         -73.4330  -21.2160  -50.1310 N.am    256 MET   -0.4700
   3950 CA        -73.5620  -19.8750  -49.5830 C.3     256 MET    0.3100
   3951 C         -73.3990  -19.8730  -48.0680 C.2     256 MET    0.0700
   3952 O         -72.6300  -19.0850  -47.5200 O.2     256 MET    0.0900
   3953 CB        -74.9100  -19.2660  -49.9680 C.3     256 MET   -0.1800
   3954 CG        -75.0740  -17.8170  -49.5410 C.3     256 MET    0.0900
   3955 SD        -73.8630  -16.7230  -50.3110 S.3     256 MET    0.0900
   3956 CE        -74.2510  -16.9570  -52.0450 C.3     256 MET   -0.1400
   3957 HN        -74.2680  -21.6270  -50.4900 H       256 MET    0.0900
   3958 HA        -72.7530  -19.2750  -49.9730 H       256 MET    0.0900
   3959 HB1       -75.7160  -19.8660  -49.4960 H       256 MET   -0.0900
   3960 HB2       -75.0200  -19.3220  -51.0720 H       256 MET   -0.2200
   3961 HG1       -74.9720  -17.7620  -48.4360 H       256 MET    0.0900
   3962 HG2       -76.0980  -17.4840  -49.8120 H       256 MET    0.0900
   3963 HE1       -75.3400  -16.8380  -52.2350 H       256 MET    0.0900
   3964 HE2       -73.9570  -17.9770  -52.3700 H       256 MET    0.5100
   3965 HE3       -73.7110  -16.2080  -52.6640 H       256 MET   -0.5100
   3966 N         -74.1200  -20.7640  -47.3890 N.am    257 TYR   -0.4700
   3967 CA        -74.0590  -20.8360  -45.9370 C.3     257 TYR    0.3100
   3968 C         -72.6500  -21.2000  -45.4760 C.2     257 TYR    0.0700
   3969 O         -72.1820  -20.7200  -44.4470 O.2     257 TYR    0.0900
   3970 CB        -75.0750  -21.8480  -45.3960 C.3     257 TYR   -0.1800
   3971 CG        -74.5490  -23.2620  -45.3080 C.ar    257 TYR    0.0900
   3972 CD1       -73.7270  -23.6550  -44.2530 C.ar    257 TYR    0.0900
   3973 CD2       -74.8790  -24.2060  -46.2700 C.ar    257 TYR    0.0000
   3974 CE1       -73.2420  -24.9480  -44.1700 C.ar    257 TYR   -0.1150
   3975 CE2       -74.4010  -25.5000  -46.1910 C.ar    257 TYR    0.1150
   3976 CZ        -73.5840  -25.8650  -45.1400 C.ar    257 TYR   -0.1150
   3977 OH        -73.1070  -27.1550  -45.0630 O.3     257 TYR    0.1150
   3978 HN        -74.7270  -21.4140  -47.8400 H       257 TYR    0.1100
   3979 HA        -74.2650  -19.8510  -45.5460 H       257 TYR   -0.5400
   3980 HB1       -75.9610  -21.8690  -46.0650 H       257 TYR    0.4300
   3981 HB2       -75.3780  -21.5480  -44.3710 H       257 TYR   -0.1150
   3982 HD1       -73.4640  -22.9390  -43.4890 H       257 TYR    0.1150
   3983 HD2       -75.5190  -23.9250  -47.0940 H       257 TYR   -0.1150
   3984 HE1       -72.6010  -25.2360  -43.3500 H       257 TYR    0.1150
   3985 HE2       -74.6640  -26.2230  -46.9490 H       257 TYR    0.5100
   3986 HH        -73.3130  -27.5980  -45.8900 H       257 TYR   -0.5100
   3987 N         -71.9790  -22.0580  -46.2460 N.am    258 LEU   -0.4700
   3988 CA        -70.6370  -22.5070  -45.9030 C.3     258 LEU    0.3100
   3989 C         -69.6910  -21.3210  -45.7950 C.2     258 LEU    0.0700
   3990 O         -68.8220  -21.2830  -44.9220 O.2     258 LEU    0.0900
   3991 CB        -70.1260  -23.5020  -46.9450 C.3     258 LEU   -0.1800
   3992 CG        -68.7860  -24.1870  -46.6680 C.3     258 LEU    0.0900
   3993 CD1       -68.7170  -25.5290  -47.3820 C.3     258 LEU    0.0900
   3994 CD2       -67.6020  -23.3070  -47.0580 C.3     258 LEU   -0.0900
   3995 HN        -72.3650  -22.4300  -47.0870 H       258 LEU    0.0900
   3996 HA        -70.6760  -22.9690  -44.9290 H       258 LEU   -0.2700
   3997 HB1       -70.0300  -22.9590  -47.9080 H       258 LEU    0.0900
   3998 HB2       -70.8930  -24.2970  -47.0520 H       258 LEU    0.0900
   3999 HG        -68.6730  -24.3460  -45.5740 H       258 LEU    0.0900
   4000 HD11      -68.8220  -25.3840  -48.4790 H       258 LEU   -0.2700
   4001 HD12      -69.5410  -26.1870  -47.0320 H       258 LEU    0.0900
   4002 HD13      -67.7390  -26.0160  -47.1800 H       258 LEU    0.0900
   4003 HD21      -67.4090  -22.5530  -46.2660 H       258 LEU    0.0900
   4004 HD22      -67.8240  -22.7750  -48.0080 H       258 LEU    0.5100
   4005 HD23      -66.6910  -23.9300  -47.1830 H       258 LEU   -0.5100
   4006 N         -69.8640  -20.3490  -46.6870 N.am    259 ALA   -0.4700
   4007 CA        -69.0520  -19.1450  -46.6670 C.3     259 ALA    0.3100
   4008 C         -69.4910  -18.2300  -45.5320 C.2     259 ALA    0.0700
   4009 O         -68.6940  -17.4590  -44.9980 O.2     259 ALA    0.0900
   4010 CB        -69.1490  -18.4240  -47.9990 C.3     259 ALA   -0.2700
   4011 HN        -70.5540  -20.4030  -47.4040 H       259 ALA    0.0900
   4012 HA        -68.0300  -19.4310  -46.4680 H       259 ALA    0.0900
   4013 HB1       -70.2030  -18.1400  -48.2050 H       259 ALA    0.0900
   4014 HB2       -68.7950  -19.0890  -48.8160 H       259 ALA    0.5100
   4015 HB3       -68.5310  -17.5000  -47.9750 H       259 ALA   -0.5100
   4016 N         -70.7670  -18.3280  -45.1630 N.am    260 ILE   -0.4700
   4017 CA        -71.3180  -17.5480  -44.0630 C.3     260 ILE    0.3100
   4018 C         -70.8790  -18.1320  -42.7250 C.2     260 ILE    0.0700
   4019 O         -70.4810  -17.4010  -41.8150 O.2     260 ILE    0.0900
   4020 CB        -72.8520  -17.5000  -44.1240 C.3     260 ILE   -0.0900
   4021 CG1       -73.3160  -16.9230  -45.4630 C.3     260 ILE    0.0900
   4022 CG2       -73.4070  -16.6820  -42.9700 C.3     260 ILE   -0.2700
   4023 CD        -74.8200  -16.8890  -45.6270 C.3     260 ILE    0.0900
   4024 HN        -71.4030  -18.9410  -45.6240 H       260 ILE    0.0900
   4025 HA        -70.9120  -16.5500  -44.1300 H       260 ILE    0.0900
   4026 HB        -73.2540  -18.5350  -44.0690 H       260 ILE   -0.1800
   4027 HG11      -72.8850  -17.5400  -46.2810 H       260 ILE    0.0900
   4028 HG12      -72.9280  -15.8850  -45.5530 H       260 ILE    0.0900
   4029 HG21      -73.0180  -15.6420  -43.0170 H       260 ILE   -0.2700
   4030 HG22      -73.0970  -17.1330  -42.0030 H       260 ILE    0.0900
   4031 HG23      -74.5160  -16.6500  -43.0280 H       260 ILE    0.0900
   4032 HD1       -75.2610  -16.1260  -44.9490 H       260 ILE    0.0900
   4033 HD2       -75.2500  -17.8810  -45.3730 H       260 ILE    0.5100
   4034 HD3       -75.0800  -16.6250  -46.6750 H       260 ILE   -0.5100
   4035 N         -70.9560  -19.4540  -42.6070 N.am    261 VAL   -0.4700
   4036 CA        -70.5070  -20.1480  -41.4090 C.3     261 VAL    0.3100
   4037 C         -69.0080  -19.9640  -41.2300 C.2     261 VAL    0.0700
   4038 O         -68.5200  -19.8080  -40.1100 O.2     261 VAL    0.0900
   4039 CB        -70.8300  -21.6520  -41.4720 C.3     261 VAL   -0.0900
   4040 CG1       -70.2160  -22.3840  -40.2880 C.3     261 VAL    0.0900
   4041 CG2       -72.3340  -21.8710  -41.5170 C.3     261 VAL   -0.2700
   4042 HN        -71.3230  -20.0290  -43.3330 H       261 VAL    0.0900
   4043 HA        -71.0040  -19.6990  -40.5610 H       261 VAL    0.0900
   4044 HB        -70.4240  -22.0750  -42.4170 H       261 VAL    0.0900
   4045 HG11      -70.4770  -21.8640  -39.3410 H       261 VAL   -0.2700
   4046 HG12      -69.1100  -22.4050  -40.3890 H       261 VAL    0.0900
   4047 HG13      -70.6070  -23.4230  -40.2410 H       261 VAL    0.0900
   4048 HG21      -72.7650  -21.3760  -42.4130 H       261 VAL    0.0900
   4049 HG22      -72.8060  -21.4370  -40.6100 H       261 VAL    0.5100
   4050 HG23      -72.5570  -22.9580  -41.5700 H       261 VAL   -0.5100
   4051 N         -68.2780  -19.9740  -42.3430 N.am    262 LEU   -0.4700
   4052 CA        -66.8350  -19.7830  -42.3120 C.3     262 LEU    0.3100
   4053 C         -66.4710  -18.4460  -41.6770 C.2     262 LEU    0.0700
   4054 O         -65.5060  -18.3470  -40.9190 O.2     262 LEU    0.0900
   4055 CB        -66.2520  -19.8730  -43.7230 C.3     262 LEU   -0.1800
   4056 CG        -64.7270  -19.8030  -43.8200 C.3     262 LEU    0.0900
   4057 CD1       -64.0890  -20.8940  -42.9730 C.3     262 LEU    0.0900
   4058 CD2       -64.2740  -19.9120  -45.2670 C.3     262 LEU   -0.0900
   4059 HN        -68.6830  -20.1120  -43.2430 H       262 LEU    0.0900
   4060 HA        -66.4090  -20.5490  -41.6800 H       262 LEU   -0.2700
   4061 HB1       -66.6710  -19.0360  -44.3210 H       262 LEU    0.0900
   4062 HB2       -66.5790  -20.8350  -44.1690 H       262 LEU    0.0900
   4063 HG        -64.3810  -18.8100  -43.4640 H       262 LEU    0.0900
   4064 HD11      -64.5550  -21.8770  -43.2010 H       262 LEU   -0.2700
   4065 HD12      -64.2400  -20.6720  -41.8940 H       262 LEU    0.0900
   4066 HD13      -63.0020  -20.9570  -43.1930 H       262 LEU    0.0900
   4067 HD21      -64.7040  -19.0810  -45.8660 H       262 LEU    0.0900
   4068 HD22      -64.6200  -20.8750  -45.6990 H       262 LEU    0.5100
   4069 HD23      -63.1660  -19.8530  -45.3220 H       262 LEU   -0.5100
   4070 N         -67.2570  -17.4160  -41.9850 N.am    263 ALA   -0.4700
   4071 CA        -67.0280  -16.0870  -41.4340 C.3     263 ALA    0.3100
   4072 C         -67.3340  -16.0440  -39.9410 C.2     263 ALA    0.0700
   4073 O         -66.6590  -15.3500  -39.1800 O.2     263 ALA    0.0900
   4074 CB        -67.8650  -15.0560  -42.1770 C.3     263 ALA   -0.2700
   4075 HN        -68.0330  -17.5080  -42.6030 H       263 ALA    0.0900
   4076 HA        -65.9780  -15.8590  -41.5310 H       263 ALA    0.0900
   4077 HB1       -68.9450  -15.3000  -42.0820 H       263 ALA    0.0900
   4078 HB2       -67.5940  -15.0540  -43.2540 H       263 ALA    0.5100
   4079 HB3       -67.6910  -14.0460  -41.7460 H       263 ALA   -0.5100
   4080 N         -68.3540  -16.7900  -39.5280 N.am    264 HSD   -0.4700
   4081 CA        -68.7470  -16.8410  -38.1260 C.3     264 HSD    0.3100
   4082 C         -67.7530  -17.6410  -37.3000 C.2     264 HSD    0.0700
   4083 O         -67.7210  -17.5340  -36.0740 O.2     264 HSD    0.0900
   4084 CB        -70.1450  -17.4490  -37.9790 C.3     264 HSD   -0.0900
   4085 CG        -71.2260  -16.6430  -38.6270 C.ar    264 HSD    0.0900
   4086 CD2       -71.3340  -15.3120  -38.8520 C.ar    264 HSD    0.0900
   4087 ND1       -72.3720  -17.2120  -39.1370 N.ar    264 HSD   -0.3600
   4088 CE1       -73.1430  -16.2650  -39.6430 C.ar    264 HSD    0.3200
   4089 NE2       -72.5350  -15.1030  -39.4860 N.ar    264 HSD   -0.0500
   4090 HN        -68.8930  -17.3470  -40.1550 H       264 HSD    0.2500
   4091 HA        -68.7330  -15.8340  -37.7390 H       264 HSD    0.1300
   4092 HB1       -70.3800  -17.5390  -36.8980 H       264 HSD   -0.7000
   4093 HB2       -70.1430  -18.4600  -38.4380 H       264 HSD    0.2200
   4094 HD1       -72.5760  -18.1920  -39.1200 H       264 HSD    0.1000
   4095 HD2       -70.6670  -14.4910  -38.6220 H       264 HSD    0.5100
   4096 HE1       -74.1120  -16.4410  -40.1050 H       264 HSD   -0.5100
   4097 N         -66.9380  -18.4450  -37.9760 N.am    265 THR   -0.4700
   4098 CA        -65.9430  -19.2730  -37.3080 C.3     265 THR    0.3100
   4099 C         -64.7390  -18.4470  -36.8660 C.2     265 THR    0.0700
   4100 O         -64.0700  -18.7750  -35.8840 O.2     265 THR    0.0900
   4101 CB        -65.4720  -20.4220  -38.2190 C.3     265 THR    0.1400
   4102 CG2       -64.4050  -21.2570  -37.5280 C.3     265 THR    0.0900
   4103 OG1       -66.5850  -21.2600  -38.5450 O.3     265 THR   -0.6600
   4104 HN        -66.9710  -18.5180  -38.9690 H       265 THR    0.4300
   4105 HA        -66.3900  -19.6690  -36.4090 H       265 THR   -0.2700
   4106 HB        -65.0420  -20.0110  -39.1570 H       265 THR    0.0900
   4107 HG1       -67.2180  -20.6960  -38.9980 H       265 THR    0.0900
   4108 HG21      -64.7450  -21.5450  -36.5100 H       265 THR    0.0900
   4109 HG22      -63.4660  -20.6710  -37.4350 H       265 THR    0.5100
   4110 HG23      -64.2120  -22.1830  -38.1120 H       265 THR   -0.5100
   4111 N         -64.4740  -17.3620  -37.5900 N.am    266 ASN   -0.4700
   4112 CA        -63.3300  -16.5050  -37.3110 C.3     266 ASN    0.3100
   4113 C         -63.2970  -16.0010  -35.8700 C.2     266 ASN    0.0700
   4114 O         -62.2310  -15.8870  -35.2670 O.2     266 ASN    0.0900
   4115 CB        -63.3110  -15.3210  -38.2810 C.3     266 ASN   -0.1800
   4116 CG        -62.0250  -14.5210  -38.2170 C.2     266 ASN    0.0900
   4117 ND2       -61.0810  -14.8990  -37.5000 N.am    266 ASN    0.0900
   4118 OD1       -61.9650  -13.4330  -38.9480 O.2     266 ASN    0.5500
   4119 HN        -65.0480  -17.0870  -38.3580 H       266 ASN   -0.5500
   4120 HA        -62.4330  -17.0950  -37.4180 H       266 ASN   -0.6200
   4121 HB1       -64.1580  -14.6450  -38.0380 H       266 ASN    0.3200
   4122 HB2       -63.4360  -15.7030  -39.3170 H       266 ASN    0.3000
   4123 HD21      -60.1880  -14.4560  -37.5740 H       266 ASN    0.5100
   4124 HD22      -61.2150  -15.6470  -36.8490 H       266 ASN   -0.5100
   4125 N         -64.4700  -15.7040  -35.3170 N.am    267 SER   -0.4700
   4126 CA        -64.5590  -15.1830  -33.9580 C.3     267 SER    0.3100
   4127 C         -64.1110  -16.2120  -32.9240 C.2     267 SER    0.0700
   4128 O         -63.7840  -15.8660  -31.7880 O.2     267 SER    0.0900
   4129 CB        -65.9900  -14.7300  -33.6550 C.3     267 SER    0.0500
   4130 OG        -66.8800  -15.8310  -33.6640 O.3     267 SER    0.0900
   4131 HN        -65.3330  -15.8240  -35.8020 H       267 SER    0.0900
   4132 HA        -63.8750  -14.3510  -33.8710 H       267 SER   -0.6600
   4133 HB1       -66.3200  -13.9990  -34.4240 H       267 SER    0.4300
   4134 HB2       -66.0250  -14.2520  -32.6520 H       267 SER    0.5100
   4135 HG1       -66.9480  -16.1090  -34.5800 H       267 SER   -0.5100
   4136 N         -64.0870  -17.4800  -33.3290 N.am    268 VAL   -0.4700
   4137 CA        -63.7870  -18.5780  -32.4160 C.3     268 VAL    0.3100
   4138 C         -62.2970  -18.9170  -32.3500 C.2     268 VAL    0.0700
   4139 O         -61.7920  -19.3230  -31.3010 O.2     268 VAL    0.0900
   4140 CB        -64.5890  -19.8440  -32.7950 C.3     268 VAL   -0.0900
   4141 CG1       -64.1420  -21.0360  -31.9630 C.3     268 VAL    0.0900
   4142 CG2       -66.0810  -19.5970  -32.6220 C.3     268 VAL   -0.2700
   4143 HN        -64.2730  -17.7360  -34.2730 H       268 VAL    0.0900
   4144 HA        -64.0410  -18.2600  -31.4160 H       268 VAL    0.0900
   4145 HB        -64.4330  -20.0690  -33.8710 H       268 VAL    0.0900
   4146 HG11      -64.1300  -20.7660  -30.8850 H       268 VAL   -0.2700
   4147 HG12      -63.1180  -21.3440  -32.2630 H       268 VAL    0.0900
   4148 HG13      -64.8450  -21.8840  -32.1080 H       268 VAL    0.0900
   4149 HG21      -66.4080  -18.7590  -33.2750 H       268 VAL    0.0900
   4150 HG22      -66.3000  -19.3300  -31.5660 H       268 VAL    0.5100
   4151 HG23      -66.6510  -20.5090  -32.9020 H       268 VAL   -0.5100
   4152 N         -61.5910  -18.7430  -33.4630 N.am    269 VAL   -0.4700
   4153 CA        -60.1930  -19.1510  -33.5560 C.3     269 VAL    0.3100
   4154 C         -59.2590  -18.3390  -32.6610 C.2     269 VAL    0.0700
   4155 O         -58.2060  -18.8250  -32.2490 O.2     269 VAL    0.0900
   4156 CB        -59.6770  -19.0770  -35.0060 C.3     269 VAL   -0.0900
   4157 CG1       -60.5290  -19.9490  -35.9130 C.3     269 VAL    0.0900
   4158 CG2       -59.6670  -17.6370  -35.4940 C.3     269 VAL   -0.2700
   4159 HN        -61.9840  -18.3280  -34.2810 H       269 VAL    0.0900
   4160 HA        -60.1180  -20.1630  -33.1870 H       269 VAL    0.0900
   4161 HB        -58.6230  -19.4270  -35.0410 H       269 VAL    0.0900
   4162 HG11      -61.5390  -19.5010  -36.0350 H       269 VAL   -0.2700
   4163 HG12      -60.6410  -20.9610  -35.4690 H       269 VAL    0.0900
   4164 HG13      -60.0550  -20.0300  -36.9150 H       269 VAL    0.0900
   4165 HG21      -58.6900  -17.1620  -35.2640 H       269 VAL    0.0900
   4166 HG22      -60.4700  -17.0600  -34.9870 H       269 VAL    0.5100
   4167 HG23      -59.8250  -17.6100  -36.5940 H       269 VAL   -0.5100
   4168 N         -59.6440  -17.1010  -32.3590 N.am    270 ASN   -0.4700
   4169 CA        -58.7990  -16.2110  -31.5670 C.3     270 ASN    0.3100
   4170 C         -58.4710  -16.7370  -30.1700 C.2     270 ASN    0.0700
   4171 O         -57.3030  -16.8590  -29.8110 O.2     270 ASN    0.0900
   4172 CB        -59.4150  -14.8090  -31.4860 C.3     270 ASN   -0.1800
   4173 CG        -59.5260  -14.1480  -32.8440 C.2     270 ASN    0.0900
   4174 ND2       -60.4780  -13.2290  -32.9770 N.am    270 ASN    0.0900
   4175 OD1       -58.7670  -14.4550  -33.7620 O.2     270 ASN    0.5500
   4176 HN        -60.5190  -16.7290  -32.6550 H       270 ASN   -0.5500
   4177 HA        -57.8280  -16.1680  -32.0360 H       270 ASN   -0.6200
   4178 HB1       -58.7800  -14.1730  -30.8340 H       270 ASN    0.3200
   4179 HB2       -60.4310  -14.8840  -31.0450 H       270 ASN    0.3000
   4180 HD21      -60.6000  -12.7580  -33.8500 H       270 ASN    0.5100
   4181 HD22      -61.0720  -13.0090  -32.2020 H       270 ASN   -0.5100
   4182 N         -59.5000  -17.0570  -29.3710 N.am    271 PRO   -0.2900
   4183 CA        -59.2460  -17.5650  -28.0190 C.3     271 PRO    0.0000
   4184 C         -58.2910  -18.7540  -28.0250 C.2     271 PRO    0.0900
   4185 O         -57.4990  -18.9140  -27.0980 O.2     271 PRO    0.0900
   4186 CB        -60.6320  -18.0080  -27.5460 C.3     271 PRO    0.0200
   4187 CG        -61.5790  -17.1590  -28.3210 C.3     271 PRO    0.0900
   4188 CD        -60.9410  -16.9640  -29.6640 C.3     271 PRO   -0.1800
   4189 HA        -58.7830  -16.8040  -27.4110 H       271 PRO    0.0900
   4190 HB1       -60.7500  -17.8380  -26.4540 H       271 PRO    0.0900
   4191 HB2       -60.7990  -19.0840  -27.7610 H       271 PRO   -0.1800
   4192 HG1       -62.5620  -17.6650  -28.4240 H       271 PRO    0.0900
   4193 HG2       -61.7300  -16.1810  -27.8150 H       271 PRO    0.0900
   4194 HD1       -61.2380  -17.7620  -30.3760 H       271 PRO    0.5100
   4195 HD2       -61.1810  -15.9670  -30.0900 H       271 PRO   -0.5100
   4196 N         -58.3670  -19.5770  -29.0690 N.am    272 PHE   -0.4700
   4197 CA        -57.5140  -20.7520  -29.1800 C.3     272 PHE    0.3100
   4198 C         -56.1340  -20.4040  -29.7220 C.2     272 PHE    0.0700
   4199 O         -55.1520  -21.0830  -29.4250 O.2     272 PHE    0.0900
   4200 CB        -58.1710  -21.8110  -30.0700 C.3     272 PHE   -0.1800
   4201 CG        -59.4320  -22.3840  -29.4960 C.ar    272 PHE    0.0900
   4202 CD1       -60.6620  -21.8190  -29.7910 C.ar    272 PHE    0.0900
   4203 CD2       -59.3900  -23.4910  -28.6620 C.ar    272 PHE    0.0000
   4204 CE1       -61.8260  -22.3460  -29.2640 C.ar    272 PHE   -0.1150
   4205 CE2       -60.5510  -24.0220  -28.1320 C.ar    272 PHE    0.1150
   4206 CZ        -61.7710  -23.4500  -28.4340 C.ar    272 PHE   -0.1150
   4207 HN        -59.0080  -19.4260  -29.8170 H       272 PHE    0.1150
   4208 HA        -57.3520  -21.1440  -28.1860 H       272 PHE   -0.1150
   4209 HB1       -57.4640  -22.6550  -30.2170 H       272 PHE    0.1150
   4210 HB2       -58.4330  -21.3560  -31.0490 H       272 PHE   -0.1150
   4211 HD1       -60.7120  -20.9570  -30.4400 H       272 PHE    0.1150
   4212 HD2       -58.4390  -23.9430  -28.4240 H       272 PHE   -0.1150
   4213 HE1       -62.7790  -21.8960  -29.5000 H       272 PHE    0.1150
   4214 HE2       -60.5040  -24.8840  -27.4830 H       272 PHE    0.5100
   4215 HZ        -62.6790  -23.8630  -28.0220 H       272 PHE   -0.5100
   4216 N         -56.0600  -19.3410  -30.5170 N.am    273 ILE   -0.4700
   4217 CA        -54.7900  -18.9150  -31.0880 C.3     273 ILE    0.3100
   4218 C         -53.9530  -18.1890  -30.0420 C.2     273 ILE    0.0700
   4219 O         -52.7400  -18.0590  -30.1890 O.2     273 ILE    0.0900
   4220 CB        -54.9830  -18.0040  -32.3140 C.3     273 ILE   -0.0900
   4221 CG1       -53.7290  -18.0120  -33.1900 C.3     273 ILE    0.0900
   4222 CG2       -55.3210  -16.5870  -31.8860 C.3     273 ILE   -0.2700
   4223 CD        -53.8290  -17.1000  -34.3900 C.3     273 ILE    0.0900
   4224 HN        -56.8590  -18.7950  -30.7560 H       273 ILE    0.0900
   4225 HA        -54.2430  -19.8020  -31.3710 H       273 ILE    0.0900
   4226 HB        -55.8100  -18.4040  -32.9400 H       273 ILE   -0.1800
   4227 HG11      -53.5520  -19.0490  -33.5470 H       273 ILE    0.0900
   4228 HG12      -52.8640  -17.6910  -32.5720 H       273 ILE    0.0900
   4229 HG21      -54.4140  -15.9470  -31.9370 H       273 ILE   -0.2700
   4230 HG22      -55.6970  -16.5860  -30.8400 H       273 ILE    0.0900
   4231 HG23      -56.0940  -16.1610  -32.5600 H       273 ILE    0.0900
   4232 HD1       -54.1680  -16.0900  -34.0760 H       273 ILE    0.0900
   4233 HD2       -54.5630  -17.5110  -35.1170 H       273 ILE    0.5100
   4234 HD3       -52.8340  -17.0040  -34.8770 H       273 ILE   -0.5100
   4235 N         -54.6080  -17.7160  -28.9840 N.am    274 TYR   -0.4700
   4236 CA        -53.9100  -17.0800  -27.8760 C.3     274 TYR    0.3100
   4237 C         -53.3590  -18.1330  -26.9250 C.2     274 TYR    0.0700
   4238 O         -52.2040  -18.0600  -26.5040 O.2     274 TYR    0.0900
   4239 CB        -54.8400  -16.1290  -27.1180 C.3     274 TYR   -0.1800
   4240 CG        -55.2820  -14.9350  -27.9280 C.ar    274 TYR    0.0900
   4241 CD1       -54.3520  -14.0670  -28.4810 C.ar    274 TYR    0.0900
   4242 CD2       -56.6310  -14.6670  -28.1300 C.ar    274 TYR    0.0000
   4243 CE1       -54.7480  -12.9690  -29.2210 C.ar    274 TYR   -0.1150
   4244 CE2       -57.0370  -13.5730  -28.8690 C.ar    274 TYR    0.1150
   4245 CZ        -56.0920  -12.7280  -29.4120 C.ar    274 TYR   -0.1150
   4246 OH        -56.4900  -11.6340  -30.1470 O.3     274 TYR    0.1150
   4247 HN        -55.6000  -17.7740  -28.9030 H       274 TYR    0.1100
   4248 HA        -53.0690  -16.5380  -28.2790 H       274 TYR   -0.5400
   4249 HB1       -54.3140  -15.7410  -26.2210 H       274 TYR    0.4300
   4250 HB2       -55.7580  -16.6780  -26.8160 H       274 TYR   -0.1150
   4251 HD1       -53.2990  -14.2520  -28.3290 H       274 TYR    0.1150
   4252 HD2       -57.3730  -15.3250  -27.7010 H       274 TYR   -0.1150
   4253 HE1       -54.0100  -12.3060  -29.6480 H       274 TYR    0.1150
   4254 HE2       -58.0890  -13.3800  -29.0210 H       274 TYR    0.5100
   4255 HH        -57.4490  -11.6270  -30.1730 H       274 TYR   -0.5100
   4256 N         -54.1910  -19.1170  -26.5970 N.am    275 ALA   -0.4700
   4257 CA        -53.7900  -20.2010  -25.7130 C.3     275 ALA    0.3100
   4258 C         -52.6460  -21.0180  -26.3080 C.2     275 ALA    0.0700
   4259 O         -51.8850  -21.6590  -25.5880 O.2     275 ALA    0.0900
   4260 CB        -54.9810  -21.1000  -25.4080 C.3     275 ALA   -0.2700
   4261 HN        -55.1260  -19.1550  -26.9410 H       275 ALA    0.0900
   4262 HA        -53.4030  -19.7690  -24.8040 H       275 ALA    0.0900
   4263 HB1       -55.3830  -21.5350  -26.3490 H       275 ALA    0.0900
   4264 HB2       -55.7860  -20.5100  -24.9190 H       275 ALA    0.5100
   4265 HB3       -54.6680  -21.9300  -24.7400 H       275 ALA   -0.5100
   4266 N         -52.5190  -20.9930  -27.6290 N.am    276 TYR   -0.4700
   4267 CA        -51.4760  -21.7560  -28.3010 C.3     276 TYR    0.3100
   4268 C         -50.2080  -20.9390  -28.5230 C.2     276 TYR    0.0700
   4269 O         -49.1070  -21.3850  -28.1980 O.2     276 TYR    0.0900
   4270 CB        -51.9860  -22.3120  -29.6390 C.3     276 TYR   -0.1800
   4271 CG        -50.9090  -22.9840  -30.4610 C.ar    276 TYR    0.0900
   4272 CD1       -50.6340  -24.3380  -30.3100 C.ar    276 TYR    0.0900
   4273 CD2       -50.1620  -22.2610  -31.3840 C.ar    276 TYR    0.0000
   4274 CE1       -49.6450  -24.9540  -31.0610 C.ar    276 TYR   -0.1150
   4275 CE2       -49.1720  -22.8680  -32.1360 C.ar    276 TYR    0.1150
   4276 CZ        -48.9190  -24.2140  -31.9710 C.ar    276 TYR   -0.1150
   4277 OH        -47.9350  -24.8200  -32.7210 O.3     276 TYR    0.1150
   4278 HN        -53.1240  -20.4590  -28.2150 H       276 TYR    0.1100
   4279 HA        -51.1790  -22.5640  -27.6490 H       276 TYR   -0.5400
   4280 HB1       -52.3980  -21.4800  -30.2490 H       276 TYR    0.4300
   4281 HB2       -52.7750  -23.0700  -29.4440 H       276 TYR   -0.1150
   4282 HD1       -51.1990  -24.9190  -29.5970 H       276 TYR    0.1150
   4283 HD2       -50.3570  -21.2060  -31.5150 H       276 TYR   -0.1150
   4284 HE1       -49.4450  -26.0080  -30.9340 H       276 TYR    0.1150
   4285 HE2       -48.6010  -22.2900  -32.8470 H       276 TYR    0.5100
   4286 HH        -47.9020  -25.7470  -32.4730 H       276 TYR   -0.5100
   4287 N         -50.3640  -19.7430  -29.0840 N.am    277 ARG   -0.4700
   4288 CA        -49.2250  -18.8950  -29.4180 C.3     277 ARG    0.3100
   4289 C         -48.5910  -18.2460  -28.1950 C.2     277 ARG    0.0700
   4290 O         -47.3700  -18.2350  -28.0500 O.2     277 ARG    0.0900
   4291 CB        -49.6390  -17.8180  -30.4240 C.3     277 ARG   -0.1800
   4292 CG        -49.9040  -18.3500  -31.8210 C.3     277 ARG    0.0900
   4293 CD        -48.6190  -18.8430  -32.4670 C.3     277 ARG    0.0900
   4294 NE        -47.6580  -17.7560  -32.6500 N.pl3   277 ARG   -0.1800
   4295 CZ        -46.4660  -17.9020  -33.2160 C.cat   277 ARG    0.0900
   4296 NH1       -46.0780  -19.0920  -33.6550 N.pl3   277 ARG    0.0900
   4297 NH2       -45.6570  -16.8590  -33.3430 N.pl3   277 ARG    0.2000
   4298 HN        -51.2640  -19.3730  -29.3000 H       277 ARG    0.0900
   4299 HA        -48.4510  -19.5220  -29.8340 H       277 ARG    0.0900
   4300 HB1       -48.8280  -17.0620  -30.4830 H       277 ARG   -0.7000
   4301 HB2       -50.5630  -17.3260  -30.0540 H       277 ARG    0.4400
   4302 HG1       -50.3390  -17.5400  -32.4450 H       277 ARG    0.6400
   4303 HG2       -50.6290  -19.1870  -31.7620 H       277 ARG   -0.8000
   4304 HD1       -48.8410  -19.2720  -33.4660 H       277 ARG    0.4600
   4305 HD2       -48.1430  -19.6110  -31.8190 H       277 ARG    0.4600
   4306 HE        -47.9160  -16.8450  -32.3290 H       277 ARG   -0.8000
   4307 HH11      -46.7320  -19.8470  -33.6980 H       277 ARG    0.4600
   4308 HH12      -45.1300  -19.2340  -33.9420 H       277 ARG    0.4600
   4309 HH21      -45.9450  -15.9600  -33.0120 H       277 ARG    0.5100
   4310 HH22      -44.7600  -16.9710  -33.7690 H       277 ARG   -0.5100
   4311 N         -49.4240  -17.7020  -27.3140 N.am    278 ILE   -0.4700
   4312 CA        -48.9230  -17.0110  -26.1330 C.3     278 ILE    0.3100
   4313 C         -48.9080  -17.9100  -24.9010 C.2     278 ILE    0.0700
   4314 O         -49.9540  -18.3040  -24.3860 O.2     278 ILE    0.0900
   4315 CB        -49.7240  -15.7320  -25.8400 C.3     278 ILE   -0.0900
   4316 CG1       -49.6770  -14.7930  -27.0470 C.3     278 ILE    0.0900
   4317 CG2       -49.1770  -15.0380  -24.6020 C.3     278 ILE   -0.2700
   4318 CD        -50.3330  -13.4500  -26.8090 C.3     278 ILE    0.0900
   4319 HN        -50.4140  -17.7390  -27.4190 H       278 ILE    0.0900
   4320 HA        -47.8860  -16.7660  -26.3090 H       278 ILE    0.0900
   4321 HB        -50.7900  -15.9950  -25.6730 H       278 ILE   -0.1800
   4322 HG11      -50.1910  -15.2890  -27.8980 H       278 ILE    0.0900
   4323 HG12      -48.6140  -14.6220  -27.3180 H       278 ILE    0.0900
   4324 HG21      -48.0670  -15.0850  -24.5990 H       278 ILE   -0.2700
   4325 HG22      -49.5570  -15.5410  -23.6880 H       278 ILE    0.0900
   4326 HG23      -49.4870  -13.9710  -24.5990 H       278 ILE    0.0900
   4327 HD1       -49.7230  -12.8480  -26.1020 H       278 ILE    0.0900
   4328 HD2       -51.3440  -13.5940  -26.3730 H       278 ILE    0.5100
   4329 HD3       -50.4140  -12.8950  -27.7680 H       278 ILE   -0.5100
   4330 N         -47.7020  -18.2280  -24.4300 N.am    279 ARG   -0.4700
   4331 CA        -47.5230  -19.0650  -23.2520 C.3     279 ARG    0.3100
   4332 C         -48.0240  -18.3680  -21.9900 C.2     279 ARG    0.0700
   4333 O         -48.2840  -19.0100  -20.9730 O.2     279 ARG    0.0900
   4334 CB        -46.0470  -19.4390  -23.0870 C.3     279 ARG   -0.1800
   4335 CG        -45.4780  -20.2550  -24.2380 C.3     279 ARG    0.0900
   4336 CD        -43.9710  -20.4070  -24.1070 C.3     279 ARG    0.0900
   4337 NE        -43.2830  -19.1250  -24.2680 N.pl3   279 ARG   -0.1800
   4338 CZ        -41.9870  -18.9400  -24.0440 C.cat   279 ARG    0.0900
   4339 NH1       -41.2310  -19.9520  -23.6400 N.pl3   279 ARG    0.0900
   4340 NH2       -41.4460  -17.7420  -24.2160 N.pl3   279 ARG    0.2000
   4341 HN        -46.8650  -17.9060  -24.8660 H       279 ARG    0.0900
   4342 HA        -48.1250  -19.9530  -23.3750 H       279 ARG    0.0900
   4343 HB1       -45.9370  -20.0270  -22.1520 H       279 ARG   -0.7000
   4344 HB2       -45.4570  -18.5030  -22.9950 H       279 ARG    0.4400
   4345 HG1       -45.7120  -19.7470  -25.1980 H       279 ARG    0.6400
   4346 HG2       -45.9480  -21.2610  -24.2410 H       279 ARG   -0.8000
   4347 HD1       -43.5930  -21.0950  -24.8940 H       279 ARG    0.4600
   4348 HD2       -43.7190  -20.8030  -23.1000 H       279 ARG    0.4600
   4349 HE        -43.8230  -18.3370  -24.5650 H       279 ARG   -0.8000
   4350 HH11      -41.6350  -20.8550  -23.5050 H       279 ARG    0.4600
   4351 HH12      -40.2550  -19.8100  -23.4720 H       279 ARG    0.4600
   4352 HH21      -42.0150  -16.9750  -24.5160 H       279 ARG    0.5100
   4353 HH22      -40.4700  -17.6040  -24.0470 H       279 ARG   -0.5100
   4354 N         -48.1560  -17.0460  -22.0600 N.am    280 GLU   -0.4700
   4355 CA        -48.6650  -16.2710  -20.9390 C.3     280 GLU    0.3100
   4356 C         -50.1760  -16.4110  -20.8220 C.2     280 GLU    0.0700
   4357 O         -50.7290  -16.4280  -19.7220 O.2     280 GLU    0.0900
   4358 CB        -48.2780  -14.7980  -21.0890 C.3     280 GLU   -0.1800
   4359 CG        -48.8380  -13.8910  -20.0010 C.3     280 GLU    0.0900
   4360 CD        -48.2980  -14.2190  -18.6170 C.2     280 GLU    0.0900
   4361 OE1       -48.8680  -13.7190  -17.6240 O.co2   280 GLU   -0.2800
   4362 OE2       -47.3060  -14.9750  -18.5210 O.co2   280 GLU    0.0900
   4363 HN        -47.9140  -16.5310  -22.8790 H       280 GLU    0.0900
   4364 HA        -48.2450  -16.6790  -20.0320 H       280 GLU    0.6200
   4365 HB1       -48.6490  -14.4370  -22.0720 H       280 GLU   -0.7600
   4366 HB2       -47.1710  -14.7230  -21.0720 H       280 GLU   -0.7600
   4367 HG1       -49.9430  -13.9940  -19.9800 H       280 GLU    0.5100
   4368 HG2       -48.5740  -12.8380  -20.2390 H       280 GLU   -0.5100
   4369 N         -50.8460  -16.5190  -21.9690 N.am    281 PHE   -0.4700
   4370 CA        -52.2980  -16.6410  -22.0010 C.3     281 PHE    0.3100
   4371 C         -52.7830  -18.0140  -21.5540 C.2     281 PHE    0.0700
   4372 O         -53.6570  -18.1210  -20.6940 O.2     281 PHE    0.0900
   4373 CB        -52.8340  -16.3260  -23.4010 C.3     281 PHE   -0.1800
   4374 CG        -53.2140  -14.8870  -23.5980 C.ar    281 PHE    0.0900
   4375 CD1       -54.4630  -14.4290  -23.2160 C.ar    281 PHE    0.0900
   4376 CD2       -52.3260  -13.9920  -24.1700 C.ar    281 PHE    0.0000
   4377 CE1       -54.8180  -13.1050  -23.3970 C.ar    281 PHE   -0.1150
   4378 CE2       -52.6760  -12.6650  -24.3550 C.ar    281 PHE    0.1150
   4379 CZ        -53.9230  -12.2230  -23.9680 C.ar    281 PHE   -0.1150
   4380 HN        -50.3860  -16.5220  -22.8520 H       281 PHE    0.1150
   4381 HA        -52.7080  -15.9500  -21.2780 H       281 PHE   -0.1150
   4382 HB1       -53.7440  -16.9360  -23.5890 H       281 PHE    0.1150
   4383 HB2       -52.0530  -16.5660  -24.1550 H       281 PHE   -0.1150
   4384 HD1       -55.1690  -15.1140  -22.7710 H       281 PHE    0.1150
   4385 HD2       -51.3490  -14.3320  -24.4780 H       281 PHE   -0.1150
   4386 HE1       -55.7960  -12.7620  -23.0930 H       281 PHE    0.1150
   4387 HE2       -51.9720  -11.9770  -24.8010 H       281 PHE    0.5100
   4388 HZ        -54.1990  -11.1880  -24.1110 H       281 PHE   -0.5100
   4389 N         -52.2140  -19.0670  -22.1370 N.am    282 ARG   -0.4700
   4390 CA        -52.6480  -20.4290  -21.8450 C.3     282 ARG    0.3100
   4391 C         -52.5880  -20.7570  -20.3560 C.2     282 ARG    0.0700
   4392 O         -53.4330  -21.4840  -19.8360 O.2     282 ARG    0.0900
   4393 CB        -51.8300  -21.4450  -22.6480 C.3     282 ARG   -0.1800
   4394 CG        -50.3330  -21.3970  -22.3950 C.3     282 ARG    0.0900
   4395 CD        -49.6090  -22.4800  -23.1820 C.3     282 ARG    0.0900
   4396 NE        -48.2130  -22.6070  -22.7650 N.pl3   282 ARG   -0.1800
   4397 CZ        -47.3720  -23.5180  -23.2420 C.cat   282 ARG    0.0900
   4398 NH1       -46.1190  -23.5610  -22.8020 N.pl3   282 ARG    0.0900
   4399 NH2       -47.7770  -24.3870  -24.1590 N.pl3   282 ARG    0.2000
   4400 HN        -51.4710  -18.9730  -22.7950 H       282 ARG    0.0900
   4401 HA        -53.6950  -20.5070  -22.0980 H       282 ARG    0.0900
   4402 HB1       -52.0070  -21.2600  -23.7280 H       282 ARG   -0.7000
   4403 HB2       -52.1930  -22.4630  -22.3930 H       282 ARG    0.4400
   4404 HG1       -50.1410  -21.5430  -21.3100 H       282 ARG    0.6400
   4405 HG2       -49.9430  -20.4020  -22.6990 H       282 ARG   -0.8000
   4406 HD1       -49.6190  -22.2270  -24.2630 H       282 ARG    0.4600
   4407 HD2       -50.1040  -23.4600  -23.0140 H       282 ARG    0.4600
   4408 HE        -47.8700  -21.9690  -22.0770 H       282 ARG   -0.8000
   4409 HH11      -45.8100  -22.9070  -22.1120 H       282 ARG    0.4600
   4410 HH12      -45.4860  -24.2460  -23.1620 H       282 ARG    0.4600
   4411 HH21      -48.7190  -24.3570  -24.4940 H       282 ARG    0.5100
   4412 HH22      -47.1410  -25.0710  -24.5160 H       282 ARG   -0.5100
   4413 N         -51.5850  -20.2150  -19.6690 N.am    283 GLN   -0.4700
   4414 CA        -51.4240  -20.4570  -18.2440 C.3     283 GLN    0.3100
   4415 C         -52.4490  -19.6740  -17.4360 C.2     283 GLN    0.0700
   4416 O         -52.8970  -20.1220  -16.3810 O.2     283 GLN    0.0900
   4417 CB        -50.0070  -20.0940  -17.8000 C.3     283 GLN   -0.1800
   4418 CG        -48.9280  -20.8450  -18.5590 C.3     283 GLN    0.0900
   4419 CD        -47.5290  -20.4020  -18.1860 C.2     283 GLN    0.0900
   4420 NE2       -47.3430  -19.6740  -17.1930 N.am    283 GLN   -0.1800
   4421 OE1       -46.5450  -20.8220  -18.9550 O.2     283 GLN    0.0900
   4422 HN        -50.9040  -19.6250  -20.0970 H       283 GLN    0.0900
   4423 HA        -51.6200  -21.5020  -18.0560 H       283 GLN    0.5500
   4424 HB1       -49.9050  -20.3220  -16.7190 H       283 GLN   -0.5500
   4425 HB2       -49.8560  -19.0050  -17.9540 H       283 GLN   -0.6200
   4426 HG1       -49.0700  -20.6780  -19.6480 H       283 GLN    0.3200
   4427 HG2       -49.0230  -21.9290  -18.3410 H       283 GLN    0.3000
   4428 HE21      -46.4170  -19.3840  -16.9500 H       283 GLN    0.5100
   4429 HE22      -48.1200  -19.3790  -16.6360 H       283 GLN   -0.5100
   4430 N         -52.8200  -18.4990  -17.9370 N.am    284 THR   -0.4700
   4431 CA        -53.8330  -17.6820  -17.2860 C.3     284 THR    0.3100
   4432 C         -55.1830  -18.3860  -17.3250 C.2     284 THR    0.0700
   4433 O         -55.8600  -18.5080  -16.3030 O.2     284 THR    0.0900
   4434 CB        -53.9640  -16.3020  -17.9530 C.3     284 THR    0.1400
   4435 CG2       -54.9350  -15.4260  -17.1760 C.3     284 THR    0.0900
   4436 OG1       -52.6840  -15.6650  -17.9970 O.3     284 THR   -0.6600
   4437 HN        -52.4240  -18.1280  -18.7740 H       284 THR    0.4300
   4438 HA        -53.5500  -17.5670  -16.2510 H       284 THR   -0.2700
   4439 HB        -54.3450  -16.4190  -18.9910 H       284 THR    0.0900
   4440 HG1       -52.1650  -16.1570  -18.6360 H       284 THR    0.0900
   4441 HG21      -54.6730  -15.4300  -16.0970 H       284 THR    0.0900
   4442 HG22      -55.9690  -15.8130  -17.2920 H       284 THR    0.5100
   4443 HG23      -54.8820  -14.3810  -17.5500 H       284 THR   -0.5100
   4444 N         -55.5700  -18.8490  -18.5120 N.am    285 PHE   -0.4700
   4445 CA        -56.8200  -19.5800  -18.6840 C.3     285 PHE    0.3100
   4446 C         -56.8280  -20.8350  -17.8200 C.2     285 PHE    0.0700
   4447 O         -57.8040  -21.1210  -17.1270 O.2     285 PHE    0.0900
   4448 CB        -57.0240  -19.9780  -20.1500 C.3     285 PHE   -0.1800
   4449 CG        -56.9550  -18.8260  -21.1080 C.ar    285 PHE    0.0900
   4450 CD1       -57.8300  -17.7580  -20.9950 C.ar    285 PHE    0.0900
   4451 CD2       -56.0310  -18.8240  -22.1430 C.ar    285 PHE    0.0000
   4452 CE1       -57.7740  -16.7010  -21.8850 C.ar    285 PHE   -0.1150
   4453 CE2       -55.9710  -17.7720  -23.0340 C.ar    285 PHE    0.1150
   4454 CZ        -56.8440  -16.7070  -22.9040 C.ar    285 PHE   -0.1150
   4455 HN        -55.0230  -18.7180  -19.3350 H       285 PHE    0.1150
   4456 HA        -57.6260  -18.9430  -18.3530 H       285 PHE   -0.1150
   4457 HB1       -58.0260  -20.4420  -20.2670 H       285 PHE    0.1150
   4458 HB2       -56.2320  -20.6990  -20.4470 H       285 PHE   -0.1150
   4459 HD1       -58.5630  -17.7510  -20.2030 H       285 PHE    0.1150
   4460 HD2       -55.3520  -19.6570  -22.2520 H       285 PHE   -0.1150
   4461 HE1       -58.4570  -15.8700  -21.7810 H       285 PHE    0.1150
   4462 HE2       -55.2420  -17.7790  -23.8300 H       285 PHE    0.5100
   4463 HZ        -56.7990  -15.8830  -23.6000 H       285 PHE   -0.5100
   4464 N         -55.7240  -21.5790  -17.8670 N.am    286 ARG   -0.4700
   4465 CA        -55.5860  -22.8270  -17.1290 C.3     286 ARG    0.3100
   4466 C         -55.9300  -22.6430  -15.6550 C.2     286 ARG    0.0700
   4467 O         -56.4970  -23.5290  -15.0190 O.2     286 ARG    0.0900
   4468 CB        -54.1610  -23.3680  -17.2870 C.3     286 ARG   -0.1800
   4469 CG        -53.9260  -24.7360  -16.6740 C.3     286 ARG    0.0900
   4470 CD        -52.5220  -25.2240  -16.9950 C.3     286 ARG    0.0900
   4471 NE        -52.1880  -26.4600  -16.2870 N.pl3   286 ARG   -0.1800
   4472 CZ        -51.0050  -27.0620  -16.3620 C.cat   286 ARG    0.0900
   4473 NH1       -50.0410  -26.5470  -17.1110 N.pl3   286 ARG    0.0900
   4474 NH2       -50.7840  -28.1820  -15.6850 N.pl3   286 ARG    0.2000
   4475 HN        -54.9350  -21.3130  -18.4160 H       286 ARG    0.0900
   4476 HA        -56.3040  -23.5330  -17.5190 H       286 ARG    0.0900
   4477 HB1       -53.4620  -22.6490  -16.8100 H       286 ARG   -0.7000
   4478 HB2       -53.9310  -23.4280  -18.3720 H       286 ARG    0.4400
   4479 HG1       -54.6690  -25.4560  -17.0810 H       286 ARG    0.6400
   4480 HG2       -54.0530  -24.6750  -15.5720 H       286 ARG   -0.8000
   4481 HD1       -51.7810  -24.4540  -16.6910 H       286 ARG    0.4600
   4482 HD2       -52.4380  -25.4270  -18.0830 H       286 ARG    0.4600
   4483 HE        -52.8930  -26.8790  -15.7150 H       286 ARG   -0.8000
   4484 HH11      -50.2020  -25.7030  -17.6220 H       286 ARG    0.4600
   4485 HH12      -49.1520  -27.0020  -17.1630 H       286 ARG    0.4600
   4486 HH21      -51.5450  -28.6550  -15.2400 H       286 ARG    0.5100
   4487 HH22      -49.8580  -28.5520  -15.6190 H       286 ARG   -0.5100
   4488 N         -55.5890  -21.4750  -15.1200 N.am    287 LYS   -0.4700
   4489 CA        -55.8790  -21.1510  -13.7330 C.3     287 LYS    0.3100
   4490 C         -57.3600  -20.8580  -13.5060 C.2     287 LYS    0.0700
   4491 O         -57.9640  -21.3500  -12.5530 O.2     287 LYS    0.0900
   4492 CB        -55.0350  -19.9520  -13.3040 C.3     287 LYS   -0.1800
   4493 CG        -55.3850  -19.3850  -11.9450 C.3     287 LYS    0.0900
   4494 CD        -55.6370  -17.8860  -12.0420 C.3     287 LYS    0.0900
   4495 CE        -54.5320  -17.1770  -12.8210 C.3     287 LYS   -0.1800
   4496 NZ        -54.9900  -15.8790  -13.3970 N.4     287 LYS    0.0900
   4497 HN        -55.1210  -20.7700  -15.6450 H       287 LYS    0.0900
   4498 HA        -55.6490  -22.0140  -13.1260 H       287 LYS   -0.1800
   4499 HB1       -55.1640  -19.1490  -14.0600 H       287 LYS    0.0900
   4500 HB2       -53.9700  -20.2630  -13.2870 H       287 LYS    0.0900
   4501 HG1       -54.5460  -19.5720  -11.2400 H       287 LYS    0.2100
   4502 HG2       -56.2960  -19.8880  -11.5580 H       287 LYS    0.0500
   4503 HD1       -55.6900  -17.4600  -11.0180 H       287 LYS    0.0500
   4504 HD2       -56.6080  -17.7150  -12.5540 H       287 LYS   -0.3000
   4505 HE1       -54.1980  -17.8190  -13.6640 H       287 LYS    0.3300
   4506 HE2       -53.6780  -16.9610  -12.1440 H       287 LYS    0.3300
   4507 HZ1       -55.3000  -15.2490  -12.6290 H       287 LYS    0.3300
   4508 HZ2       -55.7850  -16.0490  -14.0460 H       287 LYS    0.5100
   4509 HZ3       -54.2070  -15.4340  -13.9160 H       287 LYS   -0.5100
   4510 N         -57.9410  -20.0490  -14.3880 N.am    288 ILE   -0.4700
   4511 CA        -59.3470  -19.6740  -14.2770 C.3     288 ILE    0.3100
   4512 C         -60.2620  -20.8960  -14.2810 C.2     288 ILE    0.0700
   4513 O         -61.1600  -21.0150  -13.4490 O.2     288 ILE    0.0900
   4514 CB        -59.7720  -18.7310  -15.4190 C.3     288 ILE   -0.0900
   4515 CG1       -58.8600  -17.5020  -15.4750 C.3     288 ILE    0.0900
   4516 CG2       -61.2240  -18.3130  -15.2500 C.3     288 ILE   -0.2700
   4517 CD        -59.2080  -16.5340  -16.5890 C.3     288 ILE    0.0900
   4518 HN        -57.4450  -19.6650  -15.1620 H       288 ILE    0.0900
   4519 HA        -59.4840  -19.1870  -13.3230 H       288 ILE    0.0900
   4520 HB        -59.6500  -19.2530  -16.3920 H       288 ILE   -0.1800
   4521 HG11      -57.8130  -17.8450  -15.6190 H       288 ILE    0.0900
   4522 HG12      -58.9320  -16.9650  -14.5050 H       288 ILE    0.0900
   4523 HG21      -61.3590  -17.7830  -14.2820 H       288 ILE   -0.2700
   4524 HG22      -61.8800  -19.2100  -15.2570 H       288 ILE    0.0900
   4525 HG23      -61.5200  -17.6280  -16.0730 H       288 ILE    0.0900
   4526 HD1       -60.1700  -16.0250  -16.3660 H       288 ILE    0.0900
   4527 HD2       -59.3110  -17.0830  -17.5490 H       288 ILE    0.5100
   4528 HD3       -58.4130  -15.7630  -16.6830 H       288 ILE   -0.5100
   4529 N         -60.0260  -21.8040  -15.2250 N.am    289 ILE   -0.4700
   4530 CA        -60.8400  -23.0090  -15.3590 C.3     289 ILE    0.3100
   4531 C         -60.8010  -23.8640  -14.0960 C.2     289 ILE    0.0700
   4532 O         -61.8410  -24.2140  -13.5380 O.2     289 ILE    0.0900
   4533 CB        -60.3890  -23.8640  -16.5610 C.3     289 ILE   -0.0900
   4534 CG1       -60.4510  -23.0450  -17.8510 C.3     289 ILE    0.0900
   4535 CG2       -61.2470  -25.1180  -16.6800 C.3     289 ILE   -0.2700
   4536 CD        -59.9750  -23.7960  -19.0730 C.3     289 ILE    0.0900
   4537 HN        -59.2840  -21.7030  -15.8830 H       289 ILE    0.0900
   4538 HA        -61.8680  -22.7020  -15.4870 H       289 ILE    0.0900
   4539 HB        -59.3260  -24.1570  -16.4260 H       289 ILE   -0.1800
   4540 HG11      -59.8190  -22.1400  -17.7250 H       289 ILE    0.0900
   4541 HG12      -61.5020  -22.7290  -18.0190 H       289 ILE    0.0900
   4542 HG21      -62.3130  -24.8400  -16.8250 H       289 ILE   -0.2700
   4543 HG22      -61.1620  -25.7250  -15.7530 H       289 ILE    0.0900
   4544 HG23      -60.9170  -25.7210  -17.5530 H       289 ILE    0.0900
   4545 HD1       -60.7020  -24.5920  -19.3390 H       289 ILE    0.0900
   4546 HD2       -58.9910  -24.2690  -18.8670 H       289 ILE    0.5100
   4547 HD3       -59.8810  -23.1000  -19.9340 H       289 ILE   -0.5100
   4548 N         -59.5920  -24.1970  -13.6500 N.am    290 ARG   -0.4700
   4549 CA        -59.4150  -25.0060  -12.4520 C.3     290 ARG    0.3100
   4550 C         -60.0810  -24.3660  -11.2400 C.2     290 ARG    0.0700
   4551 O         -60.8520  -25.0110  -10.5300 O.2     290 ARG    0.0900
   4552 CB        -57.9280  -25.2310  -12.1740 C.3     290 ARG   -0.1800
   4553 CG        -57.2260  -26.0900  -13.2120 C.3     290 ARG    0.0900
   4554 CD        -55.7610  -26.2860  -12.8560 C.3     290 ARG    0.0900
   4555 NE        -55.1190  -27.2860  -13.7080 N.pl3   290 ARG   -0.1800
   4556 CZ        -53.8460  -27.6460  -13.6040 C.cat   290 ARG    0.0900
   4557 NH1       -53.0670  -27.0900  -12.6880 N.pl3   290 ARG    0.0900
   4558 NH2       -53.3480  -28.5670  -14.4220 N.pl3   290 ARG    0.2000
   4559 HN        -58.7570  -23.9100  -14.1130 H       290 ARG    0.0900
   4560 HA        -59.9160  -25.9500  -12.6080 H       290 ARG    0.0900
   4561 HB1       -57.8270  -25.7240  -11.1850 H       290 ARG   -0.7000
   4562 HB2       -57.4240  -24.2420  -12.1380 H       290 ARG    0.4400
   4563 HG1       -57.2980  -25.5980  -14.2040 H       290 ARG    0.6400
   4564 HG2       -57.7250  -27.0810  -13.2660 H       290 ARG   -0.8000
   4565 HD1       -55.6760  -26.6340  -11.8040 H       290 ARG    0.4600
   4566 HD2       -55.2130  -25.3290  -12.9870 H       290 ARG    0.4600
   4567 HE        -55.6740  -27.7270  -14.4130 H       290 ARG   -0.8000
   4568 HH11      -53.4380  -26.3950  -12.0720 H       290 ARG    0.4600
   4569 HH12      -52.1090  -27.3630  -12.6130 H       290 ARG    0.4600
   4570 HH21      -53.8100  -28.7710  -15.2850 H       290 ARG    0.5100
   4571 HH22      -52.5110  -29.0550  -14.1750 H       290 ARG   -0.5100
   4572 N         -59.9070  -23.0420  -11.0590 N.am    291 SER   -0.4700
   4573 CA        -60.4240  -22.3100   -9.9120 C.3     291 SER    0.3100
   4574 CAT       -63.9140  -21.8610  -11.4310 C.3     291 SER    0.0700
   4575 C         -61.8460  -21.7870  -10.1280 C.2     291 SER    0.0900
   4576 O         -62.3110  -20.9140   -9.3930 O.2     291 SER    0.0500
   4577 CB        -59.4970  -21.0970   -9.6090 C.3     291 SER    0.0900
   4578 OG        -59.8280  -20.4440   -8.3830 O.3     291 SER    0.0900
   4579 NT        -62.5770  -22.3110  -11.1290 N.am    291 SER   -0.6600
   4580 HN        -59.4030  -22.4920  -11.7200 H       291 SER    0.4300
   4581 HNT       -62.2230  -23.0370  -11.7120 H       291 SER    0.5100
   4582 HA        -60.4590  -22.9820   -9.0670 H       291 SER   -0.5100
   4583 HB1       -59.5880  -20.3560  -10.4310 H       291 SER   -0.4700
   4584 HB2       -58.4470  -21.4510   -9.5400 H       291 SER    0.3100
   4585 HG1       -60.7750  -20.2840   -8.4150 H       291 SER   -0.1100
   4586 HT1       -63.8920  -20.7800  -11.6840 H       291 SER    0.0900
   4587 HT2       -64.5680  -22.0100  -10.5450 H       291 SER    0.0900
   4588 HT3       -64.3130  -22.4270  -12.2980 H       291 SER    0.0900
@<TRIPOS>BOND
     1    1    2 1
     2    2   11 1
     3    2    6 1
     4    2    4 1
     5    4    5 2
     6    6   13 1
     7    6    7 1
     8    3    8 1
     9    3   15 1
    10    3   16 1
    11    3   17 1
    12    8    1 1
    13    8    9 2
    14   10    1 1
    15   12    6 1
    16   14    7 1
    17   18   19 1
    18   19   26 1
    19   19   22 1
    20   19   20 1
    21   20   21 2
    22   22   27 1
    23   22   23 1
    24   22   24 1
    25   23   30 1
    26   23   28 1
    27   23   29 1
    28   24   33 1
    29   24   31 1
    30   24   32 1
    31   25   18 1
    32    4   18 am
    33   34   35 1
    34   35   38 1
    35   35   36 1
    36   35   47 1
    37   36   37 2
    38   38   49 1
    39   38   39 1
    40   39   41 ar
    41   39   40 ar
    42   40   50 1
    43   40   42 ar
    44   41   51 1
    45   41   43 ar
    46   42   44 ar
    47   42   52 1
    48   43   44 ar
    49   43   53 1
    50   44   45 1
    51   45   54 1
    52   46   34 1
    53   48   38 1
    54   20   34 am
    55   55   56 1
    56   56   57 1
    57   56   64 1
    58   56   59 1
    59   57   58 2
    60   59   65 1
    61   59   61 1
    62   59   60 1
    63   60   67 1
    64   61   68 1
    65   61   69 1
    66   61   70 1
    67   62   60 1
    68   62   71 1
    69   62   72 1
    70   62   73 1
    71   63   55 1
    72   66   60 1
    73   36   55 am
    74   74   75 1
    75   75   76 1
    76   75   82 1
    77   75   78 1
    78   76   77 2
    79   78   80 1
    80   78   83 1
    81   78   79 1
    82   79   85 1
    83   79   86 1
    84   79   87 1
    85   80   84 1
    86   81   74 1
    87   57   74 am
    88   88   89 1
    89   89   96 1
    90   89   92 1
    91   89   90 1
    92   90   91 2
    93   92   97 1
    94   92   93 1
    95   92   94 1
    96   93  100 1
    97   93   98 1
    98   93   99 1
    99   94  103 1
   100   94  101 1
   101   94  102 1
   102   95   88 1
   103   76   88 am
   104  104  105 1
   105  105  114 1
   106  105  108 1
   107  105  106 1
   108  106  107 2
   109  108  116 1
   110  108  109 1
   111  109  118 1
   112  109  110 1
   113  110  111 2
   114  110  112 2
   115  113  104 1
   116  115  108 1
   117  117  109 1
   118   90  104 am
   119  119  120 1
   120  120  128 1
   121  120  123 1
   122  120  121 1
   123  121  122 2
   124  123  130 1
   125  123  124 1
   126  124  131 1
   127  124  125 1
   128  124  126 1
   129  125  132 1
   130  125  133 1
   131  125  134 1
   132  126  135 1
   133  126  136 1
   134  126  137 1
   135  127  119 1
   136  129  123 1
   137  106  119 am
   138  138  139 1
   139  139  144 1
   140  139  142 1
   141  139  140 1
   142  140  141 2
   143  142  145 1
   144  142  146 1
   145  142  147 1
   146  143  138 1
   147  121  138 am
   148  148  149 1
   149  149  150 1
   150  149  157 1
   151  149  152 1
   152  150  151 2
   153  152  158 1
   154  152  154 1
   155  152  153 1
   156  153  160 1
   157  154  161 1
   158  154  162 1
   159  154  163 1
   160  155  153 1
   161  155  164 1
   162  155  165 1
   163  155  166 1
   164  156  148 1
   165  159  153 1
   166  140  148 am
   167  167  168 1
   168  168  173 1
   169  168  171 1
   170  168  169 1
   171  169  170 2
   172  171  174 1
   173  171  175 1
   174  171  176 1
   175  172  167 1
   176  150  167 am
   177  177  178 1
   178  178  185 1
   179  178  181 1
   180  178  179 1
   181  179  180 2
   182  181  186 1
   183  181  182 1
   184  181  183 1
   185  182  189 1
   186  182  187 1
   187  182  188 1
   188  183  192 1
   189  183  190 1
   190  183  191 1
   191  184  177 1
   192  169  177 am
   193  193  194 1
   194  194  202 1
   195  194  197 1
   196  194  195 1
   197  195  196 2
   198  197  204 1
   199  197  198 1
   200  198  205 1
   201  198  199 1
   202  198  200 1
   203  199  206 1
   204  199  207 1
   205  199  208 1
   206  200  209 1
   207  200  210 1
   208  200  211 1
   209  201  193 1
   210  203  197 1
   211  179  193 am
   212  212  213 1
   213  213  218 1
   214  213  216 1
   215  213  214 1
   216  214  215 2
   217  216  219 1
   218  216  220 1
   219  216  221 1
   220  217  212 1
   221  195  212 am
   222  222  223 1
   223  223  224 1
   224  223  231 1
   225  223  226 1
   226  224  225 2
   227  226  232 1
   228  226  228 1
   229  226  227 1
   230  227  234 1
   231  228  235 1
   232  228  236 1
   233  228  237 1
   234  229  227 1
   235  229  238 1
   236  229  239 1
   237  229  240 1
   238  230  222 1
   239  233  227 1
   240  214  222 am
   241  241  242 1
   242  242  250 1
   243  242  245 1
   244  242  243 1
   245  243  244 2
   246  245  252 1
   247  245  246 1
   248  246  253 1
   249  246  247 1
   250  246  248 1
   251  247  254 1
   252  247  255 1
   253  247  256 1
   254  248  257 1
   255  248  258 1
   256  248  259 1
   257  249  241 1
   258  251  245 1
   259  224  241 am
   260  260  261 1
   261  261  266 1
   262  261  262 1
   263  262  263 2
   264  264  260 1
   265  265  261 1
   266  243  260 am
   267  267  268 1
   268  268  269 1
   269  268  276 1
   270  268  271 1
   271  269  270 2
   272  271  278 1
   273  271  272 1
   274  272  273 am
   275  272  274 2
   276  273  279 1
   277  273  280 1
   278  275  267 1
   279  277  271 1
   280  262  267 am
   281  281  282 1
   282  282  289 1
   283  282  285 1
   284  282  283 1
   285  283  284 2
   286  285  290 1
   287  285  286 1
   288  285  287 1
   289  286  293 1
   290  286  291 1
   291  286  292 1
   292  287  296 1
   293  287  294 1
   294  287  295 1
   295  288  281 1
   296  269  281 am
   297  297  298 1
   298  298  306 1
   299  298  301 1
   300  298  299 1
   301  299  300 2
   302  301  308 1
   303  301  302 1
   304  302  309 1
   305  302  303 1
   306  302  304 1
   307  303  310 1
   308  303  311 1
   309  303  312 1
   310  304  313 1
   311  304  314 1
   312  304  315 1
   313  305  297 1
   314  307  301 1
   315  283  297 am
   316  316  317 1
   317  317  324 1
   318  317  320 1
   319  317  318 1
   320  318  319 2
   321  320  325 1
   322  320  321 1
   323  320  322 1
   324  321  328 1
   325  321  326 1
   326  321  327 1
   327  322  331 1
   328  322  329 1
   329  322  330 1
   330  323  316 1
   331  299  316 am
   332  332  333 1
   333  333  339 1
   334  333  336 1
   335  333  334 1
   336  334  335 2
   337  336  341 1
   338  336  337 1
   339  338  332 1
   340  340  336 1
   341  342  337 1
   342  318  332 am
   343  343  344 1
   344  344  345 1
   345  344  358 1
   346  344  347 1
   347  345  346 2
   348  347  360 1
   349  347  348 1
   350  348  350 ar
   351  348  349 ar
   352  349  361 1
   353  349  353 ar
   354  350  351 ar
   355  350  352 ar
   356  351  353 ar
   357  351  354 ar
   358  352  355 ar
   359  352  363 1
   360  353  362 1
   361  354  364 1
   362  354  356 ar
   363  355  356 ar
   364  355  365 1
   365  356  366 1
   366  357  343 1
   367  359  347 1
   368  334  343 am
   369  367  368 1
   370  368  373 1
   371  368  371 1
   372  368  369 1
   373  369  370 2
   374  371  374 1
   375  371  375 1
   376  371  376 1
   377  372  367 1
   378  345  367 am
   379  377  378 1
   380  378  385 1
   381  378  381 1
   382  378  379 1
   383  379  380 2
   384  381  386 1
   385  381  382 1
   386  381  383 1
   387  382  389 1
   388  382  387 1
   389  382  388 1
   390  383  392 1
   391  383  390 1
   392  383  391 1
   393  384  377 1
   394  369  377 am
   395  393  394 1
   396  394  395 1
   397  394  408 1
   398  394  397 1
   399  395  396 2
   400  397  410 1
   401  397  398 1
   402  398  400 ar
   403  398  399 ar
   404  399  411 1
   405  399  403 ar
   406  400  401 ar
   407  400  402 ar
   408  401  403 ar
   409  401  404 ar
   410  402  405 ar
   411  402  413 1
   412  403  412 1
   413  404  414 1
   414  404  406 ar
   415  405  406 ar
   416  405  415 1
   417  406  416 1
   418  407  393 1
   419  409  397 1
   420  379  393 am
   421  417  418 1
   422  418  426 1
   423  418  421 1
   424  418  419 1
   425  419  420 2
   426  421  428 1
   427  421  422 1
   428  422  429 1
   429  422  423 1
   430  422  424 1
   431  423  430 1
   432  423  431 1
   433  423  432 1
   434  424  433 1
   435  424  434 1
   436  424  435 1
   437  425  417 1
   438  427  421 1
   439  395  417 am
   440  436  437 1
   441  437  438 1
   442  437  445 1
   443  437  440 1
   444  438  439 2
   445  440  447 1
   446  440  441 1
   447  441  442 am
   448  441  443 2
   449  442  448 1
   450  442  449 1
   451  444  436 1
   452  446  440 1
   453  419  436 am
   454  450  451 1
   455  451  457 1
   456  451  454 1
   457  451  452 1
   458  452  453 2
   459  454  459 1
   460  454  455 1
   461  456  450 1
   462  458  454 1
   463  460  455 1
   464  438  450 am
   465  461  462 1
   466  462  463 1
   467  462  470 1
   468  462  465 1
   469  463  464 2
   470  465  472 1
   471  465  466 1
   472  466  467 am
   473  466  468 2
   474  467  473 1
   475  467  474 1
   476  469  461 1
   477  471  465 1
   478  452  461 am
   479  475  476 1
   480  476  484 1
   481  476  479 1
   482  476  477 1
   483  477  478 2
   484  479  486 1
   485  479  480 1
   486  480  487 1
   487  480  481 1
   488  480  482 1
   489  481  488 1
   490  481  489 1
   491  481  490 1
   492  482  491 1
   493  482  492 1
   494  482  493 1
   495  483  475 1
   496  485  479 1
   497  463  475 am
   498  494  495 1
   499  495  504 1
   500  495  498 1
   501  495  496 1
   502  496  497 2
   503  498  506 1
   504  498  499 1
   505  499  508 1
   506  499  500 1
   507  500  502 2
   508  500  501 am
   509  501  509 1
   510  501  510 1
   511  503  494 1
   512  505  498 1
   513  507  499 1
   514  477  494 am
   515  511  512 1
   516  512  513 1
   517  512  520 1
   518  512  515 1
   519  513  514 2
   520  515  522 1
   521  515  516 1
   522  516  517 am
   523  516  518 2
   524  517  523 1
   525  517  524 1
   526  519  511 1
   527  521  515 1
   528  496  511 am
   529  525  526 1
   530  526  533 1
   531  526  529 1
   532  526  527 1
   533  527  528 2
   534  529  534 1
   535  529  530 1
   536  529  531 1
   537  530  537 1
   538  530  535 1
   539  530  536 1
   540  531  540 1
   541  531  538 1
   542  531  539 1
   543  532  525 1
   544  513  525 am
   545  541  542 1
   546  542  543 1
   547  542  549 1
   548  542  545 1
   549  543  544 2
   550  545  547 1
   551  545  550 1
   552  545  546 1
   553  546  552 1
   554  546  553 1
   555  546  554 1
   556  547  551 1
   557  548  541 1
   558  527  541 am
   559  555  556 1
   560  556  557 1
   561  556  564 1
   562  556  559 1
   563  557  558 2
   564  559  566 1
   565  559  560 1
   566  560  561 am
   567  560  562 2
   568  561  567 1
   569  561  568 1
   570  563  555 1
   571  565  559 1
   572  543  555 am
   573  569  570 1
   574  570  573 1
   575  570  571 1
   576  570  582 1
   577  571  572 2
   578  573  584 1
   579  573  574 1
   580  574  576 ar
   581  574  575 ar
   582  575  585 1
   583  575  577 ar
   584  576  586 1
   585  576  578 ar
   586  577  579 ar
   587  577  587 1
   588  578  579 ar
   589  578  588 1
   590  579  580 1
   591  580  589 1
   592  581  569 1
   593  583  573 1
   594  557  569 am
   595  590  591 1
   596  591  602 1
   597  591  594 1
   598  591  592 1
   599  592  593 2
   600  594  604 1
   601  594  595 1
   602  595  596 ar
   603  595  597 ar
   604  596  605 1
   605  596  598 ar
   606  597  599 ar
   607  597  606 1
   608  598  607 1
   609  598  600 ar
   610  599  600 ar
   611  599  608 1
   612  600  609 1
   613  601  590 1
   614  603  594 1
   615  571  590 am
   616  610  611 1
   617  611  618 1
   618  611  614 1
   619  611  612 1
   620  612  613 2
   621  614  619 1
   622  614  615 1
   623  614  616 1
   624  615  622 1
   625  615  620 1
   626  615  621 1
   627  616  625 1
   628  616  623 1
   629  616  624 1
   630  617  610 1
   631  592  610 am
   632  626  627 1
   633  627  634 1
   634  627  630 1
   635  627  628 1
   636  628  629 2
   637  630  635 1
   638  630  631 1
   639  630  632 1
   640  631  638 1
   641  631  636 1
   642  631  637 1
   643  632  641 1
   644  632  639 1
   645  632  640 1
   646  633  626 1
   647  612  626 am
   648  642  643 1
   649  643  649 1
   650  643  646 1
   651  643  644 1
   652  644  645 2
   653  646  651 1
   654  646  647 1
   655  648  642 1
   656  650  646 1
   657  652  647 1
   658  628  642 am
   659  653  654 1
   660  654  662 1
   661  654  657 1
   662  654  655 1
   663  655  656 2
   664  657  664 1
   665  657  658 1
   666  658  665 1
   667  658  659 1
   668  658  660 1
   669  659  666 1
   670  659  667 1
   671  659  668 1
   672  660  669 1
   673  660  670 1
   674  660  671 1
   675  661  653 1
   676  663  657 1
   677  644  653 am
   678  672  673 1
   679  673  678 1
   680  673  676 1
   681  673  674 1
   682  674  675 2
   683  676  679 1
   684  676  680 1
   685  676  681 1
   686  677  672 1
   687  655  672 am
   688  682  683 1
   689  683  688 1
   690  683  686 1
   691  683  684 1
   692  684  685 2
   693  686  689 1
   694  686  690 1
   695  686  691 1
   696  687  682 1
   697  674  682 am
   698  692  693 1
   699  693  698 1
   700  693  696 1
   701  693  694 1
   702  694  695 2
   703  696  699 1
   704  696  700 1
   705  696  701 1
   706  697  692 1
   707  684  692 am
   708  702  703 1
   709  703  711 1
   710  703  706 1
   711  703  704 1
   712  704  705 2
   713  706  713 1
   714  706  707 1
   715  707  708 2
   716  707  709 2
   717  710  702 1
   718  712  706 1
   719  694  702 am
   720  714  715 1
   721  715  716 1
   722  715  723 1
   723  715  718 1
   724  716  717 2
   725  718  724 1
   726  718  720 1
   727  718  719 1
   728  719  726 1
   729  720  727 1
   730  720  728 1
   731  720  729 1
   732  721  719 1
   733  721  730 1
   734  721  731 1
   735  721  732 1
   736  722  714 1
   737  725  719 1
   738  704  714 am
   739  733  734 1
   740  734  742 1
   741  734  737 1
   742  734  735 1
   743  735  736 2
   744  737  744 1
   745  737  738 1
   746  738  745 1
   747  738  739 1
   748  738  740 1
   749  739  746 1
   750  739  747 1
   751  739  748 1
   752  740  749 1
   753  740  750 1
   754  740  751 1
   755  741  733 1
   756  743  737 1
   757  716  733 am
   758  752  753 1
   759  753  760 1
   760  753  756 1
   761  753  754 1
   762  754  755 2
   763  756  761 1
   764  756  757 1
   765  756  758 1
   766  757  764 1
   767  757  762 1
   768  757  763 1
   769  758  767 1
   770  758  765 1
   771  758  766 1
   772  759  752 1
   773  735  752 am
   774  768  769 1
   775  769  774 1
   776  769  770 1
   777  770  771 2
   778  772  768 1
   779  773  769 1
   780  754  768 am
   781  775  776 1
   782  776  783 1
   783  776  779 1
   784  776  777 1
   785  777  778 2
   786  779  784 1
   787  779  780 1
   788  779  781 1
   789  780  787 1
   790  780  785 1
   791  780  786 1
   792  781  790 1
   793  781  788 1
   794  781  789 1
   795  782  775 1
   796  770  775 am
   797  791  792 1
   798  792  800 1
   799  792  795 1
   800  792  793 1
   801  793  794 2
   802  795  802 1
   803  795  796 1
   804  796  803 1
   805  796  797 1
   806  796  798 1
   807  797  804 1
   808  797  805 1
   809  797  806 1
   810  798  807 1
   811  798  808 1
   812  798  809 1
   813  799  791 1
   814  801  795 1
   815  777  791 am
   816  810  811 1
   817  811  816 1
   818  811  814 1
   819  811  812 1
   820  812  813 2
   821  814  817 1
   822  814  818 1
   823  814  819 1
   824  815  810 1
   825  793  810 am
   826  820  821 1
   827  821  822 1
   828  821  829 1
   829  821  824 1
   830  822  823 2
   831  824  830 1
   832  824  826 1
   833  824  825 1
   834  825  832 1
   835  826  833 1
   836  826  834 1
   837  826  835 1
   838  827  825 1
   839  827  836 1
   840  827  837 1
   841  827  838 1
   842  828  820 1
   843  831  825 1
   844  812  820 am
   845  839  845 1
   846  839  840 1
   847  840  843 1
   848  840  846 1
   849  840  841 1
   850  841  842 2
   851  843  844 1
   852  843  848 1
   853  844  845 1
   854  844  850 1
   855  845  852 1
   856  847  843 1
   857  849  844 1
   858  851  845 1
   859  822  839 am
   860  853  854 1
   861  854  865 1
   862  854  857 1
   863  854  855 1
   864  855  856 2
   865  857  867 1
   866  857  858 1
   867  858  859 ar
   868  858  860 ar
   869  859  868 1
   870  859  861 ar
   871  860  862 ar
   872  860  869 1
   873  861  870 1
   874  861  863 ar
   875  862  863 ar
   876  862  871 1
   877  863  872 1
   878  864  853 1
   879  866  857 1
   880  841  853 am
   881  873  874 1
   882  874  879 1
   883  874  877 1
   884  874  875 1
   885  875  876 2
   886  877  880 1
   887  877  881 1
   888  877  882 1
   889  878  873 1
   890  855  873 am
   891  883  884 1
   892  884  885 1
   893  884  892 1
   894  884  887 1
   895  885  886 2
   896  887  893 1
   897  887  889 1
   898  887  888 1
   899  888  895 1
   900  889  896 1
   901  889  897 1
   902  889  898 1
   903  890  888 1
   904  890  899 1
   905  890  900 1
   906  890  901 1
   907  891  883 1
   908  894  888 1
   909  875  883 am
   910  902  903 1
   911  903  904 1
   912  903  910 1
   913  903  906 1
   914  904  905 2
   915  906  908 1
   916  906  911 1
   917  906  907 1
   918  907  913 1
   919  907  914 1
   920  907  915 1
   921  908  912 1
   922  909  902 1
   923  885  902 am
   924  916  917 1
   925  917  918 1
   926  917  925 1
   927  917  920 1
   928  918  919 2
   929  920  926 1
   930  920  922 1
   931  920  921 1
   932  921  928 1
   933  922  929 1
   934  922  930 1
   935  922  931 1
   936  923  921 1
   937  923  932 1
   938  923  933 1
   939  923  934 1
   940  924  916 1
   941  927  921 1
   942  904  916 am
   943  935  936 1
   944  936  942 1
   945  936  939 1
   946  936  937 1
   947  937  938 2
   948  939  944 1
   949  939  940 1
   950  941  935 1
   951  943  939 1
   952  945  940 1
   953  918  935 am
   954  946  947 1
   955  947  948 1
   956  947  954 1
   957  947  950 1
   958  948  949 2
   959  950  952 1
   960  950  955 1
   961  950  951 1
   962  951  957 1
   963  951  958 1
   964  951  959 1
   965  952  956 1
   966  953  946 1
   967  937  946 am
   968  960  961 1
   969  961  966 1
   970  961  962 1
   971  962  963 2
   972  964  960 1
   973  965  961 1
   974  948  960 am
   975  967  968 1
   976  968  979 1
   977  968  971 1
   978  968  969 1
   979  969  970 2
   980  971  981 1
   981  971  972 1
   982  972  973 ar
   983  972  974 ar
   984  973  982 1
   985  973  975 ar
   986  974  976 ar
   987  974  983 1
   988  975  984 1
   989  975  977 ar
   990  976  977 ar
   991  976  985 1
   992  977  986 1
   993  978  967 1
   994  980  971 1
   995  962  967 am
   996  987  988 1
   997  988  994 1
   998  988  991 1
   999  988  989 1
  1000  989  990 2
  1001  991  996 1
  1002  991  992 1
  1003  993  987 1
  1004  995  991 1
  1005  969  987 am
  1006  997  998 1
  1007  998 1003 1
  1008  998 1001 1
  1009  998  999 1
  1010  999 1000 2
  1011 1001 1004 1
  1012 1001 1005 1
  1013 1001 1006 1
  1014 1002  997 1
  1015  989  997 am
  1016 1007 1008 1
  1017 1008 1013 1
  1018 1008 1011 1
  1019 1008 1009 1
  1020 1009 1010 2
  1021 1011 1014 1
  1022 1011 1015 1
  1023 1011 1016 1
  1024 1012 1007 1
  1025  999 1007 am
  1026 1017 1018 1
  1027 1018 1024 1
  1028 1018 1021 1
  1029 1018 1019 1
  1030 1019 1020 2
  1031 1021 1026 1
  1032 1021 1022 1
  1033 1023 1017 1
  1034 1025 1021 1
  1035 1009 1017 am
  1036 1027 1028 1
  1037 1027 1037 1
  1038 1028 1029 1
  1039 1028 1031 1
  1040 1028 1038 1
  1041 1029 1030 2
  1042 1031 1032 1
  1043 1031 1039 1
  1044 1031 1040 1
  1045 1032 1033 ar
  1046 1032 1034 ar
  1047 1033 1036 ar
  1048 1033 1041 1
  1049 1034 1035 ar
  1050 1035 1036 ar
  1051 1035 1042 1
  1052 1036 1043 1
  1053 1019 1027 am
  1054 1044 1045 1
  1055 1045 1050 1
  1056 1045 1046 1
  1057 1046 1047 2
  1058 1048 1044 1
  1059 1049 1045 1
  1060 1044 1029 am
  1061 1051 1052 1
  1062 1052 1058 1
  1063 1052 1055 1
  1064 1052 1053 1
  1065 1053 1054 2
  1066 1055 1060 1
  1067 1055 1056 1
  1068 1057 1051 1
  1069 1059 1055 1
  1070 1046 1051 am
  1071 1061 1062 1
  1072 1062 1070 1
  1073 1062 1065 1
  1074 1062 1063 1
  1075 1063 1064 2
  1076 1065 1072 1
  1077 1065 1066 1
  1078 1066 1073 1
  1079 1066 1067 1
  1080 1066 1068 1
  1081 1067 1074 1
  1082 1067 1075 1
  1083 1067 1076 1
  1084 1068 1077 1
  1085 1068 1078 1
  1086 1068 1079 1
  1087 1069 1061 1
  1088 1071 1065 1
  1089 1053 1061 am
  1090 1080 1081 1
  1091 1081 1092 1
  1092 1081 1084 1
  1093 1081 1082 1
  1094 1082 1083 2
  1095 1084 1094 1
  1096 1084 1085 1
  1097 1085 1086 ar
  1098 1085 1087 ar
  1099 1086 1095 1
  1100 1086 1088 ar
  1101 1087 1089 ar
  1102 1087 1096 1
  1103 1088 1097 1
  1104 1088 1090 ar
  1105 1089 1090 ar
  1106 1089 1098 1
  1107 1090 1099 1
  1108 1091 1080 1
  1109 1093 1084 1
  1110 1063 1080 am
  1111 1100 1101 1
  1112 1101 1102 1
  1113 1101 1109 1
  1114 1101 1104 1
  1115 1102 1103 2
  1116 1104 1110 1
  1117 1104 1106 1
  1118 1104 1105 1
  1119 1105 1112 1
  1120 1106 1113 1
  1121 1106 1114 1
  1122 1106 1115 1
  1123 1107 1105 1
  1124 1107 1116 1
  1125 1107 1117 1
  1126 1107 1118 1
  1127 1108 1100 1
  1128 1111 1105 1
  1129 1082 1100 am
  1130 1119 1120 1
  1131 1120 1125 1
  1132 1120 1123 1
  1133 1120 1121 1
  1134 1121 1122 2
  1135 1123 1126 1
  1136 1123 1127 1
  1137 1123 1128 1
  1138 1124 1119 1
  1139 1102 1119 am
  1140 1129 1130 1
  1141 1130 1136 1
  1142 1130 1133 1
  1143 1130 1131 1
  1144 1131 1132 2
  1145 1133 1138 1
  1146 1133 1134 1
  1147 1135 1129 1
  1148 1137 1133 1
  1149 1139 1134 1
  1150 1121 1129 am
  1151 1140 1141 1
  1152 1141 1152 1
  1153 1141 1144 1
  1154 1141 1142 1
  1155 1142 1143 2
  1156 1144 1154 1
  1157 1144 1145 1
  1158 1145 1146 ar
  1159 1145 1147 ar
  1160 1146 1155 1
  1161 1146 1148 ar
  1162 1147 1149 ar
  1163 1147 1156 1
  1164 1148 1157 1
  1165 1148 1150 ar
  1166 1149 1150 ar
  1167 1149 1158 1
  1168 1150 1159 1
  1169 1151 1140 1
  1170 1153 1144 1
  1171 1131 1140 am
  1172 1160 1161 1
  1173 1161 1168 1
  1174 1161 1164 1
  1175 1161 1162 1
  1176 1162 1163 2
  1177 1164 1169 1
  1178 1164 1165 1
  1179 1164 1166 1
  1180 1165 1172 1
  1181 1165 1170 1
  1182 1165 1171 1
  1183 1166 1175 1
  1184 1166 1173 1
  1185 1166 1174 1
  1186 1167 1160 1
  1187 1142 1160 am
  1188 1176 1177 1
  1189 1177 1185 1
  1190 1177 1180 1
  1191 1177 1178 1
  1192 1178 1179 2
  1193 1180 1187 1
  1194 1180 1181 1
  1195 1181 1188 1
  1196 1181 1182 1
  1197 1181 1183 1
  1198 1182 1189 1
  1199 1182 1190 1
  1200 1182 1191 1
  1201 1183 1192 1
  1202 1183 1193 1
  1203 1183 1194 1
  1204 1184 1176 1
  1205 1186 1180 1
  1206 1162 1176 am
  1207 1195 1196 1
  1208 1196 1203 1
  1209 1196 1199 1
  1210 1196 1197 1
  1211 1197 1198 2
  1212 1199 1204 1
  1213 1199 1200 1
  1214 1199 1201 1
  1215 1200 1207 1
  1216 1200 1205 1
  1217 1200 1206 1
  1218 1201 1210 1
  1219 1201 1208 1
  1220 1201 1209 1
  1221 1202 1195 1
  1222 1178 1195 am
  1223 1211 1212 1
  1224 1212 1220 1
  1225 1212 1215 1
  1226 1212 1213 1
  1227 1213 1214 2
  1228 1215 1222 1
  1229 1215 1216 1
  1230 1216 1223 1
  1231 1216 1217 1
  1232 1216 1218 1
  1233 1217 1224 1
  1234 1217 1225 1
  1235 1217 1226 1
  1236 1218 1227 1
  1237 1218 1228 1
  1238 1218 1229 1
  1239 1219 1211 1
  1240 1221 1215 1
  1241 1197 1211 am
  1242 1230 1231 1
  1243 1231 1236 1
  1244 1231 1234 1
  1245 1231 1232 1
  1246 1232 1233 2
  1247 1234 1237 1
  1248 1234 1238 1
  1249 1234 1239 1
  1250 1235 1230 1
  1251 1213 1230 am
  1252 1240 1241 1
  1253 1241 1250 1
  1254 1241 1244 1
  1255 1241 1242 1
  1256 1242 1243 2
  1257 1244 1252 1
  1258 1244 1245 1
  1259 1245 1254 1
  1260 1245 1246 1
  1261 1246 1248 2
  1262 1246 1247 am
  1263 1247 1255 1
  1264 1247 1256 1
  1265 1249 1240 1
  1266 1251 1244 1
  1267 1253 1245 1
  1268 1232 1240 am
  1269 1257 1258 1
  1270 1258 1264 1
  1271 1258 1261 1
  1272 1258 1259 1
  1273 1259 1260 2
  1274 1261 1266 1
  1275 1261 1262 1
  1276 1263 1257 1
  1277 1265 1261 1
  1278 1267 1262 1
  1279 1242 1257 am
  1280 1268 1269 1
  1281 1269 1275 1
  1282 1269 1272 1
  1283 1269 1270 1
  1284 1270 1271 2
  1285 1272 1277 1
  1286 1272 1273 1
  1287 1274 1268 1
  1288 1276 1272 1
  1289 1278 1273 1
  1290 1259 1268 am
  1291 1279 1280 1
  1292 1280 1281 1
  1293 1280 1288 1
  1294 1280 1283 1
  1295 1281 1282 2
  1296 1283 1289 1
  1297 1283 1285 1
  1298 1283 1284 1
  1299 1284 1291 1
  1300 1285 1292 1
  1301 1285 1293 1
  1302 1285 1294 1
  1303 1286 1284 1
  1304 1286 1295 1
  1305 1286 1296 1
  1306 1286 1297 1
  1307 1287 1279 1
  1308 1290 1284 1
  1309 1270 1279 am
  1310 1298 1299 1
  1311 1299 1310 1
  1312 1299 1302 1
  1313 1299 1300 1
  1314 1300 1301 2
  1315 1302 1312 1
  1316 1302 1303 1
  1317 1303 1304 ar
  1318 1303 1305 ar
  1319 1304 1313 1
  1320 1304 1306 ar
  1321 1305 1307 ar
  1322 1305 1314 1
  1323 1306 1315 1
  1324 1306 1308 ar
  1325 1307 1308 ar
  1326 1307 1316 1
  1327 1308 1317 1
  1328 1309 1298 1
  1329 1311 1302 1
  1330 1281 1298 am
  1331 1318 1319 1
  1332 1319 1325 1
  1333 1319 1322 1
  1334 1319 1320 1
  1335 1320 1321 2
  1336 1322 1327 1
  1337 1322 1323 1
  1338 1324 1318 1
  1339 1326 1322 1
  1340 1328 1323 1
  1341 1300 1318 am
  1342 1329 1330 1
  1343 1330 1338 1
  1344 1330 1333 1
  1345 1330 1331 1
  1346 1331 1332 2
  1347 1333 1340 1
  1348 1333 1334 1
  1349 1334 1341 1
  1350 1334 1335 1
  1351 1334 1336 1
  1352 1335 1342 1
  1353 1335 1343 1
  1354 1335 1344 1
  1355 1336 1345 1
  1356 1336 1346 1
  1357 1336 1347 1
  1358 1337 1329 1
  1359 1339 1333 1
  1360 1320 1329 am
  1361 1348 1349 1
  1362 1349 1357 1
  1363 1349 1352 1
  1364 1349 1350 1
  1365 1350 1351 2
  1366 1352 1359 1
  1367 1352 1353 1
  1368 1353 1360 1
  1369 1353 1354 1
  1370 1353 1355 1
  1371 1354 1361 1
  1372 1354 1362 1
  1373 1354 1363 1
  1374 1355 1364 1
  1375 1355 1365 1
  1376 1355 1366 1
  1377 1356 1348 1
  1378 1358 1352 1
  1379 1331 1348 am
  1380 1367 1368 1
  1381 1368 1373 1
  1382 1368 1371 1
  1383 1368 1369 1
  1384 1369 1370 2
  1385 1371 1374 1
  1386 1371 1375 1
  1387 1371 1376 1
  1388 1372 1367 1
  1389 1350 1367 am
  1390 1377 1378 1
  1391 1378 1379 1
  1392 1378 1386 1
  1393 1378 1381 1
  1394 1379 1380 2
  1395 1381 1387 1
  1396 1381 1383 1
  1397 1381 1382 1
  1398 1382 1389 1
  1399 1383 1390 1
  1400 1383 1391 1
  1401 1383 1392 1
  1402 1384 1382 1
  1403 1384 1393 1
  1404 1384 1394 1
  1405 1384 1395 1
  1406 1385 1377 1
  1407 1388 1382 1
  1408 1369 1377 am
  1409 1396 1397 1
  1410 1397 1402 1
  1411 1397 1400 1
  1412 1397 1398 1
  1413 1398 1399 2
  1414 1400 1403 1
  1415 1400 1404 1
  1416 1400 1405 1
  1417 1401 1396 1
  1418 1379 1396 am
  1419 1406 1407 1
  1420 1407 1408 1
  1421 1407 1415 1
  1422 1407 1410 1
  1423 1408 1409 2
  1424 1410 1416 1
  1425 1410 1412 1
  1426 1410 1411 1
  1427 1411 1418 1
  1428 1412 1419 1
  1429 1412 1420 1
  1430 1412 1421 1
  1431 1413 1411 1
  1432 1413 1422 1
  1433 1413 1423 1
  1434 1413 1424 1
  1435 1414 1406 1
  1436 1417 1411 1
  1437 1398 1406 am
  1438 1425 1426 1
  1439 1426 1434 1
  1440 1426 1429 1
  1441 1426 1427 1
  1442 1427 1428 2
  1443 1429 1436 1
  1444 1429 1430 1
  1445 1430 1431 2
  1446 1430 1432 2
  1447 1433 1425 1
  1448 1435 1429 1
  1449 1408 1425 am
  1450 1437 1438 1
  1451 1438 1439 1
  1452 1438 1449 1
  1453 1438 1441 1
  1454 1439 1440 2
  1455 1441 1451 1
  1456 1441 1442 1
  1457 1442 1453 1
  1458 1442 1443 1
  1459 1443 1444 1
  1460 1443 1455 1
  1461 1444 1456 1
  1462 1444 1445 2
  1463 1445 1446 2
  1464 1445 1447 2
  1465 1446 1457 1
  1466 1446 1458 1
  1467 1447 1459 1
  1468 1447 1460 1
  1469 1448 1437 1
  1470 1450 1441 1
  1471 1452 1442 1
  1472 1454 1443 1
  1473 1427 1437 am
  1474 1461 1462 1
  1475 1462 1465 1
  1476 1462 1463 1
  1477 1462 1474 1
  1478 1463 1464 2
  1479 1465 1476 1
  1480 1465 1466 1
  1481 1466 1468 ar
  1482 1466 1467 ar
  1483 1467 1477 1
  1484 1467 1469 ar
  1485 1468 1478 1
  1486 1468 1470 ar
  1487 1469 1471 ar
  1488 1469 1479 1
  1489 1470 1471 ar
  1490 1470 1480 1
  1491 1471 1472 1
  1492 1472 1481 1
  1493 1473 1461 1
  1494 1475 1465 1
  1495 1439 1461 am
  1496 1482 1483 1
  1497 1483 1484 1
  1498 1483 1491 1
  1499 1483 1486 1
  1500 1484 1485 2
  1501 1486 1492 1
  1502 1486 1488 1
  1503 1486 1487 1
  1504 1487 1494 1
  1505 1488 1495 1
  1506 1488 1496 1
  1507 1488 1497 1
  1508 1489 1487 1
  1509 1489 1498 1
  1510 1489 1499 1
  1511 1489 1500 1
  1512 1490 1482 1
  1513 1493 1487 1
  1514 1463 1482 am
  1515 1501 1502 1
  1516 1502 1507 1
  1517 1502 1505 1
  1518 1502 1503 1
  1519 1503 1504 2
  1520 1505 1508 1
  1521 1505 1509 1
  1522 1505 1510 1
  1523 1506 1501 1
  1524 1484 1501 am
  1525 1511 1512 1
  1526 1512 1513 1
  1527 1512 1520 1
  1528 1512 1515 1
  1529 1513 1514 2
  1530 1515 1521 1
  1531 1515 1517 1
  1532 1515 1516 1
  1533 1516 1523 1
  1534 1517 1524 1
  1535 1517 1525 1
  1536 1517 1526 1
  1537 1518 1516 1
  1538 1518 1527 1
  1539 1518 1528 1
  1540 1518 1529 1
  1541 1519 1511 1
  1542 1522 1516 1
  1543 1503 1511 am
  1544 1530 1531 1
  1545 1531 1536 1
  1546 1531 1534 1
  1547 1531 1532 1
  1548 1532 1533 2
  1549 1534 1537 1
  1550 1534 1538 1
  1551 1534 1539 1
  1552 1535 1530 1
  1553 1513 1530 am
  1554 1540 1541 1
  1555 1541 1542 1
  1556 1541 1549 1
  1557 1541 1544 1
  1558 1542 1543 2
  1559 1544 1550 1
  1560 1544 1546 1
  1561 1544 1545 1
  1562 1545 1552 1
  1563 1546 1553 1
  1564 1546 1554 1
  1565 1546 1555 1
  1566 1547 1545 1
  1567 1547 1556 1
  1568 1547 1557 1
  1569 1547 1558 1
  1570 1548 1540 1
  1571 1551 1545 1
  1572 1532 1540 am
  1573 1559 1565 1
  1574 1559 1560 1
  1575 1560 1563 1
  1576 1560 1566 1
  1577 1560 1561 1
  1578 1561 1562 2
  1579 1563 1564 1
  1580 1563 1568 1
  1581 1564 1565 1
  1582 1564 1570 1
  1583 1565 1572 1
  1584 1567 1563 1
  1585 1569 1564 1
  1586 1571 1565 1
  1587 1542 1559 am
  1588 1573 1574 1
  1589 1574 1582 1
  1590 1574 1577 1
  1591 1574 1575 1
  1592 1575 1576 2
  1593 1577 1584 1
  1594 1577 1578 1
  1595 1578 1585 1
  1596 1578 1579 1
  1597 1578 1580 1
  1598 1579 1586 1
  1599 1579 1587 1
  1600 1579 1588 1
  1601 1580 1589 1
  1602 1580 1590 1
  1603 1580 1591 1
  1604 1581 1573 1
  1605 1583 1577 1
  1606 1561 1573 am
  1607 1592 1593 1
  1608 1593 1594 1
  1609 1593 1604 1
  1610 1593 1596 1
  1611 1594 1595 2
  1612 1596 1606 1
  1613 1596 1597 1
  1614 1597 1608 1
  1615 1597 1598 1
  1616 1598 1599 1
  1617 1598 1610 1
  1618 1599 1611 1
  1619 1599 1600 2
  1620 1600 1601 2
  1621 1600 1602 2
  1622 1601 1612 1
  1623 1601 1613 1
  1624 1602 1614 1
  1625 1602 1615 1
  1626 1603 1592 1
  1627 1605 1596 1
  1628 1607 1597 1
  1629 1609 1598 1
  1630 1575 1592 am
  1631 1616 1617 1
  1632 1617 1620 1
  1633 1617 1618 1
  1634 1617 1629 1
  1635 1618 1619 2
  1636 1620 1631 1
  1637 1620 1621 1
  1638 1621 1623 ar
  1639 1621 1622 ar
  1640 1622 1632 1
  1641 1622 1624 ar
  1642 1623 1633 1
  1643 1623 1625 ar
  1644 1624 1626 ar
  1645 1624 1634 1
  1646 1625 1626 ar
  1647 1625 1635 1
  1648 1626 1627 1
  1649 1627 1636 1
  1650 1628 1616 1
  1651 1630 1620 1
  1652 1594 1616 am
  1653 1637 1638 1
  1654 1638 1639 1
  1655 1638 1646 1
  1656 1638 1641 1
  1657 1639 1640 2
  1658 1641 1648 1
  1659 1641 1642 1
  1660 1642 1643 am
  1661 1642 1644 2
  1662 1643 1649 1
  1663 1643 1650 1
  1664 1645 1637 1
  1665 1647 1641 1
  1666 1618 1637 am
  1667 1651 1652 1
  1668 1652 1657 1
  1669 1652 1653 1
  1670 1653 1654 2
  1671 1655 1651 1
  1672 1656 1652 1
  1673 1639 1651 am
  1674 1658 1659 1
  1675 1659 1667 1
  1676 1659 1662 1
  1677 1659 1660 1
  1678 1660 1661 2
  1679 1662 1669 1
  1680 1662 1663 1
  1681 1663 1670 1
  1682 1663 1664 1
  1683 1663 1665 1
  1684 1664 1671 1
  1685 1664 1672 1
  1686 1664 1673 1
  1687 1665 1674 1
  1688 1665 1675 1
  1689 1665 1676 1
  1690 1666 1658 1
  1691 1668 1662 1
  1692 1653 1658 am
  1693 1677 1678 1
  1694 1678 1685 1
  1695 1678 1681 1
  1696 1678 1679 1
  1697 1679 1680 2
  1698 1681 1686 1
  1699 1681 1682 1
  1700 1681 1683 1
  1701 1682 1689 1
  1702 1682 1687 1
  1703 1682 1688 1
  1704 1683 1692 1
  1705 1683 1690 1
  1706 1683 1691 1
  1707 1684 1677 1
  1708 1660 1677 am
  1709 1693 1694 1
  1710 1694 1695 1
  1711 1694 1701 1
  1712 1694 1697 1
  1713 1695 1696 2
  1714 1697 1699 1
  1715 1697 1702 1
  1716 1697 1698 1
  1717 1698 1704 1
  1718 1698 1705 1
  1719 1698 1706 1
  1720 1699 1703 1
  1721 1700 1693 1
  1722 1679 1693 am
  1723 1707 1708 1
  1724 1708 1713 1
  1725 1708 1709 1
  1726 1709 1710 2
  1727 1711 1707 1
  1728 1712 1708 1
  1729 1695 1707 am
  1730 1714 1715 1
  1731 1715 1716 1
  1732 1715 1722 1
  1733 1715 1718 1
  1734 1716 1717 2
  1735 1718 1720 1
  1736 1718 1723 1
  1737 1718 1719 1
  1738 1719 1725 1
  1739 1719 1726 1
  1740 1719 1727 1
  1741 1720 1724 1
  1742 1721 1714 1
  1743 1709 1714 am
  1744 1728 1729 1
  1745 1729 1730 1
  1746 1729 1740 1
  1747 1729 1732 1
  1748 1730 1731 2
  1749 1732 1742 1
  1750 1732 1733 1
  1751 1733 1744 1
  1752 1733 1734 1
  1753 1734 1735 1
  1754 1734 1746 1
  1755 1735 1747 1
  1756 1735 1736 2
  1757 1736 1737 2
  1758 1736 1738 2
  1759 1737 1748 1
  1760 1737 1749 1
  1761 1738 1750 1
  1762 1738 1751 1
  1763 1739 1728 1
  1764 1741 1732 1
  1765 1743 1733 1
  1766 1745 1734 1
  1767 1716 1728 am
  1768 1752 1753 1
  1769 1753 1758 1
  1770 1753 1756 1
  1771 1753 1754 1
  1772 1754 1755 2
  1773 1756 1759 1
  1774 1756 1760 1
  1775 1756 1761 1
  1776 1757 1752 1
  1777 1730 1752 am
  1778 1762 1763 1
  1779 1763 1768 1
  1780 1763 1766 1
  1781 1763 1764 1
  1782 1764 1765 2
  1783 1766 1769 1
  1784 1766 1770 1
  1785 1766 1771 1
  1786 1767 1762 1
  1787 1754 1762 am
  1788 1772 1773 1
  1789 1773 1778 1
  1790 1773 1774 1
  1791 1774 1775 2
  1792 1776 1772 1
  1793 1777 1773 1
  1794 1764 1772 am
  1795 1779 1780 1
  1796 1780 1781 1
  1797 1780 1788 1
  1798 1780 1783 1
  1799 1781 1782 2
  1800 1783 1789 1
  1801 1783 1785 1
  1802 1783 1784 1
  1803 1784 1791 1
  1804 1785 1792 1
  1805 1785 1793 1
  1806 1785 1794 1
  1807 1786 1784 1
  1808 1786 1795 1
  1809 1786 1796 1
  1810 1786 1797 1
  1811 1787 1779 1
  1812 1790 1784 1
  1813 1774 1779 am
  1814 1798 1799 1
  1815 1799 1800 1
  1816 1799 1807 1
  1817 1799 1802 1
  1818 1800 1801 2
  1819 1802 1808 1
  1820 1802 1804 1
  1821 1802 1803 1
  1822 1803 1810 1
  1823 1804 1811 1
  1824 1804 1812 1
  1825 1804 1813 1
  1826 1805 1803 1
  1827 1805 1814 1
  1828 1805 1815 1
  1829 1805 1816 1
  1830 1806 1798 1
  1831 1809 1803 1
  1832 1781 1798 am
  1833 1817 1818 1
  1834 1818 1823 1
  1835 1818 1821 1
  1836 1818 1819 1
  1837 1819 1820 2
  1838 1821 1824 1
  1839 1821 1825 1
  1840 1821 1826 1
  1841 1822 1817 1
  1842 1800 1817 am
  1843 1827 1828 1
  1844 1828 1829 1
  1845 1828 1836 1
  1846 1828 1831 1
  1847 1829 1830 2
  1848 1831 1837 1
  1849 1831 1833 1
  1850 1831 1832 1
  1851 1832 1839 1
  1852 1833 1840 1
  1853 1833 1841 1
  1854 1833 1842 1
  1855 1834 1832 1
  1856 1834 1843 1
  1857 1834 1844 1
  1858 1834 1845 1
  1859 1835 1827 1
  1860 1838 1832 1
  1861 1819 1827 am
  1862 1846 1847 1
  1863 1847 1853 1
  1864 1847 1850 1
  1865 1847 1848 1
  1866 1848 1849 2
  1867 1850 1855 1
  1868 1850 1851 1
  1869 1852 1846 1
  1870 1854 1850 1
  1871 1856 1851 1
  1872 1829 1846 am
  1873 1857 1858 1
  1874 1858 1859 1
  1875 1858 1872 1
  1876 1858 1861 1
  1877 1859 1860 2
  1878 1861 1874 1
  1879 1861 1862 1
  1880 1862 1864 ar
  1881 1862 1863 ar
  1882 1863 1875 1
  1883 1863 1867 ar
  1884 1864 1865 ar
  1885 1864 1866 ar
  1886 1865 1867 ar
  1887 1865 1868 ar
  1888 1866 1869 ar
  1889 1866 1877 1
  1890 1867 1876 1
  1891 1868 1878 1
  1892 1868 1870 ar
  1893 1869 1870 ar
  1894 1869 1879 1
  1895 1870 1880 1
  1896 1871 1857 1
  1897 1873 1861 1
  1898 1848 1857 am
  1899 1881 1882 1
  1900 1882 1889 1
  1901 1882 1885 1
  1902 1882 1883 1
  1903 1883 1884 2
  1904 1885 1890 1
  1905 1885 1886 1
  1906 1885 1887 1
  1907 1886 1893 1
  1908 1886 1891 1
  1909 1886 1892 1
  1910 1887 1896 1
  1911 1887 1894 1
  1912 1887 1895 1
  1913 1888 1881 1
  1914 1859 1881 am
  1915 1897 1898 1
  1916 1898 1906 1
  1917 1898 1901 1
  1918 1898 1899 1
  1919 1899 1900 2
  1920 1901 1908 1
  1921 1901 1902 1
  1922 1902 1909 1
  1923 1902 1903 1
  1924 1902 1904 1
  1925 1903 1910 1
  1926 1903 1911 1
  1927 1903 1912 1
  1928 1904 1913 1
  1929 1904 1914 1
  1930 1904 1915 1
  1931 1905 1897 1
  1932 1907 1901 1
  1933 1883 1897 am
  1934 1916 1917 1
  1935 1917 1923 1
  1936 1917 1920 1
  1937 1917 1918 1
  1938 1918 1919 2
  1939 1920 1925 1
  1940 1920 1921 1
  1941 1922 1916 1
  1942 1924 1920 1
  1943 1926 1921 1
  1944 1899 1916 am
  1945 1927 1928 1
  1946 1928 1939 1
  1947 1928 1931 1
  1948 1928 1929 1
  1949 1929 1930 2
  1950 1931 1941 1
  1951 1931 1932 1
  1952 1932 1933 ar
  1953 1932 1934 ar
  1954 1933 1942 1
  1955 1933 1935 ar
  1956 1934 1936 ar
  1957 1934 1943 1
  1958 1935 1944 1
  1959 1935 1937 ar
  1960 1936 1937 ar
  1961 1936 1945 1
  1962 1937 1946 1
  1963 1938 1927 1
  1964 1940 1931 1
  1965 1918 1927 am
  1966 1947 1948 1
  1967 1948 1953 1
  1968 1948 1951 1
  1969 1948 1949 1
  1970 1949 1950 2
  1971 1951 1954 1
  1972 1951 1955 1
  1973 1951 1956 1
  1974 1952 1947 1
  1975 1929 1947 am
  1976 1957 1958 1
  1977 1958 1959 1
  1978 1958 1966 1
  1979 1958 1961 1
  1980 1959 1960 2
  1981 1961 1967 1
  1982 1961 1963 1
  1983 1961 1962 1
  1984 1962 1969 1
  1985 1963 1970 1
  1986 1963 1971 1
  1987 1963 1972 1
  1988 1964 1962 1
  1989 1964 1973 1
  1990 1964 1974 1
  1991 1964 1975 1
  1992 1965 1957 1
  1993 1968 1962 1
  1994 1949 1957 am
  1995 1976 1977 1
  1996 1977 1982 1
  1997 1977 1978 1
  1998 1978 1979 2
  1999 1980 1976 1
  2000 1981 1977 1
  2001 1959 1976 am
  2002 1983 1984 1
  2003 1984 1992 1
  2004 1984 1987 1
  2005 1984 1985 1
  2006 1985 1986 2
  2007 1987 1994 1
  2008 1987 1988 1
  2009 1988 1995 1
  2010 1988 1989 1
  2011 1988 1990 1
  2012 1989 1996 1
  2013 1989 1997 1
  2014 1989 1998 1
  2015 1990 1999 1
  2016 1990 2000 1
  2017 1990 2001 1
  2018 1991 1983 1
  2019 1993 1987 1
  2020 1978 1983 am
  2021 2002 2003 1
  2022 2003 2004 1
  2023 2003 2010 1
  2024 2003 2006 1
  2025 2004 2005 2
  2026 2006 2008 1
  2027 2006 2011 1
  2028 2006 2007 1
  2029 2007 2013 1
  2030 2007 2014 1
  2031 2007 2015 1
  2032 2008 2012 1
  2033 2009 2002 1
  2034 1985 2002 am
  2035 2016 2022 1
  2036 2016 2017 1
  2037 2017 2020 1
  2038 2017 2023 1
  2039 2017 2018 1
  2040 2018 2019 2
  2041 2020 2021 1
  2042 2020 2025 1
  2043 2021 2022 1
  2044 2021 2027 1
  2045 2022 2029 1
  2046 2024 2020 1
  2047 2026 2021 1
  2048 2028 2022 1
  2049 2004 2016 am
  2050 2030 2031 1
  2051 2031 2039 1
  2052 2031 2034 1
  2053 2031 2032 1
  2054 2032 2033 2
  2055 2034 2041 1
  2056 2034 2035 1
  2057 2035 2043 1
  2058 2035 2036 1
  2059 2036 2037 1
  2060 2037 2044 1
  2061 2037 2045 1
  2062 2037 2046 1
  2063 2038 2030 1
  2064 2040 2034 1
  2065 2042 2035 1
  2066 2018 2030 am
  2067 2047 2048 1
  2068 2048 2056 1
  2069 2048 2051 1
  2070 2048 2049 1
  2071 2049 2050 2
  2072 2051 2058 1
  2073 2051 2052 1
  2074 2052 2059 1
  2075 2052 2053 1
  2076 2052 2054 1
  2077 2053 2060 1
  2078 2053 2061 1
  2079 2053 2062 1
  2080 2054 2063 1
  2081 2054 2064 1
  2082 2054 2065 1
  2083 2055 2047 1
  2084 2057 2051 1
  2085 2032 2047 am
  2086 2066 2067 1
  2087 2067 2072 1
  2088 2067 2068 1
  2089 2068 2069 2
  2090 2070 2066 1
  2091 2071 2067 1
  2092 2049 2066 am
  2093 2073 2074 1
  2094 2074 2075 1
  2095 2074 2088 1
  2096 2074 2077 1
  2097 2075 2076 2
  2098 2077 2090 1
  2099 2077 2078 1
  2100 2078 2080 ar
  2101 2078 2079 ar
  2102 2079 2091 1
  2103 2079 2083 ar
  2104 2080 2081 ar
  2105 2080 2082 ar
  2106 2081 2083 ar
  2107 2081 2084 ar
  2108 2082 2085 ar
  2109 2082 2093 1
  2110 2083 2092 1
  2111 2084 2094 1
  2112 2084 2086 ar
  2113 2085 2086 ar
  2114 2085 2095 1
  2115 2086 2096 1
  2116 2087 2073 1
  2117 2089 2077 1
  2118 2068 2073 am
  2119 2097 2098 1
  2120 2098 2099 1
  2121 2098 2106 1
  2122 2098 2101 1
  2123 2099 2100 2
  2124 2101 2108 1
  2125 2101 2102 1
  2126 2102 2103 am
  2127 2102 2104 2
  2128 2103 2109 1
  2129 2103 2110 1
  2130 2105 2097 1
  2131 2107 2101 1
  2132 2075 2097 am
  2133 2111 2112 1
  2134 2112 2113 1
  2135 2112 2120 1
  2136 2112 2115 1
  2137 2113 2114 2
  2138 2115 2122 1
  2139 2115 2116 1
  2140 2116 2117 am
  2141 2116 2118 2
  2142 2117 2123 1
  2143 2117 2124 1
  2144 2119 2111 1
  2145 2121 2115 1
  2146 2099 2111 am
  2147 2125 2126 1
  2148 2126 2132 1
  2149 2126 2129 1
  2150 2126 2127 1
  2151 2127 2128 2
  2152 2129 2134 1
  2153 2129 2130 1
  2154 2131 2125 1
  2155 2133 2129 1
  2156 2113 2125 am
  2157 2135 2136 1
  2158 2136 2141 1
  2159 2136 2137 1
  2160 2137 2138 2
  2161 2139 2135 1
  2162 2140 2136 1
  2163 2127 2135 am
  2164 2142 2143 1
  2165 2143 2152 1
  2166 2143 2146 1
  2167 2143 2144 1
  2168 2144 2145 2
  2169 2146 2154 1
  2170 2146 2147 1
  2171 2147 2156 1
  2172 2147 2148 1
  2173 2148 2150 2
  2174 2148 2149 am
  2175 2149 2157 1
  2176 2149 2158 1
  2177 2151 2142 1
  2178 2153 2146 1
  2179 2155 2147 1
  2180 2137 2142 am
  2181 2159 2166 1
  2182 2159 2160 1
  2183 2160 2164 1
  2184 2160 2169 1
  2185 2160 2162 1
  2186 2162 2163 2
  2187 2164 2165 1
  2188 2164 2171 1
  2189 2165 2166 1
  2190 2165 2173 1
  2191 2166 2175 1
  2192 2161 2167 1
  2193 2161 2176 1
  2194 2161 2177 1
  2195 2161 2178 1
  2196 2167 2162 2
  2197 2167 2168 1
  2198 2170 2164 1
  2199 2172 2165 1
  2200 2174 2166 1
  2201 2144 2159 am
  2202 2179 2180 1
  2203 2180 2188 1
  2204 2180 2182 1
  2205 2182 2183 2
  2206 2181 2184 1
  2207 2181 2189 1
  2208 2181 2190 1
  2209 2181 2191 1
  2210 2184 2179 am
  2211 2184 2185 2
  2212 2186 2179 1
  2213 2187 2180 1
  2214 2162 2179 1
  2215 2192 2193 1
  2216 2193 2199 1
  2217 2193 2196 1
  2218 2193 2194 1
  2219 2194 2195 2
  2220 2196 2201 1
  2221 2196 2197 1
  2222 2198 2192 1
  2223 2200 2196 1
  2224 2182 2192 am
  2225 2202 2203 1
  2226 2203 2208 1
  2227 2203 2204 1
  2228 2204 2205 2
  2229 2206 2202 1
  2230 2207 2203 1
  2231 2194 2202 am
  2232 2209 2210 1
  2233 2210 2219 1
  2234 2210 2213 1
  2235 2210 2211 1
  2236 2211 2212 2
  2237 2213 2221 1
  2238 2213 2214 1
  2239 2214 2223 1
  2240 2214 2215 1
  2241 2215 2216 2
  2242 2215 2217 2
  2243 2218 2209 1
  2244 2220 2213 1
  2245 2222 2214 1
  2246 2204 2209 am
  2247 2224 2225 1
  2248 2225 2230 1
  2249 2225 2226 1
  2250 2226 2227 2
  2251 2228 2224 1
  2252 2229 2225 1
  2253 2211 2224 am
  2254 2231 2232 1
  2255 2232 2241 1
  2256 2232 2235 1
  2257 2232 2233 1
  2258 2233 2234 2
  2259 2235 2243 1
  2260 2235 2236 1
  2261 2236 2245 1
  2262 2236 2237 1
  2263 2237 2239 2
  2264 2237 2238 am
  2265 2238 2246 1
  2266 2238 2247 1
  2267 2240 2231 1
  2268 2242 2235 1
  2269 2244 2236 1
  2270 2226 2231 am
  2271 2248 2249 1
  2272 2249 2256 1
  2273 2249 2252 1
  2274 2249 2250 1
  2275 2250 2251 2
  2276 2252 2257 1
  2277 2252 2253 1
  2278 2252 2254 1
  2279 2253 2260 1
  2280 2253 2258 1
  2281 2253 2259 1
  2282 2254 2263 1
  2283 2254 2261 1
  2284 2254 2262 1
  2285 2255 2248 1
  2286 2233 2248 am
  2287 2264 2265 1
  2288 2265 2270 1
  2289 2265 2268 1
  2290 2265 2266 1
  2291 2266 2267 2
  2292 2268 2271 1
  2293 2268 2272 1
  2294 2268 2273 1
  2295 2269 2264 1
  2296 2250 2264 am
  2297 2274 2275 1
  2298 2275 2281 1
  2299 2275 2278 1
  2300 2275 2276 1
  2301 2276 2277 2
  2302 2278 2283 1
  2303 2278 2279 1
  2304 2280 2274 1
  2305 2282 2278 1
  2306 2266 2274 am
  2307 2284 2285 1
  2308 2285 2293 1
  2309 2285 2288 1
  2310 2285 2286 1
  2311 2286 2287 2
  2312 2288 2295 1
  2313 2288 2289 1
  2314 2289 2296 1
  2315 2289 2290 1
  2316 2289 2291 1
  2317 2290 2297 1
  2318 2290 2298 1
  2319 2290 2299 1
  2320 2291 2300 1
  2321 2291 2301 1
  2322 2291 2302 1
  2323 2292 2284 1
  2324 2294 2288 1
  2325 2276 2284 am
  2326 2303 2304 1
  2327 2304 2315 1
  2328 2304 2307 1
  2329 2304 2305 1
  2330 2305 2306 2
  2331 2307 2317 1
  2332 2307 2308 1
  2333 2308 2309 ar
  2334 2308 2310 ar
  2335 2309 2318 1
  2336 2309 2311 ar
  2337 2310 2312 ar
  2338 2310 2319 1
  2339 2311 2320 1
  2340 2311 2313 ar
  2341 2312 2313 ar
  2342 2312 2321 1
  2343 2313 2322 1
  2344 2314 2303 1
  2345 2316 2307 1
  2346 2286 2303 am
  2347 2323 2324 1
  2348 2324 2333 1
  2349 2324 2327 1
  2350 2324 2325 1
  2351 2325 2326 2
  2352 2327 2335 1
  2353 2327 2328 1
  2354 2328 2337 1
  2355 2328 2329 1
  2356 2329 2330 2
  2357 2329 2331 2
  2358 2332 2323 1
  2359 2334 2327 1
  2360 2336 2328 1
  2361 2305 2323 am
  2362 2338 2339 1
  2363 2339 2347 1
  2364 2339 2342 1
  2365 2339 2340 1
  2366 2340 2341 2
  2367 2342 2349 1
  2368 2342 2343 1
  2369 2343 2344 2
  2370 2343 2345 2
  2371 2346 2338 1
  2372 2348 2342 1
  2373 2325 2338 am
  2374 2350 2351 1
  2375 2351 2358 1
  2376 2351 2354 1
  2377 2351 2352 1
  2378 2352 2353 2
  2379 2354 2359 1
  2380 2354 2355 1
  2381 2354 2356 1
  2382 2355 2362 1
  2383 2355 2360 1
  2384 2355 2361 1
  2385 2356 2365 1
  2386 2356 2363 1
  2387 2356 2364 1
  2388 2357 2350 1
  2389 2340 2350 am
  2390 2366 2367 1
  2391 2367 2374 1
  2392 2367 2370 1
  2393 2367 2368 1
  2394 2368 2369 2
  2395 2370 2375 1
  2396 2370 2371 1
  2397 2370 2372 1
  2398 2371 2378 1
  2399 2371 2376 1
  2400 2371 2377 1
  2401 2372 2381 1
  2402 2372 2379 1
  2403 2372 2380 1
  2404 2373 2366 1
  2405 2352 2366 am
  2406 2382 2388 1
  2407 2382 2383 1
  2408 2383 2386 1
  2409 2383 2389 1
  2410 2383 2384 1
  2411 2384 2385 2
  2412 2386 2387 1
  2413 2386 2391 1
  2414 2387 2388 1
  2415 2387 2393 1
  2416 2388 2395 1
  2417 2390 2386 1
  2418 2392 2387 1
  2419 2394 2388 1
  2420 2368 2382 am
  2421 2396 2397 1
  2422 2397 2405 1
  2423 2397 2400 1
  2424 2397 2398 1
  2425 2398 2399 2
  2426 2400 2407 1
  2427 2400 2401 1
  2428 2401 2409 1
  2429 2401 2402 1
  2430 2402 2403 1
  2431 2403 2410 1
  2432 2403 2411 1
  2433 2403 2412 1
  2434 2404 2396 1
  2435 2406 2400 1
  2436 2408 2401 1
  2437 2384 2396 am
  2438 2413 2414 1
  2439 2414 2415 1
  2440 2414 2422 1
  2441 2414 2417 1
  2442 2415 2416 2
  2443 2417 2424 1
  2444 2417 2418 1
  2445 2418 2419 am
  2446 2418 2420 2
  2447 2419 2425 1
  2448 2419 2426 1
  2449 2421 2413 1
  2450 2423 2417 1
  2451 2398 2413 am
  2452 2427 2428 1
  2453 2428 2431 1
  2454 2428 2429 1
  2455 2428 2440 1
  2456 2429 2430 2
  2457 2431 2442 1
  2458 2431 2432 1
  2459 2432 2434 ar
  2460 2432 2433 ar
  2461 2433 2443 1
  2462 2433 2435 ar
  2463 2434 2444 1
  2464 2434 2436 ar
  2465 2435 2437 ar
  2466 2435 2445 1
  2467 2436 2437 ar
  2468 2436 2446 1
  2469 2437 2438 1
  2470 2438 2447 1
  2471 2439 2427 1
  2472 2441 2431 1
  2473 2415 2427 am
  2474 2448 2449 1
  2475 2449 2457 1
  2476 2449 2452 1
  2477 2449 2450 1
  2478 2450 2451 2
  2479 2452 2459 1
  2480 2452 2453 1
  2481 2453 2461 1
  2482 2453 2454 1
  2483 2454 2455 1
  2484 2455 2462 1
  2485 2455 2463 1
  2486 2455 2464 1
  2487 2456 2448 1
  2488 2458 2452 1
  2489 2460 2453 1
  2490 2429 2448 am
  2491 2465 2466 1
  2492 2466 2473 1
  2493 2466 2469 1
  2494 2466 2467 1
  2495 2467 2468 2
  2496 2469 2474 1
  2497 2469 2470 1
  2498 2469 2471 1
  2499 2470 2477 1
  2500 2470 2475 1
  2501 2470 2476 1
  2502 2471 2480 1
  2503 2471 2478 1
  2504 2471 2479 1
  2505 2472 2465 1
  2506 2450 2465 am
  2507 2481 2482 1
  2508 2482 2485 1
  2509 2482 2483 1
  2510 2482 2494 1
  2511 2483 2484 2
  2512 2485 2496 1
  2513 2485 2486 1
  2514 2486 2488 ar
  2515 2486 2487 ar
  2516 2487 2497 1
  2517 2487 2489 ar
  2518 2488 2498 1
  2519 2488 2490 ar
  2520 2489 2491 ar
  2521 2489 2499 1
  2522 2490 2491 ar
  2523 2490 2500 1
  2524 2491 2492 1
  2525 2492 2501 1
  2526 2493 2481 1
  2527 2495 2485 1
  2528 2467 2481 am
  2529 2502 2503 1
  2530 2503 2514 1
  2531 2503 2506 1
  2532 2503 2504 1
  2533 2504 2505 2
  2534 2506 2516 1
  2535 2506 2507 1
  2536 2507 2508 ar
  2537 2507 2509 ar
  2538 2508 2517 1
  2539 2508 2510 ar
  2540 2509 2511 ar
  2541 2509 2518 1
  2542 2510 2519 1
  2543 2510 2512 ar
  2544 2511 2512 ar
  2545 2511 2520 1
  2546 2512 2521 1
  2547 2513 2502 1
  2548 2515 2506 1
  2549 2483 2502 am
  2550 2522 2523 1
  2551 2523 2524 1
  2552 2523 2531 1
  2553 2523 2526 1
  2554 2524 2525 2
  2555 2526 2533 1
  2556 2526 2527 1
  2557 2527 2528 am
  2558 2527 2529 2
  2559 2528 2534 1
  2560 2528 2535 1
  2561 2530 2522 1
  2562 2532 2526 1
  2563 2504 2522 am
  2564 2536 2537 1
  2565 2537 2548 1
  2566 2537 2540 1
  2567 2537 2538 1
  2568 2538 2539 2
  2569 2540 2550 1
  2570 2540 2541 1
  2571 2541 2542 ar
  2572 2541 2543 ar
  2573 2542 2551 1
  2574 2542 2544 ar
  2575 2543 2545 ar
  2576 2543 2552 1
  2577 2544 2553 1
  2578 2544 2546 ar
  2579 2545 2546 ar
  2580 2545 2554 1
  2581 2546 2555 1
  2582 2547 2536 1
  2583 2549 2540 1
  2584 2524 2536 am
  2585 2556 2557 1
  2586 2557 2568 1
  2587 2557 2560 1
  2588 2557 2558 1
  2589 2558 2559 2
  2590 2560 2570 1
  2591 2560 2561 1
  2592 2561 2562 ar
  2593 2561 2563 ar
  2594 2562 2571 1
  2595 2562 2564 ar
  2596 2563 2565 ar
  2597 2563 2572 1
  2598 2564 2573 1
  2599 2564 2566 ar
  2600 2565 2566 ar
  2601 2565 2574 1
  2602 2566 2575 1
  2603 2567 2556 1
  2604 2569 2560 1
  2605 2538 2556 am
  2606 2576 2577 1
  2607 2577 2582 1
  2608 2577 2580 1
  2609 2577 2578 1
  2610 2578 2579 2
  2611 2580 2583 1
  2612 2580 2584 1
  2613 2580 2585 1
  2614 2581 2576 1
  2615 2558 2576 am
  2616 2586 2587 1
  2617 2587 2593 1
  2618 2587 2590 1
  2619 2587 2588 1
  2620 2588 2589 2
  2621 2590 2595 1
  2622 2590 2591 1
  2623 2592 2586 1
  2624 2594 2590 1
  2625 2596 2591 1
  2626 2578 2586 am
  2627 2597 2598 1
  2628 2598 2605 1
  2629 2598 2601 1
  2630 2598 2599 1
  2631 2599 2600 2
  2632 2601 2606 1
  2633 2601 2602 1
  2634 2601 2603 1
  2635 2602 2609 1
  2636 2602 2607 1
  2637 2602 2608 1
  2638 2603 2612 1
  2639 2603 2610 1
  2640 2603 2611 1
  2641 2604 2597 1
  2642 2588 2597 am
  2643 2613 2614 1
  2644 2614 2622 1
  2645 2614 2617 1
  2646 2614 2615 1
  2647 2615 2616 2
  2648 2617 2624 1
  2649 2617 2618 1
  2650 2618 2625 1
  2651 2618 2619 1
  2652 2618 2620 1
  2653 2619 2626 1
  2654 2619 2627 1
  2655 2619 2628 1
  2656 2620 2629 1
  2657 2620 2630 1
  2658 2620 2631 1
  2659 2621 2613 1
  2660 2623 2617 1
  2661 2599 2613 am
  2662 2632 2633 1
  2663 2633 2640 1
  2664 2633 2636 1
  2665 2633 2634 1
  2666 2634 2635 2
  2667 2636 2641 1
  2668 2636 2637 1
  2669 2636 2638 1
  2670 2637 2644 1
  2671 2637 2642 1
  2672 2637 2643 1
  2673 2638 2647 1
  2674 2638 2645 1
  2675 2638 2646 1
  2676 2639 2632 1
  2677 2615 2632 am
  2678 2648 2654 1
  2679 2648 2649 1
  2680 2649 2652 1
  2681 2649 2655 1
  2682 2649 2650 1
  2683 2650 2651 2
  2684 2652 2653 1
  2685 2652 2657 1
  2686 2653 2654 1
  2687 2653 2659 1
  2688 2654 2661 1
  2689 2656 2652 1
  2690 2658 2653 1
  2691 2660 2654 1
  2692 2634 2648 am
  2693 2662 2663 1
  2694 2663 2671 1
  2695 2663 2666 1
  2696 2663 2664 1
  2697 2664 2665 2
  2698 2666 2673 1
  2699 2666 2667 1
  2700 2667 2674 1
  2701 2667 2668 1
  2702 2667 2669 1
  2703 2668 2675 1
  2704 2668 2676 1
  2705 2668 2677 1
  2706 2669 2678 1
  2707 2669 2679 1
  2708 2669 2680 1
  2709 2670 2662 1
  2710 2672 2666 1
  2711 2650 2662 am
  2712 2681 2682 1
  2713 2682 2690 1
  2714 2682 2685 1
  2715 2682 2683 1
  2716 2683 2684 2
  2717 2685 2692 1
  2718 2685 2686 1
  2719 2686 2693 1
  2720 2686 2687 1
  2721 2686 2688 1
  2722 2687 2694 1
  2723 2687 2695 1
  2724 2687 2696 1
  2725 2688 2697 1
  2726 2688 2698 1
  2727 2688 2699 1
  2728 2689 2681 1
  2729 2691 2685 1
  2730 2664 2681 am
  2731 2700 2701 1
  2732 2701 2709 1
  2733 2701 2704 1
  2734 2701 2702 1
  2735 2702 2703 2
  2736 2704 2711 1
  2737 2704 2705 1
  2738 2705 2712 1
  2739 2705 2706 1
  2740 2705 2707 1
  2741 2706 2713 1
  2742 2706 2714 1
  2743 2706 2715 1
  2744 2707 2716 1
  2745 2707 2717 1
  2746 2707 2718 1
  2747 2708 2700 1
  2748 2710 2704 1
  2749 2683 2700 am
  2750 2719 2720 1
  2751 2720 2728 1
  2752 2720 2723 1
  2753 2720 2721 1
  2754 2721 2722 2
  2755 2723 2730 1
  2756 2723 2724 1
  2757 2724 2732 1
  2758 2724 2725 1
  2759 2725 2726 1
  2760 2726 2733 1
  2761 2726 2734 1
  2762 2726 2735 1
  2763 2727 2719 1
  2764 2729 2723 1
  2765 2731 2724 1
  2766 2702 2719 am
  2767 2736 2737 1
  2768 2737 2745 1
  2769 2737 2740 1
  2770 2737 2738 1
  2771 2738 2739 2
  2772 2740 2747 1
  2773 2740 2741 1
  2774 2741 2748 1
  2775 2741 2742 1
  2776 2741 2743 1
  2777 2742 2749 1
  2778 2742 2750 1
  2779 2742 2751 1
  2780 2743 2752 1
  2781 2743 2753 1
  2782 2743 2754 1
  2783 2744 2736 1
  2784 2746 2740 1
  2785 2721 2736 am
  2786 2755 2756 1
  2787 2756 2761 1
  2788 2756 2757 1
  2789 2757 2758 2
  2790 2759 2755 1
  2791 2760 2756 1
  2792 2738 2755 am
  2793 2762 2763 1
  2794 2763 2770 1
  2795 2763 2766 1
  2796 2763 2764 1
  2797 2764 2765 2
  2798 2766 2771 1
  2799 2766 2767 1
  2800 2766 2768 1
  2801 2767 2774 1
  2802 2767 2772 1
  2803 2767 2773 1
  2804 2768 2777 1
  2805 2768 2775 1
  2806 2768 2776 1
  2807 2769 2762 1
  2808 2757 2762 am
  2809 2778 2779 1
  2810 2779 2782 1
  2811 2779 2780 1
  2812 2779 2791 1
  2813 2780 2781 2
  2814 2782 2793 1
  2815 2782 2783 1
  2816 2783 2785 ar
  2817 2783 2784 ar
  2818 2784 2794 1
  2819 2784 2786 ar
  2820 2785 2795 1
  2821 2785 2787 ar
  2822 2786 2788 ar
  2823 2786 2796 1
  2824 2787 2788 ar
  2825 2787 2797 1
  2826 2788 2789 1
  2827 2789 2798 1
  2828 2790 2778 1
  2829 2792 2782 1
  2830 2764 2778 am
  2831 2799 2800 1
  2832 2800 2808 1
  2833 2800 2803 1
  2834 2800 2801 1
  2835 2801 2802 2
  2836 2803 2810 1
  2837 2803 2804 1
  2838 2804 2811 1
  2839 2804 2805 1
  2840 2804 2806 1
  2841 2805 2812 1
  2842 2805 2813 1
  2843 2805 2814 1
  2844 2806 2815 1
  2845 2806 2816 1
  2846 2806 2817 1
  2847 2807 2799 1
  2848 2809 2803 1
  2849 2780 2799 am
  2850 2818 2819 1
  2851 2819 2820 1
  2852 2819 2830 1
  2853 2819 2822 1
  2854 2820 2821 2
  2855 2822 2832 1
  2856 2822 2823 1
  2857 2823 2834 1
  2858 2823 2824 1
  2859 2824 2825 1
  2860 2824 2836 1
  2861 2825 2837 1
  2862 2825 2826 2
  2863 2826 2827 2
  2864 2826 2828 2
  2865 2827 2838 1
  2866 2827 2839 1
  2867 2828 2840 1
  2868 2828 2841 1
  2869 2829 2818 1
  2870 2831 2822 1
  2871 2833 2823 1
  2872 2835 2824 1
  2873 2801 2818 am
  2874 2842 2843 1
  2875 2843 2844 1
  2876 2843 2851 1
  2877 2843 2846 1
  2878 2844 2845 2
  2879 2846 2852 1
  2880 2846 2848 1
  2881 2846 2847 1
  2882 2847 2854 1
  2883 2848 2855 1
  2884 2848 2856 1
  2885 2848 2857 1
  2886 2849 2847 1
  2887 2849 2858 1
  2888 2849 2859 1
  2889 2849 2860 1
  2890 2850 2842 1
  2891 2853 2847 1
  2892 2820 2842 am
  2893 2861 2862 1
  2894 2862 2873 1
  2895 2862 2865 1
  2896 2862 2863 1
  2897 2863 2864 2
  2898 2865 2875 1
  2899 2865 2866 1
  2900 2866 2867 ar
  2901 2866 2868 ar
  2902 2867 2876 1
  2903 2867 2869 ar
  2904 2868 2870 ar
  2905 2868 2877 1
  2906 2869 2878 1
  2907 2869 2871 ar
  2908 2870 2871 ar
  2909 2870 2879 1
  2910 2871 2880 1
  2911 2872 2861 1
  2912 2874 2865 1
  2913 2844 2861 am
  2914 2881 2882 1
  2915 2882 2887 1
  2916 2882 2885 1
  2917 2882 2883 1
  2918 2883 2884 2
  2919 2885 2888 1
  2920 2885 2889 1
  2921 2885 2890 1
  2922 2886 2881 1
  2923 2863 2881 am
  2924 2891 2892 1
  2925 2892 2897 1
  2926 2892 2895 1
  2927 2892 2893 1
  2928 2893 2894 2
  2929 2895 2898 1
  2930 2895 2899 1
  2931 2895 2900 1
  2932 2896 2891 1
  2933 2883 2891 am
  2934 2901 2902 1
  2935 2902 2907 1
  2936 2902 2905 1
  2937 2902 2903 1
  2938 2903 2904 2
  2939 2905 2908 1
  2940 2905 2909 1
  2941 2905 2910 1
  2942 2906 2901 1
  2943 2893 2901 am
  2944 2911 2912 1
  2945 2912 2913 1
  2946 2912 2923 1
  2947 2912 2915 1
  2948 2913 2914 2
  2949 2915 2925 1
  2950 2915 2916 1
  2951 2916 2927 1
  2952 2916 2917 1
  2953 2917 2918 1
  2954 2917 2929 1
  2955 2918 2930 1
  2956 2918 2919 2
  2957 2919 2920 2
  2958 2919 2921 2
  2959 2920 2931 1
  2960 2920 2932 1
  2961 2921 2933 1
  2962 2921 2934 1
  2963 2922 2911 1
  2964 2924 2915 1
  2965 2926 2916 1
  2966 2928 2917 1
  2967 2903 2911 am
  2968 2935 2936 1
  2969 2936 2937 1
  2970 2936 2947 1
  2971 2936 2939 1
  2972 2937 2938 2
  2973 2939 2949 1
  2974 2939 2940 1
  2975 2940 2951 1
  2976 2940 2941 1
  2977 2941 2942 1
  2978 2941 2953 1
  2979 2942 2954 1
  2980 2942 2943 2
  2981 2943 2944 2
  2982 2943 2945 2
  2983 2944 2955 1
  2984 2944 2956 1
  2985 2945 2957 1
  2986 2945 2958 1
  2987 2946 2935 1
  2988 2948 2939 1
  2989 2950 2940 1
  2990 2952 2941 1
  2991 2913 2935 am
  2992 2959 2960 1
  2993 2960 2969 1
  2994 2960 2963 1
  2995 2960 2961 1
  2996 2961 2962 2
  2997 2963 2971 1
  2998 2963 2964 1
  2999 2964 2973 1
  3000 2964 2965 1
  3001 2965 2967 2
  3002 2965 2966 am
  3003 2966 2974 1
  3004 2966 2975 1
  3005 2968 2959 1
  3006 2970 2963 1
  3007 2972 2964 1
  3008 2937 2959 am
  3009 2976 2977 1
  3010 2977 2985 1
  3011 2977 2980 1
  3012 2977 2978 1
  3013 2978 2979 2
  3014 2980 2987 1
  3015 2980 2981 1
  3016 2981 2988 1
  3017 2981 2982 1
  3018 2981 2983 1
  3019 2982 2989 1
  3020 2982 2990 1
  3021 2982 2991 1
  3022 2983 2992 1
  3023 2983 2993 1
  3024 2983 2994 1
  3025 2984 2976 1
  3026 2986 2980 1
  3027 2961 2976 am
  3028 2995 2996 1
  3029 2996 3005 1
  3030 2996 2999 1
  3031 2996 2997 1
  3032 2997 2998 2
  3033 2999 3007 1
  3034 2999 3000 1
  3035 3000 3009 1
  3036 3000 3001 1
  3037 3001 3011 1
  3038 3001 3002 1
  3039 3002 3013 1
  3040 3002 3003 1
  3041 3003 3014 1
  3042 3003 3015 1
  3043 3003 3016 1
  3044 3004 2995 1
  3045 3006 2999 1
  3046 3008 3000 1
  3047 3010 3001 1
  3048 3012 3002 1
  3049 2978 2995 am
  3050 3017 3018 1
  3051 3018 3027 1
  3052 3018 3021 1
  3053 3018 3019 1
  3054 3019 3020 2
  3055 3021 3029 1
  3056 3021 3022 1
  3057 3022 3031 1
  3058 3022 3023 1
  3059 3023 3025 2
  3060 3023 3024 am
  3061 3024 3032 1
  3062 3024 3033 1
  3063 3026 3017 1
  3064 3028 3021 1
  3065 3030 3022 1
  3066 2997 3017 am
  3067 3034 3035 1
  3068 3035 3043 1
  3069 3035 3038 1
  3070 3035 3036 1
  3071 3036 3037 2
  3072 3038 3045 1
  3073 3038 3039 1
  3074 3039 3047 1
  3075 3039 3040 1
  3076 3040 3041 1
  3077 3041 3048 1
  3078 3041 3049 1
  3079 3041 3050 1
  3080 3042 3034 1
  3081 3044 3038 1
  3082 3046 3039 1
  3083 3019 3034 am
  3084 3051 3052 1
  3085 3052 3061 1
  3086 3052 3055 1
  3087 3052 3053 1
  3088 3053 3054 2
  3089 3055 3063 1
  3090 3055 3056 1
  3091 3056 3065 1
  3092 3056 3057 1
  3093 3057 3058 2
  3094 3057 3059 2
  3095 3060 3051 1
  3096 3062 3055 1
  3097 3064 3056 1
  3098 3036 3051 am
  3099 3066 3067 1
  3100 3067 3073 1
  3101 3067 3070 1
  3102 3067 3068 1
  3103 3068 3069 2
  3104 3070 3075 1
  3105 3070 3071 1
  3106 3072 3066 1
  3107 3074 3070 1
  3108 3076 3071 1
  3109 3053 3066 am
  3110 3077 3078 1
  3111 3078 3087 1
  3112 3078 3081 1
  3113 3078 3079 1
  3114 3079 3080 2
  3115 3081 3089 1
  3116 3081 3082 1
  3117 3082 3091 1
  3118 3082 3083 1
  3119 3083 3085 2
  3120 3083 3084 am
  3121 3084 3092 1
  3122 3084 3093 1
  3123 3086 3077 1
  3124 3088 3081 1
  3125 3090 3082 1
  3126 3068 3077 am
  3127 3094 3100 1
  3128 3094 3095 1
  3129 3095 3098 1
  3130 3095 3101 1
  3131 3095 3096 1
  3132 3096 3097 2
  3133 3098 3099 1
  3134 3098 3103 1
  3135 3099 3100 1
  3136 3099 3105 1
  3137 3100 3107 1
  3138 3102 3098 1
  3139 3104 3099 1
  3140 3106 3100 1
  3141 3079 3094 am
  3142 3108 3109 1
  3143 3109 3117 1
  3144 3109 3112 1
  3145 3109 3110 1
  3146 3110 3111 2
  3147 3112 3119 1
  3148 3112 3113 1
  3149 3113 3120 1
  3150 3113 3114 1
  3151 3113 3115 1
  3152 3114 3121 1
  3153 3114 3122 1
  3154 3114 3123 1
  3155 3115 3124 1
  3156 3115 3125 1
  3157 3115 3126 1
  3158 3116 3108 1
  3159 3118 3112 1
  3160 3096 3108 am
  3161 3127 3133 1
  3162 3127 3128 1
  3163 3128 3131 1
  3164 3128 3134 1
  3165 3128 3129 1
  3166 3129 3130 2
  3167 3131 3132 1
  3168 3131 3136 1
  3169 3132 3133 1
  3170 3132 3138 1
  3171 3133 3140 1
  3172 3135 3131 1
  3173 3137 3132 1
  3174 3139 3133 1
  3175 3110 3127 am
  3176 3141 3142 1
  3177 3142 3147 1
  3178 3142 3143 1
  3179 3143 3144 2
  3180 3145 3141 1
  3181 3146 3142 1
  3182 3129 3141 am
  3183 3148 3149 1
  3184 3149 3158 1
  3185 3149 3152 1
  3186 3149 3150 1
  3187 3150 3151 2
  3188 3152 3160 1
  3189 3152 3153 1
  3190 3153 3162 1
  3191 3153 3154 1
  3192 3154 3155 2
  3193 3154 3156 2
  3194 3157 3148 1
  3195 3159 3152 1
  3196 3161 3153 1
  3197 3143 3148 am
  3198 3163 3164 1
  3199 3164 3165 1
  3200 3164 3175 1
  3201 3164 3167 1
  3202 3165 3166 2
  3203 3167 3177 1
  3204 3167 3168 1
  3205 3168 3179 1
  3206 3168 3169 1
  3207 3169 3170 1
  3208 3169 3181 1
  3209 3170 3182 1
  3210 3170 3171 2
  3211 3171 3172 2
  3212 3171 3173 2
  3213 3172 3183 1
  3214 3172 3184 1
  3215 3173 3185 1
  3216 3173 3186 1
  3217 3174 3163 1
  3218 3176 3167 1
  3219 3178 3168 1
  3220 3180 3169 1
  3221 3150 3163 am
  3222 3187 3188 1
  3223 3188 3193 1
  3224 3188 3191 1
  3225 3188 3189 1
  3226 3189 3190 2
  3227 3191 3194 1
  3228 3191 3195 1
  3229 3191 3196 1
  3230 3192 3187 1
  3231 3165 3187 am
  3232 3197 3198 1
  3233 3198 3199 1
  3234 3198 3209 1
  3235 3198 3201 1
  3236 3199 3200 2
  3237 3201 3211 1
  3238 3201 3202 1
  3239 3202 3213 1
  3240 3202 3203 1
  3241 3203 3204 1
  3242 3203 3215 1
  3243 3204 3216 1
  3244 3204 3205 2
  3245 3205 3206 2
  3246 3205 3207 2
  3247 3206 3217 1
  3248 3206 3218 1
  3249 3207 3219 1
  3250 3207 3220 1
  3251 3208 3197 1
  3252 3210 3201 1
  3253 3212 3202 1
  3254 3214 3203 1
  3255 3189 3197 am
  3256 3221 3222 1
  3257 3222 3228 1
  3258 3222 3225 1
  3259 3222 3223 1
  3260 3223 3224 2
  3261 3225 3230 1
  3262 3225 3226 1
  3263 3227 3221 1
  3264 3229 3225 1
  3265 3231 3226 1
  3266 3199 3221 am
  3267 3232 3233 1
  3268 3233 3234 1
  3269 3233 3240 1
  3270 3233 3236 1
  3271 3234 3235 2
  3272 3236 3238 1
  3273 3236 3241 1
  3274 3236 3237 1
  3275 3237 3243 1
  3276 3237 3244 1
  3277 3237 3245 1
  3278 3238 3242 1
  3279 3239 3232 1
  3280 3223 3232 am
  3281 3246 3247 1
  3282 3247 3255 1
  3283 3247 3250 1
  3284 3247 3248 1
  3285 3248 3249 2
  3286 3250 3257 1
  3287 3250 3251 1
  3288 3251 3258 1
  3289 3251 3252 1
  3290 3251 3253 1
  3291 3252 3259 1
  3292 3252 3260 1
  3293 3252 3261 1
  3294 3253 3262 1
  3295 3253 3263 1
  3296 3253 3264 1
  3297 3254 3246 1
  3298 3256 3250 1
  3299 3234 3246 am
  3300 3265 3266 1
  3301 3266 3275 1
  3302 3266 3269 1
  3303 3266 3267 1
  3304 3267 3268 2
  3305 3269 3277 1
  3306 3269 3270 1
  3307 3270 3279 1
  3308 3270 3271 1
  3309 3271 3273 2
  3310 3271 3272 am
  3311 3272 3280 1
  3312 3272 3281 1
  3313 3274 3265 1
  3314 3276 3269 1
  3315 3278 3270 1
  3316 3248 3265 am
  3317 3282 3283 1
  3318 3283 3292 1
  3319 3283 3286 1
  3320 3283 3284 1
  3321 3284 3285 2
  3322 3286 3294 1
  3323 3286 3287 1
  3324 3287 3296 1
  3325 3287 3288 1
  3326 3288 3298 1
  3327 3288 3289 1
  3328 3289 3300 1
  3329 3289 3290 1
  3330 3290 3301 1
  3331 3290 3302 1
  3332 3290 3303 1
  3333 3291 3282 1
  3334 3293 3286 1
  3335 3295 3287 1
  3336 3297 3288 1
  3337 3299 3289 1
  3338 3267 3282 am
  3339 3304 3305 1
  3340 3305 3314 1
  3341 3305 3308 1
  3342 3305 3306 1
  3343 3306 3307 2
  3344 3308 3316 1
  3345 3308 3309 1
  3346 3309 3318 1
  3347 3309 3310 1
  3348 3310 3311 2
  3349 3310 3312 2
  3350 3313 3304 1
  3351 3315 3308 1
  3352 3317 3309 1
  3353 3284 3304 am
  3354 3319 3320 1
  3355 3320 3327 1
  3356 3320 3323 1
  3357 3320 3321 1
  3358 3321 3322 2
  3359 3323 3328 1
  3360 3323 3324 1
  3361 3323 3325 1
  3362 3324 3331 1
  3363 3324 3329 1
  3364 3324 3330 1
  3365 3325 3334 1
  3366 3325 3332 1
  3367 3325 3333 1
  3368 3326 3319 1
  3369 3306 3319 am
  3370 3335 3336 1
  3371 3335 3345 1
  3372 3336 3337 1
  3373 3336 3339 1
  3374 3336 3346 1
  3375 3337 3338 2
  3376 3339 3340 1
  3377 3339 3347 1
  3378 3339 3348 1
  3379 3340 3341 ar
  3380 3340 3342 ar
  3381 3341 3344 ar
  3382 3341 3349 1
  3383 3342 3343 ar
  3384 3343 3344 ar
  3385 3343 3350 1
  3386 3344 3351 1
  3387 3321 3335 am
  3388 3352 3353 1
  3389 3353 3358 1
  3390 3353 3356 1
  3391 3353 3354 1
  3392 3354 3355 2
  3393 3356 3359 1
  3394 3356 3360 1
  3395 3356 3361 1
  3396 3357 3352 1
  3397 3352 3337 am
  3398 3362 3363 1
[truncated: 77,034 more chars]
