# Supplementary material for: The pocketome of G-protein-coupled receptors reveals previously untargeted allosteric sites
Source: Nat Commun. 2022 May 10;13:2567. doi: 10.1038/s41467-022-29609-6 (PMC9091257; doi:10.1038/s41467-022-29609-6)
Supplement: Supplementary file 4 — Supplementary Data 1 [file 41467_2022_29609_MOESM4_ESM.zip › docking_files/3v2w/mols.mol2]

# TRIPOS MOL2 file generated by SEED

@<TRIPOS>MOLECULE
methanamine
 8 7 0 0 0
****
USER_CHARGES
INVALID_CHARGES
Pose:   1 Cluster:   1 Fr_nu: 197684 TotEn:    -7.02
@<TRIPOS>ATOM
      1 C1        -72.0855  -24.7802  -43.6309 C.3    1 LIG       0.04000
      2 N1        -73.0800  -23.7375  -43.9489 N.4    1 LIG      -0.30000
      3 H1        -72.0844  -25.5015  -44.4501 H      1 LIG       0.09000
      4 H2        -71.1124  -24.2952  -43.5334 H      1 LIG       0.09000
      5 H3        -72.3847  -25.2521  -42.6931 H      1 LIG       0.09000
      6 H4        -73.1264  -23.0253  -43.2085 H      1 LIG       0.33000
      7 H5        -74.0219  -24.1377  -44.0527 H      1 LIG       0.33000
      8 H6        -72.8498  -23.2555  -44.8280 H      1 LIG       0.33000
@<TRIPOS>BOND
      1       1       2 1
      2       1       3 1
      3       1       4 1
      4       1       5 1
      5       2       6 1
      6       2       7 1
      7       2       8 1
@<TRIPOS>ALT_TYPE
CGenFF_4.0_ALT_TYPE_SET
CGenFF_4.0 1 CG334 2 NG3P3 3 HGA3 4 HGA3 5 HGA3 6 HGP2 7 HGP2 8 HGP2
@<TRIPOS>MOLECULE
methanamine
 8 7 0 0 0
****
USER_CHARGES
INVALID_CHARGES
Pose:   2 Cluster:   2 Fr_nu: 197494 TotEn:    -2.69
@<TRIPOS>ATOM
      1 C1        -73.3559  -24.8499  -43.8591 C.3    1 LIG       0.04000
      2 N1        -74.3260  -23.7811  -43.5528 N.4    1 LIG      -0.30000
      3 H1        -72.5138  -24.3959  -44.3848 H      1 LIG       0.09000
      4 H2        -73.0362  -25.2921  -42.9136 H      1 LIG       0.09000
      5 H3        -73.8589  -25.5875  -44.4873 H      1 LIG       0.09000
      6 H4        -75.1462  -24.1508  -43.0544 H      1 LIG       0.33000
      7 H5        -74.6646  -23.3257  -44.4107 H      1 LIG       0.33000
      8 H6        -73.9064  -23.0524  -42.9604 H      1 LIG       0.33000
@<TRIPOS>BOND
      1       1       2 1
      2       1       3 1
      3       1       4 1
      4       1       5 1
      5       2       6 1
      6       2       7 1
      7       2       8 1
@<TRIPOS>ALT_TYPE
CGenFF_4.0_ALT_TYPE_SET
CGenFF_4.0 1 CG334 2 NG3P3 3 HGA3 4 HGA3 5 HGA3 6 HGP2 7 HGP2 8 HGP2
@<TRIPOS>MOLECULE
methanamine
 8 7 0 0 0
****
USER_CHARGES
INVALID_CHARGES
Pose:   3 Cluster:   3 Fr_nu: 197538 TotEn:    -0.68
@<TRIPOS>ATOM
      1 C1        -70.9794  -24.4714  -42.8540 C.3    1 LIG       0.04000
      2 N1        -72.3957  -24.1815  -43.1496 N.4    1 LIG      -0.30000
      3 H1        -70.8747  -24.5557  -41.7708 H      1 LIG       0.09000
      4 H2        -70.7203  -25.4099  -43.3478 H      1 LIG       0.09000
      5 H3        -70.3811  -23.6451  -43.2428 H      1 LIG       0.09000
      6 H4        -72.5566  -24.0905  -44.1613 H      1 LIG       0.33000
      7 H5        -72.6980  -23.3030  -42.7080 H      1 LIG       0.33000
      8 H6        -73.0114  -24.9296  -42.8042 H      1 LIG       0.33000
@<TRIPOS>BOND
      1       1       2 1
      2       1       3 1
      3       1       4 1
      4       1       5 1
      5       2       6 1
      6       2       7 1
      7       2       8 1
@<TRIPOS>ALT_TYPE
CGenFF_4.0_ALT_TYPE_SET
CGenFF_4.0 1 CG334 2 NG3P3 3 HGA3 4 HGA3 5 HGA3 6 HGP2 7 HGP2 8 HGP2
@<TRIPOS>MOLECULE
methanol
 6 5 0 0 0
****
USER_CHARGES
INVALID_CHARGES
Pose:   1 Cluster:   1 Fr_nu: 952596 TotEn:   -14.02
@<TRIPOS>ATOM
      1 C1        -76.8232  -21.7364  -41.8393 C.3    1 LIG      -0.04000
      2 O1        -77.1316  -22.0532  -43.1843 O.3    1 LIG      -0.65000
      3 H1        -77.6472  -22.0480  -41.1927 H      1 LIG       0.09000
      4 H2        -76.6599  -20.6597  -41.7459 H      1 LIG       0.09000
      5 H3        -75.9139  -22.2675  -41.5485 H      1 LIG       0.09000
      6 H4        -76.3784  -21.7620  -43.7262 H      1 LIG       0.42000
@<TRIPOS>BOND
      1       1       2 1
      2       1       3 1
      3       1       4 1
      4       1       5 1
      5       2       6 1
@<TRIPOS>ALT_TYPE
CGenFF_4.0_ALT_TYPE_SET
CGenFF_4.0 1 CG331 2 OG311 3 HGA3 4 HGA3 5 HGA3 6 HGP1
@<TRIPOS>MOLECULE
methanol
 6 5 0 0 0
****
USER_CHARGES
INVALID_CHARGES
Pose:   2 Cluster:   2 Fr_nu: 176188 TotEn:   -12.28
@<TRIPOS>ATOM
      1 C1        -71.6252  -10.2253  -44.0665 C.3    1 LIG      -0.04000
      2 O1        -70.7055   -9.2578  -43.5950 O.3    1 LIG      -0.65000
      3 H1        -71.4564  -10.4010  -45.1318 H      1 LIG       0.09000
      4 H2        -72.6457   -9.8698  -43.9022 H      1 LIG       0.09000
      5 H3        -71.4734  -11.1575  -43.5173 H      1 LIG       0.09000
      6 H4        -70.8865   -9.1293  -42.6482 H      1 LIG       0.42000
@<TRIPOS>BOND
      1       1       2 1
      2       1       3 1
      3       1       4 1
      4       1       5 1
      5       2       6 1
@<TRIPOS>ALT_TYPE
CGenFF_4.0_ALT_TYPE_SET
CGenFF_4.0 1 CG331 2 OG311 3 HGA3 4 HGA3 5 HGA3 6 HGP1
@<TRIPOS>MOLECULE
methanol
 6 5 0 0 0
****
USER_CHARGES
INVALID_CHARGES
Pose:   3 Cluster:   3 Fr_nu: 279116 TotEn:   -11.65
@<TRIPOS>ATOM
      1 C1        -77.7674  -17.3252  -49.9044 C.3    1 LIG      -0.04000
      2 O1        -78.4189  -17.7481  -48.7207 O.3    1 LIG      -0.65000
      3 H1        -78.4702  -16.7682  -50.5290 H      1 LIG       0.09000
      4 H2        -77.3934  -18.1972  -50.4470 H      1 LIG       0.09000
      5 H3        -76.9291  -16.6777  -49.6369 H      1 LIG       0.09000
      6 H4        -77.7643  -18.2378  -48.1939 H      1 LIG       0.42000
@<TRIPOS>BOND
      1       1       2 1
      2       1       3 1
      3       1       4 1
      4       1       5 1
      5       2       6 1
@<TRIPOS>ALT_TYPE
CGenFF_4.0_ALT_TYPE_SET
CGenFF_4.0 1 CG331 2 OG311 3 HGA3 4 HGA3 5 HGA3 6 HGP1
@<TRIPOS>MOLECULE
methanol
 6 5 0 0 0
****
USER_CHARGES
INVALID_CHARGES
Pose:   4 Cluster:   4 Fr_nu: 1466457 TotEn:   -10.73
@<TRIPOS>ATOM
      1 C1        -60.9982   -3.4166  -24.2715 C.3    1 LIG      -0.04000
      2 O1        -60.8913   -3.1304  -25.6539 O.3    1 LIG      -0.65000
      3 H1        -61.1397   -2.4863  -23.7159 H      1 LIG       0.09000
      4 H2        -60.0905   -3.9219  -23.9318 H      1 LIG       0.09000
      5 H3        -61.8589   -4.0697  -24.1092 H      1 LIG       0.09000
      6 H4        -60.7668   -3.9789  -26.1124 H      1 LIG       0.42000
@<TRIPOS>BOND
      1       1       2 1
      2       1       3 1
      3       1       4 1
      4       1       5 1
      5       2       6 1
@<TRIPOS>ALT_TYPE
CGenFF_4.0_ALT_TYPE_SET
CGenFF_4.0 1 CG331 2 OG311 3 HGA3 4 HGA3 5 HGA3 6 HGP1
@<TRIPOS>MOLECULE
methanol
 6 5 0 0 0
****
USER_CHARGES
INVALID_CHARGES
Pose:   5 Cluster:   5 Fr_nu: 2558296 TotEn:   -10.57
@<TRIPOS>ATOM
      1 C1        -77.2201   -3.2379  -35.0171 C.3    1 LIG      -0.04000
      2 O1        -77.7144   -4.5575  -34.8798 O.3    1 LIG      -0.65000
      3 H1        -76.3875   -3.2317  -35.7248 H      1 LIG       0.09000
      4 H2        -76.8873   -2.8695  -34.0434 H      1 LIG       0.09000
      5 H3        -78.0200   -2.5960  -35.3934 H      1 LIG       0.09000
      6 H4        -78.4505   -4.5221  -34.2452 H      1 LIG       0.42000
@<TRIPOS>BOND
      1       1       2 1
      2       1       3 1
      3       1       4 1
      4       1       5 1
      5       2       6 1
@<TRIPOS>ALT_TYPE
CGenFF_4.0_ALT_TYPE_SET
CGenFF_4.0 1 CG331 2 OG311 3 HGA3 4 HGA3 5 HGA3 6 HGP1
@<TRIPOS>MOLECULE
methanol
 6 5 0 0 0
****
USER_CHARGES
INVALID_CHARGES
Pose:   6 Cluster:   6 Fr_nu: 158716 TotEn:   -10.51
@<TRIPOS>ATOM
      1 C1        -72.2769  -10.7720  -44.4160 C.3    1 LIG      -0.04000
      2 O1        -71.4018  -11.7582  -43.9003 O.3    1 LIG      -0.65000
      3 H1        -72.9255  -10.4054  -43.6166 H      1 LIG       0.09000
      4 H2        -72.8793  -11.2026  -45.2199 H      1 LIG       0.09000
      5 H3        -71.6850   -9.9429  -44.8108 H      1 LIG       0.09000
      6 H4        -70.8436  -12.0585  -44.6378 H      1 LIG       0.42000
@<TRIPOS>BOND
      1       1       2 1
      2       1       3 1
      3       1       4 1
      4       1       5 1
      5       2       6 1
@<TRIPOS>ALT_TYPE
CGenFF_4.0_ALT_TYPE_SET
CGenFF_4.0 1 CG331 2 OG311 3 HGA3 4 HGA3 5 HGA3 6 HGP1
@<TRIPOS>MOLECULE
methanol
 6 5 0 0 0
****
USER_CHARGES
INVALID_CHARGES
Pose:   7 Cluster:   7 Fr_nu: 499634 TotEn:   -10.46
@<TRIPOS>ATOM
      1 C1        -76.8970  -21.8330  -41.3178 C.3    1 LIG      -0.04000
      2 O1        -77.2925  -20.8939  -42.3008 O.3    1 LIG      -0.65000
      3 H1        -77.7075  -21.9713  -40.5980 H      1 LIG       0.09000
      4 H2        -76.0001  -21.4723  -40.8079 H      1 LIG       0.09000
      5 H3        -76.6785  -22.7864  -41.8046 H      1 LIG       0.09000
      6 H4        -76.5486  -20.7982  -42.9199 H      1 LIG       0.42000
@<TRIPOS>BOND
      1       1       2 1
      2       1       3 1
      3       1       4 1
      4       1       5 1
      5       2       6 1
@<TRIPOS>ALT_TYPE
CGenFF_4.0_ALT_TYPE_SET
CGenFF_4.0 1 CG331 2 OG311 3 HGA3 4 HGA3 5 HGA3 6 HGP1
@<TRIPOS>MOLECULE
methanol
 6 5 0 0 0
****
USER_CHARGES
INVALID_CHARGES
Pose:   8 Cluster:   8 Fr_nu: 4226443 TotEn:   -10.36
@<TRIPOS>ATOM
      1 C1        -76.8466  -21.2061  -41.3258 C.3    1 LIG      -0.04000
      2 O1        -76.4567  -22.2626  -42.1838 O.3    1 LIG      -0.65000
      3 H1        -77.5086  -21.5933  -40.5474 H      1 LIG       0.09000
      4 H2        -77.3605  -20.4353  -41.9058 H      1 LIG       0.09000
      5 H3        -75.9551  -20.7770  -40.8625 H      1 LIG       0.09000
      6 H4        -75.8714  -21.8803  -42.8599 H      1 LIG       0.42000
@<TRIPOS>BOND
      1       1       2 1
      2       1       3 1
      3       1       4 1
      4       1       5 1
      5       2       6 1
@<TRIPOS>ALT_TYPE
CGenFF_4.0_ALT_TYPE_SET
CGenFF_4.0 1 CG331 2 OG311 3 HGA3 4 HGA3 5 HGA3 6 HGP1
@<TRIPOS>MOLECULE
methanol
 6 5 0 0 0
****
USER_CHARGES
INVALID_CHARGES
Pose:   9 Cluster:   9 Fr_nu: 1606359 TotEn:   -10.33
@<TRIPOS>ATOM
      1 C1        -73.4510   -3.4830  -33.1390 C.3    1 LIG      -0.04000
      2 O1        -73.0127   -4.3806  -34.1423 O.3    1 LIG      -0.65000
      3 H1        -72.9586   -3.7235  -32.1935 H      1 LIG       0.09000
      4 H2        -74.5355   -3.5611  -33.0274 H      1 LIG       0.09000
      5 H3        -73.1895   -2.4643  -33.4346 H      1 LIG       0.09000
      6 H4        -73.4708   -4.1358  -34.9644 H      1 LIG       0.42000
@<TRIPOS>BOND
      1       1       2 1
      2       1       3 1
      3       1       4 1
      4       1       5 1
      5       2       6 1
@<TRIPOS>ALT_TYPE
CGenFF_4.0_ALT_TYPE_SET
CGenFF_4.0 1 CG331 2 OG311 3 HGA3 4 HGA3 5 HGA3 6 HGP1
@<TRIPOS>MOLECULE
methanol
 6 5 0 0 0
****
USER_CHARGES
INVALID_CHARGES
Pose:  10 Cluster:  10 Fr_nu: 1228938 TotEn:   -10.24
@<TRIPOS>ATOM
      1 C1        -60.8082   -3.0995  -24.9123 C.3    1 LIG      -0.04000
      2 O1        -61.5571   -4.3009  -24.8966 O.3    1 LIG      -0.65000
      3 H1        -60.6734   -2.7399  -23.8893 H      1 LIG       0.09000
      4 H2        -61.3345   -2.3488  -25.5073 H      1 LIG       0.09000
      5 H3        -59.8307   -3.2957  -25.3589 H      1 LIG       0.09000
      6 H4        -61.6556   -4.5881  -25.8205 H      1 LIG       0.42000
@<TRIPOS>BOND
      1       1       2 1
      2       1       3 1
      3       1       4 1
      4       1       5 1
      5       2       6 1
@<TRIPOS>ALT_TYPE
CGenFF_4.0_ALT_TYPE_SET
CGenFF_4.0 1 CG331 2 OG311 3 HGA3 4 HGA3 5 HGA3 6 HGP1
@<TRIPOS>MOLECULE
methanol
 6 5 0 0 0
****
USER_CHARGES
INVALID_CHARGES
Pose:  11 Cluster:  11 Fr_nu: 8976799 TotEn:   -10.18
@<TRIPOS>ATOM
      1 C1        -79.5265  -21.7462  -49.6697 C.3    1 LIG      -0.04000
      2 O1        -79.1651  -23.1042  -49.4979 O.3    1 LIG      -0.65000
      3 H1        -78.7862  -21.1069  -49.1825 H      1 LIG       0.09000
      4 H2        -80.5146  -21.5734  -49.2357 H      1 LIG       0.09000
      5 H3        -79.5549  -21.5183  -50.7378 H      1 LIG       0.09000
      6 H4        -79.8446  -23.6390  -49.9428 H      1 LIG       0.42000
@<TRIPOS>BOND
      1       1       2 1
      2       1       3 1
      3       1       4 1
      4       1       5 1
      5       2       6 1
@<TRIPOS>ALT_TYPE
CGenFF_4.0_ALT_TYPE_SET
CGenFF_4.0 1 CG331 2 OG311 3 HGA3 4 HGA3 5 HGA3 6 HGP1
@<TRIPOS>MOLECULE
methanol
 6 5 0 0 0
****
USER_CHARGES
INVALID_CHARGES
Pose:  12 Cluster:  12 Fr_nu: 4392026 TotEn:   -10.05
@<TRIPOS>ATOM
      1 C1        -78.6909  -15.4368  -47.8034 C.3    1 LIG      -0.04000
      2 O1        -80.1013  -15.3492  -47.7174 O.3    1 LIG      -0.65000
      3 H1        -78.3897  -16.4872  -47.8040 H      1 LIG       0.09000
      4 H2        -78.2402  -14.9181  -46.9534 H      1 LIG       0.09000
      5 H3        -78.3614  -14.9650  -48.7320 H      1 LIG       0.09000
      6 H4        -80.3294  -14.4038  -47.7193 H      1 LIG       0.42000
@<TRIPOS>BOND
      1       1       2 1
      2       1       3 1
      3       1       4 1
      4       1       5 1
      5       2       6 1
@<TRIPOS>ALT_TYPE
CGenFF_4.0_ALT_TYPE_SET
CGenFF_4.0 1 CG331 2 OG311 3 HGA3 4 HGA3 5 HGA3 6 HGP1
@<TRIPOS>MOLECULE
methanol
 6 5 0 0 0
****
USER_CHARGES
INVALID_CHARGES
Pose:  13 Cluster:  13 Fr_nu: 2985868 TotEn:   -10.00
@<TRIPOS>ATOM
      1 C1        -78.6194  -16.4924  -48.8634 C.3    1 LIG      -0.04000
      2 O1        -79.7953  -15.7828  -48.5196 O.3    1 LIG      -0.65000
      3 H1        -78.6328  -17.4748  -48.3850 H      1 LIG       0.09000
      4 H2        -77.7429  -15.9277  -48.5357 H      1 LIG       0.09000
      5 H3        -78.5847  -16.6184  -49.9481 H      1 LIG       0.09000
      6 H4        -79.7466  -14.9181  -48.9620 H      1 LIG       0.42000
@<TRIPOS>BOND
      1       1       2 1
      2       1       3 1
      3       1       4 1
      4       1       5 1
      5       2       6 1
@<TRIPOS>ALT_TYPE
CGenFF_4.0_ALT_TYPE_SET
CGenFF_4.0 1 CG331 2 OG311 3 HGA3 4 HGA3 5 HGA3 6 HGP1
@<TRIPOS>MOLECULE
methanol
 6 5 0 0 0
****
USER_CHARGES
INVALID_CHARGES
Pose:  14 Cluster:  14 Fr_nu: 185439 TotEn:    -9.80
@<TRIPOS>ATOM
      1 C1        -58.8406  -18.4915  -24.8361 C.3    1 LIG      -0.04000
      2 O1        -57.7863  -17.7396  -24.2637 O.3    1 LIG      -0.65000
      3 H1        -58.5306  -18.8695  -25.8134 H      1 LIG       0.09000
      4 H2        -59.7251  -17.8583  -24.9423 H      1 LIG       0.09000
      5 H3        -59.0741  -19.3331  -24.1798 H      1 LIG       0.09000
      6 H4        -58.0988  -17.4217  -23.3994 H      1 LIG       0.42000
@<TRIPOS>BOND
      1       1       2 1
      2       1       3 1
      3       1       4 1
      4       1       5 1
      5       2       6 1
@<TRIPOS>ALT_TYPE
CGenFF_4.0_ALT_TYPE_SET
CGenFF_4.0 1 CG331 2 OG311 3 HGA3 4 HGA3 5 HGA3 6 HGP1
@<TRIPOS>MOLECULE
methanol
 6 5 0 0 0
****
USER_CHARGES
INVALID_CHARGES
Pose:  15 Cluster:  15 Fr_nu: 8862926 TotEn:    -9.77
@<TRIPOS>ATOM
      1 C1        -46.4891    0.5556  -45.6168 C.3    1 LIG      -0.04000
      2 O1        -45.9124   -0.7351  -45.5388 O.3    1 LIG      -0.65000
      3 H1        -45.8659    1.2676  -45.0702 H      1 LIG       0.09000
      4 H2        -47.4949    0.5327  -45.1898 H      1 LIG       0.09000
      5 H3        -46.5473    0.8560  -46.6656 H      1 LIG       0.09000
      6 H4        -46.4928   -1.3377  -46.0344 H      1 LIG       0.42000
@<TRIPOS>BOND
      1       1       2 1
      2       1       3 1
      3       1       4 1
      4       1       5 1
      5       2       6 1
@<TRIPOS>ALT_TYPE
CGenFF_4.0_ALT_TYPE_SET
CGenFF_4.0 1 CG331 2 OG311 3 HGA3 4 HGA3 5 HGA3 6 HGP1
@<TRIPOS>MOLECULE
methanol
 6 5 0 0 0
****
USER_CHARGES
INVALID_CHARGES
Pose:  16 Cluster:  16 Fr_nu: 100479 TotEn:    -9.71
@<TRIPOS>ATOM
      1 C1        -65.7115    9.2998  -29.7664 C.3    1 LIG      -0.04000
      2 O1        -66.1983    7.9705  -29.7458 O.3    1 LIG      -0.65000
      3 H1        -65.1654    9.5030  -28.8419 H      1 LIG       0.09000
      4 H2        -66.5495    9.9941  -29.8671 H      1 LIG       0.09000
      5 H3        -65.0379    9.4185  -30.6183 H      1 LIG       0.09000
      6 H4        -66.6761    7.8284  -30.5808 H      1 LIG       0.42000
@<TRIPOS>BOND
      1       1       2 1
      2       1       3 1
      3       1       4 1
      4       1       5 1
      5       2       6 1
@<TRIPOS>ALT_TYPE
CGenFF_4.0_ALT_TYPE_SET
CGenFF_4.0 1 CG331 2 OG311 3 HGA3 4 HGA3 5 HGA3 6 HGP1
@<TRIPOS>MOLECULE
methanol
 6 5 0 0 0
****
USER_CHARGES
INVALID_CHARGES
Pose:  17 Cluster:  17 Fr_nu: 2278972 TotEn:    -9.68
@<TRIPOS>ATOM
      1 C1        -78.6809  -14.0398  -46.3490 C.3    1 LIG      -0.04000
      2 O1        -79.9070  -14.5312  -46.8584 O.3    1 LIG      -0.65000
      3 H1        -77.9261  -14.8290  -46.3895 H      1 LIG       0.09000
      4 H2        -78.8209  -13.7075  -45.3172 H      1 LIG       0.09000
      5 H3        -78.3548  -13.1953  -46.9607 H      1 LIG       0.09000
      6 H4        -80.5501  -13.8036  -46.8059 H      1 LIG       0.42000
@<TRIPOS>BOND
      1       1       2 1
      2       1       3 1
      3       1       4 1
      4       1       5 1
      5       2       6 1
@<TRIPOS>ALT_TYPE
CGenFF_4.0_ALT_TYPE_SET
CGenFF_4.0 1 CG331 2 OG311 3 HGA3 4 HGA3 5 HGA3 6 HGP1
@<TRIPOS>MOLECULE
methanol
 6 5 0 0 0
****
USER_CHARGES
INVALID_CHARGES
Pose:  18 Cluster:  18 Fr_nu: 169186 TotEn:    -9.60
@<TRIPOS>ATOM
      1 C1        -76.7390  -22.8222  -42.5104 C.3    1 LIG      -0.04000
      2 O1        -76.2113  -21.5118  -42.6040 O.3    1 LIG      -0.65000
      3 H1        -77.1149  -22.9931  -41.4986 H      1 LIG       0.09000
      4 H2        -75.9575  -23.5485  -42.7476 H      1 LIG       0.09000
      5 H3        -77.5596  -22.9268  -43.2240 H      1 LIG       0.09000
      6 H4        -75.8883  -21.3984  -43.5143 H      1 LIG       0.42000
@<TRIPOS>BOND
      1       1       2 1
      2       1       3 1
      3       1       4 1
      4       1       5 1
      5       2       6 1
@<TRIPOS>ALT_TYPE
CGenFF_4.0_ALT_TYPE_SET
CGenFF_4.0 1 CG331 2 OG311 3 HGA3 4 HGA3 5 HGA3 6 HGP1
@<TRIPOS>MOLECULE
methanol
 6 5 0 0 0
****
USER_CHARGES
INVALID_CHARGES
Pose:  19 Cluster:  19 Fr_nu: 1466255 TotEn:    -9.47
@<TRIPOS>ATOM
      1 C1        -60.9982   -3.4166  -24.2715 C.3    1 LIG      -0.04000
      2 O1        -59.8824   -2.5844  -24.5298 O.3    1 LIG      -0.65000
      3 H1        -61.8878   -2.7993  -24.1237 H      1 LIG       0.09000
      4 H2        -60.8067   -4.0179  -23.3791 H      1 LIG       0.09000
      5 H3        -61.1544   -4.0777  -25.1272 H      1 LIG       0.09000
      6 H4        -59.1142   -3.1674  -24.6551 H      1 LIG       0.42000
@<TRIPOS>BOND
      1       1       2 1
      2       1       3 1
      3       1       4 1
      4       1       5 1
      5       2       6 1
@<TRIPOS>ALT_TYPE
CGenFF_4.0_ALT_TYPE_SET
CGenFF_4.0 1 CG331 2 OG311 3 HGA3 4 HGA3 5 HGA3 6 HGP1
@<TRIPOS>MOLECULE
methanol
 6 5 0 0 0
****
USER_CHARGES
INVALID_CHARGES
Pose:  20 Cluster:  20 Fr_nu:  76258 TotEn:    -9.43
@<TRIPOS>ATOM
      1 C1        -76.5504   -1.4580  -36.8107 C.3    1 LIG      -0.04000
      2 O1        -75.6692   -0.3989  -37.1365 O.3    1 LIG      -0.65000
      3 H1        -77.5833   -1.1076  -36.8790 H      1 LIG       0.09000
      4 H2        -76.3400   -1.8097  -35.7975 H      1 LIG       0.09000
      5 H3        -76.3984   -2.2770  -37.5176 H      1 LIG       0.09000
      6 H4        -74.7643   -0.7479  -37.0646 H      1 LIG       0.42000
@<TRIPOS>BOND
      1       1       2 1
      2       1       3 1
      3       1       4 1
      4       1       5 1
      5       2       6 1
@<TRIPOS>ALT_TYPE
CGenFF_4.0_ALT_TYPE_SET
CGenFF_4.0 1 CG331 2 OG311 3 HGA3 4 HGA3 5 HGA3 6 HGP1
@<TRIPOS>MOLECULE
methanol
 6 5 0 0 0
****
USER_CHARGES
INVALID_CHARGES
Pose:  21 Cluster:  21 Fr_nu: 181012 TotEn:    -9.31
@<TRIPOS>ATOM
      1 C1        -59.4094  -19.8722  -24.3648 C.3    1 LIG      -0.04000
      2 O1        -59.1537  -18.5005  -24.6046 O.3    1 LIG      -0.65000
      3 H1        -58.8860  -20.1884  -23.4592 H      1 LIG       0.09000
      4 H2        -59.0692  -20.4621  -25.2197 H      1 LIG       0.09000
      5 H3        -60.4842  -20.0152  -24.2305 H      1 LIG       0.09000
      6 H4        -59.6340  -18.2578  -25.4146 H      1 LIG       0.42000
@<TRIPOS>BOND
      1       1       2 1
      2       1       3 1
      3       1       4 1
      4       1       5 1
      5       2       6 1
@<TRIPOS>ALT_TYPE
CGenFF_4.0_ALT_TYPE_SET
CGenFF_4.0 1 CG331 2 OG311 3 HGA3 4 HGA3 5 HGA3 6 HGP1
@<TRIPOS>MOLECULE
methanol
 6 5 0 0 0
****
USER_CHARGES
INVALID_CHARGES
Pose:  22 Cluster:  22 Fr_nu:  57231 TotEn:    -9.30
@<TRIPOS>ATOM
      1 C1        -66.7039  -10.7390  -37.5060 C.3    1 LIG      -0.04000
      2 O1        -67.6894  -11.7113  -37.8023 O.3    1 LIG      -0.65000
      3 H1        -65.9853  -10.6854  -38.3275 H      1 LIG       0.09000
      4 H2        -66.1930  -11.0078  -36.5779 H      1 LIG       0.09000
      5 H3        -67.1883   -9.7673  -37.3847 H      1 LIG       0.09000
      6 H4        -68.3073  -11.7296  -37.0516 H      1 LIG       0.42000
@<TRIPOS>BOND
      1       1       2 1
      2       1       3 1
      3       1       4 1
      4       1       5 1
      5       2       6 1
@<TRIPOS>ALT_TYPE
CGenFF_4.0_ALT_TYPE_SET
CGenFF_4.0 1 CG331 2 OG311 3 HGA3 4 HGA3 5 HGA3 6 HGP1
@<TRIPOS>MOLECULE
methanol
 6 5 0 0 0
****
USER_CHARGES
INVALID_CHARGES
Pose:  23 Cluster:  23 Fr_nu: 3136832 TotEn:    -9.12
@<TRIPOS>ATOM
      1 C1        -61.5037   -3.2613  -24.8686 C.3    1 LIG      -0.04000
      2 O1        -62.0953   -2.8033  -26.0705 O.3    1 LIG      -0.65000
      3 H1        -61.4336   -2.4343  -24.1578 H      1 LIG       0.09000
      4 H2        -60.5080   -3.6593  -25.0801 H      1 LIG       0.09000
      5 H3        -62.1272   -4.0517  -24.4441 H      1 LIG       0.09000
      6 H4        -62.1401   -3.5639  -26.6747 H      1 LIG       0.42000
@<TRIPOS>BOND
      1       1       2 1
      2       1       3 1
      3       1       4 1
      4       1       5 1
      5       2       6 1
@<TRIPOS>ALT_TYPE
CGenFF_4.0_ALT_TYPE_SET
CGenFF_4.0 1 CG331 2 OG311 3 HGA3 4 HGA3 5 HGA3 6 HGP1
@<TRIPOS>MOLECULE
methanol
 6 5 0 0 0
****
USER_CHARGES
INVALID_CHARGES
Pose:  24 Cluster:  24 Fr_nu:  57218 TotEn:    -9.02
@<TRIPOS>ATOM
      1 C1        -68.7462  -12.5670  -38.9518 C.3    1 LIG      -0.04000
      2 O1        -68.0711  -12.9218  -37.7590 O.3    1 LIG      -0.65000
      3 H1        -68.2370  -13.0175  -39.8073 H      1 LIG       0.09000
      4 H2        -68.7598  -11.4789  -39.0540 H      1 LIG       0.09000
      5 H3        -69.7722  -12.9394  -38.9038 H      1 LIG       0.09000
      6 H4        -68.5515  -12.5041  -37.0238 H      1 LIG       0.42000
@<TRIPOS>BOND
      1       1       2 1
      2       1       3 1
      3       1       4 1
      4       1       5 1
      5       2       6 1
@<TRIPOS>ALT_TYPE
CGenFF_4.0_ALT_TYPE_SET
CGenFF_4.0 1 CG331 2 OG311 3 HGA3 4 HGA3 5 HGA3 6 HGP1
@<TRIPOS>MOLECULE
methanol
 6 5 0 0 0
****
USER_CHARGES
INVALID_CHARGES
Pose:  25 Cluster:  25 Fr_nu: 179314 TotEn:    -8.94
@<TRIPOS>ATOM
      1 C1        -59.1761  -18.7706  -24.5165 C.3    1 LIG      -0.04000
      2 O1        -58.2186  -18.9793  -23.4947 O.3    1 LIG      -0.65000
      3 H1        -59.7739  -17.8865  -24.2817 H      1 LIG       0.09000
      4 H2        -59.8215  -19.6490  -24.5972 H      1 LIG       0.09000
      5 H3        -58.6560  -18.6147  -25.4645 H      1 LIG       0.09000
      6 H4        -57.7088  -19.7708  -23.7383 H      1 LIG       0.42000
@<TRIPOS>BOND
      1       1       2 1
      2       1       3 1
      3       1       4 1
      4       1       5 1
      5       2       6 1
@<TRIPOS>ALT_TYPE
CGenFF_4.0_ALT_TYPE_SET
CGenFF_4.0 1 CG331 2 OG311 3 HGA3 4 HGA3 5 HGA3 6 HGP1
@<TRIPOS>MOLECULE
methanol
 6 5 0 0 0
****
USER_CHARGES
INVALID_CHARGES
Pose:  26 Cluster:  26 Fr_nu: 5444848 TotEn:    -8.90
@<TRIPOS>ATOM
      1 C1        -87.3352   -1.7423  -36.6229 C.3    1 LIG      -0.04000
      2 O1        -87.6617   -2.7117  -37.6017 O.3    1 LIG      -0.65000
      3 H1        -87.4281   -2.1829  -35.6273 H      1 LIG       0.09000
      4 H2        -88.0078   -0.8861  -36.7182 H      1 LIG       0.09000
      5 H3        -86.3051   -1.4130  -36.7785 H      1 LIG       0.09000
      6 H4        -87.5678   -2.2839  -38.4699 H      1 LIG       0.42000
@<TRIPOS>BOND
      1       1       2 1
      2       1       3 1
      3       1       4 1
      4       1       5 1
      5       2       6 1
@<TRIPOS>ALT_TYPE
CGenFF_4.0_ALT_TYPE_SET
CGenFF_4.0 1 CG331 2 OG311 3 HGA3 4 HGA3 5 HGA3 6 HGP1
@<TRIPOS>MOLECULE
methanol
 6 5 0 0 0
****
USER_CHARGES
INVALID_CHARGES
Pose:  27 Cluster:  27 Fr_nu: 169067 TotEn:    -8.78
@<TRIPOS>ATOM
      1 C1        -76.5400  -21.9012  -42.0465 C.3    1 LIG      -0.04000
      2 O1        -75.8239  -22.7194  -42.9532 O.3    1 LIG      -0.65000
      3 H1        -76.7708  -22.4719  -41.1436 H      1 LIG       0.09000
      4 H2        -77.4635  -21.5552  -42.5177 H      1 LIG       0.09000
      5 H3        -75.9231  -21.0392  -41.7821 H      1 LIG       0.09000
      6 H4        -75.6380  -22.1789  -43.7400 H      1 LIG       0.42000
@<TRIPOS>BOND
      1       1       2 1
      2       1       3 1
      3       1       4 1
      4       1       5 1
      5       2       6 1
@<TRIPOS>ALT_TYPE
CGenFF_4.0_ALT_TYPE_SET
CGenFF_4.0 1 CG331 2 OG311 3 HGA3 4 HGA3 5 HGA3 6 HGP1
@<TRIPOS>MOLECULE
methanol
 6 5 0 0 0
****
USER_CHARGES
INVALID_CHARGES
Pose:  28 Cluster:  28 Fr_nu: 8972861 TotEn:    -8.55
@<TRIPOS>ATOM
      1 C1        -43.4470   -0.8781  -48.2080 C.3    1 LIG      -0.04000
      2 O1        -42.9450   -0.1156  -47.1259 O.3    1 LIG      -0.65000
      3 H1        -43.0103   -1.8795  -48.1826 H      1 LIG       0.09000
      4 H2        -43.1969   -0.3838  -49.1502 H      1 LIG       0.09000
      5 H3        -44.5329   -0.9542  -48.1157 H      1 LIG       0.09000
      6 H4        -43.3547    0.7646  -47.1825 H      1 LIG       0.42000
@<TRIPOS>BOND
      1       1       2 1
      2       1       3 1
      3       1       4 1
      4       1       5 1
      5       2       6 1
@<TRIPOS>ALT_TYPE
CGenFF_4.0_ALT_TYPE_SET
CGenFF_4.0 1 CG331 2 OG311 3 HGA3 4 HGA3 5 HGA3 6 HGP1
@<TRIPOS>MOLECULE
methanol
 6 5 0 0 0
****
USER_CHARGES
INVALID_CHARGES
Pose:  29 Cluster:  29 Fr_nu:  77147 TotEn:    -8.40
@<TRIPOS>ATOM
      1 C1        -76.5290   -1.7446  -36.7730 C.3    1 LIG      -0.04000
      2 O1        -75.6069   -1.2768  -35.8059 O.3    1 LIG      -0.65000
      3 H1        -77.5384   -1.7245  -36.3548 H      1 LIG       0.09000
      4 H2        -76.2651   -2.7639  -37.0664 H      1 LIG       0.09000
      5 H3        -76.4869   -1.0929  -37.6488 H      1 LIG       0.09000
      6 H4        -74.7245   -1.3097  -36.2133 H      1 LIG       0.42000
@<TRIPOS>BOND
      1       1       2 1
      2       1       3 1
      3       1       4 1
      4       1       5 1
      5       2       6 1
@<TRIPOS>ALT_TYPE
CGenFF_4.0_ALT_TYPE_SET
CGenFF_4.0 1 CG331 2 OG311 3 HGA3 4 HGA3 5 HGA3 6 HGP1
@<TRIPOS>MOLECULE
methanol
 6 5 0 0 0
****
USER_CHARGES
INVALID_CHARGES
Pose:  30 Cluster:  30 Fr_nu: 202071 TotEn:    -8.32
@<TRIPOS>ATOM
      1 C1        -71.8009  -10.3224  -44.1911 C.3    1 LIG      -0.04000
      2 O1        -71.0892   -9.5010  -45.0984 O.3    1 LIG      -0.65000
      3 H1        -71.0967  -10.8226  -43.5218 H      1 LIG       0.09000
      4 H2        -72.3809  -11.0635  -44.7470 H      1 LIG       0.09000
      5 H3        -72.4784   -9.6986  -43.6032 H      1 LIG       0.09000
      6 H4        -71.7469   -9.0751  -45.6744 H      1 LIG       0.42000
@<TRIPOS>BOND
      1       1       2 1
      2       1       3 1
      3       1       4 1
      4       1       5 1
      5       2       6 1
@<TRIPOS>ALT_TYPE
CGenFF_4.0_ALT_TYPE_SET
CGenFF_4.0 1 CG331 2 OG311 3 HGA3 4 HGA3 5 HGA3 6 HGP1
@<TRIPOS>MOLECULE
methanol
 6 5 0 0 0
****
USER_CHARGES
INVALID_CHARGES
Pose:  31 Cluster:  31 Fr_nu:  60984 TotEn:    -7.89
@<TRIPOS>ATOM
      1 C1        -79.4961   -8.2498  -34.8728 C.3    1 LIG      -0.04000
      2 O1        -80.5269   -9.0837  -35.3694 O.3    1 LIG      -0.65000
      3 H1        -79.4469   -7.3355  -35.4693 H      1 LIG       0.09000
      4 H2        -78.5419   -8.7806  -34.9208 H      1 LIG       0.09000
      5 H3        -79.7161   -7.9929  -33.8340 H      1 LIG       0.09000
      6 H4        -80.5392   -9.8830  -34.8156 H      1 LIG       0.42000
@<TRIPOS>BOND
      1       1       2 1
      2       1       3 1
      3       1       4 1
      4       1       5 1
      5       2       6 1
@<TRIPOS>ALT_TYPE
CGenFF_4.0_ALT_TYPE_SET
CGenFF_4.0 1 CG331 2 OG311 3 HGA3 4 HGA3 5 HGA3 6 HGP1
@<TRIPOS>MOLECULE
methanol
 6 5 0 0 0
****
USER_CHARGES
INVALID_CHARGES
Pose:  32 Cluster:  32 Fr_nu: 1263977 TotEn:    -6.69
@<TRIPOS>ATOM
      1 C1        -76.2040  -16.0190  -26.9970 C.3    1 LIG      -0.04000
      2 O1        -75.8735  -15.4054  -28.2293 O.3    1 LIG      -0.65000
      3 H1        -75.9710  -15.3371  -26.1755 H      1 LIG       0.09000
      4 H2        -75.6363  -16.9465  -26.8869 H      1 LIG       0.09000
      5 H3        -77.2728  -16.2450  -26.9878 H      1 LIG       0.09000
      6 H4        -76.0939  -16.0399  -28.9325 H      1 LIG       0.42000
@<TRIPOS>BOND
      1       1       2 1
      2       1       3 1
      3       1       4 1
      4       1       5 1
      5       2       6 1
@<TRIPOS>ALT_TYPE
CGenFF_4.0_ALT_TYPE_SET
CGenFF_4.0 1 CG331 2 OG311 3 HGA3 4 HGA3 5 HGA3 6 HGP1
@<TRIPOS>MOLECULE
methanol
 6 5 0 0 0
****
USER_CHARGES
INVALID_CHARGES
Pose:  33 Cluster:  33 Fr_nu: 8864613 TotEn:    -6.28
@<TRIPOS>ATOM
      1 C1        -46.3801   -0.2650  -45.8066 C.3    1 LIG      -0.04000
      2 O1        -45.0428   -0.0406  -46.2139 O.3    1 LIG      -0.65000
      3 H1        -46.5065   -1.3148  -45.5307 H      1 LIG       0.09000
      4 H2        -47.0589   -0.0077  -46.6237 H      1 LIG       0.09000
      5 H3        -46.5988    0.3655  -44.9416 H      1 LIG       0.09000
      6 H4        -44.9703    0.8999  -46.4503 H      1 LIG       0.42000
@<TRIPOS>BOND
      1       1       2 1
      2       1       3 1
      3       1       4 1
      4       1       5 1
      5       2       6 1
@<TRIPOS>ALT_TYPE
CGenFF_4.0_ALT_TYPE_SET
CGenFF_4.0 1 CG331 2 OG311 3 HGA3 4 HGA3 5 HGA3 6 HGP1
@<TRIPOS>MOLECULE
methanol
 6 5 0 0 0
****
USER_CHARGES
INVALID_CHARGES
Pose:  34 Cluster:  34 Fr_nu: 8981689 TotEn:    -6.08
@<TRIPOS>ATOM
      1 C1        -43.6474   -0.9905  -48.0521 C.3    1 LIG      -0.04000
      2 O1        -44.6434   -0.8095  -47.0624 O.3    1 LIG      -0.65000
      3 H1        -42.6585   -0.9112  -47.5938 H      1 LIG       0.09000
      4 H2        -43.7624   -0.2306  -48.8293 H      1 LIG       0.09000
      5 H3        -43.7625   -1.9825  -48.4952 H      1 LIG       0.09000
      6 H4        -45.5049   -0.8866  -47.5068 H      1 LIG       0.42000
@<TRIPOS>BOND
      1       1       2 1
      2       1       3 1
      3       1       4 1
      4       1       5 1
      5       2       6 1
@<TRIPOS>ALT_TYPE
CGenFF_4.0_ALT_TYPE_SET
CGenFF_4.0 1 CG331 2 OG311 3 HGA3 4 HGA3 5 HGA3 6 HGP1
@<TRIPOS>MOLECULE
methanol
 6 5 0 0 0
****
USER_CHARGES
INVALID_CHARGES
Pose:  35 Cluster:  35 Fr_nu: 8977922 TotEn:    -5.36
@<TRIPOS>ATOM
      1 C1        -44.8207    0.1530  -46.8940 C.3    1 LIG      -0.04000
      2 O1        -43.6892   -0.6735  -47.0965 O.3    1 LIG      -0.65000
      3 H1        -45.1714    0.0460  -45.8646 H      1 LIG       0.09000
      4 H2        -45.6120   -0.1338  -47.5914 H      1 LIG       0.09000
      5 H3        -44.5382    1.1928  -47.0740 H      1 LIG       0.09000
      6 H4        -43.4078   -0.5514  -48.0193 H      1 LIG       0.42000
@<TRIPOS>BOND
      1       1       2 1
      2       1       3 1
      3       1       4 1
      4       1       5 1
      5       2       6 1
@<TRIPOS>ALT_TYPE
CGenFF_4.0_ALT_TYPE_SET
CGenFF_4.0 1 CG331 2 OG311 3 HGA3 4 HGA3 5 HGA3 6 HGP1
@<TRIPOS>MOLECULE
methanol
 6 5 0 0 0
****
USER_CHARGES
INVALID_CHARGES
Pose:  36 Cluster:  36 Fr_nu: 257537 TotEn:    -5.20
@<TRIPOS>ATOM
      1 C1        -59.0770  -18.4664  -24.4923 C.3    1 LIG      -0.04000
      2 O1        -59.5784  -19.7056  -24.0260 O.3    1 LIG      -0.65000
      3 H1        -59.8585  -17.7060  -24.4207 H      1 LIG       0.09000
      4 H2        -58.7504  -18.5718  -25.5301 H      1 LIG       0.09000
      5 H3        -58.2267  -18.1712  -23.8730 H      1 LIG       0.09000
      6 H4        -58.8574  -20.3534  -24.1052 H      1 LIG       0.42000
@<TRIPOS>BOND
      1       1       2 1
      2       1       3 1
      3       1       4 1
      4       1       5 1
      5       2       6 1
@<TRIPOS>ALT_TYPE
CGenFF_4.0_ALT_TYPE_SET
CGenFF_4.0 1 CG331 2 OG311 3 HGA3 4 HGA3 5 HGA3 6 HGP1
@<TRIPOS>MOLECULE
methanol
 6 5 0 0 0
****
USER_CHARGES
INVALID_CHARGES
Pose:  37 Cluster:  37 Fr_nu: 8959090 TotEn:    -5.04
@<TRIPOS>ATOM
      1 C1        -53.2616    9.2304  -30.5370 C.3    1 LIG      -0.04000
      2 O1        -52.4596    9.7405  -29.4877 O.3    1 LIG      -0.65000
      3 H1        -53.3154    8.1417  -30.4593 H      1 LIG       0.09000
      4 H2        -52.8295    9.5166  -31.4992 H      1 LIG       0.09000
      5 H3        -54.2669    9.6496  -30.4521 H      1 LIG       0.09000
      6 H4        -52.4359   10.7072  -29.5905 H      1 LIG       0.42000
@<TRIPOS>BOND
      1       1       2 1
      2       1       3 1
      3       1       4 1
      4       1       5 1
      5       2       6 1
@<TRIPOS>ALT_TYPE
CGenFF_4.0_ALT_TYPE_SET
CGenFF_4.0 1 CG331 2 OG311 3 HGA3 4 HGA3 5 HGA3 6 HGP1
@<TRIPOS>MOLECULE
methanol
 6 5 0 0 0
****
USER_CHARGES
INVALID_CHARGES
Pose:  38 Cluster:  38 Fr_nu: 8630471 TotEn:    -4.79
@<TRIPOS>ATOM
      1 C1        -54.7440   10.4850  -30.0863 C.3    1 LIG      -0.04000
      2 O1        -54.5770    9.0836  -29.9736 O.3    1 LIG      -0.65000
      3 H1        -54.7080   10.9381  -29.0925 H      1 LIG       0.09000
      4 H2        -55.7038   10.7013  -30.5623 H      1 LIG       0.09000
      5 H3        -53.9358   10.8912  -30.6990 H      1 LIG       0.09000
      6 H4        -54.6149    8.7182  -30.8740 H      1 LIG       0.42000
@<TRIPOS>BOND
      1       1       2 1
      2       1       3 1
      3       1       4 1
      4       1       5 1
      5       2       6 1
@<TRIPOS>ALT_TYPE
CGenFF_4.0_ALT_TYPE_SET
CGenFF_4.0 1 CG331 2 OG311 3 HGA3 4 HGA3 5 HGA3 6 HGP1
@<TRIPOS>MOLECULE
methanol
 6 5 0 0 0
****
USER_CHARGES
INVALID_CHARGES
Pose:  39 Cluster:  39 Fr_nu: 179324 TotEn:    -4.14
@<TRIPOS>ATOM
      1 C1        -59.1761  -18.7706  -24.5165 C.3    1 LIG      -0.04000
      2 O1        -58.5765  -19.6013  -25.4936 O.3    1 LIG      -0.65000
      3 H1        -59.9017  -18.1087  -24.9955 H      1 LIG       0.09000
      4 H2        -58.4044  -18.1809  -24.0151 H      1 LIG       0.09000
      5 H3        -59.6874  -19.3975  -23.7822 H      1 LIG       0.09000
      6 H4        -57.9401  -20.1729  -25.0310 H      1 LIG       0.42000
@<TRIPOS>BOND
      1       1       2 1
      2       1       3 1
      3       1       4 1
      4       1       5 1
      5       2       6 1
@<TRIPOS>ALT_TYPE
CGenFF_4.0_ALT_TYPE_SET
CGenFF_4.0 1 CG331 2 OG311 3 HGA3 4 HGA3 5 HGA3 6 HGP1
@<TRIPOS>MOLECULE
methanol
 6 5 0 0 0
****
USER_CHARGES
INVALID_CHARGES
Pose:  40 Cluster:  40 Fr_nu: 8958420 TotEn:    -2.32
@<TRIPOS>ATOM
      1 C1        -52.5576    8.1768  -30.5370 C.3    1 LIG      -0.04000
      2 O1        -51.7317    8.9128  -29.6535 O.3    1 LIG      -0.65000
      3 H1        -52.9477    7.2949  -30.0228 H      1 LIG       0.09000
      4 H2        -51.9776    7.8743  -31.4126 H      1 LIG       0.09000
      5 H3        -53.3904    8.8087  -30.8545 H      1 LIG       0.09000
      6 H4        -51.4053    9.6858  -30.1450 H      1 LIG       0.42000
@<TRIPOS>BOND
      1       1       2 1
      2       1       3 1
      3       1       4 1
      4       1       5 1
      5       2       6 1
@<TRIPOS>ALT_TYPE
CGenFF_4.0_ALT_TYPE_SET
CGenFF_4.0 1 CG331 2 OG311 3 HGA3 4 HGA3 5 HGA3 6 HGP1
@<TRIPOS>MOLECULE
methanol
 6 5 0 0 0
****
USER_CHARGES
INVALID_CHARGES
Pose:  41 Cluster:  41 Fr_nu: 8971641 TotEn:    -1.91
@<TRIPOS>ATOM
      1 C1        -79.9895  -22.5209  -50.0651 C.3    1 LIG      -0.04000
      2 O1        -79.1892  -22.0240  -49.0082 O.3    1 LIG      -0.65000
      3 H1        -79.3977  -23.2013  -50.6824 H      1 LIG       0.09000
      4 H2        -80.3544  -21.6871  -50.6702 H      1 LIG       0.09000
      5 H3        -80.8398  -23.0618  -49.6431 H      1 LIG       0.09000
      6 H4        -79.7482  -21.4252  -48.4839 H      1 LIG       0.42000
@<TRIPOS>BOND
      1       1       2 1
      2       1       3 1
      3       1       4 1
      4       1       5 1
      5       2       6 1
@<TRIPOS>ALT_TYPE
CGenFF_4.0_ALT_TYPE_SET
CGenFF_4.0 1 CG331 2 OG311 3 HGA3 4 HGA3 5 HGA3 6 HGP1
@<TRIPOS>MOLECULE
furan
 9 9 0 0 0
****
USER_CHARGES
INVALID_CHARGES
Pose:   1 Cluster:   1 Fr_nu:    892 TotEn:   -11.72
@<TRIPOS>ATOM
      1 C1        -79.2325  -15.0927  -49.8793 C.2    1 LIG      -0.26000
      2 C2        -78.2138  -15.9776  -49.4523 C.2    1 LIG      -0.26000
      3 C3        -79.4110  -15.3349  -51.2216 C.2    1 LIG       0.09300
      4 C4        -77.8424  -16.6976  -50.5640 C.2    1 LIG       0.09300
      5 O1        -78.5675  -16.3118  -51.6466 O.3    1 LIG      -0.29200
      6 H1        -79.7692  -14.3686  -49.2835 H      1 LIG       0.17500
      7 H2        -77.8020  -16.0783  -48.4585 H      1 LIG       0.17500
      8 H3        -80.0637  -14.9200  -51.9758 H      1 LIG       0.13800
      9 H4        -77.1173  -17.4785  -50.7409 H      1 LIG       0.13800
@<TRIPOS>BOND
      1       1       2 1
      2       1       3 2
      3       2       4 2
      4       3       5 1
      5       4       5 1
      6       1       6 1
      7       2       7 1
      8       3       8 1
      9       4       9 1
@<TRIPOS>ALT_TYPE
CGenFF_4.0_ALT_TYPE_SET
CGenFF_4.0 1 CG2R51 2 CG2R51 3 CG2R51 4 CG2R51 5 OG2R50 6 HGR51 7 HGR51 8 HGR52 9 HGR52
@<TRIPOS>MOLECULE
furan
 9 9 0 0 0
****
USER_CHARGES
INVALID_CHARGES
Pose:   2 Cluster:   2 Fr_nu: 1152650 TotEn:   -11.39
@<TRIPOS>ATOM
      1 C1        -79.7500  -14.9066  -48.6730 C.2    1 LIG      -0.26000
      2 C2        -78.8231  -15.9762  -48.6730 C.2    1 LIG      -0.26000
      3 C3        -80.0001  -14.6179  -49.9944 C.2    1 LIG       0.09300
      4 C4        -78.5730  -16.2651  -49.9944 C.2    1 LIG       0.09300
      5 O1        -79.2867  -15.4416  -50.8063 O.3    1 LIG      -0.29200
      6 H1        -80.1813  -14.4080  -47.8170 H      1 LIG       0.17500
      7 H2        -78.3915  -16.4745  -47.8169 H      1 LIG       0.17500
      8 H3        -80.6274  -13.8956  -50.4961 H      1 LIG       0.13800
      9 H4        -77.9467  -16.9884  -50.4959 H      1 LIG       0.13800
@<TRIPOS>BOND
      1       1       2 1
      2       1       3 2
      3       2       4 2
      4       3       5 1
      5       4       5 1
      6       1       6 1
      7       2       7 1
      8       3       8 1
      9       4       9 1
@<TRIPOS>ALT_TYPE
CGenFF_4.0_ALT_TYPE_SET
CGenFF_4.0 1 CG2R51 2 CG2R51 3 CG2R51 4 CG2R51 5 OG2R50 6 HGR51 7 HGR51 8 HGR52 9 HGR52
@<TRIPOS>MOLECULE
furan
 9 9 0 0 0
****
USER_CHARGES
INVALID_CHARGES
Pose:   3 Cluster:   3 Fr_nu:   2395 TotEn:   -11.01
@<TRIPOS>ATOM
      1 C1        -78.5773  -15.3197  -44.9055 C.2    1 LIG      -0.26000
      2 C2        -79.8803  -14.7672  -44.9191 C.2    1 LIG      -0.26000
      3 C3        -78.5521  -16.2130  -43.8599 C.2    1 LIG       0.09300
      4 C4        -80.5585  -15.3625  -43.8809 C.2    1 LIG       0.09300
      5 O1        -79.7558  -16.2451  -43.2303 O.3    1 LIG      -0.29200
      6 H1        -77.7588  -15.0945  -45.5739 H      1 LIG       0.17500
      7 H2        -80.2758  -14.0279  -45.6006 H      1 LIG       0.17500
      8 H3        -77.7955  -16.8697  -43.4558 H      1 LIG       0.13800
      9 H4        -81.5633  -15.2717  -43.4948 H      1 LIG       0.13800
@<TRIPOS>BOND
      1       1       2 1
      2       1       3 2
      3       2       4 2
      4       3       5 1
      5       4       5 1
      6       1       6 1
      7       2       7 1
      8       3       8 1
      9       4       9 1
@<TRIPOS>ALT_TYPE
CGenFF_4.0_ALT_TYPE_SET
CGenFF_4.0 1 CG2R51 2 CG2R51 3 CG2R51 4 CG2R51 5 OG2R50 6 HGR51 7 HGR51 8 HGR52 9 HGR52
@<TRIPOS>MOLECULE
furan
 9 9 0 0 0
****
USER_CHARGES
INVALID_CHARGES
Pose:   4 Cluster:   4 Fr_nu:  11315 TotEn:   -10.95
@<TRIPOS>ATOM
      1 C1        -78.2546  -15.4841  -48.6775 C.2    1 LIG      -0.26000
      2 C2        -77.4003  -16.6114  -48.7290 C.2    1 LIG      -0.26000
      3 C3        -79.0750  -15.5760  -49.7777 C.2    1 LIG       0.09300
      4 C4        -77.7597  -17.3118  -49.8569 C.2    1 LIG       0.09300
      5 O1        -78.7799  -16.6873  -50.5017 O.3    1 LIG      -0.29200
      6 H1        -78.2700  -14.7021  -47.9320 H      1 LIG       0.17500
      7 H2        -76.6204  -16.8798  -48.0311 H      1 LIG       0.17500
      8 H3        -79.8771  -14.9649  -50.1653 H      1 LIG       0.13800
      9 H4        -77.4063  -18.2244  -50.3144 H      1 LIG       0.13800
@<TRIPOS>BOND
      1       1       2 1
      2       1       3 2
      3       2       4 2
      4       3       5 1
      5       4       5 1
      6       1       6 1
      7       2       7 1
      8       3       8 1
      9       4       9 1
@<TRIPOS>ALT_TYPE
CGenFF_4.0_ALT_TYPE_SET
CGenFF_4.0 1 CG2R51 2 CG2R51 3 CG2R51 4 CG2R51 5 OG2R50 6 HGR51 7 HGR51 8 HGR52 9 HGR52
@<TRIPOS>MOLECULE
furan
 9 9 0 0 0
****
USER_CHARGES
INVALID_CHARGES
Pose:   5 Cluster:   5 Fr_nu:   1497 TotEn:   -10.94
@<TRIPOS>ATOM
      1 C1        -71.6967  -10.3257  -45.5796 C.2    1 LIG      -0.26000
      2 C2        -71.9947  -10.4192  -44.1991 C.2    1 LIG      -0.26000
      3 C3        -70.8513   -9.2493  -45.7158 C.2    1 LIG       0.09300
      4 C4        -71.3101   -9.3933  -43.5901 C.2    1 LIG       0.09300
      5 O1        -70.6106   -8.6755  -44.5077 O.3    1 LIG      -0.29200
      6 H1        -72.0538  -10.9629  -46.3757 H      1 LIG       0.17500
      7 H2        -72.6290  -11.1439  -43.7093 H      1 LIG       0.17500
      8 H3        -70.3586   -8.7876  -46.5591 H      1 LIG       0.13800
      9 H4        -71.2210   -9.0577  -42.5672 H      1 LIG       0.13800
@<TRIPOS>BOND
      1       1       2 1
      2       1       3 2
      3       2       4 2
      4       3       5 1
      5       4       5 1
      6       1       6 1
      7       2       7 1
      8       3       8 1
      9       4       9 1
@<TRIPOS>ALT_TYPE
CGenFF_4.0_ALT_TYPE_SET
CGenFF_4.0 1 CG2R51 2 CG2R51 3 CG2R51 4 CG2R51 5 OG2R50 6 HGR51 7 HGR51 8 HGR52 9 HGR52
@<TRIPOS>MOLECULE
furan
 9 9 0 0 0
****
USER_CHARGES
INVALID_CHARGES
Pose:   6 Cluster:   6 Fr_nu: 167978 TotEn:   -10.91
@<TRIPOS>ATOM
      1 C1        -78.1234  -23.2142  -42.2729 C.2    1 LIG      -0.26000
      2 C2        -76.9537  -22.4826  -42.5889 C.2    1 LIG      -0.26000
      3 C3        -78.8351  -22.4344  -41.3912 C.2    1 LIG       0.09300
      4 C4        -77.0341  -21.3079  -41.8779 C.2    1 LIG       0.09300
      5 O1        -78.1781  -21.2707  -41.1453 O.3    1 LIG      -0.29200
      6 H1        -78.4114  -24.1882  -42.6412 H      1 LIG       0.17500
      7 H2        -76.1524  -22.7750  -43.2521 H      1 LIG       0.17500
      8 H3        -79.7767  -22.5575  -40.8761 H      1 LIG       0.13800
      9 H4        -76.3939  -20.4423  -41.7894 H      1 LIG       0.13800
@<TRIPOS>BOND
      1       1       2 1
      2       1       3 2
      3       2       4 2
      4       3       5 1
      5       4       5 1
      6       1       6 1
      7       2       7 1
      8       3       8 1
      9       4       9 1
@<TRIPOS>ALT_TYPE
CGenFF_4.0_ALT_TYPE_SET
CGenFF_4.0 1 CG2R51 2 CG2R51 3 CG2R51 4 CG2R51 5 OG2R50 6 HGR51 7 HGR51 8 HGR52 9 HGR52
@<TRIPOS>MOLECULE
furan
 9 9 0 0 0
****
USER_CHARGES
INVALID_CHARGES
Pose:   7 Cluster:   7 Fr_nu:  11556 TotEn:   -10.78
@<TRIPOS>ATOM
      1 C1        -79.1218  -15.6471  -50.4698 C.2    1 LIG      -0.26000
      2 C2        -78.4082  -16.7692  -49.9853 C.2    1 LIG      -0.26000
      3 C3        -79.6253  -15.0068  -49.3614 C.2    1 LIG       0.09300
      4 C4        -78.5263  -16.7346  -48.6153 C.2    1 LIG       0.09300
      5 O1        -79.2667  -15.6633  -48.2270 O.3    1 LIG      -0.29200
      6 H1        -79.2532  -15.3433  -51.4983 H      1 LIG       0.17500
      7 H2        -77.8743  -17.5103  -50.5624 H      1 LIG       0.17500
      8 H3        -80.2248  -14.1196  -49.2184 H      1 LIG       0.13800
      9 H4        -78.1616  -17.3649  -47.8174 H      1 LIG       0.13800
@<TRIPOS>BOND
      1       1       2 1
      2       1       3 2
      3       2       4 2
      4       3       5 1
      5       4       5 1
      6       1       6 1
      7       2       7 1
      8       3       8 1
      9       4       9 1
@<TRIPOS>ALT_TYPE
CGenFF_4.0_ALT_TYPE_SET
CGenFF_4.0 1 CG2R51 2 CG2R51 3 CG2R51 4 CG2R51 5 OG2R50 6 HGR51 7 HGR51 8 HGR52 9 HGR52
@<TRIPOS>MOLECULE
furan
 9 9 0 0 0
****
USER_CHARGES
INVALID_CHARGES
Pose:   8 Cluster:   8 Fr_nu: 878855 TotEn:   -10.24
@<TRIPOS>ATOM
      1 C1        -61.1615   -3.5562  -23.7878 C.2    1 LIG      -0.26000
      2 C2        -62.0011   -2.4714  -23.4394 C.2    1 LIG      -0.26000
      3 C3        -61.1451   -3.6004  -25.1625 C.2    1 LIG       0.09300
      4 C4        -62.4379   -1.9300  -24.6260 C.2    1 LIG       0.09300
      5 O1        -61.9205   -2.6124  -25.6811 O.3    1 LIG      -0.29200
      6 H1        -60.6346   -4.2228  -23.1204 H      1 LIG       0.17500
      7 H2        -62.2559   -2.1271  -22.4475 H      1 LIG       0.17500
      8 H3        -60.6565   -4.2387  -25.8842 H      1 LIG       0.13800
      9 H4        -63.0851   -1.1021  -24.8766 H      1 LIG       0.13800
@<TRIPOS>BOND
      1       1       2 1
      2       1       3 2
      3       2       4 2
      4       3       5 1
      5       4       5 1
      6       1       6 1
      7       2       7 1
      8       3       8 1
      9       4       9 1
@<TRIPOS>ALT_TYPE
CGenFF_4.0_ALT_TYPE_SET
CGenFF_4.0 1 CG2R51 2 CG2R51 3 CG2R51 4 CG2R51 5 OG2R50 6 HGR51 7 HGR51 8 HGR52 9 HGR52
@<TRIPOS>MOLECULE
furan
 9 9 0 0 0
****
USER_CHARGES
INVALID_CHARGES
Pose:   9 Cluster:   9 Fr_nu:  26822 TotEn:   -10.14
@<TRIPOS>ATOM
      1 C1        -78.5612  -15.2176  -47.5166 C.2    1 LIG      -0.26000
      2 C2        -78.0107  -16.2678  -48.2894 C.2    1 LIG      -0.26000
      3 C3        -79.5368  -14.6406  -48.2960 C.2    1 LIG       0.09300
      4 C4        -78.6892  -16.2578  -49.4859 C.2    1 LIG       0.09300
      5 O1        -79.6212  -15.2690  -49.4979 O.3    1 LIG      -0.29200
      6 H1        -78.2815  -14.9182  -46.5169 H      1 LIG       0.17500
      7 H2        -77.2186  -16.9471  -48.0093 H      1 LIG       0.17500
      8 H3        -80.2236  -13.8200  -48.1483 H      1 LIG       0.13800
      9 H4        -78.6311  -16.8566  -50.3832 H      1 LIG       0.13800
@<TRIPOS>BOND
      1       1       2 1
      2       1       3 2
      3       2       4 2
      4       3       5 1
      5       4       5 1
      6       1       6 1
      7       2       7 1
      8       3       8 1
      9       4       9 1
@<TRIPOS>ALT_TYPE
CGenFF_4.0_ALT_TYPE_SET
CGenFF_4.0 1 CG2R51 2 CG2R51 3 CG2R51 4 CG2R51 5 OG2R50 6 HGR51 7 HGR51 8 HGR52 9 HGR52
@<TRIPOS>MOLECULE
furan
 9 9 0 0 0
****
USER_CHARGES
INVALID_CHARGES
Pose:  10 Cluster:  10 Fr_nu: 1505646 TotEn:   -10.11
@<TRIPOS>ATOM
      1 C1        -80.2311  -15.3281  -44.6118 C.2    1 LIG      -0.26000
      2 C2        -78.9827  -15.7109  -44.0657 C.2    1 LIG      -0.26000
      3 C3        -81.0806  -16.3898  -44.4039 C.2    1 LIG       0.09300
      4 C4        -79.1584  -16.9791  -43.5629 C.2    1 LIG       0.09300
      5 O1        -80.4345  -17.4001  -43.7649 O.3    1 LIG      -0.29200
      6 H1        -80.4803  -14.3954  -45.0967 H      1 LIG       0.17500
      7 H2        -78.0692  -15.1345  -44.0414 H      1 LIG       0.17500
      8 H3        -82.1194  -16.5729  -44.6372 H      1 LIG       0.13800
      9 H4        -78.5091  -17.6799  -43.0586 H      1 LIG       0.13800
@<TRIPOS>BOND
      1       1       2 1
      2       1       3 2
      3       2       4 2
      4       3       5 1
      5       4       5 1
      6       1       6 1
      7       2       7 1
      8       3       8 1
      9       4       9 1
@<TRIPOS>ALT_TYPE
CGenFF_4.0_ALT_TYPE_SET
CGenFF_4.0 1 CG2R51 2 CG2R51 3 CG2R51 4 CG2R51 5 OG2R50 6 HGR51 7 HGR51 8 HGR52 9 HGR52
@<TRIPOS>MOLECULE
furan
 9 9 0 0 0
****
USER_CHARGES
INVALID_CHARGES
Pose:  11 Cluster:  11 Fr_nu: 1756207 TotEn:    -9.80
@<TRIPOS>ATOM
      1 C1        -86.2772  -20.5025  -38.8912 C.2    1 LIG      -0.26000
      2 C2        -85.5563  -21.4195  -39.6929 C.2    1 LIG      -0.26000
      3 C3        -85.3544  -19.5954  -38.4247 C.2    1 LIG       0.09300
      4 C4        -84.2445  -21.0074  -39.6592 C.2    1 LIG       0.09300
      5 O1        -84.1130  -19.8960  -38.8883 O.3    1 LIG      -0.29200
      6 H1        -87.3367  -20.5030  -38.6795 H      1 LIG       0.17500
      7 H2        -85.9445  -22.2738  -40.2285 H      1 LIG       0.17500
      8 H3        -85.4177  -18.7245  -37.7886 H      1 LIG       0.13800
      9 H4        -83.3331  -21.3768  -40.1064 H      1 LIG       0.13800
@<TRIPOS>BOND
      1       1       2 1
      2       1       3 2
      3       2       4 2
      4       3       5 1
      5       4       5 1
      6       1       6 1
      7       2       7 1
      8       3       8 1
      9       4       9 1
@<TRIPOS>ALT_TYPE
CGenFF_4.0_ALT_TYPE_SET
CGenFF_4.0 1 CG2R51 2 CG2R51 3 CG2R51 4 CG2R51 5 OG2R50 6 HGR51 7 HGR51 8 HGR52 9 HGR52
@<TRIPOS>MOLECULE
furan
 9 9 0 0 0
****
USER_CHARGES
INVALID_CHARGES
Pose:  12 Cluster:  12 Fr_nu: 252674 TotEn:    -9.71
@<TRIPOS>ATOM
      1 C1        -62.8599   -3.2940  -23.9889 C.2    1 LIG      -0.26000
      2 C2        -61.8708   -3.9562  -24.7547 C.2    1 LIG      -0.26000
      3 C3        -62.3472   -2.0520  -23.6948 C.2    1 LIG       0.09300
      4 C4        -60.8243   -3.0717  -24.8740 C.2    1 LIG       0.09300
      5 O1        -61.1068   -1.9085  -24.2308 O.3    1 LIG      -0.29200
      6 H1        -63.8254   -3.6745  -23.6885 H      1 LIG       0.17500
      7 H2        -61.9153   -4.9535  -25.1681 H      1 LIG       0.17500
      8 H3        -62.7202   -1.2003  -23.1448 H      1 LIG       0.13800
      9 H4        -59.8599   -3.1157  -25.3588 H      1 LIG       0.13800
@<TRIPOS>BOND
      1       1       2 1
      2       1       3 2
      3       2       4 2
      4       3       5 1
      5       4       5 1
      6       1       6 1
      7       2       7 1
      8       3       8 1
      9       4       9 1
@<TRIPOS>ALT_TYPE
CGenFF_4.0_ALT_TYPE_SET
CGenFF_4.0 1 CG2R51 2 CG2R51 3 CG2R51 4 CG2R51 5 OG2R50 6 HGR51 7 HGR51 8 HGR52 9 HGR52
@<TRIPOS>MOLECULE
furan
 9 9 0 0 0
****
USER_CHARGES
INVALID_CHARGES
Pose:  13 Cluster:  13 Fr_nu: 832615 TotEn:    -9.49
@<TRIPOS>ATOM
      1 C1        -79.1089  -13.7741  -45.9890 C.2    1 LIG      -0.26000
      2 C2        -77.8831  -14.3467  -45.5730 C.2    1 LIG      -0.26000
      3 C3        -80.1004  -14.5455  -45.4286 C.2    1 LIG       0.09300
      4 C4        -78.2130  -15.4269  -44.7880 C.2    1 LIG       0.09300
      5 O1        -79.5626  -15.5549  -44.6949 O.3    1 LIG      -0.29200
      6 H1        -79.2518  -12.9081  -46.6188 H      1 LIG       0.17500
      7 H2        -76.8842  -14.0134  -45.8149 H      1 LIG       0.17500
      8 H3        -81.1798  -14.5093  -45.4535 H      1 LIG       0.13800
      9 H4        -77.6351  -16.1652  -44.2512 H      1 LIG       0.13800
@<TRIPOS>BOND
      1       1       2 1
      2       1       3 2
      3       2       4 2
      4       3       5 1
      5       4       5 1
      6       1       6 1
      7       2       7 1
      8       3       8 1
      9       4       9 1
@<TRIPOS>ALT_TYPE
CGenFF_4.0_ALT_TYPE_SET
CGenFF_4.0 1 CG2R51 2 CG2R51 3 CG2R51 4 CG2R51 5 OG2R50 6 HGR51 7 HGR51 8 HGR52 9 HGR52
@<TRIPOS>MOLECULE
furan
 9 9 0 0 0
****
USER_CHARGES
INVALID_CHARGES
Pose:  14 Cluster:  14 Fr_nu:  27376 TotEn:    -9.48
@<TRIPOS>ATOM
      1 C1        -78.6044  -16.1516  -50.1705 C.2    1 LIG      -0.26000
      2 C2        -79.1544  -15.0998  -49.3995 C.2    1 LIG      -0.26000
      3 C3        -77.6938  -16.7854  -49.3574 C.2    1 LIG       0.09300
      4 C4        -78.5409  -15.1661  -48.1702 C.2    1 LIG       0.09300
      5 O1        -77.6492  -16.1909  -48.1364 O.3    1 LIG      -0.29200
      6 H1        -78.8415  -16.4144  -51.1913 H      1 LIG       0.17500
      7 H2        -79.9044  -14.3833  -49.7019 H      1 LIG       0.17500
      8 H3        -77.0334  -17.6300  -49.4906 H      1 LIG       0.13800
      9 H4        -78.6237  -14.5881  -47.2613 H      1 LIG       0.13800
@<TRIPOS>BOND
      1       1       2 1
      2       1       3 2
      3       2       4 2
      4       3       5 1
      5       4       5 1
      6       1       6 1
      7       2       7 1
      8       3       8 1
      9       4       9 1
@<TRIPOS>ALT_TYPE
CGenFF_4.0_ALT_TYPE_SET
CGenFF_4.0 1 CG2R51 2 CG2R51 3 CG2R51 4 CG2R51 5 OG2R50 6 HGR51 7 HGR51 8 HGR52 9 HGR52
@<TRIPOS>MOLECULE
furan
 9 9 0 0 0
****
USER_CHARGES
INVALID_CHARGES
Pose:  15 Cluster:  15 Fr_nu: 900041 TotEn:    -9.17
@<TRIPOS>ATOM
      1 C1        -61.8735   -2.9123  -23.2191 C.2    1 LIG      -0.26000
      2 C2        -61.8269   -3.0589  -24.6260 C.2    1 LIG      -0.26000
      3 C3        -60.8042   -3.6229  -22.7254 C.2    1 LIG       0.09300
      4 C4        -60.7325   -3.8485  -24.8919 C.2    1 LIG       0.09300
      5 O1        -60.1035   -4.1965  -23.7386 O.3    1 LIG      -0.29200
      6 H1        -62.5962   -2.3585  -22.6375 H      1 LIG       0.17500
      7 H2        -62.5061   -2.6411  -25.3551 H      1 LIG       0.17500
      8 H3        -60.4243   -3.8078  -21.7312 H      1 LIG       0.13800
      9 H4        -60.2903   -4.2320  -25.7998 H      1 LIG       0.13800
@<TRIPOS>BOND
      1       1       2 1
      2       1       3 2
      3       2       4 2
      4       3       5 1
      5       4       5 1
      6       1       6 1
      7       2       7 1
      8       3       8 1
      9       4       9 1
@<TRIPOS>ALT_TYPE
CGenFF_4.0_ALT_TYPE_SET
CGenFF_4.0 1 CG2R51 2 CG2R51 3 CG2R51 4 CG2R51 5 OG2R50 6 HGR51 7 HGR51 8 HGR52 9 HGR52
@<TRIPOS>MOLECULE
furan
 9 9 0 0 0
****
USER_CHARGES
INVALID_CHARGES
Pose:  16 Cluster:  16 Fr_nu: 119080 TotEn:    -9.03
@<TRIPOS>ATOM
      1 C1        -85.2465  -21.6688  -39.3026 C.2    1 LIG      -0.26000
      2 C2        -84.4767  -20.7391  -38.5635 C.2    1 LIG      -0.26000
      3 C3        -86.4669  -21.0710  -39.5150 C.2    1 LIG       0.09300
      4 C4        -85.2816  -19.6394  -38.3770 C.2    1 LIG       0.09300
      5 O1        -86.4965  -19.8337  -38.9541 O.3    1 LIG      -0.29200
      6 H1        -84.9491  -22.6519  -39.6381 H      1 LIG       0.17500
      7 H2        -83.4621  -20.8559  -38.2109 H      1 LIG       0.17500
      8 H3        -87.3714  -21.3768  -40.0205 H      1 LIG       0.13800
      9 H4        -85.1455  -18.6887  -37.8824 H      1 LIG       0.13800
@<TRIPOS>BOND
      1       1       2 1
      2       1       3 2
      3       2       4 2
      4       3       5 1
      5       4       5 1
      6       1       6 1
      7       2       7 1
      8       3       8 1
      9       4       9 1
@<TRIPOS>ALT_TYPE
CGenFF_4.0_ALT_TYPE_SET
CGenFF_4.0 1 CG2R51 2 CG2R51 3 CG2R51 4 CG2R51 5 OG2R50 6 HGR51 7 HGR51 8 HGR52 9 HGR52
@<TRIPOS>MOLECULE
furan
 9 9 0 0 0
****
USER_CHARGES
INVALID_CHARGES
Pose:  17 Cluster:  17 Fr_nu: 1278938 TotEn:    -9.01
@<TRIPOS>ATOM
      1 C1        -60.7639   -3.5866  -23.6863 C.2    1 LIG      -0.26000
      2 C2        -61.7158   -3.1492  -22.7345 C.2    1 LIG      -0.26000
      3 C3        -61.4415   -3.7046  -24.8776 C.2    1 LIG       0.09300
      4 C4        -62.9070   -3.0310  -23.4120 C.2    1 LIG       0.09300
      5 O1        -62.7483   -3.3677  -24.7189 O.3    1 LIG      -0.29200
      6 H1        -59.7155   -3.7908  -23.5243 H      1 LIG       0.17500
      7 H2        -61.5537   -2.9454  -21.6859 H      1 LIG       0.17500
      8 H3        -61.1525   -3.9992  -25.8760 H      1 LIG       0.13800
      9 H4        -63.9050   -2.7350  -23.1232 H      1 LIG       0.13800
@<TRIPOS>BOND
      1       1       2 1
      2       1       3 2
      3       2       4 2
      4       3       5 1
      5       4       5 1
      6       1       6 1
      7       2       7 1
      8       3       8 1
      9       4       9 1
@<TRIPOS>ALT_TYPE
CGenFF_4.0_ALT_TYPE_SET
CGenFF_4.0 1 CG2R51 2 CG2R51 3 CG2R51 4 CG2R51 5 OG2R50 6 HGR51 7 HGR51 8 HGR52 9 HGR52
@<TRIPOS>MOLECULE
furan
 9 9 0 0 0
****
USER_CHARGES
INVALID_CHARGES
Pose:  18 Cluster:  18 Fr_nu: 1077250 TotEn:    -8.90
@<TRIPOS>ATOM
      1 C1        -78.1965  -15.3902  -48.6047 C.2    1 LIG      -0.26000
      2 C2        -78.4522  -15.2023  -47.2254 C.2    1 LIG      -0.26000
      3 C3        -79.4066  -15.2411  -49.2414 C.2    1 LIG       0.09300
      4 C4        -79.8004  -14.9515  -47.1175 C.2    1 LIG       0.09300
      5 O1        -80.3894  -14.9734  -48.3420 O.3    1 LIG      -0.29200
      6 H1        -77.2488  -15.6077  -49.0758 H      1 LIG       0.17500
      7 H2        -77.7426  -15.2441  -46.4118 H      1 LIG       0.17500
      8 H3        -79.7192  -15.2912  -50.2743 H      1 LIG       0.13800
      9 H4        -80.4587  -14.7483  -46.2855 H      1 LIG       0.13800
@<TRIPOS>BOND
      1       1       2 1
      2       1       3 2
      3       2       4 2
      4       3       5 1
      5       4       5 1
      6       1       6 1
      7       2       7 1
      8       3       8 1
      9       4       9 1
@<TRIPOS>ALT_TYPE
CGenFF_4.0_ALT_TYPE_SET
CGenFF_4.0 1 CG2R51 2 CG2R51 3 CG2R51 4 CG2R51 5 OG2R50 6 HGR51 7 HGR51 8 HGR52 9 HGR52
@<TRIPOS>MOLECULE
furan
 9 9 0 0 0
****
USER_CHARGES
INVALID_CHARGES
Pose:  19 Cluster:  19 Fr_nu: 307419 TotEn:    -8.76
@<TRIPOS>ATOM
      1 C1        -61.0229   -3.1550  -25.1171 C.2    1 LIG      -0.26000
      2 C2        -62.2982   -2.6377  -24.7866 C.2    1 LIG      -0.26000
      3 C3        -60.4586   -3.5662  -23.9320 C.2    1 LIG       0.09300
      4 C4        -62.4223   -2.7698  -23.4231 C.2    1 LIG       0.09300
      5 O1        -61.3053   -3.3351  -22.8946 O.3    1 LIG      -0.29200
      6 H1        -60.5713   -3.2195  -26.0965 H      1 LIG       0.17500
      7 H2        -63.0348   -2.2209  -25.4582 H      1 LIG       0.17500
      8 H3        -59.5134   -4.0200  -23.6718 H      1 LIG       0.13800
      9 H4        -63.2010   -2.5235  -22.7160 H      1 LIG       0.13800
@<TRIPOS>BOND
      1       1       2 1
      2       1       3 2
      3       2       4 2
      4       3       5 1
      5       4       5 1
      6       1       6 1
      7       2       7 1
      8       3       8 1
      9       4       9 1
@<TRIPOS>ALT_TYPE
CGenFF_4.0_ALT_TYPE_SET
CGenFF_4.0 1 CG2R51 2 CG2R51 3 CG2R51 4 CG2R51 5 OG2R50 6 HGR51 7 HGR51 8 HGR52 9 HGR52
@<TRIPOS>MOLECULE
furan
 9 9 0 0 0
****
USER_CHARGES
INVALID_CHARGES
Pose:  20 Cluster:  20 Fr_nu: 257004 TotEn:    -8.70
@<TRIPOS>ATOM
      1 C1        -77.2954   -1.3193  -34.9764 C.2    1 LIG      -0.26000
      2 C2        -76.7130   -1.5531  -36.2450 C.2    1 LIG      -0.26000
      3 C3        -78.0190   -2.4494  -34.6742 C.2    1 LIG       0.09300
      4 C4        -77.1223   -2.8093  -36.6276 C.2    1 LIG       0.09300
      5 O1        -77.9186   -3.3625  -35.6755 O.3    1 LIG      -0.29200
      6 H1        -77.2000   -0.4373  -34.3597 H      1 LIG       0.17500
      7 H2        -76.0747   -0.8890  -36.8098 H      1 LIG       0.17500
      8 H3        -78.6269   -2.7447  -33.8314 H      1 LIG       0.13800
      9 H4        -76.9434   -3.4203  -37.5004 H      1 LIG       0.13800
@<TRIPOS>BOND
      1       1       2 1
      2       1       3 2
      3       2       4 2
      4       3       5 1
      5       4       5 1
      6       1       6 1
      7       2       7 1
      8       3       8 1
      9       4       9 1
@<TRIPOS>ALT_TYPE
CGenFF_4.0_ALT_TYPE_SET
CGenFF_4.0 1 CG2R51 2 CG2R51 3 CG2R51 4 CG2R51 5 OG2R50 6 HGR51 7 HGR51 8 HGR52 9 HGR52
@<TRIPOS>MOLECULE
furan
 9 9 0 0 0
****
USER_CHARGES
INVALID_CHARGES
Pose:  21 Cluster:  21 Fr_nu: 1845577 TotEn:    -8.46
@<TRIPOS>ATOM
      1 C1        -62.5850   -2.4496  -25.2767 C.2    1 LIG      -0.26000
      2 C2        -62.9268   -2.1120  -23.9454 C.2    1 LIG      -0.26000
      3 C3        -61.9099   -3.6460  -25.2060 C.2    1 LIG       0.09300
      4 C4        -62.4363   -3.1261  -23.1561 C.2    1 LIG       0.09300
      5 O1        -61.8151   -4.0652  -23.9169 O.3    1 LIG      -0.29200
      6 H1        -62.8029   -1.8907  -26.1753 H      1 LIG       0.17500
      7 H2        -63.4637   -1.2387  -23.6039 H      1 LIG       0.17500
      8 H3        -61.4585   -4.2944  -25.9428 H      1 LIG       0.13800
      9 H4        -62.4464   -3.3174  -22.0929 H      1 LIG       0.13800
@<TRIPOS>BOND
      1       1       2 1
      2       1       3 2
      3       2       4 2
      4       3       5 1
      5       4       5 1
      6       1       6 1
      7       2       7 1
      8       3       8 1
      9       4       9 1
@<TRIPOS>ALT_TYPE
CGenFF_4.0_ALT_TYPE_SET
CGenFF_4.0 1 CG2R51 2 CG2R51 3 CG2R51 4 CG2R51 5 OG2R50 6 HGR51 7 HGR51 8 HGR52 9 HGR52
@<TRIPOS>MOLECULE
furan
 9 9 0 0 0
****
USER_CHARGES
INVALID_CHARGES
Pose:  22 Cluster:  22 Fr_nu:  38222 TotEn:    -8.37
@<TRIPOS>ATOM
      1 C1        -60.7162   -4.9407  -20.3762 C.2    1 LIG      -0.26000
      2 C2        -59.8425   -5.8617  -21.0021 C.2    1 LIG      -0.26000
      3 C3        -60.6275   -3.7759  -21.1025 C.2    1 LIG       0.09300
      4 C4        -59.2823   -5.1941  -22.0663 C.2    1 LIG       0.09300
      5 O1        -59.7557   -3.9221  -22.1345 O.3    1 LIG      -0.29200
      6 H1        -61.3329   -5.1051  -19.5045 H      1 LIG       0.17500
      7 H2        -59.6459   -6.8842  -20.7137 H      1 LIG       0.17500
      8 H3        -61.0957   -2.8059  -21.0199 H      1 LIG       0.13800
      9 H4        -58.5688   -5.4690  -22.8293 H      1 LIG       0.13800
@<TRIPOS>BOND
      1       1       2 1
      2       1       3 2
      3       2       4 2
      4       3       5 1
      5       4       5 1
      6       1       6 1
      7       2       7 1
      8       3       8 1
      9       4       9 1
@<TRIPOS>ALT_TYPE
CGenFF_4.0_ALT_TYPE_SET
CGenFF_4.0 1 CG2R51 2 CG2R51 3 CG2R51 4 CG2R51 5 OG2R50 6 HGR51 7 HGR51 8 HGR52 9 HGR52
@<TRIPOS>MOLECULE
furan
 9 9 0 0 0
****
USER_CHARGES
INVALID_CHARGES
Pose:  23 Cluster:  23 Fr_nu: 176488 TotEn:    -8.34
@<TRIPOS>ATOM
      1 C1        -60.1242   -3.5735  -20.8182 C.2    1 LIG      -0.26000
      2 C2        -60.0483   -4.8640  -21.3946 C.2    1 LIG      -0.26000
      3 C3        -59.5676   -3.6817  -19.5650 C.2    1 LIG       0.09300
      4 C4        -59.4506   -5.6686  -20.4526 C.2    1 LIG       0.09300
      5 O1        -59.1545   -4.9555  -19.3344 O.3    1 LIG      -0.29200
      6 H1        -60.5337   -2.6770  -21.2606 H      1 LIG       0.17500
      7 H2        -60.3866   -5.1693  -22.3743 H      1 LIG       0.17500
      8 H3        -59.3989   -2.9824  -18.7590 H      1 LIG       0.13800
      9 H4        -59.1801   -6.7141  -20.4258 H      1 LIG       0.13800
@<TRIPOS>BOND
      1       1       2 1
      2       1       3 2
      3       2       4 2
      4       3       5 1
      5       4       5 1
      6       1       6 1
      7       2       7 1
      8       3       8 1
      9       4       9 1
@<TRIPOS>ALT_TYPE
CGenFF_4.0_ALT_TYPE_SET
CGenFF_4.0 1 CG2R51 2 CG2R51 3 CG2R51 4 CG2R51 5 OG2R50 6 HGR51 7 HGR51 8 HGR52 9 HGR52
@<TRIPOS>MOLECULE
furan
 9 9 0 0 0
****
USER_CHARGES
INVALID_CHARGES
Pose:  24 Cluster:  24 Fr_nu: 252626 TotEn:    -8.23
@<TRIPOS>ATOM
      1 C1        -61.9983   -3.6316  -23.0616 C.2    1 LIG      -0.26000
      2 C2        -61.9655   -3.7268  -24.4734 C.2    1 LIG      -0.26000
      3 C3        -60.8748   -2.9251  -22.7002 C.2    1 LIG       0.09300
      4 C4        -60.8243   -3.0717  -24.8740 C.2    1 LIG       0.09300
      5 O1        -60.1539   -2.5800  -23.7991 O.3    1 LIG      -0.29200
      6 H1        -62.7469   -4.0286  -22.3914 H      1 LIG       0.17500
      7 H2        -62.6839   -4.2121  -25.1182 H      1 LIG       0.17500
      8 H3        -60.4676   -2.6014  -21.7534 H      1 LIG       0.13800
      9 H4        -60.3725   -2.8774  -25.8359 H      1 LIG       0.13800
@<TRIPOS>BOND
      1       1       2 1
      2       1       3 2
      3       2       4 2
      4       3       5 1
      5       4       5 1
      6       1       6 1
      7       2       7 1
      8       3       8 1
      9       4       9 1
@<TRIPOS>ALT_TYPE
CGenFF_4.0_ALT_TYPE_SET
CGenFF_4.0 1 CG2R51 2 CG2R51 3 CG2R51 4 CG2R51 5 OG2R50 6 HGR51 7 HGR51 8 HGR52 9 HGR52
@<TRIPOS>MOLECULE
furan
 9 9 0 0 0
****
USER_CHARGES
INVALID_CHARGES
Pose:  25 Cluster:  25 Fr_nu:  38342 TotEn:    -8.21
@<TRIPOS>ATOM
      1 C1        -59.9447   -3.6517  -20.7150 C.2    1 LIG      -0.26000
      2 C2        -59.1290   -4.7023  -21.1989 C.2    1 LIG      -0.26000
      3 C3        -61.0986   -4.2440  -20.2571 C.2    1 LIG       0.09300
      4 C4        -59.8425   -5.8617  -21.0021 C.2    1 LIG       0.09300
      5 O1        -61.0442   -5.5909  -20.4283 O.3    1 LIG      -0.29200
      6 H1        -59.7199   -2.5950  -20.7021 H      1 LIG       0.17500
      7 H2        -58.1441   -4.6242  -21.6362 H      1 LIG       0.17500
      8 H3        -62.0041   -3.8665  -19.8047 H      1 LIG       0.13800
      9 H4        -59.6454   -6.9043  -21.2047 H      1 LIG       0.13800
@<TRIPOS>BOND
      1       1       2 1
      2       1       3 2
      3       2       4 2
      4       3       5 1
      5       4       5 1
      6       1       6 1
      7       2       7 1
      8       3       8 1
      9       4       9 1
@<TRIPOS>ALT_TYPE
CGenFF_4.0_ALT_TYPE_SET
CGenFF_4.0 1 CG2R51 2 CG2R51 3 CG2R51 4 CG2R51 5 OG2R50 6 HGR51 7 HGR51 8 HGR52 9 HGR52
@<TRIPOS>MOLECULE
furan
 9 9 0 0 0
****
USER_CHARGES
INVALID_CHARGES
Pose:  26 Cluster:  26 Fr_nu: 125153 TotEn:    -7.95
@<TRIPOS>ATOM
      1 C1        -78.5997  -21.4020  -41.5645 C.2    1 LIG      -0.26000
      2 C2        -77.3088  -21.0526  -42.0278 C.2    1 LIG      -0.26000
      3 C3        -78.6332  -22.7766  -41.5277 C.2    1 LIG       0.09300
      4 C4        -76.6455  -22.2385  -42.2411 C.2    1 LIG       0.09300
      5 O1        -77.4458  -23.2942  -41.9385 O.3    1 LIG      -0.29200
      6 H1        -79.4051  -20.7354  -41.2919 H      1 LIG       0.17500
      7 H2        -76.9116  -20.0604  -42.1863 H      1 LIG       0.17500
      8 H3        -79.3859  -23.4989  -41.2470 H      1 LIG       0.13800
      9 H4        -75.6532  -22.4882  -42.5875 H      1 LIG       0.13800
@<TRIPOS>BOND
      1       1       2 1
      2       1       3 2
      3       2       4 2
      4       3       5 1
      5       4       5 1
      6       1       6 1
      7       2       7 1
      8       3       8 1
      9       4       9 1
@<TRIPOS>ALT_TYPE
CGenFF_4.0_ALT_TYPE_SET
CGenFF_4.0 1 CG2R51 2 CG2R51 3 CG2R51 4 CG2R51 5 OG2R50 6 HGR51 7 HGR51 8 HGR52 9 HGR52
@<TRIPOS>MOLECULE
furan
 9 9 0 0 0
****
USER_CHARGES
INVALID_CHARGES
Pose:  27 Cluster:  27 Fr_nu:  60241 TotEn:    -7.87
@<TRIPOS>ATOM
      1 C1        -58.6397    4.9703  -36.5533 C.2    1 LIG      -0.26000
      2 C2        -57.8905    3.7705  -36.5052 C.2    1 LIG      -0.26000
      3 C3        -59.3611    5.0173  -35.3831 C.2    1 LIG       0.09300
      4 C4        -58.2073    3.1699  -35.3090 C.2    1 LIG       0.09300
      5 O1        -59.1031    3.9236  -34.6190 O.3    1 LIG      -0.29200
      6 H1        -58.6527    5.7082  -37.3424 H      1 LIG       0.17500
      7 H2        -57.2051    3.3911  -37.2492 H      1 LIG       0.17500
      8 H3        -60.0639    5.7238  -34.9659 H      1 LIG       0.13800
      9 H4        -57.8977    2.2539  -34.8273 H      1 LIG       0.13800
@<TRIPOS>BOND
      1       1       2 1
      2       1       3 2
      3       2       4 2
      4       3       5 1
      5       4       5 1
      6       1       6 1
      7       2       7 1
      8       3       8 1
      9       4       9 1
@<TRIPOS>ALT_TYPE
CGenFF_4.0_ALT_TYPE_SET
CGenFF_4.0 1 CG2R51 2 CG2R51 3 CG2R51 4 CG2R51 5 OG2R50 6 HGR51 7 HGR51 8 HGR52 9 HGR52
@<TRIPOS>MOLECULE
furan
 9 9 0 0 0
****
USER_CHARGES
INVALID_CHARGES
Pose:  28 Cluster:  28 Fr_nu: 927255 TotEn:    -7.71
@<TRIPOS>ATOM
      1 C1        -59.9855   -4.6381  -20.5764 C.2    1 LIG      -0.26000
      2 C2        -60.2654   -3.7539  -21.6455 C.2    1 LIG      -0.26000
      3 C3        -59.5878   -5.8216  -21.1537 C.2    1 LIG       0.09300
      4 C4        -60.0186   -4.4599  -22.7998 C.2    1 LIG       0.09300
      5 O1        -59.6051   -5.7212  -22.5087 O.3    1 LIG      -0.29200
      6 H1        -60.0643   -4.4381  -19.5176 H      1 LIG       0.17500
      7 H2        -60.6043   -2.7299  -21.5825 H      1 LIG       0.17500
      8 H3        -59.2752   -6.7777  -20.7596 H      1 LIG       0.13800
      9 H4        -60.0852   -4.2207  -23.8512 H      1 LIG       0.13800
@<TRIPOS>BOND
      1       1       2 1
      2       1       3 2
      3       2       4 2
      4       3       5 1
      5       4       5 1
      6       1       6 1
      7       2       7 1
      8       3       8 1
      9       4       9 1
@<TRIPOS>ALT_TYPE
CGenFF_4.0_ALT_TYPE_SET
CGenFF_4.0 1 CG2R51 2 CG2R51 3 CG2R51 4 CG2R51 5 OG2R50 6 HGR51 7 HGR51 8 HGR52 9 HGR52
@<TRIPOS>MOLECULE
furan
 9 9 0 0 0
****
USER_CHARGES
INVALID_CHARGES
Pose:  29 Cluster:  29 Fr_nu:   2998 TotEn:    -7.69
@<TRIPOS>ATOM
      1 C1        -78.7595  -15.9731  -50.4471 C.2    1 LIG      -0.26000
      2 C2        -79.6590  -15.3482  -51.3435 C.2    1 LIG      -0.26000
      3 C3        -79.0545  -15.4737  -49.1999 C.2    1 LIG       0.09300
      4 C4        -80.4396  -14.5115  -50.5802 C.2    1 LIG       0.09300
      5 O1        -80.0775  -14.5823  -49.2723 O.3    1 LIG      -0.29200
      6 H1        -77.9919  -16.6966  -50.6809 H      1 LIG       0.17500
      7 H2        -79.7297  -15.4901  -52.4123 H      1 LIG       0.17500
      8 H3        -78.6512  -15.6433  -48.2121 H      1 LIG       0.13800
      9 H4        -81.2519  -13.8357  -50.8046 H      1 LIG       0.13800
@<TRIPOS>BOND
      1       1       2 1
      2       1       3 2
      3       2       4 2
      4       3       5 1
      5       4       5 1
      6       1       6 1
      7       2       7 1
      8       3       8 1
      9       4       9 1
@<TRIPOS>ALT_TYPE
CGenFF_4.0_ALT_TYPE_SET
CGenFF_4.0 1 CG2R51 2 CG2R51 3 CG2R51 4 CG2R51 5 OG2R50 6 HGR51 7 HGR51 8 HGR52 9 HGR52
@<TRIPOS>MOLECULE
furan
 9 9 0 0 0
****
USER_CHARGES
INVALID_CHARGES
Pose:  30 Cluster:  30 Fr_nu:  65840 TotEn:    -7.62
@<TRIPOS>ATOM
      1 C1        -77.5075   -0.1092  -35.8991 C.2    1 LIG      -0.26000
      2 C2        -76.5152   -0.8550  -36.5790 C.2    1 LIG      -0.26000
      3 C3        -78.2627   -1.0240  -35.2027 C.2    1 LIG       0.09300
      4 C4        -76.7346   -2.1723  -36.2496 C.2    1 LIG       0.09300
      5 O1        -77.7980   -2.2838  -35.4109 O.3    1 LIG      -0.29200
      6 H1        -77.6543    0.9611  -35.9151 H      1 LIG       0.17500
      7 H2        -75.7372   -0.4793  -37.2279 H      1 LIG       0.17500
      8 H3        -79.1179   -0.9434  -34.5476 H      1 LIG       0.13800
      9 H4        -76.2486   -3.1000  -36.5143 H      1 LIG       0.13800
@<TRIPOS>BOND
      1       1       2 1
      2       1       3 2
      3       2       4 2
      4       3       5 1
      5       4       5 1
      6       1       6 1
      7       2       7 1
      8       3       8 1
      9       4       9 1
@<TRIPOS>ALT_TYPE
CGenFF_4.0_ALT_TYPE_SET
CGenFF_4.0 1 CG2R51 2 CG2R51 3 CG2R51 4 CG2R51 5 OG2R50 6 HGR51 7 HGR51 8 HGR52 9 HGR52
@<TRIPOS>MOLECULE
furan
 9 9 0 0 0
****
USER_CHARGES
INVALID_CHARGES
Pose:  31 Cluster:  31 Fr_nu: 120423 TotEn:    -7.53
@<TRIPOS>ATOM
      1 C1        -85.7395    3.7376  -44.7882 C.2    1 LIG      -0.26000
      2 C2        -85.6811    3.3062  -43.4415 C.2    1 LIG      -0.26000
      3 C3        -84.9154    2.8935  -45.4957 C.2    1 LIG       0.09300
      4 C4        -84.8257    2.2292  -43.4220 C.2    1 LIG       0.09300
      5 O1        -84.3547    1.9712  -44.6703 O.3    1 LIG      -0.29200
      6 H1        -86.3103    4.5610  -45.1925 H      1 LIG       0.17500
      7 H2        -86.1981    3.7274  -42.5914 H      1 LIG       0.17500
      8 H3        -84.6368    2.8198  -46.5369 H      1 LIG       0.13800
      9 H4        -84.4677    1.5729  -42.6422 H      1 LIG       0.13800
@<TRIPOS>BOND
      1       1       2 1
      2       1       3 2
      3       2       4 2
      4       3       5 1
      5       4       5 1
      6       1       6 1
      7       2       7 1
      8       3       8 1
      9       4       9 1
@<TRIPOS>ALT_TYPE
CGenFF_4.0_ALT_TYPE_SET
CGenFF_4.0 1 CG2R51 2 CG2R51 3 CG2R51 4 CG2R51 5 OG2R50 6 HGR51 7 HGR51 8 HGR52 9 HGR52
@<TRIPOS>MOLECULE
furan
 9 9 0 0 0
****
USER_CHARGES
INVALID_CHARGES
Pose:  32 Cluster:  32 Fr_nu:  22643 TotEn:    -7.10
@<TRIPOS>ATOM
      1 C1        -77.0956  -21.4991  -41.7288 C.2    1 LIG      -0.26000
      2 C2        -78.3059  -22.1622  -41.4150 C.2    1 LIG      -0.26000
      3 C3        -77.4244  -20.1786  -41.9294 C.2    1 LIG       0.09300
      4 C4        -79.2880  -21.1996  -41.4460 C.2    1 LIG       0.09300
      5 O1        -78.7588  -19.9877  -41.7587 O.3    1 LIG      -0.29200
      6 H1        -76.1073  -21.9298  -41.8005 H      1 LIG       0.17500
      7 H2        -78.4450  -23.2105  -41.1936 H      1 LIG       0.17500
      8 H3        -76.8548  -19.2967  -42.1845 H      1 LIG       0.13800
      9 H4        -80.3550  -21.2146  -41.2775 H      1 LIG       0.13800
@<TRIPOS>BOND
      1       1       2 1
      2       1       3 2
      3       2       4 2
      4       3       5 1
      5       4       5 1
      6       1       6 1
      7       2       7 1
      8       3       8 1
      9       4       9 1
@<TRIPOS>ALT_TYPE
CGenFF_4.0_ALT_TYPE_SET
CGenFF_4.0 1 CG2R51 2 CG2R51 3 CG2R51 4 CG2R51 5 OG2R50 6 HGR51 7 HGR51 8 HGR52 9 HGR52
@<TRIPOS>MOLECULE
furan
 9 9 0 0 0
****
USER_CHARGES
INVALID_CHARGES
Pose:  33 Cluster:  33 Fr_nu:  55997 TotEn:    -6.92
@<TRIPOS>ATOM
      1 C1        -63.6478  -23.3344  -34.3038 C.2    1 LIG      -0.26000
      2 C2        -64.5579  -24.0382  -33.4795 C.2    1 LIG      -0.26000
      3 C3        -64.2084  -22.0975  -34.5225 C.2    1 LIG       0.09300
      4 C4        -65.6097  -23.1812  -33.2531 C.2    1 LIG       0.09300
      5 O1        -65.4043  -21.9960  -33.8854 O.3    1 LIG      -0.29200
      6 H1        -62.7018  -23.6850  -34.6906 H      1 LIG       0.17500
      7 H2        -64.4594  -25.0442  -33.0979 H      1 LIG       0.17500
      8 H3        -63.8987  -21.2239  -35.0774 H      1 LIG       0.13800
      9 H4        -66.5308  -23.2595  -32.6942 H      1 LIG       0.13800
@<TRIPOS>BOND
      1       1       2 1
      2       1       3 2
      3       2       4 2
      4       3       5 1
      5       4       5 1
      6       1       6 1
      7       2       7 1
      8       3       8 1
      9       4       9 1
@<TRIPOS>ALT_TYPE
CGenFF_4.0_ALT_TYPE_SET
CGenFF_4.0 1 CG2R51 2 CG2R51 3 CG2R51 4 CG2R51 5 OG2R50 6 HGR51 7 HGR51 8 HGR52 9 HGR52
@<TRIPOS>MOLECULE
furan
 9 9 0 0 0
****
USER_CHARGES
INVALID_CHARGES
Pose:  34 Cluster:  34 Fr_nu:  60410 TotEn:    -6.89
@<TRIPOS>ATOM
      1 C1        -58.1199    4.1823  -36.9730 C.2    1 LIG      -0.26000
      2 C2        -58.8845    4.7703  -35.9372 C.2    1 LIG      -0.26000
      3 C3        -57.6362    2.9987  -36.4660 C.2    1 LIG       0.09300
      4 C4        -58.8135    3.9040  -34.8711 C.2    1 LIG       0.09300
      5 O1        -58.0545    2.8215  -35.1854 O.3    1 LIG      -0.29200
      6 H1        -57.9431    4.5727  -37.9648 H      1 LIG       0.17500
      7 H2        -59.4204    5.7081  -35.9643 H      1 LIG       0.17500
      8 H3        -57.0149    2.2116  -36.8680 H      1 LIG       0.13800
      9 H4        -59.2254    3.9123  -33.8724 H      1 LIG       0.13800
@<TRIPOS>BOND
      1       1       2 1
      2       1       3 2
      3       2       4 2
      4       3       5 1
      5       4       5 1
      6       1       6 1
      7       2       7 1
      8       3       8 1
      9       4       9 1
@<TRIPOS>ALT_TYPE
CGenFF_4.0_ALT_TYPE_SET
CGenFF_4.0 1 CG2R51 2 CG2R51 3 CG2R51 4 CG2R51 5 OG2R50 6 HGR51 7 HGR51 8 HGR52 9 HGR52
@<TRIPOS>MOLECULE
furan
 9 9 0 0 0
****
USER_CHARGES
INVALID_CHARGES
Pose:  35 Cluster:  35 Fr_nu: 184154 TotEn:    -6.83
@<TRIPOS>ATOM
      1 C1        -55.5897  -21.9491  -35.6804 C.2    1 LIG      -0.26000
      2 C2        -55.4046  -22.9887  -34.7379 C.2    1 LIG      -0.26000
      3 C3        -56.9447  -21.7187  -35.7339 C.2    1 LIG       0.09300
      4 C4        -56.6598  -23.3193  -34.2826 C.2    1 LIG       0.09300
      5 O1        -57.6041  -22.5497  -34.8847 O.3    1 LIG      -0.29200
      6 H1        -54.8305  -21.4327  -36.2499 H      1 LIG       0.17500
      7 H2        -54.4730  -23.4403  -34.4290 H      1 LIG       0.17500
      8 H3        -57.5651  -21.0343  -36.2939 H      1 LIG       0.13800
      9 H4        -57.0300  -24.0410  -33.5690 H      1 LIG       0.13800
@<TRIPOS>BOND
      1       1       2 1
      2       1       3 2
      3       2       4 2
      4       3       5 1
      5       4       5 1
      6       1       6 1
      7       2       7 1
      8       3       8 1
      9       4       9 1
@<TRIPOS>ALT_TYPE
CGenFF_4.0_ALT_TYPE_SET
CGenFF_4.0 1 CG2R51 2 CG2R51 3 CG2R51 4 CG2R51 5 OG2R50 6 HGR51 7 HGR51 8 HGR52 9 HGR52
@<TRIPOS>MOLECULE
furan
 9 9 0 0 0
****
USER_CHARGES
INVALID_CHARGES
Pose:  36 Cluster:  36 Fr_nu:  26624 TotEn:    -6.41
@<TRIPOS>ATOM
      1 C1        -78.5894  -15.6340  -49.4149 C.2    1 LIG      -0.26000
      2 C2        -78.0107  -16.2678  -48.2894 C.2    1 LIG      -0.26000
      3 C3        -78.2162  -16.3810  -50.5079 C.2    1 LIG       0.09300
      4 C4        -77.3252  -17.3570  -48.7749 C.2    1 LIG       0.09300
      5 O1        -77.4456  -17.4332  -50.1263 O.3    1 LIG      -0.29200
      6 H1        -79.2015  -14.7437  -49.4278 H      1 LIG       0.17500
      7 H2        -78.0842  -15.9682  -47.2539 H      1 LIG       0.17500
      8 H3        -78.4073  -16.3018  -51.5682 H      1 LIG       0.13800
      9 H4        -76.7333  -18.1341  -48.3136 H      1 LIG       0.13800
@<TRIPOS>BOND
      1       1       2 1
      2       1       3 2
      3       2       4 2
      4       3       5 1
      5       4       5 1
      6       1       6 1
      7       2       7 1
      8       3       8 1
      9       4       9 1
@<TRIPOS>ALT_TYPE
CGenFF_4.0_ALT_TYPE_SET
CGenFF_4.0 1 CG2R51 2 CG2R51 3 CG2R51 4 CG2R51 5 OG2R50 6 HGR51 7 HGR51 8 HGR52 9 HGR52
@<TRIPOS>MOLECULE
furan
 9 9 0 0 0
****
USER_CHARGES
INVALID_CHARGES
Pose:  37 Cluster:  37 Fr_nu: 252827 TotEn:    -4.79
@<TRIPOS>ATOM
      1 C1        -62.3946   -3.3622  -23.7104 C.2    1 LIG      -0.26000
      2 C2        -61.1915   -3.6266  -23.0135 C.2    1 LIG      -0.26000
      3 C3        -62.0396   -3.1668  -25.0249 C.2    1 LIG       0.09300
      4 C4        -60.1870   -3.5740  -23.9518 C.2    1 LIG       0.09300
      5 O1        -60.6957   -3.2943  -25.1804 O.3    1 LIG      -0.29200
      6 H1        -63.3953   -3.3189  -23.3053 H      1 LIG       0.17500
      7 H2        -61.0715   -3.8302  -21.9592 H      1 LIG       0.17500
      8 H3        -62.5950   -2.9420  -25.9238 H      1 LIG       0.13800
      9 H4        -59.1157   -3.7060  -23.9082 H      1 LIG       0.13800
@<TRIPOS>BOND
      1       1       2 1
      2       1       3 2
      3       2       4 2
      4       3       5 1
      5       4       5 1
      6       1       6 1
      7       2       7 1
      8       3       8 1
      9       4       9 1
@<TRIPOS>ALT_TYPE
CGenFF_4.0_ALT_TYPE_SET
CGenFF_4.0 1 CG2R51 2 CG2R51 3 CG2R51 4 CG2R51 5 OG2R50 6 HGR51 7 HGR51 8 HGR52 9 HGR52
@<TRIPOS>MOLECULE
pyrimidine
 10 10 0 0 0
****
USER_CHARGES
INVALID_CHARGES
Pose:   1 Cluster:   1 Fr_nu:  25465 TotEn:   -15.74
@<TRIPOS>ATOM
      1 C1        -77.3364  -17.0572  -49.2047 C.ar   1 LIG      -0.13100
      2 C2        -77.8103  -16.8938  -50.4905 C.ar   1 LIG       0.28900
      3 C3        -77.9135  -16.2471  -48.2483 C.ar   1 LIG       0.28900
      4 C4        -79.2564  -15.2791  -49.8060 C.ar   1 LIG       0.50700
      5 N1        -78.7731  -16.0109  -50.8278 N.ar   1 LIG      -0.71900
      6 N2        -78.8794  -15.3436  -48.5147 N.ar   1 LIG      -0.71900
      7 H1        -76.5628  -17.7735  -48.9624 H      1 LIG       0.11500
      8 H2        -77.4168  -17.4862  -51.3093 H      1 LIG       0.11400
      9 H3        -77.6053  -16.3034  -47.2099 H      1 LIG       0.11400
     10 H4        -80.0302  -14.5610  -50.0485 H      1 LIG       0.14100
@<TRIPOS>BOND
      1       1       2 ar
      2       1       3 ar
      3       2       5 ar
      4       3       6 ar
      5       4       5 ar
      6       4       6 ar
      7       1       7 1
      8       2       8 1
      9       3       9 1
     10       4      10 1
@<TRIPOS>ALT_TYPE
CGenFF_4.0_ALT_TYPE_SET
CGenFF_4.0 1 CG2R61 2 CG2R61 3 CG2R61 4 CG2R64 5 NG2R62 6 NG2R62 7 HGR61 8 HGR62 9 HGR62 10 HGR62
@<TRIPOS>MOLECULE
pyrimidine
 10 10 0 0 0
****
USER_CHARGES
INVALID_CHARGES
Pose:   2 Cluster:   2 Fr_nu:  25270 TotEn:   -15.60
@<TRIPOS>ATOM
      1 C1        -77.9135  -16.2471  -48.2483 C.ar   1 LIG      -0.13100
      2 C2        -78.8587  -15.6840  -47.4153 C.ar   1 LIG       0.28900
      3 C3        -78.0225  -15.9177  -49.5838 C.ar   1 LIG       0.28900
      4 C4        -79.8390  -14.6166  -49.1664 C.ar   1 LIG       0.50700
      5 N1        -79.8391  -14.8613  -47.8422 N.ar   1 LIG      -0.71900
      6 N2        -78.9765  -15.1026  -50.0794 N.ar   1 LIG      -0.71900
      7 H1        -77.1377  -16.9041  -47.8784 H      1 LIG       0.11500
      8 H2        -78.8535  -15.8851  -46.3495 H      1 LIG       0.11400
      9 H3        -77.3250  -16.3127  -50.3145 H      1 LIG       0.11400
     10 H4        -80.6163  -13.9596  -49.5372 H      1 LIG       0.14100
@<TRIPOS>BOND
      1       1       2 ar
      2       1       3 ar
      3       2       5 ar
      4       3       6 ar
      5       4       5 ar
      6       4       6 ar
      7       1       7 1
      8       2       8 1
      9       3       9 1
     10       4      10 1
@<TRIPOS>ALT_TYPE
CGenFF_4.0_ALT_TYPE_SET
CGenFF_4.0 1 CG2R61 2 CG2R61 3 CG2R61 4 CG2R64 5 NG2R62 6 NG2R62 7 HGR61 8 HGR62 9 HGR62 10 HGR62
@<TRIPOS>MOLECULE
pyrimidine
 10 10 0 0 0
****
USER_CHARGES
INVALID_CHARGES
Pose:   3 Cluster:   3 Fr_nu: 1848069 TotEn:   -14.62
@<TRIPOS>ATOM
      1 C1        -76.6455  -20.7678  -42.0447 C.ar   1 LIG      -0.13100
      2 C2        -77.7271  -20.0939  -41.5151 C.ar   1 LIG       0.28900
      3 C3        -76.9010  -22.0469  -42.4947 C.ar   1 LIG       0.28900
      4 C4        -79.0880  -21.8736  -41.8995 C.ar   1 LIG       0.50700
      5 N1        -78.9670  -20.6185  -41.4267 N.ar   1 LIG      -0.71900
      6 N2        -78.1147  -22.6334  -42.4372 N.ar   1 LIG      -0.71900
      7 H1        -75.6614  -20.3224  -42.1031 H      1 LIG       0.11500
      8 H2        -77.6231  -19.0831  -41.1357 H      1 LIG       0.11400
      9 H3        -76.1129  -22.6543  -42.9264 H      1 LIG       0.11400
     10 H4        -80.0730  -22.3202  -41.8401 H      1 LIG       0.14100
@<TRIPOS>BOND
      1       1       2 ar
      2       1       3 ar
      3       2       5 ar
      4       3       6 ar
      5       4       5 ar
      6       4       6 ar
      7       1       7 1
      8       2       8 1
      9       3       9 1
     10       4      10 1
@<TRIPOS>ALT_TYPE
CGenFF_4.0_ALT_TYPE_SET
CGenFF_4.0 1 CG2R61 2 CG2R61 3 CG2R61 4 CG2R64 5 NG2R62 6 NG2R62 7 HGR61 8 HGR62 9 HGR62 10 HGR62
@<TRIPOS>MOLECULE
pyrimidine
 10 10 0 0 0
****
USER_CHARGES
INVALID_CHARGES
Pose:   4 Cluster:   4 Fr_nu: 1644299 TotEn:   -13.66
@<TRIPOS>ATOM
      1 C1        -78.5509  -16.2174  -44.0160 C.ar   1 LIG      -0.13100
      2 C2        -79.5219  -17.1491  -43.7101 C.ar   1 LIG       0.28900
      3 C3        -79.0012  -15.0628  -44.6226 C.ar   1 LIG       0.28900
      4 C4        -81.1474  -15.8097  -44.5651 C.ar   1 LIG       0.50700
      5 N1        -80.8343  -16.9772  -43.9714 N.ar   1 LIG      -0.71900
      6 N2        -80.2971  -14.8249  -44.9131 N.ar   1 LIG      -0.71900
      7 H1        -77.5047  -16.3817  -43.7949 H      1 LIG       0.11500
      8 H2        -79.2633  -18.0877  -43.2320 H      1 LIG       0.11400
      9 H3        -78.3115  -14.2734  -44.9010 H      1 LIG       0.11400
     10 H4        -82.1946  -15.6455  -44.7876 H      1 LIG       0.14100
@<TRIPOS>BOND
      1       1       2 ar
      2       1       3 ar
      3       2       5 ar
      4       3       6 ar
      5       4       5 ar
      6       4       6 ar
      7       1       7 1
      8       2       8 1
      9       3       9 1
     10       4      10 1
@<TRIPOS>ALT_TYPE
CGenFF_4.0_ALT_TYPE_SET
CGenFF_4.0 1 CG2R61 2 CG2R61 3 CG2R61 4 CG2R64 5 NG2R62 6 NG2R62 7 HGR61 8 HGR62 9 HGR62 10 HGR62
@<TRIPOS>MOLECULE
pyrimidine
 10 10 0 0 0
****
USER_CHARGES
INVALID_CHARGES
Pose:   5 Cluster:   5 Fr_nu: 1171713 TotEn:   -13.49
@<TRIPOS>ATOM
      1 C1        -78.4418  -15.3011  -47.1843 C.ar   1 LIG      -0.13100
      2 C2        -77.6815  -15.5697  -48.3042 C.ar   1 LIG       0.28900
      3 C3        -79.7978  -15.1667  -47.4013 C.ar   1 LIG       0.28900
      4 C4        -79.5304  -15.5465  -49.6265 C.ar   1 LIG       0.50700
      5 N1        -78.1949  -15.6993  -49.5452 N.ar   1 LIG      -0.71900
      6 N2        -80.3782  -15.2834  -48.6137 N.ar   1 LIG      -0.71900
      7 H1        -78.0033  -15.2021  -46.2003 H      1 LIG       0.11500
      8 H2        -76.6062  -15.6916  -48.2322 H      1 LIG       0.11400
      9 H3        -80.4757  -14.9544  -46.5816 H      1 LIG       0.11400
     10 H4        -79.9695  -15.6444  -50.6117 H      1 LIG       0.14100
@<TRIPOS>BOND
      1       1       2 ar
      2       1       3 ar
      3       2       5 ar
      4       3       6 ar
      5       4       5 ar
      6       4       6 ar
      7       1       7 1
      8       2       8 1
      9       3       9 1
     10       4      10 1
@<TRIPOS>ALT_TYPE
CGenFF_4.0_ALT_TYPE_SET
CGenFF_4.0 1 CG2R61 2 CG2R61 3 CG2R61 4 CG2R64 5 NG2R62 6 NG2R62 7 HGR61 8 HGR62 9 HGR62 10 HGR62
@<TRIPOS>MOLECULE
pyrimidine
 10 10 0 0 0
****
USER_CHARGES
INVALID_CHARGES
Pose:   6 Cluster:   6 Fr_nu: 1254911 TotEn:   -13.23
@<TRIPOS>ATOM
      1 C1        -78.7097  -14.0725  -46.4427 C.ar   1 LIG      -0.13100
      2 C2        -79.8003  -14.7460  -46.9541 C.ar   1 LIG       0.28900
      3 C3        -77.4859  -14.4299  -46.9706 C.ar   1 LIG       0.28900
      4 C4        -78.4662  -15.9553  -48.3414 C.ar   1 LIG       0.50700
      5 N1        -79.7145  -15.6967  -47.9076 N.ar   1 LIG      -0.71900
      6 N2        -77.3268  -15.3707  -47.9245 N.ar   1 LIG      -0.71900
      7 H1        -78.8077  -13.3140  -45.6776 H      1 LIG       0.11500
      8 H2        -80.8032  -14.5332  -46.6004 H      1 LIG       0.11400
      9 H3        -76.5717  -13.9557  -46.6304 H      1 LIG       0.11400
     10 H4        -78.3676  -16.7155  -49.1067 H      1 LIG       0.14100
@<TRIPOS>BOND
      1       1       2 ar
      2       1       3 ar
      3       2       5 ar
      4       3       6 ar
      5       4       5 ar
      6       4       6 ar
      7       1       7 1
      8       2       8 1
      9       3       9 1
     10       4      10 1
@<TRIPOS>ALT_TYPE
CGenFF_4.0_ALT_TYPE_SET
CGenFF_4.0 1 CG2R61 2 CG2R61 3 CG2R61 4 CG2R64 5 NG2R62 6 NG2R62 7 HGR61 8 HGR62 9 HGR62 10 HGR62
@<TRIPOS>MOLECULE
pyrimidine
 10 10 0 0 0
****
USER_CHARGES
INVALID_CHARGES
Pose:   7 Cluster:   7 Fr_nu:    880 TotEn:   -13.13
@<TRIPOS>ATOM
      1 C1        -74.8688   -3.4162  -32.7442 C.ar   1 LIG      -0.13100
      2 C2        -75.0378   -4.7213  -32.3286 C.ar   1 LIG       0.28900
      3 C3        -73.6212   -3.1061  -33.2455 C.ar   1 LIG       0.28900
      4 C4        -72.8985   -5.2335  -32.9011 C.ar   1 LIG       0.50700
      5 N1        -74.0705   -5.6596  -32.3929 N.ar   1 LIG      -0.71900
      6 N2        -72.6090   -3.9932  -33.3387 N.ar   1 LIG      -0.71900
      7 H1        -75.6626   -2.6840  -32.6809 H      1 LIG       0.11500
      8 H2        -75.9843   -5.0583  -31.9200 H      1 LIG       0.11400
      9 H3        -73.3939   -2.1052  -33.5961 H      1 LIG       0.11400
     10 H4        -72.1032   -5.9662  -32.9635 H      1 LIG       0.14100
@<TRIPOS>BOND
      1       1       2 ar
      2       1       3 ar
      3       2       5 ar
      4       3       6 ar
      5       4       5 ar
      6       4       6 ar
      7       1       7 1
      8       2       8 1
      9       3       9 1
     10       4      10 1
@<TRIPOS>ALT_TYPE
CGenFF_4.0_ALT_TYPE_SET
CGenFF_4.0 1 CG2R61 2 CG2R61 3 CG2R61 4 CG2R64 5 NG2R62 6 NG2R62 7 HGR61 8 HGR62 9 HGR62 10 HGR62
@<TRIPOS>MOLECULE
pyrimidine
 10 10 0 0 0
****
USER_CHARGES
INVALID_CHARGES
Pose:   8 Cluster:   8 Fr_nu: 300525 TotEn:   -13.10
@<TRIPOS>ATOM
      1 C1        -78.4264  -16.6532  -49.4106 C.ar   1 LIG      -0.13100
      2 C2        -78.5362  -16.3696  -50.7567 C.ar   1 LIG       0.28900
      3 C3        -79.1424  -15.8291  -48.5665 C.ar   1 LIG       0.28900
      4 C4        -79.9350  -14.6301  -50.3275 C.ar   1 LIG       0.50700
      5 N1        -79.2844  -15.3620  -51.2518 N.ar   1 LIG      -0.71900
      6 N2        -79.9097  -14.8043  -48.9923 N.ar   1 LIG      -0.71900
      7 H1        -77.8185  -17.4681  -49.0411 H      1 LIG       0.11500
      8 H2        -78.0094  -16.9628  -51.4963 H      1 LIG       0.11400
      9 H3        -79.1176  -15.9742  -47.4919 H      1 LIG       0.11400
     10 H4        -80.5429  -13.8133  -50.6971 H      1 LIG       0.14100
@<TRIPOS>BOND
      1       1       2 ar
      2       1       3 ar
      3       2       5 ar
      4       3       6 ar
      5       4       5 ar
      6       4       6 ar
      7       1       7 1
      8       2       8 1
      9       3       9 1
     10       4      10 1
@<TRIPOS>ALT_TYPE
CGenFF_4.0_ALT_TYPE_SET
CGenFF_4.0 1 CG2R61 2 CG2R61 3 CG2R61 4 CG2R64 5 NG2R62 6 NG2R62 7 HGR61 8 HGR62 9 HGR62 10 HGR62
@<TRIPOS>MOLECULE
pyrimidine
 10 10 0 0 0
****
USER_CHARGES
INVALID_CHARGES
Pose:   9 Cluster:   9 Fr_nu: 1488328 TotEn:   -13.06
@<TRIPOS>ATOM
      1 C1        -61.2137   -4.1861  -24.1642 C.ar   1 LIG      -0.13100
      2 C2        -60.1133   -4.4358  -23.3696 C.ar   1 LIG       0.28900
      3 C3        -62.2882   -3.5987  -23.5283 C.ar   1 LIG       0.28900
      4 C4        -61.1667   -3.5688  -21.5514 C.ar   1 LIG       0.50700
      5 N1        -60.0554   -4.1389  -22.0548 N.ar   1 LIG      -0.71900
      6 N2        -62.2992   -3.2755  -22.2185 N.ar   1 LIG      -0.71900
      7 H1        -61.2327   -4.4349  -25.2167 H      1 LIG       0.11500
      8 H2        -59.2211   -4.8953  -23.7810 H      1 LIG       0.11400
      9 H3        -63.1980   -3.3652  -24.0709 H      1 LIG       0.11400
     10 H4        -61.1483   -3.3207  -20.4973 H      1 LIG       0.14100
@<TRIPOS>BOND
      1       1       2 ar
      2       1       3 ar
      3       2       5 ar
      4       3       6 ar
      5       4       5 ar
      6       4       6 ar
      7       1       7 1
      8       2       8 1
      9       3       9 1
     10       4      10 1
@<TRIPOS>ALT_TYPE
CGenFF_4.0_ALT_TYPE_SET
CGenFF_4.0 1 CG2R61 2 CG2R61 3 CG2R61 4 CG2R64 5 NG2R62 6 NG2R62 7 HGR61 8 HGR62 9 HGR62 10 HGR62
@<TRIPOS>MOLECULE
pyrimidine
 10 10 0 0 0
****
USER_CHARGES
INVALID_CHARGES
Pose:  10 Cluster:  10 Fr_nu: 898849 TotEn:   -13.06
@<TRIPOS>ATOM
      1 C1        -80.5130  -14.8296  -45.1725 C.ar   1 LIG      -0.13100
      2 C2        -80.8702  -15.9080  -44.3890 C.ar   1 LIG       0.28900
      3 C3        -79.1569  -14.6235  -45.3223 C.ar   1 LIG       0.28900
      4 C4        -78.6880  -16.4231  -44.0151 C.ar   1 LIG       0.50700
      5 N1        -79.9806  -16.7287  -43.7930 N.ar   1 LIG      -0.71900
      6 N2        -78.2130  -15.4034  -44.7556 N.ar   1 LIG      -0.71900
      7 H1        -81.2483  -14.1875  -45.6387 H      1 LIG       0.11500
      8 H2        -81.9131  -16.1488  -44.2137 H      1 LIG       0.11400
      9 H3        -78.7803  -13.8002  -45.9196 H      1 LIG       0.11400
     10 H4        -77.9517  -17.0652  -43.5475 H      1 LIG       0.14100
@<TRIPOS>BOND
      1       1       2 ar
      2       1       3 ar
      3       2       5 ar
      4       3       6 ar
      5       4       5 ar
      6       4       6 ar
      7       1       7 1
      8       2       8 1
      9       3       9 1
     10       4      10 1
@<TRIPOS>ALT_TYPE
CGenFF_4.0_ALT_TYPE_SET
CGenFF_4.0 1 CG2R61 2 CG2R61 3 CG2R61 4 CG2R64 5 NG2R62 6 NG2R62 7 HGR61 8 HGR62 9 HGR62 10 HGR62
@<TRIPOS>MOLECULE
pyrimidine
 10 10 0 0 0
****
USER_CHARGES
INVALID_CHARGES
Pose:  11 Cluster:  11 Fr_nu:  34988 TotEn:   -12.90
@<TRIPOS>ATOM
      1 C1        -78.2788  -13.2439  -46.4228 C.ar   1 LIG      -0.13100
      2 C2        -79.1694  -13.9989  -47.1585 C.ar   1 LIG       0.28900
      3 C3        -78.0706  -13.6632  -45.1247 C.ar   1 LIG       0.28900
      4 C4        -79.5250  -15.3890  -45.3955 C.ar   1 LIG       0.50700
      5 N1        -79.8126  -15.0817  -46.6747 N.ar   1 LIG      -0.71900
      6 N2        -78.6793  -14.7352  -44.5764 N.ar   1 LIG      -0.71900
      7 H1        -77.7768  -12.3796  -46.8365 H      1 LIG       0.11500
      8 H2        -79.3970  -13.7461  -48.1884 H      1 LIG       0.11400
      9 H3        -77.3885  -13.1322  -44.4696 H      1 LIG       0.11400
     10 H4        -80.0284  -16.2537  -44.9807 H      1 LIG       0.14100
@<TRIPOS>BOND
      1       1       2 ar
      2       1       3 ar
      3       2       5 ar
      4       3       6 ar
      5       4       5 ar
      6       4       6 ar
      7       1       7 1
      8       2       8 1
      9       3       9 1
     10       4      10 1
@<TRIPOS>ALT_TYPE
CGenFF_4.0_ALT_TYPE_SET
CGenFF_4.0 1 CG2R61 2 CG2R61 3 CG2R61 4 CG2R64 5 NG2R62 6 NG2R62 7 HGR61 8 HGR62 9 HGR62 10 HGR62
@<TRIPOS>MOLECULE
pyrimidine
 10 10 0 0 0
****
USER_CHARGES
INVALID_CHARGES
Pose:  12 Cluster:  12 Fr_nu: 299912 TotEn:   -12.76
@<TRIPOS>ATOM
      1 C1        -60.6700   -3.8214  -24.7852 C.ar   1 LIG      -0.13100
      2 C2        -61.7191   -3.0592  -25.2572 C.ar   1 LIG       0.28900
      3 C3        -60.5603   -3.9011  -23.4120 C.ar   1 LIG       0.28900
      4 C4        -62.3861   -2.5749  -23.1388 C.ar   1 LIG       0.50700
      5 N1        -62.5994   -2.4198  -24.4593 N.ar   1 LIG      -0.71900
      6 N2        -61.4038   -3.2882  -22.5557 N.ar   1 LIG      -0.71900
      7 H1        -59.9785   -4.3235  -25.4485 H      1 LIG       0.11500
      8 H2        -61.8855   -2.9379  -26.3221 H      1 LIG       0.11400
      9 H3        -59.7667   -4.4768  -22.9482 H      1 LIG       0.11400
     10 H4        -63.0777   -2.0714  -22.4745 H      1 LIG       0.14100
@<TRIPOS>BOND
      1       1       2 ar
      2       1       3 ar
      3       2       5 ar
      4       3       6 ar
      5       4       5 ar
      6       4       6 ar
      7       1       7 1
      8       2       8 1
      9       3       9 1
     10       4      10 1
@<TRIPOS>ALT_TYPE
CGenFF_4.0_ALT_TYPE_SET
CGenFF_4.0 1 CG2R61 2 CG2R61 3 CG2R61 4 CG2R64 5 NG2R62 6 NG2R62 7 HGR61 8 HGR62 9 HGR62 10 HGR62
@<TRIPOS>MOLECULE
pyrimidine
 10 10 0 0 0
****
USER_CHARGES
INVALID_CHARGES
Pose:  13 Cluster:  13 Fr_nu: 3137086 TotEn:   -12.52
@<TRIPOS>ATOM
      1 C1        -77.3367  -20.8725  -41.8670 C.ar   1 LIG      -0.13100
      2 C2        -78.0492  -21.9563  -42.3383 C.ar   1 LIG       0.28900
      3 C3        -78.0724  -19.7274  -41.6400 C.ar   1 LIG       0.28900
      4 C4        -79.9822  -20.7604  -42.3128 C.ar   1 LIG       0.50700
      5 N1        -79.3776  -21.9352  -42.5732 N.ar   1 LIG      -0.71900
      6 N2        -79.4015  -19.6357  -41.8529 N.ar   1 LIG      -0.71900
      7 H1        -76.2709  -20.9175  -41.6875 H      1 LIG       0.11500
      8 H2        -77.5564  -22.8998  -42.5463 H      1 LIG       0.11400
      9 H3        -77.5991  -18.8244  -41.2699 H      1 LIG       0.11400
     10 H4        -81.0491  -20.7148  -42.4935 H      1 LIG       0.14100
@<TRIPOS>BOND
      1       1       2 ar
      2       1       3 ar
      3       2       5 ar
      4       3       6 ar
      5       4       5 ar
      6       4       6 ar
      7       1       7 1
      8       2       8 1
      9       3       9 1
     10       4      10 1
@<TRIPOS>ALT_TYPE
CGenFF_4.0_ALT_TYPE_SET
CGenFF_4.0 1 CG2R61 2 CG2R61 3 CG2R61 4 CG2R64 5 NG2R62 6 NG2R62 7 HGR61 8 HGR62 9 HGR62 10 HGR62
@<TRIPOS>MOLECULE
pyrimidine
 10 10 0 0 0
****
USER_CHARGES
INVALID_CHARGES
Pose:  14 Cluster:  14 Fr_nu: 965810 TotEn:   -12.21
@<TRIPOS>ATOM
      1 C1        -86.0899  -19.9973  -38.0834 C.ar   1 LIG      -0.13100
      2 C2        -84.7309  -19.8564  -37.8895 C.ar   1 LIG       0.28900
      3 C3        -86.4619  -20.7783  -39.1584 C.ar   1 LIG       0.28900
      4 C4        -84.2870  -21.1670  -39.6929 C.ar   1 LIG       0.50700
      5 N1        -83.7980  -20.4294  -38.6779 N.ar   1 LIG      -0.71900
      6 N2        -85.5838  -21.3804  -39.9871 N.ar   1 LIG      -0.71900
      7 H1        -86.8163  -19.5259  -37.4350 H      1 LIG       0.11500
      8 H2        -84.3432  -19.2608  -37.0702 H      1 LIG       0.11400
      9 H3        -87.5080  -20.9461  -39.3906 H      1 LIG       0.11400
     10 H4        -83.5599  -21.6382  -40.3429 H      1 LIG       0.14100
@<TRIPOS>BOND
      1       1       2 ar
      2       1       3 ar
      3       2       5 ar
      4       3       6 ar
      5       4       5 ar
      6       4       6 ar
      7       1       7 1
      8       2       8 1
      9       3       9 1
     10       4      10 1
@<TRIPOS>ALT_TYPE
CGenFF_4.0_ALT_TYPE_SET
CGenFF_4.0 1 CG2R61 2 CG2R61 3 CG2R61 4 CG2R64 5 NG2R62 6 NG2R62 7 HGR61 8 HGR62 9 HGR62 10 HGR62
@<TRIPOS>MOLECULE
pyrimidine
 10 10 0 0 0
****
USER_CHARGES
INVALID_CHARGES
Pose:  15 Cluster:  15 Fr_nu: 911390 TotEn:   -11.96
@<TRIPOS>ATOM
      1 C1        -79.0836  -20.3723  -41.9249 C.ar   1 LIG      -0.13100
      2 C2        -80.1364  -21.2260  -42.1839 C.ar   1 LIG       0.28900
      3 C3        -79.1892  -19.1105  -42.4733 C.ar   1 LIG       0.28900
      4 C4        -81.1998  -19.6266  -43.3997 C.ar   1 LIG       0.50700
      5 N1        -81.2143  -20.8848  -42.9201 N.ar   1 LIG      -0.71900
      6 N2        -80.2371  -18.7024  -43.2188 N.ar   1 LIG      -0.71900
      7 H1        -78.2309  -20.6727  -41.3308 H      1 LIG       0.11500
      8 H2        -80.1421  -22.2384  -41.7949 H      1 LIG       0.11400
      9 H3        -78.4103  -18.3706  -42.3245 H      1 LIG       0.11400
     10 H4        -82.0529  -19.3259  -43.9954 H      1 LIG       0.14100
@<TRIPOS>BOND
      1       1       2 ar
      2       1       3 ar
      3       2       5 ar
      4       3       6 ar
      5       4       5 ar
      6       4       6 ar
      7       1       7 1
      8       2       8 1
      9       3       9 1
     10       4      10 1
@<TRIPOS>ALT_TYPE
CGenFF_4.0_ALT_TYPE_SET
CGenFF_4.0 1 CG2R61 2 CG2R61 3 CG2R61 4 CG2R64 5 NG2R62 6 NG2R62 7 HGR61 8 HGR62 9 HGR62 10 HGR62
@<TRIPOS>MOLECULE
pyrimidine
 10 10 0 0 0
****
USER_CHARGES
INVALID_CHARGES
Pose:  16 Cluster:  16 Fr_nu: 2516270 TotEn:   -11.86
@<TRIPOS>ATOM
      1 C1        -70.4437  -24.4542  -42.6074 C.ar   1 LIG      -0.13100
      2 C2        -69.3557  -23.9333  -43.2778 C.ar   1 LIG       0.28900
      3 C3        -70.1594  -25.4338  -41.6781 C.ar   1 LIG       0.28900
      4 C4        -67.9371  -25.2922  -42.1342 C.ar   1 LIG       0.50700
      5 N1        -68.0840  -24.3306  -43.0653 N.ar   1 LIG      -0.71900
      6 N2        -68.9131  -25.8787  -41.4152 N.ar   1 LIG      -0.71900
      7 H1        -71.4536  -24.1167  -42.7981 H      1 LIG       0.11500
      8 H2        -69.4806  -23.1589  -44.0269 H      1 LIG       0.11400
      9 H3        -70.9500  -25.9028  -41.1024 H      1 LIG       0.11400
     10 H4        -66.9261  -25.6311  -41.9439 H      1 LIG       0.14100
@<TRIPOS>BOND
      1       1       2 ar
      2       1       3 ar
      3       2       5 ar
      4       3       6 ar
      5       4       5 ar
      6       4       6 ar
      7       1       7 1
      8       2       8 1
      9       3       9 1
     10       4      10 1
@<TRIPOS>ALT_TYPE
CGenFF_4.0_ALT_TYPE_SET
CGenFF_4.0 1 CG2R61 2 CG2R61 3 CG2R61 4 CG2R64 5 NG2R62 6 NG2R62 7 HGR61 8 HGR62 9 HGR62 10 HGR62
@<TRIPOS>MOLECULE
pyrimidine
 10 10 0 0 0
****
USER_CHARGES
INVALID_CHARGES
Pose:  17 Cluster:  17 Fr_nu: 300250 TotEn:   -11.67
@<TRIPOS>ATOM
      1 C1        -62.0729   -2.7186  -24.8652 C.ar   1 LIG      -0.13100
      2 C2        -62.7133   -2.2533  -23.7347 C.ar   1 LIG       0.28900
      3 C3        -60.9714   -3.5188  -24.6407 C.ar   1 LIG       0.28900
      4 C4        -61.2306   -3.3309  -22.3903 C.ar   1 LIG       0.50700
      5 N1        -62.3177   -2.5410  -22.4773 N.ar   1 LIG      -0.71900
      6 N2        -60.5206   -3.8464  -23.4120 N.ar   1 LIG      -0.71900
      7 H1        -62.4121   -2.4718  -25.8623 H      1 LIG       0.11500
      8 H2        -63.5883   -1.6172  -23.8115 H      1 LIG       0.11400
      9 H3        -60.4033   -3.9308  -25.4678 H      1 LIG       0.11400
     10 H4        -60.8901   -3.5772  -21.3920 H      1 LIG       0.14100
@<TRIPOS>BOND
      1       1       2 ar
      2       1       3 ar
      3       2       5 ar
      4       3       6 ar
      5       4       5 ar
      6       4       6 ar
      7       1       7 1
      8       2       8 1
      9       3       9 1
     10       4      10 1
@<TRIPOS>ALT_TYPE
CGenFF_4.0_ALT_TYPE_SET
CGenFF_4.0 1 CG2R61 2 CG2R61 3 CG2R61 4 CG2R64 5 NG2R62 6 NG2R62 7 HGR61 8 HGR62 9 HGR62 10 HGR62
@<TRIPOS>MOLECULE
pyrimidine
 10 10 0 0 0
****
USER_CHARGES
INVALID_CHARGES
Pose:  18 Cluster:  18 Fr_nu: 488319 TotEn:   -11.59
@<TRIPOS>ATOM
      1 C1        -76.7933   -1.3680  -36.2958 C.ar   1 LIG      -0.13100
      2 C2        -77.1152   -0.7892  -35.0851 C.ar   1 LIG       0.28900
      3 C3        -76.9648   -2.7352  -36.3683 C.ar   1 LIG       0.28900
      4 C4        -77.6948   -2.8084  -34.2169 C.ar   1 LIG       0.50700
      5 N1        -77.5704   -1.4820  -34.0206 N.ar   1 LIG      -0.71900
      6 N2        -77.4151   -3.4897  -35.3444 N.ar   1 LIG      -0.71900
      7 H1        -76.4300   -0.7877  -37.1334 H      1 LIG       0.11500
      8 H2        -77.0126    0.2798  -34.9332 H      1 LIG       0.11400
      9 H3        -76.7374   -3.2785  -37.2791 H      1 LIG       0.11400
     10 H4        -78.0576   -3.3898  -33.3781 H      1 LIG       0.14100
@<TRIPOS>BOND
      1       1       2 ar
      2       1       3 ar
      3       2       5 ar
      4       3       6 ar
      5       4       5 ar
      6       4       6 ar
      7       1       7 1
      8       2       8 1
      9       3       9 1
     10       4      10 1
@<TRIPOS>ALT_TYPE
CGenFF_4.0_ALT_TYPE_SET
CGenFF_4.0 1 CG2R61 2 CG2R61 3 CG2R61 4 CG2R64 5 NG2R62 6 NG2R62 7 HGR61 8 HGR62 9 HGR62 10 HGR62
@<TRIPOS>MOLECULE
pyrimidine
 10 10 0 0 0
****
USER_CHARGES
INVALID_CHARGES
Pose:  19 Cluster:  19 Fr_nu: 1964491 TotEn:   -11.59
@<TRIPOS>ATOM
      1 C1        -85.9703  -19.5332  -37.8275 C.ar   1 LIG      -0.13100
      2 C2        -86.8321  -20.5970  -38.0009 C.ar   1 LIG       0.28900
      3 C3        -84.8820  -19.5021  -38.6752 C.ar   1 LIG       0.28900
      4 C4        -85.5563  -21.4195  -39.6929 C.ar   1 LIG       0.50700
      5 N1        -86.6549  -21.5618  -38.9272 N.ar   1 LIG      -0.71900
      6 N2        -84.6430  -20.4323  -39.6228 N.ar   1 LIG      -0.71900
      7 H1        -86.1370  -18.7732  -37.0759 H      1 LIG       0.11500
      8 H2        -87.7152  -20.7061  -37.3808 H      1 LIG       0.11400
      9 H3        -84.1494  -18.7046  -38.6136 H      1 LIG       0.11400
     10 H4        -85.3887  -22.1809  -40.4448 H      1 LIG       0.14100
@<TRIPOS>BOND
      1       1       2 ar
      2       1       3 ar
      3       2       5 ar
      4       3       6 ar
      5       4       5 ar
      6       4       6 ar
      7       1       7 1
      8       2       8 1
      9       3       9 1
     10       4      10 1
@<TRIPOS>ALT_TYPE
CGenFF_4.0_ALT_TYPE_SET
CGenFF_4.0 1 CG2R61 2 CG2R61 3 CG2R61 4 CG2R64 5 NG2R62 6 NG2R62 7 HGR61 8 HGR62 9 HGR62 10 HGR62
@<TRIPOS>MOLECULE
pyrimidine
 10 10 0 0 0
****
USER_CHARGES
INVALID_CHARGES
Pose:  20 Cluster:  20 Fr_nu: 2330122 TotEn:   -11.56
@<TRIPOS>ATOM
      1 C1        -82.0844    3.7916  -53.2600 C.ar   1 LIG      -0.13100
      2 C2        -82.9216    3.3948  -54.2829 C.ar   1 LIG       0.28900
      3 C3        -82.7071    4.3405  -52.1578 C.ar   1 LIG       0.28900
      4 C4        -84.7511    4.0692  -53.1145 C.ar   1 LIG       0.50700
      5 N1        -84.2644    3.5193  -54.2433 N.ar   1 LIG      -0.71900
      6 N2        -84.0431    4.4951  -52.0510 N.ar   1 LIG      -0.71900
      7 H1        -81.0101    3.6799  -53.3187 H      1 LIG       0.11500
      8 H2        -82.5234    2.9526  -55.1897 H      1 LIG       0.11400
      9 H3        -82.1315    4.6821  -51.3043 H      1 LIG       0.11400
     10 H4        -85.8268    4.1822  -53.0560 H      1 LIG       0.14100
@<TRIPOS>BOND
      1       1       2 ar
      2       1       3 ar
      3       2       5 ar
      4       3       6 ar
      5       4       5 ar
      6       4       6 ar
      7       1       7 1
      8       2       8 1
      9       3       9 1
     10       4      10 1
@<TRIPOS>ALT_TYPE
CGenFF_4.0_ALT_TYPE_SET
CGenFF_4.0 1 CG2R61 2 CG2R61 3 CG2R61 4 CG2R64 5 NG2R62 6 NG2R62 7 HGR61 8 HGR62 9 HGR62 10 HGR62
@<TRIPOS>MOLECULE
pyrimidine
 10 10 0 0 0
****
USER_CHARGES
INVALID_CHARGES
Pose:  21 Cluster:  21 Fr_nu:  65238 TotEn:   -11.56
@<TRIPOS>ATOM
      1 C1        -76.8150   -2.2056  -36.3128 C.ar   1 LIG      -0.13100
      2 C2        -76.4422   -0.9429  -36.7265 C.ar   1 LIG       0.28900
      3 C3        -77.8012   -2.2510  -35.3488 C.ar   1 LIG       0.28900
      4 C4        -77.9357    0.0177  -35.3075 C.ar   1 LIG       0.50700
      5 N1        -76.9836    0.1945  -36.2433 N.ar   1 LIG      -0.71900
      6 N2        -78.3856   -1.1550  -34.8218 N.ar   1 LIG      -0.71900
      7 H1        -76.3635   -3.1013  -36.7177 H      1 LIG       0.11500
      8 H2        -75.6745   -0.8072  -37.4806 H      1 LIG       0.11400
      9 H3        -78.1591   -3.1987  -34.9611 H      1 LIG       0.11400
     10 H4        -78.3872    0.9145  -34.9012 H      1 LIG       0.14100
@<TRIPOS>BOND
      1       1       2 ar
      2       1       3 ar
      3       2       5 ar
      4       3       6 ar
      5       4       5 ar
      6       4       6 ar
      7       1       7 1
      8       2       8 1
      9       3       9 1
     10       4      10 1
@<TRIPOS>ALT_TYPE
CGenFF_4.0_ALT_TYPE_SET
CGenFF_4.0 1 CG2R61 2 CG2R61 3 CG2R61 4 CG2R64 5 NG2R62 6 NG2R62 7 HGR61 8 HGR62 9 HGR62 10 HGR62
@<TRIPOS>MOLECULE
pyrimidine
 10 10 0 0 0
****
USER_CHARGES
INVALID_CHARGES
Pose:  22 Cluster:  22 Fr_nu: 396588 TotEn:   -11.46
@<TRIPOS>ATOM
      1 C1        -76.6232  -17.7376  -26.7976 C.ar   1 LIG      -0.13100
      2 C2        -75.9997  -16.5363  -27.0671 C.ar   1 LIG       0.28900
      3 C3        -76.5025  -18.1954  -25.5015 C.ar   1 LIG       0.28900
      4 C4        -75.2641  -16.3794  -24.9220 C.ar   1 LIG       0.50700
      5 N1        -75.3092  -15.8279  -26.1497 N.ar   1 LIG      -0.71900
      6 N2        -75.8277  -17.5396  -24.5346 N.ar   1 LIG      -0.71900
      7 H1        -77.1706  -18.2849  -27.5532 H      1 LIG       0.11500
      8 H2        -76.0395  -16.0973  -28.0581 H      1 LIG       0.11400
      9 H3        -76.9583  -19.1308  -25.1955 H      1 LIG       0.11400
     10 H4        -74.7151  -15.8322  -24.1655 H      1 LIG       0.14100
@<TRIPOS>BOND
      1       1       2 ar
      2       1       3 ar
      3       2       5 ar
      4       3       6 ar
      5       4       5 ar
      6       4       6 ar
      7       1       7 1
      8       2       8 1
      9       3       9 1
     10       4      10 1
@<TRIPOS>ALT_TYPE
CGenFF_4.0_ALT_TYPE_SET
CGenFF_4.0 1 CG2R61 2 CG2R61 3 CG2R61 4 CG2R64 5 NG2R62 6 NG2R62 7 HGR61 8 HGR62 9 HGR62 10 HGR62
@<TRIPOS>MOLECULE
pyrimidine
 10 10 0 0 0
****
USER_CHARGES
INVALID_CHARGES
Pose:  23 Cluster:  23 Fr_nu: 273213 TotEn:   -11.20
@<TRIPOS>ATOM
      1 C1        -59.0680    5.6394  -35.4557 C.ar   1 LIG      -0.13100
      2 C2        -58.0681    5.6159  -36.4066 C.ar   1 LIG       0.28900
      3 C3        -59.3443    4.4308  -34.8498 C.ar   1 LIG       0.28900
      4 C4        -57.7462    3.3887  -36.0856 C.ar   1 LIG       0.50700
      5 N1        -57.3841    4.5041  -36.7475 N.ar   1 LIG      -0.71900
      6 N2        -58.7007    3.2815  -35.1416 N.ar   1 LIG      -0.71900
      7 H1        -59.6007    6.5461  -35.2020 H      1 LIG       0.11500
      8 H2        -57.7812    6.5176  -36.9365 H      1 LIG       0.11400
      9 H3        -60.1146    4.3507  -34.0905 H      1 LIG       0.11400
     10 H4        -57.2138    2.4805  -36.3402 H      1 LIG       0.14100
@<TRIPOS>BOND
      1       1       2 ar
      2       1       3 ar
      3       2       5 ar
      4       3       6 ar
      5       4       5 ar
      6       4       6 ar
      7       1       7 1
      8       2       8 1
      9       3       9 1
     10       4      10 1
@<TRIPOS>ALT_TYPE
CGenFF_4.0_ALT_TYPE_SET
CGenFF_4.0 1 CG2R61 2 CG2R61 3 CG2R61 4 CG2R64 5 NG2R62 6 NG2R62 7 HGR61 8 HGR62 9 HGR62 10 HGR62
@<TRIPOS>MOLECULE
pyrimidine
 10 10 0 0 0
****
USER_CHARGES
INVALID_CHARGES
Pose:  24 Cluster:  24 Fr_nu: 1152410 TotEn:   -10.92
@<TRIPOS>ATOM
      1 C1        -75.9682  -16.9061  -26.8238 C.ar   1 LIG      -0.13100
      2 C2        -75.5417  -17.2458  -25.5560 C.ar   1 LIG       0.28900
      3 C3        -76.1527  -15.5576  -27.0503 C.ar   1 LIG       0.28900
      4 C4        -75.5260  -15.0630  -24.9220 C.ar   1 LIG       0.50700
      5 N1        -75.3100  -16.3467  -24.5772 N.ar   1 LIG      -0.71900
      6 N2        -75.9404  -14.6050  -26.1187 N.ar   1 LIG      -0.71900
      7 H1        -76.1465  -17.6487  -27.5900 H      1 LIG       0.11500
      8 H2        -75.3697  -18.2817  -25.2844 H      1 LIG       0.11400
      9 H3        -76.4871  -15.1948  -28.0162 H      1 LIG       0.11400
     10 H4        -75.3486  -14.3194  -24.1547 H      1 LIG       0.14100
@<TRIPOS>BOND
      1       1       2 ar
      2       1       3 ar
      3       2       5 ar
      4       3       6 ar
      5       4       5 ar
      6       4       6 ar
      7       1       7 1
      8       2       8 1
      9       3       9 1
     10       4      10 1
@<TRIPOS>ALT_TYPE
CGenFF_4.0_ALT_TYPE_SET
CGenFF_4.0 1 CG2R61 2 CG2R61 3 CG2R61 4 CG2R64 5 NG2R62 6 NG2R62 7 HGR61 8 HGR62 9 HGR62 10 HGR62
@<TRIPOS>MOLECULE
pyrimidine
 10 10 0 0 0
****
USER_CHARGES
INVALID_CHARGES
Pose:  25 Cluster:  25 Fr_nu: 1724947 TotEn:   -10.88
@<TRIPOS>ATOM
      1 C1        -84.4725    3.9621  -44.8839 C.ar   1 LIG      -0.13100
      2 C2        -84.5081    4.6185  -43.6705 C.ar   1 LIG       0.28900
      3 C3        -84.6732    2.5979  -44.8309 C.ar   1 LIG       0.28900
      4 C4        -84.9043    2.6690  -42.5707 C.ar   1 LIG       0.50700
      5 N1        -84.7224    4.0009  -42.4903 N.ar   1 LIG      -0.71900
      6 N2        -84.8925    1.9163  -43.6874 N.ar   1 LIG      -0.71900
      7 H1        -84.2985    4.4830  -45.8159 H      1 LIG       0.11500
      8 H2        -84.3607    5.6914  -43.6124 H      1 LIG       0.11400
      9 H3        -84.6621    1.9969  -45.7337 H      1 LIG       0.11400
     10 H4        -85.0774    2.1471  -41.6375 H      1 LIG       0.14100
@<TRIPOS>BOND
      1       1       2 ar
      2       1       3 ar
      3       2       5 ar
      4       3       6 ar
      5       4       5 ar
      6       4       6 ar
      7       1       7 1
      8       2       8 1
      9       3       9 1
     10       4      10 1
@<TRIPOS>ALT_TYPE
CGenFF_4.0_ALT_TYPE_SET
CGenFF_4.0 1 CG2R61 2 CG2R61 3 CG2R61 4 CG2R64 5 NG2R62 6 NG2R62 7 HGR61 8 HGR62 9 HGR62 10 HGR62
@<TRIPOS>MOLECULE
pyrimidine
 10 10 0 0 0
****
USER_CHARGES
INVALID_CHARGES
Pose:  26 Cluster:  26 Fr_nu: 1195952 TotEn:   -10.69
@<TRIPOS>ATOM
      1 C1        -65.2155    1.7198  -26.3878 C.ar   1 LIG      -0.13100
      2 C2        -65.3840    0.3564  -26.2569 C.ar   1 LIG       0.28900
      3 C3        -64.4511    2.3235  -25.4104 C.ar   1 LIG       0.28900
      4 C4        -64.1267    0.3322  -24.3634 C.ar   1 LIG       0.50700
      5 N1        -64.8518   -0.3716  -25.2534 N.ar   1 LIG      -0.71900
      6 N2        -63.8895    1.6578  -24.3800 N.ar   1 LIG      -0.71900
      7 H1        -65.6542    2.2790  -27.2034 H      1 LIG       0.11500
      8 H2        -65.9694   -0.2048  -26.9771 H      1 LIG       0.11400
      9 H3        -64.2640    3.3917  -25.4290 H      1 LIG       0.11400
     10 H4        -63.6883   -0.2272  -23.5461 H      1 LIG       0.14100
@<TRIPOS>BOND
      1       1       2 ar
      2       1       3 ar
      3       2       5 ar
      4       3       6 ar
      5       4       5 ar
      6       4       6 ar
      7       1       7 1
      8       2       8 1
      9       3       9 1
     10       4      10 1
@<TRIPOS>ALT_TYPE
CGenFF_4.0_ALT_TYPE_SET
CGenFF_4.0 1 CG2R61 2 CG2R61 3 CG2R61 4 CG2R64 5 NG2R62 6 NG2R62 7 HGR61 8 HGR62 9 HGR62 10 HGR62
@<TRIPOS>MOLECULE
pyrimidine
 10 10 0 0 0
****
USER_CHARGES
INVALID_CHARGES
Pose:  27 Cluster:  27 Fr_nu: 1276269 TotEn:   -10.67
@<TRIPOS>ATOM
      1 C1        -62.3216   -2.3316  -25.5252 C.ar   1 LIG      -0.13100
      2 C2        -62.8024   -1.2407  -24.8300 C.ar   1 LIG       0.28900
      3 C3        -61.7513   -3.3255  -24.7564 C.ar   1 LIG       0.28900
      4 C4        -62.1582   -2.1548  -22.8509 C.ar   1 LIG       0.50700
      5 N1        -62.7369   -1.1190  -23.4879 N.ar   1 LIG      -0.71900
      6 N2        -61.6524   -3.2697  -23.4120 N.ar   1 LIG      -0.71900
      7 H1        -62.3872   -2.4028  -26.6026 H      1 LIG       0.11500
      8 H2        -63.2673   -0.4095  -25.3488 H      1 LIG       0.11400
      9 H3        -61.3452   -4.2210  -25.2141 H      1 LIG       0.11400
     10 H4        -62.0913   -2.0832  -21.7722 H      1 LIG       0.14100
@<TRIPOS>BOND
      1       1       2 ar
      2       1       3 ar
      3       2       5 ar
      4       3       6 ar
      5       4       5 ar
      6       4       6 ar
      7       1       7 1
      8       2       8 1
      9       3       9 1
     10       4      10 1
@<TRIPOS>ALT_TYPE
CGenFF_4.0_ALT_TYPE_SET
CGenFF_4.0 1 CG2R61 2 CG2R61 3 CG2R61 4 CG2R64 5 NG2R62 6 NG2R62 7 HGR61 8 HGR62 9 HGR62 10 HGR62
@<TRIPOS>MOLECULE
pyrimidine
 10 10 0 0 0
****
USER_CHARGES
INVALID_CHARGES
Pose:  28 Cluster:  28 Fr_nu: 948957 TotEn:   -10.62
@<TRIPOS>ATOM
      1 C1        -60.6442   -3.7076  -23.7137 C.ar   1 LIG      -0.13100
      2 C2        -61.4329   -2.9577  -22.8651 C.ar   1 LIG       0.28900
      3 C3        -60.8376   -3.4845  -25.0616 C.ar   1 LIG       0.28900
      4 C4        -62.4379   -1.9300  -24.6260 C.ar   1 LIG       0.50700
      5 N1        -62.3432   -2.0565  -23.2887 N.ar   1 LIG      -0.71900
      6 N2        -61.7292   -2.6000  -25.5547 N.ar   1 LIG      -0.71900
      7 H1        -59.9217   -4.4239  -23.3462 H      1 LIG       0.11500
      8 H2        -61.3520   -3.0644  -21.7888 H      1 LIG       0.11400
      9 H3        -60.2641   -4.0276  -25.8049 H      1 LIG       0.11400
     10 H4        -63.1621   -1.2137  -24.9943 H      1 LIG       0.14100
@<TRIPOS>BOND
      1       1       2 ar
      2       1       3 ar
      3       2       5 ar
      4       3       6 ar
      5       4       5 ar
      6       4       6 ar
      7       1       7 1
      8       2       8 1
      9       3       9 1
     10       4      10 1
@<TRIPOS>ALT_TYPE
CGenFF_4.0_ALT_TYPE_SET
CGenFF_4.0 1 CG2R61 2 CG2R61 3 CG2R61 4 CG2R64 5 NG2R62 6 NG2R62 7 HGR61 8 HGR62 9 HGR62 10 HGR62
@<TRIPOS>MOLECULE
pyrimidine
 10 10 0 0 0
****
USER_CHARGES
INVALID_CHARGES
Pose:  29 Cluster:  29 Fr_nu:  23976 TotEn:   -10.48
@<TRIPOS>ATOM
      1 C1        -78.7831  -13.6149  -46.2377 C.ar   1 LIG      -0.13100
      2 C2        -77.7563  -13.5315  -45.3194 C.ar   1 LIG       0.28900
      3 C3        -79.6567  -14.6685  -46.0624 C.ar   1 LIG       0.28900
      4 C4        -78.5036  -15.3873  -44.2402 C.ar   1 LIG       0.50700
      5 N1        -77.5859  -14.4038  -44.3044 N.ar   1 LIG      -0.71900
      6 N2        -79.5464  -15.5769  -45.0710 N.ar   1 LIG      -0.71900
      7 H1        -78.8957  -12.9009  -47.0425 H      1 LIG       0.11500
      8 H2        -77.0201  -12.7371  -45.3766 H      1 LIG       0.11400
      9 H3        -80.4945  -14.8163  -46.7352 H      1 LIG       0.11400
     10 H4        -78.3904  -16.1029  -43.4350 H      1 LIG       0.14100
@<TRIPOS>BOND
      1       1       2 ar
      2       1       3 ar
      3       2       5 ar
      4       3       6 ar
      5       4       5 ar
      6       4       6 ar
      7       1       7 1
      8       2       8 1
      9       3       9 1
     10       4      10 1
@<TRIPOS>ALT_TYPE
CGenFF_4.0_ALT_TYPE_SET
CGenFF_4.0 1 CG2R61 2 CG2R61 3 CG2R61 4 CG2R64 5 NG2R62 6 NG2R62 7 HGR61 8 HGR62 9 HGR62 10 HGR62
@<TRIPOS>MOLECULE
pyrimidine
 10 10 0 0 0
****
USER_CHARGES
INVALID_CHARGES
Pose:  30 Cluster:  30 Fr_nu: 1707546 TotEn:   -10.08
@<TRIPOS>ATOM
      1 C1        -55.6057  -10.0733  -48.0483 C.ar   1 LIG      -0.13100
      2 C2        -56.9424  -10.1440  -48.3841 C.ar   1 LIG       0.28900
      3 C3        -54.7294   -9.9550  -49.1075 C.ar   1 LIG       0.28900
      4 C4        -56.4464   -9.9860  -50.5968 C.ar   1 LIG       0.50700
      5 N1        -57.3996  -10.1031  -49.6528 N.ar   1 LIG      -0.71900
      6 N2        -55.1165   -9.9083  -50.3991 N.ar   1 LIG      -0.71900
      7 H1        -55.2670  -10.1086  -47.0215 H      1 LIG       0.11500
      8 H2        -57.7054  -10.2384  -47.6191 H      1 LIG       0.11400
      9 H3        -53.6593   -9.8933  -48.9420 H      1 LIG       0.11400
     10 H4        -56.7853   -9.9518  -51.6250 H      1 LIG       0.14100
@<TRIPOS>BOND
      1       1       2 ar
      2       1       3 ar
      3       2       5 ar
      4       3       6 ar
      5       4       5 ar
      6       4       6 ar
      7       1       7 1
      8       2       8 1
      9       3       9 1
     10       4      10 1
@<TRIPOS>ALT_TYPE
CGenFF_4.0_ALT_TYPE_SET
CGenFF_4.0 1 CG2R61 2 CG2R61 3 CG2R61 4 CG2R64 5 NG2R62 6 NG2R62 7 HGR61 8 HGR62 9 HGR62 10 HGR62
@<TRIPOS>MOLECULE
pyrimidine
 10 10 0 0 0
****
USER_CHARGES
INVALID_CHARGES
Pose:  31 Cluster:  31 Fr_nu: 1406496 TotEn:    -9.93
@<TRIPOS>ATOM
      1 C1        -81.0234    3.5833  -54.8870 C.ar   1 LIG      -0.13100
      2 C2        -81.1440    3.4737  -53.5166 C.ar   1 LIG       0.28900
      3 C3        -82.2029    3.7761  -55.5767 C.ar   1 LIG       0.28900
      4 C4        -83.3984    3.7356  -53.6438 C.ar   1 LIG       0.50700
      5 N1        -82.3203    3.5455  -52.8597 N.ar   1 LIG      -0.71900
      6 N2        -83.4126    3.8572  -54.9850 N.ar   1 LIG      -0.71900
      7 H1        -80.0665    3.5219  -55.3879 H      1 LIG       0.11500
      8 H2        -80.2718    3.3205  -52.8905 H      1 LIG       0.11400
      9 H3        -82.2080    3.8729  -56.6570 H      1 LIG       0.11400
     10 H4        -84.3567    3.7960  -53.1426 H      1 LIG       0.14100
@<TRIPOS>BOND
      1       1       2 ar
      2       1       3 ar
      3       2       5 ar
      4       3       6 ar
      5       4       5 ar
      6       4       6 ar
      7       1       7 1
      8       2       8 1
      9       3       9 1
     10       4      10 1
@<TRIPOS>ALT_TYPE
CGenFF_4.0_ALT_TYPE_SET
CGenFF_4.0 1 CG2R61 2 CG2R61 3 CG2R61 4 CG2R64 5 NG2R62 6 NG2R62 7 HGR61 8 HGR62 9 HGR62 10 HGR62
@<TRIPOS>MOLECULE
pyrimidine
 10 10 0 0 0
****
USER_CHARGES
INVALID_CHARGES
Pose:  32 Cluster:  32 Fr_nu:    737 TotEn:    -9.92
@<TRIPOS>ATOM
      1 C1        -77.8828  -16.5552  -49.9265 C.ar   1 LIG      -0.13100
      2 C2        -79.0667  -15.9754  -50.3349 C.ar   1 LIG       0.28900
      3 C3        -77.4665  -16.2287  -48.6522 C.ar   1 LIG       0.28900
      4 C4        -79.2848  -14.8998  -48.3443 C.ar   1 LIG       0.50700
      5 N1        -79.7961  -15.1399  -49.5667 N.ar   1 LIG      -0.71900
      6 N2        -78.1452  -15.4010  -47.8307 N.ar   1 LIG      -0.71900
      7 H1        -77.3179  -17.2221  -50.5640 H      1 LIG       0.11500
      8 H2        -79.4733  -16.1727  -51.3208 H      1 LIG       0.11400
      9 H3        -76.5474  -16.6352  -48.2442 H      1 LIG       0.11400
     10 H4        -79.8497  -14.2312  -47.7062 H      1 LIG       0.14100
@<TRIPOS>BOND
      1       1       2 ar
      2       1       3 ar
      3       2       5 ar
      4       3       6 ar
      5       4       5 ar
      6       4       6 ar
      7       1       7 1
      8       2       8 1
      9       3       9 1
     10       4      10 1
@<TRIPOS>ALT_TYPE
CGenFF_4.0_ALT_TYPE_SET
CGenFF_4.0 1 CG2R61 2 CG2R61 3 CG2R61 4 CG2R64 5 NG2R62 6 NG2R62 7 HGR61 8 HGR62 9 HGR62 10 HGR62
@<TRIPOS>MOLECULE
pyrimidine
 10 10 0 0 0
****
USER_CHARGES
INVALID_CHARGES
Pose:  33 Cluster:  33 Fr_nu: 658191 TotEn:    -9.89
@<TRIPOS>ATOM
      1 C1        -59.6909   -5.4557  -21.8305 C.ar   1 LIG      -0.13100
      2 C2        -59.4163   -5.3399  -20.4830 C.ar   1 LIG       0.28900
      3 C3        -60.3025   -4.3635  -22.4112 C.ar   1 LIG       0.28900
      4 C4        -60.3061   -3.2489  -20.4301 C.ar   1 LIG       0.50700
      5 N1        -59.7113   -4.2469  -19.7492 N.ar   1 LIG      -0.71900
      6 N2        -60.6257   -3.2396  -21.7384 N.ar   1 LIG      -0.71900
      7 H1        -59.4432   -6.3448  -22.3947 H      1 LIG       0.11500
      8 H2        -58.9371   -6.1474  -19.9402 H      1 LIG       0.11400
      9 H3        -60.5578   -4.3622  -23.4653 H      1 LIG       0.11400
     10 H4        -60.5553   -2.3590  -19.8652 H      1 LIG       0.14100
@<TRIPOS>BOND
      1       1       2 ar
      2       1       3 ar
      3       2       5 ar
      4       3       6 ar
      5       4       5 ar
      6       4       6 ar
      7       1       7 1
      8       2       8 1
      9       3       9 1
     10       4      10 1
@<TRIPOS>ALT_TYPE
CGenFF_4.0_ALT_TYPE_SET
CGenFF_4.0 1 CG2R61 2 CG2R61 3 CG2R61 4 CG2R64 5 NG2R62 6 NG2R62 7 HGR61 8 HGR62 9 HGR62 10 HGR62
@<TRIPOS>MOLECULE
pyrimidine
 10 10 0 0 0
****
USER_CHARGES
INVALID_CHARGES
Pose:  34 Cluster:  34 Fr_nu: 2098000 TotEn:    -9.72
@<TRIPOS>ATOM
      1 C1        -78.1611   -0.8551  -34.8209 C.ar   1 LIG      -0.13100
      2 C2        -78.0365   -2.2291  -34.8515 C.ar   1 LIG       0.28900
      3 C3        -77.4454   -0.1692  -35.7807 C.ar   1 LIG       0.28900
      4 C4        -76.6263   -2.1119  -36.6304 C.ar   1 LIG       0.50700
      5 N1        -77.2749   -2.8929  -35.7457 N.ar   1 LIG      -0.71900
      6 N2        -76.6649   -0.7677  -36.7043 N.ar   1 LIG      -0.71900
      7 H1        -78.7793   -0.3487  -34.0918 H      1 LIG       0.11500
      8 H2        -78.5614   -2.8527  -34.1360 H      1 LIG       0.11400
      9 H3        -77.4802    0.9135  -35.8349 H      1 LIG       0.11400
     10 H4        -76.0063   -2.6186  -37.3598 H      1 LIG       0.14100
@<TRIPOS>BOND
      1       1       2 ar
      2       1       3 ar
      3       2       5 ar
      4       3       6 ar
      5       4       5 ar
      6       4       6 ar
      7       1       7 1
      8       2       8 1
      9       3       9 1
     10       4      10 1
@<TRIPOS>ALT_TYPE
CGenFF_4.0_ALT_TYPE_SET
CGenFF_4.0 1 CG2R61 2 CG2R61 3 CG2R61 4 CG2R64 5 NG2R62 6 NG2R62 7 HGR61 8 HGR62 9 HGR62 10 HGR62
@<TRIPOS>MOLECULE
pyrimidine
 10 10 0 0 0
****
USER_CHARGES
INVALID_CHARGES
Pose:  35 Cluster:  35 Fr_nu: 185629 TotEn:    -9.67
@<TRIPOS>ATOM
      1 C1        -56.7109  -21.7074  -35.6260 C.ar   1 LIG      -0.13100
      2 C2        -55.3449  -21.8716  -35.7335 C.ar   1 LIG       0.28900
      3 C3        -57.3846  -22.7205  -34.9751 C.ar   1 LIG       0.28900
      4 C4        -55.4465  -23.8578  -34.6329 C.ar   1 LIG       0.50700
      5 N1        -54.6776  -22.9383  -35.2466 N.ar   1 LIG      -0.71900
      6 N2        -56.7819  -23.8142  -34.4643 N.ar   1 LIG      -0.71900
      7 H1        -57.2204  -20.8411  -36.0263 H      1 LIG       0.11500
      8 H2        -54.7311  -21.1273  -36.2292 H      1 LIG       0.11400
      9 H3        -58.4604  -22.6800  -34.8428 H      1 LIG       0.11400
     10 H4        -54.9367  -24.7258  -34.2330 H      1 LIG       0.14100
@<TRIPOS>BOND
      1       1       2 ar
      2       1       3 ar
      3       2       5 ar
      4       3       6 ar
      5       4       5 ar
      6       4       6 ar
      7       1       7 1
      8       2       8 1
      9       3       9 1
     10       4      10 1
@<TRIPOS>ALT_TYPE
CGenFF_4.0_ALT_TYPE_SET
CGenFF_4.0 1 CG2R61 2 CG2R61 3 CG2R61 4 CG2R64 5 NG2R62 6 NG2R62 7 HGR61 8 HGR62 9 HGR62 10 HGR62
@<TRIPOS>MOLECULE
pyrimidine
 10 10 0 0 0
****
USER_CHARGES
INVALID_CHARGES
Pose:  36 Cluster:  36 Fr_nu: 611477 TotEn:    -9.47
@<TRIPOS>ATOM
      1 C1        -55.2275   -9.4980  -47.9170 C.ar   1 LIG      -0.13100
      2 C2        -54.8436  -10.6523  -48.5687 C.ar   1 LIG       0.28900
      3 C3        -55.9811   -8.6142  -48.6620 C.ar   1 LIG       0.28900
      4 C4        -55.9031   -9.9920  -50.4683 C.ar   1 LIG       0.50700
      5 N1        -55.1650  -10.9326  -49.8487 N.ar   1 LIG      -0.71900
      6 N2        -56.3384   -8.8299  -49.9450 N.ar   1 LIG      -0.71900
      7 H1        -54.9553   -9.2989  -46.8892 H      1 LIG       0.11500
      8 H2        -54.2490  -11.4061  -48.0642 H      1 LIG       0.11400
      9 H3        -56.3284   -7.6795  -48.2352 H      1 LIG       0.11400
     10 H4        -56.1749  -10.1906  -51.4978 H      1 LIG       0.14100
@<TRIPOS>BOND
      1       1       2 ar
      2       1       3 ar
      3       2       5 ar
      4       3       6 ar
      5       4       5 ar
      6       4       6 ar
      7       1       7 1
      8       2       8 1
      9       3       9 1
     10       4      10 1
@<TRIPOS>ALT_TYPE
CGenFF_4.0_ALT_TYPE_SET
CGenFF_4.0 1 CG2R61 2 CG2R61 3 CG2R61 4 CG2R64 5 NG2R62 6 NG2R62 7 HGR61 8 HGR62 9 HGR62 10 HGR62
@<TRIPOS>MOLECULE
pyrimidine
 10 10 0 0 0
****
USER_CHARGES
INVALID_CHARGES
Pose:  37 Cluster:  37 Fr_nu:  55638 TotEn:    -9.41
@<TRIPOS>ATOM
      1 C1        -65.0586  -24.3360  -32.7256 C.ar   1 LIG      -0.13100
      2 C2        -63.8936  -24.7039  -33.3675 C.ar   1 LIG       0.28900
      3 C3        -65.6263  -23.1524  -33.1508 C.ar   1 LIG       0.28900
      4 C4        -63.9680  -22.8459  -34.6749 C.ar   1 LIG       0.50700
      5 N1        -63.3185  -23.9799  -34.3501 N.ar   1 LIG      -0.71900
      6 N2        -65.1060  -22.3792  -34.1263 N.ar   1 LIG      -0.71900
      7 H1        -65.4979  -24.9363  -31.9402 H      1 LIG       0.11500
      8 H2        -63.3751  -25.6185  -33.1012 H      1 LIG       0.11400
      9 H3        -66.5427  -22.7814  -32.7047 H      1 LIG       0.11400
     10 H4        -63.5277  -22.2441  -35.4606 H      1 LIG       0.14100
@<TRIPOS>BOND
      1       1       2 ar
      2       1       3 ar
      3       2       5 ar
      4       3       6 ar
      5       4       5 ar
      6       4       6 ar
      7       1       7 1
      8       2       8 1
      9       3       9 1
     10       4      10 1
@<TRIPOS>ALT_TYPE
CGenFF_4.0_ALT_TYPE_SET
CGenFF_4.0 1 CG2R61 2 CG2R61 3 CG2R61 4 CG2R64 5 NG2R62 6 NG2R62 7 HGR61 8 HGR62 9 HGR62 10 HGR62
@<TRIPOS>MOLECULE
pyrimidine
 10 10 0 0 0
****
USER_CHARGES
INVALID_CHARGES
Pose:  38 Cluster:  38 Fr_nu:    816 TotEn:    -9.29
@<TRIPOS>ATOM
      1 C1        -84.5071    2.5850  -44.9099 C.ar   1 LIG      -0.13100
      2 C2        -85.7598    2.0101  -44.9791 C.ar   1 LIG       0.28900
      3 C3        -84.3949    3.8411  -45.4700 C.ar   1 LIG       0.28900
      4 C4        -86.5903    3.8296  -46.0593 C.ar   1 LIG       0.50700
      5 N1        -86.8276    2.6063  -45.5486 N.ar   1 LIG      -0.71900
      6 N2        -85.4195    4.4952  -46.0552 N.ar   1 LIG      -0.71900
      7 H1        -83.6678    2.0836  -44.4469 H      1 LIG       0.11500
      8 H2        -85.9445    1.0244  -44.5660 H      1 LIG       0.11400
      9 H3        -83.4492    4.3721  -45.4641 H      1 LIG       0.11400
     10 H4        -87.4302    4.3313  -46.5239 H      1 LIG       0.14100
@<TRIPOS>BOND
      1       1       2 ar
      2       1       3 ar
      3       2       5 ar
      4       3       6 ar
      5       4       5 ar
      6       4       6 ar
      7       1       7 1
      8       2       8 1
      9       3       9 1
     10       4      10 1
@<TRIPOS>ALT_TYPE
CGenFF_4.0_ALT_TYPE_SET
CGenFF_4.0 1 CG2R61 2 CG2R61 3 CG2R61 4 CG2R64 5 NG2R62 6 NG2R62 7 HGR61 8 HGR62 9 HGR62 10 HGR62
@<TRIPOS>MOLECULE
pyrimidine
 10 10 0 0 0
****
USER_CHARGES
INVALID_CHARGES
Pose:  39 Cluster:  39 Fr_nu:  60043 TotEn:    -9.09
@<TRIPOS>ATOM
      1 C1        -58.6158    5.2833  -36.9141 C.ar   1 LIG      -0.13100
      2 C2        -57.7471    4.2641  -37.2475 C.ar   1 LIG       0.28900
      3 C3        -59.2610    5.1453  -35.7021 C.ar   1 LIG       0.28900
      4 C4        -58.2073    3.1699  -35.3090 C.ar   1 LIG       0.50700
      5 N1        -57.5180    3.1887  -36.4656 N.ar   1 LIG      -0.71900
      6 N2        -59.0799    4.0977  -34.8714 N.ar   1 LIG      -0.71900
      7 H1        -58.7805    6.1347  -37.5608 H      1 LIG       0.11500
      8 H2        -57.1948    4.2851  -38.1807 H      1 LIG       0.11400
      9 H3        -59.9631    5.8958  -35.3553 H      1 LIG       0.11400
     10 H4        -58.0435    2.3170  -34.6618 H      1 LIG       0.14100
@<TRIPOS>BOND
      1       1       2 ar
      2       1       3 ar
      3       2       5 ar
      4       3       6 ar
      5       4       5 ar
      6       4       6 ar
      7       1       7 1
      8       2       8 1
      9       3       9 1
     10       4      10 1
@<TRIPOS>ALT_TYPE
CGenFF_4.0_ALT_TYPE_SET
CGenFF_4.0 1 CG2R61 2 CG2R61 3 CG2R61 4 CG2R64 5 NG2R62 6 NG2R62 7 HGR61 8 HGR62 9 HGR62 10 HGR62
@<TRIPOS>MOLECULE
pyrimidine
 10 10 0 0 0
****
USER_CHARGES
INVALID_CHARGES
Pose:  40 Cluster:  40 Fr_nu: 1901432 TotEn:    -9.00
@<TRIPOS>ATOM
      1 C1        -61.0225   -3.6557  -22.1643 C.ar   1 LIG      -0.13100
      2 C2        -59.8681   -4.2841  -22.5849 C.ar   1 LIG       0.28900
      3 C3        -61.6891   -4.2666  -21.1220 C.ar   1 LIG       0.28900
      4 C4        -60.1315   -5.9196  -21.0283 C.ar   1 LIG       0.50700
      5 N1        -59.3918   -5.4215  -22.0374 N.ar   1 LIG      -0.71900
      6 N2        -61.2706   -5.4036  -20.5283 N.ar   1 LIG      -0.71900
      7 H1        -61.3815   -2.7436  -22.6220 H      1 LIG       0.11500
      8 H2        -59.2767   -3.8780  -23.3984 H      1 LIG       0.11400
      9 H3        -62.6063   -3.8465  -20.7238 H      1 LIG       0.11400
     10 H4        -59.7728   -6.8334  -20.5706 H      1 LIG       0.14100
@<TRIPOS>BOND
      1       1       2 ar
      2       1       3 ar
      3       2       5 ar
      4       3       6 ar
      5       4       5 ar
      6       4       6 ar
      7       1       7 1
      8       2       8 1
      9       3       9 1
     10       4      10 1
@<TRIPOS>ALT_TYPE
CGenFF_4.0_ALT_TYPE_SET
CGenFF_4.0 1 CG2R61 2 CG2R61 3 CG2R61 4 CG2R64 5 NG2R62 6 NG2R62 7 HGR61 8 HGR62 9 HGR62 10 HGR62
@<TRIPOS>MOLECULE
pyrimidine
 10 10 0 0 0
****
USER_CHARGES
INVALID_CHARGES
Pose:  41 Cluster:  41 Fr_nu: 1286139 TotEn:    -8.99
@<TRIPOS>ATOM
      1 C1        -61.8459   -3.9450  -24.2881 C.ar   1 LIG      -0.13100
      2 C2        -62.9020   -3.6022  -23.4685 C.ar   1 LIG       0.28900
      3 C3        -61.2537   -2.9001  -24.9674 C.ar   1 LIG       0.28900
      4 C4        -62.6929   -1.4099  -24.0318 C.ar   1 LIG       0.50700
      5 N1        -63.3533   -2.3399  -23.3161 N.ar   1 LIG      -0.71900
      6 N2        -61.6531   -1.6156  -24.8626 N.ar   1 LIG      -0.71900
      7 H1        -61.5048   -4.9663  -24.3915 H      1 LIG       0.11500
      8 H2        -63.4300   -4.3559  -22.8946 H      1 LIG       0.11400
      9 H3        -60.4168   -3.0721  -25.6356 H      1 LIG       0.11400
     10 H4        -63.0350   -0.3874  -23.9294 H      1 LIG       0.14100
@<TRIPOS>BOND
      1       1       2 ar
      2       1       3 ar
      3       2       5 ar
      4       3       6 ar
      5       4       5 ar
      6       4       6 ar
      7       1       7 1
      8       2       8 1
      9       3       9 1
     10       4      10 1
@<TRIPOS>ALT_TYPE
CGenFF_4.0_ALT_TYPE_SET
CGenFF_4.0 1 CG2R61 2 CG2R61 3 CG2R61 4 CG2R64 5 NG2R62 6 NG2R62 7 HGR61 8 HGR62 9 HGR62 10 HGR62
@<TRIPOS>MOLECULE
pyrimidine
 10 10 0 0 0
****
USER_CHARGES
INVALID_CHARGES
Pose:  42 Cluster:  42 Fr_nu:  19337 TotEn:    -8.85
@<TRIPOS>ATOM
      1 C1        -86.8730    3.9219  -43.6686 C.ar   1 LIG      -0.13100
      2 C2        -87.0835    3.8535  -45.0308 C.ar   1 LIG       0.28900
      3 C3        -85.7846    3.2174  -43.1965 C.ar   1 LIG       0.28900
      4 C4        -85.2689    2.5102  -45.2944 C.ar   1 LIG       0.50700
      5 N1        -86.2982    3.1545  -45.8763 N.ar   1 LIG      -0.71900
      6 N2        -84.9583    2.4981  -43.9840 N.ar   1 LIG      -0.71900
      7 H1        -87.5194    4.4906  -43.0136 H      1 LIG       0.11500
      8 H2        -87.9146    4.3747  -45.4935 H      1 LIG       0.11400
      9 H3        -85.5397    3.2111  -42.1399 H      1 LIG       0.11400
     10 H4        -84.6222    1.9398  -45.9499 H      1 LIG       0.14100
@<TRIPOS>BOND
      1       1       2 ar
      2       1       3 ar
      3       2       5 ar
      4       3       6 ar
      5       4       5 ar
      6       4       6 ar
      7       1       7 1
      8       2       8 1
      9       3       9 1
     10       4      10 1
@<TRIPOS>ALT_TYPE
CGenFF_4.0_ALT_TYPE_SET
CGenFF_4.0 1 CG2R61 2 CG2R61 3 CG2R61 4 CG2R64 5 NG2R62 6 NG2R62 7 HGR61 8 HGR62 9 HGR62 10 HGR62
@<TRIPOS>MOLECULE
pyrimidine
 10 10 0 0 0
****
USER_CHARGES
INVALID_CHARGES
Pose:  43 Cluster:  43 Fr_nu: 578863 TotEn:    -8.77
@<TRIPOS>ATOM
      1 C1        -75.9535   -2.0730  -35.5454 C.ar   1 LIG      -0.13100
      2 C2        -77.1050   -2.7654  -35.8600 C.ar   1 LIG       0.28900
      3 C3        -75.4111   -2.3480  -34.3068 C.ar   1 LIG       0.28900
      4 C4        -77.0658   -3.8403  -33.8575 C.ar   1 LIG       0.50700
      5 N1        -77.6905   -3.6597  -35.0368 N.ar   1 LIG      -0.71900
      6 N2        -75.9430   -3.2290  -33.4343 N.ar   1 LIG      -0.71900
      7 H1        -75.5054   -1.3608  -36.2253 H      1 LIG       0.11500
      8 H2        -77.6036   -2.6153  -36.8115 H      1 LIG       0.11400
      9 H3        -74.5067   -1.8520  -33.9712 H      1 LIG       0.11400
     10 H4        -77.5149   -4.5525  -33.1761 H      1 LIG       0.14100
@<TRIPOS>BOND
      1       1       2 ar
      2       1       3 ar
      3       2       5 ar
      4       3       6 ar
      5       4       5 ar
      6       4       6 ar
      7       1       7 1
      8       2       8 1
      9       3       9 1
     10       4      10 1
@<TRIPOS>ALT_TYPE
CGenFF_4.0_ALT_TYPE_SET
CGenFF_4.0 1 CG2R61 2 CG2R61 3 CG2R61 4 CG2R64 5 NG2R62 6 NG2R62 7 HGR61 8 HGR62 9 HGR62 10 HGR62
@<TRIPOS>MOLECULE
pyrimidine
 10 10 0 0 0
****
USER_CHARGES
INVALID_CHARGES
Pose:  44 Cluster:  44 Fr_nu: 1706826 TotEn:    -8.67
@<TRIPOS>ATOM
      1 C1        -54.7294   -9.9550  -49.1075 C.ar   1 LIG      -0.13100
      2 C2        -55.1576  -10.9939  -49.9087 C.ar   1 LIG       0.28900
      3 C3        -55.6932   -9.3885  -48.2987 C.ar   1 LIG       0.28900
      4 C4        -57.2720  -10.8179  -49.0930 C.ar   1 LIG       0.50700
      5 N1        -56.4262  -11.4527  -49.9267 N.ar   1 LIG      -0.71900
      6 N2        -56.9788   -9.7963  -48.2659 N.ar   1 LIG      -0.71900
      7 H1        -53.7051   -9.6072  -49.1135 H      1 LIG       0.11500
      8 H2        -54.4715  -11.5011  -50.5783 H      1 LIG       0.11400
      9 H3        -55.4510   -8.5656  -47.6349 H      1 LIG       0.11400
     10 H4        -58.2979  -11.1652  -49.0877 H      1 LIG       0.14100
@<TRIPOS>BOND
      1       1       2 ar
      2       1       3 ar
      3       2       5 ar
      4       3       6 ar
      5       4       5 ar
      6       4       6 ar
      7       1       7 1
      8       2       8 1
      9       3       9 1
     10       4      10 1
@<TRIPOS>ALT_TYPE
CGenFF_4.0_ALT_TYPE_SET
CGenFF_4.0 1 CG2R61 2 CG2R61 3 CG2R61 4 CG2R64 5 NG2R62 6 NG2R62 7 HGR61 8 HGR62 9 HGR62 10 HGR62
@<TRIPOS>MOLECULE
pyrimidine
 10 10 0 0 0
****
USER_CHARGES
INVALID_CHARGES
Pose:  45 Cluster:  45 Fr_nu:   9690 TotEn:    -8.62
@<TRIPOS>ATOM
      1 C1        -59.1198    5.9585  -36.5289 C.ar   1 LIG      -0.13100
      2 C2        -58.8949    5.4264  -37.7822 C.ar   1 LIG       0.28900
      3 C3        -59.1099    5.0550  -35.4860 C.ar   1 LIG       0.28900
      4 C4        -58.6906    3.3360  -36.9130 C.ar   1 LIG       0.50700
      5 N1        -58.6759    4.1149  -38.0113 N.ar   1 LIG      -0.71900
      6 N2        -58.8978    3.7318  -35.6425 N.ar   1 LIG      -0.71900
      7 H1        -59.2929    7.0151  -36.3741 H      1 LIG       0.11500
      8 H2        -58.8845    6.0591  -38.6630 H      1 LIG       0.11400
      9 H3        -59.2779    5.3798  -34.4649 H      1 LIG       0.11400
     10 H4        -58.5185    2.2779  -37.0679 H      1 LIG       0.14100
@<TRIPOS>BOND
      1       1       2 ar
      2       1       3 ar
      3       2       5 ar
      4       3       6 ar
      5       4       5 ar
      6       4       6 ar
      7       1       7 1
      8       2       8 1
      9       3       9 1
     10       4      10 1
@<TRIPOS>ALT_TYPE
CGenFF_4.0_ALT_TYPE_SET
CGenFF_4.0 1 CG2R61 2 CG2R61 3 CG2R61 4 CG2R64 5 NG2R62 6 NG2R62 7 HGR61 8 HGR62 9 HGR62 10 HGR62
@<TRIPOS>MOLECULE
pyrimidine
 10 10 0 0 0
****
USER_CHARGES
INVALID_CHARGES
Pose:  46 Cluster:  46 Fr_nu: 193592 TotEn:    -8.41
@<TRIPOS>ATOM
      1 C1        -57.0918  -22.2246  -36.6131 C.ar   1 LIG      -0.13100
      2 C2        -58.0142  -23.1688  -36.2104 C.ar   1 LIG       0.28900
      3 C3        -55.9980  -22.0680  -35.7866 C.ar   1 LIG       0.28900
      4 C4        -56.7783  -23.6634  -34.3679 C.ar   1 LIG       0.50700
      5 N1        -57.8885  -23.9089  -35.0894 N.ar   1 LIG      -0.71900
      6 N2        -55.8086  -22.7731  -34.6520 N.ar   1 LIG      -0.71900
      7 H1        -57.2181  -21.6448  -37.5176 H      1 LIG       0.11500
      8 H2        -58.9065  -23.3618  -36.7959 H      1 LIG       0.11400
      9 H3        -55.2204  -21.3490  -36.0205 H      1 LIG       0.11400
     10 H4        -56.6522  -24.2430  -33.4616 H      1 LIG       0.14100
@<TRIPOS>BOND
      1       1       2 ar
      2       1       3 ar
      3       2       5 ar
      4       3       6 ar
      5       4       5 ar
      6       4       6 ar
      7       1       7 1
      8       2       8 1
      9       3       9 1
     10       4      10 1
@<TRIPOS>ALT_TYPE
CGenFF_4.0_ALT_TYPE_SET
CGenFF_4.0 1 CG2R61 2 CG2R61 3 CG2R61 4 CG2R64 5 NG2R62 6 NG2R62 7 HGR61 8 HGR62 9 HGR62 10 HGR62
@<TRIPOS>MOLECULE
pyrimidine
 10 10 0 0 0
****
USER_CHARGES
INVALID_CHARGES
Pose:  47 Cluster:  47 Fr_nu: 1003256 TotEn:    -8.33
@<TRIPOS>ATOM
      1 C1        -76.7414  -22.6130  -42.6609 C.ar   1 LIG      -0.13100
      2 C2        -76.5926  -21.3292  -42.1769 C.ar   1 LIG       0.28900
      3 C3        -78.0401  -23.0706  -42.7504 C.ar   1 LIG       0.28900
      4 C4        -78.8422  -21.1038  -41.9406 C.ar   1 LIG       0.50700
      5 N1        -77.6250  -20.5437  -41.8061 N.ar   1 LIG      -0.71900
      6 N2        -79.1183  -22.3402  -42.3975 N.ar   1 LIG      -0.71900
      7 H1        -75.8951  -23.2211  -42.9509 H      1 LIG       0.11500
      8 H2        -75.6095  -20.8837  -42.0707 H      1 LIG       0.11400
      9 H3        -78.2562  -24.0676  -43.1188 H      1 LIG       0.11400
     10 H4        -79.6896  -20.4956  -41.6492 H      1 LIG       0.14100
@<TRIPOS>BOND
      1       1       2 ar
      2       1       3 ar
      3       2       5 ar
      4       3       6 ar
      5       4       5 ar
      6       4       6 ar
      7       1       7 1
      8       2       8 1
      9       3       9 1
     10       4      10 1
@<TRIPOS>ALT_TYPE
CGenFF_4.0_ALT_TYPE_SET
CGenFF_4.0 1 CG2R61 2 CG2R61 3 CG2R61 4 CG2R64 5 NG2R62 6 NG2R62 7 HGR61 8 HGR62 9 HGR62 10 HGR62
@<TRIPOS>MOLECULE
pyrimidine
 10 10 0 0 0
****
USER_CHARGES
INVALID_CHARGES
Pose:  48 Cluster:  48 Fr_nu: 2282343 TotEn:    -8.33
@<TRIPOS>ATOM
      1 C1        -55.0841  -22.2619  -36.5150 C.ar   1 LIG      -0.13100
      2 C2        -54.4694  -22.8651  -35.4367 C.ar   1 LIG       0.28900
      3 C3        -56.4134  -21.9362  -36.3390 C.ar   1 LIG       0.28900
      4 C4        -56.3895  -22.7684  -34.2239 C.ar   1 LIG       0.50700
      5 N1        -55.0944  -23.1341  -34.2716 N.ar   1 LIG      -0.71900
      6 N2        -57.1000  -22.1759  -35.2026 N.ar   1 LIG      -0.71900
      7 H1        -54.5583  -22.0580  -37.4381 H      1 LIG       0.11500
      8 H2        -53.4259  -23.1576  -35.4815 H      1 LIG       0.11400
      9 H3        -56.9805  -21.4595  -37.1312 H      1 LIG       0.11400
     10 H4        -56.9165  -22.9734  -33.3001 H      1 LIG       0.14100
@<TRIPOS>BOND
      1       1       2 ar
      2       1       3 ar
      3       2       5 ar
      4       3       6 ar
      5       4       5 ar
      6       4       6 ar
      7       1       7 1
      8       2       8 1
      9       3       9 1
     10       4      10 1
@<TRIPOS>ALT_TYPE
CGenFF_4.0_ALT_TYPE_SET
CGenFF_4.0 1 CG2R61 2 CG2R61 3 CG2R61 4 CG2R64 5 NG2R62 6 NG2R62 7 HGR61 8 HGR62 9 HGR62 10 HGR62
@<TRIPOS>MOLECULE
pyrimidine
 10 10 0 0 0
****
USER_CHARGES
INVALID_CHARGES
Pose:  49 Cluster:  49 Fr_nu: 2087210 TotEn:    -7.97
@<TRIPOS>ATOM
      1 C1        -55.1174   -9.8353  -48.0930 C.ar   1 LIG      -0.13100
      2 C2        -54.4518  -10.9446  -48.5734 C.ar   1 LIG       0.28900
      3 C3        -56.4088   -9.6696  -48.5499 C.ar   1 LIG       0.28900
      4 C4        -56.2609  -11.5590  -49.8050 C.ar   1 LIG       0.50700
      5 N1        -54.9953  -11.8306  -49.4336 N.ar   1 LIG      -0.71900
      6 N2        -57.0142  -10.5150  -49.4096 N.ar   1 LIG      -0.71900
      7 H1        -54.6567   -9.1408  -47.4033 H      1 LIG       0.11500
      8 H2        -53.4324  -11.1578  -48.2706 H      1 LIG       0.11400
      9 H3        -57.0105   -8.8264  -48.2282 H      1 LIG       0.11400
     10 H4        -56.7220  -12.2536  -50.4964 H      1 LIG       0.14100
@<TRIPOS>BOND
      1       1       2 ar
      2       1       3 ar
      3       2       5 ar
      4       3       6 ar
      5       4       5 ar
      6       4       6 ar
      7       1       7 1
      8       2       8 1
      9       3       9 1
     10       4      10 1
@<TRIPOS>ALT_TYPE
CGenFF_4.0_ALT_TYPE_SET
CGenFF_4.0 1 CG2R61 2 CG2R61 3 CG2R61 4 CG2R64 5 NG2R62 6 NG2R62 7 HGR61 8 HGR62 9 HGR62 10 HGR62
@<TRIPOS>MOLECULE
pyrimidine
 10 10 0 0 0
****
USER_CHARGES
INVALID_CHARGES
Pose:  50 Cluster:  50 Fr_nu:  74681 TotEn:    -7.95
@<TRIPOS>ATOM
      1 C1        -55.9487   -9.4324  -48.7490 C.ar   1 LIG      -0.13100
      2 C2        -55.8467   -9.0287  -50.0647 C.ar   1 LIG       0.28900
      3 C3        -56.9052  -10.3931  -48.4918 C.ar   1 LIG       0.28900
      4 C4        -57.5094  -10.4503  -50.6823 C.ar   1 LIG       0.50700
      5 N1        -56.6138   -9.5184  -51.0606 N.ar   1 LIG      -0.71900
      6 N2        -57.7060  -10.9260  -49.4378 N.ar   1 LIG      -0.71900
      7 H1        -55.3201   -9.0222  -47.9701 H      1 LIG       0.11500
      8 H2        -55.1234   -8.2775  -50.3631 H      1 LIG       0.11400
      9 H3        -57.0592  -10.7720  -47.4872 H      1 LIG       0.11400
     10 H4        -58.1397  -10.8603  -51.4619 H      1 LIG       0.14100
@<TRIPOS>BOND
      1       1       2 ar
      2       1       3 ar
      3       2       5 ar
      4       3       6 ar
      5       4       5 ar
      6       4       6 ar
      7       1       7 1
      8       2       8 1
      9       3       9 1
     10       4      10 1
@<TRIPOS>ALT_TYPE
CGenFF_4.0_ALT_TYPE_SET
CGenFF_4.0 1 CG2R61 2 CG2R61 3 CG2R61 4 CG2R64 5 NG2R62 6 NG2R62 7 HGR61 8 HGR62 9 HGR62 10 HGR62
@<TRIPOS>MOLECULE
pyrimidine
 10 10 0 0 0
****
USER_CHARGES
INVALID_CHARGES
Pose:  51 Cluster:  51 Fr_nu: 1602072 TotEn:    -7.79
@<TRIPOS>ATOM
      1 C1        -87.6613   -0.1318  -36.1903 C.ar   1 LIG      -0.13100
      2 C2        -89.0350   -0.0008  -36.2028 C.ar   1 LIG       0.28900
      3 C3        -87.1710   -1.3270  -36.6752 C.ar   1 LIG       0.28900
      4 C4        -89.2749   -2.0759  -37.0992 C.ar   1 LIG       0.50700
      5 N1        -89.8749   -0.9564  -36.6519 N.ar   1 LIG      -0.71900
      6 N2        -87.9519   -2.3246  -37.1391 N.ar   1 LIG      -0.71900
      7 H1        -87.0111    0.6514  -35.8240 H      1 LIG       0.11500
      8 H2        -89.5123    0.9034  -35.8410 H      1 LIG       0.11400
      9 H3        -86.1044   -1.5217  -36.7043 H      1 LIG       0.11400
     10 H4        -89.9257   -2.8606  -37.4650 H      1 LIG       0.14100
@<TRIPOS>BOND
      1       1       2 ar
      2       1       3 ar
      3       2       5 ar
      4       3       6 ar
      5       4       5 ar
      6       4       6 ar
      7       1       7 1
      8       2       8 1
      9       3       9 1
     10       4      10 1
@<TRIPOS>ALT_TYPE
CGenFF_4.0_ALT_TYPE_SET
CGenFF_4.0 1 CG2R61 2 CG2R61 3 CG2R61 4 CG2R64 5 NG2R62 6 NG2R62 7 HGR61 8 HGR62 9 HGR62 10 HGR62
@<TRIPOS>MOLECULE
pyrimidine
 10 10 0 0 0
****
USER_CHARGES
INVALID_CHARGES
Pose:  52 Cluster:  52 Fr_nu: 205368 TotEn:    -7.72
@<TRIPOS>ATOM
      1 C1        -76.2849   -1.7579  -36.3257 C.ar   1 LIG      -0.13100
      2 C2        -75.7812   -2.1125  -35.0907 C.ar   1 LIG       0.28900
      3 C3        -77.5222   -1.1472  -36.3128 C.ar   1 LIG       0.28900
      4 C4        -77.6250   -1.2898  -34.0465 C.ar   1 LIG       0.50700
      5 N1        -76.4269   -1.8926  -33.9267 N.ar   1 LIG      -0.71900
      6 N2        -78.2231   -0.8969  -35.1875 N.ar   1 LIG      -0.71900
      7 H1        -75.7451   -1.9466  -37.2439 H      1 LIG       0.11500
      8 H2        -74.8155   -2.5979  -35.0008 H      1 LIG       0.11400
      9 H3        -77.9990   -0.8334  -37.2351 H      1 LIG       0.11400
     10 H4        -78.1662   -1.1017  -33.1273 H      1 LIG       0.14100
@<TRIPOS>BOND
      1       1       2 ar
      2       1       3 ar
      3       2       5 ar
      4       3       6 ar
      5       4       5 ar
      6       4       6 ar
      7       1       7 1
      8       2       8 1
      9       3       9 1
     10       4      10 1
@<TRIPOS>ALT_TYPE
CGenFF_4.0_ALT_TYPE_SET
CGenFF_4.0 1 CG2R61 2 CG2R61 3 CG2R61 4 CG2R64 5 NG2R62 6 NG2R62 7 HGR61 8 HGR62 9 HGR62 10 HGR62
@<TRIPOS>MOLECULE
pyrimidine
 10 10 0 0 0
****
USER_CHARGES
INVALID_CHARGES
Pose:  53 Cluster:  53 Fr_nu: 657085 TotEn:    -6.85
@<TRIPOS>ATOM
      1 C1        -60.2532   -3.1571  -20.4488 C.ar   1 LIG      -0.13100
      2 C2        -59.4900   -3.9244  -19.5924 C.ar   1 LIG       0.28900
      3 C3        -60.6750   -3.7887  -21.6008 C.ar   1 LIG       0.28900
      4 C4        -59.6301   -5.7124  -20.9889 C.ar   1 LIG       0.50700
      5 N1        -59.1583   -5.2100  -19.8320 N.ar   1 LIG      -0.71900
      6 N2        -60.3807   -5.0700  -21.9041 N.ar   1 LIG      -0.71900
      7 H1        -60.5041   -2.1276  -20.2313 H      1 LIG       0.11500
      8 H2        -59.1128   -3.5138  -18.6621 H      1 LIG       0.11400
      9 H3        -61.2791   -3.2659  -22.3344 H      1 LIG       0.11400
     10 H4        -59.3780   -6.7429  -21.2074 H      1 LIG       0.14100
@<TRIPOS>BOND
      1       1       2 ar
      2       1       3 ar
      3       2       5 ar
      4       3       6 ar
      5       4       5 ar
      6       4       6 ar
      7       1       7 1
      8       2       8 1
      9       3       9 1
     10       4      10 1
@<TRIPOS>ALT_TYPE
CGenFF_4.0_ALT_TYPE_SET
CGenFF_4.0 1 CG2R61 2 CG2R61 3 CG2R61 4 CG2R64 5 NG2R62 6 NG2R62 7 HGR61 8 HGR62 9 HGR62 10 HGR62
@<TRIPOS>MOLECULE
pyrimidine
 10 10 0 0 0
****
USER_CHARGES
INVALID_CHARGES
Pose:  54 Cluster:  54 Fr_nu: 3186990 TotEn:    -6.49
@<TRIPOS>ATOM
      1 C1        -81.1064  -23.6681  -50.7447 C.ar   1 LIG      -0.13100
      2 C2        -81.4277  -22.3288  -50.8312 C.ar   1 LIG       0.28900
      3 C3        -79.9449  -23.9604  -50.0594 C.ar   1 LIG       0.28900
      4 C4        -79.5717  -21.7558  -49.6506 C.ar   1 LIG       0.50700
      5 N1        -80.6802  -21.3425  -50.2938 N.ar   1 LIG      -0.71900
      6 N2        -79.1505  -23.0258  -49.4977 N.ar   1 LIG      -0.71900
      7 H1        -81.7246  -24.4386  -51.1856 H      1 LIG       0.11500
      8 H2        -82.3220  -22.0023  -51.3508 H      1 LIG       0.11400
      9 H3        -79.6106  -24.9853  -49.9400 H      1 LIG       0.11400
     10 H4        -78.9519  -20.9844  -49.2100 H      1 LIG       0.14100
@<TRIPOS>BOND
      1       1       2 ar
      2       1       3 ar
      3       2       5 ar
      4       3       6 ar
      5       4       5 ar
      6       4       6 ar
      7       1       7 1
      8       2       8 1
      9       3       9 1
     10       4      10 1
@<TRIPOS>ALT_TYPE
CGenFF_4.0_ALT_TYPE_SET
CGenFF_4.0 1 CG2R61 2 CG2R61 3 CG2R61 4 CG2R64 5 NG2R62 6 NG2R62 7 HGR61 8 HGR62 9 HGR62 10 HGR62
@<TRIPOS>MOLECULE
pyrimidine
 10 10 0 0 0
****
USER_CHARGES
INVALID_CHARGES
Pose:  55 Cluster:  55 Fr_nu:   8949 TotEn:    -6.09
@<TRIPOS>ATOM
      1 C1        -79.4528  -15.0470  -50.0408 C.ar   1 LIG      -0.13100
      2 C2        -79.4528  -15.0229  -48.6610 C.ar   1 LIG       0.28900
      3 C3        -78.7216  -16.0637  -50.6202 C.ar   1 LIG       0.28900
      4 C4        -78.1172  -16.8605  -48.5789 C.ar   1 LIG       0.50700
      5 N1        -78.7935  -15.9174  -47.8958 N.ar   1 LIG      -0.71900
      6 N2        -78.0390  -16.9910  -49.9170 N.ar   1 LIG      -0.71900
      7 H1        -79.9907  -14.3163  -50.6298 H      1 LIG       0.11500
      8 H2        -79.9993  -14.2605  -48.1165 H      1 LIG       0.11400
      9 H3        -78.6620  -16.1634  -51.6986 H      1 LIG       0.11400
     10 H4        -77.5776  -17.5915  -47.9894 H      1 LIG       0.14100
@<TRIPOS>BOND
      1       1       2 ar
      2       1       3 ar
      3       2       5 ar
      4       3       6 ar
      5       4       5 ar
      6       4       6 ar
      7       1       7 1
      8       2       8 1
      9       3       9 1
     10       4      10 1
@<TRIPOS>ALT_TYPE
CGenFF_4.0_ALT_TYPE_SET
CGenFF_4.0 1 CG2R61 2 CG2R61 3 CG2R61 4 CG2R64 5 NG2R62 6 NG2R62 7 HGR61 8 HGR62 9 HGR62 10 HGR62
@<TRIPOS>MOLECULE
pyrimidine
 10 10 0 0 0
****
USER_CHARGES
INVALID_CHARGES
Pose:  56 Cluster:  56 Fr_nu: 317132 TotEn:    -6.02
@<TRIPOS>ATOM
      1 C1        -62.9286   -1.8402  -23.1575 C.ar   1 LIG      -0.13100
      2 C2        -62.5586   -3.0544  -22.6159 C.ar   1 LIG       0.28900
      3 C3        -62.2523   -1.4652  -24.3003 C.ar   1 LIG       0.28900
      4 C4        -61.0173   -3.3731  -24.2560 C.ar   1 LIG       0.50700
      5 N1        -61.6034   -3.8494  -23.1411 N.ar   1 LIG      -0.71900
      6 N2        -61.2873   -2.2099  -24.8787 N.ar   1 LIG      -0.71900
      7 H1        -63.6985   -1.2225  -22.7149 H      1 LIG       0.11500
      8 H2        -63.0343   -3.4325  -21.7176 H      1 LIG       0.11400
      9 H3        -62.4738   -0.5269  -24.7971 H      1 LIG       0.11400
     10 H4        -60.2456   -3.9909  -24.6988 H      1 LIG       0.14100
@<TRIPOS>BOND
      1       1       2 ar
      2       1       3 ar
      3       2       5 ar
      4       3       6 ar
      5       4       5 ar
      6       4       6 ar
      7       1       7 1
      8       2       8 1
      9       3       9 1
     10       4      10 1
@<TRIPOS>ALT_TYPE
CGenFF_4.0_ALT_TYPE_SET
CGenFF_4.0 1 CG2R61 2 CG2R61 3 CG2R61 4 CG2R64 5 NG2R62 6 NG2R62 7 HGR61 8 HGR62 9 HGR62 10 HGR62
@<TRIPOS>MOLECULE
pyrimidine
 10 10 0 0 0
****
USER_CHARGES
INVALID_CHARGES
Pose:  57 Cluster:  57 Fr_nu: 109540 TotEn:    -5.65
@<TRIPOS>ATOM
      1 C1        -78.9902  -14.5097  -45.1247 C.ar   1 LIG      -0.13100
      2 C2        -77.8097  -14.1589  -45.7475 C.ar   1 LIG       0.28900
      3 C3        -79.9694  -15.0260  -45.9485 C.ar   1 LIG       0.28900
      4 C4        -78.6226  -14.8125  -47.7672 C.ar   1 LIG       0.50700
      5 N1        -77.5910  -14.2973  -47.0716 N.ar   1 LIG      -0.71900
      6 N2        -79.8191  -15.1917  -47.2790 N.ar   1 LIG      -0.71900
      7 H1        -79.1384  -14.3876  -44.0601 H      1 LIG       0.11500
      8 H2        -76.9825  -13.7443  -45.1817 H      1 LIG       0.11400
      9 H3        -80.9313  -15.3294  -45.5495 H      1 LIG       0.11400
     10 H4        -78.4749  -14.9338  -48.8333 H      1 LIG       0.14100
@<TRIPOS>BOND
      1       1       2 ar
      2       1       3 ar
      3       2       5 ar
      4       3       6 ar
      5       4       5 ar
      6       4       6 ar
      7       1       7 1
      8       2       8 1
      9       3       9 1
     10       4      10 1
@<TRIPOS>ALT_TYPE
CGenFF_4.0_ALT_TYPE_SET
CGenFF_4.0 1 CG2R61 2 CG2R61 3 CG2R61 4 CG2R64 5 NG2R62 6 NG2R62 7 HGR61 8 HGR62 9 HGR62 10 HGR62
@<TRIPOS>MOLECULE
pyrimidine
 10 10 0 0 0
****
USER_CHARGES
INVALID_CHARGES
Pose:  58 Cluster:  58 Fr_nu: 796588 TotEn:    -5.38
@<TRIPOS>ATOM
      1 C1        -78.3392  -17.1044  -50.2936 C.ar   1 LIG      -0.13100
      2 C2        -78.7242  -15.9309  -50.9093 C.ar   1 LIG       0.28900
      3 C3        -78.7576  -17.2586  -48.9877 C.ar   1 LIG       0.28900
      4 C4        -79.8070  -15.2427  -49.0329 C.ar   1 LIG       0.50700
      5 N1        -79.4609  -14.9749  -50.3065 N.ar   1 LIG      -0.71900
      6 N2        -79.4953  -16.3445  -48.3240 N.ar   1 LIG      -0.71900
      7 H1        -77.7478  -17.8545  -50.8014 H      1 LIG       0.11500
      8 H2        -78.4421  -15.7210  -51.9354 H      1 LIG       0.11400
      9 H3        -78.5030  -18.1481  -48.4217 H      1 LIG       0.11400
     10 H4        -80.3982  -14.4914  -48.5239 H      1 LIG       0.14100
@<TRIPOS>BOND
      1       1       2 ar
      2       1       3 ar
      3       2       5 ar
      4       3       6 ar
      5       4       5 ar
      6       4       6 ar
      7       1       7 1
      8       2       8 1
      9       3       9 1
     10       4      10 1
@<TRIPOS>ALT_TYPE
CGenFF_4.0_ALT_TYPE_SET
CGenFF_4.0 1 CG2R61 2 CG2R61 3 CG2R61 4 CG2R64 5 NG2R62 6 NG2R62 7 HGR61 8 HGR62 9 HGR62 10 HGR62
@<TRIPOS>MOLECULE
pyrimidine
 10 10 0 0 0
****
USER_CHARGES
INVALID_CHARGES
Pose:  59 Cluster:  59 Fr_nu: 121115 TotEn:    -5.20
@<TRIPOS>ATOM
      1 C1        -77.9349  -15.8479  -48.2312 C.ar   1 LIG      -0.13100
      2 C2        -78.9664  -15.4206  -49.0424 C.ar   1 LIG       0.28900
      3 C3        -77.3059  -17.0103  -48.6276 C.ar   1 LIG       0.28900
      4 C4        -78.6697  -17.1908  -50.4371 C.ar   1 LIG       0.50700
      5 N1        -79.3616  -16.0701  -50.1570 N.ar   1 LIG      -0.71900
      6 N2        -77.6487  -17.7102  -49.7289 N.ar   1 LIG      -0.71900
      7 H1        -77.6389  -15.3069  -47.3424 H      1 LIG       0.11500
      8 H2        -79.5200  -14.5171  -48.8112 H      1 LIG       0.11400
      9 H3        -76.4844  -17.4240  -48.0528 H      1 LIG       0.11400
     10 H4        -78.9666  -17.7333  -51.3264 H      1 LIG       0.14100
@<TRIPOS>BOND
      1       1       2 ar
      2       1       3 ar
      3       2       5 ar
      4       3       6 ar
      5       4       5 ar
      6       4       6 ar
      7       1       7 1
      8       2       8 1
      9       3       9 1
     10       4      10 1
@<TRIPOS>ALT_TYPE
CGenFF_4.0_ALT_TYPE_SET
CGenFF_4.0 1 CG2R61 2 CG2R61 3 CG2R61 4 CG2R64 5 NG2R62 6 NG2R62 7 HGR61 8 HGR62 9 HGR62 10 HGR62
@<TRIPOS>MOLECULE
pyrimidine
 10 10 0 0 0
****
USER_CHARGES
INVALID_CHARGES
Pose:  60 Cluster:  60 Fr_nu: 3166892 TotEn:    -4.47
@<TRIPOS>ATOM
      1 C1        -43.7534   -0.9764  -49.4541 C.ar   1 LIG      -0.13100
      2 C2        -43.1461   -0.8933  -48.2176 C.ar   1 LIG       0.28900
      3 C3        -44.9267   -0.2635  -49.5921 C.ar   1 LIG       0.28900
      4 C4        -44.7874    0.4781  -47.4479 C.ar   1 LIG       0.50700
      5 N1        -43.6374   -0.1726  -47.1883 N.ar   1 LIG      -0.71900
      6 N2        -45.4744    0.4770  -48.6062 N.ar   1 LIG      -0.71900
      7 H1        -43.3370   -1.5625  -50.2623 H      1 LIG       0.11500
      8 H2        -42.2200   -1.4200  -48.0147 H      1 LIG       0.11400
      9 H3        -45.4759   -0.2686  -50.5274 H      1 LIG       0.11400
     10 H4        -45.2052    1.0641  -46.6384 H      1 LIG       0.14100
@<TRIPOS>BOND
      1       1       2 ar
      2       1       3 ar
      3       2       5 ar
      4       3       6 ar
      5       4       5 ar
      6       4       6 ar
      7       1       7 1
      8       2       8 1
      9       3       9 1
     10       4      10 1
@<TRIPOS>ALT_TYPE
CGenFF_4.0_ALT_TYPE_SET
CGenFF_4.0 1 CG2R61 2 CG2R61 3 CG2R61 4 CG2R64 5 NG2R62 6 NG2R62 7 HGR61 8 HGR62 9 HGR62 10 HGR62
@<TRIPOS>MOLECULE
pyrimidine
 10 10 0 0 0
****
USER_CHARGES
INVALID_CHARGES
Pose:  61 Cluster:  61 Fr_nu: 3173947 TotEn:    -2.57
@<TRIPOS>ATOM
      1 C1        -52.7724    9.2714  -31.7708 C.ar   1 LIG      -0.13100
      2 C2        -53.6770   10.2936  -31.5673 C.ar   1 LIG       0.28900
      3 C3        -51.8650    9.0655  -30.7519 C.ar   1 LIG       0.28900
      4 C4        -52.7671   10.7622  -29.5377 C.ar   1 LIG       0.50700
      5 N1        -53.7029   11.0617  -30.4585 N.ar   1 LIG      -0.71900
      6 N2        -51.8334    9.7949  -29.6174 N.ar   1 LIG      -0.71900
      7 H1        -52.7745    8.6708  -32.6706 H      1 LIG       0.11500
      8 H2        -54.4283   10.5300  -32.3130 H      1 LIG       0.11400
      9 H3        -51.1150    8.2851  -30.8221 H      1 LIG       0.11400
     10 H4        -52.7641   11.3641  -28.6372 H      1 LIG       0.14100
@<TRIPOS>BOND
      1       1       2 ar
      2       1       3 ar
      3       2       5 ar
      4       3       6 ar
      5       4       5 ar
      6       4       6 ar
      7       1       7 1
      8       2       8 1
      9       3       9 1
     10       4      10 1
@<TRIPOS>ALT_TYPE
CGenFF_4.0_ALT_TYPE_SET
CGenFF_4.0 1 CG2R61 2 CG2R61 3 CG2R61 4 CG2R64 5 NG2R62 6 NG2R62 7 HGR61 8 HGR62 9 HGR62 10 HGR62
@<TRIPOS>MOLECULE
pyrimidine
 10 10 0 0 0
****
USER_CHARGES
INVALID_CHARGES
Pose:  62 Cluster:  62 Fr_nu: 3175849 TotEn:    -2.45
@<TRIPOS>ATOM
      1 C1        -52.0395    9.0657  -30.8226 C.ar   1 LIG      -0.13100
      2 C2        -51.2861    9.5695  -29.7819 C.ar   1 LIG       0.28900
      3 C3        -51.8056    7.7444  -31.1440 C.ar   1 LIG       0.28900
      4 C4        -50.2364    7.5719  -29.5085 C.ar   1 LIG       0.50700
      5 N1        -50.3723    8.8479  -29.1003 N.ar   1 LIG      -0.71900
      6 N2        -50.9081    6.9651  -30.5057 N.ar   1 LIG      -0.71900
      7 H1        -52.7658    9.6676  -31.3521 H      1 LIG       0.11500
      8 H2        -51.4001   10.5983  -29.4579 H      1 LIG       0.11400
      9 H3        -52.3495    7.2612  -31.9485 H      1 LIG       0.11400
     10 H4        -49.5084    6.9694  -28.9792 H      1 LIG       0.14100
@<TRIPOS>BOND
      1       1       2 ar
      2       1       3 ar
      3       2       5 ar
      4       3       6 ar
      5       4       5 ar
      6       4       6 ar
      7       1       7 1
      8       2       8 1
      9       3       9 1
     10       4      10 1
@<TRIPOS>ALT_TYPE
CGenFF_4.0_ALT_TYPE_SET
CGenFF_4.0 1 CG2R61 2 CG2R61 3 CG2R61 4 CG2R64 5 NG2R62 6 NG2R62 7 HGR61 8 HGR62 9 HGR62 10 HGR62
@<TRIPOS>MOLECULE
pyrimidine
 10 10 0 0 0
****
USER_CHARGES
INVALID_CHARGES
Pose:  63 Cluster:  63 Fr_nu:    705 TotEn:    -2.07
@<TRIPOS>ATOM
      1 C1        -78.2508  -15.2659  -48.7009 C.ar   1 LIG      -0.13100
      2 C2        -79.2479  -14.6841  -49.4570 C.ar   1 LIG       0.28900
      3 C3        -77.5600  -16.2923  -49.3119 C.ar   1 LIG       0.28900
      4 C4        -78.8099  -16.0780  -51.1984 C.ar   1 LIG       0.50700
      5 N1        -79.5554  -15.0666  -50.7138 N.ar   1 LIG      -0.71900
      6 N2        -77.8142  -16.7258  -50.5640 N.ar   1 LIG      -0.71900
      7 H1        -78.0256  -14.9389  -47.6946 H      1 LIG       0.11500
      8 H2        -79.8450  -13.8699  -49.0609 H      1 LIG       0.11400
      9 H3        -76.7593  -16.8106  -48.7957 H      1 LIG       0.11400
     10 H4        -79.0360  -16.4064  -52.2055 H      1 LIG       0.14100
@<TRIPOS>BOND
      1       1       2 ar
      2       1       3 ar
      3       2       5 ar
      4       3       6 ar
      5       4       5 ar
      6       4       6 ar
      7       1       7 1
      8       2       8 1
      9       3       9 1
     10       4      10 1
@<TRIPOS>ALT_TYPE
CGenFF_4.0_ALT_TYPE_SET
CGenFF_4.0 1 CG2R61 2 CG2R61 3 CG2R61 4 CG2R64 5 NG2R62 6 NG2R62 7 HGR61 8 HGR62 9 HGR62 10 HGR62
@<TRIPOS>MOLECULE
pyrimidine
 10 10 0 0 0
****
USER_CHARGES
INVALID_CHARGES
Pose:  64 Cluster:  64 Fr_nu: 2988853 TotEn:    -1.33
@<TRIPOS>ATOM
      1 C1        -54.0127   11.4280  -29.4324 C.ar   1 LIG      -0.13100
      2 C2        -52.7056   11.0548  -29.1943 C.ar   1 LIG       0.28900
      3 C3        -54.7973   10.4850  -30.0643 C.ar   1 LIG       0.28900
      4 C4        -53.0585    9.0234  -30.1515 C.ar   1 LIG       0.50700
      5 N1        -52.1934    9.8560  -29.5417 N.ar   1 LIG      -0.71900
      6 N2        -54.3512    9.2682  -30.4394 N.ar   1 LIG      -0.71900
      7 H1        -54.3972   12.3968  -29.1428 H      1 LIG       0.11500
      8 H2        -52.0136   11.7300  -28.7028 H      1 LIG       0.11400
      9 H3        -55.8376   10.6882  -30.2939 H      1 LIG       0.11400
     10 H4        -52.6735    8.0538  -30.4425 H      1 LIG       0.14100
@<TRIPOS>BOND
      1       1       2 ar
      2       1       3 ar
      3       2       5 ar
      4       3       6 ar
      5       4       5 ar
      6       4       6 ar
      7       1       7 1
      8       2       8 1
      9       3       9 1
     10       4      10 1
@<TRIPOS>ALT_TYPE
CGenFF_4.0_ALT_TYPE_SET
CGenFF_4.0 1 CG2R61 2 CG2R61 3 CG2R61 4 CG2R64 5 NG2R62 6 NG2R62 7 HGR61 8 HGR62 9 HGR62 10 HGR62
@<TRIPOS>MOLECULE
naphtalene
 18 19 0 0 0
****
USER_CHARGES
INVALID_CHARGES
Pose:   1 Cluster:   1 Fr_nu:  86510 TotEn:   -15.67
@<TRIPOS>ATOM
      1 C1        -59.8690   -4.7596  -21.3527 C.ar   1 LIG      -0.11500
      2 C2        -60.6842   -3.9286  -20.5900 C.ar   1 LIG      -0.11500
      3 C3        -61.7035   -2.8238  -25.4221 C.ar   1 LIG      -0.11500
      4 C4        -62.5186   -1.9928  -24.6593 C.ar   1 LIG      -0.11500
      5 C5        -59.9152   -4.6962  -22.7457 C.ar   1 LIG      -0.11700
      6 C6        -61.5486   -3.0310  -21.2171 C.ar   1 LIG      -0.11700
      7 C7        -60.8389   -3.7214  -24.7949 C.ar   1 LIG      -0.11700
      8 C8        -62.4726   -2.0562  -23.2663 C.ar   1 LIG      -0.11700
      9 C9        -60.7794   -3.7987  -23.3938 C.ar   1 LIG       0.00400
     10 C10       -61.6084   -2.9537  -22.6181 C.ar   1 LIG       0.00400
     11 H1        -59.1966   -5.4586  -20.8639 H      1 LIG       0.11500
     12 H2        -60.6473   -3.9786  -19.5056 H      1 LIG       0.11500
     13 H3        -61.7398   -2.7742  -26.5067 H      1 LIG       0.11500
     14 H4        -63.1918   -1.2951  -25.1486 H      1 LIG       0.11500
     15 H5        -59.2693   -5.3556  -23.3218 H      1 LIG       0.11500
     16 H6        -62.1765   -2.3906  -20.6011 H      1 LIG       0.11500
     17 H7        -60.2106   -4.3611  -25.4111 H      1 LIG       0.11500
     18 H8        -63.1190   -1.3974  -22.6900 H      1 LIG       0.11500
@<TRIPOS>BOND
      1       1       2 ar
      2       1       5 ar
      3       2       6 ar
      4       3       4 ar
      5       3       7 ar
      6       4       8 ar
      7       5       9 ar
      8       6      10 ar
      9       7       9 ar
     10       8      10 ar
     11       9      10 ar
     12       1      11 1
     13       2      12 1
     14       3      13 1
     15       4      14 1
     16       5      15 1
     17       6      16 1
     18       7      17 1
     19       8      18 1
@<TRIPOS>ALT_TYPE
CGenFF_4.0_ALT_TYPE_SET
CGenFF_4.0 1 CG2R61 2 CG2R61 3 CG2R61 4 CG2R61 5 CG2R61 6 CG2R61 7 CG2R61 8 CG2R61 9 CG2R61 10 CG2R61 11 HGR61 12 HGR61 13 HGR61 14 HGR61 15 HGR61 16 HGR61 17 HGR61 18 HGR61
@<TRIPOS>MOLECULE
naphtalene
 18 19 0 0 0
****
USER_CHARGES
INVALID_CHARGES
Pose:   2 Cluster:   2 Fr_nu: 310841 TotEn:   -14.85
@<TRIPOS>ATOM
      1 C1        -86.5169  -20.5721  -38.5217 C.ar   1 LIG      -0.11500
      2 C2        -85.2103  -20.0936  -38.4950 C.ar   1 LIG      -0.11500
      3 C3        -85.2806  -23.7532  -41.9895 C.ar   1 LIG      -0.11500
      4 C4        -83.9741  -23.2746  -41.9626 C.ar   1 LIG      -0.11500
      5 C5        -86.8658  -21.6020  -39.3960 C.ar   1 LIG      -0.11700
      6 C6        -84.2477  -20.6429  -39.3422 C.ar   1 LIG      -0.11700
      7 C7        -86.2433  -23.2038  -41.1421 C.ar   1 LIG      -0.11700
      8 C8        -83.6250  -22.2448  -41.0885 C.ar   1 LIG      -0.11700
      9 C9        -85.9097  -22.1667  -40.2559 C.ar   1 LIG       0.00400
     10 C10       -84.5811  -21.6800  -40.2286 C.ar   1 LIG       0.00400
     11 H1        -87.2661  -20.1437  -37.8624 H      1 LIG       0.11500
     12 H2        -84.9397  -19.2921  -37.8139 H      1 LIG       0.11500
     13 H3        -85.5519  -24.5550  -42.6704 H      1 LIG       0.11500
     14 H4        -83.2257  -23.7024  -42.6232 H      1 LIG       0.11500
     15 H5        -87.8933  -21.9600  -39.4001 H      1 LIG       0.11500
     16 H6        -83.2323  -20.2538  -39.3039 H      1 LIG       0.11500
     17 H7        -87.2583  -23.5937  -41.1800 H      1 LIG       0.11500
     18 H8        -82.5978  -21.8860  -41.0847 H      1 LIG       0.11500
@<TRIPOS>BOND
      1       1       2 ar
      2       1       5 ar
      3       2       6 ar
      4       3       4 ar
      5       3       7 ar
      6       4       8 ar
      7       5       9 ar
      8       6      10 ar
      9       7       9 ar
     10       8      10 ar
     11       9      10 ar
     12       1      11 1
     13       2      12 1
     14       3      13 1
     15       4      14 1
     16       5      15 1
     17       6      16 1
     18       7      17 1
     19       8      18 1
@<TRIPOS>ALT_TYPE
CGenFF_4.0_ALT_TYPE_SET
CGenFF_4.0 1 CG2R61 2 CG2R61 3 CG2R61 4 CG2R61 5 CG2R61 6 CG2R61 7 CG2R61 8 CG2R61 9 CG2R61 10 CG2R61 11 HGR61 12 HGR61 13 HGR61 14 HGR61 15 HGR61 16 HGR61 17 HGR61 18 HGR61
@<TRIPOS>MOLECULE
naphtalene
 18 19 0 0 0
****
USER_CHARGES
INVALID_CHARGES
Pose:   3 Cluster:   3 Fr_nu:  44087 TotEn:   -12.34
@<TRIPOS>ATOM
      1 C1        -62.1350   -4.4738  -19.5534 C.ar   1 LIG      -0.11500
      2 C2        -63.3709   -3.8865  -19.8070 C.ar   1 LIG      -0.11500
      3 C3        -60.9029   -3.8973  -24.2248 C.ar   1 LIG      -0.11500
      4 C4        -62.1389   -3.3100  -24.4783 C.ar   1 LIG      -0.11500
      5 C5        -61.2087   -4.6255  -20.5857 C.ar   1 LIG      -0.11700
      6 C6        -63.6855   -3.4486  -21.0936 C.ar   1 LIG      -0.11700
      7 C7        -60.5883   -4.3352  -22.9380 C.ar   1 LIG      -0.11700
      8 C8        -63.0652   -3.1584  -23.4461 C.ar   1 LIG      -0.11700
      9 C9        -61.5085   -4.1905  -21.8870 C.ar   1 LIG       0.00400
     10 C10       -62.7654   -3.5933  -22.1448 C.ar   1 LIG       0.00400
     11 H1        -61.8908   -4.8151  -18.5516 H      1 LIG       0.11500
     12 H2        -64.0911   -3.7687  -19.0026 H      1 LIG       0.11500
     13 H3        -60.1820   -4.0153  -25.0289 H      1 LIG       0.11500
     14 H4        -62.3830   -2.9703  -25.4805 H      1 LIG       0.11500
     15 H5        -60.2489   -5.0878  -20.3646 H      1 LIG       0.11500
     16 H6        -64.6574   -2.9919  -21.2689 H      1 LIG       0.11500
     17 H7        -59.6161   -4.7911  -22.7628 H      1 LIG       0.11500
     18 H8        -64.0254   -2.6968  -23.6671 H      1 LIG       0.11500
@<TRIPOS>BOND
      1       1       2 ar
      2       1       5 ar
      3       2       6 ar
      4       3       4 ar
      5       3       7 ar
      6       4       8 ar
      7       5       9 ar
      8       6      10 ar
      9       7       9 ar
     10       8      10 ar
     11       9      10 ar
     12       1      11 1
     13       2      12 1
     14       3      13 1
     15       4      14 1
     16       5      15 1
     17       6      16 1
     18       7      17 1
     19       8      18 1
@<TRIPOS>ALT_TYPE
CGenFF_4.0_ALT_TYPE_SET
CGenFF_4.0 1 CG2R61 2 CG2R61 3 CG2R61 4 CG2R61 5 CG2R61 6 CG2R61 7 CG2R61 8 CG2R61 9 CG2R61 10 CG2R61 11 HGR61 12 HGR61 13 HGR61 14 HGR61 15 HGR61 16 HGR61 17 HGR61 18 HGR61
@<TRIPOS>MOLECULE
naphtalene
 18 19 0 0 0
****
USER_CHARGES
INVALID_CHARGES
Pose:   4 Cluster:   4 Fr_nu: 186956 TotEn:   -12.30
@<TRIPOS>ATOM
      1 C1        -89.4189  -21.8906  -38.0746 C.ar   1 LIG      -0.11500
      2 C2        -89.0478  -22.6214  -39.1993 C.ar   1 LIG      -0.11500
      3 C3        -84.9781  -19.9108  -37.8960 C.ar   1 LIG      -0.11500
      4 C4        -84.6071  -20.6416  -39.0208 C.ar   1 LIG      -0.11500
      5 C5        -88.5029  -21.0324  -37.4657 C.ar   1 LIG      -0.11700
      6 C6        -87.7594  -22.4968  -39.7196 C.ar   1 LIG      -0.11700
      7 C7        -86.2667  -20.0353  -37.3758 C.ar   1 LIG      -0.11700
      8 C8        -85.5230  -21.4999  -39.6297 C.ar   1 LIG      -0.11700
      9 C9        -87.2016  -20.8946  -37.9758 C.ar   1 LIG       0.00400
     10 C10       -86.8243  -21.6378  -39.1196 C.ar   1 LIG       0.00400
     11 H1        -90.4219  -21.9885  -37.6697 H      1 LIG       0.11500
     12 H2        -89.7618  -23.2891  -39.6728 H      1 LIG       0.11500
     13 H3        -84.2645  -19.2426  -37.4221 H      1 LIG       0.11500
     14 H4        -83.6035  -20.5445  -39.4244 H      1 LIG       0.11500
     15 H5        -88.8147  -20.4712  -36.5872 H      1 LIG       0.11500
     16 H6        -87.4912  -23.0773  -40.5999 H      1 LIG       0.11500
     17 H7        -86.5349  -19.4542  -36.4960 H      1 LIG       0.11500
     18 H8        -85.2112  -22.0618  -40.5078 H      1 LIG       0.11500
@<TRIPOS>BOND
      1       1       2 ar
      2       1       5 ar
      3       2       6 ar
      4       3       4 ar
      5       3       7 ar
      6       4       8 ar
      7       5       9 ar
      8       6      10 ar
      9       7       9 ar
     10       8      10 ar
     11       9      10 ar
     12       1      11 1
     13       2      12 1
     14       3      13 1
     15       4      14 1
     16       5      15 1
     17       6      16 1
     18       7      17 1
     19       8      18 1
@<TRIPOS>ALT_TYPE
CGenFF_4.0_ALT_TYPE_SET
CGenFF_4.0 1 CG2R61 2 CG2R61 3 CG2R61 4 CG2R61 5 CG2R61 6 CG2R61 7 CG2R61 8 CG2R61 9 CG2R61 10 CG2R61 11 HGR61 12 HGR61 13 HGR61 14 HGR61 15 HGR61 16 HGR61 17 HGR61 18 HGR61
@<TRIPOS>MOLECULE
naphtalene
 18 19 0 0 0
****
USER_CHARGES
INVALID_CHARGES
Pose:   5 Cluster:   5 Fr_nu:  11157 TotEn:   -11.96
@<TRIPOS>ATOM
      1 C1        -80.7570  -20.0196  -62.8018 C.ar   1 LIG      -0.11500
      2 C2        -80.0908  -20.1355  -61.5855 C.ar   1 LIG      -0.11500
      3 C3        -84.9558  -19.3471  -60.4373 C.ar   1 LIG      -0.11500
      4 C4        -84.2894  -19.4630  -59.2211 C.ar   1 LIG      -0.11500
      5 C5        -82.1337  -19.7945  -62.8254 C.ar   1 LIG      -0.11700
      6 C6        -80.7983  -20.0268  -60.3881 C.ar   1 LIG      -0.11700
      7 C7        -84.2481  -19.4558  -61.6348 C.ar   1 LIG      -0.11700
      8 C8        -82.9127  -19.6882  -59.1974 C.ar   1 LIG      -0.11700
      9 C9        -82.8621  -19.6824  -61.6298 C.ar   1 LIG       0.00400
     10 C10       -82.1844  -19.8003  -60.3930 C.ar   1 LIG       0.00400
     11 H1        -80.2057  -20.1049  -63.7337 H      1 LIG       0.11500
     12 H2        -79.0189  -20.3105  -61.5682 H      1 LIG       0.11500
     13 H3        -86.0278  -19.1719  -60.4553 H      1 LIG       0.11500
     14 H4        -84.8415  -19.3791  -58.2896 H      1 LIG       0.11500
     15 H5        -82.6339  -19.7076  -63.7878 H      1 LIG       0.11500
     16 H6        -80.2570  -20.1201  -59.4490 H      1 LIG       0.11500
     17 H7        -84.7895  -19.3616  -62.5737 H      1 LIG       0.11500
     18 H8        -82.4124  -19.7759  -58.2351 H      1 LIG       0.11500
@<TRIPOS>BOND
      1       1       2 ar
      2       1       5 ar
      3       2       6 ar
      4       3       4 ar
      5       3       7 ar
      6       4       8 ar
      7       5       9 ar
      8       6      10 ar
      9       7       9 ar
     10       8      10 ar
     11       9      10 ar
     12       1      11 1
     13       2      12 1
     14       3      13 1
     15       4      14 1
     16       5      15 1
     17       6      16 1
     18       7      17 1
     19       8      18 1
@<TRIPOS>ALT_TYPE
CGenFF_4.0_ALT_TYPE_SET
CGenFF_4.0 1 CG2R61 2 CG2R61 3 CG2R61 4 CG2R61 5 CG2R61 6 CG2R61 7 CG2R61 8 CG2R61 9 CG2R61 10 CG2R61 11 HGR61 12 HGR61 13 HGR61 14 HGR61 15 HGR61 16 HGR61 17 HGR61 18 HGR61
@<TRIPOS>MOLECULE
naphtalene
 18 19 0 0 0
****
USER_CHARGES
INVALID_CHARGES
Pose:   6 Cluster:   6 Fr_nu: 116382 TotEn:   -11.90
@<TRIPOS>ATOM
      1 C1        -64.6812    0.6503  -24.2409 C.ar   1 LIG      -0.11500
      2 C2        -64.4964    0.5902  -22.8628 C.ar   1 LIG      -0.11500
      3 C3        -61.8580   -3.2741  -24.7901 C.ar   1 LIG      -0.11500
      4 C4        -61.6733   -3.3340  -23.4120 C.ar   1 LIG      -0.11500
      5 C5        -64.0732   -0.2938  -25.0689 C.ar   1 LIG      -0.11700
      6 C6        -63.7031   -0.4139  -22.3074 C.ar   1 LIG      -0.11700
      7 C7        -62.6515   -2.2699  -25.3455 C.ar   1 LIG      -0.11700
      8 C8        -62.2812   -2.3900  -22.5839 C.ar   1 LIG      -0.11700
      9 C9        -63.2711   -1.3114  -24.5271 C.ar   1 LIG       0.00400
     10 C10       -63.0833   -1.3723  -23.1257 C.ar   1 LIG       0.00400
     11 H1        -65.2986    1.4325  -24.6727 H      1 LIG       0.11500
     12 H2        -64.9705    1.3255  -22.2190 H      1 LIG       0.11500
     13 H3        -61.3843   -4.0093  -25.4345 H      1 LIG       0.11500
     14 H4        -61.0547   -4.1156  -22.9808 H      1 LIG       0.11500
     15 H5        -64.2312   -0.2272  -26.1434 H      1 LIG       0.11500
     16 H6        -63.5728   -0.4419  -21.2275 H      1 LIG       0.11500
     17 H7        -62.7823   -2.2425  -26.4252 H      1 LIG       0.11500
     18 H8        -62.1228   -2.4559  -21.5094 H      1 LIG       0.11500
@<TRIPOS>BOND
      1       1       2 ar
      2       1       5 ar
      3       2       6 ar
      4       3       4 ar
      5       3       7 ar
      6       4       8 ar
      7       5       9 ar
      8       6      10 ar
      9       7       9 ar
     10       8      10 ar
     11       9      10 ar
     12       1      11 1
     13       2      12 1
     14       3      13 1
     15       4      14 1
     16       5      15 1
     17       6      16 1
     18       7      17 1
     19       8      18 1
@<TRIPOS>ALT_TYPE
CGenFF_4.0_ALT_TYPE_SET
CGenFF_4.0 1 CG2R61 2 CG2R61 3 CG2R61 4 CG2R61 5 CG2R61 6 CG2R61 7 CG2R61 8 CG2R61 9 CG2R61 10 CG2R61 11 HGR61 12 HGR61 13 HGR61 14 HGR61 15 HGR61 16 HGR61 17 HGR61 18 HGR61
@<TRIPOS>MOLECULE
naphtalene
 18 19 0 0 0
****
USER_CHARGES
INVALID_CHARGES
Pose:   7 Cluster:   7 Fr_nu: 191478 TotEn:   -11.87
@<TRIPOS>ATOM
      1 C1        -71.1070    5.1064  -53.7637 C.ar   1 LIG      -0.11500
      2 C2        -69.7384    5.0373  -53.5210 C.ar   1 LIG      -0.11500
      3 C3        -71.8087    6.8978  -49.2947 C.ar   1 LIG      -0.11500
      4 C4        -70.4400    6.8287  -49.0522 C.ar   1 LIG      -0.11500
      5 C5        -71.9681    5.5858  -52.7761 C.ar   1 LIG      -0.11700
      6 C6        -69.2255    5.4473  -52.2901 C.ar   1 LIG      -0.11700
      7 C7        -72.3215    6.4879  -50.5258 C.ar   1 LIG      -0.11700
      8 C8        -69.5788    6.3493  -50.0396 C.ar   1 LIG      -0.11700
      9 C9        -71.4694    6.0027  -51.5312 C.ar   1 LIG       0.00400
     10 C10       -70.0776    5.9323  -51.2845 C.ar   1 LIG       0.00400
     11 H1        -71.5057    4.7866  -54.7219 H      1 LIG       0.11500
     12 H2        -69.0688    4.6642  -54.2905 H      1 LIG       0.11500
     13 H3        -72.4789    7.2710  -48.5255 H      1 LIG       0.11500
     14 H4        -70.0420    7.1473  -48.0932 H      1 LIG       0.11500
     15 H5        -73.0345    5.6305  -52.9877 H      1 LIG       0.11500
     16 H6        -68.1523    5.3850  -52.1224 H      1 LIG       0.11500
     17 H7        -73.3946    6.5510  -50.6935 H      1 LIG       0.11500
     18 H8        -68.5124    6.3037  -49.8280 H      1 LIG       0.11500
@<TRIPOS>BOND
      1       1       2 ar
      2       1       5 ar
      3       2       6 ar
      4       3       4 ar
      5       3       7 ar
      6       4       8 ar
      7       5       9 ar
      8       6      10 ar
      9       7       9 ar
     10       8      10 ar
     11       9      10 ar
     12       1      11 1
     13       2      12 1
     14       3      13 1
     15       4      14 1
     16       5      15 1
     17       6      16 1
     18       7      17 1
     19       8      18 1
@<TRIPOS>ALT_TYPE
CGenFF_4.0_ALT_TYPE_SET
CGenFF_4.0 1 CG2R61 2 CG2R61 3 CG2R61 4 CG2R61 5 CG2R61 6 CG2R61 7 CG2R61 8 CG2R61 9 CG2R61 10 CG2R61 11 HGR61 12 HGR61 13 HGR61 14 HGR61 15 HGR61 16 HGR61 17 HGR61 18 HGR61
@<TRIPOS>MOLECULE
naphtalene
 18 19 0 0 0
****
USER_CHARGES
INVALID_CHARGES
Pose:   8 Cluster:   8 Fr_nu: 198222 TotEn:   -11.33
@<TRIPOS>ATOM
      1 C1        -55.9876   -8.7216  -48.8887 C.ar   1 LIG      -0.11500
      2 C2        -55.3494   -9.6637  -48.0875 C.ar   1 LIG      -0.11500
      3 C3        -57.4830  -12.2674  -51.8660 C.ar   1 LIG      -0.11500
      4 C4        -56.8447  -13.2093  -51.0647 C.ar   1 LIG      -0.11500
      5 C5        -56.6791   -9.1289  -50.0300 C.ar   1 LIG      -0.11700
      6 C6        -55.4002  -11.0165  -48.4242 C.ar   1 LIG      -0.11700
      7 C7        -57.4322  -10.9144  -51.5292 C.ar   1 LIG      -0.11700
      8 C8        -56.1531  -12.8021  -49.9235 C.ar   1 LIG      -0.11700
      9 C9        -56.7406  -10.4866  -50.3842 C.ar   1 LIG       0.00400
     10 C10       -56.0916  -11.4445  -49.5693 C.ar   1 LIG       0.00400
     11 H1        -55.9472   -7.6685  -48.6264 H      1 LIG       0.11500
     12 H2        -54.8115   -9.3456  -47.1991 H      1 LIG       0.11500
     13 H3        -58.0213  -12.5849  -52.7546 H      1 LIG       0.11500
     14 H4        -56.8843  -14.2622  -51.3283 H      1 LIG       0.11500
     15 H5        -57.1702   -8.3751  -50.6419 H      1 LIG       0.11500
     16 H6        -54.8945  -11.7356  -47.7830 H      1 LIG       0.11500
     17 H7        -57.9386  -10.1956  -52.1700 H      1 LIG       0.11500
     18 H8        -55.6613  -13.5558  -49.3118 H      1 LIG       0.11500
@<TRIPOS>BOND
      1       1       2 ar
      2       1       5 ar
      3       2       6 ar
      4       3       4 ar
      5       3       7 ar
      6       4       8 ar
      7       5       9 ar
      8       6      10 ar
      9       7       9 ar
     10       8      10 ar
     11       9      10 ar
     12       1      11 1
     13       2      12 1
     14       3      13 1
     15       4      14 1
     16       5      15 1
     17       6      16 1
     18       7      17 1
     19       8      18 1
@<TRIPOS>ALT_TYPE
CGenFF_4.0_ALT_TYPE_SET
CGenFF_4.0 1 CG2R61 2 CG2R61 3 CG2R61 4 CG2R61 5 CG2R61 6 CG2R61 7 CG2R61 8 CG2R61 9 CG2R61 10 CG2R61 11 HGR61 12 HGR61 13 HGR61 14 HGR61 15 HGR61 16 HGR61 17 HGR61 18 HGR61
@<TRIPOS>MOLECULE
naphtalene
 18 19 0 0 0
****
USER_CHARGES
INVALID_CHARGES
Pose:   9 Cluster:   9 Fr_nu:  10296 TotEn:   -11.21
@<TRIPOS>ATOM
      1 C1        -58.8967  -11.5373  -52.7462 C.ar   1 LIG      -0.11500
      2 C2        -58.7050  -10.2691  -53.2863 C.ar   1 LIG      -0.11500
      3 C3        -56.2963  -10.2647  -48.8359 C.ar   1 LIG      -0.11500
      4 C4        -56.1046   -8.9965  -49.3761 C.ar   1 LIG      -0.11500
      5 C5        -58.3474  -11.8580  -51.5045 C.ar   1 LIG      -0.11700
      6 C6        -57.9634   -9.3167  -52.5870 C.ar   1 LIG      -0.11700
      7 C7        -57.0380  -11.2172  -49.5353 C.ar   1 LIG      -0.11700
      8 C8        -56.6538   -8.6758  -50.6179 C.ar   1 LIG      -0.11700
      9 C9        -57.5980  -10.9117  -50.7865 C.ar   1 LIG       0.00400
     10 C10       -57.4031   -9.6221  -51.3358 C.ar   1 LIG       0.00400
     11 H1        -59.4736  -12.2785  -53.2914 H      1 LIG       0.11500
     12 H2        -59.1333  -10.0204  -54.2530 H      1 LIG       0.11500
     13 H3        -55.8683  -10.5141  -47.8690 H      1 LIG       0.11500
     14 H4        -55.5264   -8.2562  -48.8311 H      1 LIG       0.11500
     15 H5        -58.5097  -12.8557  -51.1017 H      1 LIG       0.11500
     16 H6        -57.8267   -8.3315  -53.0280 H      1 LIG       0.11500
     17 H7        -57.1752  -12.2020  -49.0938 H      1 LIG       0.11500
     18 H8        -56.4910   -7.6784  -51.0211 H      1 LIG       0.11500
@<TRIPOS>BOND
      1       1       2 ar
      2       1       5 ar
      3       2       6 ar
      4       3       4 ar
      5       3       7 ar
      6       4       8 ar
      7       5       9 ar
      8       6      10 ar
      9       7       9 ar
     10       8      10 ar
     11       9      10 ar
     12       1      11 1
     13       2      12 1
     14       3      13 1
     15       4      14 1
     16       5      15 1
     17       6      16 1
     18       7      17 1
     19       8      18 1
@<TRIPOS>ALT_TYPE
CGenFF_4.0_ALT_TYPE_SET
CGenFF_4.0 1 CG2R61 2 CG2R61 3 CG2R61 4 CG2R61 5 CG2R61 6 CG2R61 7 CG2R61 8 CG2R61 9 CG2R61 10 CG2R61 11 HGR61 12 HGR61 13 HGR61 14 HGR61 15 HGR61 16 HGR61 17 HGR61 18 HGR61
@<TRIPOS>MOLECULE
naphtalene
 18 19 0 0 0
****
USER_CHARGES
INVALID_CHARGES
Pose:  10 Cluster:  10 Fr_nu:  10819 TotEn:   -11.07
@<TRIPOS>ATOM
      1 C1        -59.4443    3.9707  -38.1060 C.ar   1 LIG      -0.11500
      2 C2        -59.4118    3.0329  -37.0783 C.ar   1 LIG      -0.11500
      3 C3        -54.8012    5.1149  -37.2087 C.ar   1 LIG      -0.11500
      4 C4        -54.7688    4.1771  -36.1809 C.ar   1 LIG      -0.11500
      5 C5        -58.3081    4.7255  -38.3991 C.ar   1 LIG      -0.11700
      6 C6        -58.2431    2.8461  -36.3397 C.ar   1 LIG      -0.11700
      7 C7        -55.9700    5.3017  -37.9473 C.ar   1 LIG      -0.11700
      8 C8        -55.9049    3.4224  -35.8877 C.ar   1 LIG      -0.11700
      9 C9        -57.1230    4.5507  -37.6660 C.ar   1 LIG       0.00400
     10 C10       -57.0900    3.5971  -36.6209 C.ar   1 LIG       0.00400
     11 H1        -60.3546    4.1161  -38.6803 H      1 LIG       0.11500
     12 H2        -60.2968    2.4457  -36.8510 H      1 LIG       0.11500
     13 H3        -53.9163    5.7025  -37.4366 H      1 LIG       0.11500
     14 H4        -53.8587    4.0332  -35.6061 H      1 LIG       0.11500
     15 H5        -58.3566    5.4532  -39.2066 H      1 LIG       0.11500
     16 H6        -58.2401    2.1072  -35.5411 H      1 LIG       0.11500
     17 H7        -55.9725    6.0401  -38.7464 H      1 LIG       0.11500
     18 H8        -55.8570    2.6951  -35.0797 H      1 LIG       0.11500
@<TRIPOS>BOND
      1       1       2 ar
      2       1       5 ar
      3       2       6 ar
      4       3       4 ar
      5       3       7 ar
      6       4       8 ar
      7       5       9 ar
      8       6      10 ar
      9       7       9 ar
     10       8      10 ar
     11       9      10 ar
     12       1      11 1
     13       2      12 1
     14       3      13 1
     15       4      14 1
     16       5      15 1
     17       6      16 1
     18       7      17 1
     19       8      18 1
@<TRIPOS>ALT_TYPE
CGenFF_4.0_ALT_TYPE_SET
CGenFF_4.0 1 CG2R61 2 CG2R61 3 CG2R61 4 CG2R61 5 CG2R61 6 CG2R61 7 CG2R61 8 CG2R61 9 CG2R61 10 CG2R61 11 HGR61 12 HGR61 13 HGR61 14 HGR61 15 HGR61 16 HGR61 17 HGR61 18 HGR61
@<TRIPOS>MOLECULE
naphtalene
 18 19 0 0 0
****
USER_CHARGES
INVALID_CHARGES
Pose:  11 Cluster:  11 Fr_nu:  32841 TotEn:   -10.93
@<TRIPOS>ATOM
      1 C1        -79.4142  -21.5331  -42.2813 C.ar   1 LIG      -0.11500
      2 C2        -78.3754  -20.9702  -41.5459 C.ar   1 LIG      -0.11500
      3 C3        -80.4884  -17.1557  -44.1136 C.ar   1 LIG      -0.11500
      4 C4        -79.4496  -16.5930  -43.3781 C.ar   1 LIG      -0.11500
      5 C5        -80.2023  -20.7290  -43.1053 C.ar   1 LIG      -0.11700
      6 C6        -78.1205  -19.6013  -41.6315 C.ar   1 LIG      -0.11700
      7 C7        -80.7432  -18.5248  -44.0280 C.ar   1 LIG      -0.11700
      8 C8        -78.6615  -17.3969  -42.5541 C.ar   1 LIG      -0.11700
      9 C9        -79.9601  -19.3491  -43.2036 C.ar   1 LIG       0.00400
     10 C10       -78.9037  -18.7768  -42.4557 C.ar   1 LIG       0.00400
     11 H1        -79.6125  -22.5988  -42.2138 H      1 LIG       0.11500
     12 H2        -77.7623  -21.5971  -40.9049 H      1 LIG       0.11500
     13 H3        -81.1019  -16.5293  -44.7550 H      1 LIG       0.11500
     14 H4        -79.2527  -15.5270  -43.4449 H      1 LIG       0.11500
     15 H5        -81.0092  -21.1905  -43.6708 H      1 LIG       0.11500
     16 H6        -77.3030  -19.1829  -41.0481 H      1 LIG       0.11500
     17 H7        -81.5603  -18.9432  -44.6121 H      1 LIG       0.11500
     18 H8        -77.8549  -16.9356  -41.9879 H      1 LIG       0.11500
@<TRIPOS>BOND
      1       1       2 ar
      2       1       5 ar
      3       2       6 ar
      4       3       4 ar
      5       3       7 ar
      6       4       8 ar
      7       5       9 ar
      8       6      10 ar
      9       7       9 ar
     10       8      10 ar
     11       9      10 ar
     12       1      11 1
     13       2      12 1
     14       3      13 1
     15       4      14 1
     16       5      15 1
     17       6      16 1
     18       7      17 1
     19       8      18 1
@<TRIPOS>ALT_TYPE
CGenFF_4.0_ALT_TYPE_SET
CGenFF_4.0 1 CG2R61 2 CG2R61 3 CG2R61 4 CG2R61 5 CG2R61 6 CG2R61 7 CG2R61 8 CG2R61 9 CG2R61 10 CG2R61 11 HGR61 12 HGR61 13 HGR61 14 HGR61 15 HGR61 16 HGR61 17 HGR61 18 HGR61
@<TRIPOS>MOLECULE
naphtalene
 18 19 0 0 0
****
USER_CHARGES
INVALID_CHARGES
Pose:  12 Cluster:  12 Fr_nu:   6262 TotEn:   -10.73
@<TRIPOS>ATOM
      1 C1        -77.8054    2.6382  -35.2329 C.ar   1 LIG      -0.11500
      2 C2        -76.8628    2.6592  -36.2566 C.ar   1 LIG      -0.11500
      3 C3        -77.7576   -2.2267  -35.2891 C.ar   1 LIG      -0.11500
      4 C4        -76.8150   -2.2056  -36.3128 C.ar   1 LIG      -0.11500
      5 C5        -78.2666    1.4200  -34.7330 C.ar   1 LIG      -0.11700
      6 C6        -76.3778    1.4624  -36.7844 C.ar   1 LIG      -0.11700
      7 C7        -78.2426   -1.0297  -34.7613 C.ar   1 LIG      -0.11700
      8 C8        -76.3538   -0.9875  -36.8128 C.ar   1 LIG      -0.11700
      9 C9        -77.7894    0.2055  -35.2524 C.ar   1 LIG       0.00400
     10 C10       -76.8310    0.2270  -36.2934 C.ar   1 LIG       0.00400
     11 H1        -78.1830    3.5703  -34.8228 H      1 LIG       0.11500
     12 H2        -76.5042    3.6081  -36.6449 H      1 LIG       0.11500
     13 H3        -78.1166   -3.1754  -34.9002 H      1 LIG       0.11500
     14 H4        -76.4389   -3.1379  -36.7235 H      1 LIG       0.11500
     15 H5        -79.0039    1.4276  -33.9329 H      1 LIG       0.11500
     16 H6        -75.6409    1.5025  -37.5839 H      1 LIG       0.11500
     17 H7        -78.9788   -1.0702  -33.9613 H      1 LIG       0.11500
     18 H8        -75.6170   -0.9948  -37.6135 H      1 LIG       0.11500
@<TRIPOS>BOND
      1       1       2 ar
      2       1       5 ar
      3       2       6 ar
      4       3       4 ar
      5       3       7 ar
      6       4       8 ar
      7       5       9 ar
      8       6      10 ar
      9       7       9 ar
     10       8      10 ar
     11       9      10 ar
     12       1      11 1
     13       2      12 1
     14       3      13 1
     15       4      14 1
     16       5      15 1
     17       6      16 1
     18       7      17 1
     19       8      18 1
@<TRIPOS>ALT_TYPE
CGenFF_4.0_ALT_TYPE_SET
CGenFF_4.0 1 CG2R61 2 CG2R61 3 CG2R61 4 CG2R61 5 CG2R61 6 CG2R61 7 CG2R61 8 CG2R61 9 CG2R61 10 CG2R61 11 HGR61 12 HGR61 13 HGR61 14 HGR61 15 HGR61 16 HGR61 17 HGR61 18 HGR61
@<TRIPOS>MOLECULE
naphtalene
 18 19 0 0 0
****
USER_CHARGES
INVALID_CHARGES
Pose:  13 Cluster:  13 Fr_nu:  76149 TotEn:   -10.69
@<TRIPOS>ATOM
      1 C1        -84.8016    2.3134  -43.5120 C.ar   1 LIG      -0.11500
      2 C2        -84.6653    2.8786  -44.7764 C.ar   1 LIG      -0.11500
      3 C3        -83.4319    6.5191  -41.4848 C.ar   1 LIG      -0.11500
      4 C4        -83.2957    7.0842  -42.7494 C.ar   1 LIG      -0.11500
      5 C5        -84.5300    3.0737  -42.3741 C.ar   1 LIG      -0.11700
      6 C6        -84.2571    4.2061  -44.9080 C.ar   1 LIG      -0.11700
      7 C7        -83.8403    5.1915  -41.3533 C.ar   1 LIG      -0.11700
      8 C8        -83.5672    6.3240  -43.8873 C.ar   1 LIG      -0.11700
      9 C9        -84.1179    4.4115  -42.4878 C.ar   1 LIG       0.00400
     10 C10       -83.9793    4.9862  -43.7736 C.ar   1 LIG       0.00400
     11 H1        -85.1189    1.2798  -43.4102 H      1 LIG       0.11500
     12 H2        -84.8773    2.2860  -45.6616 H      1 LIG       0.11500
     13 H3        -83.2202    7.1114  -40.5991 H      1 LIG       0.11500
     14 H4        -82.9769    8.1174  -42.8506 H      1 LIG       0.11500
     15 H5        -84.6428    2.6111  -41.3958 H      1 LIG       0.11500
     16 H6        -84.1578    4.6275  -45.9062 H      1 LIG       0.11500
     17 H7        -83.9403    4.7706  -40.3550 H      1 LIG       0.11500
     18 H8        -83.4537    6.7862  -44.8658 H      1 LIG       0.11500
@<TRIPOS>BOND
      1       1       2 ar
      2       1       5 ar
      3       2       6 ar
      4       3       4 ar
      5       3       7 ar
      6       4       8 ar
      7       5       9 ar
      8       6      10 ar
      9       7       9 ar
     10       8      10 ar
     11       9      10 ar
     12       1      11 1
     13       2      12 1
     14       3      13 1
     15       4      14 1
     16       5      15 1
     17       6      16 1
     18       7      17 1
     19       8      18 1
@<TRIPOS>ALT_TYPE
CGenFF_4.0_ALT_TYPE_SET
CGenFF_4.0 1 CG2R61 2 CG2R61 3 CG2R61 4 CG2R61 5 CG2R61 6 CG2R61 7 CG2R61 8 CG2R61 9 CG2R61 10 CG2R61 11 HGR61 12 HGR61 13 HGR61 14 HGR61 15 HGR61 16 HGR61 17 HGR61 18 HGR61
@<TRIPOS>MOLECULE
naphtalene
 18 19 0 0 0
****
USER_CHARGES
INVALID_CHARGES
Pose:  14 Cluster:  14 Fr_nu:  46156 TotEn:   -10.67
@<TRIPOS>ATOM
      1 C1        -64.1607  -22.6964  -35.3931 C.ar   1 LIG      -0.11500
      2 C2        -64.9941  -22.1661  -34.4128 C.ar   1 LIG      -0.11500
      3 C3        -63.8585  -26.8552  -32.8859 C.ar   1 LIG      -0.11500
      4 C4        -64.6920  -26.3248  -31.9057 C.ar   1 LIG      -0.11500
      5 C5        -63.6673  -23.9949  -35.2628 C.ar   1 LIG      -0.11700
      6 C6        -65.3376  -22.9321  -33.2986 C.ar   1 LIG      -0.11700
      7 C7        -63.5151  -26.0892  -34.0003 C.ar   1 LIG      -0.11700
      8 C8        -65.1853  -25.0263  -32.0359 C.ar   1 LIG      -0.11700
      9 C9        -64.0025  -24.7803  -34.1477 C.ar   1 LIG       0.00400
     10 C10       -64.8501  -24.2409  -33.1510 C.ar   1 LIG       0.00400
     11 H1        -63.8932  -22.0994  -36.2601 H      1 LIG       0.11500
     12 H2        -65.3779  -21.1552  -34.5154 H      1 LIG       0.11500
     13 H3        -63.4744  -27.8663  -32.7840 H      1 LIG       0.11500
     14 H4        -64.9579  -26.9217  -31.0383 H      1 LIG       0.11500
     15 H5        -63.0169  -24.3888  -36.0411 H      1 LIG       0.11500
     16 H6        -65.9909  -22.4975  -32.5449 H      1 LIG       0.11500
     17 H7        -62.8624  -26.5243  -34.7542 H      1 LIG       0.11500
     18 H8        -65.8351  -24.6319  -31.2573 H      1 LIG       0.11500
@<TRIPOS>BOND
      1       1       2 ar
      2       1       5 ar
      3       2       6 ar
      4       3       4 ar
      5       3       7 ar
      6       4       8 ar
      7       5       9 ar
      8       6      10 ar
      9       7       9 ar
     10       8      10 ar
     11       9      10 ar
     12       1      11 1
     13       2      12 1
     14       3      13 1
     15       4      14 1
     16       5      15 1
     17       6      16 1
     18       7      17 1
     19       8      18 1
@<TRIPOS>ALT_TYPE
CGenFF_4.0_ALT_TYPE_SET
CGenFF_4.0 1 CG2R61 2 CG2R61 3 CG2R61 4 CG2R61 5 CG2R61 6 CG2R61 7 CG2R61 8 CG2R61 9 CG2R61 10 CG2R61 11 HGR61 12 HGR61 13 HGR61 14 HGR61 15 HGR61 16 HGR61 17 HGR61 18 HGR61
@<TRIPOS>MOLECULE
naphtalene
 18 19 0 0 0
****
USER_CHARGES
INVALID_CHARGES
Pose:  15 Cluster:  15 Fr_nu:  10827 TotEn:   -10.66
@<TRIPOS>ATOM
      1 C1        -88.0614    5.5441  -45.3635 C.ar   1 LIG      -0.11500
      2 C2        -87.4536    4.9258  -46.4521 C.ar   1 LIG      -0.11500
      3 C3        -85.3339    2.8886  -42.3332 C.ar   1 LIG      -0.11500
      4 C4        -84.7263    2.2704  -43.4220 C.ar   1 LIG      -0.11500
      5 C5        -87.6894    5.1952  -44.0648 C.ar   1 LIG      -0.11700
      6 C6        -86.4716    3.9565  -46.2466 C.ar   1 LIG      -0.11700
      7 C7        -86.3160    3.8581  -42.5389 C.ar   1 LIG      -0.11700
      8 C8        -85.0982    2.6191  -44.7207 C.ar   1 LIG      -0.11700
      9 C9        -86.7028    4.2215  -43.8392 C.ar   1 LIG       0.00400
     10 C10       -86.0848    3.5929  -44.9463 C.ar   1 LIG       0.00400
     11 H1        -88.8262    6.2983  -45.5241 H      1 LIG       0.11500
     12 H2        -87.7437    5.1983  -47.4627 H      1 LIG       0.11500
     13 H3        -85.0441    2.6166  -41.3222 H      1 LIG       0.11500
     14 H4        -83.9625    1.5153  -43.2607 H      1 LIG       0.11500
     15 H5        -88.1782    5.6912  -43.2288 H      1 LIG       0.11500
     16 H6        -86.0095    3.4866  -47.1123 H      1 LIG       0.11500
     17 H7        -86.7773    4.3284  -41.6730 H      1 LIG       0.11500
     18 H8        -84.6101    2.1227  -45.5569 H      1 LIG       0.11500
@<TRIPOS>BOND
      1       1       2 ar
      2       1       5 ar
      3       2       6 ar
      4       3       4 ar
      5       3       7 ar
      6       4       8 ar
      7       5       9 ar
      8       6      10 ar
      9       7       9 ar
     10       8      10 ar
     11       9      10 ar
     12       1      11 1
     13       2      12 1
     14       3      13 1
     15       4      14 1
     16       5      15 1
     17       6      16 1
     18       7      17 1
     19       8      18 1
@<TRIPOS>ALT_TYPE
CGenFF_4.0_ALT_TYPE_SET
CGenFF_4.0 1 CG2R61 2 CG2R61 3 CG2R61 4 CG2R61 5 CG2R61 6 CG2R61 7 CG2R61 8 CG2R61 9 CG2R61 10 CG2R61 11 HGR61 12 HGR61 13 HGR61 14 HGR61 15 HGR61 16 HGR61 17 HGR61 18 HGR61
@<TRIPOS>MOLECULE
naphtalene
 18 19 0 0 0
****
USER_CHARGES
INVALID_CHARGES
Pose:  16 Cluster:  16 Fr_nu: 335054 TotEn:   -10.51
@<TRIPOS>ATOM
      1 C1        -73.8340    7.1565  -50.3873 C.ar   1 LIG      -0.11500
      2 C2        -73.0831    6.3992  -51.2815 C.ar   1 LIG      -0.11500
      3 C3        -69.8814    7.8169  -47.6280 C.ar   1 LIG      -0.11500
      4 C4        -69.1307    7.0596  -48.5223 C.ar   1 LIG      -0.11500
      5 C5        -73.2297    7.7006  -49.2536 C.ar   1 LIG      -0.11700
      6 C6        -71.7253    6.1830  -51.0455 C.ar   1 LIG      -0.11700
      7 C7        -71.2394    8.0332  -47.8641 C.ar   1 LIG      -0.11700
      8 C8        -69.7348    6.5154  -49.6560 C.ar   1 LIG      -0.11700
      9 C9        -71.8640    7.4931  -49.0001 C.ar   1 LIG       0.00400
     10 C10       -71.1006    6.7229  -49.9094 C.ar   1 LIG       0.00400
     11 H1        -74.8912    7.3240  -50.5713 H      1 LIG       0.11500
     12 H2        -73.5545    5.9763  -52.1639 H      1 LIG       0.11500
     13 H3        -69.4106    8.2403  -46.7453 H      1 LIG       0.11500
     14 H4        -68.0739    6.8912  -48.3371 H      1 LIG       0.11500
     15 H5        -73.8362    8.2889  -48.5680 H      1 LIG       0.11500
     16 H6        -71.1576    5.5883  -51.7582 H      1 LIG       0.11500
     17 H7        -71.8067    8.6286  -47.1518 H      1 LIG       0.11500
     18 H8        -69.1287    5.9264  -50.3413 H      1 LIG       0.11500
@<TRIPOS>BOND
      1       1       2 ar
      2       1       5 ar
      3       2       6 ar
      4       3       4 ar
      5       3       7 ar
      6       4       8 ar
      7       5       9 ar
      8       6      10 ar
      9       7       9 ar
     10       8      10 ar
     11       9      10 ar
     12       1      11 1
     13       2      12 1
     14       3      13 1
     15       4      14 1
     16       5      15 1
     17       6      16 1
     18       7      17 1
     19       8      18 1
@<TRIPOS>ALT_TYPE
CGenFF_4.0_ALT_TYPE_SET
CGenFF_4.0 1 CG2R61 2 CG2R61 3 CG2R61 4 CG2R61 5 CG2R61 6 CG2R61 7 CG2R61 8 CG2R61 9 CG2R61 10 CG2R61 11 HGR61 12 HGR61 13 HGR61 14 HGR61 15 HGR61 16 HGR61 17 HGR61 18 HGR61
@<TRIPOS>MOLECULE
naphtalene
 18 19 0 0 0
****
USER_CHARGES
INVALID_CHARGES
Pose:  17 Cluster:  17 Fr_nu: 141485 TotEn:   -10.07
@<TRIPOS>ATOM
      1 C1        -71.3642  -26.0595  -52.4527 C.ar   1 LIG      -0.11500
      2 C2        -70.9186  -24.8432  -52.9614 C.ar   1 LIG      -0.11500
      3 C3        -67.6785  -26.0809  -49.2766 C.ar   1 LIG      -0.11500
      4 C4        -67.2330  -24.8645  -49.7854 C.ar   1 LIG      -0.11500
      5 C5        -70.6729  -26.6753  -51.4089 C.ar   1 LIG      -0.11700
      6 C6        -69.7803  -24.2379  -52.4285 C.ar   1 LIG      -0.11700
      7 C7        -68.8170  -26.6861  -49.8095 C.ar   1 LIG      -0.11700
      8 C8        -67.9241  -24.2486  -50.8292 C.ar   1 LIG      -0.11700
      9 C9        -69.5250  -26.0804  -50.8603 C.ar   1 LIG       0.00400
     10 C10       -69.0720  -24.8435  -51.3778 C.ar   1 LIG       0.00400
     11 H1        -72.2502  -26.5305  -52.8684 H      1 LIG       0.11500
     12 H2        -71.4577  -24.3644  -53.7738 H      1 LIG       0.11500
     13 H3        -67.1399  -26.5601  -48.4639 H      1 LIG       0.11500
     14 H4        -66.3462  -24.3947  -49.3703 H      1 LIG       0.11500
     15 H5        -71.0391  -27.6262  -51.0272 H      1 LIG       0.11500
     16 H6        -69.4504  -23.2868  -52.8413 H      1 LIG       0.11500
     17 H7        -69.1472  -27.6367  -49.3961 H      1 LIG       0.11500
     18 H8        -67.5577  -23.2981  -51.2116 H      1 LIG       0.11500
@<TRIPOS>BOND
      1       1       2 ar
      2       1       5 ar
      3       2       6 ar
      4       3       4 ar
      5       3       7 ar
      6       4       8 ar
      7       5       9 ar
      8       6      10 ar
      9       7       9 ar
     10       8      10 ar
     11       9      10 ar
     12       1      11 1
     13       2      12 1
     14       3      13 1
     15       4      14 1
     16       5      15 1
     17       6      16 1
     18       7      17 1
     19       8      18 1
@<TRIPOS>ALT_TYPE
CGenFF_4.0_ALT_TYPE_SET
CGenFF_4.0 1 CG2R61 2 CG2R61 3 CG2R61 4 CG2R61 5 CG2R61 6 CG2R61 7 CG2R61 8 CG2R61 9 CG2R61 10 CG2R61 11 HGR61 12 HGR61 13 HGR61 14 HGR61 15 HGR61 16 HGR61 17 HGR61 18 HGR61
@<TRIPOS>MOLECULE
naphtalene
 18 19 0 0 0
****
USER_CHARGES
INVALID_CHARGES
Pose:  18 Cluster:  18 Fr_nu: 242349 TotEn:   -10.07
@<TRIPOS>ATOM
      1 C1        -60.1337   -5.7206  -21.1613 C.ar   1 LIG      -0.11500
      2 C2        -59.5131   -4.4906  -21.3586 C.ar   1 LIG      -0.11500
      3 C3        -64.1865   -3.4446  -19.7234 C.ar   1 LIG      -0.11500
      4 C4        -63.5657   -2.2148  -19.9207 C.ar   1 LIG      -0.11500
      5 C5        -61.4512   -5.7730  -20.7053 C.ar   1 LIG      -0.11700
      6 C6        -60.2074   -3.3084  -21.1009 C.ar   1 LIG      -0.11700
      7 C7        -63.4920   -4.6269  -19.9813 C.ar   1 LIG      -0.11700
      8 C8        -62.2482   -2.1622  -20.3766 C.ar   1 LIG      -0.11700
      9 C9        -62.1653   -4.5929  -20.4406 C.ar   1 LIG       0.00400
     10 C10       -61.5341   -3.3423  -20.6413 C.ar   1 LIG       0.00400
     11 H1        -59.5924   -6.6406  -21.3617 H      1 LIG       0.11500
     12 H2        -58.4874   -4.4510  -21.7139 H      1 LIG       0.11500
     13 H3        -65.2123   -3.4850  -19.3682 H      1 LIG       0.11500
     14 H4        -64.1070   -1.2951  -19.7189 H      1 LIG       0.11500
     15 H5        -61.9162   -6.7455  -20.5578 H      1 LIG       0.11500
     16 H6        -59.7027   -2.3582  -21.2626 H      1 LIG       0.11500
     17 H7        -63.9972   -5.5770  -19.8202 H      1 LIG       0.11500
     18 H8        -61.7827   -1.1897  -20.5236 H      1 LIG       0.11500
@<TRIPOS>BOND
      1       1       2 ar
      2       1       5 ar
      3       2       6 ar
      4       3       4 ar
      5       3       7 ar
      6       4       8 ar
      7       5       9 ar
      8       6      10 ar
      9       7       9 ar
     10       8      10 ar
     11       9      10 ar
     12       1      11 1
     13       2      12 1
     14       3      13 1
     15       4      14 1
     16       5      15 1
     17       6      16 1
     18       7      17 1
     19       8      18 1
@<TRIPOS>ALT_TYPE
CGenFF_4.0_ALT_TYPE_SET
CGenFF_4.0 1 CG2R61 2 CG2R61 3 CG2R61 4 CG2R61 5 CG2R61 6 CG2R61 7 CG2R61 8 CG2R61 9 CG2R61 10 CG2R61 11 HGR61 12 HGR61 13 HGR61 14 HGR61 15 HGR61 16 HGR61 17 HGR61 18 HGR61
@<TRIPOS>MOLECULE
naphtalene
 18 19 0 0 0
****
USER_CHARGES
INVALID_CHARGES
Pose:  19 Cluster:  19 Fr_nu:  49669 TotEn:    -9.98
@<TRIPOS>ATOM
      1 C1        -76.4061   -6.8667  -31.5570 C.ar   1 LIG      -0.11500
      2 C2        -77.5932   -6.3334  -32.0501 C.ar   1 LIG      -0.11500
      3 C3        -73.9456   -3.0982  -33.4055 C.ar   1 LIG      -0.11500
      4 C4        -75.1328   -2.5650  -33.8986 C.ar   1 LIG      -0.11500
      5 C5        -75.1995   -6.1989  -31.7683 C.ar   1 LIG      -0.11700
      6 C6        -77.5785   -5.1304  -32.7564 C.ar   1 LIG      -0.11700
      7 C7        -73.9604   -4.3013  -32.6991 C.ar   1 LIG      -0.11700
      8 C8        -76.3394   -3.2327  -33.6874 C.ar   1 LIG      -0.11700
      9 C9        -75.1659   -4.9869  -32.4771 C.ar   1 LIG       0.00400
     10 C10       -76.3731   -4.4447  -32.9786 C.ar   1 LIG       0.00400
     11 H1        -76.4182   -7.8035  -31.0077 H      1 LIG       0.11500
     12 H2        -78.5321   -6.8539  -31.8848 H      1 LIG       0.11500
     13 H3        -73.0062   -2.5780  -33.5704 H      1 LIG       0.11500
     14 H4        -75.1199   -1.6288  -34.4490 H      1 LIG       0.11500
     15 H5        -74.2837   -6.6345  -31.3742 H      1 LIG       0.11500
     16 H6        -78.5184   -4.7317  -33.1323 H      1 LIG       0.11500
     17 H7        -73.0205   -4.6993  -32.3226 H      1 LIG       0.11500
     18 H8        -77.2553   -2.7976  -34.0821 H      1 LIG       0.11500
@<TRIPOS>BOND
      1       1       2 ar
      2       1       5 ar
      3       2       6 ar
      4       3       4 ar
      5       3       7 ar
      6       4       8 ar
      7       5       9 ar
      8       6      10 ar
      9       7       9 ar
     10       8      10 ar
     11       9      10 ar
     12       1      11 1
     13       2      12 1
     14       3      13 1
     15       4      14 1
     16       5      15 1
     17       6      16 1
     18       7      17 1
     19       8      18 1
@<TRIPOS>ALT_TYPE
CGenFF_4.0_ALT_TYPE_SET
CGenFF_4.0 1 CG2R61 2 CG2R61 3 CG2R61 4 CG2R61 5 CG2R61 6 CG2R61 7 CG2R61 8 CG2R61 9 CG2R61 10 CG2R61 11 HGR61 12 HGR61 13 HGR61 14 HGR61 15 HGR61 16 HGR61 17 HGR61 18 HGR61
@<TRIPOS>MOLECULE
naphtalene
 18 19 0 0 0
****
USER_CHARGES
INVALID_CHARGES
Pose:  20 Cluster:  20 Fr_nu:  31610 TotEn:    -9.81
@<TRIPOS>ATOM
      1 C1        -55.3496    6.7428  -37.4605 C.ar   1 LIG      -0.11500
      2 C2        -54.4959    5.6544  -37.3079 C.ar   1 LIG      -0.11500
      3 C3        -59.0345    4.0993  -35.6980 C.ar   1 LIG      -0.11500
      4 C4        -58.1806    3.0109  -35.5454 C.ar   1 LIG      -0.11500
      5 C5        -56.6928    6.6329  -37.0996 C.ar   1 LIG      -0.11700
      6 C6        -54.9818    4.4520  -36.7938 C.ar   1 LIG      -0.11700
      7 C7        -58.5484    5.3018  -36.2120 C.ar   1 LIG      -0.11700
      8 C8        -56.8374    3.1207  -35.9063 C.ar   1 LIG      -0.11700
      9 C9        -57.1993    5.4302  -36.5805 C.ar   1 LIG       0.00400
     10 C10       -56.3310    4.3234  -36.4254 C.ar   1 LIG       0.00400
     11 H1        -54.9708    7.6784  -37.8613 H      1 LIG       0.11500
     12 H2        -53.4503    5.7410  -37.5889 H      1 LIG       0.11500
     13 H3        -60.0803    4.0133  -35.4169 H      1 LIG       0.11500
     14 H4        -58.5603    2.0751  -35.1458 H      1 LIG       0.11500
     15 H5        -57.3421    7.4965  -37.2280 H      1 LIG       0.11500
     16 H6        -54.2964    3.6143  -36.6826 H      1 LIG       0.11500
     17 H7        -59.2338    6.1395  -36.3224 H      1 LIG       0.11500
     18 H8        -56.1881    2.2569  -35.7787 H      1 LIG       0.11500
@<TRIPOS>BOND
      1       1       2 ar
      2       1       5 ar
      3       2       6 ar
      4       3       4 ar
      5       3       7 ar
      6       4       8 ar
      7       5       9 ar
      8       6      10 ar
      9       7       9 ar
     10       8      10 ar
     11       9      10 ar
     12       1      11 1
     13       2      12 1
     14       3      13 1
     15       4      14 1
     16       5      15 1
     17       6      16 1
     18       7      17 1
     19       8      18 1
@<TRIPOS>ALT_TYPE
CGenFF_4.0_ALT_TYPE_SET
CGenFF_4.0 1 CG2R61 2 CG2R61 3 CG2R61 4 CG2R61 5 CG2R61 6 CG2R61 7 CG2R61 8 CG2R61 9 CG2R61 10 CG2R61 11 HGR61 12 HGR61 13 HGR61 14 HGR61 15 HGR61 16 HGR61 17 HGR61 18 HGR61
@<TRIPOS>MOLECULE
naphtalene
 18 19 0 0 0
****
USER_CHARGES
INVALID_CHARGES
Pose:  21 Cluster:  21 Fr_nu:  10720 TotEn:    -9.79
@<TRIPOS>ATOM
      1 C1        -86.1509  -21.5813  -34.2236 C.ar   1 LIG      -0.11500
      2 C2        -84.7707  -21.5201  -34.3911 C.ar   1 LIG      -0.11500
      3 C3        -86.7631  -20.8078  -38.9880 C.ar   1 LIG      -0.11500
      4 C4        -85.3828  -20.7467  -39.1554 C.ar   1 LIG      -0.11500
      5 C5        -86.9956  -21.4200  -35.3222 C.ar   1 LIG      -0.11700
      6 C6        -84.2298  -21.2974  -35.6576 C.ar   1 LIG      -0.11700
      7 C7        -87.3040  -21.0306  -37.7214 C.ar   1 LIG      -0.11700
      8 C8        -84.5380  -20.9078  -38.0569 C.ar   1 LIG      -0.11700
      9 C9        -86.4686  -21.1950  -36.6044 C.ar   1 LIG       0.00400
     10 C10       -85.0650  -21.1328  -36.7746 C.ar   1 LIG       0.00400
     11 H1        -86.5714  -21.7541  -33.2372 H      1 LIG       0.11500
     12 H2        -84.1139  -21.6460  -33.5352 H      1 LIG       0.11500
     13 H3        -87.4205  -20.6821  -39.8437 H      1 LIG       0.11500
     14 H4        -84.9629  -20.5724  -40.1417 H      1 LIG       0.11500
     15 H5        -88.0715  -21.4712  -35.1677 H      1 LIG       0.11500
     16 H6        -83.1480  -21.2539  -35.7653 H      1 LIG       0.11500
     17 H7        -88.3857  -21.0749  -37.6140 H      1 LIG       0.11500
     18 H8        -83.4621  -20.8559  -38.2109 H      1 LIG       0.11500
@<TRIPOS>BOND
      1       1       2 ar
      2       1       5 ar
      3       2       6 ar
      4       3       4 ar
      5       3       7 ar
      6       4       8 ar
      7       5       9 ar
      8       6      10 ar
      9       7       9 ar
     10       8      10 ar
     11       9      10 ar
     12       1      11 1
     13       2      12 1
     14       3      13 1
     15       4      14 1
     16       5      15 1
     17       6      16 1
     18       7      17 1
     19       8      18 1
@<TRIPOS>ALT_TYPE
CGenFF_4.0_ALT_TYPE_SET
CGenFF_4.0 1 CG2R61 2 CG2R61 3 CG2R61 4 CG2R61 5 CG2R61 6 CG2R61 7 CG2R61 8 CG2R61 9 CG2R61 10 CG2R61 11 HGR61 12 HGR61 13 HGR61 14 HGR61 15 HGR61 16 HGR61 17 HGR61 18 HGR61
@<TRIPOS>MOLECULE
naphtalene
 18 19 0 0 0
****
USER_CHARGES
INVALID_CHARGES
Pose:  22 Cluster:  22 Fr_nu:  13720 TotEn:    -9.72
@<TRIPOS>ATOM
      1 C1        -63.0775   -2.2281  -20.0710 C.ar   1 LIG      -0.11500
      2 C2        -63.3160   -2.3614  -21.4356 C.ar   1 LIG      -0.11500
      3 C3        -58.9387   -4.7410  -20.5491 C.ar   1 LIG      -0.11500
      4 C4        -59.1773   -4.8741  -21.9138 C.ar   1 LIG      -0.11500
      5 C5        -61.9305   -2.7850  -19.5047 C.ar   1 LIG      -0.11700
      6 C6        -62.4085   -3.0518  -22.2393 C.ar   1 LIG      -0.11700
      7 C7        -59.8463   -4.0504  -19.7455 C.ar   1 LIG      -0.11700
      8 C8        -60.3243   -4.3173  -22.4801 C.ar   1 LIG      -0.11700
      9 C9        -61.0061   -3.4835  -20.2986 C.ar   1 LIG       0.00400
     10 C10       -61.2487   -3.6189  -21.6863 C.ar   1 LIG       0.00400
     11 H1        -63.7847   -1.6910  -19.4457 H      1 LIG       0.11500
     12 H2        -64.2091   -1.9272  -21.8755 H      1 LIG       0.11500
     13 H3        -58.0455   -5.1748  -20.1086 H      1 LIG       0.11500
     14 H4        -58.4705   -5.4126  -22.5383 H      1 LIG       0.11500
     15 H5        -61.7647   -2.6689  -18.4356 H      1 LIG       0.11500
     16 H6        -62.6148   -3.1432  -23.3037 H      1 LIG       0.11500
     17 H7        -59.6394   -3.9584  -18.6813 H      1 LIG       0.11500
     18 H8        -60.4907   -4.4340  -23.5491 H      1 LIG       0.11500
@<TRIPOS>BOND
      1       1       2 ar
      2       1       5 ar
      3       2       6 ar
      4       3       4 ar
      5       3       7 ar
      6       4       8 ar
      7       5       9 ar
      8       6      10 ar
      9       7       9 ar
     10       8      10 ar
     11       9      10 ar
     12       1      11 1
     13       2      12 1
     14       3      13 1
     15       4      14 1
     16       5      15 1
     17       6      16 1
     18       7      17 1
     19       8      18 1
@<TRIPOS>ALT_TYPE
CGenFF_4.0_ALT_TYPE_SET
CGenFF_4.0 1 CG2R61 2 CG2R61 3 CG2R61 4 CG2R61 5 CG2R61 6 CG2R61 7 CG2R61 8 CG2R61 9 CG2R61 10 CG2R61 11 HGR61 12 HGR61 13 HGR61 14 HGR61 15 HGR61 16 HGR61 17 HGR61 18 HGR61
@<TRIPOS>MOLECULE
naphtalene
 18 19 0 0 0
****
USER_CHARGES
INVALID_CHARGES
Pose:  23 Cluster:  23 Fr_nu:  12121 TotEn:    -9.61
@<TRIPOS>ATOM
      1 C1        -78.3016    3.8784  -37.4286 C.ar   1 LIG      -0.11500
      2 C2        -77.1512    3.1491  -37.1431 C.ar   1 LIG      -0.11500
      3 C3        -75.6042    7.8729  -38.0923 C.ar   1 LIG      -0.11500
      4 C4        -74.4539    7.1435  -37.8068 C.ar   1 LIG      -0.11500
      5 C5        -78.2095    5.2360  -37.7366 C.ar   1 LIG      -0.11700
      6 C6        -75.9043    3.7743  -37.1645 C.ar   1 LIG      -0.11700
      7 C7        -76.8512    7.2475  -38.0709 C.ar   1 LIG      -0.11700
      8 C8        -74.5459    5.7859  -37.4986 C.ar   1 LIG      -0.11700
      9 C9        -76.9626    5.8818  -37.7628 C.ar   1 LIG       0.00400
     10 C10       -75.7928    5.1401  -37.4724 C.ar   1 LIG       0.00400
     11 H1        -79.2721    3.3912  -37.4112 H      1 LIG       0.11500
     12 H2        -77.2241    2.0922  -36.9036 H      1 LIG       0.11500
     13 H3        -75.5320    8.9300  -38.3320 H      1 LIG       0.11500
     14 H4        -73.4838    7.6315  -37.8229 H      1 LIG       0.11500
     15 H5        -79.1220    5.7865  -37.9561 H      1 LIG       0.11500
     16 H6        -75.0183    3.1847  -36.9387 H      1 LIG       0.11500
     17 H7        -77.7370    7.8372  -38.2976 H      1 LIG       0.11500
     18 H8        -73.6336    5.2353  -37.2784 H      1 LIG       0.11500
@<TRIPOS>BOND
      1       1       2 ar
      2       1       5 ar
      3       2       6 ar
      4       3       4 ar
      5       3       7 ar
      6       4       8 ar
      7       5       9 ar
      8       6      10 ar
      9       7       9 ar
     10       8      10 ar
     11       9      10 ar
     12       1      11 1
     13       2      12 1
     14       3      13 1
     15       4      14 1
     16       5      15 1
     17       6      16 1
     18       7      17 1
     19       8      18 1
@<TRIPOS>ALT_TYPE
CGenFF_4.0_ALT_TYPE_SET
CGenFF_4.0 1 CG2R61 2 CG2R61 3 CG2R61 4 CG2R61 5 CG2R61 6 CG2R61 7 CG2R61 8 CG2R61 9 CG2R61 10 CG2R61 11 HGR61 12 HGR61 13 HGR61 14 HGR61 15 HGR61 16 HGR61 17 HGR61 18 HGR61
@<TRIPOS>MOLECULE
naphtalene
 18 19 0 0 0
****
USER_CHARGES
INVALID_CHARGES
Pose:  24 Cluster:  24 Fr_nu:  26004 TotEn:    -9.51
@<TRIPOS>ATOM
      1 C1        -55.9989   -8.9939  -53.0737 C.ar   1 LIG      -0.11500
      2 C2        -56.3757   -7.8239  -52.4210 C.ar   1 LIG      -0.11500
      3 C3        -55.1769  -11.1251  -48.7777 C.ar   1 LIG      -0.11500
      4 C4        -55.5537   -9.9550  -48.1252 C.ar   1 LIG      -0.11500
      5 C5        -55.6057  -10.1102  -52.3348 C.ar   1 LIG      -0.11700
      6 C6        -56.3609   -7.7655  -51.0273 C.ar   1 LIG      -0.11700
      7 C7        -55.1918  -11.1834  -50.1716 C.ar   1 LIG      -0.11700
      8 C8        -55.9468   -8.8386  -48.8639 C.ar   1 LIG      -0.11700
      9 C9        -55.5847  -10.0694  -50.9311 C.ar   1 LIG       0.00400
     10 C10       -55.9679   -8.8795  -50.2676 C.ar   1 LIG       0.00400
     11 H1        -56.0101   -9.0386  -54.1588 H      1 LIG       0.11500
     12 H2        -56.6819   -6.9555  -52.9971 H      1 LIG       0.11500
     13 H3        -54.8707  -11.9941  -48.2021 H      1 LIG       0.11500
     14 H4        -55.5409   -9.9105  -47.0402 H      1 LIG       0.11500
     15 H5        -55.3149  -11.0141  -52.8661 H      1 LIG       0.11500
     16 H6        -56.6599   -6.8408  -50.5382 H      1 LIG       0.11500
     17 H7        -54.8936  -12.1085  -50.6605 H      1 LIG       0.11500
     18 H8        -56.2370   -7.9343  -48.3328 H      1 LIG       0.11500
@<TRIPOS>BOND
      1       1       2 ar
      2       1       5 ar
      3       2       6 ar
      4       3       4 ar
      5       3       7 ar
      6       4       8 ar
      7       5       9 ar
      8       6      10 ar
      9       7       9 ar
     10       8      10 ar
     11       9      10 ar
     12       1      11 1
     13       2      12 1
     14       3      13 1
     15       4      14 1
     16       5      15 1
     17       6      16 1
     18       7      17 1
     19       8      18 1
@<TRIPOS>ALT_TYPE
CGenFF_4.0_ALT_TYPE_SET
CGenFF_4.0 1 CG2R61 2 CG2R61 3 CG2R61 4 CG2R61 5 CG2R61 6 CG2R61 7 CG2R61 8 CG2R61 9 CG2R61 10 CG2R61 11 HGR61 12 HGR61 13 HGR61 14 HGR61 15 HGR61 16 HGR61 17 HGR61 18 HGR61
@<TRIPOS>MOLECULE
naphtalene
 18 19 0 0 0
****
USER_CHARGES
INVALID_CHARGES
Pose:  25 Cluster:  25 Fr_nu: 180678 TotEn:    -9.29
@<TRIPOS>ATOM
      1 C1        -43.8881  -15.4043  -40.1454 C.ar   1 LIG      -0.11500
      2 C2        -45.2347  -15.7502  -40.2079 C.ar   1 LIG      -0.11500
      3 C3        -44.5233  -12.2704  -43.8125 C.ar   1 LIG      -0.11500
      4 C4        -45.8698  -12.6164  -43.8750 C.ar   1 LIG      -0.11500
      5 C5        -43.3699  -14.4527  -41.0243 C.ar   1 LIG      -0.11700
      6 C6        -46.0682  -15.1461  -41.1494 C.ar   1 LIG      -0.11700
      7 C7        -43.6897  -12.8746  -42.8709 C.ar   1 LIG      -0.11700
      8 C8        -46.3881  -13.5680  -42.9962 C.ar   1 LIG      -0.11700
      9 C9        -44.1944  -13.8344  -41.9785 C.ar   1 LIG       0.00400
     10 C10       -45.5637  -14.1863  -42.0420 C.ar   1 LIG       0.00400
     11 H1        -43.2396  -15.8754  -39.4126 H      1 LIG       0.11500
     12 H2        -45.6372  -16.4910  -39.5231 H      1 LIG       0.11500
     13 H3        -44.1201  -11.5295  -44.4971 H      1 LIG       0.11500
     14 H4        -46.5176  -12.1461  -44.6089 H      1 LIG       0.11500
     15 H5        -42.3142  -14.1980  -40.9577 H      1 LIG       0.11500
     16 H6        -47.1177  -15.4314  -41.1800 H      1 LIG       0.11500
     17 H7        -42.6405  -12.5885  -42.8399 H      1 LIG       0.11500
     18 H8        -47.4437  -13.8234  -43.0631 H      1 LIG       0.11500
@<TRIPOS>BOND
      1       1       2 ar
      2       1       5 ar
      3       2       6 ar
      4       3       4 ar
      5       3       7 ar
      6       4       8 ar
      7       5       9 ar
      8       6      10 ar
      9       7       9 ar
     10       8      10 ar
     11       9      10 ar
     12       1      11 1
     13       2      12 1
     14       3      13 1
     15       4      14 1
     16       5      15 1
     17       6      16 1
     18       7      17 1
     19       8      18 1
@<TRIPOS>ALT_TYPE
CGenFF_4.0_ALT_TYPE_SET
CGenFF_4.0 1 CG2R61 2 CG2R61 3 CG2R61 4 CG2R61 5 CG2R61 6 CG2R61 7 CG2R61 8 CG2R61 9 CG2R61 10 CG2R61 11 HGR61 12 HGR61 13 HGR61 14 HGR61 15 HGR61 16 HGR61 17 HGR61 18 HGR61
@<TRIPOS>MOLECULE
naphtalene
 18 19 0 0 0
****
USER_CHARGES
INVALID_CHARGES
Pose:  26 Cluster:  26 Fr_nu: 230590 TotEn:    -9.01
@<TRIPOS>ATOM
      1 C1        -79.8725    3.9364  -54.8835 C.ar   1 LIG      -0.11500
      2 C2        -79.5679    4.8631  -53.8909 C.ar   1 LIG      -0.11500
      3 C3        -84.2915    3.3133  -52.9451 C.ar   1 LIG      -0.11500
      4 C4        -83.9867    4.2400  -51.9525 C.ar   1 LIG      -0.11500
      5 C5        -81.1224    3.3166  -54.9005 C.ar   1 LIG      -0.11700
      6 C6        -80.5117    5.1737  -52.9116 C.ar   1 LIG      -0.11700
      7 C7        -83.3476    3.0028  -53.9245 C.ar   1 LIG      -0.11700
      8 C8        -82.7369    4.8599  -51.9354 C.ar   1 LIG      -0.11700
      9 C9        -82.0846    3.6170  -53.9226 C.ar   1 LIG       0.00400
     10 C10       -81.7747    4.5594  -52.9133 C.ar   1 LIG       0.00400
     11 H1        -79.1372    3.6946  -55.6453 H      1 LIG       0.11500
     12 H2        -78.5947    5.3452  -53.8787 H      1 LIG       0.11500
     13 H3        -85.2648    2.8308  -52.9580 H      1 LIG       0.11500
     14 H4        -84.7220    4.4804  -51.1902 H      1 LIG       0.11500
     15 H5        -81.3386    2.5950  -55.6856 H      1 LIG       0.11500
     16 H6        -80.2522    5.9014  -52.1456 H      1 LIG       0.11500
     17 H7        -83.6076    2.2757  -54.6909 H      1 LIG       0.11500
     18 H8        -82.5202    5.5810  -51.1498 H      1 LIG       0.11500
@<TRIPOS>BOND
      1       1       2 ar
      2       1       5 ar
      3       2       6 ar
      4       3       4 ar
      5       3       7 ar
      6       4       8 ar
      7       5       9 ar
      8       6      10 ar
      9       7       9 ar
     10       8      10 ar
     11       9      10 ar
     12       1      11 1
     13       2      12 1
     14       3      13 1
     15       4      14 1
     16       5      15 1
     17       6      16 1
     18       7      17 1
     19       8      18 1
@<TRIPOS>ALT_TYPE
CGenFF_4.0_ALT_TYPE_SET
CGenFF_4.0 1 CG2R61 2 CG2R61 3 CG2R61 4 CG2R61 5 CG2R61 6 CG2R61 7 CG2R61 8 CG2R61 9 CG2R61 10 CG2R61 11 HGR61 12 HGR61 13 HGR61 14 HGR61 15 HGR61 16 HGR61 17 HGR61 18 HGR61
@<TRIPOS>MOLECULE
naphtalene
 18 19 0 0 0
****
USER_CHARGES
INVALID_CHARGES
Pose:  27 Cluster:  27 Fr_nu:  33563 TotEn:    -8.92
@<TRIPOS>ATOM
      1 C1        -76.5005  -15.4042  -26.6452 C.ar   1 LIG      -0.11500
      2 C2        -76.4150  -16.7883  -26.5275 C.ar   1 LIG      -0.11500
      3 C3        -73.6563  -14.8959  -22.7305 C.ar   1 LIG      -0.11500
      4 C4        -73.5709  -16.2800  -22.6129 C.ar   1 LIG      -0.11500
      5 C5        -75.8374  -14.5833  -25.7325 C.ar   1 LIG      -0.11700
      6 C6        -75.6662  -17.3569  -25.4969 C.ar   1 LIG      -0.11700
      7 C7        -74.4052  -14.3273  -23.7612 C.ar   1 LIG      -0.11700
      8 C8        -74.2340  -17.1010  -23.5254 C.ar   1 LIG      -0.11700
      9 C9        -75.0791  -15.1384  -24.6888 C.ar   1 LIG       0.00400
     10 C10       -74.9923  -16.5459  -24.5692 C.ar   1 LIG       0.00400
     11 H1        -77.0841  -14.9621  -27.4474 H      1 LIG       0.11500
     12 H2        -76.9314  -17.4264  -27.2387 H      1 LIG       0.11500
     13 H3        -73.1399  -14.2571  -22.0195 H      1 LIG       0.11500
     14 H4        -72.9884  -16.7215  -21.8096 H      1 LIG       0.11500
     15 H5        -75.9186  -13.5040  -25.8435 H      1 LIG       0.11500
     16 H6        -75.6128  -18.4412  -25.4243 H      1 LIG       0.11500
     17 H7        -74.4577  -13.2431  -23.8340 H      1 LIG       0.11500
     18 H8        -74.1536  -18.1804  -23.4142 H      1 LIG       0.11500
@<TRIPOS>BOND
      1       1       2 ar
      2       1       5 ar
      3       2       6 ar
      4       3       4 ar
      5       3       7 ar
      6       4       8 ar
      7       5       9 ar
      8       6      10 ar
      9       7       9 ar
     10       8      10 ar
     11       9      10 ar
     12       1      11 1
     13       2      12 1
     14       3      13 1
     15       4      14 1
     16       5      15 1
     17       6      16 1
     18       7      17 1
     19       8      18 1
@<TRIPOS>ALT_TYPE
CGenFF_4.0_ALT_TYPE_SET
CGenFF_4.0 1 CG2R61 2 CG2R61 3 CG2R61 4 CG2R61 5 CG2R61 6 CG2R61 7 CG2R61 8 CG2R61 9 CG2R61 10 CG2R61 11 HGR61 12 HGR61 13 HGR61 14 HGR61 15 HGR61 16 HGR61 17 HGR61 18 HGR61
@<TRIPOS>MOLECULE
naphtalene
 18 19 0 0 0
****
USER_CHARGES
INVALID_CHARGES
Pose:  28 Cluster:  28 Fr_nu:  13543 TotEn:    -8.62
@<TRIPOS>ATOM
      1 C1        -65.1468   -1.6143  -23.6428 C.ar   1 LIG      -0.11500
      2 C2        -65.2924   -2.5066  -22.5848 C.ar   1 LIG      -0.11500
      3 C3        -60.5413   -3.0677  -24.2344 C.ar   1 LIG      -0.11500
      4 C4        -60.6870   -3.9599  -23.1763 C.ar   1 LIG      -0.11500
      5 C5        -63.9305   -1.5272  -24.3207 C.ar   1 LIG      -0.11700
      6 C6        -64.2225   -3.3153  -22.2006 C.ar   1 LIG      -0.11700
      7 C7        -61.6114   -2.2590  -24.6186 C.ar   1 LIG      -0.11700
      8 C8        -61.9033   -4.0471  -22.4983 C.ar   1 LIG      -0.11700
      9 C9        -62.8428   -2.3335  -23.9475 C.ar   1 LIG       0.00400
     10 C10       -62.9910   -3.2408  -22.8715 C.ar   1 LIG       0.00400
     11 H1        -65.9799   -0.9847  -23.9411 H      1 LIG       0.11500
     12 H2        -66.2398   -2.5739  -22.0579 H      1 LIG       0.11500
     13 H3        -59.5940   -3.0000  -24.7619 H      1 LIG       0.11500
     14 H4        -59.8532   -4.5883  -22.8775 H      1 LIG       0.11500
     15 H5        -63.8392   -0.8223  -25.1445 H      1 LIG       0.11500
     16 H6        -64.3590   -4.0060  -21.3710 H      1 LIG       0.11500
     17 H7        -61.4749   -1.5690  -25.4487 H      1 LIG       0.11500
     18 H8        -61.9945   -4.7515  -21.6740 H      1 LIG       0.11500
@<TRIPOS>BOND
      1       1       2 ar
      2       1       5 ar
      3       2       6 ar
      4       3       4 ar
      5       3       7 ar
      6       4       8 ar
      7       5       9 ar
      8       6      10 ar
      9       7       9 ar
     10       8      10 ar
     11       9      10 ar
     12       1      11 1
     13       2      12 1
     14       3      13 1
     15       4      14 1
     16       5      15 1
     17       6      16 1
     18       7      17 1
     19       8      18 1
@<TRIPOS>ALT_TYPE
CGenFF_4.0_ALT_TYPE_SET
CGenFF_4.0 1 CG2R61 2 CG2R61 3 CG2R61 4 CG2R61 5 CG2R61 6 CG2R61 7 CG2R61 8 CG2R61 9 CG2R61 10 CG2R61 11 HGR61 12 HGR61 13 HGR61 14 HGR61 15 HGR61 16 HGR61 17 HGR61 18 HGR61
@<TRIPOS>MOLECULE
naphtalene
 18 19 0 0 0
****
USER_CHARGES
INVALID_CHARGES
Pose:  29 Cluster:  29 Fr_nu: 196575 TotEn:    -8.10
@<TRIPOS>ATOM
      1 C1        -72.9613    6.3265  -52.2529 C.ar   1 LIG      -0.11500
      2 C2        -72.3762    6.6592  -51.0348 C.ar   1 LIG      -0.11500
      3 C3        -77.3690    7.1249  -50.3535 C.ar   1 LIG      -0.11500
      4 C4        -76.7837    7.4576  -49.1354 C.ar   1 LIG      -0.11500
      5 C5        -74.3491    6.3577  -52.3928 C.ar   1 LIG      -0.11700
      6 C6        -73.1764    7.0244  -49.9520 C.ar   1 LIG      -0.11700
      7 C7        -76.5687    6.7598  -51.4364 C.ar   1 LIG      -0.11700
      8 C8        -75.3960    7.4264  -48.9954 C.ar   1 LIG      -0.11700
      9 C9        -75.1701    6.7229  -51.3134 C.ar   1 LIG       0.00400
     10 C10       -74.5750    7.0612  -50.0748 C.ar   1 LIG       0.00400
     11 H1        -72.3379    6.0417  -53.0954 H      1 LIG       0.11500
     12 H2        -71.2957    6.6349  -50.9271 H      1 LIG       0.11500
     13 H3        -78.4497    7.1492  -50.4620 H      1 LIG       0.11500
     14 H4        -77.4078    7.7409  -48.2929 H      1 LIG       0.11500
     15 H5        -74.7848    6.0932  -53.3542 H      1 LIG       0.11500
     16 H6        -72.6975    7.2811  -49.0094 H      1 LIG       0.11500
     17 H7        -77.0477    6.5039  -52.3791 H      1 LIG       0.11500
     18 H8        -74.9601    7.6901  -48.0339 H      1 LIG       0.11500
@<TRIPOS>BOND
      1       1       2 ar
      2       1       5 ar
      3       2       6 ar
      4       3       4 ar
      5       3       7 ar
      6       4       8 ar
      7       5       9 ar
      8       6      10 ar
      9       7       9 ar
     10       8      10 ar
     11       9      10 ar
     12       1      11 1
     13       2      12 1
     14       3      13 1
     15       4      14 1
     16       5      15 1
     17       6      16 1
     18       7      17 1
     19       8      18 1
@<TRIPOS>ALT_TYPE
CGenFF_4.0_ALT_TYPE_SET
CGenFF_4.0 1 CG2R61 2 CG2R61 3 CG2R61 4 CG2R61 5 CG2R61 6 CG2R61 7 CG2R61 8 CG2R61 9 CG2R61 10 CG2R61 11 HGR61 12 HGR61 13 HGR61 14 HGR61 15 HGR61 16 HGR61 17 HGR61 18 HGR61
@<TRIPOS>MOLECULE
naphtalene
 18 19 0 0 0
****
USER_CHARGES
INVALID_CHARGES
Pose:  30 Cluster:  30 Fr_nu:  98016 TotEn:    -7.98
@<TRIPOS>ATOM
      1 C1        -73.9916    5.6406  -54.5473 C.ar   1 LIG      -0.11500
      2 C2        -72.6922    5.2118  -54.8011 C.ar   1 LIG      -0.11500
      3 C3        -72.6200    7.1899  -50.1438 C.ar   1 LIG      -0.11500
      4 C4        -71.3206    6.7610  -50.3977 C.ar   1 LIG      -0.11500
      5 C5        -74.3034    6.2405  -53.3268 C.ar   1 LIG      -0.11700
      6 C6        -71.6995    5.3811  -53.8357 C.ar   1 LIG      -0.11700
      7 C7        -73.6127    7.0206  -51.1094 C.ar   1 LIG      -0.11700
      8 C8        -71.0087    6.1612  -51.6181 C.ar   1 LIG      -0.11700
      9 C9        -73.3167    6.4189  -52.3434 C.ar   1 LIG       0.00400
     10 C10       -71.9954    5.9827  -52.6016 C.ar   1 LIG       0.00400
     11 H1        -74.7641    5.5081  -55.2991 H      1 LIG       0.11500
     12 H2        -72.4505    4.7452  -55.7517 H      1 LIG       0.11500
     13 H3        -72.8623    7.6568  -49.1933 H      1 LIG       0.11500
     14 H4        -70.5488    6.8926  -49.6450 H      1 LIG       0.11500
     15 H5        -75.3259    6.5676  -53.1500 H      1 LIG       0.11500
     16 H6        -70.6904    5.0388  -54.0558 H      1 LIG       0.11500
     17 H7        -74.6214    7.3637  -50.8894 H      1 LIG       0.11500
     18 H8        -69.9864    5.8332  -51.7949 H      1 LIG       0.11500
@<TRIPOS>BOND
      1       1       2 ar
      2       1       5 ar
      3       2       6 ar
      4       3       4 ar
      5       3       7 ar
      6       4       8 ar
      7       5       9 ar
      8       6      10 ar
      9       7       9 ar
     10       8      10 ar
     11       9      10 ar
     12       1      11 1
     13       2      12 1
     14       3      13 1
     15       4      14 1
     16       5      15 1
     17       6      16 1
     18       7      17 1
     19       8      18 1
@<TRIPOS>ALT_TYPE
CGenFF_4.0_ALT_TYPE_SET
CGenFF_4.0 1 CG2R61 2 CG2R61 3 CG2R61 4 CG2R61 5 CG2R61 6 CG2R61 7 CG2R61 8 CG2R61 9 CG2R61 10 CG2R61 11 HGR61 12 HGR61 13 HGR61 14 HGR61 15 HGR61 16 HGR61 17 HGR61 18 HGR61
@<TRIPOS>MOLECULE
naphtalene
 18 19 0 0 0
****
USER_CHARGES
INVALID_CHARGES
Pose:  31 Cluster:  31 Fr_nu: 104722 TotEn:    -7.04
@<TRIPOS>ATOM
      1 C1        -52.0697  -22.4726  -35.7481 C.ar   1 LIG      -0.11500
      2 C2        -52.2000  -22.3349  -37.1268 C.ar   1 LIG      -0.11500
      3 C3        -56.9137  -22.4833  -35.2916 C.ar   1 LIG      -0.11500
      4 C4        -57.0439  -22.3455  -36.6704 C.ar   1 LIG      -0.11500
      5 C5        -53.2068  -22.5444  -34.9428 C.ar   1 LIG      -0.11700
      6 C6        -53.4676  -22.2684  -37.7056 C.ar   1 LIG      -0.11700
      7 C7        -55.6460  -22.5499  -34.7129 C.ar   1 LIG      -0.11700
      8 C8        -55.9069  -22.2737  -37.4758 C.ar   1 LIG      -0.11700
      9 C9        -54.4907  -22.4791  -35.5083 C.ar   1 LIG       0.00400
     10 C10       -54.6230  -22.3390  -36.9103 C.ar   1 LIG       0.00400
     11 H1        -51.0826  -22.5238  -35.2980 H      1 LIG       0.11500
     12 H2        -51.3142  -22.2793  -37.7529 H      1 LIG       0.11500
     13 H3        -57.7993  -22.5391  -34.6649 H      1 LIG       0.11500
     14 H4        -58.0312  -22.2930  -37.1197 H      1 LIG       0.11500
     15 H5        -53.0811  -22.6516  -33.8673 H      1 LIG       0.11500
     16 H6        -53.5458  -22.1612  -38.7855 H      1 LIG       0.11500
     17 H7        -55.5681  -22.6579  -33.6331 H      1 LIG       0.11500
     18 H8        -56.0324  -22.1657  -38.5513 H      1 LIG       0.11500
@<TRIPOS>BOND
      1       1       2 ar
      2       1       5 ar
      3       2       6 ar
      4       3       4 ar
      5       3       7 ar
      6       4       8 ar
      7       5       9 ar
      8       6      10 ar
      9       7       9 ar
     10       8      10 ar
     11       9      10 ar
     12       1      11 1
     13       2      12 1
     14       3      13 1
     15       4      14 1
     16       5      15 1
     17       6      16 1
     18       7      17 1
     19       8      18 1
@<TRIPOS>ALT_TYPE
CGenFF_4.0_ALT_TYPE_SET
CGenFF_4.0 1 CG2R61 2 CG2R61 3 CG2R61 4 CG2R61 5 CG2R61 6 CG2R61 7 CG2R61 8 CG2R61 9 CG2R61 10 CG2R61 11 HGR61 12 HGR61 13 HGR61 14 HGR61 15 HGR61 16 HGR61 17 HGR61 18 HGR61
# TRIPOS MOL2 file generated by SEED

@<TRIPOS>MOLECULE
pyrazole
 9 9 0 0 0
****
USER_CHARGES
INVALID_CHARGES
Pose:   1 Cluster:   1 Fr_nu: 248600 TotEn:   -19.81
@<TRIPOS>ATOM
      1 C1        -77.9456  -22.3493  -41.2293 C.2    1 LIG      -0.25100
      2 C2        -78.8878  -22.3044  -42.2742 C.2    1 LIG       0.13200
      3 C3        -76.7495  -22.0452  -41.8322 C.2    1 LIG      -0.03800
      4 N1        -78.3379  -21.9959  -43.4516 N.2    1 LIG      -0.57800
      5 N2        -77.0370  -21.8441  -43.1502 N.pl3  1 LIG      -0.05900
      6 H1        -78.1096  -22.5703  -40.1849 H      1 LIG       0.15700
      7 H2        -79.9524  -22.4841  -42.2269 H      1 LIG       0.15600
      8 H3        -75.7422  -21.9582  -41.4512 H      1 LIG       0.15900
      9 H4        -76.3969  -21.6037  -43.8967 H      1 LIG       0.32200
@<TRIPOS>BOND
      1       1       2 1
      2       1       3 2
      3       2       4 2
      4       3       5 1
      5       4       5 1
      6       1       6 1
      7       2       7 1
      8       3       8 1
      9       5       9 1
@<TRIPOS>ALT_TYPE
CGenFF_4.0_ALT_TYPE_SET
CGenFF_4.0 1 CG2R51 2 CG2R52 3 CG2R51 4 NG2R50 5 NG2R51 6 HGR51 7 HGR52 8 HGR52 9 HGP1
@<TRIPOS>MOLECULE
pyrazole
 9 9 0 0 0
****
USER_CHARGES
INVALID_CHARGES
Pose:   2 Cluster:   2 Fr_nu: 537567 TotEn:   -18.49
@<TRIPOS>ATOM
      1 C1        -62.4018   -3.2864  -23.8238 C.2    1 LIG      -0.25100
      2 C2        -61.1385   -2.7266  -23.5547 C.2    1 LIG       0.13200
      3 C3        -62.2192   -4.0069  -24.9788 C.2    1 LIG      -0.03800
      4 N1        -60.2210   -3.0627  -24.4653 N.2    1 LIG      -0.57800
      5 N2        -60.9084   -3.8416  -25.3179 N.pl3  1 LIG      -0.05900
      6 H1        -63.3170   -3.1832  -23.2597 H      1 LIG       0.15700
      7 H2        -60.8482   -2.0872  -22.7333 H      1 LIG       0.15600
      8 H3        -62.8892   -4.6068  -25.5776 H      1 LIG       0.15900
      9 H4        -60.4189   -4.2280  -26.1153 H      1 LIG       0.32200
@<TRIPOS>BOND
      1       1       2 1
      2       1       3 2
      3       2       4 2
      4       3       5 1
      5       4       5 1
      6       1       6 1
      7       2       7 1
      8       3       8 1
      9       5       9 1
@<TRIPOS>ALT_TYPE
CGenFF_4.0_ALT_TYPE_SET
CGenFF_4.0 1 CG2R51 2 CG2R52 3 CG2R51 4 NG2R50 5 NG2R51 6 HGR51 7 HGR52 8 HGR52 9 HGP1
@<TRIPOS>MOLECULE
pyrazole
 9 9 0 0 0
****
USER_CHARGES
INVALID_CHARGES
Pose:   3 Cluster:   3 Fr_nu: 906199 TotEn:   -18.40
@<TRIPOS>ATOM
      1 C1        -79.4180  -15.1041  -44.7880 C.2    1 LIG      -0.25100
      2 C2        -79.4491  -16.3484  -44.1304 C.2    1 LIG       0.13200
      3 C3        -80.7397  -14.7855  -44.9829 C.2    1 LIG      -0.03800
      4 N1        -80.6922  -16.7901  -43.9213 N.2    1 LIG      -0.57800
      5 N2        -81.4544  -15.8181  -44.4505 N.pl3  1 LIG      -0.05900
      6 H1        -78.5583  -14.5189  -45.0796 H      1 LIG       0.15700
      7 H2        -78.6178  -16.9520  -43.7952 H      1 LIG       0.15600
      8 H3        -81.2250  -13.9375  -45.4441 H      1 LIG       0.15900
      9 H4        -82.4605  -15.9252  -44.4158 H      1 LIG       0.32200
@<TRIPOS>BOND
      1       1       2 1
      2       1       3 2
      3       2       4 2
      4       3       5 1
      5       4       5 1
      6       1       6 1
      7       2       7 1
      8       3       8 1
      9       5       9 1
@<TRIPOS>ALT_TYPE
CGenFF_4.0_ALT_TYPE_SET
CGenFF_4.0 1 CG2R51 2 CG2R52 3 CG2R51 4 NG2R50 5 NG2R51 6 HGR51 7 HGR52 8 HGR52 9 HGP1
@<TRIPOS>MOLECULE
pyrazole
 9 9 0 0 0
****
USER_CHARGES
INVALID_CHARGES
Pose:   4 Cluster:   4 Fr_nu: 5039261 TotEn:   -16.41
@<TRIPOS>ATOM
      1 C1        -62.2116   -3.5256  -23.9349 C.2    1 LIG      -0.25100
      2 C2        -61.7037   -3.5213  -22.6220 C.2    1 LIG       0.13200
      3 C3        -61.1259   -3.8228  -24.7221 C.2    1 LIG      -0.03800
      4 N1        -60.3971   -3.7943  -22.5736 N.2    1 LIG      -0.57800
      5 N2        -60.0747   -3.9730  -23.8660 N.pl3  1 LIG      -0.05900
      6 H1        -63.2229   -3.3401  -24.2653 H      1 LIG       0.15700
      7 H2        -62.2311   -3.3302  -21.6984 H      1 LIG       0.15600
      8 H3        -61.0088   -3.9360  -25.7902 H      1 LIG       0.15900
      9 H4        -59.1137   -4.1945  -24.0942 H      1 LIG       0.32200
@<TRIPOS>BOND
      1       1       2 1
      2       1       3 2
      3       2       4 2
      4       3       5 1
      5       4       5 1
      6       1       6 1
      7       2       7 1
      8       3       8 1
      9       5       9 1
@<TRIPOS>ALT_TYPE
CGenFF_4.0_ALT_TYPE_SET
CGenFF_4.0 1 CG2R51 2 CG2R52 3 CG2R51 4 NG2R50 5 NG2R51 6 HGR51 7 HGR52 8 HGR52 9 HGP1
@<TRIPOS>MOLECULE
pyrazole
 9 9 0 0 0
****
USER_CHARGES
INVALID_CHARGES
Pose:   5 Cluster:   5 Fr_nu: 651296 TotEn:   -15.91
@<TRIPOS>ATOM
      1 C1        -77.8581  -23.0036  -42.3139 C.2    1 LIG      -0.25100
      2 C2        -78.6364  -22.2223  -41.4390 C.2    1 LIG       0.13200
      3 C3        -76.7408  -22.2414  -42.5530 C.2    1 LIG      -0.03800
      4 N1        -78.0622  -21.0535  -41.1423 N.2    1 LIG      -0.57800
      5 N2        -76.9110  -21.0947  -41.8345 N.pl3  1 LIG      -0.05900
      6 H1        -78.0753  -23.9826  -42.7150 H      1 LIG       0.15700
      7 H2        -79.5985  -22.4557  -41.0057 H      1 LIG       0.15600
      8 H3        -75.8609  -22.4070  -43.1579 H      1 LIG       0.15900
      9 H4        -76.2856  -20.3011  -41.7723 H      1 LIG       0.32200
@<TRIPOS>BOND
      1       1       2 1
      2       1       3 2
      3       2       4 2
      4       3       5 1
      5       4       5 1
      6       1       6 1
      7       2       7 1
      8       3       8 1
      9       5       9 1
@<TRIPOS>ALT_TYPE
CGenFF_4.0_ALT_TYPE_SET
CGenFF_4.0 1 CG2R51 2 CG2R52 3 CG2R51 4 NG2R50 5 NG2R51 6 HGR51 7 HGR52 8 HGR52 9 HGP1
@<TRIPOS>MOLECULE
pyrazole
 9 9 0 0 0
****
USER_CHARGES
INVALID_CHARGES
Pose:   6 Cluster:   6 Fr_nu: 536313 TotEn:   -15.87
@<TRIPOS>ATOM
      1 C1        -77.9409  -16.2231  -48.4925 C.2    1 LIG      -0.25100
      2 C2        -79.1723  -16.5398  -49.0966 C.2    1 LIG       0.13200
      3 C3        -78.1934  -15.0773  -47.7784 C.2    1 LIG      -0.03800
      4 N1        -80.1356  -15.6659  -48.7928 N.2    1 LIG      -0.57800
      5 N2        -79.5096  -14.7888  -47.9898 N.pl3  1 LIG      -0.05900
      6 H1        -77.0015  -16.7512  -48.5634 H      1 LIG       0.15700
      7 H2        -79.4078  -17.3707  -49.7461 H      1 LIG       0.15600
      8 H3        -77.5686  -14.4540  -47.1550 H      1 LIG       0.15900
      9 H4        -80.0429  -14.0116  -47.6206 H      1 LIG       0.32200
@<TRIPOS>BOND
      1       1       2 1
      2       1       3 2
      3       2       4 2
      4       3       5 1
      5       4       5 1
      6       1       6 1
      7       2       7 1
      8       3       8 1
      9       5       9 1
@<TRIPOS>ALT_TYPE
CGenFF_4.0_ALT_TYPE_SET
CGenFF_4.0 1 CG2R51 2 CG2R52 3 CG2R51 4 NG2R50 5 NG2R51 6 HGR51 7 HGR52 8 HGR52 9 HGP1
@<TRIPOS>MOLECULE
pyrazole
 9 9 0 0 0
****
USER_CHARGES
INVALID_CHARGES
Pose:   7 Cluster:   7 Fr_nu: 4365627 TotEn:   -15.82
@<TRIPOS>ATOM
      1 C1        -79.5608  -14.6215  -45.0115 C.2    1 LIG      -0.25100
      2 C2        -80.4501  -15.4409  -44.2909 C.2    1 LIG       0.13200
      3 C3        -78.3171  -15.1279  -44.7233 C.2    1 LIG      -0.03800
      4 N1        -79.8246  -16.3956  -43.5972 N.2    1 LIG      -0.57800
      5 N2        -78.5289  -16.1793  -43.8806 N.pl3  1 LIG      -0.05900
      6 H1        -79.7886  -13.7816  -45.6512 H      1 LIG       0.15700
      7 H2        -81.5281  -15.3819  -44.2419 H      1 LIG       0.15600
      8 H3        -77.3228  -14.8400  -45.0329 H      1 LIG       0.15900
      9 H4        -77.8381  -16.7889  -43.4610 H      1 LIG       0.32200
@<TRIPOS>BOND
      1       1       2 1
      2       1       3 2
      3       2       4 2
      4       3       5 1
      5       4       5 1
      6       1       6 1
      7       2       7 1
      8       3       8 1
      9       5       9 1
@<TRIPOS>ALT_TYPE
CGenFF_4.0_ALT_TYPE_SET
CGenFF_4.0 1 CG2R51 2 CG2R52 3 CG2R51 4 NG2R50 5 NG2R51 6 HGR51 7 HGR52 8 HGR52 9 HGP1
@<TRIPOS>MOLECULE
pyrazole
 9 9 0 0 0
****
USER_CHARGES
INVALID_CHARGES
Pose:   8 Cluster:   8 Fr_nu: 316631 TotEn:   -15.79
@<TRIPOS>ATOM
      1 C1        -77.6312  -14.4509  -46.6138 C.2    1 LIG      -0.25100
      2 C2        -78.1731  -15.5738  -47.2675 C.2    1 LIG       0.13200
      3 C3        -78.7215  -13.6765  -46.3009 C.2    1 LIG      -0.03800
      4 N1        -79.5042  -15.5214  -47.3646 N.2    1 LIG      -0.57800
      5 N2        -79.8080  -14.3563  -46.7677 N.pl3  1 LIG      -0.05900
      6 H1        -76.5956  -14.2330  -46.3985 H      1 LIG       0.15700
      7 H2        -77.6534  -16.4279  -47.6776 H      1 LIG       0.15600
      8 H3        -78.8198  -12.7233  -45.8016 H      1 LIG       0.15900
      9 H4        -80.7816  -14.0841  -46.7152 H      1 LIG       0.32200
@<TRIPOS>BOND
      1       1       2 1
      2       1       3 2
      3       2       4 2
      4       3       5 1
      5       4       5 1
      6       1       6 1
      7       2       7 1
      8       3       8 1
      9       5       9 1
@<TRIPOS>ALT_TYPE
CGenFF_4.0_ALT_TYPE_SET
CGenFF_4.0 1 CG2R51 2 CG2R52 3 CG2R51 4 NG2R50 5 NG2R51 6 HGR51 7 HGR52 8 HGR52 9 HGP1
@<TRIPOS>MOLECULE
pyrazole
 9 9 0 0 0
****
USER_CHARGES
INVALID_CHARGES
Pose:   9 Cluster:   9 Fr_nu: 1275194 TotEn:   -15.64
@<TRIPOS>ATOM
      1 C1        -60.7495   -2.7838  -23.4945 C.2    1 LIG      -0.25100
      2 C2        -61.9955   -2.2370  -23.8552 C.2    1 LIG       0.13200
      3 C3        -60.3706   -3.5251  -24.5869 C.2    1 LIG      -0.03800
      4 N1        -62.3824   -2.5997  -25.0810 N.2    1 LIG      -0.57800
      5 N2        -61.3736   -3.3823  -25.5002 N.pl3  1 LIG      -0.05900
      6 H1        -60.2016   -2.6582  -22.5723 H      1 LIG       0.15700
      7 H2        -62.6381   -1.5896  -23.2756 H      1 LIG       0.15600
      8 H3        -59.4986   -4.1294  -24.7912 H      1 LIG       0.15900
      9 H4        -61.4357   -3.7905  -26.4245 H      1 LIG       0.32200
@<TRIPOS>BOND
      1       1       2 1
      2       1       3 2
      3       2       4 2
      4       3       5 1
      5       4       5 1
      6       1       6 1
      7       2       7 1
      8       3       8 1
      9       5       9 1
@<TRIPOS>ALT_TYPE
CGenFF_4.0_ALT_TYPE_SET
CGenFF_4.0 1 CG2R51 2 CG2R52 3 CG2R51 4 NG2R50 5 NG2R51 6 HGR51 7 HGR52 8 HGR52 9 HGP1
@<TRIPOS>MOLECULE
pyrazole
 9 9 0 0 0
****
USER_CHARGES
INVALID_CHARGES
Pose:  10 Cluster:  10 Fr_nu: 550376 TotEn:   -15.38
@<TRIPOS>ATOM
      1 C1        -78.3819  -21.9027  -41.9166 C.2    1 LIG      -0.25100
      2 C2        -79.4722  -21.0581  -41.6346 C.2    1 LIG       0.13200
      3 C3        -77.3088  -21.0526  -42.0278 C.2    1 LIG      -0.03800
      4 N1        -79.1239  -19.7703  -41.5705 N.2    1 LIG      -0.57800
      5 N2        -77.8025  -19.7992  -41.8136 N.pl3  1 LIG      -0.05900
      6 H1        -78.3738  -22.9773  -42.0237 H      1 LIG       0.15700
      7 H2        -80.5064  -21.3273  -41.4737 H      1 LIG       0.15600
      8 H3        -76.2626  -21.2224  -42.2376 H      1 LIG       0.15900
      9 H4        -77.2969  -18.9222  -41.8205 H      1 LIG       0.32200
@<TRIPOS>BOND
      1       1       2 1
      2       1       3 2
      3       2       4 2
      4       3       5 1
      5       4       5 1
      6       1       6 1
      7       2       7 1
      8       3       8 1
      9       5       9 1
@<TRIPOS>ALT_TYPE
CGenFF_4.0_ALT_TYPE_SET
CGenFF_4.0 1 CG2R51 2 CG2R52 3 CG2R51 4 NG2R50 5 NG2R51 6 HGR51 7 HGR52 8 HGR52 9 HGP1
@<TRIPOS>MOLECULE
pyrazole
 9 9 0 0 0
****
USER_CHARGES
INVALID_CHARGES
Pose:  11 Cluster:  11 Fr_nu: 310787 TotEn:   -15.34
@<TRIPOS>ATOM
      1 C1        -77.3290  -21.1453  -41.4725 C.2    1 LIG      -0.25100
      2 C2        -78.3704  -22.0922  -41.4459 C.2    1 LIG       0.13200
      3 C3        -76.4837  -21.5922  -42.4586 C.2    1 LIG      -0.03800
      4 N1        -78.2041  -23.0669  -42.3437 N.2    1 LIG      -0.57800
      5 N2        -77.0485  -22.7350  -42.9440 N.pl3  1 LIG      -0.05900
      6 H1        -77.2076  -20.2619  -40.8632 H      1 LIG       0.15700
      7 H2        -79.2433  -22.1129  -40.8092 H      1 LIG       0.15600
      8 H3        -75.5513  -21.2100  -42.8482 H      1 LIG       0.15900
      9 H4        -76.7001  -23.3369  -43.6795 H      1 LIG       0.32200
@<TRIPOS>BOND
      1       1       2 1
      2       1       3 2
      3       2       4 2
      4       3       5 1
      5       4       5 1
      6       1       6 1
      7       2       7 1
      8       3       8 1
      9       5       9 1
@<TRIPOS>ALT_TYPE
CGenFF_4.0_ALT_TYPE_SET
CGenFF_4.0 1 CG2R51 2 CG2R52 3 CG2R51 4 NG2R50 5 NG2R51 6 HGR51 7 HGR52 8 HGR52 9 HGP1
@<TRIPOS>MOLECULE
pyrazole
 9 9 0 0 0
****
USER_CHARGES
INVALID_CHARGES
Pose:  12 Cluster:  12 Fr_nu: 717146 TotEn:   -15.34
@<TRIPOS>ATOM
      1 C1        -80.1481  -15.5909  -44.3320 C.2    1 LIG      -0.25100
      2 C2        -81.2367  -16.4834  -44.3234 C.2    1 LIG       0.13200
      3 C3        -79.1257  -16.2906  -43.7392 C.2    1 LIG      -0.03800
      4 N1        -80.9342  -17.6604  -43.7692 N.2    1 LIG      -0.57800
      5 N2        -79.6438  -17.5124  -43.4242 N.pl3  1 LIG      -0.05900
      6 H1        -80.1089  -14.5817  -44.7148 H      1 LIG       0.15700
      7 H2        -82.2382  -16.3250  -44.6973 H      1 LIG       0.15600
      8 H3        -78.1001  -16.0343  -43.5162 H      1 LIG       0.15900
      9 H4        -79.1761  -18.2886  -42.9730 H      1 LIG       0.32200
@<TRIPOS>BOND
      1       1       2 1
      2       1       3 2
      3       2       4 2
      4       3       5 1
      5       4       5 1
      6       1       6 1
      7       2       7 1
      8       3       8 1
      9       5       9 1
@<TRIPOS>ALT_TYPE
CGenFF_4.0_ALT_TYPE_SET
CGenFF_4.0 1 CG2R51 2 CG2R52 3 CG2R51 4 NG2R50 5 NG2R51 6 HGR51 7 HGR52 8 HGR52 9 HGP1
@<TRIPOS>MOLECULE
pyrazole
 9 9 0 0 0
****
USER_CHARGES
INVALID_CHARGES
Pose:  13 Cluster:  13 Fr_nu: 260037 TotEn:   -14.92
@<TRIPOS>ATOM
      1 C1        -71.6516  -10.2093  -46.0216 C.2    1 LIG      -0.25100
      2 C2        -70.5246   -9.3779  -45.8779 C.2    1 LIG       0.13200
      3 C3        -72.1460  -10.3407  -44.7470 C.2    1 LIG      -0.03800
      4 N1        -70.3154   -9.0072  -44.6120 N.2    1 LIG      -0.57800
      5 N2        -71.3177   -9.6082  -43.9484 N.pl3  1 LIG      -0.05900
      6 H1        -72.0507  -10.6512  -46.9226 H      1 LIG       0.15700
      7 H2        -69.8467   -9.0272  -46.6429 H      1 LIG       0.15600
      8 H3        -72.9922  -10.8791  -44.3450 H      1 LIG       0.15900
      9 H4        -71.3758   -9.4770  -42.9464 H      1 LIG       0.32200
@<TRIPOS>BOND
      1       1       2 1
      2       1       3 2
      3       2       4 2
      4       3       5 1
      5       4       5 1
      6       1       6 1
      7       2       7 1
      8       3       8 1
      9       5       9 1
@<TRIPOS>ALT_TYPE
CGenFF_4.0_ALT_TYPE_SET
CGenFF_4.0 1 CG2R51 2 CG2R52 3 CG2R51 4 NG2R50 5 NG2R51 6 HGR51 7 HGR52 8 HGR52 9 HGP1
@<TRIPOS>MOLECULE
pyrazole
 9 9 0 0 0
****
USER_CHARGES
INVALID_CHARGES
Pose:  14 Cluster:  14 Fr_nu: 321745 TotEn:   -14.43
@<TRIPOS>ATOM
      1 C1        -78.4152  -15.4322  -47.2542 C.2    1 LIG      -0.25100
      2 C2        -78.1011  -16.2870  -48.3277 C.2    1 LIG       0.13200
      3 C3        -79.2692  -14.5021  -47.7945 C.2    1 LIG      -0.03800
      4 N1        -78.7064  -15.9316  -49.4640 N.2    1 LIG      -0.57800
      5 N2        -79.4096  -14.8432  -49.1076 N.pl3  1 LIG      -0.05900
      6 H1        -78.0717  -15.4829  -46.2315 H      1 LIG       0.15700
      7 H2        -77.4558  -17.1538  -48.3295 H      1 LIG       0.15600
      8 H3        -79.7764  -13.6462  -47.3730 H      1 LIG       0.15900
      9 H4        -79.9653  -14.3786  -49.8148 H      1 LIG       0.32200
@<TRIPOS>BOND
      1       1       2 1
      2       1       3 2
      3       2       4 2
      4       3       5 1
      5       4       5 1
      6       1       6 1
      7       2       7 1
      8       3       8 1
      9       5       9 1
@<TRIPOS>ALT_TYPE
CGenFF_4.0_ALT_TYPE_SET
CGenFF_4.0 1 CG2R51 2 CG2R52 3 CG2R51 4 NG2R50 5 NG2R51 6 HGR51 7 HGR52 8 HGR52 9 HGP1
@<TRIPOS>MOLECULE
pyrazole
 9 9 0 0 0
****
USER_CHARGES
INVALID_CHARGES
Pose:  15 Cluster:  15 Fr_nu: 257181 TotEn:   -14.17
@<TRIPOS>ATOM
      1 C1        -71.9343  -10.6735  -44.0482 C.2    1 LIG      -0.25100
      2 C2        -70.9355   -9.6834  -43.9851 C.2    1 LIG       0.13200
      3 C3        -72.3182  -10.6904  -45.3669 C.2    1 LIG      -0.03800
      4 N1        -70.6995   -9.1129  -45.1695 N.2    1 LIG      -0.57800
      5 N2        -71.5553   -9.7465  -45.9893 N.pl3  1 LIG      -0.05900
      6 H1        -72.3219  -11.2895  -43.2503 H      1 LIG       0.15700
      7 H2        -70.3701   -9.3535  -43.1253 H      1 LIG       0.15600
      8 H3        -73.0504  -11.2742  -45.9057 H      1 LIG       0.15900
      9 H4        -71.5677   -9.4823  -46.9665 H      1 LIG       0.32200
@<TRIPOS>BOND
      1       1       2 1
      2       1       3 2
      3       2       4 2
      4       3       5 1
      5       4       5 1
      6       1       6 1
      7       2       7 1
      8       3       8 1
      9       5       9 1
@<TRIPOS>ALT_TYPE
CGenFF_4.0_ALT_TYPE_SET
CGenFF_4.0 1 CG2R51 2 CG2R52 3 CG2R51 4 NG2R50 5 NG2R51 6 HGR51 7 HGR52 8 HGR52 9 HGP1
@<TRIPOS>MOLECULE
pyrazole
 9 9 0 0 0
****
USER_CHARGES
INVALID_CHARGES
Pose:  16 Cluster:  16 Fr_nu: 1398623 TotEn:   -13.96
@<TRIPOS>ATOM
      1 C1        -77.9426   -1.1256  -35.4174 C.2    1 LIG      -0.25100
      2 C2        -78.2709   -2.3916  -34.8967 C.2    1 LIG       0.13200
      3 C3        -76.8993   -1.3680  -36.2771 C.2    1 LIG      -0.03800
      4 N1        -77.4988   -3.3660  -35.3849 N.2    1 LIG      -0.57800
      5 N2        -76.6750   -2.7123  -36.2215 N.pl3  1 LIG      -0.05900
      6 H1        -78.3984   -0.1707  -35.2011 H      1 LIG       0.15700
      7 H2        -79.0403   -2.6448  -34.1813 H      1 LIG       0.15600
      8 H3        -76.3080   -0.7195  -36.9074 H      1 LIG       0.15900
      9 H4        -75.9782   -3.2478  -36.7239 H      1 LIG       0.32200
@<TRIPOS>BOND
      1       1       2 1
      2       1       3 2
      3       2       4 2
      4       3       5 1
      5       4       5 1
      6       1       6 1
      7       2       7 1
      8       3       8 1
      9       5       9 1
@<TRIPOS>ALT_TYPE
CGenFF_4.0_ALT_TYPE_SET
CGenFF_4.0 1 CG2R51 2 CG2R52 3 CG2R51 4 NG2R50 5 NG2R51 6 HGR51 7 HGR52 8 HGR52 9 HGP1
@<TRIPOS>MOLECULE
pyrazole
 9 9 0 0 0
****
USER_CHARGES
INVALID_CHARGES
Pose:  17 Cluster:  17 Fr_nu: 5039592 TotEn:   -13.81
@<TRIPOS>ATOM
      1 C1        -60.3780   -3.8558  -22.9574 C.2    1 LIG      -0.25100
      2 C2        -61.7037   -3.5213  -22.6220 C.2    1 LIG       0.13200
      3 C3        -60.3955   -4.0011  -24.3230 C.2    1 LIG      -0.03800
      4 N1        -62.5050   -3.4576  -23.6886 N.2    1 LIG      -0.57800
      5 N2        -61.6806   -3.7539  -24.7077 N.pl3  1 LIG      -0.05900
      6 H1        -59.5280   -3.9745  -22.3018 H      1 LIG       0.15700
      7 H2        -62.1194   -3.3219  -21.6447 H      1 LIG       0.15600
      8 H3        -59.6274   -4.2545  -25.0393 H      1 LIG       0.15900
      9 H4        -62.0636   -3.7719  -25.6446 H      1 LIG       0.32200
@<TRIPOS>BOND
      1       1       2 1
      2       1       3 2
      3       2       4 2
      4       3       5 1
      5       4       5 1
      6       1       6 1
      7       2       7 1
      8       3       8 1
      9       5       9 1
@<TRIPOS>ALT_TYPE
CGenFF_4.0_ALT_TYPE_SET
CGenFF_4.0 1 CG2R51 2 CG2R52 3 CG2R51 4 NG2R50 5 NG2R51 6 HGR51 7 HGR52 8 HGR52 9 HGP1
@<TRIPOS>MOLECULE
pyrazole
 9 9 0 0 0
****
USER_CHARGES
INVALID_CHARGES
Pose:  18 Cluster:  18 Fr_nu: 260395 TotEn:   -13.68
@<TRIPOS>ATOM
      1 C1        -77.2312  -13.0983  -45.7167 C.2    1 LIG      -0.25100
      2 C2        -77.7541  -14.0430  -44.8135 C.2    1 LIG       0.13200
      3 C3        -78.2990  -12.7524  -46.5083 C.2    1 LIG      -0.03800
      4 N1        -79.0531  -14.2819  -45.0118 N.2    1 LIG      -0.57800
      5 N2        -79.3556  -13.4822  -46.0486 N.pl3  1 LIG      -0.05900
      6 H1        -76.2219  -12.7199  -45.7847 H      1 LIG       0.15700
      7 H2        -77.2425  -14.5678  -44.0193 H      1 LIG       0.15600
      8 H3        -78.3994  -12.0698  -47.3398 H      1 LIG       0.15900
      9 H4        -80.3067  -13.4857  -46.3952 H      1 LIG       0.32200
@<TRIPOS>BOND
      1       1       2 1
      2       1       3 2
      3       2       4 2
      4       3       5 1
      5       4       5 1
      6       1       6 1
      7       2       7 1
      8       3       8 1
      9       5       9 1
@<TRIPOS>ALT_TYPE
CGenFF_4.0_ALT_TYPE_SET
CGenFF_4.0 1 CG2R51 2 CG2R52 3 CG2R51 4 NG2R50 5 NG2R51 6 HGR51 7 HGR52 8 HGR52 9 HGP1
@<TRIPOS>MOLECULE
pyrazole
 9 9 0 0 0
****
USER_CHARGES
INVALID_CHARGES
Pose:  19 Cluster:  19 Fr_nu: 2594266 TotEn:   -13.46
@<TRIPOS>ATOM
      1 C1        -61.8046   -2.6930  -23.3024 C.2    1 LIG      -0.25100
      2 C2        -61.0741   -3.7150  -22.6671 C.2    1 LIG       0.13200
      3 C3        -61.8269   -3.0589  -24.6260 C.2    1 LIG      -0.03800
      4 N1        -60.6623   -4.6594  -23.5171 N.2    1 LIG      -0.57800
      5 N2        -61.1357   -4.2324  -24.7001 N.pl3  1 LIG      -0.05900
      6 H1        -62.2531   -1.8142  -22.8630 H      1 LIG       0.15700
      7 H2        -60.8242   -3.8108  -21.6201 H      1 LIG       0.15600
      8 H3        -62.2606   -2.5992  -25.5024 H      1 LIG       0.15900
      9 H4        -60.9477   -4.7925  -25.5222 H      1 LIG       0.32200
@<TRIPOS>BOND
      1       1       2 1
      2       1       3 2
      3       2       4 2
      4       3       5 1
      5       4       5 1
      6       1       6 1
      7       2       7 1
      8       3       8 1
      9       5       9 1
@<TRIPOS>ALT_TYPE
CGenFF_4.0_ALT_TYPE_SET
CGenFF_4.0 1 CG2R51 2 CG2R52 3 CG2R51 4 NG2R50 5 NG2R51 6 HGR51 7 HGR52 8 HGR52 9 HGP1
@<TRIPOS>MOLECULE
pyrazole
 9 9 0 0 0
****
USER_CHARGES
INVALID_CHARGES
Pose:  20 Cluster:  20 Fr_nu: 4591833 TotEn:   -12.72
@<TRIPOS>ATOM
      1 C1        -77.5497   -1.8340  -33.6560 C.2    1 LIG      -0.25100
      2 C2        -77.9527   -3.1735  -33.8143 C.2    1 LIG       0.13200
      3 C3        -76.5159   -1.6790  -34.5470 C.2    1 LIG      -0.03800
      4 N1        -77.2338   -3.8231  -34.7335 N.2    1 LIG      -0.57800
      5 N2        -76.3686   -2.8879  -35.1611 N.pl3  1 LIG      -0.05900
      6 H1        -77.9520   -1.0849  -32.9902 H      1 LIG       0.15700
      7 H2        -78.7401   -3.7036  -33.2976 H      1 LIG       0.15600
      8 H3        -75.8846   -0.8371  -34.7921 H      1 LIG       0.15900
      9 H4        -75.6999   -3.1447  -35.8764 H      1 LIG       0.32200
@<TRIPOS>BOND
      1       1       2 1
      2       1       3 2
      3       2       4 2
      4       3       5 1
      5       4       5 1
      6       1       6 1
      7       2       7 1
      8       3       8 1
      9       5       9 1
@<TRIPOS>ALT_TYPE
CGenFF_4.0_ALT_TYPE_SET
CGenFF_4.0 1 CG2R51 2 CG2R52 3 CG2R51 4 NG2R50 5 NG2R51 6 HGR51 7 HGR52 8 HGR52 9 HGP1
@<TRIPOS>MOLECULE
pyrazole
 9 9 0 0 0
****
USER_CHARGES
INVALID_CHARGES
Pose:  21 Cluster:  21 Fr_nu: 948311 TotEn:   -12.65
@<TRIPOS>ATOM
      1 C1        -78.3804  -16.6514  -49.4696 C.2    1 LIG      -0.25100
      2 C2        -78.7462  -16.4492  -50.8139 C.2    1 LIG       0.13200
      3 C3        -78.9013  -15.5679  -48.8054 C.2    1 LIG      -0.03800
      4 N1        -79.4456  -15.3258  -50.9946 N.2    1 LIG      -0.57800
      5 N2        -79.5236  -14.8122  -49.7552 N.pl3  1 LIG      -0.05900
      6 H1        -77.8185  -17.4681  -49.0411 H      1 LIG       0.15700
      7 H2        -78.5319  -17.0735  -51.6695 H      1 LIG       0.15600
      8 H3        -78.8836  -15.2720  -47.7664 H      1 LIG       0.15900
      9 H4        -80.0172  -13.9375  -49.6288 H      1 LIG       0.32200
@<TRIPOS>BOND
      1       1       2 1
      2       1       3 2
      3       2       4 2
      4       3       5 1
      5       4       5 1
      6       1       6 1
      7       2       7 1
      8       3       8 1
      9       5       9 1
@<TRIPOS>ALT_TYPE
CGenFF_4.0_ALT_TYPE_SET
CGenFF_4.0 1 CG2R51 2 CG2R52 3 CG2R51 4 NG2R50 5 NG2R51 6 HGR51 7 HGR52 8 HGR52 9 HGP1
@<TRIPOS>MOLECULE
pyrazole
 9 9 0 0 0
****
USER_CHARGES
INVALID_CHARGES
Pose:  22 Cluster:  22 Fr_nu: 260693 TotEn:   -12.44
@<TRIPOS>ATOM
      1 C1        -77.1268  -13.5774  -46.1496 C.2    1 LIG      -0.25100
      2 C2        -77.5041  -14.8241  -46.6835 C.2    1 LIG       0.13200
      3 C3        -78.1789  -12.7451  -46.4441 C.2    1 LIG      -0.03800
      4 N1        -78.7025  -14.7914  -47.2724 N.2    1 LIG      -0.57800
      5 N2        -79.0874  -13.5141  -47.1102 N.pl3  1 LIG      -0.05900
      6 H1        -76.2197  -13.3178  -45.6241 H      1 LIG       0.15700
      7 H2        -76.9556  -15.7551  -46.6685 H      1 LIG       0.15600
      8 H3        -78.3579  -11.6982  -46.2462 H      1 LIG       0.15900
      9 H4        -79.9858  -13.2331  -47.4826 H      1 LIG       0.32200
@<TRIPOS>BOND
      1       1       2 1
      2       1       3 2
      3       2       4 2
      4       3       5 1
      5       4       5 1
      6       1       6 1
      7       2       7 1
      8       3       8 1
      9       5       9 1
@<TRIPOS>ALT_TYPE
CGenFF_4.0_ALT_TYPE_SET
CGenFF_4.0 1 CG2R51 2 CG2R52 3 CG2R51 4 NG2R50 5 NG2R51 6 HGR51 7 HGR52 8 HGR52 9 HGP1
@<TRIPOS>MOLECULE
pyrazole
 9 9 0 0 0
****
USER_CHARGES
INVALID_CHARGES
Pose:  23 Cluster:  23 Fr_nu: 2397212 TotEn:   -12.41
@<TRIPOS>ATOM
      1 C1        -78.0089  -14.4869  -45.8397 C.2    1 LIG      -0.25100
      2 C2        -78.2130  -15.4857  -44.8689 C.2    1 LIG       0.13200
      3 C3        -79.2571  -13.9546  -46.0523 C.2    1 LIG      -0.03800
      4 N1        -79.4902  -15.5840  -44.4907 N.2    1 LIG      -0.57800
      5 N2        -80.1001  -14.6400  -45.2276 N.pl3  1 LIG      -0.05900
      6 H1        -77.0865  -14.1928  -46.3183 H      1 LIG       0.15700
      7 H2        -77.4843  -16.1465  -44.4215 H      1 LIG       0.15600
      8 H3        -79.6137  -13.1692  -46.7030 H      1 LIG       0.15900
      9 H4        -81.0990  -14.5177  -45.1187 H      1 LIG       0.32200
@<TRIPOS>BOND
      1       1       2 1
      2       1       3 2
      3       2       4 2
      4       3       5 1
      5       4       5 1
      6       1       6 1
      7       2       7 1
      8       3       8 1
      9       5       9 1
@<TRIPOS>ALT_TYPE
CGenFF_4.0_ALT_TYPE_SET
CGenFF_4.0 1 CG2R51 2 CG2R52 3 CG2R51 4 NG2R50 5 NG2R51 6 HGR51 7 HGR52 8 HGR52 9 HGP1
@<TRIPOS>MOLECULE
pyrazole
 9 9 0 0 0
****
USER_CHARGES
INVALID_CHARGES
Pose:  24 Cluster:  24 Fr_nu: 254397 TotEn:   -12.41
@<TRIPOS>ATOM
      1 C1        -78.1135  -22.8855  -42.4311 C.2    1 LIG      -0.25100
      2 C2        -78.0093  -22.3077  -41.1516 C.2    1 LIG       0.13200
      3 C3        -76.8290  -22.8770  -42.9173 C.2    1 LIG      -0.03800
      4 N1        -76.7575  -21.9578  -40.8443 N.2    1 LIG      -0.57800
      5 N2        -76.0632  -22.3168  -41.9375 N.pl3  1 LIG      -0.05900
      6 H1        -78.9956  -23.2570  -42.9313 H      1 LIG       0.15700
      7 H2        -78.7934  -22.1265  -40.4305 H      1 LIG       0.15600
      8 H3        -76.4010  -23.2094  -43.8520 H      1 LIG       0.15900
      9 H4        -75.0651  -22.1479  -41.9485 H      1 LIG       0.32200
@<TRIPOS>BOND
      1       1       2 1
      2       1       3 2
      3       2       4 2
      4       3       5 1
      5       4       5 1
      6       1       6 1
      7       2       7 1
      8       3       8 1
      9       5       9 1
@<TRIPOS>ALT_TYPE
CGenFF_4.0_ALT_TYPE_SET
CGenFF_4.0 1 CG2R51 2 CG2R52 3 CG2R51 4 NG2R50 5 NG2R51 6 HGR51 7 HGR52 8 HGR52 9 HGP1
@<TRIPOS>MOLECULE
pyrazole
 9 9 0 0 0
****
USER_CHARGES
INVALID_CHARGES
Pose:  25 Cluster:  25 Fr_nu: 278391 TotEn:   -12.11
@<TRIPOS>ATOM
      1 C1        -78.9670  -15.9754  -50.1748 C.2    1 LIG      -0.25100
      2 C2        -79.4028  -15.5577  -48.9031 C.2    1 LIG       0.13200
      3 C3        -78.0790  -16.9910  -49.9170 C.2    1 LIG      -0.03800
      4 N1        -78.8384  -16.2514  -47.9110 N.2    1 LIG      -0.57800
      5 N2        -78.0388  -17.1153  -48.5593 N.pl3  1 LIG      -0.05900
      6 H1        -79.2560  -15.5947  -51.1433 H      1 LIG       0.15700
      7 H2        -80.1079  -14.7763  -48.6578 H      1 LIG       0.15600
      8 H3        -77.4838  -17.6206  -50.5626 H      1 LIG       0.15900
      9 H4        -77.4890  -17.7643  -48.0103 H      1 LIG       0.32200
@<TRIPOS>BOND
      1       1       2 1
      2       1       3 2
      3       2       4 2
      4       3       5 1
      5       4       5 1
      6       1       6 1
      7       2       7 1
      8       3       8 1
      9       5       9 1
@<TRIPOS>ALT_TYPE
CGenFF_4.0_ALT_TYPE_SET
CGenFF_4.0 1 CG2R51 2 CG2R52 3 CG2R51 4 NG2R50 5 NG2R51 6 HGR51 7 HGR52 8 HGR52 9 HGP1
@<TRIPOS>MOLECULE
pyrazole
 9 9 0 0 0
****
USER_CHARGES
INVALID_CHARGES
Pose:  26 Cluster:  26 Fr_nu: 105909 TotEn:   -11.85
@<TRIPOS>ATOM
      1 C1        -77.8535   -2.0322  -35.2264 C.2    1 LIG      -0.25100
      2 C2        -77.8342   -0.6908  -35.6528 C.2    1 LIG       0.13200
      3 C3        -76.5861   -2.4933  -35.4862 C.2    1 LIG      -0.03800
      4 N1        -76.6485   -0.3234  -36.1459 N.2    1 LIG      -0.57800
      5 N2        -75.9108   -1.4408  -36.0309 N.pl3  1 LIG      -0.05900
      6 H1        -78.6710   -2.5877  -34.7910 H      1 LIG       0.15700
      7 H2        -78.6349    0.0344  -35.6254 H      1 LIG       0.15600
      8 H3        -76.1152   -3.4545  -35.3381 H      1 LIG       0.15900
      9 H4        -74.9496   -1.4154  -36.3472 H      1 LIG       0.32200
@<TRIPOS>BOND
      1       1       2 1
      2       1       3 2
      3       2       4 2
      4       3       5 1
      5       4       5 1
      6       1       6 1
      7       2       7 1
      8       3       8 1
      9       5       9 1
@<TRIPOS>ALT_TYPE
CGenFF_4.0_ALT_TYPE_SET
CGenFF_4.0 1 CG2R51 2 CG2R52 3 CG2R51 4 NG2R50 5 NG2R51 6 HGR51 7 HGR52 8 HGR52 9 HGP1
@<TRIPOS>MOLECULE
pyrazole
 9 9 0 0 0
****
USER_CHARGES
INVALID_CHARGES
Pose:  27 Cluster:  27 Fr_nu: 947684 TotEn:   -11.78
@<TRIPOS>ATOM
      1 C1        -78.7384  -15.7032  -49.1673 C.2    1 LIG      -0.25100
      2 C2        -79.3988  -15.4178  -50.3773 C.2    1 LIG       0.13200
      3 C3        -78.0644  -16.8746  -49.4120 C.2    1 LIG      -0.03800
      4 N1        -79.1653  -16.3340  -51.3207 N.2    1 LIG      -0.57800
      5 N2        -78.3506  -17.2066  -50.7036 N.pl3  1 LIG      -0.05900
      6 H1        -78.7484  -15.1390  -48.2465 H      1 LIG       0.15700
      7 H2        -80.0410  -14.5807  -50.6109 H      1 LIG       0.15600
      8 H3        -77.4233  -17.4892  -48.7967 H      1 LIG       0.15900
      9 H4        -78.0273  -18.0118  -51.2250 H      1 LIG       0.32200
@<TRIPOS>BOND
      1       1       2 1
      2       1       3 2
      3       2       4 2
      4       3       5 1
      5       4       5 1
      6       1       6 1
      7       2       7 1
      8       3       8 1
      9       5       9 1
@<TRIPOS>ALT_TYPE
CGenFF_4.0_ALT_TYPE_SET
CGenFF_4.0 1 CG2R51 2 CG2R52 3 CG2R51 4 NG2R50 5 NG2R51 6 HGR51 7 HGR52 8 HGR52 9 HGP1
@<TRIPOS>MOLECULE
pyrazole
 9 9 0 0 0
****
USER_CHARGES
INVALID_CHARGES
Pose:  28 Cluster:  28 Fr_nu: 397236 TotEn:   -11.44
@<TRIPOS>ATOM
      1 C1        -57.8818    3.8575  -36.5601 C.2    1 LIG      -0.25100
      2 C2        -58.2455    3.2570  -35.3399 C.2    1 LIG       0.13200
      3 C3        -58.6179    5.0162  -36.6054 C.2    1 LIG      -0.03800
      4 N1        -59.1427    3.9750  -34.6591 N.2    1 LIG      -0.57800
      5 N2        -59.3490    5.0387  -35.4541 N.pl3  1 LIG      -0.05900
      6 H1        -57.1835    3.5013  -37.3030 H      1 LIG       0.15700
      7 H2        -57.8946    2.3258  -34.9185 H      1 LIG       0.15600
      8 H3        -58.6875    5.8077  -37.3375 H      1 LIG       0.15900
      9 H4        -60.0069    5.7449  -35.1490 H      1 LIG       0.32200
@<TRIPOS>BOND
      1       1       2 1
      2       1       3 2
      3       2       4 2
      4       3       5 1
      5       4       5 1
      6       1       6 1
      7       2       7 1
      8       3       8 1
      9       5       9 1
@<TRIPOS>ALT_TYPE
CGenFF_4.0_ALT_TYPE_SET
CGenFF_4.0 1 CG2R51 2 CG2R52 3 CG2R51 4 NG2R50 5 NG2R51 6 HGR51 7 HGR52 8 HGR52 9 HGP1
@<TRIPOS>MOLECULE
pyrazole
 9 9 0 0 0
****
USER_CHARGES
INVALID_CHARGES
Pose:  29 Cluster:  29 Fr_nu: 321978 TotEn:   -11.02
@<TRIPOS>ATOM
      1 C1        -78.7557  -15.5639  -49.2038 C.2    1 LIG      -0.25100
      2 C2        -78.5774  -16.2606  -50.4140 C.2    1 LIG       0.13200
      3 C3        -78.0107  -16.2678  -48.2894 C.2    1 LIG      -0.03800
      4 N1        -77.7815  -17.3252  -50.2836 N.2    1 LIG      -0.57800
      5 N2        -77.4528  -17.3028  -48.9808 N.pl3  1 LIG      -0.05900
      6 H1        -79.3414  -14.6755  -49.0193 H      1 LIG       0.15700
      7 H2        -78.9948  -16.0373  -51.3854 H      1 LIG       0.15600
      8 H3        -77.8331  -16.1299  -47.2326 H      1 LIG       0.15900
      9 H4        -76.8422  -18.0289  -48.6277 H      1 LIG       0.32200
@<TRIPOS>BOND
      1       1       2 1
      2       1       3 2
      3       2       4 2
      4       3       5 1
      5       4       5 1
      6       1       6 1
      7       2       7 1
      8       3       8 1
      9       5       9 1
@<TRIPOS>ALT_TYPE
CGenFF_4.0_ALT_TYPE_SET
CGenFF_4.0 1 CG2R51 2 CG2R52 3 CG2R51 4 NG2R50 5 NG2R51 6 HGR51 7 HGR52 8 HGR52 9 HGP1
@<TRIPOS>MOLECULE
pyrazole
 9 9 0 0 0
****
USER_CHARGES
INVALID_CHARGES
Pose:  30 Cluster:  30 Fr_nu: 8453036 TotEn:   -10.69
@<TRIPOS>ATOM
      1 C1        -81.2163  -23.3994  -50.0298 C.2    1 LIG      -0.25100
      2 C2        -80.0590  -22.6011  -49.9590 C.2    1 LIG       0.13200
      3 C3        -80.7417  -24.6859  -50.1088 C.2    1 LIG      -0.03800
      4 N1        -78.9338  -23.3201  -49.9901 N.2    1 LIG      -0.57800
      5 N2        -79.3818  -24.5839  -50.0812 N.pl3  1 LIG      -0.05900
      6 H1        -82.2501  -23.0870  -50.0236 H      1 LIG       0.15700
      7 H2        -79.9885  -21.5252  -49.8865 H      1 LIG       0.15600
      8 H3        -81.2377  -25.6428  -50.1828 H      1 LIG       0.15900
      9 H4        -78.7011  -25.3320  -50.1227 H      1 LIG       0.32200
@<TRIPOS>BOND
      1       1       2 1
      2       1       3 2
      3       2       4 2
      4       3       5 1
      5       4       5 1
      6       1       6 1
      7       2       7 1
      8       3       8 1
      9       5       9 1
@<TRIPOS>ALT_TYPE
CGenFF_4.0_ALT_TYPE_SET
CGenFF_4.0 1 CG2R51 2 CG2R52 3 CG2R51 4 NG2R50 5 NG2R51 6 HGR51 7 HGR52 8 HGR52 9 HGP1
@<TRIPOS>MOLECULE
pyrazole
 9 9 0 0 0
****
USER_CHARGES
INVALID_CHARGES
Pose:  31 Cluster:  31 Fr_nu: 8458864 TotEn:   -10.55
@<TRIPOS>ATOM
      1 C1        -80.6014  -22.8318  -51.1358 C.2    1 LIG      -0.25100
      2 C2        -79.7453  -23.6647  -50.3909 C.2    1 LIG       0.13200
      3 C3        -80.3174  -21.5632  -50.6926 C.2    1 LIG      -0.03800
      4 N1        -78.9749  -22.9827  -49.5392 N.2    1 LIG      -0.57800
      5 N2        -79.3458  -21.7078  -49.7462 N.pl3  1 LIG      -0.05900
      6 H1        -81.3232  -23.1109  -51.8891 H      1 LIG       0.15700
      7 H2        -79.6509  -24.7404  -50.4327 H      1 LIG       0.15600
      8 H3        -80.7117  -20.5928  -50.9576 H      1 LIG       0.15900
      9 H4        -78.8939  -20.9828  -49.2031 H      1 LIG       0.32200
@<TRIPOS>BOND
      1       1       2 1
      2       1       3 2
      3       2       4 2
      4       3       5 1
      5       4       5 1
      6       1       6 1
      7       2       7 1
      8       3       8 1
      9       5       9 1
@<TRIPOS>ALT_TYPE
CGenFF_4.0_ALT_TYPE_SET
CGenFF_4.0 1 CG2R51 2 CG2R52 3 CG2R51 4 NG2R50 5 NG2R51 6 HGR51 7 HGR52 8 HGR52 9 HGP1
@<TRIPOS>MOLECULE
pyrazole
 9 9 0 0 0
****
USER_CHARGES
INVALID_CHARGES
Pose:  32 Cluster:  32 Fr_nu: 8408109 TotEn:   -10.28
@<TRIPOS>ATOM
      1 C1        -44.4355   -0.1898  -49.0423 C.2    1 LIG      -0.25100
      2 C2        -44.0751    0.0916  -47.7109 C.2    1 LIG       0.13200
      3 C3        -43.4398   -1.0179  -49.4998 C.2    1 LIG      -0.03800
      4 N1        -42.9393   -0.5091  -47.3461 N.2    1 LIG      -0.57800
      5 N2        -42.5773   -1.1763  -48.4551 N.pl3  1 LIG      -0.05900
      6 H1        -45.2965    0.1580  -49.5937 H      1 LIG       0.15700
      7 H2        -44.5926    0.7098  -46.9912 H      1 LIG       0.15600
      8 H3        -43.2698   -1.4959  -50.4538 H      1 LIG       0.15900
      9 H4        -41.7247   -1.7215  -48.4298 H      1 LIG       0.32200
@<TRIPOS>BOND
      1       1       2 1
      2       1       3 2
      3       2       4 2
      4       3       5 1
      5       4       5 1
      6       1       6 1
      7       2       7 1
      8       3       8 1
      9       5       9 1
@<TRIPOS>ALT_TYPE
CGenFF_4.0_ALT_TYPE_SET
CGenFF_4.0 1 CG2R51 2 CG2R52 3 CG2R51 4 NG2R50 5 NG2R51 6 HGR51 7 HGR52 8 HGR52 9 HGP1
@<TRIPOS>MOLECULE
pyrazole
 9 9 0 0 0
****
USER_CHARGES
INVALID_CHARGES
Pose:  33 Cluster:  33 Fr_nu: 8454816 TotEn:   -10.20
@<TRIPOS>ATOM
      1 C1        -44.1368   -0.1915  -49.2361 C.2    1 LIG      -0.25100
      2 C2        -43.3588   -0.7568  -48.2080 C.2    1 LIG       0.13200
      3 C3        -44.7165    0.9126  -48.6605 C.2    1 LIG      -0.03800
      4 N1        -43.4350   -0.0685  -47.0659 N.2    1 LIG      -0.57800
      5 N2        -44.2677    0.9407  -47.3728 N.pl3  1 LIG      -0.05900
      6 H1        -44.2600   -0.5352  -50.2525 H      1 LIG       0.15700
      7 H2        -42.7398   -1.6419  -48.2432 H      1 LIG       0.15600
      8 H3        -45.3945    1.6624  -49.0419 H      1 LIG       0.15900
      9 H4        -44.4896    1.6154  -46.6515 H      1 LIG       0.32200
@<TRIPOS>BOND
      1       1       2 1
      2       1       3 2
      3       2       4 2
      4       3       5 1
      5       4       5 1
      6       1       6 1
      7       2       7 1
      8       3       8 1
      9       5       9 1
@<TRIPOS>ALT_TYPE
CGenFF_4.0_ALT_TYPE_SET
CGenFF_4.0 1 CG2R51 2 CG2R52 3 CG2R51 4 NG2R50 5 NG2R51 6 HGR51 7 HGR52 8 HGR52 9 HGP1
@<TRIPOS>MOLECULE
pyrazole
 9 9 0 0 0
****
USER_CHARGES
INVALID_CHARGES
Pose:  34 Cluster:  34 Fr_nu: 538494 TotEn:   -10.13
@<TRIPOS>ATOM
      1 C1        -85.4538    3.4843  -43.5708 C.2    1 LIG      -0.25100
      2 C2        -84.9181    2.1910  -43.4220 C.2    1 LIG       0.13200
      3 C3        -85.0251    3.8930  -44.8100 C.2    1 LIG      -0.03800
      4 N1        -84.2038    1.8036  -44.4820 N.2    1 LIG      -0.57800
      5 N2        -84.2877    2.8596  -45.3089 N.pl3  1 LIG      -0.05900
      6 H1        -86.0656    4.0425  -42.8777 H      1 LIG       0.15700
      7 H2        -85.0179    1.5147  -42.5850 H      1 LIG       0.15600
      8 H3        -85.1730    4.8062  -45.3682 H      1 LIG       0.15900
      9 H4        -83.8136    2.8083  -46.2019 H      1 LIG       0.32200
@<TRIPOS>BOND
      1       1       2 1
      2       1       3 2
      3       2       4 2
      4       3       5 1
      5       4       5 1
      6       1       6 1
      7       2       7 1
      8       3       8 1
      9       5       9 1
@<TRIPOS>ALT_TYPE
CGenFF_4.0_ALT_TYPE_SET
CGenFF_4.0 1 CG2R51 2 CG2R52 3 CG2R51 4 NG2R50 5 NG2R51 6 HGR51 7 HGR52 8 HGR52 9 HGP1
@<TRIPOS>MOLECULE
pyrazole
 9 9 0 0 0
****
USER_CHARGES
INVALID_CHARGES
Pose:  35 Cluster:  35 Fr_nu: 6762866 TotEn:    -9.32
@<TRIPOS>ATOM
      1 C1        -88.3892   -0.5439  -35.8888 C.2    1 LIG      -0.25100
      2 C2        -87.5105   -1.6328  -35.7340 C.2    1 LIG       0.13200
      3 C3        -88.9486   -0.7279  -37.1297 C.2    1 LIG      -0.03800
      4 N1        -87.5084   -2.4482  -36.7918 N.2    1 LIG      -0.57800
      5 N2        -88.3928   -1.8715  -37.6233 N.pl3  1 LIG      -0.05900
      6 H1        -88.5902    0.2615  -35.1979 H      1 LIG       0.15700
      7 H2        -86.8710   -1.8658  -34.8946 H      1 LIG       0.15600
      8 H3        -89.6739   -0.1597  -37.6941 H      1 LIG       0.15900
      9 H4        -88.5689   -2.3129  -38.5171 H      1 LIG       0.32200
@<TRIPOS>BOND
      1       1       2 1
      2       1       3 2
      3       2       4 2
      4       3       5 1
      5       4       5 1
      6       1       6 1
      7       2       7 1
      8       3       8 1
      9       5       9 1
@<TRIPOS>ALT_TYPE
CGenFF_4.0_ALT_TYPE_SET
CGenFF_4.0 1 CG2R51 2 CG2R52 3 CG2R51 4 NG2R50 5 NG2R51 6 HGR51 7 HGR52 8 HGR52 9 HGP1
@<TRIPOS>MOLECULE
pyrazole
 9 9 0 0 0
****
USER_CHARGES
INVALID_CHARGES
Pose:  36 Cluster:  36 Fr_nu: 8401872 TotEn:    -9.07
@<TRIPOS>ATOM
      1 C1        -50.9839    6.7044  -31.1440 C.2    1 LIG      -0.25100
      2 C2        -51.0016    7.8841  -30.3761 C.2    1 LIG       0.13200
      3 C3        -50.6876    5.7120  -30.2419 C.2    1 LIG      -0.03800
      4 N1        -50.7379    7.6634  -29.0855 N.2    1 LIG      -0.57800
      5 N2        -50.5517    6.3334  -29.0353 N.pl3  1 LIG      -0.05900
      6 H1        -51.1615    6.5887  -32.2030 H      1 LIG       0.15700
      7 H2        -51.1953    8.8957  -30.7032 H      1 LIG       0.15600
      8 H3        -50.5618    4.6441  -30.3478 H      1 LIG       0.15900
      9 H4        -50.3315    5.9135  -28.1409 H      1 LIG       0.32200
@<TRIPOS>BOND
      1       1       2 1
      2       1       3 2
      3       2       4 2
      4       3       5 1
      5       4       5 1
      6       1       6 1
      7       2       7 1
      8       3       8 1
      9       5       9 1
@<TRIPOS>ALT_TYPE
CGenFF_4.0_ALT_TYPE_SET
CGenFF_4.0 1 CG2R51 2 CG2R52 3 CG2R51 4 NG2R50 5 NG2R51 6 HGR51 7 HGR52 8 HGR52 9 HGP1
@<TRIPOS>MOLECULE
pyrazole
 9 9 0 0 0
****
USER_CHARGES
INVALID_CHARGES
Pose:  37 Cluster:  37 Fr_nu: 8290414 TotEn:    -8.50
@<TRIPOS>ATOM
      1 C1        -45.5516    0.4471  -48.5290 C.2    1 LIG      -0.25100
      2 C2        -44.2953   -0.0732  -48.1646 C.2    1 LIG       0.13200
      3 C3        -46.1760    0.7058  -47.3333 C.2    1 LIG      -0.03800
      4 N1        -44.1297   -0.1416  -46.8411 N.2    1 LIG      -0.57800
      5 N2        -45.2900    0.3392  -46.3632 N.pl3  1 LIG      -0.05900
      6 H1        -45.9493    0.6126  -49.5194 H      1 LIG       0.15700
      7 H2        -43.4937   -0.4060  -48.8085 H      1 LIG       0.15600
      8 H3        -47.1497    1.1063  -47.0908 H      1 LIG       0.15900
      9 H4        -45.4117    0.3879  -45.3594 H      1 LIG       0.32200
@<TRIPOS>BOND
      1       1       2 1
      2       1       3 2
      3       2       4 2
      4       3       5 1
      5       4       5 1
      6       1       6 1
      7       2       7 1
      8       3       8 1
      9       5       9 1
@<TRIPOS>ALT_TYPE
CGenFF_4.0_ALT_TYPE_SET
CGenFF_4.0 1 CG2R51 2 CG2R52 3 CG2R51 4 NG2R50 5 NG2R51 6 HGR51 7 HGR52 8 HGR52 9 HGP1
@<TRIPOS>MOLECULE
pyrazole
 9 9 0 0 0
****
USER_CHARGES
INVALID_CHARGES
Pose:  38 Cluster:  38 Fr_nu: 8403474 TotEn:    -8.49
@<TRIPOS>ATOM
      1 C1        -53.4546    9.8013  -31.0194 C.2    1 LIG      -0.25100
      2 C2        -52.2734    9.1912  -30.5564 C.2    1 LIG       0.13200
      3 C3        -53.6896   10.8170  -30.1253 C.2    1 LIG      -0.03800
      4 N1        -51.7915    9.7710  -29.4539 N.2    1 LIG      -0.57800
      5 N2        -52.6742   10.7562  -29.2166 N.pl3  1 LIG      -0.05900
      6 H1        -54.0521    9.5422  -31.8809 H      1 LIG       0.15700
      7 H2        -51.7439    8.3478  -30.9762 H      1 LIG       0.15600
      8 H3        -54.4715   11.5594  -30.0540 H      1 LIG       0.15900
      9 H4        -52.5233   11.3516  -28.4120 H      1 LIG       0.32200
@<TRIPOS>BOND
      1       1       2 1
      2       1       3 2
      3       2       4 2
      4       3       5 1
      5       4       5 1
      6       1       6 1
      7       2       7 1
      8       3       8 1
      9       5       9 1
@<TRIPOS>ALT_TYPE
CGenFF_4.0_ALT_TYPE_SET
CGenFF_4.0 1 CG2R51 2 CG2R52 3 CG2R51 4 NG2R50 5 NG2R51 6 HGR51 7 HGR52 8 HGR52 9 HGP1
@<TRIPOS>MOLECULE
pyrazole
 9 9 0 0 0
****
USER_CHARGES
INVALID_CHARGES
Pose:  39 Cluster:  39 Fr_nu: 8459895 TotEn:    -7.94
@<TRIPOS>ATOM
      1 C1        -45.5115    0.6015  -48.0454 C.2    1 LIG      -0.25100
      2 C2        -44.7633    0.2915  -46.8940 C.2    1 LIG       0.13200
      3 C3        -44.9913   -0.2120  -49.0222 C.2    1 LIG      -0.03800
      4 N1        -43.8383   -0.6458  -47.1170 N.2    1 LIG      -0.57800
      5 N2        -44.0018   -0.9320  -48.4198 N.pl3  1 LIG      -0.05900
      6 H1        -46.3160    1.3140  -48.1531 H      1 LIG       0.15700
      7 H2        -44.8531    0.7100  -45.9017 H      1 LIG       0.15600
      8 H3        -45.2291   -0.3388  -50.0685 H      1 LIG       0.15900
      9 H4        -43.3997   -1.6311  -48.8363 H      1 LIG       0.32200
@<TRIPOS>BOND
      1       1       2 1
      2       1       3 2
      3       2       4 2
      4       3       5 1
      5       4       5 1
      6       1       6 1
      7       2       7 1
      8       3       8 1
      9       5       9 1
@<TRIPOS>ALT_TYPE
CGenFF_4.0_ALT_TYPE_SET
CGenFF_4.0 1 CG2R51 2 CG2R52 3 CG2R51 4 NG2R50 5 NG2R51 6 HGR51 7 HGR52 8 HGR52 9 HGP1
@<TRIPOS>MOLECULE
pyrazole
 9 9 0 0 0
****
USER_CHARGES
INVALID_CHARGES
Pose:  40 Cluster:  40 Fr_nu: 8421915 TotEn:    -6.11
@<TRIPOS>ATOM
      1 C1        -52.5460    8.9223  -31.2199 C.2    1 LIG      -0.25100
      2 C2        -52.1693    9.7158  -30.1198 C.2    1 LIG       0.13200
      3 C3        -51.7296    7.8204  -31.1440 C.2    1 LIG      -0.03800
      4 N1        -51.1900    9.1649  -29.3979 N.2    1 LIG      -0.57800
      5 N2        -50.9443    8.0133  -30.0455 N.pl3  1 LIG      -0.05900
      6 H1        -53.3036    9.1202  -31.9637 H      1 LIG       0.15700
      7 H2        -52.5674   10.6730  -29.8144 H      1 LIG       0.15600
      8 H3        -51.6370    6.9376  -31.7600 H      1 LIG       0.15900
      9 H4        -50.2222    7.4037  -29.6826 H      1 LIG       0.32200
@<TRIPOS>BOND
      1       1       2 1
      2       1       3 2
      3       2       4 2
      4       3       5 1
      5       4       5 1
      6       1       6 1
      7       2       7 1
      8       3       8 1
      9       5       9 1
@<TRIPOS>ALT_TYPE
CGenFF_4.0_ALT_TYPE_SET
CGenFF_4.0 1 CG2R51 2 CG2R52 3 CG2R51 4 NG2R50 5 NG2R51 6 HGR51 7 HGR52 8 HGR52 9 HGP1
@<TRIPOS>MOLECULE
pyrazole
 9 9 0 0 0
****
USER_CHARGES
INVALID_CHARGES
Pose:  41 Cluster:  41 Fr_nu: 8422176 TotEn:    -5.40
@<TRIPOS>ATOM
      1 C1        -51.4925    7.7030  -30.4954 C.2    1 LIG      -0.25100
      2 C2        -51.3327    9.0313  -30.0572 C.2    1 LIG       0.13200
      3 C3        -50.4538    7.0211  -29.9102 C.2    1 LIG      -0.03800
      4 N1        -50.2758    9.1861  -29.2554 N.2    1 LIG      -0.57800
      5 N2        -49.7621    7.9463  -29.1849 N.pl3  1 LIG      -0.05900
      6 H1        -52.2541    7.2959  -31.1440 H      1 LIG       0.15700
      7 H2        -51.9421    9.8930  -30.2892 H      1 LIG       0.15600
      8 H3        -50.1500    5.9848  -29.9456 H      1 LIG       0.15900
      9 H4        -48.9328    7.8022  -28.6225 H      1 LIG       0.32200
@<TRIPOS>BOND
      1       1       2 1
      2       1       3 2
      3       2       4 2
      4       3       5 1
      5       4       5 1
      6       1       6 1
      7       2       7 1
      8       3       8 1
      9       5       9 1
@<TRIPOS>ALT_TYPE
CGenFF_4.0_ALT_TYPE_SET
CGenFF_4.0 1 CG2R51 2 CG2R52 3 CG2R51 4 NG2R50 5 NG2R51 6 HGR51 7 HGR52 8 HGR52 9 HGP1
@<TRIPOS>MOLECULE
pyrazole
 9 9 0 0 0
****
USER_CHARGES
INVALID_CHARGES
Pose:  42 Cluster:  42 Fr_nu: 8448364 TotEn:    -4.51
@<TRIPOS>ATOM
      1 C1        -80.6505  -24.6394  -51.7416 C.2    1 LIG      -0.25100
      2 C2        -80.0550  -23.5364  -51.1010 C.2    1 LIG       0.13200
      3 C3        -79.7179  -25.6422  -51.6363 C.2    1 LIG      -0.03800
      4 N1        -78.8384  -23.8122  -50.6239 N.2    1 LIG      -0.57800
      5 N2        -78.6617  -25.1000  -50.9648 N.pl3  1 LIG      -0.05900
      6 H1        -81.6202  -24.7002  -52.2132 H      1 LIG       0.15700
      7 H2        -80.4567  -22.5428  -50.9623 H      1 LIG       0.15600
      8 H3        -79.7099  -26.6688  -51.9731 H      1 LIG       0.15900
      9 H4        -77.7914  -25.5489  -50.7082 H      1 LIG       0.32200
@<TRIPOS>BOND
      1       1       2 1
      2       1       3 2
      3       2       4 2
      4       3       5 1
      5       4       5 1
      6       1       6 1
      7       2       7 1
      8       3       8 1
      9       5       9 1
@<TRIPOS>ALT_TYPE
CGenFF_4.0_ALT_TYPE_SET
CGenFF_4.0 1 CG2R51 2 CG2R52 3 CG2R51 4 NG2R50 5 NG2R51 6 HGR51 7 HGR52 8 HGR52 9 HGP1
@<TRIPOS>MOLECULE
pyrazole
 9 9 0 0 0
****
USER_CHARGES
INVALID_CHARGES
Pose:  43 Cluster:  43 Fr_nu: 8417100 TotEn:    -3.69
@<TRIPOS>ATOM
      1 C1        -52.7037   10.6927  -31.5172 C.2    1 LIG      -0.25100
      2 C2        -52.5447   10.8093  -30.1234 C.2    1 LIG       0.13200
      3 C3        -52.6913    9.3395  -31.7521 C.2    1 LIG      -0.03800
      4 N1        -52.4392    9.6248  -29.5155 N.2    1 LIG      -0.57800
      5 N2        -52.5322    8.7508  -30.5321 N.pl3  1 LIG      -0.05900
      6 H1        -52.8129   11.4788  -32.2497 H      1 LIG       0.15700
      7 H2        -52.5009   11.7083  -29.5252 H      1 LIG       0.15600
      8 H3        -52.7770    8.7557  -32.6573 H      1 LIG       0.15900
      9 H4        -52.4768    7.7622  -30.3211 H      1 LIG       0.32200
@<TRIPOS>BOND
      1       1       2 1
      2       1       3 2
      3       2       4 2
      4       3       5 1
      5       4       5 1
      6       1       6 1
      7       2       7 1
      8       3       8 1
      9       5       9 1
@<TRIPOS>ALT_TYPE
CGenFF_4.0_ALT_TYPE_SET
CGenFF_4.0 1 CG2R51 2 CG2R52 3 CG2R51 4 NG2R50 5 NG2R51 6 HGR51 7 HGR52 8 HGR52 9 HGP1
@<TRIPOS>MOLECULE
4_lactone
 9 9 0 0 0
****
USER_CHARGES
INVALID_CHARGES
Pose:   1 Cluster:   1 Fr_nu: 1438602 TotEn:   -19.18
@<TRIPOS>ATOM
      1 C1        -78.1021  -20.3695  -42.1907 C.2    1 LIG       0.04000
      2 C2        -76.8220  -21.0657  -41.6948 C.3    1 LIG       0.11000
      3 C3        -77.2946  -22.1897  -42.6119 C.3    1 LIG       0.08100
      4 O1        -78.6711  -19.3162  -42.0150 O.2    1 LIG      -0.32000
      5 O2        -78.4641  -21.4107  -42.9874 O.3    1 LIG      -0.27100
      6 H1        -75.8990  -20.5668  -41.9940 H      1 LIG       0.09000
      7 H2        -76.8233  -21.2922  -40.6273 H      1 LIG       0.09000
      8 H3        -76.6552  -22.3981  -43.4740 H      1 LIG       0.09000
      9 H4        -77.5757  -23.1203  -42.1112 H      1 LIG       0.09000
@<TRIPOS>BOND
      1       1       2 1
      2       1       4 2
      3       1       5 1
      4       2       3 1
      5       3       5 1
      6       2       6 1
      7       2       7 1
      8       3       8 1
      9       3       9 1
@<TRIPOS>ALT_TYPE
CGenFF_4.0_ALT_TYPE_SET
CGenFF_4.0 1 CG2O4 2 CG3C41 3 CG3C41 4 OG2D1 5 OG3C51 6 HGA2 7 HGA2 8 HGA2 9 HGA2
@<TRIPOS>MOLECULE
4_lactone
 9 9 0 0 0
****
USER_CHARGES
INVALID_CHARGES
Pose:   2 Cluster:   2 Fr_nu: 3724236 TotEn:   -19.05
@<TRIPOS>ATOM
      1 C1        -78.8548  -20.2836  -41.8490 C.2    1 LIG       0.04000
      2 C2        -77.4161  -20.8206  -41.9543 C.3    1 LIG       0.11000
      3 C3        -78.0385  -22.0859  -41.3715 C.3    1 LIG       0.08100
      4 O1        -79.4448  -19.2561  -42.0947 O.2    1 LIG      -0.32000
      5 O2        -79.3425  -21.4427  -41.3309 O.3    1 LIG      -0.27100
      6 H1        -77.0451  -20.9030  -42.9771 H      1 LIG       0.09000
      7 H2        -76.7002  -20.3049  -41.3123 H      1 LIG       0.09000
      8 H3        -78.0401  -22.9593  -42.0294 H      1 LIG       0.09000
      9 H4        -77.6956  -22.3623  -40.3707 H      1 LIG       0.09000
@<TRIPOS>BOND
      1       1       2 1
      2       1       4 2
      3       1       5 1
      4       2       3 1
      5       3       5 1
      6       2       6 1
      7       2       7 1
      8       3       8 1
      9       3       9 1
@<TRIPOS>ALT_TYPE
CGenFF_4.0_ALT_TYPE_SET
CGenFF_4.0 1 CG2O4 2 CG3C41 3 CG3C41 4 OG2D1 5 OG3C51 6 HGA2 7 HGA2 8 HGA2 9 HGA2
@<TRIPOS>MOLECULE
4_lactone
 9 9 0 0 0
****
USER_CHARGES
INVALID_CHARGES
Pose:   3 Cluster:   3 Fr_nu: 262102 TotEn:   -17.38
@<TRIPOS>ATOM
      1 C1        -79.9474  -20.8854  -41.7467 C.2    1 LIG       0.04000
      2 C2        -79.0054  -22.0850  -41.5400 C.3    1 LIG       0.11000
      3 C3        -77.9458  -21.1081  -42.0407 C.3    1 LIG       0.08100
      4 O1        -81.1245  -20.6404  -41.6104 O.2    1 LIG      -0.32000
      5 O2        -78.9527  -20.0687  -42.1864 O.3    1 LIG      -0.27100
      6 H1        -78.9060  -22.3994  -40.4999 H      1 LIG       0.09000
      7 H2        -79.2150  -22.9336  -42.1933 H      1 LIG       0.09000
      8 H3        -77.1789  -20.8274  -41.3137 H      1 LIG       0.09000
      9 H4        -77.4874  -21.3608  -43.0008 H      1 LIG       0.09000
@<TRIPOS>BOND
      1       1       2 1
      2       1       4 2
      3       1       5 1
      4       2       3 1
      5       3       5 1
      6       2       6 1
      7       2       7 1
      8       3       8 1
      9       3       9 1
@<TRIPOS>ALT_TYPE
CGenFF_4.0_ALT_TYPE_SET
CGenFF_4.0 1 CG2O4 2 CG3C41 3 CG3C41 4 OG2D1 5 OG3C51 6 HGA2 7 HGA2 8 HGA2 9 HGA2
@<TRIPOS>MOLECULE
4_lactone
 9 9 0 0 0
****
USER_CHARGES
INVALID_CHARGES
Pose:   4 Cluster:   4 Fr_nu: 5831450 TotEn:   -17.27
@<TRIPOS>ATOM
      1 C1        -78.7093  -20.9850  -42.6340 C.2    1 LIG       0.04000
      2 C2        -77.2929  -21.1204  -42.0467 C.3    1 LIG       0.11000
      3 C3        -77.7592  -22.5361  -41.7208 C.3    1 LIG       0.08100
      4 O1        -79.3693  -20.1347  -43.1869 O.2    1 LIG      -0.32000
      5 O2        -79.0588  -22.2595  -42.3125 O.3    1 LIG      -0.27100
      6 H1        -76.4946  -21.0431  -42.7864 H      1 LIG       0.09000
      7 H2        -77.1032  -20.4739  -41.1883 H      1 LIG       0.09000
      8 H3        -77.2386  -23.3396  -42.2489 H      1 LIG       0.09000
      9 H4        -77.8443  -22.7713  -40.6563 H      1 LIG       0.09000
@<TRIPOS>BOND
      1       1       2 1
      2       1       4 2
      3       1       5 1
      4       2       3 1
      5       3       5 1
      6       2       6 1
      7       2       7 1
      8       3       8 1
      9       3       9 1
@<TRIPOS>ALT_TYPE
CGenFF_4.0_ALT_TYPE_SET
CGenFF_4.0 1 CG2O4 2 CG3C41 3 CG3C41 4 OG2D1 5 OG3C51 6 HGA2 7 HGA2 8 HGA2 9 HGA2
@<TRIPOS>MOLECULE
4_lactone
 9 9 0 0 0
****
USER_CHARGES
INVALID_CHARGES
Pose:   5 Cluster:   5 Fr_nu: 4846934 TotEn:   -16.76
@<TRIPOS>ATOM
      1 C1        -43.7726  -14.2440  -40.4166 C.2    1 LIG       0.04000
      2 C2        -44.6365  -14.5490  -41.6535 C.3    1 LIG       0.11000
      3 C3        -44.2602  -13.1228  -42.0438 C.3    1 LIG       0.08100
      4 O1        -43.4202  -14.8163  -39.4103 O.2    1 LIG      -0.32000
      5 O2        -43.4783  -12.9808  -40.8256 O.3    1 LIG      -0.27100
      6 H1        -44.2359  -15.3366  -42.2936 H      1 LIG       0.09000
      7 H2        -45.6912  -14.7170  -41.4296 H      1 LIG       0.09000
      8 H3        -43.6368  -13.0249  -42.9367 H      1 LIG       0.09000
      9 H4        -45.0876  -12.4086  -42.0756 H      1 LIG       0.09000
@<TRIPOS>BOND
      1       1       2 1
      2       1       4 2
      3       1       5 1
      4       2       3 1
      5       3       5 1
      6       2       6 1
      7       2       7 1
      8       3       8 1
      9       3       9 1
@<TRIPOS>ALT_TYPE
CGenFF_4.0_ALT_TYPE_SET
CGenFF_4.0 1 CG2O4 2 CG3C41 3 CG3C41 4 OG2D1 5 OG3C51 6 HGA2 7 HGA2 8 HGA2 9 HGA2
@<TRIPOS>MOLECULE
4_lactone
 9 9 0 0 0
****
USER_CHARGES
INVALID_CHARGES
Pose:   6 Cluster:   6 Fr_nu: 4897272 TotEn:   -16.52
@<TRIPOS>ATOM
      1 C1        -79.8715  -19.9552  -42.6594 C.2    1 LIG       0.04000
      2 C2        -79.1483  -21.2882  -42.3962 C.3    1 LIG       0.11000
      3 C3        -78.0000  -20.3746  -41.9782 C.3    1 LIG       0.08100
      4 O1        -80.9554  -19.5900  -43.0545 O.2    1 LIG      -0.32000
      5 O2        -78.8073  -19.2013  -42.2733 O.3    1 LIG      -0.27100
      6 H1        -79.5923  -21.8860  -41.5987 H      1 LIG       0.09000
      7 H2        -78.9766  -21.8863  -43.2926 H      1 LIG       0.09000
      8 H3        -77.7214  -20.4170  -40.9217 H      1 LIG       0.09000
      9 H4        -77.1086  -20.4182  -42.6101 H      1 LIG       0.09000
@<TRIPOS>BOND
      1       1       2 1
      2       1       4 2
      3       1       5 1
      4       2       3 1
      5       3       5 1
      6       2       6 1
      7       2       7 1
      8       3       8 1
      9       3       9 1
@<TRIPOS>ALT_TYPE
CGenFF_4.0_ALT_TYPE_SET
CGenFF_4.0 1 CG2O4 2 CG3C41 3 CG3C41 4 OG2D1 5 OG3C51 6 HGA2 7 HGA2 8 HGA2 9 HGA2
@<TRIPOS>MOLECULE
4_lactone
 9 9 0 0 0
****
USER_CHARGES
INVALID_CHARGES
Pose:   7 Cluster:   7 Fr_nu: 1631557 TotEn:   -16.42
@<TRIPOS>ATOM
      1 C1        -78.8390  -21.2966  -42.7196 C.2    1 LIG       0.04000
      2 C2        -77.7367  -22.3594  -42.8764 C.3    1 LIG       0.11000
      3 C3        -77.1686  -21.6936  -41.6267 C.3    1 LIG       0.08100
      4 O1        -79.8539  -20.9713  -43.2927 O.2    1 LIG      -0.32000
      5 O2        -78.2760  -20.7508  -41.6084 O.3    1 LIG      -0.27100
      6 H1        -78.0858  -23.3853  -42.7493 H      1 LIG       0.09000
      7 H2        -77.1404  -22.2521  -43.7840 H      1 LIG       0.09000
      8 H3        -77.1516  -22.3132  -40.7259 H      1 LIG       0.09000
      9 H4        -76.2097  -21.1846  -41.7580 H      1 LIG       0.09000
@<TRIPOS>BOND
      1       1       2 1
      2       1       4 2
      3       1       5 1
      4       2       3 1
      5       3       5 1
      6       2       6 1
      7       2       7 1
      8       3       8 1
      9       3       9 1
@<TRIPOS>ALT_TYPE
CGenFF_4.0_ALT_TYPE_SET
CGenFF_4.0 1 CG2O4 2 CG3C41 3 CG3C41 4 OG2D1 5 OG3C51 6 HGA2 7 HGA2 8 HGA2 9 HGA2
@<TRIPOS>MOLECULE
4_lactone
 9 9 0 0 0
****
USER_CHARGES
INVALID_CHARGES
Pose:   8 Cluster:   8 Fr_nu: 1531770 TotEn:   -15.83
@<TRIPOS>ATOM
      1 C1        -61.6056   -1.9289  -24.6545 C.2    1 LIG       0.04000
      2 C2        -61.9684   -3.4247  -24.6542 C.3    1 LIG       0.11000
      3 C3        -60.4543   -3.6066  -24.6074 C.3    1 LIG       0.08100
      4 O1        -62.1882   -0.8686  -24.6805 O.2    1 LIG      -0.32000
      5 O2        -60.2667   -2.1643  -24.6137 O.3    1 LIG      -0.27100
      6 H1        -62.5124   -3.7511  -23.7665 H      1 LIG       0.09000
      7 H2        -62.4591   -3.7641  -25.5680 H      1 LIG       0.09000
      8 H3        -60.0598   -4.0605  -23.6942 H      1 LIG       0.09000
      9 H4        -60.0079   -4.0737  -25.4896 H      1 LIG       0.09000
@<TRIPOS>BOND
      1       1       2 1
      2       1       4 2
      3       1       5 1
      4       2       3 1
      5       3       5 1
      6       2       6 1
      7       2       7 1
      8       3       8 1
      9       3       9 1
@<TRIPOS>ALT_TYPE
CGenFF_4.0_ALT_TYPE_SET
CGenFF_4.0 1 CG2O4 2 CG3C41 3 CG3C41 4 OG2D1 5 OG3C51 6 HGA2 7 HGA2 8 HGA2 9 HGA2
@<TRIPOS>MOLECULE
4_lactone
 9 9 0 0 0
****
USER_CHARGES
INVALID_CHARGES
Pose:   9 Cluster:   9 Fr_nu:  28194 TotEn:   -15.61
@<TRIPOS>ATOM
      1 C1        -79.2063  -16.3094  -48.9146 C.2    1 LIG       0.04000
      2 C2        -77.8092  -16.8062  -48.5016 C.3    1 LIG       0.11000
      3 C3        -77.7721  -17.3332  -49.9330 C.3    1 LIG       0.08100
      4 O1        -80.1253  -15.7063  -48.4086 O.2    1 LIG      -0.32000
      5 O2        -79.1058  -16.8066  -50.1765 O.3    1 LIG      -0.27100
      6 H1        -77.1021  -16.0074  -48.2725 H      1 LIG       0.09000
      7 H2        -77.8201  -17.5644  -47.7169 H      1 LIG       0.09000
      8 H3        -77.0299  -16.8703  -50.5891 H      1 LIG       0.09000
      9 H4        -77.7452  -18.4216  -50.0342 H      1 LIG       0.09000
@<TRIPOS>BOND
      1       1       2 1
      2       1       4 2
      3       1       5 1
      4       2       3 1
      5       3       5 1
      6       2       6 1
      7       2       7 1
      8       3       8 1
      9       3       9 1
@<TRIPOS>ALT_TYPE
CGenFF_4.0_ALT_TYPE_SET
CGenFF_4.0 1 CG2O4 2 CG3C41 3 CG3C41 4 OG2D1 5 OG3C51 6 HGA2 7 HGA2 8 HGA2 9 HGA2
@<TRIPOS>MOLECULE
4_lactone
 9 9 0 0 0
****
USER_CHARGES
INVALID_CHARGES
Pose:  10 Cluster:  10 Fr_nu:  48246 TotEn:   -15.48
@<TRIPOS>ATOM
      1 C1        -78.8010  -20.7820  -41.4796 C.2    1 LIG       0.04000
      2 C2        -78.2544  -22.2181  -41.3902 C.3    1 LIG       0.11000
      3 C3        -76.9146  -21.5303  -41.6349 C.3    1 LIG       0.08100
      4 O1        -79.8748  -20.2289  -41.4058 O.2    1 LIG      -0.32000
      5 O2        -77.5745  -20.2355  -41.6957 O.3    1 LIG      -0.27100
      6 H1        -78.3770  -22.6813  -40.4100 H      1 LIG       0.09000
      7 H2        -78.6020  -22.8773  -42.1874 H      1 LIG       0.09000
      8 H3        -76.1991  -21.5799  -40.8097 H      1 LIG       0.09000
      9 H4        -76.4242  -21.7761  -42.5808 H      1 LIG       0.09000
@<TRIPOS>BOND
      1       1       2 1
      2       1       4 2
      3       1       5 1
      4       2       3 1
      5       3       5 1
      6       2       6 1
      7       2       7 1
      8       3       8 1
      9       3       9 1
@<TRIPOS>ALT_TYPE
CGenFF_4.0_ALT_TYPE_SET
CGenFF_4.0 1 CG2O4 2 CG3C41 3 CG3C41 4 OG2D1 5 OG3C51 6 HGA2 7 HGA2 8 HGA2 9 HGA2
@<TRIPOS>MOLECULE
4_lactone
 9 9 0 0 0
****
USER_CHARGES
INVALID_CHARGES
Pose:  11 Cluster:  11 Fr_nu: 225252 TotEn:   -15.15
@<TRIPOS>ATOM
      1 C1        -79.6671  -15.0812  -47.4816 C.2    1 LIG       0.04000
      2 C2        -78.7596  -13.9063  -47.0750 C.3    1 LIG       0.11000
      3 C3        -78.8239  -14.5680  -45.7017 C.3    1 LIG       0.08100
      4 O1        -80.2167  -15.4801  -48.4832 O.2    1 LIG      -0.32000
      5 O2        -79.6817  -15.6164  -46.2314 O.3    1 LIG      -0.27100
      6 H1        -77.7812  -13.9113  -47.5578 H      1 LIG       0.09000
      7 H2        -79.2362  -12.9278  -47.1531 H      1 LIG       0.09000
      8 H3        -77.8798  -14.9712  -45.3255 H      1 LIG       0.09000
      9 H4        -79.3296  -13.9903  -44.9231 H      1 LIG       0.09000
@<TRIPOS>BOND
      1       1       2 1
      2       1       4 2
      3       1       5 1
      4       2       3 1
      5       3       5 1
      6       2       6 1
      7       2       7 1
      8       3       8 1
      9       3       9 1
@<TRIPOS>ALT_TYPE
CGenFF_4.0_ALT_TYPE_SET
CGenFF_4.0 1 CG2O4 2 CG3C41 3 CG3C41 4 OG2D1 5 OG3C51 6 HGA2 7 HGA2 8 HGA2 9 HGA2
@<TRIPOS>MOLECULE
4_lactone
 9 9 0 0 0
****
USER_CHARGES
INVALID_CHARGES
Pose:  12 Cluster:  12 Fr_nu: 1210567 TotEn:   -14.91
@<TRIPOS>ATOM
      1 C1        -58.0562   -4.2560  -19.2983 C.2    1 LIG       0.04000
      2 C2        -59.1409   -4.6693  -20.3092 C.3    1 LIG       0.11000
      3 C3        -59.8259   -3.3968  -19.8201 C.3    1 LIG       0.08100
      4 O1        -56.9895   -4.6763  -18.9111 O.2    1 LIG      -0.32000
      5 O2        -58.7230   -3.1367  -18.9082 O.3    1 LIG      -0.27100
      6 H1        -58.8085   -4.6589  -21.3484 H      1 LIG       0.09000
      7 H2        -59.6459   -5.6048  -20.0629 H      1 LIG       0.09000
      8 H3        -59.9319   -2.6007  -20.5621 H      1 LIG       0.09000
      9 H4        -60.7661   -3.5444  -19.2816 H      1 LIG       0.09000
@<TRIPOS>BOND
      1       1       2 1
      2       1       4 2
      3       1       5 1
      4       2       3 1
      5       3       5 1
      6       2       6 1
      7       2       7 1
      8       3       8 1
      9       3       9 1
@<TRIPOS>ALT_TYPE
CGenFF_4.0_ALT_TYPE_SET
CGenFF_4.0 1 CG2O4 2 CG3C41 3 CG3C41 4 OG2D1 5 OG3C51 6 HGA2 7 HGA2 8 HGA2 9 HGA2
@<TRIPOS>MOLECULE
4_lactone
 9 9 0 0 0
****
USER_CHARGES
INVALID_CHARGES
Pose:  13 Cluster:  13 Fr_nu:  48258 TotEn:   -14.86
@<TRIPOS>ATOM
      1 C1        -79.0951  -21.2995  -42.2950 C.2    1 LIG       0.04000
      2 C2        -78.2544  -22.2181  -41.3902 C.3    1 LIG       0.11000
      3 C3        -77.7416  -22.7583  -42.7218 C.3    1 LIG       0.08100
      4 O1        -79.9128  -20.4179  -42.1593 O.2    1 LIG      -0.32000
      5 O2        -78.5959  -21.8287  -43.4441 O.3    1 LIG      -0.27100
      6 H1        -77.5205  -21.6908  -40.7788 H      1 LIG       0.09000
      7 H2        -78.8441  -22.9141  -40.7913 H      1 LIG       0.09000
      8 H3        -76.6833  -22.5784  -42.9300 H      1 LIG       0.09000
      9 H4        -78.0026  -23.7973  -42.9413 H      1 LIG       0.09000
@<TRIPOS>BOND
      1       1       2 1
      2       1       4 2
      3       1       5 1
      4       2       3 1
      5       3       5 1
      6       2       6 1
      7       2       7 1
      8       3       8 1
      9       3       9 1
@<TRIPOS>ALT_TYPE
CGenFF_4.0_ALT_TYPE_SET
CGenFF_4.0 1 CG2O4 2 CG3C41 3 CG3C41 4 OG2D1 5 OG3C51 6 HGA2 7 HGA2 8 HGA2 9 HGA2
@<TRIPOS>MOLECULE
4_lactone
 9 9 0 0 0
****
USER_CHARGES
INVALID_CHARGES
Pose:  14 Cluster:  14 Fr_nu: 2687061 TotEn:   -14.65
@<TRIPOS>ATOM
      1 C1        -79.2513  -22.7676  -51.0171 C.2    1 LIG       0.04000
      2 C2        -80.6521  -22.8819  -51.6448 C.3    1 LIG       0.11000
      3 C3        -79.8774  -23.4558  -52.8273 C.3    1 LIG       0.08100
      4 O1        -78.7677  -22.3843  -49.9762 O.2    1 LIG      -0.32000
      5 O2        -78.6250  -23.2862  -52.1073 O.3    1 LIG      -0.27100
      6 H1        -81.3154  -23.5786  -51.1301 H      1 LIG       0.09000
      7 H2        -81.1416  -21.9223  -51.8190 H      1 LIG       0.09000
      8 H3        -80.0720  -24.5072  -53.0557 H      1 LIG       0.09000
      9 H4        -79.8996  -22.8562  -53.7414 H      1 LIG       0.09000
@<TRIPOS>BOND
      1       1       2 1
      2       1       4 2
      3       1       5 1
      4       2       3 1
      5       3       5 1
      6       2       6 1
      7       2       7 1
      8       3       8 1
      9       3       9 1
@<TRIPOS>ALT_TYPE
CGenFF_4.0_ALT_TYPE_SET
CGenFF_4.0 1 CG2O4 2 CG3C41 3 CG3C41 4 OG2D1 5 OG3C51 6 HGA2 7 HGA2 8 HGA2 9 HGA2
@<TRIPOS>MOLECULE
4_lactone
 9 9 0 0 0
****
USER_CHARGES
INVALID_CHARGES
Pose:  15 Cluster:  15 Fr_nu: 5828077 TotEn:   -14.48
@<TRIPOS>ATOM
      1 C1        -79.7477  -19.6516  -43.0357 C.2    1 LIG       0.04000
      2 C2        -78.6765  -19.7120  -41.9321 C.3    1 LIG       0.11000
      3 C3        -78.6583  -21.1969  -42.2822 C.3    1 LIG       0.08100
      4 O1        -80.4470  -18.8126  -43.5566 O.2    1 LIG      -0.32000
      5 O2        -79.6804  -20.9850  -43.2951 O.3    1 LIG      -0.27100
      6 H1        -77.7651  -19.1592  -42.1651 H      1 LIG       0.09000
      7 H2        -79.0482  -19.4637  -40.9366 H      1 LIG       0.09000
      8 H3        -77.7280  -21.5690  -42.7198 H      1 LIG       0.09000
      9 H4        -79.0065  -21.8713  -41.4950 H      1 LIG       0.09000
@<TRIPOS>BOND
      1       1       2 1
      2       1       4 2
      3       1       5 1
      4       2       3 1
      5       3       5 1
      6       2       6 1
      7       2       7 1
      8       3       8 1
      9       3       9 1
@<TRIPOS>ALT_TYPE
CGenFF_4.0_ALT_TYPE_SET
CGenFF_4.0 1 CG2O4 2 CG3C41 3 CG3C41 4 OG2D1 5 OG3C51 6 HGA2 7 HGA2 8 HGA2 9 HGA2
@<TRIPOS>MOLECULE
4_lactone
 9 9 0 0 0
****
USER_CHARGES
INVALID_CHARGES
Pose:  16 Cluster:  16 Fr_nu: 1276345 TotEn:   -14.33
@<TRIPOS>ATOM
      1 C1        -60.6131   -3.7012  -23.4047 C.2    1 LIG       0.04000
      2 C2        -61.7851   -3.8203  -24.3954 C.3    1 LIG       0.11000
      3 C3        -61.0009   -2.7651  -25.1698 C.3    1 LIG       0.08100
      4 O1        -60.2821   -4.1929  -22.3496 O.2    1 LIG      -0.32000
      5 O2        -59.9680   -2.7609  -24.1458 O.3    1 LIG      -0.27100
      6 H1        -61.8656   -4.7971  -24.8748 H      1 LIG       0.09000
      7 H2        -62.7451   -3.4959  -23.9906 H      1 LIG       0.09000
      8 H3        -60.6069   -3.0841  -26.1386 H      1 LIG       0.09000
      9 H4        -61.4842   -1.7881  -25.2571 H      1 LIG       0.09000
@<TRIPOS>BOND
      1       1       2 1
      2       1       4 2
      3       1       5 1
      4       2       3 1
      5       3       5 1
      6       2       6 1
      7       2       7 1
      8       3       8 1
      9       3       9 1
@<TRIPOS>ALT_TYPE
CGenFF_4.0_ALT_TYPE_SET
CGenFF_4.0 1 CG2O4 2 CG3C41 3 CG3C41 4 OG2D1 5 OG3C51 6 HGA2 7 HGA2 8 HGA2 9 HGA2
@<TRIPOS>MOLECULE
4_lactone
 9 9 0 0 0
****
USER_CHARGES
INVALID_CHARGES
Pose:  17 Cluster:  17 Fr_nu: 668658 TotEn:   -14.24
@<TRIPOS>ATOM
      1 C1        -48.4314    4.0799  -28.0285 C.2    1 LIG       0.04000
      2 C2        -49.1573    2.7978  -27.5829 C.3    1 LIG       0.11000
      3 C3        -49.7551    2.8652  -28.9850 C.3    1 LIG       0.08100
      4 O1        -47.6427    4.8686  -27.5592 O.2    1 LIG      -0.32000
      5 O2        -49.0030    4.0789  -29.2626 O.3    1 LIG      -0.27100
      6 H1        -48.4932    1.9536  -27.3912 H      1 LIG       0.09000
      7 H2        -49.8588    2.9463  -26.7603 H      1 LIG       0.09000
      8 H3        -49.4727    2.0527  -29.6599 H      1 LIG       0.09000
      9 H4        -50.8333    3.0417  -29.0300 H      1 LIG       0.09000
@<TRIPOS>BOND
      1       1       2 1
      2       1       4 2
      3       1       5 1
      4       2       3 1
      5       3       5 1
      6       2       6 1
      7       2       7 1
      8       3       8 1
      9       3       9 1
@<TRIPOS>ALT_TYPE
CGenFF_4.0_ALT_TYPE_SET
CGenFF_4.0 1 CG2O4 2 CG3C41 3 CG3C41 4 OG2D1 5 OG3C51 6 HGA2 7 HGA2 8 HGA2 9 HGA2
@<TRIPOS>MOLECULE
4_lactone
 9 9 0 0 0
****
USER_CHARGES
INVALID_CHARGES
Pose:  18 Cluster:  18 Fr_nu: 249490 TotEn:   -14.03
@<TRIPOS>ATOM
      1 C1        -79.2640  -16.4334  -48.3265 C.2    1 LIG       0.04000
      2 C2        -78.2641  -15.2685  -48.2152 C.3    1 LIG       0.11000
      3 C3        -79.5321  -14.4316  -48.0747 C.3    1 LIG       0.08100
      4 O1        -79.2238  -17.6338  -48.4745 O.2    1 LIG      -0.32000
      5 O2        -80.3515  -15.6272  -48.1965 O.3    1 LIG      -0.27100
      6 H1        -77.6253  -15.3126  -47.3317 H      1 LIG       0.09000
      7 H2        -77.6793  -15.0956  -49.1201 H      1 LIG       0.09000
      8 H3        -79.6725  -13.9435  -47.1064 H      1 LIG       0.09000
      9 H4        -79.7252  -13.7276  -48.8888 H      1 LIG       0.09000
@<TRIPOS>BOND
      1       1       2 1
      2       1       4 2
      3       1       5 1
      4       2       3 1
      5       3       5 1
      6       2       6 1
      7       2       7 1
      8       3       8 1
      9       3       9 1
@<TRIPOS>ALT_TYPE
CGenFF_4.0_ALT_TYPE_SET
CGenFF_4.0 1 CG2O4 2 CG3C41 3 CG3C41 4 OG2D1 5 OG3C51 6 HGA2 7 HGA2 8 HGA2 9 HGA2
@<TRIPOS>MOLECULE
4_lactone
 9 9 0 0 0
****
USER_CHARGES
INVALID_CHARGES
Pose:  19 Cluster:  19 Fr_nu: 2614109 TotEn:   -13.78
@<TRIPOS>ATOM
      1 C1        -73.1560   -2.2133  -59.4906 C.2    1 LIG       0.04000
      2 C2        -74.0515   -1.6177  -60.5917 C.3    1 LIG       0.11000
      3 C3        -73.6571   -2.8841  -61.3457 C.3    1 LIG       0.08100
      4 O1        -72.7919   -1.9137  -58.3762 O.2    1 LIG      -0.32000
      5 O2        -72.8451   -3.3184  -60.2199 O.3    1 LIG      -0.27100
      6 H1        -75.1042   -1.5392  -60.3158 H      1 LIG       0.09000
      7 H2        -73.6794   -0.6811  -61.0102 H      1 LIG       0.09000
      8 H3        -74.4702   -3.5858  -61.5509 H      1 LIG       0.09000
      9 H4        -73.0508   -2.7296  -62.2425 H      1 LIG       0.09000
@<TRIPOS>BOND
      1       1       2 1
      2       1       4 2
      3       1       5 1
      4       2       3 1
      5       3       5 1
      6       2       6 1
      7       2       7 1
      8       3       8 1
      9       3       9 1
@<TRIPOS>ALT_TYPE
CGenFF_4.0_ALT_TYPE_SET
CGenFF_4.0 1 CG2O4 2 CG3C41 3 CG3C41 4 OG2D1 5 OG3C51 6 HGA2 7 HGA2 8 HGA2 9 HGA2
@<TRIPOS>MOLECULE
4_lactone
 9 9 0 0 0
****
USER_CHARGES
INVALID_CHARGES
Pose:  20 Cluster:  20 Fr_nu: 5286600 TotEn:   -13.70
@<TRIPOS>ATOM
      1 C1        -78.3053  -22.4471  -42.1520 C.2    1 LIG       0.04000
      2 C2        -76.9856  -21.9060  -42.7306 C.3    1 LIG       0.11000
      3 C3        -76.7380  -21.4787  -41.2870 C.3    1 LIG       0.08100
      4 O1        -79.2880  -23.0249  -42.5580 O.2    1 LIG      -0.32000
      5 O2        -78.0201  -22.0371  -40.8870 O.3    1 LIG      -0.27100
      6 H1        -76.3187  -22.6783  -43.1170 H      1 LIG       0.09000
      7 H2        -77.1139  -21.0955  -43.4500 H      1 LIG       0.09000
      8 H3        -75.9061  -21.9768  -40.7817 H      1 LIG       0.09000
      9 H4        -76.6985  -20.3996  -41.1147 H      1 LIG       0.09000
@<TRIPOS>BOND
      1       1       2 1
      2       1       4 2
      3       1       5 1
      4       2       3 1
      5       3       5 1
      6       2       6 1
      7       2       7 1
      8       3       8 1
      9       3       9 1
@<TRIPOS>ALT_TYPE
CGenFF_4.0_ALT_TYPE_SET
CGenFF_4.0 1 CG2O4 2 CG3C41 3 CG3C41 4 OG2D1 5 OG3C51 6 HGA2 7 HGA2 8 HGA2 9 HGA2
@<TRIPOS>MOLECULE
4_lactone
 9 9 0 0 0
****
USER_CHARGES
INVALID_CHARGES
Pose:  21 Cluster:  21 Fr_nu: 590135 TotEn:   -13.60
@<TRIPOS>ATOM
      1 C1        -57.0609  -10.1560  -48.4976 C.2    1 LIG       0.04000
      2 C2        -55.5776   -9.9550  -48.1390 C.3    1 LIG       0.11000
      3 C3        -55.5037   -9.3696  -49.5460 C.3    1 LIG       0.08100
      4 O1        -58.0548  -10.6014  -47.9702 O.2    1 LIG      -0.32000
      5 O2        -56.9227   -9.6229  -49.7412 O.3    1 LIG      -0.27100
      6 H1        -55.4080   -9.2504  -47.3233 H      1 LIG       0.09000
      7 H2        -55.0275  -10.8843  -47.9822 H      1 LIG       0.09000
      8 H3        -55.2731   -8.3023  -49.6035 H      1 LIG       0.09000
      9 H4        -54.8936   -9.9309  -50.2590 H      1 LIG       0.09000
@<TRIPOS>BOND
      1       1       2 1
      2       1       4 2
      3       1       5 1
      4       2       3 1
      5       3       5 1
      6       2       6 1
      7       2       7 1
      8       3       8 1
      9       3       9 1
@<TRIPOS>ALT_TYPE
CGenFF_4.0_ALT_TYPE_SET
CGenFF_4.0 1 CG2O4 2 CG3C41 3 CG3C41 4 OG2D1 5 OG3C51 6 HGA2 7 HGA2 8 HGA2 9 HGA2
@<TRIPOS>MOLECULE
4_lactone
 9 9 0 0 0
****
USER_CHARGES
INVALID_CHARGES
Pose:  22 Cluster:  22 Fr_nu: 5885063 TotEn:   -13.56
@<TRIPOS>ATOM
      1 C1        -79.9228  -22.4820  -49.4431 C.2    1 LIG       0.04000
      2 C2        -81.4188  -22.5857  -49.7902 C.3    1 LIG       0.11000
      3 C3        -81.3323  -23.8747  -48.9784 C.3    1 LIG       0.08100
      4 O1        -79.0069  -21.7209  -49.6579 O.2    1 LIG      -0.32000
      5 O2        -79.9175  -23.6423  -48.7337 O.3    1 LIG      -0.27100
      6 H1        -82.0324  -21.7939  -49.3577 H      1 LIG       0.09000
      7 H2        -81.6213  -22.7085  -50.8554 H      1 LIG       0.09000
      8 H3        -81.9057  -23.8876  -48.0475 H      1 LIG       0.09000
      9 H4        -81.4964  -24.7981  -49.5407 H      1 LIG       0.09000
@<TRIPOS>BOND
      1       1       2 1
      2       1       4 2
      3       1       5 1
      4       2       3 1
      5       3       5 1
      6       2       6 1
      7       2       7 1
      8       3       8 1
      9       3       9 1
@<TRIPOS>ALT_TYPE
CGenFF_4.0_ALT_TYPE_SET
CGenFF_4.0 1 CG2O4 2 CG3C41 3 CG3C41 4 OG2D1 5 OG3C51 6 HGA2 7 HGA2 8 HGA2 9 HGA2
@<TRIPOS>MOLECULE
4_lactone
 9 9 0 0 0
****
USER_CHARGES
INVALID_CHARGES
Pose:  23 Cluster:  23 Fr_nu: 285439 TotEn:   -12.95
@<TRIPOS>ATOM
      1 C1        -46.8644   -0.7040  -45.8293 C.2    1 LIG       0.04000
      2 C2        -48.3756   -0.5390  -45.5883 C.3    1 LIG       0.11000
      3 C3        -48.3886   -0.1748  -47.0699 C.3    1 LIG       0.08100
      4 O1        -45.8851   -1.0058  -45.1856 O.2    1 LIG      -0.32000
      5 O2        -46.9490   -0.3686  -47.1446 O.3    1 LIG      -0.27100
      6 H1        -48.8883   -1.4651  -45.3237 H      1 LIG       0.09000
      7 H2        -48.6312    0.2676  -44.8992 H      1 LIG       0.09000
      8 H3        -48.9233   -0.8692  -47.7237 H      1 LIG       0.09000
      9 H4        -48.6674    0.8573  -47.2994 H      1 LIG       0.09000
@<TRIPOS>BOND
      1       1       2 1
      2       1       4 2
      3       1       5 1
      4       2       3 1
      5       3       5 1
      6       2       6 1
      7       2       7 1
      8       3       8 1
      9       3       9 1
@<TRIPOS>ALT_TYPE
CGenFF_4.0_ALT_TYPE_SET
CGenFF_4.0 1 CG2O4 2 CG3C41 3 CG3C41 4 OG2D1 5 OG3C51 6 HGA2 7 HGA2 8 HGA2 9 HGA2
@<TRIPOS>MOLECULE
4_lactone
 9 9 0 0 0
****
USER_CHARGES
INVALID_CHARGES
Pose:  24 Cluster:  24 Fr_nu: 3800293 TotEn:   -12.82
@<TRIPOS>ATOM
      1 C1        -62.3459   -2.6034  -24.1661 C.2    1 LIG       0.04000
      2 C2        -61.6464   -3.9544  -24.3999 C.3    1 LIG       0.11000
      3 C3        -60.5291   -3.0749  -24.9529 C.3    1 LIG       0.08100
      4 O1        -63.3984   -2.2084  -23.7182 O.2    1 LIG      -0.32000
      5 O2        -61.3116   -1.8810  -24.6740 O.3    1 LIG      -0.27100
      6 H1        -61.4114   -4.4988  -23.4839 H      1 LIG       0.09000
      7 H2        -62.1485   -4.5962  -25.1257 H      1 LIG       0.09000
      8 H3        -59.5937   -3.0854  -24.3867 H      1 LIG       0.09000
      9 H4        -60.3291   -3.1834  -26.0225 H      1 LIG       0.09000
@<TRIPOS>BOND
      1       1       2 1
      2       1       4 2
      3       1       5 1
      4       2       3 1
      5       3       5 1
      6       2       6 1
      7       2       7 1
      8       3       8 1
      9       3       9 1
@<TRIPOS>ALT_TYPE
CGenFF_4.0_ALT_TYPE_SET
CGenFF_4.0 1 CG2O4 2 CG3C41 3 CG3C41 4 OG2D1 5 OG3C51 6 HGA2 7 HGA2 8 HGA2 9 HGA2
@<TRIPOS>MOLECULE
4_lactone
 9 9 0 0 0
****
USER_CHARGES
INVALID_CHARGES
Pose:  25 Cluster:  25 Fr_nu: 5728412 TotEn:   -12.67
@<TRIPOS>ATOM
      1 C1        -43.2529   -0.1089  -47.4692 C.2    1 LIG       0.04000
      2 C2        -44.0022    0.9730  -48.2676 C.3    1 LIG       0.11000
      3 C3        -45.2376    0.2348  -47.7609 C.3    1 LIG       0.08100
      4 O1        -42.1050   -0.4073  -47.2292 O.2    1 LIG      -0.32000
      5 O2        -44.3959   -0.7184  -47.0550 O.3    1 LIG      -0.27100
      6 H1        -43.8647    1.9851  -47.8840 H      1 LIG       0.09000
      7 H2        -43.8320    0.9297  -49.3446 H      1 LIG       0.09000
      8 H3        -45.8758    0.7961  -47.0729 H      1 LIG       0.09000
      9 H4        -45.8424   -0.2550  -48.5290 H      1 LIG       0.09000
@<TRIPOS>BOND
      1       1       2 1
      2       1       4 2
      3       1       5 1
      4       2       3 1
      5       3       5 1
      6       2       6 1
      7       2       7 1
      8       3       8 1
      9       3       9 1
@<TRIPOS>ALT_TYPE
CGenFF_4.0_ALT_TYPE_SET
CGenFF_4.0 1 CG2O4 2 CG3C41 3 CG3C41 4 OG2D1 5 OG3C51 6 HGA2 7 HGA2 8 HGA2 9 HGA2
@<TRIPOS>MOLECULE
4_lactone
 9 9 0 0 0
****
USER_CHARGES
INVALID_CHARGES
Pose:  26 Cluster:  26 Fr_nu: 5886692 TotEn:   -12.58
@<TRIPOS>ATOM
      1 C1        -79.6494  -23.1930  -50.5490 C.2    1 LIG       0.04000
      2 C2        -80.8179  -23.6402  -51.4455 C.3    1 LIG       0.11000
      3 C3        -81.2848  -24.3456  -50.1758 C.3    1 LIG       0.08100
      4 O1        -78.6457  -22.5257  -50.6568 O.2    1 LIG      -0.32000
      5 O2        -80.1236  -23.8477  -49.4552 O.3    1 LIG      -0.27100
      6 H1        -81.4510  -22.8223  -51.7931 H      1 LIG       0.09000
      7 H2        -80.5230  -24.2921  -52.2694 H      1 LIG       0.09000
      8 H3        -82.2177  -23.9739  -49.7431 H      1 LIG       0.09000
      9 H4        -81.2927  -25.4382  -50.2190 H      1 LIG       0.09000
@<TRIPOS>BOND
      1       1       2 1
      2       1       4 2
      3       1       5 1
      4       2       3 1
      5       3       5 1
      6       2       6 1
      7       2       7 1
      8       3       8 1
      9       3       9 1
@<TRIPOS>ALT_TYPE
CGenFF_4.0_ALT_TYPE_SET
CGenFF_4.0 1 CG2O4 2 CG3C41 3 CG3C41 4 OG2D1 5 OG3C51 6 HGA2 7 HGA2 8 HGA2 9 HGA2
@<TRIPOS>MOLECULE
4_lactone
 9 9 0 0 0
****
USER_CHARGES
INVALID_CHARGES
Pose:  27 Cluster:  27 Fr_nu:  42034 TotEn:   -12.44
@<TRIPOS>ATOM
      1 C1        -86.4493    2.5329  -45.3540 C.2    1 LIG       0.04000
      2 C2        -86.0520    3.4859  -44.2124 C.3    1 LIG       0.11000
      3 C3        -84.9459    2.4600  -43.9840 C.3    1 LIG       0.08100
      4 O1        -87.3015    2.4724  -46.2110 O.2    1 LIG      -0.32000
      5 O2        -85.4400    1.6595  -45.0933 O.3    1 LIG      -0.27100
      6 H1        -85.7228    4.4704  -44.5482 H      1 LIG       0.09000
      7 H2        -86.7968    3.5652  -43.4189 H      1 LIG       0.09000
      8 H3        -83.9271    2.8138  -44.1644 H      1 LIG       0.09000
      9 H4        -84.9982    1.9126  -43.0389 H      1 LIG       0.09000
@<TRIPOS>BOND
      1       1       2 1
      2       1       4 2
      3       1       5 1
      4       2       3 1
      5       3       5 1
      6       2       6 1
      7       2       7 1
      8       3       8 1
      9       3       9 1
@<TRIPOS>ALT_TYPE
CGenFF_4.0_ALT_TYPE_SET
CGenFF_4.0 1 CG2O4 2 CG3C41 3 CG3C41 4 OG2D1 5 OG3C51 6 HGA2 7 HGA2 8 HGA2 9 HGA2
@<TRIPOS>MOLECULE
4_lactone
 9 9 0 0 0
****
USER_CHARGES
INVALID_CHARGES
Pose:  28 Cluster:  28 Fr_nu: 421841 TotEn:   -12.30
@<TRIPOS>ATOM
      1 C1        -73.5701   -5.0290  -33.2176 C.2    1 LIG       0.04000
      2 C2        -74.6883   -3.9954  -32.9931 C.3    1 LIG       0.11000
      3 C3        -73.6920   -3.0435  -33.6482 C.3    1 LIG       0.08100
      4 O1        -73.3875   -6.2068  -33.0084 O.2    1 LIG      -0.32000
      5 O2        -72.7312   -4.1259  -33.7925 O.3    1 LIG      -0.27100
      6 H1        -75.5984   -4.1931  -33.5615 H      1 LIG       0.09000
      7 H2        -74.9103   -3.8006  -31.9426 H      1 LIG       0.09000
      8 H3        -73.9917   -2.6384  -34.6185 H      1 LIG       0.09000
      9 H4        -73.3069   -2.2477  -33.0046 H      1 LIG       0.09000
@<TRIPOS>BOND
      1       1       2 1
      2       1       4 2
      3       1       5 1
      4       2       3 1
      5       3       5 1
      6       2       6 1
      7       2       7 1
      8       3       8 1
      9       3       9 1
@<TRIPOS>ALT_TYPE
CGenFF_4.0_ALT_TYPE_SET
CGenFF_4.0 1 CG2O4 2 CG3C41 3 CG3C41 4 OG2D1 5 OG3C51 6 HGA2 7 HGA2 8 HGA2 9 HGA2
@<TRIPOS>MOLECULE
4_lactone
 9 9 0 0 0
****
USER_CHARGES
INVALID_CHARGES
Pose:  29 Cluster:  29 Fr_nu: 1013040 TotEn:   -11.97
@<TRIPOS>ATOM
      1 C1        -50.2296    0.0249  -44.3314 C.2    1 LIG       0.04000
      2 C2        -48.8031   -0.1851  -44.8700 C.3    1 LIG       0.11000
      3 C3        -49.2027    0.9190  -45.8442 C.3    1 LIG       0.08100
      4 O1        -50.9322   -0.4354  -43.4603 O.2    1 LIG      -0.32000
      5 O2        -50.5190    1.0031  -45.2310 O.3    1 LIG      -0.27100
      6 H1        -48.0162    0.0722  -44.1593 H      1 LIG       0.09000
      7 H2        -48.6340   -1.1688  -45.3111 H      1 LIG       0.09000
      8 H3        -48.6520    1.8586  -45.7471 H      1 LIG       0.09000
      9 H4        -49.2670    0.6210  -46.8943 H      1 LIG       0.09000
@<TRIPOS>BOND
      1       1       2 1
      2       1       4 2
      3       1       5 1
      4       2       3 1
      5       3       5 1
      6       2       6 1
      7       2       7 1
      8       3       8 1
      9       3       9 1
@<TRIPOS>ALT_TYPE
CGenFF_4.0_ALT_TYPE_SET
CGenFF_4.0 1 CG2O4 2 CG3C41 3 CG3C41 4 OG2D1 5 OG3C51 6 HGA2 7 HGA2 8 HGA2 9 HGA2
@<TRIPOS>MOLECULE
4_lactone
 9 9 0 0 0
****
USER_CHARGES
INVALID_CHARGES
Pose:  30 Cluster:  30 Fr_nu:  53480 TotEn:   -11.96
@<TRIPOS>ATOM
      1 C1        -78.7847  -14.8156  -47.2362 C.2    1 LIG       0.04000
      2 C2        -78.7673  -13.6307  -46.2539 C.3    1 LIG       0.11000
      3 C3        -77.2712  -13.6386  -46.5532 C.3    1 LIG       0.08100
      4 O1        -79.6021  -15.5740  -47.7063 O.2    1 LIG      -0.32000
      5 O2        -77.4434  -14.7661  -47.4558 O.3    1 LIG      -0.27100
      6 H1        -79.3156  -12.7544  -46.6032 H      1 LIG       0.09000
      7 H2        -79.0484  -13.8944  -45.2330 H      1 LIG       0.09000
      8 H3        -76.8881  -12.7582  -47.0763 H      1 LIG       0.09000
      9 H4        -76.6230  -13.8941  -45.7104 H      1 LIG       0.09000
@<TRIPOS>BOND
      1       1       2 1
      2       1       4 2
      3       1       5 1
      4       2       3 1
      5       3       5 1
      6       2       6 1
      7       2       7 1
      8       3       8 1
      9       3       9 1
@<TRIPOS>ALT_TYPE
CGenFF_4.0_ALT_TYPE_SET
CGenFF_4.0 1 CG2O4 2 CG3C41 3 CG3C41 4 OG2D1 5 OG3C51 6 HGA2 7 HGA2 8 HGA2 9 HGA2
@<TRIPOS>MOLECULE
4_lactone
 9 9 0 0 0
****
USER_CHARGES
INVALID_CHARGES
Pose:  31 Cluster:  31 Fr_nu: 586461 TotEn:   -11.80
@<TRIPOS>ATOM
      1 C1        -79.3834  -15.5130  -47.8062 C.2    1 LIG       0.04000
      2 C2        -77.8478  -15.6179  -47.8138 C.3    1 LIG       0.11000
      3 C3        -78.0899  -16.4263  -49.0849 C.3    1 LIG       0.08100
      4 O1        -80.2407  -15.0103  -47.1159 O.2    1 LIG      -0.32000
      5 O2        -79.5260  -16.2433  -48.9446 O.3    1 LIG      -0.27100
      6 H1        -77.3367  -14.6635  -47.9497 H      1 LIG       0.09000
      7 H2        -77.4351  -16.1730  -46.9698 H      1 LIG       0.09000
      8 H3        -77.7149  -15.9790  -50.0095 H      1 LIG       0.09000
      9 H4        -77.8125  -17.4827  -49.0320 H      1 LIG       0.09000
@<TRIPOS>BOND
      1       1       2 1
      2       1       4 2
      3       1       5 1
      4       2       3 1
      5       3       5 1
      6       2       6 1
      7       2       7 1
      8       3       8 1
      9       3       9 1
@<TRIPOS>ALT_TYPE
CGenFF_4.0_ALT_TYPE_SET
CGenFF_4.0 1 CG2O4 2 CG3C41 3 CG3C41 4 OG2D1 5 OG3C51 6 HGA2 7 HGA2 8 HGA2 9 HGA2
@<TRIPOS>MOLECULE
4_lactone
 9 9 0 0 0
****
USER_CHARGES
INVALID_CHARGES
Pose:  32 Cluster:  32 Fr_nu: 5878275 TotEn:   -11.79
@<TRIPOS>ATOM
      1 C1        -79.5990  -23.8706  -50.7836 C.2    1 LIG       0.04000
      2 C2        -81.0303  -24.3707  -51.0488 C.3    1 LIG       0.11000
      3 C3        -80.5550  -24.4079  -52.4982 C.3    1 LIG       0.08100
      4 O1        -78.9346  -23.5281  -49.8320 O.2    1 LIG      -0.32000
      5 O2        -79.2429  -23.9270  -52.0950 O.3    1 LIG      -0.27100
      6 H1        -81.2544  -25.3391  -50.5988 H      1 LIG       0.09000
      7 H2        -81.8070  -23.6382  -50.8228 H      1 LIG       0.09000
      8 H3        -80.4984  -25.4008  -52.9527 H      1 LIG       0.09000
      9 H4        -81.0497  -23.7059  -53.1749 H      1 LIG       0.09000
@<TRIPOS>BOND
      1       1       2 1
      2       1       4 2
      3       1       5 1
      4       2       3 1
      5       3       5 1
      6       2       6 1
      7       2       7 1
      8       3       8 1
      9       3       9 1
@<TRIPOS>ALT_TYPE
CGenFF_4.0_ALT_TYPE_SET
CGenFF_4.0 1 CG2O4 2 CG3C41 3 CG3C41 4 OG2D1 5 OG3C51 6 HGA2 7 HGA2 8 HGA2 9 HGA2
@<TRIPOS>MOLECULE
4_lactone
 9 9 0 0 0
****
USER_CHARGES
INVALID_CHARGES
Pose:  33 Cluster:  33 Fr_nu:   4966 TotEn:   -11.68
@<TRIPOS>ATOM
      1 C1        -71.8825  -11.5574  -43.2151 C.2    1 LIG       0.04000
      2 C2        -72.1300  -10.3140  -44.0880 C.3    1 LIG       0.11000
      3 C3        -73.5960  -10.6383  -43.8166 C.3    1 LIG       0.08100
      4 O1        -70.9332  -12.1828  -42.8003 O.2    1 LIG      -0.32000
      5 O2        -73.2078  -11.7884  -43.0153 O.3    1 LIG      -0.27100
      6 H1        -71.7623   -9.3836  -43.6525 H      1 LIG       0.09000
      7 H2        -71.8034  -10.4245  -45.1233 H      1 LIG       0.09000
      8 H3        -74.1426   -9.8999  -43.2238 H      1 LIG       0.09000
      9 H4        -74.1825  -10.9368  -44.6899 H      1 LIG       0.09000
@<TRIPOS>BOND
      1       1       2 1
      2       1       4 2
      3       1       5 1
      4       2       3 1
      5       3       5 1
      6       2       6 1
      7       2       7 1
      8       3       8 1
      9       3       9 1
@<TRIPOS>ALT_TYPE
CGenFF_4.0_ALT_TYPE_SET
CGenFF_4.0 1 CG2O4 2 CG3C41 3 CG3C41 4 OG2D1 5 OG3C51 6 HGA2 7 HGA2 8 HGA2 9 HGA2
@<TRIPOS>MOLECULE
4_lactone
 9 9 0 0 0
****
USER_CHARGES
INVALID_CHARGES
Pose:  34 Cluster:  34 Fr_nu: 1166259 TotEn:   -11.47
@<TRIPOS>ATOM
      1 C1        -76.0659    0.3793  -36.9307 C.2    1 LIG       0.04000
      2 C2        -76.4251   -1.0988  -36.6948 C.3    1 LIG       0.11000
      3 C3        -77.6257   -0.5030  -35.9659 C.3    1 LIG       0.08100
      4 O1        -75.1873    1.0090  -37.4748 O.2    1 LIG      -0.32000
      5 O2        -77.1582    0.8414  -36.2653 O.3    1 LIG      -0.27100
      6 H1        -76.6519   -1.6531  -37.6068 H      1 LIG       0.09000
      7 H2        -75.7099   -1.6366  -36.0704 H      1 LIG       0.09000
      8 H3        -78.6010   -0.7010  -36.4190 H      1 LIG       0.09000
      9 H4        -77.6613   -0.6853  -34.8883 H      1 LIG       0.09000
@<TRIPOS>BOND
      1       1       2 1
      2       1       4 2
      3       1       5 1
      4       2       3 1
      5       3       5 1
      6       2       6 1
      7       2       7 1
      8       3       8 1
      9       3       9 1
@<TRIPOS>ALT_TYPE
CGenFF_4.0_ALT_TYPE_SET
CGenFF_4.0 1 CG2O4 2 CG3C41 3 CG3C41 4 OG2D1 5 OG3C51 6 HGA2 7 HGA2 8 HGA2 9 HGA2
@<TRIPOS>MOLECULE
4_lactone
 9 9 0 0 0
****
USER_CHARGES
INVALID_CHARGES
Pose:  35 Cluster:  35 Fr_nu: 136889 TotEn:   -11.13
@<TRIPOS>ATOM
      1 C1        -77.6875   -3.1417  -35.4725 C.2    1 LIG       0.04000
      2 C2        -76.7944   -2.1970  -36.2966 C.3    1 LIG       0.11000
      3 C3        -77.7377   -1.1268  -35.7555 C.3    1 LIG       0.08100
      4 O1        -77.7541   -4.3263  -35.2345 O.2    1 LIG      -0.32000
      5 O2        -78.4900   -2.1374  -35.0287 O.3    1 LIG      -0.27100
      6 H1        -75.7628   -2.1404  -35.9458 H      1 LIG       0.09000
      7 H2        -76.8391   -2.3685  -37.3733 H      1 LIG       0.09000
      8 H3        -77.2865   -0.3958  -35.0790 H      1 LIG       0.09000
      9 H4        -78.3582   -0.6238  -36.5023 H      1 LIG       0.09000
@<TRIPOS>BOND
      1       1       2 1
      2       1       4 2
      3       1       5 1
      4       2       3 1
      5       3       5 1
      6       2       6 1
      7       2       7 1
      8       3       8 1
      9       3       9 1
@<TRIPOS>ALT_TYPE
CGenFF_4.0_ALT_TYPE_SET
CGenFF_4.0 1 CG2O4 2 CG3C41 3 CG3C41 4 OG2D1 5 OG3C51 6 HGA2 7 HGA2 8 HGA2 9 HGA2
@<TRIPOS>MOLECULE
4_lactone
 9 9 0 0 0
****
USER_CHARGES
INVALID_CHARGES
Pose:  36 Cluster:  36 Fr_nu: 4127427 TotEn:   -11.07
@<TRIPOS>ATOM
      1 C1        -56.9476  -10.1410  -49.2604 C.2    1 LIG       0.04000
      2 C2        -55.4190  -10.0648  -49.4237 C.3    1 LIG       0.11000
      3 C3        -55.4716   -9.5626  -47.9839 C.3    1 LIG       0.08100
      4 O1        -57.9026  -10.4601  -49.9316 O.2    1 LIG      -0.32000
      5 O2        -56.9209   -9.6862  -47.9789 O.3    1 LIG      -0.27100
      6 H1        -54.9378  -11.0330  -49.5702 H      1 LIG       0.09000
      7 H2        -55.0862   -9.3390  -50.1675 H      1 LIG       0.09000
      8 H3        -55.0088  -10.2141  -47.2377 H      1 LIG       0.09000
      9 H4        -55.1563   -8.5263  -47.8341 H      1 LIG       0.09000
@<TRIPOS>BOND
      1       1       2 1
      2       1       4 2
      3       1       5 1
      4       2       3 1
      5       3       5 1
      6       2       6 1
      7       2       7 1
      8       3       8 1
      9       3       9 1
@<TRIPOS>ALT_TYPE
CGenFF_4.0_ALT_TYPE_SET
CGenFF_4.0 1 CG2O4 2 CG3C41 3 CG3C41 4 OG2D1 5 OG3C51 6 HGA2 7 HGA2 8 HGA2 9 HGA2
@<TRIPOS>MOLECULE
4_lactone
 9 9 0 0 0
****
USER_CHARGES
INVALID_CHARGES
Pose:  37 Cluster:  37 Fr_nu: 247557 TotEn:   -11.06
@<TRIPOS>ATOM
      1 C1        -85.8738  -20.2307  -38.9581 C.2    1 LIG       0.04000
      2 C2        -85.1695  -19.6374  -37.7248 C.3    1 LIG       0.11000
      3 C3        -84.0745  -20.6330  -38.0960 C.3    1 LIG       0.08100
      4 O1        -86.9173  -20.0762  -39.5510 O.2    1 LIG      -0.32000
      5 O2        -84.8594  -21.0947  -39.2303 O.3    1 LIG      -0.27100
      6 H1        -84.9057  -18.5836  -37.8263 H      1 LIG       0.09000
      7 H2        -85.6852  -19.8289  -36.7824 H      1 LIG       0.09000
      8 H3        -83.1245  -20.1953  -38.4145 H      1 LIG       0.09000
      9 H4        -83.9020  -21.4355  -37.3736 H      1 LIG       0.09000
@<TRIPOS>BOND
      1       1       2 1
      2       1       4 2
      3       1       5 1
      4       2       3 1
      5       3       5 1
      6       2       6 1
      7       2       7 1
      8       3       8 1
      9       3       9 1
@<TRIPOS>ALT_TYPE
CGenFF_4.0_ALT_TYPE_SET
CGenFF_4.0 1 CG2O4 2 CG3C41 3 CG3C41 4 OG2D1 5 OG3C51 6 HGA2 7 HGA2 8 HGA2 9 HGA2
@<TRIPOS>MOLECULE
4_lactone
 9 9 0 0 0
****
USER_CHARGES
INVALID_CHARGES
Pose:  38 Cluster:  38 Fr_nu:   1650 TotEn:   -10.95
@<TRIPOS>ATOM
      1 C1        -79.1561  -16.0541  -50.6055 C.2    1 LIG       0.04000
      2 C2        -77.7859  -16.7541  -50.5640 C.3    1 LIG       0.11000
      3 C3        -78.0396  -16.7655  -49.0595 C.3    1 LIG       0.08100
      4 O1        -79.9004  -15.5970  -51.4429 O.2    1 LIG      -0.32000
      5 O2        -79.3165  -16.0971  -49.2556 O.3    1 LIG      -0.27100
      6 H1        -77.7700  -17.7313  -51.0491 H      1 LIG       0.09000
      7 H2        -76.9565  -16.1299  -50.9006 H      1 LIG       0.09000
      8 H3        -78.1667  -17.7533  -48.6081 H      1 LIG       0.09000
      9 H4        -77.3556  -16.1575  -48.4612 H      1 LIG       0.09000
@<TRIPOS>BOND
      1       1       2 1
      2       1       4 2
      3       1       5 1
      4       2       3 1
      5       3       5 1
      6       2       6 1
      7       2       7 1
      8       3       8 1
      9       3       9 1
@<TRIPOS>ALT_TYPE
CGenFF_4.0_ALT_TYPE_SET
CGenFF_4.0 1 CG2O4 2 CG3C41 3 CG3C41 4 OG2D1 5 OG3C51 6 HGA2 7 HGA2 8 HGA2 9 HGA2
@<TRIPOS>MOLECULE
4_lactone
 9 9 0 0 0
****
USER_CHARGES
INVALID_CHARGES
Pose:  39 Cluster:  39 Fr_nu: 396265 TotEn:   -10.90
@<TRIPOS>ATOM
      1 C1        -78.9957  -14.2177  -45.2500 C.2    1 LIG       0.04000
      2 C2        -78.7690  -13.0498  -46.2267 C.3    1 LIG       0.11000
      3 C3        -77.3041  -13.2626  -45.8571 C.3    1 LIG       0.08100
      4 O1        -79.9311  -14.8539  -44.8205 O.2    1 LIG      -0.32000
      5 O2        -77.6725  -14.3510  -44.9654 O.3    1 LIG      -0.27100
      6 H1        -79.0343  -13.2758  -47.2606 H      1 LIG       0.09000
      7 H2        -79.2081  -12.1054  -45.9011 H      1 LIG       0.09000
      8 H3        -76.6563  -13.6073  -46.6678 H      1 LIG       0.09000
      9 H4        -76.8306  -12.4405  -45.3134 H      1 LIG       0.09000
@<TRIPOS>BOND
      1       1       2 1
      2       1       4 2
      3       1       5 1
      4       2       3 1
      5       3       5 1
      6       2       6 1
      7       2       7 1
      8       3       8 1
      9       3       9 1
@<TRIPOS>ALT_TYPE
CGenFF_4.0_ALT_TYPE_SET
CGenFF_4.0 1 CG2O4 2 CG3C41 3 CG3C41 4 OG2D1 5 OG3C51 6 HGA2 7 HGA2 8 HGA2 9 HGA2
@<TRIPOS>MOLECULE
4_lactone
 9 9 0 0 0
****
USER_CHARGES
INVALID_CHARGES
Pose:  40 Cluster:  40 Fr_nu: 435093 TotEn:   -10.77
@<TRIPOS>ATOM
      1 C1        -73.1642   -4.6232  -33.0454 C.2    1 LIG       0.04000
      2 C2        -73.5580   -3.1542  -33.2825 C.3    1 LIG       0.11000
      3 C3        -74.5459   -3.4254  -32.1519 C.3    1 LIG       0.08100
      4 O1        -72.3788   -5.4222  -33.5027 O.2    1 LIG      -0.32000
      5 O2        -74.0691   -4.7953  -32.0448 O.3    1 LIG      -0.27100
      6 H1        -72.7656   -2.4386  -33.0577 H      1 LIG       0.09000
      7 H2        -73.9989   -2.9640  -34.2624 H      1 LIG       0.09000
      8 H3        -74.3744   -2.8654  -31.2285 H      1 LIG       0.09000
      9 H4        -75.6028   -3.3885  -32.4300 H      1 LIG       0.09000
@<TRIPOS>BOND
      1       1       2 1
      2       1       4 2
      3       1       5 1
      4       2       3 1
      5       3       5 1
      6       2       6 1
      7       2       7 1
      8       3       8 1
      9       3       9 1
@<TRIPOS>ALT_TYPE
CGenFF_4.0_ALT_TYPE_SET
CGenFF_4.0 1 CG2O4 2 CG3C41 3 CG3C41 4 OG2D1 5 OG3C51 6 HGA2 7 HGA2 8 HGA2 9 HGA2
@<TRIPOS>MOLECULE
4_lactone
 9 9 0 0 0
****
USER_CHARGES
INVALID_CHARGES
Pose:  41 Cluster:  41 Fr_nu: 5802875 TotEn:   -10.66
@<TRIPOS>ATOM
      1 C1        -79.1544  -22.5898  -49.6537 C.2    1 LIG       0.04000
      2 C2        -80.4482  -22.7006  -50.4801 C.3    1 LIG       0.11000
      3 C3        -80.0697  -24.1774  -50.5390 C.3    1 LIG       0.08100
      4 O1        -78.5257  -21.7224  -49.0909 O.2    1 LIG      -0.32000
      5 O2        -78.8773  -23.9180  -49.7476 O.3    1 LIG      -0.27100
      6 H1        -81.3554  -22.4660  -49.9210 H      1 LIG       0.09000
      7 H2        -80.4172  -22.1645  -51.4301 H      1 LIG       0.09000
      8 H3        -80.7520  -24.8620  -50.0277 H      1 LIG       0.09000
      9 H4        -79.8176  -24.5604  -51.5317 H      1 LIG       0.09000
@<TRIPOS>BOND
      1       1       2 1
      2       1       4 2
      3       1       5 1
      4       2       3 1
      5       3       5 1
      6       2       6 1
      7       2       7 1
      8       3       8 1
      9       3       9 1
@<TRIPOS>ALT_TYPE
CGenFF_4.0_ALT_TYPE_SET
CGenFF_4.0 1 CG2O4 2 CG3C41 3 CG3C41 4 OG2D1 5 OG3C51 6 HGA2 7 HGA2 8 HGA2 9 HGA2
@<TRIPOS>MOLECULE
4_lactone
 9 9 0 0 0
****
USER_CHARGES
INVALID_CHARGES
Pose:  42 Cluster:  42 Fr_nu: 2251727 TotEn:   -10.57
@<TRIPOS>ATOM
      1 C1        -62.0348   -1.9728  -24.0830 C.2    1 LIG       0.04000
      2 C2        -61.6648   -3.3078  -23.4120 C.3    1 LIG       0.11000
      3 C3        -61.3926   -3.7463  -24.8478 C.3    1 LIG       0.08100
      4 O1        -62.4202   -0.8780  -23.7409 O.2    1 LIG      -0.32000
      5 O2        -61.7743   -2.4307  -25.3369 O.3    1 LIG      -0.27100
      6 H1        -60.7915   -3.2517  -22.7603 H      1 LIG       0.09000
      7 H2        -62.5004   -3.8030  -22.9149 H      1 LIG       0.09000
      8 H3        -60.3500   -3.9770  -25.0831 H      1 LIG       0.09000
      9 H4        -62.0533   -4.5264  -25.2359 H      1 LIG       0.09000
@<TRIPOS>BOND
      1       1       2 1
      2       1       4 2
      3       1       5 1
      4       2       3 1
      5       3       5 1
      6       2       6 1
      7       2       7 1
      8       3       8 1
      9       3       9 1
@<TRIPOS>ALT_TYPE
CGenFF_4.0_ALT_TYPE_SET
CGenFF_4.0 1 CG2O4 2 CG3C41 3 CG3C41 4 OG2D1 5 OG3C51 6 HGA2 7 HGA2 8 HGA2 9 HGA2
@<TRIPOS>MOLECULE
4_lactone
 9 9 0 0 0
****
USER_CHARGES
INVALID_CHARGES
Pose:  43 Cluster:  43 Fr_nu: 514817 TotEn:   -10.48
@<TRIPOS>ATOM
      1 C1        -77.0487   -3.3382  -35.0921 C.2    1 LIG       0.04000
      2 C2        -75.9991   -2.2130  -35.1294 C.3    1 LIG       0.11000
      3 C3        -76.4368   -2.0996  -36.5866 C.3    1 LIG       0.08100
      4 O1        -77.4876   -4.1236  -34.2828 O.2    1 LIG      -0.32000
      5 O2        -77.3891   -3.1829  -36.3996 O.3    1 LIG      -0.27100
      6 H1        -76.2392   -1.3585  -34.4949 H      1 LIG       0.09000
      7 H2        -74.9752   -2.5535  -34.9666 H      1 LIG       0.09000
      8 H3        -76.9364   -1.1662  -36.8599 H      1 LIG       0.09000
      9 H4        -75.6762   -2.3570  -37.3289 H      1 LIG       0.09000
@<TRIPOS>BOND
      1       1       2 1
      2       1       4 2
      3       1       5 1
      4       2       3 1
      5       3       5 1
      6       2       6 1
      7       2       7 1
      8       3       8 1
      9       3       9 1
@<TRIPOS>ALT_TYPE
CGenFF_4.0_ALT_TYPE_SET
CGenFF_4.0 1 CG2O4 2 CG3C41 3 CG3C41 4 OG2D1 5 OG3C51 6 HGA2 7 HGA2 8 HGA2 9 HGA2
@<TRIPOS>MOLECULE
4_lactone
 9 9 0 0 0
****
USER_CHARGES
INVALID_CHARGES
Pose:  44 Cluster:  44 Fr_nu: 5838770 TotEn:   -10.45
@<TRIPOS>ATOM
      1 C1        -79.2867  -23.5810  -50.2703 C.2    1 LIG       0.04000
      2 C2        -80.0244  -23.5942  -51.6212 C.3    1 LIG       0.11000
      3 C3        -79.9383  -25.1077  -51.4481 C.3    1 LIG       0.08100
      4 O1        -78.8581  -22.7568  -49.4949 O.2    1 LIG      -0.32000
      5 O2        -79.2442  -24.9374  -50.1813 O.3    1 LIG      -0.27100
      6 H1        -81.0289  -23.1697  -51.5844 H      1 LIG       0.09000
      7 H2        -79.4469  -23.1775  -52.4480 H      1 LIG       0.09000
      8 H3        -80.8929  -25.6247  -51.3185 H      1 LIG       0.09000
      9 H4        -79.3166  -25.6314  -52.1795 H      1 LIG       0.09000
@<TRIPOS>BOND
      1       1       2 1
      2       1       4 2
      3       1       5 1
      4       2       3 1
      5       3       5 1
      6       2       6 1
      7       2       7 1
      8       3       8 1
      9       3       9 1
@<TRIPOS>ALT_TYPE
CGenFF_4.0_ALT_TYPE_SET
CGenFF_4.0 1 CG2O4 2 CG3C41 3 CG3C41 4 OG2D1 5 OG3C51 6 HGA2 7 HGA2 8 HGA2 9 HGA2
@<TRIPOS>MOLECULE
4_lactone
 9 9 0 0 0
****
USER_CHARGES
INVALID_CHARGES
Pose:  45 Cluster:  45 Fr_nu: 5879982 TotEn:   -10.37
@<TRIPOS>ATOM
      1 C1        -43.5939   -1.0804  -48.2080 C.2    1 LIG       0.04000
      2 C2        -43.9159   -0.6970  -49.6635 C.3    1 LIG       0.11000
      3 C3        -43.0574   -1.9169  -49.9842 C.3    1 LIG       0.08100
      4 O1        -43.8489   -0.6692  -47.0989 O.2    1 LIG      -0.32000
      5 O2        -42.8395   -2.1539  -48.5658 O.3    1 LIG      -0.27100
      6 H1        -44.9725   -0.7800  -49.9228 H      1 LIG       0.09000
      7 H2        -43.5056    0.2661  -49.9715 H      1 LIG       0.09000
      8 H3        -43.5801   -2.7528  -50.4570 H      1 LIG       0.09000
      9 H4        -42.1190   -1.7093  -50.5057 H      1 LIG       0.09000
@<TRIPOS>BOND
      1       1       2 1
      2       1       4 2
      3       1       5 1
      4       2       3 1
      5       3       5 1
      6       2       6 1
      7       2       7 1
      8       3       8 1
      9       3       9 1
@<TRIPOS>ALT_TYPE
CGenFF_4.0_ALT_TYPE_SET
CGenFF_4.0 1 CG2O4 2 CG3C41 3 CG3C41 4 OG2D1 5 OG3C51 6 HGA2 7 HGA2 8 HGA2 9 HGA2
@<TRIPOS>MOLECULE
4_lactone
 9 9 0 0 0
****
USER_CHARGES
INVALID_CHARGES
Pose:  46 Cluster:  46 Fr_nu: 2300256 TotEn:   -10.34
@<TRIPOS>ATOM
      1 C1        -58.4407    3.1652  -35.1750 C.2    1 LIG       0.04000
      2 C2        -58.8312    4.4913  -35.8519 C.3    1 LIG       0.11000
      3 C3        -58.8321    3.6368  -37.1159 C.3    1 LIG       0.08100
      4 O1        -58.1884    2.7729  -34.0585 O.2    1 LIG      -0.32000
      5 O2        -58.4593    2.4642  -36.3403 O.3    1 LIG      -0.27100
      6 H1        -59.8025    4.8804  -35.5425 H      1 LIG       0.09000
      7 H2        -58.0599    5.2616  -35.8005 H      1 LIG       0.09000
      8 H3        -59.8041    3.5078  -37.5997 H      1 LIG       0.09000
      9 H4        -58.0676    3.8886  -37.8560 H      1 LIG       0.09000
@<TRIPOS>BOND
      1       1       2 1
      2       1       4 2
      3       1       5 1
      4       2       3 1
      5       3       5 1
      6       2       6 1
      7       2       7 1
      8       3       8 1
      9       3       9 1
@<TRIPOS>ALT_TYPE
CGenFF_4.0_ALT_TYPE_SET
CGenFF_4.0 1 CG2O4 2 CG3C41 3 CG3C41 4 OG2D1 5 OG3C51 6 HGA2 7 HGA2 8 HGA2 9 HGA2
@<TRIPOS>MOLECULE
4_lactone
 9 9 0 0 0
****
USER_CHARGES
INVALID_CHARGES
Pose:  47 Cluster:  47 Fr_nu: 2320089 TotEn:   -10.24
@<TRIPOS>ATOM
      1 C1        -78.0587   -7.8096  -32.9626 C.2    1 LIG       0.04000
      2 C2        -79.5443   -7.4397  -33.1221 C.3    1 LIG       0.11000
      3 C3        -79.3732   -8.0926  -34.4905 C.3    1 LIG       0.08100
      4 O1        -77.1951   -7.6951  -32.1227 O.2    1 LIG      -0.32000
      5 O2        -77.9771   -8.3755  -34.1966 O.3    1 LIG      -0.27100
      6 H1        -80.2094   -7.9582  -32.4297 H      1 LIG       0.09000
      7 H2        -79.7375   -6.3657  -33.1296 H      1 LIG       0.09000
      8 H3        -79.9452   -9.0103  -34.6522 H      1 LIG       0.09000
      9 H4        -79.4754   -7.4227  -35.3487 H      1 LIG       0.09000
@<TRIPOS>BOND
      1       1       2 1
      2       1       4 2
      3       1       5 1
      4       2       3 1
      5       3       5 1
      6       2       6 1
      7       2       7 1
      8       3       8 1
      9       3       9 1
@<TRIPOS>ALT_TYPE
CGenFF_4.0_ALT_TYPE_SET
CGenFF_4.0 1 CG2O4 2 CG3C41 3 CG3C41 4 OG2D1 5 OG3C51 6 HGA2 7 HGA2 8 HGA2 9 HGA2
@<TRIPOS>MOLECULE
4_lactone
 9 9 0 0 0
****
USER_CHARGES
INVALID_CHARGES
Pose:  48 Cluster:  48 Fr_nu: 5823873 TotEn:   -10.15
@<TRIPOS>ATOM
      1 C1        -44.2295   -0.2805  -47.4400 C.2    1 LIG       0.04000
      2 C2        -44.5618   -0.3921  -48.9388 C.3    1 LIG       0.11000
      3 C3        -43.2407   -1.1537  -48.9899 C.3    1 LIG       0.08100
      4 O1        -44.7275    0.2022  -46.4484 O.2    1 LIG      -0.32000
      5 O2        -43.0616   -0.9672  -47.5586 O.3    1 LIG      -0.27100
      6 H1        -45.4557   -0.9793  -49.1545 H      1 LIG       0.09000
      7 H2        -44.5786    0.5645  -49.4636 H      1 LIG       0.09000
      8 H3        -43.3143   -2.2126  -49.2525 H      1 LIG       0.09000
      9 H4        -42.4412   -0.6735  -49.5608 H      1 LIG       0.09000
@<TRIPOS>BOND
      1       1       2 1
      2       1       4 2
      3       1       5 1
      4       2       3 1
      5       3       5 1
      6       2       6 1
      7       2       7 1
      8       3       8 1
      9       3       9 1
@<TRIPOS>ALT_TYPE
CGenFF_4.0_ALT_TYPE_SET
CGenFF_4.0 1 CG2O4 2 CG3C41 3 CG3C41 4 OG2D1 5 OG3C51 6 HGA2 7 HGA2 8 HGA2 9 HGA2
@<TRIPOS>MOLECULE
4_lactone
 9 9 0 0 0
****
USER_CHARGES
INVALID_CHARGES
Pose:  49 Cluster:  49 Fr_nu: 1517541 TotEn:   -10.15
@<TRIPOS>ATOM
      1 C1        -58.6792    2.8481  -36.2790 C.2    1 LIG       0.04000
      2 C2        -57.9129    4.1131  -36.7051 C.3    1 LIG       0.11000
      3 C3        -58.9190    4.1171  -37.8521 C.3    1 LIG       0.08100
      4 O1        -58.6296    2.0318  -35.3870 O.2    1 LIG      -0.32000
      5 O2        -59.5427    2.9122  -37.3278 O.3    1 LIG      -0.27100
      6 H1        -57.9947    4.9421  -36.0004 H      1 LIG       0.09000
      7 H2        -56.8741    3.9311  -36.9857 H      1 LIG       0.09000
      8 H3        -59.6170    4.9586  -37.8670 H      1 LIG       0.09000
      9 H4        -58.4994    3.9514  -38.8481 H      1 LIG       0.09000
@<TRIPOS>BOND
      1       1       2 1
      2       1       4 2
      3       1       5 1
      4       2       3 1
      5       3       5 1
      6       2       6 1
      7       2       7 1
      8       3       8 1
      9       3       9 1
@<TRIPOS>ALT_TYPE
CGenFF_4.0_ALT_TYPE_SET
CGenFF_4.0 1 CG2O4 2 CG3C41 3 CG3C41 4 OG2D1 5 OG3C51 6 HGA2 7 HGA2 8 HGA2 9 HGA2
@<TRIPOS>MOLECULE
4_lactone
 9 9 0 0 0
****
USER_CHARGES
INVALID_CHARGES
Pose:  50 Cluster:  50 Fr_nu:    355 TotEn:   -10.08
@<TRIPOS>ATOM
      1 C1        -71.0746   -9.3658  -44.8842 C.2    1 LIG       0.04000
      2 C2        -72.0214  -10.3548  -44.1811 C.3    1 LIG       0.11000
      3 C3        -72.3544  -10.7717  -45.6105 C.3    1 LIG       0.08100
      4 O1        -70.2864   -8.5044  -44.5662 O.2    1 LIG      -0.32000
      5 O2        -71.4196   -9.7863  -46.1308 O.3    1 LIG      -0.27100
      6 H1        -71.5117  -11.1055  -43.5753 H      1 LIG       0.09000
      7 H2        -72.8305   -9.8781  -43.6252 H      1 LIG       0.09000
      8 H3        -72.0636  -11.7888  -45.8872 H      1 LIG       0.09000
      9 H4        -73.3779  -10.5655  -45.9357 H      1 LIG       0.09000
@<TRIPOS>BOND
      1       1       2 1
      2       1       4 2
      3       1       5 1
      4       2       3 1
      5       3       5 1
      6       2       6 1
      7       2       7 1
      8       3       8 1
      9       3       9 1
@<TRIPOS>ALT_TYPE
CGenFF_4.0_ALT_TYPE_SET
CGenFF_4.0 1 CG2O4 2 CG3C41 3 CG3C41 4 OG2D1 5 OG3C51 6 HGA2 7 HGA2 8 HGA2 9 HGA2
@<TRIPOS>MOLECULE
4_lactone
 9 9 0 0 0
****
USER_CHARGES
INVALID_CHARGES
Pose:  51 Cluster:  51 Fr_nu: 1043428 TotEn:   -10.01
@<TRIPOS>ATOM
      1 C1        -76.1815   -3.4851  -34.0339 C.2    1 LIG       0.04000
      2 C2        -75.5089   -2.1642  -34.4490 C.3    1 LIG       0.11000
      3 C3        -76.4320   -2.2841  -35.6579 C.3    1 LIG       0.08100
      4 O1        -76.1161   -4.2705  -33.1157 O.2    1 LIG      -0.32000
      5 O2        -76.9750   -3.5291  -35.1376 O.3    1 LIG      -0.27100
      6 H1        -75.7142   -1.3294  -33.7772 H      1 LIG       0.09000
      7 H2        -74.4413   -2.2541  -34.6564 H      1 LIG       0.09000
      8 H3        -77.2024   -1.5130  -35.7438 H      1 LIG       0.09000
      9 H4        -75.9331   -2.4341  -36.6192 H      1 LIG       0.09000
@<TRIPOS>BOND
      1       1       2 1
      2       1       4 2
      3       1       5 1
      4       2       3 1
      5       3       5 1
      6       2       6 1
      7       2       7 1
      8       3       8 1
      9       3       9 1
@<TRIPOS>ALT_TYPE
CGenFF_4.0_ALT_TYPE_SET
CGenFF_4.0 1 CG2O4 2 CG3C41 3 CG3C41 4 OG2D1 5 OG3C51 6 HGA2 7 HGA2 8 HGA2 9 HGA2
@<TRIPOS>MOLECULE
4_lactone
 9 9 0 0 0
****
USER_CHARGES
INVALID_CHARGES
Pose:  52 Cluster:  52 Fr_nu: 5744861 TotEn:    -9.96
@<TRIPOS>ATOM
      1 C1        -50.1659    7.4365  -28.9595 C.2    1 LIG       0.04000
      2 C2        -49.7172    5.9979  -29.2730 C.3    1 LIG       0.11000
      3 C3        -50.8446    6.0626  -30.2990 C.3    1 LIG       0.08100
      4 O1        -49.8472    8.3268  -28.2045 O.2    1 LIG      -0.32000
      5 O2        -51.1549    7.4244  -29.8930 O.3    1 LIG      -0.27100
      6 H1        -48.7083    5.9249  -29.6819 H      1 LIG       0.09000
      7 H2        -49.8642    5.2963  -28.4502 H      1 LIG       0.09000
      8 H3        -50.5350    6.0148  -31.3466 H      1 LIG       0.09000
      9 H4        -51.6860    5.3880  -30.1184 H      1 LIG       0.09000
@<TRIPOS>BOND
      1       1       2 1
      2       1       4 2
      3       1       5 1
      4       2       3 1
      5       3       5 1
      6       2       6 1
      7       2       7 1
      8       3       8 1
      9       3       9 1
@<TRIPOS>ALT_TYPE
CGenFF_4.0_ALT_TYPE_SET
CGenFF_4.0 1 CG2O4 2 CG3C41 3 CG3C41 4 OG2D1 5 OG3C51 6 HGA2 7 HGA2 8 HGA2 9 HGA2
@<TRIPOS>MOLECULE
4_lactone
 9 9 0 0 0
****
USER_CHARGES
INVALID_CHARGES
Pose:  53 Cluster:  53 Fr_nu: 506147 TotEn:    -9.64
@<TRIPOS>ATOM
      1 C1        -62.4257   -2.4929  -24.7346 C.2    1 LIG       0.04000
      2 C2        -61.4845   -3.7019  -24.8819 C.3    1 LIG       0.11000
      3 C3        -61.3569   -3.5577  -23.3684 C.3    1 LIG       0.08100
      4 O1        -63.0994   -1.7925  -25.4556 O.2    1 LIG      -0.32000
      5 O2        -62.2648   -2.4215  -23.3859 O.3    1 LIG      -0.27100
      6 H1        -61.9776   -4.6103  -25.2312 H      1 LIG       0.09000
      7 H2        -60.5800   -3.4947  -25.4562 H      1 LIG       0.09000
      8 H3        -61.7587   -4.3857  -22.7781 H      1 LIG       0.09000
      9 H4        -60.3658   -3.2743  -23.0035 H      1 LIG       0.09000
@<TRIPOS>BOND
      1       1       2 1
      2       1       4 2
      3       1       5 1
      4       2       3 1
      5       3       5 1
      6       2       6 1
      7       2       7 1
      8       3       8 1
      9       3       9 1
@<TRIPOS>ALT_TYPE
CGenFF_4.0_ALT_TYPE_SET
CGenFF_4.0 1 CG2O4 2 CG3C41 3 CG3C41 4 OG2D1 5 OG3C51 6 HGA2 7 HGA2 8 HGA2 9 HGA2
@<TRIPOS>MOLECULE
4_lactone
 9 9 0 0 0
****
USER_CHARGES
INVALID_CHARGES
Pose:  54 Cluster:  54 Fr_nu: 5190872 TotEn:    -9.58
@<TRIPOS>ATOM
      1 C1        -53.7428    9.3823  -30.0524 C.2    1 LIG       0.04000
      2 C2        -54.1506   10.4971  -31.0322 C.3    1 LIG       0.11000
      3 C3        -55.5580   10.1556  -30.5520 C.3    1 LIG       0.08100
      4 O1        -52.7221    8.8487  -29.6814 O.2    1 LIG      -0.32000
      5 O2        -55.0235    9.1295  -29.6706 O.3    1 LIG      -0.27100
      6 H1        -53.7839   11.4874  -30.7579 H      1 LIG       0.09000
      7 H2        -53.9381   10.2704  -32.0782 H      1 LIG       0.09000
      8 H3        -56.0709   10.9417  -29.9911 H      1 LIG       0.09000
      9 H4        -56.2236    9.7293  -31.3076 H      1 LIG       0.09000
@<TRIPOS>BOND
      1       1       2 1
      2       1       4 2
      3       1       5 1
      4       2       3 1
      5       3       5 1
      6       2       6 1
      7       2       7 1
      8       3       8 1
      9       3       9 1
@<TRIPOS>ALT_TYPE
CGenFF_4.0_ALT_TYPE_SET
CGenFF_4.0 1 CG2O4 2 CG3C41 3 CG3C41 4 OG2D1 5 OG3C51 6 HGA2 7 HGA2 8 HGA2 9 HGA2
@<TRIPOS>MOLECULE
4_lactone
 9 9 0 0 0
****
USER_CHARGES
INVALID_CHARGES
Pose:  55 Cluster:  55 Fr_nu: 5802593 TotEn:    -9.51
@<TRIPOS>ATOM
      1 C1        -80.1846  -23.1430  -49.9660 C.2    1 LIG       0.04000
      2 C2        -80.9254  -22.5338  -51.1698 C.3    1 LIG       0.11000
      3 C3        -82.1653  -22.9971  -50.4110 C.3    1 LIG       0.08100
      4 O1        -79.0398  -23.2857  -49.6009 O.2    1 LIG      -0.32000
      5 O2        -81.3312  -23.5296  -49.3450 O.3    1 LIG      -0.27100
      6 H1        -80.8055  -21.4536  -51.2666 H      1 LIG       0.09000
      7 H2        -80.7308  -23.0416  -52.1159 H      1 LIG       0.09000
      8 H3        -82.8236  -22.2026  -50.0491 H      1 LIG       0.09000
      9 H4        -82.7484  -23.7846  -50.8963 H      1 LIG       0.09000
@<TRIPOS>BOND
      1       1       2 1
      2       1       4 2
      3       1       5 1
      4       2       3 1
      5       3       5 1
      6       2       6 1
      7       2       7 1
      8       3       8 1
      9       3       9 1
@<TRIPOS>ALT_TYPE
CGenFF_4.0_ALT_TYPE_SET
CGenFF_4.0 1 CG2O4 2 CG3C41 3 CG3C41 4 OG2D1 5 OG3C51 6 HGA2 7 HGA2 8 HGA2 9 HGA2
@<TRIPOS>MOLECULE
4_lactone
 9 9 0 0 0
****
USER_CHARGES
INVALID_CHARGES
Pose:  56 Cluster:  56 Fr_nu: 1015568 TotEn:    -9.43
@<TRIPOS>ATOM
      1 C1        -46.4990   -0.3825  -45.8430 C.2    1 LIG       0.04000
      2 C2        -47.6767    0.3649  -46.4939 C.3    1 LIG       0.11000
      3 C3        -48.3616    0.0747  -45.1618 C.3    1 LIG       0.08100
      4 O1        -45.3724   -0.7074  -46.1424 O.2    1 LIG      -0.32000
      5 O2        -47.1700   -0.6072  -44.6815 O.3    1 LIG      -0.27100
      6 H1        -47.4755    1.4165  -46.7039 H      1 LIG       0.09000
      7 H2        -48.0983   -0.1406  -47.3642 H      1 LIG       0.09000
      8 H3        -48.5991    0.9498  -44.5508 H      1 LIG       0.09000
      9 H4        -49.2195   -0.6015  -45.2100 H      1 LIG       0.09000
@<TRIPOS>BOND
      1       1       2 1
      2       1       4 2
      3       1       5 1
      4       2       3 1
      5       3       5 1
      6       2       6 1
      7       2       7 1
      8       3       8 1
      9       3       9 1
@<TRIPOS>ALT_TYPE
CGenFF_4.0_ALT_TYPE_SET
CGenFF_4.0 1 CG2O4 2 CG3C41 3 CG3C41 4 OG2D1 5 OG3C51 6 HGA2 7 HGA2 8 HGA2 9 HGA2
@<TRIPOS>MOLECULE
4_lactone
 9 9 0 0 0
****
USER_CHARGES
INVALID_CHARGES
Pose:  57 Cluster:  57 Fr_nu: 4894138 TotEn:    -9.34
@<TRIPOS>ATOM
      1 C1        -59.0925    4.1907  -35.7120 C.2    1 LIG       0.04000
      2 C2        -58.4829    5.2395  -36.6595 C.3    1 LIG       0.11000
      3 C3        -58.5579    4.1022  -37.6738 C.3    1 LIG       0.08100
      4 O1        -59.4436    4.1288  -34.5556 O.2    1 LIG      -0.32000
      5 O2        -59.1290    3.2223  -36.6662 O.3    1 LIG      -0.27100
      6 H1        -59.1330    6.0933  -36.8563 H      1 LIG       0.09000
      7 H2        -57.4781    5.5610  -36.3805 H      1 LIG       0.09000
      8 H3        -59.2453    4.2577  -38.5098 H      1 LIG       0.09000
      9 H4        -57.5960    3.7282  -38.0350 H      1 LIG       0.09000
@<TRIPOS>BOND
      1       1       2 1
      2       1       4 2
      3       1       5 1
      4       2       3 1
      5       3       5 1
      6       2       6 1
      7       2       7 1
      8       3       8 1
      9       3       9 1
@<TRIPOS>ALT_TYPE
CGenFF_4.0_ALT_TYPE_SET
CGenFF_4.0 1 CG2O4 2 CG3C41 3 CG3C41 4 OG2D1 5 OG3C51 6 HGA2 7 HGA2 8 HGA2 9 HGA2
@<TRIPOS>MOLECULE
4_lactone
 9 9 0 0 0
****
USER_CHARGES
INVALID_CHARGES
Pose:  58 Cluster:  58 Fr_nu: 5431077 TotEn:    -8.81
@<TRIPOS>ATOM
      1 C1        -44.6696    0.1540  -47.2319 C.2    1 LIG       0.04000
      2 C2        -45.2883    0.6297  -48.5586 C.3    1 LIG       0.11000
      3 C3        -46.5890    0.5740  -47.7630 C.3    1 LIG       0.08100
      4 O1        -43.5707   -0.1225  -46.8074 O.2    1 LIG      -0.32000
      5 O2        -45.8650    0.1260  -46.5837 O.3    1 LIG      -0.27100
      6 H1        -44.9654    1.6245  -48.8694 H      1 LIG       0.09000
      7 H2        -45.1999   -0.0897  -49.3744 H      1 LIG       0.09000
      8 H3        -47.0816    1.5352  -47.5927 H      1 LIG       0.09000
      9 H4        -47.3144   -0.1730  -48.0968 H      1 LIG       0.09000
@<TRIPOS>BOND
      1       1       2 1
      2       1       4 2
      3       1       5 1
      4       2       3 1
      5       3       5 1
      6       2       6 1
      7       2       7 1
      8       3       8 1
      9       3       9 1
@<TRIPOS>ALT_TYPE
CGenFF_4.0_ALT_TYPE_SET
CGenFF_4.0 1 CG2O4 2 CG3C41 3 CG3C41 4 OG2D1 5 OG3C51 6 HGA2 7 HGA2 8 HGA2 9 HGA2
@<TRIPOS>MOLECULE
4_lactone
 9 9 0 0 0
****
USER_CHARGES
INVALID_CHARGES
Pose:  59 Cluster:  59 Fr_nu: 5751786 TotEn:    -8.60
@<TRIPOS>ATOM
      1 C1        -51.0449    8.6320  -30.2340 C.2    1 LIG       0.04000
      2 C2        -50.8062    8.6077  -31.7544 C.3    1 LIG       0.11000
      3 C3        -52.2844    8.2325  -31.7981 C.3    1 LIG       0.08100
      4 O1        -50.4016    8.8493  -29.2324 O.2    1 LIG      -0.32000
      5 O2        -52.3573    8.2935  -30.3467 O.3    1 LIG      -0.27100
      6 H1        -50.5513    9.5791  -32.1809 H      1 LIG       0.09000
      7 H2        -50.1104    7.8343  -32.0836 H      1 LIG       0.09000
      8 H3        -52.9458    8.9666  -32.2663 H      1 LIG       0.09000
      9 H4        -52.5052    7.2280  -32.1696 H      1 LIG       0.09000
@<TRIPOS>BOND
      1       1       2 1
      2       1       4 2
      3       1       5 1
      4       2       3 1
      5       3       5 1
      6       2       6 1
      7       2       7 1
      8       3       8 1
      9       3       9 1
@<TRIPOS>ALT_TYPE
CGenFF_4.0_ALT_TYPE_SET
CGenFF_4.0 1 CG2O4 2 CG3C41 3 CG3C41 4 OG2D1 5 OG3C51 6 HGA2 7 HGA2 8 HGA2 9 HGA2
@<TRIPOS>MOLECULE
4_lactone
 9 9 0 0 0
****
USER_CHARGES
INVALID_CHARGES
Pose:  60 Cluster:  60 Fr_nu: 5889787 TotEn:    -8.40
@<TRIPOS>ATOM
      1 C1        -42.7937   -0.6770  -47.9659 C.2    1 LIG       0.04000
      2 C2        -42.7032   -1.6193  -49.1796 C.3    1 LIG       0.11000
      3 C3        -41.2854   -1.0640  -49.2765 C.3    1 LIG       0.08100
      4 O1        -43.6163   -0.3696  -47.1333 O.2    1 LIG      -0.32000
      5 O2        -41.5196   -0.2243  -48.1122 O.3    1 LIG      -0.27100
      6 H1        -42.7810   -2.6782  -48.9283 H      1 LIG       0.09000
      7 H2        -43.3733   -1.3552  -49.9994 H      1 LIG       0.09000
      8 H3        -40.4816   -1.7839  -49.0993 H      1 LIG       0.09000
      9 H4        -41.0729   -0.4660  -50.1669 H      1 LIG       0.09000
@<TRIPOS>BOND
      1       1       2 1
      2       1       4 2
      3       1       5 1
      4       2       3 1
      5       3       5 1
      6       2       6 1
      7       2       7 1
      8       3       8 1
      9       3       9 1
@<TRIPOS>ALT_TYPE
CGenFF_4.0_ALT_TYPE_SET
CGenFF_4.0 1 CG2O4 2 CG3C41 3 CG3C41 4 OG2D1 5 OG3C51 6 HGA2 7 HGA2 8 HGA2 9 HGA2
@<TRIPOS>MOLECULE
4_lactone
 9 9 0 0 0
****
USER_CHARGES
INVALID_CHARGES
Pose:  61 Cluster:  61 Fr_nu: 5840708 TotEn:    -8.32
@<TRIPOS>ATOM
      1 C1        -43.7543    0.6377  -46.8689 C.2    1 LIG       0.04000
      2 C2        -44.4006    1.9883  -46.5123 C.3    1 LIG       0.11000
      3 C3        -42.9674    2.4990  -46.6264 C.3    1 LIG       0.08100
      4 O1        -44.1108   -0.5065  -47.0362 O.2    1 LIG      -0.32000
      5 O2        -42.5015    1.1604  -46.9527 O.3    1 LIG      -0.27100
      6 H1        -45.0976    2.3611  -47.2645 H      1 LIG       0.09000
      7 H2        -44.8384    2.0226  -45.5134 H      1 LIG       0.09000
      8 H3        -42.7786    3.2017  -47.4425 H      1 LIG       0.09000
      9 H4        -42.5215    2.8643  -45.6972 H      1 LIG       0.09000
@<TRIPOS>BOND
      1       1       2 1
      2       1       4 2
      3       1       5 1
      4       2       3 1
      5       3       5 1
      6       2       6 1
      7       2       7 1
      8       3       8 1
      9       3       9 1
@<TRIPOS>ALT_TYPE
CGenFF_4.0_ALT_TYPE_SET
CGenFF_4.0 1 CG2O4 2 CG3C41 3 CG3C41 4 OG2D1 5 OG3C51 6 HGA2 7 HGA2 8 HGA2 9 HGA2
@<TRIPOS>MOLECULE
4_lactone
 9 9 0 0 0
****
USER_CHARGES
INVALID_CHARGES
Pose:  62 Cluster:  62 Fr_nu: 1854640 TotEn:    -7.76
@<TRIPOS>ATOM
      1 C1        -45.0498   -0.2097  -46.3464 C.2    1 LIG       0.04000
      2 C2        -46.1292    0.8795  -46.4797 C.3    1 LIG       0.11000
      3 C3        -46.8737    0.0106  -45.4704 C.3    1 LIG       0.08100
      4 O1        -43.9544   -0.4424  -46.8051 O.2    1 LIG      -0.32000
      5 O2        -45.7695   -0.9359  -45.4496 O.3    1 LIG      -0.27100
      6 H1        -45.8178    1.8616  -46.1205 H      1 LIG       0.09000
      7 H2        -46.5772    0.9433  -47.4726 H      1 LIG       0.09000
      8 H3        -47.0373    0.4608  -44.4875 H      1 LIG       0.09000
      9 H4        -47.7939   -0.4535  -45.8358 H      1 LIG       0.09000
@<TRIPOS>BOND
      1       1       2 1
      2       1       4 2
      3       1       5 1
      4       2       3 1
      5       3       5 1
      6       2       6 1
      7       2       7 1
      8       3       8 1
      9       3       9 1
@<TRIPOS>ALT_TYPE
CGenFF_4.0_ALT_TYPE_SET
CGenFF_4.0 1 CG2O4 2 CG3C41 3 CG3C41 4 OG2D1 5 OG3C51 6 HGA2 7 HGA2 8 HGA2 9 HGA2
@<TRIPOS>MOLECULE
4_lactone
 9 9 0 0 0
****
USER_CHARGES
INVALID_CHARGES
Pose:  63 Cluster:  63 Fr_nu: 4136887 TotEn:    -7.55
@<TRIPOS>ATOM
      1 C1        -53.3646   10.7190  -29.5486 C.2    1 LIG       0.04000
      2 C2        -53.6127   12.2158  -29.8082 C.3    1 LIG       0.11000
      3 C3        -55.0401   11.7476  -30.0748 C.3    1 LIG       0.08100
      4 O1        -52.4355   10.0084  -29.2385 O.2    1 LIG      -0.32000
      5 O2        -54.6551   10.3719  -29.8012 O.3    1 LIG      -0.27100
      6 H1        -53.4781   12.8486  -28.9296 H      1 LIG       0.09000
      7 H2        -53.0748   12.6133  -30.6704 H      1 LIG       0.09000
      8 H3        -55.7950   12.1031  -29.3682 H      1 LIG       0.09000
      9 H4        -55.3921   11.8694  -31.1029 H      1 LIG       0.09000
@<TRIPOS>BOND
      1       1       2 1
      2       1       4 2
      3       1       5 1
      4       2       3 1
      5       3       5 1
      6       2       6 1
      7       2       7 1
      8       3       8 1
      9       3       9 1
@<TRIPOS>ALT_TYPE
CGenFF_4.0_ALT_TYPE_SET
CGenFF_4.0 1 CG2O4 2 CG3C41 3 CG3C41 4 OG2D1 5 OG3C51 6 HGA2 7 HGA2 8 HGA2 9 HGA2
@<TRIPOS>MOLECULE
4_lactone
 9 9 0 0 0
****
USER_CHARGES
INVALID_CHARGES
Pose:  64 Cluster:  64 Fr_nu: 5861274 TotEn:    -7.42
@<TRIPOS>ATOM
      1 C1        -51.1994    8.2759  -29.8390 C.2    1 LIG       0.04000
      2 C2        -52.0493    7.8771  -31.0587 C.3    1 LIG       0.11000
      3 C3        -51.4229    6.5066  -30.8198 C.3    1 LIG       0.08100
      4 O1        -50.9898    9.2712  -29.1835 O.2    1 LIG      -0.32000
      5 O2        -50.6785    7.0291  -29.6847 O.3    1 LIG      -0.27100
      6 H1        -53.1257    7.9415  -30.8920 H      1 LIG       0.09000
      7 H2        -51.7602    8.3759  -31.9852 H      1 LIG       0.09000
      8 H3        -52.1150    5.7155  -30.5184 H      1 LIG       0.09000
      9 H4        -50.7548    6.1494  -31.6083 H      1 LIG       0.09000
@<TRIPOS>BOND
      1       1       2 1
      2       1       4 2
      3       1       5 1
      4       2       3 1
      5       3       5 1
      6       2       6 1
      7       2       7 1
      8       3       8 1
      9       3       9 1
@<TRIPOS>ALT_TYPE
CGenFF_4.0_ALT_TYPE_SET
CGenFF_4.0 1 CG2O4 2 CG3C41 3 CG3C41 4 OG2D1 5 OG3C51 6 HGA2 7 HGA2 8 HGA2 9 HGA2
@<TRIPOS>MOLECULE
4_lactone
 9 9 0 0 0
****
USER_CHARGES
INVALID_CHARGES
Pose:  65 Cluster:  65 Fr_nu: 5776384 TotEn:    -7.07
@<TRIPOS>ATOM
      1 C1        -45.6870   -0.4226  -46.8066 C.2    1 LIG       0.04000
      2 C2        -46.8427   -0.2576  -45.8035 C.3    1 LIG       0.11000
      3 C3        -47.5140    0.4589  -46.9714 C.3    1 LIG       0.08100
      4 O1        -44.5814   -0.9143  -46.8223 O.2    1 LIG      -0.32000
      5 O2        -46.3438    0.2283  -47.8039 O.3    1 LIG      -0.27100
      6 H1        -47.3038   -1.1976  -45.4965 H      1 LIG       0.09000
      7 H2        -46.5988    0.3655  -44.9416 H      1 LIG       0.09000
      8 H3        -48.4023   -0.0306  -47.3799 H      1 LIG       0.09000
      9 H4        -47.6995    1.5267  -46.8259 H      1 LIG       0.09000
@<TRIPOS>BOND
      1       1       2 1
      2       1       4 2
      3       1       5 1
      4       2       3 1
      5       3       5 1
      6       2       6 1
      7       2       7 1
      8       3       8 1
      9       3       9 1
@<TRIPOS>ALT_TYPE
CGenFF_4.0_ALT_TYPE_SET
CGenFF_4.0 1 CG2O4 2 CG3C41 3 CG3C41 4 OG2D1 5 OG3C51 6 HGA2 7 HGA2 8 HGA2 9 HGA2
@<TRIPOS>MOLECULE
4_lactone
 9 9 0 0 0
****
USER_CHARGES
INVALID_CHARGES
Pose:  66 Cluster:  66 Fr_nu: 5862319 TotEn:    -6.82
@<TRIPOS>ATOM
      1 C1        -51.2405    8.3190  -29.6304 C.2    1 LIG       0.04000
      2 C2        -51.5907    8.1029  -31.1136 C.3    1 LIG       0.11000
      3 C3        -52.6637    9.1488  -30.8256 C.3    1 LIG       0.08100
      4 O1        -50.4373    7.8939  -28.8313 O.2    1 LIG      -0.32000
      5 O2        -52.2194    9.2446  -29.4440 O.3    1 LIG      -0.27100
      6 H1        -50.8049    8.4088  -31.8061 H      1 LIG       0.09000
      7 H2        -51.9550    7.1003  -31.3437 H      1 LIG       0.09000
      8 H3        -52.5510   10.1004  -31.3523 H      1 LIG       0.09000
      9 H4        -53.6964    8.7956  -30.8920 H      1 LIG       0.09000
@<TRIPOS>BOND
      1       1       2 1
      2       1       4 2
      3       1       5 1
      4       2       3 1
      5       3       5 1
      6       2       6 1
      7       2       7 1
      8       3       8 1
      9       3       9 1
@<TRIPOS>ALT_TYPE
CGenFF_4.0_ALT_TYPE_SET
CGenFF_4.0 1 CG2O4 2 CG3C41 3 CG3C41 4 OG2D1 5 OG3C51 6 HGA2 7 HGA2 8 HGA2 9 HGA2
@<TRIPOS>MOLECULE
4_lactone
 9 9 0 0 0
****
USER_CHARGES
INVALID_CHARGES
Pose:  67 Cluster:  67 Fr_nu: 5744787 TotEn:    -6.79
@<TRIPOS>ATOM
      1 C1        -50.3862    7.7595  -29.3823 C.2    1 LIG       0.04000
      2 C2        -50.4449    7.1174  -30.7800 C.3    1 LIG       0.11000
      3 C3        -50.6998    5.8407  -29.9843 C.3    1 LIG       0.08100
      4 O1        -50.2105    8.8606  -28.9120 O.2    1 LIG      -0.32000
      5 O2        -50.6163    6.5846  -28.7371 O.3    1 LIG      -0.27100
      6 H1        -51.2756    7.4656  -31.3957 H      1 LIG       0.09000
      7 H2        -49.5015    7.1550  -31.3272 H      1 LIG       0.09000
      8 H3        -51.6860    5.3880  -30.1184 H      1 LIG       0.09000
      9 H4        -49.9179    5.0793  -30.0511 H      1 LIG       0.09000
@<TRIPOS>BOND
      1       1       2 1
      2       1       4 2
      3       1       5 1
      4       2       3 1
      5       3       5 1
      6       2       6 1
      7       2       7 1
      8       3       8 1
      9       3       9 1
@<TRIPOS>ALT_TYPE
CGenFF_4.0_ALT_TYPE_SET
CGenFF_4.0 1 CG2O4 2 CG3C41 3 CG3C41 4 OG2D1 5 OG3C51 6 HGA2 7 HGA2 8 HGA2 9 HGA2
@<TRIPOS>MOLECULE
4_lactone
 9 9 0 0 0
****
USER_CHARGES
INVALID_CHARGES
Pose:  68 Cluster:  68 Fr_nu: 5847773 TotEn:    -6.68
@<TRIPOS>ATOM
      1 C1        -50.0547    7.9763  -29.5706 C.2    1 LIG       0.04000
      2 C2        -50.0466    7.3467  -30.9751 C.3    1 LIG       0.11000
      3 C3        -51.4300    7.9829  -31.0709 C.3    1 LIG       0.08100
      4 O1        -49.3146    8.0379  -28.6152 O.2    1 LIG      -0.32000
      5 O2        -51.2942    8.5148  -29.7240 O.3    1 LIG      -0.27100
      6 H1        -49.2886    7.7582  -31.6434 H      1 LIG       0.09000
      7 H2        -50.0251    6.2557  -30.9739 H      1 LIG       0.09000
      8 H3        -51.5341    8.7811  -31.8110 H      1 LIG       0.09000
      9 H4        -52.2670    7.2830  -31.1440 H      1 LIG       0.09000
@<TRIPOS>BOND
      1       1       2 1
      2       1       4 2
      3       1       5 1
      4       2       3 1
      5       3       5 1
      6       2       6 1
      7       2       7 1
      8       3       8 1
      9       3       9 1
@<TRIPOS>ALT_TYPE
CGenFF_4.0_ALT_TYPE_SET
CGenFF_4.0 1 CG2O4 2 CG3C41 3 CG3C41 4 OG2D1 5 OG3C51 6 HGA2 7 HGA2 8 HGA2 9 HGA2
@<TRIPOS>MOLECULE
4_lactone
 9 9 0 0 0
****
USER_CHARGES
INVALID_CHARGES
Pose:  69 Cluster:  69 Fr_nu: 5412782 TotEn:    -5.83
@<TRIPOS>ATOM
      1 C1        -52.6673    9.8628  -29.7936 C.2    1 LIG       0.04000
      2 C2        -53.3220   11.1975  -30.1927 C.3    1 LIG       0.11000
      3 C3        -54.5360   10.3135  -30.4623 C.3    1 LIG       0.08100
      4 O1        -51.5916    9.4806  -29.3921 O.2    1 LIG      -0.32000
      5 O2        -53.7862    9.1354  -30.0556 O.3    1 LIG      -0.27100
      6 H1        -53.4257   11.9064  -29.3698 H      1 LIG       0.09000
      7 H2        -52.8740   11.6687  -31.0691 H      1 LIG       0.09000
      8 H3        -55.4000   10.4850  -29.8146 H      1 LIG       0.09000
      9 H4        -54.8495   10.2490  -31.5079 H      1 LIG       0.09000
@<TRIPOS>BOND
      1       1       2 1
      2       1       4 2
      3       1       5 1
      4       2       3 1
      5       3       5 1
      6       2       6 1
      7       2       7 1
      8       3       8 1
      9       3       9 1
@<TRIPOS>ALT_TYPE
CGenFF_4.0_ALT_TYPE_SET
CGenFF_4.0 1 CG2O4 2 CG3C41 3 CG3C41 4 OG2D1 5 OG3C51 6 HGA2 7 HGA2 8 HGA2 9 HGA2
@<TRIPOS>MOLECULE
4_lactone
 9 9 0 0 0
****
USER_CHARGES
INVALID_CHARGES
Pose:  70 Cluster:  70 Fr_nu: 5861655 TotEn:    -5.63
@<TRIPOS>ATOM
      1 C1        -51.9776    9.2753  -29.7341 C.2    1 LIG       0.04000
      2 C2        -53.2800    9.2120  -30.5520 C.3    1 LIG       0.11000
      3 C3        -53.3135   10.7121  -30.2756 C.3    1 LIG       0.08100
      4 O1        -51.1220    8.5074  -29.3564 O.2    1 LIG      -0.32000
      5 O2        -52.0713   10.6159  -29.5250 O.3    1 LIG      -0.27100
      6 H1        -53.1375    8.9257  -31.5952 H      1 LIG       0.09000
      7 H2        -54.0719    8.6254  -30.0836 H      1 LIG       0.09000
      8 H3        -53.2064   11.3577  -31.1515 H      1 LIG       0.09000
      9 H4        -54.1379   11.0573  -29.6455 H      1 LIG       0.09000
@<TRIPOS>BOND
      1       1       2 1
      2       1       4 2
      3       1       5 1
      4       2       3 1
      5       3       5 1
      6       2       6 1
      7       2       7 1
      8       3       8 1
      9       3       9 1
@<TRIPOS>ALT_TYPE
CGenFF_4.0_ALT_TYPE_SET
CGenFF_4.0 1 CG2O4 2 CG3C41 3 CG3C41 4 OG2D1 5 OG3C51 6 HGA2 7 HGA2 8 HGA2 9 HGA2
@<TRIPOS>MOLECULE
4_lactone
 9 9 0 0 0
****
USER_CHARGES
INVALID_CHARGES
Pose:  71 Cluster:  71 Fr_nu: 5875343 TotEn:    -5.51
@<TRIPOS>ATOM
      1 C1        -78.9461  -24.9587  -49.6150 C.2    1 LIG       0.04000
      2 C2        -78.8120  -26.4628  -49.9131 C.3    1 LIG       0.11000
      3 C3        -79.1901  -26.6037  -48.4417 C.3    1 LIG       0.08100
      4 O1        -78.8280  -23.9151  -50.2161 O.2    1 LIG      -0.32000
      5 O2        -79.2771  -25.1578  -48.3110 O.3    1 LIG      -0.27100
      6 H1        -79.5433  -26.8421  -50.6285 H      1 LIG       0.09000
      7 H2        -77.8001  -26.7763  -50.1752 H      1 LIG       0.09000
      8 H3        -80.1517  -27.0851  -48.2437 H      1 LIG       0.09000
      9 H4        -78.4142  -27.0198  -47.7931 H      1 LIG       0.09000
@<TRIPOS>BOND
      1       1       2 1
      2       1       4 2
      3       1       5 1
      4       2       3 1
      5       3       5 1
      6       2       6 1
      7       2       7 1
      8       3       8 1
      9       3       9 1
@<TRIPOS>ALT_TYPE
CGenFF_4.0_ALT_TYPE_SET
CGenFF_4.0 1 CG2O4 2 CG3C41 3 CG3C41 4 OG2D1 5 OG3C51 6 HGA2 7 HGA2 8 HGA2 9 HGA2
@<TRIPOS>MOLECULE
4_lactone
 9 9 0 0 0
****
USER_CHARGES
INVALID_CHARGES
Pose:  72 Cluster:  72 Fr_nu: 5805253 TotEn:    -5.47
@<TRIPOS>ATOM
      1 C1        -52.9664    9.9951  -30.4026 C.2    1 LIG       0.04000
      2 C2        -54.4196   10.2268  -30.8542 C.3    1 LIG       0.11000
      3 C3        -53.7840   10.3182  -32.2382 C.3    1 LIG       0.08100
      4 O1        -52.3741    9.7973  -29.3661 O.2    1 LIG      -0.32000
      5 O2        -52.4673   10.0893  -31.6642 O.3    1 LIG      -0.27100
      6 H1        -55.0784    9.3726  -30.6910 H      1 LIG       0.09000
      7 H2        -54.8625   11.1487  -30.4736 H      1 LIG       0.09000
      8 H3        -54.0611    9.5267  -32.9399 H      1 LIG       0.09000
      9 H4        -53.8467   11.2967  -32.7223 H      1 LIG       0.09000
@<TRIPOS>BOND
      1       1       2 1
      2       1       4 2
      3       1       5 1
      4       2       3 1
      5       3       5 1
      6       2       6 1
      7       2       7 1
      8       3       8 1
      9       3       9 1
@<TRIPOS>ALT_TYPE
CGenFF_4.0_ALT_TYPE_SET
CGenFF_4.0 1 CG2O4 2 CG3C41 3 CG3C41 4 OG2D1 5 OG3C51 6 HGA2 7 HGA2 8 HGA2 9 HGA2
@<TRIPOS>MOLECULE
4_lactone
 9 9 0 0 0
****
USER_CHARGES
INVALID_CHARGES
Pose:  73 Cluster:  73 Fr_nu: 5882868 TotEn:    -4.06
@<TRIPOS>ATOM
      1 C1        -44.3319   -0.3794  -47.7630 C.2    1 LIG       0.04000
      2 C2        -45.4888    0.6105  -47.5373 C.3    1 LIG       0.11000
      3 C3        -45.8295    0.2619  -48.9831 C.3    1 LIG       0.08100
      4 O1        -43.4037   -0.8278  -47.1292 O.2    1 LIG      -0.32000
      5 O2        -44.6924   -0.6429  -49.0476 O.3    1 LIG      -0.27100
      6 H1        -46.2130    0.2861  -46.7885 H      1 LIG       0.09000
      7 H2        -45.1673    1.6382  -47.3601 H      1 LIG       0.09000
      8 H3        -46.7746   -0.2671  -49.1326 H      1 LIG       0.09000
      9 H4        -45.7325    1.0808  -49.7011 H      1 LIG       0.09000
@<TRIPOS>BOND
      1       1       2 1
      2       1       4 2
      3       1       5 1
      4       2       3 1
      5       3       5 1
      6       2       6 1
      7       2       7 1
      8       3       8 1
      9       3       9 1
@<TRIPOS>ALT_TYPE
CGenFF_4.0_ALT_TYPE_SET
CGenFF_4.0 1 CG2O4 2 CG3C41 3 CG3C41 4 OG2D1 5 OG3C51 6 HGA2 7 HGA2 8 HGA2 9 HGA2
@<TRIPOS>MOLECULE
4_lactone
 9 9 0 0 0
****
USER_CHARGES
INVALID_CHARGES
Pose:  74 Cluster:  74 Fr_nu: 5751779 TotEn:    -3.20
@<TRIPOS>ATOM
      1 C1        -52.1863    9.2871  -30.2950 C.2    1 LIG       0.04000
      2 C2        -53.5031    8.7556  -30.8891 C.3    1 LIG       0.11000
      3 C3        -52.5965    8.3089  -32.0321 C.3    1 LIG       0.08100
      4 O1        -51.8280    9.8703  -29.2971 O.2    1 LIG      -0.32000
      5 O2        -51.4381    8.8622  -31.3483 O.3    1 LIG      -0.27100
      6 H1        -53.9626    7.9544  -30.3082 H      1 LIG       0.09000
      7 H2        -54.2272    9.5342  -31.1344 H      1 LIG       0.09000
      8 H3        -52.5052    7.2280  -32.1696 H      1 LIG       0.09000
      9 H4        -52.7699    8.8026  -32.9922 H      1 LIG       0.09000
@<TRIPOS>BOND
      1       1       2 1
      2       1       4 2
      3       1       5 1
      4       2       3 1
      5       3       5 1
      6       2       6 1
      7       2       7 1
      8       3       8 1
      9       3       9 1
@<TRIPOS>ALT_TYPE
CGenFF_4.0_ALT_TYPE_SET
CGenFF_4.0 1 CG2O4 2 CG3C41 3 CG3C41 4 OG2D1 5 OG3C51 6 HGA2 7 HGA2 8 HGA2 9 HGA2
@<TRIPOS>MOLECULE
4_lactone
 9 9 0 0 0
****
USER_CHARGES
INVALID_CHARGES
Pose:  75 Cluster:  75 Fr_nu: 5873012 TotEn:    -0.99
@<TRIPOS>ATOM
      1 C1        -79.8940  -22.7629  -49.9962 C.2    1 LIG       0.04000
      2 C2        -81.4321  -22.8187  -49.9891 C.3    1 LIG       0.11000
      3 C3        -81.2451  -23.1892  -51.4573 C.3    1 LIG       0.08100
      4 O1        -79.0052  -22.5267  -49.2096 O.2    1 LIG      -0.32000
      5 O2        -79.8010  -23.0963  -51.3114 O.3    1 LIG      -0.27100
      6 H1        -81.8466  -23.6016  -49.3521 H      1 LIG       0.09000
      7 H2        -81.9118  -21.8570  -49.7998 H      1 LIG       0.09000
      8 H3        -81.5582  -24.1995  -51.7345 H      1 LIG       0.09000
      9 H4        -81.6236  -22.4606  -52.1795 H      1 LIG       0.09000
@<TRIPOS>BOND
      1       1       2 1
      2       1       4 2
      3       1       5 1
      4       2       3 1
      5       3       5 1
      6       2       6 1
      7       2       7 1
      8       3       8 1
      9       3       9 1
@<TRIPOS>ALT_TYPE
CGenFF_4.0_ALT_TYPE_SET
CGenFF_4.0 1 CG2O4 2 CG3C41 3 CG3C41 4 OG2D1 5 OG3C51 6 HGA2 7 HGA2 8 HGA2 9 HGA2
@<TRIPOS>MOLECULE
pyridine
 11 11 0 0 0
****
USER_CHARGES
INVALID_CHARGES
Pose:   1 Cluster:   1 Fr_nu: 1125296 TotEn:   -16.94
@<TRIPOS>ATOM
      1 C1        -78.4553  -16.0306  -48.2654 C.ar   1 LIG      -0.11300
      2 C2        -79.2824  -15.0772  -48.8486 C.ar   1 LIG      -0.11700
      3 C3        -77.9001  -17.0350  -49.0503 C.ar   1 LIG      -0.11700
      4 C4        -79.5212  -15.1715  -50.2102 C.ar   1 LIG       0.17700
      5 C5        -78.2010  -17.0419  -50.4028 C.ar   1 LIG       0.17700
      6 N1        -79.0000  -16.1327  -51.0052 N.ar   1 LIG      -0.60000
      7 H1        -78.2444  -15.9914  -47.2009 H      1 LIG       0.11500
      8 H2        -79.7258  -14.2852  -48.2564 H      1 LIG       0.11500
      9 H3        -77.2530  -17.7891  -48.6170 H      1 LIG       0.11500
     10 H4        -80.1596  -14.4523  -50.7125 H      1 LIG       0.12400
     11 H5        -77.7941  -17.8044  -51.0589 H      1 LIG       0.12400
@<TRIPOS>BOND
      1       1       2 ar
      2       1       3 ar
      3       2       4 ar
      4       3       5 ar
      5       4       6 ar
      6       5       6 ar
      7       1       7 1
      8       2       8 1
      9       3       9 1
     10       4      10 1
     11       5      11 1
@<TRIPOS>ALT_TYPE
CGenFF_4.0_ALT_TYPE_SET
CGenFF_4.0 1 CG2R61 2 CG2R61 3 CG2R61 4 CG2R61 5 CG2R61 6 NG2R60 7 HGR61 8 HGR61 9 HGR61 10 HGR62 11 HGR62
@<TRIPOS>MOLECULE
pyridine
 11 11 0 0 0
****
USER_CHARGES
INVALID_CHARGES
Pose:   2 Cluster:   2 Fr_nu:  24708 TotEn:   -14.77
@<TRIPOS>ATOM
      1 C1        -78.5709  -15.6129  -47.2000 C.ar   1 LIG      -0.11300
      2 C2        -79.6304  -14.7539  -47.4695 C.ar   1 LIG      -0.11700
      3 C3        -77.9135  -16.2471  -48.2483 C.ar   1 LIG      -0.11700
      4 C4        -79.9910  -14.5642  -48.7938 C.ar   1 LIG       0.17700
      5 C5        -78.3510  -15.9908  -49.5377 C.ar   1 LIG       0.17700
      6 N1        -79.3764  -15.1628  -49.8386 N.ar   1 LIG      -0.60000
      7 H1        -78.2586  -15.7884  -46.1749 H      1 LIG       0.11500
      8 H2        -80.1572  -14.2485  -46.6684 H      1 LIG       0.11500
      9 H3        -77.0853  -16.9213  -48.0618 H      1 LIG       0.11500
     10 H4        -80.8111  -13.9042  -49.0563 H      1 LIG       0.12400
     11 H5        -77.8726  -16.4609  -50.3907 H      1 LIG       0.12400
@<TRIPOS>BOND
      1       1       2 ar
      2       1       3 ar
      3       2       4 ar
      4       3       5 ar
      5       4       6 ar
      6       5       6 ar
      7       1       7 1
      8       2       8 1
      9       3       9 1
     10       4      10 1
     11       5      11 1
@<TRIPOS>ALT_TYPE
CGenFF_4.0_ALT_TYPE_SET
CGenFF_4.0 1 CG2R61 2 CG2R61 3 CG2R61 4 CG2R61 5 CG2R61 6 NG2R60 7 HGR61 8 HGR61 9 HGR61 10 HGR62 11 HGR62
@<TRIPOS>MOLECULE
pyridine
 11 11 0 0 0
****
USER_CHARGES
INVALID_CHARGES
Pose:   3 Cluster:   3 Fr_nu: 1482138 TotEn:   -14.42
@<TRIPOS>ATOM
      1 C1        -78.7306  -14.9534  -44.5666 C.ar   1 LIG      -0.11300
      2 C2        -80.0056  -14.5340  -44.9292 C.ar   1 LIG      -0.11700
      3 C3        -78.5509  -16.2174  -44.0160 C.ar   1 LIG      -0.11700
      4 C4        -81.0596  -15.4093  -44.7223 C.ar   1 LIG       0.17700
      5 C5        -79.6699  -17.0173  -43.8498 C.ar   1 LIG       0.17700
      6 N1        -80.9242  -16.6446  -44.1900 N.ar   1 LIG      -0.60000
      7 H1        -77.8786  -14.2961  -44.7122 H      1 LIG       0.11500
      8 H2        -80.1693  -13.5532  -45.3604 H      1 LIG       0.11500
      9 H3        -77.5661  -16.5652  -43.7254 H      1 LIG       0.11500
     10 H4        -82.0735  -15.1292  -44.9882 H      1 LIG       0.12400
     11 H5        -79.5841  -18.0117  -43.4240 H      1 LIG       0.12400
@<TRIPOS>BOND
      1       1       2 ar
      2       1       3 ar
      3       2       4 ar
      4       3       5 ar
      5       4       6 ar
      6       5       6 ar
      7       1       7 1
      8       2       8 1
      9       3       9 1
     10       4      10 1
     11       5      11 1
@<TRIPOS>ALT_TYPE
CGenFF_4.0_ALT_TYPE_SET
CGenFF_4.0 1 CG2R61 2 CG2R61 3 CG2R61 4 CG2R61 5 CG2R61 6 NG2R60 7 HGR61 8 HGR61 9 HGR61 10 HGR62 11 HGR62
@<TRIPOS>MOLECULE
pyridine
 11 11 0 0 0
****
USER_CHARGES
INVALID_CHARGES
Pose:   4 Cluster:   4 Fr_nu: 1484562 TotEn:   -13.79
@<TRIPOS>ATOM
      1 C1        -45.5363  -14.7586  -41.3445 C.ar   1 LIG      -0.11300
      2 C2        -44.6034  -13.7317  -41.4360 C.ar   1 LIG      -0.11700
      3 C3        -45.4294  -15.6986  -40.3256 C.ar   1 LIG      -0.11700
      4 C4        -43.5906  -13.6894  -40.4915 C.ar   1 LIG       0.17700
      5 C5        -44.3794  -15.5685  -39.4309 C.ar   1 LIG       0.17700
      6 N1        -43.4540  -14.5846  -39.4878 N.ar   1 LIG      -0.60000
      7 H1        -46.3447  -14.8266  -42.0663 H      1 LIG       0.11500
      8 H2        -44.6673  -12.9877  -42.2216 H      1 LIG       0.11500
      9 H3        -46.1448  -16.5080  -40.2351 H      1 LIG       0.11500
     10 H4        -42.8380  -12.9084  -40.5198 H      1 LIG       0.12400
     11 H5        -44.2506  -16.2760  -38.6183 H      1 LIG       0.12400
@<TRIPOS>BOND
      1       1       2 ar
      2       1       3 ar
      3       2       4 ar
      4       3       5 ar
      5       4       6 ar
      6       5       6 ar
      7       1       7 1
      8       2       8 1
      9       3       9 1
     10       4      10 1
     11       5      11 1
@<TRIPOS>ALT_TYPE
CGenFF_4.0_ALT_TYPE_SET
CGenFF_4.0 1 CG2R61 2 CG2R61 3 CG2R61 4 CG2R61 5 CG2R61 6 NG2R60 7 HGR61 8 HGR61 9 HGR61 10 HGR62 11 HGR62
@<TRIPOS>MOLECULE
pyridine
 11 11 0 0 0
****
USER_CHARGES
INVALID_CHARGES
Pose:   5 Cluster:   5 Fr_nu: 2529847 TotEn:   -13.33
@<TRIPOS>ATOM
      1 C1        -49.9071    2.4387  -42.9777 C.ar   1 LIG      -0.11300
      2 C2        -51.0434    1.9708  -42.3272 C.ar   1 LIG      -0.11700
      3 C3        -49.4278    1.7678  -44.0972 C.ar   1 LIG      -0.11700
      4 C4        -51.6589    0.8367  -42.8319 C.ar   1 LIG       0.17700
      5 C5        -50.1154    0.6426  -44.5225 C.ar   1 LIG       0.17700
      6 N1        -51.2226    0.1580  -43.9166 N.ar   1 LIG      -0.60000
      7 H1        -49.3957    3.3243  -42.6124 H      1 LIG       0.11500
      8 H2        -51.4350    2.4779  -41.4531 H      1 LIG       0.11500
      9 H3        -48.5435    2.1142  -44.6198 H      1 LIG       0.11500
     10 H4        -52.5480    0.4317  -42.3601 H      1 LIG       0.12400
     11 H5        -49.7824    0.0826  -45.3902 H      1 LIG       0.12400
@<TRIPOS>BOND
      1       1       2 ar
      2       1       3 ar
      3       2       4 ar
      4       3       5 ar
      5       4       6 ar
      6       5       6 ar
      7       1       7 1
      8       2       8 1
      9       3       9 1
     10       4      10 1
     11       5      11 1
@<TRIPOS>ALT_TYPE
CGenFF_4.0_ALT_TYPE_SET
CGenFF_4.0 1 CG2R61 2 CG2R61 3 CG2R61 4 CG2R61 5 CG2R61 6 NG2R60 7 HGR61 8 HGR61 9 HGR61 10 HGR62 11 HGR62
@<TRIPOS>MOLECULE
pyridine
 11 11 0 0 0
****
USER_CHARGES
INVALID_CHARGES
Pose:   6 Cluster:   6 Fr_nu:   1092 TotEn:   -13.31
@<TRIPOS>ATOM
      1 C1        -77.8996  -16.5990  -49.8912 C.ar   1 LIG      -0.11300
      2 C2        -79.0658  -15.9883  -50.3386 C.ar   1 LIG      -0.11700
      3 C3        -77.4806  -16.4081  -48.5792 C.ar   1 LIG      -0.11700
      4 C4        -79.7716  -15.2026  -49.4418 C.ar   1 LIG       0.17700
      5 C5        -78.2572  -15.6034  -47.7612 C.ar   1 LIG       0.17700
      6 N1        -79.3960  -14.9935  -48.1601 N.ar   1 LIG      -0.60000
      7 H1        -77.3179  -17.2221  -50.5640 H      1 LIG       0.11500
      8 H2        -79.4116  -16.1233  -51.3568 H      1 LIG       0.11500
      9 H3        -76.5745  -16.8739  -48.2089 H      1 LIG       0.11500
     10 H4        -80.6874  -14.7044  -49.7421 H      1 LIG       0.12400
     11 H5        -77.9740  -15.4217  -46.7296 H      1 LIG       0.12400
@<TRIPOS>BOND
      1       1       2 ar
      2       1       3 ar
      3       2       4 ar
      4       3       5 ar
      5       4       6 ar
      6       5       6 ar
      7       1       7 1
      8       2       8 1
      9       3       9 1
     10       4      10 1
     11       5      11 1
@<TRIPOS>ALT_TYPE
CGenFF_4.0_ALT_TYPE_SET
CGenFF_4.0 1 CG2R61 2 CG2R61 3 CG2R61 4 CG2R61 5 CG2R61 6 NG2R60 7 HGR61 8 HGR61 9 HGR61 10 HGR62 11 HGR62
@<TRIPOS>MOLECULE
pyridine
 11 11 0 0 0
****
USER_CHARGES
INVALID_CHARGES
Pose:   7 Cluster:   7 Fr_nu: 1476003 TotEn:   -12.99
@<TRIPOS>ATOM
      1 C1        -53.8959  -20.3095  -44.8008 C.ar   1 LIG      -0.11300
      2 C2        -53.2924  -19.1815  -45.3454 C.ar   1 LIG      -0.11700
      3 C3        -53.8796  -20.5036  -43.4241 C.ar   1 LIG      -0.11700
      4 C4        -52.6905  -18.2849  -44.4772 C.ar   1 LIG       0.17700
      5 C5        -53.2513  -19.5480  -42.6419 C.ar   1 LIG       0.17700
      6 N1        -52.6543  -18.4396  -43.1347 N.ar   1 LIG      -0.60000
      7 H1        -54.3776  -21.0362  -45.4481 H      1 LIG       0.11500
      8 H2        -53.2932  -19.0095  -46.4154 H      1 LIG       0.11500
      9 H3        -54.3433  -21.3758  -42.9775 H      1 LIG       0.11500
     10 H4        -52.2058  -17.3898  -44.8525 H      1 LIG       0.12400
     11 H5        -53.2100  -19.6526  -41.5627 H      1 LIG       0.12400
@<TRIPOS>BOND
      1       1       2 ar
      2       1       3 ar
      3       2       4 ar
      4       3       5 ar
      5       4       6 ar
      6       5       6 ar
      7       1       7 1
      8       2       8 1
      9       3       9 1
     10       4      10 1
     11       5      11 1
@<TRIPOS>ALT_TYPE
CGenFF_4.0_ALT_TYPE_SET
CGenFF_4.0 1 CG2R61 2 CG2R61 3 CG2R61 4 CG2R61 5 CG2R61 6 NG2R60 7 HGR61 8 HGR61 9 HGR61 10 HGR62 11 HGR62
@<TRIPOS>MOLECULE
pyridine
 11 11 0 0 0
****
USER_CHARGES
INVALID_CHARGES
Pose:   8 Cluster:   8 Fr_nu: 2978719 TotEn:   -12.98
@<TRIPOS>ATOM
      1 C1        -81.4764  -24.2822  -50.4979 C.ar   1 LIG      -0.11300
      2 C2        -80.5467  -25.1501  -49.9362 C.ar   1 LIG      -0.11700
      3 C3        -81.1866  -22.9253  -50.5882 C.ar   1 LIG      -0.11700
      4 C4        -79.3514  -24.6154  -49.4832 C.ar   1 LIG       0.17700
      5 C5        -79.9628  -22.4901  -50.1058 C.ar   1 LIG       0.17700
      6 N1        -79.0344  -23.3031  -49.5536 N.ar   1 LIG      -0.60000
      7 H1        -82.4254  -24.6624  -50.8640 H      1 LIG       0.11500
      8 H2        -80.7509  -26.2114  -49.8558 H      1 LIG       0.11500
      9 H3        -81.8966  -22.2302  -51.0218 H      1 LIG       0.11500
     10 H4        -78.5935  -25.2506  -49.0367 H      1 LIG       0.12400
     11 H5        -79.6883  -21.4414  -50.1518 H      1 LIG       0.12400
@<TRIPOS>BOND
      1       1       2 ar
      2       1       3 ar
      3       2       4 ar
      4       3       5 ar
      5       4       6 ar
      6       5       6 ar
      7       1       7 1
      8       2       8 1
      9       3       9 1
     10       4      10 1
     11       5      11 1
@<TRIPOS>ALT_TYPE
CGenFF_4.0_ALT_TYPE_SET
CGenFF_4.0 1 CG2R61 2 CG2R61 3 CG2R61 4 CG2R61 5 CG2R61 6 NG2R60 7 HGR61 8 HGR61 9 HGR61 10 HGR62 11 HGR62
@<TRIPOS>MOLECULE
pyridine
 11 11 0 0 0
****
USER_CHARGES
INVALID_CHARGES
Pose:   9 Cluster:   9 Fr_nu: 1772104 TotEn:   -12.70
@<TRIPOS>ATOM
      1 C1        -86.8498  -20.6649  -37.8412 C.ar   1 LIG      -0.11300
      2 C2        -85.9515  -19.6122  -37.7067 C.ar   1 LIG      -0.11700
      3 C3        -86.6386  -21.6312  -38.8185 C.ar   1 LIG      -0.11700
      4 C4        -84.8665  -19.5715  -38.5675 C.ar   1 LIG       0.17700
      5 C5        -85.5230  -21.4999  -39.6297 C.ar   1 LIG       0.17700
      6 N1        -84.6283  -20.4915  -39.5290 N.ar   1 LIG      -0.60000
      7 H1        -87.7132  -20.7318  -37.1861 H      1 LIG       0.11500
      8 H2        -86.0958  -18.8480  -36.9519 H      1 LIG       0.11500
      9 H3        -87.3260  -22.4603  -38.9418 H      1 LIG       0.11500
     10 H4        -84.1374  -18.7706  -38.5034 H      1 LIG       0.12400
     11 H5        -85.3131  -22.2264  -40.4079 H      1 LIG       0.12400
@<TRIPOS>BOND
      1       1       2 ar
      2       1       3 ar
      3       2       4 ar
      4       3       5 ar
      5       4       6 ar
      6       5       6 ar
      7       1       7 1
      8       2       8 1
      9       3       9 1
     10       4      10 1
     11       5      11 1
@<TRIPOS>ALT_TYPE
CGenFF_4.0_ALT_TYPE_SET
CGenFF_4.0 1 CG2R61 2 CG2R61 3 CG2R61 4 CG2R61 5 CG2R61 6 NG2R60 7 HGR61 8 HGR61 9 HGR61 10 HGR62 11 HGR62
@<TRIPOS>MOLECULE
pyridine
 11 11 0 0 0
****
USER_CHARGES
INVALID_CHARGES
Pose:  10 Cluster:  10 Fr_nu: 275871 TotEn:   -12.61
@<TRIPOS>ATOM
      1 C1        -78.5202  -16.1314  -50.5846 C.ar   1 LIG      -0.11300
      2 C2        -79.4478  -15.1477  -50.9085 C.ar   1 LIG      -0.11700
      3 C3        -78.5325  -16.7001  -49.3159 C.ar   1 LIG      -0.11700
      4 C4        -80.3597  -14.7706  -49.9358 C.ar   1 LIG       0.17700
      5 C5        -79.4851  -16.2534  -48.4144 C.ar   1 LIG       0.17700
      6 N1        -80.4024  -15.2999  -48.6926 N.ar   1 LIG      -0.60000
      7 H1        -77.7885  -16.4538  -51.3194 H      1 LIG       0.11500
      8 H2        -79.4570  -14.6908  -51.8912 H      1 LIG       0.11500
      9 H3        -77.8185  -17.4681  -49.0411 H      1 LIG       0.11500
     10 H4        -81.1034  -14.0072  -50.1389 H      1 LIG       0.12400
     11 H5        -79.5369  -16.6640  -47.4113 H      1 LIG       0.12400
@<TRIPOS>BOND
      1       1       2 ar
      2       1       3 ar
      3       2       4 ar
      4       3       5 ar
      5       4       6 ar
      6       5       6 ar
      7       1       7 1
      8       2       8 1
      9       3       9 1
     10       4      10 1
     11       5      11 1
@<TRIPOS>ALT_TYPE
CGenFF_4.0_ALT_TYPE_SET
CGenFF_4.0 1 CG2R61 2 CG2R61 3 CG2R61 4 CG2R61 5 CG2R61 6 NG2R60 7 HGR61 8 HGR61 9 HGR61 10 HGR62 11 HGR62
@<TRIPOS>MOLECULE
pyridine
 11 11 0 0 0
****
USER_CHARGES
INVALID_CHARGES
Pose:  11 Cluster:  11 Fr_nu: 715404 TotEn:   -12.30
@<TRIPOS>ATOM
      1 C1        -77.9489  -22.7471  -42.4947 C.ar   1 LIG      -0.11300
      2 C2        -77.0810  -21.6785  -42.2993 C.ar   1 LIG      -0.11700
      3 C3        -79.3051  -22.5913  -42.2305 C.ar   1 LIG      -0.11700
      4 C4        -77.6150  -20.4846  -41.8420 C.ar   1 LIG       0.17700
      5 C5        -79.7395  -21.3566  -41.7760 C.ar   1 LIG       0.17700
      6 N1        -78.9265  -20.2954  -41.5742 N.ar   1 LIG      -0.60000
      7 H1        -77.5690  -23.6997  -42.8515 H      1 LIG       0.11500
      8 H2        -76.0204  -21.7770  -42.4990 H      1 LIG       0.11500
      9 H3        -79.9999  -23.4107  -42.3750 H      1 LIG       0.11500
     10 H4        -76.9797  -19.6214  -41.6734 H      1 LIG       0.12400
     11 H5        -80.7874  -21.1832  -41.5544 H      1 LIG       0.12400
@<TRIPOS>BOND
      1       1       2 ar
      2       1       3 ar
      3       2       4 ar
      4       3       5 ar
      5       4       6 ar
      6       5       6 ar
      7       1       7 1
      8       2       8 1
      9       3       9 1
     10       4      10 1
     11       5      11 1
@<TRIPOS>ALT_TYPE
CGenFF_4.0_ALT_TYPE_SET
CGenFF_4.0 1 CG2R61 2 CG2R61 3 CG2R61 4 CG2R61 5 CG2R61 6 NG2R60 7 HGR61 8 HGR61 9 HGR61 10 HGR62 11 HGR62
@<TRIPOS>MOLECULE
pyridine
 11 11 0 0 0
****
USER_CHARGES
INVALID_CHARGES
Pose:  12 Cluster:  12 Fr_nu: 1256134 TotEn:   -12.22
@<TRIPOS>ATOM
      1 C1        -62.2511   -3.3517  -24.6193 C.ar   1 LIG      -0.11300
      2 C2        -60.9287   -3.7814  -24.6193 C.ar   1 LIG      -0.11700
      3 C3        -62.9070   -3.1386  -23.4120 C.ar   1 LIG      -0.11700
      4 C4        -60.3119   -3.9819  -23.3949 C.ar   1 LIG       0.17700
      5 C5        -62.2018   -3.3681  -22.2416 C.ar   1 LIG       0.17700
      6 N1        -60.9165   -3.7857  -22.2018 N.ar   1 LIG      -0.60000
      7 H1        -62.7697   -3.1839  -25.5585 H      1 LIG       0.11500
      8 H2        -60.3976   -3.9536  -25.5482 H      1 LIG       0.11500
      9 H3        -63.9379   -2.8042  -23.3879 H      1 LIG       0.11500
     10 H4        -59.2815   -4.3171  -23.3412 H      1 LIG       0.12400
     11 H5        -62.6677   -3.2175  -21.2733 H      1 LIG       0.12400
@<TRIPOS>BOND
      1       1       2 ar
      2       1       3 ar
      3       2       4 ar
      4       3       5 ar
      5       4       6 ar
      6       5       6 ar
      7       1       7 1
      8       2       8 1
      9       3       9 1
     10       4      10 1
     11       5      11 1
@<TRIPOS>ALT_TYPE
CGenFF_4.0_ALT_TYPE_SET
CGenFF_4.0 1 CG2R61 2 CG2R61 3 CG2R61 4 CG2R61 5 CG2R61 6 NG2R60 7 HGR61 8 HGR61 9 HGR61 10 HGR62 11 HGR62
@<TRIPOS>MOLECULE
pyridine
 11 11 0 0 0
****
USER_CHARGES
INVALID_CHARGES
Pose:  13 Cluster:  13 Fr_nu:  33441 TotEn:   -12.16
@<TRIPOS>ATOM
      1 C1        -77.7004  -14.1561  -46.7176 C.ar   1 LIG      -0.11300
      2 C2        -77.9374  -14.9862  -47.8075 C.ar   1 LIG      -0.11700
      3 C3        -78.7087  -13.9364  -45.7858 C.ar   1 LIG      -0.11700
      4 C4        -79.1899  -15.5682  -47.9192 C.ar   1 LIG       0.17700
      5 C5        -79.9267  -14.5651  -45.9881 C.ar   1 LIG       0.17700
      6 N1        -80.1943  -15.3783  -47.0345 N.ar   1 LIG      -0.60000
      7 H1        -76.7318  -13.6806  -46.5950 H      1 LIG       0.11500
      8 H2        -77.1662  -15.1721  -48.5460 H      1 LIG       0.11500
      9 H3        -78.5466  -13.2927  -44.9287 H      1 LIG       0.11500
     10 H4        -79.4247  -16.2234  -48.7515 H      1 LIG       0.12400
     11 H5        -80.7465  -14.4261  -45.2910 H      1 LIG       0.12400
@<TRIPOS>BOND
      1       1       2 ar
      2       1       3 ar
      3       2       4 ar
      4       3       5 ar
      5       4       6 ar
      6       5       6 ar
      7       1       7 1
      8       2       8 1
      9       3       9 1
     10       4      10 1
     11       5      11 1
@<TRIPOS>ALT_TYPE
CGenFF_4.0_ALT_TYPE_SET
CGenFF_4.0 1 CG2R61 2 CG2R61 3 CG2R61 4 CG2R61 5 CG2R61 6 NG2R60 7 HGR61 8 HGR61 9 HGR61 10 HGR62 11 HGR62
@<TRIPOS>MOLECULE
pyridine
 11 11 0 0 0
****
USER_CHARGES
INVALID_CHARGES
Pose:  14 Cluster:  14 Fr_nu:  33128 TotEn:   -12.14
@<TRIPOS>ATOM
      1 C1        -78.0706  -13.6632  -45.1247 C.ar   1 LIG      -0.11300
      2 C2        -78.3542  -14.9680  -44.7372 C.ar   1 LIG      -0.11700
      3 C3        -78.5048  -13.2014  -46.3623 C.ar   1 LIG      -0.11700
      4 C4        -79.0694  -15.7648  -45.6167 C.ar   1 LIG       0.17700
      5 C5        -79.2130  -14.0774  -47.1691 C.ar   1 LIG       0.17700
      6 N1        -79.5076  -15.3517  -46.8270 N.ar   1 LIG      -0.60000
      7 H1        -77.5117  -13.0075  -44.4637 H      1 LIG       0.11500
      8 H2        -78.0261  -15.3492  -43.7772 H      1 LIG       0.11500
      9 H3        -78.2948  -12.1882  -46.6854 H      1 LIG       0.11500
     10 H4        -79.3156  -16.7901  -45.3612 H      1 LIG       0.12400
     11 H5        -79.5734  -13.7669  -48.1443 H      1 LIG       0.12400
@<TRIPOS>BOND
      1       1       2 ar
      2       1       3 ar
      3       2       4 ar
      4       3       5 ar
      5       4       6 ar
      6       5       6 ar
      7       1       7 1
      8       2       8 1
      9       3       9 1
     10       4      10 1
     11       5      11 1
@<TRIPOS>ALT_TYPE
CGenFF_4.0_ALT_TYPE_SET
CGenFF_4.0 1 CG2R61 2 CG2R61 3 CG2R61 4 CG2R61 5 CG2R61 6 NG2R60 7 HGR61 8 HGR61 9 HGR61 10 HGR62 11 HGR62
@<TRIPOS>MOLECULE
pyridine
 11 11 0 0 0
****
USER_CHARGES
INVALID_CHARGES
Pose:  15 Cluster:  15 Fr_nu: 2113695 TotEn:   -11.78
@<TRIPOS>ATOM
      1 C1        -82.9843    4.4567  -52.2890 C.ar   1 LIG      -0.11300
      2 C2        -82.5474    3.6294  -53.3175 C.ar   1 LIG      -0.11700
      3 C3        -84.2921    4.9287  -52.2919 C.ar   1 LIG      -0.11700
      4 C4        -83.4501    3.3062  -54.3177 C.ar   1 LIG       0.17700
      5 C5        -85.1167    4.5476  -53.3382 C.ar   1 LIG       0.17700
      6 N1        -84.7280    3.7455  -54.3548 N.ar   1 LIG      -0.60000
      7 H1        -82.3066    4.7335  -51.4869 H      1 LIG       0.11500
      8 H2        -81.5325    3.2494  -53.3356 H      1 LIG       0.11500
      9 H3        -84.6543    5.5752  -51.5007 H      1 LIG       0.11500
     10 H4        -83.1579    2.6644  -55.1423 H      1 LIG       0.12400
     11 H5        -86.1454    4.8891  -53.3879 H      1 LIG       0.12400
@<TRIPOS>BOND
      1       1       2 ar
      2       1       3 ar
      3       2       4 ar
      4       3       5 ar
      5       4       6 ar
      6       5       6 ar
      7       1       7 1
      8       2       8 1
      9       3       9 1
     10       4      10 1
     11       5      11 1
@<TRIPOS>ALT_TYPE
CGenFF_4.0_ALT_TYPE_SET
CGenFF_4.0 1 CG2R61 2 CG2R61 3 CG2R61 4 CG2R61 5 CG2R61 6 NG2R60 7 HGR61 8 HGR61 9 HGR61 10 HGR62 11 HGR62
@<TRIPOS>MOLECULE
pyridine
 11 11 0 0 0
****
USER_CHARGES
INVALID_CHARGES
Pose:  16 Cluster:  16 Fr_nu: 1823673 TotEn:   -11.57
@<TRIPOS>ATOM
      1 C1        -57.8006    5.3384  -36.4784 C.ar   1 LIG      -0.11300
      2 C2        -58.9798    5.4749  -35.7545 C.ar   1 LIG      -0.11700
      3 C3        -57.1272    4.1220  -36.4767 C.ar   1 LIG      -0.11700
      4 C4        -59.4401    4.3736  -35.0509 C.ar   1 LIG       0.17700
      5 C5        -57.6703    3.0813  -35.7406 C.ar   1 LIG       0.17700
      6 N1        -58.8135    3.1761  -35.0251 N.ar   1 LIG      -0.60000
      7 H1        -57.4068    6.1787  -37.0423 H      1 LIG       0.11500
      8 H2        -59.5217    6.4135  -35.7417 H      1 LIG       0.11500
      9 H3        -56.2060    3.9928  -37.0333 H      1 LIG       0.11500
     10 H4        -60.3551    4.4291  -34.4704 H      1 LIG       0.12400
     11 H5        -57.1836    2.1121  -35.7055 H      1 LIG       0.12400
@<TRIPOS>BOND
      1       1       2 ar
      2       1       3 ar
      3       2       4 ar
      4       3       5 ar
      5       4       6 ar
      6       5       6 ar
      7       1       7 1
      8       2       8 1
      9       3       9 1
     10       4      10 1
     11       5      11 1
@<TRIPOS>ALT_TYPE
CGenFF_4.0_ALT_TYPE_SET
CGenFF_4.0 1 CG2R61 2 CG2R61 3 CG2R61 4 CG2R61 5 CG2R61 6 NG2R60 7 HGR61 8 HGR61 9 HGR61 10 HGR62 11 HGR62
@<TRIPOS>MOLECULE
pyridine
 11 11 0 0 0
****
USER_CHARGES
INVALID_CHARGES
Pose:  17 Cluster:  17 Fr_nu: 263132 TotEn:   -11.56
@<TRIPOS>ATOM
      1 C1        -77.5921   -2.1656  -35.5148 C.ar   1 LIG      -0.11300
      2 C2        -78.4378   -1.1223  -35.1547 C.ar   1 LIG      -0.11700
      3 C3        -76.5460   -1.9312  -36.4002 C.ar   1 LIG      -0.11700
      4 C4        -78.1969    0.1268  -35.7037 C.ar   1 LIG       0.17700
      5 C5        -76.3899   -0.6459  -36.8937 C.ar   1 LIG       0.17700
      6 N1        -77.1912    0.3929  -36.5671 N.ar   1 LIG      -0.60000
      7 H1        -77.7483   -3.1596  -35.1066 H      1 LIG       0.11500
      8 H2        -79.2593   -1.2818  -34.4660 H      1 LIG       0.11500
      9 H3        -75.8746   -2.7294  -36.6954 H      1 LIG       0.11500
     10 H4        -78.8284    0.9732  -35.4548 H      1 LIG       0.12400
     11 H5        -75.5900   -0.4104  -37.5880 H      1 LIG       0.12400
@<TRIPOS>BOND
      1       1       2 ar
      2       1       3 ar
      3       2       4 ar
      4       3       5 ar
      5       4       6 ar
      6       5       6 ar
      7       1       7 1
      8       2       8 1
      9       3       9 1
     10       4      10 1
     11       5      11 1
@<TRIPOS>ALT_TYPE
CGenFF_4.0_ALT_TYPE_SET
CGenFF_4.0 1 CG2R61 2 CG2R61 3 CG2R61 4 CG2R61 5 CG2R61 6 NG2R60 7 HGR61 8 HGR61 9 HGR61 10 HGR62 11 HGR62
@<TRIPOS>MOLECULE
pyridine
 11 11 0 0 0
****
USER_CHARGES
INVALID_CHARGES
Pose:  18 Cluster:  18 Fr_nu: 2618254 TotEn:   -11.55
@<TRIPOS>ATOM
      1 C1        -76.5052   -1.7899  -34.1705 C.ar   1 LIG      -0.11300
      2 C2        -76.5945   -2.0497  -35.5335 C.ar   1 LIG      -0.11700
      3 C3        -76.8818   -2.7672  -33.2560 C.ar   1 LIG      -0.11700
      4 C4        -77.0630   -3.2928  -35.9274 C.ar   1 LIG       0.17700
      5 C5        -77.3377   -3.9780  -33.7518 C.ar   1 LIG       0.17700
      6 N1        -77.4384   -4.2670  -35.0687 N.ar   1 LIG      -0.60000
      7 H1        -76.1434   -0.8273  -33.8216 H      1 LIG       0.11500
      8 H2        -76.3062   -1.3031  -36.2643 H      1 LIG       0.11500
      9 H3        -76.8211   -2.5866  -32.1888 H      1 LIG       0.11500
     10 H4        -77.1516   -3.5443  -36.9791 H      1 LIG       0.12400
     11 H5        -77.6446   -4.7734  -33.0806 H      1 LIG       0.12400
@<TRIPOS>BOND
      1       1       2 ar
      2       1       3 ar
      3       2       4 ar
      4       3       5 ar
      5       4       6 ar
      6       5       6 ar
      7       1       7 1
      8       2       8 1
      9       3       9 1
     10       4      10 1
     11       5      11 1
@<TRIPOS>ALT_TYPE
CGenFF_4.0_ALT_TYPE_SET
CGenFF_4.0 1 CG2R61 2 CG2R61 3 CG2R61 4 CG2R61 5 CG2R61 6 NG2R60 7 HGR61 8 HGR61 9 HGR61 10 HGR62 11 HGR62
@<TRIPOS>MOLECULE
pyridine
 11 11 0 0 0
****
USER_CHARGES
INVALID_CHARGES
Pose:  19 Cluster:  19 Fr_nu: 635553 TotEn:   -11.55
@<TRIPOS>ATOM
      1 C1        -62.9122   -3.5965  -23.6350 C.ar   1 LIG      -0.11300
      2 C2        -63.3173   -2.2915  -23.3779 C.ar   1 LIG      -0.11700
      3 C3        -61.7893   -3.8277  -24.4217 C.ar   1 LIG      -0.11700
      4 C4        -62.5713   -1.2608  -23.9265 C.ar   1 LIG       0.17700
      5 C5        -61.1119   -2.7283  -24.9238 C.ar   1 LIG       0.17700
      6 N1        -61.4752   -1.4462  -24.6956 N.ar   1 LIG      -0.60000
      7 H1        -63.4710   -4.4318  -23.2236 H      1 LIG       0.11500
      8 H2        -64.1892   -2.0876  -22.7672 H      1 LIG       0.11500
      9 H3        -61.4554   -4.8366  -24.6357 H      1 LIG       0.11500
     10 H4        -62.8463   -0.2253  -23.7556 H      1 LIG       0.12400
     11 H5        -60.2302   -2.8542  -25.5436 H      1 LIG       0.12400
@<TRIPOS>BOND
      1       1       2 ar
      2       1       3 ar
      3       2       4 ar
      4       3       5 ar
      5       4       6 ar
      6       5       6 ar
      7       1       7 1
      8       2       8 1
      9       3       9 1
     10       4      10 1
     11       5      11 1
@<TRIPOS>ALT_TYPE
CGenFF_4.0_ALT_TYPE_SET
CGenFF_4.0 1 CG2R61 2 CG2R61 3 CG2R61 4 CG2R61 5 CG2R61 6 NG2R60 7 HGR61 8 HGR61 9 HGR61 10 HGR62 11 HGR62
@<TRIPOS>MOLECULE
pyridine
 11 11 0 0 0
****
USER_CHARGES
INVALID_CHARGES
Pose:  20 Cluster:  20 Fr_nu: 869411 TotEn:   -11.51
@<TRIPOS>ATOM
      1 C1        -84.2870  -21.2541  -39.6297 C.ar   1 LIG      -0.11300
      2 C2        -84.6093  -20.1527  -38.8447 C.ar   1 LIG      -0.11700
      3 C3        -85.2980  -21.9734  -40.2571 C.ar   1 LIG      -0.11700
      4 C4        -85.9472  -19.8144  -38.7199 C.ar   1 LIG       0.17700
      5 C5        -86.6050  -21.5538  -40.0690 C.ar   1 LIG       0.17700
      6 N1        -86.9569  -20.4890  -39.3139 N.ar   1 LIG      -0.60000
      7 H1        -83.2498  -21.5517  -39.7517 H      1 LIG       0.11500
      8 H2        -83.8379  -19.5771  -38.3465 H      1 LIG       0.11500
      9 H3        -85.0702  -22.8357  -40.8733 H      1 LIG       0.11500
     10 H4        -86.2504  -18.9639  -38.1184 H      1 LIG       0.12400
     11 H5        -87.4307  -22.0809  -40.5357 H      1 LIG       0.12400
@<TRIPOS>BOND
      1       1       2 ar
      2       1       3 ar
      3       2       4 ar
      4       3       5 ar
      5       4       6 ar
      6       5       6 ar
      7       1       7 1
      8       2       8 1
      9       3       9 1
     10       4      10 1
     11       5      11 1
@<TRIPOS>ALT_TYPE
CGenFF_4.0_ALT_TYPE_SET
[truncated: 3,667,244 more chars]
