# Supplementary material for: The pocketome of G-protein-coupled receptors reveals previously untargeted allosteric sites
Source: Nat Commun. 2022 May 10;13:2567. doi: 10.1038/s41467-022-29609-6 (PMC9091257; doi:10.1038/s41467-022-29609-6)
Supplement: Supplementary file 4 — Supplementary Data 1 [file 41467_2022_29609_MOESM4_ESM.zip › docking_files/3v2w/rec.mol2]

@<TRIPOS>MOLECULE
3v2w_align.pdb
4684 4735 282 0 0
PROTEIN
NO_CHARGES


@<TRIPOS>ATOM
      1 N         -98.3800    2.5140  -48.3540 N.4       1 SER   -0.2700
      2 CA        -97.6200    2.0580  -47.1990 C.3       1 SER    0.0900
      3 CAY       -99.3360    4.0800  -49.8980 C.3       1 SER    0.0900
      4 C         -96.1660    2.4950  -47.1720 C.2       1 SER    0.0900
      5 O         -95.5070    2.5870  -48.2070 O.2       1 SER    0.5100
      6 CB        -97.6050    0.5120  -47.0660 C.3       1 SER   -0.5100
      7 OG        -98.9310   -0.0120  -47.0310 O.3       1 SER   -0.4700
      8 CY        -98.6370    3.8000  -48.6230 C.2       1 SER    0.3100
      9 OY        -98.3370    4.7030  -47.8560 O.2       1 SER    0.0700
     10 HN        -98.7080    1.7890  -48.9540 H         1 SER    0.0900
     11 HA        -98.0690    2.4970  -46.3200 H         1 SER    0.0500
     12 HB1       -97.0860    0.2260  -46.1260 H         1 SER    0.0900
     13 HB2       -97.0710    0.0700  -47.9330 H         1 SER    0.0900
     14 HG1       -99.3540    0.3870  -46.2670 H         1 SER   -0.6600
     15 HY1       -99.5090    5.1730  -49.9950 H         1 SER    0.4300
     16 HY2      -100.3170    3.5580  -49.9100 H         1 SER    0.5100
     17 HY3       -98.7130    3.7370  -50.7510 H         1 SER   -0.5100
     18 N         -95.6270    2.7060  -45.9490 N.am      2 ASP   -0.4700
     19 CA        -94.2020    2.9150  -45.6580 C.3       2 ASP    0.3100
     20 C         -93.3430    1.8620  -46.3050 C.2       2 ASP    0.0700
     21 O         -93.7200    0.6870  -46.3200 O.2       2 ASP    0.0900
     22 CB        -93.9250    2.9040  -44.1330 C.3       2 ASP   -0.2800
     23 CG        -94.3180    4.1570  -43.3660 C.2       2 ASP    0.0900
     24 OD1       -94.3640    5.2330  -43.9830 O.co2     2 ASP    0.0900
     25 OD2       -94.4070    4.0860  -42.1180 O.co2     2 ASP    0.6200
     26 HN        -96.2130    2.7300  -45.1430 H         2 ASP   -0.7600
     27 HA        -93.9150    3.8670  -46.0800 H         2 ASP   -0.7600
     28 HB1       -92.8350    2.7470  -43.9830 H         2 ASP    0.5100
     29 HB2       -94.4810    2.0510  -43.6890 H         2 ASP   -0.5100
     30 N         -92.1590    2.2550  -46.7960 N.am      3 TYR   -0.4700
     31 CA        -91.2320    1.2940  -47.3730 C.3       3 TYR    0.3100
     32 C         -90.5120    0.5580  -46.2250 C.2       3 TYR    0.0700
     33 O         -89.3460    0.1670  -46.3170 O.2       3 TYR    0.0900
     34 CB        -90.2690    1.9650  -48.3550 C.3       3 TYR   -0.1800
     35 CG        -90.7450    1.8960  -49.7920 C.ar      3 TYR    0.0900
     36 CD1       -92.1010    1.9610  -50.1050 C.ar      3 TYR    0.0900
     37 CD2       -89.8380    1.8460  -50.8430 C.ar      3 TYR    0.0000
     38 CE1       -92.5440    1.8900  -51.4270 C.ar      3 TYR   -0.1150
     39 CE2       -90.2660    1.7640  -52.1680 C.ar      3 TYR    0.1150
     40 CZ        -91.6210    1.8020  -52.4580 C.ar      3 TYR   -0.1150
     41 OH        -92.0430    1.7510  -53.7710 O.3       3 TYR    0.1150
     42 HN        -91.8640    3.2060  -46.7870 H         3 TYR    0.1100
     43 HA        -91.8140    0.5370  -47.8800 H         3 TYR   -0.5400
     44 HB1       -89.2810    1.4600  -48.3070 H         3 TYR    0.4300
     45 HB2       -90.1620    3.0400  -48.0910 H         3 TYR   -0.1150
     46 HD1       -92.8230    2.0690  -49.3090 H         3 TYR    0.1150
     47 HD2       -88.7790    1.8710  -50.6310 H         3 TYR   -0.1150
     48 HE1       -93.6020    1.9050  -51.6450 H         3 TYR    0.1150
     49 HE2       -89.5440    1.6720  -52.9660 H         3 TYR    0.5100
     50 HH        -91.3050    2.0060  -54.3290 H         3 TYR   -0.5100
     51 N         -91.2780    0.3480  -45.1410 N.am      4 VAL   -0.4700
     52 CA        -90.9550   -0.4170  -43.9520 C.3       4 VAL    0.3100
     53 C         -92.2130   -1.3240  -43.6970 C.2       4 VAL    0.0700
     54 O         -92.9120   -1.1890  -42.6840 O.2       4 VAL    0.0900
     55 CB        -90.5160    0.4600  -42.7360 C.3       4 VAL   -0.0900
     56 CG1       -90.1460   -0.4080  -41.5390 C.3       4 VAL    0.0900
     57 CG2       -89.3340    1.3630  -43.0970 C.3       4 VAL   -0.2700
     58 HN        -92.1870    0.7500  -45.1100 H         4 VAL    0.0900
     59 HA        -90.1580   -1.0950  -44.2160 H         4 VAL    0.0900
     60 HB        -91.3490    1.1380  -42.4530 H         4 VAL    0.0900
     61 HG11      -89.3060   -1.0860  -41.8040 H         4 VAL   -0.2700
     62 HG12      -91.0190   -1.0260  -41.2370 H         4 VAL    0.0900
     63 HG13      -89.8300    0.2330  -40.6890 H         4 VAL    0.0900
     64 HG21      -89.6120    2.0420  -43.9310 H         4 VAL    0.0900
     65 HG22      -88.4690    0.7430  -43.4190 H         4 VAL    0.5100
     66 HG23      -89.0460    1.9790  -42.2190 H         4 VAL   -0.5100
     67 N         -92.5370   -2.1770  -44.7130 N.am      5 ASN   -0.4700
     68 CA        -93.6160   -3.1720  -44.6950 C.3       5 ASN    0.3100
     69 C         -93.0380   -4.5470  -45.0760 C.2       5 ASN    0.0700
     70 O         -91.9940   -4.6070  -45.7250 O.2       5 ASN    0.0900
     71 CB        -94.7950   -2.7860  -45.6190 C.3       5 ASN   -0.1800
     72 CG        -94.5800   -2.9990  -47.1080 C.2       5 ASN    0.0900
     73 ND2       -95.4950   -3.4550  -47.8130 N.am      5 ASN    0.0900
     74 OD1       -93.3910   -2.7980  -47.6030 O.2       5 ASN    0.5500
     75 HN        -92.0180   -2.1570  -45.5620 H         5 ASN   -0.5500
     76 HA        -93.9630   -3.2570  -43.6760 H         5 ASN   -0.6200
     77 HB1       -95.0160   -1.7100  -45.4640 H         5 ASN    0.3200
     78 HB2       -95.6780   -3.3890  -45.3200 H         5 ASN    0.3000
     79 HD21      -95.3500   -3.5940  -48.7930 H         5 ASN    0.5100
     80 HD22      -96.3780   -3.6850  -47.4020 H         5 ASN   -0.5100
     81 N         -93.7450   -5.6380  -44.7480 N.am      6 TYR   -0.4700
     82 CA        -93.2760   -7.0110  -44.9440 C.3       6 TYR    0.3100
     83 C         -93.3320   -7.4890  -46.4270 C.2       6 TYR    0.0700
     84 O         -92.8120   -8.5710  -46.7170 O.2       6 TYR    0.0900
     85 CB        -94.1180   -7.9710  -44.0830 C.3       6 TYR   -0.1800
     86 CG        -94.0450   -7.6670  -42.6000 C.ar      6 TYR    0.0900
     87 CD1       -93.0620   -8.2400  -41.7960 C.ar      6 TYR    0.0900
     88 CD2       -94.9610   -6.8050  -41.9980 C.ar      6 TYR    0.0000
     89 CE1       -92.9780   -7.9460  -40.4350 C.ar      6 TYR   -0.1150
     90 CE2       -94.8860   -6.5050  -40.6370 C.ar      6 TYR    0.1150
     91 CZ        -93.9010   -7.0910  -39.8560 C.ar      6 TYR   -0.1150
     92 OH        -93.8210   -6.8000  -38.5130 O.3       6 TYR    0.1150
     93 HN        -94.6520   -5.5570  -44.3430 H         6 TYR    0.1100
     94 HA        -92.2350   -7.0590  -44.6590 H         6 TYR   -0.5400
     95 HB1       -93.7520   -9.0100  -44.2250 H         6 TYR    0.4300
     96 HB2       -95.1840   -7.8960  -44.3850 H         6 TYR   -0.1150
     97 HD1       -92.3530   -8.9250  -42.2350 H         6 TYR    0.1150
     98 HD2       -95.7440   -6.3610  -42.5950 H         6 TYR   -0.1150
     99 HE1       -92.1950   -8.3850  -39.8340 H         6 TYR    0.1150
    100 HE2       -95.5930   -5.8190  -40.1940 H         6 TYR    0.5100
    101 HH        -93.1770   -7.3930  -38.1190 H         6 TYR   -0.5100
    102 N         -93.9040   -6.6930  -47.3580 N.am      7 ASP   -0.4700
    103 CA        -94.0220   -7.1090  -48.7630 C.3       7 ASP    0.3100
    104 C         -92.7050   -6.9280  -49.5510 C.2       7 ASP    0.0700
    105 O         -92.4580   -7.6880  -50.4890 O.2       7 ASP    0.0900
    106 CB        -95.1390   -6.3270  -49.4780 C.3       7 ASP   -0.2800
    107 CG        -95.4750   -6.8290  -50.8810 C.2       7 ASP    0.0900
    108 OD1       -95.3260   -8.0510  -51.1290 O.co2     7 ASP    0.0900
    109 OD2       -95.9880   -6.0250  -51.6890 O.co2     7 ASP    0.6200
    110 HN        -94.2690   -5.7930  -47.1340 H         7 ASP   -0.7600
    111 HA        -94.2380   -8.1680  -48.7790 H         7 ASP   -0.7600
    112 HB1       -94.8250   -5.2640  -49.5600 H         7 ASP    0.5100
    113 HB2       -96.0610   -6.3880  -48.8630 H         7 ASP   -0.5100
    114 N         -91.8850   -5.9100  -49.2000 N.am      8 ILE   -0.4700
    115 CA        -90.5970   -5.6190  -49.8550 C.3       8 ILE    0.3100
    116 C         -89.6650   -6.8590  -49.7630 C.2       8 ILE    0.0700
    117 O         -89.0850   -7.2540  -50.7740 O.2       8 ILE    0.0900
    118 CB        -89.9400   -4.3530  -49.2230 C.3       8 ILE   -0.0900
    119 CG1       -90.7620   -3.1040  -49.5900 C.3       8 ILE    0.0900
    120 CG2       -88.4730   -4.1820  -49.6730 C.3       8 ILE   -0.2700
    121 CD        -90.3560   -1.8450  -48.9120 C.3       8 ILE    0.0900
    122 HN        -92.1270   -5.2930  -48.4570 H         8 ILE    0.0900
    123 HA        -90.7830   -5.4610  -50.9070 H         8 ILE    0.0900
    124 HB        -89.9720   -4.4430  -48.1170 H         8 ILE   -0.1800
    125 HG11      -91.8240   -3.3040  -49.3340 H         8 ILE    0.0900
    126 HG12      -90.6790   -2.9460  -50.6860 H         8 ILE    0.0900
    127 HG21      -88.4210   -4.0790  -50.7780 H         8 ILE   -0.2700
    128 HG22      -87.8790   -5.0720  -49.3710 H         8 ILE    0.0900
    129 HG23      -88.0390   -3.2690  -49.2100 H         8 ILE    0.0900
    130 HD1       -89.2590   -1.6950  -49.0120 H         8 ILE    0.0900
    131 HD2       -90.6100   -1.8980  -47.8320 H         8 ILE    0.5100
    132 HD3       -90.8760   -0.9800  -49.3770 H         8 ILE   -0.5100
    133 N         -89.5730   -7.4860  -48.5660 N.am      9 ILE   -0.4700
    134 CA        -88.7710   -8.6860  -48.2990 C.3       9 ILE    0.3100
    135 C         -89.1610   -9.8000  -49.2820 C.2       9 ILE    0.0700
    136 O         -88.2820  -10.3750  -49.9180 O.2       9 ILE    0.0900
    137 CB        -88.9540   -9.1410  -46.8220 C.3       9 ILE   -0.0900
    138 CG1       -88.7290   -7.9800  -45.8200 C.3       9 ILE    0.0900
    139 CG2       -88.1070  -10.3820  -46.4800 C.3       9 ILE   -0.2700
    140 CD        -87.3490   -7.3100  -45.8450 C.3       9 ILE    0.0900
    141 HN        -90.0720   -7.1410  -47.7760 H         9 ILE    0.0900
    142 HA        -87.7360   -8.4480  -48.4950 H         9 ILE    0.0900
    143 HB        -90.0250   -9.3780  -46.6490 H         9 ILE   -0.1800
    144 HG11      -88.8930   -8.3790  -44.7980 H         9 ILE    0.0900
    145 HG12      -89.4890   -7.1990  -46.0300 H         9 ILE    0.0900
    146 HG21      -87.0280  -10.1630  -46.6350 H         9 ILE   -0.2700
    147 HG22      -88.3940  -11.2290  -47.1390 H         9 ILE    0.0900
    148 HG23      -88.2630  -10.6660  -45.4170 H         9 ILE    0.0900
    149 HD1       -87.2260   -6.7230  -46.7810 H         9 ILE    0.0900
    150 HD2       -86.5520   -8.0830  -45.8030 H         9 ILE    0.5100
    151 HD3       -87.2480   -6.6210  -44.9790 H         9 ILE   -0.5100
    152 N         -90.4800  -10.0590  -49.4470 N.am     10 VAL   -0.4700
    153 CA        -91.0210  -11.0710  -50.3660 C.3      10 VAL    0.3100
    154 C         -90.6040  -10.7260  -51.8070 C.2      10 VAL    0.0700
    155 O         -90.0120  -11.5660  -52.4780 O.2      10 VAL    0.0900
    156 CB        -92.5650  -11.1990  -50.2350 C.3      10 VAL   -0.0900
    157 CG1       -93.1290  -12.1650  -51.2680 C.3      10 VAL    0.0900
    158 CG2       -92.9690  -11.6350  -48.8260 C.3      10 VAL   -0.2700
    159 HN        -91.1670   -9.5540  -48.9320 H        10 VAL    0.0900
    160 HA        -90.5500  -12.0140  -50.1310 H        10 VAL    0.0900
    161 HB        -93.0280  -10.2000  -50.3790 H        10 VAL    0.0900
    162 HG11      -92.5590  -13.1190  -51.2510 H        10 VAL   -0.2700
    163 HG12      -93.0490  -11.7220  -52.2840 H        10 VAL    0.0900
    164 HG13      -94.1940  -12.3850  -51.0400 H        10 VAL    0.0900
    165 HG21      -92.6190  -10.8880  -48.0810 H        10 VAL    0.0900
    166 HG22      -92.5100  -12.6160  -48.5870 H        10 VAL    0.5100
    167 HG23      -94.0750  -11.7120  -48.7570 H        10 VAL   -0.5100
    168 N         -90.8590   -9.4730  -52.2390 N.am     11 ARG   -0.4700
    169 CA        -90.5520   -8.9090  -53.5610 C.3      11 ARG    0.3100
    170 C         -89.0490   -9.0450  -53.9340 C.2      11 ARG    0.0700
    171 O         -88.7270   -9.4180  -55.0670 O.2      11 ARG    0.0900
    172 CB        -90.9510   -7.4160  -53.5610 C.3      11 ARG   -0.1800
    173 CG        -90.6880   -6.6570  -54.8620 C.3      11 ARG    0.0900
    174 CD        -90.9010   -5.1620  -54.6820 C.3      11 ARG    0.0900
    175 NE        -92.2980   -4.8090  -54.4040 N.pl3    11 ARG   -0.1800
    176 CZ        -92.7060   -3.5860  -54.0800 C.cat    11 ARG    0.0900
    177 NH1       -91.8260   -2.6000  -53.9330 N.pl3    11 ARG    0.0900
    178 NH2       -93.9910   -3.3480  -53.8570 N.pl3    11 ARG    0.2000
    179 HN        -91.3030   -8.8270  -51.6270 H        11 ARG    0.0900
    180 HA        -91.1110   -9.4560  -54.3070 H        11 ARG    0.0900
    181 HB1       -90.3850   -6.9110  -52.7500 H        11 ARG   -0.7000
    182 HB2       -92.0360   -7.3510  -53.3390 H        11 ARG    0.4400
    183 HG1       -91.3800   -7.0320  -55.6470 H        11 ARG    0.6400
    184 HG2       -89.6420   -6.8410  -55.1870 H        11 ARG   -0.8000
    185 HD1       -90.6020   -4.6320  -55.6110 H        11 ARG    0.4600
    186 HD2       -90.2920   -4.8030  -53.8240 H        11 ARG    0.4600
    187 HE        -92.9850   -5.5340  -54.4620 H        11 ARG   -0.8000
    188 HH11      -90.8510   -2.7770  -54.0660 H        11 ARG    0.4600
    189 HH12      -92.1400   -1.6820  -53.6900 H        11 ARG    0.4600
    190 HH21      -94.6350   -4.1090  -53.7850 H        11 ARG    0.5100
    191 HH22      -94.3150   -2.4070  -53.7630 H        11 ARG   -0.5100
    192 N         -88.1430   -8.7070  -52.9890 N.am     12 HSD   -0.4700
    193 CA        -86.6910   -8.7270  -53.1820 C.3      12 HSD    0.3100
    194 C         -86.1390  -10.1520  -53.0740 C.2      12 HSD    0.0700
    195 O         -85.1780  -10.4690  -53.7750 O.2      12 HSD    0.0900
    196 CB        -85.9970   -7.8010  -52.1690 C.3      12 HSD   -0.0900
    197 CG        -86.1010   -6.3590  -52.5670 C.ar     12 HSD    0.0900
    198 CD2       -87.3090   -5.6860  -52.5670 C.ar     12 HSD    0.0900
    199 ND1       -85.1360   -5.5110  -52.9890 N.ar     12 HSD   -0.3600
    200 CE1       -85.7510   -4.3190  -53.2680 C.ar     12 HSD    0.3200
    201 NE2       -87.0480   -4.4630  -53.0070 N.ar     12 HSD   -0.0500
    202 HN        -88.4390   -8.4160  -52.0830 H        12 HSD    0.2500
    203 HA        -86.4830   -8.4030  -54.1910 H        12 HSD    0.1300
    204 HB1       -84.9220   -8.0740  -52.1030 H        12 HSD   -0.7000
    205 HB2       -86.4700   -7.9310  -51.1730 H        12 HSD    0.2200
    206 HD1       -84.1640   -5.7270  -53.0760 H        12 HSD    0.1000
    207 HD2       -88.3100   -5.9940  -52.2910 H        12 HSD    0.5100
    208 HE1       -85.2450   -3.4280  -53.6360 H        12 HSD   -0.5100
    209 N         -86.7620  -11.0270  -52.2600 N.am     13 TYR   -0.4700
    210 CA        -86.3490  -12.4310  -52.1930 C.3      13 TYR    0.3100
    211 C         -87.0220  -13.2220  -53.3350 C.2      13 TYR    0.0700
    212 O         -86.7660  -14.4140  -53.4950 O.2      13 TYR    0.0900
    213 CB        -86.6530  -13.0610  -50.8180 C.3      13 TYR   -0.1800
    214 CG        -85.5900  -12.7840  -49.7720 C.ar     13 TYR    0.0900
    215 CD1       -84.5890  -13.7140  -49.5050 C.ar     13 TYR    0.0900
    216 CD2       -85.5690  -11.5820  -49.0660 C.ar     13 TYR    0.0000
    217 CE1       -83.6140  -13.4720  -48.5370 C.ar     13 TYR   -0.1150
    218 CE2       -84.5920  -11.3250  -48.1030 C.ar     13 TYR    0.1150
    219 CZ        -83.6180  -12.2730  -47.8440 C.ar     13 TYR   -0.1150
    220 OH        -82.6500  -12.0300  -46.9030 O.3      13 TYR    0.1150
    221 HN        -87.5230  -10.7620  -51.6730 H        13 TYR    0.1100
    222 HA        -85.2880  -12.4710  -52.3910 H        13 TYR   -0.5400
    223 HB1       -86.7270  -14.1640  -50.9270 H        13 TYR    0.4300
    224 HB2       -87.6100  -12.6510  -50.4300 H        13 TYR   -0.1150
    225 HD1       -84.5650  -14.6400  -50.0590 H        13 TYR    0.1150
    226 HD2       -86.3220  -10.8350  -49.2690 H        13 TYR   -0.1150
    227 HE1       -82.8600  -14.2160  -48.3300 H        13 TYR    0.1150
    228 HE2       -84.5960  -10.3900  -47.5630 H        13 TYR    0.5100
    229 HH        -81.8540  -12.4980  -47.1690 H        13 TYR   -0.5100
    230 N         -87.8240  -12.5280  -54.1650 N.am     14 ASN   -0.4700
    231 CA        -88.4950  -13.0790  -55.3360 C.3      14 ASN    0.3100
    232 C         -87.6460  -12.8360  -56.5780 C.2      14 ASN    0.0700
    233 O         -87.3610  -13.7750  -57.3250 O.2      14 ASN    0.0900
    234 CB        -89.8860  -12.4440  -55.4820 C.3      14 ASN   -0.1800
    235 CG        -90.7570  -12.9440  -56.6110 C.2      14 ASN    0.0900
    236 ND2       -91.8100  -12.1830  -56.8780 N.am     14 ASN    0.0900
    237 OD1       -90.5330  -14.0000  -57.2150 O.2      14 ASN    0.5500
    238 HN        -88.0020  -11.5610  -54.0050 H        14 ASN   -0.5500
    239 HA        -88.5780  -14.1480  -55.2080 H        14 ASN   -0.6200
    240 HB1       -89.7480  -11.3520  -55.6290 H        14 ASN    0.3200
    241 HB2       -90.4400  -12.6190  -54.5350 H        14 ASN    0.3000
    242 HD21      -92.4400  -12.4410  -57.6110 H        14 ASN    0.5100
    243 HD22      -91.9750  -11.3520  -56.3470 H        14 ASN   -0.5100
    244 N         -87.2170  -11.5660  -56.7790 N.am     15 TYR   -0.4700
    245 CA        -86.4010  -11.1200  -57.9090 C.3      15 TYR    0.3100
    246 C         -85.0600  -11.8690  -57.9450 C.2      15 TYR    0.0700
    247 O         -84.5660  -12.1640  -59.0350 O.2      15 TYR    0.0900
    248 CB        -86.1670   -9.5950  -57.8350 C.3      15 TYR   -0.1800
    249 CG        -85.4360   -9.0230  -59.0350 C.ar     15 TYR    0.0900
    250 CD1       -86.1350   -8.5890  -60.1580 C.ar     15 TYR    0.0900
    251 CD2       -84.0510   -8.8890  -59.0350 C.ar     15 TYR    0.0000
    252 CE1       -85.4680   -8.0620  -61.2640 C.ar     15 TYR   -0.1150
    253 CE2       -83.3740   -8.3720  -60.1370 C.ar     15 TYR    0.1150
    254 CZ        -84.0870   -7.9520  -61.2470 C.ar     15 TYR   -0.1150
    255 OH        -83.4200   -7.4360  -62.3340 O.3      15 TYR    0.1150
    256 HN        -87.4520  -10.8460  -56.1310 H        15 TYR    0.1100
    257 HA        -86.9220  -11.3770  -58.8200 H        15 TYR   -0.5400
    258 HB1       -85.5540   -9.3630  -56.9390 H        15 TYR    0.4300
    259 HB2       -87.1470   -9.0760  -57.7720 H        15 TYR   -0.1150
    260 HD1       -87.2130   -8.6600  -60.1730 H        15 TYR    0.1150
    261 HD2       -83.4900   -9.1900  -58.1630 H        15 TYR   -0.1150
    262 HE1       -86.0270   -7.7420  -62.1310 H        15 TYR    0.1150
    263 HE2       -82.2970   -8.3000  -60.1260 H        15 TYR    0.5100
    264 HH        -84.0710   -7.2080  -63.0010 H        15 TYR   -0.5100
    265 N         -84.4660  -12.1630  -56.7630 N.am     16 THR   -0.4700
    266 CA        -83.2040  -12.9050  -56.6720 C.3      16 THR    0.3100
    267 C         -83.4820  -14.3680  -57.0210 C.2      16 THR    0.0700
    268 O         -82.8370  -14.9060  -57.9130 O.2      16 THR    0.0900
    269 CB        -82.5380  -12.7490  -55.2910 C.3      16 THR    0.1400
    270 CG2       -82.1390  -11.3070  -54.9920 C.3      16 THR    0.0900
    271 OG1       -83.4140  -13.2370  -54.2770 O.3      16 THR   -0.6600
    272 HN        -84.8660  -11.8860  -55.8940 H        16 THR    0.4300
    273 HA        -82.5470  -12.5310  -57.4420 H        16 THR   -0.2700
    274 HB        -81.5910  -13.3300  -55.2610 H        16 THR    0.0900
    275 HG1       -83.0240  -12.9730  -53.4400 H        16 THR    0.0900
    276 HG21      -83.0360  -10.6520  -55.0070 H        16 THR    0.0900
    277 HG22      -81.4230  -10.9460  -55.7610 H        16 THR    0.5100
    278 HG23      -81.6700  -11.2460  -53.9860 H        16 THR   -0.5100
    279 N         -84.4960  -14.9630  -56.3850 N.am     17 GLY   -0.4700
    280 CA        -84.9140  -16.3320  -56.6540 C.3      17 GLY    0.3100
    281 C         -84.8830  -17.2700  -55.4650 C.2      17 GLY   -0.0200
    282 O         -85.0230  -18.4840  -55.6480 O.2      17 GLY    0.0900
    283 HN        -85.0200  -14.4860  -55.6840 H        17 GLY    0.0900
    284 HA1       -84.2550  -16.7240  -57.4130 H        17 GLY    0.5100
    285 HA2       -85.9270  -16.2880  -57.0260 H        17 GLY   -0.5100
    286 N         -84.7180  -16.7330  -54.2330 N.am     18 LYS   -0.4700
    287 CA        -84.6780  -17.5630  -53.0220 C.3      18 LYS    0.3100
    288 C         -86.0470  -17.5170  -52.2720 C.2      18 LYS    0.0700
    289 O         -86.0860  -17.6440  -51.0420 O.2      18 LYS    0.0900
    290 CB        -83.5340  -17.1150  -52.0840 C.3      18 LYS   -0.1800
    291 CG        -83.0870  -18.2310  -51.1240 C.3      18 LYS    0.0900
    292 CD        -82.3160  -17.7550  -49.8860 C.3      18 LYS    0.0900
    293 CE        -83.2100  -17.0910  -48.8590 C.3      18 LYS   -0.1800
    294 NZ        -82.4690  -16.7380  -47.6210 N.4      18 LYS    0.0900
    295 HN        -84.6160  -15.7520  -54.0930 H        18 LYS    0.0900
    296 HA        -84.5330  -18.5890  -53.3260 H        18 LYS   -0.1800
    297 HB1       -83.8800  -16.2450  -51.4860 H        18 LYS    0.0900
    298 HB2       -82.6660  -16.8030  -52.7010 H        18 LYS    0.0900
    299 HG1       -82.4370  -18.9320  -51.6870 H        18 LYS    0.2100
    300 HG2       -83.9910  -18.7740  -50.7800 H        18 LYS    0.0500
    301 HD1       -81.5380  -17.0290  -50.2060 H        18 LYS    0.0500
    302 HD2       -81.8190  -18.6300  -49.4160 H        18 LYS   -0.3000
    303 HE1       -84.0320  -17.7840  -48.5760 H        18 LYS    0.3300
    304 HE2       -83.6300  -16.1520  -49.2800 H        18 LYS    0.3300
    305 HZ1       -81.6980  -16.0810  -47.8530 H        18 LYS    0.3300
    306 HZ2       -82.0720  -17.6020  -47.1970 H        18 LYS    0.5100
    307 HZ3       -83.1180  -16.2870  -46.9450 H        18 LYS   -0.5100
    308 N         -87.1660  -17.3500  -53.0160 N.am     19 LEU   -0.4700
    309 CA        -88.5060  -17.2900  -52.4180 C.3      19 LEU    0.3100
    310 C         -89.1220  -18.7000  -52.3430 C.2      19 LEU    0.0700
    311 O         -89.5090  -19.1520  -51.2610 O.2      19 LEU    0.0900
    312 CB        -89.4230  -16.3380  -53.2230 C.3      19 LEU   -0.1800
    313 CG        -90.8250  -16.0720  -52.6570 C.3      19 LEU    0.0900
    314 CD1       -90.7580  -15.2960  -51.3540 C.3      19 LEU    0.0900
    315 CD2       -91.6550  -15.2870  -53.6400 C.3      19 LEU   -0.0900
    316 HN        -87.1290  -17.2590  -54.0080 H        19 LEU    0.0900
    317 HA        -88.4040  -16.9400  -51.4020 H        19 LEU   -0.2700
    318 HB1       -89.5460  -16.7690  -54.2380 H        19 LEU    0.0900
    319 HB2       -88.9030  -15.3620  -53.3060 H        19 LEU    0.0900
    320 HG        -91.3360  -17.0420  -52.4780 H        19 LEU    0.0900
    321 HD11      -90.2580  -14.3180  -51.5160 H        19 LEU   -0.2700
    322 HD12      -90.1750  -15.8710  -50.6010 H        19 LEU    0.0900
    323 HD13      -91.7840  -15.1110  -50.9700 H        19 LEU    0.0900
    324 HD21      -91.6100  -15.7630  -54.6420 H        19 LEU    0.0900
    325 HD22      -91.2640  -14.2510  -53.7210 H        19 LEU    0.5100
    326 HD23      -92.7140  -15.2630  -53.3060 H        19 LEU   -0.5100
    327 N         -89.2090  -19.3870  -53.4990 N.am     20 ASN   -0.4700
    328 CA        -89.7560  -20.7400  -53.6060 C.3      20 ASN    0.3100
    329 C         -88.6860  -21.7720  -53.2600 C.2      20 ASN    0.0700
    330 O         -88.9930  -22.7960  -52.6450 O.2      20 ASN    0.0900
    331 CB        -90.3010  -20.9800  -55.0200 C.3      20 ASN   -0.1800
    332 CG        -91.4040  -20.0240  -55.4350 C.2      20 ASN    0.0900
    333 ND2       -91.6390  -19.9350  -56.7390 N.am     20 ASN    0.0900
    334 OD1       -92.0840  -19.4000  -54.6120 O.2      20 ASN    0.5500
    335 HN        -88.8940  -18.9910  -54.3570 H        20 ASN   -0.5500
    336 HA        -90.5440  -20.8430  -52.8750 H        20 ASN   -0.6200
    337 HB1       -90.7040  -22.0140  -55.0730 H        20 ASN    0.3200
    338 HB2       -89.4650  -20.8750  -55.7430 H        20 ASN    0.3000
    339 HD21      -92.3540  -19.3220  -57.0770 H        20 ASN    0.5100
    340 HD22      -91.1010  -20.4790  -57.3820 H        20 ASN   -0.5100
    341 N         -87.4220  -21.4880  -53.6340 N.am     21 ILE   -0.4700
    342 CA        -86.2780  -22.3600  -53.3690 C.3      21 ILE    0.3100
    343 C         -85.8960  -22.2140  -51.8690 C.2      21 ILE    0.0700
    344 O         -85.0920  -21.3450  -51.5040 O.2      21 ILE    0.0900
    345 CB        -85.0960  -22.0260  -54.3430 C.3      21 ILE   -0.0900
    346 CG1       -85.5540  -21.8800  -55.8290 C.3      21 ILE    0.0900
    347 CG2       -83.9090  -22.9980  -54.1810 C.3      21 ILE   -0.2700
    348 CD        -86.2400  -23.1310  -56.5020 C.3      21 ILE    0.0900
    349 HN        -87.2070  -20.6460  -54.1230 H        21 ILE    0.0900
    350 HA        -86.5980  -23.3820  -53.5040 H        21 ILE    0.0900
    351 HB        -84.7440  -20.9920  -54.1390 H        21 ILE   -0.1800
    352 HG11      -84.6590  -21.6240  -56.4320 H        21 ILE    0.0900
    353 HG12      -86.2750  -21.0380  -55.8760 H        21 ILE    0.0900
    354 HG21      -84.2360  -24.0390  -54.3930 H        21 ILE   -0.2700
    355 HG22      -83.5230  -22.9530  -53.1410 H        21 ILE    0.0900
    356 HG23      -83.1010  -22.7290  -54.8930 H        21 ILE    0.0900
    357 HD1       -87.1590  -23.4090  -55.9430 H        21 ILE    0.0900
    358 HD2       -85.5430  -23.9960  -56.4910 H        21 ILE    0.5100
    359 HD3       -86.5220  -22.8890  -57.5490 H        21 ILE   -0.5100
    360 N         -86.5250  -23.0450  -51.0020 N.am     22 SER   -0.4700
    361 CA        -86.2950  -23.0500  -49.5510 C.3      22 SER    0.3100
    362 C         -86.2540  -24.4890  -49.0030 C.2      22 SER    0.0700
    363 O         -87.1130  -25.3090  -49.3520 O.2      22 SER    0.0900
    364 CB        -87.3730  -22.2450  -48.8300 C.3      22 SER    0.0500
    365 OG        -87.3750  -20.8900  -49.2470 O.3      22 SER    0.0900
    366 HN        -87.1930  -23.7100  -51.3230 H        22 SER    0.0900
    367 HA        -85.3210  -22.6220  -49.3660 H        22 SER   -0.6600
    368 HB1       -87.1880  -22.2770  -47.7340 H        22 SER    0.4300
    369 HB2       -88.3700  -22.6840  -49.0480 H        22 SER    0.5100
    370 HG1       -87.7010  -20.8910  -50.1490 H        22 SER   -0.5100
    371 N         -85.2520  -24.8080  -48.1660 N.am     23 ALA   -0.4700
    372 CA        -85.0880  -26.1210  -47.6000 C.3      23 ALA    0.3100
    373 CAT       -83.4170  -26.9390  -44.2740 C.3      23 ALA    0.0700
    374 C         -84.2060  -25.9790  -46.3760 C.2      23 ALA    0.0900
    375 O         -83.5250  -24.9660  -46.2080 O.2      23 ALA   -0.2700
    376 CB        -84.4460  -27.1000  -48.6080 C.3      23 ALA    0.0900
    377 NT        -84.2160  -26.9830  -45.4760 N.pl3    23 ALA    0.0900
    378 HN        -84.5650  -24.1360  -47.8980 H        23 ALA    0.0900
    379 HNT       -84.7750  -27.7990  -45.6020 H        23 ALA    0.5100
    380 HA        -86.0650  -26.4770  -47.3070 H        23 ALA   -0.5100
    381 HB1       -83.4450  -26.7300  -48.9140 H        23 ALA   -0.4700
    382 HB2       -85.0850  -27.1840  -49.5130 H        23 ALA    0.3100
    383 HB3       -84.3270  -28.1010  -48.1400 H        23 ALA   -0.1100
    384 HT1       -83.7110  -26.0580  -43.6660 H        23 ALA    0.0900
    385 HT2       -82.3420  -26.8510  -44.5420 H        23 ALA    0.0900
    386 HT3       -83.5850  -27.8620  -43.6790 H        23 ALA    0.0900
    387 N         -83.1270  -27.4940  -38.0100 N.am     24 LEU   -0.2700
    388 CA        -82.2850  -28.5900  -37.5550 C.3      24 LEU    0.0900
    389 CAY       -84.1140  -25.3060  -38.0110 C.3      24 LEU    0.0900
    390 C         -80.7890  -28.3020  -37.6000 C.2      24 LEU    0.0900
    391 O         -80.0560  -28.5820  -36.6570 O.2      24 LEU    0.5100
    392 CB        -82.6150  -29.8660  -38.3740 C.3      24 LEU   -0.5100
    393 CG        -81.8090  -31.1370  -38.0170 C.3      24 LEU   -0.4700
    394 CD1       -81.9800  -31.5380  -36.5440 C.3      24 LEU    0.3100
    395 CD2       -82.2210  -32.3030  -38.9310 C.3      24 LEU    0.0700
    396 CY        -83.1480  -26.2770  -37.4470 C.2      24 LEU    0.0900
    397 OY        -82.4040  -25.9640  -36.5270 O.2      24 LEU   -0.1800
    398 HN        -83.7080  -27.7080  -38.7890 H        24 LEU    0.0900
    399 HA        -82.4740  -28.7520  -36.5040 H        24 LEU    0.0900
    400 HB1       -82.4360  -29.6380  -39.4450 H        24 LEU   -0.0900
    401 HB2       -83.6920  -30.0940  -38.2280 H        24 LEU    0.0900
    402 HG        -80.7330  -30.9500  -38.2190 H        24 LEU   -0.2700
    403 HD11      -83.0500  -31.7430  -36.3240 H        24 LEU    0.0900
    404 HD12      -81.6340  -30.7120  -35.8840 H        24 LEU    0.0900
    405 HD13      -81.3920  -32.4570  -36.3310 H        24 LEU    0.0900
    406 HD21      -82.0260  -32.0430  -39.9930 H        24 LEU   -0.2700
    407 HD22      -83.3050  -32.5140  -38.8110 H        24 LEU    0.0900
    408 HD23      -81.6330  -33.2100  -38.6740 H        24 LEU    0.0900
    409 HY1       -83.7030  -24.8760  -38.9490 H        24 LEU    0.0900
    410 HY2       -84.2870  -24.4840  -37.2830 H        24 LEU    0.5100
    411 HY3       -85.0720  -25.8200  -38.2380 H        24 LEU   -0.5100
    412 N         -80.2870  -27.6860  -38.6920 N.am     25 THR   -0.4700
    413 CA        -78.8770  -27.2990  -38.7930 C.3      25 THR    0.3100
    414 C         -78.6050  -26.0510  -37.9620 C.2      25 THR    0.0700
    415 O         -77.5040  -25.8940  -37.4420 O.2      25 THR    0.0900
    416 CB        -78.4700  -27.0570  -40.2610 C.3      25 THR    0.1400
    417 CG2       -78.5620  -28.3220  -41.1170 C.3      25 THR    0.0900
    418 OG1       -79.2880  -26.0300  -40.8230 O.3      25 THR   -0.6600
    419 HN        -80.8560  -27.4670  -39.4800 H        25 THR    0.4300
    420 HA        -78.2820  -28.0930  -38.3670 H        25 THR   -0.2700
    421 HB        -77.4060  -26.7410  -40.3120 H        25 THR    0.0900
    422 HG1       -79.0190  -25.2140  -40.3940 H        25 THR    0.0900
    423 HG21      -79.6050  -28.7070  -41.1190 H        25 THR    0.0900
    424 HG22      -77.8950  -29.1080  -40.7030 H        25 THR    0.5100
    425 HG23      -78.2660  -28.0940  -42.1640 H        25 THR   -0.5100
    426 N         -79.6160  -25.1670  -37.8360 N.am     26 SER   -0.4700
    427 CA        -79.5320  -23.8960  -37.1250 C.3      26 SER    0.3100
    428 C         -79.2190  -24.0890  -35.6330 C.2      26 SER    0.0700
    429 O         -78.1810  -23.6020  -35.1820 O.2      26 SER    0.0900
    430 CB        -80.8310  -23.1080  -37.2760 C.3      26 SER    0.0500
    431 OG        -81.0530  -22.7410  -38.6280 O.3      26 SER    0.0900
    432 HN        -80.5050  -25.3530  -38.2430 H        26 SER    0.0900
    433 HA        -78.7030  -23.3380  -37.5350 H        26 SER   -0.6600
    434 HB1       -80.7780  -22.1830  -36.6630 H        26 SER    0.4300
    435 HB2       -81.6850  -23.7300  -36.9330 H        26 SER    0.5100
    436 HG1       -80.6320  -21.8860  -38.7420 H        26 SER   -0.5100
    437 N         -80.0720  -24.8310  -34.8840 N.am     27 VAL   -0.4700
    438 CA        -79.9290  -25.0650  -33.4320 C.3      27 VAL    0.3100
    439 C         -78.4970  -25.5410  -33.0790 C.2      27 VAL    0.0700
    440 O         -78.0410  -25.3000  -31.9590 O.2      27 VAL    0.0900
    441 CB        -80.9690  -26.0670  -32.8740 C.3      27 VAL   -0.0900
    442 CG1       -82.3720  -25.4610  -32.8850 C.3      27 VAL    0.0900
    443 CG2       -80.9360  -27.4060  -33.6150 C.3      27 VAL   -0.2700
    444 HN        -80.8650  -25.2680  -35.2990 H        27 VAL    0.0900
    445 HA        -80.0410  -24.1110  -32.9390 H        27 VAL    0.0900
    446 HB        -80.6950  -26.3370  -31.8320 H        27 VAL    0.0900
    447 HG11      -82.6650  -25.1930  -33.9220 H        27 VAL   -0.2700
    448 HG12      -82.3920  -24.5410  -32.2620 H        27 VAL    0.0900
    449 HG13      -83.1040  -26.1960  -32.4880 H        27 VAL    0.0900
    450 HG21      -79.9310  -27.8710  -33.5180 H        27 VAL    0.0900
    451 HG22      -81.1510  -27.2470  -34.6940 H        27 VAL    0.5100
    452 HG23      -81.6890  -28.0970  -33.1810 H        27 VAL   -0.5100
    453 N         -77.7930  -26.1730  -34.0430 N.am     28 VAL   -0.4700
    454 CA        -76.4150  -26.6350  -33.8800 C.3      28 VAL    0.3100
    455 C         -75.4860  -25.4040  -33.8310 C.2      28 VAL    0.0700
    456 O         -74.7190  -25.2740  -32.8810 O.2      28 VAL    0.0900
    457 CB        -75.9980  -27.6340  -34.9980 C.3      28 VAL   -0.0900
    458 CG1       -74.5510  -28.0870  -34.8290 C.3      28 VAL    0.0900
    459 CG2       -76.9330  -28.8390  -35.0380 C.3      28 VAL   -0.2700
    460 HN        -78.1950  -26.3580  -34.9350 H        28 VAL    0.0900
    461 HA        -76.3400  -27.1110  -32.9140 H        28 VAL    0.0900
    462 HB        -76.1120  -27.1410  -35.9870 H        28 VAL    0.0900
    463 HG11      -74.4200  -28.5910  -33.8480 H        28 VAL   -0.2700
    464 HG12      -73.8720  -27.2090  -34.8690 H        28 VAL    0.0900
    465 HG13      -74.2820  -28.8030  -35.6350 H        28 VAL    0.0900
    466 HG21      -77.9750  -28.5070  -35.2360 H        28 VAL    0.0900
    467 HG22      -76.9100  -29.3680  -34.0610 H        28 VAL    0.5100
    468 HG23      -76.6210  -29.5330  -35.8460 H        28 VAL   -0.5100
    469 N         -75.5940  -24.4860  -34.8310 N.am     29 PHE   -0.4700
    470 CA        -74.7780  -23.2670  -34.9090 C.3      29 PHE    0.3100
    471 C         -75.1210  -22.2970  -33.7890 C.2      29 PHE    0.0700
    472 O         -74.2140  -21.6560  -33.2620 O.2      29 PHE    0.0900
    473 CB        -74.9300  -22.5530  -36.2610 C.3      29 PHE   -0.1800
    474 CG        -74.4620  -23.3520  -37.4500 C.ar     29 PHE    0.0900
    475 CD1       -73.1060  -23.4910  -37.7260 C.ar     29 PHE    0.0900
    476 CD2       -75.3750  -23.8830  -38.3530 C.ar     29 PHE    0.0000
    477 CE1       -72.6740  -24.2350  -38.8250 C.ar     29 PHE   -0.1150
    478 CE2       -74.9440  -24.6030  -39.4690 C.ar     29 PHE    0.1150
    479 CZ        -73.5920  -24.7660  -39.7030 C.ar     29 PHE   -0.1150
    480 HN        -76.2490  -24.6050  -35.5720 H        29 PHE    0.1150
    481 HA        -73.7480  -23.5520  -34.7570 H        29 PHE   -0.1150
    482 HB1       -74.3350  -21.6160  -36.2460 H        29 PHE    0.1150
    483 HB2       -76.0030  -22.3200  -36.4290 H        29 PHE   -0.1150
    484 HD1       -72.3800  -23.0170  -37.0820 H        29 PHE    0.1150
    485 HD2       -76.4330  -23.7360  -38.1900 H        29 PHE   -0.1150
    486 HE1       -71.6180  -24.3940  -38.9860 H        29 PHE    0.1150
    487 HE2       -75.6650  -25.0310  -40.1480 H        29 PHE    0.5100
    488 HZ        -73.2560  -25.3100  -40.5740 H        29 PHE   -0.5100
    489 N         -76.4140  -22.2060  -33.4040 N.am     30 ILE   -0.4700
    490 CA        -76.8770  -21.3580  -32.2980 C.3      30 ILE    0.3100
    491 C         -76.0560  -21.6960  -31.0450 C.2      30 ILE    0.0700
    492 O         -75.6100  -20.7930  -30.3380 O.2      30 ILE    0.0900
    493 CB        -78.4110  -21.5280  -32.0580 C.3      30 ILE   -0.0900
    494 CG1       -79.2220  -21.1130  -33.3150 C.3      30 ILE    0.0900
    495 CG2       -78.8720  -20.7290  -30.8240 C.3      30 ILE   -0.2700
    496 CD        -80.7620  -21.3470  -33.2600 C.3      30 ILE    0.0900
    497 HN        -77.1270  -22.7240  -33.8670 H        30 ILE    0.0900
    498 HA        -76.6510  -20.3330  -32.5500 H        30 ILE    0.0900
    499 HB        -78.6400  -22.6040  -31.9040 H        30 ILE   -0.1800
    500 HG11      -78.8240  -21.6830  -34.1790 H        30 ILE    0.0900
    501 HG12      -79.0500  -20.0300  -33.4870 H        30 ILE    0.0900
    502 HG21      -78.6590  -19.6480  -30.9670 H        30 ILE   -0.2700
    503 HG22      -78.3290  -21.0820  -29.9210 H        30 ILE    0.0900
    504 HG23      -79.9660  -20.8590  -30.6770 H        30 ILE    0.0900
    505 HD1       -81.2310  -20.6410  -32.5420 H        30 ILE    0.0900
    506 HD2       -80.9750  -22.3850  -32.9270 H        30 ILE    0.5100
    507 HD3       -81.2060  -21.1780  -34.2640 H        30 ILE   -0.5100
    508 N         -75.8020  -23.0010  -30.8270 N.am     31 LEU   -0.4700
    509 CA        -75.0270  -23.5430  -29.7160 C.3      31 LEU    0.3100
    510 C         -73.5120  -23.3060  -29.9260 C.2      31 LEU    0.0700
    511 O         -72.8060  -23.0540  -28.9510 O.2      31 LEU    0.0900
    512 CB        -75.3330  -25.0510  -29.5900 C.3      31 LEU   -0.1800
    513 CG        -74.7600  -25.8140  -28.4000 C.3      31 LEU    0.0900
    514 CD1       -75.3200  -25.2870  -27.0780 C.3      31 LEU    0.0900
    515 CD2       -75.0820  -27.2850  -28.5200 C.3      31 LEU   -0.0900
    516 HN        -76.1560  -23.6910  -31.4530 H        31 LEU    0.0900
    517 HA        -75.3050  -23.0180  -28.8140 H        31 LEU   -0.2700
    518 HB1       -74.9520  -25.5410  -30.5100 H        31 LEU    0.0900
    519 HB2       -76.4360  -25.1610  -29.5520 H        31 LEU    0.0900
    520 HG        -73.6540  -25.7060  -28.3950 H        31 LEU    0.0900
    521 HD11      -76.4250  -25.3960  -27.0600 H        31 LEU   -0.2700
    522 HD12      -75.0690  -24.2100  -26.9630 H        31 LEU    0.0900
    523 HD13      -74.8930  -25.8620  -26.2290 H        31 LEU    0.0900
    524 HD21      -74.6430  -27.6970  -29.4540 H        31 LEU    0.0900
    525 HD22      -76.1830  -27.4310  -28.5520 H        31 LEU    0.5100
    526 HD23      -74.6570  -27.8380  -27.6550 H        31 LEU   -0.5100
    527 N         -73.0180  -23.3770  -31.1950 N.am     32 ILE   -0.4700
    528 CA        -71.6050  -23.1530  -31.5580 C.3      32 ILE    0.3100
    529 C         -71.2450  -21.6840  -31.3110 C.2      32 ILE    0.0700
    530 O         -70.1270  -21.3970  -30.8900 O.2      32 ILE    0.0900
    531 CB        -71.3010  -23.5720  -33.0350 C.3      32 ILE   -0.0900
    532 CG1       -71.6250  -25.0690  -33.2700 C.3      32 ILE    0.0900
    533 CG2       -69.8360  -23.2700  -33.4110 C.3      32 ILE   -0.2700
    534 CD        -71.5510  -25.5680  -34.7430 C.3      32 ILE    0.0900
    535 HN        -73.6170  -23.5920  -31.9620 H        32 ILE    0.0900
    536 HA        -70.9970  -23.7320  -30.8790 H        32 ILE    0.0900
    537 HB        -71.9750  -23.0130  -33.7190 H        32 ILE   -0.1800
    538 HG11      -72.6540  -25.2570  -32.8990 H        32 ILE    0.0900
    539 HG12      -70.9090  -25.6700  -32.6720 H        32 ILE    0.0900
    540 HG21      -69.1480  -23.8300  -32.7420 H        32 ILE   -0.2700
    541 HG22      -69.6330  -22.1840  -33.3000 H        32 ILE    0.0900
    542 HG23      -69.6440  -23.5820  -34.4590 H        32 ILE    0.0900
    543 HD1       -70.5270  -25.4190  -35.1470 H        32 ILE    0.0900
    544 HD2       -72.2670  -24.9980  -35.3720 H        32 ILE    0.5100
    545 HD3       -71.7940  -26.6510  -34.7870 H        32 ILE   -0.5100
    546 N         -72.1930  -20.7580  -31.5450 N.am     33 CYS   -0.4700
    547 CA        -71.9970  -19.3260  -31.3270 C.3      33 CYS    0.3100
    548 C         -71.8540  -19.0290  -29.8300 C.2      33 CYS    0.0700
    549 O         -71.1010  -18.1270  -29.4790 O.2      33 CYS    0.0900
    550 CB        -73.1370  -18.5180  -31.9350 C.3      33 CYS   -0.1100
    551 SG        -73.2800  -18.6730  -33.7330 S.3      33 CYS    0.0900
    552 HN        -73.0930  -21.0160  -31.8870 H        33 CYS    0.0900
    553 HA        -71.0580  -19.0460  -31.7800 H        33 CYS   -0.2300
    554 HB1       -72.9790  -17.4500  -31.6750 H        33 CYS    0.1600
    555 HB2       -74.0860  -18.8540  -31.4660 H        33 CYS    0.5100
    556 HG1       -73.6980  -19.9300  -33.7080 H        33 CYS   -0.5100
    557 N         -72.5420  -19.8070  -28.9520 N.am     34 CYS   -0.4700
    558 CA        -72.4650  -19.6820  -27.4870 C.3      34 CYS    0.3100
    559 C         -71.0520  -20.0560  -26.9990 C.2      34 CYS    0.0700
    560 O         -70.5920  -19.5320  -25.9820 O.2      34 CYS    0.0900
    561 CB        -73.5270  -20.5440  -26.8050 C.3      34 CYS   -0.1100
    562 SG        -75.2340  -20.0700  -27.1900 S.3      34 CYS    0.0900
    563 HN        -73.1520  -20.5240  -29.2780 H        34 CYS    0.0900
    564 HA        -72.6090  -18.6420  -27.2350 H        34 CYS   -0.2300
    565 HB1       -73.3720  -20.4770  -25.7070 H        34 CYS    0.1600
    566 HB2       -73.3660  -21.5980  -27.1160 H        34 CYS    0.5100
    567 HG1       -75.1860  -20.4800  -28.4500 H        34 CYS   -0.5100
    568 N         -70.3730  -20.9720  -27.7290 N.am     35 PHE   -0.4700
    569 CA        -68.9920  -21.3740  -27.4630 C.3      35 PHE    0.3100
    570 C         -68.0540  -20.2370  -27.8620 C.2      35 PHE    0.0700
    571 O         -67.0680  -19.9890  -27.1730 O.2      35 PHE    0.0900
    572 CB        -68.6420  -22.6790  -28.2070 C.3      35 PHE   -0.1800
    573 CG        -67.2780  -23.2520  -27.8900 C.ar     35 PHE    0.0900
    574 CD1       -67.1250  -24.2240  -26.9060 C.ar     35 PHE    0.0900
    575 CD2       -66.1450  -22.8270  -28.5800 C.ar     35 PHE    0.0000
    576 CE1       -65.8660  -24.7570  -26.6130 C.ar     35 PHE   -0.1150
    577 CE2       -64.8840  -23.3480  -28.2760 C.ar     35 PHE    0.1150
    578 CZ        -64.7520  -24.3160  -27.2990 C.ar     35 PHE   -0.1150
    579 HN        -70.8000  -21.4270  -28.5060 H        35 PHE    0.1150
    580 HA        -68.8860  -21.5130  -26.3970 H        35 PHE   -0.1150
    581 HB1       -68.6640  -22.4870  -29.3010 H        35 PHE    0.1150
    582 HB2       -69.3880  -23.4580  -27.9410 H        35 PHE   -0.1150
    583 HD1       -67.9920  -24.5730  -26.3620 H        35 PHE    0.1150
    584 HD2       -66.2420  -22.0860  -29.3610 H        35 PHE   -0.1150
    585 HE1       -65.7640  -25.5130  -25.8480 H        35 PHE    0.1150
    586 HE2       -64.0120  -22.9940  -28.8060 H        35 PHE    0.5100
    587 HZ        -63.7800  -24.7270  -27.0730 H        35 PHE   -0.5100
    588 N         -68.3810  -19.5320  -28.9750 N.am     36 ILE   -0.4700
    589 CA        -67.6300  -18.3780  -29.4810 C.3      36 ILE    0.3100
    590 C         -67.8200  -17.2050  -28.4990 C.2      36 ILE    0.0700
    591 O         -66.8970  -16.4090  -28.3270 O.2      36 ILE    0.0900
    592 CB        -68.0440  -18.0010  -30.9390 C.3      36 ILE   -0.0900
    593 CG1       -67.9160  -19.2220  -31.8920 C.3      36 ILE    0.0900
    594 CG2       -67.2270  -16.8030  -31.4590 C.3      36 ILE   -0.2700
    595 CD        -68.4050  -19.0170  -33.3360 C.3      36 ILE    0.0900
    596 HN        -69.1780  -19.7810  -29.5170 H        36 ILE    0.0900
    597 HA        -66.5800  -18.6310  -29.4500 H        36 ILE    0.0900
    598 HB        -69.1240  -17.7420  -30.9560 H        36 ILE   -0.1800
    599 HG11      -68.4970  -20.0590  -31.4520 H        36 ILE    0.0900
    600 HG12      -66.8450  -19.5080  -31.9340 H        36 ILE    0.0900
    601 HG21      -66.1440  -17.0510  -31.4580 H        36 ILE   -0.2700
    602 HG22      -67.3900  -15.9210  -30.8040 H        36 ILE    0.0900
    603 HG23      -67.5350  -16.5590  -32.4980 H        36 ILE    0.0900
    604 HD1       -67.7190  -18.3310  -33.8770 H        36 ILE    0.0900
    605 HD2       -69.4220  -18.5710  -33.3300 H        36 ILE    0.5100
    606 HD3       -68.4270  -19.9920  -33.8690 H        36 ILE   -0.5100
    607 N         -68.9950  -17.1310  -27.8190 N.am     37 ILE   -0.4700
    608 CA        -69.2730  -16.1010  -26.8100 C.3      37 ILE    0.3100
    609 C         -68.2730  -16.2860  -25.6520 C.2      37 ILE    0.0700
    610 O         -67.4790  -15.3810  -25.3990 O.2      37 ILE    0.0900
    611 CB        -70.7640  -16.1040  -26.3080 C.3      37 ILE   -0.0900
    612 CG1       -71.8050  -16.0060  -27.4580 C.3      37 ILE    0.0900
    613 CG2       -71.0230  -15.0310  -25.2420 C.3      37 ILE   -0.2700
    614 CD        -71.7370  -14.7640  -28.3930 C.3      37 ILE    0.0900
    615 HN        -69.7310  -17.7830  -27.9790 H        37 ILE    0.0900
    616 HA        -69.0410  -15.1450  -27.2540 H        37 ILE    0.0900
    617 HB        -70.9960  -17.1010  -25.8780 H        37 ILE   -0.1800
    618 HG11      -72.8140  -16.0190  -26.9970 H        37 ILE    0.0900
    619 HG12      -71.6860  -16.9070  -28.0940 H        37 ILE    0.0900
    620 HG21      -70.8070  -14.0220  -25.6560 H        37 ILE   -0.2700
    621 HG22      -70.3630  -15.2020  -24.3650 H        37 ILE    0.0900
    622 HG23      -72.0860  -15.0630  -24.9220 H        37 ILE    0.0900
    623 HD1       -70.8300  -14.8170  -29.0320 H        37 ILE    0.0900
    624 HD2       -71.6890  -13.8350  -27.7840 H        37 ILE    0.5100
    625 HD3       -72.6330  -14.7350  -29.0490 H        37 ILE   -0.5100
    626 N         -68.2620  -17.4940  -25.0200 N.am     38 LEU   -0.4700
    627 CA        -67.3730  -17.8390  -23.9040 C.3      38 LEU    0.3100
    628 C         -65.9050  -17.7510  -24.2980 C.2      38 LEU    0.0700
    629 O         -65.1320  -17.1480  -23.5570 O.2      38 LEU    0.0900
    630 CB        -67.6530  -19.2480  -23.3510 C.3      38 LEU   -0.1800
    631 CG        -68.9840  -19.4760  -22.6200 C.3      38 LEU    0.0900
    632 CD1       -69.1360  -20.9390  -22.2240 C.3      38 LEU    0.0900
    633 CD2       -69.1000  -18.5930  -21.3690 C.3      38 LEU   -0.0900
    634 HN        -68.8810  -18.2230  -25.2990 H        38 LEU    0.0900
    635 HA        -67.5210  -17.1030  -23.1280 H        38 LEU   -0.2700
    636 HB1       -66.8370  -19.4970  -22.6420 H        38 LEU    0.0900
    637 HB2       -67.6180  -19.9550  -24.2060 H        38 LEU    0.0900
    638 HG        -69.8250  -19.1850  -23.2860 H        38 LEU    0.0900
    639 HD11      -68.3060  -21.2410  -21.5500 H        38 LEU   -0.2700
    640 HD12      -69.1070  -21.5810  -23.1310 H        38 LEU    0.0900
    641 HD13      -70.0980  -21.0890  -21.6900 H        38 LEU    0.0900
    642 HD21      -69.0400  -17.5190  -21.6510 H        38 LEU    0.0900
    643 HD22      -68.2690  -18.8210  -20.6670 H        38 LEU    0.5100
    644 HD23      -70.0740  -18.7740  -20.8670 H        38 LEU   -0.5100
    645 N         -65.4940  -18.2870  -25.4520 N.am     39 GLU   -0.4700
    646 CA        -64.1060  -18.2390  -25.8490 C.3      39 GLU    0.3100
    647 C         -63.5690  -16.8210  -25.8730 C.2      39 GLU    0.0700
    648 O         -62.4880  -16.5330  -25.3730 O.2      39 GLU    0.0900
    649 CB        -63.9260  -18.9480  -27.2050 C.3      39 GLU   -0.1800
    650 CG        -63.8630  -20.4840  -27.0860 C.3      39 GLU    0.0900
    651 CD        -62.5670  -20.9490  -26.4250 C.2      39 GLU    0.0900
    652 OE1       -61.5000  -20.8150  -27.0800 O.co2    39 GLU   -0.2800
    653 OE2       -62.6320  -21.4290  -25.2640 O.co2    39 GLU    0.0900
    654 HN        -66.1200  -18.7380  -26.0840 H        39 GLU    0.0900
    655 HA        -63.5190  -18.7280  -25.0860 H        39 GLU    0.6200
    656 HB1       -62.9840  -18.5890  -27.6710 H        39 GLU   -0.7600
    657 HB2       -64.7790  -18.6780  -27.8630 H        39 GLU   -0.7600
    658 HG1       -63.9270  -20.9330  -28.1000 H        39 GLU    0.5100
    659 HG2       -64.7210  -20.8380  -26.4750 H        39 GLU   -0.5100
    660 N         -64.3790  -15.8590  -26.3490 N.am     40 ASN   -0.4700
    661 CA        -63.9840  -14.4490  -26.3610 C.3      40 ASN    0.3100
    662 C         -64.2610  -13.7550  -25.0040 C.2      40 ASN    0.0700
    663 O         -63.6500  -12.7130  -24.7400 O.2      40 ASN    0.0900
    664 CB        -64.6930  -13.6980  -27.4770 C.3      40 ASN   -0.1800
    665 CG        -64.1880  -14.0930  -28.8430 C.2      40 ASN    0.0900
    666 ND2       -65.0290  -14.7750  -29.6010 N.am     40 ASN    0.0900
    667 OD1       -63.0700  -13.7510  -29.2510 O.2      40 ASN    0.5500
    668 HN        -65.2840  -16.0630  -26.7140 H        40 ASN   -0.5500
    669 HA        -62.9140  -14.4030  -26.5010 H        40 ASN   -0.6200
    670 HB1       -64.5310  -12.6090  -27.3410 H        40 ASN    0.3200
    671 HB2       -65.7810  -13.9150  -27.4250 H        40 ASN    0.3000
    672 HD21      -64.8160  -14.9360  -30.5640 H        40 ASN    0.5100
    673 HD22      -65.8780  -15.1310  -29.2110 H        40 ASN   -0.5100
    674 N         -65.1420  -14.3300  -24.1400 N.am     41 ILE   -0.4700
    675 CA        -65.3810  -13.7940  -22.7890 C.3      41 ILE    0.3100
    676 C         -64.0860  -13.9430  -21.9810 C.2      41 ILE    0.0700
    677 O         -63.6090  -12.9570  -21.4260 O.2      41 ILE    0.0900
    678 CB        -66.6020  -14.4420  -22.0600 C.3      41 ILE   -0.0900
    679 CG1       -67.9380  -13.9820  -22.6960 C.3      41 ILE    0.0900
    680 CG2       -66.5850  -14.0920  -20.5570 C.3      41 ILE   -0.2700
    681 CD        -69.2160  -14.6270  -22.1030 C.3      41 ILE    0.0900
    682 HN        -65.6640  -15.1440  -24.3840 H        41 ILE    0.0900
    683 HA        -65.5450  -12.7320  -22.8920 H        41 ILE    0.0900
    684 HB        -66.5600  -15.5450  -22.1820 H        41 ILE   -0.1800
    685 HG11      -67.9030  -14.2200  -23.7800 H        41 ILE    0.0900
    686 HG12      -68.0180  -12.8820  -22.5700 H        41 ILE    0.0900
    687 HG21      -66.6340  -12.9910  -20.4190 H        41 ILE   -0.2700
    688 HG22      -65.6460  -14.4660  -20.0930 H        41 ILE    0.0900
    689 HG23      -67.4610  -14.5520  -20.0510 H        41 ILE    0.0900
    690 HD1       -69.2050  -14.5490  -20.9940 H        41 ILE    0.0900
    691 HD2       -69.2620  -15.7030  -22.3820 H        41 ILE    0.5100
    692 HD3       -70.1170  -14.1040  -22.4870 H        41 ILE   -0.5100
    693 N         -63.4810  -15.1600  -21.9790 N.am     42 PHE   -0.4700
    694 CA        -62.2160  -15.4430  -21.2860 C.3      42 PHE    0.3100
    695 C         -61.0710  -14.5630  -21.8150 C.2      42 PHE    0.0700
    696 O         -60.2060  -14.1830  -21.0240 O.2      42 PHE    0.0900
    697 CB        -61.8080  -16.9280  -21.3960 C.3      42 PHE   -0.1800
    698 CG        -62.6750  -17.8800  -20.6120 C.ar     42 PHE    0.0900
    699 CD1       -63.6970  -18.5870  -21.2310 C.ar     42 PHE    0.0900
    700 CD2       -62.4790  -18.0650  -19.2490 C.ar     42 PHE    0.0000
    701 CE1       -64.5020  -19.4650  -20.5040 C.ar     42 PHE   -0.1150
    702 CE2       -63.2870  -18.9390  -18.5180 C.ar     42 PHE    0.1150
    703 CZ        -64.2910  -19.6370  -19.1520 C.ar     42 PHE   -0.1150
    704 HN        -63.8820  -15.9350  -22.4610 H        42 PHE    0.1150
    705 HA        -62.3430  -15.1720  -20.2490 H        42 PHE   -0.1150
    706 HB1       -60.7710  -17.0460  -21.0160 H        42 PHE    0.1150
    707 HB2       -61.8620  -17.2400  -22.4600 H        42 PHE   -0.1150
    708 HD1       -63.8710  -18.4570  -22.2890 H        42 PHE    0.1150
    709 HD2       -61.6890  -17.5250  -18.7460 H        42 PHE   -0.1150
    710 HE1       -65.2910  -20.0100  -21.0000 H        42 PHE    0.1150
    711 HE2       -63.1250  -19.0690  -17.4580 H        42 PHE    0.5100
    712 HZ        -64.9130  -20.3190  -18.5900 H        42 PHE   -0.5100
    713 N         -61.0700  -14.2160  -23.1300 N.am     43 VAL   -0.4700
    714 CA        -60.0420  -13.3390  -23.7130 C.3      43 VAL    0.3100
    715 C         -60.1520  -11.9570  -23.0480 C.2      43 VAL    0.0700
    716 O         -59.1440  -11.4060  -22.6110 O.2      43 VAL    0.0900
    717 CB        -60.1320  -13.2510  -25.2600 C.3      43 VAL   -0.0900
    718 CG1       -59.1250  -12.2480  -25.8200 C.3      43 VAL    0.0900
    719 CG2       -59.9160  -14.6190  -25.8950 C.3      43 VAL   -0.2700
    720 HN        -61.7680  -14.5430  -23.7610 H        43 VAL    0.0900
    721 HA        -59.0790  -13.7320  -23.4240 H        43 VAL    0.0900
    722 HB        -61.1580  -12.9360  -25.5480 H        43 VAL    0.0900
    723 HG11      -58.1140  -12.4480  -25.4030 H        43 VAL   -0.2700
    724 HG12      -59.4250  -11.2150  -25.5410 H        43 VAL    0.0900
    725 HG13      -59.0760  -12.3380  -26.9260 H        43 VAL    0.0900
    726 HG21      -60.5700  -15.3730  -25.4080 H        43 VAL    0.0900
    727 HG22      -58.8580  -14.9320  -25.7680 H        43 VAL    0.5100
    728 HG23      -60.1670  -14.5790  -26.9760 H        43 VAL   -0.5100
    729 N         -61.3870  -11.4520  -22.8970 N.am     44 LEU   -0.4700
    730 CA        -61.6830  -10.1700  -22.2560 C.3      44 LEU    0.3100
    731 C         -61.6450  -10.2640  -20.7180 C.2      44 LEU    0.0700
    732 O         -61.5650   -9.2330  -20.0370 O.2      44 LEU    0.0900
    733 CB        -63.0650   -9.6900  -22.7070 C.3      44 LEU   -0.1800
    734 CG        -63.1270   -9.1590  -24.1230 C.3      44 LEU    0.0900
    735 CD1       -64.5380   -9.1530  -24.6340 C.3      44 LEU    0.0900
    736 CD2       -62.4970   -7.7870  -24.2100 C.3      44 LEU   -0.0900
    737 HN        -62.1860  -11.9470  -23.2280 H        44 LEU    0.0900
    738 HA        -60.9200   -9.4610  -22.5440 H        44 LEU   -0.2700
    739 HB1       -63.3930   -8.8820  -22.0190 H        44 LEU    0.0900
    740 HB2       -63.7710  -10.5420  -22.6240 H        44 LEU    0.0900
    741 HG        -62.5030   -9.7990  -24.7820 H        44 LEU    0.0900
    742 HD11      -65.1750   -8.5100  -23.9910 H        44 LEU   -0.2700
    743 HD12      -64.9490  -10.1850  -24.6210 H        44 LEU    0.0900
    744 HD13      -64.5640   -8.7550  -25.6710 H        44 LEU    0.0900
    745 HD21      -61.3970   -7.8640  -24.0750 H        44 LEU    0.0900
    746 HD22      -62.9070   -7.1310  -23.4120 H        44 LEU    0.5100
    747 HD23      -62.7030   -7.3390  -25.2050 H        44 LEU   -0.5100
    748 N         -61.6880  -11.4900  -20.1720 N.am     45 LEU   -0.4700
    749 CA        -61.6920  -11.6970  -18.7340 C.3      45 LEU    0.3100
    750 C         -60.2660  -11.8740  -18.2290 C.2      45 LEU    0.0700
    751 O         -59.9510  -11.3740  -17.1540 O.2      45 LEU    0.0900
    752 CB        -62.5610  -12.9180  -18.3900 C.3      45 LEU   -0.1800
    753 CG        -63.0680  -13.0440  -16.9570 C.3      45 LEU    0.0900
    754 CD1       -64.0050  -11.8840  -16.5930 C.3      45 LEU    0.0900
    755 CD2       -63.8270  -14.3400  -16.7820 C.3      45 LEU   -0.0900
    756 HN        -61.7190  -12.3150  -20.7310 H        45 LEU    0.0900
    757 HA        -62.0860  -10.8080  -18.2650 H        45 LEU   -0.2700
    758 HB1       -61.9640  -13.8260  -18.6130 H        45 LEU    0.0900
    759 HB2       -63.4470  -12.8950  -19.0570 H        45 LEU    0.0900
    760 HG        -62.2020  -13.0430  -16.2630 H        45 LEU    0.0900
    761 HD11      -64.8830  -11.8760  -17.2720 H        45 LEU   -0.2700
    762 HD12      -63.4680  -10.9170  -16.6960 H        45 LEU    0.0900
    763 HD13      -64.3650  -12.0030  -15.5490 H        45 LEU    0.0900
    764 HD21      -63.1630  -15.2040  -17.0030 H        45 LEU    0.0900
    765 HD22      -64.6910  -14.3710  -17.4790 H        45 LEU    0.5100
    766 HD23      -64.1870  -14.4300  -15.7350 H        45 LEU   -0.5100
    767 N         -59.3920  -12.5410  -19.0100 N.am     46 THR   -0.4700
    768 CA        -57.9940  -12.7610  -18.6270 C.3      46 THR    0.3100
    769 C         -57.1500  -11.4950  -18.8100 C.2      46 THR    0.0700
    770 O         -56.2340  -11.2770  -18.0220 O.2      46 THR    0.0900
    771 CB        -57.3520  -13.9090  -19.4130 C.3      46 THR    0.1400
    772 CG2       -57.9410  -15.2670  -19.0540 C.3      46 THR    0.0900
    773 OG1       -57.5030  -13.6600  -20.8100 O.3      46 THR   -0.6600
    774 HN        -59.6610  -12.9170  -19.8930 H        46 THR    0.4300
    775 HA        -57.9750  -12.9840  -17.5690 H        46 THR   -0.2700
    776 HB        -56.2710  -13.9780  -19.1710 H        46 THR    0.0900
    777 HG1       -58.4000  -13.9240  -21.0300 H        46 THR    0.0900
    778 HG21      -59.0520  -15.2260  -19.0990 H        46 THR    0.0900
    779 HG22      -57.6390  -15.5500  -18.0240 H        46 THR    0.5100
    780 HG23      -57.5860  -16.0350  -19.7740 H        46 THR   -0.5100
    781 N         -57.4390  -10.6680  -19.8340 N.am     47 ILE   -0.4700
    782 CA        -56.6970   -9.4210  -20.0840 C.3      47 ILE    0.3100
    783 C         -57.0820   -8.3860  -18.9690 C.2      47 ILE    0.0700
    784 O         -56.2550   -7.5480  -18.5920 O.2      47 ILE    0.0900
    785 CB        -56.9660   -8.9130  -21.5370 C.3      47 ILE   -0.0900
    786 CG1       -56.3050   -9.8960  -22.5590 C.3      47 ILE    0.0900
    787 CG2       -56.4270   -7.4840  -21.7540 C.3      47 ILE   -0.2700
    788 CD        -56.5470   -9.6380  -24.0920 C.3      47 ILE    0.0900
    789 HN        -58.1780  -10.8660  -20.4720 H        47 ILE    0.0900
    790 HA        -55.6460   -9.6230  -19.9450 H        47 ILE    0.0900
    791 HB        -58.0600   -8.9190  -21.7260 H        47 ILE   -0.1800
    792 HG11      -56.6810  -10.9150  -22.3300 H        47 ILE    0.0900
    793 HG12      -55.2090   -9.8670  -22.3870 H        47 ILE    0.0900
    794 HG21      -55.3300   -7.4600  -21.5800 H        47 ILE   -0.2700
    795 HG22      -56.9140   -6.7840  -21.0410 H        47 ILE    0.0900
    796 HG23      -56.6280   -7.1580  -22.7960 H        47 ILE    0.0900
    797 HD1       -56.1620   -8.6360  -24.3750 H        47 ILE    0.0900
    798 HD2       -57.6350   -9.6760  -24.3140 H        47 ILE    0.5100
    799 HD3       -56.0150  -10.4060  -24.6930 H        47 ILE   -0.5100
    800 N         -58.2910   -8.5230  -18.3900 N.am     48 TRP   -0.4700
    801 CA        -58.7660   -7.6950  -17.2830 C.3      48 TRP    0.3100
    802 C         -58.2420   -8.2420  -15.9320 C.2      48 TRP    0.0700
    803 O         -58.1580   -7.4850  -14.9620 O.2      48 TRP    0.0900
    804 CB        -60.3120   -7.6330  -17.2950 C.3      48 TRP   -0.1800
    805 CG        -60.9410   -7.0080  -16.0780 C.ar     48 TRP    0.0900
    806 CD1       -60.9010   -5.6940  -15.7150 C.ar     48 TRP    0.0900
    807 CD2       -61.8300   -7.6520  -15.1510 C.ar     48 TRP   -0.0300
    808 CE2       -62.2270   -6.6790  -14.2060 C.ar     48 TRP   -0.1500
    809 CE3       -62.3180   -8.9660  -15.0150 C.ar     48 TRP    0.2200
    810 NE1       -61.6310   -5.4970  -14.5630 N.ar     48 TRP   -0.5100
    811 CZ2       -63.0820   -6.9780  -13.1360 C.ar     48 TRP    0.3700
    812 CZ3       -63.1660   -9.2610  -13.9580 C.ar     48 TRP    0.2400
    813 CH2       -63.5390   -8.2760  -13.0310 C.ar     48 TRP    0.1100
    814 HN        -58.9320   -9.2190  -18.7030 H        48 TRP   -0.2500
    815 HA        -58.3460   -6.7070  -17.3960 H        48 TRP    0.1700
    816 HB1       -60.7010   -8.6680  -17.3860 H        48 TRP   -0.2000
    817 HB2       -60.6290   -7.0440  -18.1820 H        48 TRP    0.1400
    818 HD1       -60.3730   -4.9190  -16.2530 H        48 TRP   -0.2700
    819 HE1       -61.7110   -4.6540  -14.0800 H        48 TRP    0.1600
    820 HE3       -62.0450   -9.7430  -15.7130 H        48 TRP   -0.1400
    821 HZ2       -63.3850   -6.2350  -12.4140 H        48 TRP    0.1400
    822 HZ3       -63.5470  -10.2660  -13.8470 H        48 TRP    0.5100
    823 HH2       -64.1960   -8.5390  -12.2170 H        48 TRP   -0.5100
    824 N         -57.8480   -9.5340  -15.8580 N.am     49 LYS   -0.4700
    825 CA        -57.3370  -10.1600  -14.6500 C.3      49 LYS    0.3100
    826 C         -55.8470  -10.4650  -14.6750 C.2      49 LYS    0.0700
    827 O         -55.3160  -11.1200  -13.7770 O.2      49 LYS    0.0900
    828 CB        -58.1220  -11.4490  -14.2940 C.3      49 LYS   -0.1800
    829 CG        -59.5530  -11.1580  -13.8160 C.3      49 LYS    0.0900
    830 CD        -60.1690  -12.3730  -13.1000 C.3      49 LYS    0.0900
    831 CE        -61.6150  -12.1870  -12.6290 C.3      49 LYS   -0.1800
    832 NZ        -61.7360  -10.9620  -11.8050 N.4      49 LYS    0.0900
    833 HN        -57.8940  -10.1300  -16.6550 H        49 LYS    0.0900
    834 HA        -57.4200   -9.4430  -13.8470 H        49 LYS   -0.1800
    835 HB1       -57.5790  -11.9890  -13.4910 H        49 LYS    0.0900
    836 HB2       -58.1720  -12.0970  -15.1950 H        49 LYS    0.0900
    837 HG1       -60.1830  -10.8950  -14.6910 H        49 LYS    0.2100
    838 HG2       -59.5340  -10.2960  -13.1140 H        49 LYS    0.0500
    839 HD1       -59.5440  -12.6060  -12.2130 H        49 LYS    0.0500
    840 HD2       -60.1420  -13.2360  -13.7980 H        49 LYS   -0.3000
    841 HE1       -61.9280  -13.0530  -12.0070 H        49 LYS    0.3300
    842 HE2       -62.2910  -12.0820  -13.5040 H        49 LYS    0.3300
    843 HZ1       -61.6210  -10.1240  -12.4100 H        49 LYS    0.3300
    844 HZ2       -60.9990  -10.9640  -11.0710 H        49 LYS    0.5100
    845 HZ3       -62.6730  -10.9380  -11.3540 H        49 LYS   -0.5100
    846 N         -55.1000   -9.9990  -15.6900 N.am     50 THR   -0.4700
    847 CA        -53.6310  -10.1070  -15.6940 C.3      50 THR    0.3100
    848 C         -52.9980   -8.7000  -15.7540 C.2      50 THR    0.0700
    849 O         -53.2280   -7.9650  -16.7130 O.2      50 THR    0.0900
    850 CB        -53.1480  -10.9890  -16.8680 C.3      50 THR    0.1400
    851 CG2       -51.6370  -11.2110  -16.8600 C.3      50 THR    0.0900
    852 OG1       -53.8180  -12.2490  -16.8320 O.3      50 THR   -0.6600
    853 HN        -55.5080   -9.5580  -16.4860 H        50 THR    0.4300
    854 HA        -53.3250  -10.5370  -14.7520 H        50 THR   -0.2700
    855 HB        -53.3730  -10.4870  -17.8340 H        50 THR    0.0900
    856 HG1       -54.6830  -12.1000  -17.2200 H        50 THR    0.0900
    857 HG21      -51.3050  -11.5460  -15.8530 H        50 THR    0.0900
    858 HG22      -51.1130  -10.2630  -17.1080 H        50 THR    0.5100
    859 HG23      -51.3660  -11.9940  -17.6010 H        50 THR   -0.5100
    860 N         -52.1620   -8.3110  -14.7630 N.am     51 LYS   -0.4700
    861 CA        -51.4960   -7.0150  -14.7820 C.3      51 LYS    0.3100
    862 C         -50.3490   -6.8760  -15.7780 C.2      51 LYS    0.0700
    863 O         -50.0660   -5.7720  -16.2300 O.2      51 LYS    0.0900
    864 CB        -51.1270   -6.4900  -13.3620 C.3      51 LYS   -0.1800
    865 CG        -52.3270   -6.0260  -12.4940 C.3      51 LYS    0.0900
    866 CD        -53.2800   -5.0700  -13.2450 C.3      51 LYS    0.0900
    867 CE        -54.3270   -4.3170  -12.4080 C.3      51 LYS   -0.1800
    868 NZ        -55.0740   -3.3420  -13.2530 N.4      51 LYS    0.0900
    869 HN        -51.9640   -8.8930  -13.9790 H        51 LYS    0.0900
    870 HA        -52.1650   -6.3170  -15.2640 H        51 LYS   -0.1800
    871 HB1       -50.4350   -5.6310  -13.4810 H        51 LYS    0.0900
    872 HB2       -50.6020   -7.3040  -12.8190 H        51 LYS    0.0900
    873 HG1       -51.9360   -5.5060  -11.5940 H        51 LYS    0.2100
    874 HG2       -52.9010   -6.9200  -12.1720 H        51 LYS    0.0500
    875 HD1       -53.8240   -5.6680  -14.0040 H        51 LYS    0.0500
    876 HD2       -52.6550   -4.3120  -13.7600 H        51 LYS   -0.3000
    877 HE1       -53.8280   -3.7520  -11.5940 H        51 LYS    0.3300
    878 HE2       -55.0600   -5.0340  -11.9830 H        51 LYS    0.3300
    879 HZ1       -55.4170   -3.8190  -14.1120 H        51 LYS    0.3300
    880 HZ2       -54.4440   -2.5600  -13.5190 H        51 LYS    0.5100
    881 HZ3       -55.8830   -2.9690  -12.7180 H        51 LYS   -0.5100
    882 N         -49.7300   -7.9890  -16.2510 N.am     52 LYS   -0.4700
    883 CA        -48.7960   -7.9340  -17.3790 C.3      52 LYS    0.3100
    884 C         -49.5610   -7.6460  -18.6750 C.2      52 LYS    0.0700
    885 O         -49.0110   -7.1470  -19.6500 O.2      52 LYS    0.0900
    886 CB        -48.0020   -9.2710  -17.5630 C.3      52 LYS   -0.1800
    887 CG        -46.7190   -9.1260  -18.4230 C.3      52 LYS    0.0900
    888 CD        -46.0630  -10.4540  -18.8780 C.3      52 LYS    0.0900
    889 CE        -44.6530  -10.2460  -19.4830 C.3      52 LYS   -0.1800
    890 NZ        -44.1380  -11.4190  -20.2160 N.4      52 LYS    0.0900
    891 HN        -49.8830   -8.8890  -15.8530 H        52 LYS    0.0900
    892 HA        -48.1090   -7.1210  -17.1940 H        52 LYS   -0.1800
    893 HB1       -48.6690  -10.0130  -18.0490 H        52 LYS    0.0900
    894 HB2       -47.7120   -9.6490  -16.5600 H        52 LYS    0.0900
    895 HG1       -45.9710   -8.5580  -17.8310 H        52 LYS    0.2100
    896 HG2       -46.9790   -8.5420  -19.3310 H        52 LYS    0.0500
    897 HD1       -46.7120  -10.9320  -19.6410 H        52 LYS    0.0500
    898 HD2       -45.9790  -11.1310  -18.0020 H        52 LYS   -0.3000
    899 HE1       -43.9340  -10.0290  -18.6660 H        52 LYS    0.3300
    900 HE2       -44.6850   -9.3990  -20.2000 H        52 LYS    0.3300
    901 HZ1       -44.7790  -11.6460  -21.0030 H        52 LYS    0.3300
    902 HZ2       -44.0780  -12.2330  -19.5710 H        52 LYS    0.5100
    903 HZ3       -43.1920  -11.2050  -20.5910 H        52 LYS   -0.5100
    904 N         -50.8790   -7.9280  -18.6970 N.am     53 PHE   -0.4700
    905 CA        -51.7480   -7.7870  -19.8750 C.3      53 PHE    0.3100
    906 C         -52.4840   -6.4350  -19.8960 C.2      53 PHE    0.0700
    907 O         -53.3390   -6.2260  -20.7530 O.2      53 PHE    0.0900
    908 CB        -52.7840   -8.9260  -19.9330 C.3      53 PHE   -0.1800
    909 CG        -52.2740  -10.3050  -20.2930 C.ar     53 PHE    0.0900
    910 CD1       -53.1620  -11.3350  -20.5840 C.ar     53 PHE    0.0900
    911 CD2       -50.9090  -10.5610  -20.4020 C.ar     53 PHE    0.0000
    912 CE1       -52.6950  -12.6060  -20.9280 C.ar     53 PHE   -0.1150
    913 CE2       -50.4440  -11.8300  -20.7500 C.ar     53 PHE    0.1150
    914 CZ        -51.3380  -12.8420  -21.0140 C.ar     53 PHE   -0.1150
    915 HN        -51.3410   -8.2600  -17.8790 H        53 PHE    0.1150
    916 HA        -51.1220   -7.8060  -20.7550 H        53 PHE   -0.1150
    917 HB1       -53.5470   -8.6660  -20.6970 H        53 PHE    0.1150
    918 HB2       -53.2580   -9.0190  -18.9340 H        53 PHE   -0.1150
    919 HD1       -54.2250  -11.1500  -20.5430 H        53 PHE    0.1150
    920 HD2       -50.2010   -9.7670  -20.2160 H        53 PHE   -0.1150
    921 HE1       -53.3960  -13.4020  -21.1270 H        53 PHE    0.1150
    922 HE2       -49.3820  -12.0180  -20.8120 H        53 PHE    0.5100
    923 HZ        -50.9770  -13.8230  -21.2880 H        53 PHE   -0.5100
    924 N         -52.1240   -5.5010  -18.9970 N.am     54 HSD   -0.4700
    925 CA        -52.6770   -4.1480  -19.0070 C.3      54 HSD    0.3100
    926 C         -51.8230   -3.2560  -19.9420 C.2      54 HSD    0.0700
    927 O         -51.7740   -2.0340  -19.7850 O.2      54 HSD    0.0900
    928 CB        -52.7630   -3.5750  -17.5850 C.3      54 HSD   -0.0900
    929 CG        -53.9980   -3.9860  -16.8560 C.ar     54 HSD    0.0900
    930 CD2       -55.0660   -3.1250  -16.7090 C.ar     54 HSD    0.0900
    931 ND1       -54.3310   -5.1850  -16.3160 N.ar     54 HSD   -0.3600
    932 CE1       -55.5960   -5.0490  -15.8020 C.ar     54 HSD    0.3200
    933 NE2       -55.9970   -3.8040  -16.0460 N.ar     54 HSD   -0.0500
    934 HN        -51.4600   -5.6910  -18.2780 H        54 HSD    0.2500
    935 HA        -53.6600   -4.1950  -19.4510 H        54 HSD    0.1300
    936 HB1       -52.7450   -2.4660  -17.6450 H        54 HSD   -0.7000
    937 HB2       -51.8830   -3.9230  -17.0050 H        54 HSD    0.2200
    938 HD1       -53.7540   -6.0020  -16.3030 H        54 HSD    0.1000
    939 HD2       -55.2190   -2.1010  -17.0260 H        54 HSD    0.5100
    940 HE1       -56.1490   -5.8350  -15.2910 H        54 HSD   -0.5100
    941 N         -51.0680   -3.8530  -20.9000 N.am     55 ARG   -0.4700
    942 CA        -50.2350   -3.1430  -21.8670 C.3      55 ARG    0.3100
    943 C         -51.0710   -2.7610  -23.0980 C.2      55 ARG    0.0700
    944 O         -51.9870   -3.5140  -23.4300 O.2      55 ARG    0.0900
    945 CB        -49.0390   -3.9910  -22.4110 C.3      55 ARG   -0.1800
    946 CG        -47.9820   -4.5290  -21.4240 C.3      55 ARG    0.0900
    947 CD        -47.3360   -5.8070  -21.9980 C.3      55 ARG    0.0900
    948 NE        -45.9680   -6.0070  -21.4380 N.pl3    55 ARG   -0.1800
    949 CZ        -45.1970   -7.0440  -21.7440 C.cat    55 ARG    0.0900
    950 NH1       -43.9190   -6.9910  -21.4270 N.pl3    55 ARG    0.0900
    951 NH2       -45.5800   -8.1360  -22.3750 N.pl3    55 ARG    0.2000
    952 HN        -51.0500   -4.8450  -20.9890 H        55 ARG    0.0900
    953 HA        -49.8570   -2.2590  -21.3740 H        55 ARG    0.0900
    954 HB1       -48.5030   -3.3610  -23.1500 H        55 ARG   -0.7000
    955 HB2       -49.4740   -4.8680  -22.9320 H        55 ARG    0.4400
    956 HG1       -48.4670   -4.7620  -20.4510 H        55 ARG    0.6400
    957 HG2       -47.2010   -3.7580  -21.2590 H        55 ARG   -0.8000
    958 HD1       -47.2450   -5.7220  -23.1020 H        55 ARG    0.4600
    959 HD2       -47.9490   -6.6950  -21.7340 H        55 ARG    0.4600
    960 HE        -45.6140   -5.3260  -20.7980 H        55 ARG   -0.8000
    961 HH11      -43.5510   -6.1830  -20.9660 H        55 ARG    0.4600
    962 HH12      -43.3170   -7.7590  -21.6470 H        55 ARG    0.4600
    963 HH21      -46.5310   -8.2360  -22.6700 H        55 ARG    0.5100
    964 HH22      -44.9200   -8.8640  -22.5600 H        55 ARG   -0.5100
    965 N         -50.7840   -1.6590  -23.8120 N.am     56 PRO   -0.2900
    966 CA        -51.5660   -1.1290  -24.9440 C.3      56 PRO    0.0000
    967 C         -52.0080   -2.1850  -25.9700 C.2      56 PRO    0.0900
    968 O         -53.1940   -2.1960  -26.2970 O.2      56 PRO    0.0900
    969 CB        -50.6060   -0.1390  -25.6200 C.3      56 PRO    0.0200
    970 CG        -49.3280   -0.1810  -24.8270 C.3      56 PRO    0.0900
    971 CD        -49.6650   -0.7540  -23.4990 C.3      56 PRO   -0.1800
    972 HA        -52.4860   -0.6930  -24.5910 H        56 PRO    0.0900
    973 HB1       -51.0350    0.8860  -25.6070 H        56 PRO    0.0900
    974 HB2       -50.4190   -0.4370  -26.6730 H        56 PRO   -0.1800
    975 HG1       -48.5750   -0.8170  -25.3420 H        56 PRO    0.0900
    976 HG2       -48.9110    0.8430  -24.7120 H        56 PRO    0.0900
    977 HD1       -48.8170   -1.3280  -23.0700 H        56 PRO    0.5100
    978 HD2       -49.9940    0.0300  -22.7840 H        56 PRO   -0.5100
    979 N         -51.0940   -3.0640  -26.4700 N.am     57 MET   -0.4700
    980 CA        -51.4400   -4.0580  -27.5050 C.3      57 MET    0.3100
    981 C         -52.6270   -4.9570  -27.0870 C.2      57 MET    0.0700
    982 O         -53.5000   -5.2320  -27.9160 O.2      57 MET    0.0900
    983 CB        -50.2440   -4.9610  -27.8610 C.3      57 MET   -0.1800
    984 CG        -50.5720   -5.9620  -28.9890 C.3      57 MET    0.0900
    985 SD        -49.3920   -7.3060  -29.2580 S.3      57 MET    0.0900
    986 CE        -49.4970   -8.1580  -27.6930 C.3      57 MET   -0.1400
    987 HN        -50.1470   -3.0750  -26.1570 H        57 MET    0.0900
    988 HA        -51.7680   -3.5180  -28.3810 H        57 MET    0.0900
    989 HB1       -49.9420   -5.5290  -26.9550 H        57 MET   -0.0900
    990 HB2       -49.3950   -4.3220  -28.1840 H        57 MET   -0.2200
    991 HG1       -50.6600   -5.3810  -29.9310 H        57 MET    0.0900
    992 HG2       -51.5610   -6.4080  -28.7590 H        57 MET    0.0900
    993 HE1       -50.5460   -8.2030  -27.3270 H        57 MET    0.0900
    994 HE2       -48.8910   -7.6300  -26.9270 H        57 MET    0.5100
    995 HE3       -49.1250   -9.1990  -27.7960 H        57 MET   -0.5100
    996 N         -52.6550   -5.4120  -25.8180 N.am     58 TYR   -0.4700
    997 CA        -53.7030   -6.3010  -25.3130 C.3      58 TYR    0.3100
    998 C         -55.0860   -5.6400  -25.3450 C.2      58 TYR    0.0700
    999 O         -56.0730   -6.3550  -25.5150 O.2      58 TYR    0.0900
   1000 CB        -53.3980   -6.7650  -23.8840 C.3      58 TYR   -0.1800
   1001 CG        -52.2250   -7.7160  -23.8010 C.ar     58 TYR    0.0900
   1002 CD1       -52.4000   -9.0850  -23.9830 C.ar     58 TYR    0.0900
   1003 CD2       -50.9420   -7.2520  -23.5290 C.ar     58 TYR    0.0000
   1004 CE1       -51.3240   -9.9640  -23.9290 C.ar     58 TYR   -0.1150
   1005 CE2       -49.8570   -8.1230  -23.4660 C.ar     58 TYR    0.1150
   1006 CZ        -50.0530   -9.4810  -23.6670 C.ar     58 TYR   -0.1150
   1007 OH        -48.9940  -10.3540  -23.6010 O.3      58 TYR    0.1150
   1008 HN        -51.9520   -5.1590  -25.1590 H        58 TYR    0.1100
   1009 HA        -53.7640   -7.1510  -25.9760 H        58 TYR   -0.5400
   1010 HB1       -54.2830   -7.2950  -23.4720 H        58 TYR    0.4300
   1011 HB2       -53.1530   -5.8830  -23.2550 H        58 TYR   -0.1150
   1012 HD1       -53.3910   -9.4710  -24.1700 H        58 TYR    0.1150
   1013 HD2       -50.7840   -6.1960  -23.3640 H        58 TYR   -0.1150
   1014 HE1       -51.4780  -11.0210  -24.0920 H        58 TYR    0.1150
   1015 HE2       -48.8670   -7.7430  -23.2610 H        58 TYR    0.5100
   1016 HH        -49.3290  -11.2390  -23.7610 H        58 TYR   -0.5100
   1017 N         -55.1680   -4.2940  -25.2150 N.am     59 TYR   -0.4700
   1018 CA        -56.4480   -3.5930  -25.2820 C.3      59 TYR    0.3100
   1019 C         -57.0530   -3.6940  -26.6740 C.2      59 TYR    0.0700
   1020 O         -58.2730   -3.7740  -26.7960 O.2      59 TYR    0.0900
   1021 CB        -56.3200   -2.1180  -24.8860 C.3      59 TYR   -0.1800
   1022 CG        -55.8930   -1.8930  -23.4540 C.ar     59 TYR    0.0900
   1023 CD1       -56.8040   -2.0150  -22.4090 C.ar     59 TYR    0.0900
   1024 CD2       -54.6210   -1.4230  -23.1540 C.ar     59 TYR    0.0000
   1025 CE1       -56.4270   -1.7720  -21.0890 C.ar     59 TYR   -0.1150
   1026 CE2       -54.2310   -1.1700  -21.8400 C.ar     59 TYR    0.1150
   1027 CZ        -55.1410   -1.3410  -20.8100 C.ar     59 TYR   -0.1150
   1028 OH        -54.7670   -1.0810  -19.5110 O.3      59 TYR    0.1150
   1029 HN        -54.3620   -3.7240  -25.0700 H        59 TYR    0.1100
   1030 HA        -57.1320   -4.0950  -24.6140 H        59 TYR   -0.5400
   1031 HB1       -57.3050   -1.6200  -25.0140 H        59 TYR    0.4300
   1032 HB2       -55.5610   -1.6320  -25.5340 H        59 TYR   -0.1150
   1033 HD1       -57.8230   -2.3030  -22.6250 H        59 TYR    0.1150
   1034 HD2       -53.9180   -1.2500  -23.9550 H        59 TYR   -0.1150
   1035 HE1       -57.1350   -1.9200  -20.2860 H        59 TYR    0.1150
   1036 HE2       -53.2250   -0.8410  -21.6260 H        59 TYR    0.5100
   1037 HH        -53.8160   -0.9500  -19.4960 H        59 TYR   -0.5100
   1038 N         -56.2020   -3.7170  -27.7270 N.am     60 PHE   -0.4700
   1039 CA        -56.6490   -3.8280  -29.1190 C.3      60 PHE    0.3100
   1040 C         -57.0300   -5.2820  -29.4510 C.2      60 PHE    0.0700
   1041 O         -57.9230   -5.5020  -30.2690 O.2      60 PHE    0.0900
   1042 CB        -55.5740   -3.3270  -30.0980 C.3      60 PHE   -0.1800
   1043 CG        -55.0190   -1.9480  -29.8150 C.ar     60 PHE    0.0900
   1044 CD1       -55.8010   -0.8130  -30.0000 C.ar     60 PHE    0.0900
   1045 CD2       -53.6790   -1.7770  -29.4890 C.ar     60 PHE    0.0000
   1046 CE1       -55.2780    0.4620  -29.7750 C.ar     60 PHE   -0.1150
   1047 CE2       -53.1540   -0.5020  -29.2700 C.ar     60 PHE    0.1150
   1048 CZ        -53.9550    0.6100  -29.4170 C.ar     60 PHE   -0.1150
   1049 HN        -55.2160   -3.6560  -27.5970 H        60 PHE    0.1150
   1050 HA        -57.5500   -3.2440  -29.2250 H        60 PHE   -0.1150
   1051 HB1       -56.0090   -3.2930  -31.1190 H        60 PHE    0.1150
   1052 HB2       -54.7130   -4.0280  -30.0720 H        60 PHE   -0.1150
   1053 HD1       -56.8270   -0.9190  -30.3220 H        60 PHE    0.1150
   1054 HD2       -53.0370   -2.6400  -29.4040 H        60 PHE   -0.1150
   1055 HE1       -55.9090    1.3320  -29.8820 H        60 PHE    0.1150
   1056 HE2       -52.1180   -0.3870  -28.9850 H        60 PHE    0.5100
   1057 HZ        -53.5480    1.5960  -29.2500 H        60 PHE   -0.5100
   1058 N         -56.3520   -6.2640  -28.8070 N.am     61 ILE   -0.4700
   1059 CA        -56.6090   -7.7130  -28.9120 C.3      61 ILE    0.3100
   1060 C         -57.9950   -8.0250  -28.3000 C.2      61 ILE    0.0700
   1061 O         -58.7540   -8.8400  -28.8400 O.2      61 ILE    0.0900
   1062 CB        -55.4570   -8.5100  -28.2140 C.3      61 ILE   -0.0900
   1063 CG1       -54.1280   -8.3290  -28.9940 C.3      61 ILE    0.0900
   1064 CG2       -55.7990  -10.0040  -28.0510 C.3      61 ILE   -0.2700
   1065 CD        -52.9170   -9.0110  -28.4140 C.3      61 ILE    0.0900
   1066 HN        -55.6030   -6.0300  -28.1950 H        61 ILE    0.0900
   1067 HA        -56.6660   -7.9710  -29.9590 H        61 ILE    0.0900
   1068 HB        -55.2710   -8.0710  -27.2110 H        61 ILE   -0.1800
   1069 HG11      -53.9120   -7.2420  -29.0520 H        61 ILE    0.0900
   1070 HG12      -54.2810   -8.7230  -30.0210 H        61 ILE    0.0900
   1071 HG21      -55.9770  -10.4660  -29.0470 H        61 ILE   -0.2700
   1072 HG22      -56.7190  -10.1170  -27.4390 H        61 ILE    0.0900
   1073 HG23      -54.9560  -10.5350  -27.5600 H        61 ILE    0.0900
   1074 HD1       -53.0850  -10.1080  -28.3600 H        61 ILE    0.0900
   1075 HD2       -52.7240   -8.6300  -27.3880 H        61 ILE    0.5100
   1076 HD3       -52.0310   -8.8200  -29.0560 H        61 ILE   -0.5100
   1077 N         -58.2950   -7.3510  -27.1830 N.am     62 GLY   -0.4700
   1078 CA        -59.5570   -7.4580  -26.4670 C.3      62 GLY    0.3100
   1079 C         -60.7040   -6.8450  -27.2410 C.2      62 GLY   -0.0200
   1080 O         -61.7770   -7.4450  -27.3150 O.2      62 GLY    0.0900
   1081 HN        -57.6390   -6.7220  -26.7780 H        62 GLY    0.0900
   1082 HA1       -59.4510   -6.9440  -25.5230 H        62 GLY    0.5100
   1083 HA2       -59.7600   -8.5060  -26.3010 H        62 GLY   -0.5100
   1084 N         -60.4810   -5.6550  -27.8600 N.am     63 ASN   -0.4700
   1085 CA        -61.4940   -4.9700  -28.6770 C.3      63 ASN    0.3100
   1086 C         -61.8840   -5.8390  -29.8810 C.2      63 ASN    0.0700
   1087 O         -63.0480   -5.8410  -30.2910 O.2      63 ASN    0.0900
   1088 CB        -60.9970   -3.6020  -29.1470 C.3      63 ASN   -0.1800
   1089 CG        -62.0590   -2.7970  -29.8610 C.2      63 ASN    0.0900
   1090 ND2       -61.6720   -2.1280  -30.9350 N.am     63 ASN    0.0900
   1091 OD1       -63.2080   -2.7020  -29.4200 O.2      63 ASN    0.5500
   1092 HN        -59.6030   -5.1870  -27.7850 H        63 ASN   -0.5500
   1093 HA        -62.3830   -4.8560  -28.0760 H        63 ASN   -0.6200
   1094 HB1       -60.1430   -3.7490  -29.8430 H        63 ASN    0.3200
   1095 HB2       -60.6520   -3.0220  -28.2640 H        63 ASN    0.3000
   1096 HD21      -62.3320   -1.5790  -31.4470 H        63 ASN    0.5100
   1097 HD22      -60.7190   -2.1730  -31.2350 H        63 ASN   -0.5100
   1098 N         -60.8950   -6.5880  -30.4280 N.am     64 LEU   -0.4700
   1099 CA        -61.0580   -7.5490  -31.5160 C.3      64 LEU    0.3100
   1100 C         -61.9410   -8.6880  -31.0430 C.2      64 LEU    0.0700
   1101 O         -62.8230   -9.1200  -31.7820 O.2      64 LEU    0.0900
   1102 CB        -59.6710   -8.0510  -31.9840 C.3      64 LEU   -0.1800
   1103 CG        -59.6080   -9.1330  -33.0620 C.3      64 LEU    0.0900
   1104 CD1       -58.3990   -8.9560  -33.9270 C.3      64 LEU    0.0900
   1105 CD2       -59.6590  -10.5360  -32.4620 C.3      64 LEU   -0.0900
   1106 HN        -59.9610   -6.5090  -30.0910 H        64 LEU    0.0900
   1107 HA        -61.5760   -7.0580  -32.3270 H        64 LEU   -0.2700
   1108 HB1       -59.1480   -8.4480  -31.0900 H        64 LEU    0.0900
   1109 HB2       -59.1170   -7.1710  -32.3680 H        64 LEU    0.0900
   1110 HG        -60.5210   -9.0740  -33.6920 H        64 LEU    0.0900
   1111 HD11      -57.4770   -9.0220  -33.3110 H        64 LEU   -0.2700
   1112 HD12      -58.4270   -7.9600  -34.4180 H        64 LEU    0.0900
   1113 HD13      -58.3660   -9.7550  -34.6990 H        64 LEU    0.0900
   1114 HD21      -60.6690  -10.7390  -32.0490 H        64 LEU    0.0900
   1115 HD22      -58.9150  -10.6230  -31.6410 H        64 LEU    0.5100
   1116 HD23      -59.4380  -11.2910  -33.2470 H        64 LEU   -0.5100
   1117 N         -61.7160   -9.1620  -29.7950 N.am     65 ALA   -0.4700
   1118 CA        -62.5160  -10.2170  -29.1830 C.3      65 ALA    0.3100
   1119 C         -63.9270   -9.7130  -28.8980 C.2      65 ALA    0.0700
   1120 O         -64.8740  -10.4780  -29.0350 O.2      65 ALA    0.0900
   1121 CB        -61.8570  -10.7160  -27.9040 C.3      65 ALA   -0.2700
   1122 HN        -60.9780   -8.8030  -29.2290 H        65 ALA    0.0900
   1123 HA        -62.6100  -11.0230  -29.8960 H        65 ALA    0.0900
   1124 HB1       -61.7550   -9.8820  -27.1760 H        65 ALA    0.0900
   1125 HB2       -60.8450  -11.1150  -28.1310 H        65 ALA    0.5100
   1126 HB3       -62.4800  -11.5140  -27.4440 H        65 ALA   -0.5100
   1127 N         -64.0770   -8.4110  -28.5570 N.am     66 LEU   -0.4700
   1128 CA        -65.3760   -7.7810  -28.3210 C.3      66 LEU    0.3100
   1129 C         -66.1570   -7.6920  -29.6350 C.2      66 LEU    0.0700
   1130 O         -67.3740   -7.8720  -29.6390 O.2      66 LEU    0.0900
   1131 CB        -65.2110   -6.3840  -27.6830 C.3      66 LEU   -0.1800
   1132 CG        -66.4960   -5.6390  -27.2860 C.3      66 LEU    0.0900
   1133 CD1       -67.2750   -6.3930  -26.2160 C.3      66 LEU    0.0900
   1134 CD2       -66.1790   -4.2590  -26.7810 C.3      66 LEU   -0.0900
   1135 HN        -63.2870   -7.8120  -28.4490 H        66 LEU    0.0900
   1136 HA        -65.9430   -8.4250  -27.6650 H        66 LEU   -0.2700
   1137 HB1       -64.6630   -5.7470  -28.4080 H        66 LEU    0.0900
   1138 HB2       -64.5950   -6.5030  -26.7680 H        66 LEU    0.0900
   1139 HG        -67.1380   -5.5170  -28.1850 H        66 LEU    0.0900
   1140 HD11      -66.6520   -6.5140  -25.3040 H        66 LEU   -0.2700
   1141 HD12      -67.5540   -7.4010  -26.5910 H        66 LEU    0.0900
   1142 HD13      -68.1930   -5.8270  -25.9460 H        66 LEU    0.0900
   1143 HD21      -65.6620   -3.6730  -27.5700 H        66 LEU    0.0900
   1144 HD22      -65.5150   -4.3250  -25.8930 H        66 LEU    0.5100
   1145 HD23      -67.1190   -3.7330  -26.5050 H        66 LEU   -0.5100
   1146 N         -65.4440   -7.4480  -30.7530 N.am     67 SER   -0.4700
   1147 CA        -66.0240   -7.3980  -32.0930 C.3      67 SER    0.3100
   1148 C         -66.5720   -8.7690  -32.4800 C.2      67 SER    0.0700
   1149 O         -67.7360   -8.8810  -32.8750 O.2      67 SER    0.0900
   1150 CB        -64.9820   -6.9290  -33.1070 C.3      67 SER    0.0500
   1151 OG        -64.4330   -5.6740  -32.7450 O.3      67 SER    0.0900
   1152 HN        -64.4610   -7.2870  -30.7110 H        67 SER    0.0900
   1153 HA        -66.8610   -6.7160  -32.0710 H        67 SER   -0.6600
   1154 HB1       -65.4570   -6.8320  -34.1070 H        67 SER    0.4300
   1155 HB2       -64.1580   -7.6730  -33.1600 H        67 SER    0.5100
   1156 HG1       -63.8920   -5.8350  -31.9680 H        67 SER   -0.5100
   1157 N         -65.7420   -9.8220  -32.2890 N.am     68 ASP   -0.4700
   1158 CA        -66.0700  -11.2210  -32.5660 C.3      68 ASP    0.3100
   1159 C         -67.0630  -11.7820  -31.5270 C.2      68 ASP    0.0700
   1160 O         -67.7380  -12.7710  -31.8200 O.2      68 ASP    0.0900
   1161 CB        -64.7920  -12.0860  -32.5980 C.3      68 ASP   -0.2800
   1162 CG        -63.8670  -11.8350  -33.7890 C.2      68 ASP    0.0900
   1163 OD1       -64.3010  -11.1530  -34.7570 O.co2    68 ASP    0.0900
   1164 OD2       -62.7450  -12.3970  -33.7970 O.co2    68 ASP    0.6200
   1165 HN        -64.8230   -9.6790  -31.9310 H        68 ASP   -0.7600
   1166 HA        -66.5730  -11.2620  -33.5210 H        68 ASP   -0.7600
   1167 HB1       -65.0940  -13.1540  -32.6190 H        68 ASP    0.5100
   1168 HB2       -64.2140  -11.8890  -31.6700 H        68 ASP   -0.5100
   1169 N         -67.1690  -11.1480  -30.3320 N.am     69 LEU   -0.4700
   1170 CA        -68.1230  -11.5390  -29.2930 C.3      69 LEU    0.3100
   1171 C         -69.5080  -11.0650  -29.6980 C.2      69 LEU    0.0700
   1172 O         -70.4630  -11.8340  -29.6160 O.2      69 LEU    0.0900
   1173 CB        -67.7080  -10.9770  -27.9140 C.3      69 LEU   -0.1800
   1174 CG        -68.5630  -11.3430  -26.6840 C.3      69 LEU    0.0900
   1175 CD1       -67.7290  -11.3380  -25.4220 C.3      69 LEU    0.0900
   1176 CD2       -69.8060  -10.4520  -26.5440 C.3      69 LEU   -0.0900
   1177 HN        -66.5880  -10.3710  -30.1050 H        69 LEU    0.0900
   1178 HA        -68.1570  -12.6180  -29.2610 H        69 LEU   -0.2700
   1179 HB1       -67.7060   -9.8700  -27.9970 H        69 LEU    0.0900
   1180 HB2       -66.6750  -11.3270  -27.7130 H        69 LEU    0.0900
   1181 HG        -69.0010  -12.3530  -26.8310 H        69 LEU    0.0900
   1182 HD11      -67.2920  -10.3300  -25.2550 H        69 LEU   -0.2700
   1183 HD12      -66.9000  -12.0730  -25.5130 H        69 LEU    0.0900
   1184 HD13      -68.3640  -11.5980  -24.5470 H        69 LEU    0.0900
   1185 HD21      -70.5350  -10.6830  -27.3490 H        69 LEU    0.0900
   1186 HD22      -69.5150   -9.3820  -26.6240 H        69 LEU    0.5100
   1187 HD23      -70.2920  -10.6340  -25.5610 H        69 LEU   -0.5100
   1188 N         -69.6170   -9.8020  -30.1570 N.am     70 LEU   -0.4700
   1189 CA        -70.8810   -9.2340  -30.6120 C.3      70 LEU    0.3100
   1190 C         -71.2730   -9.8560  -31.9560 C.2      70 LEU    0.0700
   1191 O         -72.4630   -9.9030  -32.2730 O.2      70 LEU    0.0900
   1192 CB        -70.8160   -7.6980  -30.7120 C.3      70 LEU   -0.1800
   1193 CG        -70.5560   -6.9250  -29.3890 C.3      70 LEU    0.0900
   1194 CD1       -70.3920   -5.4400  -29.6440 C.3      70 LEU    0.0900
   1195 CD2       -71.6580   -7.1610  -28.3550 C.3      70 LEU   -0.0900
   1196 HN        -68.8280   -9.1950  -30.2060 H        70 LEU    0.0900
   1197 HA        -71.6460   -9.5280  -29.9080 H        70 LEU   -0.2700
   1198 HB1       -71.7840   -7.3430  -31.1260 H        70 LEU    0.0900
   1199 HB2       -70.0040   -7.4380  -31.4210 H        70 LEU    0.0900
   1200 HG        -69.6300   -7.3170  -28.9140 H        70 LEU    0.0900
   1201 HD11      -71.3130   -5.0290  -30.1110 H        70 LEU   -0.2700
   1202 HD12      -69.5380   -5.2650  -30.3320 H        70 LEU    0.0900
   1203 HD13      -70.2140   -4.9090  -28.6840 H        70 LEU    0.0900
   1204 HD21      -71.7250   -8.2420  -28.1080 H        70 LEU    0.0900
   1205 HD22      -72.6360   -6.8290  -28.7630 H        70 LEU    0.5100
   1206 HD23      -71.4300   -6.5990  -27.4250 H        70 LEU   -0.5100
   1207 N         -70.2800  -10.3900  -32.7190 N.am     71 ALA   -0.4700
   1208 CA        -70.5180  -11.1070  -33.9760 C.3      71 ALA    0.3100
   1209 C         -71.2590  -12.4070  -33.7040 C.2      71 ALA    0.0700
   1210 O         -72.2360  -12.7040  -34.3860 O.2      71 ALA    0.0900
   1211 CB        -69.2040  -11.3780  -34.6960 C.3      71 ALA   -0.2700
   1212 HN        -69.3250  -10.3160  -32.4480 H        71 ALA    0.0900
   1213 HA        -71.1640  -10.4990  -34.5910 H        71 ALA    0.0900
   1214 HB1       -68.6140  -12.1400  -34.1410 H        71 ALA    0.0900
   1215 HB2       -68.6070  -10.4430  -34.7580 H        71 ALA    0.5100
   1216 HB3       -69.4050  -11.7620  -35.7180 H        71 ALA   -0.5100
   1217 N         -70.8270  -13.1270  -32.6580 N.am     72 GLY   -0.4700
   1218 CA        -71.4440  -14.3630  -32.1820 C.3      72 GLY    0.3100
   1219 C         -72.8560  -14.1320  -31.6830 C.2      72 GLY   -0.0200
   1220 O         -73.6940  -15.0320  -31.7520 O.2      72 GLY    0.0900
   1221 HN        -70.0300  -12.8350  -32.1360 H        72 GLY    0.0900
   1222 HA1       -70.8400  -14.7510  -31.3760 H        72 GLY    0.5100
   1223 HA2       -71.4660  -15.0640  -33.0030 H        72 GLY   -0.5100
   1224 N         -73.1280  -12.9090  -31.1780 N.am     73 VAL   -0.4700
   1225 CA        -74.4580  -12.4780  -30.7440 C.3      73 VAL    0.3100
   1226 C         -75.2940  -12.2060  -31.9880 C.2      73 VAL    0.0700
   1227 O         -76.2860  -12.8920  -32.2290 O.2      73 VAL    0.0900
   1228 CB        -74.4190  -11.2420  -29.7940 C.3      73 VAL   -0.0900
   1229 CG1       -75.8270  -10.7650  -29.4490 C.3      73 VAL    0.0900
   1230 CG2       -73.6260  -11.5310  -28.5260 C.3      73 VAL   -0.2700
   1231 HN        -72.4110  -12.2250  -31.0770 H        73 VAL    0.0900
   1232 HA        -74.9180  -13.3120  -30.2380 H        73 VAL    0.0900
   1233 HB        -73.8660  -10.4160  -30.2910 H        73 VAL    0.0900
   1234 HG11      -76.3910  -11.5760  -28.9410 H        73 VAL   -0.2700
   1235 HG12      -76.3690  -10.4840  -30.3770 H        73 VAL    0.0900
   1236 HG13      -75.7740   -9.8900  -28.7670 H        73 VAL    0.0900
   1237 HG21      -72.5790  -11.8000  -28.7820 H        73 VAL    0.0900
   1238 HG22      -74.0860  -12.3810  -27.9780 H        73 VAL    0.5100
   1239 HG23      -73.6110  -10.6310  -27.8750 H        73 VAL   -0.5100
   1240 N         -74.8450  -11.2360  -32.8140 N.am     74 ALA   -0.4700
   1241 CA        -75.4900  -10.8060  -34.0530 C.3      74 ALA    0.3100
   1242 C         -75.7770  -11.9790  -35.0020 C.2      74 ALA    0.0700
   1243 O         -76.6950  -11.8780  -35.8190 O.2      74 ALA    0.0900
   1244 CB        -74.6130   -9.7870  -34.7670 C.3      74 ALA   -0.2700
   1245 HN        -74.0050  -10.7450  -32.6000 H        74 ALA    0.0900
   1246 HA        -76.4470  -10.3720  -33.8030 H        74 ALA    0.0900
   1247 HB1       -73.6270  -10.2360  -35.0110 H        74 ALA    0.0900
   1248 HB2       -74.4480   -8.9040  -34.1120 H        74 ALA    0.5100
   1249 HB3       -75.1000   -9.4650  -35.7120 H        74 ALA   -0.5100
   1250 N         -75.0060  -13.0890  -34.8990 N.am     75 TYR   -0.4700
   1251 CA        -75.2350  -14.2220  -35.7700 C.3      75 TYR    0.3100
   1252 C         -76.1990  -15.2110  -35.1010 C.2      75 TYR    0.0700
   1253 O         -76.9150  -15.9030  -35.8240 O.2      75 TYR    0.0900
   1254 CB        -73.9340  -14.9230  -36.1900 C.3      75 TYR   -0.1800
   1255 CG        -74.1600  -15.8980  -37.3280 C.ar     75 TYR    0.0900
   1256 CD1       -74.3900  -15.4460  -38.6260 C.ar     75 TYR    0.0900
   1257 CD2       -74.1800  -17.2720  -37.1030 C.ar     75 TYR    0.0000
   1258 CE1       -74.6470  -16.3340  -39.6670 C.ar     75 TYR   -0.1150
   1259 CE2       -74.3880  -18.1710  -38.1470 C.ar     75 TYR    0.1150
   1260 CZ        -74.6330  -17.6980  -39.4270 C.ar     75 TYR   -0.1150
   1261 OH        -74.8630  -18.5740  -40.4600 O.3      75 TYR    0.1150
   1262 HN        -74.2650  -13.1720  -34.2370 H        75 TYR    0.1100
   1263 HA        -75.7530  -13.8590  -36.6450 H        75 TYR   -0.5400
   1264 HB1       -73.5230  -15.4950  -35.3320 H        75 TYR    0.4300
   1265 HB2       -73.1960  -14.1670  -36.5350 H        75 TYR   -0.1150
   1266 HD1       -74.3690  -14.3850  -38.8270 H        75 TYR    0.1150
   1267 HD2       -74.0300  -17.6470  -36.1010 H        75 TYR   -0.1150
   1268 HE1       -74.8540  -15.9610  -40.6600 H        75 TYR    0.1150
   1269 HE2       -74.3580  -19.2350  -37.9600 H        75 TYR    0.5100
   1270 HH        -75.1630  -18.0670  -41.2180 H        75 TYR   -0.5100
   1271 N         -76.2490  -15.2770  -33.7570 N.am     76 THR   -0.4700
   1272 CA        -77.2610  -16.0270  -33.0190 C.3      76 THR    0.3100
   1273 C         -78.6350  -15.4680  -33.3140 C.2      76 THR    0.0700
   1274 O         -79.5750  -16.1870  -33.6440 O.2      76 THR    0.0900
   1275 CB        -77.0170  -16.0270  -31.5100 C.3      76 THR    0.1400
   1276 CG2       -78.1190  -16.7890  -30.7630 C.3      76 THR    0.0900
   1277 OG1       -75.8000  -16.6980  -31.2140 O.3      76 THR   -0.6600
   1278 HN        -75.5790  -14.8020  -33.1920 H        76 THR    0.4300
   1279 HA        -77.2490  -17.0400  -33.3910 H        76 THR   -0.2700
   1280 HB        -76.9490  -14.9820  -31.1400 H        76 THR    0.0900
   1281 HG1       -75.0980  -16.1280  -31.5360 H        76 THR    0.0900
   1282 HG21      -78.2790  -17.7850  -31.2280 H        76 THR    0.0900
   1283 HG22      -79.0720  -16.2180  -30.8110 H        76 THR    0.5100
   1284 HG23      -77.8250  -16.9370  -29.7020 H        76 THR   -0.5100
   1285 N         -78.7460  -14.1240  -33.3000 N.am     77 ALA   -0.4700
   1286 CA        -79.9130  -13.3880  -33.7350 C.3      77 ALA    0.3100
   1287 C         -80.2690  -13.6280  -35.1980 C.2      77 ALA    0.0700
   1288 O         -81.4320  -13.7880  -35.5530 O.2      77 ALA    0.0900
   1289 CB        -79.6750  -11.8830  -33.4960 C.3      77 ALA   -0.2700
   1290 HN        -77.9950  -13.5560  -32.9740 H        77 ALA    0.0900
   1291 HA        -80.7670  -13.7340  -33.1700 H        77 ALA    0.0900
   1292 HB1       -78.7890  -11.5410  -34.0710 H        77 ALA    0.0900
   1293 HB2       -79.4930  -11.6960  -32.4170 H        77 ALA    0.5100
   1294 HB3       -80.5610  -11.3030  -33.8320 H        77 ALA   -0.5100
   1295 N         -79.2530  -13.6800  -36.0850 N.am     78 ASN   -0.4700
   1296 CA        -79.3810  -13.9170  -37.5230 C.3      78 ASN    0.3100
   1297 C         -80.0140  -15.2900  -37.7690 C.2      78 ASN    0.0700
   1298 O         -81.0110  -15.3630  -38.4790 O.2      78 ASN    0.0900
   1299 CB        -78.0230  -13.8020  -38.2280 C.3      78 ASN   -0.1800
   1300 CG        -78.0620  -14.0220  -39.7240 C.2      78 ASN    0.0900
   1301 ND2       -78.1800  -12.9350  -40.4750 N.am     78 ASN    0.0900
   1302 OD1       -77.9340  -15.1490  -40.2190 O.2      78 ASN    0.5500
   1303 HN        -78.3170  -13.5510  -35.7770 H        78 ASN   -0.5500
   1304 HA        -80.0700  -13.1860  -37.9200 H        78 ASN   -0.6200
   1305 HB1       -77.3350  -14.5560  -37.7890 H        78 ASN    0.3200
   1306 HB2       -77.6160  -12.7850  -38.0420 H        78 ASN    0.3000
   1307 HD21      -78.2130  -13.0170  -41.4710 H        78 ASN    0.5100
   1308 HD22      -78.2380  -12.0340  -40.0450 H        78 ASN   -0.5100
   1309 N         -79.4930  -16.3590  -37.1190 N.am     79 LEU   -0.4700
   1310 CA        -80.0240  -17.7250  -37.2210 C.3      79 LEU    0.3100
   1311 C         -81.4920  -17.7930  -36.7710 C.2      79 LEU    0.0700
   1312 O         -82.3050  -18.4460  -37.4320 O.2      79 LEU    0.0900
   1313 CB        -79.1780  -18.7020  -36.3790 C.3      79 LEU   -0.1800
   1314 CG        -77.7500  -18.9490  -36.8540 C.3      79 LEU    0.0900
   1315 CD1       -76.9030  -19.5460  -35.7570 C.3      79 LEU    0.0900
   1316 CD2       -77.7120  -19.7740  -38.1370 C.3      79 LEU   -0.0900
   1317 HN        -78.7010  -16.2590  -36.5230 H        79 LEU    0.0900
   1318 HA        -80.0060  -18.0140  -38.2610 H        79 LEU   -0.2700
   1319 HB1       -79.7050  -19.6790  -36.3620 H        79 LEU    0.0900
   1320 HB2       -79.1280  -18.3010  -35.3440 H        79 LEU    0.0900
   1321 HG        -77.3010  -17.9860  -37.1770 H        79 LEU    0.0900
   1322 HD11      -77.3330  -20.5160  -35.4280 H        79 LEU   -0.2700
   1323 HD12      -76.8740  -18.8580  -34.8860 H        79 LEU    0.0900
   1324 HD13      -75.8720  -19.7220  -36.1290 H        79 LEU    0.0900
   1325 HD21      -78.2540  -19.2430  -38.9480 H        79 LEU    0.0900
   1326 HD22      -78.1980  -20.7570  -37.9690 H        79 LEU    0.5100
   1327 HD23      -76.6590  -19.9270  -38.4570 H        79 LEU   -0.5100
   1328 N         -81.8340  -17.0890  -35.6700 N.am     80 LEU   -0.4700
   1329 CA        -83.1950  -17.0360  -35.1310 C.3      80 LEU    0.3100
   1330 C         -84.1360  -16.2310  -36.0460 C.2      80 LEU    0.0700
   1331 O         -85.3450  -16.4860  -36.0490 O.2      80 LEU    0.0900
   1332 CB        -83.2050  -16.4200  -33.7120 C.3      80 LEU   -0.1800
   1333 CG        -82.5200  -17.2110  -32.5880 C.3      80 LEU    0.0900
   1334 CD1       -82.4360  -16.3920  -31.3320 C.3      80 LEU    0.0900
   1335 CD2       -83.2330  -18.5230  -32.3030 C.3      80 LEU   -0.0900
   1336 HN        -81.1570  -16.5620  -35.1640 H        80 LEU    0.0900
   1337 HA        -83.5820  -18.0440  -35.1040 H        80 LEU   -0.2700
   1338 HB1       -84.2660  -16.2750  -33.4200 H        80 LEU    0.0900
   1339 HB2       -82.7090  -15.4290  -33.7750 H        80 LEU    0.0900
   1340 HG        -81.4950  -17.4940  -32.9110 H        80 LEU    0.0900
   1341 HD11      -83.4550  -16.1080  -30.9920 H        80 LEU   -0.2700
   1342 HD12      -81.8550  -15.4650  -31.5250 H        80 LEU    0.0900
   1343 HD13      -81.9440  -16.9800  -30.5290 H        80 LEU    0.0900
   1344 HD21      -83.2410  -19.1590  -33.2140 H        80 LEU    0.0900
   1345 HD22      -84.2840  -18.3250  -32.0010 H        80 LEU    0.5100
   1346 HD23      -82.7070  -19.0710  -31.4920 H        80 LEU   -0.5100
   1347 N         -83.5860  -15.2770  -36.8300 N.am     81 LEU   -0.4700
   1348 CA        -84.3770  -14.4210  -37.7130 C.3      81 LEU    0.3100
   1349 C         -84.0640  -14.6940  -39.2170 C.2      81 LEU    0.0700
   1350 O         -84.3060  -13.8240  -40.0540 O.2      81 LEU    0.0900
   1351 CB        -84.1250  -12.9330  -37.3760 C.3      81 LEU   -0.1800
   1352 CG        -84.4750  -12.4680  -35.9460 C.3      81 LEU    0.0900
   1353 CD1       -83.8870  -11.1150  -35.6600 C.3      81 LEU    0.0900
   1354 CD2       -85.9720  -12.4860  -35.6850 C.3      81 LEU   -0.0900
   1355 HN        -82.6020  -15.1140  -36.8400 H        81 LEU    0.0900
   1356 HA        -85.4190  -14.6670  -37.5760 H        81 LEU   -0.2700
   1357 HB1       -84.7220  -12.3220  -38.0850 H        81 LEU    0.0900
   1358 HB2       -83.0470  -12.7290  -37.5420 H        81 LEU    0.0900
   1359 HG        -84.0750  -13.2040  -35.2150 H        81 LEU    0.0900
   1360 HD11      -84.2850  -10.3670  -36.3780 H        81 LEU   -0.2700
   1361 HD12      -82.7820  -11.1540  -35.7630 H        81 LEU    0.0900
   1362 HD13      -84.1560  -10.7970  -34.6300 H        81 LEU    0.0900
   1363 HD21      -86.3390  -13.5330  -35.6350 H        81 LEU    0.0900
   1364 HD22      -86.5050  -11.9630  -36.5070 H        81 LEU    0.5100
   1365 HD23      -86.1930  -11.9870  -34.7180 H        81 LEU   -0.5100
   1366 N         -83.6080  -15.9230  -39.5600 N.am     82 SER   -0.4700
   1367 CA        -83.3280  -16.3360  -40.9470 C.3      82 SER    0.3100
   1368 C         -84.3530  -17.3720  -41.4570 C.2      82 SER    0.0700
   1369 O         -85.1930  -17.8560  -40.6940 O.2      82 SER    0.0900
   1370 CB        -81.9200  -16.9220  -41.0810 C.3      82 SER    0.0500
   1371 OG        -80.8970  -15.9540  -40.9140 O.3      82 SER    0.0900
   1372 HN        -83.4380  -16.6200  -38.8690 H        82 SER    0.0900
   1373 HA        -83.4320  -15.4660  -41.5780 H        82 SER   -0.6600
   1374 HB1       -81.8090  -17.3710  -42.0910 H        82 SER    0.4300
   1375 HB2       -81.7790  -17.7080  -40.3090 H        82 SER    0.5100
   1376 HG1       -80.9110  -15.7120  -39.9860 H        82 SER   -0.5100
   1377 N         -84.2540  -17.6980  -42.7540 N.am     83 GLY   -0.4700
   1378 CA        -85.0770  -18.7010  -43.4180 C.3      83 GLY    0.3100
   1379 C         -86.5420  -18.3450  -43.5170 C.2      83 GLY   -0.0200
   1380 O         -86.9090  -17.4430  -44.2730 O.2      83 GLY    0.0900
   1381 HN        -83.5880  -17.2490  -43.3420 H        83 GLY    0.0900
   1382 HA1       -84.9830  -19.6190  -42.8580 H        83 GLY    0.5100
   1383 HA2       -84.6860  -18.8320  -44.4160 H        83 GLY   -0.5100
   1384 N         -87.3900  -19.0700  -42.7670 N.am     84 ALA   -0.4700
   1385 CA        -88.8380  -18.8600  -42.7560 C.3      84 ALA    0.3100
   1386 C         -89.2050  -17.5700  -42.0190 C.2      84 ALA    0.0700
   1387 O         -90.1490  -16.8880  -42.4230 O.2      84 ALA    0.0900
   1388 CB        -89.5350  -20.0470  -42.1080 C.3      84 ALA   -0.2700
   1389 HN        -87.0610  -19.7980  -42.1710 H        84 ALA    0.0900
   1390 HA        -89.1680  -18.7390  -43.7770 H        84 ALA    0.0900
   1391 HB1       -89.1840  -20.1710  -41.0610 H        84 ALA    0.0900
   1392 HB2       -89.3040  -20.9750  -42.6730 H        84 ALA    0.5100
   1393 HB3       -90.6340  -19.8800  -42.0960 H        84 ALA   -0.5100
   1394 N         -88.4400  -17.2190  -40.9620 N.am     85 THR   -0.4700
   1395 CA        -88.6700  -16.0240  -40.1440 C.3      85 THR    0.3100
   1396 C         -88.1860  -14.7450  -40.8770 C.2      85 THR    0.0700
   1397 O         -88.5510  -13.6490  -40.4600 O.2      85 THR    0.0900
   1398 CB        -87.9780  -16.1530  -38.7680 C.3      85 THR    0.1400
   1399 CG2       -88.6040  -17.2390  -37.8910 C.3      85 THR    0.0900
   1400 OG1       -86.6050  -16.4650  -38.9640 O.3      85 THR   -0.6600
   1401 HN        -87.6600  -17.7760  -40.6850 H        85 THR    0.4300
   1402 HA        -89.7360  -15.9080  -40.0160 H        85 THR   -0.2700
   1403 HB        -88.0580  -15.1950  -38.2100 H        85 THR    0.0900
   1404 HG1       -86.2570  -16.6900  -38.0970 H        85 THR    0.0900
   1405 HG21      -88.3740  -18.2440  -38.3060 H        85 THR    0.0900
   1406 HG22      -89.7080  -17.1110  -37.8620 H        85 THR    0.5100
   1407 HG23      -88.1940  -17.1770  -36.8610 H        85 THR   -0.5100
   1408 N         -87.4030  -14.8800  -41.9850 N.am     86 THR   -0.4700
   1409 CA        -86.9040  -13.7430  -42.7890 C.3      86 THR    0.3100
   1410 C         -88.0720  -12.8630  -43.2600 C.2      86 THR    0.0700
   1411 O         -87.9630  -11.6340  -43.3070 O.2      86 THR    0.0900
   1412 CB        -86.0910  -14.2610  -44.0100 C.3      86 THR    0.1400
   1413 CG2       -85.5150  -13.1360  -44.8750 C.3      86 THR    0.0900
   1414 OG1       -85.0400  -15.1230  -43.5750 O.3      86 THR   -0.6600
   1415 HN        -87.1270  -15.7800  -42.3110 H        86 THR    0.4300
   1416 HA        -86.2810  -13.1310  -42.1550 H        86 THR   -0.2700
   1417 HB        -86.7590  -14.8280  -44.6920 H        86 THR    0.0900
   1418 HG1       -85.4480  -15.9760  -43.4110 H        86 THR    0.0900
   1419 HG21      -84.9790  -12.4000  -44.2370 H        86 THR    0.0900
   1420 HG22      -86.3360  -12.6120  -45.4090 H        86 THR    0.5100
   1421 HG23      -84.7970  -13.5550  -45.6120 H        86 THR   -0.5100
   1422 N         -89.1980  -13.5100  -43.5730 N.am     87 TYR   -0.4700
   1423 CA        -90.3850  -12.8730  -44.1030 C.3      87 TYR    0.3100
   1424 C         -91.2520  -12.2840  -42.9700 C.2      87 TYR    0.0700
   1425 O         -92.1620  -11.5080  -43.2750 O.2      87 TYR    0.0900
   1426 CB        -91.1880  -13.8830  -44.9480 C.3      87 TYR   -0.1800
   1427 CG        -90.3380  -14.5060  -46.0330 C.ar     87 TYR    0.0900
   1428 CD1       -90.0360  -13.8070  -47.1980 C.ar     87 TYR    0.0900
   1429 CD2       -89.7860  -15.7740  -45.8710 C.ar     87 TYR    0.0000
   1430 CE1       -89.1950  -14.3470  -48.1700 C.ar     87 TYR   -0.1150
   1431 CE2       -88.9510  -16.3290  -46.8420 C.ar     87 TYR    0.1150
   1432 CZ        -88.6610  -15.6130  -47.9910 C.ar     87 TYR   -0.1150
   1433 OH        -87.8370  -16.1490  -48.9530 O.3      87 TYR    0.1150
   1434 HN        -89.2730  -14.4970  -43.4480 H        87 TYR    0.1100
   1435 HA        -90.0750  -12.0350  -44.7100 H        87 TYR   -0.5400
   1436 HB1       -92.0400  -13.3680  -45.4400 H        87 TYR    0.4300
   1437 HB2       -91.5610  -14.7030  -44.2980 H        87 TYR   -0.1150
   1438 HD1       -90.4620  -12.8260  -47.3510 H        87 TYR    0.1150
   1439 HD2       -90.0080  -16.3390  -44.9770 H        87 TYR   -0.1150
   1440 HE1       -88.9600  -13.7800  -49.0590 H        87 TYR    0.1150
   1441 HE2       -88.5310  -17.3140  -46.6970 H        87 TYR    0.5100
   1442 HH        -87.9420  -17.1020  -48.9360 H        87 TYR   -0.5100
   1443 N         -90.9420  -12.5740  -41.6730 N.am     88 LYS   -0.4700
   1444 CA        -91.7100  -11.9580  -40.5840 C.3      88 LYS    0.3100
   1445 C         -90.9180  -10.7210  -40.0650 C.2      88 LYS    0.0700
   1446 O         -91.1090  -10.2650  -38.9320 O.2      88 LYS    0.0900
   1447 CB        -92.0680  -12.9500  -39.4390 C.3      88 LYS   -0.1800
   1448 CG        -90.9310  -13.3790  -38.4990 C.3      88 LYS    0.0900
   1449 CD        -91.4520  -14.1950  -37.3100 C.3      88 LYS    0.0900
   1450 CE        -90.3860  -14.4720  -36.2760 C.3      88 LYS   -0.1800
   1451 NZ        -90.9160  -15.2640  -35.1350 N.4      88 LYS    0.0900
   1452 HN        -90.2070  -13.1970  -41.4150 H        88 LYS    0.0900
   1453 HA        -92.6160  -11.5590  -41.0160 H        88 LYS   -0.1800
   1454 HB1       -92.4810  -13.8670  -39.9070 H        88 LYS    0.0900
   1455 HB2       -92.8560  -12.4760  -38.8170 H        88 LYS    0.0900
   1456 HG1       -90.4150  -12.4720  -38.1170 H        88 LYS    0.2100
   1457 HG2       -90.2020  -13.9940  -39.0690 H        88 LYS    0.0500
   1458 HD1       -91.8440  -15.1640  -37.6870 H        88 LYS    0.0500
   1459 HD2       -92.2820  -13.6350  -36.8280 H        88 LYS   -0.3000
   1460 HE1       -89.9990  -13.5120  -35.8720 H        88 LYS    0.3300
   1461 HE2       -89.5590  -15.0540  -36.7370 H        88 LYS    0.3300
   1462 HZ1       -91.2770  -16.1750  -35.4830 H        88 LYS    0.3300
   1463 HZ2       -91.6870  -14.7380  -34.6760 H        88 LYS    0.5100
   1464 HZ3       -90.1540  -15.4320  -34.4470 H        88 LYS   -0.5100
   1465 N         -90.0750  -10.1480  -40.9440 N.am     89 LEU   -0.4700
   1466 CA        -89.2690   -8.9670  -40.6370 C.3      89 LEU    0.3100
   1467 C         -89.6080   -7.8070  -41.5670 C.2      89 LEU    0.0700
   1468 O         -89.9430   -8.0220  -42.7330 O.2      89 LEU    0.0900
   1469 CB        -87.7610   -9.2890  -40.7500 C.3      89 LEU   -0.1800
   1470 CG        -87.1910  -10.3390  -39.7890 C.3      89 LEU    0.0900
   1471 CD1       -85.7910  -10.7220  -40.1830 C.3      89 LEU    0.0900
   1472 CD2       -87.2320   -9.8630  -38.3460 C.3      89 LEU   -0.0900
   1473 HN        -89.9610  -10.5130  -41.8630 H        89 LEU    0.0900
   1474 HA        -89.5100   -8.6490  -39.6340 H        89 LEU   -0.2700
   1475 HB1       -87.2040   -8.3440  -40.5830 H        89 LEU    0.0900
   1476 HB2       -87.5710   -9.6420  -41.7840 H        89 LEU    0.0900
   1477 HG        -87.8370  -11.2420  -39.8080 H        89 LEU    0.0900
   1478 HD11      -85.0700   -9.9560  -39.8250 H        89 LEU   -0.2700
   1479 HD12      -85.7140  -10.7930  -41.2890 H        89 LEU    0.0900
   1480 HD13      -85.5240  -11.7000  -39.7270 H        89 LEU    0.0900
   1481 HD21      -88.2530   -9.9970  -37.9290 H        89 LEU    0.0900
   1482 HD22      -86.9670   -8.7840  -38.2950 H        89 LEU    0.5100
   1483 HD23      -86.5180  -10.4520  -37.7320 H        89 LEU   -0.5100
   1484 N         -89.5210   -6.5760  -41.0460 N.am     90 THR   -0.4700
   1485 CA        -89.7180   -5.3590  -41.8310 C.3      90 THR    0.3100
   1486 C         -88.3820   -5.0260  -42.5450 C.2      90 THR    0.0700
   1487 O         -87.3360   -5.4960  -42.0690 O.2      90 THR    0.0900
   1488 CB        -90.2250   -4.2070  -40.9350 C.3      90 THR    0.1400
   1489 CG2       -91.5860   -4.4870  -40.3320 C.3      90 THR    0.0900
   1490 OG1       -89.2780   -3.9400  -39.8980 O.3      90 THR   -0.6600
   1491 HN        -89.3130   -6.4340  -40.0820 H        90 THR    0.4300
   1492 HA        -90.4380   -5.5750  -42.6070 H        90 THR   -0.2700
   1493 HB        -90.3600   -3.2880  -41.5430 H        90 THR    0.0900
   1494 HG1       -89.4270   -4.6090  -39.2260 H        90 THR    0.0900
   1495 HG21      -91.5440   -5.4030  -39.7050 H        90 THR    0.0900
   1496 HG22      -92.3320   -4.6430  -41.1390 H        90 THR    0.5100
   1497 HG23      -91.8990   -3.6340  -39.6930 H        90 THR   -0.5100
   1498 N         -88.3590   -4.2340  -43.6660 N.am     91 PRO   -0.2900
   1499 CA        -87.0760   -3.9050  -44.3200 C.3      91 PRO    0.0000
   1500 C         -86.0660   -3.3000  -43.3430 C.2      91 PRO    0.0900
   1501 O         -84.8930   -3.6460  -43.4080 O.2      91 PRO    0.0900
   1502 CB        -87.4730   -2.8850  -45.3930 C.3      91 PRO    0.0200
   1503 CG        -88.8810   -3.1690  -45.6730 C.3      91 PRO    0.0900
   1504 CD        -89.4850   -3.6020  -44.3730 C.3      91 PRO   -0.1800
   1505 HA        -86.6080   -4.7980  -44.7010 H        91 PRO    0.0900
   1506 HB1       -86.8550   -3.0130  -46.3070 H        91 PRO    0.0900
   1507 HB2       -87.3460   -1.8470  -45.0180 H        91 PRO   -0.1800
   1508 HG1       -89.3920   -2.2600  -46.0550 H        91 PRO    0.0900
   1509 HG2       -88.9700   -3.9770  -46.4310 H        91 PRO    0.0900
   1510 HD1       -89.8620   -2.7360  -43.7910 H        91 PRO    0.5100
   1511 HD2       -90.3000   -4.3390  -44.5280 H        91 PRO   -0.5100
   1512 N         -86.5340   -2.4420  -42.4080 N.am     92 ALA   -0.4700
   1513 CA        -85.7130   -1.8140  -41.3800 C.3      92 ALA    0.3100
   1514 C         -85.1080   -2.8610  -40.4530 C.2      92 ALA    0.0700
   1515 O         -83.8970   -2.8320  -40.2120 O.2      92 ALA    0.0900
   1516 CB        -86.5440   -0.8250  -40.5860 C.3      92 ALA   -0.2700
   1517 HN        -87.4990   -2.1940  -42.3810 H        92 ALA    0.0900
   1518 HA        -84.8900   -1.3110  -41.8670 H        92 ALA    0.0900
   1519 HB1       -87.3940   -1.3470  -40.0980 H        92 ALA    0.0900
   1520 HB2       -86.9490   -0.0420  -41.2620 H        92 ALA    0.5100
   1521 HB3       -85.9190   -0.3520  -39.7990 H        92 ALA   -0.5100
   1522 N         -85.9430   -3.8260  -39.9770 N.am     93 GLN   -0.4700
   1523 CA        -85.5050   -4.9370  -39.1240 C.3      93 GLN    0.3100
   1524 C         -84.4600   -5.7880  -39.8540 C.2      93 GLN    0.0700
   1525 O         -83.4930   -6.2320  -39.2350 O.2      93 GLN    0.0900
   1526 CB        -86.6940   -5.8070  -38.6780 C.3      93 GLN   -0.1800
   1527 CG        -87.5830   -5.1410  -37.6190 C.3      93 GLN    0.0900
   1528 CD        -88.7960   -5.9660  -37.2410 C.2      93 GLN    0.0900
   1529 NE2       -89.2530   -5.7910  -36.0060 N.am     93 GLN   -0.1800
   1530 OE1       -89.3950   -6.6750  -38.0580 O.2      93 GLN    0.0900
   1531 HN        -86.9160   -3.8190  -40.1930 H        93 GLN    0.0900
   1532 HA        -85.0070   -4.5160  -38.2620 H        93 GLN    0.5500
   1533 HB1       -86.3000   -6.7570  -38.2600 H        93 GLN   -0.5500
   1534 HB2       -87.3170   -6.0360  -39.5680 H        93 GLN   -0.6200
   1535 HG1       -87.9360   -4.1640  -38.0120 H        93 GLN    0.3200
   1536 HG2       -86.9790   -4.9700  -36.7030 H        93 GLN    0.3000
   1537 HE21      -90.0510   -6.3050  -35.6920 H        93 GLN    0.5100
   1538 HE22      -88.8000   -5.1460  -35.3910 H        93 GLN   -0.5100
   1539 N         -84.6310   -5.9530  -41.1890 N.am     94 TRP   -0.4700
   1540 CA        -83.7200   -6.6800  -42.0700 C.3      94 TRP    0.3100
   1541 C         -82.3620   -5.9540  -42.1440 C.2      94 TRP    0.0700
   1542 O         -81.3330   -6.5690  -41.8690 O.2      94 TRP    0.0900
   1543 CB        -84.3530   -6.8200  -43.4630 C.3      94 TRP   -0.1800
   1544 CG        -83.6990   -7.8410  -44.3380 C.ar     94 TRP    0.0900
   1545 CD1       -84.1330   -9.1140  -44.5670 C.ar     94 TRP    0.0900
   1546 CD2       -82.4660   -7.7000  -45.0550 C.ar     94 TRP   -0.0300
   1547 CE2       -82.2260   -8.9240  -45.7180 C.ar     94 TRP   -0.1500
   1548 CE3       -81.5520   -6.6510  -45.2250 C.ar     94 TRP    0.2200
   1549 NE1       -83.2720   -9.7590  -45.4190 N.ar     94 TRP   -0.5100
   1550 CZ2       -81.1000   -9.1290  -46.5250 C.ar     94 TRP    0.3700
   1551 CZ3       -80.4390   -6.8620  -46.0160 C.ar     94 TRP    0.2400
   1552 CH2       -80.2220   -8.0830  -46.6600 C.ar     94 TRP    0.1100
   1553 HN        -85.4260   -5.5650  -41.6460 H        94 TRP   -0.2500
   1554 HA        -83.5350   -7.6530  -41.6370 H        94 TRP    0.1700
   1555 HB1       -84.2930   -5.8380  -43.9780 H        94 TRP   -0.2000
   1556 HB2       -85.4190   -7.1040  -43.3400 H        94 TRP    0.1400
   1557 HD1       -85.0240   -9.5500  -44.1400 H        94 TRP   -0.2700
   1558 HE1       -83.3860  -10.6670  -45.7590 H        94 TRP    0.1600
   1559 HE3       -81.6990   -5.6900  -44.7540 H        94 TRP   -0.1400
   1560 HZ2       -80.9130  -10.0650  -47.0290 H        94 TRP    0.1400
   1561 HZ3       -79.7210   -6.0660  -46.1400 H        94 TRP    0.5100
   1562 HH2       -79.3440   -8.2070  -47.2760 H        94 TRP   -0.5100
   1563 N         -82.3600   -4.6320  -42.4750 N.am     95 PHE   -0.4700
   1564 CA        -81.1360   -3.8250  -42.5330 C.3      95 PHE    0.3100
   1565 C         -80.4450   -3.7640  -41.1820 C.2      95 PHE    0.0700
   1566 O         -79.2650   -3.4150  -41.1100 O.2      95 PHE    0.0900
   1567 CB        -81.4000   -2.3930  -43.0160 C.3      95 PHE   -0.1800
   1568 CG        -81.8330   -2.2730  -44.4490 C.ar     95 PHE    0.0900
   1569 CD1       -80.9560   -2.5730  -45.4820 C.ar     95 PHE    0.0900
   1570 CD2       -83.0520   -1.7000  -44.7730 C.ar     95 PHE    0.0000
   1571 CE1       -81.3470   -2.4360  -46.8130 C.ar     95 PHE   -0.1150
   1572 CE2       -83.4460   -1.5620  -46.1030 C.ar     95 PHE    0.1150
   1573 CZ        -82.5920   -1.9360  -47.1160 C.ar     95 PHE   -0.1150
   1574 HN        -83.2040   -4.1500  -42.6960 H        95 PHE    0.1150
   1575 HA        -80.4510   -4.3190  -43.2060 H        95 PHE   -0.1150
   1576 HB1       -80.4670   -1.7990  -42.9110 H        95 PHE    0.1150
   1577 HB2       -82.2080   -1.9470  -42.3970 H        95 PHE   -0.1150
   1578 HD1       -79.9590   -2.9180  -45.2520 H        95 PHE    0.1150
   1579 HD2       -83.7060   -1.3560  -43.9840 H        95 PHE   -0.1150
   1580 HE1       -80.6720   -2.7200  -47.6060 H        95 PHE    0.1150
   1581 HE2       -84.4200   -1.1610  -46.3400 H        95 PHE    0.5100
   1582 HZ        -82.8990   -1.8380  -48.1460 H        95 PHE   -0.5100
   1583 N         -81.1890   -4.0860  -40.1100 N.am     96 LEU   -0.4700
   1584 CA        -80.6800   -4.1170  -38.7480 C.3      96 LEU    0.3100
   1585 C         -80.1720   -5.5410  -38.4450 C.2      96 LEU    0.0700
   1586 O         -79.1900   -5.7050  -37.7160 O.2      96 LEU    0.0900
   1587 CB        -81.8010   -3.6640  -37.7880 C.3      96 LEU   -0.1800
   1588 CG        -81.4310   -3.1950  -36.3750 C.3      96 LEU    0.0900
   1589 CD1       -82.5380   -2.3530  -35.7920 C.3      96 LEU    0.0900
   1590 CD2       -81.0630   -4.3510  -35.4360 C.3      96 LEU   -0.0900
   1591 HN        -82.1520   -4.3230  -40.2050 H        96 LEU    0.0900
   1592 HA        -79.8290   -3.4540  -38.6830 H        96 LEU   -0.2700
   1593 HB1       -82.4980   -4.5200  -37.6750 H        96 LEU    0.0900
   1594 HB2       -82.3330   -2.8270  -38.2820 H        96 LEU    0.0900
   1595 HG        -80.4960   -2.5960  -36.4190 H        96 LEU    0.0900
   1596 HD11      -83.4780   -2.9430  -35.7340 H        96 LEU   -0.2700
   1597 HD12      -82.7170   -1.4640  -36.4350 H        96 LEU    0.0900
   1598 HD13      -82.2640   -2.0230  -34.7680 H        96 LEU    0.0900
   1599 HD21      -80.0910   -4.7940  -35.7380 H        96 LEU    0.0900
   1600 HD22      -81.8440   -5.1400  -35.4850 H        96 LEU    0.5100
   1601 HD23      -80.9740   -3.9780  -34.3930 H        96 LEU   -0.5100
   1602 N         -80.8050   -6.5610  -39.0670 N.am     97 ARG   -0.4700
   1603 CA        -80.4340   -7.9690  -38.9140 C.3      97 ARG    0.3100
   1604 C         -79.0750   -8.2630  -39.5740 C.2      97 ARG    0.0700
   1605 O         -78.3190   -9.1060  -39.0770 O.2      97 ARG    0.0900
   1606 CB        -81.5160   -8.8860  -39.5250 C.3      97 ARG   -0.1800
   1607 CG        -81.3010  -10.3670  -39.2210 C.3      97 ARG    0.0900
   1608 CD        -82.1490  -11.2840  -40.0630 C.3      97 ARG    0.0900
   1609 NE        -81.7640  -11.2290  -41.4750 N.pl3    97 ARG   -0.1800
   1610 CZ        -82.2690  -12.0150  -42.4200 C.cat    97 ARG    0.0900
   1611 NH1       -83.1660  -12.9430  -42.1150 N.pl3    97 ARG    0.0900
   1612 NH2       -81.8610  -11.9000  -43.6740 N.pl3    97 ARG    0.2000
   1613 HN        -81.5740   -6.3920  -39.6770 H        97 ARG    0.0900
   1614 HA        -80.3220   -8.1730  -37.8600 H        97 ARG    0.0900
   1615 HB1       -81.5170   -8.7480  -40.6270 H        97 ARG   -0.7000
   1616 HB2       -82.5060   -8.5830  -39.1240 H        97 ARG    0.4400
   1617 HG1       -81.5410  -10.5460  -38.1520 H        97 ARG    0.6400
   1618 HG2       -80.2320  -10.6120  -39.3960 H        97 ARG   -0.8000
   1619 HD1       -83.2160  -10.9830  -39.9910 H        97 ARG    0.4600
   1620 HD2       -82.0250  -12.3330  -39.7190 H        97 ARG    0.4600
   1621 HE        -81.0760  -10.5570  -41.7450 H        97 ARG   -0.8000
   1622 HH11      -83.4680  -13.0550  -41.1680 H        97 ARG    0.4600
   1623 HH12      -83.5420  -13.5300  -42.8330 H        97 ARG    0.4600
   1624 HH21      -81.0670  -11.3310  -43.8910 H        97 ARG    0.5100
   1625 HH22      -82.3440  -12.3830  -44.4040 H        97 ARG   -0.5100
   1626 N         -78.7780   -7.5830  -40.7050 N.am     98 GLU   -0.4700
   1627 CA        -77.5400   -7.7960  -41.4550 C.3      98 GLU    0.3100
   1628 C         -76.5170   -6.7030  -41.1780 C.2      98 GLU    0.0700
   1629 O         -75.3170   -6.9690  -41.2580 O.2      98 GLU    0.0900
   1630 CB        -77.8110   -7.8660  -42.9630 C.3      98 GLU   -0.1800
   1631 CG        -78.7120   -9.0330  -43.3500 C.3      98 GLU    0.0900
   1632 CD        -78.1950  -10.4180  -42.9980 C.2      98 GLU    0.0900
   1633 OE1       -76.9710  -10.6530  -43.1190 O.co2    98 GLU   -0.2800
   1634 OE2       -79.0320  -11.2910  -42.6780 O.co2    98 GLU    0.0900
   1635 HN        -79.3980   -6.9010  -41.0820 H        98 GLU    0.0900
   1636 HA        -77.0980   -8.7200  -41.1130 H        98 GLU    0.6200
   1637 HB1       -76.8420   -7.9710  -43.4950 H        98 GLU   -0.7600
   1638 HB2       -78.2960   -6.9200  -43.2820 H        98 GLU   -0.7600
   1639 HG1       -78.8650   -9.0000  -44.4480 H        98 GLU    0.5100
   1640 HG2       -79.6880   -8.8990  -42.8390 H        98 GLU   -0.5100
   1641 N         -76.9860   -5.4990  -40.8380 N.am     99 GLY   -0.4700
   1642 CA        -76.1290   -4.3590  -40.5240 C.3      99 GLY    0.3100
   1643 C         -75.2290   -4.5960  -39.3310 C.2      99 GLY   -0.0200
   1644 O         -74.1040   -4.0940  -39.2920 O.2      99 GLY    0.0900
   1645 HN        -77.9650   -5.3230  -40.7830 H        99 GLY    0.0900
   1646 HA1       -76.7700   -3.5140  -40.3160 H        99 GLY    0.5100
   1647 HA2       -75.5170   -4.1580  -41.3900 H        99 GLY   -0.5100
   1648 N         -75.7120   -5.4080  -38.3670 N.am    100 SER   -0.4700
   1649 CA        -74.9850   -5.7790  -37.1570 C.3     100 SER    0.3100
   1650 C         -73.7530   -6.6630  -37.4840 C.2     100 SER    0.0700
   1651 O         -72.7770   -6.6390  -36.7340 O.2     100 SER    0.0900
   1652 CB        -75.9120   -6.5060  -36.1850 C.3     100 SER    0.0500
   1653 OG        -76.4690   -7.6760  -36.7560 O.3     100 SER    0.0900
   1654 HN        -76.6230   -5.8030  -38.4440 H       100 SER    0.0900
   1655 HA        -74.5990   -4.8770  -36.7070 H       100 SER   -0.6600
   1656 HB1       -76.7420   -5.8290  -35.8930 H       100 SER    0.4300
   1657 HB2       -75.3380   -6.7970  -35.2790 H       100 SER    0.5100
   1658 HG1       -77.2870   -7.4020  -37.1750 H       100 SER   -0.5100
   1659 N         -73.7890   -7.4120  -38.6150 N.am    101 MET   -0.4700
   1660 CA        -72.6760   -8.2590  -39.0670 C.3     101 MET    0.3100
   1661 C         -71.5570   -7.4010  -39.6650 C.2     101 MET    0.0700
   1662 O         -70.3800   -7.6620  -39.4070 O.2     101 MET    0.0900
   1663 CB        -73.1450   -9.3100  -40.0970 C.3     101 MET   -0.1800
   1664 CG        -74.2290  -10.2530  -39.5890 C.3     101 MET    0.0900
   1665 SD        -73.7830  -11.2540  -38.1470 S.3     101 MET    0.0900
   1666 CE        -72.4410  -12.2360  -38.8090 C.3     101 MET   -0.1400
   1667 HN        -74.5940   -7.4200  -39.2030 H       101 MET    0.0900
   1668 HA        -72.2620   -8.7500  -38.1990 H       101 MET    0.0900
   1669 HB1       -72.2660   -9.9190  -40.4000 H       101 MET   -0.0900
   1670 HB2       -73.5370   -8.7760  -40.9880 H       101 MET   -0.2200
   1671 HG1       -74.5020  -10.9340  -40.4210 H       101 MET    0.0900
   1672 HG2       -75.1170   -9.6390  -39.3330 H       101 MET    0.0900
   1673 HE1       -71.6050  -11.5920  -39.1610 H       101 MET    0.0900
   1674 HE2       -72.7950  -12.8390  -39.6710 H       101 MET    0.5100
   1675 HE3       -72.0420  -12.9180  -38.0280 H       101 MET   -0.5100
   1676 N         -71.9470   -6.3810  -40.4690 N.am    102 PHE   -0.4700
   1677 CA        -71.0840   -5.3790  -41.0760 C.3     102 PHE    0.3100
   1678 C         -70.3710   -4.5090  -40.0620 C.2     102 PHE    0.0700
   1679 O         -69.1740   -4.2560  -40.1790 O.2     102 PHE    0.0900
   1680 CB        -71.8380   -4.4760  -42.0990 C.3     102 PHE   -0.1800
   1681 CG        -71.9910   -5.1740  -43.4300 C.ar    102 PHE    0.0900
   1682 CD1       -71.2360   -4.7650  -44.5460 C.ar    102 PHE    0.0900
   1683 CD2       -72.9140   -6.2180  -43.5950 C.ar    102 PHE    0.0000
   1684 CE1       -71.3810   -5.4040  -45.7850 C.ar    102 PHE   -0.1150
   1685 CE2       -73.0650   -6.8590  -44.8290 C.ar    102 PHE    0.1150
   1686 CZ        -72.2980   -6.4530  -45.9270 C.ar    102 PHE   -0.1150
   1687 HN        -72.9100   -6.2700  -40.6930 H       102 PHE    0.1150
   1688 HA        -70.2790   -5.9000  -41.5710 H       102 PHE   -0.1150
   1689 HB1       -71.2660   -3.5390  -42.2690 H       102 PHE    0.1150
   1690 HB2       -72.8550   -4.2400  -41.7180 H       102 PHE   -0.1150
   1691 HD1       -70.5370   -3.9490  -44.4450 H       102 PHE    0.1150
   1692 HD2       -73.5190   -6.5320  -42.7570 H       102 PHE   -0.1150
   1693 HE1       -70.7860   -5.0870  -46.6290 H       102 PHE    0.1150
   1694 HE2       -73.7720   -7.6680  -44.9340 H       102 PHE    0.5100
   1695 HZ        -72.4140   -6.9460  -46.8810 H       102 PHE   -0.5100
   1696 N         -71.0820   -4.0610  -39.0070 N.am    103 VAL   -0.4700
   1697 CA        -70.4850   -3.3780  -37.8670 C.3     103 VAL    0.3100
   1698 C         -69.4650   -4.2550  -37.1470 C.2     103 VAL    0.0700
   1699 O         -68.3630   -3.8070  -36.8300 O.2     103 VAL    0.0900
   1700 CB        -71.5510   -2.8510  -36.9040 C.3     103 VAL   -0.0900
   1701 CG1       -70.9280   -2.2520  -35.6250 C.3     103 VAL    0.0900
   1702 CG2       -72.3700   -1.7580  -37.6190 C.3     103 VAL   -0.2700
   1703 HN        -72.0710   -4.1810  -38.9610 H       103 VAL    0.0900
   1704 HA        -69.8910   -2.5590  -38.2470 H       103 VAL    0.0900
   1705 HB        -72.2270   -3.6850  -36.6200 H       103 VAL    0.0900
   1706 HG11      -70.1250   -1.5320  -35.8920 H       103 VAL   -0.2700
   1707 HG12      -70.4860   -3.0620  -35.0050 H       103 VAL    0.0900
   1708 HG13      -71.7050   -1.7150  -35.0410 H       103 VAL    0.0900
   1709 HG21      -72.8620   -2.1800  -38.5220 H       103 VAL    0.0900
   1710 HG22      -71.7020   -0.9290  -37.9340 H       103 VAL    0.5100
   1711 HG23      -73.1570   -1.3680  -36.9370 H       103 VAL   -0.5100
   1712 N         -69.7940   -5.5520  -36.9430 N.am    104 ALA   -0.4700
   1713 CA        -68.9240   -6.5350  -36.2850 C.3     104 ALA    0.3100
   1714 C         -67.7060   -6.8540  -37.1480 C.2     104 ALA    0.0700
   1715 O         -66.6560   -7.1740  -36.5980 O.2     104 ALA    0.0900
   1716 CB        -69.6950   -7.8070  -35.9790 C.3     104 ALA   -0.2700
   1717 HN        -70.6750   -5.9090  -37.2420 H       104 ALA    0.0900
   1718 HA        -68.5510   -6.0940  -35.3730 H       104 ALA    0.0900
   1719 HB1       -70.0850   -8.2530  -36.9190 H       104 ALA    0.0900
   1720 HB2       -70.5530   -7.5790  -35.3110 H       104 ALA    0.5100
   1721 HB3       -69.0260   -8.5460  -35.4880 H       104 ALA   -0.5100
   1722 N         -67.8370   -6.7620  -38.4970 N.am    105 LEU   -0.4700
   1723 CA        -66.7190   -6.9640  -39.4160 C.3     105 LEU    0.3100
   1724 C         -65.8230   -5.7320  -39.4380 C.2     105 LEU    0.0700
   1725 O         -64.6070   -5.8640  -39.2760 O.2     105 LEU    0.0900
   1726 CB        -67.1950   -7.2950  -40.8450 C.3     105 LEU   -0.1800
   1727 CG        -66.1070   -7.2890  -41.9510 C.3     105 LEU    0.0900
   1728 CD1       -65.0100   -8.3170  -41.6870 C.3     105 LEU    0.0900
   1729 CD2       -66.7090   -7.5170  -43.3110 C.3     105 LEU   -0.0900
   1730 HN        -68.7130   -6.5490  -38.9230 H       105 LEU    0.0900
   1731 HA        -66.1200   -7.7760  -39.0300 H       105 LEU   -0.2700
   1732 HB1       -67.9690   -6.5510  -41.1260 H       105 LEU    0.0900
   1733 HB2       -67.6550   -8.3050  -40.8250 H       105 LEU    0.0900
   1734 HG        -65.6500   -6.2790  -42.0020 H       105 LEU    0.0900
   1735 HD11      -65.4450   -9.3390  -41.6460 H       105 LEU   -0.2700
   1736 HD12      -64.5160   -8.1020  -40.7160 H       105 LEU    0.0900
   1737 HD13      -64.2580   -8.2850  -42.5040 H       105 LEU    0.0900
   1738 HD21      -67.4440   -6.7170  -43.5430 H       105 LEU    0.0900
   1739 HD22      -67.2330   -8.4970  -43.3330 H       105 LEU    0.5100
   1740 HD23      -65.9120   -7.5030  -44.0850 H       105 LEU   -0.5100
   1741 N         -66.4210   -4.5380  -39.6640 N.am    106 SER   -0.4700
   1742 CA        -65.7160   -3.2580  -39.7390 C.3     106 SER    0.3100
   1743 C         -64.8200   -3.0630  -38.5150 C.2     106 SER    0.0700
   1744 O         -63.6250   -2.8180  -38.6800 O.2     106 SER    0.0900
   1745 CB        -66.7120   -2.1060  -39.8630 C.3     106 SER    0.0500
   1746 OG        -66.0570   -0.8570  -40.0030 O.3     106 SER    0.0900
   1747 HN        -67.4070   -4.4800  -39.7950 H       106 SER    0.0900
   1748 HA        -65.0640   -3.2840  -40.6000 H       106 SER   -0.6600
   1749 HB1       -67.3480   -2.0690  -38.9530 H       106 SER    0.4300
   1750 HB2       -67.3530   -2.2680  -40.7560 H       106 SER    0.5100
   1751 HG1       -65.6520   -0.6740  -39.1520 H       106 SER   -0.5100
   1752 N         -65.3740   -3.2740  -37.2960 N.am    107 ALA   -0.4700
   1753 CA        -64.6610   -3.1720  -36.0230 C.3     107 ALA    0.3100
   1754 C         -63.4980   -4.1840  -35.9390 C.2     107 ALA    0.0700
   1755 O         -62.4070   -3.8080  -35.5000 O.2     107 ALA    0.0900
   1756 CB        -65.6260   -3.3920  -34.8720 C.3     107 ALA   -0.2700
   1757 HN        -66.3360   -3.5210  -37.2120 H       107 ALA    0.0900
   1758 HA        -64.2180   -2.1890  -35.9610 H       107 ALA    0.0900
   1759 HB1       -66.0870   -4.4000  -34.9470 H       107 ALA    0.0900
   1760 HB2       -66.4340   -2.6300  -34.9040 H       107 ALA    0.5100
   1761 HB3       -65.0840   -3.3210  -33.9040 H       107 ALA   -0.5100
   1762 N         -63.7150   -5.4440  -36.4010 N.am    108 SER   -0.4700
   1763 CA        -62.6990   -6.5050  -36.4100 C.3     108 SER    0.3100
   1764 C         -61.4900   -6.1370  -37.2730 C.2     108 SER    0.0700
   1765 O         -60.3550   -6.3670  -36.8510 O.2     108 SER    0.0900
   1766 CB        -63.2880   -7.8210  -36.9190 C.3     108 SER    0.0500
   1767 OG        -64.3130   -8.3270  -36.0800 O.3     108 SER    0.0900
   1768 HN        -64.6040   -5.7080  -36.7670 H       108 SER    0.0900
   1769 HA        -62.3340   -6.6240  -35.4000 H       108 SER   -0.6600
   1770 HB1       -62.4810   -8.5830  -36.9740 H       108 SER    0.4300
   1771 HB2       -63.7160   -7.6610  -37.9310 H       108 SER    0.5100
   1772 HG1       -64.0900   -9.2460  -35.9130 H       108 SER   -0.5100
   1773 N         -61.7320   -5.5740  -38.4830 N.am    109 VAL   -0.4700
   1774 CA        -60.6940   -5.1780  -39.4460 C.3     109 VAL    0.3100
   1775 C         -59.8310   -4.0430  -38.8450 C.2     109 VAL    0.0700
   1776 O         -58.6040   -4.1600  -38.8520 O.2     109 VAL    0.0900
   1777 CB        -61.3070   -4.7620  -40.8160 C.3     109 VAL   -0.0900
   1778 CG1       -60.2490   -4.1970  -41.7640 C.3     109 VAL    0.0900
   1779 CG2       -62.0270   -5.9360  -41.4690 C.3     109 VAL   -0.2700
   1780 HN        -62.6650   -5.3990  -38.7820 H       109 VAL    0.0900
   1781 HA        -60.0280   -6.0170  -39.5780 H       109 VAL    0.0900
   1782 HB        -62.0880   -3.9910  -40.6450 H       109 VAL    0.0900
   1783 HG11      -59.3770   -4.8830  -41.8160 H       109 VAL   -0.2700
   1784 HG12      -59.9010   -3.2080  -41.3960 H       109 VAL    0.0900
   1785 HG13      -60.6750   -4.0870  -42.7840 H       109 VAL    0.0900
   1786 HG21      -62.8480   -6.2950  -40.8120 H       109 VAL    0.0900
   1787 HG22      -61.3130   -6.7730  -41.6340 H       109 VAL    0.5100
   1788 HG23      -62.4620   -5.6200  -42.4410 H       109 VAL   -0.5100
   1789 N         -60.4620   -2.9780  -38.2890 N.am    110 PHE   -0.4700
   1790 CA        -59.7200   -1.8630  -37.6960 C.3     110 PHE    0.3100
   1791 C         -59.0180   -2.2980  -36.4070 C.2     110 PHE    0.0700
   1792 O         -58.0520   -1.6470  -36.0050 O.2     110 PHE    0.0900
   1793 CB        -60.6130   -0.6450  -37.4190 C.3     110 PHE   -0.1800
   1794 CG        -61.2030   -0.0240  -38.6650 C.ar    110 PHE    0.0900
   1795 CD1       -60.4010    0.6850  -39.5530 C.ar    110 PHE    0.0900
   1796 CD2       -62.5740   -0.0450  -38.8900 C.ar    110 PHE    0.0000
   1797 CE1       -60.9460    1.2720  -40.7010 C.ar    110 PHE   -0.1150
   1798 CE2       -63.1220    0.5450  -40.0340 C.ar    110 PHE    0.1150
   1799 CZ        -62.3050    1.2020  -40.9310 C.ar    110 PHE   -0.1150
   1800 HN        -61.4560   -2.9090  -38.2590 H       110 PHE    0.1150
   1801 HA        -58.9330   -1.5920  -38.3830 H       110 PHE   -0.1150
   1802 HB1       -60.0140    0.1410  -36.9130 H       110 PHE    0.1150
   1803 HB2       -61.4630   -0.9530  -36.7730 H       110 PHE   -0.1150
   1804 HD1       -59.3430    0.7840  -39.3550 H       110 PHE    0.1150
   1805 HD2       -63.2250   -0.5250  -38.1740 H       110 PHE   -0.1150
   1806 HE1       -60.3030    1.7790  -41.4060 H       110 PHE    0.1150
   1807 HE2       -64.1850    0.4890  -40.2140 H       110 PHE    0.5100
   1808 HZ        -62.7270    1.6590  -41.8130 H       110 PHE   -0.5100
   1809 N         -59.4610   -3.4120  -35.7830 N.am    111 SER   -0.4700
   1810 CA        -58.7980   -3.9540  -34.5980 C.3     111 SER    0.3100
   1811 C         -57.4500   -4.5470  -34.9920 C.2     111 SER    0.0700
   1812 O         -56.4510   -4.2600  -34.3430 O.2     111 SER    0.0900
   1813 CB        -59.6730   -4.9880  -33.9040 C.3     111 SER    0.0500
   1814 OG        -60.8600   -4.3980  -33.4030 O.3     111 SER    0.0900
   1815 HN        -60.2600   -3.9140  -36.1030 H       111 SER    0.0900
   1816 HA        -58.5890   -3.1320  -33.9290 H       111 SER   -0.6600
   1817 HB1       -59.1150   -5.4380  -33.0540 H       111 SER    0.4300
   1818 HB2       -59.9510   -5.7850  -34.6260 H       111 SER    0.5100
   1819 HG1       -61.3880   -4.1730  -34.1730 H       111 SER   -0.5100
   1820 N         -57.4130   -5.3020  -36.1150 N.am    112 LEU   -0.4700
   1821 CA        -56.2010   -5.8810  -36.6990 C.3     112 LEU    0.3100
   1822 C         -55.2230   -4.7730  -37.1000 C.2     112 LEU    0.0700
   1823 O         -54.0280   -4.8940  -36.8290 O.2     112 LEU    0.0900
   1824 CB        -56.5520   -6.7600  -37.9090 C.3     112 LEU   -0.1800
   1825 CG        -57.2960   -8.0580  -37.5990 C.3     112 LEU    0.0900
   1826 CD1       -57.9830   -8.5880  -38.8220 C.3     112 LEU    0.0900
   1827 CD2       -56.3720   -9.1040  -36.9760 C.3     112 LEU   -0.0900
   1828 HN        -58.2500   -5.5060  -36.6150 H       112 LEU    0.0900
   1829 HA        -55.7080   -6.4690  -35.9380 H       112 LEU   -0.2700
   1830 HB1       -55.6060   -7.0230  -38.4270 H       112 LEU    0.0900
   1831 HB2       -57.1840   -6.1590  -38.5960 H       112 LEU    0.0900
   1832 HG        -58.0530   -7.8670  -36.8090 H       112 LEU    0.0900
   1833 HD11      -57.2380   -8.7940  -39.6190 H       112 LEU   -0.2700
   1834 HD12      -58.7110   -7.8400  -39.2000 H       112 LEU    0.0900
   1835 HD13      -58.5120   -9.5340  -38.5780 H       112 LEU    0.0900
   1836 HD21      -55.9430   -8.7180  -36.0260 H       112 LEU    0.0900
   1837 HD22      -55.5370   -9.3340  -37.6730 H       112 LEU    0.5100
   1838 HD23      -56.9430  -10.0310  -36.7570 H       112 LEU   -0.5100
   1839 N         -55.7470   -3.6660  -37.7010 N.am    113 LEU   -0.4700
   1840 CA        -55.0050   -2.4470  -38.0550 C.3     113 LEU    0.3100
   1841 C         -54.3230   -1.8600  -36.8230 C.2     113 LEU    0.0700
   1842 O         -53.1210   -1.5890  -36.8520 O.2     113 LEU    0.0900
   1843 CB        -55.9670   -1.4010  -38.6860 C.3     113 LEU   -0.1800
   1844 CG        -55.4610    0.0630  -38.8450 C.3     113 LEU    0.0900
   1845 CD1       -54.3120    0.1710  -39.8410 C.3     113 LEU    0.0900
   1846 CD2       -56.5870    0.9880  -39.2760 C.3     113 LEU   -0.0900
   1847 HN        -56.7130   -3.6380  -37.9390 H       113 LEU    0.0900
   1848 HA        -54.2290   -2.7160  -38.7550 H       113 LEU   -0.2700
   1849 HB1       -56.8790   -1.3680  -38.0560 H       113 LEU    0.0900
   1850 HB2       -56.2370   -1.7690  -39.6970 H       113 LEU    0.0900
   1851 HG        -55.1170    0.4340  -37.8560 H       113 LEU    0.0900
   1852 HD11      -54.6380   -0.1850  -40.8420 H       113 LEU   -0.2700
   1853 HD12      -53.4580   -0.4550  -39.5030 H       113 LEU    0.0900
   1854 HD13      -53.9860    1.2300  -39.9300 H       113 LEU    0.0900
   1855 HD21      -57.4000    0.9810  -38.5180 H       113 LEU    0.0900
   1856 HD22      -57.0060    0.6470  -40.2480 H       113 LEU    0.5100
   1857 HD23      -56.2060    2.0270  -39.3760 H       113 LEU   -0.5100
   1858 N         -55.1030   -1.6840  -35.7330 N.am    114 ALA   -0.4700
   1859 CA        -54.6490   -1.1460  -34.4560 C.3     114 ALA    0.3100
   1860 C         -53.6080   -2.0610  -33.8050 C.2     114 ALA    0.0700
   1861 O         -52.7250   -1.5530  -33.1220 O.2     114 ALA    0.0900
   1862 CB        -55.8320   -0.9540  -33.5200 C.3     114 ALA   -0.2700
   1863 HN        -56.0690   -1.9260  -35.7580 H       114 ALA    0.0900
   1864 HA        -54.1590   -0.2030  -34.6430 H       114 ALA    0.0900
   1865 HB1       -56.2280   -1.9400  -33.1960 H       114 ALA    0.0900
   1866 HB2       -56.6410   -0.4010  -34.0420 H       114 ALA    0.5100
   1867 HB3       -55.5120   -0.3880  -32.6190 H       114 ALA   -0.5100
   1868 N         -53.6890   -3.3990  -34.0330 N.am    115 ILE   -0.4700
   1869 CA        -52.7160   -4.3600  -33.4950 C.3     115 ILE    0.3100
   1870 C         -51.4440   -4.3010  -34.3520 C.2     115 ILE    0.0700
   1871 O         -50.3440   -4.2920  -33.7970 O.2     115 ILE    0.0900
   1872 CB        -53.2730   -5.8180  -33.3890 C.3     115 ILE   -0.0900
   1873 CG1       -54.5300   -5.8780  -32.4850 C.3     115 ILE    0.0900
   1874 CG2       -52.1920   -6.7650  -32.8410 C.3     115 ILE   -0.2700
   1875 CD        -55.2510   -7.2380  -32.4180 C.3     115 ILE    0.0900
   1876 HN        -54.4230   -3.7910  -34.5840 H       115 ILE    0.0900
   1877 HA        -52.4290   -4.0100  -32.5140 H       115 ILE    0.0900
   1878 HB        -53.5920   -6.1640  -34.3950 H       115 ILE   -0.1800
   1879 HG11      -55.2560   -5.1260  -32.8580 H       115 ILE    0.0900
   1880 HG12      -54.2240   -5.6030  -31.4540 H       115 ILE    0.0900
   1881 HG21      -51.8700   -6.4330  -31.8310 H       115 ILE   -0.2700
   1882 HG22      -51.3090   -6.7600  -33.5150 H       115 ILE    0.0900
   1883 HG23      -52.5990   -7.7960  -32.7630 H       115 ILE    0.0900
   1884 HD1       -54.5620   -8.0170  -32.0270 H       115 ILE    0.0900
   1885 HD2       -55.5860   -7.5400  -33.4340 H       115 ILE    0.5100
   1886 HD3       -56.1280   -7.1690  -31.7400 H       115 ILE   -0.5100
   1887 N         -51.5940   -4.2410  -35.6950 N.am    116 ALA   -0.4700
   1888 CA        -50.4730   -4.1620  -36.6380 C.3     116 ALA    0.3100
   1889 C         -49.6870   -2.8600  -36.4740 C.2     116 ALA    0.0700
   1890 O         -48.4620   -2.8830  -36.5840 O.2     116 ALA    0.0900
   1891 CB        -50.9750   -4.2770  -38.0620 C.3     116 ALA   -0.2700
   1892 HN        -52.4990   -4.2490  -36.1130 H       116 ALA    0.0900
   1893 HA        -49.7890   -4.9660  -36.4140 H       116 ALA    0.0900
   1894 HB1       -51.5400   -3.3620  -38.3430 H       116 ALA    0.0900
   1895 HB2       -51.6510   -5.1530  -38.1560 H       116 ALA    0.5100
   1896 HB3       -50.1160   -4.3900  -38.7580 H       116 ALA   -0.5100
   1897 N         -50.3770   -1.7290  -36.1920 N.am    117 ILE   -0.4700
   1898 CA        -49.7090   -0.4390  -36.0120 C.3     117 ILE    0.3100
   1899 C         -49.0810   -0.3890  -34.5790 C.2     117 ILE    0.0700
   1900 O         -48.0630    0.2730  -34.4010 O.2     117 ILE    0.0900
   1901 CB        -50.6690    0.7690  -36.2900 C.3     117 ILE   -0.0900
   1902 CG1       -49.9210    2.0490  -36.7230 C.3     117 ILE    0.0900
   1903 CG2       -51.7190    1.0190  -35.1930 C.3     117 ILE   -0.2700
   1904 CD        -49.1940    1.9700  -38.1070 C.3     117 ILE    0.0900
   1905 HN        -51.3680   -1.7270  -36.0940 H       117 ILE    0.0900
   1906 HA        -48.8710   -0.4080  -36.6920 H       117 ILE    0.0900
   1907 HB        -51.2010    0.5780  -37.2450 H       117 ILE   -0.1800
   1908 HG11      -49.1610    2.2810  -35.9490 H       117 ILE    0.0900
   1909 HG12      -50.6570    2.8780  -36.7680 H       117 ILE    0.0900
   1910 HG21      -51.2260    1.4050  -34.2740 H       117 ILE   -0.2700
   1911 HG22      -52.2380    0.0690  -34.9430 H       117 ILE    0.0900
   1912 HG23      -52.4590    1.7700  -35.5420 H       117 ILE    0.0900
   1913 HD1       -49.9300    1.7570  -38.9130 H       117 ILE    0.0900
   1914 HD2       -48.4390    1.1540  -38.0930 H       117 ILE    0.5100
   1915 HD3       -48.6960    2.9380  -38.3290 H       117 ILE   -0.5100
   1916 N         -49.5770   -1.1200  -33.5490 N.am    118 GLU   -0.4700
   1917 CA        -48.9690   -1.1390  -32.2040 C.3     118 GLU    0.3100
   1918 C         -47.8670   -2.1900  -32.1230 C.2     118 GLU    0.0700
   1919 O         -47.2550   -2.5320  -31.1120 O.2     118 GLU    0.0900
   1920 CB        -50.0600   -1.2650  -31.0980 C.3     118 GLU   -0.1800
   1921 CG        -49.7370   -1.9950  -29.7590 C.3     118 GLU    0.0900
   1922 CD        -48.7020   -1.3760  -28.8100 C.2     118 GLU    0.0900
   1923 OE1       -48.3510   -2.0920  -27.8260 O.co2   118 GLU   -0.2800
   1924 OE2       -48.2820   -0.2130  -29.0180 O.co2   118 GLU    0.0900
   1925 HN        -50.3900   -1.6870  -33.6580 H       118 GLU    0.0900
   1926 HA        -48.4140   -0.2210  -32.0780 H       118 GLU    0.6200
   1927 HB1       -50.9200   -1.7970  -31.5530 H       118 GLU   -0.7600
   1928 HB2       -50.3700   -0.2330  -30.8340 H       118 GLU   -0.7600
   1929 HG1       -49.3710   -3.0100  -30.0160 H       118 GLU    0.5100
   1930 HG2       -50.6850   -2.0790  -29.1900 H       118 GLU   -0.5100
   1931 N         -47.4890   -2.7280  -33.2810 N.am    119 ARG   -0.4700
   1932 CA        -46.2940   -3.5560  -33.4090 C.3     119 ARG    0.3100
   1933 C         -45.1400   -2.7160  -33.9180 C.2     119 ARG    0.0700
   1934 O         -44.0480   -2.7670  -33.3580 O.2     119 ARG    0.0900
   1935 CB        -46.5220   -4.7710  -34.3400 C.3     119 ARG   -0.1800
   1936 CG        -47.4360   -5.8930  -33.8280 C.3     119 ARG    0.0900
   1937 CD        -46.8500   -6.7270  -32.6980 C.3     119 ARG    0.0900
   1938 NE        -46.7600   -5.9850  -31.4380 N.pl3   119 ARG   -0.1800
   1939 CZ        -46.2520   -6.4820  -30.3190 C.cat   119 ARG    0.0900
   1940 NH1       -45.7780   -7.7240  -30.2880 N.pl3   119 ARG    0.0900
   1941 NH2       -46.2180   -5.7470  -29.2170 N.pl3   119 ARG    0.2000
   1942 HN        -48.0100   -2.5860  -34.1190 H       119 ARG    0.0900
   1943 HA        -46.0230   -3.8960  -32.4200 H       119 ARG    0.0900
   1944 HB1       -45.5300   -5.2190  -34.5540 H       119 ARG   -0.7000
   1945 HB2       -46.9580   -4.3890  -35.2860 H       119 ARG    0.4400
   1946 HG1       -47.6650   -6.5700  -34.6780 H       119 ARG    0.6400
   1947 HG2       -48.3810   -5.4340  -33.4690 H       119 ARG   -0.8000
   1948 HD1       -45.8230   -7.0490  -32.9690 H       119 ARG    0.4600
   1949 HD2       -47.4950   -7.6140  -32.5190 H       119 ARG    0.4600
   1950 HE        -47.1040   -5.0470  -31.4210 H       119 ARG   -0.8000
   1951 HH11      -45.8040   -8.2890  -31.1120 H       119 ARG    0.4600
   1952 HH12      -45.3960   -8.0920  -29.4410 H       119 ARG    0.4600
   1953 HH21      -46.5780   -4.8150  -29.2280 H       119 ARG    0.5100
   1954 HH22      -45.8330   -6.1260  -28.3750 H       119 ARG   -0.5100
   1955 N         -45.3950   -1.9050  -34.9590 N.am    120 TYR   -0.4700
   1956 CA        -44.4050   -1.0460  -35.5970 C.3     120 TYR    0.3100
   1957 C         -43.8010   -0.0320  -34.5920 C.2     120 TYR    0.0700
   1958 O         -42.6750    0.4270  -34.7930 O.2     120 TYR    0.0900
   1959 CB        -45.0570   -0.3040  -36.7810 C.3     120 TYR   -0.1800
   1960 CG        -44.0750    0.4320  -37.6640 C.ar    120 TYR    0.0900
   1961 CD1       -43.4570   -0.2070  -38.7320 C.ar    120 TYR    0.0900
   1962 CD2       -43.7910    1.7780  -37.4530 C.ar    120 TYR    0.0000
   1963 CE1       -42.5420    0.4610  -39.5460 C.ar    120 TYR   -0.1150
   1964 CE2       -42.8730    2.4570  -38.2530 C.ar    120 TYR    0.1150
   1965 CZ        -42.2520    1.7960  -39.3010 C.ar    120 TYR   -0.1150
   1966 OH        -41.3530    2.4660  -40.1010 O.3     120 TYR    0.1150
   1967 HN        -46.3090   -1.8550  -35.3550 H       120 TYR    0.1100
   1968 HA        -43.5870   -1.6640  -35.9380 H       120 TYR   -0.5400
   1969 HB1       -45.7730    0.4490  -36.3900 H       120 TYR    0.4300
   1970 HB2       -45.5870   -1.0380  -37.4230 H       120 TYR   -0.1150
   1971 HD1       -43.6890   -1.2420  -38.9370 H       120 TYR    0.1150
   1972 HD2       -44.2920    2.3070  -36.6560 H       120 TYR   -0.1150
   1973 HE1       -42.0620   -0.0570  -40.3620 H       120 TYR    0.1150
   1974 HE2       -42.6470    3.4950  -38.0570 H       120 TYR    0.5100
   1975 HH        -41.1650    3.3130  -39.6910 H       120 TYR   -0.5100
   1976 N         -44.5240    0.2750  -33.5000 N.am    121 ILE   -0.4700
   1977 CA        -44.0820    1.2540  -32.5110 C.3     121 ILE    0.3100
   1978 C         -43.2020    0.5650  -31.4220 C.2     121 ILE    0.0700
   1979 O         -42.5220    1.2760  -30.6770 O.2     121 ILE    0.0900
   1980 CB        -45.3140    1.9810  -31.8910 C.3     121 ILE   -0.0900
   1981 CG1       -46.2220    2.5550  -33.0110 C.3     121 ILE    0.0900
   1982 CG2       -44.8820    3.0960  -30.9120 C.3     121 ILE   -0.2700
   1983 CD        -47.5720    3.1270  -32.5680 C.3     121 ILE    0.0900
   1984 HN        -45.4020   -0.1590  -33.3150 H       121 ILE    0.0900
   1985 HA        -43.4360    1.9650  -33.0050 H       121 ILE    0.0900
   1986 HB        -45.9360    1.2390  -31.3460 H       121 ILE   -0.1800
   1987 HG11      -46.4190    1.7400  -33.7390 H       121 ILE    0.0900
   1988 HG12      -45.6600    3.3650  -33.5200 H       121 ILE    0.0900
   1989 HG21      -44.1250    3.7530  -31.3920 H       121 ILE   -0.2700
   1990 HG22      -44.4350    2.6460  -30.0000 H       121 ILE    0.0900
   1991 HG23      -45.7620    3.7150  -30.6330 H       121 ILE    0.0900
   1992 HD1       -47.4200    4.0690  -32.0000 H       121 ILE    0.0900
   1993 HD2       -48.0940    2.3970  -31.9120 H       121 ILE    0.5100
   1994 HD3       -48.2000    3.3460  -33.4570 H       121 ILE   -0.5100
   1995 N         -43.1610   -0.8010  -31.3580 N.am    122 THR   -0.4700
   1996 CA        -42.3200   -1.5030  -30.3620 C.3     122 THR    0.3100
   1997 C         -40.8330   -1.1710  -30.5980 C.2     122 THR    0.0700
   1998 O         -40.1440   -0.7480  -29.6630 O.2     122 THR    0.0900
   1999 CB        -42.5390   -3.0280  -30.3600 C.3     122 THR    0.1400
   2000 CG2       -43.9690   -3.4180  -30.0080 C.3     122 THR    0.0900
   2001 OG1       -42.1300   -3.5960  -31.6120 O.3     122 THR   -0.6600
   2002 HN        -43.6910   -1.3790  -31.9740 H       122 THR    0.4300
   2003 HA        -42.5620   -1.0990  -29.3910 H       122 THR   -0.2700
   2004 HB        -41.9400   -3.4910  -29.5470 H       122 THR    0.0900
   2005 HG1       -42.7750   -3.2980  -32.2590 H       122 THR    0.0900
   2006 HG21      -44.6760   -2.9810  -30.7450 H       122 THR    0.0900
   2007 HG22      -44.2270   -3.0360  -28.9980 H       122 THR    0.5100
   2008 HG23      -44.0750   -4.5240  -30.0280 H       122 THR   -0.5100
   2009 N         -40.3640   -1.3130  -31.8610 N.am    123 MET   -0.4700
   2010 CA        -38.9950   -0.9880  -32.2630 C.3     123 MET    0.3100
   2011 C         -38.7970    0.5560  -32.2870 C.2     123 MET    0.0700
   2012 O         -37.8180    1.0520  -31.7230 O.2     123 MET    0.0900
   2013 CB        -38.6480   -1.6250  -33.6360 C.3     123 MET   -0.1800
   2014 CG        -39.6170   -1.2600  -34.7710 C.3     123 MET    0.0900
   2015 SD        -39.2120   -1.9400  -36.4050 S.3     123 MET    0.0900
   2016 CE        -37.6580   -1.1120  -36.7400 C.3     123 MET   -0.1400
   2017 HN        -40.9500   -1.6530  -32.5920 H       123 MET    0.0900
   2018 HA        -38.3270   -1.3600  -31.5000 H       123 MET    0.0900
   2019 HB1       -38.6470   -2.7290  -33.5180 H       123 MET   -0.0900
   2020 HB2       -37.6280   -1.2930  -33.9280 H       123 MET   -0.2200
   2021 HG1       -39.6460   -0.1540  -34.8460 H       123 MET    0.0900
   2022 HG2       -40.6250   -1.6190  -34.4800 H       123 MET    0.0900
   2023 HE1       -36.8490   -1.4910  -36.0800 H       123 MET    0.0900
   2024 HE2       -37.7600   -0.0190  -36.5670 H       123 MET    0.5100
   2025 HE3       -37.3520   -1.2850  -37.7940 H       123 MET   -0.5100
   2026 N         -39.7560    1.3060  -32.8870 N.am    124 LEU   -0.4700
   2027 CA        -39.7190    2.7660  -33.0010 C.3     124 LEU    0.3100
   2028 C         -40.4310    3.4060  -31.7810 C.2     124 LEU    0.0700
   2029 O         -41.5930    3.8200  -31.8720 O.2     124 LEU    0.0900
   2030 CB        -40.3740    3.1990  -34.3420 C.3     124 LEU   -0.1800
   2031 CG        -40.3370    4.6950  -34.7260 C.3     124 LEU    0.0900
   2032 CD1       -38.9050    5.1970  -34.9140 C.3     124 LEU    0.0900
   2033 CD2       -41.1200    4.9420  -35.9960 C.3     124 LEU   -0.0900
   2034 HN        -40.5590    0.8770  -33.2910 H       124 LEU    0.0900
   2035 HA        -38.6870    3.0830  -32.9620 H       124 LEU   -0.2700
   2036 HB1       -41.4400    2.8950  -34.3030 H       124 LEU    0.0900
   2037 HB2       -39.8660    2.6380  -35.1540 H       124 LEU    0.0900
   2038 HG        -40.8270    5.2870  -33.9230 H       124 LEU    0.0900
   2039 HD11      -38.4030    4.6230  -35.7220 H       124 LEU   -0.2700
   2040 HD12      -38.3300    5.0610  -33.9730 H       124 LEU    0.0900
   2041 HD13      -38.9140    6.2720  -35.1950 H       124 LEU    0.0900
   2042 HD21      -42.1800    4.6390  -35.8570 H       124 LEU    0.0900
   2043 HD22      -40.6880    4.3460  -36.8290 H       124 LEU    0.5100
   2044 HD23      -41.0920    6.0210  -36.2560 H       124 LEU   -0.5100
   2045 N         -39.7350    3.4490  -30.6280 N.am    125 LYS   -0.4700
   2046 CA        -40.2830    4.0160  -29.3980 C.3     125 LYS    0.3100
   2047 CAT       -38.8390    6.6550  -27.1030 C.3     125 LYS    0.0700
   2048 C         -39.3190    5.0640  -28.8370 C.2     125 LYS    0.0900
   2049 O         -38.8500    5.9250  -29.5690 O.2     125 LYS   -0.1800
   2050 CB        -40.5730    2.9080  -28.3740 C.3     125 LYS    0.0900
   2051 CG        -41.3010    3.3870  -27.1230 C.3     125 LYS    0.0900
   2052 CD        -41.5850    2.2360  -26.1740 C.3     125 LYS   -0.1800
   2053 CE        -42.3210    2.6900  -24.9380 C.3     125 LYS    0.0900
   2054 NZ        -42.6080    1.5550  -24.0210 N.4     125 LYS    0.0900
   2055 NT        -39.6880    5.6700  -27.6960 N.pl3   125 LYS   -0.1800
   2056 HN        -38.8060    3.0920  -30.5630 H       125 LYS    0.0900
   2057 HNT       -40.5420    5.4660  -27.2250 H       125 LYS    0.0900
   2058 HA        -41.1930    4.5430  -29.6490 H       125 LYS    0.2100
   2059 HB1       -39.6070    2.4560  -28.0650 H       125 LYS    0.0500
   2060 HB2       -41.1940    2.1300  -28.8650 H       125 LYS    0.0500
   2061 HG1       -42.2620    3.8590  -27.4200 H       125 LYS   -0.3000
   2062 HG2       -40.6750    4.1420  -26.6020 H       125 LYS    0.3300
   2063 HD1       -40.6220    1.7720  -25.8710 H       125 LYS    0.3300
   2064 HD2       -42.2000    1.4750  -26.7020 H       125 LYS    0.3300
   2065 HE1       -43.2930    3.1460  -25.2260 H       125 LYS    0.5100
   2066 HE2       -41.7030    3.4270  -24.3830 H       125 LYS   -0.5100
   2067 HZ1       -41.7140    1.1130  -23.7250 H       125 LYS   -0.4700
   2068 HZ2       -43.1960    0.8520  -24.5130 H       125 LYS    0.3100
   2069 HZ3       -43.1150    1.9060  -23.1830 H       125 LYS   -0.1100
   2070 HT1       -38.8370    7.5700  -27.7330 H       125 LYS    0.0900
   2071 HT2       -37.8030    6.2630  -27.0310 H       125 LYS    0.0900
   2072 HT3       -39.2170    6.9170  -26.0920 H       125 LYS    0.0900
   2073 N         -49.9580    7.8640  -23.1100 N.am    126 ASN   -0.2700
   2074 CA        -50.4750    7.0990  -24.2420 C.3     126 ASN    0.0900
   2075 CAY       -50.1960    9.2530  -21.1530 C.3     126 ASN    0.0900
   2076 C         -51.4050    5.9700  -23.7400 C.2     126 ASN    0.0900
   2077 O         -51.2500    4.8110  -24.1290 O.2     126 ASN    0.5100
   2078 CB        -49.3160    6.5310  -25.1010 C.3     126 ASN   -0.5100
   2079 CG        -48.3050    5.6570  -24.3710 C.2     126 ASN   -0.4700
   2080 ND2       -47.4440    4.9960  -25.1400 N.am    126 ASN    0.3100
   2081 OD1       -48.2470    5.5930  -23.1370 O.2     126 ASN    0.0700
   2082 CY        -50.8050    8.4990  -22.2810 C.2     126 ASN    0.0900
   2083 OY        -52.0250    8.4780  -22.4340 O.2     126 ASN   -0.1800
   2084 HN        -48.9690    7.8850  -22.9940 H       126 ASN    0.0900
   2085 HA        -51.0920    7.7560  -24.8350 H       126 ASN    0.0900
   2086 HB1       -48.7620    7.3860  -25.5420 H       126 ASN    0.5500
   2087 HB2       -49.7580    5.9220  -25.9180 H       126 ASN   -0.5500
   2088 HD21      -46.7540    4.4040  -24.7230 H       126 ASN   -0.6200
   2089 HD22      -47.4860    5.0910  -26.1350 H       126 ASN    0.3200
   2090 HY1       -50.9970    9.7340  -20.5530 H       126 ASN    0.3000
   2091 HY2       -49.5210   10.0410  -21.5500 H       126 ASN    0.5100
   2092 HY3       -49.6260    8.5570  -20.5010 H       126 ASN   -0.5100
   2093 N         -52.3900    6.3230  -22.8900 N.am    127 ASN   -0.4700
   2094 CA        -53.3440    5.3860  -22.3090 C.3     127 ASN    0.3100
   2095 C         -54.7810    5.8760  -22.5260 C.2     127 ASN    0.0700
   2096 O         -55.6440    5.0700  -22.8710 O.2     127 ASN    0.0900
   2097 CB        -53.0590    5.1750  -20.8170 C.3     127 ASN   -0.1800
   2098 CG        -51.6830    4.6020  -20.5230 C.2     127 ASN    0.0900
   2099 ND2       -51.1570    4.9070  -19.3360 N.am    127 ASN    0.0900
   2100 OD1       -51.1050    3.8360  -21.3040 O.2     127 ASN    0.5500
   2101 HN        -52.5130    7.2730  -22.6130 H       127 ASN   -0.5500
   2102 HA        -53.2590    4.4510  -22.8420 H       127 ASN   -0.6200
   2103 HB1       -53.8190    4.4780  -20.4070 H       127 ASN    0.3200
   2104 HB2       -53.1440    6.1540  -20.2990 H       127 ASN    0.3000
   2105 HD21      -50.2530    4.5580  -19.0850 H       127 ASN    0.5100
   2106 HD22      -51.6650    5.4840  -18.6970 H       127 ASN   -0.5100
   2107 N         -55.0370    7.1930  -22.3400 N.am    128 PHE   -0.4700
   2108 CA        -56.3500    7.8030  -22.5890 C.3     128 PHE    0.3100
   2109 C         -56.6660    7.8080  -24.0730 C.2     128 PHE    0.0700
   2110 O         -57.7820    7.4660  -24.4680 O.2     128 PHE    0.0900
   2111 CB        -56.4110    9.2430  -22.0340 C.3     128 PHE   -0.1800
   2112 CG        -57.5230   10.0970  -22.6130 C.ar    128 PHE    0.0900
   2113 CD1       -58.8200   10.0070  -22.1240 C.ar    128 PHE    0.0900
   2114 CD2       -57.2600   11.0140  -23.6290 C.ar    128 PHE    0.0000
   2115 CE1       -59.8470   10.7900  -22.6670 C.ar    128 PHE   -0.1150
   2116 CE2       -58.2840   11.7990  -24.1680 C.ar    128 PHE    0.1150
   2117 CZ        -59.5700   11.6840  -23.6840 C.ar    128 PHE   -0.1150
   2118 HN        -54.3300    7.8190  -22.0220 H       128 PHE    0.1150
   2119 HA        -57.0970    7.1880  -22.1120 H       128 PHE   -0.1150
   2120 HB1       -55.4540    9.7600  -22.2590 H       128 PHE    0.1150
   2121 HB2       -56.5730    9.2000  -20.9360 H       128 PHE   -0.1150
   2122 HD1       -59.0410    9.3240  -21.3170 H       128 PHE    0.1150
   2123 HD2       -56.2540   11.1170  -24.0060 H       128 PHE   -0.1150
   2124 HE1       -60.8540   10.6970  -22.2910 H       128 PHE    0.1150
   2125 HE2       -58.0670   12.4960  -24.9630 H       128 PHE    0.5100
   2126 HZ        -60.3590   12.2920  -24.0980 H       128 PHE   -0.5100
   2127 N         -55.6700    8.2070  -24.8950 N.am    129 ARG   -0.4700
   2128 CA        -55.7650    8.2950  -26.3500 C.3     129 ARG    0.3100
   2129 C         -56.0730    6.9150  -26.9670 C.2     129 ARG    0.0700
   2130 O         -56.5300    6.8570  -28.1060 O.2     129 ARG    0.0900
   2131 CB        -54.4630    8.8760  -26.9420 C.3     129 ARG   -0.1800
   2132 CG        -53.2060    8.0290  -26.7230 C.3     129 ARG    0.0900
   2133 CD        -51.9400    8.7610  -27.1350 C.3     129 ARG    0.0900
   2134 NE        -51.6760    9.9070  -26.2550 N.pl3   129 ARG   -0.1800
   2135 CZ        -50.6060   10.6910  -26.3430 C.cat   129 ARG    0.0900
   2136 NH1       -49.6750   10.4580  -27.2600 N.pl3   129 ARG    0.0900
   2137 NH2       -50.4500   11.7040  -25.5020 N.pl3   129 ARG    0.2000
   2138 HN        -54.7850    8.4710  -24.5240 H       129 ARG    0.0900
   2139 HA        -56.6040    8.9290  -26.5930 H       129 ARG    0.0900
   2140 HB1       -54.2910    9.8730  -26.4840 H       129 ARG   -0.7000
   2141 HB2       -54.6090    9.0020  -28.0350 H       129 ARG    0.4400
   2142 HG1       -53.2930    7.0960  -27.3200 H       129 ARG    0.6400
   2143 HG2       -53.1340    7.7610  -25.6470 H       129 ARG   -0.8000
   2144 HD1       -52.0470    9.1450  -28.1710 H       129 ARG    0.4600
   2145 HD2       -51.0690    8.0740  -27.0700 H       129 ARG    0.4600
   2146 HE        -52.3450   10.1110  -25.5410 H       129 ARG   -0.8000
   2147 HH11      -49.7750    9.6890  -27.8890 H       129 ARG    0.4600
   2148 HH12      -48.8730   11.0530  -27.3200 H       129 ARG    0.4600
   2149 HH21      -51.1390   11.8810  -24.7990 H       129 ARG    0.5100
   2150 HH22      -49.6440   12.2920  -25.5720 H       129 ARG   -0.5100
   2151 N         -55.8640    5.8160  -26.2040 N.am    130 LEU   -0.4700
   2152 CA        -56.1630    4.4570  -26.6620 C.3     130 LEU    0.3100
   2153 C         -57.6780    4.1960  -26.6130 C.2     130 LEU    0.0700
   2154 O         -58.2510    3.7670  -27.6200 O.2     130 LEU    0.0900
   2155 CB        -55.4070    3.3970  -25.8370 C.3     130 LEU   -0.1800
   2156 CG        -53.8760    3.4680  -25.8030 C.3     130 LEU    0.0900
   2157 CD1       -53.3170    2.3590  -24.9450 C.3     130 LEU    0.0900
   2158 CD2       -53.2670    3.3810  -27.1980 C.3     130 LEU   -0.0900
   2159 HN        -55.4910    5.8850  -25.2830 H       130 LEU    0.0900
   2160 HA        -55.8770    4.3910  -27.7010 H       130 LEU   -0.2700
   2161 HB1       -55.6840    2.4020  -26.2420 H       130 LEU    0.0900
   2162 HB2       -55.7670    3.4740  -24.7890 H       130 LEU    0.0900
   2163 HG        -53.5610    4.4500  -25.3880 H       130 LEU    0.0900
   2164 HD11      -53.4620    1.3790  -25.4470 H       130 LEU   -0.2700
   2165 HD12      -53.8420    2.3370  -23.9660 H       130 LEU    0.0900
   2166 HD13      -52.2290    2.5160  -24.7830 H       130 LEU    0.0900
   2167 HD21      -53.8770    3.9690  -27.9180 H       130 LEU    0.0900
   2168 HD22      -53.2430    2.3220  -27.5350 H       130 LEU    0.5100
   2169 HD23      -52.2350    3.7940  -27.1880 H       130 LEU   -0.5100
   2170 N         -58.3430    4.5090  -25.4640 N.am    131 PHE   -0.4700
   2171 CA        -59.7980    4.3540  -25.3170 C.3     131 PHE    0.3100
   2172 C         -60.5180    5.5030  -26.0610 C.2     131 PHE    0.0700
   2173 O         -61.7180    5.7320  -25.8790 O.2     131 PHE    0.0900
   2174 CB        -60.2250    4.2880  -23.8330 C.3     131 PHE   -0.1800
   2175 CG        -59.7080    3.0770  -23.0810 C.ar    131 PHE    0.0900
   2176 CD1       -60.3440    1.8440  -23.1900 C.ar    131 PHE    0.0900
   2177 CD2       -58.6280    3.1870  -22.2090 C.ar    131 PHE    0.0000
   2178 CE1       -59.8660    0.7270  -22.4930 C.ar    131 PHE   -0.1150
   2179 CE2       -58.1630    2.0700  -21.4990 C.ar    131 PHE    0.1150
   2180 CZ        -58.7880    0.8500  -21.6430 C.ar    131 PHE   -0.1150
   2181 HN        -57.8650    4.8600  -24.6630 H       131 PHE    0.1150
   2182 HA        -60.0840    3.4440  -25.8240 H       131 PHE   -0.1150
   2183 HB1       -61.3330    4.2570  -23.7750 H       131 PHE    0.1150
   2184 HB2       -59.8400    5.1860  -23.3050 H       131 PHE   -0.1150
   2185 HD1       -61.2160    1.7490  -23.8190 H       131 PHE    0.1150
   2186 HD2       -58.1440    4.1420  -22.0770 H       131 PHE   -0.1150
   2187 HE1       -60.3420   -0.2340  -22.6220 H       131 PHE    0.1150
   2188 HE2       -57.3140    2.1660  -20.8390 H       131 PHE    0.5100
   2189 HZ        -58.4350   -0.0080  -21.0900 H       131 PHE   -0.5100
   2190 N         -59.7560    6.2010  -26.9190 N.am    132 LEU   -0.4700
   2191 CA        -60.1920    7.2410  -27.8300 C.3     132 LEU    0.3100
   2192 C         -60.0980    6.6870  -29.2450 C.2     132 LEU    0.0700
   2193 O         -60.9240    7.0120  -30.0900 O.2     132 LEU    0.0900
   2194 CB        -59.3470    8.5060  -27.6350 C.3     132 LEU   -0.1800
   2195 CG        -59.8460    9.7700  -28.3000 C.3     132 LEU    0.0900
   2196 CD1       -61.0660   10.3120  -27.5750 C.3     132 LEU    0.0900
   2197 CD2       -58.7870   10.8330  -28.2570 C.3     132 LEU   -0.0900
   2198 HN        -58.7790    6.0150  -26.9680 H       132 LEU    0.0900
   2199 HA        -61.2330    7.4490  -27.6290 H       132 LEU   -0.2700
   2200 HB1       -58.3310    8.2960  -28.0290 H       132 LEU    0.0900
   2201 HB2       -59.2790    8.7020  -26.5440 H       132 LEU    0.0900
   2202 HG        -60.1130    9.5510  -29.3550 H       132 LEU    0.0900
   2203 HD11      -60.8110   10.5450  -26.5190 H       132 LEU   -0.2700
   2204 HD12      -61.8780    9.5540  -27.5850 H       132 LEU    0.0900
   2205 HD13      -61.4170   11.2430  -28.0690 H       132 LEU    0.0900
   2206 HD21      -57.8760   10.4850  -28.7890 H       132 LEU    0.0900
   2207 HD22      -58.5180   11.0560  -27.2020 H       132 LEU    0.5100
   2208 HD23      -59.1560   11.7560  -28.7520 H       132 LEU   -0.5100
   2209 N         -59.1000    5.7980  -29.4860 N.am    133 LEU   -0.4700
   2210 CA        -58.9190    5.0740  -30.7480 C.3     133 LEU    0.3100
   2211 C         -59.9550    3.9750  -30.8690 C.2     133 LEU    0.0700
   2212 O         -60.5060    3.7590  -31.9490 O.2     133 LEU    0.0900
   2213 CB        -57.4990    4.4710  -30.8770 C.3     133 LEU   -0.1800
   2214 CG        -56.3190    5.4310  -31.0400 C.3     133 LEU    0.0900
   2215 CD1       -55.0090    4.6790  -31.0170 C.3     133 LEU    0.0900
   2216 CD2       -56.4250    6.2430  -32.3280 C.3     133 LEU   -0.0900
   2217 HN        -58.4210    5.5930  -28.7870 H       133 LEU    0.0900
   2218 HA        -59.0980    5.7700  -31.5540 H       133 LEU   -0.2700
   2219 HB1       -57.5040    3.7990  -31.7590 H       133 LEU    0.0900
   2220 HB2       -57.3120    3.8690  -29.9640 H       133 LEU    0.0900
   2221 HG        -56.3310    6.1720  -30.2130 H       133 LEU    0.0900
   2222 HD11      -54.9790    3.9390  -31.8450 H       133 LEU   -0.2700
   2223 HD12      -54.9010    4.1360  -30.0530 H       133 LEU    0.0900
   2224 HD13      -54.1620    5.3880  -31.1440 H       133 LEU    0.0900
   2225 HD21      -57.3590    6.8440  -32.3250 H       133 LEU    0.0900
   2226 HD22      -56.4460    5.5610  -33.2040 H       133 LEU    0.5100
   2227 HD23      -55.5580    6.9340  -32.4120 H       133 LEU   -0.5100
   2228 N         -60.2170    3.2710  -29.7470 N.am    134 ILE   -0.4700
   2229 CA        -61.2050    2.2000  -29.6470 C.3     134 ILE    0.3100
   2230 C         -62.6140    2.8080  -29.8510 C.2     134 ILE    0.0700
   2231 O         -63.4290    2.2210  -30.5650 O.2     134 ILE    0.0900
   2232 CB        -61.0530    1.4510  -28.2880 C.3     134 ILE   -0.0900
   2233 CG1       -59.6520    0.7680  -28.2060 C.3     134 ILE    0.0900
   2234 CG2       -62.1800    0.4170  -28.0930 C.3     134 ILE   -0.2700
   2235 CD        -59.2840    0.0840  -26.8660 C.3     134 ILE    0.0900
   2236 HN        -59.7260    3.4620  -28.9020 H       134 ILE    0.0900
   2237 HA        -61.0500    1.5200  -30.4720 H       134 ILE    0.0900
   2238 HB        -61.0850    2.1880  -27.4590 H       134 ILE   -0.1800
   2239 HG11      -58.8870    1.5450  -28.4090 H       134 ILE    0.0900
   2240 HG12      -59.6060   -0.0030  -29.0020 H       134 ILE    0.0900
   2241 HG21      -62.2710   -0.2240  -28.9960 H       134 ILE   -0.2700
   2242 HG22      -63.1470    0.9390  -27.9290 H       134 ILE    0.0900
   2243 HG23      -61.9520   -0.2300  -27.2190 H       134 ILE    0.0900
   2244 HD1       -59.9000   -0.8300  -26.7210 H       134 ILE    0.0900
   2245 HD2       -59.4770    0.7790  -26.0200 H       134 ILE    0.5100
   2246 HD3       -58.2120   -0.2090  -26.8720 H       134 ILE   -0.5100
   2247 N         -62.8760    4.0080  -29.2760 N.am    135 SER   -0.4700
   2248 CA        -64.1580    4.7020  -29.4360 C.3     135 SER    0.3100
   2249 C         -64.3440    5.1610  -30.8850 C.2     135 SER    0.0700
   2250 O         -65.4290    4.9950  -31.4370 O.2     135 SER    0.0900
   2251 CB        -64.2630    5.8940  -28.4880 C.3     135 SER    0.0500
   2252 OG        -64.2330    5.4790  -27.1310 O.3     135 SER    0.0900
   2253 HN        -62.2010    4.4760  -28.7110 H       135 SER    0.0900
   2254 HA        -64.9470    3.9940  -29.2340 H       135 SER   -0.6600
   2255 HB1       -65.2190    6.4300  -28.6730 H       135 SER    0.4300
   2256 HB2       -63.4120    6.5840  -28.6650 H       135 SER    0.5100
   2257 HG1       -63.3360    5.6320  -26.8290 H       135 SER   -0.5100
   2258 N         -63.2710    5.6810  -31.5170 N.am    136 ALA   -0.4700
   2259 CA        -63.2880    6.1140  -32.9140 C.3     136 ALA    0.3100
   2260 C         -63.6230    4.9510  -33.8420 C.2     136 ALA    0.0700
   2261 O         -64.4900    5.0930  -34.6980 O.2     136 ALA    0.0900
   2262 CB        -61.9430    6.7120  -33.2930 C.3     136 ALA   -0.2700
   2263 HN        -62.3990    5.7950  -31.0480 H       136 ALA    0.0900
   2264 HA        -64.0720    6.8470  -33.0300 H       136 ALA    0.0900
   2265 HB1       -61.1380    5.9570  -33.1630 H       136 ALA    0.0900
   2266 HB2       -61.7200    7.5840  -32.6430 H       136 ALA    0.5100
   2267 HB3       -61.9580    7.0330  -34.3570 H       136 ALA   -0.5100
   2268 N         -62.9850    3.7760  -33.6060 N.am    137 CYS   -0.4700
   2269 CA        -63.1330    2.5130  -34.3430 C.3     137 CYS    0.3100
   2270 C         -64.6110    2.1060  -34.4620 C.2     137 CYS    0.0700
   2271 O         -65.0700    1.8370  -35.5740 O.2     137 CYS    0.0900
   2272 CB        -62.3250    1.4090  -33.6590 C.3     137 CYS   -0.1100
   2273 SG        -62.5660   -0.2410  -34.3650 S.3     137 CYS    0.0900
   2274 HN        -62.3330    3.7190  -32.8570 H       137 CYS    0.0900
   2275 HA        -62.7800    2.6690  -35.3530 H       137 CYS   -0.2300
   2276 HB1       -62.6120    1.3880  -32.5870 H       137 CYS    0.1600
   2277 HB2       -61.2500    1.6770  -33.7280 H       137 CYS    0.5100
   2278 HG1       -63.8090   -0.3750  -33.9260 H       137 CYS   -0.5100
   2279 N         -65.3470    2.0500  -33.3270 N.am    138 TRP   -0.4700
   2280 CA        -66.7510    1.6450  -33.3140 C.3     138 TRP    0.3100
   2281 C         -67.6690    2.7230  -33.9090 C.2     138 TRP    0.0700
   2282 O         -68.7230    2.3730  -34.4440 O.2     138 TRP    0.0900
   2283 CB        -67.2160    1.3030  -31.9000 C.3     138 TRP   -0.1800
   2284 CG        -66.6910   -0.0130  -31.4160 C.ar    138 TRP    0.0900
   2285 CD1       -65.5780   -0.2240  -30.6620 C.ar    138 TRP    0.0900
   2286 CD2       -67.2180   -1.3100  -31.7310 C.ar    138 TRP   -0.0300
   2287 CE2       -66.3920   -2.2610  -31.0940 C.ar    138 TRP   -0.1500
   2288 CE3       -68.3180   -1.7600  -32.4820 C.ar    138 TRP    0.2200
   2289 NE1       -65.3980   -1.5710  -30.4510 N.ar    138 TRP   -0.5100
   2290 CZ2       -66.6350   -3.6390  -31.1790 C.ar    138 TRP    0.3700
   2291 CZ3       -68.5590   -3.1250  -32.5650 C.ar    138 TRP    0.2400
   2292 CH2       -67.7290   -4.0470  -31.9180 C.ar    138 TRP    0.1100
   2293 HN        -64.9580    2.2840  -32.4400 H       138 TRP   -0.2500
   2294 HA        -66.8550    0.7850  -33.9590 H       138 TRP    0.1700
   2295 HB1       -68.3260    1.2650  -31.8840 H       138 TRP   -0.2000
   2296 HB2       -66.8690    2.0960  -31.2040 H       138 TRP    0.1400
   2297 HD1       -64.9280    0.5520  -30.2850 H       138 TRP   -0.2700
   2298 HE1       -64.6800   -1.9710  -29.9270 H       138 TRP    0.1600
   2299 HE3       -68.9760   -1.0720  -32.9920 H       138 TRP   -0.1400
   2300 HZ2       -66.0030   -4.3670  -30.6920 H       138 TRP    0.1400
   2301 HZ3       -69.4010   -3.4830  -33.1390 H       138 TRP    0.5100
   2302 HH2       -67.9480   -5.1020  -31.9980 H       138 TRP   -0.5100
   2303 N         -67.2790    4.0140  -33.8530 N.am    139 VAL   -0.4700
   2304 CA        -68.0860    5.0830  -34.4490 C.3     139 VAL    0.3100
   2305 C         -67.9890    4.9540  -35.9790 C.2     139 VAL    0.0700
   2306 O         -69.0220    4.9560  -36.6430 O.2     139 VAL    0.0900
   2307 CB        -67.6840    6.4910  -33.9410 C.3     139 VAL   -0.0900
   2308 CG1       -68.3830    7.5930  -34.7360 C.3     139 VAL    0.0900
   2309 CG2       -67.9860    6.6410  -32.4510 C.3     139 VAL   -0.2700
   2310 HN        -66.4320    4.2940  -33.4090 H       139 VAL    0.0900
   2311 HA        -69.1180    4.8860  -34.2010 H       139 VAL    0.0900
   2312 HB        -66.5850    6.6120  -34.0390 H       139 VAL    0.0900
   2313 HG11      -69.4740    7.3910  -34.7900 H       139 VAL   -0.2700
   2314 HG12      -67.9770    7.6290  -35.7700 H       139 VAL    0.0900
   2315 HG13      -68.2290    8.5740  -34.2380 H       139 VAL    0.0900
   2316 HG21      -67.5680    5.7790  -31.8880 H       139 VAL    0.0900
   2317 HG22      -69.0850    6.6710  -32.2890 H       139 VAL    0.5100
   2318 HG23      -67.5250    7.5760  -32.0640 H       139 VAL   -0.5100
   2319 N         -66.7640    4.7450  -36.5150 N.am    140 ILE   -0.4700
   2320 CA        -66.4710    4.5390  -37.9460 C.3     140 ILE    0.3100
   2321 C         -67.1680    3.2480  -38.4520 C.2     140 ILE    0.0700
   2322 O         -67.6150    3.1950  -39.6020 O.2     140 ILE    0.0900
   2323 CB        -64.9280    4.4790  -38.1750 C.3     140 ILE   -0.0900
   2324 CG1       -64.2320    5.7680  -37.6510 C.3     140 ILE    0.0900
   2325 CG2       -64.5860    4.2290  -39.6660 C.3     140 ILE   -0.2700
   2326 CD        -62.6580    5.7090  -37.5590 C.3     140 ILE    0.0900
   2327 HN        -65.9600    4.7180  -35.9280 H       140 ILE    0.0900
   2328 HA        -66.9020    5.3600  -38.4990 H       140 ILE    0.0900
   2329 HB        -64.5010    3.6580  -37.5610 H       140 ILE   -0.1800
   2330 HG11      -64.6270    5.9830  -36.6360 H       140 ILE    0.0900
   2331 HG12      -64.5050    6.6030  -38.3290 H       140 ILE    0.0900
   2332 HG21      -64.9980    5.0480  -40.2940 H       140 ILE   -0.2700
   2333 HG22      -65.0310    3.2680  -40.0000 H       140 ILE    0.0900
   2334 HG23      -63.4840    4.1980  -39.8010 H       140 ILE    0.0900
   2335 HD1       -62.2230    5.5160  -38.5630 H       140 ILE    0.0900
   2336 HD2       -62.3490    4.8890  -36.8760 H       140 ILE    0.5100
   2337 HD3       -62.2640    6.6780  -37.1830 H       140 ILE   -0.5100
   2338 N         -67.2600    2.2190  -37.5810 N.am    141 SER   -0.4700
   2339 CA        -67.9070    0.9430  -37.8820 C.3     141 SER    0.3100
   2340 C         -69.4220    1.1250  -38.0590 C.2     141 SER    0.0700
   2341 O         -69.9620    0.7080  -39.0860 O.2     141 SER    0.0900
   2342 CB        -67.6210   -0.0760  -36.7800 C.3     141 SER    0.0500
   2343 OG        -66.2290   -0.3260  -36.6670 O.3     141 SER    0.0900
   2344 HN        -66.8760    2.2890  -36.6640 H       141 SER    0.0900
   2345 HA        -67.5270    0.5900  -38.8290 H       141 SER   -0.6600
   2346 HB1       -68.1340   -1.0330  -37.0150 H       141 SER    0.4300
   2347 HB2       -67.9930    0.3130  -35.8080 H       141 SER    0.5100
   2348 HG1       -65.8460    0.4750  -36.3020 H       141 SER   -0.5100
   2349 N         -70.0960    1.7870  -37.0810 N.am    142 LEU   -0.4700
   2350 CA        -71.5370    2.0860  -37.0990 C.3     142 LEU    0.3100
   2351 C         -71.9400    2.9120  -38.3320 C.2     142 LEU    0.0700
   2352 O         -73.0260    2.6990  -38.8770 O.2     142 LEU    0.0900
   2353 CB        -71.9560    2.8470  -35.8260 C.3     142 LEU   -0.1800
   2354 CG        -71.9790    2.0670  -34.5090 C.3     142 LEU    0.0900
   2355 CD1       -71.9860    3.0050  -33.3170 C.3     142 LEU    0.0900
   2356 CD2       -73.1460    1.0880  -34.4490 C.3     142 LEU   -0.0900
   2357 HN        -69.6180    2.1110  -36.2700 H       142 LEU    0.0900
   2358 HA        -72.0710    1.1510  -37.1680 H       142 LEU   -0.2700
   2359 HB1       -72.9790    3.2440  -35.9970 H       142 LEU    0.0900
   2360 HB2       -71.2550    3.6980  -35.6990 H       142 LEU    0.0900
   2361 HG        -71.0800    1.4160  -34.4550 H       142 LEU    0.0900
   2362 HD11      -72.8840    3.6580  -33.3490 H       142 LEU   -0.2700
   2363 HD12      -71.0790    3.6480  -33.3350 H       142 LEU    0.0900
   2364 HD13      -72.0090    2.4170  -32.3740 H       142 LEU    0.0900
   2365 HD21      -73.0720    0.3540  -35.2800 H       142 LEU    0.0900
   2366 HD22      -74.1060    1.6380  -34.5470 H       142 LEU    0.5100
   2367 HD23      -73.1280    0.5360  -33.4850 H       142 LEU   -0.5100
   2368 N         -71.0710    3.8560  -38.7620 N.am    143 ILE   -0.4700
   2369 CA        -71.2900    4.7100  -39.9260 C.3     143 ILE    0.3100
   2370 C         -71.2760    3.8500  -41.2090 C.2     143 ILE    0.0700
   2371 O         -72.2160    3.9560  -41.9940 O.2     143 ILE    0.0900
   2372 CB        -70.2380    5.8430  -39.9730 C.3     143 ILE   -0.0900
   2373 CG1       -70.4520    6.8070  -38.7740 C.3     143 ILE    0.0900
   2374 CG2       -70.3170    6.6030  -41.3060 C.3     143 ILE   -0.2700
   2375 CD        -69.3830    7.9200  -38.5640 C.3     143 ILE    0.0900
   2376 HN        -70.2100    4.0140  -38.2850 H       143 ILE    0.0900
   2377 HA        -72.2850    5.1220  -39.8550 H       143 ILE    0.0900
   2378 HB        -69.2230    5.4070  -39.8570 H       143 ILE   -0.1800
   2379 HG11      -70.4860    6.1940  -37.8490 H       143 ILE    0.0900
   2380 HG12      -71.4340    7.3060  -38.9130 H       143 ILE    0.0900
   2381 HG21      -71.3250    7.0510  -41.4310 H       143 ILE   -0.2700
   2382 HG22      -70.1320    5.9040  -42.1500 H       143 ILE    0.0900
   2383 HG23      -69.5620    7.4170  -41.3220 H       143 ILE    0.0900
   2384 HD1       -69.3330    8.5750  -39.4610 H       143 ILE    0.0900
   2385 HD2       -68.3850    7.4590  -38.4050 H       143 ILE    0.5100
   2386 HD3       -69.6520    8.5420  -37.6850 H       143 ILE   -0.5100
   2387 N         -70.2520    2.9760  -41.4020 N.am    144 LEU   -0.4700
   2388 CA        -70.1400    2.1150  -42.5920 C.3     144 LEU    0.3100
   2389 C         -71.2340    1.0470  -42.6390 C.2     144 LEU    0.0700
   2390 O         -71.8460    0.8570  -43.6890 O.2     144 LEU    0.0900
   2391 CB        -68.7710    1.4210  -42.6770 C.3     144 LEU   -0.1800
   2392 CG        -67.5770    2.3280  -42.9620 C.3     144 LEU    0.0900
   2393 CD1       -66.2700    1.5630  -42.8310 C.3     144 LEU    0.0900
   2394 CD2       -67.6850    2.9840  -44.3490 C.3     144 LEU   -0.0900
   2395 HN        -69.5200    2.8790  -40.7330 H       144 LEU    0.0900
   2396 HA        -70.2940    2.7370  -43.4620 H       144 LEU   -0.2700
   2397 HB1       -68.8230    0.6610  -43.4840 H       144 LEU    0.0900
   2398 HB2       -68.5880    0.9080  -41.7090 H       144 LEU    0.0900
   2399 HG        -67.5790    3.1750  -42.2440 H       144 LEU    0.0900
   2400 HD11      -66.2470    0.7180  -43.5510 H       144 LEU   -0.2700
   2401 HD12      -66.1720    1.1550  -41.8020 H       144 LEU    0.0900
   2402 HD13      -65.4140    2.2370  -43.0480 H       144 LEU    0.0900
   2403 HD21      -68.6080    3.5990  -44.4100 H       144 LEU    0.0900
   2404 HD22      -67.7300    2.2000  -45.1350 H       144 LEU    0.5100
   2405 HD23      -66.8080    3.6420  -44.5260 H       144 LEU   -0.5100
   2406 N         -71.4720    0.3670  -41.5140 N.am    145 GLY   -0.4700
   2407 CA        -72.4820   -0.6820  -41.4080 C.3     145 GLY    0.3100
   2408 C         -73.9080   -0.1720  -41.4520 C.2     145 GLY   -0.0200
   2409 O         -74.8200   -0.9180  -41.8130 O.2     145 GLY    0.0900
   2410 HN        -70.9600    0.5500  -40.6800 H       145 GLY    0.0900
   2411 HA1       -72.3250   -1.1910  -40.4680 H       145 GLY    0.5100
   2412 HA2       -72.3310   -1.3640  -42.2320 H       145 GLY   -0.5100
   2413 N         -74.0920    1.0980  -41.0860 N.am    146 GLY   -0.4700
   2414 CA        -75.3880    1.7620  -41.0500 C.3     146 GLY    0.3100
   2415 C         -75.8050    2.4630  -42.3300 C.2     146 GLY   -0.0200
   2416 O         -76.9810    2.8000  -42.4750 O.2     146 GLY    0.0900
   2417 HN        -73.3220    1.6670  -40.8100 H       146 GLY    0.0900
   2418 HA1       -75.3480    2.4960  -40.2590 H       146 GLY    0.5100
   2419 HA2       -76.1250    1.0070  -40.8210 H       146 GLY   -0.5100
   2420 N         -74.8570    2.6700  -43.2900 N.am    147 LEU   -0.4700
   2421 CA        -75.1160    3.3150  -44.5920 C.3     147 LEU    0.3100
   2422 C         -76.3650    2.7360  -45.3010 C.2     147 LEU    0.0700
   2423 O         -77.1330    3.5450  -45.8310 O.2     147 LEU    0.0900
   2424 CB        -73.9130    3.1930  -45.5540 C.3     147 LEU   -0.1800
   2425 CG        -72.5920    3.8490  -45.1650 C.3     147 LEU    0.0900
   2426 CD1       -71.4910    3.4590  -46.1380 C.3     147 LEU    0.0900
   2427 CD2       -72.7190    5.3590  -45.0790 C.3     147 LEU   -0.0900
   2428 HN        -73.9130    2.3820  -43.1450 H       147 LEU    0.0900
   2429 HA        -75.3320    4.3550  -44.4040 H       147 LEU   -0.2700
   2430 HB1       -74.2240    3.6310  -46.5250 H       147 LEU    0.0900
   2431 HB2       -73.7130    2.1100  -45.6920 H       147 LEU    0.0900
   2432 HG        -72.3090    3.5270  -44.1410 H       147 LEU    0.0900
   2433 HD11      -71.8300    3.6180  -47.1840 H       147 LEU   -0.2700
   2434 HD12      -71.2340    2.3860  -46.0080 H       147 LEU    0.0900
   2435 HD13      -70.5890    4.0830  -45.9590 H       147 LEU    0.0900
   2436 HD21      -73.4770    5.6360  -44.3150 H       147 LEU    0.0900
   2437 HD22      -73.0390    5.7690  -46.0600 H       147 LEU    0.5100
   2438 HD23      -71.7440    5.8050  -44.7880 H       147 LEU   -0.5100
   2439 N         -76.6180    1.3850  -45.3280 N.am    148 PRO   -0.2900
   2440 CA        -77.8260    0.8850  -46.0060 C.3     148 PRO    0.0000
   2441 C         -79.1140    1.2460  -45.2520 C.2     148 PRO    0.0900
   2442 O         -80.1390    1.5010  -45.8930 O.2     148 PRO    0.0900
   2443 CB        -77.6160   -0.6290  -46.0360 C.3     148 PRO    0.0200
   2444 CG        -76.7270   -0.9100  -44.8960 C.3     148 PRO    0.0900
   2445 CD        -75.8120    0.2600  -44.8010 C.3     148 PRO   -0.1800
   2446 HA        -77.9290    1.3430  -46.9760 H       148 PRO    0.0900
   2447 HB1       -77.1430   -0.9430  -46.9900 H       148 PRO    0.0900
   2448 HB2       -78.5830   -1.1630  -45.9210 H       148 PRO   -0.1800
   2449 HG1       -77.3160   -1.0210  -43.9610 H       148 PRO    0.0900
   2450 HG2       -76.1510   -1.8430  -45.0710 H       148 PRO    0.0900
   2451 HD1       -75.5190    0.4630  -43.7500 H       148 PRO    0.5100
   2452 HD2       -74.9050    0.1190  -45.4270 H       148 PRO   -0.5100
   2453 N         -79.0600    1.2870  -43.9000 N.am    149 ILE   -0.4700
   2454 CA        -80.2010    1.6610  -43.0510 C.3     149 ILE    0.3100
   2455 C         -80.5050    3.1470  -43.2890 C.2     149 ILE    0.0700
   2456 O         -81.6660    3.5380  -43.4220 O.2     149 ILE    0.0900
   2457 CB        -79.9340    1.3480  -41.5420 C.3     149 ILE   -0.0900
   2458 CG1       -79.1350    0.0210  -41.3430 C.3     149 ILE    0.0900
   2459 CG2       -81.2470    1.3920  -40.7250 C.3     149 ILE   -0.2700
   2460 CD        -78.6010   -0.2790  -39.8880 C.3     149 ILE    0.0900
   2461 HN        -78.2220    1.0590  -43.4090 H       149 ILE    0.0900
   2462 HA        -81.0620    1.1080  -43.3960 H       149 ILE    0.0900
   2463 HB        -79.2220    2.0970  -41.1330 H       149 ILE   -0.1800
   2464 HG11      -78.2610    0.0480  -42.0260 H       149 ILE    0.0900
   2465 HG12      -79.7990   -0.8190  -41.6390 H       149 ILE    0.0900
   2466 HG21      -81.9660    0.6420  -41.1160 H       149 ILE   -0.2700
   2467 HG22      -81.7080    2.4000  -40.8050 H       149 ILE    0.0900
   2468 HG23      -81.0370    1.1610  -39.6590 H       149 ILE    0.0900
   2469 HD1       -79.4500   -0.3380  -39.1740 H       149 ILE    0.0900
   2470 HD2       -77.9180    0.5340  -39.5620 H       149 ILE    0.5100
   2471 HD3       -78.0600   -1.2490  -39.8770 H       149 ILE   -0.5100
   2472 N         -79.4500    3.9650  -43.4250 N.am    150 MET   -0.4700
   2473 CA        -79.5710    5.3830  -43.6550 C.3     150 MET    0.3100
   2474 C         -79.8220    5.6990  -45.1210 C.2     150 MET    0.0700
   2475 O         -79.7440    6.8560  -45.5290 O.2     150 MET    0.0900
   2476 CB        -78.2920    6.1180  -43.1650 C.3     150 MET   -0.1800
   2477 CG        -78.0600    6.0010  -41.6430 C.3     150 MET    0.0900
   2478 SD        -76.6880    7.0170  -41.0040 S.3     150 MET    0.0900
   2479 CE        -75.3010    6.0530  -41.6700 C.3     150 MET   -0.1400
   2480 HN        -78.5160    3.6200  -43.3710 H       150 MET    0.0900
   2481 HA        -80.4380    5.7380  -43.1190 H       150 MET    0.0900
   2482 HB1       -78.3790    7.1930  -43.4270 H       150 MET   -0.0900
   2483 HB2       -77.4140    5.6890  -43.6910 H       150 MET   -0.2200
   2484 HG1       -77.8560    4.9350  -41.4090 H       150 MET    0.0900
   2485 HG2       -78.9970    6.2980  -41.1290 H       150 MET    0.0900
   2486 HE1       -75.3440    5.9970  -42.7790 H       150 MET    0.0900
   2487 HE2       -75.3300    5.0150  -41.2730 H       150 MET    0.5100
   2488 HE3       -74.3360    6.5230  -41.3870 H       150 MET   -0.5100
   2489 N         -80.1830    4.6820  -45.9460 N.am    151 GLY   -0.4700
   2490 CA        -80.6490    4.8850  -47.3140 C.3     151 GLY    0.3100
   2491 C         -79.8990    4.2910  -48.4920 C.2     151 GLY   -0.0200
   2492 O         -80.4760    4.1960  -49.5790 O.2     151 GLY    0.0900
   2493 HN        -80.1430    3.7320  -45.6450 H       151 GLY    0.0900
   2494 HA1       -80.6680    5.9540  -47.4600 H       151 GLY    0.5100
   2495 HA2       -81.6500    4.4830  -47.3450 H       151 GLY   -0.5100
   2496 N         -78.6170    3.9170  -48.3330 N.am    152 TRP   -0.4700
   2497 CA        -77.8680    3.3930  -49.4760 C.3     152 TRP    0.3100
   2498 C         -78.1790    1.8930  -49.6480 C.2     152 TRP    0.0700
   2499 O         -77.4080    1.0200  -49.2350 O.2     152 TRP    0.0900
   2500 CB        -76.3560    3.6580  -49.3330 C.3     152 TRP   -0.1800
   2501 CG        -75.5220    3.2440  -50.5180 C.ar    152 TRP    0.0900
   2502 CD1       -75.9280    3.1640  -51.8210 C.ar    152 TRP    0.0900
   2503 CD2       -74.0950    3.1120  -50.5380 C.ar    152 TRP   -0.0300
   2504 CE2       -73.7220    2.8220  -51.8710 C.ar    152 TRP   -0.1500
   2505 CE3       -73.0940    3.1990  -49.5570 C.ar    152 TRP    0.2200
   2506 NE1       -74.8650    2.8380  -52.6280 N.ar    152 TRP   -0.5100
   2507 CZ2       -72.3900    2.6010  -52.2410 C.ar    152 TRP    0.3700
   2508 CZ3       -71.7790    2.9470  -49.9180 C.ar    152 TRP    0.2400
   2509 CH2       -71.4380    2.6540  -51.2430 C.ar    152 TRP    0.1100
   2510 HN        -78.1350    3.9770  -47.4620 H       152 TRP   -0.2500
   2511 HA        -78.2450    3.8730  -50.3670 H       152 TRP    0.1700
   2512 HB1       -75.9860    3.1020  -48.4450 H       152 TRP   -0.2000
   2513 HB2       -76.2050    4.7460  -49.1720 H       152 TRP    0.1400
   2514 HD1       -76.9370    3.3320  -52.1660 H       152 TRP   -0.2700
   2515 HE1       -74.9160    2.6490  -53.5840 H       152 TRP    0.1600
   2516 HE3       -73.3250    3.4580  -48.5340 H       152 TRP   -0.1400
   2517 HZ2       -72.1010    2.3960  -53.2610 H       152 TRP    0.1400
   2518 HZ3       -71.0070    2.9770  -49.1640 H       152 TRP    0.5100
   2519 HH2       -70.4030    2.4640  -51.4920 H       152 TRP   -0.5100
   2520 N         -79.3240    1.6190  -50.2920 N.am    153 ASN   -0.4700
   2521 CA        -79.8440    0.2840  -50.5600 C.3     153 ASN    0.3100
   2522 C         -80.4480    0.2240  -51.9900 C.2     153 ASN    0.0700
   2523 O         -80.0490    1.0230  -52.8430 O.2     153 ASN    0.0900
   2524 CB        -80.8720   -0.1020  -49.4910 C.3     153 ASN   -0.1800
   2525 CG        -82.0070    0.8810  -49.2970 C.2     153 ASN    0.0900
   2526 ND2       -82.3360    1.1450  -48.0420 N.am    153 ASN    0.0900
   2527 OD1       -82.6430    1.3560  -50.2420 O.2     153 ASN    0.5500
   2528 HN        -79.8980    2.3590  -50.6320 H       153 ASN   -0.5500
   2529 HA        -79.0150   -0.4090  -50.5530 H       153 ASN   -0.6200
   2530 HB1       -80.3440   -0.2060  -48.5210 H       153 ASN    0.3200
   2531 HB2       -81.3170   -1.0800  -49.7730 H       153 ASN    0.3000
   2532 HD21      -81.7530    0.8250  -47.2950 H       153 ASN    0.5100
   2533 HD22      -83.1660    1.6660  -47.8420 H       153 ASN   -0.5100
   2534 N         -81.3910   -0.7210  -52.2560 N.am    154 CYS   -0.4700
   2535 CA        -81.9470   -0.9180  -53.5960 C.3     154 CYS    0.3100
   2536 C         -83.4650   -1.1670  -53.5540 C.2     154 CYS    0.0700
   2537 O         -84.0000   -1.7410  -54.5040 O.2     154 CYS    0.0900
   2538 CB        -81.2370   -2.0950  -54.2620 C.3     154 CYS   -0.1000
   2539 SG        -81.5250   -3.6940  -53.4460 S.3     154 CYS    0.0900
   2540 HN        -81.7450   -1.3240  -51.5470 H       154 CYS    0.0900
   2541 HA        -81.7990   -0.0120  -54.1650 H       154 CYS   -0.0800
   2542 HB1       -80.1470   -1.8860  -54.2650 H       154 CYS    0.5100
   2543 HB2       -81.5860   -2.1610  -55.3130 H       154 CYS   -0.5100
   2544 N         -84.1660   -0.7050  -52.4990 N.am    155 ILE   -0.4700
   2545 CA        -85.5960   -0.9780  -52.2710 C.3     155 ILE    0.3100
   2546 C         -86.4580   -0.6390  -53.5630 C.2     155 ILE    0.0700
   2547 O         -87.4970   -1.2780  -53.7800 O.2     155 ILE    0.0900
   2548 CB        -86.1250   -0.2240  -51.0230 C.3     155 ILE   -0.0900
   2549 CG1       -85.2600   -0.5410  -49.7860 C.3     155 ILE    0.0900
   2550 CG2       -87.5650   -0.6070  -50.7410 C.3     155 ILE   -0.2700
   2551 CD        -85.6290    0.2300  -48.4900 C.3     155 ILE    0.0900
   2552 HN        -83.7310   -0.1390  -51.8050 H       155 ILE    0.0900
   2553 HA        -85.7110   -2.0440  -52.1380 H       155 ILE    0.0900
   2554 HB        -86.0630    0.8710  -51.2000 H       155 ILE   -0.1800
   2555 HG11      -84.2050   -0.3050  -50.0370 H       155 ILE    0.0900
   2556 HG12      -85.3470   -1.6270  -49.5760 H       155 ILE    0.0900
   2557 HG21      -87.6400   -1.7000  -50.5530 H       155 ILE   -0.2700
   2558 HG22      -88.2010   -0.3520  -51.6150 H       155 ILE    0.0900
   2559 HG23      -87.9310   -0.0670  -49.8420 H       155 ILE    0.0900
   2560 HD1       -86.5030   -0.2480  -47.9980 H       155 ILE    0.0900
   2561 HD2       -85.8920    1.2810  -48.7370 H       155 ILE    0.5100
   2562 HD3       -84.7730    0.2150  -47.7840 H       155 ILE   -0.5100
   2563 N         -86.0010    0.2870  -54.4360 N.am    156 SER   -0.4700
   2564 CA        -86.7210    0.5550  -55.6900 C.3     156 SER    0.3100
   2565 C         -85.9370    0.0180  -56.8930 C.2     156 SER    0.0700
   2566 O         -86.5270   -0.2230  -57.9530 O.2     156 SER    0.0900
   2567 CB        -86.9970    2.0450  -55.8720 C.3     156 SER    0.0500
   2568 OG        -87.7040    2.2850  -57.0800 O.3     156 SER    0.0900
   2569 HN        -85.1740    0.8200  -54.2720 H       156 SER    0.0900
   2570 HA        -87.6500    0.0060  -55.6610 H       156 SER   -0.6600
   2571 HB1       -86.0350    2.6010  -55.9070 H       156 SER    0.4300
   2572 HB2       -87.6080    2.4180  -55.0230 H       156 SER    0.5100
   2573 HG1       -87.3200    1.6970  -57.7330 H       156 SER   -0.5100
   2574 N         -84.6080   -0.1630  -56.7330 N.am    157 ALA   -0.4700
   2575 CA        -83.7340   -0.6450  -57.7940 C.3     157 ALA    0.3100
   2576 C         -83.5070   -2.1580  -57.6770 C.2     157 ALA    0.0700
   2577 O         -82.4310   -2.5970  -57.2610 O.2     157 ALA    0.0900
   2578 CB        -82.4000    0.0970  -57.7550 C.3     157 ALA   -0.2700
   2579 HN        -84.1600    0.0290  -55.8640 H       157 ALA    0.0900
   2580 HA        -84.2300   -0.4800  -58.7400 H       157 ALA    0.0900
   2581 HB1       -81.9000   -0.0690  -56.7760 H       157 ALA    0.0900
   2582 HB2       -82.5700    1.1870  -57.8860 H       157 ALA    0.5100
   2583 HB3       -81.7340   -0.2780  -58.5610 H       157 ALA   -0.5100
   2584 N         -84.5240   -2.9600  -58.0760 N.am    158 LEU   -0.4700
   2585 CA        -84.4400   -4.4250  -58.0730 C.3     158 LEU    0.3100
   2586 C         -83.2730   -4.8950  -58.9420 C.2     158 LEU    0.0700
   2587 O         -82.5280   -5.7880  -58.5360 O.2     158 LEU    0.0900
   2588 CB        -85.7570   -5.0590  -58.5580 C.3     158 LEU   -0.1800
   2589 CG        -86.9660   -4.9340  -57.6310 C.3     158 LEU    0.0900
   2590 CD1       -88.2170   -5.3340  -58.3410 C.3     158 LEU    0.0900
   2591 CD2       -86.7970   -5.7660  -56.3730 C.3     158 LEU   -0.0900
   2592 HN        -85.3890   -2.5820  -58.3960 H       158 LEU    0.0900
   2593 HA        -84.2230   -4.7430  -57.0640 H       158 LEU   -0.2700
   2594 HB1       -85.5700   -6.1400  -58.7240 H       158 LEU    0.0900
   2595 HB2       -86.0230   -4.5840  -59.5260 H       158 LEU    0.0900
   2596 HG        -87.0590   -3.8820  -57.2880 H       158 LEU    0.0900
   2597 HD11      -88.1410   -6.3890  -58.6830 H       158 LEU   -0.2700
   2598 HD12      -88.3730   -4.6840  -59.2280 H       158 LEU    0.0900
   2599 HD13      -89.0850   -5.2460  -57.6540 H       158 LEU    0.0900
   2600 HD21      -85.8980   -5.4320  -55.8110 H       158 LEU    0.0900
   2601 HD22      -86.6690   -6.8370  -56.6410 H       158 LEU    0.5100
   2602 HD23      -87.6880   -5.6490  -55.7190 H       158 LEU   -0.5100
   2603 N         -83.0610   -4.2120  -60.0910 N.am    159 SER   -0.4700
   2604 CA        -81.9830   -4.4540  -61.0580 C.3     159 SER    0.3100
   2605 C         -80.5760   -4.3230  -60.4340 C.2     159 SER    0.0700
   2606 O         -79.6110   -4.8770  -60.9700 O.2     159 SER    0.0900
   2607 CB        -82.1000   -3.4620  -62.2110 C.3     159 SER    0.0500
   2608 OG        -82.0060   -2.1280  -61.7370 O.3     159 SER    0.0900
   2609 HN        -83.6700   -3.4670  -60.3440 H       159 SER    0.0900
   2610 HA        -82.0720   -5.4680  -61.4190 H       159 SER   -0.6600
   2611 HB1       -83.0790   -3.5920  -62.7190 H       159 SER    0.4300
   2612 HB2       -81.2790   -3.6390  -62.9400 H       159 SER    0.5100
   2613 HG1       -81.0960   -2.0090  -61.4590 H       159 SER   -0.5100
   2614 N         -80.4690   -3.5840  -59.3150 N.am    160 SER   -0.4700
   2615 CA        -79.2130   -3.3180  -58.6250 C.3     160 SER    0.3100
   2616 C         -79.1010   -4.0670  -57.2860 C.2     160 SER    0.0700
   2617 O         -78.1340   -3.8440  -56.5480 O.2     160 SER    0.0900
   2618 CB        -79.0860   -1.8210  -58.3650 C.3     160 SER    0.0500
   2619 OG        -79.1220   -1.0520  -59.5560 O.3     160 SER    0.0900
   2620 HN        -81.2730   -3.1720  -58.8960 H       160 SER    0.0900
   2621 HA        -78.4020   -3.6670  -59.2480 H       160 SER   -0.6600
   2622 HB1       -78.1190   -1.6230  -57.8540 H       160 SER    0.4300
   2623 HB2       -79.9230   -1.4920  -57.7150 H       160 SER    0.5100
   2624 HG1       -78.2110   -0.9740  -59.8490 H       160 SER   -0.5100
   2625 N         -80.0660   -4.9590  -56.9650 N.am    161 CYS   -0.4700
   2626 CA        -80.0510   -5.6920  -55.6970 C.3     161 CYS    0.3100
   2627 C         -79.1100   -6.8870  -55.7680 C.2     161 CYS    0.0700
   2628 O         -79.1180   -7.6310  -56.7530 O.2     161 CYS    0.0900
   2629 CB        -81.4540   -6.1420  -55.3030 C.3     161 CYS   -0.1000
   2630 SG        -82.5580   -4.7900  -54.8280 S.3     161 CYS    0.0900
   2631 HN        -80.8290   -5.1560  -57.5750 H       161 CYS    0.0900
   2632 HA        -79.6440   -5.0370  -54.9400 H       161 CYS   -0.0800
   2633 HB1       -81.3640   -6.8490  -54.4510 H       161 CYS    0.5100
   2634 HB2       -81.8990   -6.6830  -56.1650 H       161 CYS   -0.5100
   2635 N         -78.3180   -7.0800  -54.6900 N.am    162 SER   -0.4700
   2636 CA        -77.3980   -8.2050  -54.5110 C.3     162 SER    0.3100
   2637 C         -78.1770   -9.5170  -54.3480 C.2     162 SER    0.0700
   2638 O         -79.2870   -9.4930  -53.8170 O.2     162 SER    0.0900
   2639 CB        -76.5070   -7.9570  -53.3000 C.3     162 SER    0.0500
   2640 OG        -75.6790   -9.0710  -53.0180 O.3     162 SER    0.0900
   2641 HN        -78.3280   -6.4320  -53.9340 H       162 SER    0.0900
   2642 HA        -76.8030   -8.3010  -55.4060 H       162 SER   -0.6600
   2643 HB1       -77.1400   -7.7580  -52.4100 H       162 SER    0.4300
   2644 HB2       -75.8570   -7.0780  -53.4950 H       162 SER    0.5100
   2645 HG1       -75.3840   -9.4040  -53.8700 H       162 SER   -0.5100
   2646 N         -77.6190  -10.6550  -54.8210 N.am    163 THR   -0.4700
   2647 CA        -78.2890  -11.9660  -54.7700 C.3     163 THR    0.3100
   2648 C         -78.1350  -12.6110  -53.3820 C.2     163 THR    0.0700
   2649 O         -79.0880  -13.2140  -52.8810 O.2     163 THR    0.0900
   2650 CB        -77.7280  -12.9000  -55.8560 C.3     163 THR    0.1400
   2651 CG2       -78.5570  -14.1770  -56.0320 C.3     163 THR    0.0900
   2652 OG1       -77.6120  -12.1970  -57.0950 O.3     163 THR   -0.6600
   2653 HN        -76.7100  -10.6570  -55.2300 H       163 THR    0.4300
   2654 HA        -79.3460  -11.8070  -54.9200 H       163 THR   -0.2700
   2655 HB        -76.7230  -13.2650  -55.5550 H       163 THR    0.0900
   2656 HG1       -76.8030  -11.6850  -57.0340 H       163 THR    0.0900
   2657 HG21      -79.5970  -13.9200  -56.3210 H       163 THR    0.0900
   2658 HG22      -78.5840  -14.7440  -55.0770 H       163 THR    0.5100
   2659 HG23      -78.1120  -14.8090  -56.8300 H       163 THR   -0.5100
   2660 N         -76.9350  -12.5070  -52.7790 N.am    164 VAL   -0.4700
   2661 CA        -76.6370  -13.0760  -51.4660 C.3     164 VAL    0.3100
   2662 C         -77.3200  -12.1840  -50.3670 C.2     164 VAL    0.0700
   2663 O         -77.7610  -12.7220  -49.3450 O.2     164 VAL    0.0900
   2664 CB        -75.1030  -13.2470  -51.2630 C.3     164 VAL   -0.0900
   2665 CG1       -74.3190  -11.9930  -51.6370 C.3     164 VAL    0.0900
   2666 CG2       -74.7570  -13.7300  -49.8610 C.3     164 VAL   -0.2700
   2667 HN        -76.1800  -12.0230  -53.2130 H       164 VAL    0.0900
   2668 HA        -77.1300  -14.0340  -51.4000 H       164 VAL    0.0900
   2669 HB        -74.7490  -14.0910  -51.8920 H       164 VAL    0.0900
   2670 HG11      -74.8640  -11.0870  -51.2960 H       164 VAL   -0.2700
   2671 HG12      -74.1960  -11.9400  -52.7390 H       164 VAL    0.0900
   2672 HG13      -73.3210  -12.0120  -51.1490 H       164 VAL    0.0900
   2673 HG21      -75.3740  -14.6180  -49.6010 H       164 VAL    0.0900
   2674 HG22      -74.9620  -12.9270  -49.1220 H       164 VAL    0.5100
   2675 HG23      -73.6850  -14.0180  -49.8140 H       164 VAL   -0.5100
   2676 N         -77.4700  -10.8510  -50.6170 N.am    165 LEU   -0.4700
   2677 CA        -78.1680   -9.8870  -49.7400 C.3     165 LEU    0.3100
   2678 C         -79.2240   -9.1090  -50.5720 C.2     165 LEU    0.0700
   2679 O         -78.8980   -8.0890  -51.1810 O.2     165 LEU    0.0900
   2680 CB        -77.2030   -8.9140  -49.0180 C.3     165 LEU   -0.1800
   2681 CG        -76.2700   -9.4670  -47.9260 C.3     165 LEU    0.0900
   2682 CD1       -75.0410  -10.1420  -48.5120 C.3     165 LEU    0.0900
   2683 CD2       -75.7340   -8.3390  -47.0900 C.3     165 LEU   -0.0900
   2684 HN        -77.0940  -10.4500  -51.4480 H       165 LEU    0.0900
   2685 HA        -78.7220  -10.4580  -49.0090 H       165 LEU   -0.2700
   2686 HB1       -77.8250   -8.1250  -48.5490 H       165 LEU    0.0900
   2687 HB2       -76.5600   -8.4540  -49.7960 H       165 LEU    0.0900
   2688 HG        -76.8300  -10.2050  -47.3130 H       165 LEU    0.0900
   2689 HD11      -74.4600   -9.4160  -49.1200 H       165 LEU   -0.2700
   2690 HD12      -75.3480  -10.9860  -49.1660 H       165 LEU    0.0900
   2691 HD13      -74.3910  -10.5210  -47.6940 H       165 LEU    0.0900
   2692 HD21      -76.5700   -7.7910  -46.6070 H       165 LEU    0.0900
   2693 HD22      -75.1690   -7.6290  -47.7320 H       165 LEU    0.5100
   2694 HD23      -75.0660   -8.7390  -46.2970 H       165 LEU   -0.5100
   2695 N         -80.4940   -9.5920  -50.6010 N.am    166 PRO   -0.2900
   2696 CA        -81.5020   -9.0230  -51.5150 C.3     166 PRO    0.0000
   2697 C         -81.8930   -7.5500  -51.2830 C.2     166 PRO    0.0900
   2698 O         -82.4800   -6.9680  -52.2000 O.2     166 PRO    0.0900
   2699 CB        -82.7290   -9.8820  -51.2410 C.3     166 PRO    0.0200
   2700 CG        -82.1650  -11.1880  -50.8670 C.3     166 PRO    0.0900
   2701 CD        -81.0000  -10.8380  -49.9920 C.3     166 PRO   -0.1800
   2702 HA        -81.1490   -9.0500  -52.5340 H       166 PRO    0.0900
   2703 HB1       -83.3660   -9.9670  -52.1470 H       166 PRO    0.0900
   2704 HB2       -83.3370   -9.4580  -50.4140 H       166 PRO   -0.1800
   2705 HG1       -82.9090  -11.8000  -50.3140 H       166 PRO    0.0900
   2706 HG2       -81.8350  -11.7520  -51.7650 H       166 PRO    0.0900
   2707 HD1       -81.3140  -10.6530  -48.9430 H       166 PRO    0.5100
   2708 HD2       -80.2150  -11.6240  -50.0200 H       166 PRO   -0.5100
   2709 N         -81.6110   -6.9480  -50.1110 N.am    167 LEU   -0.4700
   2710 CA        -81.9770   -5.5380  -49.8990 C.3     167 LEU    0.3100
   2711 C         -80.7490   -4.6130  -50.0230 C.2     167 LEU    0.0700
   2712 O         -80.9160   -3.4000  -50.1750 O.2     167 LEU    0.0900
   2713 CB        -82.6640   -5.3030  -48.5410 C.3     167 LEU   -0.1800
   2714 CG        -84.1800   -5.5540  -48.4510 C.3     167 LEU    0.0900
   2715 CD1       -84.5340   -7.0390  -48.5820 C.3     167 LEU    0.0900
   2716 CD2       -84.7130   -5.0370  -47.1430 C.3     167 LEU   -0.0900
   2717 HN        -81.1550   -7.4140  -49.3580 H       167 LEU    0.0900
   2718 HA        -82.6420   -5.2500  -50.7000 H       167 LEU   -0.2700
   2719 HB1       -82.4850   -4.2460  -48.2550 H       167 LEU    0.0900
   2720 HB2       -82.1720   -5.9670  -47.7990 H       167 LEU    0.0900
   2721 HG        -84.6860   -4.9910  -49.2640 H       167 LEU    0.0900
   2722 HD11      -84.0470   -7.6210  -47.7700 H       167 LEU   -0.2700
   2723 HD12      -84.1770   -7.4280  -49.5590 H       167 LEU    0.0900
   2724 HD13      -85.6340   -7.1740  -48.5050 H       167 LEU    0.0900
   2725 HD21      -84.5240   -3.9450  -47.0590 H       167 LEU    0.0900
   2726 HD22      -84.2060   -5.5510  -46.2990 H       167 LEU    0.5100
   2727 HD23      -85.8080   -5.2130  -47.0850 H       167 LEU   -0.5100
   2728 N         -79.5300   -5.1800  -49.9910 N.am    168 TYR   -0.4700
   2729 CA        -78.2790   -4.4350  -50.1280 C.3     168 TYR    0.3100
   2730 C         -77.9820   -4.1460  -51.6050 C.2     168 TYR    0.0700
   2731 O         -78.2020   -4.9990  -52.4730 O.2     168 TYR    0.0900
   2732 CB        -77.1090   -5.2170  -49.4830 C.3     168 TYR   -0.1800
   2733 CG        -76.9280   -4.9880  -47.9930 C.ar    168 TYR    0.0900
   2734 CD1       -75.6990   -4.5970  -47.4750 C.ar    168 TYR    0.0900
   2735 CD2       -78.0080   -5.0320  -47.1210 C.ar    168 TYR    0.0000
   2736 CE1       -75.5280   -4.3550  -46.1110 C.ar    168 TYR   -0.1150
   2737 CE2       -77.8570   -4.7700  -45.7580 C.ar    168 TYR    0.1150
   2738 CZ        -76.6100   -4.4400  -45.2560 C.ar    168 TYR   -0.1150
   2739 OH        -76.4530   -4.1740  -43.9160 O.3     168 TYR    0.1150
   2740 HN        -79.4250   -6.1630  -49.8670 H       168 TYR    0.1100
   2741 HA        -78.4040   -3.4780  -49.6440 H       168 TYR   -0.5400
   2742 HB1       -76.1600   -4.9150  -49.9740 H       168 TYR    0.4300
   2743 HB2       -77.2820   -6.3050  -49.6230 H       168 TYR   -0.1150
   2744 HD1       -74.8590   -4.4760  -48.1430 H       168 TYR    0.1150
   2745 HD2       -78.9880   -5.2760  -47.5060 H       168 TYR   -0.1150
   2746 HE1       -74.5500   -4.1030  -45.7250 H       168 TYR    0.1150
   2747 HE2       -78.7090   -4.8240  -45.0970 H       168 TYR    0.5100
   2748 HH        -75.5310   -3.9510  -43.7650 H       168 TYR   -0.5100
   2749 N         -77.4960   -2.9240  -51.8810 N.am    169 HSD   -0.4700
   2750 CA        -77.1450   -2.4790  -53.2300 C.3     169 HSD    0.3100
   2751 C         -75.7840   -3.0370  -53.6250 C.2     169 HSD    0.0700
   2752 O         -74.8840   -3.0900  -52.7780 O.2     169 HSD    0.0900
   2753 CB        -77.1360   -0.9450  -53.2880 C.3     169 HSD   -0.0900
   2754 CG        -77.2940   -0.3910  -54.6640 C.ar    169 HSD    0.0900
   2755 CD2       -76.4320   -0.3820  -55.7020 C.ar    169 HSD    0.0900
   2756 ND1       -78.4910    0.1680  -55.0800 N.ar    169 HSD   -0.3600
   2757 CE1       -78.2970    0.5530  -56.3310 C.ar    169 HSD    0.3200
   2758 NE2       -77.0810    0.2210  -56.7560 N.ar    169 HSD   -0.0500
   2759 HN        -77.3520   -2.2500  -51.1600 H       169 HSD    0.2500
   2760 HA        -77.8740   -2.8790  -53.9180 H       169 HSD    0.1300
   2761 HB1       -76.1700   -0.5790  -52.8770 H       169 HSD   -0.7000
   2762 HB2       -77.9680   -0.5600  -52.6620 H       169 HSD    0.2200
   2763 HD1       -79.3240    0.2560  -54.5340 H       169 HSD    0.1000
   2764 HD2       -75.4180   -0.7460  -55.7960 H       169 HSD    0.5100
   2765 HE1       -79.0530    1.0750  -56.9170 H       169 HSD   -0.5100
   2766 N         -75.6110   -3.4450  -54.9020 N.am    170 LYS   -0.4700
   2767 CA        -74.3380   -4.0000  -55.3810 C.3     170 LYS    0.3100
   2768 C         -73.1910   -2.9840  -55.1990 C.2     170 LYS    0.0700
   2769 O         -72.0820   -3.3960  -54.8610 O.2     170 LYS    0.0900
   2770 CB        -74.4330   -4.4440  -56.8450 C.3     170 LYS   -0.1800
   2771 CG        -75.3560   -5.6310  -57.0500 C.3     170 LYS    0.0900
   2772 CD        -75.4910   -5.9840  -58.5180 C.3     170 LYS    0.0900
   2773 CE        -76.4390   -7.1400  -58.7270 C.3     170 LYS   -0.1800
   2774 NZ        -76.6310   -7.4440  -60.1680 N.4     170 LYS    0.0900
   2775 HN        -76.3410   -3.3840  -55.5770 H       170 LYS    0.0900
   2776 HA        -74.0900   -4.8430  -54.7540 H       170 LYS   -0.1800
   2777 HB1       -73.4170   -4.7170  -57.1990 H       170 LYS    0.0900
   2778 HB2       -74.8080   -3.5910  -57.4510 H       170 LYS    0.0900
   2779 HG1       -76.3590   -5.3860  -56.6420 H       170 LYS    0.2100
   2780 HG2       -74.9490   -6.5070  -56.5020 H       170 LYS    0.0500
   2781 HD1       -74.4910   -6.2570  -58.9200 H       170 LYS    0.0500
   2782 HD2       -75.8710   -5.0980  -59.0710 H       170 LYS   -0.3000
   2783 HE1       -77.4330   -6.8920  -58.2980 H       170 LYS    0.3300
   2784 HE2       -76.0300   -8.0520  -58.2420 H       170 LYS    0.3300
   2785 HZ1       -75.8260   -8.0020  -60.5150 H       170 LYS    0.3300
   2786 HZ2       -76.6930   -6.5540  -60.7040 H       170 LYS    0.5100
   2787 HZ3       -77.5100   -7.9850  -60.2930 H       170 LYS   -0.5100
   2788 N         -73.4750   -1.6610  -55.3400 N.am    171 HSD   -0.4700
   2789 CA        -72.4840   -0.5990  -55.1430 C.3     171 HSD    0.3100
   2790 C         -72.0160   -0.5200  -53.6840 C.2     171 HSD    0.0700
   2791 O         -70.8800   -0.1220  -53.4410 O.2     171 HSD    0.0900
   2792 CB        -73.0170    0.7780  -55.5760 C.3     171 HSD   -0.0900
   2793 CG        -73.2150    0.9200  -57.0500 C.ar    171 HSD    0.0900
   2794 CD2       -72.3020    1.0600  -58.0370 C.ar    171 HSD    0.0900
   2795 ND1       -74.4690    0.8950  -57.6150 N.ar    171 HSD   -0.3600
   2796 CE1       -74.2870    1.0270  -58.9190 C.ar    171 HSD    0.3200
   2797 NE2       -72.9960    1.1280  -59.2200 N.ar    171 HSD   -0.0500
   2798 HN        -74.3890   -1.3510  -55.5870 H       171 HSD    0.2500
   2799 HA        -71.6100   -0.8550  -55.7220 H       171 HSD    0.1300
   2800 HB1       -72.2950    1.5560  -55.2480 H       171 HSD   -0.7000
   2801 HB2       -73.9930    0.9530  -55.0780 H       171 HSD    0.2200
   2802 HD1       -75.3350    0.7960  -57.1250 H       171 HSD    0.1000
   2803 HD2       -71.2200    1.1190  -58.0110 H       171 HSD    0.5100
   2804 HE1       -75.1090    1.0480  -59.6350 H       171 HSD   -0.5100
   2805 N         -72.8770   -0.8740  -52.7130 N.am    172 TYR   -0.4700
   2806 CA        -72.4780   -0.8580  -51.3080 C.3     172 TYR    0.3100
   2807 C         -71.5390   -2.0320  -51.0270 C.2     172 TYR    0.0700
   2808 O         -70.5230   -1.8340  -50.3630 O.2     172 TYR    0.0900
   2809 CB        -73.7010   -0.8840  -50.3660 C.3     172 TYR   -0.1800
   2810 CG        -73.3540   -1.0070  -48.8950 C.ar    172 TYR    0.0900
   2811 CD1       -73.0060    0.1120  -48.1410 C.ar    172 TYR    0.0900
   2812 CD2       -73.4230   -2.2340  -48.2430 C.ar    172 TYR    0.0000
   2813 CE1       -72.6980    0.0020  -46.7850 C.ar    172 TYR   -0.1150
   2814 CE2       -73.1090   -2.3540  -46.8920 C.ar    172 TYR    0.1150
   2815 CZ        -72.7740   -1.2320  -46.1610 C.ar    172 TYR   -0.1150
   2816 OH        -72.4890   -1.3680  -44.8230 O.3     172 TYR    0.1150
   2817 HN        -73.8140   -1.1580  -52.9050 H       172 TYR    0.1100
   2818 HA        -71.9000    0.0370  -51.1400 H       172 TYR   -0.5400
   2819 HB1       -74.3410   -1.7560  -50.6240 H       172 TYR    0.4300
   2820 HB2       -74.2740    0.0600  -50.4890 H       172 TYR   -0.1150
   2821 HD1       -72.9770    1.0820  -48.6150 H       172 TYR    0.1150
   2822 HD2       -73.7250   -3.1100  -48.7970 H       172 TYR   -0.1150
   2823 HE1       -72.4000    0.8770  -46.2250 H       172 TYR    0.1150
   2824 HE2       -73.1280   -3.3240  -46.4170 H       172 TYR    0.5100
   2825 HH        -72.2560   -0.5020  -44.4790 H       172 TYR   -0.5100
   2826 N         -71.8640   -3.2430  -51.5430 N.am    173 ILE   -0.4700
   2827 CA        -71.0570   -4.4490  -51.3470 C.3     173 ILE    0.3100
   2828 C         -69.7120   -4.2820  -52.0860 C.2     173 ILE    0.0700
   2829 O         -68.6780   -4.6270  -51.5130 O.2     173 ILE    0.0900
   2830 CB        -71.8240   -5.7310  -51.7860 C.3     173 ILE   -0.0900
   2831 CG1       -72.9000   -6.0650  -50.7070 C.3     173 ILE    0.0900
   2832 CG2       -70.8720   -6.9290  -51.9910 C.3     173 ILE   -0.2700
   2833 CD        -73.7530   -7.3030  -50.9100 C.3     173 ILE    0.0900
   2834 HN        -72.6870   -3.3660  -52.0900 H       173 ILE    0.0900
   2835 HA        -70.8020   -4.5100  -50.2990 H       173 ILE    0.0900
   2836 HB        -72.3570   -5.5250  -52.7390 H       173 ILE   -0.1800
   2837 HG11      -73.5880   -5.1960  -50.6440 H       173 ILE    0.0900
   2838 HG12      -72.3730   -6.1820  -49.7380 H       173 ILE    0.0900
   2839 HG21      -70.3370   -7.1570  -51.0450 H       173 ILE   -0.2700
   2840 HG22      -70.1210   -6.6840  -52.7730 H       173 ILE    0.0900
   2841 HG23      -71.4520   -7.8250  -52.2970 H       173 ILE    0.0900
   2842 HD1       -73.1370   -8.2170  -50.7750 H       173 ILE    0.0900
   2843 HD2       -74.1730   -7.3070  -51.9390 H       173 ILE    0.5100
   2844 HD3       -74.5800   -7.3190  -50.1690 H       173 ILE   -0.5100
   2845 N         -69.7160   -3.6800  -53.2970 N.am    174 LEU   -0.4700
   2846 CA        -68.4980   -3.4120  -54.0760 C.3     174 LEU    0.3100
   2847 C         -67.5430   -2.4900  -53.3000 C.2     174 LEU    0.0700
   2848 O         -66.3310   -2.6900  -53.3470 O.2     174 LEU    0.0900
   2849 CB        -68.8540   -2.7810  -55.4410 C.3     174 LEU   -0.1800
   2850 CG        -67.7000   -2.4270  -56.4040 C.3     174 LEU    0.0900
   2851 CD1       -66.8700   -3.6560  -56.7690 C.3     174 LEU    0.0900
   2852 CD2       -68.2320   -1.7850  -57.6670 C.3     174 LEU   -0.0900
   2853 HN        -70.5670   -3.3850  -53.7250 H       174 LEU    0.0900
   2854 HA        -67.9790   -4.3480  -54.2190 H       174 LEU   -0.2700
   2855 HB1       -69.4130   -1.8450  -55.2380 H       174 LEU    0.0900
   2856 HB2       -69.5200   -3.4930  -55.9710 H       174 LEU    0.0900
   2857 HG        -67.0400   -1.6770  -55.9180 H       174 LEU    0.0900
   2858 HD11      -67.4590   -4.3350  -57.4220 H       174 LEU   -0.2700
   2859 HD12      -66.5860   -4.2080  -55.8480 H       174 LEU    0.0900
   2860 HD13      -65.9540   -3.3450  -57.3160 H       174 LEU    0.0900
   2861 HD21      -68.7830   -0.8530  -57.4190 H       174 LEU    0.0900
   2862 HD22      -68.9290   -2.4830  -58.1810 H       174 LEU    0.5100
   2863 HD23      -67.3910   -1.5300  -58.3460 H       174 LEU   -0.5100
   2864 N         -68.1030   -1.5070  -52.5670 N.am    175 PHE   -0.4700
   2865 CA        -67.3850   -0.5420  -51.7370 C.3     175 PHE    0.3100
   2866 C         -66.7400   -1.2340  -50.5240 C.2     175 PHE    0.0700
   2867 O         -65.5290   -1.1200  -50.3440 O.2     175 PHE    0.0900
   2868 CB        -68.3540    0.5720  -51.2830 C.3     175 PHE   -0.1800
   2869 CG        -67.8160    1.5870  -50.3010 C.ar    175 PHE    0.0900
   2870 CD1       -67.0120    2.6360  -50.7320 C.ar    175 PHE    0.0900
   2871 CD2       -68.2060    1.5580  -48.9660 C.ar    175 PHE    0.0000
   2872 CE1       -66.5430    3.5930  -49.8280 C.ar    175 PHE   -0.1150
   2873 CE2       -67.7470    2.5230  -48.0650 C.ar    175 PHE    0.1150
   2874 CZ        -66.9200    3.5350  -48.5020 C.ar    175 PHE   -0.1150
   2875 HN        -69.0920   -1.3910  -52.5610 H       175 PHE    0.1150
   2876 HA        -66.5760   -0.1280  -52.3220 H       175 PHE   -0.1150
   2877 HB1       -69.2310    0.0970  -50.7940 H       175 PHE    0.1150
   2878 HB2       -68.6780    1.1440  -52.1780 H       175 PHE   -0.1150
   2879 HD1       -66.7470    2.7120  -51.7750 H       175 PHE    0.1150
   2880 HD2       -68.8710    0.7790  -48.6210 H       175 PHE   -0.1150
   2881 HE1       -65.8850    4.3800  -50.1670 H       175 PHE    0.1150
   2882 HE2       -68.0400    2.4750  -47.0280 H       175 PHE    0.5100
   2883 HZ        -66.5680    4.2830  -47.8060 H       175 PHE   -0.5100
   2884 N         -67.5420   -1.9680  -49.7170 N.am    176 CYS   -0.4700
   2885 CA        -67.1010   -2.6770  -48.5110 C.3     176 CYS    0.3100
   2886 C         -65.9970   -3.6760  -48.8440 C.2     176 CYS    0.0700
   2887 O         -64.9520   -3.6730  -48.1870 O.2     176 CYS    0.0900
   2888 CB        -68.2790   -3.3800  -47.8440 C.3     176 CYS   -0.1100
   2889 SG        -69.5600   -2.2550  -47.2470 S.3     176 CYS    0.0900
   2890 HN        -68.5140   -2.0620  -49.9200 H       176 CYS    0.0900
   2891 HA        -66.6660   -1.9530  -47.8380 H       176 CYS   -0.2300
   2892 HB1       -67.8890   -3.9730  -46.9910 H       176 CYS    0.1600
   2893 HB2       -68.7260   -4.0800  -48.5810 H       176 CYS    0.5100
   2894 HG1       -70.1230   -2.0810  -48.4330 H       176 CYS   -0.5100
   2895 N         -66.2150   -4.5090  -49.8780 N.am    177 THR   -0.4700
   2896 CA        -65.2510   -5.4970  -50.3480 C.3     177 THR    0.3100
   2897 C         -63.9070   -4.7990  -50.6440 C.2     177 THR    0.0700
   2898 O         -62.8840   -5.2220  -50.1060 O.2     177 THR    0.0900
   2899 CB        -65.8190   -6.2150  -51.5800 C.3     177 THR    0.1400
   2900 CG2       -64.8700   -7.2590  -52.1540 C.3     177 THR    0.0900
   2901 OG1       -67.0480   -6.8350  -51.2100 O.3     177 THR   -0.6600
   2902 HN        -67.0720   -4.4860  -50.3840 H       177 THR    0.4300
   2903 HA        -65.0660   -6.2000  -49.5500 H       177 THR   -0.2700
   2904 HB        -66.0060   -5.4860  -52.3960 H       177 THR    0.0900
   2905 HG1       -67.7340   -6.1840  -51.3770 H       177 THR    0.0900
   2906 HG21      -64.6500   -8.0360  -51.3910 H       177 THR    0.0900
   2907 HG22      -63.9140   -6.7770  -52.4540 H       177 THR    0.5100
   2908 HG23      -65.3350   -7.7500  -53.0350 H       177 THR   -0.5100
   2909 N         -63.9330   -3.6890  -51.4260 N.am    178 THR   -0.4700
   2910 CA        -62.7610   -2.8960  -51.8360 C.3     178 THR    0.3100
   2911 C         -62.0460   -2.2700  -50.6170 C.2     178 THR    0.0700
   2912 O         -60.8400   -2.4720  -50.4660 O.2     178 THR    0.0900
   2913 CB        -63.1950   -1.8000  -52.8270 C.3     178 THR    0.1400
   2914 CG2       -62.0510   -0.8750  -53.2330 C.3     178 THR    0.0900
   2915 OG1       -63.7110   -2.4380  -53.9950 O.3     178 THR   -0.6600
   2916 HN        -64.7990   -3.3440  -51.7760 H       178 THR    0.4300
   2917 HA        -62.0460   -3.5620  -52.2960 H       178 THR   -0.2700
   2918 HB        -63.9850   -1.1620  -52.3750 H       178 THR    0.0900
   2919 HG1       -64.6510   -2.5540  -53.8390 H       178 THR    0.0900
   2920 HG21      -61.1710   -1.4730  -53.5530 H       178 THR    0.0900
   2921 HG22      -61.7530   -0.2410  -52.3710 H       178 THR    0.5100
   2922 HG23      -62.3680   -0.2310  -54.0800 H       178 THR   -0.5100
   2923 N         -62.7740   -1.5180  -49.7580 N.am    179 VAL   -0.4700
   2924 CA        -62.1950   -0.8430  -48.5910 C.3     179 VAL    0.3100
   2925 C         -61.5120   -1.8790  -47.6680 C.2     179 VAL    0.0700
   2926 O         -60.3220   -1.7250  -47.3960 O.2     179 VAL    0.0900
   2927 CB        -63.2380   -0.0010  -47.8000 C.3     179 VAL   -0.0900
   2928 CG1       -62.6280    0.5890  -46.5290 C.3     179 VAL    0.0900
   2929 CG2       -63.8240    1.1100  -48.6700 C.3     179 VAL   -0.2700
   2930 HN        -63.7530   -1.3880  -49.8850 H       179 VAL    0.0900
   2931 HA        -61.4030   -0.2010  -48.9480 H       179 VAL    0.0900
   2932 HB        -64.0970   -0.6510  -47.5240 H       179 VAL    0.0900
   2933 HG11      -61.6710    1.1010  -46.7670 H       179 VAL   -0.2700
   2934 HG12      -62.4240   -0.2210  -45.7960 H       179 VAL    0.0900
   2935 HG13      -63.3250    1.3300  -46.0830 H       179 VAL    0.0900
   2936 HG21      -64.1670    0.6930  -49.6410 H       179 VAL    0.0900
   2937 HG22      -63.0500    1.8820  -48.8700 H       179 VAL    0.5100
   2938 HG23      -64.6920    1.5750  -48.1560 H       179 VAL   -0.5100
   2939 N         -62.2360   -2.9420  -47.2330 N.am    180 PHE   -0.4700
   2940 CA        -61.6960   -3.9350  -46.2970 C.3     180 PHE    0.3100
   2941 C         -60.5180   -4.7410  -46.9020 C.2     180 PHE    0.0700
   2942 O         -59.5550   -4.9740  -46.1730 O.2     180 PHE    0.0900
   2943 CB        -62.7700   -4.9100  -45.8040 C.3     180 PHE   -0.1800
   2944 CG        -63.9120   -4.2660  -45.0520 C.ar    180 PHE    0.0900
   2945 CD1       -63.6760   -3.5120  -43.9060 C.ar    180 PHE    0.0900
   2946 CD2       -65.2310   -4.5660  -45.3730 C.ar    180 PHE    0.0000
   2947 CE1       -64.7320   -2.9440  -43.1900 C.ar    180 PHE   -0.1150
   2948 CE2       -66.2900   -4.0160  -44.6440 C.ar    180 PHE    0.1150
   2949 CZ        -66.0340   -3.2160  -43.5510 C.ar    180 PHE   -0.1150
   2950 HN        -63.1740   -3.0940  -47.5320 H       180 PHE    0.1150
   2951 HA        -61.2730   -3.4000  -45.4610 H       180 PHE   -0.1150
   2952 HB1       -62.3010   -5.6430  -45.1140 H       180 PHE    0.1150
   2953 HB2       -63.2110   -5.4340  -46.6770 H       180 PHE   -0.1150
   2954 HD1       -62.6610   -3.3650  -43.5640 H       180 PHE    0.1150
   2955 HD2       -65.4400   -5.2310  -46.1970 H       180 PHE   -0.1150
   2956 HE1       -64.5300   -2.2910  -42.3540 H       180 PHE    0.1150
   2957 HE2       -67.3090   -4.2180  -44.9390 H       180 PHE    0.5100
   2958 HZ        -66.8520   -2.8040  -42.9790 H       180 PHE   -0.5100
   2959 N         -60.5550   -5.1380  -48.2050 N.am    181 THR   -0.4700
   2960 CA        -59.4050   -5.8440  -48.8060 C.3     181 THR    0.3100
   2961 C         -58.1790   -4.9150  -48.8750 C.2     181 THR    0.0700
   2962 O         -57.0690   -5.3800  -48.6210 O.2     181 THR    0.0900
   2963 CB        -59.6890   -6.4270  -50.1990 C.3     181 THR    0.1400
   2964 CG2       -60.6220   -7.6170  -50.1650 C.3     181 THR    0.0900
   2965 OG1       -60.2140   -5.4100  -51.0470 O.3     181 THR   -0.6600
   2966 HN        -61.3410   -4.9760  -48.7960 H       181 THR    0.4300
   2967 HA        -59.1310   -6.6410  -48.1300 H       181 THR   -0.2700
   2968 HB        -58.7490   -6.8180  -50.6430 H       181 THR    0.0900
   2969 HG1       -61.0960   -5.2200  -50.7170 H       181 THR    0.0900
   2970 HG21      -61.6000   -7.3240  -49.7240 H       181 THR    0.0900
   2971 HG22      -60.1810   -8.4260  -49.5440 H       181 THR    0.5100
   2972 HG23      -60.7970   -7.9910  -51.1970 H       181 THR   -0.5100
   2973 N         -58.3750   -3.6040  -49.1810 N.am    182 LEU   -0.4700
   2974 CA        -57.2700   -2.6390  -49.2300 C.3     182 LEU    0.3100
   2975 C         -56.6470   -2.4770  -47.8480 C.2     182 LEU    0.0700
   2976 O         -55.4230   -2.3840  -47.7410 O.2     182 LEU    0.0900
   2977 CB        -57.7080   -1.2740  -49.7830 C.3     182 LEU   -0.1800
   2978 CG        -58.0720   -1.2360  -51.2680 C.3     182 LEU    0.0900
   2979 CD1       -58.7020    0.0830  -51.6340 C.3     182 LEU    0.0900
   2980 CD2       -56.8720   -1.5400  -52.1610 C.3     182 LEU   -0.0900
   2981 HN        -59.2810   -3.2390  -49.3830 H       182 LEU    0.0900
   2982 HA        -56.4990   -3.0600  -49.8600 H       182 LEU   -0.2700
   2983 HB1       -56.8780   -0.5550  -49.6150 H       182 LEU    0.0900
   2984 HB2       -58.5960   -0.9410  -49.2040 H       182 LEU    0.0900
   2985 HG        -58.7850   -2.0570  -51.4920 H       182 LEU    0.0900
   2986 HD11      -57.9960    0.9150  -51.4240 H       182 LEU   -0.2700
   2987 HD12      -59.6240    0.2410  -51.0350 H       182 LEU    0.0900
   2988 HD13      -58.9520    0.0950  -52.7160 H       182 LEU    0.0900
   2989 HD21      -56.4750   -2.5530  -51.9350 H       182 LEU    0.0900
   2990 HD22      -56.0670   -0.7950  -51.9810 H       182 LEU    0.5100
   2991 HD23      -57.1780   -1.5090  -53.2290 H       182 LEU   -0.5100
   2992 N         -57.4760   -2.5030  -46.7870 N.am    183 LEU   -0.4700
   2993 CA        -56.9740   -2.4450  -45.4230 C.3     183 LEU    0.3100
   2994 C         -56.2290   -3.7330  -45.1080 C.2     183 LEU    0.0700
   2995 O         -55.0870   -3.6530  -44.6890 O.2     183 LEU    0.0900
   2996 CB        -58.0920   -2.1860  -44.3960 C.3     183 LEU   -0.1800
   2997 CG        -58.8090   -0.8320  -44.4750 C.3     183 LEU    0.0900
   2998 CD1       -59.9970   -0.7970  -43.5350 C.3     183 LEU    0.0900
   2999 CD2       -57.8660    0.3310  -44.1920 C.3     183 LEU   -0.0900
   3000 HN        -58.4660   -2.5630  -46.8890 H       183 LEU    0.0900
   3001 HA        -56.2440   -1.6510  -45.3780 H       183 LEU   -0.2700
   3002 HB1       -57.6460   -2.2720  -43.3840 H       183 LEU    0.0900
   3003 HB2       -58.8560   -2.9800  -44.5230 H       183 LEU    0.0900
   3004 HG        -59.1610   -0.6630  -45.5150 H       183 LEU    0.0900
   3005 HD11      -59.6600   -0.9570  -42.4870 H       183 LEU   -0.2700
   3006 HD12      -60.7160   -1.6010  -43.8020 H       183 LEU    0.0900
   3007 HD13      -60.5010    0.1910  -43.5980 H       183 LEU    0.0900
   3008 HD21      -57.0390    0.3410  -44.9330 H       183 LEU    0.0900
   3009 HD22      -57.4300    0.2260  -43.1750 H       183 LEU    0.5100
   3010 HD23      -58.4190    1.2920  -44.2650 H       183 LEU   -0.5100
   3011 N         -56.8200   -4.9130  -45.4320 N.am    184 LEU   -0.4700
   3012 CA        -56.1830   -6.2180  -45.2030 C.3     184 LEU    0.3100
   3013 C         -54.8960   -6.3700  -46.0240 C.2     184 LEU    0.0700
   3014 O         -53.9840   -7.0720  -45.5850 O.2     184 LEU    0.0900
   3015 CB        -57.1250   -7.3950  -45.5110 C.3     184 LEU   -0.1800
   3016 CG        -58.3230   -7.5930  -44.5680 C.3     184 LEU    0.0900
   3017 CD1       -59.1440   -8.7810  -44.9970 C.3     184 LEU    0.0900
   3018 CD2       -57.8800   -7.7950  -43.1260 C.3     184 LEU   -0.0900
   3019 HN        -57.7260   -4.9450  -45.8460 H       184 LEU    0.0900
   3020 HA        -55.8780   -6.2540  -44.1670 H       184 LEU   -0.2700
   3021 HB1       -56.5210   -8.3260  -45.4870 H       184 LEU    0.0900
   3022 HB2       -57.5230   -7.2490  -46.5370 H       184 LEU    0.0900
   3023 HG        -58.9580   -6.6820  -44.5840 H       184 LEU    0.0900
   3024 HD11      -58.6670   -9.7210  -44.6470 H       184 LEU   -0.2700
   3025 HD12      -59.2140   -8.8110  -46.1060 H       184 LEU    0.0900
   3026 HD13      -60.1620   -8.7150  -44.5590 H       184 LEU    0.0900
   3027 HD21      -57.1630   -6.9990  -42.8320 H       184 LEU    0.0900
   3028 HD22      -57.3790   -8.7800  -43.0180 H       184 LEU    0.5100
   3029 HD23      -58.7600   -7.7470  -42.4490 H       184 LEU   -0.5100
   3030 N         -54.8030   -5.6950  -47.1870 N.am    185 LEU   -0.4700
   3031 CA        -53.5940   -5.6890  -48.0100 C.3     185 LEU    0.3100
   3032 C         -52.4970   -4.9040  -47.2860 C.2     185 LEU    0.0700
   3033 O         -51.4180   -5.4380  -47.0380 O.2     185 LEU    0.0900
   3034 CB        -53.8840   -5.0930  -49.4100 C.3     185 LEU   -0.1800
   3035 CG        -52.7090   -4.9750  -50.3890 C.3     185 LEU    0.0900
   3036 CD1       -52.1300   -6.3390  -50.7380 C.3     185 LEU    0.0900
   3037 CD2       -53.1390   -4.2730  -51.6500 C.3     185 LEU   -0.0900
   3038 HN        -55.5670   -5.1620  -47.5430 H       185 LEU    0.0900
   3039 HA        -53.2460   -6.7080  -48.1020 H       185 LEU   -0.2700
   3040 HB1       -54.2980   -4.0740  -49.2590 H       185 LEU    0.0900
   3041 HB2       -54.6570   -5.7290  -49.8890 H       185 LEU    0.0900
   3042 HG        -51.9140   -4.3520  -49.9270 H       185 LEU    0.0900
   3043 HD11      -52.9090   -6.9740  -51.2120 H       185 LEU   -0.2700
   3044 HD12      -51.7710   -6.8450  -49.8160 H       185 LEU    0.0900
   3045 HD13      -51.2870   -6.2200  -51.4520 H       185 LEU    0.0900
   3046 HD21      -53.5060   -3.2510  -51.4130 H       185 LEU    0.0900
   3047 HD22      -53.9600   -4.8400  -52.1380 H       185 LEU    0.5100
   3048 HD23      -52.2780   -4.1880  -52.3470 H       185 LEU   -0.5100
   3049 N         -52.8340   -3.6710  -46.8600 N.am    186 SER   -0.4700
   3050 CA        -51.9730   -2.7350  -46.1390 C.3     186 SER    0.3100
   3051 C         -51.4220   -3.3340  -44.8370 C.2     186 SER    0.0700
   3052 O         -50.2990   -3.0090  -44.4510 O.2     186 SER    0.0900
   3053 CB        -52.7540   -1.4660  -45.8090 C.3     186 SER    0.0500
   3054 OG        -53.3100   -0.8840  -46.9790 O.3     186 SER    0.0900
   3055 HN        -53.7510   -3.3220  -47.0330 H       186 SER    0.0900
   3056 HA        -51.1240   -2.5060  -46.7650 H       186 SER   -0.6600
   3057 HB1       -52.0740   -0.7250  -45.3360 H       186 SER    0.4300
   3058 HB2       -53.5810   -1.7100  -45.1080 H       186 SER    0.5100
   3059 HG1       -54.1050   -1.3880  -47.1710 H       186 SER   -0.5100
   3060 N         -52.2110   -4.2040  -44.1680 N.am    187 ILE   -0.4700
   3061 CA        -51.8400   -4.8520  -42.9040 C.3     187 ILE    0.3100
   3062 C         -50.8190   -5.9640  -43.1890 C.2     187 ILE    0.0700
   3063 O         -49.8570   -6.0960  -42.4330 O.2     187 ILE    0.0900
   3064 CB        -53.0910   -5.3990  -42.1390 C.3     187 ILE   -0.0900
   3065 CG1       -54.2550   -4.3750  -42.0520 C.3     187 ILE    0.0900
   3066 CG2       -52.7380   -5.9520  -40.7630 C.3     187 ILE   -0.2700
   3067 CD        -53.9290   -2.9900  -41.4690 C.3     187 ILE    0.0900
   3068 HN        -53.1100   -4.4530  -44.5180 H       187 ILE    0.0900
   3069 HA        -51.3280   -4.1200  -42.2990 H       187 ILE    0.0900
   3070 HB        -53.5560   -6.2080  -42.7420 H       187 ILE   -0.1800
   3071 HG11      -55.0510   -4.8250  -41.4240 H       187 ILE    0.0900
   3072 HG12      -54.6450   -4.2240  -43.0790 H       187 ILE    0.0900
   3073 HG21      -52.4530   -5.1220  -40.0800 H       187 ILE   -0.2700
   3074 HG22      -51.8810   -6.6530  -40.8470 H       187 ILE    0.0900
   3075 HG23      -53.6140   -6.4820  -40.3320 H       187 ILE    0.0900
   3076 HD1       -53.2890   -2.4200  -42.1760 H       187 ILE    0.0900
   3077 HD2       -53.3830   -3.1020  -40.5080 H       187 ILE    0.5100
   3078 HD3       -54.8680   -2.4200  -41.3030 H       187 ILE   -0.5100
   3079 N         -51.0100   -6.7470  -44.2830 N.am    188 VAL   -0.4700
   3080 CA        -50.0870   -7.8190  -44.6880 C.3     188 VAL    0.3100
   3081 C         -48.7110   -7.1900  -45.0360 C.2     188 VAL    0.0700
   3082 O         -47.6860   -7.6550  -44.5240 O.2     188 VAL    0.0900
   3083 CB        -50.6500   -8.6790  -45.8590 C.3     188 VAL   -0.0900
   3084 CG1       -49.5850   -9.5950  -46.4630 C.3     188 VAL    0.0900
   3085 CG2       -51.8530   -9.4970  -45.4010 C.3     188 VAL   -0.2700
   3086 HN        -51.8040   -6.6250  -44.8720 H       188 VAL    0.0900
   3087 HA        -49.9130   -8.4440  -43.8240 H       188 VAL    0.0900
   3088 HB        -51.0350   -8.0020  -46.6500 H       188 VAL    0.0900
   3089 HG11      -49.0680  -10.1610  -45.6590 H       188 VAL   -0.2700
   3090 HG12      -48.8310   -8.9890  -47.0110 H       188 VAL    0.0900
   3091 HG13      -50.0580  -10.3190  -47.1590 H       188 VAL    0.0900
   3092 HG21      -52.5820   -8.8420  -44.8770 H       188 VAL    0.0900
   3093 HG22      -51.5240  -10.2940  -44.7000 H       188 VAL    0.5100
   3094 HG23      -52.3560   -9.9550  -46.2790 H       188 VAL   -0.5100
   3095 N         -48.7070   -6.0870  -45.8260 N.am    189 ILE   -0.4700
   3096 CA        -47.4990   -5.3430  -46.2280 C.3     189 ILE    0.3100
   3097 C         -46.8250   -4.7120  -44.9730 C.2     189 ILE    0.0700
   3098 O         -45.6010   -4.5530  -44.9490 O.2     189 ILE    0.0900
   3099 CB        -47.8470   -4.2590  -47.3030 C.3     189 ILE   -0.0900
   3100 CG1       -48.5770   -4.8940  -48.5150 C.3     189 ILE    0.0900
   3101 CG2       -46.5890   -3.4860  -47.7630 C.3     189 ILE   -0.2700
   3102 CD        -49.1420   -3.9080  -49.5570 C.3     189 ILE    0.0900
   3103 HN        -49.5600   -5.7170  -46.1840 H       189 ILE    0.0900
   3104 HA        -46.7880   -6.0510  -46.6270 H       189 ILE    0.0900
   3105 HB        -48.5760   -3.5420  -46.8710 H       189 ILE   -0.1800
   3106 HG11      -49.4210   -5.5010  -48.1260 H       189 ILE    0.0900
   3107 HG12      -47.8590   -5.5640  -49.0330 H       189 ILE    0.0900
   3108 HG21      -45.8510   -4.1870  -48.2080 H       189 ILE   -0.2700
   3109 HG22      -46.1180   -2.9790  -46.8940 H       189 ILE    0.0900
   3110 HG23      -46.8680   -2.7310  -48.5290 H       189 ILE    0.0900
   3111 HD1       -48.3200   -3.2950  -49.9850 H       189 ILE    0.0900
   3112 HD2       -49.8770   -3.2290  -49.0740 H       189 ILE    0.5100
   3113 HD3       -49.6330   -4.4680  -50.3800 H       189 ILE   -0.5100
   3114 N         -47.6140   -4.3930  -43.9260 N.am    190 LEU   -0.4700
   3115 CA        -47.0810   -3.7960  -42.7090 C.3     190 LEU    0.3100
   3116 C         -46.3530   -4.8460  -41.8510 C.2     190 LEU    0.0700
   3117 O         -45.2660   -4.5380  -41.3670 O.2     190 LEU    0.0900
   3118 CB        -48.1880   -3.1100  -41.8890 C.3     190 LEU   -0.1800
   3119 CG        -47.7540   -2.3140  -40.6450 C.3     190 LEU    0.0900
   3120 CD1       -46.7090   -1.2580  -40.9860 C.3     190 LEU    0.0900
   3121 CD2       -48.9440   -1.6530  -39.9840 C.3     190 LEU   -0.0900
   3122 HN        -48.5980   -4.5520  -43.9390 H       190 LEU    0.0900
   3123 HA        -46.3300   -3.0750  -42.9950 H       190 LEU   -0.2700
   3124 HB1       -48.8930   -3.8990  -41.5530 H       190 LEU    0.0900
   3125 HB2       -48.7220   -2.4110  -42.5650 H       190 LEU    0.0900
   3126 HG        -47.3280   -3.0170  -39.8970 H       190 LEU    0.0900
   3127 HD11      -47.1210   -0.5390  -41.7270 H       190 LEU   -0.2700
   3128 HD12      -45.8100   -1.7420  -41.4240 H       190 LEU    0.0900
   3129 HD13      -46.4230   -0.6990  -40.0700 H       190 LEU    0.0900
   3130 HD21      -49.7570   -2.3950  -39.8320 H       190 LEU    0.0900
   3131 HD22      -49.3280   -0.8340  -40.6280 H       190 LEU    0.5100
   3132 HD23      -48.6490   -1.2440  -38.9950 H       190 LEU   -0.5100
   3133 N         -46.9160   -6.0740  -41.6740 N.am    191 TYR   -0.4700
   3134 CA        -46.2640   -7.1060  -40.8600 C.3     191 TYR    0.3100
   3135 C         -44.9490   -7.5730  -41.4760 C.2     191 TYR    0.0700
   3136 O         -44.0110   -7.8550  -40.7280 O.2     191 TYR    0.0900
   3137 CB        -47.1560   -8.3290  -40.6200 C.3     191 TYR   -0.1800
   3138 CG        -48.2770   -8.0850  -39.6350 C.ar    191 TYR    0.0900
   3139 CD1       -48.0100   -7.8990  -38.2790 C.ar    191 TYR    0.0900
   3140 CD2       -49.6070   -8.1990  -40.0250 C.ar    191 TYR    0.0000
   3141 CE1       -49.0410   -7.7130  -37.3590 C.ar    191 TYR   -0.1150
   3142 CE2       -50.6460   -8.0360  -39.1090 C.ar    191 TYR    0.1150
   3143 CZ        -50.3600   -7.7890  -37.7780 C.ar    191 TYR   -0.1150
   3144 OH        -51.3940   -7.6030  -36.8870 O.3     191 TYR    0.1150
   3145 HN        -47.7880   -6.3230  -42.0860 H       191 TYR    0.1100
   3146 HA        -46.0010   -6.6560  -39.9140 H       191 TYR   -0.5400
   3147 HB1       -46.5380   -9.1580  -40.2150 H       191 TYR    0.4300
   3148 HB2       -47.6240   -8.6340  -41.5800 H       191 TYR   -0.1150
   3149 HD1       -46.9870   -7.9000  -37.9360 H       191 TYR    0.1150
   3150 HD2       -49.8390   -8.4170  -41.0570 H       191 TYR   -0.1150
   3151 HE1       -48.8130   -7.5110  -36.3230 H       191 TYR    0.1150
   3152 HE2       -51.6730   -8.1030  -39.4380 H       191 TYR    0.5100
   3153 HH        -52.2210   -7.6940  -37.3680 H       191 TYR   -0.5100
   3154 N         -44.8660   -7.6480  -42.8280 N.am    192 CYS   -0.4700
   3155 CA        -43.6420   -8.0390  -43.5420 C.3     192 CYS    0.3100
   3156 C         -42.5520   -6.9990  -43.2970 C.2     192 CYS    0.0700
   3157 O         -41.4020   -7.3720  -43.0550 O.2     192 CYS    0.0900
   3158 CB        -43.9080   -8.2210  -45.0340 C.3     192 CYS   -0.1100
   3159 SG        -45.0970   -9.5280  -45.4130 S.3     192 CYS    0.0900
   3160 HN        -45.6490   -7.4390  -43.4090 H       192 CYS    0.0900
   3161 HA        -43.2870   -8.9640  -43.1120 H       192 CYS   -0.2300
   3162 HB1       -42.9430   -8.4520  -45.5320 H       192 CYS    0.1600
   3163 HB2       -44.2870   -7.2580  -45.4380 H       192 CYS    0.5100
   3164 HG1       -46.1440   -8.8750  -44.9320 H       192 CYS   -0.5100
   3165 N         -42.8950   -5.6860  -43.3540 N.am    193 ARG   -0.4700
   3166 CA        -41.9830   -4.6140  -42.9940 C.3     193 ARG    0.3100
   3167 C         -41.5100   -4.7100  -41.5640 C.2     193 ARG    0.0700
   3168 O         -40.3190   -4.6920  -41.2820 O.2     193 ARG    0.0900
   3169 CB        -42.6270   -3.2090  -43.1640 C.3     193 ARG   -0.1800
   3170 CG        -42.7440   -2.7110  -44.6170 C.3     193 ARG    0.0900
   3171 CD        -43.5560   -1.4090  -44.7640 C.3     193 ARG    0.0900
   3172 NE        -43.0450   -0.3680  -43.8040 N.pl3   193 ARG   -0.1800
   3173 CZ        -41.9060    0.3100  -43.9300 C.cat   193 ARG    0.0900
   3174 NH1       -41.1150    0.1640  -44.9730 N.pl3   193 ARG    0.0900
   3175 NH2       -41.5370    1.1590  -42.9870 N.pl3   193 ARG    0.2000
   3176 HN        -43.8020   -5.3980  -43.6480 H       193 ARG    0.0900
   3177 HA        -41.1140   -4.7000  -43.6280 H       193 ARG    0.0900
   3178 HB1       -42.0140   -2.4790  -42.5960 H       193 ARG   -0.7000
   3179 HB2       -43.6470   -3.2420  -42.7280 H       193 ARG    0.4400
   3180 HG1       -43.2330   -3.5020  -45.2230 H       193 ARG    0.6400
   3181 HG2       -41.7210   -2.5350  -45.0130 H       193 ARG   -0.8000
   3182 HD1       -44.6260   -1.5980  -44.5320 H       193 ARG    0.4600
   3183 HD2       -43.4540   -1.0090  -45.7950 H       193 ARG    0.4600
   3184 HE        -43.6070   -0.1690  -43.0040 H       193 ARG   -0.8000
   3185 HH11      -41.3620   -0.4710  -45.7040 H       193 ARG    0.4600
   3186 HH12      -40.2670    0.6910  -45.0340 H       193 ARG    0.4600
   3187 HH21      -42.1140    1.2920  -42.1810 H       193 ARG    0.5100
   3188 HH22      -40.6830    1.6690  -43.0800 H       193 ARG   -0.5100
   3189 N         -42.4420   -4.8920  -40.6120 N.am    194 ILE   -0.4700
   3190 CA        -42.0940   -5.0290  -39.1940 C.3     194 ILE    0.3100
   3191 C         -41.1940   -6.2800  -38.9930 C.2     194 ILE    0.0700
   3192 O         -40.1760   -6.1750  -38.3120 O.2     194 ILE    0.0900
   3193 CB        -43.3690   -5.0890  -38.2980 C.3     194 ILE   -0.0900
   3194 CG1       -44.2010   -3.7930  -38.4570 C.3     194 ILE    0.0900
   3195 CG2       -43.0000   -5.3070  -36.8170 C.3     194 ILE   -0.2700
   3196 CD        -45.5550   -3.8330  -37.8520 C.3     194 ILE    0.0900
   3197 HN        -43.4140   -4.9410  -40.8290 H       194 ILE    0.0900
   3198 HA        -41.4850   -4.1800  -38.9190 H       194 ILE    0.0900
   3199 HB        -44.0160   -5.9240  -38.6410 H       194 ILE   -0.1800
   3200 HG11      -44.3130   -3.5860  -39.5420 H       194 ILE    0.0900
   3201 HG12      -43.6370   -2.9610  -37.9870 H       194 ILE    0.0900
   3202 HG21      -42.3590   -4.4740  -36.4570 H       194 ILE   -0.2700
   3203 HG22      -42.4400   -6.2600  -36.7030 H       194 ILE    0.0900
   3204 HG23      -43.9220   -5.3390  -36.1980 H       194 ILE    0.0900
   3205 HD1       -45.4780   -3.8390  -36.7440 H       194 ILE    0.0900
   3206 HD2       -46.0870   -4.7530  -38.1760 H       194 ILE    0.5100
   3207 HD3       -46.1350   -2.9380  -38.1630 H       194 ILE   -0.5100
   3208 N         -41.5220   -7.4230  -39.6290 N.am    195 TYR   -0.4700
   3209 CA        -40.7560   -8.6660  -39.4920 C.3     195 TYR    0.3100
   3210 C         -39.2710   -8.4930  -39.9390 C.2     195 TYR    0.0700
   3211 O         -38.3670   -8.8260  -39.1660 O.2     195 TYR    0.0900
   3212 CB        -41.4220   -9.7970  -40.3120 C.3     195 TYR   -0.1800
   3213 CG        -40.6900  -11.1230  -40.2680 C.ar    195 TYR    0.0900
   3214 CD1       -39.8500  -11.5120  -41.3110 C.ar    195 TYR    0.0900
   3215 CD2       -40.8170  -11.9780  -39.1760 C.ar    195 TYR    0.0000
   3216 CE1       -39.1590  -12.7230  -41.2710 C.ar    195 TYR   -0.1150
   3217 CE2       -40.1300  -13.1920  -39.1250 C.ar    195 TYR    0.1150
   3218 CZ        -39.3010  -13.5600  -40.1740 C.ar    195 TYR   -0.1150
   3219 OH        -38.6190  -14.7550  -40.1300 O.3     195 TYR    0.1150
   3220 HN        -42.3150   -7.4730  -40.2310 H       195 TYR    0.1100
   3221 HA        -40.7240   -8.9290  -38.4450 H       195 TYR   -0.5400
   3222 HB1       -41.4740   -9.4890  -41.3770 H       195 TYR    0.4300
   3223 HB2       -42.4450   -9.9780  -39.9160 H       195 TYR   -0.1150
   3224 HD1       -39.7320  -10.8630  -42.1660 H       195 TYR    0.1150
   3225 HD2       -41.4600  -11.6970  -38.3560 H       195 TYR   -0.1150
   3226 HE1       -38.5160  -13.0090  -42.0900 H       195 TYR    0.1150
   3227 HE2       -40.2420  -13.8430  -38.2700 H       195 TYR    0.5100
   3228 HH        -38.2310  -14.9070  -40.9950 H       195 TYR   -0.5100
   3229 N         -39.0300   -7.9720  -41.1650 N.am    196 SER   -0.4700
   3230 CA        -37.6940   -7.8230  -41.7600 C.3     196 SER    0.3100
   3231 C         -36.8660   -6.6730  -41.1340 C.2     196 SER    0.0700
   3232 O         -35.6430   -6.8050  -41.0340 O.2     196 SER    0.0900
   3233 CB        -37.8110   -7.5720  -43.2620 C.3     196 SER    0.0500
   3234 OG        -38.5400   -6.3860  -43.5430 O.3     196 SER    0.0900
   3235 HN        -39.7800   -7.6540  -41.7380 H       196 SER    0.0900
   3236 HA        -37.1390   -8.7290  -41.5720 H       196 SER   -0.6600
   3237 HB1       -38.3350   -8.4280  -43.7390 H       196 SER    0.4300
   3238 HB2       -36.7950   -7.4710  -43.6990 H       196 SER    0.5100
   3239 HG1       -39.4680   -6.6180  -43.4590 H       196 SER   -0.5100
   3240 N         -37.5080   -5.5390  -40.7680 N.am    197 LEU   -0.4700
   3241 CA        -36.8100   -4.3800  -40.1930 C.3     197 LEU    0.3100
   3242 C         -36.3630   -4.6800  -38.7570 C.2     197 LEU    0.0700
   3243 O         -35.2910   -4.2220  -38.3610 O.2     197 LEU    0.0900
   3244 CB        -37.6730   -3.1000  -40.2290 C.3     197 LEU   -0.1800
   3245 CG        -38.1020   -2.5840  -41.6280 C.3     197 LEU    0.0900
   3246 CD1       -39.1120   -1.4640  -41.5170 C.3     197 LEU    0.0900
   3247 CD2       -36.9140   -2.1600  -42.4820 C.3     197 LEU   -0.0900
   3248 HN        -38.4940   -5.4390  -40.8730 H       197 LEU    0.0900
   3249 HA        -35.9030   -4.2300  -40.7620 H       197 LEU   -0.2700
   3250 HB1       -37.0980   -2.2910  -39.7330 H       197 LEU    0.0900
   3251 HB2       -38.5960   -3.2990  -39.6460 H       197 LEU    0.0900
   3252 HG        -38.5490   -3.4220  -42.2050 H       197 LEU    0.0900
   3253 HD11      -38.6770   -0.6110  -40.9520 H       197 LEU   -0.2700
   3254 HD12      -40.0170   -1.8210  -40.9780 H       197 LEU    0.0900
   3255 HD13      -39.3970   -1.1080  -42.5300 H       197 LEU    0.0900
   3256 HD21      -36.2280   -3.0190  -42.6360 H       197 LEU    0.0900
   3257 HD22      -36.3540   -1.3460  -41.9730 H       197 LEU    0.5100
   3258 HD23      -37.2680   -1.8050  -43.4740 H       197 LEU   -0.5100
   3259 N         -37.1590   -5.4720  -37.9900 N.am    198 VAL   -0.4700
   3260 CA        -36.7950   -5.9040  -36.6310 C.3     198 VAL    0.3100
   3261 C         -35.6340   -6.9200  -36.7550 C.2     198 VAL    0.0700
   3262 O         -34.7090   -6.8860  -35.9430 O.2     198 VAL    0.0900
   3263 CB        -38.0030   -6.4660  -35.8130 C.3     198 VAL   -0.0900
   3264 CG1       -37.5550   -7.1790  -34.5350 C.3     198 VAL    0.0900
   3265 CG2       -39.0030   -5.3660  -35.4770 C.3     198 VAL   -0.2700
   3266 HN        -38.0380   -5.8020  -38.3220 H       198 VAL    0.0900
   3267 HA        -36.3780   -5.0470  -36.1220 H       198 VAL    0.0900
   3268 HB        -38.5660   -7.1820  -36.4480 H       198 VAL    0.0900
   3269 HG11      -37.0000   -6.4740  -33.8790 H       198 VAL   -0.2700
   3270 HG12      -36.8860   -8.0280  -34.7910 H       198 VAL    0.0900
   3271 HG13      -38.4410   -7.5550  -33.9820 H       198 VAL    0.0900
   3272 HG21      -39.3970   -4.9110  -36.4100 H       198 VAL    0.0900
   3273 HG22      -38.5060   -4.5730  -34.8780 H       198 VAL    0.5100
   3274 HG23      -39.8540   -5.7900  -34.9030 H       198 VAL   -0.5100
   3275 N         -35.6200   -7.7520  -37.8160 N.am    199 ARG   -0.4700
   3276 CA        -34.5570   -8.7100  -38.0880 C.3     199 ARG    0.3100
   3277 C         -33.2100   -8.0250  -38.2150 C.2     199 ARG    0.0700
   3278 O         -32.1850   -8.5650  -37.8160 O.2     199 ARG    0.0900
   3279 CB        -34.8840   -9.5060  -39.3850 C.3     199 ARG   -0.1800
   3280 CG        -34.6290  -11.0300  -39.3040 C.3     199 ARG    0.0900
   3281 CD        -35.1690  -11.7500  -38.0550 C.3     199 ARG    0.0900
   3282 NE        -36.5660  -11.2510  -37.8160 N.pl3   199 ARG   -0.1800
   3283 CZ        -37.0070  -10.7570  -36.6630 C.cat   199 ARG    0.0900
   3284 NH1       -36.4150  -10.9910  -35.5110 N.pl3   199 ARG    0.0900
   3285 NH2       -38.0620   -9.9660  -36.6870 N.pl3   199 ARG    0.2000
   3286 HN        -36.3610   -7.7460  -38.4810 H       199 ARG    0.0900
   3287 HA        -34.4800   -9.3780  -37.2430 H       199 ARG    0.0900
   3288 HB1       -34.2620   -9.0950  -40.2080 H       199 ARG   -0.7000
   3289 HB2       -35.9550   -9.3470  -39.6280 H       199 ARG    0.4400
   3290 HG1       -33.5320  -11.1930  -39.3430 H       199 ARG    0.6400
   3291 HG2       -35.0960  -11.5000  -40.1950 H       199 ARG   -0.8000
   3292 HD1       -34.5480  -11.5140  -37.1660 H       199 ARG    0.4600
   3293 HD2       -35.2040  -12.8480  -38.2180 H       199 ARG    0.4600
   3294 HE        -37.2110  -11.2930  -38.5790 H       199 ARG   -0.8000
   3295 HH11      -35.5940  -11.5620  -35.4780 H       199 ARG    0.4600
   3296 HH12      -36.7840  -10.5980  -34.6690 H       199 ARG    0.4600
   3297 HH21      -38.5070   -9.7000  -35.8310 H       199 ARG    0.5100
   3298 HH22      -38.4160   -9.6310  -37.5600 H       199 ARG   -0.5100
   3299 N         -33.2190   -6.7970  -38.7630 N.am    200 THR   -0.4700
   3300 CA        -32.0330   -5.9490  -38.9140 C.3     200 THR    0.3100
   3301 C         -31.7760   -5.1890  -37.5930 C.2     200 THR    0.0700
   3302 O         -30.6260   -5.0850  -37.1620 O.2     200 THR    0.0900
   3303 CB        -32.2250   -4.9910  -40.1110 C.3     200 THR    0.1400
   3304 CG2       -30.9930   -4.1400  -40.3990 C.3     200 THR    0.0900
   3305 OG1       -32.5480   -5.7540  -41.2710 O.3     200 THR   -0.6600
   3306 HN        -34.0660   -6.3960  -39.1010 H       200 THR    0.4300
   3307 HA        -31.1780   -6.5890  -39.0750 H       200 THR   -0.2700
   3308 HB        -33.0520   -4.2800  -39.9000 H       200 THR    0.0900
   3309 HG1       -33.3610   -6.2200  -41.0630 H       200 THR    0.0900
   3310 HG21      -30.1250   -4.7930  -40.6330 H       200 THR    0.0900
   3311 HG22      -30.7420   -3.5250  -39.5090 H       200 THR    0.5100
   3312 HG23      -31.1850   -3.4780  -41.2690 H       200 THR   -0.5100
   3313 N         -32.8140   -4.6370  -36.9330 N.am    201 ARG   -0.4700
   3314 CA        -32.6680   -3.9330  -35.6690 C.3     201 ARG    0.3100
   3315 CAT       -32.1010   -6.8690  -33.2900 C.3     201 ARG    0.0700
   3316 C         -32.1290   -4.7480  -34.4990 C.2     201 ARG    0.0900
   3317 O         -31.2870   -4.2650  -33.7410 O.2     201 ARG   -0.1800
   3318 CB        -33.9580   -3.1330  -35.3300 C.3     201 ARG    0.0900
   3319 CG        -34.2040   -2.6480  -33.8770 C.3     201 ARG    0.0900
   3320 CD        -33.1300   -1.8000  -33.1650 C.3     201 ARG   -0.1800
   3321 NE        -32.5550   -0.7950  -34.1220 N.pl3   201 ARG    0.0900
   3322 CZ        -31.2830   -0.7550  -34.5110 C.cat   201 ARG    0.0900
   3323 NH1       -30.8670    0.2790  -35.2220 N.pl3   201 ARG    0.2000
   3324 NH2       -30.4080   -1.7010  -34.2420 N.pl3   201 ARG    0.0900
   3325 NT        -32.5860   -6.0010  -34.3350 N.pl3   201 ARG    0.0900
   3326 HN        -33.7440   -4.6880  -37.2890 H       201 ARG   -0.7000
   3327 HNT       -33.2860   -6.3880  -34.9310 H       201 ARG    0.4400
   3328 HA        -31.8240   -3.2640  -35.7560 H       201 ARG    0.6400
   3329 HB1       -34.8180   -3.7760  -35.6050 H       201 ARG   -0.8000
   3330 HB2       -33.9570   -2.2310  -35.9760 H       201 ARG    0.4600
   3331 HG1       -34.3640   -3.5540  -33.2570 H       201 ARG    0.4600
   3332 HG2       -35.1360   -2.0470  -33.8890 H       201 ARG   -0.8000
   3333 HD1       -32.3030   -2.4490  -32.8060 H       201 ARG    0.4600
   3334 HD2       -33.5800   -1.2480  -32.3120 H       201 ARG    0.4600
   3335 HE        -33.1750   -0.1060  -34.4960 H       201 ARG    0.5100
   3336 HH11      -31.5030    1.0130  -35.4580 H       201 ARG   -0.5100
   3337 HH12      -29.9140    0.3280  -35.5230 H       201 ARG   -0.4700
   3338 HH21      -30.7150   -2.5700  -33.8530 H       201 ARG    0.3100
   3339 HH22      -29.4370   -1.5520  -34.4260 H       201 ARG   -0.1100
   3340 HT1       -32.2990   -6.4040  -32.3000 H       201 ARG    0.0900
   3341 HT2       -31.0070   -7.0180  -33.4040 H       201 ARG    0.0900
   3342 HT3       -32.6250   -7.8470  -33.3400 H       201 ARG    0.0900
   3343 N         -31.5690   -8.2840  -24.5330 N.am    202 ALA   -0.2700
   3344 CA        -32.7270   -7.4820  -24.1330 C.3     202 ALA    0.0900
   3345 CAY       -29.7680   -9.8340  -24.1180 C.3     202 ALA    0.0900
   3346 C         -33.8430   -8.3900  -23.5900 C.2     202 ALA    0.0900
   3347 O         -34.2080   -9.3730  -24.2390 O.2     202 ALA    0.5100
   3348 CB        -33.2290   -6.6520  -25.3040 C.3     202 ALA   -0.5100
   3349 CY        -30.9350   -9.0500  -23.6270 C.2     202 ALA   -0.4700
   3350 OY        -31.2890   -9.1100  -22.4500 O.2     202 ALA    0.3100
   3351 HN        -31.2890   -8.2280  -25.4890 H       202 ALA    0.0700
   3352 HA        -32.4250   -6.8400  -23.3190 H       202 ALA    0.0900
   3353 HB1       -33.3580   -7.2950  -26.2010 H       202 ALA   -0.2700
   3354 HB2       -32.4950   -5.8530  -25.5440 H       202 ALA    0.0900
   3355 HB3       -34.2100   -6.1950  -25.0510 H       202 ALA    0.0900
   3356 HY1       -29.3360  -10.4200  -23.2800 H       202 ALA    0.0900
   3357 HY2       -28.9920   -9.1430  -24.5130 H       202 ALA    0.5100
   3358 HY3       -30.0950  -10.5340  -24.9160 H       202 ALA   -0.5100
   3359 N         -34.3830   -8.0650  -22.3920 N.am    203 SER   -0.4700
   3360 CA        -35.3690   -8.8820  -21.6900 C.3     203 SER    0.3100
   3361 C         -36.6740   -9.1270  -22.4370 C.2     203 SER    0.0700
   3362 O         -37.0780  -10.2690  -22.6500 O.2     203 SER    0.0900
   3363 CB        -35.6290   -8.2730  -20.2720 C.3     203 SER    0.0500
   3364 OG        -36.8130   -8.7320  -19.6120 O.3     203 SER    0.0900
   3365 HN        -34.1210   -7.2270  -21.9220 H       203 SER    0.0900
   3366 HA        -34.9840   -9.8870  -21.6080 H       203 SER   -0.6600
   3367 HB1       -35.7110   -7.1700  -20.3720 H       203 SER    0.4300
   3368 HB2       -34.7660   -8.5230  -19.6190 H       203 SER    0.5100
   3369 HG1       -36.7120   -9.6820  -19.5200 H       203 SER   -0.5100
   3370 N         -37.3550   -8.0690  -22.9290 N.am    204 ARG   -0.4700
   3371 CA        -38.5570   -8.2630  -23.7430 C.3     204 ARG    0.3100
   3372 C         -38.1790   -8.3220  -25.2410 C.2     204 ARG    0.0700
   3373 O         -38.3240   -7.3330  -25.9700 O.2     204 ARG    0.0900
   3374 CB        -39.6220   -7.1630  -23.4940 C.3     204 ARG   -0.1800
   3375 CG        -40.3590   -7.1890  -22.1400 C.3     204 ARG    0.0900
   3376 CD        -39.5880   -6.6630  -20.9350 C.3     204 ARG    0.0900
   3377 NE        -40.4440   -6.6400  -19.7420 N.pl3   204 ARG   -0.1800
   3378 CZ        -40.0810   -6.1390  -18.5650 C.cat   204 ARG    0.0900
   3379 NH1       -38.8830   -5.5900  -18.4090 N.pl3   204 ARG    0.0900
   3380 NH2       -40.9250   -6.1610  -17.5420 N.pl3   204 ARG    0.2000
   3381 HN        -37.0770   -7.1270  -22.7620 H       204 ARG    0.0900
   3382 HA        -38.9660   -9.2330  -23.4980 H       204 ARG    0.0900
   3383 HB1       -40.3860   -7.2470  -24.2950 H       204 ARG   -0.7000
   3384 HB2       -39.1150   -6.1790  -23.5810 H       204 ARG    0.4400
   3385 HG1       -40.6420   -8.2420  -21.9280 H       204 ARG    0.6400
   3386 HG2       -41.2820   -6.5820  -22.2450 H       204 ARG   -0.8000
   3387 HD1       -39.2430   -5.6250  -21.1300 H       204 ARG    0.4600
   3388 HD2       -38.7180   -7.3210  -20.7230 H       204 ARG    0.4600
   3389 HE        -41.3610   -7.0290  -19.8200 H       204 ARG   -0.8000
   3390 HH11      -38.2460   -5.5510  -19.1790 H       204 ARG    0.4600
   3391 HH12      -38.6170   -5.2150  -17.5200 H       204 ARG    0.4600
   3392 HH21      -41.8370   -6.5550  -17.6550 H       204 ARG    0.5100
   3393 HH22      -40.6490   -5.7840  -16.6580 H       204 ARG   -0.5100
   3394 N         -37.6650   -9.4880  -25.6830 N.am    205 SER   -0.4700
   3395 CA        -37.2580   -9.7200  -27.0720 C.3     205 SER    0.3100
   3396 C         -37.5420  -11.1730  -27.4890 C.2     205 SER    0.0700
   3397 O         -37.1850  -11.5860  -28.5970 O.2     205 SER    0.0900
   3398 CB        -35.7830   -9.3880  -27.2670 C.3     205 SER    0.0500
   3399 OG        -35.5470   -8.0060  -27.0670 O.3     205 SER    0.0900
   3400 HN        -37.5380  -10.2610  -25.0670 H       205 SER    0.0900
   3401 HA        -37.8680   -9.0950  -27.7080 H       205 SER   -0.6600
   3402 HB1       -35.4730   -9.6570  -28.2990 H       205 SER    0.4300
   3403 HB2       -35.1720   -9.9630  -26.5370 H       205 SER    0.5100
   3404 HG1       -35.9630   -7.7850  -26.2300 H       205 SER   -0.5100
   3405 N         -38.2050  -11.9370  -26.6020 N.am    206 SER   -0.4700
   3406 CA        -38.6350  -13.3120  -26.8510 C.3     206 SER    0.3100
   3407 C         -40.1420  -13.3780  -26.8150 C.2     206 SER    0.0700
   3408 O         -40.7600  -13.9550  -27.7080 O.2     206 SER    0.0900
   3409 CB        -38.0270  -14.2690  -25.8280 C.3     206 SER    0.0500
   3410 OG        -38.3900  -15.6180  -26.0860 O.3     206 SER    0.0900
   3411 HN        -38.4400  -11.5830  -25.7010 H       206 SER    0.0900
   3412 HA        -38.3220  -13.5840  -27.8480 H       206 SER   -0.6600
   3413 HB1       -38.3850  -13.9980  -24.8120 H       206 SER    0.4300
   3414 HB2       -36.9200  -14.1910  -25.8630 H       206 SER    0.5100
   3415 HG1       -37.9240  -15.8680  -26.8870 H       206 SER   -0.5100
   3416 N         -40.7370  -12.7530  -25.7810 N.am    207 GLU   -0.4700
   3417 CA        -42.1760  -12.6690  -25.5770 C.3     207 GLU    0.3100
   3418 C         -42.7910  -11.8010  -26.6820 C.2     207 GLU    0.0700
   3419 O         -43.8240  -12.1690  -27.2320 O.2     207 GLU    0.0900
   3420 CB        -42.5050  -12.1290  -24.1650 C.3     207 GLU   -0.1800
   3421 CG        -41.9590  -10.7470  -23.8280 C.3     207 GLU    0.0900
   3422 CD        -42.2500  -10.2770  -22.4170 C.2     207 GLU    0.0900
   3423 OE1       -42.9600   -9.2560  -22.2710 O.co2   207 GLU   -0.2800
   3424 OE2       -41.8290  -10.9620  -21.4540 O.co2   207 GLU    0.0900
   3425 HN        -40.1920  -12.3030  -25.0780 H       207 GLU    0.0900
   3426 HA        -42.5900  -13.6590  -25.7040 H       207 GLU    0.6200
   3427 HB1       -42.0980  -12.8470  -23.4230 H       207 GLU   -0.7600
   3428 HB2       -43.6100  -12.0930  -24.0630 H       207 GLU   -0.7600
   3429 HG1       -42.4040  -10.0120  -24.5320 H       207 GLU    0.5100
   3430 HG2       -40.8570  -10.7620  -23.9630 H       207 GLU   -0.5100
   3431 N         -42.0990  -10.7000  -27.0670 N.am    208 ASN   -0.4700
   3432 CA        -42.5060   -9.7990  -28.1490 C.3     208 ASN    0.3100
   3433 C         -42.3330  -10.4830  -29.5040 C.2     208 ASN    0.0700
   3434 O         -43.1090  -10.2340  -30.4280 O.2     208 ASN    0.0900
   3435 CB        -41.6930   -8.4970  -28.1020 C.3     208 ASN   -0.1800
   3436 CG        -41.8150   -7.7030  -26.8160 C.2     208 ASN    0.0900
   3437 ND2       -40.9330   -6.7260  -26.6580 N.am    208 ASN    0.0900
   3438 OD1       -42.7040   -7.9140  -25.9810 O.2     208 ASN    0.5500
   3439 HN        -41.2480  -10.4480  -26.6120 H       208 ASN   -0.5500
   3440 HA        -43.5580   -9.5880  -28.0300 H       208 ASN   -0.6200
   3441 HB1       -42.0290   -7.8460  -28.9360 H       208 ASN    0.3200
   3442 HB2       -40.6210   -8.7510  -28.2430 H       208 ASN    0.3000
   3443 HD21      -40.1570   -6.6470  -27.2830 H       208 ASN    0.5100
   3444 HD22      -41.0430   -6.0690  -25.9120 H       208 ASN   -0.5100
   3445 N         -41.3110  -11.3430  -29.6630 N.am    209 VAL   -0.4700
   3446 CA        -41.1060  -12.0880  -30.8910 C.3     209 VAL    0.3100
   3447 C         -42.1020  -13.2260  -31.0070 C.2     209 VAL    0.0700
   3448 O         -42.5490  -13.5510  -32.1100 O.2     209 VAL    0.0900
   3449 CB        -39.6570  -12.5540  -31.0240 C.3     209 VAL   -0.0900
   3450 CG1       -39.4570  -13.5530  -32.1850 C.3     209 VAL    0.0900
   3451 CG2       -38.7820  -11.3070  -31.2620 C.3     209 VAL   -0.2700
   3452 HN        -40.6460  -11.5080  -28.9390 H       209 VAL    0.0900
   3453 HA        -41.3660  -11.4440  -31.7170 H       209 VAL    0.0900
   3454 HB        -39.3480  -13.0430  -30.0750 H       209 VAL    0.0900
   3455 HG11      -39.9110  -13.1530  -33.1170 H       209 VAL   -0.2700
   3456 HG12      -39.9470  -14.5200  -31.9400 H       209 VAL    0.0900
   3457 HG13      -38.3720  -13.7170  -32.3620 H       209 VAL    0.0900
   3458 HG21      -38.8780  -10.6040  -30.4070 H       209 VAL    0.0900
   3459 HG22      -39.1080  -10.7870  -32.1870 H       209 VAL    0.5100
   3460 HG23      -37.7160  -11.6050  -31.3570 H       209 VAL   -0.5100
   3461 N         -42.5350  -13.8090  -29.8630 N.am    210 ALA   -0.4700
   3462 CA        -43.5660  -14.8480  -29.8560 C.3     210 ALA    0.3100
   3463 C         -44.9220  -14.2650  -30.2130 C.2     210 ALA    0.0700
   3464 O         -45.7220  -14.9460  -30.8530 O.2     210 ALA    0.0900
   3465 CB        -43.6290  -15.5290  -28.4960 C.3     210 ALA   -0.2700
   3466 HN        -42.1700  -13.5540  -28.9710 H       210 ALA    0.0900
   3467 HA        -43.3210  -15.5670  -30.6250 H       210 ALA    0.0900
   3468 HB1       -43.8710  -14.7850  -27.7070 H       210 ALA    0.0900
   3469 HB2       -42.6470  -15.9910  -28.2580 H       210 ALA    0.5100
   3470 HB3       -44.4190  -16.3110  -28.5000 H       210 ALA   -0.5100
   3471 N         -45.1810  -13.0010  -29.8000 N.am    211 LEU   -0.4700
   3472 CA        -46.4250  -12.2880  -30.1070 C.3     211 LEU    0.3100
   3473 C         -46.4890  -11.9780  -31.6000 C.2     211 LEU    0.0700
   3474 O         -47.4840  -12.3180  -32.2350 O.2     211 LEU    0.0900
   3475 CB        -46.5670  -10.9930  -29.2740 C.3     211 LEU   -0.1800
   3476 CG        -46.7440  -11.1520  -27.7570 C.3     211 LEU    0.0900
   3477 CD1       -46.3950   -9.8760  -27.0190 C.3     211 LEU    0.0900
   3478 CD2       -48.1180  -11.6710  -27.3910 C.3     211 LEU   -0.0900
   3479 HN        -44.5220  -12.4900  -29.2550 H       211 LEU    0.0900
   3480 HA        -47.2470  -12.9550  -29.8940 H       211 LEU   -0.2700
   3481 HB1       -47.4490  -10.4410  -29.6600 H       211 LEU    0.0900
   3482 HB2       -45.6550  -10.3820  -29.4440 H       211 LEU    0.0900
   3483 HG        -46.0840  -11.9700  -27.3970 H       211 LEU    0.0900
   3484 HD11      -46.9210   -9.0120  -27.4790 H       211 LEU   -0.2700
   3485 HD12      -45.3000   -9.6940  -27.0750 H       211 LEU    0.0900
   3486 HD13      -46.7070   -9.9550  -25.9560 H       211 LEU    0.0900
   3487 HD21      -48.2190  -12.7330  -27.7020 H       211 LEU    0.0900
   3488 HD22      -48.8990  -11.0750  -27.9090 H       211 LEU    0.5100
   3489 HD23      -48.2660  -11.6090  -26.2920 H       211 LEU   -0.5100
   3490 N         -45.3910  -11.4500  -32.1810 N.am    212 LEU   -0.4700
   3491 CA        -45.3500  -11.1030  -33.5840 C.3     212 LEU    0.3100
   3492 C         -45.7070  -12.2950  -34.4520 C.2     212 LEU    0.0700
   3493 O         -46.5240  -12.1930  -35.3450 O.2     212 LEU    0.0900
   3494 CB        -43.9650  -10.5160  -33.9630 C.3     212 LEU   -0.1800
   3495 CG        -43.8230  -10.0300  -35.4260 C.3     212 LEU    0.0900
   3496 CD1       -44.8430   -8.9340  -35.7800 C.3     212 LEU    0.0900
   3497 CD2       -42.3980   -9.5180  -35.6930 C.3     212 LEU   -0.0900
   3498 HN        -44.5560  -11.2750  -31.6660 H       212 LEU    0.0900
   3499 HA        -46.1290  -10.3800  -33.7730 H       212 LEU   -0.2700
   3500 HB1       -43.2000  -11.2990  -33.7850 H       212 LEU    0.0900
   3501 HB2       -43.7630   -9.6540  -33.2930 H       212 LEU    0.0900
   3502 HG        -43.9720  -10.8930  -36.1070 H       212 LEU    0.0900
   3503 HD11      -44.7030   -8.0530  -35.1170 H       212 LEU   -0.2700
   3504 HD12      -45.8760   -9.3200  -35.6440 H       212 LEU    0.0900
   3505 HD13      -44.7000   -8.6110  -36.8330 H       212 LEU    0.0900
   3506 HD21      -41.6610  -10.3310  -35.5180 H       212 LEU    0.0900
   3507 HD22      -42.1640   -8.6750  -35.0080 H       212 LEU    0.5100
   3508 HD23      -42.3090   -9.1800  -36.7470 H       212 LEU   -0.5100
   3509 N         -45.1950  -13.4920  -34.1450 N.am    213 LYS   -0.4700
   3510 CA        -45.5550  -14.7370  -34.8260 C.3     213 LYS    0.3100
   3511 C         -47.0660  -15.0040  -34.7090 C.2     213 LYS    0.0700
   3512 O         -47.7290  -15.0980  -35.7350 O.2     213 LYS    0.0900
   3513 CB        -44.7540  -15.9360  -34.2660 C.3     213 LYS   -0.1800
   3514 CG        -43.2340  -15.9010  -34.5200 C.3     213 LYS    0.0900
   3515 CD        -42.8440  -16.0760  -36.0040 C.3     213 LYS    0.0900
   3516 CE        -41.3460  -16.1020  -36.2350 C.3     213 LYS   -0.1800
   3517 NZ        -40.6850  -14.8220  -35.8580 N.4     213 LYS    0.0900
   3518 HN        -44.5230  -13.5910  -33.4150 H       213 LYS    0.0900
   3519 HA        -45.3490  -14.6110  -35.8790 H       213 LYS   -0.1800
   3520 HB1       -45.1570  -16.8630  -34.7250 H       213 LYS    0.0900
   3521 HB2       -44.9170  -15.9750  -33.1690 H       213 LYS    0.0900
   3522 HG1       -42.7600  -16.7150  -33.9330 H       213 LYS    0.2100
   3523 HG2       -42.8400  -14.9240  -34.1660 H       213 LYS    0.0500
   3524 HD1       -43.2780  -15.2350  -36.5860 H       213 LYS    0.0500
   3525 HD2       -43.2770  -17.0290  -36.3730 H       213 LYS   -0.3000
   3526 HE1       -41.1390  -16.2800  -37.3120 H       213 LYS    0.3300
   3527 HE2       -40.8890  -16.9070  -35.6200 H       213 LYS    0.3300
   3528 HZ1       -40.8490  -14.6310  -34.8490 H       213 LYS    0.3300
   3529 HZ2       -41.0820  -14.0470  -36.4270 H       213 LYS    0.5100
   3530 HZ3       -39.6630  -14.8930  -36.0360 H       213 LYS   -0.5100
   3531 N         -47.6080  -15.0310  -33.4690 N.am    214 THR   -0.4700
   3532 CA        -49.0230  -15.2860  -33.1570 C.3     214 THR    0.3100
   3533 C         -49.9390  -14.2110  -33.7890 C.2     214 THR    0.0700
   3534 O         -50.8700  -14.5700  -34.5090 O.2     214 THR    0.0900
   3535 CB        -49.2100  -15.3380  -31.6280 C.3     214 THR    0.1400
   3536 CG2       -50.6780  -15.4650  -31.2040 C.3     214 THR    0.0900
   3537 OG1       -48.4780  -16.4550  -31.1250 O.3     214 THR   -0.6600
   3538 HN        -47.0370  -14.8690  -32.6700 H       214 THR    0.4300
   3539 HA        -49.3050  -16.2270  -33.6070 H       214 THR   -0.2700
   3540 HB        -48.8250  -14.4050  -31.1620 H       214 THR    0.0900
   3541 HG1       -49.0260  -17.2270  -31.2890 H       214 THR    0.0900
   3542 HG21      -51.1660  -16.2930  -31.7620 H       214 THR    0.0900
   3543 HG22      -51.2190  -14.5200  -31.4260 H       214 THR    0.5100
   3544 HG23      -50.7390  -15.6850  -30.1170 H       214 THR   -0.5100
   3545 N         -49.6690  -12.9100  -33.5270 N.am    215 VAL   -0.4700
   3546 CA        -50.4350  -11.7480  -34.0100 C.3     215 VAL    0.3100
   3547 C         -50.6170  -11.8270  -35.5610 C.2     215 VAL    0.0700
   3548 O         -51.7250  -11.5720  -36.0450 O.2     215 VAL    0.0900
   3549 CB        -49.7430  -10.4200  -33.5750 C.3     215 VAL   -0.0900
   3550 CG1       -50.2030   -9.2300  -34.3960 C.3     215 VAL    0.0900
   3551 CG2       -49.9430  -10.1540  -32.0840 C.3     215 VAL   -0.2700
   3552 HN        -48.8880  -12.6720  -32.9580 H       215 VAL    0.0900
   3553 HA        -51.4290  -11.8060  -33.5950 H       215 VAL    0.0900
   3554 HB        -48.6440  -10.5330  -33.6920 H       215 VAL    0.0900
   3555 HG11      -51.3130   -9.1970  -34.4310 H       215 VAL   -0.2700
   3556 HG12      -49.8180   -9.3160  -35.4350 H       215 VAL    0.0900
   3557 HG13      -49.8340   -8.2880  -33.9370 H       215 VAL    0.0900
   3558 HG21      -49.5090  -10.9840  -31.4870 H       215 VAL    0.0900
   3559 HG22      -51.0280  -10.0820  -31.8550 H       215 VAL    0.5100
   3560 HG23      -49.4360   -9.2080  -31.7970 H       215 VAL   -0.5100
   3561 N         -49.5700  -12.2340  -36.3140 N.am    216 ILE   -0.4700
   3562 CA        -49.6460  -12.3800  -37.7750 C.3     216 ILE    0.3100
   3563 C         -50.5820  -13.5740  -38.1330 C.2     216 ILE    0.0700
   3564 O         -51.4060  -13.4310  -39.0400 O.2     216 ILE    0.0900
   3565 CB        -48.2390  -12.5420  -38.4330 C.3     216 ILE   -0.0900
   3566 CG1       -47.3590  -11.3040  -38.1510 C.3     216 ILE    0.0900
   3567 CG2       -48.3590  -12.7720  -39.9570 C.3     216 ILE   -0.2700
   3568 CD        -45.9070  -11.3690  -38.6650 C.3     216 ILE    0.0900
   3569 HN        -48.6880  -12.4560  -35.9050 H       216 ILE    0.0900
   3570 HA        -50.1350  -11.5000  -38.1660 H       216 ILE    0.0900
   3571 HB        -47.7190  -13.4090  -37.9730 H       216 ILE   -0.1800
   3572 HG11      -47.3240  -11.1540  -37.0510 H       216 ILE    0.0900
   3573 HG12      -47.8470  -10.4250  -38.6200 H       216 ILE    0.0900
   3574 HG21      -48.8700  -11.9070  -40.4340 H       216 ILE   -0.2700
   3575 HG22      -48.9530  -13.6890  -40.1550 H       216 ILE    0.0900
   3576 HG23      -47.3480  -12.8770  -40.4040 H       216 ILE    0.0900
   3577 HD1       -45.8990  -11.4980  -39.7690 H       216 ILE    0.0900
   3578 HD2       -45.3810  -12.2320  -38.2030 H       216 ILE    0.5100
   3579 HD3       -45.3740  -10.4280  -38.4140 H       216 ILE   -0.5100
   3580 N         -50.4820  -14.7230  -37.4060 N.am    217 ILE   -0.4700
   3581 CA        -51.3110  -15.9210  -37.6530 C.3     217 ILE    0.3100
   3582 C         -52.8050  -15.5520  -37.4790 C.2     217 ILE    0.0700
   3583 O         -53.6350  -16.0250  -38.2630 O.2     217 ILE    0.0900
   3584 CB        -50.9190  -17.1330  -36.7530 C.3     217 ILE   -0.0900
   3585 CG1       -49.3930  -17.3360  -36.7230 C.3     217 ILE    0.0900
   3586 CG2       -51.6250  -18.4120  -37.2310 C.3     217 ILE   -0.2700
   3587 CD        -48.8760  -18.3340  -35.7130 C.3     217 ILE    0.0900
   3588 HN        -49.8300  -14.8050  -36.6560 H       217 ILE    0.0900
   3589 HA        -51.1930  -16.1850  -38.6930 H       217 ILE    0.0900
   3590 HB        -51.2120  -16.9210  -35.7020 H       217 ILE   -0.1800
   3591 HG11      -48.9230  -16.3540  -36.5040 H       217 ILE    0.0900
   3592 HG12      -49.0750  -17.6730  -37.7300 H       217 ILE    0.0900
   3593 HG21      -51.0880  -18.8410  -38.1050 H       217 ILE   -0.2700
   3594 HG22      -52.6670  -18.1770  -37.5360 H       217 ILE    0.0900
   3595 HG23      -51.6350  -19.1660  -36.4160 H       217 ILE    0.0900
   3596 HD1       -49.3100  -19.3370  -35.9120 H       217 ILE    0.0900
   3597 HD2       -49.1660  -18.0190  -34.6870 H       217 ILE    0.5100
   3598 HD3       -47.7700  -18.4050  -35.7830 H       217 ILE   -0.5100
   3599 N         -53.1360  -14.6660  -36.4880 N.am    218 VAL   -0.4700
   3600 CA        -54.5040  -14.1720  -36.2300 C.3     218 VAL    0.3100
   3601 C         -55.0440  -13.5480  -37.5280 C.2     218 VAL    0.0700
   3602 O         -56.1720  -13.8520  -37.9260 O.2     218 VAL    0.0900
   3603 CB        -54.5800  -13.1740  -35.0340 C.3     218 VAL   -0.0900
   3604 CG1       -56.0050  -12.6680  -34.8170 C.3     218 VAL    0.0900
   3605 CG2       -54.0440  -13.8030  -33.7510 C.3     218 VAL   -0.2700
   3606 HN        -52.4380  -14.3030  -35.8760 H       218 VAL    0.0900
   3607 HA        -55.1230  -15.0320  -36.0250 H       218 VAL    0.0900
   3608 HB        -53.9140  -12.3090  -35.2390 H       218 VAL    0.0900
   3609 HG11      -56.6840  -13.5200  -34.6000 H       218 VAL   -0.2700
   3610 HG12      -56.3660  -12.1510  -35.7320 H       218 VAL    0.0900
   3611 HG13      -56.0310  -11.9660  -33.9560 H       218 VAL    0.0900
   3612 HG21      -53.0510  -14.2630  -33.9380 H       218 VAL    0.0900
   3613 HG22      -54.7410  -14.5940  -33.3990 H       218 VAL    0.5100
   3614 HG23      -53.9330  -13.0260  -32.9660 H       218 VAL   -0.5100
   3615 N         -54.2020  -12.7360  -38.2190 N.am    219 LEU   -0.4700
   3616 CA        -54.5420  -12.1410  -39.5090 C.3     219 LEU    0.3100
   3617 C         -54.5820  -13.2260  -40.6050 C.2     219 LEU    0.0700
   3618 O         -55.5040  -13.2280  -41.4290 O.2     219 LEU    0.0900
   3619 CB        -53.5490  -11.0170  -39.8970 C.3     219 LEU   -0.1800
   3620 CG        -53.8230  -10.3070  -41.2460 C.3     219 LEU    0.0900
   3621 CD1       -55.0380   -9.3960  -41.1640 C.3     219 LEU    0.0900
   3622 CD2       -52.6380   -9.4960  -41.6840 C.3     219 LEU   -0.0900
   3623 HN        -53.2980  -12.5060  -37.8680 H       219 LEU    0.0900
   3624 HA        -55.5430  -11.7420  -39.4360 H       219 LEU   -0.2700
   3625 HB1       -52.5320  -11.4600  -39.9450 H       219 LEU    0.0900
   3626 HB2       -53.5710  -10.2490  -39.0960 H       219 LEU    0.0900
   3627 HG        -53.9950  -11.0730  -42.0310 H       219 LEU    0.0900
   3628 HD11      -54.8780   -8.6150  -40.3900 H       219 LEU   -0.2700
   3629 HD12      -55.9360   -9.9890  -40.8900 H       219 LEU    0.0900
   3630 HD13      -55.2030   -8.8970  -42.1420 H       219 LEU    0.0900
   3631 HD21      -51.6980  -10.0470  -41.4690 H       219 LEU    0.0900
   3632 HD22      -52.6170   -8.5300  -41.1350 H       219 LEU    0.5100
   3633 HD23      -52.6950   -9.3050  -42.7780 H       219 LEU   -0.5100
   3634 N         -53.5920  -14.1590  -40.5970 N.am    220 SER   -0.4700
   3635 CA        -53.4720  -15.2370  -41.5850 C.3     220 SER    0.3100
   3636 C         -54.7160  -16.1170  -41.6120 C.2     220 SER    0.0700
   3637 O         -55.1100  -16.5530  -42.6880 O.2     220 SER    0.0900
   3638 CB        -52.2460  -16.1000  -41.3050 C.3     220 SER    0.0500
   3639 OG        -51.0440  -15.3500  -41.3780 O.3     220 SER    0.0900
   3640 HN        -52.8830  -14.1480  -39.8970 H       220 SER    0.0900
   3641 HA        -53.3960  -14.7860  -42.5620 H       220 SER   -0.6600
   3642 HB1       -52.1940  -16.9200  -42.0540 H       220 SER    0.4300
   3643 HB2       -52.3260  -16.5350  -40.2860 H       220 SER    0.5100
   3644 HG1       -51.1210  -14.6620  -40.7140 H       220 SER   -0.5100
   3645 N         -55.3510  -16.3550  -40.4490 N.am    221 VAL   -0.4700
   3646 CA        -56.5800  -17.1460  -40.3670 C.3     221 VAL    0.3100
   3647 C         -57.7690  -16.2460  -40.7800 C.2     221 VAL    0.0700
   3648 O         -58.6310  -16.6950  -41.5380 O.2     221 VAL    0.0900
   3649 CB        -56.7730  -17.7790  -38.9630 C.3     221 VAL   -0.0900
   3650 CG1       -58.1130  -18.5040  -38.8450 C.3     221 VAL    0.0900
   3651 CG2       -55.6320  -18.7390  -38.6510 C.3     221 VAL   -0.2700
   3652 HN        -55.0090  -15.9990  -39.5830 H       221 VAL    0.0900
   3653 HA        -56.5220  -17.9210  -41.1170 H       221 VAL    0.0900
   3654 HB        -56.7260  -16.9780  -38.1950 H       221 VAL    0.0900
   3655 HG11      -58.2520  -19.1920  -39.7070 H       221 VAL   -0.2700
   3656 HG12      -58.9430  -17.7650  -38.8440 H       221 VAL    0.0900
   3657 HG13      -58.1410  -19.0990  -37.9080 H       221 VAL    0.0900
   3658 HG21      -54.6630  -18.1970  -38.6660 H       221 VAL    0.0900
   3659 HG22      -55.5980  -19.5480  -39.4120 H       221 VAL    0.5100
   3660 HG23      -55.7750  -19.1820  -37.6420 H       221 VAL   -0.5100
   3661 N         -57.7860  -14.9700  -40.3290 N.am    222 PHE   -0.4700
   3662 CA        -58.8430  -14.0180  -40.6760 C.3     222 PHE    0.3100
   3663 C         -58.9720  -13.8810  -42.2050 C.2     222 PHE    0.0700
   3664 O         -60.0670  -14.0850  -42.7430 O.2     222 PHE    0.0900
   3665 CB        -58.5750  -12.6370  -40.0350 C.3     222 PHE   -0.1800
   3666 CG        -59.6160  -11.5670  -40.3190 C.ar    222 PHE    0.0900
   3667 CD1       -60.7000  -11.3820  -39.4680 C.ar    222 PHE    0.0900
   3668 CD2       -59.4840  -10.7130  -41.4120 C.ar    222 PHE    0.0000
   3669 CE1       -61.6490  -10.3830  -39.7200 C.ar    222 PHE   -0.1150
   3670 CE2       -60.4400   -9.7230  -41.6650 C.ar    222 PHE    0.1150
   3671 CZ        -61.5120   -9.5600  -40.8160 C.ar    222 PHE   -0.1150
   3672 HN        -57.0690  -14.6190  -39.7320 H       222 PHE    0.1150
   3673 HA        -59.7820  -14.4180  -40.3230 H       222 PHE   -0.1150
   3674 HB1       -57.6050  -12.2480  -40.4140 H       222 PHE    0.1150
   3675 HB2       -58.5330  -12.7560  -38.9310 H       222 PHE   -0.1150
   3676 HD1       -60.8110  -12.0170  -38.6020 H       222 PHE    0.1150
   3677 HD2       -58.6340  -10.8140  -42.0700 H       222 PHE   -0.1150
   3678 HE1       -62.4900  -10.2590  -39.0540 H       222 PHE    0.1150
   3679 HE2       -60.3370   -9.0840  -42.5300 H       222 PHE    0.5100
   3680 HZ        -62.2430   -8.7890  -41.0090 H       222 PHE   -0.5100
   3681 N         -57.8510  -13.5870  -42.9070 N.am    223 ILE   -0.4700
   3682 CA        -57.8510  -13.3790  -44.3560 C.3     223 ILE    0.3100
   3683 C         -58.2100  -14.7000  -45.0760 C.2     223 ILE    0.0700
   3684 O         -58.6470  -14.6470  -46.2180 O.2     223 ILE    0.0900
   3685 CB        -56.4980  -12.7910  -44.8850 C.3     223 ILE   -0.0900
   3686 CG1       -55.2730  -13.7410  -44.7240 C.3     223 ILE    0.0900
   3687 CG2       -56.2170  -11.4080  -44.2890 C.3     223 ILE   -0.2700
   3688 CD        -55.0800  -14.8750  -45.7950 C.3     223 ILE    0.0900
   3689 HN        -56.9640  -13.4970  -42.4600 H       223 ILE    0.0900
   3690 HA        -58.6600  -12.7020  -44.5880 H       223 ILE    0.0900
   3691 HB        -56.5430  -12.7090  -45.9910 H       223 ILE   -0.1800
   3692 HG11      -55.3580  -14.2300  -43.7320 H       223 ILE    0.0900
   3693 HG12      -54.3600  -13.1110  -44.7390 H       223 ILE    0.0900
   3694 HG21      -56.1580  -11.4740  -43.1820 H       223 ILE   -0.2700
   3695 HG22      -57.0370  -10.7070  -44.5590 H       223 ILE    0.0900
   3696 HG23      -55.2510  -11.0190  -44.6730 H       223 ILE    0.0900
   3697 HD1       -55.1450  -14.4500  -46.8190 H       223 ILE    0.0900
   3698 HD2       -55.8760  -15.6420  -45.6800 H       223 ILE    0.5100
   3699 HD3       -54.0830  -15.3490  -45.6700 H       223 ILE   -0.5100
   3700 N         -58.0610  -15.8660  -44.4080 N.am    224 ALA   -0.4700
   3701 CA        -58.3600  -17.1710  -45.0010 C.3     224 ALA    0.3100
   3702 C         -59.8520  -17.5460  -44.8750 C.2     224 ALA    0.0700
   3703 O         -60.3230  -18.4050  -45.6250 O.2     224 ALA    0.0900
   3704 CB        -57.5110  -18.2470  -44.3440 C.3     224 ALA   -0.2700
   3705 HN        -57.7350  -15.8880  -43.4650 H       224 ALA    0.0900
   3706 HA        -58.1500  -17.1160  -46.0600 H       224 ALA    0.0900
   3707 HB1       -57.7250  -18.2890  -43.2550 H       224 ALA    0.0900
   3708 HB2       -56.4330  -18.0170  -44.4850 H       224 ALA    0.5100
   3709 HB3       -57.7440  -19.2380  -44.7900 H       224 ALA   -0.5100
   3710 N         -60.5900  -16.9120  -43.9410 N.am    225 CYS   -0.4700
   3711 CA        -62.0030  -17.2250  -43.7160 C.3     225 CYS    0.3100
   3712 C         -62.9170  -16.2520  -44.4840 C.2     225 CYS    0.0700
   3713 O         -63.9800  -16.6670  -44.9620 O.2     225 CYS    0.0900
   3714 CB        -62.3210  -17.1990  -42.2240 C.3     225 CYS   -0.1100
   3715 SG        -61.4370  -18.4480  -41.2540 S.3     225 CYS    0.0900
   3716 HN        -60.2050  -16.2010  -43.3590 H       225 CYS    0.0900
   3717 HA        -62.2000  -18.2050  -44.1250 H       225 CYS   -0.2300
   3718 HB1       -63.4140  -17.3530  -42.1020 H       225 CYS    0.1600
   3719 HB2       -62.0650  -16.1910  -41.8360 H       225 CYS    0.5100
   3720 HG1       -60.2490  -17.8750  -41.3840 H       225 CYS   -0.5100
   3721 N         -62.5190  -14.9690  -44.5930 N.am    226 TRP   -0.4700
   3722 CA        -63.3150  -13.9440  -45.2660 C.3     226 TRP    0.3100
   3723 C         -63.0750  -13.9040  -46.7850 C.2     226 TRP    0.0700
   3724 O         -64.0310  -13.6540  -47.5140 O.2     226 TRP    0.0900
   3725 CB        -63.0230  -12.5660  -44.6810 C.3     226 TRP   -0.1800
   3726 CG        -63.6660  -12.3510  -43.3470 C.ar    226 TRP    0.0900
   3727 CD1       -63.1170  -12.5750  -42.1190 C.ar    226 TRP    0.0900
   3728 CD2       -65.0260  -11.9560  -43.1150 C.ar    226 TRP   -0.0300
   3729 CE2       -65.2190  -11.9250  -41.7150 C.ar    226 TRP   -0.1500
   3730 CE3       -66.0990  -11.6200  -43.9570 C.ar    226 TRP    0.2200
   3731 NE1       -64.0370  -12.3040  -41.1330 N.ar    226 TRP   -0.5100
   3732 CZ2       -66.4390  -11.5620  -41.1370 C.ar    226 TRP    0.3700
   3733 CZ3       -67.3030  -11.2420  -43.3810 C.ar    226 TRP    0.2400
   3734 CH2       -67.4680  -11.2190  -41.9910 C.ar    226 TRP    0.1100
   3735 HN        -61.6510  -14.6590  -44.2130 H       226 TRP   -0.2500
   3736 HA        -64.3580  -14.1930  -45.1380 H       226 TRP    0.1700
   3737 HB1       -63.3980  -11.7900  -45.3810 H       226 TRP   -0.2000
   3738 HB2       -61.9250  -12.4490  -44.5630 H       226 TRP    0.1400
   3739 HD1       -62.1060  -12.9140  -41.9450 H       226 TRP   -0.2700
   3740 HE1       -63.8750  -12.3710  -40.1730 H       226 TRP    0.1600
   3741 HE3       -66.0070  -11.6510  -45.0330 H       226 TRP   -0.1400
   3742 HZ2       -66.5900  -11.5440  -40.0680 H       226 TRP    0.1400
   3743 HZ3       -68.1290  -10.9600  -44.0180 H       226 TRP    0.5100
   3744 HH2       -68.4220  -10.9270  -41.5770 H       226 TRP   -0.5100
   3745 N         -61.8240  -14.1620  -47.2620 N.am    227 ALA   -0.4700
   3746 CA        -61.4870  -14.1610  -48.6960 C.3     227 ALA    0.3100
   3747 C         -62.4860  -14.9980  -49.5300 C.2     227 ALA    0.0700
   3748 O         -62.9460  -14.4590  -50.5300 O.2     227 ALA    0.0900
   3749 CB        -60.0800  -14.6850  -48.9230 C.3     227 ALA   -0.2700
   3750 HN        -61.0670  -14.3680  -46.6480 H       227 ALA    0.0900
   3751 HA        -61.5710  -13.1470  -49.0580 H       227 ALA    0.0900
   3752 HB1       -59.9400  -15.6480  -48.3880 H       227 ALA    0.0900
   3753 HB2       -59.3380  -13.9540  -48.5380 H       227 ALA    0.5100
   3754 HB3       -59.9100  -14.8540  -50.0090 H       227 ALA   -0.5100
   3755 N         -62.9210  -16.2430  -49.1500 N.am    228 PRO   -0.2900
   3756 CA        -63.9130  -16.9540  -49.9830 C.3     228 PRO    0.0000
   3757 C         -65.2530  -16.1920  -50.1120 C.2     228 PRO    0.0900
   3758 O         -65.8540  -16.2000  -51.1960 O.2     228 PRO    0.0900
   3759 CB        -64.1120  -18.2800  -49.2380 C.3     228 PRO    0.0200
   3760 CG        -62.8660  -18.4640  -48.4510 C.3     228 PRO    0.0900
   3761 CD        -62.5010  -17.0850  -48.0080 C.3     228 PRO   -0.1800
   3762 HA        -63.5490  -17.0560  -50.9940 H       228 PRO    0.0900
   3763 HB1       -64.2550  -19.1180  -49.9530 H       228 PRO    0.0900
   3764 HB2       -64.9970  -18.2260  -48.5670 H       228 PRO   -0.1800
   3765 HG1       -63.0420  -19.1280  -47.5770 H       228 PRO    0.0900
   3766 HG2       -62.0620  -18.9050  -49.0780 H       228 PRO    0.0900
   3767 HD1       -63.0530  -16.7890  -47.0910 H       228 PRO    0.5100
   3768 HD2       -61.4080  -16.9850  -47.8410 H       228 PRO   -0.5100
   3769 N         -65.7050  -15.5160  -49.0230 N.am    229 LEU   -0.4700
   3770 CA        -66.9390  -14.7270  -49.0320 C.3     229 LEU    0.3100
   3771 C         -66.7530  -13.4890  -49.9110 C.2     229 LEU    0.0700
   3772 O         -67.4780  -13.3430  -50.8860 O.2     229 LEU    0.0900
   3773 CB        -67.3590  -14.3340  -47.6020 C.3     229 LEU   -0.1800
   3774 CG        -68.6800  -13.5870  -47.4560 C.3     229 LEU    0.0900
   3775 CD1       -69.8390  -14.4560  -47.8580 C.3     229 LEU    0.0900
   3776 CD2       -68.8890  -13.1410  -46.0350 C.3     229 LEU   -0.0900
   3777 HN        -65.2100  -15.5270  -48.1580 H       229 LEU    0.0900
   3778 HA        -67.7110  -15.3230  -49.4960 H       229 LEU   -0.2700
   3779 HB1       -66.5590  -13.6930  -47.1790 H       229 LEU    0.0900
   3780 HB2       -67.4290  -15.2660  -47.0020 H       229 LEU    0.0900
   3781 HG        -68.6610  -12.6810  -48.0990 H       229 LEU    0.0900
   3782 HD11      -69.8770  -15.3610  -47.2160 H       229 LEU   -0.2700
   3783 HD12      -69.7230  -14.7740  -48.9160 H       229 LEU    0.0900
   3784 HD13      -70.7910  -13.8950  -47.7380 H       229 LEU    0.0900
   3785 HD21      -68.0660  -12.4640  -45.7230 H       229 LEU    0.0900
   3786 HD22      -68.8980  -14.0220  -45.3590 H       229 LEU    0.5100
   3787 HD23      -69.8520  -12.5920  -45.9480 H       229 LEU   -0.5100
   3788 N         -65.7340  -12.6410  -49.6050 N.am    230 PHE   -0.4700
   3789 CA        -65.3420  -11.4350  -50.3550 C.3     230 PHE    0.3100
   3790 C         -65.2230  -11.6690  -51.8680 C.2     230 PHE    0.0700
   3791 O         -65.4830  -10.7490  -52.6410 O.2     230 PHE    0.0900
   3792 CB        -63.9890  -10.9180  -49.8520 C.3     230 PHE   -0.1800
   3793 CG        -64.0260   -9.9940  -48.6640 C.ar    230 PHE    0.0900
   3794 CD1       -64.2900  -10.4780  -47.3900 C.ar    230 PHE    0.0900
   3795 CD2       -63.6710   -8.6560  -48.7980 C.ar    230 PHE    0.0000
   3796 CE1       -64.2880   -9.6220  -46.2850 C.ar    230 PHE   -0.1150
   3797 CE2       -63.6440   -7.8070  -47.6910 C.ar    230 PHE    0.1150
   3798 CZ        -63.9540   -8.2940  -46.4400 C.ar    230 PHE   -0.1150
   3799 HN        -65.1720  -12.8140  -48.8020 H       230 PHE    0.1150
   3800 HA        -66.1080  -10.6870  -50.2150 H       230 PHE   -0.1150
   3801 HB1       -63.4960  -10.3580  -50.6740 H       230 PHE    0.1150
   3802 HB2       -63.3660  -11.7880  -49.5550 H       230 PHE   -0.1150
   3803 HD1       -64.5010  -11.5280  -47.2510 H       230 PHE    0.1150
   3804 HD2       -63.4140   -8.2680  -49.7730 H       230 PHE   -0.1150
   3805 HE1       -64.5470  -10.0020  -45.3080 H       230 PHE    0.1150
   3806 HE2       -63.3800   -6.7670  -47.8160 H       230 PHE    0.5100
   3807 HZ        -63.9350   -7.6360  -45.5830 H       230 PHE   -0.5100
   3808 N         -64.7920  -12.8740  -52.2900 N.am    231 ILE   -0.4700
   3809 CA        -64.6730  -13.2330  -53.7000 C.3     231 ILE    0.3100
   3810 C         -66.0810  -13.4640  -54.2520 C.2     231 ILE    0.0700
   3811 O         -66.4100  -12.9050  -55.3040 O.2     231 ILE    0.0900
   3812 CB        -63.7370  -14.4570  -53.9070 C.3     231 ILE   -0.0900
   3813 CG1       -62.2690  -14.0570  -53.5740 C.3     231 ILE    0.0900
   3814 CG2       -63.8340  -14.9910  -55.3520 C.3     231 ILE   -0.2700
   3815 CD        -61.2300  -15.2100  -53.5490 C.3     231 ILE    0.0900
   3816 HN        -64.5320  -13.5870  -51.6430 H       231 ILE    0.0900
   3817 HA        -64.2820  -12.3750  -54.2260 H       231 ILE    0.0900
   3818 HB        -64.0250  -15.2620  -53.1990 H       231 ILE   -0.1800
   3819 HG11      -62.2660  -13.5750  -52.5740 H       231 ILE    0.0900
   3820 HG12      -61.9370  -13.3190  -54.3330 H       231 ILE    0.0900
   3821 HG21      -63.5390  -14.1990  -56.0740 H       231 ILE   -0.2700
   3822 HG22      -64.8790  -15.2990  -55.5710 H       231 ILE    0.0900
   3823 HG23      -63.1540  -15.8590  -55.4810 H       231 ILE    0.0900
   3824 HD1       -61.1850  -15.7070  -54.5420 H       231 ILE    0.0900
   3825 HD2       -61.5210  -15.9660  -52.7870 H       231 ILE    0.5100
   3826 HD3       -60.2220  -14.8070  -53.3090 H       231 ILE   -0.5100
   3827 N         -66.9350  -14.2310  -53.5210 N.am    232 LEU   -0.4700
   3828 CA        -68.3180  -14.4960  -53.9440 C.3     232 LEU    0.3100
   3829 C         -69.1200  -13.1930  -54.0030 C.2     232 LEU    0.0700
   3830 O         -69.9240  -13.0090  -54.9170 O.2     232 LEU    0.0900
   3831 CB        -69.0090  -15.5030  -53.0130 C.3     232 LEU   -0.1800
   3832 CG        -70.3790  -15.9920  -53.4780 C.3     232 LEU    0.0900
   3833 CD1       -70.2670  -16.8190  -54.7460 C.3     232 LEU    0.0900
   3834 CD2       -71.0140  -16.8240  -52.4430 C.3     232 LEU   -0.0900
   3835 HN        -66.6570  -14.6510  -52.6600 H       232 LEU    0.0900
   3836 HA        -68.2870  -14.8830  -54.9520 H       232 LEU   -0.2700
   3837 HB1       -69.1330  -15.0240  -52.0190 H       232 LEU    0.0900
   3838 HB2       -68.3460  -16.3860  -52.9080 H       232 LEU    0.0900
   3839 HG        -71.0340  -15.1140  -53.6720 H       232 LEU    0.0900
   3840 HD11      -69.4870  -17.6000  -54.6230 H       232 LEU   -0.2700
   3841 HD12      -69.9840  -16.1660  -55.5990 H       232 LEU    0.0900
   3842 HD13      -71.2360  -17.3170  -54.9610 H       232 LEU    0.0900
   3843 HD21      -71.1460  -16.2360  -51.5090 H       232 LEU    0.0900
   3844 HD22      -70.3730  -17.7040  -52.2210 H       232 LEU    0.5100
   3845 HD23      -72.0110  -17.1660  -52.7920 H       232 LEU   -0.5100
   3846 N         -68.8770  -12.2850  -53.0370 N.am    233 LEU   -0.4700
   3847 CA        -69.4950  -10.9650  -52.9840 C.3     233 LEU    0.3100
   3848 C         -69.0960  -10.1560  -54.1970 C.2     233 LEU    0.0700
   3849 O         -69.9500   -9.5390  -54.8310 O.2     233 LEU    0.0900
   3850 CB        -69.0970  -10.2190  -51.6930 C.3     233 LEU   -0.1800
   3851 CG        -69.6140  -10.7660  -50.3610 C.3     233 LEU    0.0900
   3852 CD1       -68.8850  -10.1220  -49.1990 C.3     233 LEU    0.0900
   3853 CD2       -71.1310  -10.6020  -50.2270 C.3     233 LEU   -0.0900
   3854 HN        -68.2460  -12.4830  -52.2920 H       233 LEU    0.0900
   3855 HA        -70.5660  -11.0960  -53.0250 H       233 LEU   -0.2700
   3856 HB1       -69.4600   -9.1740  -51.7870 H       233 LEU    0.0900
   3857 HB2       -67.9890  -10.2120  -51.6420 H       233 LEU    0.0900
   3858 HG        -69.4570  -11.8650  -50.3310 H       233 LEU    0.0900
   3859 HD11      -68.8890   -9.0170  -49.3120 H       233 LEU   -0.2700
   3860 HD12      -67.8310  -10.4730  -49.1720 H       233 LEU    0.0900
   3861 HD13      -69.3910  -10.3820  -48.2450 H       233 LEU    0.0900
   3862 HD21      -71.6390  -10.9900  -51.1350 H       233 LEU    0.0900
   3863 HD22      -71.3860   -9.5270  -50.1100 H       233 LEU    0.5100
   3864 HD23      -71.4960  -11.1710  -49.3450 H       233 LEU   -0.5100
   3865 N         -67.8040  -10.2180  -54.5580 N.am    234 LEU   -0.4700
   3866 CA        -67.2310   -9.5070  -55.6940 C.3     234 LEU    0.3100
   3867 C         -67.7560  -10.1080  -57.0130 C.2     234 LEU    0.0700
   3868 O         -67.8690   -9.3800  -57.9990 O.2     234 LEU    0.0900
   3869 CB        -65.6920   -9.5640  -55.6150 C.3     234 LEU   -0.1800
   3870 CG        -64.8810   -8.5610  -56.4460 C.3     234 LEU    0.0900
   3871 CD1       -65.1580   -7.1230  -56.0030 C.3     234 LEU    0.0900
   3872 CD2       -63.3900   -8.8260  -56.2940 C.3     234 LEU   -0.0900
   3873 HN        -67.1570  -10.7760  -54.0470 H       234 LEU    0.0900
   3874 HA        -67.5750   -8.4830  -55.6620 H       234 LEU   -0.2700
   3875 HB1       -65.3830  -10.5810  -55.9340 H       234 LEU    0.0900
   3876 HB2       -65.4100   -9.4170  -54.5520 H       234 LEU    0.0900
   3877 HG        -65.1520   -8.6710  -57.5180 H       234 LEU    0.0900
   3878 HD11      -64.8830   -6.9930  -54.9350 H       234 LEU   -0.2700
   3879 HD12      -66.2380   -6.8920  -56.1220 H       234 LEU    0.0900
   3880 HD13      -64.5550   -6.4170  -56.6130 H       234 LEU    0.0900
   3881 HD21      -63.1470   -9.8530  -56.6420 H       234 LEU    0.0900
   3882 HD22      -63.0960   -8.7340  -55.2260 H       234 LEU    0.5100
   3883 HD23      -62.8120   -8.0990  -56.9040 H       234 LEU   -0.5100
   3884 N         -68.1220  -11.4230  -57.0140 N.am    235 LEU   -0.4700
   3885 CA        -68.7270  -12.0980  -58.1730 C.3     235 LEU    0.3100
   3886 C         -70.1470  -11.6110  -58.3920 C.2     235 LEU    0.0700
   3887 O         -70.5060  -11.2520  -59.5120 O.2     235 LEU    0.0900
   3888 CB        -68.7270  -13.6370  -58.0260 C.3     235 LEU   -0.1800
   3889 CG        -67.3900  -14.3550  -58.1530 C.3     235 LEU    0.0900
   3890 CD1       -67.5050  -15.7900  -57.6880 C.3     235 LEU    0.0900
   3891 CD2       -66.8460  -14.2850  -59.5830 C.3     235 LEU   -0.0900
   3892 HN        -67.9920  -11.9960  -56.2100 H       235 LEU    0.0900
   3893 HA        -68.1610  -11.8130  -59.0480 H       235 LEU   -0.2700
   3894 HB1       -69.4040  -14.0470  -58.8040 H       235 LEU    0.0900
   3895 HB2       -69.1420  -13.8760  -57.0240 H       235 LEU    0.0900
   3896 HG        -66.6300  -13.8300  -57.5370 H       235 LEU    0.0900
   3897 HD11      -68.2570  -16.3320  -58.3020 H       235 LEU   -0.2700
   3898 HD12      -67.8290  -15.8180  -56.6260 H       235 LEU    0.0900
   3899 HD13      -66.5250  -16.3020  -57.7940 H       235 LEU    0.0900
   3900 HD21      -66.6970  -13.2260  -59.8840 H       235 LEU    0.0900
   3901 HD22      -67.5670  -14.7560  -60.2850 H       235 LEU    0.5100
   3902 HD23      -65.8690  -14.8100  -59.6420 H       235 LEU   -0.5100
   3903 N         -70.9390  -11.5620  -57.3060 N.am    236 ASP   -0.4700
   3904 CA        -72.3260  -11.1180  -57.2940 C.3     236 ASP    0.3100
   3905 C         -72.4660   -9.6820  -57.8220 C.2     236 ASP    0.0700
   3906 O         -73.4360   -9.3910  -58.5240 O.2     236 ASP    0.0900
   3907 CB        -72.8880  -11.2050  -55.8680 C.3     236 ASP   -0.2800
   3908 CG        -74.3860  -10.9830  -55.7480 C.2     236 ASP    0.0900
   3909 OD1       -75.0870  -11.0380  -56.7870 O.co2   236 ASP    0.0900
   3910 OD2       -74.8700  -10.8530  -54.6100 O.co2   236 ASP    0.6200
   3911 HN        -70.5910  -11.8420  -56.4160 H       236 ASP   -0.7600
   3912 HA        -72.8900  -11.7520  -57.9620 H       236 ASP   -0.7600
   3913 HB1       -72.3790  -10.4380  -55.2460 H       236 ASP    0.5100
   3914 HB2       -72.6600  -12.2140  -55.4630 H       236 ASP   -0.5100
   3915 N         -71.4920   -8.7910  -57.4960 N.am    237 VAL   -0.4700
   3916 CA        -71.4760   -7.3930  -57.9460 C.3     237 VAL    0.3100
   3917 C         -71.5230   -7.3660  -59.4910 C.2     237 VAL    0.0700
   3918 O         -72.2980   -6.6010  -60.0720 O.2     237 VAL    0.0900
   3919 CB        -70.2510   -6.6150  -57.3880 C.3     237 VAL   -0.0900
   3920 CG1       -70.1490   -5.2180  -57.9940 C.3     237 VAL    0.0900
   3921 CG2       -70.2960   -6.5260  -55.8640 C.3     237 VAL   -0.2700
   3922 HN        -70.7230   -9.0570  -56.9190 H       237 VAL    0.0900
   3923 HA        -72.3920   -6.9300  -57.6110 H       237 VAL    0.0900
   3924 HB        -69.3250   -7.1800  -57.6220 H       237 VAL    0.0900
   3925 HG11      -71.0650   -4.6330  -57.7600 H       237 VAL   -0.2700
   3926 HG12      -70.0480   -5.2910  -59.0980 H       237 VAL    0.0900
   3927 HG13      -69.2710   -4.6850  -57.5720 H       237 VAL    0.0900
   3928 HG21      -70.6490   -7.4880  -55.4360 H       237 VAL    0.0900
   3929 HG22      -70.9970   -5.7210  -55.5520 H       237 VAL    0.5100
   3930 HG23      -69.2810   -6.3120  -55.4670 H       237 VAL   -0.5100
   3931 N         -70.7560   -8.2570  -60.1230 N.am    238 GLY   -0.4700
   3932 CA        -70.7080   -8.3930  -61.5730 C.3     238 GLY    0.3100
   3933 C         -71.6200   -9.4570  -62.1630 C.2     238 GLY   -0.0200
   3934 O         -71.5250   -9.7340  -63.3600 O.2     238 GLY    0.0900
   3935 HN        -70.1690   -8.8830  -59.6170 H       238 GLY    0.0900
   3936 HA1       -69.6890   -8.6350  -61.8370 H       238 GLY    0.5100
   3937 HA2       -70.9850   -7.4380  -61.9920 H       238 GLY   -0.5100
   3938 N         -72.5090  -10.0690  -61.3390 N.am    239 CYS   -0.4700
   3939 CA        -73.4580  -11.1020  -61.7810 C.3     239 CYS    0.3100
   3940 C         -74.8390  -10.5060  -62.0170 C.2     239 CYS    0.0700
   3941 O         -75.2210   -9.5460  -61.3460 O.2     239 CYS    0.0900
   3942 CB        -73.5450  -12.2430  -60.7700 C.3     239 CYS   -0.1000
   3943 SG        -72.1480  -13.3970  -60.8200 S.3     239 CYS    0.0900
   3944 HN        -72.5580   -9.8360  -60.3720 H       239 CYS    0.0900
   3945 HA        -73.1210  -11.4750  -62.7360 H       239 CYS   -0.0800
   3946 HB1       -74.4810  -12.8060  -60.9660 H       239 CYS    0.5100
   3947 HB2       -73.6060  -11.8000  -59.7540 H       239 CYS   -0.5100
   3948 N         -75.6110  -11.1190  -62.9460 N.am    240 LYS   -0.4700
   3949 CA        -76.9950  -10.7360  -63.2380 C.3     240 LYS    0.3100
   3950 C         -77.9180  -11.7000  -62.4750 C.2     240 LYS    0.0700
   3951 O         -77.4990  -12.8180  -62.1690 O.2     240 LYS    0.0900
   3952 CB        -77.2640  -10.7280  -64.7610 C.3     240 LYS   -0.1800
   3953 CG        -78.5750  -10.0500  -65.1550 C.3     240 LYS    0.0900
   3954 CD        -78.7530   -9.9470  -66.6600 C.3     240 LYS    0.0900
   3955 CE        -80.0410   -9.2370  -67.0150 C.3     240 LYS   -0.1800
   3956 NZ        -80.2470   -9.1420  -68.4860 N.4     240 LYS    0.0900
   3957 HN        -75.2590  -11.8790  -63.4870 H       240 LYS    0.0900
   3958 HA        -77.1600   -9.7520  -62.8260 H       240 LYS   -0.1800
   3959 HB1       -77.2900  -11.7790  -65.1180 H       240 LYS    0.0900
   3960 HB2       -76.4280  -10.1970  -65.2620 H       240 LYS    0.0900
   3961 HG1       -78.5930   -9.0280  -64.7220 H       240 LYS    0.2100
   3962 HG2       -79.4210  -10.6350  -64.7340 H       240 LYS    0.0500
   3963 HD1       -78.7680  -10.9690  -67.0960 H       240 LYS    0.0500
   3964 HD2       -77.8970   -9.3850  -67.0910 H       240 LYS   -0.3000
   3965 HE1       -80.0190   -8.2030  -66.6120 H       240 LYS    0.3300
   3966 HE2       -80.9030   -9.7950  -66.5910 H       240 LYS    0.3300
   3967 HZ1       -80.2840  -10.0980  -68.8940 H       240 LYS    0.3300
   3968 HZ2       -79.4600   -8.6140  -68.9130 H       240 LYS    0.5100
   3969 HZ3       -81.1410   -8.6480  -68.6790 H       240 LYS   -0.5100
   3970 N         -79.1230  -11.2530  -62.0870 N.am    241 VAL   -0.4700
   3971 CA        -79.9910  -12.0470  -61.2490 C.3     241 VAL    0.3100
   3972 C         -80.3850  -13.3570  -61.9170 C.2     241 VAL    0.0700
   3973 O         -80.6280  -13.4040  -63.1220 O.2     241 VAL    0.0900
   3974 CB        -81.1710  -11.2210  -60.7470 C.3     241 VAL   -0.0900
   3975 CG1       -82.5250  -11.6240  -61.3700 C.3     241 VAL    0.0900
   3976 CG2       -81.1620  -11.3390  -59.2170 C.3     241 VAL   -0.2700
   3977 HN        -79.4700  -10.3580  -62.3570 H       241 VAL    0.0900
   3978 HA        -79.4090  -12.4120  -60.4150 H       241 VAL    0.0900
   3979 HB        -80.9780  -10.1540  -60.9840 H       241 VAL    0.0900
   3980 HG11      -82.7520  -12.6860  -61.1350 H       241 VAL   -0.2700
   3981 HG12      -82.4830  -11.5070  -62.4740 H       241 VAL    0.0900
   3982 HG13      -83.3360  -10.9880  -60.9560 H       241 VAL    0.0900
   3983 HG21      -80.2070  -10.9470  -58.8090 H       241 VAL    0.0900
   3984 HG22      -81.2650  -12.4050  -58.9190 H       241 VAL    0.5100
   3985 HG23      -82.0000  -10.7480  -58.7880 H       241 VAL   -0.5100
   3986 N         -80.3550  -14.4670  -61.1490 N.am    242 LYS   -0.4700
   3987 CA        -80.6450  -15.8010  -61.6490 C.3     242 LYS    0.3100
   3988 C         -79.6320  -16.3320  -62.6630 C.2     242 LYS    0.0700
   3989 O         -79.9110  -17.2870  -63.3780 O.2     242 LYS    0.0900
   3990 CB        -82.1180  -15.9650  -62.1280 C.3     242 LYS   -0.1800
   3991 CG        -83.1590  -15.7940  -61.0050 C.3     242 LYS    0.0900
   3992 CD        -84.6000  -15.7460  -61.5520 C.3     242 LYS    0.0900
   3993 CE        -85.7120  -15.7730  -60.4930 C.3     242 LYS   -0.1800
   3994 NZ        -85.5170  -14.7030  -59.5030 N.4     242 LYS    0.0900
   3995 HN        -80.1270  -14.4180  -60.1800 H       242 LYS    0.0900
   3996 HA        -80.4420  -16.4980  -60.8490 H       242 LYS   -0.1800
   3997 HB1       -82.2360  -16.9780  -62.5670 H       242 LYS    0.0900
   3998 HB2       -82.3200  -15.2070  -62.9150 H       242 LYS    0.0900
   3999 HG1       -82.9480  -14.8500  -60.4590 H       242 LYS    0.2100
   4000 HG2       -83.0700  -16.6460  -60.2980 H       242 LYS    0.0500
   4001 HD1       -84.7410  -16.6190  -62.2230 H       242 LYS    0.0500
   4002 HD2       -84.7110  -14.8140  -62.1450 H       242 LYS   -0.3000
   4003 HE1       -85.7010  -16.7450  -59.9560 H       242 LYS    0.3300
   4004 HE2       -86.7000  -15.6170  -60.9780 H       242 LYS    0.3300
   4005 HZ1       -85.3630  -13.7990  -59.9950 H       242 LYS    0.3300
   4006 HZ2       -84.6890  -14.9230  -58.9140 H       242 LYS    0.5100
   4007 HZ3       -86.3610  -14.6290  -58.9010 H       242 LYS   -0.5100
   4008 N         -78.4170  -15.7320  -62.7450 N.am    243 THR   -0.4700
   4009 CA        -77.4070  -16.1460  -63.7290 C.3     243 THR    0.3100
   4010 C         -76.3650  -17.0130  -63.0250 C.2     243 THR    0.0700
   4011 O         -76.2210  -18.1910  -63.3470 O.2     243 THR    0.0900
   4012 CB        -76.7710  -14.9180  -64.4180 C.3     243 THR    0.1400
   4013 CG2       -75.7700  -15.2980  -65.5120 C.3     243 THR    0.0900
   4014 OG1       -77.7980  -14.0800  -64.9480 O.3     243 THR   -0.6600
   4015 HN        -78.1570  -14.9830  -62.1410 H       243 THR    0.4300
   4016 HA        -77.8920  -16.7740  -64.4600 H       243 THR   -0.2700
   4017 HB        -76.1750  -14.3390  -63.6810 H       243 THR    0.0900
   4018 HG1       -78.4990  -14.0750  -64.2920 H       243 THR    0.0900
   4019 HG21      -76.2760  -15.8950  -66.3020 H       243 THR    0.0900
   4020 HG22      -74.9490  -15.9060  -65.0800 H       243 THR    0.5100
   4021 HG23      -75.3520  -14.3790  -65.9760 H       243 THR   -0.5100
   4022 N         -75.6410  -16.4190  -62.0610 N.am    244 CYS   -0.4700
   4023 CA        -74.6240  -17.1000  -61.2640 C.3     244 CYS    0.3100
   4024 C         -75.3310  -17.9480  -60.2050 C.2     244 CYS    0.0700
   4025 O         -76.1620  -17.4220  -59.4600 O.2     244 CYS    0.0900
   4026 CB        -73.6580  -16.0830  -60.6530 C.3     244 CYS   -0.1000
   4027 SG        -72.8630  -14.9920  -61.8710 S.3     244 CYS    0.0900
   4028 HN        -75.7710  -15.4560  -61.8420 H       244 CYS    0.0900
   4029 HA        -74.0910  -17.7820  -61.9110 H       244 CYS   -0.0800
   4030 HB1       -72.8720  -16.6400  -60.1010 H       244 CYS    0.5100
   4031 HB2       -74.2230  -15.4610  -59.9280 H       244 CYS   -0.5100
   4032 N         -75.0740  -19.2750  -60.1960 N.am    245 ASP   -0.4700
   4033 CA        -75.8000  -20.2110  -59.3370 C.3     245 ASP    0.3100
   4034 C         -75.0850  -20.4620  -57.9970 C.2     245 ASP    0.0700
   4035 O         -75.7300  -20.9080  -57.0490 O.2     245 ASP    0.0900
   4036 CB        -75.9850  -21.5490  -60.0720 C.3     245 ASP   -0.2800
   4037 CG        -76.9730  -22.4870  -59.4060 C.2     245 ASP    0.0900
   4038 OD1       -76.5430  -23.2850  -58.5440 O.co2   245 ASP    0.0900
   4039 OD2       -78.1750  -22.4270  -59.7520 O.co2   245 ASP    0.6200
   4040 HN        -74.3720  -19.6770  -60.7780 H       245 ASP   -0.7600
   4041 HA        -76.7590  -19.7760  -59.0950 H       245 ASP   -0.7600
   4042 HB1       -75.0020  -22.0630  -60.1240 H       245 ASP    0.5100
   4043 HB2       -76.3450  -21.3410  -61.1010 H       245 ASP   -0.5100
   4044 N         -73.7820  -20.1480  -57.8990 N.am    246 ILE   -0.4700
   4045 CA        -72.9960  -20.3530  -56.6710 C.3     246 ILE    0.3100
   4046 C         -73.5280  -19.4080  -55.5560 C.2     246 ILE    0.0700
   4047 O         -73.4540  -19.7500  -54.3730 O.2     246 ILE    0.0900
   4048 CB        -71.4600  -20.1500  -56.9230 C.3     246 ILE   -0.0900
   4049 CG1       -70.9000  -21.0670  -58.0680 C.3     246 ILE    0.0900
   4050 CG2       -70.6430  -20.3730  -55.6420 C.3     246 ILE   -0.2700
   4051 CD        -71.3100  -20.7520  -59.5830 C.3     246 ILE    0.0900
   4052 HN        -73.2830  -19.7560  -58.6670 H       246 ILE    0.0900
   4053 HA        -73.1840  -21.3580  -56.3230 H       246 ILE    0.0900
   4054 HB        -71.2860  -19.1160  -57.2890 H       246 ILE   -0.1800
   4055 HG11      -71.2320  -22.1020  -57.8490 H       246 ILE    0.0900
   4056 HG12      -69.7940  -21.0200  -58.0120 H       246 ILE    0.0900
   4057 HG21      -70.7980  -21.4060  -55.2650 H       246 ILE   -0.2700
   4058 HG22      -70.9700  -19.6580  -54.8570 H       246 ILE    0.0900
   4059 HG23      -69.5630  -20.2290  -55.8520 H       246 ILE    0.0900
   4060 HD1       -71.3120  -19.6540  -59.7580 H       246 ILE    0.0900
   4061 HD2       -72.3270  -21.1460  -59.7900 H       246 ILE    0.5100
   4062 HD3       -70.5790  -21.2200  -60.2780 H       246 ILE   -0.5100
   4063 N         -74.1210  -18.2550  -55.9580 N.am    247 LEU   -0.4700
   4064 CA        -74.6930  -17.2240  -55.0840 C.3     247 LEU    0.3100
   4065 C         -75.8960  -17.7340  -54.2870 C.2     247 LEU    0.0700
   4066 O         -76.1250  -17.2730  -53.1690 O.2     247 LEU    0.0900
   4067 CB        -75.1380  -15.9980  -55.9150 C.3     247 LEU   -0.1800
   4068 CG        -74.1010  -15.3150  -56.8220 C.3     247 LEU    0.0900
   4069 CD1       -74.7420  -14.2370  -57.6540 C.3     247 LEU    0.0900
   4070 CD2       -72.9520  -14.7350  -56.0360 C.3     247 LEU   -0.0900
   4071 HN        -74.1970  -18.0490  -56.9290 H       247 LEU    0.0900
   4072 HA        -73.9390  -16.9370  -54.3660 H       247 LEU   -0.2700
   4073 HB1       -75.5070  -15.2330  -55.2020 H       247 LEU    0.0900
   4074 HB2       -75.9780  -16.3250  -56.5620 H       247 LEU    0.0900
   4075 HG        -73.6450  -16.0730  -57.4930 H       247 LEU    0.0900
   4076 HD11      -75.1950  -13.4660  -56.9950 H       247 LEU   -0.2700
   4077 HD12      -75.5410  -14.6760  -58.2890 H       247 LEU    0.0900
   4078 HD13      -73.9780  -13.7510  -58.2970 H       247 LEU    0.0900
   4079 HD21      -72.3250  -15.5510  -55.6170 H       247 LEU    0.0900
   4080 HD22      -73.3410  -14.1200  -55.1960 H       247 LEU    0.5100
   4081 HD23      -72.3190  -14.1050  -56.6980 H       247 LEU   -0.5100
   4082 N         -76.6710  -18.6760  -54.8610 N.am    248 PHE   -0.4700
   4083 CA        -77.8740  -19.2200  -54.2370 C.3     248 PHE    0.3100
   4084 C         -77.5270  -20.2220  -53.1310 C.2     248 PHE    0.0700
   4085 O         -78.4290  -20.7200  -52.4480 O.2     248 PHE    0.0900
   4086 CB        -78.7860  -19.8770  -55.2800 C.3     248 PHE   -0.1800
   4087 CG        -79.3480  -18.8550  -56.2350 C.ar    248 PHE    0.0900
   4088 CD1       -80.4920  -18.1350  -55.9110 C.ar    248 PHE    0.0900
   4089 CD2       -78.7110  -18.5780  -57.4400 C.ar    248 PHE    0.0000
   4090 CE1       -80.9900  -17.1610  -56.7740 C.ar    248 PHE   -0.1150
   4091 CE2       -79.2120  -17.6030  -58.3060 C.ar    248 PHE    0.1150
   4092 CZ        -80.3460  -16.9000  -57.9660 C.ar    248 PHE   -0.1150
   4093 HN        -76.4490  -19.0520  -55.7580 H       248 PHE    0.1150
   4094 HA        -78.3920  -18.4070  -53.7490 H       248 PHE   -0.1150
   4095 HB1       -79.6390  -20.3770  -54.7740 H       248 PHE    0.1150
   4096 HB2       -78.2080  -20.6170  -55.8750 H       248 PHE   -0.1150
   4097 HD1       -81.0020  -18.3340  -54.9800 H       248 PHE    0.1150
   4098 HD2       -77.8180  -19.1230  -57.7090 H       248 PHE   -0.1150
   4099 HE1       -81.8810  -16.6110  -56.5110 H       248 PHE    0.1150
   4100 HE2       -78.7100  -17.4010  -59.2400 H       248 PHE    0.5100
   4101 HZ        -80.7320  -16.1440  -58.6330 H       248 PHE   -0.5100
   4102 N         -76.2310  -20.4820  -52.9110 N.am    249 ARG   -0.4700
   4103 CA        -75.7880  -21.2870  -51.7880 C.3     249 ARG    0.3100
   4104 C         -74.4240  -20.7230  -51.3330 C.2     249 ARG    0.0700
   4105 O         -73.3480  -21.2900  -51.5710 O.2     249 ARG    0.0900
   4106 CB        -75.7620  -22.7960  -52.0950 C.3     249 ARG   -0.1800
   4107 CG        -75.5490  -23.6370  -50.8280 C.3     249 ARG    0.0900
   4108 CD        -76.6020  -23.3930  -49.7400 C.3     249 ARG    0.0900
   4109 NE        -76.2270  -24.0100  -48.4620 N.pl3   249 ARG   -0.1800
   4110 CZ        -76.9510  -23.9240  -47.3490 C.cat   249 ARG    0.0900
   4111 NH1       -78.0950  -23.2520  -47.3410 N.pl3   249 ARG    0.0900
   4112 NH2       -76.5300  -24.5050  -46.2330 N.pl3   249 ARG    0.2000
   4113 HN        -75.5130  -20.1320  -53.5090 H       249 ARG    0.0900
   4114 HA        -76.4630  -21.0950  -50.9670 H       249 ARG    0.0900
   4115 HB1       -74.9380  -23.0040  -52.8090 H       249 ARG   -0.7000
   4116 HB2       -76.7260  -23.0860  -52.5630 H       249 ARG    0.4400
   4117 HG1       -74.5480  -23.3990  -50.4090 H       249 ARG    0.6400
   4118 HG2       -75.5750  -24.7110  -51.1090 H       249 ARG   -0.8000
   4119 HD1       -77.5730  -23.8330  -50.0550 H       249 ARG    0.4600
   4120 HD2       -76.7150  -22.3020  -49.5680 H       249 ARG    0.4600
   4121 HE        -75.3720  -24.5280  -48.4250 H       249 ARG   -0.8000
   4122 HH11      -78.4190  -22.8060  -48.1750 H       249 ARG    0.4600
   4123 HH12      -78.6340  -23.1920  -46.5000 H       249 ARG    0.4600
   4124 HH21      -75.6670  -25.0090  -46.2270 H       249 ARG    0.5100
   4125 HH22      -77.0760  -24.4390  -45.3980 H       249 ARG   -0.5100
   4126 N         -74.5170  -19.5470  -50.7050 N.am    250 ALA   -0.4700
   4127 CA        -73.4180  -18.7640  -50.1770 C.3     250 ALA    0.3100
   4128 C         -73.2320  -19.0150  -48.6910 C.2     250 ALA    0.0700
   4129 O         -72.2500  -18.5520  -48.1080 O.2     250 ALA    0.0900
   4130 CB        -73.6960  -17.2920  -50.4230 C.3     250 ALA   -0.2700
   4131 HN        -75.4100  -19.1300  -50.5640 H       250 ALA    0.0900
   4132 HA        -72.5110  -19.0690  -50.6760 H       250 ALA    0.0900
   4133 HB1       -74.6390  -16.9910  -49.9170 H       250 ALA    0.0900
   4134 HB2       -73.8020  -17.1030  -51.5120 H       250 ALA    0.5100
   4135 HB3       -72.8640  -16.6770  -50.0160 H       250 ALA   -0.5100
   4136 N         -74.1760  -19.7570  -48.0740 N.am    251 GLU   -0.4700
   4137 CA        -74.1760  -20.0670  -46.6430 C.3     251 GLU    0.3100
   4138 C         -72.8830  -20.7810  -46.2320 C.2     251 GLU    0.0700
   4139 O         -72.3980  -20.5290  -45.1310 O.2     251 GLU    0.0900
   4140 CB        -75.3940  -20.9180  -46.2500 C.3     251 GLU   -0.1800
   4141 CG        -76.7490  -20.2290  -46.4500 C.3     251 GLU    0.0900
   4142 CD        -77.0870  -19.0050  -45.6080 C.2     251 GLU    0.0900
   4143 OE1       -76.3760  -18.7300  -44.6160 O.co2   251 GLU   -0.2800
   4144 OE2       -78.1200  -18.3630  -45.9090 O.co2   251 GLU    0.0900
   4145 HN        -74.9410  -20.1400  -48.5850 H       251 GLU    0.0900
   4146 HA        -74.1860  -19.1310  -46.1020 H       251 GLU    0.6200
   4147 HB1       -75.2980  -21.1910  -45.1780 H       251 GLU   -0.7600
   4148 HB2       -75.3820  -21.8450  -46.8600 H       251 GLU   -0.7600
   4149 HG1       -77.5350  -20.9850  -46.2480 H       251 GLU    0.5100
   4150 HG2       -76.8050  -19.9150  -47.5120 H       251 GLU   -0.5100
   4151 N         -72.2860  -21.6150  -47.1270 N.am    252 TYR   -0.4700
   4152 CA        -71.0030  -22.2790  -46.8580 C.3     252 TYR    0.3100
   4153 C         -69.8980  -21.2480  -46.5920 C.2     252 TYR    0.0700
   4154 O         -69.0820  -21.4350  -45.6850 O.2     252 TYR    0.0900
   4155 CB        -70.5810  -23.2030  -48.0180 C.3     252 TYR   -0.1800
   4156 CG        -71.4440  -24.4310  -48.1960 C.ar    252 TYR    0.0900
   4157 CD1       -71.2100  -25.5860  -47.4540 C.ar    252 TYR    0.0900
   4158 CD2       -72.4260  -24.4770  -49.1800 C.ar    252 TYR    0.0000
   4159 CE1       -71.9880  -26.7310  -47.6310 C.ar    252 TYR   -0.1150
   4160 CE2       -73.2000  -25.6210  -49.3760 C.ar    252 TYR    0.1150
   4161 CZ        -72.9830  -26.7440  -48.5960 C.ar    252 TYR   -0.1150
   4162 OH        -73.7520  -27.8720  -48.7910 O.3     252 TYR    0.1150
   4163 HN        -72.6990  -21.8140  -48.0120 H       252 TYR    0.1100
   4164 HA        -71.1120  -22.8520  -45.9500 H       252 TYR   -0.5400
   4165 HB1       -69.5450  -23.5600  -47.8380 H       252 TYR    0.4300
   4166 HB2       -70.6290  -22.6340  -48.9710 H       252 TYR   -0.1150
   4167 HD1       -70.4110  -25.5950  -46.7280 H       252 TYR    0.1150
   4168 HD2       -72.5920  -23.6120  -49.8030 H       252 TYR   -0.1150
   4169 HE1       -71.8150  -27.6040  -47.0180 H       252 TYR    0.1150
   4170 HE2       -73.9680  -25.6310  -50.1360 H       252 TYR    0.5100
   4171 HH        -73.2780  -28.6210  -48.4220 H       252 TYR   -0.5100
   4172 N         -69.8960  -20.1490  -47.3680 N.am    253 PHE   -0.4700
   4173 CA        -68.9330  -19.0590  -47.2540 C.3     253 PHE    0.3100
   4174 C         -69.2050  -18.2220  -46.0060 C.2     253 PHE    0.0700
   4175 O         -68.2770  -17.9330  -45.2450 O.2     253 PHE    0.0900
   4176 CB        -68.9870  -18.1700  -48.5080 C.3     253 PHE   -0.1800
   4177 CG        -68.7580  -18.8890  -49.8140 C.ar    253 PHE    0.0900
   4178 CD1       -67.4970  -18.9310  -50.3920 C.ar    253 PHE    0.0900
   4179 CD2       -69.8090  -19.5200  -50.4750 C.ar    253 PHE    0.0000
   4180 CE1       -67.2880  -19.5860  -51.6070 C.ar    253 PHE   -0.1150
   4181 CE2       -69.5990  -20.1790  -51.6890 C.ar    253 PHE    0.1150
   4182 CZ        -68.3400  -20.2090  -52.2470 C.ar    253 PHE   -0.1150
   4183 HN        -70.5790  -20.0290  -48.0820 H       253 PHE    0.1150
   4184 HA        -67.9490  -19.4890  -47.1390 H       253 PHE   -0.1150
   4185 HB1       -68.2010  -17.3880  -48.4300 H       253 PHE    0.1150
   4186 HB2       -69.9900  -17.6970  -48.5720 H       253 PHE   -0.1150
   4187 HD1       -66.6670  -18.4520  -49.8950 H       253 PHE    0.1150
   4188 HD2       -70.7990  -19.4980  -50.0440 H       253 PHE   -0.1150
   4189 HE1       -66.3030  -19.6030  -52.0480 H       253 PHE    0.1150
   4190 HE2       -70.4240  -20.6640  -52.1900 H       253 PHE    0.5100
   4191 HZ        -68.1760  -20.7200  -53.1830 H       253 PHE   -0.5100
   4192 N         -70.4900  -17.8500  -45.7950 N.am    254 LEU   -0.4700
   4193 CA        -70.9820  -17.0260  -44.6900 C.3     254 LEU    0.3100
   4194 C         -70.6260  -17.6120  -43.3170 C.2     254 LEU    0.0700
   4195 O         -70.1730  -16.8600  -42.4580 O.2     254 LEU    0.0900
   4196 CB        -72.5140  -16.8700  -44.7840 C.3     254 LEU   -0.1800
   4197 CG        -73.0500  -16.0150  -45.9410 C.3     254 LEU    0.0900
   4198 CD1       -74.4840  -16.3590  -46.2700 C.3     254 LEU    0.0900
   4199 CD2       -72.8710  -14.5260  -45.6750 C.3     254 LEU   -0.0900
   4200 HN        -71.2010  -18.1430  -46.4280 H       254 LEU    0.0900
   4201 HA        -70.5010  -16.0610  -44.7480 H       254 LEU   -0.2700
   4202 HB1       -72.8670  -16.4160  -43.8350 H       254 LEU    0.0900
   4203 HB2       -72.9510  -17.8860  -44.8830 H       254 LEU    0.0900
   4204 HG        -72.4210  -16.1850  -46.8410 H       254 LEU    0.0900
   4205 HD11      -75.0990  -16.3590  -45.3450 H       254 LEU   -0.2700
   4206 HD12      -74.5350  -17.3690  -46.7290 H       254 LEU    0.0900
   4207 HD13      -74.9020  -15.6070  -46.9730 H       254 LEU    0.0900
   4208 HD21      -71.7930  -14.2880  -45.5430 H       254 LEU    0.0900
   4209 HD22      -73.4130  -14.2400  -44.7470 H       254 LEU    0.5100
   4210 HD23      -73.2620  -13.9390  -46.5330 H       254 LEU   -0.5100
   4211 N         -70.8050  -18.9370  -43.1110 N.am    255 VAL   -0.4700
   4212 CA        -70.5370  -19.5830  -41.8170 C.3     255 VAL    0.3100
   4213 C         -69.0080  -19.7080  -41.5980 C.2     255 VAL    0.0700
   4214 O         -68.5730  -19.6680  -40.4470 O.2     255 VAL    0.0900
   4215 CB        -71.2370  -20.9590  -41.6750 C.3     255 VAL   -0.0900
   4216 CG1       -70.9590  -21.5810  -40.3070 C.3     255 VAL    0.0900
   4217 CG2       -72.7430  -20.8260  -41.8860 C.3     255 VAL   -0.2700
   4218 HN        -71.1310  -19.5400  -43.8340 H       255 VAL    0.0900
   4219 HA        -70.8840  -18.9140  -41.0430 H       255 VAL    0.0900
   4220 HB        -70.8640  -21.6410  -42.4700 H       255 VAL    0.0900
   4221 HG11      -71.1680  -20.8430  -39.5030 H       255 VAL   -0.2700
   4222 HG12      -69.8930  -21.8870  -40.2400 H       255 VAL    0.0900
   4223 HG13      -71.6130  -22.4660  -40.1540 H       255 VAL    0.0900
   4224 HG21      -72.9500  -20.2630  -42.8210 H       255 VAL    0.0900
   4225 HG22      -73.1960  -20.2760  -41.0340 H       255 VAL    0.5100
   4226 HG23      -73.2040  -21.8330  -41.9690 H       255 VAL   -0.5100
   4227 N         -68.1960  -19.8030  -42.6730 N.am    256 LEU   -0.4700
   4228 CA        -66.7330  -19.8490  -42.5200 C.3     256 LEU    0.3100
   4229 C         -66.2340  -18.5410  -41.8750 C.2     256 LEU    0.0700
   4230 O         -65.3750  -18.5790  -40.9910 O.2     256 LEU    0.0900
   4231 CB        -66.0220  -20.0980  -43.8690 C.3     256 LEU   -0.1800
   4232 CG        -64.4780  -20.2330  -43.8270 C.3     256 LEU    0.0900
   4233 CD1       -64.0360  -21.4820  -43.0630 C.3     256 LEU    0.0900
   4234 CD2       -63.8990  -20.2800  -45.2200 C.3     256 LEU   -0.0900
   4235 HN        -68.5450  -19.8450  -43.6060 H       256 LEU    0.0900
   4236 HA        -66.4990  -20.6430  -41.8270 H       256 LEU   -0.2700
   4237 HB1       -66.2690  -19.2510  -44.5430 H       256 LEU    0.0900
   4238 HB2       -66.4320  -21.0350  -44.3000 H       256 LEU    0.0900
   4239 HG        -64.0490  -19.3350  -43.3320 H       256 LEU    0.0900
   4240 HD11      -64.4460  -22.3920  -43.5510 H       256 LEU   -0.2700
   4241 HD12      -64.4120  -21.4390  -42.0190 H       256 LEU    0.0900
   4242 HD13      -62.9270  -21.5500  -43.0590 H       256 LEU    0.0900
   4243 HD21      -64.1530  -19.3500  -45.7710 H       256 LEU    0.0900
   4244 HD22      -64.3190  -21.1460  -45.7750 H       256 LEU    0.5100
   4245 HD23      -62.7930  -20.3700  -45.1670 H       256 LEU   -0.5100
   4246 N         -66.8270  -17.3950  -42.2910 N.am    257 ALA   -0.4700
   4247 CA        -66.5340  -16.0570  -41.7740 C.3     257 ALA    0.3100
   4248 C         -67.0430  -15.8950  -40.3440 C.2     257 ALA    0.0700
   4249 O         -66.4850  -15.1100  -39.5780 O.2     257 ALA    0.0900
   4250 CB        -67.1630  -15.0000  -42.6690 C.3     257 ALA   -0.2700
   4251 HN        -67.5230  -17.4170  -43.0030 H       257 ALA    0.0900
   4252 HA        -65.4610  -15.9350  -41.7420 H       257 ALA    0.0900
   4253 HB1       -68.2650  -15.1380  -42.7060 H       257 ALA    0.0900
   4254 HB2       -66.7600  -15.0910  -43.7010 H       257 ALA    0.5100
   4255 HB3       -66.9450  -13.9870  -42.2700 H       257 ALA   -0.5100
   4256 N         -68.0990  -16.6420  -39.9780 N.am    258 VAL   -0.4700
   4257 CA        -68.6800  -16.6030  -38.6380 C.3     258 VAL    0.3100
   4258 C         -67.8030  -17.4440  -37.6870 C.2     258 VAL    0.0700
   4259 O         -67.4800  -16.9690  -36.5950 O.2     258 VAL    0.0900
   4260 CB        -70.1620  -17.0750  -38.6430 C.3     258 VAL   -0.0900
   4261 CG1       -70.6940  -17.2860  -37.2270 C.3     258 VAL    0.0900
   4262 CG2       -71.0420  -16.0850  -39.3980 C.3     258 VAL   -0.2700
   4263 HN        -68.5400  -17.2660  -40.6190 H       258 VAL    0.0900
   4264 HA        -68.6150  -15.5860  -38.2810 H       258 VAL    0.0900
   4265 HB        -70.2370  -18.0300  -39.2040 H       258 VAL    0.0900
   4266 HG11      -70.6380  -16.3370  -36.6520 H       258 VAL   -0.2700
   4267 HG12      -70.0830  -18.0540  -36.7050 H       258 VAL    0.0900
   4268 HG13      -71.7540  -17.6140  -37.2660 H       258 VAL    0.0900
   4269 HG21      -70.5950  -15.8570  -40.3900 H       258 VAL    0.0900
   4270 HG22      -71.1270  -15.1380  -38.8220 H       258 VAL    0.5100
   4271 HG23      -72.0520  -16.5190  -39.5550 H       258 VAL   -0.5100
   4272 N         -67.3820  -18.6590  -38.1120 N.am    259 LEU   -0.4700
   4273 CA        -66.5520  -19.5650  -37.2990 C.3     259 LEU    0.3100
   4274 C         -65.1260  -18.9850  -37.0700 C.2     259 LEU    0.0700
   4275 O         -64.4300  -19.4110  -36.1420 O.2     259 LEU    0.0900
   4276 CB        -66.4590  -20.9500  -37.9580 C.3     259 LEU   -0.1800
   4277 CG        -67.7790  -21.7260  -38.0810 C.3     259 LEU    0.0900
   4278 CD1       -67.6090  -22.9490  -38.9410 C.3     259 LEU    0.0900
   4279 CD2       -68.3600  -22.0870  -36.7140 C.3     259 LEU   -0.0900
   4280 HN        -67.6220  -19.0010  -39.0160 H       259 LEU    0.0900
   4281 HA        -67.0030  -19.6450  -36.3210 H       259 LEU   -0.2700
   4282 HB1       -65.7550  -21.5660  -37.3620 H       259 LEU    0.0900
   4283 HB2       -66.0440  -20.8150  -38.9790 H       259 LEU    0.0900
   4284 HG        -68.5500  -21.0650  -38.5320 H       259 LEU    0.0900
   4285 HD11      -66.8460  -23.6250  -38.4970 H       259 LEU   -0.2700
   4286 HD12      -67.2720  -22.6540  -39.9570 H       259 LEU    0.0900
   4287 HD13      -68.5710  -23.4990  -39.0110 H       259 LEU    0.0900
   4288 HD21      -68.5600  -21.1640  -36.1270 H       259 LEU    0.0900
   4289 HD22      -67.6380  -22.7160  -36.1500 H       259 LEU    0.5100
   4290 HD23      -69.3150  -22.6400  -36.8440 H       259 LEU   -0.5100
   4291 N         -64.7290  -17.9800  -37.8850 N.am    260 ASN   -0.4700
   4292 CA        -63.4780  -17.2220  -37.7880 C.3     260 ASN    0.3100
   4293 C         -63.3690  -16.4940  -36.4550 C.2     260 ASN    0.0700
   4294 O         -62.2660  -16.2810  -35.9480 O.2     260 ASN    0.0900
   4295 CB        -63.4150  -16.2070  -38.9330 C.3     260 ASN   -0.1800
   4296 CG        -62.2880  -15.2120  -38.8580 C.2     260 ASN    0.0900
   4297 ND2       -61.1130  -15.5650  -38.6170 N.am    260 ASN    0.0900
   4298 OD1       -62.6120  -13.9690  -39.0870 O.2     260 ASN    0.5500
   4299 HN        -65.3140  -17.6950  -38.6390 H       260 ASN   -0.5500
   4300 HA        -62.6520  -17.9160  -37.8480 H       260 ASN   -0.6200
   4301 HB1       -64.3680  -15.6390  -38.9460 H       260 ASN    0.3200
   4302 HB2       -63.3080  -16.7660  -39.8870 H       260 ASN    0.3000
   4303 HD21      -60.3840  -14.8810  -38.5740 H       260 ASN    0.5100
   4304 HD22      -60.9010  -16.5310  -38.4700 H       260 ASN   -0.5100
   4305 N         -64.5260  -16.0930  -35.9040 N.am    261 SER   -0.4700
   4306 CA        -64.6480  -15.3660  -34.6480 C.3     261 SER    0.3100
   4307 C         -64.2300  -16.2390  -33.4390 C.2     261 SER    0.0700
   4308 O         -63.8500  -15.7010  -32.3990 O.2     261 SER    0.0900
   4309 CB        -66.0830  -14.8770  -34.4750 C.3     261 SER    0.0500
   4310 OG        -66.4600  -14.0400  -35.5570 O.3     261 SER    0.0900
   4311 HN        -65.3920  -16.2870  -36.3530 H       261 SER    0.0900
   4312 HA        -63.9630  -14.5320  -34.6710 H       261 SER   -0.6600
   4313 HB1       -66.1690  -14.2980  -33.5300 H       261 SER    0.4300
   4314 HB2       -66.7730  -15.7470  -34.4390 H       261 SER    0.5100
   4315 HG1       -65.8470  -13.3020  -35.5470 H       261 SER   -0.5100
   4316 N         -64.2710  -17.5670  -33.6020 N.am    262 GLY   -0.4700
   4317 CA        -63.8850  -18.5090  -32.5530 C.3     262 GLY    0.3100
   4318 C         -62.5090  -19.1370  -32.7070 C.2     262 GLY   -0.0200
   4319 O         -62.0870  -19.9070  -31.8390 O.2     262 GLY    0.0900
   4320 HN        -64.5700  -17.9770  -34.4600 H       262 GLY    0.0900
   4321 HA1       -64.6210  -19.2990  -32.5490 H       262 GLY    0.5100
   4322 HA2       -63.9110  -17.9710  -31.6160 H       262 GLY   -0.5100
   4323 N         -61.7970  -18.8240  -33.8140 N.am    263 THR   -0.4700
   4324 CA        -60.4550  -19.3530  -34.1020 C.3     263 THR    0.3100
   4325 C         -59.3840  -18.5570  -33.3510 C.2     263 THR    0.0700
   4326 O         -58.3640  -19.1270  -32.9590 O.2     263 THR    0.0900
   4327 CB        -60.1570  -19.3310  -35.6180 C.3     263 THR    0.1400
   4328 CG2       -61.1170  -20.2010  -36.4260 C.3     263 THR    0.0900
   4329 OG1       -60.1810  -17.9870  -36.1030 O.3     263 THR   -0.6600
   4330 HN        -62.1630  -18.2040  -34.5020 H       263 THR    0.4300
   4331 HA        -60.4110  -20.3650  -33.7290 H       263 THR   -0.2700
   4332 HB        -59.1530  -19.7650  -35.8100 H       263 THR    0.0900
   4333 HG1       -61.0010  -17.6050  -35.7820 H       263 THR    0.0900
   4334 HG21      -62.1610  -19.8460  -36.2880 H       263 THR    0.0900
   4335 HG22      -61.0520  -21.2560  -36.0820 H       263 THR    0.5100
   4336 HG23      -60.8620  -20.1430  -37.5060 H       263 THR   -0.5100
   4337 N         -59.6100  -17.2360  -33.1750 N.am    264 ASN   -0.4700
   4338 CA        -58.6900  -16.3150  -32.5080 C.3     264 ASN    0.3100
   4339 C         -58.4740  -16.7120  -31.0190 C.2     264 ASN    0.0700
   4340 O         -57.3170  -16.8920  -30.6620 O.2     264 ASN    0.0900
   4341 CB        -59.1930  -14.8690  -32.6100 C.3     264 ASN   -0.1800
   4342 CG        -59.3340  -14.3720  -34.0370 C.2     264 ASN    0.0900
   4343 ND2       -60.2110  -13.3980  -34.2390 N.am    264 ASN    0.0900
   4344 OD1       -58.6450  -14.8200  -34.9640 O.2     264 ASN    0.5500
   4345 HN        -60.4500  -16.8170  -33.5060 H       264 ASN   -0.5500
   4346 HA        -57.7240  -16.4090  -32.9800 H       264 ASN   -0.6200
   4347 HB1       -58.4780  -14.2050  -32.0800 H       264 ASN    0.3200
   4348 HB2       -60.1870  -14.8010  -32.1190 H       264 ASN    0.3000
   4349 HD21      -60.8410  -13.1330  -33.5080 H       264 ASN    0.5100
   4350 HD22      -60.2430  -12.9280  -35.1200 H       264 ASN   -0.5100
   4351 N         -59.5010  -16.9420  -30.1450 N.am    265 PRO   -0.2900
   4352 CA        -59.1960  -17.3270  -28.7490 C.3     265 PRO    0.0000
   4353 C         -58.3630  -18.6160  -28.6470 C.2     265 PRO    0.0900
   4354 O         -57.4950  -18.7050  -27.7750 O.2     265 PRO    0.0900
   4355 CB        -60.5770  -17.5360  -28.1300 C.3     265 PRO    0.0200
   4356 CG        -61.4820  -16.6850  -28.9380 C.3     265 PRO    0.0900
   4357 CD        -60.9600  -16.7920  -30.3400 C.3     265 PRO   -0.1800
   4358 HA        -58.5990  -16.5660  -28.2720 H       265 PRO    0.0900
   4359 HB1       -60.5850  -17.2200  -27.0650 H       265 PRO    0.0900
   4360 HB2       -60.8800  -18.6030  -28.1900 H       265 PRO   -0.1800
   4361 HG1       -62.5280  -17.0540  -28.8780 H       265 PRO    0.0900
   4362 HG2       -61.4520  -15.6320  -28.5860 H       265 PRO    0.0900
   4363 HD1       -61.3700  -17.6820  -30.8620 H       265 PRO    0.5100
   4364 HD2       -61.1740  -15.8750  -30.9270 H       265 PRO   -0.5100
   4365 N         -58.6120  -19.5980  -29.5440 N.am    266 ILE   -0.4700
   4366 CA        -57.8970  -20.8790  -29.5940 C.3     266 ILE    0.3100
   4367 C         -56.4500  -20.6500  -30.0720 C.2     266 ILE    0.0700
   4368 O         -55.5320  -21.2560  -29.5240 O.2     266 ILE    0.0900
   4369 CB        -58.6420  -21.9080  -30.5080 C.3     266 ILE   -0.0900
   4370 CG1       -60.0720  -22.1950  -29.9810 C.3     266 ILE    0.0900
   4371 CG2       -57.8470  -23.2140  -30.6530 C.3     266 ILE   -0.2700
   4372 CD        -60.9400  -23.1090  -30.8640 C.3     266 ILE    0.0900
   4373 HN        -59.3200  -19.4880  -30.2360 H       266 ILE    0.0900
   4374 HA        -57.8260  -21.2590  -28.5840 H       266 ILE    0.0900
   4375 HB        -58.7910  -21.4600  -31.5130 H       266 ILE   -0.1800
   4376 HG11      -60.5980  -21.2240  -29.8710 H       266 ILE    0.0900
   4377 HG12      -59.9800  -22.6700  -28.9820 H       266 ILE    0.0900
   4378 HG21      -57.6970  -23.6830  -29.6560 H       266 ILE   -0.2700
   4379 HG22      -56.8510  -23.0030  -31.0980 H       266 ILE    0.0900
   4380 HG23      -58.4030  -23.9260  -31.3000 H       266 ILE    0.0900
   4381 HD1       -60.5510  -24.1490  -30.8350 H       266 ILE    0.0900
   4382 HD2       -60.9160  -22.7520  -31.9150 H       266 ILE    0.5100
   4383 HD3       -61.9870  -23.1110  -30.4930 H       266 ILE   -0.5100
   4384 N         -56.2410  -19.7390  -31.0500 N.am    267 ILE   -0.4700
   4385 CA        -54.9300  -19.4770  -31.6480 C.3     267 ILE    0.3100
   4386 C         -53.9660  -18.8640  -30.6040 C.2     267 ILE    0.0700
   4387 O         -52.7510  -19.0120  -30.7570 O.2     267 ILE    0.0900
   4388 CB        -55.0710  -18.5530  -32.8890 C.3     267 ILE   -0.0900
   4389 CG1       -54.0260  -18.8600  -33.9690 C.3     267 ILE    0.0900
   4390 CG2       -55.1370  -17.0660  -32.5300 C.3     267 ILE   -0.2700
   4391 CD        -54.2910  -18.1330  -35.2460 C.3     267 ILE    0.0900
   4392 HN        -56.9900  -19.1930  -31.4150 H       267 ILE    0.0900
   4393 HA        -54.4970  -20.4240  -31.9330 H       267 ILE    0.0900
   4394 HB        -55.9980  -18.8300  -33.4340 H       267 ILE   -0.1800
   4395 HG11      -54.0280  -19.9520  -34.1710 H       267 ILE    0.0900
   4396 HG12      -53.0230  -18.5680  -33.5910 H       267 ILE    0.0900
   4397 HG21      -54.1440  -16.5910  -32.6870 H       267 ILE   -0.2700
   4398 HG22      -55.4240  -16.9460  -31.4640 H       267 ILE    0.0900
   4399 HG23      -55.8810  -16.5530  -33.1770 H       267 ILE    0.0900
   4400 HD1       -53.7770  -17.1480  -35.2370 H       267 ILE    0.0900
   4401 HD2       -55.3810  -17.9640  -35.3650 H       267 ILE    0.5100
   4402 HD3       -53.9070  -18.7250  -36.1050 H       267 ILE   -0.5100
   4403 N         -54.5010  -18.2110  -29.5360 N.am    268 TYR   -0.4700
   4404 CA        -53.6630  -17.6010  -28.5110 C.3     268 TYR    0.3100
   4405 C         -53.0420  -18.6720  -27.6100 C.2     268 TYR    0.0700
   4406 O         -51.8140  -18.7700  -27.5590 O.2     268 TYR    0.0900
   4407 CB        -54.4290  -16.5740  -27.6540 C.3     268 TYR   -0.1800
   4408 CG        -55.0580  -15.4390  -28.4350 C.ar    268 TYR    0.0900
   4409 CD1       -54.2930  -14.6430  -29.2860 C.ar    268 TYR    0.0900
   4410 CD2       -56.3660  -15.0370  -28.1800 C.ar    268 TYR    0.0000
   4411 CE1       -54.8580  -13.5730  -29.9830 C.ar    268 TYR   -0.1150
   4412 CE2       -56.9380  -13.9580  -28.8550 C.ar    268 TYR    0.1150
   4413 CZ        -56.1790  -13.2260  -29.7560 C.ar    268 TYR   -0.1150
   4414 OH        -56.7470  -12.1660  -30.4280 O.3     268 TYR    0.1150
   4415 HN        -55.4860  -18.1230  -29.4070 H       268 TYR    0.1100
   4416 HA        -52.8380  -17.1170  -29.0110 H       268 TYR   -0.5400
   4417 HB1       -53.7270  -16.1160  -26.9240 H       268 TYR    0.4300
   4418 HB2       -55.2520  -17.0930  -27.1170 H       268 TYR   -0.1150
   4419 HD1       -53.2410  -14.8570  -29.4060 H       268 TYR    0.1150
   4420 HD2       -56.9500  -15.5700  -27.4440 H       268 TYR   -0.1150
   4421 HE1       -54.2660  -13.0180  -30.6980 H       268 TYR    0.1150
   4422 HE2       -57.9700  -13.6940  -28.6770 H       268 TYR    0.5100
   4423 HH        -57.6590  -12.0850  -30.1390 H       268 TYR   -0.5100
   4424 N         -53.8900  -19.5130  -26.9560 N.am    269 THR   -0.4700
   4425 CA        -53.4830  -20.5780  -26.0210 C.3     269 THR    0.3100
   4426 C         -52.5690  -21.6480  -26.6770 C.2     269 THR    0.0700
   4427 O         -51.9030  -22.3980  -25.9490 O.2     269 THR    0.0900
   4428 CB        -54.7110  -21.2900  -25.4230 C.3     269 THR    0.1400
   4429 CG2       -55.5590  -20.3760  -24.5480 C.3     269 THR    0.0900
   4430 OG1       -55.5050  -21.8340  -26.4750 O.3     269 THR   -0.6600
   4431 HN        -54.8740  -19.4390  -27.0910 H       269 THR    0.4300
   4432 HA        -52.8960  -20.1250  -25.2360 H       269 THR   -0.2700
   4433 HB        -54.3820  -22.1120  -24.7540 H       269 THR    0.0900
   4434 HG1       -56.0200  -21.1030  -26.8240 H       269 THR    0.0900
   4435 HG21      -55.9330  -19.5150  -25.1440 H       269 THR    0.0900
   4436 HG22      -54.9500  -19.9850  -23.7060 H       269 THR    0.5100
   4437 HG23      -56.4320  -20.9360  -24.1510 H       269 THR   -0.5100
   4438 N         -52.5160  -21.7190  -28.0260 N.am    270 LEU   -0.4700
   4439 CA        -51.6930  -22.7170  -28.6990 C.3     270 LEU    0.3100
   4440 C         -50.3020  -22.1580  -29.0820 C.2     270 LEU    0.0700
   4441 O         -49.2890  -22.6760  -28.6050 O.2     270 LEU    0.0900
   4442 CB        -52.3900  -23.2660  -29.9640 C.3     270 LEU   -0.1800
   4443 CG        -53.7580  -23.9440  -29.8010 C.3     270 LEU    0.0900
   4444 CD1       -54.2570  -24.4370  -31.1340 C.3     270 LEU    0.0900
   4445 CD2       -53.7070  -25.1070  -28.8220 C.3     270 LEU   -0.0900
   4446 HN        -53.0290  -21.0980  -28.6150 H       270 LEU    0.0900
   4447 HA        -51.5090  -23.5190  -28.0000 H       270 LEU   -0.2700
   4448 HB1       -51.7050  -24.0080  -30.4240 H       270 LEU    0.0900
   4449 HB2       -52.5230  -22.4150  -30.6630 H       270 LEU    0.0900
   4450 HG        -54.4840  -23.2160  -29.3800 H       270 LEU    0.0900
   4451 HD11      -53.5430  -25.1720  -31.5620 H       270 LEU   -0.2700
   4452 HD12      -54.3550  -23.5840  -31.8400 H       270 LEU    0.0900
   4453 HD13      -55.2440  -24.9320  -31.0080 H       270 LEU    0.0900
   4454 HD21      -53.3830  -24.7490  -27.8210 H       270 LEU    0.0900
   4455 HD22      -52.9810  -25.8690  -29.1770 H       270 LEU    0.5100
   4456 HD23      -54.7140  -25.5650  -28.7260 H       270 LEU   -0.5100
   4457 N         -50.2500  -21.1230  -29.9450 N.am    271 THR   -0.4700
   4458 CA        -48.9910  -20.5770  -30.4630 C.3     271 THR    0.3100
   4459 C         -48.2560  -19.6940  -29.4290 C.2     271 THR    0.0700
   4460 O         -47.0280  -19.7920  -29.3360 O.2     271 THR    0.0900
   4461 CB        -49.2360  -19.7640  -31.7310 C.3     271 THR    0.1400
   4462 CG2       -49.7650  -20.6200  -32.8760 C.3     271 THR    0.0900
   4463 OG1       -50.1610  -18.7180  -31.4400 O.3     271 THR   -0.6600
   4464 HN        -51.0790  -20.6770  -30.2720 H       271 THR    0.4300
   4465 HA        -48.3290  -21.4040  -30.6710 H       271 THR   -0.2700
   4466 HB        -48.2830  -19.3190  -32.0880 H       271 THR    0.0900
   4467 HG1       -51.0080  -19.1460  -31.2950 H       271 THR    0.0900
   4468 HG21      -50.7280  -21.0930  -32.5850 H       271 THR    0.0900
   4469 HG22      -49.0350  -21.4230  -33.1160 H       271 THR    0.5100
   4470 HG23      -49.9350  -19.9880  -33.7730 H       271 THR   -0.5100
   4471 N         -48.9760  -18.8240  -28.6780 N.am    272 ASN   -0.4700
   4472 CA        -48.3350  -17.9520  -27.6900 C.3     272 ASN    0.3100
   4473 C         -48.6520  -18.4600  -26.2700 C.2     272 ASN    0.0700
   4474 O         -49.6870  -18.1180  -25.6960 O.2     272 ASN    0.0900
   4475 CB        -48.7800  -16.4970  -27.8840 C.3     272 ASN   -0.1800
   4476 CG        -48.0420  -15.5150  -27.0210 C.2     272 ASN    0.0900
   4477 ND2       -46.9690  -14.9470  -27.5500 N.am    272 ASN    0.0900
   4478 OD1       -48.4290  -15.2410  -25.8890 O.2     272 ASN    0.5500
   4479 HN        -49.9660  -18.7410  -28.7640 H       272 ASN   -0.5500
   4480 HA        -47.2650  -18.0360  -27.8130 H       272 ASN   -0.6200
   4481 HB1       -49.8620  -16.4230  -27.6470 H       272 ASN    0.3200
   4482 HB2       -48.6170  -16.2160  -28.9460 H       272 ASN    0.3000
   4483 HD21      -46.4410  -14.2840  -27.0190 H       272 ASN    0.5100
   4484 HD22      -46.6870  -15.1800  -28.4800 H       272 ASN   -0.5100
   4485 N         -47.7410  -19.2800  -25.7040 N.am    273 LYS   -0.4700
   4486 CA        -47.9120  -19.9050  -24.3890 C.3     273 LYS    0.3100
   4487 C         -47.7590  -18.8740  -23.2420 C.2     273 LYS    0.0700
   4488 O         -48.1100  -19.1850  -22.0970 O.2     273 LYS    0.0900
   4489 CB        -46.9190  -21.0720  -24.1900 C.3     273 LYS   -0.1800
   4490 CG        -47.2230  -22.3090  -25.0730 C.3     273 LYS    0.0900
   4491 CD        -48.5790  -22.9900  -24.7220 C.3     273 LYS    0.0900
   4492 CE        -48.9750  -24.1390  -25.6310 C.3     273 LYS   -0.1800
   4493 NZ        -48.0160  -25.2730  -25.5840 N.4     273 LYS    0.0900
   4494 HN        -46.8890  -19.5020  -26.1690 H       273 LYS    0.0900
   4495 HA        -48.9270  -20.2640  -24.3210 H       273 LYS   -0.1800
   4496 HB1       -46.9500  -21.3840  -23.1240 H       273 LYS    0.0900
   4497 HB2       -45.8980  -20.7120  -24.4310 H       273 LYS    0.0900
   4498 HG1       -46.4080  -23.0510  -24.9400 H       273 LYS    0.2100
   4499 HG2       -47.2500  -21.9890  -26.1350 H       273 LYS    0.0500
   4500 HD1       -49.3770  -22.2200  -24.7710 H       273 LYS    0.0500
   4501 HD2       -48.5150  -23.3770  -23.6840 H       273 LYS   -0.3000
   4502 HE1       -49.0170  -23.7820  -26.6820 H       273 LYS    0.3300
   4503 HE2       -49.9680  -24.5300  -25.3210 H       273 LYS    0.3300
   4504 HZ1       -47.9630  -25.6420  -24.6130 H       273 LYS    0.3300
   4505 HZ2       -47.0760  -24.9440  -25.8820 H       273 LYS    0.5100
   4506 HZ3       -48.3380  -26.0270  -26.2240 H       273 LYS   -0.5100
   4507 N         -47.2980  -17.6420  -23.5620 N.am    274 GLU   -0.4700
   4508 CA        -47.2090  -16.5230  -22.6150 C.3     274 GLU    0.3100
   4509 C         -48.6270  -16.1720  -22.1330 C.2     274 GLU    0.0700
   4510 O         -48.8540  -15.9760  -20.9390 O.2     274 GLU    0.0900
   4511 CB        -46.5060  -15.3250  -23.2920 C.3     274 GLU   -0.1800
   4512 CG        -46.3200  -14.0910  -22.4200 C.3     274 GLU    0.0900
   4513 CD        -45.7640  -12.8640  -23.1260 C.2     274 GLU    0.0900
   4514 OE1       -45.7520  -12.8370  -24.3790 O.co2   274 GLU   -0.2800
   4515 OE2       -45.3930  -11.8980  -22.4180 O.co2   274 GLU    0.0900
   4516 HN        -46.9890  -17.4350  -24.4870 H       274 GLU    0.0900
   4517 HA        -46.6500  -16.8530  -21.7530 H       274 GLU    0.6200
   4518 HB1       -47.1060  -15.0320  -24.1800 H       274 GLU   -0.7600
   4519 HB2       -45.5040  -15.6610  -23.6300 H       274 GLU   -0.7600
   4520 HG1       -45.6250  -14.3510  -21.5950 H       274 GLU    0.5100
   4521 HG2       -47.3070  -13.8160  -21.9930 H       274 GLU   -0.5100
   4522 N         -49.5860  -16.1690  -23.0840 N.am    275 MET   -0.4700
   4523 CA        -51.0120  -15.9490  -22.8630 C.3     275 MET    0.3100
   4524 C         -51.6680  -17.1720  -22.2350 C.2     275 MET    0.0700
   4525 O         -52.4750  -17.0280  -21.3150 O.2     275 MET    0.0900
   4526 CB        -51.7150  -15.6080  -24.1920 C.3     275 MET   -0.1800
   4527 CG        -51.3530  -14.2610  -24.7590 C.3     275 MET    0.0900
   4528 SD        -52.0120  -14.0680  -26.4280 S.3     275 MET    0.0900
   4529 CE        -51.6330  -12.3910  -26.7300 C.3     275 MET   -0.1400
   4530 HN        -49.3420  -16.3290  -24.0360 H       275 MET    0.0900
   4531 HA        -51.1210  -15.1360  -22.1610 H       275 MET    0.0900
   4532 HB1       -52.8110  -15.6340  -24.0230 H       275 MET   -0.0900
   4533 HB2       -51.4470  -16.3860  -24.9380 H       275 MET   -0.2200
   4534 HG1       -50.2480  -14.1620  -24.7760 H       275 MET    0.0900
   4535 HG2       -51.7650  -13.4700  -24.0980 H       275 MET    0.0900
   4536 HE1       -50.6290  -12.1270  -26.3330 H       275 MET    0.0900
   4537 HE2       -52.3800  -11.7330  -26.2380 H       275 MET    0.5100
   4538 HE3       -51.6340  -12.1870  -27.8220 H       275 MET   -0.5100
   4539 N         -51.3020  -18.3950  -22.6960 N.am    276 ARG   -0.4700
   4540 CA        -51.8860  -19.6550  -22.2500 C.3     276 ARG    0.3100
   4541 C         -51.7150  -19.8520  -20.7700 C.2     276 ARG    0.0700
   4542 O         -52.6240  -20.3040  -20.0760 O.2     276 ARG    0.0900
   4543 CB        -51.2410  -20.8880  -22.9420 C.3     276 ARG   -0.1800
   4544 CG        -52.0530  -22.2090  -22.8420 C.3     276 ARG    0.0900
   4545 CD        -51.9550  -23.0680  -21.5700 C.3     276 ARG    0.0900
   4546 NE        -52.8220  -24.2650  -21.8280 N.pl3   276 ARG   -0.1800
   4547 CZ        -52.9960  -25.2810  -20.9890 C.cat   276 ARG    0.0900
   4548 NH1       -52.3460  -25.3730  -19.8500 N.pl3   276 ARG    0.0900
   4549 NH2       -53.8550  -26.2360  -21.3000 N.pl3   276 ARG    0.2000
   4550 HN        -50.5910  -18.4870  -23.3880 H       276 ARG    0.0900
   4551 HA        -52.9430  -19.6220  -22.4720 H       276 ARG    0.0900
   4552 HB1       -50.2450  -21.0590  -22.4810 H       276 ARG   -0.7000
   4553 HB2       -51.1040  -20.6480  -24.0170 H       276 ARG    0.4400
   4554 HG1       -51.7330  -22.8490  -23.6900 H       276 ARG    0.6400
   4555 HG2       -53.1220  -21.9410  -22.9700 H       276 ARG   -0.8000
   4556 HD1       -52.3410  -22.5190  -20.6840 H       276 ARG    0.4600
   4557 HD2       -50.9120  -23.4010  -21.3890 H       276 ARG    0.4600
   4558 HE        -53.3070  -24.3020  -22.7000 H       276 ARG   -0.8000
   4559 HH11      -51.6930  -24.6620  -19.5880 H       276 ARG    0.4600
   4560 HH12      -52.5030  -26.1530  -19.2440 H       276 ARG    0.4600
   4561 HH21      -54.3650  -26.1880  -22.1600 H       276 ARG    0.5100
   4562 HH22      -53.9940  -27.0060  -20.6780 H       276 ARG   -0.5100
   4563 N         -50.5340  -19.4840  -20.2370 N.am    277 ARG   -0.4700
   4564 CA        -50.2310  -19.7000  -18.8230 C.3     277 ARG    0.3100
   4565 C         -51.0850  -18.7450  -17.9450 C.2     277 ARG    0.0700
   4566 O         -51.3390  -19.0610  -16.7810 O.2     277 ARG    0.0900
   4567 CB        -48.7240  -19.5250  -18.5460 C.3     277 ARG   -0.1800
   4568 CG        -48.2800  -20.1380  -17.2110 C.3     277 ARG    0.0900
   4569 CD        -46.7690  -20.1710  -17.0400 C.3     277 ARG    0.0900
   4570 NE        -46.3830  -20.8190  -15.7770 N.pl3   277 ARG   -0.1800
   4571 CZ        -45.1270  -21.0180  -15.3870 C.cat   277 ARG    0.0900
   4572 NH1       -44.1150  -20.6380  -16.1590 N.pl3   277 ARG    0.0900
   4573 NH2       -44.8710  -21.6100  -14.2270 N.pl3   277 ARG    0.2000
   4574 HN        -49.8180  -19.0510  -20.7780 H       277 ARG    0.0900
   4575 HA        -50.5450  -20.7010  -18.5650 H       277 ARG    0.0900
   4576 HB1       -48.4890  -18.4400  -18.5340 H       277 ARG   -0.7000
   4577 HB2       -48.1540  -20.0080  -19.3670 H       277 ARG    0.4400
   4578 HG1       -48.6670  -21.1770  -17.1520 H       277 ARG    0.6400
   4579 HG2       -48.7180  -19.5420  -16.3830 H       277 ARG   -0.8000
   4580 HD1       -46.3700  -19.1350  -17.0260 H       277 ARG    0.4600
   4581 HD2       -46.3080  -20.7470  -17.8710 H       277 ARG    0.4600
   4582 HE        -47.1140  -21.1290  -15.1700 H       277 ARG   -0.8000
   4583 HH11      -44.2940  -20.1990  -17.0400 H       277 ARG    0.4600
   4584 HH12      -43.1730  -20.7920  -15.8600 H       277 ARG    0.4600
   4585 HH21      -45.6250  -21.9080  -13.6410 H       277 ARG    0.5100
   4586 HH22      -43.9250  -21.7570  -13.9390 H       277 ARG   -0.5100
   4587 N         -51.5830  -17.6240  -18.5220 N.am    278 ALA   -0.4700
   4588 CA        -52.4410  -16.6720  -17.8140 C.3     278 ALA    0.3100
   4589 C         -53.9020  -17.1180  -17.8360 C.2     278 ALA    0.0700
   4590 O         -54.6550  -16.7880  -16.9180 O.2     278 ALA    0.0900
   4591 CB        -52.3150  -15.2900  -18.4320 C.3     278 ALA   -0.2700
   4592 HN        -51.3830  -17.3970  -19.4710 H       278 ALA    0.0900
   4593 HA        -52.1370  -16.6510  -16.7790 H       278 ALA    0.0900
   4594 HB1       -52.6200  -15.3190  -19.5000 H       278 ALA    0.0900
   4595 HB2       -51.2610  -14.9440  -18.3740 H       278 ALA    0.5100
   4596 HB3       -52.9740  -14.5740  -17.8950 H       278 ALA   -0.5100
   4597 N         -54.3090  -17.8600  -18.8860 N.am    279 PHE   -0.4700
   4598 CA        -55.6640  -18.3850  -19.0180 C.3     279 PHE    0.3100
   4599 C         -55.8810  -19.5440  -18.0590 C.2     279 PHE    0.0700
   4600 O         -56.8700  -19.5510  -17.3250 O.2     279 PHE    0.0900
   4601 CB        -55.9500  -18.8210  -20.4660 C.3     279 PHE   -0.1800
   4602 CG        -57.1650  -19.7110  -20.6220 C.ar    279 PHE    0.0900
   4603 CD1       -58.4480  -19.1870  -20.5300 C.ar    279 PHE    0.0900
   4604 CD2       -57.0200  -21.0680  -20.9000 C.ar    279 PHE    0.0000
   4605 CE1       -59.5690  -20.0150  -20.6580 C.ar    279 PHE   -0.1150
   4606 CE2       -58.1410  -21.8940  -21.0380 C.ar    279 PHE    0.1150
   4607 CZ        -59.4070  -21.3630  -20.9190 C.ar    279 PHE   -0.1150
   4608 HN        -53.6900  -18.0870  -19.6320 H       279 PHE    0.1150
   4609 HA        -56.3520  -17.6080  -18.7180 H       279 PHE   -0.1150
   4610 HB1       -55.0780  -19.3880  -20.8540 H       279 PHE    0.1150
   4611 HB2       -56.1260  -17.9180  -21.0890 H       279 PHE   -0.1150
   4612 HD1       -58.5830  -18.1290  -20.3580 H       279 PHE    0.1150
   4613 HD2       -56.0320  -21.4880  -21.0110 H       279 PHE   -0.1150
   4614 HE1       -60.5600  -19.6020  -20.5510 H       279 PHE    0.1150
   4615 HE2       -58.0140  -22.9480  -21.2390 H       279 PHE    0.5100
   4616 HZ        -60.2730  -21.9990  -21.0290 H       279 PHE   -0.5100
   4617 N         -54.9450  -20.5280  -18.0610 N.am    280 ILE   -0.4700
   4618 CA        -54.9970  -21.7170  -17.2040 C.3     280 ILE    0.3100
   4619 C         -54.9060  -21.2640  -15.7140 C.2     280 ILE    0.0700
   4620 O         -55.3860  -21.9780  -14.8270 O.2     280 ILE    0.0900
   4621 CB        -53.8750  -22.7470  -17.5920 C.3     280 ILE   -0.0900
   4622 CG1       -54.1450  -24.1890  -17.0860 C.3     280 ILE    0.0900
   4623 CG2       -52.4580  -22.2690  -17.2790 C.3     280 ILE   -0.2700
   4624 CD        -55.3530  -24.9260  -17.7540 C.3     280 ILE    0.0900
   4625 HN        -54.1560  -20.4810  -18.6680 H       280 ILE    0.0900
   4626 HA        -55.9720  -22.1670  -17.3170 H       280 ILE    0.0900
   4627 HB        -53.9450  -22.9490  -18.6820 H       280 ILE   -0.1800
   4628 HG11      -54.3350  -24.1390  -15.9940 H       280 ILE    0.0900
   4629 HG12      -53.2320  -24.7930  -17.2660 H       280 ILE    0.0900
   4630 HG21      -52.2970  -22.2460  -16.1800 H       280 ILE   -0.2700
   4631 HG22      -52.3080  -21.2430  -17.6800 H       280 ILE    0.0900
   4632 HG23      -51.7160  -22.9600  -17.7320 H       280 ILE    0.0900
   4633 HD1       -55.1880  -25.0130  -18.8490 H       280 ILE    0.0900
   4634 HD2       -56.2880  -24.3530  -17.5800 H       280 ILE    0.5100
   4635 HD3       -55.4550  -25.9470  -17.3270 H       280 ILE   -0.5100
   4636 N         -54.3350  -20.0830  -15.4100 N.am    281 ARG   -0.4700
   4637 CA        -54.3460  -19.5220  -14.0720 C.3     281 ARG    0.3100
   4638 C         -55.6730  -18.8560  -13.6820 C.2     281 ARG    0.0700
   4639 O         -55.9440  -18.6380  -12.5030 O.2     281 ARG    0.0900
   4640 CB        -53.1110  -18.5920  -13.9150 C.3     281 ARG   -0.1800
   4641 CG        -52.9710  -17.8320  -12.5750 C.3     281 ARG    0.0900
   4642 CD        -53.5830  -16.4230  -12.5360 C.3     281 ARG    0.0900
   4643 NE        -52.8150  -15.6260  -13.5400 N.pl3   281 ARG   -0.1800
   4644 CZ        -53.2110  -14.4690  -14.0560 C.cat   281 ARG    0.0900
   4645 NH1       -54.1730  -13.7520  -13.5180 N.pl3   281 ARG    0.0900
   4646 NH2       -52.6090  -14.0370  -15.1430 N.pl3   281 ARG    0.2000
   4647 HN        -53.8740  -19.5340  -16.1020 H       281 ARG    0.0900
   4648 HA        -54.3100  -20.3310  -13.3580 H       281 ARG    0.0900
   4649 HB1       -53.1520  -17.8370  -14.7280 H       281 ARG   -0.7000
   4650 HB2       -52.2010  -19.2150  -14.0470 H       281 ARG    0.4400
   4651 HG1       -51.8890  -17.7420  -12.3430 H       281 ARG    0.6400
   4652 HG2       -53.4590  -18.4400  -11.7840 H       281 ARG   -0.8000
   4653 HD1       -53.4660  -15.9620  -11.5340 H       281 ARG    0.4600
   4654 HD2       -54.6540  -16.4440  -12.8250 H       281 ARG    0.4600
   4655 HE        -51.9360  -15.9910  -13.8470 H       281 ARG   -0.8000
   4656 HH11      -54.6340  -14.0750  -12.6910 H       281 ARG    0.4600
   4657 HH12      -54.4440  -12.8860  -13.9350 H       281 ARG    0.4600
   4658 HH21      -52.9780  -13.2520  -15.6410 H       281 ARG    0.5100
   4659 HH22      -51.7830  -14.4940  -15.4730 H       281 ARG   -0.5100
   4660 N         -56.5620  -18.5510  -14.6520 N.am    282 ILE   -0.4700
   4661 CA        -57.9340  -18.1120  -14.4070 C.3     282 ILE    0.3100
   4662 CAT       -59.3920  -21.6260  -14.5560 C.3     282 ILE    0.0700
   4663 C         -58.8420  -19.2650  -14.8380 C.2     282 ILE    0.0900
   4664 O         -59.7080  -19.1590  -15.7060 O.2     282 ILE   -0.0900
   4665 CB        -58.2630  -16.7810  -15.1070 C.3     282 ILE    0.0900
   4666 CG1       -57.2780  -15.6530  -14.6940 C.3     282 ILE   -0.2700
   4667 CG2       -59.7180  -16.3170  -14.8310 C.3     282 ILE    0.0900
   4668 CD        -57.3490  -15.2680  -13.2080 C.3     282 ILE    0.0900
   4669 NT        -58.6420  -20.4410  -14.2130 N.am    282 ILE    0.0900
   4670 HN        -56.3080  -18.6140  -15.6130 H       282 ILE   -0.1800
   4671 HNT       -57.9690  -20.5450  -13.4850 H       282 ILE    0.0900
   4672 HA        -58.0560  -18.0050  -13.3390 H       282 ILE    0.0900
   4673 HB        -58.1260  -16.9060  -16.2020 H       282 ILE   -0.2700
   4674 HG11      -57.5030  -14.7510  -15.3020 H       282 ILE    0.0900
   4675 HG12      -56.2440  -15.9890  -14.9190 H       282 ILE    0.0900
   4676 HG21      -59.9280  -16.3470  -13.7410 H       282 ILE    0.0900
   4677 HG22      -60.4340  -16.9900  -15.3490 H       282 ILE    0.5100
   4678 HG23      -59.8570  -15.2750  -15.1910 H       282 ILE   -0.5100
   4679 HD1       -57.1110  -16.1480  -12.5740 H       282 ILE   -0.4700
   4680 HD2       -58.3730  -14.9160  -12.9570 H       282 ILE    0.3100
   4681 HD3       -56.6140  -14.4640  -12.9900 H       282 ILE   -0.1100
   4682 HT1       -59.2160  -21.8790  -15.6230 H       282 ILE    0.0900
   4683 HT2       -60.4770  -21.4410  -14.4030 H       282 ILE    0.0900
   4684 HT3       -59.0600  -22.4760  -13.9240 H       282 ILE    0.0900
@<TRIPOS>BOND
     1    1    2 1
     2    2   11 1
     3    2    6 1
     4    2    4 1
     5    4    5 2
     6    6   13 1
     7    6    7 1
     8    3    8 1
     9    3   15 1
    10    3   16 1
    11    3   17 1
    12    8    1 1
    13    8    9 2
    14   10    1 1
    15   12    6 1
    16   14    7 1
    17   18   19 1
    18   19   27 1
    19   19   22 1
    20   19   20 1
    21   20   21 2
    22   22   29 1
    23   22   23 1
    24   23   25 2
    25   23   24 2
    26   26   18 1
    27   28   22 1
    28    4   18 am
    29   30   31 1
    30   31   34 1
    31   31   32 1
    32   31   43 1
    33   32   33 2
    34   34   45 1
    35   34   35 1
    36   35   37 ar
    37   35   36 ar
    38   36   38 ar
    39   36   46 1
    40   37   47 1
    41   37   39 ar
    42   38   48 1
    43   38   40 ar
    44   39   49 1
    45   39   40 ar
    46   40   41 1
    47   41   50 1
    48   42   30 1
    49   44   34 1
    50   20   30 am
    51   51   52 1
    52   52   59 1
    53   52   55 1
    54   52   53 1
    55   53   54 2
    56   55   60 1
    57   55   56 1
    58   55   57 1
    59   56   61 1
    60   56   62 1
    61   56   63 1
    62   57   64 1
    63   57   65 1
    64   57   66 1
    65   58   51 1
    66   32   51 am
    67   67   68 1
    68   68   76 1
    69   68   71 1
    70   68   69 1
    71   69   70 2
    72   71   78 1
    73   71   72 1
    74   72   74 2
    75   72   73 am
    76   73   79 1
    77   73   80 1
    78   75   67 1
    79   77   71 1
    80   53   67 am
    81   81   82 1
    82   82   85 1
    83   82   83 1
    84   82   94 1
    85   83   84 2
    86   85   96 1
    87   85   86 1
    88   86   88 ar
    89   86   87 ar
    90   87   89 ar
    91   87   97 1
    92   88   98 1
    93   88   90 ar
    94   89   99 1
    95   89   91 ar
    96   90  100 1
    97   90   91 ar
    98   91   92 1
    99   92  101 1
   100   93   81 1
   101   95   85 1
   102   69   81 am
   103  102  103 1
   104  103  111 1
   105  103  106 1
   106  103  104 1
   107  104  105 2
   108  106  113 1
   109  106  107 1
   110  107  109 2
   111  107  108 2
   112  110  102 1
   113  112  106 1
   114   83  102 am
   115  114  115 1
   116  115  118 1
   117  115  123 1
   118  115  116 1
   119  116  117 2
   120  118  119 1
   121  118  124 1
   122  118  120 1
   123  119  126 1
   124  120  129 1
   125  120  127 1
   126  120  128 1
   127  121  119 1
   128  121  130 1
   129  121  131 1
   130  121  132 1
   131  122  114 1
   132  125  119 1
   133  104  114 am
   134  133  134 1
   135  134  137 1
   136  134  142 1
   137  134  135 1
   138  135  136 2
   139  137  138 1
   140  137  143 1
   141  137  139 1
   142  138  145 1
   143  139  148 1
   144  139  146 1
   145  139  147 1
   146  140  138 1
   147  140  149 1
   148  140  150 1
   149  140  151 1
   150  141  133 1
   151  144  138 1
   152  116  133 am
   153  152  153 1
   154  153  160 1
   155  153  156 1
   156  153  154 1
   157  154  155 2
   158  156  161 1
   159  156  157 1
   160  156  158 1
   161  157  162 1
   162  157  163 1
   163  157  164 1
   164  158  165 1
   165  158  166 1
   166  158  167 1
   167  159  152 1
   168  135  152 am
   169  168  169 1
   170  169  170 1
   171  169  180 1
   172  169  172 1
   173  170  171 2
   174  172  182 1
   175  172  173 1
   176  173  184 1
   177  173  174 1
   178  174  186 1
   179  174  175 1
   180  175  187 1
   181  175  176 2
   182  176  177 2
   183  176  178 2
   184  177  188 1
   185  177  189 1
   186  178  191 1
   187  178  190 1
   188  179  168 1
   189  181  172 1
   190  183  173 1
   191  185  174 1
   192  154  168 am
   193  192  193 1
   194  192  202 1
   195  193  194 1
   196  193  196 1
   197  193  203 1
   198  194  195 2
   199  196  197 1
   200  196  204 1
   201  196  205 1
   202  197  198 ar
   203  197  199 ar
   204  198  201 ar
   205  198  207 1
   206  199  200 ar
   207  199  206 1
   208  200  201 ar
   209  200  208 1
   210  170  192 am
   211  209  210 1
   212  210  213 1
   213  210  211 1
   214  210  222 1
   215  211  212 2
   216  213  224 1
   217  213  214 1
   218  214  216 ar
   219  214  215 ar
   220  215  217 ar
   221  215  225 1
   222  216  226 1
   223  216  218 ar
   224  217  227 1
   225  217  219 ar
   226  218  228 1
   227  218  219 ar
   228  219  220 1
   229  220  229 1
   230  221  209 1
   231  223  213 1
   232  209  194 am
   233  230  231 1
   234  231  239 1
   235  231  234 1
   236  231  232 1
   237  232  233 2
   238  234  241 1
   239  234  235 1
   240  235  237 2
   241  235  236 am
   242  236  242 1
   243  236  243 1
   244  238  230 1
   245  240  234 1
   246  211  230 am
   247  244  245 1
   248  245  248 1
   249  245  246 1
   250  245  257 1
   251  246  247 2
   252  248  259 1
   253  248  249 1
   254  249  251 ar
   255  249  250 ar
   256  250  252 ar
   257  250  260 1
   258  251  261 1
   259  251  253 ar
   260  252  262 1
   261  252  254 ar
   262  253  263 1
   263  253  254 ar
   264  254  255 1
   265  255  264 1
   266  256  244 1
   267  258  248 1
   268  232  244 am
   269  265  266 1
   270  266  273 1
   271  266  269 1
   272  266  267 1
   273  267  268 2
   274  269  274 1
   275  269  270 1
   276  269  271 1
   277  270  276 1
   278  270  277 1
   279  270  278 1
   280  271  275 1
   281  272  265 1
   282  246  265 am
   283  279  280 1
   284  280  285 1
   285  280  281 1
   286  281  282 2
   287  283  279 1
   288  284  280 1
   289  267  279 am
   290  286  287 1
   291  287  290 1
   292  287  296 1
   293  287  288 1
   294  288  289 2
   295  290  298 1
   296  290  291 1
   297  291  300 1
   298  291  292 1
   299  292  302 1
   300  292  293 1
   301  293  304 1
   302  293  294 1
   303  294  305 1
   304  294  306 1
   305  294  307 1
   306  295  286 1
   307  297  290 1
   308  299  291 1
   309  301  292 1
   310  303  293 1
   311  281  286 am
   312  308  309 1
   313  309  317 1
   314  309  312 1
   315  309  310 1
   316  310  311 2
   317  312  319 1
   318  312  313 1
   319  313  320 1
   320  313  314 1
   321  313  315 1
   322  314  321 1
   323  314  322 1
   324  314  323 1
   325  315  324 1
   326  315  325 1
   327  315  326 1
   328  316  308 1
   329  318  312 1
   330  288  308 am
   331  327  328 1
   332  328  336 1
   333  328  331 1
   334  328  329 1
   335  329  330 2
   336  331  338 1
   337  331  332 1
   338  332  334 2
   339  332  333 am
   340  333  339 1
   341  333  340 1
   342  335  327 1
   343  337  331 1
   344  310  327 am
   345  341  342 1
   346  342  345 1
   347  342  350 1
   348  342  343 1
   349  343  344 2
   350  345  346 1
   351  345  351 1
   352  345  347 1
   353  346  353 1
   354  347  356 1
   355  347  354 1
   356  347  355 1
   357  348  346 1
   358  348  357 1
   359  348  358 1
   360  348  359 1
   361  349  341 1
   362  352  346 1
   363  329  341 am
   364  360  361 1
   365  361  367 1
   366  361  364 1
   367  361  362 1
   368  362  363 2
   369  364  369 1
   370  364  365 1
   371  366  360 1
   372  368  364 1
   373  370  365 1
   374  343  360 am
   375  371  372 1
   376  372  380 1
   377  372  376 1
   378  372  374 1
   379  374  375 2
   380  376  381 1
   381  376  382 1
   382  376  383 1
   383  373  377 1
   384  373  384 1
   385  373  385 1
   386  373  386 1
   387  377  374 2
   388  377  379 1
   389  378  371 1
   390  362  371 am
   391  387  388 1
   392  388  399 1
   393  388  392 1
   394  388  390 1
   395  390  391 2
   396  392  401 1
   397  392  393 1
   398  393  402 1
   399  393  394 1
   400  393  395 1
   401  394  403 1
   402  394  404 1
   403  394  405 1
   404  395  406 1
   405  395  407 1
   406  395  408 1
   407  389  396 1
   408  389  409 1
   409  389  410 1
   410  389  411 1
   411  396  387 am
   412  396  397 2
   413  398  387 1
   414  400  392 1
   415  374  387 1
   416  412  413 1
   417  413  420 1
   418  413  416 1
   419  413  414 1
   420  414  415 2
   421  416  421 1
   422  416  417 1
   423  416  418 1
   424  417  423 1
   425  417  424 1
   426  417  425 1
   427  418  422 1
   428  419  412 1
   429  390  412 am
   430  426  427 1
   431  427  433 1
   432  427  430 1
   433  427  428 1
   434  428  429 2
   435  430  435 1
   436  430  431 1
   437  432  426 1
   438  434  430 1
   439  436  431 1
   440  414  426 am
   441  437  438 1
   442  438  445 1
   443  438  441 1
   444  438  439 1
   445  439  440 2
   446  441  446 1
   447  441  442 1
   448  441  443 1
   449  442  447 1
   450  442  448 1
   451  442  449 1
   452  443  450 1
   453  443  451 1
   454  443  452 1
   455  444  437 1
   456  428  437 am
   457  453  454 1
   458  454  461 1
   459  454  457 1
   460  454  455 1
   461  455  456 2
   462  457  462 1
   463  457  458 1
   464  457  459 1
   465  458  463 1
   466  458  464 1
   467  458  465 1
   468  459  466 1
   469  459  467 1
   470  459  468 1
   471  460  453 1
   472  439  453 am
   473  469  470 1
   474  470  481 1
   475  470  473 1
   476  470  471 1
   477  471  472 2
   478  473  483 1
   479  473  474 1
   480  474  475 ar
   481  474  476 ar
   482  475  484 1
   483  475  477 ar
   484  476  478 ar
   485  476  485 1
   486  477  486 1
   487  477  479 ar
   488  478  479 ar
   489  478  487 1
   490  479  488 1
   491  480  469 1
   492  482  473 1
   493  455  469 am
   494  489  490 1
   495  490  493 1
   496  490  498 1
   497  490  491 1
   498  491  492 2
   499  493  494 1
   500  493  499 1
   501  493  495 1
   502  494  501 1
   503  495  504 1
   504  495  502 1
   505  495  503 1
   506  496  494 1
   507  496  505 1
   508  496  506 1
   509  496  507 1
   510  497  489 1
   511  500  494 1
   512  471  489 am
   513  508  509 1
   514  509  517 1
   515  509  512 1
   516  509  510 1
   517  510  511 2
   518  512  519 1
   519  512  513 1
   520  513  520 1
   521  513  514 1
   522  513  515 1
   523  514  521 1
   524  514  522 1
   525  514  523 1
   526  515  524 1
   527  515  525 1
   528  515  526 1
   529  516  508 1
   530  518  512 1
   531  491  508 am
   532  527  528 1
   533  528  531 1
   534  528  536 1
   535  528  529 1
   536  529  530 2
   537  531  532 1
   538  531  537 1
   539  531  533 1
   540  532  539 1
   541  533  542 1
   542  533  540 1
   543  533  541 1
   544  534  532 1
   545  534  543 1
   546  534  544 1
   547  534  545 1
   548  535  527 1
   549  538  532 1
   550  510  527 am
   551  546  547 1
   552  547  553 1
   553  547  550 1
   554  547  548 1
   555  548  549 2
   556  550  555 1
   557  550  551 1
   558  552  546 1
   559  554  550 1
   560  556  551 1
   561  529  546 am
   562  557  558 1
   563  558  564 1
   564  558  561 1
   565  558  559 1
   566  559  560 2
   567  561  566 1
   568  561  562 1
   569  563  557 1
   570  565  561 1
   571  567  562 1
   572  548  557 am
   573  568  569 1
   574  569  580 1
   575  569  572 1
   576  569  570 1
   577  570  571 2
   578  572  582 1
   579  572  573 1
   580  573  574 ar
   581  573  575 ar
   582  574  583 1
   583  574  576 ar
   584  575  577 ar
   585  575  584 1
   586  576  585 1
   587  576  578 ar
   588  577  578 ar
   589  577  586 1
   590  578  587 1
   591  579  568 1
   592  581  572 1
   593  559  568 am
   594  588  589 1
   595  589  592 1
   596  589  597 1
   597  589  590 1
   598  590  591 2
   599  592  593 1
   600  592  598 1
   601  592  594 1
   602  593  600 1
   603  594  603 1
   604  594  601 1
   605  594  602 1
   606  595  593 1
   607  595  604 1
   608  595  605 1
   609  595  606 1
   610  596  588 1
   611  599  593 1
   612  570  588 am
   613  607  608 1
   614  608  611 1
   615  608  616 1
   616  608  609 1
   617  609  610 2
   618  611  612 1
   619  611  617 1
   620  611  613 1
   621  612  619 1
   622  613  622 1
   623  613  620 1
   624  613  621 1
   625  614  612 1
   626  614  623 1
   627  614  624 1
   628  614  625 1
   629  615  607 1
   630  618  612 1
   631  590  607 am
   632  626  627 1
   633  627  635 1
   634  627  630 1
   635  627  628 1
   636  628  629 2
   637  630  637 1
   638  630  631 1
   639  631  638 1
   640  631  632 1
   641  631  633 1
   642  632  639 1
   643  632  640 1
   644  632  641 1
   645  633  642 1
   646  633  643 1
   647  633  644 1
   648  634  626 1
   649  636  630 1
   650  609  626 am
   651  645  646 1
   652  646  655 1
   653  646  649 1
   654  646  647 1
   655  647  648 2
   656  649  657 1
   657  649  650 1
   658  650  659 1
   659  650  651 1
   660  651  652 2
   661  651  653 2
   662  654  645 1
   663  656  649 1
   664  658  650 1
   665  628  645 am
   666  660  661 1
   667  661  669 1
   668  661  664 1
   669  661  662 1
   670  662  663 2
   671  664  671 1
   672  664  665 1
   673  665  667 2
   674  665  666 am
   675  666  672 1
   676  666  673 1
   677  668  660 1
   678  670  664 1
   679  647  660 am
   680  674  675 1
   681  675  678 1
   682  675  683 1
   683  675  676 1
   684  676  677 2
   685  678  679 1
   686  678  684 1
   687  678  680 1
   688  679  686 1
   689  680  689 1
   690  680  687 1
   691  680  688 1
   692  681  679 1
   693  681  690 1
   694  681  691 1
   695  681  692 1
   696  682  674 1
   697  685  679 1
   698  662  674 am
   699  693  694 1
   700  694  705 1
   701  694  697 1
   702  694  695 1
   703  695  696 2
   704  697  707 1
   705  697  698 1
   706  698  699 ar
   707  698  700 ar
   708  699  708 1
   709  699  701 ar
   710  700  702 ar
   711  700  709 1
   712  701  710 1
   713  701  703 ar
   714  702  703 ar
   715  702  711 1
   716  703  712 1
   717  704  693 1
   718  706  697 1
   719  676  693 am
   720  713  714 1
   721  714  721 1
   722  714  717 1
   723  714  715 1
   724  715  716 2
   725  717  722 1
   726  717  718 1
   727  717  719 1
   728  718  723 1
   729  718  724 1
   730  718  725 1
   731  719  726 1
   732  719  727 1
   733  719  728 1
   734  720  713 1
   735  695  713 am
   736  729  730 1
   737  730  738 1
   738  730  733 1
   739  730  731 1
   740  731  732 2
   741  733  740 1
   742  733  734 1
   743  734  741 1
   744  734  735 1
   745  734  736 1
   746  735  742 1
   747  735  743 1
   748  735  744 1
   749  736  745 1
   750  736  746 1
   751  736  747 1
   752  737  729 1
   753  739  733 1
   754  715  729 am
   755  748  749 1
   756  749  757 1
   757  749  752 1
   758  749  750 1
   759  750  751 2
   760  752  759 1
   761  752  753 1
   762  753  760 1
   763  753  754 1
   764  753  755 1
   765  754  761 1
   766  754  762 1
   767  754  763 1
   768  755  764 1
   769  755  765 1
   770  755  766 1
   771  756  748 1
   772  758  752 1
   773  731  748 am
   774  767  768 1
   775  768  775 1
   776  768  771 1
   777  768  769 1
   778  769  770 2
   779  771  776 1
   780  771  772 1
   781  771  773 1
   782  772  778 1
   783  772  779 1
   784  772  780 1
   785  773  777 1
   786  774  767 1
   787  750  767 am
   788  781  782 1
   789  782  785 1
   790  782  790 1
   791  782  783 1
   792  783  784 2
   793  785  786 1
   794  785  791 1
   795  785  787 1
   796  786  793 1
   797  787  796 1
   798  787  794 1
   799  787  795 1
   800  788  786 1
   801  788  797 1
   802  788  798 1
   803  788  799 1
   804  789  781 1
   805  792  786 1
   806  769  781 am
   807  800  801 1
   808  801  802 1
   809  801  815 1
   810  801  804 1
   811  802  803 2
   812  804  817 1
   813  804  805 1
   814  805  807 ar
   815  805  806 ar
   816  806  818 1
   817  806  810 ar
   818  807  808 ar
   819  807  809 ar
   820  808  810 ar
   821  808  811 ar
   822  809  820 1
   823  809  812 ar
   824  810  819 1
   825  811  821 1
   826  811  813 ar
   827  812  813 ar
   828  812  822 1
   829  813  823 1
   830  814  800 1
   831  816  804 1
   832  783  800 am
   833  824  825 1
   834  825  828 1
   835  825  834 1
   836  825  826 1
   837  826  827 2
   838  828  836 1
   839  828  829 1
   840  829  838 1
   841  829  830 1
   842  830  840 1
   843  830  831 1
   844  831  842 1
   845  831  832 1
   846  832  843 1
   847  832  844 1
   848  832  845 1
   849  833  824 1
   850  835  828 1
   851  837  829 1
   852  839  830 1
   853  841  831 1
   854  802  824 am
   855  846  847 1
   856  847  854 1
   857  847  850 1
   858  847  848 1
   859  848  849 2
   860  850  855 1
   861  850  851 1
   862  850  852 1
   863  851  857 1
   864  851  858 1
   865  851  859 1
   866  852  856 1
   867  853  846 1
   868  826  846 am
   869  860  861 1
   870  861  864 1
   871  861  870 1
   872  861  862 1
   873  862  863 2
   874  864  872 1
   875  864  865 1
   876  865  874 1
   877  865  866 1
   878  866  876 1
   879  866  867 1
   880  867  878 1
   881  867  868 1
   882  868  879 1
   883  868  880 1
   884  868  881 1
   885  869  860 1
   886  871  864 1
   887  873  865 1
   888  875  866 1
   889  877  867 1
   890  848  860 am
   891  882  883 1
   892  883  886 1
   893  883  892 1
   894  883  884 1
   895  884  885 2
   896  886  894 1
   897  886  887 1
   898  887  896 1
   899  887  888 1
   900  888  898 1
   901  888  889 1
   902  889  900 1
   903  889  890 1
   904  890  901 1
   905  890  902 1
   906  890  903 1
   907  891  882 1
   908  893  886 1
   909  895  887 1
   910  897  888 1
   911  899  889 1
   912  862  882 am
   913  904  905 1
   914  905  916 1
   915  905  908 1
   916  905  906 1
   917  906  907 2
   918  908  918 1
   919  908  909 1
   920  909  910 ar
   921  909  911 ar
   922  910  919 1
   923  910  912 ar
   924  911  913 ar
   925  911  920 1
   926  912  921 1
   927  912  914 ar
   928  913  914 ar
   929  913  922 1
   930  914  923 1
   931  915  904 1
   932  917  908 1
   933  884  904 am
   934  924  925 1
   935  924  934 1
   936  925  926 1
   937  925  928 1
   938  925  935 1
   939  926  927 2
   940  928  929 1
   941  928  936 1
   942  928  937 1
   943  929  930 ar
   944  929  931 ar
   945  930  933 ar
   946  930  939 1
   947  931  932 ar
   948  931  938 1
   949  932  933 ar
   950  932  940 1
   951  906  924 am
   952  941  942 1
   953  942  943 1
   954  942  953 1
   955  942  945 1
   956  943  944 2
   957  945  955 1
   958  945  946 1
   959  946  957 1
   960  946  947 1
   961  947  959 1
   962  947  948 1
   963  948  960 1
   964  948  949 2
   965  949  950 2
   966  949  951 2
   967  950  961 1
   968  950  962 1
   969  951  964 1
   970  951  963 1
   971  952  941 1
   972  954  945 1
   973  956  946 1
   974  958  947 1
   975  941  926 am
   976  965  971 1
   977  965  966 1
   978  966  969 1
   979  966  972 1
   980  966  967 1
   981  967  968 2
   982  969  970 1
   983  969  974 1
   984  970  971 1
   985  970  976 1
   986  971  978 1
   987  973  969 1
   988  975  970 1
   989  977  971 1
   990  943  965 am
   991  979  980 1
   992  980  988 1
   993  980  983 1
   994  980  981 1
   995  981  982 2
   996  983  990 1
   997  983  984 1
   998  984  992 1
   999  984  985 1
  1000  985  986 1
  1001  986  993 1
  1002  986  994 1
  1003  986  995 1
  1004  987  979 1
  1005  989  983 1
  1006  991  984 1
  1007  967  979 am
  1008  996  997 1
  1009  997 1000 1
  1010  997  998 1
  1011  997 1009 1
  1012  998  999 2
  1013 1000 1011 1
  1014 1000 1001 1
  1015 1001 1003 ar
  1016 1001 1002 ar
  1017 1002 1004 ar
  1018 1002 1012 1
  1019 1003 1013 1
  1020 1003 1005 ar
  1021 1004 1014 1
  1022 1004 1006 ar
  1023 1005 1015 1
  1024 1005 1006 ar
  1025 1006 1007 1
  1026 1007 1016 1
  1027 1008  996 1
  1028 1010 1000 1
  1029  981  996 am
  1030 1017 1018 1
  1031 1018 1021 1
  1032 1018 1019 1
  1033 1018 1030 1
  1034 1019 1020 2
  1035 1021 1032 1
  1036 1021 1022 1
  1037 1022 1024 ar
  1038 1022 1023 ar
  1039 1023 1025 ar
  1040 1023 1033 1
  1041 1024 1034 1
  1042 1024 1026 ar
  1043 1025 1035 1
  1044 1025 1027 ar
  1045 1026 1036 1
  1046 1026 1027 ar
  1047 1027 1028 1
  1048 1028 1037 1
  1049 1029 1017 1
  1050 1031 1021 1
  1051  998 1017 am
  1052 1038 1039 1
  1053 1039 1050 1
  1054 1039 1042 1
  1055 1039 1040 1
  1056 1040 1041 2
  1057 1042 1052 1
  1058 1042 1043 1
  1059 1043 1044 ar
  1060 1043 1045 ar
  1061 1044 1053 1
  1062 1044 1046 ar
  1063 1045 1047 ar
  1064 1045 1054 1
  1065 1046 1055 1
  1066 1046 1048 ar
  1067 1047 1048 ar
  1068 1047 1056 1
  1069 1048 1057 1
  1070 1049 1038 1
  1071 1051 1042 1
  1072 1019 1038 am
  1073 1058 1059 1
  1074 1059 1062 1
  1075 1059 1067 1
  1076 1059 1060 1
  1077 1060 1061 2
  1078 1062 1063 1
  1079 1062 1068 1
  1080 1062 1064 1
  1081 1063 1070 1
  1082 1064 1073 1
  1083 1064 1071 1
  1084 1064 1072 1
  1085 1065 1063 1
  1086 1065 1074 1
  1087 1065 1075 1
  1088 1065 1076 1
  1089 1066 1058 1
  1090 1069 1063 1
  1091 1040 1058 am
  1092 1077 1078 1
  1093 1078 1083 1
  1094 1078 1079 1
  1095 1079 1080 2
  1096 1081 1077 1
  1097 1082 1078 1
  1098 1060 1077 am
  1099 1084 1085 1
  1100 1085 1093 1
  1101 1085 1088 1
  1102 1085 1086 1
  1103 1086 1087 2
  1104 1088 1095 1
  1105 1088 1089 1
  1106 1089 1091 2
  1107 1089 1090 am
  1108 1090 1096 1
  1109 1090 1097 1
  1110 1092 1084 1
  1111 1094 1088 1
  1112 1079 1084 am
  1113 1098 1099 1
  1114 1099 1107 1
  1115 1099 1102 1
  1116 1099 1100 1
  1117 1100 1101 2
  1118 1102 1109 1
  1119 1102 1103 1
  1120 1103 1110 1
  1121 1103 1104 1
  1122 1103 1105 1
  1123 1104 1111 1
  1124 1104 1112 1
  1125 1104 1113 1
  1126 1105 1114 1
  1127 1105 1115 1
  1128 1105 1116 1
  1129 1106 1098 1
  1130 1108 1102 1
  1131 1086 1098 am
  1132 1117 1118 1
  1133 1118 1123 1
  1134 1118 1121 1
  1135 1118 1119 1
  1136 1119 1120 2
  1137 1121 1124 1
  1138 1121 1125 1
  1139 1121 1126 1
  1140 1122 1117 1
  1141 1100 1117 am
  1142 1127 1128 1
  1143 1128 1136 1
  1144 1128 1131 1
  1145 1128 1129 1
  1146 1129 1130 2
  1147 1131 1138 1
  1148 1131 1132 1
  1149 1132 1139 1
  1150 1132 1133 1
  1151 1132 1134 1
  1152 1133 1140 1
  1153 1133 1141 1
  1154 1133 1142 1
  1155 1134 1143 1
  1156 1134 1144 1
  1157 1134 1145 1
  1158 1135 1127 1
  1159 1137 1131 1
  1160 1119 1127 am
  1161 1146 1147 1
  1162 1147 1153 1
  1163 1147 1150 1
  1164 1147 1148 1
  1165 1148 1149 2
  1166 1150 1155 1
  1167 1150 1151 1
  1168 1152 1146 1
  1169 1154 1150 1
  1170 1156 1151 1
  1171 1129 1146 am
  1172 1157 1158 1
  1173 1158 1166 1
  1174 1158 1161 1
  1175 1158 1159 1
  1176 1159 1160 2
  1177 1161 1168 1
  1178 1161 1162 1
  1179 1162 1164 2
  1180 1162 1163 2
  1181 1165 1157 1
  1182 1167 1161 1
  1183 1148 1157 am
  1184 1169 1170 1
  1185 1170 1178 1
  1186 1170 1173 1
  1187 1170 1171 1
  1188 1171 1172 2
  1189 1173 1180 1
  1190 1173 1174 1
  1191 1174 1181 1
  1192 1174 1175 1
  1193 1174 1176 1
  1194 1175 1182 1
  1195 1175 1183 1
  1196 1175 1184 1
  1197 1176 1185 1
  1198 1176 1186 1
  1199 1176 1187 1
  1200 1177 1169 1
  1201 1179 1173 1
  1202 1159 1169 am
  1203 1188 1189 1
  1204 1189 1197 1
  1205 1189 1192 1
  1206 1189 1190 1
  1207 1190 1191 2
  1208 1192 1199 1
  1209 1192 1193 1
  1210 1193 1200 1
  1211 1193 1194 1
  1212 1193 1195 1
  1213 1194 1201 1
  1214 1194 1202 1
  1215 1194 1203 1
  1216 1195 1204 1
  1217 1195 1205 1
  1218 1195 1206 1
  1219 1196 1188 1
  1220 1198 1192 1
  1221 1171 1188 am
  1222 1207 1208 1
  1223 1208 1213 1
  1224 1208 1211 1
  1225 1208 1209 1
  1226 1209 1210 2
  1227 1211 1214 1
  1228 1211 1215 1
  1229 1211 1216 1
  1230 1212 1207 1
  1231 1190 1207 am
  1232 1217 1218 1
  1233 1218 1223 1
  1234 1218 1219 1
  1235 1219 1220 2
  1236 1221 1217 1
  1237 1222 1218 1
  1238 1209 1217 am
  1239 1224 1225 1
  1240 1225 1232 1
  1241 1225 1228 1
  1242 1225 1226 1
  1243 1226 1227 2
  1244 1228 1233 1
  1245 1228 1229 1
  1246 1228 1230 1
  1247 1229 1234 1
  1248 1229 1235 1
  1249 1229 1236 1
  1250 1230 1237 1
  1251 1230 1238 1
  1252 1230 1239 1
  1253 1231 1224 1
  1254 1219 1224 am
  1255 1240 1241 1
  1256 1241 1246 1
  1257 1241 1244 1
  1258 1241 1242 1
  1259 1242 1243 2
  1260 1244 1247 1
  1261 1244 1248 1
  1262 1244 1249 1
  1263 1245 1240 1
  1264 1226 1240 am
  1265 1250 1251 1
  1266 1251 1254 1
  1267 1251 1252 1
  1268 1251 1263 1
  1269 1252 1253 2
  1270 1254 1265 1
  1271 1254 1255 1
  1272 1255 1257 ar
  1273 1255 1256 ar
  1274 1256 1258 ar
  1275 1256 1266 1
  1276 1257 1267 1
  1277 1257 1259 ar
  1278 1258 1268 1
  1279 1258 1260 ar
  1280 1259 1269 1
  1281 1259 1260 ar
  1282 1260 1261 1
  1283 1261 1270 1
  1284 1262 1250 1
  1285 1264 1254 1
  1286 1242 1250 am
  1287 1271 1272 1
  1288 1272 1279 1
  1289 1272 1275 1
  1290 1272 1273 1
  1291 1273 1274 2
  1292 1275 1280 1
  1293 1275 1276 1
  1294 1275 1277 1
  1295 1276 1282 1
  1296 1276 1283 1
  1297 1276 1284 1
  1298 1277 1281 1
  1299 1278 1271 1
  1300 1252 1271 am
  1301 1285 1286 1
  1302 1286 1291 1
  1303 1286 1289 1
  1304 1286 1287 1
  1305 1287 1288 2
  1306 1289 1292 1
  1307 1289 1293 1
  1308 1289 1294 1
  1309 1290 1285 1
  1310 1273 1285 am
  1311 1295 1296 1
  1312 1296 1304 1
  1313 1296 1299 1
  1314 1296 1297 1
  1315 1297 1298 2
  1316 1299 1306 1
  1317 1299 1300 1
  1318 1300 1302 2
  1319 1300 1301 am
  1320 1301 1307 1
  1321 1301 1308 1
  1322 1303 1295 1
  1323 1305 1299 1
  1324 1287 1295 am
  1325 1309 1310 1
  1326 1310 1318 1
  1327 1310 1313 1
  1328 1310 1311 1
  1329 1311 1312 2
  1330 1313 1320 1
  1331 1313 1314 1
  1332 1314 1321 1
  1333 1314 1315 1
  1334 1314 1316 1
  1335 1315 1322 1
  1336 1315 1323 1
  1337 1315 1324 1
  1338 1316 1325 1
  1339 1316 1326 1
  1340 1316 1327 1
  1341 1317 1309 1
  1342 1319 1313 1
  1343 1297 1309 am
  1344 1328 1329 1
  1345 1329 1337 1
  1346 1329 1332 1
  1347 1329 1330 1
  1348 1330 1331 2
  1349 1332 1339 1
  1350 1332 1333 1
  1351 1333 1340 1
  1352 1333 1334 1
  1353 1333 1335 1
  1354 1334 1341 1
  1355 1334 1342 1
  1356 1334 1343 1
  1357 1335 1344 1
  1358 1335 1345 1
  1359 1335 1346 1
  1360 1336 1328 1
  1361 1338 1332 1
  1362 1311 1328 am
  1363 1347 1348 1
  1364 1348 1356 1
  1365 1348 1351 1
  1366 1348 1349 1
  1367 1349 1350 2
  1368 1351 1358 1
  1369 1351 1352 1
  1370 1352 1359 1
  1371 1352 1353 1
  1372 1352 1354 1
  1373 1353 1360 1
  1374 1353 1361 1
  1375 1353 1362 1
  1376 1354 1363 1
  1377 1354 1364 1
  1378 1354 1365 1
  1379 1355 1347 1
  1380 1357 1351 1
  1381 1330 1347 am
  1382 1366 1367 1
  1383 1367 1373 1
  1384 1367 1370 1
  1385 1367 1368 1
  1386 1368 1369 2
  1387 1370 1375 1
  1388 1370 1371 1
  1389 1372 1366 1
  1390 1374 1370 1
  1391 1376 1371 1
  1392 1349 1366 am
  1393 1377 1378 1
  1394 1378 1383 1
  1395 1378 1379 1
  1396 1379 1380 2
  1397 1381 1377 1
  1398 1382 1378 1
  1399 1368 1377 am
  1400 1384 1385 1
  1401 1385 1390 1
  1402 1385 1388 1
  1403 1385 1386 1
  1404 1386 1387 2
  1405 1388 1391 1
  1406 1388 1392 1
  1407 1388 1393 1
  1408 1389 1384 1
  1409 1379 1384 am
  1410 1394 1395 1
  1411 1395 1402 1
  1412 1395 1398 1
  1413 1395 1396 1
  1414 1396 1397 2
  1415 1398 1403 1
  1416 1398 1399 1
  1417 1398 1400 1
  1418 1399 1405 1
  1419 1399 1406 1
  1420 1399 1407 1
  1421 1400 1404 1
  1422 1401 1394 1
  1423 1386 1394 am
  1424 1408 1409 1
  1425 1409 1416 1
  1426 1409 1412 1
  1427 1409 1410 1
  1428 1410 1411 2
  1429 1412 1417 1
  1430 1412 1413 1
  1431 1412 1414 1
  1432 1413 1419 1
  1433 1413 1420 1
  1434 1413 1421 1
  1435 1414 1418 1
  1436 1415 1408 1
  1437 1396 1408 am
  1438 1422 1423 1
  1439 1423 1426 1
  1440 1423 1424 1
  1441 1423 1435 1
  1442 1424 1425 2
  1443 1426 1437 1
  1444 1426 1427 1
  1445 1427 1429 ar
  1446 1427 1428 ar
  1447 1428 1430 ar
  1448 1428 1438 1
  1449 1429 1439 1
  1450 1429 1431 ar
  1451 1430 1440 1
  1452 1430 1432 ar
  1453 1431 1441 1
  1454 1431 1432 ar
  1455 1432 1433 1
  1456 1433 1442 1
  1457 1434 1422 1
  1458 1436 1426 1
  1459 1410 1422 am
  1460 1443 1444 1
  1461 1444 1447 1
  1462 1444 1453 1
  1463 1444 1445 1
  1464 1445 1446 2
  1465 1447 1455 1
  1466 1447 1448 1
  1467 1448 1457 1
  1468 1448 1449 1
  1469 1449 1459 1
  1470 1449 1450 1
  1471 1450 1461 1
  1472 1450 1451 1
  1473 1451 1462 1
  1474 1451 1463 1
  1475 1451 1464 1
  1476 1452 1443 1
  1477 1454 1447 1
  1478 1456 1448 1
  1479 1458 1449 1
  1480 1460 1450 1
  1481 1424 1443 am
  1482 1465 1466 1
  1483 1466 1474 1
  1484 1466 1469 1
  1485 1466 1467 1
  1486 1467 1468 2
  1487 1469 1476 1
  1488 1469 1470 1
  1489 1470 1477 1
  1490 1470 1471 1
  1491 1470 1472 1
  1492 1471 1478 1
  1493 1471 1479 1
  1494 1471 1480 1
  1495 1472 1481 1
  1496 1472 1482 1
  1497 1472 1483 1
  1498 1473 1465 1
  1499 1475 1469 1
  1500 1445 1465 am
  1501 1484 1485 1
  1502 1485 1492 1
  1503 1485 1488 1
  1504 1485 1486 1
  1505 1486 1487 2
  1506 1488 1493 1
  1507 1488 1489 1
  1508 1488 1490 1
  1509 1489 1495 1
  1510 1489 1496 1
  1511 1489 1497 1
  1512 1490 1494 1
  1513 1491 1484 1
  1514 1467 1484 am
  1515 1498 1504 1
  1516 1498 1499 1
  1517 1499 1502 1
  1518 1499 1505 1
  1519 1499 1500 1
  1520 1500 1501 2
  1521 1502 1503 1
  1522 1502 1507 1
  1523 1503 1504 1
  1524 1503 1509 1
  1525 1504 1511 1
  1526 1506 1502 1
  1527 1508 1503 1
  1528 1510 1504 1
  1529 1486 1498 am
  1530 1512 1513 1
  1531 1513 1518 1
  1532 1513 1516 1
  1533 1513 1514 1
  1534 1514 1515 2
  1535 1516 1519 1
  1536 1516 1520 1
  1537 1516 1521 1
  1538 1517 1512 1
  1539 1500 1512 am
  1540 1522 1523 1
  1541 1523 1532 1
  1542 1523 1526 1
  1543 1523 1524 1
  1544 1524 1525 2
  1545 1526 1534 1
  1546 1526 1527 1
  1547 1527 1536 1
  1548 1527 1528 1
  1549 1528 1530 2
  1550 1528 1529 am
  1551 1529 1537 1
  1552 1529 1538 1
  1553 1531 1522 1
  1554 1533 1526 1
  1555 1535 1527 1
  1556 1514 1522 am
  1557 1539 1540 1
  1558 1540 1541 1
  1559 1540 1554 1
  1560 1540 1543 1
  1561 1541 1542 2
  1562 1543 1556 1
  1563 1543 1544 1
  1564 1544 1546 ar
  1565 1544 1545 ar
  1566 1545 1557 1
  1567 1545 1549 ar
  1568 1546 1547 ar
  1569 1546 1548 ar
  1570 1547 1549 ar
  1571 1547 1550 ar
  1572 1548 1559 1
  1573 1548 1551 ar
  1574 1549 1558 1
  1575 1550 1560 1
  1576 1550 1552 ar
  1577 1551 1552 ar
  1578 1551 1561 1
  1579 1552 1562 1
  1580 1553 1539 1
  1581 1555 1543 1
  1582 1524 1539 am
  1583 1563 1564 1
  1584 1564 1575 1
  1585 1564 1567 1
  1586 1564 1565 1
  1587 1565 1566 2
  1588 1567 1577 1
  1589 1567 1568 1
  1590 1568 1569 ar
  1591 1568 1570 ar
  1592 1569 1578 1
  1593 1569 1571 ar
  1594 1570 1572 ar
  1595 1570 1579 1
  1596 1571 1580 1
  1597 1571 1573 ar
  1598 1572 1573 ar
  1599 1572 1581 1
  1600 1573 1582 1
  1601 1574 1563 1
  1602 1576 1567 1
  1603 1541 1563 am
  1604 1583 1584 1
  1605 1584 1592 1
  1606 1584 1587 1
  1607 1584 1585 1
  1608 1585 1586 2
  1609 1587 1594 1
  1610 1587 1588 1
  1611 1588 1595 1
  1612 1588 1589 1
  1613 1588 1590 1
  1614 1589 1596 1
  1615 1589 1597 1
  1616 1589 1598 1
  1617 1590 1599 1
  1618 1590 1600 1
  1619 1590 1601 1
  1620 1591 1583 1
  1621 1593 1587 1
  1622 1565 1583 am
  1623 1602 1603 1
  1624 1603 1604 1
  1625 1603 1614 1
  1626 1603 1606 1
  1627 1604 1605 2
  1628 1606 1616 1
  1629 1606 1607 1
  1630 1607 1618 1
  1631 1607 1608 1
  1632 1608 1620 1
  1633 1608 1609 1
  1634 1609 1621 1
  1635 1609 1610 2
  1636 1610 1611 2
  1637 1610 1612 2
  1638 1611 1622 1
  1639 1611 1623 1
  1640 1612 1625 1
  1641 1612 1624 1
  1642 1613 1602 1
  1643 1615 1606 1
  1644 1617 1607 1
  1645 1619 1608 1
  1646 1585 1602 am
  1647 1626 1627 1
  1648 1627 1636 1
  1649 1627 1630 1
  1650 1627 1628 1
  1651 1628 1629 2
  1652 1630 1638 1
  1653 1630 1631 1
  1654 1631 1640 1
  1655 1631 1632 1
  1656 1632 1633 2
  1657 1632 1634 2
  1658 1635 1626 1
  1659 1637 1630 1
  1660 1639 1631 1
  1661 1604 1626 am
  1662 1641 1642 1
  1663 1642 1647 1
  1664 1642 1643 1
  1665 1643 1644 2
  1666 1645 1641 1
  1667 1646 1642 1
  1668 1628 1641 am
  1669 1648 1649 1
  1670 1649 1655 1
  1671 1649 1652 1
  1672 1649 1650 1
  1673 1650 1651 2
  1674 1652 1657 1
  1675 1652 1653 1
  1676 1654 1648 1
  1677 1656 1652 1
  1678 1658 1653 1
  1679 1643 1648 am
  1680 1659 1660 1
  1681 1660 1668 1
  1682 1660 1663 1
  1683 1660 1661 1
  1684 1661 1662 2
  1685 1663 1670 1
  1686 1663 1664 1
  1687 1664 1672 1
  1688 1664 1665 1
  1689 1665 1666 1
  1690 1666 1673 1
  1691 1666 1674 1
  1692 1666 1675 1
  1693 1667 1659 1
  1694 1669 1663 1
  1695 1671 1664 1
  1696 1650 1659 am
  1697 1676 1677 1
  1698 1677 1688 1
  1699 1677 1680 1
  1700 1677 1678 1
  1701 1678 1679 2
  1702 1680 1690 1
  1703 1680 1681 1
  1704 1681 1682 ar
  1705 1681 1683 ar
  1706 1682 1691 1
  1707 1682 1684 ar
  1708 1683 1685 ar
  1709 1683 1692 1
  1710 1684 1693 1
  1711 1684 1686 ar
  1712 1685 1686 ar
  1713 1685 1694 1
  1714 1686 1695 1
  1715 1687 1676 1
  1716 1689 1680 1
  1717 1661 1676 am
  1718 1696 1697 1
  1719 1697 1704 1
  1720 1697 1700 1
  1721 1697 1698 1
  1722 1698 1699 2
  1723 1700 1705 1
  1724 1700 1701 1
  1725 1700 1702 1
  1726 1701 1706 1
  1727 1701 1707 1
  1728 1701 1708 1
  1729 1702 1709 1
  1730 1702 1710 1
  1731 1702 1711 1
  1732 1703 1696 1
  1733 1678 1696 am
  1734 1712 1713 1
  1735 1713 1718 1
  1736 1713 1716 1
  1737 1713 1714 1
  1738 1714 1715 2
  1739 1716 1719 1
  1740 1716 1720 1
  1741 1716 1721 1
  1742 1717 1712 1
  1743 1698 1712 am
  1744 1722 1723 1
  1745 1723 1731 1
  1746 1723 1726 1
  1747 1723 1724 1
  1748 1724 1725 2
  1749 1726 1733 1
  1750 1726 1727 1
  1751 1727 1734 1
  1752 1727 1728 1
  1753 1727 1729 1
  1754 1728 1735 1
  1755 1728 1736 1
  1756 1728 1737 1
  1757 1729 1738 1
  1758 1729 1739 1
  1759 1729 1740 1
  1760 1730 1722 1
  1761 1732 1726 1
  1762 1714 1722 am
  1763 1741 1742 1
  1764 1742 1748 1
  1765 1742 1745 1
  1766 1742 1743 1
  1767 1743 1744 2
  1768 1745 1750 1
  1769 1745 1746 1
  1770 1747 1741 1
  1771 1749 1745 1
  1772 1751 1746 1
  1773 1724 1741 am
  1774 1752 1753 1
  1775 1753 1758 1
  1776 1753 1756 1
  1777 1753 1754 1
  1778 1754 1755 2
  1779 1756 1759 1
  1780 1756 1760 1
  1781 1756 1761 1
  1782 1757 1752 1
  1783 1743 1752 am
  1784 1762 1763 1
  1785 1763 1769 1
  1786 1763 1766 1
  1787 1763 1764 1
  1788 1764 1765 2
  1789 1766 1771 1
  1790 1766 1767 1
  1791 1768 1762 1
  1792 1770 1766 1
  1793 1772 1767 1
  1794 1754 1762 am
  1795 1773 1774 1
  1796 1774 1781 1
  1797 1774 1777 1
  1798 1774 1775 1
  1799 1775 1776 2
  1800 1777 1782 1
  1801 1777 1778 1
  1802 1777 1779 1
  1803 1778 1783 1
  1804 1778 1784 1
  1805 1778 1785 1
  1806 1779 1786 1
  1807 1779 1787 1
  1808 1779 1788 1
  1809 1780 1773 1
  1810 1764 1773 am
  1811 1789 1790 1
  1812 1790 1801 1
  1813 1790 1793 1
  1814 1790 1791 1
  1815 1791 1792 2
  1816 1793 1803 1
  1817 1793 1794 1
  1818 1794 1795 ar
  1819 1794 1796 ar
  1820 1795 1804 1
  1821 1795 1797 ar
  1822 1796 1798 ar
  1823 1796 1805 1
  1824 1797 1806 1
  1825 1797 1799 ar
  1826 1798 1799 ar
  1827 1798 1807 1
  1828 1799 1808 1
  1829 1800 1789 1
  1830 1802 1793 1
  1831 1775 1789 am
  1832 1809 1810 1
  1833 1810 1816 1
  1834 1810 1813 1
  1835 1810 1811 1
  1836 1811 1812 2
  1837 1813 1818 1
  1838 1813 1814 1
  1839 1815 1809 1
  1840 1817 1813 1
  1841 1819 1814 1
  1842 1791 1809 am
  1843 1820 1821 1
  1844 1821 1829 1
  1845 1821 1824 1
  1846 1821 1822 1
  1847 1822 1823 2
  1848 1824 1831 1
  1849 1824 1825 1
  1850 1825 1832 1
  1851 1825 1826 1
  1852 1825 1827 1
  1853 1826 1833 1
  1854 1826 1834 1
  1855 1826 1835 1
  1856 1827 1836 1
  1857 1827 1837 1
  1858 1827 1838 1
  1859 1828 1820 1
  1860 1830 1824 1
  1861 1811 1820 am
  1862 1839 1840 1
  1863 1840 1848 1
  1864 1840 1843 1
  1865 1840 1841 1
  1866 1841 1842 2
  1867 1843 1850 1
  1868 1843 1844 1
  1869 1844 1851 1
  1870 1844 1845 1
  1871 1844 1846 1
  1872 1845 1852 1
  1873 1845 1853 1
  1874 1845 1854 1
  1875 1846 1855 1
  1876 1846 1856 1
  1877 1846 1857 1
  1878 1847 1839 1
  1879 1849 1843 1
  1880 1822 1839 am
  1881 1858 1859 1
  1882 1859 1864 1
  1883 1859 1862 1
  1884 1859 1860 1
  1885 1860 1861 2
  1886 1862 1865 1
  1887 1862 1866 1
  1888 1862 1867 1
  1889 1863 1858 1
  1890 1841 1858 am
  1891 1868 1869 1
  1892 1869 1872 1
  1893 1869 1877 1
  1894 1869 1870 1
  1895 1870 1871 2
  1896 1872 1873 1
  1897 1872 1878 1
  1898 1872 1874 1
  1899 1873 1880 1
  1900 1874 1883 1
  1901 1874 1881 1
  1902 1874 1882 1
  1903 1875 1873 1
  1904 1875 1884 1
  1905 1875 1885 1
  1906 1875 1886 1
  1907 1876 1868 1
  1908 1879 1873 1
  1909 1860 1868 am
  1910 1887 1888 1
  1911 1888 1893 1
  1912 1888 1891 1
  1913 1888 1889 1
  1914 1889 1890 2
  1915 1891 1894 1
  1916 1891 1895 1
  1917 1891 1896 1
  1918 1892 1887 1
  1919 1870 1887 am
  1920 1897 1898 1
  1921 1898 1901 1
  1922 1898 1906 1
  1923 1898 1899 1
  1924 1899 1900 2
  1925 1901 1902 1
  1926 1901 1907 1
  1927 1901 1903 1
  1928 1902 1909 1
  1929 1903 1912 1
  1930 1903 1910 1
  1931 1903 1911 1
  1932 1904 1902 1
  1933 1904 1913 1
  1934 1904 1914 1
  1935 1904 1915 1
  1936 1905 1897 1
  1937 1908 1902 1
  1938 1889 1897 am
  1939 1916 1917 1
  1940 1917 1926 1
  1941 1917 1920 1
  1942 1917 1918 1
  1943 1918 1919 2
  1944 1920 1928 1
  1945 1920 1921 1
  1946 1921 1930 1
  1947 1921 1922 1
  1948 1922 1923 2
  1949 1922 1924 2
  1950 1925 1916 1
  1951 1927 1920 1
  1952 1929 1921 1
  1953 1899 1916 am
  1954 1931 1932 1
  1955 1932 1933 1
  1956 1932 1943 1
  1957 1932 1935 1
  1958 1933 1934 2
  1959 1935 1945 1
  1960 1935 1936 1
  1961 1936 1947 1
  1962 1936 1937 1
  1963 1937 1949 1
  1964 1937 1938 1
  1965 1938 1950 1
  1966 1938 1939 2
  1967 1939 1940 2
  1968 1939 1941 2
  1969 1940 1951 1
  1970 1940 1952 1
  1971 1941 1954 1
  1972 1941 1953 1
  1973 1942 1931 1
  1974 1944 1935 1
  1975 1946 1936 1
  1976 1948 1937 1
  1977 1918 1931 am
  1978 1955 1956 1
  1979 1956 1959 1
  1980 1956 1957 1
  1981 1956 1968 1
  1982 1957 1958 2
  1983 1959 1970 1
  1984 1959 1960 1
  1985 1960 1962 ar
  1986 1960 1961 ar
  1987 1961 1963 ar
  1988 1961 1971 1
  1989 1962 1972 1
  1990 1962 1964 ar
  1991 1963 1973 1
  1992 1963 1965 ar
  1993 1964 1974 1
  1994 1964 1965 ar
  1995 1965 1966 1
  1996 1966 1975 1
  1997 1967 1955 1
  1998 1969 1959 1
  1999 1933 1955 am
  2000 1976 1977 1
  2001 1977 1980 1
  2002 1977 1985 1
  2003 1977 1978 1
  2004 1978 1979 2
  2005 1980 1981 1
  2006 1980 1986 1
  2007 1980 1982 1
  2008 1981 1988 1
  2009 1982 1991 1
  2010 1982 1989 1
  2011 1982 1990 1
  2012 1983 1981 1
  2013 1983 1992 1
  2014 1983 1993 1
  2015 1983 1994 1
  2016 1984 1976 1
  2017 1987 1981 1
  2018 1957 1976 am
  2019 1995 1996 1
  2020 1996 2003 1
  2021 1996 1999 1
  2022 1996 1997 1
  2023 1997 1998 2
  2024 1999 2004 1
  2025 1999 2000 1
  2026 1999 2001 1
  2027 2000 2006 1
  2028 2000 2007 1
  2029 2000 2008 1
  2030 2001 2005 1
  2031 2002 1995 1
  2032 1978 1995 am
  2033 2009 2010 1
  2034 2010 2018 1
  2035 2010 2013 1
  2036 2010 2011 1
  2037 2011 2012 2
  2038 2013 2020 1
  2039 2013 2014 1
  2040 2014 2022 1
  2041 2014 2015 1
  2042 2015 2016 1
  2043 2016 2023 1
  2044 2016 2024 1
  2045 2016 2025 1
  2046 2017 2009 1
  2047 2019 2013 1
  2048 2021 2014 1
  2049 1997 2009 am
  2050 2026 2027 1
  2051 2027 2035 1
  2052 2027 2030 1
  2053 2027 2028 1
  2054 2028 2029 2
  2055 2030 2037 1
  2056 2030 2031 1
  2057 2031 2038 1
  2058 2031 2032 1
  2059 2031 2033 1
  2060 2032 2039 1
  2061 2032 2040 1
  2062 2032 2041 1
  2063 2033 2042 1
  2064 2033 2043 1
  2065 2033 2044 1
  2066 2034 2026 1
  2067 2036 2030 1
  2068 2011 2026 am
  2069 2045 2046 1
  2070 2046 2050 1
  2071 2046 2058 1
  2072 2046 2048 1
  2073 2048 2049 2
  2074 2050 2060 1
  2075 2050 2051 1
  2076 2051 2062 1
  2077 2051 2052 1
  2078 2052 2064 1
  2079 2052 2053 1
  2080 2053 2066 1
  2081 2053 2054 1
  2082 2054 2067 1
  2083 2054 2068 1
  2084 2054 2069 1
  2085 2047 2055 1
  2086 2047 2070 1
  2087 2047 2071 1
  2088 2047 2072 1
  2089 2055 2048 2
  2090 2055 2057 1
  2091 2056 2045 1
  2092 2059 2050 1
  2093 2061 2051 1
  2094 2063 2052 1
  2095 2065 2053 1
  2096 2028 2045 am
  2097 2073 2074 1
  2098 2074 2085 1
  2099 2074 2078 1
  2100 2074 2076 1
  2101 2076 2077 2
  2102 2078 2087 1
  2103 2078 2079 1
  2104 2079 2081 2
  2105 2079 2080 am
  2106 2080 2088 1
  2107 2080 2089 1
  2108 2075 2082 1
  2109 2075 2090 1
  2110 2075 2091 1
  2111 2075 2092 1
  2112 2082 2073 am
  2113 2082 2083 2
  2114 2084 2073 1
  2115 2086 2078 1
  2116 2048 2073 1
  2117 2093 2094 1
  2118 2094 2102 1
  2119 2094 2097 1
  2120 2094 2095 1
  2121 2095 2096 2
  2122 2097 2104 1
  2123 2097 2098 1
  2124 2098 2100 2
  2125 2098 2099 am
  2126 2099 2105 1
  2127 2099 2106 1
  2128 2101 2093 1
  2129 2103 2097 1
  2130 2076 2093 am
  2131 2107 2108 1
  2132 2108 2119 1
  2133 2108 2111 1
  2134 2108 2109 1
  2135 2109 2110 2
  2136 2111 2121 1
  2137 2111 2112 1
  2138 2112 2113 ar
  2139 2112 2114 ar
  2140 2113 2122 1
  2141 2113 2115 ar
  2142 2114 2116 ar
  2143 2114 2123 1
  2144 2115 2124 1
  2145 2115 2117 ar
  2146 2116 2117 ar
  2147 2116 2125 1
  2148 2117 2126 1
  2149 2118 2107 1
  2150 2120 2111 1
  2151 2095 2107 am
  2152 2127 2128 1
  2153 2128 2129 1
  2154 2128 2139 1
  2155 2128 2131 1
  2156 2129 2130 2
  2157 2131 2141 1
  2158 2131 2132 1
  2159 2132 2143 1
  2160 2132 2133 1
  2161 2133 2145 1
  2162 2133 2134 1
  2163 2134 2146 1
  2164 2134 2135 2
  2165 2135 2136 2
  2166 2135 2137 2
  2167 2136 2147 1
  2168 2136 2148 1
  2169 2137 2150 1
  2170 2137 2149 1
  2171 2138 2127 1
  2172 2140 2131 1
  2173 2142 2132 1
  2174 2144 2133 1
  2175 2109 2127 am
  2176 2151 2152 1
  2177 2152 2160 1
  2178 2152 2155 1
  2179 2152 2153 1
  2180 2153 2154 2
  2181 2155 2162 1
  2182 2155 2156 1
  2183 2156 2163 1
  2184 2156 2157 1
  2185 2156 2158 1
  2186 2157 2164 1
  2187 2157 2165 1
  2188 2157 2166 1
  2189 2158 2167 1
  2190 2158 2168 1
  2191 2158 2169 1
  2192 2159 2151 1
  2193 2161 2155 1
  2194 2129 2151 am
  2195 2170 2171 1
  2196 2171 2182 1
  2197 2171 2174 1
  2198 2171 2172 1
  2199 2172 2173 2
  2200 2174 2184 1
  2201 2174 2175 1
  2202 2175 2176 ar
  2203 2175 2177 ar
  2204 2176 2185 1
  2205 2176 2178 ar
  2206 2177 2179 ar
  2207 2177 2186 1
  2208 2178 2187 1
  2209 2178 2180 ar
  2210 2179 2180 ar
  2211 2179 2188 1
  2212 2180 2189 1
  2213 2181 2170 1
  2214 2183 2174 1
  2215 2153 2170 am
  2216 2190 2191 1
  2217 2191 2199 1
  2218 2191 2194 1
  2219 2191 2192 1
  2220 2192 2193 2
  2221 2194 2201 1
  2222 2194 2195 1
  2223 2195 2202 1
  2224 2195 2196 1
  2225 2195 2197 1
  2226 2196 2203 1
  2227 2196 2204 1
  2228 2196 2205 1
  2229 2197 2206 1
  2230 2197 2207 1
  2231 2197 2208 1
  2232 2198 2190 1
  2233 2200 2194 1
  2234 2172 2190 am
  2235 2209 2210 1
  2236 2210 2218 1
  2237 2210 2213 1
  2238 2210 2211 1
  2239 2211 2212 2
  2240 2213 2220 1
  2241 2213 2214 1
  2242 2214 2221 1
  2243 2214 2215 1
  2244 2214 2216 1
  2245 2215 2222 1
  2246 2215 2223 1
  2247 2215 2224 1
  2248 2216 2225 1
  2249 2216 2226 1
  2250 2216 2227 1
  2251 2217 2209 1
  2252 2219 2213 1
  2253 2192 2209 am
  2254 2228 2229 1
  2255 2229 2232 1
  2256 2229 2237 1
  2257 2229 2230 1
  2258 2230 2231 2
  2259 2232 2233 1
  2260 2232 2238 1
  2261 2232 2234 1
  2262 2233 2240 1
  2263 2234 2243 1
  2264 2234 2241 1
  2265 2234 2242 1
  2266 2235 2233 1
  2267 2235 2244 1
  2268 2235 2245 1
  2269 2235 2246 1
  2270 2236 2228 1
  2271 2239 2233 1
  2272 2211 2228 am
  2273 2247 2248 1
  2274 2248 2254 1
  2275 2248 2251 1
  2276 2248 2249 1
  2277 2249 2250 2
  2278 2251 2256 1
  2279 2251 2252 1
  2280 2253 2247 1
  2281 2255 2251 1
  2282 2257 2252 1
  2283 2230 2247 am
  2284 2258 2259 1
  2285 2259 2264 1
  2286 2259 2262 1
  2287 2259 2260 1
  2288 2260 2261 2
  2289 2262 2265 1
  2290 2262 2266 1
  2291 2262 2267 1
  2292 2263 2258 1
  2293 2249 2258 am
  2294 2268 2269 1
  2295 2269 2275 1
  2296 2269 2272 1
  2297 2269 2270 1
  2298 2270 2271 2
  2299 2272 2277 1
  2300 2272 2273 1
  2301 2274 2268 1
  2302 2276 2272 1
  2303 2278 2273 1
  2304 2260 2268 am
  2305 2279 2280 1
  2306 2280 2281 1
  2307 2280 2294 1
  2308 2280 2283 1
  2309 2281 2282 2
  2310 2283 2296 1
  2311 2283 2284 1
  2312 2284 2286 ar
  2313 2284 2285 ar
  2314 2285 2297 1
  2315 2285 2289 ar
  2316 2286 2287 ar
  2317 2286 2288 ar
  2318 2287 2289 ar
  2319 2287 2290 ar
  2320 2288 2299 1
  2321 2288 2291 ar
  2322 2289 2298 1
  2323 2290 2300 1
  2324 2290 2292 ar
  2325 2291 2292 ar
  2326 2291 2301 1
  2327 2292 2302 1
  2328 2293 2279 1
  2329 2295 2283 1
  2330 2270 2279 am
  2331 2303 2304 1
  2332 2304 2311 1
  2333 2304 2307 1
  2334 2304 2305 1
  2335 2305 2306 2
  2336 2307 2312 1
  2337 2307 2308 1
  2338 2307 2309 1
  2339 2308 2313 1
  2340 2308 2314 1
  2341 2308 2315 1
  2342 2309 2316 1
  2343 2309 2317 1
  2344 2309 2318 1
  2345 2310 2303 1
  2346 2281 2303 am
  2347 2319 2320 1
  2348 2320 2323 1
  2349 2320 2328 1
  2350 2320 2321 1
  2351 2321 2322 2
  2352 2323 2324 1
  2353 2323 2329 1
  2354 2323 2325 1
  2355 2324 2331 1
  2356 2325 2334 1
  2357 2325 2332 1
  2358 2325 2333 1
  2359 2326 2324 1
  2360 2326 2335 1
  2361 2326 2336 1
  2362 2326 2337 1
  2363 2327 2319 1
  2364 2330 2324 1
  2365 2305 2319 am
  2366 2338 2339 1
  2367 2339 2345 1
  2368 2339 2342 1
  2369 2339 2340 1
  2370 2340 2341 2
  2371 2342 2347 1
  2372 2342 2343 1
  2373 2344 2338 1
  2374 2346 2342 1
  2375 2348 2343 1
  2376 2321 2338 am
  2377 2349 2350 1
  2378 2350 2358 1
  2379 2350 2353 1
  2380 2350 2351 1
  2381 2351 2352 2
  2382 2353 2360 1
  2383 2353 2354 1
  2384 2354 2361 1
  2385 2354 2355 1
  2386 2354 2356 1
  2387 2355 2362 1
  2388 2355 2363 1
  2389 2355 2364 1
  2390 2356 2365 1
  2391 2356 2366 1
  2392 2356 2367 1
  2393 2357 2349 1
  2394 2359 2353 1
  2395 2340 2349 am
  2396 2368 2369 1
  2397 2369 2372 1
  2398 2369 2377 1
  2399 2369 2370 1
  2400 2370 2371 2
  2401 2372 2373 1
  2402 2372 2378 1
  2403 2372 2374 1
  2404 2373 2380 1
  2405 2374 2383 1
  2406 2374 2381 1
  2407 2374 2382 1
  2408 2375 2373 1
  2409 2375 2384 1
  2410 2375 2385 1
  2411 2375 2386 1
  2412 2376 2368 1
  2413 2379 2373 1
  2414 2351 2368 am
  2415 2387 2388 1
  2416 2388 2396 1
  2417 2388 2391 1
  2418 2388 2389 1
  2419 2389 2390 2
  2420 2391 2398 1
  2421 2391 2392 1
  2422 2392 2399 1
  2423 2392 2393 1
  2424 2392 2394 1
  2425 2393 2400 1
  2426 2393 2401 1
  2427 2393 2402 1
  2428 2394 2403 1
  2429 2394 2404 1
  2430 2394 2405 1
  2431 2395 2387 1
  2432 2397 2391 1
  2433 2370 2387 am
  2434 2406 2407 1
  2435 2407 2412 1
  2436 2407 2408 1
  2437 2408 2409 2
  2438 2410 2406 1
  2439 2411 2407 1
  2440 2389 2406 am
  2441 2413 2414 1
  2442 2414 2419 1
  2443 2414 2415 1
  2444 2415 2416 2
  2445 2417 2413 1
  2446 2418 2414 1
  2447 2408 2413 am
  2448 2420 2421 1
  2449 2421 2429 1
  2450 2421 2424 1
  2451 2421 2422 1
  2452 2422 2423 2
  2453 2424 2431 1
  2454 2424 2425 1
  2455 2425 2432 1
  2456 2425 2426 1
  2457 2425 2427 1
  2458 2426 2433 1
  2459 2426 2434 1
  2460 2426 2435 1
  2461 2427 2436 1
  2462 2427 2437 1
  2463 2427 2438 1
  2464 2428 2420 1
  2465 2430 2424 1
  2466 2415 2420 am
  2467 2439 2445 1
  2468 2439 2440 1
  2469 2440 2443 1
  2470 2440 2446 1
  2471 2440 2441 1
  2472 2441 2442 2
  2473 2443 2444 1
  2474 2443 2448 1
  2475 2444 2445 1
  2476 2444 2450 1
  2477 2445 2452 1
  2478 2447 2443 1
  2479 2449 2444 1
  2480 2451 2445 1
  2481 2422 2439 am
  2482 2453 2454 1
  2483 2454 2457 1
  2484 2454 2462 1
  2485 2454 2455 1
  2486 2455 2456 2
  2487 2457 2458 1
  2488 2457 2463 1
  2489 2457 2459 1
  2490 2458 2465 1
  2491 2459 2468 1
  2492 2459 2466 1
  2493 2459 2467 1
  2494 2460 2458 1
  2495 2460 2469 1
  2496 2460 2470 1
  2497 2460 2471 1
  2498 2461 2453 1
  2499 2464 2458 1
  2500 2441 2453 am
  2501 2472 2473 1
  2502 2473 2481 1
  2503 2473 2476 1
  2504 2473 2474 1
  2505 2474 2475 2
  2506 2476 2483 1
  2507 2476 2477 1
  2508 2477 2485 1
  2509 2477 2478 1
  2510 2478 2479 1
  2511 2479 2486 1
  2512 2479 2487 1
  2513 2479 2488 1
  2514 2480 2472 1
  2515 2482 2476 1
  2516 2484 2477 1
  2517 2455 2472 am
  2518 2489 2490 1
  2519 2490 2495 1
  2520 2490 2491 1
  2521 2491 2492 2
  2522 2493 2489 1
  2523 2494 2490 1
  2524 2474 2489 am
  2525 2496 2497 1
  2526 2497 2498 1
  2527 2497 2511 1
  2528 2497 2500 1
  2529 2498 2499 2
  2530 2500 2513 1
  2531 2500 2501 1
  2532 2501 2503 ar
  2533 2501 2502 ar
  2534 2502 2514 1
  2535 2502 2506 ar
  2536 2503 2504 ar
  2537 2503 2505 ar
  2538 2504 2506 ar
  2539 2504 2507 ar
  2540 2505 2516 1
  2541 2505 2508 ar
  2542 2506 2515 1
  2543 2507 2517 1
  2544 2507 2509 ar
  2545 2508 2509 ar
  2546 2508 2518 1
  2547 2509 2519 1
  2548 2510 2496 1
  2549 2512 2500 1
  2550 2491 2496 am
  2551 2520 2521 1
  2552 2521 2529 1
  2553 2521 2524 1
  2554 2521 2522 1
  2555 2522 2523 2
  2556 2524 2531 1
  2557 2524 2525 1
  2558 2525 2527 2
  2559 2525 2526 am
  2560 2526 2532 1
  2561 2526 2533 1
  2562 2528 2520 1
  2563 2530 2524 1
  2564 2498 2520 am
  2565 2534 2535 1
  2566 2535 2541 1
  2567 2535 2538 1
  2568 2535 2536 1
  2569 2536 2537 2
  2570 2538 2543 1
  2571 2538 2539 1
  2572 2540 2534 1
  2573 2542 2538 1
  2574 2522 2534 am
  2575 2544 2545 1
  2576 2545 2548 1
  2577 2545 2553 1
  2578 2545 2546 1
  2579 2546 2547 2
  2580 2548 2549 1
  2581 2548 2554 1
  2582 2548 2550 1
  2583 2549 2556 1
  2584 2550 2559 1
  2585 2550 2557 1
  2586 2550 2558 1
  2587 2551 2549 1
  2588 2551 2560 1
  2589 2551 2561 1
  2590 2551 2562 1
  2591 2552 2544 1
  2592 2555 2549 1
  2593 2536 2544 am
  2594 2563 2564 1
  2595 2564 2570 1
  2596 2564 2567 1
  2597 2564 2565 1
  2598 2565 2566 2
  2599 2567 2572 1
  2600 2567 2568 1
  2601 2569 2563 1
  2602 2571 2567 1
  2603 2573 2568 1
  2604 2546 2563 am
  2605 2574 2575 1
  2606 2575 2580 1
  2607 2575 2578 1
  2608 2575 2576 1
  2609 2576 2577 2
  2610 2578 2581 1
  2611 2578 2582 1
  2612 2578 2583 1
  2613 2579 2574 1
  2614 2565 2574 am
  2615 2584 2585 1
  2616 2585 2593 1
  2617 2585 2588 1
  2618 2585 2586 1
  2619 2586 2587 2
  2620 2588 2595 1
  2621 2588 2589 1
  2622 2589 2596 1
  2623 2589 2590 1
  2624 2589 2591 1
  2625 2590 2597 1
  2626 2590 2598 1
  2627 2590 2599 1
  2628 2591 2600 1
  2629 2591 2601 1
  2630 2591 2602 1
  2631 2592 2584 1
  2632 2594 2588 1
  2633 2576 2584 am
  2634 2603 2604 1
  2635 2604 2610 1
  2636 2604 2607 1
  2637 2604 2605 1
  2638 2605 2606 2
  2639 2607 2612 1
  2640 2607 2608 1
  2641 2609 2603 1
  2642 2611 2607 1
  2643 2613 2608 1
  2644 2586 2603 am
  2645 2614 2615 1
  2646 2615 2621 1
  2647 2615 2618 1
  2648 2615 2616 1
  2649 2616 2617 2
  2650 2618 2623 1
  2651 2618 2619 1
  2652 2620 2614 1
  2653 2622 2618 1
  2654 2624 2619 1
  2655 2605 2614 am
  2656 2625 2626 1
  2657 2626 2632 1
  2658 2626 2629 1
  2659 2626 2627 1
  2660 2627 2628 2
  2661 2629 2634 1
  2662 2629 2630 1
  2663 2631 2625 1
  2664 2633 2629 1
  2665 2616 2625 am
  2666 2635 2636 1
  2667 2636 2642 1
  2668 2636 2639 1
  2669 2636 2637 1
  2670 2637 2638 2
  2671 2639 2644 1
  2672 2639 2640 1
  2673 2641 2635 1
  2674 2643 2639 1
  2675 2645 2640 1
  2676 2627 2635 am
  2677 2646 2647 1
  2678 2647 2654 1
  2679 2647 2650 1
  2680 2647 2648 1
  2681 2648 2649 2
  2682 2650 2655 1
  2683 2650 2651 1
  2684 2650 2652 1
  2685 2651 2657 1
  2686 2651 2658 1
  2687 2651 2659 1
  2688 2652 2656 1
  2689 2653 2646 1
  2690 2637 2646 am
  2691 2660 2661 1
  2692 2661 2668 1
  2693 2661 2664 1
  2694 2661 2662 1
  2695 2662 2663 2
  2696 2664 2669 1
  2697 2664 2665 1
  2698 2664 2666 1
  2699 2665 2670 1
  2700 2665 2671 1
  2701 2665 2672 1
  2702 2666 2673 1
  2703 2666 2674 1
  2704 2666 2675 1
  2705 2667 2660 1
  2706 2648 2660 am
  2707 2676 2677 1
  2708 2677 2685 1
  2709 2677 2680 1
  2710 2677 2678 1
  2711 2678 2679 2
  2712 2680 2687 1
  2713 2680 2681 1
  2714 2681 2688 1
  2715 2681 2682 1
  2716 2681 2683 1
  2717 2682 2689 1
  2718 2682 2690 1
  2719 2682 2691 1
  2720 2683 2692 1
  2721 2683 2693 1
  2722 2683 2694 1
  2723 2684 2676 1
  2724 2686 2680 1
  2725 2662 2676 am
  2726 2695 2701 1
  2727 2695 2696 1
  2728 2696 2699 1
  2729 2696 2702 1
  2730 2696 2697 1
  2731 2697 2698 2
  2732 2699 2700 1
  2733 2699 2704 1
  2734 2700 2701 1
  2735 2700 2706 1
  2736 2701 2708 1
  2737 2703 2699 1
  2738 2705 2700 1
  2739 2707 2701 1
  2740 2678 2695 am
  2741 2709 2710 1
  2742 2710 2718 1
  2743 2710 2713 1
  2744 2710 2711 1
  2745 2711 2712 2
  2746 2713 2720 1
  2747 2713 2714 1
  2748 2714 2721 1
  2749 2714 2715 1
  2750 2714 2716 1
  2751 2715 2722 1
  2752 2715 2723 1
  2753 2715 2724 1
  2754 2716 2725 1
  2755 2716 2726 1
  2756 2716 2727 1
  2757 2717 2709 1
  2758 2719 2713 1
  2759 2697 2709 am
  2760 2728 2729 1
  2761 2729 2732 1
  2762 2729 2730 1
  2763 2729 2741 1
  2764 2730 2731 2
  2765 2732 2743 1
  2766 2732 2733 1
  2767 2733 2735 ar
  2768 2733 2734 ar
  2769 2734 2736 ar
  2770 2734 2744 1
  2771 2735 2745 1
  2772 2735 2737 ar
  2773 2736 2746 1
  2774 2736 2738 ar
  2775 2737 2747 1
  2776 2737 2738 ar
  2777 2738 2739 1
  2778 2739 2748 1
  2779 2740 2728 1
  2780 2742 2732 1
  2781 2711 2728 am
  2782 2749 2750 1
  2783 2749 2759 1
  2784 2750 2751 1
  2785 2750 2753 1
  2786 2750 2760 1
  2787 2751 2752 2
  2788 2753 2754 1
  2789 2753 2761 1
  2790 2753 2762 1
  2791 2754 2755 ar
  2792 2754 2756 ar
  2793 2755 2758 ar
  2794 2755 2764 1
  2795 2756 2757 ar
  2796 2756 2763 1
  2797 2757 2758 ar
  2798 2757 2765 1
  2799 2730 2749 am
  2800 2766 2767 1
  2801 2767 2770 1
  2802 2767 2776 1
  2803 2767 2768 1
  2804 2768 2769 2
  2805 2770 2778 1
  2806 2770 2771 1
  2807 2771 2780 1
  2808 2771 2772 1
  2809 2772 2782 1
  2810 2772 2773 1
  2811 2773 2784 1
  2812 2773 2774 1
  2813 2774 2785 1
  2814 2774 2786 1
  2815 2774 2787 1
  2816 2775 2766 1
  2817 2777 2770 1
  2818 2779 2771 1
  2819 2781 2772 1
  2820 2783 2773 1
  2821 2766 2751 am
  2822 2788 2789 1
  2823 2788 2798 1
  2824 2789 2790 1
  2825 2789 2792 1
  2826 2789 2799 1
  2827 2790 2791 2
  2828 2792 2793 1
  2829 2792 2800 1
  2830 2792 2801 1
  2831 2793 2794 ar
  2832 2793 2795 ar
  2833 2794 2797 ar
  2834 2794 2803 1
  2835 2795 2796 ar
  2836 2795 2802 1
  2837 2796 2797 ar
  2838 2796 2804 1
  2839 2768 2788 am
  2840 2805 2806 1
  2841 2806 2809 1
  2842 2806 2807 1
  2843 2806 2818 1
  2844 2807 2808 2
  2845 2809 2820 1
  2846 2809 2810 1
  2847 2810 2812 ar
  2848 2810 2811 ar
  2849 2811 2813 ar
  2850 2811 2821 1
  2851 2812 2822 1
  2852 2812 2814 ar
  2853 2813 2823 1
  2854 2813 2815 ar
  2855 2814 2824 1
  2856 2814 2815 ar
  2857 2815 2816 1
  2858 2816 2825 1
  2859 2817 2805 1
  2860 2819 2809 1
  2861 2805 2790 am
  2862 2826 2827 1
  2863 2827 2830 1
  2864 2827 2835 1
  2865 2827 2828 1
  2866 2828 2829 2
  2867 2830 2831 1
  2868 2830 2836 1
  2869 2830 2832 1
  2870 2831 2838 1
  2871 2832 2841 1
  2872 2832 2839 1
  2873 2832 2840 1
  2874 2833 2831 1
  2875 2833 2842 1
  2876 2833 2843 1
  2877 2833 2844 1
  2878 2834 2826 1
  2879 2837 2831 1
  2880 2807 2826 am
  2881 2845 2846 1
  2882 2846 2854 1
  2883 2846 2849 1
  2884 2846 2847 1
  2885 2847 2848 2
  2886 2849 2856 1
  2887 2849 2850 1
  2888 2850 2857 1
  2889 2850 2851 1
  2890 2850 2852 1
  2891 2851 2858 1
  2892 2851 2859 1
  2893 2851 2860 1
  2894 2852 2861 1
  2895 2852 2862 1
  2896 2852 2863 1
  2897 2853 2845 1
  2898 2855 2849 1
  2899 2828 2845 am
  2900 2864 2865 1
  2901 2865 2876 1
  2902 2865 2868 1
  2903 2865 2866 1
  2904 2866 2867 2
  2905 2868 2878 1
  2906 2868 2869 1
  2907 2869 2870 ar
  2908 2869 2871 ar
  2909 2870 2879 1
  2910 2870 2872 ar
  2911 2871 2873 ar
  2912 2871 2880 1
  2913 2872 2881 1
  2914 2872 2874 ar
  2915 2873 2874 ar
  2916 2873 2882 1
  2917 2874 2883 1
  2918 2875 2864 1
  2919 2877 2868 1
  2920 2847 2864 am
  2921 2884 2885 1
  2922 2885 2891 1
  2923 2885 2888 1
  2924 2885 2886 1
  2925 2886 2887 2
  2926 2888 2893 1
  2927 2888 2889 1
  2928 2890 2884 1
  2929 2892 2888 1
  2930 2894 2889 1
  2931 2866 2884 am
  2932 2895 2896 1
  2933 2896 2903 1
  2934 2896 2899 1
  2935 2896 2897 1
  2936 2897 2898 2
  2937 2899 2904 1
  2938 2899 2900 1
  2939 2899 2901 1
  2940 2900 2906 1
  2941 2900 2907 1
  2942 2900 2908 1
  2943 2901 2905 1
  2944 2902 2895 1
  2945 2886 2895 am
  2946 2909 2910 1
  2947 2910 2917 1
  2948 2910 2913 1
  2949 2910 2911 1
  2950 2911 2912 2
  2951 2913 2918 1
  2952 2913 2914 1
  2953 2913 2915 1
  2954 2914 2920 1
  2955 2914 2921 1
  2956 2914 2922 1
  2957 2915 2919 1
  2958 2916 2909 1
  2959 2897 2909 am
  2960 2923 2924 1
  2961 2924 2931 1
  2962 2924 2927 1
  2963 2924 2925 1
  2964 2925 2926 2
  2965 2927 2932 1
  2966 2927 2928 1
  2967 2927 2929 1
  2968 2928 2933 1
  2969 2928 2934 1
  2970 2928 2935 1
  2971 2929 2936 1
  2972 2929 2937 1
  2973 2929 2938 1
  2974 2930 2923 1
  2975 2911 2923 am
  2976 2939 2940 1
  2977 2940 2951 1
  2978 2940 2943 1
  2979 2940 2941 1
  2980 2941 2942 2
  2981 2943 2953 1
  2982 2943 2944 1
  2983 2944 2945 ar
  2984 2944 2946 ar
  2985 2945 2954 1
  2986 2945 2947 ar
  2987 2946 2948 ar
  2988 2946 2955 1
  2989 2947 2956 1
  2990 2947 2949 ar
  2991 2948 2949 ar
  2992 2948 2957 1
  2993 2949 2958 1
  2994 2950 2939 1
  2995 2952 2943 1
  2996 2925 2939 am
  2997 2959 2960 1
  2998 2960 2967 1
  2999 2960 2963 1
  3000 2960 2961 1
  3001 2961 2962 2
  3002 2963 2968 1
  3003 2963 2964 1
  3004 2963 2965 1
  3005 2964 2970 1
  3006 2964 2971 1
  3007 2964 2972 1
  3008 2965 2969 1
  3009 2966 2959 1
  3010 2941 2959 am
  3011 2973 2974 1
  3012 2974 2982 1
  3013 2974 2977 1
  3014 2974 2975 1
  3015 2975 2976 2
  3016 2977 2984 1
  3017 2977 2978 1
  3018 2978 2985 1
  3019 2978 2979 1
  3020 2978 2980 1
  3021 2979 2986 1
  3022 2979 2987 1
  3023 2979 2988 1
  3024 2980 2989 1
  3025 2980 2990 1
  3026 2980 2991 1
  3027 2981 2973 1
  3028 2983 2977 1
  3029 2961 2973 am
  3030 2992 2993 1
[truncated: 86,142 more chars]
