# Supplementary material for: The pocketome of G-protein-coupled receptors reveals previously untargeted allosteric sites
Source: Nat Commun. 2022 May 10;13:2567. doi: 10.1038/s41467-022-29609-6 (PMC9091257; doi:10.1038/s41467-022-29609-6)
Supplement: Supplementary file 4 — Supplementary Data 1 [file 41467_2022_29609_MOESM4_ESM.zip › docking_files/3v2y/mols.mol2]

# TRIPOS MOL2 file generated by SEED

@<TRIPOS>MOLECULE
methanamine
 8 7 0 0 0
****
USER_CHARGES
INVALID_CHARGES
Pose:   1 Cluster:   1 Fr_nu: 595499 TotEn:   -18.40
@<TRIPOS>ATOM
      1 C1        -75.1097  -24.6785  -44.2401 C.3    1 LIG       0.04000
      2 N1        -74.3896  -23.4175  -44.5021 N.4    1 LIG      -0.30000
      3 H1        -74.4339  -25.3427  -43.6983 H      1 LIG       0.09000
      4 H2        -75.9913  -24.4417  -43.6414 H      1 LIG       0.09000
      5 H3        -75.3929  -25.1076  -45.2032 H      1 LIG       0.09000
      6 H4        -74.9796  -22.7480  -45.0133 H      1 LIG       0.33000
      7 H5        -73.5447  -23.5790  -45.0661 H      1 LIG       0.33000
      8 H6        -74.0954  -22.9650  -43.6264 H      1 LIG       0.33000
@<TRIPOS>BOND
      1       1       2 1
      2       1       3 1
      3       1       4 1
      4       1       5 1
      5       2       6 1
      6       2       7 1
      7       2       8 1
@<TRIPOS>ALT_TYPE
CGenFF_4.0_ALT_TYPE_SET
CGenFF_4.0 1 CG334 2 NG3P3 3 HGA3 4 HGA3 5 HGA3 6 HGP2 7 HGP2 8 HGP2
@<TRIPOS>MOLECULE
methanamine
 8 7 0 0 0
****
USER_CHARGES
INVALID_CHARGES
Pose:   2 Cluster:   2 Fr_nu: 182914 TotEn:   -13.88
@<TRIPOS>ATOM
      1 C1        -74.5802  -24.1029  -44.1837 C.3    1 LIG       0.04000
      2 N1        -75.3381  -22.9154  -43.7447 N.4    1 LIG      -0.30000
      3 H1        -74.4739  -24.7676  -43.3244 H      1 LIG       0.09000
      4 H2        -75.1460  -24.5833  -44.9842 H      1 LIG       0.09000
      5 H3        -73.6057  -23.7641  -44.5405 H      1 LIG       0.09000
      6 H4        -75.4706  -22.2487  -44.5166 H      1 LIG       0.33000
      7 H5        -74.8503  -22.4189  -42.9873 H      1 LIG       0.33000
      8 H6        -76.2704  -23.1737  -43.3954 H      1 LIG       0.33000
@<TRIPOS>BOND
      1       1       2 1
      2       1       3 1
      3       1       4 1
      4       1       5 1
      5       2       6 1
      6       2       7 1
      7       2       8 1
@<TRIPOS>ALT_TYPE
CGenFF_4.0_ALT_TYPE_SET
CGenFF_4.0 1 CG334 2 NG3P3 3 HGA3 4 HGA3 5 HGA3 6 HGP2 7 HGP2 8 HGP2
@<TRIPOS>MOLECULE
methanamine
 8 7 0 0 0
****
USER_CHARGES
INVALID_CHARGES
Pose:   3 Cluster:   3 Fr_nu: 476728 TotEn:   -10.36
@<TRIPOS>ATOM
      1 C1        -74.1164  -24.5995  -44.0675 C.3    1 LIG       0.04000
      2 N1        -74.7030  -24.2245  -45.3686 N.4    1 LIG      -0.30000
      3 H1        -73.7430  -25.6217  -44.1517 H      1 LIG       0.09000
      4 H2        -73.3049  -23.9014  -43.8532 H      1 LIG       0.09000
      5 H3        -74.9033  -24.5300  -43.3140 H      1 LIG       0.09000
      6 H4        -75.0738  -23.2655  -45.3503 H      1 LIG       0.33000
      7 H5        -75.4777  -24.8510  -45.6244 H      1 LIG       0.33000
      8 H6        -74.0046  -24.2720  -46.1222 H      1 LIG       0.33000
@<TRIPOS>BOND
      1       1       2 1
      2       1       3 1
      3       1       4 1
      4       1       5 1
      5       2       6 1
      6       2       7 1
      7       2       8 1
@<TRIPOS>ALT_TYPE
CGenFF_4.0_ALT_TYPE_SET
CGenFF_4.0 1 CG334 2 NG3P3 3 HGA3 4 HGA3 5 HGA3 6 HGP2 7 HGP2 8 HGP2
@<TRIPOS>MOLECULE
methanamine
 8 7 0 0 0
****
USER_CHARGES
INVALID_CHARGES
Pose:   4 Cluster:   4 Fr_nu: 571164 TotEn:    -7.81
@<TRIPOS>ATOM
      1 C1        -74.7298  -24.6951  -44.6545 C.3    1 LIG       0.04000
      2 N1        -76.0054  -23.9533  -44.6584 N.4    1 LIG      -0.30000
      3 H1        -74.8429  -25.5502  -43.9856 H      1 LIG       0.09000
      4 H2        -74.5292  -25.0202  -45.6771 H      1 LIG       0.09000
      5 H3        -73.9510  -24.0183  -44.2978 H      1 LIG       0.09000
      6 H4        -75.9593  -23.1314  -45.2749 H      1 LIG       0.33000
      7 H5        -76.2475  -23.6199  -43.7159 H      1 LIG       0.33000
      8 H6        -76.7812  -24.5434  -44.9868 H      1 LIG       0.33000
@<TRIPOS>BOND
      1       1       2 1
      2       1       3 1
      3       1       4 1
      4       1       5 1
      5       2       6 1
      6       2       7 1
      7       2       8 1
@<TRIPOS>ALT_TYPE
CGenFF_4.0_ALT_TYPE_SET
CGenFF_4.0 1 CG334 2 NG3P3 3 HGA3 4 HGA3 5 HGA3 6 HGP2 7 HGP2 8 HGP2
@<TRIPOS>MOLECULE
methanamine
 8 7 0 0 0
****
USER_CHARGES
INVALID_CHARGES
Pose:   5 Cluster:   5 Fr_nu: 182865 TotEn:    -6.86
@<TRIPOS>ATOM
      1 C1        -76.8856  -20.8959  -42.5099 C.3    1 LIG       0.04000
      2 N1        -75.7900  -21.6617  -43.1348 N.4    1 LIG      -0.30000
      3 H1        -76.6974  -19.8359  -42.6905 H      1 LIG       0.09000
      4 H2        -77.8217  -21.2130  -42.9733 H      1 LIG       0.09000
      5 H3        -76.8814  -21.1185  -41.4411 H      1 LIG       0.09000
      6 H4        -75.9135  -22.6733  -42.9968 H      1 LIG       0.33000
      7 H5        -74.8778  -21.4040  -42.7354 H      1 LIG       0.33000
      8 H6        -75.7437  -21.4909  -44.1480 H      1 LIG       0.33000
@<TRIPOS>BOND
      1       1       2 1
      2       1       3 1
      3       1       4 1
      4       1       5 1
      5       2       6 1
      6       2       7 1
      7       2       8 1
@<TRIPOS>ALT_TYPE
CGenFF_4.0_ALT_TYPE_SET
CGenFF_4.0 1 CG334 2 NG3P3 3 HGA3 4 HGA3 5 HGA3 6 HGP2 7 HGP2 8 HGP2
@<TRIPOS>MOLECULE
methanol
 6 5 0 0 0
****
USER_CHARGES
INVALID_CHARGES
Pose:   1 Cluster:   1 Fr_nu: 8311117 TotEn:   -14.81
@<TRIPOS>ATOM
      1 C1        -75.1255  -24.5300  -44.6667 C.3    1 LIG      -0.04000
      2 O1        -76.3255  -23.9171  -45.1013 O.3    1 LIG      -0.65000
      3 H1        -75.3532  -25.4987  -44.2149 H      1 LIG       0.09000
      4 H2        -74.6285  -23.8842  -43.9383 H      1 LIG       0.09000
      5 H3        -74.4694  -24.6773  -45.5277 H      1 LIG       0.09000
      6 H4        -76.0828  -23.0618  -45.4955 H      1 LIG       0.42000
@<TRIPOS>BOND
      1       1       2 1
      2       1       3 1
      3       1       4 1
      4       1       5 1
      5       2       6 1
@<TRIPOS>ALT_TYPE
CGenFF_4.0_ALT_TYPE_SET
CGenFF_4.0 1 CG331 2 OG311 3 HGA3 4 HGA3 5 HGA3 6 HGP1
@<TRIPOS>MOLECULE
methanol
 6 5 0 0 0
****
USER_CHARGES
INVALID_CHARGES
Pose:   2 Cluster:   2 Fr_nu: 168248 TotEn:   -14.67
@<TRIPOS>ATOM
      1 C1        -74.4860  -23.9276  -44.3668 C.3    1 LIG      -0.04000
      2 O1        -75.2663  -24.3551  -45.4680 O.3    1 LIG      -0.65000
      3 H1        -74.3807  -24.7486  -43.6533 H      1 LIG       0.09000
      4 H2        -74.9694  -23.0732  -43.8863 H      1 LIG       0.09000
      5 H3        -73.4977  -23.6305  -44.7254 H      1 LIG       0.09000
      6 H4        -75.3373  -23.6008  -46.0777 H      1 LIG       0.42000
@<TRIPOS>BOND
      1       1       2 1
      2       1       3 1
      3       1       4 1
      4       1       5 1
      5       2       6 1
@<TRIPOS>ALT_TYPE
CGenFF_4.0_ALT_TYPE_SET
CGenFF_4.0 1 CG331 2 OG311 3 HGA3 4 HGA3 5 HGA3 6 HGP1
@<TRIPOS>MOLECULE
methanol
 6 5 0 0 0
****
USER_CHARGES
INVALID_CHARGES
Pose:   3 Cluster:   3 Fr_nu: 8377357 TotEn:   -14.43
@<TRIPOS>ATOM
      1 C1        -49.7334    1.0254  -45.2070 C.3    1 LIG      -0.04000
      2 O1        -49.2747   -0.3139  -45.1893 O.3    1 LIG      -0.65000
      3 H1        -49.0312    1.6591  -44.6597 H      1 LIG       0.09000
      4 H2        -50.7234    1.0785  -44.7469 H      1 LIG       0.09000
      5 H3        -49.7966    1.3659  -46.2432 H      1 LIG       0.09000
      6 H4        -49.9228   -0.8442  -45.6837 H      1 LIG       0.42000
@<TRIPOS>BOND
      1       1       2 1
      2       1       3 1
      3       1       4 1
      4       1       5 1
      5       2       6 1
@<TRIPOS>ALT_TYPE
CGenFF_4.0_ALT_TYPE_SET
CGenFF_4.0 1 CG331 2 OG311 3 HGA3 4 HGA3 5 HGA3 6 HGP1
@<TRIPOS>MOLECULE
methanol
 6 5 0 0 0
****
USER_CHARGES
INVALID_CHARGES
Pose:   4 Cluster:   4 Fr_nu: 8303224 TotEn:   -14.11
@<TRIPOS>ATOM
      1 C1        -44.2999  -15.4791  -40.2580 C.3    1 LIG      -0.04000
      2 O1        -43.3410  -14.6774  -39.5929 O.3    1 LIG      -0.65000
      3 H1        -45.0829  -15.7714  -39.5540 H      1 LIG       0.09000
      4 H2        -43.8126  -16.3678  -40.6670 H      1 LIG       0.09000
      5 H3        -44.7428  -14.9013  -41.0726 H      1 LIG       0.09000
      6 H4        -42.6640  -14.4386  -40.2490 H      1 LIG       0.42000
@<TRIPOS>BOND
      1       1       2 1
      2       1       3 1
      3       1       4 1
      4       1       5 1
      5       2       6 1
@<TRIPOS>ALT_TYPE
CGenFF_4.0_ALT_TYPE_SET
CGenFF_4.0 1 CG331 2 OG311 3 HGA3 4 HGA3 5 HGA3 6 HGP1
@<TRIPOS>MOLECULE
methanol
 6 5 0 0 0
****
USER_CHARGES
INVALID_CHARGES
Pose:   5 Cluster:   5 Fr_nu: 4171370 TotEn:   -13.19
@<TRIPOS>ATOM
      1 C1        -61.6834   -3.6743  -24.2299 C.3    1 LIG      -0.04000
      2 O1        -60.4642   -3.4751  -24.9215 O.3    1 LIG      -0.65000
      3 H1        -61.7779   -2.9306  -23.4348 H      1 LIG       0.09000
      4 H2        -61.7023   -4.6813  -23.8054 H      1 LIG       0.09000
      5 H3        -62.5129   -3.5612  -24.9319 H      1 LIG       0.09000
      6 H4        -60.4168   -4.1527  -25.6175 H      1 LIG       0.42000
@<TRIPOS>BOND
      1       1       2 1
      2       1       3 1
      3       1       4 1
      4       1       5 1
      5       2       6 1
@<TRIPOS>ALT_TYPE
CGenFF_4.0_ALT_TYPE_SET
CGenFF_4.0 1 CG331 2 OG311 3 HGA3 4 HGA3 5 HGA3 6 HGP1
@<TRIPOS>MOLECULE
methanol
 6 5 0 0 0
****
USER_CHARGES
INVALID_CHARGES
Pose:   6 Cluster:   6 Fr_nu: 8016204 TotEn:   -12.77
@<TRIPOS>ATOM
      1 C1        -73.8446   -5.1120  -62.2102 C.3    1 LIG      -0.04000
      2 O1        -74.1644   -6.4621  -61.9282 O.3    1 LIG      -0.65000
      3 H1        -74.6805   -4.4706  -61.9201 H      1 LIG       0.09000
      4 H2        -73.6395   -5.0006  -63.2779 H      1 LIG       0.09000
      5 H3        -72.9568   -4.8302  -61.6392 H      1 LIG       0.09000
      6 H4        -73.4001   -6.9991  -62.1988 H      1 LIG       0.42000
@<TRIPOS>BOND
      1       1       2 1
      2       1       3 1
      3       1       4 1
      4       1       5 1
      5       2       6 1
@<TRIPOS>ALT_TYPE
CGenFF_4.0_ALT_TYPE_SET
CGenFF_4.0 1 CG331 2 OG311 3 HGA3 4 HGA3 5 HGA3 6 HGP1
@<TRIPOS>MOLECULE
methanol
 6 5 0 0 0
****
USER_CHARGES
INVALID_CHARGES
Pose:   7 Cluster:   7 Fr_nu: 2027254 TotEn:   -12.64
@<TRIPOS>ATOM
      1 C1        -79.1528  -15.2748  -47.2879 C.3    1 LIG      -0.04000
      2 O1        -80.0313  -14.4572  -48.0390 O.3    1 LIG      -0.65000
      3 H1        -78.3341  -15.6145  -47.9270 H      1 LIG       0.09000
      4 H2        -79.7012  -16.1336  -46.8928 H      1 LIG       0.09000
      5 H3        -78.7463  -14.6915  -46.4583 H      1 LIG       0.09000
      6 H4        -80.7429  -14.1760  -47.4389 H      1 LIG       0.42000
@<TRIPOS>BOND
      1       1       2 1
      2       1       3 1
      3       1       4 1
      4       1       5 1
      5       2       6 1
@<TRIPOS>ALT_TYPE
CGenFF_4.0_ALT_TYPE_SET
CGenFF_4.0 1 CG331 2 OG311 3 HGA3 4 HGA3 5 HGA3 6 HGP1
@<TRIPOS>MOLECULE
methanol
 6 5 0 0 0
****
USER_CHARGES
INVALID_CHARGES
Pose:   8 Cluster:   8 Fr_nu: 1997055 TotEn:   -12.14
@<TRIPOS>ATOM
      1 C1        -61.4976   -3.1571  -24.6076 C.3    1 LIG      -0.04000
      2 O1        -60.9416   -2.7819  -25.8543 O.3    1 LIG      -0.65000
      3 H1        -61.6433   -2.2673  -23.9901 H      1 LIG       0.09000
      4 H2        -60.8260   -3.8570  -24.1039 H      1 LIG       0.09000
      5 H3        -62.4622   -3.6404  -24.7795 H      1 LIG       0.09000
      6 H4        -60.8272   -3.5967  -26.3728 H      1 LIG       0.42000
@<TRIPOS>BOND
      1       1       2 1
      2       1       3 1
      3       1       4 1
      4       1       5 1
      5       2       6 1
@<TRIPOS>ALT_TYPE
CGenFF_4.0_ALT_TYPE_SET
CGenFF_4.0 1 CG331 2 OG311 3 HGA3 4 HGA3 5 HGA3 6 HGP1
@<TRIPOS>MOLECULE
methanol
 6 5 0 0 0
****
USER_CHARGES
INVALID_CHARGES
Pose:   9 Cluster:   9 Fr_nu: 167210 TotEn:   -11.84
@<TRIPOS>ATOM
      1 C1        -76.6031  -21.1808  -42.3815 C.3    1 LIG      -0.04000
      2 O1        -77.3822  -21.3793  -43.5468 O.3    1 LIG      -0.65000
      3 H1        -77.2460  -21.2323  -41.4993 H      1 LIG       0.09000
      4 H2        -76.1128  -20.2052  -42.4317 H      1 LIG       0.09000
      5 H3        -75.8447  -21.9650  -42.3231 H      1 LIG       0.09000
      6 H4        -76.7778  -21.3265  -44.3069 H      1 LIG       0.42000
@<TRIPOS>BOND
      1       1       2 1
      2       1       3 1
      3       1       4 1
      4       1       5 1
      5       2       6 1
@<TRIPOS>ALT_TYPE
CGenFF_4.0_ALT_TYPE_SET
CGenFF_4.0 1 CG331 2 OG311 3 HGA3 4 HGA3 5 HGA3 6 HGP1
@<TRIPOS>MOLECULE
methanol
 6 5 0 0 0
****
USER_CHARGES
INVALID_CHARGES
Pose:  10 Cluster:  10 Fr_nu: 179825 TotEn:   -11.74
@<TRIPOS>ATOM
      1 C1        -71.7879  -10.1035  -44.3863 C.3    1 LIG      -0.04000
      2 O1        -70.9505   -9.1958  -43.6940 O.3    1 LIG      -0.65000
      3 H1        -71.4698  -10.1707  -45.4296 H      1 LIG       0.09000
      4 H2        -72.8238   -9.7593  -44.3316 H      1 LIG       0.09000
      5 H3        -71.7079  -11.0879  -43.9193 H      1 LIG       0.09000
      6 H4        -71.2636   -9.1633  -42.7739 H      1 LIG       0.42000
@<TRIPOS>BOND
      1       1       2 1
      2       1       3 1
      3       1       4 1
      4       1       5 1
      5       2       6 1
@<TRIPOS>ALT_TYPE
CGenFF_4.0_ALT_TYPE_SET
CGenFF_4.0 1 CG331 2 OG311 3 HGA3 4 HGA3 5 HGA3 6 HGP1
@<TRIPOS>MOLECULE
methanol
 6 5 0 0 0
****
USER_CHARGES
INVALID_CHARGES
Pose:  11 Cluster:  11 Fr_nu: 167781 TotEn:   -11.52
@<TRIPOS>ATOM
      1 C1        -74.3281  -24.1553  -44.4765 C.3    1 LIG      -0.04000
      2 O1        -75.5494  -23.5108  -44.1645 O.3    1 LIG      -0.65000
      3 H1        -74.2376  -25.0711  -43.8871 H      1 LIG       0.09000
      4 H2        -73.4942  -23.4840  -44.2566 H      1 LIG       0.09000
      5 H3        -74.3203  -24.4068  -45.5397 H      1 LIG       0.09000
      6 H4        -75.5931  -22.7042  -44.7061 H      1 LIG       0.42000
@<TRIPOS>BOND
      1       1       2 1
      2       1       3 1
      3       1       4 1
      4       1       5 1
      5       2       6 1
@<TRIPOS>ALT_TYPE
CGenFF_4.0_ALT_TYPE_SET
CGenFF_4.0 1 CG331 2 OG311 3 HGA3 4 HGA3 5 HGA3 6 HGP1
@<TRIPOS>MOLECULE
methanol
 6 5 0 0 0
****
USER_CHARGES
INVALID_CHARGES
Pose:  12 Cluster:  12 Fr_nu: 7789065 TotEn:   -11.25
@<TRIPOS>ATOM
      1 C1        -48.4286    0.4910  -47.2068 C.3    1 LIG      -0.04000
      2 O1        -48.8820    0.3088  -45.8781 O.3    1 LIG      -0.65000
      3 H1        -47.5522   -0.1376  -47.3831 H      1 LIG       0.09000
      4 H2        -48.1739    1.5421  -47.3650 H      1 LIG       0.09000
      5 H3        -49.2252    0.2033  -47.8969 H      1 LIG       0.09000
      6 H4        -49.6587    0.8819  -45.7602 H      1 LIG       0.42000
@<TRIPOS>BOND
      1       1       2 1
      2       1       3 1
      3       1       4 1
      4       1       5 1
      5       2       6 1
@<TRIPOS>ALT_TYPE
CGenFF_4.0_ALT_TYPE_SET
CGenFF_4.0 1 CG331 2 OG311 3 HGA3 4 HGA3 5 HGA3 6 HGP1
@<TRIPOS>MOLECULE
methanol
 6 5 0 0 0
****
USER_CHARGES
INVALID_CHARGES
Pose:  13 Cluster:  13 Fr_nu:  75334 TotEn:   -11.18
@<TRIPOS>ATOM
      1 C1        -76.9009   -2.0707  -36.8546 C.3    1 LIG      -0.04000
      2 O1        -76.0233   -1.1426  -37.4652 O.3    1 LIG      -0.65000
      3 H1        -77.9353   -1.7880  -37.0650 H      1 LIG       0.09000
      4 H2        -76.7275   -2.0820  -35.7755 H      1 LIG       0.09000
      5 H3        -76.7071   -3.0652  -37.2633 H      1 LIG       0.09000
      6 H4        -75.1170   -1.4266  -37.2562 H      1 LIG       0.42000
@<TRIPOS>BOND
      1       1       2 1
      2       1       3 1
      3       1       4 1
      4       1       5 1
      5       2       6 1
@<TRIPOS>ALT_TYPE
CGenFF_4.0_ALT_TYPE_SET
CGenFF_4.0 1 CG331 2 OG311 3 HGA3 4 HGA3 5 HGA3 6 HGP1
@<TRIPOS>MOLECULE
methanol
 6 5 0 0 0
****
USER_CHARGES
INVALID_CHARGES
Pose:  14 Cluster:  14 Fr_nu: 242775 TotEn:   -11.09
@<TRIPOS>ATOM
      1 C1        -71.4920   -9.4919  -43.7970 C.3    1 LIG      -0.04000
      2 O1        -70.5615   -9.2906  -44.8449 O.3    1 LIG      -0.65000
      3 H1        -71.5134   -8.6092  -43.1532 H      1 LIG       0.09000
      4 H2        -71.2040  -10.3722  -43.2168 H      1 LIG       0.09000
      5 H3        -72.4836   -9.6501  -44.2276 H      1 LIG       0.09000
      6 H4        -70.5710  -10.0936  -45.3934 H      1 LIG       0.42000
@<TRIPOS>BOND
      1       1       2 1
      2       1       3 1
      3       1       4 1
      4       1       5 1
      5       2       6 1
@<TRIPOS>ALT_TYPE
CGenFF_4.0_ALT_TYPE_SET
CGenFF_4.0 1 CG331 2 OG311 3 HGA3 4 HGA3 5 HGA3 6 HGP1
@<TRIPOS>MOLECULE
methanol
 6 5 0 0 0
****
USER_CHARGES
INVALID_CHARGES
Pose:  15 Cluster:  15 Fr_nu: 1306301 TotEn:   -11.03
@<TRIPOS>ATOM
      1 C1        -83.8877  -21.0153  -38.7136 C.3    1 LIG      -0.04000
      2 O1        -82.5091  -21.1172  -39.0194 O.3    1 LIG      -0.65000
      3 H1        -84.0121  -20.8407  -37.6421 H      1 LIG       0.09000
      4 H2        -84.3956  -21.9385  -39.0044 H      1 LIG       0.09000
      5 H3        -84.3140  -20.1767  -39.2691 H      1 LIG       0.09000
      6 H4        -82.4397  -21.2718  -39.9770 H      1 LIG       0.42000
@<TRIPOS>BOND
      1       1       2 1
      2       1       3 1
      3       1       4 1
      4       1       5 1
      5       2       6 1
@<TRIPOS>ALT_TYPE
CGenFF_4.0_ALT_TYPE_SET
CGenFF_4.0 1 CG331 2 OG311 3 HGA3 4 HGA3 5 HGA3 6 HGP1
@<TRIPOS>MOLECULE
methanol
 6 5 0 0 0
****
USER_CHARGES
INVALID_CHARGES
Pose:  16 Cluster:  16 Fr_nu: 7293947 TotEn:   -10.89
@<TRIPOS>ATOM
      1 C1        -80.8791  -16.4904  -48.1463 C.3    1 LIG      -0.04000
      2 O1        -80.4657  -15.1522  -48.3526 O.3    1 LIG      -0.65000
      3 H1        -80.6718  -17.0790  -49.0434 H      1 LIG       0.09000
      4 H2        -81.9488  -16.5120  -47.9227 H      1 LIG       0.09000
      5 H3        -80.3240  -16.9080  -47.3030 H      1 LIG       0.09000
      6 H4        -80.6658  -14.6625  -47.5366 H      1 LIG       0.42000
@<TRIPOS>BOND
      1       1       2 1
      2       1       3 1
      3       1       4 1
      4       1       5 1
      5       2       6 1
@<TRIPOS>ALT_TYPE
CGenFF_4.0_ALT_TYPE_SET
CGenFF_4.0 1 CG331 2 OG311 3 HGA3 4 HGA3 5 HGA3 6 HGP1
@<TRIPOS>MOLECULE
methanol
 6 5 0 0 0
****
USER_CHARGES
INVALID_CHARGES
Pose:  17 Cluster:  17 Fr_nu: 172292 TotEn:   -10.78
@<TRIPOS>ATOM
      1 C1        -74.4818  -24.0463  -44.4802 C.3    1 LIG      -0.04000
      2 O1        -73.7233  -24.5050  -43.3763 O.3    1 LIG      -0.65000
      3 H1        -74.8068  -24.9001  -45.0799 H      1 LIG       0.09000
      4 H2        -73.8723  -23.3721  -45.0873 H      1 LIG       0.09000
      5 H3        -75.3582  -23.5089  -44.1107 H      1 LIG       0.09000
      6 H4        -73.4534  -23.7202  -42.8694 H      1 LIG       0.42000
@<TRIPOS>BOND
      1       1       2 1
      2       1       3 1
      3       1       4 1
      4       1       5 1
      5       2       6 1
@<TRIPOS>ALT_TYPE
CGenFF_4.0_ALT_TYPE_SET
CGenFF_4.0 1 CG331 2 OG311 3 HGA3 4 HGA3 5 HGA3 6 HGP1
@<TRIPOS>MOLECULE
methanol
 6 5 0 0 0
****
USER_CHARGES
INVALID_CHARGES
Pose:  18 Cluster:  18 Fr_nu: 8384417 TotEn:   -10.62
@<TRIPOS>ATOM
      1 C1        -43.3870   -0.6061  -48.4660 C.3    1 LIG      -0.04000
      2 O1        -42.5488   -0.0878  -47.4495 O.3    1 LIG      -0.65000
      3 H1        -44.4309   -0.5318  -48.1517 H      1 LIG       0.09000
      4 H2        -43.1265   -1.6502  -48.6572 H      1 LIG       0.09000
      5 H3        -43.2412   -0.0233  -49.3785 H      1 LIG       0.09000
      6 H4        -41.6326   -0.1712  -47.7647 H      1 LIG       0.42000
@<TRIPOS>BOND
      1       1       2 1
      2       1       3 1
      3       1       4 1
      4       1       5 1
      5       2       6 1
@<TRIPOS>ALT_TYPE
CGenFF_4.0_ALT_TYPE_SET
CGenFF_4.0 1 CG331 2 OG311 3 HGA3 4 HGA3 5 HGA3 6 HGP1
@<TRIPOS>MOLECULE
methanol
 6 5 0 0 0
****
USER_CHARGES
INVALID_CHARGES
Pose:  19 Cluster:  19 Fr_nu: 195300 TotEn:   -10.32
@<TRIPOS>ATOM
      1 C1        -71.4362   -9.5876  -45.2989 C.3    1 LIG      -0.04000
      2 O1        -70.2798   -8.8530  -45.6562 O.3    1 LIG      -0.65000
      3 H1        -71.1401  -10.5271  -44.8257 H      1 LIG       0.09000
      4 H2        -72.0314   -9.7895  -46.1931 H      1 LIG       0.09000
      5 H3        -72.0282   -8.9983  -44.5948 H      1 LIG       0.09000
      6 H4        -70.5829   -8.0280  -46.0724 H      1 LIG       0.42000
@<TRIPOS>BOND
      1       1       2 1
      2       1       3 1
      3       1       4 1
      4       1       5 1
      5       2       6 1
@<TRIPOS>ALT_TYPE
CGenFF_4.0_ALT_TYPE_SET
CGenFF_4.0 1 CG331 2 OG311 3 HGA3 4 HGA3 5 HGA3 6 HGP1
@<TRIPOS>MOLECULE
methanol
 6 5 0 0 0
****
USER_CHARGES
INVALID_CHARGES
Pose:  20 Cluster:  20 Fr_nu: 619025 TotEn:   -10.16
@<TRIPOS>ATOM
      1 C1        -72.9206   -5.0685  -33.4260 C.3    1 LIG      -0.04000
      2 O1        -73.3609   -6.0686  -34.3263 O.3    1 LIG      -0.65000
      3 H1        -72.5695   -5.5369  -32.5033 H      1 LIG       0.09000
      4 H2        -73.7447   -4.3840  -33.2091 H      1 LIG       0.09000
      5 H3        -72.0995   -4.5132  -33.8854 H      1 LIG       0.09000
      6 H4        -73.6642   -5.6148  -35.1312 H      1 LIG       0.42000
@<TRIPOS>BOND
      1       1       2 1
      2       1       3 1
      3       1       4 1
      4       1       5 1
      5       2       6 1
@<TRIPOS>ALT_TYPE
CGenFF_4.0_ALT_TYPE_SET
CGenFF_4.0 1 CG331 2 OG311 3 HGA3 4 HGA3 5 HGA3 6 HGP1
@<TRIPOS>MOLECULE
methanol
 6 5 0 0 0
****
USER_CHARGES
INVALID_CHARGES
Pose:  21 Cluster:  21 Fr_nu: 157395 TotEn:   -10.06
@<TRIPOS>ATOM
      1 C1        -72.3335  -10.6678  -44.4570 C.3    1 LIG      -0.04000
      2 O1        -71.5352  -11.7959  -44.1496 O.3    1 LIG      -0.65000
      3 H1        -73.0719  -10.5164  -43.6658 H      1 LIG       0.09000
      4 H2        -72.8368  -10.8264  -45.4141 H      1 LIG       0.09000
      5 H3        -71.6917   -9.7864  -44.5267 H      1 LIG       0.09000
      6 H4        -70.8936  -11.8975  -44.8733 H      1 LIG       0.42000
@<TRIPOS>BOND
      1       1       2 1
      2       1       3 1
      3       1       4 1
      4       1       5 1
      5       2       6 1
@<TRIPOS>ALT_TYPE
CGenFF_4.0_ALT_TYPE_SET
CGenFF_4.0 1 CG331 2 OG311 3 HGA3 4 HGA3 5 HGA3 6 HGP1
@<TRIPOS>MOLECULE
methanol
 6 5 0 0 0
****
USER_CHARGES
INVALID_CHARGES
Pose:  22 Cluster:  22 Fr_nu:  75165 TotEn:   -10.02
@<TRIPOS>ATOM
      1 C1        -76.7847   -1.0389  -36.8990 C.3    1 LIG      -0.04000
      2 O1        -75.6205   -0.2631  -36.6819 O.3    1 LIG      -0.65000
      3 H1        -77.6682   -0.4000  -36.8253 H      1 LIG       0.09000
      4 H2        -76.8360   -1.8370  -36.1540 H      1 LIG       0.09000
      5 H3        -76.7379   -1.4782  -37.8982 H      1 LIG       0.09000
      6 H4        -74.8592   -0.8638  -36.7550 H      1 LIG       0.42000
@<TRIPOS>BOND
      1       1       2 1
      2       1       3 1
      3       1       4 1
      4       1       5 1
      5       2       6 1
@<TRIPOS>ALT_TYPE
CGenFF_4.0_ALT_TYPE_SET
CGenFF_4.0 1 CG331 2 OG311 3 HGA3 4 HGA3 5 HGA3 6 HGP1
@<TRIPOS>MOLECULE
methanol
 6 5 0 0 0
****
USER_CHARGES
INVALID_CHARGES
Pose:  23 Cluster:  23 Fr_nu: 3477912 TotEn:    -9.82
@<TRIPOS>ATOM
      1 C1        -78.9897  -14.4414  -44.7592 C.3    1 LIG      -0.04000
      2 O1        -79.2124  -14.3526  -43.3639 O.3    1 LIG      -0.65000
      3 H1        -78.3572  -13.6105  -45.0816 H      1 LIG       0.09000
      4 H2        -79.9474  -14.4094  -45.2848 H      1 LIG       0.09000
      5 H3        -78.4867  -15.3859  -44.9795 H      1 LIG       0.09000
      6 H4        -79.7763  -15.1052  -43.1163 H      1 LIG       0.42000
@<TRIPOS>BOND
      1       1       2 1
      2       1       3 1
      3       1       4 1
      4       1       5 1
      5       2       6 1
@<TRIPOS>ALT_TYPE
CGenFF_4.0_ALT_TYPE_SET
CGenFF_4.0 1 CG331 2 OG311 3 HGA3 4 HGA3 5 HGA3 6 HGP1
@<TRIPOS>MOLECULE
methanol
 6 5 0 0 0
****
USER_CHARGES
INVALID_CHARGES
Pose:  24 Cluster:  24 Fr_nu: 210401 TotEn:    -9.78
@<TRIPOS>ATOM
      1 C1        -72.7544  -10.8352  -44.2840 C.3    1 LIG      -0.04000
      2 O1        -71.6484  -10.0594  -43.8605 O.3    1 LIG      -0.65000
      3 H1        -72.6196  -11.1229  -45.3296 H      1 LIG       0.09000
      4 H2        -73.6731  -10.2540  -44.1705 H      1 LIG       0.09000
      5 H3        -72.8155  -11.7341  -43.6661 H      1 LIG       0.09000
      6 H4        -71.8044   -9.8238  -42.9300 H      1 LIG       0.42000
@<TRIPOS>BOND
      1       1       2 1
      2       1       3 1
      3       1       4 1
      4       1       5 1
      5       2       6 1
@<TRIPOS>ALT_TYPE
CGenFF_4.0_ALT_TYPE_SET
CGenFF_4.0 1 CG331 2 OG311 3 HGA3 4 HGA3 5 HGA3 6 HGP1
@<TRIPOS>MOLECULE
methanol
 6 5 0 0 0
****
USER_CHARGES
INVALID_CHARGES
Pose:  25 Cluster:  25 Fr_nu:  57453 TotEn:    -9.73
@<TRIPOS>ATOM
      1 C1        -79.3361   -8.4770  -34.7011 C.3    1 LIG      -0.04000
      2 O1        -80.4304   -9.2751  -35.1133 O.3    1 LIG      -0.65000
      3 H1        -79.2203   -7.6339  -35.3866 H      1 LIG       0.09000
      4 H2        -78.4256   -9.0815  -34.6931 H      1 LIG       0.09000
      5 H3        -79.5301   -8.1006  -33.6939 H      1 LIG       0.09000
      6 H4        -80.5009  -10.0113  -34.4818 H      1 LIG       0.42000
@<TRIPOS>BOND
      1       1       2 1
      2       1       3 1
      3       1       4 1
      4       1       5 1
      5       2       6 1
@<TRIPOS>ALT_TYPE
CGenFF_4.0_ALT_TYPE_SET
CGenFF_4.0 1 CG331 2 OG311 3 HGA3 4 HGA3 5 HGA3 6 HGP1
@<TRIPOS>MOLECULE
methanol
 6 5 0 0 0
****
USER_CHARGES
INVALID_CHARGES
Pose:  26 Cluster:  26 Fr_nu:  75693 TotEn:    -9.58
@<TRIPOS>ATOM
      1 C1        -76.8855   -2.1653  -36.6201 C.3    1 LIG      -0.04000
      2 O1        -75.9807   -1.2323  -36.0588 O.3    1 LIG      -0.65000
      3 H1        -77.9038   -1.9187  -36.3096 H      1 LIG       0.09000
      4 H2        -76.6253   -3.1729  -36.2860 H      1 LIG       0.09000
      5 H3        -76.8171   -2.1158  -37.7094 H      1 LIG       0.09000
      6 H4        -75.0897   -1.4839  -36.3564 H      1 LIG       0.42000
@<TRIPOS>BOND
      1       1       2 1
      2       1       3 1
      3       1       4 1
      4       1       5 1
      5       2       6 1
@<TRIPOS>ALT_TYPE
CGenFF_4.0_ALT_TYPE_SET
CGenFF_4.0 1 CG331 2 OG311 3 HGA3 4 HGA3 5 HGA3 6 HGP1
@<TRIPOS>MOLECULE
methanol
 6 5 0 0 0
****
USER_CHARGES
INVALID_CHARGES
Pose:  27 Cluster:  27 Fr_nu: 3379078 TotEn:    -9.40
@<TRIPOS>ATOM
      1 C1        -62.1944  -21.4998  -40.0564 C.3    1 LIG      -0.04000
      2 O1        -63.0948  -20.4283  -40.2698 O.3    1 LIG      -0.65000
      3 H1        -62.1174  -22.0990  -40.9670 H      1 LIG       0.09000
      4 H2        -62.5523  -22.1186  -39.2296 H      1 LIG       0.09000
      5 H3        -61.2115  -21.0937  -39.8061 H      1 LIG       0.09000
      6 H4        -63.1364  -19.9209  -39.4413 H      1 LIG       0.42000
@<TRIPOS>BOND
      1       1       2 1
      2       1       3 1
      3       1       4 1
      4       1       5 1
      5       2       6 1
@<TRIPOS>ALT_TYPE
CGenFF_4.0_ALT_TYPE_SET
CGenFF_4.0 1 CG331 2 OG311 3 HGA3 4 HGA3 5 HGA3 6 HGP1
@<TRIPOS>MOLECULE
methanol
 6 5 0 0 0
****
USER_CHARGES
INVALID_CHARGES
Pose:  28 Cluster:  28 Fr_nu: 260140 TotEn:    -9.37
@<TRIPOS>ATOM
      1 C1        -73.4401   -4.2936  -33.0701 C.3    1 LIG      -0.04000
      2 O1        -72.9222   -5.1136  -34.1016 O.3    1 LIG      -0.65000
      3 H1        -72.8994   -4.4903  -32.1411 H      1 LIG       0.09000
      4 H2        -74.5043   -4.5036  -32.9362 H      1 LIG       0.09000
      5 H3        -73.3098   -3.2456  -33.3500 H      1 LIG       0.09000
      6 H4        -73.4263   -4.9107  -34.9080 H      1 LIG       0.42000
@<TRIPOS>BOND
      1       1       2 1
      2       1       3 1
      3       1       4 1
      4       1       5 1
      5       2       6 1
@<TRIPOS>ALT_TYPE
CGenFF_4.0_ALT_TYPE_SET
CGenFF_4.0 1 CG331 2 OG311 3 HGA3 4 HGA3 5 HGA3 6 HGP1
@<TRIPOS>MOLECULE
methanol
 6 5 0 0 0
****
USER_CHARGES
INVALID_CHARGES
Pose:  29 Cluster:  29 Fr_nu: 297693 TotEn:    -8.86
@<TRIPOS>ATOM
      1 C1        -78.9240  -14.2416  -46.4142 C.3    1 LIG      -0.04000
      2 O1        -79.3412  -13.8136  -47.6977 O.3    1 LIG      -0.65000
      3 H1        -77.9490  -14.7290  -46.4909 H      1 LIG       0.09000
      4 H2        -79.6601  -14.9378  -46.0043 H      1 LIG       0.09000
      5 H3        -78.8433  -13.3717  -45.7582 H      1 LIG       0.09000
      6 H4        -80.2083  -13.3870  -47.5886 H      1 LIG       0.42000
@<TRIPOS>BOND
      1       1       2 1
      2       1       3 1
      3       1       4 1
      4       1       5 1
      5       2       6 1
@<TRIPOS>ALT_TYPE
CGenFF_4.0_ALT_TYPE_SET
CGenFF_4.0 1 CG331 2 OG311 3 HGA3 4 HGA3 5 HGA3 6 HGP1
@<TRIPOS>MOLECULE
methanol
 6 5 0 0 0
****
USER_CHARGES
INVALID_CHARGES
Pose:  30 Cluster:  30 Fr_nu: 8364484 TotEn:    -8.60
@<TRIPOS>ATOM
      1 C1        -53.4586    8.8074  -31.0930 C.3    1 LIG      -0.04000
      2 O1        -52.7505    9.0522  -29.8917 O.3    1 LIG      -0.65000
      3 H1        -53.1746    7.8304  -31.4916 H      1 LIG       0.09000
      4 H2        -53.2272    9.5904  -31.8195 H      1 LIG       0.09000
      5 H3        -54.5304    8.8145  -30.8816 H      1 LIG       0.09000
      6 H4        -53.0288    9.9265  -29.5693 H      1 LIG       0.42000
@<TRIPOS>BOND
      1       1       2 1
      2       1       3 1
      3       1       4 1
      4       1       5 1
      5       2       6 1
@<TRIPOS>ALT_TYPE
CGenFF_4.0_ALT_TYPE_SET
CGenFF_4.0 1 CG331 2 OG311 3 HGA3 4 HGA3 5 HGA3 6 HGP1
@<TRIPOS>MOLECULE
methanol
 6 5 0 0 0
****
USER_CHARGES
INVALID_CHARGES
Pose:  31 Cluster:  31 Fr_nu: 219212 TotEn:    -8.55
@<TRIPOS>ATOM
      1 C1        -72.4715  -10.6961  -44.5650 C.3    1 LIG      -0.04000
      2 O1        -71.4960   -9.9768  -45.2966 O.3    1 LIG      -0.65000
      3 H1        -73.2922  -10.0270  -44.2948 H      1 LIG       0.09000
      4 H2        -72.0169  -11.1148  -43.6635 H      1 LIG       0.09000
      5 H3        -72.8559  -11.5075  -45.1875 H      1 LIG       0.09000
      6 H4        -70.7855  -10.6031  -45.5176 H      1 LIG       0.42000
@<TRIPOS>BOND
      1       1       2 1
      2       1       3 1
      3       1       4 1
      4       1       5 1
      5       2       6 1
@<TRIPOS>ALT_TYPE
CGenFF_4.0_ALT_TYPE_SET
CGenFF_4.0 1 CG331 2 OG311 3 HGA3 4 HGA3 5 HGA3 6 HGP1
@<TRIPOS>MOLECULE
methanol
 6 5 0 0 0
****
USER_CHARGES
INVALID_CHARGES
Pose:  32 Cluster:  32 Fr_nu: 7990639 TotEn:    -8.48
@<TRIPOS>ATOM
      1 C1        -50.2460    0.4096  -44.2209 C.3    1 LIG      -0.04000
      2 O1        -48.9423    0.6194  -44.7315 O.3    1 LIG      -0.65000
      3 H1        -50.4907   -0.6543  -44.2706 H      1 LIG       0.09000
      4 H2        -50.9652    0.9875  -44.8069 H      1 LIG       0.09000
      5 H3        -50.2776    0.7402  -43.1801 H      1 LIG       0.09000
      6 H4        -48.7619    1.5731  -44.6709 H      1 LIG       0.42000
@<TRIPOS>BOND
      1       1       2 1
      2       1       3 1
      3       1       4 1
      4       1       5 1
      5       2       6 1
@<TRIPOS>ALT_TYPE
CGenFF_4.0_ALT_TYPE_SET
CGenFF_4.0 1 CG331 2 OG311 3 HGA3 4 HGA3 5 HGA3 6 HGP1
@<TRIPOS>MOLECULE
methanol
 6 5 0 0 0
****
USER_CHARGES
INVALID_CHARGES
Pose:  33 Cluster:  33 Fr_nu: 8361809 TotEn:    -8.32
@<TRIPOS>ATOM
      1 C1        -74.9393  -24.4826  -44.1895 C.3    1 LIG      -0.04000
      2 O1        -74.0788  -23.6987  -44.9953 O.3    1 LIG      -0.65000
      3 H1        -74.4015  -25.3635  -43.8306 H      1 LIG       0.09000
      4 H2        -75.8104  -24.7878  -44.7749 H      1 LIG       0.09000
      5 H3        -75.2677  -23.8859  -43.3352 H      1 LIG       0.09000
      6 H4        -74.5910  -22.9280  -45.2943 H      1 LIG       0.42000
@<TRIPOS>BOND
      1       1       2 1
      2       1       3 1
      3       1       4 1
      4       1       5 1
      5       2       6 1
@<TRIPOS>ALT_TYPE
CGenFF_4.0_ALT_TYPE_SET
CGenFF_4.0 1 CG331 2 OG311 3 HGA3 4 HGA3 5 HGA3 6 HGP1
@<TRIPOS>MOLECULE
methanol
 6 5 0 0 0
****
USER_CHARGES
INVALID_CHARGES
Pose:  34 Cluster:  34 Fr_nu: 5983318 TotEn:    -7.62
@<TRIPOS>ATOM
      1 C1        -85.6465   -5.7008  -34.1351 C.3    1 LIG      -0.04000
      2 O1        -86.3907   -4.9642  -35.0880 O.3    1 LIG      -0.65000
      3 H1        -84.8849   -6.2947  -34.6465 H      1 LIG       0.09000
      4 H2        -86.3181   -6.3555  -33.5740 H      1 LIG       0.09000
      5 H3        -85.1611   -5.0043  -33.4475 H      1 LIG       0.09000
      6 H4        -87.0550   -4.4512  -34.5969 H      1 LIG       0.42000
@<TRIPOS>BOND
      1       1       2 1
      2       1       3 1
      3       1       4 1
      4       1       5 1
      5       2       6 1
@<TRIPOS>ALT_TYPE
CGenFF_4.0_ALT_TYPE_SET
CGenFF_4.0 1 CG331 2 OG311 3 HGA3 4 HGA3 5 HGA3 6 HGP1
@<TRIPOS>MOLECULE
methanol
 6 5 0 0 0
****
USER_CHARGES
INVALID_CHARGES
Pose:  35 Cluster:  35 Fr_nu: 8382081 TotEn:    -7.36
@<TRIPOS>ATOM
      1 C1        -52.5501    8.7419  -30.7088 C.3    1 LIG      -0.04000
      2 O1        -51.6051    7.9130  -30.0573 O.3    1 LIG      -0.65000
      3 H1        -52.9666    9.4539  -29.9921 H      1 LIG       0.09000
      4 H2        -53.3474    8.1250  -31.1310 H      1 LIG       0.09000
      5 H3        -52.0500    9.2876  -31.5123 H      1 LIG       0.09000
      6 H4        -51.2586    7.2960  -30.7244 H      1 LIG       0.42000
@<TRIPOS>BOND
      1       1       2 1
      2       1       3 1
      3       1       4 1
      4       1       5 1
      5       2       6 1
@<TRIPOS>ALT_TYPE
CGenFF_4.0_ALT_TYPE_SET
CGenFF_4.0 1 CG331 2 OG311 3 HGA3 4 HGA3 5 HGA3 6 HGP1
@<TRIPOS>MOLECULE
methanol
 6 5 0 0 0
****
USER_CHARGES
INVALID_CHARGES
Pose:  36 Cluster:  36 Fr_nu: 176869 TotEn:    -7.31
@<TRIPOS>ATOM
      1 C1        -79.7863   -8.4125  -34.9100 C.3    1 LIG      -0.04000
      2 O1        -79.1615   -9.2698  -35.8476 O.3    1 LIG      -0.65000
      3 H1        -79.4365   -7.3884  -35.0620 H      1 LIG       0.09000
      4 H2        -79.5474   -8.7437  -33.8962 H      1 LIG       0.09000
      5 H3        -80.8680   -8.4514  -35.0585 H      1 LIG       0.09000
      6 H4        -79.4965  -10.1675  -35.6812 H      1 LIG       0.42000
@<TRIPOS>BOND
      1       1       2 1
      2       1       3 1
      3       1       4 1
      4       1       5 1
      5       2       6 1
@<TRIPOS>ALT_TYPE
CGenFF_4.0_ALT_TYPE_SET
CGenFF_4.0 1 CG331 2 OG311 3 HGA3 4 HGA3 5 HGA3 6 HGP1
@<TRIPOS>MOLECULE
methanol
 6 5 0 0 0
****
USER_CHARGES
INVALID_CHARGES
Pose:  37 Cluster:  37 Fr_nu: 195998 TotEn:    -7.01
@<TRIPOS>ATOM
      1 C1        -72.0738  -10.3623  -44.4806 C.3    1 LIG      -0.04000
      2 O1        -73.1147  -11.2286  -44.0677 O.3    1 LIG      -0.65000
      3 H1        -71.1371  -10.6649  -44.0061 H      1 LIG       0.09000
      4 H2        -72.3210   -9.3350  -44.2008 H      1 LIG       0.09000
      5 H3        -71.9672  -10.4267  -45.5660 H      1 LIG       0.09000
      6 H4        -73.9279  -10.9284  -44.5087 H      1 LIG       0.42000
@<TRIPOS>BOND
      1       1       2 1
      2       1       3 1
      3       1       4 1
      4       1       5 1
      5       2       6 1
@<TRIPOS>ALT_TYPE
CGenFF_4.0_ALT_TYPE_SET
CGenFF_4.0 1 CG331 2 OG311 3 HGA3 4 HGA3 5 HGA3 6 HGP1
@<TRIPOS>MOLECULE
methanol
 6 5 0 0 0
****
USER_CHARGES
INVALID_CHARGES
Pose:  38 Cluster:  38 Fr_nu: 8265897 TotEn:    -6.54
@<TRIPOS>ATOM
      1 C1        -42.5361   -1.3643  -48.9224 C.3    1 LIG      -0.04000
      2 O1        -43.1879   -0.8482  -47.7764 O.3    1 LIG      -0.65000
      3 H1        -41.7153   -2.0161  -48.6132 H      1 LIG       0.09000
      4 H2        -42.1520   -0.5387  -49.5270 H      1 LIG       0.09000
      5 H3        -43.2543   -1.9406  -49.5105 H      1 LIG       0.09000
      6 H4        -43.9084   -0.2758  -48.0912 H      1 LIG       0.42000
@<TRIPOS>BOND
      1       1       2 1
      2       1       3 1
      3       1       4 1
      4       1       5 1
      5       2       6 1
@<TRIPOS>ALT_TYPE
CGenFF_4.0_ALT_TYPE_SET
CGenFF_4.0 1 CG331 2 OG311 3 HGA3 4 HGA3 5 HGA3 6 HGP1
@<TRIPOS>MOLECULE
methanol
 6 5 0 0 0
****
USER_CHARGES
INVALID_CHARGES
Pose:  39 Cluster:  39 Fr_nu: 167715 TotEn:    -5.99
@<TRIPOS>ATOM
      1 C1        -77.3597  -21.2469  -42.6946 C.3    1 LIG      -0.04000
      2 O1        -75.9852  -21.0480  -42.9699 O.3    1 LIG      -0.65000
      3 H1        -77.5293  -21.1825  -41.6170 H      1 LIG       0.09000
      4 H2        -77.6681  -22.2279  -43.0648 H      1 LIG       0.09000
      5 H3        -77.9393  -20.4704  -43.1994 H      1 LIG       0.09000
      6 H4        -75.8748  -21.1123  -43.9339 H      1 LIG       0.42000
@<TRIPOS>BOND
      1       1       2 1
      2       1       3 1
      3       1       4 1
      4       1       5 1
      5       2       6 1
@<TRIPOS>ALT_TYPE
CGenFF_4.0_ALT_TYPE_SET
CGenFF_4.0 1 CG331 2 OG311 3 HGA3 4 HGA3 5 HGA3 6 HGP1
@<TRIPOS>MOLECULE
methanol
 6 5 0 0 0
****
USER_CHARGES
INVALID_CHARGES
Pose:  40 Cluster:  40 Fr_nu: 5630378 TotEn:    -5.79
@<TRIPOS>ATOM
      1 C1        -85.5225   -7.0288  -34.8703 C.3    1 LIG      -0.04000
      2 O1        -86.3806   -5.9391  -35.1545 O.3    1 LIG      -0.65000
      3 H1        -85.1321   -7.4394  -35.8048 H      1 LIG       0.09000
      4 H2        -86.0764   -7.7975  -34.3255 H      1 LIG       0.09000
      5 H3        -84.6917   -6.6759  -34.2549 H      1 LIG       0.09000
      6 H4        -86.7064   -5.6024  -34.3023 H      1 LIG       0.42000
@<TRIPOS>BOND
      1       1       2 1
      2       1       3 1
      3       1       4 1
      4       1       5 1
      5       2       6 1
@<TRIPOS>ALT_TYPE
CGenFF_4.0_ALT_TYPE_SET
CGenFF_4.0 1 CG331 2 OG311 3 HGA3 4 HGA3 5 HGA3 6 HGP1
@<TRIPOS>MOLECULE
methanol
 6 5 0 0 0
****
USER_CHARGES
INVALID_CHARGES
Pose:  41 Cluster:  41 Fr_nu: 7639866 TotEn:    -4.56
@<TRIPOS>ATOM
      1 C1        -87.4134   -2.5700  -35.6791 C.3    1 LIG      -0.04000
      2 O1        -87.6843   -3.0392  -36.9872 O.3    1 LIG      -0.65000
      3 H1        -86.3920   -2.8390  -35.3990 H      1 LIG       0.09000
      4 H2        -88.1240   -3.0141  -34.9773 H      1 LIG       0.09000
      5 H3        -87.5190   -1.4827  -35.6625 H      1 LIG       0.09000
      6 H4        -88.5979   -2.7820  -37.1993 H      1 LIG       0.42000
@<TRIPOS>BOND
      1       1       2 1
      2       1       3 1
      3       1       4 1
      4       1       5 1
      5       2       6 1
@<TRIPOS>ALT_TYPE
CGenFF_4.0_ALT_TYPE_SET
CGenFF_4.0 1 CG331 2 OG311 3 HGA3 4 HGA3 5 HGA3 6 HGP1
@<TRIPOS>MOLECULE
methanol
 6 5 0 0 0
****
USER_CHARGES
INVALID_CHARGES
Pose:  42 Cluster:  42 Fr_nu: 8369056 TotEn:    -1.63
@<TRIPOS>ATOM
      1 C1        -79.5783  -23.2594  -52.1652 C.3    1 LIG      -0.04000
      2 O1        -78.7466  -23.1603  -51.0238 O.3    1 LIG      -0.65000
      3 H1        -79.3362  -24.1721  -52.7153 H      1 LIG       0.09000
      4 H2        -79.4275  -22.3855  -52.8041 H      1 LIG       0.09000
      5 H3        -80.6215  -23.2970  -51.8427 H      1 LIG       0.09000
      6 H4        -78.9908  -22.3395  -50.5629 H      1 LIG       0.42000
@<TRIPOS>BOND
      1       1       2 1
      2       1       3 1
      3       1       4 1
      4       1       5 1
      5       2       6 1
@<TRIPOS>ALT_TYPE
CGenFF_4.0_ALT_TYPE_SET
CGenFF_4.0 1 CG331 2 OG311 3 HGA3 4 HGA3 5 HGA3 6 HGP1
@<TRIPOS>MOLECULE
furan
 9 9 0 0 0
****
USER_CHARGES
INVALID_CHARGES
Pose:   1 Cluster:   1 Fr_nu:    693 TotEn:   -10.62
@<TRIPOS>ATOM
      1 C1        -72.1971   -9.8925  -44.5589 C.2    1 LIG      -0.26000
      2 C2        -71.4404   -9.6417  -45.7284 C.2    1 LIG      -0.26000
      3 C3        -71.5484   -9.2394  -43.5368 C.2    1 LIG       0.09300
      4 C4        -70.3833   -8.8530  -45.3376 C.2    1 LIG       0.09300
      5 O1        -70.4419   -8.6032  -44.0032 O.3    1 LIG      -0.29200
      6 H1        -73.1017  -10.4767  -44.4717 H      1 LIG       0.17500
      7 H2        -71.6406   -9.9917  -46.7308 H      1 LIG       0.17500
      8 H3        -71.7367   -9.1344  -42.4783 H      1 LIG       0.13800
      9 H4        -69.5483   -8.4096  -45.8602 H      1 LIG       0.13800
@<TRIPOS>BOND
      1       1       2 1
      2       1       3 2
      3       2       4 2
      4       3       5 1
      5       4       5 1
      6       1       6 1
      7       2       7 1
      8       3       8 1
      9       4       9 1
@<TRIPOS>ALT_TYPE
CGenFF_4.0_ALT_TYPE_SET
CGenFF_4.0 1 CG2R51 2 CG2R51 3 CG2R51 4 CG2R51 5 OG2R50 6 HGR51 7 HGR51 8 HGR52 9 HGR52
@<TRIPOS>MOLECULE
furan
 9 9 0 0 0
****
USER_CHARGES
INVALID_CHARGES
Pose:   2 Cluster:   2 Fr_nu: 2149059 TotEn:   -10.00
@<TRIPOS>ATOM
      1 C1        -62.1043   -2.7425  -24.8220 C.2    1 LIG      -0.26000
      2 C2        -62.1735   -2.3059  -23.4774 C.2    1 LIG      -0.26000
      3 C3        -61.0370   -3.6076  -24.8882 C.2    1 LIG       0.09300
      4 C4        -61.1436   -2.9355  -22.8179 C.2    1 LIG       0.09300
      5 O1        -60.4461   -3.7308  -23.6708 O.3    1 LIG      -0.29200
      6 H1        -62.7511   -2.4614  -25.6404 H      1 LIG       0.17500
      7 H2        -62.8851   -1.6185  -23.0433 H      1 LIG       0.17500
      8 H3        -60.5928   -4.1873  -25.6843 H      1 LIG       0.13800
      9 H4        -60.7925   -2.9242  -21.7963 H      1 LIG       0.13800
@<TRIPOS>BOND
      1       1       2 1
      2       1       3 2
      3       2       4 2
      4       3       5 1
      5       4       5 1
      6       1       6 1
      7       2       7 1
      8       3       8 1
      9       4       9 1
@<TRIPOS>ALT_TYPE
CGenFF_4.0_ALT_TYPE_SET
CGenFF_4.0 1 CG2R51 2 CG2R51 3 CG2R51 4 CG2R51 5 OG2R50 6 HGR51 7 HGR51 8 HGR52 9 HGR52
@<TRIPOS>MOLECULE
furan
 9 9 0 0 0
****
USER_CHARGES
INVALID_CHARGES
Pose:   3 Cluster:   3 Fr_nu: 943505 TotEn:    -9.85
@<TRIPOS>ATOM
      1 C1        -85.8718  -21.7028  -38.5210 C.2    1 LIG      -0.26000
      2 C2        -86.0326  -20.3065  -38.3549 C.2    1 LIG      -0.26000
      3 C3        -84.5203  -21.9445  -38.4357 C.2    1 LIG       0.09300
      4 C4        -84.7680  -19.7945  -38.1800 C.2    1 LIG       0.09300
      5 O1        -83.8405  -20.7865  -38.2278 O.3    1 LIG      -0.29200
      6 H1        -86.6442  -22.4407  -38.6830 H      1 LIG       0.17500
      7 H2        -86.9549  -19.7437  -38.3617 H      1 LIG       0.17500
      8 H3        -83.9152  -22.8372  -38.4976 H      1 LIG       0.13800
      9 H4        -84.3802  -18.7992  -38.0181 H      1 LIG       0.13800
@<TRIPOS>BOND
      1       1       2 1
      2       1       3 2
      3       2       4 2
      4       3       5 1
      5       4       5 1
      6       1       6 1
      7       2       7 1
      8       3       8 1
      9       4       9 1
@<TRIPOS>ALT_TYPE
CGenFF_4.0_ALT_TYPE_SET
CGenFF_4.0 1 CG2R51 2 CG2R51 3 CG2R51 4 CG2R51 5 OG2R50 6 HGR51 7 HGR51 8 HGR52 9 HGR52
@<TRIPOS>MOLECULE
furan
 9 9 0 0 0
****
USER_CHARGES
INVALID_CHARGES
Pose:   4 Cluster:   4 Fr_nu: 1576820 TotEn:    -9.36
@<TRIPOS>ATOM
      1 C1        -61.6709   -3.6671  -24.5122 C.2    1 LIG      -0.26000
      2 C2        -62.5615   -2.7987  -23.8371 C.2    1 LIG      -0.26000
      3 C3        -60.4661   -3.0063  -24.5736 C.2    1 LIG       0.09300
      4 C4        -61.8374   -1.6691  -23.5339 C.2    1 LIG       0.09300
      5 O1        -60.5591   -1.7878  -23.9794 O.3    1 LIG      -0.29200
      6 H1        -61.8809   -4.6512  -24.9054 H      1 LIG       0.17500
      7 H2        -63.6011   -2.9742  -23.6008 H      1 LIG       0.17500
      8 H3        -59.4976   -3.2539  -24.9831 H      1 LIG       0.13800
      9 H4        -62.0734   -0.7424  -23.0314 H      1 LIG       0.13800
@<TRIPOS>BOND
      1       1       2 1
      2       1       3 2
      3       2       4 2
      4       3       5 1
      5       4       5 1
      6       1       6 1
      7       2       7 1
      8       3       8 1
      9       4       9 1
@<TRIPOS>ALT_TYPE
CGenFF_4.0_ALT_TYPE_SET
CGenFF_4.0 1 CG2R51 2 CG2R51 3 CG2R51 4 CG2R51 5 OG2R50 6 HGR51 7 HGR51 8 HGR52 9 HGR52
@<TRIPOS>MOLECULE
furan
 9 9 0 0 0
****
USER_CHARGES
INVALID_CHARGES
Pose:   5 Cluster:   5 Fr_nu: 926786 TotEn:    -9.19
@<TRIPOS>ATOM
      1 C1        -85.9383  -21.5247  -38.6409 C.2    1 LIG      -0.26000
      2 C2        -85.5001  -20.4668  -37.8090 C.2    1 LIG      -0.26000
      3 C3        -87.0442  -21.0524  -39.3087 C.2    1 LIG       0.09300
      4 C4        -86.3694  -19.4235  -38.0278 C.2    1 LIG       0.09300
      5 O1        -87.3135  -19.7724  -38.9407 O.3    1 LIG      -0.29200
      6 H1        -85.5029  -22.5084  -38.7408 H      1 LIG       0.17500
      7 H2        -84.6561  -20.4649  -37.1344 H      1 LIG       0.17500
      8 H3        -87.7148  -21.4795  -40.0401 H      1 LIG       0.13800
      9 H4        -86.4478  -18.4207  -37.6339 H      1 LIG       0.13800
@<TRIPOS>BOND
      1       1       2 1
      2       1       3 2
      3       2       4 2
      4       3       5 1
      5       4       5 1
      6       1       6 1
      7       2       7 1
      8       3       8 1
      9       4       9 1
@<TRIPOS>ALT_TYPE
CGenFF_4.0_ALT_TYPE_SET
CGenFF_4.0 1 CG2R51 2 CG2R51 3 CG2R51 4 CG2R51 5 OG2R50 6 HGR51 7 HGR51 8 HGR52 9 HGR52
@<TRIPOS>MOLECULE
furan
 9 9 0 0 0
****
USER_CHARGES
INVALID_CHARGES
Pose:   6 Cluster:   6 Fr_nu: 704702 TotEn:    -9.17
@<TRIPOS>ATOM
      1 C1        -56.4546   -9.7168  -48.2489 C.2    1 LIG      -0.26000
      2 C2        -56.9405  -10.3546  -49.4153 C.2    1 LIG      -0.26000
      3 C3        -55.8291   -8.5679  -48.6742 C.2    1 LIG       0.09300
      4 C4        -56.5774   -9.5499  -50.4701 C.2    1 LIG       0.09300
      5 O1        -55.8996   -8.4587  -50.0268 O.3    1 LIG      -0.29200
      6 H1        -56.5481  -10.0527  -47.2264 H      1 LIG       0.17500
      7 H2        -57.4872  -11.2844  -49.4791 H      1 LIG       0.17500
      8 H3        -55.3139   -7.7655  -48.1667 H      1 LIG       0.13800
      9 H4        -56.7185   -9.6102  -51.5395 H      1 LIG       0.13800
@<TRIPOS>BOND
      1       1       2 1
      2       1       3 2
      3       2       4 2
      4       3       5 1
      5       4       5 1
      6       1       6 1
      7       2       7 1
      8       3       8 1
      9       4       9 1
@<TRIPOS>ALT_TYPE
CGenFF_4.0_ALT_TYPE_SET
CGenFF_4.0 1 CG2R51 2 CG2R51 3 CG2R51 4 CG2R51 5 OG2R50 6 HGR51 7 HGR51 8 HGR52 9 HGR52
@<TRIPOS>MOLECULE
furan
 9 9 0 0 0
****
USER_CHARGES
INVALID_CHARGES
Pose:   7 Cluster:   7 Fr_nu: 382227 TotEn:    -9.05
@<TRIPOS>ATOM
      1 C1        -54.8846  -10.0925  -48.9659 C.2    1 LIG      -0.26000
      2 C2        -55.7978  -10.9774  -49.5874 C.2    1 LIG      -0.26000
      3 C3        -55.6449   -9.1013  -48.3902 C.2    1 LIG       0.09300
      4 C4        -57.0510  -10.4639  -49.3470 C.2    1 LIG       0.09300
      5 O1        -56.9665   -9.3204  -48.6178 O.3    1 LIG      -0.29200
      6 H1        -53.8071  -10.1675  -48.9412 H      1 LIG       0.17500
      7 H2        -55.5709  -11.8771  -50.1410 H      1 LIG       0.17500
      8 H3        -55.4098   -8.2180  -47.8143 H      1 LIG       0.13800
      9 H4        -58.0505  -10.7767  -49.6120 H      1 LIG       0.13800
@<TRIPOS>BOND
      1       1       2 1
      2       1       3 2
      3       2       4 2
      4       3       5 1
      5       4       5 1
      6       1       6 1
      7       2       7 1
      8       3       8 1
      9       4       9 1
@<TRIPOS>ALT_TYPE
CGenFF_4.0_ALT_TYPE_SET
CGenFF_4.0 1 CG2R51 2 CG2R51 3 CG2R51 4 CG2R51 5 OG2R50 6 HGR51 7 HGR51 8 HGR52 9 HGR52
@<TRIPOS>MOLECULE
furan
 9 9 0 0 0
****
USER_CHARGES
INVALID_CHARGES
Pose:   8 Cluster:   8 Fr_nu: 556458 TotEn:    -9.02
@<TRIPOS>ATOM
      1 C1        -60.4753   -3.1997  -23.8688 C.2    1 LIG      -0.26000
      2 C2        -61.0825   -2.2489  -23.0141 C.2    1 LIG      -0.26000
      3 C3        -61.2723   -3.2714  -24.9876 C.2    1 LIG       0.09300
      4 C4        -62.2071   -1.8073  -23.6716 C.2    1 LIG       0.09300
      5 O1        -62.3299   -2.4257  -24.8754 O.3    1 LIG      -0.29200
      6 H1        -59.5704   -3.7626  -23.6913 H      1 LIG       0.17500
      7 H2        -60.7428   -1.9257  -22.0407 H      1 LIG       0.17500
      8 H3        -61.2260   -3.8432  -25.9031 H      1 LIG       0.13800
      9 H4        -62.9821   -1.0942  -23.4310 H      1 LIG       0.13800
@<TRIPOS>BOND
      1       1       2 1
      2       1       3 2
      3       2       4 2
      4       3       5 1
      5       4       5 1
      6       1       6 1
      7       2       7 1
      8       3       8 1
      9       4       9 1
@<TRIPOS>ALT_TYPE
CGenFF_4.0_ALT_TYPE_SET
CGenFF_4.0 1 CG2R51 2 CG2R51 3 CG2R51 4 CG2R51 5 OG2R50 6 HGR51 7 HGR51 8 HGR52 9 HGR52
@<TRIPOS>MOLECULE
furan
 9 9 0 0 0
****
USER_CHARGES
INVALID_CHARGES
Pose:   9 Cluster:   9 Fr_nu: 1699524 TotEn:    -8.97
@<TRIPOS>ATOM
      1 C1        -78.7193  -14.1818  -45.9461 C.2    1 LIG      -0.26000
      2 C2        -79.1707  -15.5185  -46.0578 C.2    1 LIG      -0.26000
      3 C3        -79.0502  -13.5666  -47.1310 C.2    1 LIG       0.09300
      4 C4        -79.7454  -15.6249  -47.3030 C.2    1 LIG       0.09300
      5 O1        -79.6761  -14.4393  -47.9635 O.3    1 LIG      -0.29200
      6 H1        -78.2153  -13.7241  -45.1072 H      1 LIG       0.17500
      7 H2        -79.0878  -16.3059  -45.3226 H      1 LIG       0.17500
      8 H3        -78.9178  -12.5660  -47.5164 H      1 LIG       0.13800
      9 H4        -80.2227  -16.4319  -47.8396 H      1 LIG       0.13800
@<TRIPOS>BOND
      1       1       2 1
      2       1       3 2
      3       2       4 2
      4       3       5 1
      5       4       5 1
      6       1       6 1
      7       2       7 1
      8       3       8 1
      9       4       9 1
@<TRIPOS>ALT_TYPE
CGenFF_4.0_ALT_TYPE_SET
CGenFF_4.0 1 CG2R51 2 CG2R51 3 CG2R51 4 CG2R51 5 OG2R50 6 HGR51 7 HGR51 8 HGR52 9 HGR52
@<TRIPOS>MOLECULE
furan
 9 9 0 0 0
****
USER_CHARGES
INVALID_CHARGES
Pose:  10 Cluster:  10 Fr_nu:   1177 TotEn:    -8.81
@<TRIPOS>ATOM
      1 C1        -57.8577    3.7557  -37.1234 C.2    1 LIG      -0.26000
      2 C2        -58.6117    4.8953  -36.7545 C.2    1 LIG      -0.26000
      3 C3        -58.0226    2.8433  -36.1074 C.2    1 LIG       0.09300
      4 C4        -59.1837    4.5979  -35.5394 C.2    1 LIG       0.09300
      5 O1        -58.8296    3.3489  -35.1381 O.3    1 LIG      -0.29200
      6 H1        -57.2674    3.6170  -38.0177 H      1 LIG       0.17500
      7 H2        -58.7244    5.8179  -37.3055 H      1 LIG       0.17500
      8 H3        -57.6535    1.8429  -35.9338 H      1 LIG       0.13800
      9 H4        -59.8335    5.1386  -34.8668 H      1 LIG       0.13800
@<TRIPOS>BOND
      1       1       2 1
      2       1       3 2
      3       2       4 2
      4       3       5 1
      5       4       5 1
      6       1       6 1
      7       2       7 1
      8       3       8 1
      9       4       9 1
@<TRIPOS>ALT_TYPE
CGenFF_4.0_ALT_TYPE_SET
CGenFF_4.0 1 CG2R51 2 CG2R51 3 CG2R51 4 CG2R51 5 OG2R50 6 HGR51 7 HGR51 8 HGR52 9 HGR52
@<TRIPOS>MOLECULE
furan
 9 9 0 0 0
****
USER_CHARGES
INVALID_CHARGES
Pose:  11 Cluster:  11 Fr_nu:    512 TotEn:    -8.56
@<TRIPOS>ATOM
      1 C1        -71.1575   -9.7444  -43.7734 C.2    1 LIG      -0.26000
      2 C2        -70.8287   -9.3729  -45.0990 C.2    1 LIG      -0.26000
      3 C3        -72.2414  -10.5856  -43.8702 C.2    1 LIG       0.09300
      4 C4        -71.7351  -10.0138  -45.9113 C.2    1 LIG       0.09300
      5 O1        -72.5996  -10.7551  -45.1700 O.3    1 LIG      -0.29200
      6 H1        -70.6662   -9.4370  -42.8616 H      1 LIG       0.17500
      7 H2        -70.0307   -8.7200  -45.4219 H      1 LIG       0.17500
      8 H3        -72.8409  -11.1189  -43.1468 H      1 LIG       0.13800
      9 H4        -71.8903  -10.0441  -46.9799 H      1 LIG       0.13800
@<TRIPOS>BOND
      1       1       2 1
      2       1       3 2
      3       2       4 2
      4       3       5 1
      5       4       5 1
      6       1       6 1
      7       2       7 1
      8       3       8 1
      9       4       9 1
@<TRIPOS>ALT_TYPE
CGenFF_4.0_ALT_TYPE_SET
CGenFF_4.0 1 CG2R51 2 CG2R51 3 CG2R51 4 CG2R51 5 OG2R50 6 HGR51 7 HGR51 8 HGR52 9 HGR52
@<TRIPOS>MOLECULE
furan
 9 9 0 0 0
****
USER_CHARGES
INVALID_CHARGES
Pose:  12 Cluster:  12 Fr_nu:  62825 TotEn:    -8.46
@<TRIPOS>ATOM
      1 C1        -58.1385    4.2718  -37.0348 C.2    1 LIG      -0.26000
      2 C2        -58.7339    3.6749  -35.8980 C.2    1 LIG      -0.26000
      3 C3        -57.1076    3.4407  -37.4068 C.2    1 LIG       0.09300
      4 C4        -58.0246    2.5214  -35.6565 C.2    1 LIG       0.09300
      5 O1        -57.0315    2.3713  -36.5719 O.3    1 LIG      -0.29200
      6 H1        -58.4245    5.1929  -37.5217 H      1 LIG       0.17500
      7 H2        -59.5751    4.0396  -35.3264 H      1 LIG       0.17500
      8 H3        -56.3753    3.4669  -38.2007 H      1 LIG       0.13800
      9 H4        -58.0970    1.7411  -34.9129 H      1 LIG       0.13800
@<TRIPOS>BOND
      1       1       2 1
      2       1       3 2
      3       2       4 2
      4       3       5 1
      5       4       5 1
      6       1       6 1
      7       2       7 1
      8       3       8 1
      9       4       9 1
@<TRIPOS>ALT_TYPE
CGenFF_4.0_ALT_TYPE_SET
CGenFF_4.0 1 CG2R51 2 CG2R51 3 CG2R51 4 CG2R51 5 OG2R50 6 HGR51 7 HGR51 8 HGR52 9 HGR52
@<TRIPOS>MOLECULE
furan
 9 9 0 0 0
****
USER_CHARGES
INVALID_CHARGES
Pose:  13 Cluster:  13 Fr_nu: 1383432 TotEn:    -8.42
@<TRIPOS>ATOM
      1 C1        -61.0775   -3.3279  -24.7428 C.2    1 LIG      -0.26000
      2 C2        -60.9100   -2.7165  -23.4774 C.2    1 LIG      -0.26000
      3 C3        -62.2897   -3.9763  -24.6962 C.2    1 LIG       0.09300
      4 C4        -62.0318   -3.0347  -22.7478 C.2    1 LIG       0.09300
      5 O1        -62.8778   -3.8024  -23.4836 O.3    1 LIG      -0.29200
      6 H1        -60.3994   -3.3000  -25.5834 H      1 LIG       0.17500
      7 H2        -60.0760   -2.1184  -23.1395 H      1 LIG       0.17500
      8 H3        -62.8465   -4.5723  -25.4046 H      1 LIG       0.13800
      9 H4        -62.3615   -2.8046  -21.7451 H      1 LIG       0.13800
@<TRIPOS>BOND
      1       1       2 1
      2       1       3 2
      3       2       4 2
      4       3       5 1
      5       4       5 1
      6       1       6 1
      7       2       7 1
      8       3       8 1
      9       4       9 1
@<TRIPOS>ALT_TYPE
CGenFF_4.0_ALT_TYPE_SET
CGenFF_4.0 1 CG2R51 2 CG2R51 3 CG2R51 4 CG2R51 5 OG2R50 6 HGR51 7 HGR51 8 HGR52 9 HGR52
@<TRIPOS>MOLECULE
furan
 9 9 0 0 0
****
USER_CHARGES
INVALID_CHARGES
Pose:  14 Cluster:  14 Fr_nu:  13133 TotEn:    -8.34
@<TRIPOS>ATOM
      1 C1        -56.1293   -8.8647  -50.2479 C.2    1 LIG      -0.26000
      2 C2        -55.6831   -9.0811  -48.9223 C.2    1 LIG      -0.26000
      3 C3        -57.3025   -9.5712  -50.3762 C.2    1 LIG       0.09300
      4 C4        -56.6156   -9.9043  -48.3350 C.2    1 LIG       0.09300
      5 O1        -57.6060  -10.2076  -49.2146 O.3    1 LIG      -0.29200
      6 H1        -55.6549   -8.2688  -51.0142 H      1 LIG       0.17500
      7 H2        -54.7933   -8.6863  -48.4535 H      1 LIG       0.17500
      8 H3        -58.0044   -9.7144  -51.1849 H      1 LIG       0.13800
      9 H4        -56.7137  -10.3407  -47.3517 H      1 LIG       0.13800
@<TRIPOS>BOND
      1       1       2 1
      2       1       3 2
      3       2       4 2
      4       3       5 1
      5       4       5 1
      6       1       6 1
      7       2       7 1
      8       3       8 1
      9       4       9 1
@<TRIPOS>ALT_TYPE
CGenFF_4.0_ALT_TYPE_SET
CGenFF_4.0 1 CG2R51 2 CG2R51 3 CG2R51 4 CG2R51 5 OG2R50 6 HGR51 7 HGR51 8 HGR52 9 HGR52
@<TRIPOS>MOLECULE
furan
 9 9 0 0 0
****
USER_CHARGES
INVALID_CHARGES
Pose:  15 Cluster:  15 Fr_nu:  12310 TotEn:    -8.32
@<TRIPOS>ATOM
      1 C1        -55.2561   -9.9449  -47.9434 C.2    1 LIG      -0.26000
      2 C2        -56.6156   -9.9043  -48.3350 C.2    1 LIG      -0.26000
      3 C3        -54.5236   -9.6902  -49.0794 C.2    1 LIG       0.09300
      4 C4        -56.6169   -9.6276  -49.6824 C.2    1 LIG       0.09300
      5 O1        -55.3456   -9.4955  -50.1438 O.3    1 LIG      -0.29200
      6 H1        -54.8597  -10.1364  -46.9567 H      1 LIG       0.17500
      7 H2        -57.4856  -10.0574  -47.7129 H      1 LIG       0.17500
      8 H3        -53.4658   -9.6158  -49.2859 H      1 LIG       0.13800
      9 H4        -57.3972   -9.4990  -50.4183 H      1 LIG       0.13800
@<TRIPOS>BOND
      1       1       2 1
      2       1       3 2
      3       2       4 2
      4       3       5 1
      5       4       5 1
      6       1       6 1
      7       2       7 1
      8       3       8 1
      9       4       9 1
@<TRIPOS>ALT_TYPE
CGenFF_4.0_ALT_TYPE_SET
CGenFF_4.0 1 CG2R51 2 CG2R51 3 CG2R51 4 CG2R51 5 OG2R50 6 HGR51 7 HGR51 8 HGR52 9 HGR52
@<TRIPOS>MOLECULE
furan
 9 9 0 0 0
****
USER_CHARGES
INVALID_CHARGES
Pose:  16 Cluster:  16 Fr_nu: 1431991 TotEn:    -8.29
@<TRIPOS>ATOM
      1 C1        -61.5626   -3.5512  -24.3534 C.2    1 LIG      -0.26000
      2 C2        -62.1950   -3.3457  -23.1040 C.2    1 LIG      -0.26000
      3 C3        -60.2543   -3.1595  -24.1882 C.2    1 LIG       0.09300
      4 C4        -61.2282   -2.8433  -22.2644 C.2    1 LIG       0.09300
      5 O1        -60.0423   -2.7269  -22.9177 O.3    1 LIG      -0.29200
      6 H1        -62.0049   -3.9360  -25.2608 H      1 LIG       0.17500
      7 H2        -63.2265   -3.5397  -22.8475 H      1 LIG       0.17500
      8 H3        -59.3947   -3.1297  -24.8418 H      1 LIG       0.13800
      9 H4        -61.2240   -2.5349  -21.2291 H      1 LIG       0.13800
@<TRIPOS>BOND
      1       1       2 1
      2       1       3 2
      3       2       4 2
      4       3       5 1
      5       4       5 1
      6       1       6 1
      7       2       7 1
      8       3       8 1
      9       4       9 1
@<TRIPOS>ALT_TYPE
CGenFF_4.0_ALT_TYPE_SET
CGenFF_4.0 1 CG2R51 2 CG2R51 3 CG2R51 4 CG2R51 5 OG2R50 6 HGR51 7 HGR51 8 HGR52 9 HGR52
@<TRIPOS>MOLECULE
furan
 9 9 0 0 0
****
USER_CHARGES
INVALID_CHARGES
Pose:  17 Cluster:  17 Fr_nu:  62396 TotEn:    -8.20
@<TRIPOS>ATOM
      1 C1        -78.1129   -1.1296  -35.6095 C.2    1 LIG      -0.26000
      2 C2        -77.2560   -2.0269  -36.2905 C.2    1 LIG      -0.26000
      3 C3        -77.8548    0.1162  -36.1323 C.2    1 LIG       0.09300
      4 C4        -76.5355   -1.2654  -37.1810 C.2    1 LIG       0.09300
      5 O1        -76.8946    0.0420  -37.0909 O.3    1 LIG      -0.29200
      6 H1        -78.8287   -1.3617  -34.8342 H      1 LIG       0.17500
      7 H2        -77.1740   -3.0950  -36.1499 H      1 LIG       0.17500
      8 H3        -78.2491    1.1036  -35.9410 H      1 LIG       0.13800
      9 H4        -75.7706   -1.4912  -37.9098 H      1 LIG       0.13800
@<TRIPOS>BOND
      1       1       2 1
      2       1       3 2
      3       2       4 2
      4       3       5 1
      5       4       5 1
      6       1       6 1
      7       2       7 1
      8       3       8 1
      9       4       9 1
@<TRIPOS>ALT_TYPE
CGenFF_4.0_ALT_TYPE_SET
CGenFF_4.0 1 CG2R51 2 CG2R51 3 CG2R51 4 CG2R51 5 OG2R50 6 HGR51 7 HGR51 8 HGR52 9 HGR52
@<TRIPOS>MOLECULE
furan
 9 9 0 0 0
****
USER_CHARGES
INVALID_CHARGES
Pose:  18 Cluster:  18 Fr_nu:  62975 TotEn:    -8.20
@<TRIPOS>ATOM
      1 C1        -56.7791    2.9164  -36.6595 C.2    1 LIG      -0.26000
      2 C2        -57.5971    4.0676  -36.5654 C.2    1 LIG      -0.26000
      3 C3        -57.4743    1.9023  -36.0428 C.2    1 LIG       0.09300
      4 C4        -58.7339    3.6749  -35.8980 C.2    1 LIG       0.09300
      5 O1        -58.6670    2.3564  -35.5760 O.3    1 LIG      -0.29200
      6 H1        -55.8045    2.8360  -37.1188 H      1 LIG       0.17500
      7 H2        -57.3847    5.0594  -36.9377 H      1 LIG       0.17500
      8 H3        -57.2696    0.8569  -35.8636 H      1 LIG       0.13800
      9 H4        -59.6347    4.1861  -35.5910 H      1 LIG       0.13800
@<TRIPOS>BOND
      1       1       2 1
      2       1       3 2
      3       2       4 2
      4       3       5 1
      5       4       5 1
      6       1       6 1
      7       2       7 1
      8       3       8 1
      9       4       9 1
@<TRIPOS>ALT_TYPE
CGenFF_4.0_ALT_TYPE_SET
CGenFF_4.0 1 CG2R51 2 CG2R51 3 CG2R51 4 CG2R51 5 OG2R50 6 HGR51 7 HGR51 8 HGR52 9 HGR52
@<TRIPOS>MOLECULE
furan
 9 9 0 0 0
****
USER_CHARGES
INVALID_CHARGES
Pose:  19 Cluster:  19 Fr_nu:  21103 TotEn:    -7.96
@<TRIPOS>ATOM
      1 C1        -56.8508   -9.8438  -49.6244 C.2    1 LIG      -0.26000
      2 C2        -55.8358   -9.2671  -48.8241 C.2    1 LIG      -0.26000
      3 C3        -56.5360  -11.1780  -49.7376 C.2    1 LIG       0.09300
      4 C4        -54.9732  -10.2900  -48.5053 C.2    1 LIG       0.09300
      5 O1        -55.3931  -11.4582  -49.0582 O.3    1 LIG      -0.29200
      6 H1        -57.7046   -9.3488  -50.0641 H      1 LIG       0.17500
      7 H2        -55.7445   -8.2349  -48.5179 H      1 LIG       0.17500
      8 H3        -56.9993  -12.0155  -50.2387 H      1 LIG       0.13800
      9 H4        -54.0638  -10.3475  -47.9251 H      1 LIG       0.13800
@<TRIPOS>BOND
      1       1       2 1
      2       1       3 2
      3       2       4 2
      4       3       5 1
      5       4       5 1
      6       1       6 1
      7       2       7 1
      8       3       8 1
      9       4       9 1
@<TRIPOS>ALT_TYPE
CGenFF_4.0_ALT_TYPE_SET
CGenFF_4.0 1 CG2R51 2 CG2R51 3 CG2R51 4 CG2R51 5 OG2R50 6 HGR51 7 HGR51 8 HGR52 9 HGR52
@<TRIPOS>MOLECULE
furan
 9 9 0 0 0
****
USER_CHARGES
INVALID_CHARGES
Pose:  20 Cluster:  20 Fr_nu:  31296 TotEn:    -7.94
@<TRIPOS>ATOM
      1 C1        -79.1101  -15.0511  -46.2843 C.2    1 LIG      -0.26000
      2 C2        -78.2479  -13.9290  -46.3112 C.2    1 LIG      -0.26000
      3 C3        -79.0044  -15.5838  -45.0206 C.2    1 LIG       0.09300
      4 C4        -77.6769  -13.8560  -45.0620 C.2    1 LIG       0.09300
      5 O1        -78.1329  -14.8611  -44.2692 O.3    1 LIG      -0.29200
      6 H1        -79.7306  -15.4251  -47.0859 H      1 LIG       0.17500
      7 H2        -78.0656  -13.2574  -47.1377 H      1 LIG       0.17500
      8 H3        -79.4597  -16.4290  -44.5250 H      1 LIG       0.13800
      9 H4        -76.9658  -13.1846  -44.6032 H      1 LIG       0.13800
@<TRIPOS>BOND
      1       1       2 1
      2       1       3 2
      3       2       4 2
      4       3       5 1
      5       4       5 1
      6       1       6 1
      7       2       7 1
      8       3       8 1
      9       4       9 1
@<TRIPOS>ALT_TYPE
CGenFF_4.0_ALT_TYPE_SET
CGenFF_4.0 1 CG2R51 2 CG2R51 3 CG2R51 4 CG2R51 5 OG2R50 6 HGR51 7 HGR51 8 HGR52 9 HGR52
@<TRIPOS>MOLECULE
furan
 9 9 0 0 0
****
USER_CHARGES
INVALID_CHARGES
Pose:  21 Cluster:  21 Fr_nu: 1251259 TotEn:    -7.76
@<TRIPOS>ATOM
      1 C1        -85.7473  -20.2057  -37.7001 C.2    1 LIG      -0.26000
      2 C2        -84.9211  -21.2902  -37.3200 C.2    1 LIG      -0.26000
      3 C3        -86.0936  -20.4309  -39.0122 C.2    1 LIG       0.09300
      4 C4        -84.8216  -22.1009  -38.4267 C.2    1 LIG       0.09300
      5 O1        -85.5335  -21.5841  -39.4625 O.3    1 LIG      -0.29200
      6 H1        -86.0518  -19.3648  -37.0939 H      1 LIG       0.17500
      7 H2        -84.4566  -21.4598  -36.3593 H      1 LIG       0.17500
      8 H3        -86.6997  -19.8949  -39.7280 H      1 LIG       0.13800
      9 H4        -84.3101  -23.0307  -38.6286 H      1 LIG       0.13800
@<TRIPOS>BOND
      1       1       2 1
      2       1       3 2
      3       2       4 2
      4       3       5 1
      5       4       5 1
      6       1       6 1
      7       2       7 1
      8       3       8 1
      9       4       9 1
@<TRIPOS>ALT_TYPE
CGenFF_4.0_ALT_TYPE_SET
CGenFF_4.0 1 CG2R51 2 CG2R51 3 CG2R51 4 CG2R51 5 OG2R50 6 HGR51 7 HGR51 8 HGR52 9 HGR52
@<TRIPOS>MOLECULE
furan
 9 9 0 0 0
****
USER_CHARGES
INVALID_CHARGES
Pose:  22 Cluster:  22 Fr_nu: 198051 TotEn:    -7.70
@<TRIPOS>ATOM
      1 C1        -78.9340  -13.5149  -46.9095 C.2    1 LIG      -0.26000
      2 C2        -79.3978  -14.6448  -46.1944 C.2    1 LIG      -0.26000
      3 C3        -77.9071  -12.9855  -46.1630 C.2    1 LIG       0.09300
      4 C4        -78.6213  -14.7254  -45.0620 C.2    1 LIG       0.09300
      5 O1        -77.7101  -13.7176  -45.0353 O.3    1 LIG      -0.29200
      6 H1        -79.3023  -13.1337  -47.8509 H      1 LIG       0.17500
      7 H2        -80.1979  -15.3165  -46.4701 H      1 LIG       0.17500
      8 H3        -77.2505  -12.1371  -46.2902 H      1 LIG       0.13800
      9 H4        -78.5924  -15.4042  -44.2221 H      1 LIG       0.13800
@<TRIPOS>BOND
      1       1       2 1
      2       1       3 2
      3       2       4 2
      4       3       5 1
      5       4       5 1
      6       1       6 1
      7       2       7 1
      8       3       8 1
      9       4       9 1
@<TRIPOS>ALT_TYPE
CGenFF_4.0_ALT_TYPE_SET
CGenFF_4.0 1 CG2R51 2 CG2R51 3 CG2R51 4 CG2R51 5 OG2R50 6 HGR51 7 HGR51 8 HGR52 9 HGR52
@<TRIPOS>MOLECULE
furan
 9 9 0 0 0
****
USER_CHARGES
INVALID_CHARGES
Pose:  23 Cluster:  23 Fr_nu: 555414 TotEn:    -7.63
@<TRIPOS>ATOM
      1 C1        -60.7250   -3.7397  -23.4967 C.2    1 LIG      -0.26000
      2 C2        -61.7551   -3.9276  -24.4490 C.2    1 LIG      -0.26000
      3 C3        -60.7840   -2.4163  -23.1264 C.2    1 LIG       0.09300
      4 C4        -62.3702   -2.7057  -24.5926 C.2    1 LIG       0.09300
      5 O1        -61.7842   -1.7791  -23.7897 O.3    1 LIG      -0.29200
      6 H1        -60.0266   -4.4765  -23.1270 H      1 LIG       0.17500
      7 H2        -62.0167   -4.8397  -24.9658 H      1 LIG       0.17500
      8 H3        -60.2162   -1.8064  -22.4388 H      1 LIG       0.13800
      9 H4        -63.1946   -2.3498  -25.1931 H      1 LIG       0.13800
@<TRIPOS>BOND
      1       1       2 1
      2       1       3 2
      3       2       4 2
      4       3       5 1
      5       4       5 1
      6       1       6 1
      7       2       7 1
      8       3       8 1
      9       4       9 1
@<TRIPOS>ALT_TYPE
CGenFF_4.0_ALT_TYPE_SET
CGenFF_4.0 1 CG2R51 2 CG2R51 3 CG2R51 4 CG2R51 5 OG2R50 6 HGR51 7 HGR51 8 HGR52 9 HGR52
@<TRIPOS>MOLECULE
furan
 9 9 0 0 0
****
USER_CHARGES
INVALID_CHARGES
Pose:  24 Cluster:  24 Fr_nu: 942872 TotEn:    -7.56
@<TRIPOS>ATOM
      1 C1        -85.1818  -19.7814  -38.0886 C.2    1 LIG      -0.26000
      2 C2        -84.1395  -20.6627  -38.4629 C.2    1 LIG      -0.26000
      3 C3        -86.1946  -20.5735  -37.5999 C.2    1 LIG       0.09300
      4 C4        -84.5896  -21.9304  -38.1761 C.2    1 LIG       0.09300
      5 O1        -85.8415  -21.8847  -37.6496 O.3    1 LIG      -0.29200
      6 H1        -85.1937  -18.7038  -38.1659 H      1 LIG       0.17500
      7 H2        -83.1801  -20.4059  -38.8883 H      1 LIG       0.17500
      8 H3        -87.1766  -20.3687  -37.1987 H      1 LIG       0.13800
      9 H4        -84.1624  -22.9170  -38.2817 H      1 LIG       0.13800
@<TRIPOS>BOND
      1       1       2 1
      2       1       3 2
      3       2       4 2
      4       3       5 1
      5       4       5 1
      6       1       6 1
      7       2       7 1
      8       3       8 1
      9       4       9 1
@<TRIPOS>ALT_TYPE
CGenFF_4.0_ALT_TYPE_SET
CGenFF_4.0 1 CG2R51 2 CG2R51 3 CG2R51 4 CG2R51 5 OG2R50 6 HGR51 7 HGR51 8 HGR52 9 HGR52
@<TRIPOS>MOLECULE
furan
 9 9 0 0 0
****
USER_CHARGES
INVALID_CHARGES
Pose:  25 Cluster:  25 Fr_nu:  20953 TotEn:    -7.54
@<TRIPOS>ATOM
      1 C1        -64.9723  -24.2613  -32.8461 C.2    1 LIG      -0.26000
      2 C2        -65.3702  -22.9173  -33.0426 C.2    1 LIG      -0.26000
      3 C3        -64.0894  -24.5505  -33.8605 C.2    1 LIG       0.09300
      4 C4        -64.7020  -22.4810  -34.1629 C.2    1 LIG       0.09300
      5 O1        -63.9191  -23.4705  -34.6674 O.3    1 LIG      -0.29200
      6 H1        -65.2897  -24.9351  -32.0635 H      1 LIG       0.17500
      7 H2        -66.0578  -22.3390  -32.4425 H      1 LIG       0.17500
      8 H3        -63.5253  -25.4308  -34.1323 H      1 LIG       0.13800
      9 H4        -64.6764  -21.5444  -34.7007 H      1 LIG       0.13800
@<TRIPOS>BOND
      1       1       2 1
      2       1       3 2
      3       2       4 2
      4       3       5 1
      5       4       5 1
      6       1       6 1
      7       2       7 1
      8       3       8 1
      9       4       9 1
@<TRIPOS>ALT_TYPE
CGenFF_4.0_ALT_TYPE_SET
CGenFF_4.0 1 CG2R51 2 CG2R51 3 CG2R51 4 CG2R51 5 OG2R50 6 HGR51 7 HGR51 8 HGR52 9 HGR52
@<TRIPOS>MOLECULE
furan
 9 9 0 0 0
****
USER_CHARGES
INVALID_CHARGES
Pose:  26 Cluster:  26 Fr_nu:  25953 TotEn:    -7.41
@<TRIPOS>ATOM
      1 C1        -56.1694  -10.6614  -49.1933 C.2    1 LIG      -0.26000
      2 C2        -55.5799   -9.4685  -48.7111 C.2    1 LIG      -0.26000
      3 C3        -57.1253  -10.2743  -50.1035 C.2    1 LIG       0.09300
      4 C4        -56.2175   -8.4375  -49.3611 C.2    1 LIG       0.09300
      5 O1        -57.1608   -8.9203  -50.2117 O.3    1 LIG      -0.29200
      6 H1        -55.9282  -11.6764  -48.9122 H      1 LIG       0.17500
      7 H2        -54.7891   -9.3722  -47.9812 H      1 LIG       0.17500
      8 H3        -57.8255  -10.8116  -50.7264 H      1 LIG       0.13800
      9 H4        -56.1211   -7.3619  -49.3314 H      1 LIG       0.13800
@<TRIPOS>BOND
      1       1       2 1
      2       1       3 2
      3       2       4 2
      4       3       5 1
      5       4       5 1
      6       1       6 1
      7       2       7 1
      8       3       8 1
      9       4       9 1
@<TRIPOS>ALT_TYPE
CGenFF_4.0_ALT_TYPE_SET
CGenFF_4.0 1 CG2R51 2 CG2R51 3 CG2R51 4 CG2R51 5 OG2R50 6 HGR51 7 HGR51 8 HGR52 9 HGR52
@<TRIPOS>MOLECULE
furan
 9 9 0 0 0
****
USER_CHARGES
INVALID_CHARGES
Pose:  27 Cluster:  27 Fr_nu: 2584382 TotEn:    -7.41
@<TRIPOS>ATOM
      1 C1        -73.5782  -25.8824  -43.7821 C.2    1 LIG      -0.26000
      2 C2        -73.8373  -24.5390  -44.1446 C.2    1 LIG      -0.26000
      3 C3        -74.6946  -26.5985  -44.1467 C.2    1 LIG       0.09300
      4 C4        -75.0934  -24.5300  -44.7050 C.2    1 LIG       0.09300
      5 O1        -75.6228  -25.7815  -44.7100 O.3    1 LIG      -0.29200
      6 H1        -72.6892  -26.2790  -43.3133 H      1 LIG       0.17500
      7 H2        -73.1893  -23.6843  -44.0140 H      1 LIG       0.17500
      8 H3        -74.9694  -27.6410  -44.0781 H      1 LIG       0.13800
      9 H4        -75.7187  -23.7561  -45.1258 H      1 LIG       0.13800
@<TRIPOS>BOND
      1       1       2 1
      2       1       3 2
      3       2       4 2
      4       3       5 1
      5       4       5 1
      6       1       6 1
      7       2       7 1
      8       3       8 1
      9       4       9 1
@<TRIPOS>ALT_TYPE
CGenFF_4.0_ALT_TYPE_SET
CGenFF_4.0 1 CG2R51 2 CG2R51 3 CG2R51 4 CG2R51 5 OG2R50 6 HGR51 7 HGR51 8 HGR52 9 HGR52
@<TRIPOS>MOLECULE
furan
 9 9 0 0 0
****
USER_CHARGES
INVALID_CHARGES
Pose:  28 Cluster:  28 Fr_nu: 943614 TotEn:    -7.33
@<TRIPOS>ATOM
      1 C1        -85.4421  -19.6367  -38.1335 C.2    1 LIG      -0.26000
      2 C2        -84.6056  -20.7567  -38.3548 C.2    1 LIG      -0.26000
      3 C3        -86.6418  -19.9305  -38.7390 C.2    1 LIG       0.09300
      4 C4        -85.3537  -21.6551  -39.0796 C.2    1 LIG       0.09300
      5 O1        -86.5962  -21.1590  -39.3178 O.3    1 LIG      -0.29200
      6 H1        -85.2007  -18.7288  -37.6000 H      1 LIG       0.17500
      7 H2        -83.5850  -20.8923  -38.0269 H      1 LIG       0.17500
      8 H3        -87.5774  -19.4001  -38.8410 H      1 LIG       0.13800
      9 H4        -85.1579  -22.6386  -39.4814 H      1 LIG       0.13800
@<TRIPOS>BOND
      1       1       2 1
      2       1       3 2
      3       2       4 2
      4       3       5 1
      5       4       5 1
      6       1       6 1
      7       2       7 1
      8       3       8 1
      9       4       9 1
@<TRIPOS>ALT_TYPE
CGenFF_4.0_ALT_TYPE_SET
CGenFF_4.0 1 CG2R51 2 CG2R51 3 CG2R51 4 CG2R51 5 OG2R50 6 HGR51 7 HGR51 8 HGR52 9 HGR52
@<TRIPOS>MOLECULE
furan
 9 9 0 0 0
****
USER_CHARGES
INVALID_CHARGES
Pose:  29 Cluster:  29 Fr_nu: 2235582 TotEn:    -7.27
@<TRIPOS>ATOM
      1 C1        -56.1331  -10.0504  -50.0522 C.2    1 LIG      -0.26000
      2 C2        -55.1689  -10.4320  -49.0888 C.2    1 LIG      -0.26000
      3 C3        -56.6245   -8.8338  -49.6396 C.2    1 LIG       0.09300
      4 C4        -55.1399   -9.4213  -48.1563 C.2    1 LIG       0.09300
      5 O1        -56.0242   -8.4432  -48.4849 O.3    1 LIG      -0.29200
      6 H1        -56.4326  -10.5944  -50.9363 H      1 LIG       0.17500
      7 H2        -54.5700  -11.3312  -49.0759 H      1 LIG       0.17500
      8 H3        -57.3633   -8.1525  -50.0361 H      1 LIG       0.13800
      9 H4        -54.5757   -9.2564  -47.2499 H      1 LIG       0.13800
@<TRIPOS>BOND
      1       1       2 1
      2       1       3 2
      3       2       4 2
      4       3       5 1
      5       4       5 1
      6       1       6 1
      7       2       7 1
      8       3       8 1
      9       4       9 1
@<TRIPOS>ALT_TYPE
CGenFF_4.0_ALT_TYPE_SET
CGenFF_4.0 1 CG2R51 2 CG2R51 3 CG2R51 4 CG2R51 5 OG2R50 6 HGR51 7 HGR51 8 HGR52 9 HGR52
@<TRIPOS>MOLECULE
furan
 9 9 0 0 0
****
USER_CHARGES
INVALID_CHARGES
Pose:  30 Cluster:  30 Fr_nu: 1251197 TotEn:    -7.23
@<TRIPOS>ATOM
      1 C1        -85.6704  -20.1789  -36.8650 C.2    1 LIG      -0.26000
      2 C2        -84.9211  -21.2902  -37.3200 C.2    1 LIG      -0.26000
      3 C3        -85.8211  -19.3492  -37.9517 C.2    1 LIG       0.09300
      4 C4        -84.6675  -21.0603  -38.6522 C.2    1 LIG       0.09300
      5 O1        -85.2128  -19.8793  -39.0451 O.3    1 LIG      -0.29200
      6 H1        -86.0523  -20.0043  -35.8696 H      1 LIG       0.17500
      7 H2        -84.6057  -22.1511  -36.7483 H      1 LIG       0.17500
      8 H3        -86.3089  -18.3973  -38.1036 H      1 LIG       0.13800
      9 H4        -84.1417  -21.6106  -39.4188 H      1 LIG       0.13800
@<TRIPOS>BOND
      1       1       2 1
      2       1       3 2
      3       2       4 2
      4       3       5 1
      5       4       5 1
      6       1       6 1
      7       2       7 1
      8       3       8 1
      9       4       9 1
@<TRIPOS>ALT_TYPE
CGenFF_4.0_ALT_TYPE_SET
CGenFF_4.0 1 CG2R51 2 CG2R51 3 CG2R51 4 CG2R51 5 OG2R50 6 HGR51 7 HGR51 8 HGR52 9 HGR52
@<TRIPOS>MOLECULE
furan
 9 9 0 0 0
****
USER_CHARGES
INVALID_CHARGES
Pose:  31 Cluster:  31 Fr_nu: 578112 TotEn:    -6.85
@<TRIPOS>ATOM
      1 C1        -80.3864  -15.4305  -45.7276 C.2    1 LIG      -0.26000
      2 C2        -79.2534  -14.6357  -46.0240 C.2    1 LIG      -0.26000
      3 C3        -80.7978  -15.9702  -46.9241 C.2    1 LIG       0.09300
      4 C4        -79.0532  -14.7465  -47.3803 C.2    1 LIG       0.09300
      5 O1        -79.9903  -15.5584  -47.9364 O.3    1 LIG      -0.29200
      6 H1        -80.8459  -15.5896  -44.7629 H      1 LIG       0.17500
      7 H2        -78.6572  -14.0549  -45.3351 H      1 LIG       0.17500
      8 H3        -81.6032  -16.6319  -47.2081 H      1 LIG       0.13800
      9 H4        -78.3272  -14.3329  -48.0650 H      1 LIG       0.13800
@<TRIPOS>BOND
      1       1       2 1
      2       1       3 2
      3       2       4 2
      4       3       5 1
      5       4       5 1
      6       1       6 1
      7       2       7 1
      8       3       8 1
      9       4       9 1
@<TRIPOS>ALT_TYPE
CGenFF_4.0_ALT_TYPE_SET
CGenFF_4.0 1 CG2R51 2 CG2R51 3 CG2R51 4 CG2R51 5 OG2R50 6 HGR51 7 HGR51 8 HGR52 9 HGR52
@<TRIPOS>MOLECULE
furan
 9 9 0 0 0
****
USER_CHARGES
INVALID_CHARGES
Pose:  32 Cluster:  32 Fr_nu:  25649 TotEn:    -6.70
@<TRIPOS>ATOM
      1 C1        -56.6763   -9.0220  -50.5657 C.2    1 LIG      -0.26000
      2 C2        -56.2175   -8.4375  -49.3611 C.2    1 LIG      -0.26000
      3 C3        -56.1261  -10.2818  -50.6127 C.2    1 LIG       0.09300
      4 C4        -55.4198   -9.3818  -48.7578 C.2    1 LIG       0.09300
      5 O1        -55.3590  -10.5090  -49.5143 O.3    1 LIG      -0.29200
      6 H1        -57.3262   -8.5802  -51.3071 H      1 LIG       0.17500
      7 H2        -56.4405   -7.4513  -48.9801 H      1 LIG       0.17500
      8 H3        -56.1813  -11.0958  -51.3208 H      1 LIG       0.13800
      9 H4        -54.8540   -9.4050  -47.8378 H      1 LIG       0.13800
@<TRIPOS>BOND
      1       1       2 1
      2       1       3 2
      3       2       4 2
      4       3       5 1
      5       4       5 1
      6       1       6 1
      7       2       7 1
      8       3       8 1
      9       4       9 1
@<TRIPOS>ALT_TYPE
CGenFF_4.0_ALT_TYPE_SET
CGenFF_4.0 1 CG2R51 2 CG2R51 3 CG2R51 4 CG2R51 5 OG2R50 6 HGR51 7 HGR51 8 HGR52 9 HGR52
@<TRIPOS>MOLECULE
furan
 9 9 0 0 0
****
USER_CHARGES
INVALID_CHARGES
Pose:  33 Cluster:  33 Fr_nu: 198235 TotEn:    -6.69
@<TRIPOS>ATOM
      1 C1        -60.8356  -21.9339  -25.2605 C.2    1 LIG      -0.26000
      2 C2        -59.5179  -21.4481  -25.4365 C.2    1 LIG      -0.26000
      3 C3        -61.0053  -22.9260  -26.1980 C.2    1 LIG       0.09300
      4 C4        -58.9764  -22.1781  -26.4689 C.2    1 LIG       0.09300
      5 O1        -59.8766  -23.0811  -26.9386 O.3    1 LIG      -0.29200
      6 H1        -61.5699  -21.6021  -24.5408 H      1 LIG       0.17500
      7 H2        -59.0246  -20.6642  -24.8802 H      1 LIG       0.17500
      8 H3        -61.8252  -23.5819  -26.4523 H      1 LIG       0.13800
      9 H4        -58.0149  -22.1766  -26.9615 H      1 LIG       0.13800
@<TRIPOS>BOND
      1       1       2 1
      2       1       3 2
      3       2       4 2
      4       3       5 1
      5       4       5 1
      6       1       6 1
      7       2       7 1
      8       3       8 1
      9       4       9 1
@<TRIPOS>ALT_TYPE
CGenFF_4.0_ALT_TYPE_SET
CGenFF_4.0 1 CG2R51 2 CG2R51 3 CG2R51 4 CG2R51 5 OG2R50 6 HGR51 7 HGR51 8 HGR52 9 HGR52
@<TRIPOS>MOLECULE
furan
 9 9 0 0 0
****
USER_CHARGES
INVALID_CHARGES
Pose:  34 Cluster:  34 Fr_nu: 1772172 TotEn:    -6.64
@<TRIPOS>ATOM
      1 C1        -57.0377   -9.6746  -49.7040 C.2    1 LIG      -0.26000
      2 C2        -55.6753   -9.3137  -49.8341 C.2    1 LIG      -0.26000
      3 C3        -57.2291   -9.9706  -48.3744 C.2    1 LIG       0.09300
      4 C4        -55.1314   -9.4148  -48.5747 C.2    1 LIG       0.09300
      5 O1        -56.0721   -9.8146  -47.6792 O.3    1 LIG      -0.29200
      6 H1        -57.7862   -9.7145  -50.4820 H      1 LIG       0.17500
      7 H2        -55.1550   -9.0168  -50.7333 H      1 LIG       0.17500
      8 H3        -58.0834  -10.2889  -47.7949 H      1 LIG       0.13800
      9 H4        -54.1436   -9.2459  -48.1713 H      1 LIG       0.13800
@<TRIPOS>BOND
      1       1       2 1
      2       1       3 2
      3       2       4 2
      4       3       5 1
      5       4       5 1
      6       1       6 1
      7       2       7 1
      8       3       8 1
      9       4       9 1
@<TRIPOS>ALT_TYPE
CGenFF_4.0_ALT_TYPE_SET
CGenFF_4.0 1 CG2R51 2 CG2R51 3 CG2R51 4 CG2R51 5 OG2R50 6 HGR51 7 HGR51 8 HGR52 9 HGR52
@<TRIPOS>MOLECULE
furan
 9 9 0 0 0
****
USER_CHARGES
INVALID_CHARGES
Pose:  35 Cluster:  35 Fr_nu: 1132276 TotEn:    -6.33
@<TRIPOS>ATOM
      1 C1        -86.6514  -20.5887  -38.2660 C.2    1 LIG      -0.26000
      2 C2        -85.6121  -21.5449  -38.3598 C.2    1 LIG      -0.26000
      3 C3        -86.0450  -19.3953  -37.9495 C.2    1 LIG       0.09300
      4 C4        -84.4447  -20.8676  -38.0941 C.2    1 LIG       0.09300
      5 O1        -84.7000  -19.5567  -37.8431 O.3    1 LIG      -0.29200
      6 H1        -87.7100  -20.7494  -38.4104 H      1 LIG       0.17500
      7 H2        -85.7025  -22.5962  -38.5922 H      1 LIG       0.17500
      8 H3        -86.4108  -18.3936  -37.7767 H      1 LIG       0.13800
      9 H4        -83.4055  -21.1589  -38.0472 H      1 LIG       0.13800
@<TRIPOS>BOND
      1       1       2 1
      2       1       3 2
      3       2       4 2
      4       3       5 1
      5       4       5 1
      6       1       6 1
      7       2       7 1
      8       3       8 1
      9       4       9 1
@<TRIPOS>ALT_TYPE
CGenFF_4.0_ALT_TYPE_SET
CGenFF_4.0 1 CG2R51 2 CG2R51 3 CG2R51 4 CG2R51 5 OG2R50 6 HGR51 7 HGR51 8 HGR52 9 HGR52
@<TRIPOS>MOLECULE
furan
 9 9 0 0 0
****
USER_CHARGES
INVALID_CHARGES
Pose:  36 Cluster:  36 Fr_nu: 555036 TotEn:    -6.09
@<TRIPOS>ATOM
      1 C1        -60.9158   -3.8333  -23.3316 C.2    1 LIG      -0.26000
      2 C2        -62.2650   -3.4146  -23.4185 C.2    1 LIG      -0.26000
      3 C3        -60.2927   -3.3504  -24.4588 C.2    1 LIG       0.09300
      4 C4        -62.3702   -2.7057  -24.5926 C.2    1 LIG       0.09300
      5 O1        -61.1722   -2.6618  -25.2326 O.3    1 LIG      -0.29200
      6 H1        -60.4553   -4.4147  -22.5460 H      1 LIG       0.17500
      7 H2        -63.0612   -3.6056  -22.7135 H      1 LIG       0.17500
      8 H3        -59.2821   -3.4063  -24.8364 H      1 LIG       0.13800
      9 H4        -63.1839   -2.1963  -25.0879 H      1 LIG       0.13800
@<TRIPOS>BOND
      1       1       2 1
      2       1       3 2
      3       2       4 2
      4       3       5 1
      5       4       5 1
      6       1       6 1
      7       2       7 1
      8       3       8 1
      9       4       9 1
@<TRIPOS>ALT_TYPE
CGenFF_4.0_ALT_TYPE_SET
CGenFF_4.0 1 CG2R51 2 CG2R51 3 CG2R51 4 CG2R51 5 OG2R50 6 HGR51 7 HGR51 8 HGR52 9 HGR52
@<TRIPOS>MOLECULE
furan
 9 9 0 0 0
****
USER_CHARGES
INVALID_CHARGES
Pose:  37 Cluster:  37 Fr_nu: 107774 TotEn:    -6.06
@<TRIPOS>ATOM
      1 C1        -79.9236  -15.2137  -46.6510 C.2    1 LIG      -0.26000
      2 C2        -79.1419  -14.1377  -47.1350 C.2    1 LIG      -0.26000
      3 C3        -79.8689  -15.1384  -45.2786 C.2    1 LIG       0.09300
      4 C4        -78.6653  -13.4816  -46.0240 C.2    1 LIG       0.09300
      5 O1        -79.1041  -14.0853  -44.8884 O.3    1 LIG      -0.29200
      6 H1        -80.4594  -15.9520  -47.2298 H      1 LIG       0.17500
      7 H2        -78.9500  -13.8734  -48.1649 H      1 LIG       0.17500
      8 H3        -80.2974  -15.7263  -44.4799 H      1 LIG       0.13800
      9 H4        -78.0363  -12.6152  -45.8800 H      1 LIG       0.13800
@<TRIPOS>BOND
      1       1       2 1
      2       1       3 2
      3       2       4 2
      4       3       5 1
      5       4       5 1
      6       1       6 1
      7       2       7 1
      8       3       8 1
      9       4       9 1
@<TRIPOS>ALT_TYPE
CGenFF_4.0_ALT_TYPE_SET
CGenFF_4.0 1 CG2R51 2 CG2R51 3 CG2R51 4 CG2R51 5 OG2R50 6 HGR51 7 HGR51 8 HGR52 9 HGR52
@<TRIPOS>MOLECULE
furan
 9 9 0 0 0
****
USER_CHARGES
INVALID_CHARGES
Pose:  38 Cluster:  38 Fr_nu: 958104 TotEn:    -5.19
@<TRIPOS>ATOM
      1 C1        -78.8497  -13.5928  -45.8361 C.2    1 LIG      -0.26000
      2 C2        -79.0209  -14.6272  -44.8853 C.2    1 LIG      -0.26000
      3 C3        -79.2231  -14.1233  -47.0490 C.2    1 LIG       0.09300
      4 C4        -79.4868  -15.7159  -45.5850 C.2    1 LIG       0.09300
      5 O1        -79.6129  -15.4170  -46.9046 O.3    1 LIG      -0.29200
      6 H1        -78.4977  -12.5867  -45.6595 H      1 LIG       0.17500
      7 H2        -78.8288  -14.5844  -43.8229 H      1 LIG       0.17500
      8 H3        -79.2678  -13.7311  -48.0546 H      1 LIG       0.13800
      9 H4        -79.7620  -16.7224  -45.3052 H      1 LIG       0.13800
@<TRIPOS>BOND
      1       1       2 1
      2       1       3 2
      3       2       4 2
      4       3       5 1
      5       4       5 1
      6       1       6 1
      7       2       7 1
      8       3       8 1
      9       4       9 1
@<TRIPOS>ALT_TYPE
CGenFF_4.0_ALT_TYPE_SET
CGenFF_4.0 1 CG2R51 2 CG2R51 3 CG2R51 4 CG2R51 5 OG2R50 6 HGR51 7 HGR51 8 HGR52 9 HGR52
@<TRIPOS>MOLECULE
furan
 9 9 0 0 0
****
USER_CHARGES
INVALID_CHARGES
Pose:  39 Cluster:  39 Fr_nu: 2607413 TotEn:    -4.75
@<TRIPOS>ATOM
      1 C1        -75.7337  -26.0342  -44.0436 C.2    1 LIG      -0.26000
      2 C2        -75.4670  -24.6646  -44.2810 C.2    1 LIG      -0.26000
      3 C3        -74.5539  -26.5809  -43.5951 C.2    1 LIG       0.09300
      4 C4        -74.1433  -24.4720  -43.9606 C.2    1 LIG       0.09300
      5 O1        -73.5795  -25.6353  -43.5415 O.3    1 LIG      -0.29200
      6 H1        -76.6687  -26.5574  -44.1825 H      1 LIG       0.17500
      7 H2        -76.1538  -23.9120  -44.6405 H      1 LIG       0.17500
      8 H3        -74.2592  -27.5737  -43.2876 H      1 LIG       0.13800
      9 H4        -73.4880  -23.6133  -43.9749 H      1 LIG       0.13800
@<TRIPOS>BOND
      1       1       2 1
      2       1       3 2
      3       2       4 2
      4       3       5 1
      5       4       5 1
      6       1       6 1
      7       2       7 1
      8       3       8 1
      9       4       9 1
@<TRIPOS>ALT_TYPE
CGenFF_4.0_ALT_TYPE_SET
CGenFF_4.0 1 CG2R51 2 CG2R51 3 CG2R51 4 CG2R51 5 OG2R50 6 HGR51 7 HGR51 8 HGR52 9 HGR52
@<TRIPOS>MOLECULE
furan
 9 9 0 0 0
****
USER_CHARGES
INVALID_CHARGES
Pose:  40 Cluster:  40 Fr_nu:  58684 TotEn:    -4.03
@<TRIPOS>ATOM
      1 C1        -78.9487  -14.0638  -45.0791 C.2    1 LIG      -0.26000
      2 C2        -79.3827  -14.7074  -46.2625 C.2    1 LIG      -0.26000
      3 C3        -78.1104  -13.0500  -45.4811 C.2    1 LIG       0.09300
      4 C4        -78.7788  -14.0410  -47.3033 C.2    1 LIG       0.09300
      5 O1        -78.0017  -13.0292  -46.8354 O.3    1 LIG      -0.29200
      6 H1        -79.2133  -14.3085  -44.0606 H      1 LIG       0.17500
      7 H2        -80.0521  -15.5514  -46.3464 H      1 LIG       0.17500
      8 H3        -77.5441  -12.2953  -44.9550 H      1 LIG       0.13800
      9 H4        -78.7988  -14.1571  -48.3772 H      1 LIG       0.13800
@<TRIPOS>BOND
      1       1       2 1
      2       1       3 2
      3       2       4 2
      4       3       5 1
      5       4       5 1
      6       1       6 1
      7       2       7 1
      8       3       8 1
      9       4       9 1
@<TRIPOS>ALT_TYPE
CGenFF_4.0_ALT_TYPE_SET
CGenFF_4.0 1 CG2R51 2 CG2R51 3 CG2R51 4 CG2R51 5 OG2R50 6 HGR51 7 HGR51 8 HGR52 9 HGR52
@<TRIPOS>MOLECULE
furan
 9 9 0 0 0
****
USER_CHARGES
INVALID_CHARGES
Pose:  41 Cluster:  41 Fr_nu: 1883296 TotEn:    -2.44
@<TRIPOS>ATOM
      1 C1        -85.2920   -5.7876  -33.4304 C.2    1 LIG      -0.26000
      2 C2        -85.1553   -7.0880  -33.9721 C.2    1 LIG      -0.26000
      3 C3        -86.0377   -5.0721  -34.3382 C.2    1 LIG       0.09300
      4 C4        -85.8274   -7.0746  -35.1721 C.2    1 LIG       0.09300
      5 O1        -86.3682   -5.8495  -35.4027 O.3    1 LIG      -0.29200
      6 H1        -84.8961   -5.4178  -32.4957 H      1 LIG       0.17500
      7 H2        -84.6326   -7.9298  -33.5414 H      1 LIG       0.17500
      8 H3        -86.4001   -4.0550  -34.3717 H      1 LIG       0.13800
      9 H4        -86.0042   -7.8155  -35.9382 H      1 LIG       0.13800
@<TRIPOS>BOND
      1       1       2 1
      2       1       3 2
      3       2       4 2
      4       3       5 1
      5       4       5 1
      6       1       6 1
      7       2       7 1
      8       3       8 1
      9       4       9 1
@<TRIPOS>ALT_TYPE
CGenFF_4.0_ALT_TYPE_SET
CGenFF_4.0 1 CG2R51 2 CG2R51 3 CG2R51 4 CG2R51 5 OG2R50 6 HGR51 7 HGR51 8 HGR52 9 HGR52
@<TRIPOS>MOLECULE
pyrimidine
 10 10 0 0 0
****
USER_CHARGES
INVALID_CHARGES
Pose:   1 Cluster:   1 Fr_nu: 462587 TotEn:   -16.53
@<TRIPOS>ATOM
      1 C1        -62.4590   -4.0705  -24.2613 C.ar   1 LIG      -0.13100
      2 C2        -62.9169   -3.5517  -23.0673 C.ar   1 LIG       0.28900
      3 C3        -61.1672   -3.7281  -24.6047 C.ar   1 LIG       0.28900
      4 C4        -60.9354   -2.4975  -22.7076 C.ar   1 LIG       0.50700
      5 N1        -62.1792   -2.7588  -22.2627 N.ar   1 LIG      -0.71900
      6 N2        -60.3741   -2.9407  -23.8488 N.ar   1 LIG      -0.71900
      7 H1        -63.0728   -4.7042  -24.8873 H      1 LIG       0.11500
      8 H2        -63.9199   -3.7657  -22.7144 H      1 LIG       0.11400
      9 H3        -60.7207   -4.0878  -25.5255 H      1 LIG       0.11400
     10 H4        -60.3210   -1.8622  -22.0815 H      1 LIG       0.14100
@<TRIPOS>BOND
      1       1       2 ar
      2       1       3 ar
      3       2       5 ar
      4       3       6 ar
      5       4       5 ar
      6       4       6 ar
      7       1       7 1
      8       2       8 1
      9       3       9 1
     10       4      10 1
@<TRIPOS>ALT_TYPE
CGenFF_4.0_ALT_TYPE_SET
CGenFF_4.0 1 CG2R61 2 CG2R61 3 CG2R61 4 CG2R64 5 NG2R62 6 NG2R62 7 HGR61 8 HGR62 9 HGR62 10 HGR62
@<TRIPOS>MOLECULE
pyrimidine
 10 10 0 0 0
****
USER_CHARGES
INVALID_CHARGES
Pose:   2 Cluster:   2 Fr_nu: 2871866 TotEn:   -15.42
@<TRIPOS>ATOM
      1 C1        -74.0380  -23.7993  -44.4307 C.ar   1 LIG      -0.13100
      2 C2        -73.0612  -24.6342  -43.9274 C.ar   1 LIG       0.28900
      3 C3        -75.2201  -24.4129  -44.7915 C.ar   1 LIG       0.28900
      4 C4        -74.4134  -26.4452  -44.1700 C.ar   1 LIG       0.50700
      5 N1        -73.2158  -25.9666  -43.7827 N.ar   1 LIG      -0.71900
      6 N2        -75.4429  -25.7384  -44.6743 N.ar   1 LIG      -0.71900
      7 H1        -73.8868  -22.7334  -44.5360 H      1 LIG       0.11500
      8 H2        -72.0985  -24.2426  -43.6173 H      1 LIG       0.11400
      9 H3        -76.0456  -23.8384  -45.1976 H      1 LIG       0.11400
     10 H4        -74.5647  -27.5126  -44.0658 H      1 LIG       0.14100
@<TRIPOS>BOND
      1       1       2 ar
      2       1       3 ar
      3       2       5 ar
      4       3       6 ar
      5       4       5 ar
      6       4       6 ar
      7       1       7 1
      8       2       8 1
      9       3       9 1
     10       4      10 1
@<TRIPOS>ALT_TYPE
CGenFF_4.0_ALT_TYPE_SET
CGenFF_4.0 1 CG2R61 2 CG2R61 3 CG2R61 4 CG2R64 5 NG2R62 6 NG2R62 7 HGR61 8 HGR62 9 HGR62 10 HGR62
@<TRIPOS>MOLECULE
pyrimidine
 10 10 0 0 0
****
USER_CHARGES
INVALID_CHARGES
Pose:   3 Cluster:   3 Fr_nu: 144018 TotEn:   -14.95
@<TRIPOS>ATOM
      1 C1        -76.7690   -2.0506  -36.3298 C.ar   1 LIG      -0.13100
      2 C2        -77.5787   -1.8231  -35.2357 C.ar   1 LIG       0.28900
      3 C3        -76.2881   -0.9221  -36.9616 C.ar   1 LIG       0.28900
      4 C4        -77.3691    0.4265  -35.4852 C.ar   1 LIG       0.50700
      5 N1        -77.9005   -0.5931  -34.7842 N.ar   1 LIG      -0.71900
      6 N2        -76.5691    0.3365  -36.5649 N.ar   1 LIG      -0.71900
      7 H1        -76.5274   -3.0486  -36.6702 H      1 LIG       0.11500
      8 H2        -78.0038   -2.6486  -34.6752 H      1 LIG       0.11400
      9 H3        -75.6445   -1.0010  -37.8310 H      1 LIG       0.11400
     10 H4        -77.6118    1.4259  -35.1453 H      1 LIG       0.14100
@<TRIPOS>BOND
      1       1       2 ar
      2       1       3 ar
      3       2       5 ar
      4       3       6 ar
      5       4       5 ar
      6       4       6 ar
      7       1       7 1
      8       2       8 1
      9       3       9 1
     10       4      10 1
@<TRIPOS>ALT_TYPE
CGenFF_4.0_ALT_TYPE_SET
CGenFF_4.0 1 CG2R61 2 CG2R61 3 CG2R61 4 CG2R64 5 NG2R62 6 NG2R62 7 HGR61 8 HGR62 9 HGR62 10 HGR62
@<TRIPOS>MOLECULE
pyrimidine
 10 10 0 0 0
****
USER_CHARGES
INVALID_CHARGES
Pose:   4 Cluster:   4 Fr_nu: 1779163 TotEn:   -14.45
@<TRIPOS>ATOM
      1 C1        -77.3480  -20.8011  -42.4037 C.ar   1 LIG      -0.13100
      2 C2        -78.0775  -21.3990  -43.4111 C.ar   1 LIG       0.28900
      3 C3        -78.0191  -19.8477  -41.6657 C.ar   1 LIG       0.28900
      4 C4        -79.9066  -20.1518  -42.8953 C.ar   1 LIG       0.50700
      5 N1        -79.3635  -21.0974  -43.6855 N.ar   1 LIG      -0.71900
      6 N2        -79.3033  -19.4968  -41.8850 N.ar   1 LIG      -0.71900
      7 H1        -76.3172  -21.0625  -42.2056 H      1 LIG       0.11500
      8 H2        -77.6343  -22.1599  -44.0443 H      1 LIG       0.11400
      9 H3        -77.5277  -19.3232  -40.8534 H      1 LIG       0.11400
     10 H4        -80.9383  -19.8890  -43.0942 H      1 LIG       0.14100
@<TRIPOS>BOND
      1       1       2 ar
      2       1       3 ar
      3       2       5 ar
      4       3       6 ar
      5       4       5 ar
      6       4       6 ar
      7       1       7 1
      8       2       8 1
      9       3       9 1
     10       4      10 1
@<TRIPOS>ALT_TYPE
CGenFF_4.0_ALT_TYPE_SET
CGenFF_4.0 1 CG2R61 2 CG2R61 3 CG2R61 4 CG2R64 5 NG2R62 6 NG2R62 7 HGR61 8 HGR62 9 HGR62 10 HGR62
@<TRIPOS>MOLECULE
pyrimidine
 10 10 0 0 0
****
USER_CHARGES
INVALID_CHARGES
Pose:   5 Cluster:   5 Fr_nu: 2745122 TotEn:   -13.98
@<TRIPOS>ATOM
      1 C1        -74.6046  -24.2147  -44.3463 C.ar   1 LIG      -0.13100
      2 C2        -75.9526  -24.1760  -44.6393 C.ar   1 LIG       0.28900
      3 C3        -74.1411  -25.4046  -43.8234 C.ar   1 LIG       0.28900
      4 C4        -76.2201  -26.3179  -43.9267 C.ar   1 LIG       0.50700
      5 N1        -76.7926  -25.2131  -44.4415 N.ar   1 LIG      -0.71900
      6 N2        -74.9238  -26.4805  -43.5996 N.ar   1 LIG      -0.71900
      7 H1        -73.9537  -23.3673  -44.5152 H      1 LIG       0.11500
      8 H2        -76.4078  -23.2830  -45.0536 H      1 LIG       0.11400
      9 H3        -73.0960  -25.5293  -43.5615 H      1 LIG       0.11400
     10 H4        -76.8718  -27.1661  -43.7565 H      1 LIG       0.14100
@<TRIPOS>BOND
      1       1       2 ar
      2       1       3 ar
      3       2       5 ar
      4       3       6 ar
      5       4       5 ar
      6       4       6 ar
      7       1       7 1
      8       2       8 1
      9       3       9 1
     10       4      10 1
@<TRIPOS>ALT_TYPE
CGenFF_4.0_ALT_TYPE_SET
CGenFF_4.0 1 CG2R61 2 CG2R61 3 CG2R61 4 CG2R64 5 NG2R62 6 NG2R62 7 HGR61 8 HGR62 9 HGR62 10 HGR62
@<TRIPOS>MOLECULE
pyrimidine
 10 10 0 0 0
****
USER_CHARGES
INVALID_CHARGES
Pose:   6 Cluster:   6 Fr_nu:   1297 TotEn:   -13.93
@<TRIPOS>ATOM
      1 C1        -58.6872    5.0422  -36.6830 C.ar   1 LIG      -0.13100
      2 C2        -57.8673    4.2654  -37.4761 C.ar   1 LIG       0.28900
      3 C3        -59.1293    4.4477  -35.5189 C.ar   1 LIG       0.28900
      4 C4        -57.9969    2.5376  -36.0048 C.ar   1 LIG       0.50700
      5 N1        -57.5007    3.0045  -37.1662 N.ar   1 LIG      -0.71900
      6 N2        -58.8027    3.1926  -35.1472 N.ar   1 LIG      -0.71900
      7 H1        -58.9655    6.0512  -36.9564 H      1 LIG       0.11500
      8 H2        -57.4709    4.6473  -38.4106 H      1 LIG       0.11400
      9 H3        -59.7786    4.9802  -34.8323 H      1 LIG       0.11400
     10 H4        -57.7194    1.5269  -35.7314 H      1 LIG       0.14100
@<TRIPOS>BOND
      1       1       2 ar
      2       1       3 ar
      3       2       5 ar
      4       3       6 ar
      5       4       5 ar
      6       4       6 ar
      7       1       7 1
      8       2       8 1
      9       3       9 1
     10       4      10 1
@<TRIPOS>ALT_TYPE
CGenFF_4.0_ALT_TYPE_SET
CGenFF_4.0 1 CG2R61 2 CG2R61 3 CG2R61 4 CG2R64 5 NG2R62 6 NG2R62 7 HGR61 8 HGR62 9 HGR62 10 HGR62
@<TRIPOS>MOLECULE
pyrimidine
 10 10 0 0 0
****
USER_CHARGES
INVALID_CHARGES
Pose:   7 Cluster:   7 Fr_nu: 3033637 TotEn:   -13.25
@<TRIPOS>ATOM
      1 C1        -44.5483  -15.9069  -41.5392 C.ar   1 LIG      -0.13100
      2 C2        -43.5905  -15.5522  -42.4672 C.ar   1 LIG       0.28900
      3 C3        -44.3406  -15.4384  -40.2580 C.ar   1 LIG       0.28900
      4 C4        -42.4196  -14.4028  -40.8940 C.ar   1 LIG       0.50700
      5 N1        -42.5095  -14.7985  -42.1780 N.ar   1 LIG      -0.71900
      6 N2        -43.2833  -14.6812  -39.8988 N.ar   1 LIG      -0.71900
      7 H1        -45.4058  -16.5130  -41.7990 H      1 LIG       0.11500
      8 H2        -43.6684  -15.8742  -43.5000 H      1 LIG       0.11400
      9 H3        -45.0396  -15.6663  -39.4605 H      1 LIG       0.11400
     10 H4        -41.5605  -13.7969  -40.6333 H      1 LIG       0.14100
@<TRIPOS>BOND
      1       1       2 ar
      2       1       3 ar
      3       2       5 ar
      4       3       6 ar
      5       4       5 ar
      6       4       6 ar
      7       1       7 1
      8       2       8 1
      9       3       9 1
     10       4      10 1
@<TRIPOS>ALT_TYPE
CGenFF_4.0_ALT_TYPE_SET
CGenFF_4.0 1 CG2R61 2 CG2R61 3 CG2R61 4 CG2R64 5 NG2R62 6 NG2R62 7 HGR61 8 HGR62 9 HGR62 10 HGR62
@<TRIPOS>MOLECULE
pyrimidine
 10 10 0 0 0
****
USER_CHARGES
INVALID_CHARGES
Pose:   8 Cluster:   8 Fr_nu: 763492 TotEn:   -13.11
@<TRIPOS>ATOM
      1 C1        -57.4081  -24.5263  -26.5801 C.ar   1 LIG      -0.13100
      2 C2        -56.0443  -24.7260  -26.5112 C.ar   1 LIG       0.28900
      3 C3        -58.0831  -24.5957  -25.3786 C.ar   1 LIG       0.28900
      4 C4        -56.1502  -25.0176  -24.2594 C.ar   1 LIG       0.50700
      5 N1        -55.3803  -24.9749  -25.3634 N.ar   1 LIG      -0.71900
      6 N2        -57.4837  -24.8406  -24.1950 N.ar   1 LIG      -0.71900
      7 H1        -57.9150  -24.3285  -27.5151 H      1 LIG       0.11500
      8 H2        -55.4297  -24.6905  -27.4042 H      1 LIG       0.11400
      9 H3        -59.1573  -24.4527  -25.3332 H      1 LIG       0.11400
     10 H4        -55.6431  -25.2168  -23.3233 H      1 LIG       0.14100
@<TRIPOS>BOND
      1       1       2 ar
      2       1       3 ar
      3       2       5 ar
      4       3       6 ar
      5       4       5 ar
      6       4       6 ar
      7       1       7 1
      8       2       8 1
      9       3       9 1
     10       4      10 1
@<TRIPOS>ALT_TYPE
CGenFF_4.0_ALT_TYPE_SET
CGenFF_4.0 1 CG2R61 2 CG2R61 3 CG2R61 4 CG2R64 5 NG2R62 6 NG2R62 7 HGR61 8 HGR62 9 HGR62 10 HGR62
@<TRIPOS>MOLECULE
pyrimidine
 10 10 0 0 0
****
USER_CHARGES
INVALID_CHARGES
Pose:   9 Cluster:   9 Fr_nu:  66357 TotEn:   -12.80
@<TRIPOS>ATOM
      1 C1        -74.9871   -3.4095  -33.2694 C.ar   1 LIG      -0.13100
      2 C2        -75.4437   -4.7094  -33.3486 C.ar   1 LIG       0.28900
      3 C3        -73.6158   -3.2567  -33.2793 C.ar   1 LIG       0.28900
      4 C4        -73.3159   -5.5047  -33.4324 C.ar   1 LIG       0.50700
      5 N1        -74.6331   -5.7847  -33.4316 N.ar   1 LIG      -0.71900
      6 N2        -72.7473   -4.2860  -33.3599 N.ar   1 LIG      -0.71900
      7 H1        -75.6604   -2.5653  -33.2036 H      1 LIG       0.11500
      8 H2        -76.5059   -4.9284  -33.3474 H      1 LIG       0.11400
      9 H3        -73.1637   -2.2725  -33.2202 H      1 LIG       0.11400
     10 H4        -72.6416   -6.3498  -33.4972 H      1 LIG       0.14100
@<TRIPOS>BOND
      1       1       2 ar
      2       1       3 ar
      3       2       5 ar
      4       3       6 ar
      5       4       5 ar
      6       4       6 ar
      7       1       7 1
      8       2       8 1
      9       3       9 1
     10       4      10 1
@<TRIPOS>ALT_TYPE
CGenFF_4.0_ALT_TYPE_SET
CGenFF_4.0 1 CG2R61 2 CG2R61 3 CG2R61 4 CG2R64 5 NG2R62 6 NG2R62 7 HGR61 8 HGR62 9 HGR62 10 HGR62
@<TRIPOS>MOLECULE
pyrimidine
 10 10 0 0 0
****
USER_CHARGES
INVALID_CHARGES
Pose:  10 Cluster:  10 Fr_nu: 133730 TotEn:   -12.74
@<TRIPOS>ATOM
      1 C1        -60.2960   -5.7686  -21.0995 C.ar   1 LIG      -0.13100
      2 C2        -59.5852   -5.3962  -19.9768 C.ar   1 LIG       0.28900
      3 C3        -60.7233   -4.7337  -21.9061 C.ar   1 LIG       0.28900
      4 C4        -59.7779   -3.1980  -20.5224 C.ar   1 LIG       0.50700
      5 N1        -59.3069   -4.1155  -19.6565 N.ar   1 LIG      -0.71900
      6 N2        -60.4813   -3.4320  -21.6467 N.ar   1 LIG      -0.71900
      7 H1        -60.5049   -6.8042  -21.3320 H      1 LIG       0.11500
      8 H2        -59.2086   -6.1400  -19.2831 H      1 LIG       0.11400
      9 H3        -61.2899   -4.9285  -22.8102 H      1 LIG       0.11400
     10 H4        -59.5699   -2.1609  -20.2892 H      1 LIG       0.14100
@<TRIPOS>BOND
      1       1       2 ar
      2       1       3 ar
      3       2       5 ar
      4       3       6 ar
      5       4       5 ar
      6       4       6 ar
      7       1       7 1
      8       2       8 1
      9       3       9 1
     10       4      10 1
@<TRIPOS>ALT_TYPE
CGenFF_4.0_ALT_TYPE_SET
CGenFF_4.0 1 CG2R61 2 CG2R61 3 CG2R61 4 CG2R64 5 NG2R62 6 NG2R62 7 HGR61 8 HGR62 9 HGR62 10 HGR62
@<TRIPOS>MOLECULE
pyrimidine
 10 10 0 0 0
****
USER_CHARGES
INVALID_CHARGES
Pose:  11 Cluster:  11 Fr_nu: 1911096 TotEn:   -12.43
@<TRIPOS>ATOM
      1 C1        -65.4875    1.1848  -26.4498 C.ar   1 LIG      -0.13100
      2 C2        -65.6560   -0.1786  -26.3189 C.ar   1 LIG       0.28900
      3 C3        -64.7231    1.7885  -25.4724 C.ar   1 LIG       0.28900
      4 C4        -64.3987   -0.2028  -24.4254 C.ar   1 LIG       0.50700
      5 N1        -65.1238   -0.9066  -25.3154 N.ar   1 LIG      -0.71900
      6 N2        -64.1615    1.1228  -24.4420 N.ar   1 LIG      -0.71900
      7 H1        -65.9262    1.7440  -27.2654 H      1 LIG       0.11500
      8 H2        -66.2414   -0.7398  -27.0391 H      1 LIG       0.11400
      9 H3        -64.5360    2.8567  -25.4910 H      1 LIG       0.11400
     10 H4        -63.9603   -0.7622  -23.6081 H      1 LIG       0.14100
@<TRIPOS>BOND
      1       1       2 ar
      2       1       3 ar
      3       2       5 ar
      4       3       6 ar
      5       4       5 ar
      6       4       6 ar
      7       1       7 1
      8       2       8 1
      9       3       9 1
     10       4      10 1
@<TRIPOS>ALT_TYPE
CGenFF_4.0_ALT_TYPE_SET
CGenFF_4.0 1 CG2R61 2 CG2R61 3 CG2R61 4 CG2R64 5 NG2R62 6 NG2R62 7 HGR61 8 HGR62 9 HGR62 10 HGR62
@<TRIPOS>MOLECULE
pyrimidine
 10 10 0 0 0
****
USER_CHARGES
INVALID_CHARGES
Pose:  12 Cluster:  12 Fr_nu:  29095 TotEn:   -12.29
@<TRIPOS>ATOM
      1 C1        -77.9658  -13.3739  -46.3268 C.ar   1 LIG      -0.13100
      2 C2        -78.8564  -14.1289  -47.0625 C.ar   1 LIG       0.28900
      3 C3        -77.7576  -13.7932  -45.0287 C.ar   1 LIG       0.28900
      4 C4        -79.2120  -15.5190  -45.2995 C.ar   1 LIG       0.50700
      5 N1        -79.4996  -15.2117  -46.5787 N.ar   1 LIG      -0.71900
      6 N2        -78.3663  -14.8652  -44.4804 N.ar   1 LIG      -0.71900
      7 H1        -77.4638  -12.5096  -46.7405 H      1 LIG       0.11500
      8 H2        -79.0840  -13.8761  -48.0924 H      1 LIG       0.11400
      9 H3        -77.0755  -13.2622  -44.3736 H      1 LIG       0.11400
     10 H4        -79.7154  -16.3837  -44.8847 H      1 LIG       0.14100
@<TRIPOS>BOND
      1       1       2 ar
      2       1       3 ar
      3       2       5 ar
      4       3       6 ar
      5       4       5 ar
      6       4       6 ar
      7       1       7 1
      8       2       8 1
      9       3       9 1
     10       4      10 1
@<TRIPOS>ALT_TYPE
CGenFF_4.0_ALT_TYPE_SET
CGenFF_4.0 1 CG2R61 2 CG2R61 3 CG2R61 4 CG2R64 5 NG2R62 6 NG2R62 7 HGR61 8 HGR62 9 HGR62 10 HGR62
@<TRIPOS>MOLECULE
pyrimidine
 10 10 0 0 0
****
USER_CHARGES
INVALID_CHARGES
Pose:  13 Cluster:  13 Fr_nu: 1974067 TotEn:   -12.27
@<TRIPOS>ATOM
      1 C1        -55.3381   -9.5989  -48.1112 C.ar   1 LIG      -0.13100
      2 C2        -56.6433  -10.0470  -48.1112 C.ar   1 LIG       0.28900
      3 C3        -54.7734   -9.4050  -49.3552 C.ar   1 LIG       0.28900
      4 C4        -56.6907  -10.0629  -50.3837 C.ar   1 LIG       0.50700
      5 N1        -57.3523  -10.2902  -49.2330 N.ar   1 LIG      -0.71900
      6 N2        -55.4231   -9.6281  -50.5164 N.ar   1 LIG      -0.71900
      7 H1        -54.7930   -9.4121  -47.1956 H      1 LIG       0.11500
      8 H2        -57.1707  -10.2283  -47.1809 H      1 LIG       0.11400
      9 H3        -53.7517   -9.0550  -49.4556 H      1 LIG       0.11400
     10 H4        -57.2359  -10.2510  -51.3006 H      1 LIG       0.14100
@<TRIPOS>BOND
      1       1       2 ar
      2       1       3 ar
      3       2       5 ar
      4       3       6 ar
      5       4       5 ar
      6       4       6 ar
      7       1       7 1
      8       2       8 1
      9       3       9 1
     10       4      10 1
@<TRIPOS>ALT_TYPE
CGenFF_4.0_ALT_TYPE_SET
CGenFF_4.0 1 CG2R61 2 CG2R61 3 CG2R61 4 CG2R64 5 NG2R62 6 NG2R62 7 HGR61 8 HGR62 9 HGR62 10 HGR62
@<TRIPOS>MOLECULE
pyrimidine
 10 10 0 0 0
****
USER_CHARGES
INVALID_CHARGES
Pose:  14 Cluster:  14 Fr_nu:  18625 TotEn:   -12.09
@<TRIPOS>ATOM
      1 C1        -57.3303    4.1046  -38.0159 C.ar   1 LIG      -0.13100
      2 C2        -58.6016    4.2219  -37.4917 C.ar   1 LIG       0.28900
      3 C3        -56.4860    3.2421  -37.3472 C.ar   1 LIG       0.28900
      4 C4        -58.1100    2.7429  -35.8370 C.ar   1 LIG       0.50700
      5 N1        -59.0265    3.5533  -36.3996 N.ar   1 LIG      -0.71900
      6 N2        -56.8440    2.5426  -36.2504 N.ar   1 LIG      -0.71900
      7 H1        -57.0162    4.6533  -38.8936 H      1 LIG       0.11500
      8 H2        -59.3353    4.8765  -37.9493 H      1 LIG       0.11400
      9 H3        -55.4673    3.0852  -37.6847 H      1 LIG       0.11400
     10 H4        -58.4240    2.1942  -34.9575 H      1 LIG       0.14100
@<TRIPOS>BOND
      1       1       2 ar
      2       1       3 ar
      3       2       5 ar
      4       3       6 ar
      5       4       5 ar
      6       4       6 ar
      7       1       7 1
      8       2       8 1
      9       3       9 1
     10       4      10 1
@<TRIPOS>ALT_TYPE
CGenFF_4.0_ALT_TYPE_SET
CGenFF_4.0 1 CG2R61 2 CG2R61 3 CG2R61 4 CG2R64 5 NG2R62 6 NG2R62 7 HGR61 8 HGR62 9 HGR62 10 HGR62
@<TRIPOS>MOLECULE
pyrimidine
 10 10 0 0 0
****
USER_CHARGES
INVALID_CHARGES
Pose:  15 Cluster:  15 Fr_nu: 2846199 TotEn:   -12.01
@<TRIPOS>ATOM
      1 C1        -73.3829   -4.4348  -63.2589 C.ar   1 LIG      -0.13100
      2 C2        -73.1909   -5.1952  -64.3944 C.ar   1 LIG       0.28900
      3 C3        -73.8785   -5.1120  -62.1636 C.ar   1 LIG       0.28900
      4 C4        -73.9374   -7.0609  -63.3320 C.ar   1 LIG       0.50700
      5 N1        -73.4586   -6.5156  -64.4663 N.ar   1 LIG      -0.71900
      6 N2        -74.1681   -6.4297  -62.1649 N.ar   1 LIG      -0.71900
      7 H1        -73.1596   -3.3767  -63.2294 H      1 LIG       0.11500
      8 H2        -72.8051   -4.7500  -65.3051 H      1 LIG       0.11400
      9 H3        -74.0627   -4.5980  -61.2264 H      1 LIG       0.11400
     10 H4        -74.1622   -8.1201  -63.3616 H      1 LIG       0.14100
@<TRIPOS>BOND
      1       1       2 ar
      2       1       3 ar
      3       2       5 ar
      4       3       6 ar
      5       4       5 ar
      6       4       6 ar
      7       1       7 1
      8       2       8 1
      9       3       9 1
     10       4      10 1
@<TRIPOS>ALT_TYPE
CGenFF_4.0_ALT_TYPE_SET
CGenFF_4.0 1 CG2R61 2 CG2R61 3 CG2R61 4 CG2R64 5 NG2R62 6 NG2R62 7 HGR61 8 HGR62 9 HGR62 10 HGR62
@<TRIPOS>MOLECULE
pyrimidine
 10 10 0 0 0
****
USER_CHARGES
INVALID_CHARGES
Pose:  16 Cluster:  16 Fr_nu: 1005099 TotEn:   -12.01
@<TRIPOS>ATOM
      1 C1        -86.2172  -19.7826  -37.6945 C.ar   1 LIG      -0.13100
      2 C2        -86.7173  -21.0682  -37.7358 C.ar   1 LIG       0.28900
      3 C3        -84.8939  -19.6447  -38.0606 C.ar   1 LIG       0.28900
      4 C4        -84.7134  -21.8788  -38.4388 C.ar   1 LIG       0.50700
      5 N1        -85.9907  -22.1435  -38.1045 N.ar   1 LIG      -0.71900
      6 N2        -84.1096  -20.6750  -38.4394 N.ar   1 LIG      -0.71900
      7 H1        -86.8230  -18.9381  -37.3946 H      1 LIG       0.11500
      8 H2        -87.7470  -21.2749  -37.4651 H      1 LIG       0.11400
      9 H3        -84.4130  -18.6725  -38.0587 H      1 LIG       0.11400
     10 H4        -84.1063  -22.7245  -38.7381 H      1 LIG       0.14100
@<TRIPOS>BOND
      1       1       2 ar
      2       1       3 ar
      3       2       5 ar
      4       3       6 ar
      5       4       5 ar
      6       4       6 ar
      7       1       7 1
      8       2       8 1
      9       3       9 1
     10       4      10 1
@<TRIPOS>ALT_TYPE
CGenFF_4.0_ALT_TYPE_SET
CGenFF_4.0 1 CG2R61 2 CG2R61 3 CG2R61 4 CG2R64 5 NG2R62 6 NG2R62 7 HGR61 8 HGR62 9 HGR62 10 HGR62
@<TRIPOS>MOLECULE
pyrimidine
 10 10 0 0 0
****
USER_CHARGES
INVALID_CHARGES
Pose:  17 Cluster:  17 Fr_nu:  62346 TotEn:   -12.01
@<TRIPOS>ATOM
      1 C1        -58.1367    4.7096  -36.5788 C.ar   1 LIG      -0.13100
      2 C2        -56.8374    4.4047  -36.9302 C.ar   1 LIG       0.28900
      3 C3        -58.8307    3.7081  -35.9313 C.ar   1 LIG       0.28900
      4 C4        -57.0313    2.3233  -36.0374 C.ar   1 LIG       0.50700
      5 N1        -56.2507    3.2171  -36.6740 N.ar   1 LIG      -0.71900
      6 N2        -58.3072    2.4984  -35.6436 N.ar   1 LIG      -0.71900
      7 H1        -58.5821    5.6710  -36.7971 H      1 LIG       0.11500
      8 H2        -56.2138    5.1289  -37.4429 H      1 LIG       0.11400
      9 H3        -59.8584    3.8550  -35.6169 H      1 LIG       0.11400
     10 H4        -56.5859    1.3602  -35.8198 H      1 LIG       0.14100
@<TRIPOS>BOND
      1       1       2 ar
      2       1       3 ar
      3       2       5 ar
      4       3       6 ar
      5       4       5 ar
      6       4       6 ar
      7       1       7 1
      8       2       8 1
      9       3       9 1
     10       4      10 1
@<TRIPOS>ALT_TYPE
CGenFF_4.0_ALT_TYPE_SET
CGenFF_4.0 1 CG2R61 2 CG2R61 3 CG2R61 4 CG2R64 5 NG2R62 6 NG2R62 7 HGR61 8 HGR62 9 HGR62 10 HGR62
@<TRIPOS>MOLECULE
pyrimidine
 10 10 0 0 0
****
USER_CHARGES
INVALID_CHARGES
Pose:  18 Cluster:  18 Fr_nu:    421 TotEn:   -12.00
@<TRIPOS>ATOM
      1 C1        -71.8374   -9.7660  -46.1432 C.ar   1 LIG      -0.13100
      2 C2        -70.9099   -8.8537  -45.6829 C.ar   1 LIG       0.28900
      3 C3        -72.5093  -10.4770  -45.1700 C.ar   1 LIG       0.28900
      4 C4        -71.3708   -9.3982  -43.5247 C.ar   1 LIG       0.50700
      5 N1        -70.6503   -8.6433  -44.3758 N.ar   1 LIG      -0.71900
      6 N2        -72.3002  -10.3181  -43.8466 N.ar   1 LIG      -0.71900
      7 H1        -72.0253   -9.9143  -47.1981 H      1 LIG       0.11500
      8 H2        -70.3325   -8.2487  -46.3736 H      1 LIG       0.11400
      9 H3        -73.2565  -11.2170  -45.4355 H      1 LIG       0.11400
     10 H4        -71.1820   -9.2507  -42.4684 H      1 LIG       0.14100
@<TRIPOS>BOND
      1       1       2 ar
      2       1       3 ar
      3       2       5 ar
      4       3       6 ar
      5       4       5 ar
      6       4       6 ar
      7       1       7 1
      8       2       8 1
      9       3       9 1
     10       4      10 1
@<TRIPOS>ALT_TYPE
CGenFF_4.0_ALT_TYPE_SET
CGenFF_4.0 1 CG2R61 2 CG2R61 3 CG2R61 4 CG2R64 5 NG2R62 6 NG2R62 7 HGR61 8 HGR62 9 HGR62 10 HGR62
@<TRIPOS>MOLECULE
pyrimidine
 10 10 0 0 0
****
USER_CHARGES
INVALID_CHARGES
Pose:  19 Cluster:  19 Fr_nu: 599451 TotEn:   -11.91
@<TRIPOS>ATOM
      1 C1        -63.0650  -22.6524  -23.9815 C.ar   1 LIG      -0.13100
      2 C2        -64.3980  -22.3788  -23.7519 C.ar   1 LIG       0.28900
      3 C3        -62.2990  -22.8767  -22.8558 C.ar   1 LIG       0.28900
      4 C4        -64.1006  -22.5626  -21.5058 C.ar   1 LIG       0.50700
      5 N1        -64.9513  -22.3259  -22.5225 N.ar   1 LIG      -0.71900
      6 N2        -62.7859  -22.8393  -21.5981 N.ar   1 LIG      -0.71900
      7 H1        -62.6477  -22.6885  -24.9788 H      1 LIG       0.11500
      8 H2        -65.0781  -22.1888  -24.5751 H      1 LIG       0.11400
      9 H3        -61.2405  -23.0987  -22.9365 H      1 LIG       0.11400
     10 H4        -64.5180  -22.5254  -20.5070 H      1 LIG       0.14100
@<TRIPOS>BOND
      1       1       2 ar
      2       1       3 ar
      3       2       5 ar
      4       3       6 ar
      5       4       5 ar
      6       4       6 ar
      7       1       7 1
      8       2       8 1
      9       3       9 1
     10       4      10 1
@<TRIPOS>ALT_TYPE
CGenFF_4.0_ALT_TYPE_SET
CGenFF_4.0 1 CG2R61 2 CG2R61 3 CG2R61 4 CG2R64 5 NG2R62 6 NG2R62 7 HGR61 8 HGR62 9 HGR62 10 HGR62
@<TRIPOS>MOLECULE
pyrimidine
 10 10 0 0 0
****
USER_CHARGES
INVALID_CHARGES
Pose:  20 Cluster:  20 Fr_nu: 2418817 TotEn:   -11.43
@<TRIPOS>ATOM
      1 C1        -74.9438  -24.8279  -43.6867 C.ar   1 LIG      -0.13100
      2 C2        -75.3820  -26.1360  -43.6484 C.ar   1 LIG       0.28900
      3 C3        -73.5784  -24.6585  -43.7922 C.ar   1 LIG       0.28900
      4 C4        -73.2500  -26.9077  -43.8099 C.ar   1 LIG       0.50700
      5 N1        -74.5597  -27.2039  -43.7081 N.ar   1 LIG      -0.71900
      6 N2        -72.6990  -25.6797  -43.8562 N.ar   1 LIG      -0.71900
      7 H1        -75.6261  -23.9900  -43.6369 H      1 LIG       0.11500
      8 H2        -76.4382  -26.3681  -43.5662 H      1 LIG       0.11400
      9 H3        -73.1405  -23.6669  -43.8286 H      1 LIG       0.11400
     10 H4        -72.5665  -27.7465  -43.8587 H      1 LIG       0.14100
@<TRIPOS>BOND
      1       1       2 ar
      2       1       3 ar
      3       2       5 ar
      4       3       6 ar
      5       4       5 ar
      6       4       6 ar
      7       1       7 1
      8       2       8 1
      9       3       9 1
     10       4      10 1
@<TRIPOS>ALT_TYPE
CGenFF_4.0_ALT_TYPE_SET
CGenFF_4.0 1 CG2R61 2 CG2R61 3 CG2R61 4 CG2R64 5 NG2R62 6 NG2R62 7 HGR61 8 HGR62 9 HGR62 10 HGR62
@<TRIPOS>MOLECULE
pyrimidine
 10 10 0 0 0
****
USER_CHARGES
INVALID_CHARGES
Pose:  21 Cluster:  21 Fr_nu: 113621 TotEn:   -11.42
@<TRIPOS>ATOM
      1 C1        -80.5554    4.1755  -53.1723 C.ar   1 LIG      -0.13100
      2 C2        -81.7118    4.1581  -52.4195 C.ar   1 LIG       0.28900
      3 C3        -80.7142    3.9100  -54.5170 C.ar   1 LIG       0.28900
      4 C4        -82.9580    3.6589  -54.2538 C.ar   1 LIG       0.50700
      5 N1        -82.9344    3.9025  -52.9296 N.ar   1 LIG      -0.71900
      6 N2        -81.9052    3.6464  -55.0935 N.ar   1 LIG      -0.71900
      7 H1        -79.5873    4.3835  -52.7366 H      1 LIG       0.11500
      8 H2        -81.6862    4.3549  -51.3532 H      1 LIG       0.11400
      9 H3        -79.8624    3.9009  -55.1883 H      1 LIG       0.11400
     10 H4        -83.9270    3.4495  -54.6901 H      1 LIG       0.14100
@<TRIPOS>BOND
      1       1       2 ar
      2       1       3 ar
      3       2       5 ar
      4       3       6 ar
      5       4       5 ar
      6       4       6 ar
      7       1       7 1
      8       2       8 1
      9       3       9 1
     10       4      10 1
@<TRIPOS>ALT_TYPE
CGenFF_4.0_ALT_TYPE_SET
CGenFF_4.0 1 CG2R61 2 CG2R61 3 CG2R61 4 CG2R64 5 NG2R62 6 NG2R62 7 HGR61 8 HGR62 9 HGR62 10 HGR62
@<TRIPOS>MOLECULE
pyrimidine
 10 10 0 0 0
****
USER_CHARGES
INVALID_CHARGES
Pose:  22 Cluster:  22 Fr_nu: 607335 TotEn:   -11.34
@<TRIPOS>ATOM
      1 C1        -81.1602  -16.0588  -45.8810 C.ar   1 LIG      -0.13100
      2 C2        -81.1719  -16.0946  -47.2606 C.ar   1 LIG       0.28900
      3 C3        -80.1489  -15.3124  -45.3117 C.ar   1 LIG       0.28900
      4 C4        -79.3341  -14.7606  -47.3608 C.ar   1 LIG       0.50700
      5 N1        -80.2708  -15.4549  -48.0346 N.ar   1 LIG      -0.71900
      6 N2        -79.2153  -14.6480  -46.0240 N.ar   1 LIG      -0.71900
      7 H1        -81.8958  -16.5819  -45.2849 H      1 LIG       0.11500
      8 H2        -81.9289  -16.6558  -47.7975 H      1 LIG       0.11400
      9 H3        -80.0581  -15.2259  -44.2344 H      1 LIG       0.11400
     10 H4        -78.5968  -14.2376  -47.9575 H      1 LIG       0.14100
@<TRIPOS>BOND
      1       1       2 ar
      2       1       3 ar
      3       2       5 ar
      4       3       6 ar
      5       4       5 ar
      6       4       6 ar
      7       1       7 1
      8       2       8 1
      9       3       9 1
     10       4      10 1
@<TRIPOS>ALT_TYPE
CGenFF_4.0_ALT_TYPE_SET
CGenFF_4.0 1 CG2R61 2 CG2R61 3 CG2R61 4 CG2R64 5 NG2R62 6 NG2R62 7 HGR61 8 HGR62 9 HGR62 10 HGR62
@<TRIPOS>MOLECULE
pyrimidine
 10 10 0 0 0
****
USER_CHARGES
INVALID_CHARGES
Pose:  23 Cluster:  23 Fr_nu: 1021638 TotEn:   -11.29
@<TRIPOS>ATOM
      1 C1        -78.8422  -14.6235  -46.0032 C.ar   1 LIG      -0.13100
      2 C2        -79.1745  -14.2133  -47.2783 C.ar   1 LIG       0.28900
      3 C3        -79.4236  -15.8030  -45.5850 C.ar   1 LIG       0.28900
      4 C4        -80.5109  -16.0290  -47.5683 C.ar   1 LIG       0.50700
      5 N1        -80.0088  -14.8942  -48.0911 N.ar   1 LIG      -0.71900
      6 N2        -80.2658  -16.5341  -46.3442 N.ar   1 LIG      -0.71900
      7 H1        -78.1700  -14.0572  -45.3726 H      1 LIG       0.11500
      8 H2        -78.7668  -13.2981  -47.6937 H      1 LIG       0.11400
      9 H3        -79.2226  -16.2046  -44.5977 H      1 LIG       0.11400
     10 H4        -81.1849  -16.5956  -48.1991 H      1 LIG       0.14100
@<TRIPOS>BOND
      1       1       2 ar
      2       1       3 ar
      3       2       5 ar
      4       3       6 ar
      5       4       5 ar
      6       4       6 ar
      7       1       7 1
      8       2       8 1
      9       3       9 1
     10       4      10 1
@<TRIPOS>ALT_TYPE
CGenFF_4.0_ALT_TYPE_SET
CGenFF_4.0 1 CG2R61 2 CG2R61 3 CG2R61 4 CG2R64 5 NG2R62 6 NG2R62 7 HGR61 8 HGR62 9 HGR62 10 HGR62
@<TRIPOS>MOLECULE
pyrimidine
 10 10 0 0 0
****
USER_CHARGES
INVALID_CHARGES
Pose:  24 Cluster:  24 Fr_nu: 462101 TotEn:   -11.05
@<TRIPOS>ATOM
      1 C1        -61.2375   -3.5901  -24.7099 C.ar   1 LIG      -0.13100
      2 C2        -62.3734   -4.0738  -24.0932 C.ar   1 LIG       0.28900
      3 C3        -60.3673   -2.8934  -23.8966 C.ar   1 LIG       0.28900
      4 C4        -61.7225   -3.2011  -22.0978 C.ar   1 LIG       0.50700
      5 N1        -62.6486   -3.8971  -22.7843 N.ar   1 LIG      -0.71900
      6 N2        -60.5791   -2.6791  -22.5815 N.ar   1 LIG      -0.71900
      7 H1        -61.0422   -3.7467  -25.7623 H      1 LIG       0.11500
      8 H2        -63.1158   -4.6336  -24.6517 H      1 LIG       0.11400
      9 H3        -59.4482   -2.4749  -24.2922 H      1 LIG       0.11400
     10 H4        -61.9184   -3.0433  -21.0443 H      1 LIG       0.14100
@<TRIPOS>BOND
      1       1       2 ar
      2       1       3 ar
      3       2       5 ar
      4       3       6 ar
      5       4       5 ar
      6       4       6 ar
      7       1       7 1
      8       2       8 1
      9       3       9 1
     10       4      10 1
@<TRIPOS>ALT_TYPE
CGenFF_4.0_ALT_TYPE_SET
CGenFF_4.0 1 CG2R61 2 CG2R61 3 CG2R61 4 CG2R64 5 NG2R62 6 NG2R62 7 HGR61 8 HGR62 9 HGR62 10 HGR62
@<TRIPOS>MOLECULE
pyrimidine
 10 10 0 0 0
****
USER_CHARGES
INVALID_CHARGES
Pose:  25 Cluster:  25 Fr_nu: 2513464 TotEn:   -11.02
@<TRIPOS>ATOM
      1 C1        -82.5144  -16.9447  -45.9355 C.ar   1 LIG      -0.13100
      2 C2        -83.4033  -16.6040  -46.9346 C.ar   1 LIG       0.28900
      3 C3        -81.7454  -18.0647  -46.1769 C.ar   1 LIG       0.28900
      4 C4        -82.7331  -18.3683  -48.2016 C.ar   1 LIG       0.50700
      5 N1        -83.5393  -17.2960  -48.0848 N.ar   1 LIG      -0.71900
      6 N2        -81.8290  -18.8030  -47.3030 N.ar   1 LIG      -0.71900
      7 H1        -82.4264  -16.3712  -45.0224 H      1 LIG       0.11500
      8 H2        -84.0502  -15.7392  -46.8345 H      1 LIG       0.11400
      9 H3        -81.0192  -18.4102  -45.4491 H      1 LIG       0.11400
     10 H4        -82.8218  -18.9432  -49.1152 H      1 LIG       0.14100
@<TRIPOS>BOND
      1       1       2 ar
      2       1       3 ar
      3       2       5 ar
      4       3       6 ar
      5       4       5 ar
      6       4       6 ar
      7       1       7 1
      8       2       8 1
      9       3       9 1
     10       4      10 1
@<TRIPOS>ALT_TYPE
CGenFF_4.0_ALT_TYPE_SET
CGenFF_4.0 1 CG2R61 2 CG2R61 3 CG2R61 4 CG2R64 5 NG2R62 6 NG2R62 7 HGR61 8 HGR62 9 HGR62 10 HGR62
@<TRIPOS>MOLECULE
pyrimidine
 10 10 0 0 0
****
USER_CHARGES
INVALID_CHARGES
Pose:  26 Cluster:  26 Fr_nu: 733532 TotEn:   -10.90
@<TRIPOS>ATOM
      1 C1        -60.6952   -3.2233  -23.9118 C.ar   1 LIG      -0.13100
      2 C2        -61.0865   -2.4752  -22.8200 C.ar   1 LIG       0.28900
      3 C3        -61.5714   -3.2273  -24.9777 C.ar   1 LIG       0.28900
      4 C4        -63.0103   -1.8640  -23.8652 C.ar   1 LIG       0.50700
      5 N1        -62.2417   -1.7806  -22.7626 N.ar   1 LIG      -0.71900
      6 N2        -62.7420   -2.5566  -24.9886 N.ar   1 LIG      -0.71900
      7 H1        -59.7626   -3.7710  -23.9305 H      1 LIG       0.11500
      8 H2        -60.4630   -2.4121  -21.9348 H      1 LIG       0.11400
      9 H3        -61.3499   -3.7874  -25.8797 H      1 LIG       0.11400
     10 H4        -63.9447   -1.3165  -23.8462 H      1 LIG       0.14100
@<TRIPOS>BOND
      1       1       2 ar
      2       1       3 ar
      3       2       5 ar
      4       3       6 ar
      5       4       5 ar
      6       4       6 ar
      7       1       7 1
      8       2       8 1
      9       3       9 1
     10       4      10 1
@<TRIPOS>ALT_TYPE
CGenFF_4.0_ALT_TYPE_SET
CGenFF_4.0 1 CG2R61 2 CG2R61 3 CG2R61 4 CG2R64 5 NG2R62 6 NG2R62 7 HGR61 8 HGR62 9 HGR62 10 HGR62
@<TRIPOS>MOLECULE
pyrimidine
 10 10 0 0 0
****
USER_CHARGES
INVALID_CHARGES
Pose:  27 Cluster:  27 Fr_nu: 3066326 TotEn:   -10.80
@<TRIPOS>ATOM
      1 C1        -50.7613    1.7085  -45.8775 C.ar   1 LIG      -0.13100
      2 C2        -51.4823    1.8880  -44.7146 C.ar   1 LIG       0.28900
      3 C3        -49.5834    1.0018  -45.7467 C.ar   1 LIG       0.28900
      4 C4        -49.9266    0.7451  -43.5143 C.ar   1 LIG       0.50700
      5 N1        -51.0930    1.4181  -43.5113 N.ar   1 LIG      -0.71900
      6 N2        -49.1339    0.5040  -44.5760 N.ar   1 LIG      -0.71900
      7 H1        -51.0974    2.0968  -46.8296 H      1 LIG       0.11500
      8 H2        -52.4211    2.4312  -44.7187 H      1 LIG       0.11400
      9 H3        -48.9489    0.8112  -46.6054 H      1 LIG       0.11400
     10 H4        -49.5893    0.3573  -42.5610 H      1 LIG       0.14100
@<TRIPOS>BOND
      1       1       2 ar
      2       1       3 ar
      3       2       5 ar
      4       3       6 ar
      5       4       5 ar
      6       4       6 ar
      7       1       7 1
      8       2       8 1
      9       3       9 1
     10       4      10 1
@<TRIPOS>ALT_TYPE
CGenFF_4.0_ALT_TYPE_SET
CGenFF_4.0 1 CG2R61 2 CG2R61 3 CG2R61 4 CG2R64 5 NG2R62 6 NG2R62 7 HGR61 8 HGR62 9 HGR62 10 HGR62
@<TRIPOS>MOLECULE
pyrimidine
 10 10 0 0 0
****
USER_CHARGES
INVALID_CHARGES
Pose:  28 Cluster:  28 Fr_nu: 498132 TotEn:   -10.63
@<TRIPOS>ATOM
      1 C1        -77.0250   -2.9877  -35.0859 C.ar   1 LIG      -0.13100
      2 C2        -78.0163   -2.4810  -34.2704 C.ar   1 LIG       0.28900
      3 C3        -76.6977   -2.2130  -36.1798 C.ar   1 LIG       0.28900
      4 C4        -78.2377   -0.6468  -35.5946 C.ar   1 LIG       0.50700
      5 N1        -78.6462   -1.3094  -34.4958 N.ar   1 LIG      -0.71900
      6 N2        -77.2860   -1.0330  -36.4658 N.ar   1 LIG      -0.71900
      7 H1        -76.5365   -3.9309  -34.8810 H      1 LIG       0.11500
      8 H2        -78.3411   -3.0196  -33.3868 H      1 LIG       0.11400
      9 H3        -75.9306   -2.5296  -36.8782 H      1 LIG       0.11400
     10 H4        -78.7274    0.2971  -35.8005 H      1 LIG       0.14100
@<TRIPOS>BOND
      1       1       2 ar
      2       1       3 ar
      3       2       5 ar
      4       3       6 ar
      5       4       5 ar
      6       4       6 ar
      7       1       7 1
      8       2       8 1
      9       3       9 1
     10       4      10 1
@<TRIPOS>ALT_TYPE
CGenFF_4.0_ALT_TYPE_SET
CGenFF_4.0 1 CG2R61 2 CG2R61 3 CG2R61 4 CG2R64 5 NG2R62 6 NG2R62 7 HGR61 8 HGR62 9 HGR62 10 HGR62
@<TRIPOS>MOLECULE
pyrimidine
 10 10 0 0 0
****
USER_CHARGES
INVALID_CHARGES
Pose:  29 Cluster:  29 Fr_nu: 639464 TotEn:   -10.38
@<TRIPOS>ATOM
      1 C1        -57.3304  -24.9472  -26.8548 C.ar   1 LIG      -0.13100
      2 C2        -58.0651  -25.8805  -26.1523 C.ar   1 LIG       0.28900
      3 C3        -55.9740  -24.9415  -26.6015 C.ar   1 LIG       0.28900
      4 C4        -56.1945  -26.6417  -25.1090 C.ar   1 LIG       0.50700
      5 N1        -57.5276  -26.7464  -25.2683 N.ar   1 LIG      -0.71900
      6 N2        -55.3703  -25.7776  -25.7316 N.ar   1 LIG      -0.71900
      7 H1        -57.7881  -24.2644  -27.5581 H      1 LIG       0.11500
      8 H2        -59.1387  -25.9598  -26.2849 H      1 LIG       0.11400
      9 H3        -55.3153  -24.2428  -27.1058 H      1 LIG       0.11400
     10 H4        -55.7363  -27.3245  -24.4040 H      1 LIG       0.14100
@<TRIPOS>BOND
      1       1       2 ar
      2       1       3 ar
      3       2       5 ar
      4       3       6 ar
      5       4       5 ar
      6       4       6 ar
      7       1       7 1
      8       2       8 1
      9       3       9 1
     10       4      10 1
@<TRIPOS>ALT_TYPE
CGenFF_4.0_ALT_TYPE_SET
CGenFF_4.0 1 CG2R61 2 CG2R61 3 CG2R61 4 CG2R64 5 NG2R62 6 NG2R62 7 HGR61 8 HGR62 9 HGR62 10 HGR62
@<TRIPOS>MOLECULE
pyrimidine
 10 10 0 0 0
****
USER_CHARGES
INVALID_CHARGES
Pose:  30 Cluster:  30 Fr_nu: 1330649 TotEn:   -10.31
@<TRIPOS>ATOM
      1 C1        -58.9335    5.9299  -36.1199 C.ar   1 LIG      -0.13100
      2 C2        -57.7384    5.9299  -36.8099 C.ar   1 LIG       0.28900
      3 C3        -59.3964    4.6907  -35.7274 C.ar   1 LIG       0.28900
      4 C4        -57.5959    3.6661  -36.6631 C.ar   1 LIG       0.50700
      5 N1        -57.0403    4.8124  -37.0998 N.ar   1 LIG      -0.71900
      6 N2        -58.7509    3.5339  -35.9832 N.ar   1 LIG      -0.71900
      7 H1        -59.4725    6.8420  -35.9011 H      1 LIG       0.11500
      8 H2        -57.2961    6.8566  -37.1592 H      1 LIG       0.11400
      9 H3        -60.3276    4.5906  -35.1805 H      1 LIG       0.11400
     10 H4        -57.0569    2.7526  -36.8830 H      1 LIG       0.14100
@<TRIPOS>BOND
      1       1       2 ar
      2       1       3 ar
      3       2       5 ar
      4       3       6 ar
      5       4       5 ar
      6       4       6 ar
      7       1       7 1
      8       2       8 1
      9       3       9 1
     10       4      10 1
@<TRIPOS>ALT_TYPE
CGenFF_4.0_ALT_TYPE_SET
CGenFF_4.0 1 CG2R61 2 CG2R61 3 CG2R61 4 CG2R64 5 NG2R62 6 NG2R62 7 HGR61 8 HGR62 9 HGR62 10 HGR62
@<TRIPOS>MOLECULE
pyrimidine
 10 10 0 0 0
****
USER_CHARGES
INVALID_CHARGES
Pose:  31 Cluster:  31 Fr_nu: 2536030 TotEn:   -10.27
@<TRIPOS>ATOM
      1 C1        -82.3508  -17.2537  -46.2456 C.ar   1 LIG      -0.13100
      2 C2        -83.6927  -17.4768  -46.4784 C.ar   1 LIG       0.28900
      3 C3        -81.5077  -17.5277  -47.3030 C.ar   1 LIG       0.28900
      4 C4        -83.2616  -18.1616  -48.6026 C.ar   1 LIG       0.50700
      5 N1        -84.1846  -17.9320  -47.6493 N.ar   1 LIG      -0.71900
      6 N2        -81.9305  -17.9848  -48.4999 N.ar   1 LIG      -0.71900
      7 H1        -81.9838  -16.8880  -45.2960 H      1 LIG       0.11500
      8 H2        -84.4312  -17.2901  -45.7064 H      1 LIG       0.11400
      9 H3        -80.4364  -17.3837  -47.2141 H      1 LIG       0.11400
     10 H4        -83.6287  -18.5289  -49.5532 H      1 LIG       0.14100
@<TRIPOS>BOND
      1       1       2 ar
      2       1       3 ar
      3       2       5 ar
      4       3       6 ar
      5       4       5 ar
      6       4       6 ar
      7       1       7 1
      8       2       8 1
      9       3       9 1
     10       4      10 1
@<TRIPOS>ALT_TYPE
CGenFF_4.0_ALT_TYPE_SET
CGenFF_4.0 1 CG2R61 2 CG2R61 3 CG2R61 4 CG2R64 5 NG2R62 6 NG2R62 7 HGR61 8 HGR62 9 HGR62 10 HGR62
@<TRIPOS>MOLECULE
pyrimidine
 10 10 0 0 0
****
USER_CHARGES
INVALID_CHARGES
Pose:  32 Cluster:  32 Fr_nu: 1224310 TotEn:   -10.27
@<TRIPOS>ATOM
      1 C1        -79.7008  -15.5374  -46.0422 C.ar   1 LIG      -0.13100
      2 C2        -79.9785  -15.1942  -47.3497 C.ar   1 LIG       0.28900
      3 C3        -80.3090  -16.6884  -45.5850 C.ar   1 LIG       0.28900
      4 C4        -81.3190  -17.0134  -47.5953 C.ar   1 LIG       0.50700
      5 N1        -80.7862  -15.9120  -48.1577 N.ar   1 LIG      -0.71900
      6 N2        -81.1272  -17.4535  -46.3370 N.ar   1 LIG      -0.71900
      7 H1        -79.0489  -14.9426  -45.4165 H      1 LIG       0.11500
      8 H2        -79.5463  -14.3056  -47.7969 H      1 LIG       0.11400
      9 H3        -80.1510  -17.0376  -44.5703 H      1 LIG       0.11400
     10 H4        -81.9727  -17.6085  -48.2213 H      1 LIG       0.14100
@<TRIPOS>BOND
      1       1       2 ar
      2       1       3 ar
      3       2       5 ar
      4       3       6 ar
      5       4       5 ar
      6       4       6 ar
      7       1       7 1
      8       2       8 1
      9       3       9 1
     10       4      10 1
@<TRIPOS>ALT_TYPE
CGenFF_4.0_ALT_TYPE_SET
CGenFF_4.0 1 CG2R61 2 CG2R61 3 CG2R61 4 CG2R64 5 NG2R62 6 NG2R62 7 HGR61 8 HGR62 9 HGR62 10 HGR62
@<TRIPOS>MOLECULE
pyrimidine
 10 10 0 0 0
****
USER_CHARGES
INVALID_CHARGES
Pose:  33 Cluster:  33 Fr_nu: 2550033 TotEn:   -10.26
@<TRIPOS>ATOM
      1 C1        -55.2750   -9.6164  -48.2741 C.ar   1 LIG      -0.13100
      2 C2        -55.8700   -8.4684  -48.7564 C.ar   1 LIG       0.28900
      3 C3        -55.0337  -10.6019  -49.2093 C.ar   1 LIG       0.28900
      4 C4        -55.9208   -9.3198  -50.8634 C.ar   1 LIG       0.50700
      5 N1        -56.2076   -8.2858  -50.0498 N.ar   1 LIG      -0.71900
      6 N2        -55.3450  -10.4869  -50.5170 N.ar   1 LIG      -0.71900
      7 H1        -55.0149   -9.7360  -47.2309 H      1 LIG       0.11500
      8 H2        -56.0987   -7.6391  -48.0959 H      1 LIG       0.11400
      9 H3        -54.5700  -11.5400  -48.9241 H      1 LIG       0.11400
     10 H4        -56.1822   -9.2007  -51.9078 H      1 LIG       0.14100
@<TRIPOS>BOND
      1       1       2 ar
      2       1       3 ar
      3       2       5 ar
      4       3       6 ar
      5       4       5 ar
      6       4       6 ar
      7       1       7 1
      8       2       8 1
      9       3       9 1
     10       4      10 1
@<TRIPOS>ALT_TYPE
CGenFF_4.0_ALT_TYPE_SET
CGenFF_4.0 1 CG2R61 2 CG2R61 3 CG2R61 4 CG2R64 5 NG2R62 6 NG2R62 7 HGR61 8 HGR62 9 HGR62 10 HGR62
@<TRIPOS>MOLECULE
pyrimidine
 10 10 0 0 0
****
USER_CHARGES
INVALID_CHARGES
Pose:  34 Cluster:  34 Fr_nu: 421304 TotEn:   -10.13
@<TRIPOS>ATOM
      1 C1        -77.1070   -2.6401  -36.4362 C.ar   1 LIG      -0.13100
      2 C2        -77.3302   -2.9176  -35.1029 C.ar   1 LIG       0.28900
      3 C3        -76.9427   -1.3063  -36.7491 C.ar   1 LIG       0.28900
      4 C4        -77.2143   -0.7103  -34.5724 C.ar   1 LIG       0.50700
      5 N1        -77.3902   -1.9737  -34.1408 N.ar   1 LIG      -0.71900
      6 N2        -76.9905   -0.3114  -35.8391 N.ar   1 LIG      -0.71900
      7 H1        -77.0639   -3.4176  -37.1872 H      1 LIG       0.11500
      8 H2        -77.4713   -3.9374  -34.7616 H      1 LIG       0.11400
      9 H3        -76.7632   -0.9911  -37.7713 H      1 LIG       0.11400
     10 H4        -77.2585    0.0684  -33.8208 H      1 LIG       0.14100
@<TRIPOS>BOND
      1       1       2 ar
      2       1       3 ar
      3       2       5 ar
      4       3       6 ar
      5       4       5 ar
      6       4       6 ar
      7       1       7 1
      8       2       8 1
      9       3       9 1
     10       4      10 1
@<TRIPOS>ALT_TYPE
CGenFF_4.0_ALT_TYPE_SET
CGenFF_4.0 1 CG2R61 2 CG2R61 3 CG2R61 4 CG2R64 5 NG2R62 6 NG2R62 7 HGR61 8 HGR62 9 HGR62 10 HGR62
@<TRIPOS>MOLECULE
pyrimidine
 10 10 0 0 0
****
USER_CHARGES
INVALID_CHARGES
Pose:  35 Cluster:  35 Fr_nu: 595156 TotEn:   -10.07
@<TRIPOS>ATOM
      1 C1        -77.4762   -0.9922  -36.3298 C.ar   1 LIG      -0.13100
      2 C2        -76.3825   -0.2108  -36.6424 C.ar   1 LIG       0.28900
      3 C3        -78.5969   -0.3083  -35.9051 C.ar   1 LIG       0.28900
      4 C4        -77.5258    1.6846  -36.1252 C.ar   1 LIG       0.50700
      5 N1        -76.3725    1.1353  -36.5513 N.ar   1 LIG      -0.71900
      6 N2        -78.6569    1.0347  -35.7904 N.ar   1 LIG      -0.71900
      7 H1        -77.4562   -2.0707  -36.4121 H      1 LIG       0.11500
      8 H2        -75.4563   -0.6593  -36.9850 H      1 LIG       0.11400
      9 H3        -79.5048   -0.8373  -35.6364 H      1 LIG       0.11400
     10 H4        -77.5457    2.7643  -36.0416 H      1 LIG       0.14100
@<TRIPOS>BOND
      1       1       2 ar
      2       1       3 ar
      3       2       5 ar
      4       3       6 ar
      5       4       5 ar
      6       4       6 ar
      7       1       7 1
      8       2       8 1
      9       3       9 1
     10       4      10 1
@<TRIPOS>ALT_TYPE
CGenFF_4.0_ALT_TYPE_SET
CGenFF_4.0 1 CG2R61 2 CG2R61 3 CG2R61 4 CG2R64 5 NG2R62 6 NG2R62 7 HGR61 8 HGR62 9 HGR62 10 HGR62
@<TRIPOS>MOLECULE
pyrimidine
 10 10 0 0 0
****
USER_CHARGES
INVALID_CHARGES
Pose:  36 Cluster:  36 Fr_nu:  13783 TotEn:    -9.85
@<TRIPOS>ATOM
      1 C1        -54.7012   -9.5215  -49.2275 C.ar   1 LIG      -0.13100
      2 C2        -54.5708   -9.5304  -50.6014 C.ar   1 LIG       0.28900
      3 C3        -55.9727   -9.2784  -48.7500 C.ar   1 LIG       0.28900
      4 C4        -56.7860   -9.0939  -50.8646 C.ar   1 LIG       0.50700
      5 N1        -55.5959   -9.3196  -51.4528 N.ar   1 LIG      -0.71900
      6 N2        -57.0422   -9.0594  -49.5429 N.ar   1 LIG      -0.71900
      7 H1        -53.8612   -9.6937  -48.5680 H      1 LIG       0.11500
      8 H2        -53.6094   -9.7127  -51.0692 H      1 LIG       0.11400
      9 H3        -56.1727   -9.2514  -47.6843 H      1 LIG       0.11400
     10 H4        -57.6270   -8.9204  -51.5248 H      1 LIG       0.14100
@<TRIPOS>BOND
      1       1       2 ar
      2       1       3 ar
      3       2       5 ar
      4       3       6 ar
      5       4       5 ar
      6       4       6 ar
      7       1       7 1
      8       2       8 1
      9       3       9 1
     10       4      10 1
@<TRIPOS>ALT_TYPE
CGenFF_4.0_ALT_TYPE_SET
CGenFF_4.0 1 CG2R61 2 CG2R61 3 CG2R61 4 CG2R64 5 NG2R62 6 NG2R62 7 HGR61 8 HGR62 9 HGR62 10 HGR62
@<TRIPOS>MOLECULE
pyrimidine
 10 10 0 0 0
****
USER_CHARGES
INVALID_CHARGES
Pose:  37 Cluster:  37 Fr_nu:  19544 TotEn:    -9.75
@<TRIPOS>ATOM
      1 C1        -54.6901   -9.8751  -49.0846 C.ar   1 LIG      -0.13100
      2 C2        -54.8462  -11.1343  -49.6274 C.ar   1 LIG       0.28900
      3 C3        -55.8564   -9.2314  -48.7247 C.ar   1 LIG       0.28900
      4 C4        -57.1056  -10.9993  -49.4183 C.ar   1 LIG       0.50700
      5 N1        -56.0435  -11.7290  -49.8092 N.ar   1 LIG      -0.71900
      6 N2        -57.0857   -9.7658  -48.8781 N.ar   1 LIG      -0.71900
      7 H1        -53.7170   -9.4221  -48.9503 H      1 LIG       0.11500
      8 H2        -53.9867  -11.7170  -49.9405 H      1 LIG       0.11400
      9 H3        -55.8339   -8.2377  -48.2905 H      1 LIG       0.11400
     10 H4        -58.0801  -11.4522  -49.5538 H      1 LIG       0.14100
@<TRIPOS>BOND
      1       1       2 ar
      2       1       3 ar
      3       2       5 ar
      4       3       6 ar
      5       4       5 ar
      6       4       6 ar
      7       1       7 1
      8       2       8 1
      9       3       9 1
     10       4      10 1
@<TRIPOS>ALT_TYPE
CGenFF_4.0_ALT_TYPE_SET
CGenFF_4.0 1 CG2R61 2 CG2R61 3 CG2R61 4 CG2R64 5 NG2R62 6 NG2R62 7 HGR61 8 HGR62 9 HGR62 10 HGR62
@<TRIPOS>MOLECULE
pyrimidine
 10 10 0 0 0
****
USER_CHARGES
INVALID_CHARGES
Pose:  38 Cluster:  38 Fr_nu: 583243 TotEn:    -9.71
@<TRIPOS>ATOM
      1 C1        -61.1098   -3.1794  -24.8717 C.ar   1 LIG      -0.13100
      2 C2        -60.5470   -3.8039  -23.7773 C.ar   1 LIG       0.28900
      3 C3        -62.3593   -2.6304  -24.6686 C.ar   1 LIG       0.28900
      4 C4        -62.3643   -3.3168  -22.5017 C.ar   1 LIG       0.50700
      5 N1        -61.1485   -3.8914  -22.5728 N.ar   1 LIG      -0.71900
      6 N2        -63.0183   -2.6809  -23.4924 N.ar   1 LIG      -0.71900
      7 H1        -60.6045   -3.1242  -25.8266 H      1 LIG       0.11500
      8 H2        -59.5674   -4.2650  -23.8410 H      1 LIG       0.11400
      9 H3        -62.8813   -2.1198  -25.4706 H      1 LIG       0.11400
     10 H4        -62.8709   -3.3730  -21.5460 H      1 LIG       0.14100
@<TRIPOS>BOND
      1       1       2 ar
      2       1       3 ar
      3       2       5 ar
      4       3       6 ar
      5       4       5 ar
      6       4       6 ar
      7       1       7 1
      8       2       8 1
      9       3       9 1
     10       4      10 1
@<TRIPOS>ALT_TYPE
CGenFF_4.0_ALT_TYPE_SET
CGenFF_4.0 1 CG2R61 2 CG2R61 3 CG2R61 4 CG2R64 5 NG2R62 6 NG2R62 7 HGR61 8 HGR62 9 HGR62 10 HGR62
@<TRIPOS>MOLECULE
pyrimidine
 10 10 0 0 0
****
USER_CHARGES
INVALID_CHARGES
Pose:  39 Cluster:  39 Fr_nu: 1356982 TotEn:    -9.49
@<TRIPOS>ATOM
      1 C1        -86.7171  -19.7500  -37.1074 C.ar   1 LIG      -0.13100
      2 C2        -87.1144  -20.1376  -38.3708 C.ar   1 LIG       0.28900
      3 C3        -85.5835  -20.3691  -36.6218 C.ar   1 LIG       0.28900
      4 C4        -85.3719  -21.5888  -38.5282 C.ar   1 LIG       0.50700
      5 N1        -86.4629  -21.0576  -39.1121 N.ar   1 LIG      -0.71900
      6 N2        -84.8836  -21.2965  -37.3076 N.ar   1 LIG      -0.71900
      7 H1        -87.2591  -19.0093  -36.5348 H      1 LIG       0.11500
      8 H2        -87.9942  -19.7061  -38.8356 H      1 LIG       0.11400
      9 H3        -85.1953  -20.1297  -35.6377 H      1 LIG       0.11400
     10 H4        -84.8297  -22.3313  -39.1008 H      1 LIG       0.14100
@<TRIPOS>BOND
      1       1       2 ar
      2       1       3 ar
      3       2       5 ar
      4       3       6 ar
      5       4       5 ar
      6       4       6 ar
      7       1       7 1
      8       2       8 1
      9       3       9 1
     10       4      10 1
@<TRIPOS>ALT_TYPE
CGenFF_4.0_ALT_TYPE_SET
CGenFF_4.0 1 CG2R61 2 CG2R61 3 CG2R61 4 CG2R64 5 NG2R62 6 NG2R62 7 HGR61 8 HGR62 9 HGR62 10 HGR62
@<TRIPOS>MOLECULE
pyrimidine
 10 10 0 0 0
****
USER_CHARGES
INVALID_CHARGES
Pose:  40 Cluster:  40 Fr_nu: 1037694 TotEn:    -9.48
@<TRIPOS>ATOM
      1 C1        -74.3067   -3.8846  -33.6847 C.ar   1 LIG      -0.13100
      2 C2        -74.9121   -3.8158  -32.4465 C.ar   1 LIG       0.28900
      3 C3        -73.5970   -5.0403  -33.9389 C.ar   1 LIG       0.28900
      4 C4        -74.1161   -5.8703  -31.8874 C.ar   1 LIG       0.50700
      5 N1        -74.8371   -4.7938  -31.5201 N.ar   1 LIG      -0.71900
      6 N2        -73.4802   -6.0571  -33.0598 N.ar   1 LIG      -0.71900
      7 H1        -74.3834   -3.0846  -34.4088 H      1 LIG       0.11500
      8 H2        -75.4914   -2.9459  -32.1565 H      1 LIG       0.11400
      9 H3        -73.0866   -5.1848  -34.8849 H      1 LIG       0.11400
     10 H4        -74.0383   -6.6709  -31.1621 H      1 LIG       0.14100
@<TRIPOS>BOND
      1       1       2 ar
      2       1       3 ar
      3       2       5 ar
      4       3       6 ar
      5       4       5 ar
      6       4       6 ar
      7       1       7 1
      8       2       8 1
      9       3       9 1
     10       4      10 1
@<TRIPOS>ALT_TYPE
CGenFF_4.0_ALT_TYPE_SET
CGenFF_4.0 1 CG2R61 2 CG2R61 3 CG2R61 4 CG2R64 5 NG2R62 6 NG2R62 7 HGR61 8 HGR62 9 HGR62 10 HGR62
@<TRIPOS>MOLECULE
pyrimidine
 10 10 0 0 0
****
USER_CHARGES
INVALID_CHARGES
Pose:  41 Cluster:  41 Fr_nu: 2627455 TotEn:    -9.45
@<TRIPOS>ATOM
      1 C1        -88.9307   -1.0875  -36.3878 C.ar   1 LIG      -0.13100
      2 C2        -88.5035   -2.1857  -37.1060 C.ar   1 LIG       0.28900
      3 C3        -88.3844   -0.9482  -35.1284 C.ar   1 LIG       0.28900
      4 C4        -87.1520   -2.8390  -35.3990 C.ar   1 LIG       0.50700
      5 N1        -87.6119   -3.0850  -36.6405 N.ar   1 LIG      -0.71900
      6 N2        -87.4892   -1.8084  -34.6003 N.ar   1 LIG      -0.71900
      7 H1        -89.6475   -0.3818  -36.7861 H      1 LIG       0.11500
      8 H2        -88.8778   -2.3785  -38.1055 H      1 LIG       0.11400
      9 H3        -88.6602   -0.1163  -34.4895 H      1 LIG       0.11400
     10 H4        -86.4352   -3.5460  -34.9996 H      1 LIG       0.14100
@<TRIPOS>BOND
      1       1       2 ar
      2       1       3 ar
      3       2       5 ar
      4       3       6 ar
      5       4       5 ar
      6       4       6 ar
      7       1       7 1
      8       2       8 1
      9       3       9 1
     10       4      10 1
@<TRIPOS>ALT_TYPE
CGenFF_4.0_ALT_TYPE_SET
CGenFF_4.0 1 CG2R61 2 CG2R61 3 CG2R61 4 CG2R64 5 NG2R62 6 NG2R62 7 HGR61 8 HGR62 9 HGR62 10 HGR62
@<TRIPOS>MOLECULE
pyrimidine
 10 10 0 0 0
****
USER_CHARGES
INVALID_CHARGES
Pose:  42 Cluster:  42 Fr_nu: 1219817 TotEn:    -9.44
@<TRIPOS>ATOM
      1 C1        -85.9969  -22.6470  -38.5021 C.ar   1 LIG      -0.13100
      2 C2        -86.8199  -21.6989  -39.0751 C.ar   1 LIG       0.28900
      3 C3        -84.7931  -22.1781  -38.0175 C.ar   1 LIG       0.28900
      4 C4        -85.3011  -20.0587  -38.6631 C.ar   1 LIG       0.50700
      5 N1        -86.5024  -20.3912  -39.1726 N.ar   1 LIG      -0.71900
      6 N2        -84.4113  -20.8857  -38.0817 N.ar   1 LIG      -0.71900
      7 H1        -86.2772  -23.6898  -38.4374 H      1 LIG       0.11500
      8 H2        -87.7864  -21.9731  -39.4839 H      1 LIG       0.11400
      9 H3        -84.0803  -22.8492  -37.5506 H      1 LIG       0.11400
     10 H4        -85.0197  -19.0148  -38.7288 H      1 LIG       0.14100
@<TRIPOS>BOND
      1       1       2 ar
      2       1       3 ar
      3       2       5 ar
      4       3       6 ar
      5       4       5 ar
      6       4       6 ar
      7       1       7 1
      8       2       8 1
      9       3       9 1
     10       4      10 1
@<TRIPOS>ALT_TYPE
CGenFF_4.0_ALT_TYPE_SET
CGenFF_4.0 1 CG2R61 2 CG2R61 3 CG2R61 4 CG2R64 5 NG2R62 6 NG2R62 7 HGR61 8 HGR62 9 HGR62 10 HGR62
@<TRIPOS>MOLECULE
pyrimidine
 10 10 0 0 0
****
USER_CHARGES
INVALID_CHARGES
Pose:  43 Cluster:  43 Fr_nu: 2451234 TotEn:    -9.21
@<TRIPOS>ATOM
      1 C1        -46.0341  -12.0192  -44.0224 C.ar   1 LIG      -0.13100
      2 C2        -46.2985  -10.9894  -43.1426 C.ar   1 LIG       0.28900
      3 C3        -45.0078  -12.8668  -43.6584 C.ar   1 LIG       0.28900
      4 C4        -44.6425  -11.6868  -41.7503 C.ar   1 LIG       0.50700
      5 N1        -45.6199  -10.7928  -41.9931 N.ar   1 LIG      -0.71900
      6 N2        -44.2883  -12.7295  -42.5254 N.ar   1 LIG      -0.71900
      7 H1        -46.5946  -12.1531  -44.9379 H      1 LIG       0.11500
      8 H2        -47.0870  -10.2725  -43.3440 H      1 LIG       0.11400
      9 H3        -44.7268  -13.7047  -44.2872 H      1 LIG       0.11400
     10 H4        -44.0804  -11.5523  -40.8342 H      1 LIG       0.14100
@<TRIPOS>BOND
      1       1       2 ar
      2       1       3 ar
      3       2       5 ar
      4       3       6 ar
      5       4       5 ar
      6       4       6 ar
      7       1       7 1
      8       2       8 1
      9       3       9 1
     10       4      10 1
@<TRIPOS>ALT_TYPE
CGenFF_4.0_ALT_TYPE_SET
CGenFF_4.0 1 CG2R61 2 CG2R61 3 CG2R61 4 CG2R64 5 NG2R62 6 NG2R62 7 HGR61 8 HGR62 9 HGR62 10 HGR62
@<TRIPOS>MOLECULE
pyrimidine
 10 10 0 0 0
****
USER_CHARGES
INVALID_CHARGES
Pose:  44 Cluster:  44 Fr_nu: 1229171 TotEn:    -9.21
@<TRIPOS>ATOM
      1 C1        -61.6923   -3.6897  -24.2847 C.ar   1 LIG      -0.13100
      2 C2        -63.0339   -3.5538  -23.9910 C.ar   1 LIG       0.28900
      3 C3        -60.9791   -2.5121  -24.3770 C.ar   1 LIG       0.28900
      4 C4        -62.8398   -1.2903  -23.9166 C.ar   1 LIG       0.50700
      5 N1        -63.6426   -2.3650  -23.8000 N.ar   1 LIG      -0.71900
      6 N2        -61.5228   -1.2903  -24.1984 N.ar   1 LIG      -0.71900
      7 H1        -61.2300   -4.6564  -24.4331 H      1 LIG       0.11500
      8 H2        -63.6754   -4.4235  -23.8985 H      1 LIG       0.11400
      9 H3        -59.9187   -2.5185  -24.6047 H      1 LIG       0.11400
     10 H4        -63.3027   -0.3222  -23.7692 H      1 LIG       0.14100
@<TRIPOS>BOND
      1       1       2 ar
      2       1       3 ar
      3       2       5 ar
      4       3       6 ar
      5       4       5 ar
      6       4       6 ar
      7       1       7 1
      8       2       8 1
      9       3       9 1
     10       4      10 1
@<TRIPOS>ALT_TYPE
CGenFF_4.0_ALT_TYPE_SET
CGenFF_4.0 1 CG2R61 2 CG2R61 3 CG2R61 4 CG2R64 5 NG2R62 6 NG2R62 7 HGR61 8 HGR62 9 HGR62 10 HGR62
@<TRIPOS>MOLECULE
pyrimidine
 10 10 0 0 0
****
USER_CHARGES
INVALID_CHARGES
Pose:  45 Cluster:  45 Fr_nu: 2462949 TotEn:    -9.19
@<TRIPOS>ATOM
      1 C1        -82.2362  -15.8025  -45.4404 C.ar   1 LIG      -0.13100
      2 C2        -83.1550  -16.7214  -45.9049 C.ar   1 LIG       0.28900
      3 C3        -81.0820  -15.6824  -46.1872 C.ar   1 LIG       0.28900
      4 C4        -81.8063  -17.2614  -47.6532 C.ar   1 LIG       0.50700
      5 N1        -82.9719  -17.4705  -47.0120 N.ar   1 LIG      -0.71900
      6 N2        -80.8332  -16.3988  -47.3030 N.ar   1 LIG      -0.71900
      7 H1        -82.4092  -15.2148  -44.5489 H      1 LIG       0.11500
      8 H2        -84.0920  -16.8854  -45.3838 H      1 LIG       0.11400
      9 H3        -80.3016  -14.9862  -45.8998 H      1 LIG       0.11400
     10 H4        -81.6323  -17.8505  -48.5453 H      1 LIG       0.14100
@<TRIPOS>BOND
      1       1       2 ar
      2       1       3 ar
      3       2       5 ar
      4       3       6 ar
      5       4       5 ar
      6       4       6 ar
      7       1       7 1
      8       2       8 1
      9       3       9 1
     10       4      10 1
@<TRIPOS>ALT_TYPE
CGenFF_4.0_ALT_TYPE_SET
CGenFF_4.0 1 CG2R61 2 CG2R61 3 CG2R61 4 CG2R64 5 NG2R62 6 NG2R62 7 HGR61 8 HGR62 9 HGR62 10 HGR62
@<TRIPOS>MOLECULE
pyrimidine
 10 10 0 0 0
****
USER_CHARGES
INVALID_CHARGES
Pose:  46 Cluster:  46 Fr_nu:  24420 TotEn:    -9.17
@<TRIPOS>ATOM
      1 C1        -55.4526  -10.3905  -48.2276 C.ar   1 LIG      -0.13100
      2 C2        -56.3009  -11.1195  -49.0359 C.ar   1 LIG       0.28900
      3 C3        -55.4408   -9.0286  -48.4491 C.ar   1 LIG       0.28900
      4 C4        -56.9807   -9.2342  -50.1084 C.ar   1 LIG       0.50700
      5 N1        -57.0821  -10.5717  -49.9899 N.ar   1 LIG      -0.71900
      6 N2        -56.1946   -8.4146  -49.3846 N.ar   1 LIG      -0.71900
      7 H1        -54.8369  -10.8563  -47.4700 H      1 LIG       0.11500
      8 H2        -56.3779  -12.1967  -48.9356 H      1 LIG       0.11400
      9 H3        -54.8051   -8.3736  -47.8632 H      1 LIG       0.11400
     10 H4        -57.5963   -8.7677  -50.8677 H      1 LIG       0.14100
@<TRIPOS>BOND
      1       1       2 ar
      2       1       3 ar
      3       2       5 ar
      4       3       6 ar
      5       4       5 ar
      6       4       6 ar
      7       1       7 1
      8       2       8 1
      9       3       9 1
     10       4      10 1
@<TRIPOS>ALT_TYPE
CGenFF_4.0_ALT_TYPE_SET
CGenFF_4.0 1 CG2R61 2 CG2R61 3 CG2R61 4 CG2R64 5 NG2R62 6 NG2R62 7 HGR61 8 HGR62 9 HGR62 10 HGR62
@<TRIPOS>MOLECULE
pyrimidine
 10 10 0 0 0
****
USER_CHARGES
INVALID_CHARGES
Pose:  47 Cluster:  47 Fr_nu: 1021492 TotEn:    -9.01
@<TRIPOS>ATOM
      1 C1        -79.4236  -15.8030  -45.5850 C.ar   1 LIG      -0.13100
      2 C2        -78.9576  -14.8128  -44.7442 C.ar   1 LIG       0.28900
      3 C3        -79.3224  -15.5363  -46.9351 C.ar   1 LIG       0.28900
      4 C4        -78.3875  -13.5073  -46.5155 C.ar   1 LIG       0.50700
      5 N1        -78.4315  -13.6483  -45.1770 N.ar   1 LIG      -0.71900
      6 N2        -78.8080  -14.3946  -47.4372 N.ar   1 LIG      -0.71900
      7 H1        -79.8411  -16.7279  -45.2101 H      1 LIG       0.11500
      8 H2        -78.9960  -14.9323  -43.6669 H      1 LIG       0.11400
      9 H3        -79.6632  -16.2548  -47.6727 H      1 LIG       0.11400
     10 H4        -77.9706  -12.5808  -46.8911 H      1 LIG       0.14100
@<TRIPOS>BOND
      1       1       2 ar
      2       1       3 ar
      3       2       5 ar
      4       3       6 ar
      5       4       5 ar
      6       4       6 ar
      7       1       7 1
      8       2       8 1
      9       3       9 1
     10       4      10 1
@<TRIPOS>ALT_TYPE
CGenFF_4.0_ALT_TYPE_SET
CGenFF_4.0 1 CG2R61 2 CG2R61 3 CG2R61 4 CG2R64 5 NG2R62 6 NG2R62 7 HGR61 8 HGR62 9 HGR62 10 HGR62
@<TRIPOS>MOLECULE
pyrimidine
 10 10 0 0 0
****
USER_CHARGES
INVALID_CHARGES
Pose:  48 Cluster:  48 Fr_nu: 3065321 TotEn:    -8.61
@<TRIPOS>ATOM
      1 C1        -49.7532    1.1373  -47.8901 C.ar   1 LIG      -0.13100
      2 C2        -49.0507    0.1704  -47.2001 C.ar   1 LIG       0.28900
      3 C3        -50.4228    2.0588  -47.1113 C.ar   1 LIG       0.28900
      4 C4        -49.6929    1.0548  -45.2070 C.ar   1 LIG       0.50700
      5 N1        -48.9988    0.0992  -45.8538 N.ar   1 LIG      -0.71900
      6 N2        -50.4144    2.0473  -45.7622 N.ar   1 LIG      -0.71900
      7 H1        -49.7777    1.1705  -48.9711 H      1 LIG       0.11500
      8 H2        -48.4937   -0.5968  -47.7269 H      1 LIG       0.11400
      9 H3        -51.0026    2.8557  -47.5643 H      1 LIG       0.11400
     10 H4        -49.6696    1.0211  -44.1246 H      1 LIG       0.14100
@<TRIPOS>BOND
      1       1       2 ar
      2       1       3 ar
      3       2       5 ar
      4       3       6 ar
      5       4       5 ar
      6       4       6 ar
      7       1       7 1
      8       2       8 1
      9       3       9 1
     10       4      10 1
@<TRIPOS>ALT_TYPE
CGenFF_4.0_ALT_TYPE_SET
CGenFF_4.0 1 CG2R61 2 CG2R61 3 CG2R61 4 CG2R64 5 NG2R62 6 NG2R62 7 HGR61 8 HGR62 9 HGR62 10 HGR62
@<TRIPOS>MOLECULE
pyrimidine
 10 10 0 0 0
****
USER_CHARGES
INVALID_CHARGES
Pose:  49 Cluster:  49 Fr_nu: 614743 TotEn:    -8.55
@<TRIPOS>ATOM
      1 C1        -57.7297  -10.5784  -50.0633 C.ar   1 LIG      -0.13100
      2 C2        -57.3024   -9.5470  -50.8744 C.ar   1 LIG       0.28900
      3 C3        -57.2671  -10.5468  -48.7636 C.ar   1 LIG       0.28900
      4 C4        -56.1045   -8.6364  -49.1706 C.ar   1 LIG       0.50700
      5 N1        -56.4867   -8.5557  -50.4594 N.ar   1 LIG      -0.71900
      6 N2        -56.4502   -9.5873  -48.2818 N.ar   1 LIG      -0.71900
      7 H1        -58.3843  -11.3610  -50.4229 H      1 LIG       0.11500
      8 H2        -57.6137   -9.4877  -51.9117 H      1 LIG       0.11400
      9 H3        -57.5487  -11.3158  -48.0524 H      1 LIG       0.11400
     10 H4        -55.4482   -7.8536  -48.8106 H      1 LIG       0.14100
@<TRIPOS>BOND
      1       1       2 ar
      2       1       3 ar
      3       2       5 ar
      4       3       6 ar
      5       4       5 ar
      6       4       6 ar
      7       1       7 1
      8       2       8 1
      9       3       9 1
     10       4      10 1
@<TRIPOS>ALT_TYPE
CGenFF_4.0_ALT_TYPE_SET
CGenFF_4.0 1 CG2R61 2 CG2R61 3 CG2R61 4 CG2R64 5 NG2R62 6 NG2R62 7 HGR61 8 HGR62 9 HGR62 10 HGR62
@<TRIPOS>MOLECULE
pyrimidine
 10 10 0 0 0
****
USER_CHARGES
INVALID_CHARGES
Pose:  50 Cluster:  50 Fr_nu: 582926 TotEn:    -8.39
@<TRIPOS>ATOM
      1 C1        -62.3593   -2.6304  -24.6686 C.ar   1 LIG      -0.13100
      2 C2        -61.7771   -1.7836  -23.7476 C.ar   1 LIG       0.28900
      3 C3        -62.0537   -3.9684  -24.5262 C.ar   1 LIG       0.28900
      4 C4        -60.7377   -3.5279  -22.7259 C.ar   1 LIG       0.50700
      5 N1        -60.9582   -2.1999  -22.7595 N.ar   1 LIG      -0.71900
      6 N2        -61.2434   -4.4539  -23.5629 N.ar   1 LIG      -0.71900
      7 H1        -63.0126   -2.2688  -25.4514 H      1 LIG       0.11500
      8 H2        -61.9585   -0.7147  -23.7800 H      1 LIG       0.11400
      9 H3        -62.4638   -4.7095  -25.2038 H      1 LIG       0.11400
     10 H4        -60.0827   -3.8901  -21.9430 H      1 LIG       0.14100
@<TRIPOS>BOND
      1       1       2 ar
      2       1       3 ar
      3       2       5 ar
      4       3       6 ar
      5       4       5 ar
      6       4       6 ar
      7       1       7 1
      8       2       8 1
      9       3       9 1
     10       4      10 1
@<TRIPOS>ALT_TYPE
CGenFF_4.0_ALT_TYPE_SET
CGenFF_4.0 1 CG2R61 2 CG2R61 3 CG2R61 4 CG2R64 5 NG2R62 6 NG2R62 7 HGR61 8 HGR62 9 HGR62 10 HGR62
@<TRIPOS>MOLECULE
pyrimidine
 10 10 0 0 0
****
USER_CHARGES
INVALID_CHARGES
Pose:  51 Cluster:  51 Fr_nu: 745462 TotEn:    -8.26
@<TRIPOS>ATOM
      1 C1        -55.4175   -9.2280  -48.4118 C.ar   1 LIG      -0.13100
      2 C2        -55.0288  -10.5493  -48.4997 C.ar   1 LIG       0.28900
      3 C3        -56.2178   -8.7715  -49.4389 C.ar   1 LIG       0.28900
      4 C4        -56.1698  -10.8074  -50.4488 C.ar   1 LIG       0.50700
      5 N1        -55.3879  -11.3706  -49.5081 N.ar   1 LIG      -0.71900
      6 N2        -56.6144   -9.5365  -50.4771 N.ar   1 LIG      -0.71900
      7 H1        -55.1144   -8.5917  -47.5912 H      1 LIG       0.11500
      8 H2        -54.3989  -10.9971  -47.7389 H      1 LIG       0.11400
      9 H3        -56.5725   -7.7466  -49.4564 H      1 LIG       0.11400
     10 H4        -56.4725  -11.4440  -51.2711 H      1 LIG       0.14100
@<TRIPOS>BOND
      1       1       2 ar
      2       1       3 ar
      3       2       5 ar
      4       3       6 ar
      5       4       5 ar
      6       4       6 ar
      7       1       7 1
      8       2       8 1
      9       3       9 1
     10       4      10 1
@<TRIPOS>ALT_TYPE
CGenFF_4.0_ALT_TYPE_SET
CGenFF_4.0 1 CG2R61 2 CG2R61 3 CG2R61 4 CG2R64 5 NG2R62 6 NG2R62 7 HGR61 8 HGR62 9 HGR62 10 HGR62
@<TRIPOS>MOLECULE
pyrimidine
 10 10 0 0 0
****
USER_CHARGES
INVALID_CHARGES
Pose:  52 Cluster:  52 Fr_nu: 2462522 TotEn:    -8.24
@<TRIPOS>ATOM
      1 C1        -81.4034  -15.9772  -46.1621 C.ar   1 LIG      -0.13100
      2 C2        -82.7782  -16.0948  -46.1363 C.ar   1 LIG       0.28900
      3 C3        -80.7854  -16.4466  -47.3030 C.ar   1 LIG       0.28900
      4 C4        -82.7855  -17.0494  -48.1992 C.ar   1 LIG       0.50700
      5 N1        -83.5038  -16.6278  -47.1411 N.ar   1 LIG      -0.71900
      6 N2        -81.4479  -16.9909  -48.3447 N.ar   1 LIG      -0.71900
      7 H1        -80.8466  -15.5453  -45.3414 H      1 LIG       0.11500
      8 H2        -83.3511  -15.7535  -45.2810 H      1 LIG       0.11400
      9 H3        -79.7076  -16.3972  -47.4142 H      1 LIG       0.11400
     10 H4        -83.3427  -17.4829  -49.0207 H      1 LIG       0.14100
@<TRIPOS>BOND
      1       1       2 ar
      2       1       3 ar
      3       2       5 ar
      4       3       6 ar
      5       4       5 ar
      6       4       6 ar
      7       1       7 1
      8       2       8 1
      9       3       9 1
     10       4      10 1
@<TRIPOS>ALT_TYPE
CGenFF_4.0_ALT_TYPE_SET
CGenFF_4.0 1 CG2R61 2 CG2R61 3 CG2R61 4 CG2R64 5 NG2R62 6 NG2R62 7 HGR61 8 HGR62 9 HGR62 10 HGR62
@<TRIPOS>MOLECULE
pyrimidine
 10 10 0 0 0
****
USER_CHARGES
INVALID_CHARGES
Pose:  53 Cluster:  53 Fr_nu: 964146 TotEn:    -7.71
@<TRIPOS>ATOM
      1 C1        -81.7174  -16.6014  -46.1843 C.ar   1 LIG      -0.13100
      2 C2        -81.5042  -16.8213  -47.5299 C.ar   1 LIG       0.28900
      3 C3        -80.6265  -16.1438  -45.4740 C.ar   1 LIG       0.28900
      4 C4        -79.3352  -16.1670  -47.3445 C.ar   1 LIG       0.50700
      5 N1        -80.3215  -16.6138  -48.1451 N.ar   1 LIG      -0.71900
      6 N2        -79.4160  -15.9150  -46.0240 N.ar   1 LIG      -0.71900
      7 H1        -82.6771  -16.7765  -45.7169 H      1 LIG       0.11500
      8 H2        -82.3026  -17.1815  -48.1695 H      1 LIG       0.11400
      9 H3        -80.6977  -15.9431  -44.4104 H      1 LIG       0.11400
     10 H4        -78.3739  -15.9926  -47.8121 H      1 LIG       0.14100
@<TRIPOS>BOND
      1       1       2 ar
      2       1       3 ar
      3       2       5 ar
      4       3       6 ar
      5       4       5 ar
      6       4       6 ar
      7       1       7 1
      8       2       8 1
      9       3       9 1
     10       4      10 1
@<TRIPOS>ALT_TYPE
CGenFF_4.0_ALT_TYPE_SET
CGenFF_4.0 1 CG2R61 2 CG2R61 3 CG2R61 4 CG2R64 5 NG2R62 6 NG2R62 7 HGR61 8 HGR62 9 HGR62 10 HGR62
@<TRIPOS>MOLECULE
pyrimidine
 10 10 0 0 0
****
USER_CHARGES
INVALID_CHARGES
Pose:  54 Cluster:  54 Fr_nu: 2164149 TotEn:    -7.62
@<TRIPOS>ATOM
      1 C1        -75.8588   -3.3111  -34.2888 C.ar   1 LIG      -0.13100
      2 C2        -76.5568   -4.3281  -33.6700 C.ar   1 LIG       0.28900
      3 C3        -74.4904   -3.3331  -34.1127 C.ar   1 LIG       0.28900
      4 C4        -74.6340   -5.2090  -32.8370 C.ar   1 LIG       0.50700
      5 N1        -75.9742   -5.2971  -32.9338 N.ar   1 LIG      -0.71900
      6 N2        -73.8424   -4.2705  -33.3904 N.ar   1 LIG      -0.71900
      7 H1        -76.3522   -2.5464  -34.8736 H      1 LIG       0.11500
      8 H2        -77.6364   -4.3935  -33.7516 H      1 LIG       0.11400
      9 H3        -73.8581   -2.5741  -34.5605 H      1 LIG       0.11400
     10 H4        -74.1398   -5.9739  -32.2506 H      1 LIG       0.14100
@<TRIPOS>BOND
      1       1       2 ar
      2       1       3 ar
      3       2       5 ar
      4       3       6 ar
      5       4       5 ar
      6       4       6 ar
      7       1       7 1
      8       2       8 1
      9       3       9 1
     10       4      10 1
@<TRIPOS>ALT_TYPE
CGenFF_4.0_ALT_TYPE_SET
CGenFF_4.0 1 CG2R61 2 CG2R61 3 CG2R61 4 CG2R64 5 NG2R62 6 NG2R62 7 HGR61 8 HGR62 9 HGR62 10 HGR62
@<TRIPOS>MOLECULE
pyrimidine
 10 10 0 0 0
****
USER_CHARGES
INVALID_CHARGES
Pose:  55 Cluster:  55 Fr_nu: 2748601 TotEn:    -7.44
@<TRIPOS>ATOM
      1 C1        -86.4528   -4.9752  -32.8103 C.ar   1 LIG      -0.13100
      2 C2        -86.2478   -6.3027  -32.4936 C.ar   1 LIG       0.28900
      3 C3        -86.3848   -4.6643  -34.1529 C.ar   1 LIG       0.28900
      4 C4        -85.9544   -6.8320  -34.6847 C.ar   1 LIG       0.50700
      5 N1        -85.9953   -7.2612  -33.4090 N.ar   1 LIG      -0.71900
      6 N2        -86.1365   -5.5709  -35.1208 N.ar   1 LIG      -0.71900
      7 H1        -86.6535   -4.2271  -32.0551 H      1 LIG       0.11500
      8 H2        -86.2818   -6.6421  -31.4641 H      1 LIG       0.11400
      9 H3        -86.5319   -3.6466  -34.4980 H      1 LIG       0.11400
     10 H4        -85.7523   -7.5807  -35.4409 H      1 LIG       0.14100
@<TRIPOS>BOND
      1       1       2 ar
      2       1       3 ar
      3       2       5 ar
      4       3       6 ar
      5       4       5 ar
      6       4       6 ar
      7       1       7 1
      8       2       8 1
      9       3       9 1
     10       4      10 1
@<TRIPOS>ALT_TYPE
CGenFF_4.0_ALT_TYPE_SET
CGenFF_4.0 1 CG2R61 2 CG2R61 3 CG2R61 4 CG2R64 5 NG2R62 6 NG2R62 7 HGR61 8 HGR62 9 HGR62 10 HGR62
@<TRIPOS>MOLECULE
pyrimidine
 10 10 0 0 0
****
USER_CHARGES
INVALID_CHARGES
Pose:  56 Cluster:  56 Fr_nu: 1355758 TotEn:    -7.25
@<TRIPOS>ATOM
      1 C1        -85.0103  -21.8426  -38.5441 C.ar   1 LIG      -0.13100
      2 C2        -85.7940  -21.0951  -39.3994 C.ar   1 LIG       0.28900
      3 C3        -84.8202  -21.3070  -37.2867 C.ar   1 LIG       0.28900
      4 C4        -86.0947  -19.4988  -37.8092 C.ar   1 LIG       0.50700
      5 N1        -86.3541  -19.9145  -39.0635 N.ar   1 LIG      -0.71900
      6 N2        -85.3493  -20.1331  -36.8841 N.ar   1 LIG      -0.71900
      7 H1        -84.5733  -22.7869  -38.8402 H      1 LIG       0.11500
      8 H2        -85.9990  -21.4352  -40.4086 H      1 LIG       0.11400
      9 H3        -84.2184  -21.8224  -36.5460 H      1 LIG       0.11400
     10 H4        -86.5313  -18.5529  -37.5129 H      1 LIG       0.14100
@<TRIPOS>BOND
      1       1       2 ar
      2       1       3 ar
      3       2       5 ar
      4       3       6 ar
      5       4       5 ar
      6       4       6 ar
      7       1       7 1
      8       2       8 1
      9       3       9 1
     10       4      10 1
@<TRIPOS>ALT_TYPE
CGenFF_4.0_ALT_TYPE_SET
CGenFF_4.0 1 CG2R61 2 CG2R61 3 CG2R61 4 CG2R64 5 NG2R62 6 NG2R62 7 HGR61 8 HGR62 9 HGR62 10 HGR62
@<TRIPOS>MOLECULE
pyrimidine
 10 10 0 0 0
****
USER_CHARGES
INVALID_CHARGES
Pose:  57 Cluster:  57 Fr_nu: 1546634 TotEn:    -6.98
@<TRIPOS>ATOM
      1 C1        -79.2866  -15.6777  -45.9790 C.ar   1 LIG      -0.13100
      2 C2        -78.4307  -15.5224  -44.9077 C.ar   1 LIG       0.28900
      3 C3        -79.6144  -14.5197  -46.6541 C.ar   1 LIG       0.28900
      4 C4        -78.3218  -13.2787  -45.2555 C.ar   1 LIG       0.50700
      5 N1        -77.9274  -14.3332  -44.5167 N.ar   1 LIG      -0.71900
      6 N2        -79.1487  -13.2988  -46.3183 N.ar   1 LIG      -0.71900
      7 H1        -79.6754  -16.6442  -46.2704 H      1 LIG       0.11500
      8 H2        -78.1168  -16.3757  -44.3164 H      1 LIG       0.11400
      9 H3        -80.2813  -14.5422  -47.5091 H      1 LIG       0.11400
     10 H4        -77.9335  -12.3107  -44.9632 H      1 LIG       0.14100
@<TRIPOS>BOND
      1       1       2 ar
      2       1       3 ar
      3       2       5 ar
      4       3       6 ar
      5       4       5 ar
      6       4       6 ar
      7       1       7 1
      8       2       8 1
      9       3       9 1
     10       4      10 1
@<TRIPOS>ALT_TYPE
CGenFF_4.0_ALT_TYPE_SET
CGenFF_4.0 1 CG2R61 2 CG2R61 3 CG2R61 4 CG2R64 5 NG2R62 6 NG2R62 7 HGR61 8 HGR62 9 HGR62 10 HGR62
@<TRIPOS>MOLECULE
pyrimidine
 10 10 0 0 0
****
USER_CHARGES
INVALID_CHARGES
Pose:  58 Cluster:  58 Fr_nu: 2011012 TotEn:    -6.94
@<TRIPOS>ATOM
      1 C1        -86.1398   -7.7792  -33.6466 C.ar   1 LIG      -0.13100
      2 C2        -85.2773   -7.0414  -32.8617 C.ar   1 LIG       0.28900
      3 C3        -86.6721   -7.1171  -34.7339 C.ar   1 LIG       0.28900
      4 C4        -85.5366   -5.2219  -34.1994 C.ar   1 LIG       0.50700
      5 N1        -84.9523   -5.7556  -33.1099 N.ar   1 LIG      -0.71900
      6 N2        -86.3914   -5.8337  -35.0412 N.ar   1 LIG      -0.71900
      7 H1        -86.3830   -8.8095  -33.4239 H      1 LIG       0.11500
      8 H2        -84.8100   -7.4770  -31.9853 H      1 LIG       0.11400
      9 H3        -87.3605   -7.6151  -35.4082 H      1 LIG       0.11400
     10 H4        -85.2941   -4.1900  -34.4220 H      1 LIG       0.14100
@<TRIPOS>BOND
      1       1       2 ar
      2       1       3 ar
      3       2       5 ar
      4       3       6 ar
      5       4       5 ar
      6       4       6 ar
      7       1       7 1
      8       2       8 1
      9       3       9 1
     10       4      10 1
@<TRIPOS>ALT_TYPE
CGenFF_4.0_ALT_TYPE_SET
CGenFF_4.0 1 CG2R61 2 CG2R61 3 CG2R61 4 CG2R64 5 NG2R62 6 NG2R62 7 HGR61 8 HGR62 9 HGR62 10 HGR62
@<TRIPOS>MOLECULE
pyrimidine
 10 10 0 0 0
****
USER_CHARGES
INVALID_CHARGES
Pose:  59 Cluster:  59 Fr_nu: 172604 TotEn:    -5.82
@<TRIPOS>ATOM
      1 C1        -86.2249    3.4475  -42.5322 C.ar   1 LIG      -0.13100
      2 C2        -87.3621    2.8100  -42.9849 C.ar   1 LIG       0.28900
      3 C3        -85.0460    3.0693  -43.1413 C.ar   1 LIG       0.28900
      4 C4        -86.1484    1.5924  -44.4719 C.ar   1 LIG       0.50700
      5 N1        -87.3602    1.8742  -43.9567 N.ar   1 LIG      -0.71900
      6 N2        -84.9707    2.1415  -44.1180 N.ar   1 LIG      -0.71900
      7 H1        -86.2557    4.1948  -41.7507 H      1 LIG       0.11500
      8 H2        -88.3354    3.0413  -42.5657 H      1 LIG       0.11400
      9 H3        -84.1005    3.5148  -42.8516 H      1 LIG       0.11400
     10 H4        -86.1172    0.8434  -45.2537 H      1 LIG       0.14100
@<TRIPOS>BOND
      1       1       2 ar
      2       1       3 ar
      3       2       5 ar
      4       3       6 ar
      5       4       5 ar
      6       4       6 ar
      7       1       7 1
      8       2       8 1
      9       3       9 1
     10       4      10 1
@<TRIPOS>ALT_TYPE
CGenFF_4.0_ALT_TYPE_SET
CGenFF_4.0 1 CG2R61 2 CG2R61 3 CG2R61 4 CG2R64 5 NG2R62 6 NG2R62 7 HGR61 8 HGR62 9 HGR62 10 HGR62
@<TRIPOS>MOLECULE
pyrimidine
 10 10 0 0 0
****
USER_CHARGES
INVALID_CHARGES
Pose:  60 Cluster:  60 Fr_nu:  25852 TotEn:    -4.54
@<TRIPOS>ATOM
      1 C1        -80.0097  -15.0473  -46.8958 C.ar   1 LIG      -0.13100
      2 C2        -78.9373  -14.4517  -47.5279 C.ar   1 LIG       0.28900
      3 C3        -79.9711  -15.0362  -45.5165 C.ar   1 LIG       0.28900
      4 C4        -77.9804  -13.9390  -45.5308 C.ar   1 LIG       0.50700
      5 N1        -77.9017  -13.8858  -46.8741 N.ar   1 LIG      -0.71900
      6 N2        -78.9682  -14.4889  -44.7989 N.ar   1 LIG      -0.71900
      7 H1        -80.8272  -15.4939  -47.4457 H      1 LIG       0.11500
      8 H2        -78.8796  -14.4123  -48.6103 H      1 LIG       0.11400
      9 H3        -80.7695  -15.4811  -44.9325 H      1 LIG       0.11400
     10 H4        -77.1615  -13.4928  -44.9800 H      1 LIG       0.14100
@<TRIPOS>BOND
      1       1       2 ar
      2       1       3 ar
      3       2       5 ar
      4       3       6 ar
      5       4       5 ar
      6       4       6 ar
      7       1       7 1
      8       2       8 1
      9       3       9 1
     10       4      10 1
@<TRIPOS>ALT_TYPE
CGenFF_4.0_ALT_TYPE_SET
CGenFF_4.0 1 CG2R61 2 CG2R61 3 CG2R61 4 CG2R64 5 NG2R62 6 NG2R62 7 HGR61 8 HGR62 9 HGR62 10 HGR62
@<TRIPOS>MOLECULE
pyrimidine
 10 10 0 0 0
****
USER_CHARGES
INVALID_CHARGES
Pose:  61 Cluster:  61 Fr_nu: 2798854 TotEn:    -2.15
@<TRIPOS>ATOM
      1 C1        -86.6933   -1.1443  -35.8570 C.ar   1 LIG      -0.13100
      2 C2        -87.8098   -0.3331  -35.8570 C.ar   1 LIG       0.28900
      3 C3        -86.8435   -2.3668  -36.4790 C.ar   1 LIG       0.28900
      4 C4        -89.0070   -1.8958  -36.9935 C.ar   1 LIG       0.50700
      5 N1        -88.9871   -0.6785  -36.4181 N.ar   1 LIG      -0.71900
      6 N2        -87.9903   -2.7767  -37.0596 N.ar   1 LIG      -0.71900
      7 H1        -85.7612   -0.8416  -35.3990 H      1 LIG       0.11500
      8 H2        -87.7875    0.6463  -35.3917 H      1 LIG       0.11400
      9 H3        -86.0212   -3.0722  -36.5286 H      1 LIG       0.11400
     10 H4        -89.9405   -2.1996  -37.4512 H      1 LIG       0.14100
@<TRIPOS>BOND
      1       1       2 ar
      2       1       3 ar
      3       2       5 ar
      4       3       6 ar
      5       4       5 ar
      6       4       6 ar
      7       1       7 1
      8       2       8 1
      9       3       9 1
     10       4      10 1
@<TRIPOS>ALT_TYPE
CGenFF_4.0_ALT_TYPE_SET
CGenFF_4.0 1 CG2R61 2 CG2R61 3 CG2R61 4 CG2R64 5 NG2R62 6 NG2R62 7 HGR61 8 HGR62 9 HGR62 10 HGR62
@<TRIPOS>MOLECULE
naphtalene
 18 19 0 0 0
****
USER_CHARGES
INVALID_CHARGES
Pose:   1 Cluster:   1 Fr_nu: 124628 TotEn:   -13.66
@<TRIPOS>ATOM
      1 C1        -83.6093  -16.9733  -47.5913 C.ar   1 LIG      -0.11500
      2 C2        -82.3081  -16.6611  -47.2088 C.ar   1 LIG      -0.11500
      3 C3        -81.8832  -19.9058  -51.0689 C.ar   1 LIG      -0.11500
      4 C4        -80.5820  -19.5935  -50.6864 C.ar   1 LIG      -0.11500
      5 C5        -83.8339  -17.8579  -48.6465 C.ar   1 LIG      -0.11700
      6 C6        -81.2266  -17.2322  -47.8799 C.ar   1 LIG      -0.11700
      7 C7        -82.9647  -19.3346  -50.3977 C.ar   1 LIG      -0.11700
      8 C8        -80.3573  -18.7088  -49.6312 C.ar   1 LIG      -0.11700
      9 C9        -82.7572  -18.4422  -49.3334 C.ar   1 LIG       0.00400
     10 C10       -81.4340  -18.1246  -48.9444 C.ar   1 LIG       0.00400
     11 H1        -84.4509  -16.5280  -47.0688 H      1 LIG       0.11500
     12 H2        -82.1344  -15.9725  -46.3870 H      1 LIG       0.11500
     13 H3        -82.0577  -20.5945  -51.8907 H      1 LIG       0.11500
     14 H4        -79.7408  -20.0380  -51.2101 H      1 LIG       0.11500
     15 H5        -84.8595  -18.0872  -48.9287 H      1 LIG       0.11500
     16 H6        -80.2180  -16.9743  -47.5636 H      1 LIG       0.11500
     17 H7        -83.9732  -19.5933  -50.7136 H      1 LIG       0.11500
     18 H8        -79.3318  -18.4788  -49.3494 H      1 LIG       0.11500
@<TRIPOS>BOND
      1       1       2 ar
      2       1       5 ar
      3       2       6 ar
      4       3       4 ar
      5       3       7 ar
      6       4       8 ar
      7       5       9 ar
      8       6      10 ar
      9       7       9 ar
     10       8      10 ar
     11       9      10 ar
     12       1      11 1
     13       2      12 1
     14       3      13 1
     15       4      14 1
     16       5      15 1
     17       6      16 1
     18       7      17 1
     19       8      18 1
@<TRIPOS>ALT_TYPE
CGenFF_4.0_ALT_TYPE_SET
CGenFF_4.0 1 CG2R61 2 CG2R61 3 CG2R61 4 CG2R61 5 CG2R61 6 CG2R61 7 CG2R61 8 CG2R61 9 CG2R61 10 CG2R61 11 HGR61 12 HGR61 13 HGR61 14 HGR61 15 HGR61 16 HGR61 17 HGR61 18 HGR61
@<TRIPOS>MOLECULE
naphtalene
 18 19 0 0 0
****
USER_CHARGES
INVALID_CHARGES
Pose:   2 Cluster:   2 Fr_nu: 261970 TotEn:   -13.10
@<TRIPOS>ATOM
      1 C1        -62.5241   -2.8283  -24.8756 C.ar   1 LIG      -0.11500
      2 C2        -63.2963   -2.0430  -24.0248 C.ar   1 LIG      -0.11500
      3 C3        -59.6349   -4.0249  -21.1482 C.ar   1 LIG      -0.11500
      4 C4        -60.4071   -3.2396  -20.2976 C.ar   1 LIG      -0.11500
      5 C5        -61.4193   -3.5195  -24.3774 C.ar   1 LIG      -0.11700
      6 C6        -62.9668   -1.9458  -22.6727 C.ar   1 LIG      -0.11700
      7 C7        -59.9644   -4.1222  -22.5005 C.ar   1 LIG      -0.11700
      8 C8        -61.5118   -2.5482  -20.7957 C.ar   1 LIG      -0.11700
      9 C9        -61.0729   -3.4332  -23.0191 C.ar   1 LIG       0.00400
     10 C10       -61.8582   -2.6346  -22.1540 C.ar   1 LIG       0.00400
     11 H1        -62.7807   -2.9031  -25.9283 H      1 LIG       0.11500
     12 H2        -64.1563   -1.5055  -24.4136 H      1 LIG       0.11500
     13 H3        -58.7746   -4.5629  -20.7600 H      1 LIG       0.11500
     14 H4        -60.1492   -3.1640  -19.2453 H      1 LIG       0.11500
     15 H5        -60.8297   -4.1271  -25.0608 H      1 LIG       0.11500
     16 H6        -63.5848   -1.3265  -22.0258 H      1 LIG       0.11500
     17 H7        -59.3468   -4.7421  -23.1469 H      1 LIG       0.11500
     18 H8        -62.1012   -1.9399  -20.1125 H      1 LIG       0.11500
@<TRIPOS>BOND
      1       1       2 ar
      2       1       5 ar
      3       2       6 ar
      4       3       4 ar
      5       3       7 ar
      6       4       8 ar
      7       5       9 ar
      8       6      10 ar
      9       7       9 ar
     10       8      10 ar
     11       9      10 ar
     12       1      11 1
     13       2      12 1
     14       3      13 1
     15       4      14 1
     16       5      15 1
     17       6      16 1
     18       7      17 1
     19       8      18 1
@<TRIPOS>ALT_TYPE
CGenFF_4.0_ALT_TYPE_SET
CGenFF_4.0 1 CG2R61 2 CG2R61 3 CG2R61 4 CG2R61 5 CG2R61 6 CG2R61 7 CG2R61 8 CG2R61 9 CG2R61 10 CG2R61 11 HGR61 12 HGR61 13 HGR61 14 HGR61 15 HGR61 16 HGR61 17 HGR61 18 HGR61
@<TRIPOS>MOLECULE
naphtalene
 18 19 0 0 0
****
USER_CHARGES
INVALID_CHARGES
Pose:   3 Cluster:   3 Fr_nu: 213217 TotEn:   -12.81
@<TRIPOS>ATOM
      1 C1        -84.1179  -16.6427  -46.8595 C.ar   1 LIG      -0.11500
      2 C2        -84.5759  -17.5910  -47.7693 C.ar   1 LIG      -0.11500
      3 C3        -81.0092  -19.9048  -45.0244 C.ar   1 LIG      -0.11500
      4 C4        -81.4672  -20.8530  -45.9343 C.ar   1 LIG      -0.11500
      5 C5        -83.1163  -16.9764  -45.9473 C.ar   1 LIG      -0.11700
      6 C6        -84.0342  -18.8766  -47.7706 C.ar   1 LIG      -0.11700
      7 C7        -81.5509  -18.6190  -45.0233 C.ar   1 LIG      -0.11700
      8 C8        -82.4688  -20.5194  -46.8464 C.ar   1 LIG      -0.11700
      9 C9        -82.5597  -18.2658  -45.9343 C.ar   1 LIG       0.00400
     10 C10       -83.0255  -19.2301  -46.8595 C.ar   1 LIG       0.00400
     11 H1        -84.5404  -15.6421  -46.8586 H      1 LIG       0.11500
     12 H2        -85.3554  -17.3301  -48.4791 H      1 LIG       0.11500
     13 H3        -80.2294  -20.1650  -44.3142 H      1 LIG       0.11500
     14 H4        -81.0454  -21.8538  -45.9338 H      1 LIG       0.11500
     15 H5        -82.7740  -16.2192  -45.2449 H      1 LIG       0.11500
     16 H6        -84.4069  -19.6018  -48.4910 H      1 LIG       0.11500
     17 H7        -81.1774  -17.8939  -44.3033 H      1 LIG       0.11500
     18 H8        -82.8119  -21.2767  -47.5485 H      1 LIG       0.11500
@<TRIPOS>BOND
      1       1       2 ar
      2       1       5 ar
      3       2       6 ar
      4       3       4 ar
      5       3       7 ar
      6       4       8 ar
      7       5       9 ar
      8       6      10 ar
      9       7       9 ar
     10       8      10 ar
     11       9      10 ar
     12       1      11 1
     13       2      12 1
     14       3      13 1
     15       4      14 1
     16       5      15 1
     17       6      16 1
     18       7      17 1
     19       8      18 1
@<TRIPOS>ALT_TYPE
CGenFF_4.0_ALT_TYPE_SET
CGenFF_4.0 1 CG2R61 2 CG2R61 3 CG2R61 4 CG2R61 5 CG2R61 6 CG2R61 7 CG2R61 8 CG2R61 9 CG2R61 10 CG2R61 11 HGR61 12 HGR61 13 HGR61 14 HGR61 15 HGR61 16 HGR61 17 HGR61 18 HGR61
@<TRIPOS>MOLECULE
naphtalene
 18 19 0 0 0
****
USER_CHARGES
INVALID_CHARGES
Pose:   4 Cluster:   4 Fr_nu:  40649 TotEn:   -12.31
@<TRIPOS>ATOM
      1 C1        -83.9626  -18.1494  -47.0307 C.ar   1 LIG      -0.11500
      2 C2        -83.2429  -18.6135  -48.1277 C.ar   1 LIG      -0.11500
      3 C3        -80.2267  -15.2901  -45.7896 C.ar   1 LIG      -0.11500
      4 C4        -79.5071  -15.7542  -46.8867 C.ar   1 LIG      -0.11500
      5 C5        -83.3965  -17.2067  -46.1720 C.ar   1 LIG      -0.11700
      6 C6        -81.9545  -18.1367  -48.3704 C.ar   1 LIG      -0.11700
      7 C7        -81.5153  -15.7668  -45.5470 C.ar   1 LIG      -0.11700
      8 C8        -80.0731  -16.6970  -47.7454 C.ar   1 LIG      -0.11700
      9 C9        -82.1007  -16.7158  -46.4009 C.ar   1 LIG       0.00400
     10 C10       -81.3689  -17.1878  -47.5165 C.ar   1 LIG       0.00400
     11 H1        -84.9654  -18.5213  -46.8420 H      1 LIG       0.11500
     12 H2        -83.6846  -19.3472  -48.7958 H      1 LIG       0.11500
     13 H3        -79.7855  -14.5561  -45.1211 H      1 LIG       0.11500
     14 H4        -78.5038  -15.3830  -47.0741 H      1 LIG       0.11500
     15 H5        -83.9773  -16.8584  -45.3204 H      1 LIG       0.11500
     16 H6        -81.4104  -18.5130  -49.2342 H      1 LIG       0.11500
     17 H7        -82.0595  -15.3898  -44.6837 H      1 LIG       0.11500
     18 H8        -79.4921  -17.0460  -48.5967 H      1 LIG       0.11500
@<TRIPOS>BOND
      1       1       2 ar
      2       1       5 ar
      3       2       6 ar
      4       3       4 ar
      5       3       7 ar
      6       4       8 ar
      7       5       9 ar
      8       6      10 ar
      9       7       9 ar
     10       8      10 ar
     11       9      10 ar
     12       1      11 1
     13       2      12 1
     14       3      13 1
     15       4      14 1
     16       5      15 1
     17       6      16 1
     18       7      17 1
     19       8      18 1
@<TRIPOS>ALT_TYPE
CGenFF_4.0_ALT_TYPE_SET
CGenFF_4.0 1 CG2R61 2 CG2R61 3 CG2R61 4 CG2R61 5 CG2R61 6 CG2R61 7 CG2R61 8 CG2R61 9 CG2R61 10 CG2R61 11 HGR61 12 HGR61 13 HGR61 14 HGR61 15 HGR61 16 HGR61 17 HGR61 18 HGR61
@<TRIPOS>MOLECULE
naphtalene
 18 19 0 0 0
****
USER_CHARGES
INVALID_CHARGES
Pose:   5 Cluster:   5 Fr_nu:  80788 TotEn:   -11.92
@<TRIPOS>ATOM
      1 C1        -88.6556  -22.5023  -37.2959 C.ar   1 LIG      -0.11500
      2 C2        -87.8804  -23.6081  -37.6325 C.ar   1 LIG      -0.11500
      3 C3        -84.8342  -19.5901  -38.0632 C.ar   1 LIG      -0.11500
      4 C4        -84.0591  -20.6960  -38.3997 C.ar   1 LIG      -0.11500
      5 C5        -88.0961  -21.2244  -37.3175 C.ar   1 LIG      -0.11700
      6 C6        -86.5429  -23.4403  -37.9918 C.ar   1 LIG      -0.11700
      7 C7        -86.1718  -19.7579  -37.7039 C.ar   1 LIG      -0.11700
      8 C8        -84.6184  -21.9739  -38.3781 C.ar   1 LIG      -0.11700
      9 C9        -86.7513  -21.0369  -37.6767 C.ar   1 LIG       0.00400
     10 C10       -85.9631  -22.1614  -38.0189 C.ar   1 LIG       0.00400
     11 H1        -89.6966  -22.6336  -37.0157 H      1 LIG       0.11500
     12 H2        -88.3170  -24.6025  -37.6156 H      1 LIG       0.11500
     13 H3        -84.3981  -18.5953  -38.0800 H      1 LIG       0.11500
     14 H4        -83.0177  -20.5642  -38.6784 H      1 LIG       0.11500
     15 H5        -88.7207  -20.3745  -37.0502 H      1 LIG       0.11500
     16 H6        -85.9558  -24.3188  -38.2516 H      1 LIG       0.11500
     17 H7        -86.7589  -18.8793  -37.4449 H      1 LIG       0.11500
     18 H8        -83.9938  -22.8241  -38.6446 H      1 LIG       0.11500
@<TRIPOS>BOND
      1       1       2 ar
      2       1       5 ar
      3       2       6 ar
      4       3       4 ar
      5       3       7 ar
      6       4       8 ar
      7       5       9 ar
      8       6      10 ar
      9       7       9 ar
     10       8      10 ar
     11       9      10 ar
     12       1      11 1
     13       2      12 1
     14       3      13 1
     15       4      14 1
     16       5      15 1
     17       6      16 1
     18       7      17 1
     19       8      18 1
@<TRIPOS>ALT_TYPE
CGenFF_4.0_ALT_TYPE_SET
CGenFF_4.0 1 CG2R61 2 CG2R61 3 CG2R61 4 CG2R61 5 CG2R61 6 CG2R61 7 CG2R61 8 CG2R61 9 CG2R61 10 CG2R61 11 HGR61 12 HGR61 13 HGR61 14 HGR61 15 HGR61 16 HGR61 17 HGR61 18 HGR61
@<TRIPOS>MOLECULE
naphtalene
 18 19 0 0 0
****
USER_CHARGES
INVALID_CHARGES
Pose:   6 Cluster:   6 Fr_nu:  24586 TotEn:   -11.83
@<TRIPOS>ATOM
      1 C1        -86.1846  -19.8119  -37.7093 C.ar   1 LIG      -0.11500
      2 C2        -85.3632  -20.8677  -38.0932 C.ar   1 LIG      -0.11500
      3 C3        -86.0108  -21.3539  -33.0979 C.ar   1 LIG      -0.11500
      4 C4        -85.1894  -22.4097  -33.4819 C.ar   1 LIG      -0.11500
      5 C5        -86.5537  -19.6647  -36.3719 C.ar   1 LIG      -0.11700
      6 C6        -84.9077  -21.7803  -37.1414 C.ar   1 LIG      -0.11700
      7 C7        -86.4662  -20.4412  -34.0498 C.ar   1 LIG      -0.11700
      8 C8        -84.8202  -22.5570  -34.8193 C.ar   1 LIG      -0.11700
      9 C9        -86.1046  -20.5740  -35.4003 C.ar   1 LIG       0.00400
     10 C10       -85.2693  -21.6477  -35.7908 C.ar   1 LIG       0.00400
     11 H1        -86.5393  -19.1020  -38.4507 H      1 LIG       0.11500
     12 H2        -85.0761  -20.9812  -39.1345 H      1 LIG       0.11500
     13 H3        -86.2981  -21.2397  -32.0564 H      1 LIG       0.11500
     14 H4        -84.8361  -23.1200  -32.7402 H      1 LIG       0.11500
     15 H5        -87.1970  -18.8321  -36.0945 H      1 LIG       0.11500
     16 H6        -84.2661  -22.5977  -37.4639 H      1 LIG       0.11500
     17 H7        -87.1071  -19.6234  -33.7269 H      1 LIG       0.11500
     18 H8        -84.1775  -23.3900  -35.0970 H      1 LIG       0.11500
@<TRIPOS>BOND
      1       1       2 ar
      2       1       5 ar
      3       2       6 ar
      4       3       4 ar
      5       3       7 ar
      6       4       8 ar
      7       5       9 ar
      8       6      10 ar
      9       7       9 ar
     10       8      10 ar
     11       9      10 ar
     12       1      11 1
     13       2      12 1
     14       3      13 1
     15       4      14 1
     16       5      15 1
     17       6      16 1
     18       7      17 1
     19       8      18 1
@<TRIPOS>ALT_TYPE
CGenFF_4.0_ALT_TYPE_SET
CGenFF_4.0 1 CG2R61 2 CG2R61 3 CG2R61 4 CG2R61 5 CG2R61 6 CG2R61 7 CG2R61 8 CG2R61 9 CG2R61 10 CG2R61 11 HGR61 12 HGR61 13 HGR61 14 HGR61 15 HGR61 16 HGR61 17 HGR61 18 HGR61
@<TRIPOS>MOLECULE
naphtalene
 18 19 0 0 0
****
USER_CHARGES
INVALID_CHARGES
Pose:   7 Cluster:   7 Fr_nu:  13355 TotEn:   -11.63
@<TRIPOS>ATOM
      1 C1        -62.2181   -2.2898  -24.6627 C.ar   1 LIG      -0.11500
      2 C2        -61.0208   -2.9283  -24.9720 C.ar   1 LIG      -0.11500
      3 C3        -62.2791   -4.5032  -20.3303 C.ar   1 LIG      -0.11500
      4 C4        -61.0818   -5.1417  -20.6396 C.ar   1 LIG      -0.11500
      5 C5        -62.8342   -2.5188  -23.4320 C.ar   1 LIG      -0.11700
      6 C6        -60.4349   -3.7981  -24.0519 C.ar   1 LIG      -0.11700
      7 C7        -62.8649   -3.6333  -21.2504 C.ar   1 LIG      -0.11700
      8 C8        -60.4656   -4.9128  -21.8703 C.ar   1 LIG      -0.11700
      9 C9        -62.2587   -3.3912  -22.4939 C.ar   1 LIG       0.00400
     10 C10       -61.0412   -4.0404  -22.8085 C.ar   1 LIG       0.00400
     11 H1        -62.6740   -1.6132  -25.3796 H      1 LIG       0.11500
     12 H2        -60.5419   -2.7492  -25.9302 H      1 LIG       0.11500
     13 H3        -62.7586   -4.6818  -19.3719 H      1 LIG       0.11500
     14 H4        -60.6271   -5.8192  -19.9230 H      1 LIG       0.11500
     15 H5        -63.7700   -2.0092  -23.2118 H      1 LIG       0.11500
     16 H6        -59.4985   -4.2860  -24.3146 H      1 LIG       0.11500
     17 H7        -63.8009   -3.1450  -20.9872 H      1 LIG       0.11500
     18 H8        -59.5302   -5.4230  -22.0910 H      1 LIG       0.11500
@<TRIPOS>BOND
      1       1       2 ar
      2       1       5 ar
      3       2       6 ar
      4       3       4 ar
      5       3       7 ar
      6       4       8 ar
      7       5       9 ar
      8       6      10 ar
      9       7       9 ar
     10       8      10 ar
     11       9      10 ar
     12       1      11 1
     13       2      12 1
     14       3      13 1
     15       4      14 1
     16       5      15 1
     17       6      16 1
     18       7      17 1
     19       8      18 1
@<TRIPOS>ALT_TYPE
CGenFF_4.0_ALT_TYPE_SET
CGenFF_4.0 1 CG2R61 2 CG2R61 3 CG2R61 4 CG2R61 5 CG2R61 6 CG2R61 7 CG2R61 8 CG2R61 9 CG2R61 10 CG2R61 11 HGR61 12 HGR61 13 HGR61 14 HGR61 15 HGR61 16 HGR61 17 HGR61 18 HGR61
@<TRIPOS>MOLECULE
naphtalene
 18 19 0 0 0
****
USER_CHARGES
INVALID_CHARGES
Pose:   8 Cluster:   8 Fr_nu:  70187 TotEn:   -11.35
@<TRIPOS>ATOM
      1 C1        -57.3459    2.2714  -36.4921 C.ar   1 LIG      -0.11500
      2 C2        -58.4853    2.4722  -35.7187 C.ar   1 LIG      -0.11500
      3 C3        -57.0444    7.0613  -37.2913 C.ar   1 LIG      -0.11500
      4 C4        -58.1839    7.2620  -36.5179 C.ar   1 LIG      -0.11500
      5 C5        -56.6991    3.3596  -37.0787 C.ar   1 LIG      -0.11700
      6 C6        -58.9824    3.7618  -35.5288 C.ar   1 LIG      -0.11700
      7 C7        -56.5473    5.7716  -37.4811 C.ar   1 LIG      -0.11700
      8 C8        -58.8307    6.1739  -35.9313 C.ar   1 LIG      -0.11700
      9 C9        -57.1856    4.6647  -36.8982 C.ar   1 LIG       0.00400
     10 C10       -58.3443    4.8688  -36.1117 C.ar   1 LIG       0.00400
     11 H1        -56.9596    1.2671  -36.6400 H      1 LIG       0.11500
     12 H2        -58.9879    1.6244  -35.2622 H      1 LIG       0.11500
     13 H3        -56.5412    7.9089  -37.7480 H      1 LIG       0.11500
     14 H4        -58.5704    8.2663  -36.3714 H      1 LIG       0.11500
     15 H5        -55.8102    3.1790  -37.6796 H      1 LIG       0.11500
     16 H6        -59.8742    3.8954  -34.9199 H      1 LIG       0.11500
     17 H7        -55.6550    5.6383  -38.0893 H      1 LIG       0.11500
     18 H8        -59.7201    6.3542  -35.3309 H      1 LIG       0.11500
@<TRIPOS>BOND
      1       1       2 ar
      2       1       5 ar
      3       2       6 ar
      4       3       4 ar
      5       3       7 ar
      6       4       8 ar
      7       5       9 ar
      8       6      10 ar
      9       7       9 ar
     10       8      10 ar
     11       9      10 ar
     12       1      11 1
     13       2      12 1
     14       3      13 1
     15       4      14 1
     16       5      15 1
     17       6      16 1
     18       7      17 1
     19       8      18 1
@<TRIPOS>ALT_TYPE
CGenFF_4.0_ALT_TYPE_SET
CGenFF_4.0 1 CG2R61 2 CG2R61 3 CG2R61 4 CG2R61 5 CG2R61 6 CG2R61 7 CG2R61 8 CG2R61 9 CG2R61 10 CG2R61 11 HGR61 12 HGR61 13 HGR61 14 HGR61 15 HGR61 16 HGR61 17 HGR61 18 HGR61
@<TRIPOS>MOLECULE
naphtalene
 18 19 0 0 0
****
USER_CHARGES
INVALID_CHARGES
Pose:   9 Cluster:   9 Fr_nu: 223874 TotEn:   -11.34
@<TRIPOS>ATOM
      1 C1        -75.2864    6.9144  -50.8051 C.ar   1 LIG      -0.11500
      2 C2        -74.9716    7.1611  -49.4721 C.ar   1 LIG      -0.11500
      3 C3        -70.5677    6.2676  -51.7992 C.ar   1 LIG      -0.11500
      4 C4        -70.2531    6.5143  -50.4662 C.ar   1 LIG      -0.11500
      5 C5        -74.2730    6.6300  -51.7210 C.ar   1 LIG      -0.11700
      6 C6        -73.6426    7.1244  -49.0497 C.ar   1 LIG      -0.11700
      7 C7        -71.8969    6.3042  -52.2216 C.ar   1 LIG      -0.11700
      8 C8        -71.2663    6.7988  -49.5503 C.ar   1 LIG      -0.11700
      9 C9        -72.9296    6.5889  -51.3134 C.ar   1 LIG       0.00400
     10 C10       -72.6097    6.8399  -49.9579 C.ar   1 LIG       0.00400
     11 H1        -76.3212    6.9437  -51.1335 H      1 LIG       0.11500
     12 H2        -75.7613    7.3822  -48.7599 H      1 LIG       0.11500
     13 H3        -69.7783    6.0463  -52.5121 H      1 LIG       0.11500
     14 H4        -69.2180    6.4863  -50.1387 H      1 LIG       0.11500
     15 H5        -74.5422    6.4408  -52.7581 H      1 LIG       0.11500
     16 H6        -73.4197    7.3199  -48.0029 H      1 LIG       0.11500
     17 H7        -72.1196    6.1079  -53.2683 H      1 LIG       0.11500
     18 H8        -70.9973    6.9888  -48.5132 H      1 LIG       0.11500
@<TRIPOS>BOND
      1       1       2 ar
      2       1       5 ar
      3       2       6 ar
      4       3       4 ar
      5       3       7 ar
      6       4       8 ar
      7       5       9 ar
      8       6      10 ar
      9       7       9 ar
     10       8      10 ar
     11       9      10 ar
     12       1      11 1
     13       2      12 1
     14       3      13 1
     15       4      14 1
     16       5      15 1
     17       6      16 1
     18       7      17 1
     19       8      18 1
@<TRIPOS>ALT_TYPE
CGenFF_4.0_ALT_TYPE_SET
CGenFF_4.0 1 CG2R61 2 CG2R61 3 CG2R61 4 CG2R61 5 CG2R61 6 CG2R61 7 CG2R61 8 CG2R61 9 CG2R61 10 CG2R61 11 HGR61 12 HGR61 13 HGR61 14 HGR61 15 HGR61 16 HGR61 17 HGR61 18 HGR61
@<TRIPOS>MOLECULE
naphtalene
 18 19 0 0 0
****
USER_CHARGES
INVALID_CHARGES
Pose:  10 Cluster:  10 Fr_nu:  33458 TotEn:   -11.14
@<TRIPOS>ATOM
      1 C1        -64.5100   -3.5153  -21.0574 C.ar   1 LIG      -0.11500
      2 C2        -63.5952   -2.8378  -20.2567 C.ar   1 LIG      -0.11500
      3 C3        -61.2820   -3.5708  -24.6975 C.ar   1 LIG      -0.11500
      4 C4        -60.3673   -2.8934  -23.8966 C.ar   1 LIG      -0.11500
      5 C5        -64.1678   -3.8691  -22.3629 C.ar   1 LIG      -0.11700
      6 C6        -62.3350   -2.5116  -20.7581 C.ar   1 LIG      -0.11700
      7 C7        -62.5424   -3.8971  -24.1959 C.ar   1 LIG      -0.11700
      8 C8        -60.7094   -2.5395  -22.5912 C.ar   1 LIG      -0.11700
      9 C9        -62.9037   -3.5487  -22.8842 C.ar   1 LIG       0.00400
     10 C10       -61.9736   -2.8598  -22.0699 C.ar   1 LIG       0.00400
     11 H1        -65.4912   -3.7685  -20.6667 H      1 LIG       0.11500
     12 H2        -63.8625   -2.5631  -19.2404 H      1 LIG       0.11500
     13 H3        -61.0152   -3.8461  -25.7140 H      1 LIG       0.11500
     14 H4        -59.3868   -2.6392  -24.2884 H      1 LIG       0.11500
     15 H5        -64.8988   -4.3980  -22.9710 H      1 LIG       0.11500
     16 H6        -61.6356   -1.9823  -20.1143 H      1 LIG       0.11500
     17 H7        -63.2412   -4.4271  -24.8396 H      1 LIG       0.11500
     18 H8        -59.9788   -2.0099  -21.9831 H      1 LIG       0.11500
@<TRIPOS>BOND
      1       1       2 ar
      2       1       5 ar
      3       2       6 ar
      4       3       4 ar
      5       3       7 ar
      6       4       8 ar
      7       5       9 ar
      8       6      10 ar
      9       7       9 ar
     10       8      10 ar
     11       9      10 ar
     12       1      11 1
     13       2      12 1
     14       3      13 1
     15       4      14 1
     16       5      15 1
     17       6      16 1
     18       7      17 1
     19       8      18 1
@<TRIPOS>ALT_TYPE
CGenFF_4.0_ALT_TYPE_SET
CGenFF_4.0 1 CG2R61 2 CG2R61 3 CG2R61 4 CG2R61 5 CG2R61 6 CG2R61 7 CG2R61 8 CG2R61 9 CG2R61 10 CG2R61 11 HGR61 12 HGR61 13 HGR61 14 HGR61 15 HGR61 16 HGR61 17 HGR61 18 HGR61
@<TRIPOS>MOLECULE
naphtalene
 18 19 0 0 0
****
USER_CHARGES
INVALID_CHARGES
Pose:  11 Cluster:  11 Fr_nu:   1842 TotEn:   -11.00
@<TRIPOS>ATOM
      1 C1        -57.1044  -13.0525  -51.1092 C.ar   1 LIG      -0.11500
      2 C2        -57.6648  -12.1876  -52.0445 C.ar   1 LIG      -0.11500
      3 C3        -55.5955   -9.2407  -48.4889 C.ar   1 LIG      -0.11500
      4 C4        -56.1559   -8.3759  -49.4243 C.ar   1 LIG      -0.11500
      5 C5        -56.4486  -12.5404  -49.9893 C.ar   1 LIG      -0.11700
      6 C6        -57.5717  -10.8075  -51.8637 C.ar   1 LIG      -0.11700
      7 C7        -55.6887  -10.6209  -48.6698 C.ar   1 LIG      -0.11700
      8 C8        -56.8117   -8.8879  -50.5443 C.ar   1 LIG      -0.11700
      9 C9        -56.3452  -11.1538  -49.7912 C.ar   1 LIG       0.00400
     10 C10       -56.9151  -10.2744  -50.7424 C.ar   1 LIG       0.00400
     11 H1        -57.1768  -14.1269  -51.2508 H      1 LIG       0.11500
     12 H2        -58.1754  -12.5873  -52.9158 H      1 LIG       0.11500
     13 H3        -55.0848   -8.8415  -47.6171 H      1 LIG       0.11500
     14 H4        -56.0820   -7.3016  -49.2829 H      1 LIG       0.11500
     15 H5        -56.0176  -13.2352  -49.2714 H      1 LIG       0.11500
     16 H6        -58.0175  -10.1501  -52.6072 H      1 LIG       0.11500
     17 H7        -55.2436  -11.2781  -47.9257 H      1 LIG       0.11500
     18 H8        -57.2421   -8.1933  -51.2628 H      1 LIG       0.11500
@<TRIPOS>BOND
      1       1       2 ar
      2       1       5 ar
      3       2       6 ar
      4       3       4 ar
      5       3       7 ar
      6       4       8 ar
      7       5       9 ar
      8       6      10 ar
      9       7       9 ar
     10       8      10 ar
     11       9      10 ar
     12       1      11 1
     13       2      12 1
     14       3      13 1
     15       4      14 1
     16       5      15 1
     17       6      16 1
     18       7      17 1
     19       8      18 1
@<TRIPOS>ALT_TYPE
CGenFF_4.0_ALT_TYPE_SET
CGenFF_4.0 1 CG2R61 2 CG2R61 3 CG2R61 4 CG2R61 5 CG2R61 6 CG2R61 7 CG2R61 8 CG2R61 9 CG2R61 10 CG2R61 11 HGR61 12 HGR61 13 HGR61 14 HGR61 15 HGR61 16 HGR61 17 HGR61 18 HGR61
@<TRIPOS>MOLECULE
naphtalene
 18 19 0 0 0
****
USER_CHARGES
INVALID_CHARGES
Pose:  12 Cluster:  12 Fr_nu: 149987 TotEn:   -10.96
@<TRIPOS>ATOM
      1 C1        -76.0615    0.6474  -36.6778 C.ar   1 LIG      -0.11500
      2 C2        -76.9778   -0.3954  -36.5794 C.ar   1 LIG      -0.11500
      3 C3        -79.7231    3.8283  -37.0606 C.ar   1 LIG      -0.11500
      4 C4        -80.6394    2.7854  -36.9623 C.ar   1 LIG      -0.11500
      5 C5        -76.5105    1.9604  -36.8222 C.ar   1 LIG      -0.11700
      6 C6        -78.3465   -0.1294  -36.6250 C.ar   1 LIG      -0.11700
      7 C7        -78.3543    3.5623  -37.0149 C.ar   1 LIG      -0.11700
      8 C8        -80.1905    1.4723  -36.8179 C.ar   1 LIG      -0.11700
      9 C9        -77.8846    2.2467  -36.8701 C.ar   1 LIG       0.00400
     10 C10       -78.8163    1.1861  -36.7701 C.ar   1 LIG       0.00400
     11 H1        -74.9960    0.4396  -36.6428 H      1 LIG       0.11500
     12 H2        -76.6272   -1.4173  -36.4668 H      1 LIG       0.11500
     13 H3        -80.0732    4.8506  -37.1732 H      1 LIG       0.11500
     14 H4        -81.7046    2.9936  -36.9988 H      1 LIG       0.11500
     15 H5        -75.7762    2.7599  -36.8976 H      1 LIG       0.11500
     16 H6        -79.0448   -0.9600  -36.5458 H      1 LIG       0.11500
     17 H7        -77.6562    4.3930  -37.0934 H      1 LIG       0.11500
     18 H8        -80.9246    0.6726  -36.7432 H      1 LIG       0.11500
@<TRIPOS>BOND
      1       1       2 ar
      2       1       5 ar
      3       2       6 ar
      4       3       4 ar
      5       3       7 ar
      6       4       8 ar
      7       5       9 ar
      8       6      10 ar
      9       7       9 ar
     10       8      10 ar
     11       9      10 ar
     12       1      11 1
     13       2      12 1
     14       3      13 1
     15       4      14 1
     16       5      15 1
     17       6      16 1
     18       7      17 1
     19       8      18 1
@<TRIPOS>ALT_TYPE
CGenFF_4.0_ALT_TYPE_SET
CGenFF_4.0 1 CG2R61 2 CG2R61 3 CG2R61 4 CG2R61 5 CG2R61 6 CG2R61 7 CG2R61 8 CG2R61 9 CG2R61 10 CG2R61 11 HGR61 12 HGR61 13 HGR61 14 HGR61 15 HGR61 16 HGR61 17 HGR61 18 HGR61
@<TRIPOS>MOLECULE
naphtalene
 18 19 0 0 0
****
USER_CHARGES
INVALID_CHARGES
Pose:  13 Cluster:  13 Fr_nu:  77184 TotEn:   -10.86
@<TRIPOS>ATOM
      1 C1        -60.3613   -3.1892  -23.1140 C.ar   1 LIG      -0.11500
      2 C2        -60.7996   -3.1357  -24.4338 C.ar   1 LIG      -0.11500
      3 C3        -63.8212   -0.0157  -21.8369 C.ar   1 LIG      -0.11500
      4 C4        -64.2594    0.0377  -23.1568 C.ar   1 LIG      -0.11500
      5 C5        -61.0002   -2.4282  -22.1345 C.ar   1 LIG      -0.11700
      6 C6        -61.8783   -2.3214  -24.7793 C.ar   1 LIG      -0.11700
      7 C7        -62.7425   -0.8302  -21.4914 C.ar   1 LIG      -0.11700
      8 C8        -63.6206   -0.7232  -24.1363 C.ar   1 LIG      -0.11700
      9 C9        -62.0876   -1.6028  -22.4643 C.ar   1 LIG       0.00400
     10 C10       -62.5332   -1.5486  -23.8065 C.ar   1 LIG       0.00400
     11 H1        -59.5212   -3.8229  -22.8457 H      1 LIG       0.11500
     12 H2        -60.3017   -3.7287  -25.1955 H      1 LIG       0.11500
     13 H3        -64.3189    0.5771  -21.0745 H      1 LIG       0.11500
     14 H4        -65.0987    0.6727  -23.4247 H      1 LIG       0.11500
     15 H5        -60.6403   -2.4853  -21.1093 H      1 LIG       0.11500
     16 H6        -62.2043   -2.2955  -25.8171 H      1 LIG       0.11500
     17 H7        -62.4172   -0.8565  -20.4535 H      1 LIG       0.11500
     18 H8        -63.9798   -0.6657  -25.1618 H      1 LIG       0.11500
@<TRIPOS>BOND
      1       1       2 ar
      2       1       5 ar
      3       2       6 ar
      4       3       4 ar
      5       3       7 ar
      6       4       8 ar
      7       5       9 ar
      8       6      10 ar
      9       7       9 ar
     10       8      10 ar
     11       9      10 ar
     12       1      11 1
     13       2      12 1
     14       3      13 1
     15       4      14 1
     16       5      15 1
     17       6      16 1
     18       7      17 1
     19       8      18 1
@<TRIPOS>ALT_TYPE
CGenFF_4.0_ALT_TYPE_SET
CGenFF_4.0 1 CG2R61 2 CG2R61 3 CG2R61 4 CG2R61 5 CG2R61 6 CG2R61 7 CG2R61 8 CG2R61 9 CG2R61 10 CG2R61 11 HGR61 12 HGR61 13 HGR61 14 HGR61 15 HGR61 16 HGR61 17 HGR61 18 HGR61
@<TRIPOS>MOLECULE
naphtalene
 18 19 0 0 0
****
USER_CHARGES
INVALID_CHARGES
Pose:  14 Cluster:  14 Fr_nu:    994 TotEn:   -10.80
@<TRIPOS>ATOM
      1 C1        -57.6716  -10.5386  -53.2445 C.ar   1 LIG      -0.11500
      2 C2        -58.6466  -11.2470  -52.5487 C.ar   1 LIG      -0.11500
      3 C3        -55.7037   -9.1088  -49.0307 C.ar   1 LIG      -0.11500
      4 C4        -56.6788   -9.8173  -48.3350 C.ar   1 LIG      -0.11500
      5 C5        -56.6937   -9.8281  -52.5478 C.ar   1 LIG      -0.11700
      6 C6        -58.6477  -11.2478  -51.1536 C.ar   1 LIG      -0.11700
      7 C7        -55.7027   -9.1081  -50.4259 C.ar   1 LIG      -0.11700
      8 C8        -57.6568  -10.5277  -49.0316 C.ar   1 LIG      -0.11700
      9 C9        -56.6794   -9.8177  -51.1434 C.ar   1 LIG       0.00400
     10 C10       -57.6710  -10.5381  -50.4360 C.ar   1 LIG       0.00400
     11 H1        -57.6716  -10.5379  -54.3306 H      1 LIG       0.11500
     12 H2        -59.4073  -11.8000  -53.0920 H      1 LIG       0.11500
     13 H3        -54.9424   -8.5556  -48.4879 H      1 LIG       0.11500
     14 H4        -56.6791   -9.8164  -47.2490 H      1 LIG       0.11500
     15 H5        -55.9415   -9.2811  -53.1124 H      1 LIG       0.11500
     16 H6        -59.4191  -11.8089  -50.6303 H      1 LIG       0.11500
     17 H7        -54.9307   -8.5476  -50.9490 H      1 LIG       0.11500
     18 H8        -58.4096  -11.0743  -48.4672 H      1 LIG       0.11500
@<TRIPOS>BOND
      1       1       2 ar
      2       1       5 ar
      3       2       6 ar
      4       3       4 ar
      5       3       7 ar
      6       4       8 ar
      7       5       9 ar
      8       6      10 ar
      9       7       9 ar
     10       8      10 ar
     11       9      10 ar
     12       1      11 1
     13       2      12 1
     14       3      13 1
     15       4      14 1
     16       5      15 1
     17       6      16 1
     18       7      17 1
     19       8      18 1
@<TRIPOS>ALT_TYPE
CGenFF_4.0_ALT_TYPE_SET
CGenFF_4.0 1 CG2R61 2 CG2R61 3 CG2R61 4 CG2R61 5 CG2R61 6 CG2R61 7 CG2R61 8 CG2R61 9 CG2R61 10 CG2R61 11 HGR61 12 HGR61 13 HGR61 14 HGR61 15 HGR61 16 HGR61 17 HGR61 18 HGR61
@<TRIPOS>MOLECULE
naphtalene
 18 19 0 0 0
****
USER_CHARGES
INVALID_CHARGES
Pose:  15 Cluster:  15 Fr_nu: 136389 TotEn:   -10.65
@<TRIPOS>ATOM
      1 C1        -85.0076    4.4046  -51.6782 C.ar   1 LIG      -0.11500
      2 C2        -84.3689    5.2494  -50.7753 C.ar   1 LIG      -0.11500
      3 C3        -80.8756    3.9908  -54.2136 C.ar   1 LIG      -0.11500
      4 C4        -80.2370    4.8356  -53.3106 C.ar   1 LIG      -0.11500
      5 C5        -84.3025    3.8779  -52.7608 C.ar   1 LIG      -0.11700
      6 C6        -83.0228    5.5707  -50.9513 C.ar   1 LIG      -0.11700
      7 C7        -82.2218    3.6695  -54.0375 C.ar   1 LIG      -0.11700
      8 C8        -80.9420    5.3625  -52.2281 C.ar   1 LIG      -0.11700
      9 C9        -82.9469    4.1906  -52.9536 C.ar   1 LIG       0.00400
     10 C10       -82.2976    5.0497  -52.0353 C.ar   1 LIG       0.00400
     11 H1        -86.0557    4.1552  -51.5410 H      1 LIG       0.11500
     12 H2        -84.9187    5.6587  -49.9328 H      1 LIG       0.11500
     13 H3        -80.3262    3.5810  -55.0565 H      1 LIG       0.11500
     14 H4        -79.1893    5.0858  -53.4492 H      1 LIG       0.11500
     15 H5        -84.8222    3.2200  -53.4543 H      1 LIG       0.11500
     16 H6        -82.5436    6.2326  -50.2329 H      1 LIG       0.11500
     17 H7        -82.7005    3.0070  -54.7556 H      1 LIG       0.11500
     18 H8        -80.4227    6.0211  -51.5348 H      1 LIG       0.11500
@<TRIPOS>BOND
      1       1       2 ar
      2       1       5 ar
      3       2       6 ar
      4       3       4 ar
      5       3       7 ar
      6       4       8 ar
      7       5       9 ar
      8       6      10 ar
      9       7       9 ar
     10       8      10 ar
     11       9      10 ar
     12       1      11 1
     13       2      12 1
     14       3      13 1
     15       4      14 1
     16       5      15 1
     17       6      16 1
     18       7      17 1
     19       8      18 1
@<TRIPOS>ALT_TYPE
CGenFF_4.0_ALT_TYPE_SET
CGenFF_4.0 1 CG2R61 2 CG2R61 3 CG2R61 4 CG2R61 5 CG2R61 6 CG2R61 7 CG2R61 8 CG2R61 9 CG2R61 10 CG2R61 11 HGR61 12 HGR61 13 HGR61 14 HGR61 15 HGR61 16 HGR61 17 HGR61 18 HGR61
@<TRIPOS>MOLECULE
naphtalene
 18 19 0 0 0
****
USER_CHARGES
INVALID_CHARGES
Pose:  16 Cluster:  16 Fr_nu: 315302 TotEn:   -10.60
@<TRIPOS>ATOM
      1 C1        -77.5581   -8.4220  -31.7651 C.ar   1 LIG      -0.11500
      2 C2        -78.4845   -7.7912  -32.5902 C.ar   1 LIG      -0.11500
      3 C3        -74.4810   -4.7033  -32.3774 C.ar   1 LIG      -0.11500
      4 C4        -75.4074   -4.0726  -33.2025 C.ar   1 LIG      -0.11500
      5 C5        -76.3293   -7.8155  -31.5030 C.ar   1 LIG      -0.11700
      6 C6        -78.1858   -6.5517  -33.1563 C.ar   1 LIG      -0.11700
      7 C7        -74.7797   -5.9429  -31.8113 C.ar   1 LIG      -0.11700
      8 C8        -76.6362   -4.6790  -33.4648 C.ar   1 LIG      -0.11700
      9 C9        -76.0117   -6.5679  -32.0644 C.ar   1 LIG       0.00400
     10 C10       -76.9538   -5.9266  -32.9034 C.ar   1 LIG       0.00400
     11 H1        -77.7910   -9.3873  -31.3252 H      1 LIG       0.11500
     12 H2        -79.4409   -8.2641  -32.7934 H      1 LIG       0.11500
     13 H3        -73.5242   -4.2308  -32.1736 H      1 LIG       0.11500
     14 H4        -75.1734   -3.1080  -33.6433 H      1 LIG       0.11500
     15 H5        -75.6202   -8.3271  -30.8554 H      1 LIG       0.11500
     16 H6        -78.9251   -6.0765  -33.7978 H      1 LIG       0.11500
     17 H7        -74.0406   -6.4175  -31.1692 H      1 LIG       0.11500
     18 H8        -77.3452   -4.1680  -34.1130 H      1 LIG       0.11500
@<TRIPOS>BOND
      1       1       2 ar
      2       1       5 ar
      3       2       6 ar
      4       3       4 ar
      5       3       7 ar
      6       4       8 ar
      7       5       9 ar
      8       6      10 ar
      9       7       9 ar
     10       8      10 ar
     11       9      10 ar
     12       1      11 1
     13       2      12 1
     14       3      13 1
     15       4      14 1
     16       5      15 1
     17       6      16 1
     18       7      17 1
     19       8      18 1
@<TRIPOS>ALT_TYPE
CGenFF_4.0_ALT_TYPE_SET
CGenFF_4.0 1 CG2R61 2 CG2R61 3 CG2R61 4 CG2R61 5 CG2R61 6 CG2R61 7 CG2R61 8 CG2R61 9 CG2R61 10 CG2R61 11 HGR61 12 HGR61 13 HGR61 14 HGR61 15 HGR61 16 HGR61 17 HGR61 18 HGR61
@<TRIPOS>MOLECULE
naphtalene
 18 19 0 0 0
****
USER_CHARGES
INVALID_CHARGES
Pose:  17 Cluster:  17 Fr_nu:  25316 TotEn:   -10.53
@<TRIPOS>ATOM
      1 C1        -76.9425   -5.8564  -64.0150 C.ar   1 LIG      -0.11500
      2 C2        -77.4892   -4.8138  -63.2727 C.ar   1 LIG      -0.11500
      3 C3        -72.5464   -4.8516  -62.1879 C.ar   1 LIG      -0.11500
      4 C4        -73.0933   -3.8090  -61.4457 C.ar   1 LIG      -0.11500
      5 C5        -75.5768   -6.1302  -63.9340 C.ar   1 LIG      -0.11700
      6 C6        -76.6726   -4.0411  -62.4466 C.ar   1 LIG      -0.11700
      7 C7        -73.3631   -5.6243  -63.0139 C.ar   1 LIG      -0.11700
      8 C8        -74.4589   -3.5350  -61.5266 C.ar   1 LIG      -0.11700
      9 C9        -74.7398   -5.3627  -63.1077 C.ar   1 LIG       0.00400
     10 C10       -75.2959   -4.3025  -62.3529 C.ar   1 LIG       0.00400
     11 H1        -77.5786   -6.4572  -64.6583 H      1 LIG       0.11500
     12 H2        -78.5525   -4.6016  -63.3362 H      1 LIG       0.11500
     13 H3        -71.4830   -5.0645  -62.1246 H      1 LIG       0.11500
     14 H4        -72.4564   -3.2076  -60.8036 H      1 LIG       0.11500
     15 H5        -75.1710   -6.9498  -64.5235 H      1 LIG       0.11500
     16 H6        -77.1215   -3.2315  -61.8750 H      1 LIG       0.11500
     17 H7        -72.9142   -6.4344  -63.5848 H      1 LIG       0.11500
     18 H8        -74.8647   -2.7149  -60.9377 H      1 LIG       0.11500
@<TRIPOS>BOND
      1       1       2 ar
      2       1       5 ar
      3       2       6 ar
      4       3       4 ar
      5       3       7 ar
      6       4       8 ar
      7       5       9 ar
      8       6      10 ar
      9       7       9 ar
     10       8      10 ar
     11       9      10 ar
     12       1      11 1
     13       2      12 1
     14       3      13 1
     15       4      14 1
     16       5      15 1
     17       6      16 1
     18       7      17 1
     19       8      18 1
@<TRIPOS>ALT_TYPE
CGenFF_4.0_ALT_TYPE_SET
CGenFF_4.0 1 CG2R61 2 CG2R61 3 CG2R61 4 CG2R61 5 CG2R61 6 CG2R61 7 CG2R61 8 CG2R61 9 CG2R61 10 CG2R61 11 HGR61 12 HGR61 13 HGR61 14 HGR61 15 HGR61 16 HGR61 17 HGR61 18 HGR61
@<TRIPOS>MOLECULE
naphtalene
 18 19 0 0 0
****
USER_CHARGES
INVALID_CHARGES
Pose:  18 Cluster:  18 Fr_nu:  11103 TotEn:   -10.52
@<TRIPOS>ATOM
      1 C1        -78.3405    2.2833  -34.2424 C.ar   1 LIG      -0.11500
      2 C2        -77.5125    2.6462  -35.3005 C.ar   1 LIG      -0.11500
      3 C3        -77.5970   -2.4136  -35.2717 C.ar   1 LIG      -0.11500
      4 C4        -76.7690   -2.0506  -36.3298 C.ar   1 LIG      -0.11500
      5 C5        -78.5715    0.9353  -33.9668 C.ar   1 LIG      -0.11700
      6 C6        -76.9123    1.6626  -36.0870 C.ar   1 LIG      -0.11700
      7 C7        -78.1972   -1.4299  -34.4851 C.ar   1 LIG      -0.11700
      8 C8        -76.5380   -0.7026  -36.6055 C.ar   1 LIG      -0.11700
      9 C9        -77.9757   -0.0682  -34.7482 C.ar   1 LIG       0.00400
     10 C10       -77.1338    0.3009  -35.8242 C.ar   1 LIG       0.00400
     11 H1        -78.8079    3.0494  -33.6308 H      1 LIG       0.11500
     12 H2        -77.3330    3.6959  -35.5140 H      1 LIG       0.11500
     13 H3        -77.7768   -3.4633  -35.0575 H      1 LIG       0.11500
     14 H4        -76.3031   -2.8171  -36.9420 H      1 LIG       0.11500
     15 H5        -79.2228    0.6748  -33.1350 H      1 LIG       0.11500
     16 H6        -76.2683    1.9692  -36.9087 H      1 LIG       0.11500
     17 H7        -78.8404   -1.7367  -33.6630 H      1 LIG       0.11500
     18 H8        -75.8874   -0.4418  -37.4378 H      1 LIG       0.11500
@<TRIPOS>BOND
      1       1       2 ar
      2       1       5 ar
      3       2       6 ar
      4       3       4 ar
      5       3       7 ar
      6       4       8 ar
      7       5       9 ar
      8       6      10 ar
      9       7       9 ar
     10       8      10 ar
     11       9      10 ar
     12       1      11 1
     13       2      12 1
     14       3      13 1
     15       4      14 1
     16       5      15 1
     17       6      16 1
     18       7      17 1
     19       8      18 1
@<TRIPOS>ALT_TYPE
CGenFF_4.0_ALT_TYPE_SET
CGenFF_4.0 1 CG2R61 2 CG2R61 3 CG2R61 4 CG2R61 5 CG2R61 6 CG2R61 7 CG2R61 8 CG2R61 9 CG2R61 10 CG2R61 11 HGR61 12 HGR61 13 HGR61 14 HGR61 15 HGR61 16 HGR61 17 HGR61 18 HGR61
@<TRIPOS>MOLECULE
naphtalene
 18 19 0 0 0
****
USER_CHARGES
INVALID_CHARGES
Pose:  19 Cluster:  19 Fr_nu:  89500 TotEn:   -10.43
@<TRIPOS>ATOM
      1 C1        -69.1410  -24.8191  -43.5656 C.ar   1 LIG      -0.11500
      2 C2        -68.2290  -23.9879  -44.2092 C.ar   1 LIG      -0.11500
      3 C3        -69.5573  -27.4930  -47.6091 C.ar   1 LIG      -0.11500
      4 C4        -68.6453  -26.6617  -48.2526 C.ar   1 LIG      -0.11500
      5 C5        -69.7021  -25.9001  -44.2462 C.ar   1 LIG      -0.11700
      6 C6        -67.8746  -24.2343  -45.5358 C.ar   1 LIG      -0.11700
      7 C7        -69.9117  -27.2466  -46.2823 C.ar   1 LIG      -0.11700
      8 C8        -68.0843  -25.5807  -47.5721 C.ar   1 LIG      -0.11700
      9 C9        -69.3568  -26.1631  -45.5820 C.ar   1 LIG       0.00400
     10 C10       -68.4295  -25.3177  -46.2364 C.ar   1 LIG       0.00400
     11 H1        -69.4170  -24.6265  -42.5330 H      1 LIG       0.11500
     12 H2        -67.7926  -23.1468  -43.6784 H      1 LIG       0.11500
     13 H3        -69.9941  -28.3345  -48.1394 H      1 LIG       0.11500
     14 H4        -68.3708  -26.8540  -49.2857 H      1 LIG       0.11500
     15 H5        -70.4132  -26.5363  -43.7234 H      1 LIG       0.11500
     16 H6        -67.1593  -23.5719  -46.0190 H      1 LIG       0.11500
     17 H7        -70.6263  -27.9096  -45.7992 H      1 LIG       0.11500
     18 H8        -67.3737  -24.9438  -48.0950 H      1 LIG       0.11500
@<TRIPOS>BOND
      1       1       2 ar
      2       1       5 ar
      3       2       6 ar
      4       3       4 ar
      5       3       7 ar
      6       4       8 ar
      7       5       9 ar
      8       6      10 ar
      9       7       9 ar
     10       8      10 ar
     11       9      10 ar
     12       1      11 1
     13       2      12 1
     14       3      13 1
     15       4      14 1
     16       5      15 1
     17       6      16 1
     18       7      17 1
     19       8      18 1
@<TRIPOS>ALT_TYPE
CGenFF_4.0_ALT_TYPE_SET
CGenFF_4.0 1 CG2R61 2 CG2R61 3 CG2R61 4 CG2R61 5 CG2R61 6 CG2R61 7 CG2R61 8 CG2R61 9 CG2R61 10 CG2R61 11 HGR61 12 HGR61 13 HGR61 14 HGR61 15 HGR61 16 HGR61 17 HGR61 18 HGR61
@<TRIPOS>MOLECULE
naphtalene
 18 19 0 0 0
****
USER_CHARGES
INVALID_CHARGES
Pose:  20 Cluster:  20 Fr_nu:  43440 TotEn:   -10.41
@<TRIPOS>ATOM
      1 C1        -54.4911  -13.2753  -51.3913 C.ar   1 LIG      -0.11500
      2 C2        -55.8375  -13.4279  -51.7085 C.ar   1 LIG      -0.11500
      3 C3        -55.6002   -9.5344  -48.4847 C.ar   1 LIG      -0.11500
      4 C4        -56.9466   -9.6871  -48.8020 C.ar   1 LIG      -0.11500
      5 C5        -54.0906  -12.2700  -50.5106 C.ar   1 LIG      -0.11700
      6 C6        -56.7886  -12.5762  -51.1463 C.ar   1 LIG      -0.11700
      7 C7        -54.6490  -10.3863  -49.0469 C.ar   1 LIG      -0.11700
      8 C8        -57.3472  -10.6923  -49.6827 C.ar   1 LIG      -0.11700
      9 C9        -55.0343  -11.4035  -49.9353 C.ar   1 LIG       0.00400
     10 C10       -56.4035  -11.5588  -50.2580 C.ar   1 LIG       0.00400
     11 H1        -53.7510  -13.9384  -51.8297 H      1 LIG       0.11500
     12 H2        -56.1483  -14.2110  -52.3940 H      1 LIG       0.11500
     13 H3        -55.2887   -8.7514  -47.7990 H      1 LIG       0.11500
     14 H4        -57.6861   -9.0229  -48.3644 H      1 LIG       0.11500
     15 H5        -53.0326  -12.1689  -50.2773 H      1 LIG       0.11500
     16 H6        -57.8357  -12.7141  -51.4080 H      1 LIG       0.11500
     17 H7        -53.6022  -10.2487  -48.7844 H      1 LIG       0.11500
     18 H8        -58.4051  -10.7932  -49.9167 H      1 LIG       0.11500
@<TRIPOS>BOND
      1       1       2 ar
      2       1       5 ar
      3       2       6 ar
      4       3       4 ar
      5       3       7 ar
      6       4       8 ar
      7       5       9 ar
      8       6      10 ar
      9       7       9 ar
     10       8      10 ar
     11       9      10 ar
     12       1      11 1
     13       2      12 1
     14       3      13 1
     15       4      14 1
     16       5      15 1
     17       6      16 1
     18       7      17 1
     19       8      18 1
@<TRIPOS>ALT_TYPE
CGenFF_4.0_ALT_TYPE_SET
CGenFF_4.0 1 CG2R61 2 CG2R61 3 CG2R61 4 CG2R61 5 CG2R61 6 CG2R61 7 CG2R61 8 CG2R61 9 CG2R61 10 CG2R61 11 HGR61 12 HGR61 13 HGR61 14 HGR61 15 HGR61 16 HGR61 17 HGR61 18 HGR61
@<TRIPOS>MOLECULE
naphtalene
 18 19 0 0 0
****
USER_CHARGES
INVALID_CHARGES
Pose:  21 Cluster:  21 Fr_nu:  12801 TotEn:   -10.37
@<TRIPOS>ATOM
      1 C1        -89.1029    4.8211  -43.1321 C.ar   1 LIG      -0.11500
      2 C2        -88.8118    4.1183  -41.9667 C.ar   1 LIG      -0.11500
      3 C3        -85.1993    2.8701  -45.2835 C.ar   1 LIG      -0.11500
      4 C4        -84.9083    2.1674  -44.1180 C.ar   1 LIG      -0.11500
      5 C5        -88.2800    4.6896  -44.2511 C.ar   1 LIG      -0.11700
      6 C6        -87.6969    3.2813  -41.9157 C.ar   1 LIG      -0.11700
      7 C7        -86.3143    3.7072  -45.3345 C.ar   1 LIG      -0.11700
      8 C8        -85.7310    2.2989  -42.9990 C.ar   1 LIG      -0.11700
      9 C9        -87.1535    3.8516  -44.2176 C.ar   1 LIG       0.00400
     10 C10       -86.8575    3.1370  -43.0325 C.ar   1 LIG       0.00400
     11 H1        -89.9707    5.4730  -43.1711 H      1 LIG       0.11500
     12 H2        -89.4532    4.2212  -41.0963 H      1 LIG       0.11500
     13 H3        -84.5582    2.7676  -46.1545 H      1 LIG       0.11500
     14 H4        -84.0396    1.5168  -44.0792 H      1 LIG       0.11500
     15 H5        -88.5265    5.2489  -45.1513 H      1 LIG       0.11500
     16 H6        -87.4887    2.7411  -40.9945 H      1 LIG       0.11500
     17 H7        -86.5227    4.2466  -46.2560 H      1 LIG       0.11500
     18 H8        -85.4843    1.7403  -42.0984 H      1 LIG       0.11500
@<TRIPOS>BOND
      1       1       2 ar
      2       1       5 ar
      3       2       6 ar
      4       3       4 ar
      5       3       7 ar
      6       4       8 ar
      7       5       9 ar
      8       6      10 ar
      9       7       9 ar
     10       8      10 ar
     11       9      10 ar
     12       1      11 1
     13       2      12 1
     14       3      13 1
     15       4      14 1
     16       5      15 1
     17       6      16 1
     18       7      17 1
     19       8      18 1
@<TRIPOS>ALT_TYPE
CGenFF_4.0_ALT_TYPE_SET
CGenFF_4.0 1 CG2R61 2 CG2R61 3 CG2R61 4 CG2R61 5 CG2R61 6 CG2R61 7 CG2R61 8 CG2R61 9 CG2R61 10 CG2R61 11 HGR61 12 HGR61 13 HGR61 14 HGR61 15 HGR61 16 HGR61 17 HGR61 18 HGR61
@<TRIPOS>MOLECULE
naphtalene
 18 19 0 0 0
****
USER_CHARGES
INVALID_CHARGES
Pose:  22 Cluster:  22 Fr_nu: 133153 TotEn:   -10.33
@<TRIPOS>ATOM
      1 C1        -86.5838    1.5872  -44.8694 C.ar   1 LIG      -0.11500
      2 C2        -85.2240    1.8006  -44.6639 C.ar   1 LIG      -0.11500
      3 C3        -87.5848    4.0352  -40.7855 C.ar   1 LIG      -0.11500
      4 C4        -86.2250    4.2486  -40.5802 C.ar   1 LIG      -0.11500
      5 C5        -87.5148    2.0877  -43.9588 C.ar   1 LIG      -0.11700
      6 C6        -84.7899    2.5154  -43.5473 C.ar   1 LIG      -0.11700
      7 C7        -88.0189    3.3205  -41.9023 C.ar   1 LIG      -0.11700
      8 C8        -85.2939    3.7481  -41.4907 C.ar   1 LIG      -0.11700
      9 C9        -87.0957    2.8094  -42.8291 C.ar   1 LIG       0.00400
     10 C10       -85.7129    3.0264  -42.6203 C.ar   1 LIG       0.00400
     11 H1        -86.9211    1.0302  -45.7386 H      1 LIG       0.11500
     12 H2        -84.5000    1.4108  -45.3736 H      1 LIG       0.11500
     13 H3        -88.3094    4.4251  -40.0762 H      1 LIG       0.11500
     14 H4        -85.8882    4.8044  -39.7101 H      1 LIG       0.11500
     15 H5        -88.5727    1.9085  -44.1392 H      1 LIG       0.11500
     16 H6        -83.7222    2.6707  -43.4069 H      1 LIG       0.11500
     17 H7        -89.0866    3.1660  -42.0429 H      1 LIG       0.11500
     18 H8        -84.2358    3.9266  -41.3100 H      1 LIG       0.11500
@<TRIPOS>BOND
      1       1       2 ar
      2       1       5 ar
      3       2       6 ar
      4       3       4 ar
      5       3       7 ar
      6       4       8 ar
      7       5       9 ar
      8       6      10 ar
      9       7       9 ar
     10       8      10 ar
     11       9      10 ar
     12       1      11 1
     13       2      12 1
     14       3      13 1
     15       4      14 1
     16       5      15 1
     17       6      16 1
     18       7      17 1
     19       8      18 1
@<TRIPOS>ALT_TYPE
CGenFF_4.0_ALT_TYPE_SET
CGenFF_4.0 1 CG2R61 2 CG2R61 3 CG2R61 4 CG2R61 5 CG2R61 6 CG2R61 7 CG2R61 8 CG2R61 9 CG2R61 10 CG2R61 11 HGR61 12 HGR61 13 HGR61 14 HGR61 15 HGR61 16 HGR61 17 HGR61 18 HGR61
@<TRIPOS>MOLECULE
naphtalene
 18 19 0 0 0
****
USER_CHARGES
INVALID_CHARGES
Pose:  23 Cluster:  23 Fr_nu:  38170 TotEn:   -10.28
@<TRIPOS>ATOM
      1 C1        -86.2796    2.2286  -45.3124 C.ar   1 LIG      -0.11500
      2 C2        -86.1517    1.8345  -43.9839 C.ar   1 LIG      -0.11500
      3 C3        -83.8135    6.3083  -44.3392 C.ar   1 LIG      -0.11500
      4 C4        -83.6858    5.9141  -43.0107 C.ar   1 LIG      -0.11500
      5 C5        -85.7316    3.4391  -45.7377 C.ar   1 LIG      -0.11700
      6 C6        -85.4755    2.6491  -43.0755 C.ar   1 LIG      -0.11700
      7 C7        -84.4898    5.4935  -45.2477 C.ar   1 LIG      -0.11700
      8 C8        -84.2337    4.7036  -42.5853 C.ar   1 LIG      -0.11700
      9 C9        -85.0476    4.2718  -44.8370 C.ar   1 LIG       0.00400
     10 C10       -84.9177    3.8710  -43.4860 C.ar   1 LIG       0.00400
     11 H1        -86.8066    1.5942  -46.0191 H      1 LIG       0.11500
     12 H2        -86.5785    0.8918  -43.6539 H      1 LIG       0.11500
     13 H3        -83.3868    7.2511  -44.6700 H      1 LIG       0.11500
     14 H4        -83.1599    6.5496  -42.3042 H      1 LIG       0.11500
     15 H5        -85.8441    3.7273  -46.7809 H      1 LIG       0.11500
     16 H6        -85.3872    2.3209  -42.0419 H      1 LIG       0.11500
     17 H7        -84.5773    5.8216  -46.2813 H      1 LIG       0.11500
     18 H8        -84.1221    4.4156  -41.5419 H      1 LIG       0.11500
@<TRIPOS>BOND
      1       1       2 ar
      2       1       5 ar
      3       2       6 ar
      4       3       4 ar
      5       3       7 ar
      6       4       8 ar
      7       5       9 ar
      8       6      10 ar
      9       7       9 ar
     10       8      10 ar
     11       9      10 ar
     12       1      11 1
     13       2      12 1
     14       3      13 1
     15       4      14 1
     16       5      15 1
     17       6      16 1
     18       7      17 1
     19       8      18 1
@<TRIPOS>ALT_TYPE
CGenFF_4.0_ALT_TYPE_SET
CGenFF_4.0 1 CG2R61 2 CG2R61 3 CG2R61 4 CG2R61 5 CG2R61 6 CG2R61 7 CG2R61 8 CG2R61 9 CG2R61 10 CG2R61 11 HGR61 12 HGR61 13 HGR61 14 HGR61 15 HGR61 16 HGR61 17 HGR61 18 HGR61
@<TRIPOS>MOLECULE
naphtalene
 18 19 0 0 0
****
USER_CHARGES
INVALID_CHARGES
Pose:  24 Cluster:  24 Fr_nu: 122477 TotEn:   -10.15
@<TRIPOS>ATOM
      1 C1        -76.3500    4.3722  -57.1278 C.ar   1 LIG      -0.11500
      2 C2        -75.9188    4.1992  -58.4397 C.ar   1 LIG      -0.11500
      3 C3        -71.7248    4.6606  -55.6457 C.ar   1 LIG      -0.11500
      4 C4        -71.2937    4.4875  -56.9576 C.ar   1 LIG      -0.11500
      5 C5        -75.4184    4.5307  -56.1015 C.ar   1 LIG      -0.11700
      6 C6        -74.5544    4.1839  -58.7303 C.ar   1 LIG      -0.11700
      7 C7        -73.0893    4.6759  -55.3551 C.ar   1 LIG      -0.11700
      8 C8        -72.2252    4.3290  -57.9840 C.ar   1 LIG      -0.11700
      9 C9        -74.0410    4.5179  -56.3757 C.ar   1 LIG       0.00400
     10 C10       -73.6026    4.3418  -57.7098 C.ar   1 LIG       0.00400
     11 H1        -77.4123    4.3835  -56.9021 H      1 LIG       0.11500
     12 H2        -76.6449    4.0762  -59.2380 H      1 LIG       0.11500
     13 H3        -70.9990    4.7838  -54.8468 H      1 LIG       0.11500
     14 H4        -70.2313    4.4749  -57.1825 H      1 LIG       0.11500
     15 H5        -75.7782    4.6641  -55.0833 H      1 LIG       0.11500
     16 H6        -74.2400    4.0477  -59.7630 H      1 LIG       0.11500
     17 H7        -73.4035    4.8129  -54.3225 H      1 LIG       0.11500
     18 H8        -71.8656    4.1948  -59.0022 H      1 LIG       0.11500
@<TRIPOS>BOND
      1       1       2 ar
      2       1       5 ar
      3       2       6 ar
      4       3       4 ar
      5       3       7 ar
      6       4       8 ar
      7       5       9 ar
      8       6      10 ar
      9       7       9 ar
     10       8      10 ar
     11       9      10 ar
     12       1      11 1
     13       2      12 1
     14       3      13 1
     15       4      14 1
     16       5      15 1
     17       6      16 1
     18       7      17 1
     19       8      18 1
@<TRIPOS>ALT_TYPE
CGenFF_4.0_ALT_TYPE_SET
CGenFF_4.0 1 CG2R61 2 CG2R61 3 CG2R61 4 CG2R61 5 CG2R61 6 CG2R61 7 CG2R61 8 CG2R61 9 CG2R61 10 CG2R61 11 HGR61 12 HGR61 13 HGR61 14 HGR61 15 HGR61 16 HGR61 17 HGR61 18 HGR61
@<TRIPOS>MOLECULE
naphtalene
 18 19 0 0 0
****
USER_CHARGES
INVALID_CHARGES
Pose:  25 Cluster:  25 Fr_nu: 288733 TotEn:    -9.92
@<TRIPOS>ATOM
      1 C1        -58.3759    3.2536  -35.8863 C.ar   1 LIG      -0.11500
      2 C2        -59.0225    4.3794  -35.3849 C.ar   1 LIG      -0.11500
      3 C3        -57.5903    5.5770  -40.0884 C.ar   1 LIG      -0.11500
      4 C4        -58.2370    6.7026  -39.5869 C.ar   1 LIG      -0.11500
      5 C5        -57.8562    3.2653  -37.1810 C.ar   1 LIG      -0.11700
      6 C6        -59.1522    5.5210  -36.1761 C.ar   1 LIG      -0.11700
      7 C7        -57.4606    4.4352  -39.2971 C.ar   1 LIG      -0.11700
      8 C8        -58.7567    6.6910  -38.2922 C.ar   1 LIG      -0.11700
      9 C9        -57.9776    4.4058  -37.9916 C.ar   1 LIG       0.00400
     10 C10       -58.6353    5.5505  -37.4816 C.ar   1 LIG       0.00400
     11 H1        -58.2757    2.3649  -35.2700 H      1 LIG       0.11500
     12 H2        -59.4265    4.3693  -34.3767 H      1 LIG       0.11500
     13 H3        -57.1859    5.5864  -41.0967 H      1 LIG       0.11500
     14 H4        -58.3381    7.5905  -40.2041 H      1 LIG       0.11500
     15 H5        -57.3550    2.3739  -37.5524 H      1 LIG       0.11500
     16 H6        -59.6610    6.3897  -35.7635 H      1 LIG       0.11500
     17 H7        -56.9510    3.5670  -39.7096 H      1 LIG       0.11500
     18 H8        -59.2587    7.5821  -37.9208 H      1 LIG       0.11500
@<TRIPOS>BOND
      1       1       2 ar
      2       1       5 ar
      3       2       6 ar
      4       3       4 ar
      5       3       7 ar
      6       4       8 ar
      7       5       9 ar
      8       6      10 ar
      9       7       9 ar
     10       8      10 ar
     11       9      10 ar
     12       1      11 1
     13       2      12 1
     14       3      13 1
     15       4      14 1
     16       5      15 1
     17       6      16 1
     18       7      17 1
     19       8      18 1
@<TRIPOS>ALT_TYPE
CGenFF_4.0_ALT_TYPE_SET
CGenFF_4.0 1 CG2R61 2 CG2R61 3 CG2R61 4 CG2R61 5 CG2R61 6 CG2R61 7 CG2R61 8 CG2R61 9 CG2R61 10 CG2R61 11 HGR61 12 HGR61 13 HGR61 14 HGR61 15 HGR61 16 HGR61 17 HGR61 18 HGR61
@<TRIPOS>MOLECULE
naphtalene
 18 19 0 0 0
****
USER_CHARGES
INVALID_CHARGES
Pose:  26 Cluster:  26 Fr_nu: 252923 TotEn:    -9.63
@<TRIPOS>ATOM
      1 C1        -58.5102  -10.9933  -50.3242 C.ar   1 LIG      -0.11500
      2 C2        -58.3417  -10.7064  -48.9728 C.ar   1 LIG      -0.11500
      3 C3        -53.6824  -10.9810  -50.9284 C.ar   1 LIG      -0.11500
      4 C4        -53.5141  -10.6940  -49.5770 C.ar   1 LIG      -0.11500
      5 C5        -57.3964  -11.1342  -51.1524 C.ar   1 LIG      -0.11700
      6 C6        -57.0590  -10.5593  -48.4445 C.ar   1 LIG      -0.11700
      7 C7        -54.9653  -11.1281  -51.4567 C.ar   1 LIG      -0.11700
      8 C8        -54.6278  -10.5530  -48.7487 C.ar   1 LIG      -0.11700
      9 C9        -56.0977  -10.9895  -50.6376 C.ar   1 LIG       0.00400
     10 C10       -55.9265  -10.6977  -49.2635 C.ar   1 LIG       0.00400
     11 H1        -59.5091  -11.1071  -50.7351 H      1 LIG       0.11500
     12 H2        -59.2095  -10.5971  -48.3288 H      1 LIG       0.11500
     13 H3        -52.8149  -11.0905  -51.5730 H      1 LIG       0.11500
     14 H4        -52.5150  -10.5789  -49.1670 H      1 LIG       0.11500
     15 H5        -57.5518  -11.3581  -52.2058 H      1 LIG       0.11500
     16 H6        -56.9509  -10.3357  -47.3852 H      1 LIG       0.11500
     17 H7        -55.0731  -11.3525  -52.5158 H      1 LIG       0.11500
     18 H8        -54.4726  -10.3284  -47.6954 H      1 LIG       0.11500
@<TRIPOS>BOND
      1       1       2 ar
      2       1       5 ar
      3       2       6 ar
      4       3       4 ar
      5       3       7 ar
      6       4       8 ar
      7       5       9 ar
      8       6      10 ar
      9       7       9 ar
     10       8      10 ar
     11       9      10 ar
     12       1      11 1
     13       2      12 1
     14       3      13 1
     15       4      14 1
     16       5      15 1
     17       6      16 1
     18       7      17 1
     19       8      18 1
@<TRIPOS>ALT_TYPE
CGenFF_4.0_ALT_TYPE_SET
CGenFF_4.0 1 CG2R61 2 CG2R61 3 CG2R61 4 CG2R61 5 CG2R61 6 CG2R61 7 CG2R61 8 CG2R61 9 CG2R61 10 CG2R61 11 HGR61 12 HGR61 13 HGR61 14 HGR61 15 HGR61 16 HGR61 17 HGR61 18 HGR61
@<TRIPOS>MOLECULE
naphtalene
 18 19 0 0 0
****
USER_CHARGES
INVALID_CHARGES
Pose:  27 Cluster:  27 Fr_nu:  59929 TotEn:    -9.52
@<TRIPOS>ATOM
      1 C1        -87.0882    2.5395  -43.6981 C.ar   1 LIG      -0.11500
      2 C2        -86.0576    2.0593  -44.5006 C.ar   1 LIG      -0.11500
      3 C3        -85.4701    7.0830  -44.3394 C.ar   1 LIG      -0.11500
      4 C4        -84.4396    6.6026  -45.1420 C.ar   1 LIG      -0.11500
      5 C5        -87.2038    3.9084  -43.4544 C.ar   1 LIG      -0.11700
      6 C6        -85.1388    2.9458  -45.0627 C.ar   1 LIG      -0.11700
      7 C7        -86.3891    6.1963  -43.7774 C.ar   1 LIG      -0.11700
      8 C8        -84.3238    5.2338  -45.3856 C.ar   1 LIG      -0.11700
      9 C9        -86.2878    4.8153  -44.0120 C.ar   1 LIG       0.00400
     10 C10       -85.2398    4.3268  -44.8281 C.ar   1 LIG       0.00400
     11 H1        -87.8029    1.8487  -43.2603 H      1 LIG       0.11500
     12 H2        -85.9686    0.9934  -44.6899 H      1 LIG       0.11500
     13 H3        -85.5597    8.1489  -44.1498 H      1 LIG       0.11500
     14 H4        -83.7243    7.2937  -45.5783 H      1 LIG       0.11500
     15 H5        -88.0171    4.2613  -42.8236 H      1 LIG       0.11500
     16 H6        -84.3414    2.5483  -45.6873 H      1 LIG       0.11500
     17 H7        -87.1867    6.5941  -43.1535 H      1 LIG       0.11500
     18 H8        -83.5101    4.8805  -46.0158 H      1 LIG       0.11500
@<TRIPOS>BOND
      1       1       2 ar
      2       1       5 ar
      3       2       6 ar
      4       3       4 ar
      5       3       7 ar
      6       4       8 ar
      7       5       9 ar
      8       6      10 ar
      9       7       9 ar
     10       8      10 ar
     11       9      10 ar
     12       1      11 1
     13       2      12 1
     14       3      13 1
     15       4      14 1
     16       5      15 1
     17       6      16 1
     18       7      17 1
     19       8      18 1
@<TRIPOS>ALT_TYPE
CGenFF_4.0_ALT_TYPE_SET
CGenFF_4.0 1 CG2R61 2 CG2R61 3 CG2R61 4 CG2R61 5 CG2R61 6 CG2R61 7 CG2R61 8 CG2R61 9 CG2R61 10 CG2R61 11 HGR61 12 HGR61 13 HGR61 14 HGR61 15 HGR61 16 HGR61 17 HGR61 18 HGR61
@<TRIPOS>MOLECULE
naphtalene
 18 19 0 0 0
****
USER_CHARGES
INVALID_CHARGES
Pose:  28 Cluster:  28 Fr_nu: 297946 TotEn:    -9.50
@<TRIPOS>ATOM
      1 C1        -56.5660  -10.0845  -48.5319 C.ar   1 LIG      -0.11500
      2 C2        -55.1954  -10.0845  -48.2903 C.ar   1 LIG      -0.11500
      3 C3        -55.7208  -10.0845  -53.3235 C.ar   1 LIG      -0.11500
      4 C4        -54.3502  -10.0845  -53.0816 C.ar   1 LIG      -0.11500
      5 C5        -57.0441  -10.0845  -49.8427 C.ar   1 LIG      -0.11700
      6 C6        -54.2977  -10.0845  -49.3581 C.ar   1 LIG      -0.11700
      7 C7        -56.6185  -10.0845  -52.2555 C.ar   1 LIG      -0.11700
      8 C8        -53.8720  -10.0844  -51.7710 C.ar   1 LIG      -0.11700
      9 C9        -56.1549  -10.0845  -50.9298 C.ar   1 LIG       0.00400
     10 C10       -54.7612  -10.0844  -50.6839 C.ar   1 LIG       0.00400
     11 H1        -57.2644  -10.0839  -47.7002 H      1 LIG       0.11500
     12 H2        -54.8242  -10.0848  -47.2695 H      1 LIG       0.11500
     13 H3        -56.0927  -10.0844  -54.3442 H      1 LIG       0.11500
     14 H4        -53.6523  -10.0836  -53.9138 H      1 LIG       0.11500
     15 H5        -58.1195  -10.0841  -50.0080 H      1 LIG       0.11500
     16 H6        -53.2306  -10.0850  -49.1458 H      1 LIG       0.11500
     17 H7        -57.6855  -10.0848  -52.4680 H      1 LIG       0.11500
     18 H8        -52.7966  -10.0841  -51.6054 H      1 LIG       0.11500
@<TRIPOS>BOND
      1       1       2 ar
      2       1       5 ar
      3       2       6 ar
      4       3       4 ar
      5       3       7 ar
      6       4       8 ar
      7       5       9 ar
      8       6      10 ar
      9       7       9 ar
     10       8      10 ar
     11       9      10 ar
     12       1      11 1
     13       2      12 1
     14       3      13 1
     15       4      14 1
     16       5      15 1
     17       6      16 1
     18       7      17 1
     19       8      18 1
@<TRIPOS>ALT_TYPE
CGenFF_4.0_ALT_TYPE_SET
CGenFF_4.0 1 CG2R61 2 CG2R61 3 CG2R61 4 CG2R61 5 CG2R61 6 CG2R61 7 CG2R61 8 CG2R61 9 CG2R61 10 CG2R61 11 HGR61 12 HGR61 13 HGR61 14 HGR61 15 HGR61 16 HGR61 17 HGR61 18 HGR61
@<TRIPOS>MOLECULE
naphtalene
 18 19 0 0 0
****
USER_CHARGES
INVALID_CHARGES
Pose:  29 Cluster:  29 Fr_nu: 188302 TotEn:    -9.49
@<TRIPOS>ATOM
      1 C1        -87.2806  -21.3094  -38.9268 C.ar   1 LIG      -0.11500
      2 C2        -88.3160  -20.6208  -38.3019 C.ar   1 LIG      -0.11500
      3 C3        -84.9673  -21.6986  -34.6642 C.ar   1 LIG      -0.11500
      4 C4        -86.0028  -21.0099  -34.0394 C.ar   1 LIG      -0.11500
      5 C5        -86.1866  -21.7517  -38.1823 C.ar   1 LIG      -0.11700
      6 C6        -88.2616  -20.3717  -36.9304 C.ar   1 LIG      -0.11700
      7 C7        -85.0217  -21.9477  -36.0358 C.ar   1 LIG      -0.11700
      8 C8        -87.0967  -20.5675  -34.7838 C.ar   1 LIG      -0.11700
      9 C9        -86.1152  -21.5098  -36.8007 C.ar   1 LIG       0.00400
     10 C10       -87.1682  -20.8094  -36.1654 C.ar   1 LIG       0.00400
     11 H1        -87.3232  -21.5025  -39.9947 H      1 LIG       0.11500
     12 H2        -89.1673  -20.2771  -38.8824 H      1 LIG       0.11500
     13 H3        -84.1156  -22.0427  -34.0841 H      1 LIG       0.11500
     14 H4        -85.9590  -20.8158  -32.9717 H      1 LIG       0.11500
     15 H5        -85.3885  -22.2877  -38.6918 H      1 LIG       0.11500
     16 H6        -89.0825  -19.8320  -36.4627 H      1 LIG       0.11500
     17 H7        -84.2012  -22.4881  -36.5031 H      1 LIG       0.11500
     18 H8        -87.8947  -20.0308  -34.2746 H      1 LIG       0.11500
@<TRIPOS>BOND
      1       1       2 ar
      2       1       5 ar
      3       2       6 ar
      4       3       4 ar
      5       3       7 ar
      6       4       8 ar
      7       5       9 ar
      8       6      10 ar
      9       7       9 ar
     10       8      10 ar
     11       9      10 ar
     12       1      11 1
     13       2      12 1
     14       3      13 1
     15       4      14 1
     16       5      15 1
     17       6      16 1
     18       7      17 1
     19       8      18 1
@<TRIPOS>ALT_TYPE
CGenFF_4.0_ALT_TYPE_SET
CGenFF_4.0 1 CG2R61 2 CG2R61 3 CG2R61 4 CG2R61 5 CG2R61 6 CG2R61 7 CG2R61 8 CG2R61 9 CG2R61 10 CG2R61 11 HGR61 12 HGR61 13 HGR61 14 HGR61 15 HGR61 16 HGR61 17 HGR61 18 HGR61
@<TRIPOS>MOLECULE
naphtalene
 18 19 0 0 0
****
USER_CHARGES
INVALID_CHARGES
Pose:  30 Cluster:  30 Fr_nu:  47288 TotEn:    -9.40
@<TRIPOS>ATOM
      1 C1        -65.8652   -1.2683  -22.9545 C.ar   1 LIG      -0.11500
      2 C2        -65.5454   -0.7677  -24.2130 C.ar   1 LIG      -0.11500
      3 C3        -61.7431   -3.8530  -22.9353 C.ar   1 LIG      -0.11500
      4 C4        -61.4233   -3.3523  -24.1939 C.ar   1 LIG      -0.11500
      5 C5        -65.0025   -2.1612  -22.3180 C.ar   1 LIG      -0.11700
      6 C6        -64.3618   -1.1579  -24.8400 C.ar   1 LIG      -0.11700
      7 C7        -62.9268   -3.4627  -22.3083 C.ar   1 LIG      -0.11700
      8 C8        -62.2860   -2.4595  -24.8304 C.ar   1 LIG      -0.11700
      9 C9        -63.8068   -2.5649  -22.9343 C.ar   1 LIG       0.00400
     10 C10       -63.4817   -2.0558  -24.2141 C.ar   1 LIG       0.00400
     11 H1        -66.7871   -0.9646  -22.4671 H      1 LIG       0.11500
     12 H2        -66.2176   -0.0725  -24.7075 H      1 LIG       0.11500
     13 H3        -61.0711   -4.5483  -22.4401 H      1 LIG       0.11500
     14 H4        -60.5021   -3.6574  -24.6813 H      1 LIG       0.11500
     15 H5        -65.2730   -2.5401  -21.3346 H      1 LIG       0.11500
     16 H6        -64.1317   -0.7536  -25.8235 H      1 LIG       0.11500
     17 H7        -63.1563   -3.8665  -21.3244 H      1 LIG       0.11500
     18 H8        -62.0161   -2.0810  -25.8143 H      1 LIG       0.11500
@<TRIPOS>BOND
      1       1       2 ar
      2       1       5 ar
      3       2       6 ar
      4       3       4 ar
      5       3       7 ar
      6       4       8 ar
      7       5       9 ar
      8       6      10 ar
      9       7       9 ar
     10       8      10 ar
     11       9      10 ar
     12       1      11 1
     13       2      12 1
     14       3      13 1
     15       4      14 1
     16       5      15 1
     17       6      16 1
     18       7      17 1
     19       8      18 1
@<TRIPOS>ALT_TYPE
CGenFF_4.0_ALT_TYPE_SET
CGenFF_4.0 1 CG2R61 2 CG2R61 3 CG2R61 4 CG2R61 5 CG2R61 6 CG2R61 7 CG2R61 8 CG2R61 9 CG2R61 10 CG2R61 11 HGR61 12 HGR61 13 HGR61 14 HGR61 15 HGR61 16 HGR61 17 HGR61 18 HGR61
@<TRIPOS>MOLECULE
naphtalene
 18 19 0 0 0
****
USER_CHARGES
INVALID_CHARGES
Pose:  31 Cluster:  31 Fr_nu: 252573 TotEn:    -9.30
@<TRIPOS>ATOM
      1 C1        -80.0617    1.1287  -35.2379 C.ar   1 LIG      -0.11500
      2 C2        -80.1087    0.8131  -33.8833 C.ar   1 LIG      -0.11500
      3 C3        -76.8722   -2.4726  -35.9663 C.ar   1 LIG      -0.11500
      4 C4        -76.9192   -2.7881  -34.6116 C.ar   1 LIG      -0.11500
      5 C5        -79.2464    0.3932  -36.0986 C.ar   1 LIG      -0.11700
      6 C6        -79.3407   -0.2392  -33.3841 C.ar   1 LIG      -0.11700
      7 C7        -77.6404   -1.4203  -36.4655 C.ar   1 LIG      -0.11700
      8 C8        -77.7344   -2.0526  -33.7508 C.ar   1 LIG      -0.11700
      9 C9        -78.4665   -0.6693  -35.6135 C.ar   1 LIG       0.00400
     10 C10       -78.5143   -0.9901  -34.2360 C.ar   1 LIG       0.00400
     11 H1        -80.6594    1.9484  -35.6258 H      1 LIG       0.11500
     12 H2        -80.7439    1.3861  -33.2141 H      1 LIG       0.11500
     13 H3        -76.2372   -3.0454  -36.6362 H      1 LIG       0.11500
     14 H4        -76.3203   -3.6069  -34.2240 H      1 LIG       0.11500
     15 H5        -79.2251    0.6580  -37.1538 H      1 LIG       0.11500
     16 H6        -79.3933   -0.4686  -32.3219 H      1 LIG       0.11500
     17 H7        -77.5882   -1.1915  -37.5279 H      1 LIG       0.11500
     18 H8        -77.7553   -2.3167  -32.6954 H      1 LIG       0.11500
@<TRIPOS>BOND
      1       1       2 ar
      2       1       5 ar
      3       2       6 ar
      4       3       4 ar
      5       3       7 ar
      6       4       8 ar
      7       5       9 ar
      8       6      10 ar
      9       7       9 ar
     10       8      10 ar
     11       9      10 ar
     12       1      11 1
     13       2      12 1
     14       3      13 1
     15       4      14 1
     16       5      15 1
     17       6      16 1
     18       7      17 1
     19       8      18 1
@<TRIPOS>ALT_TYPE
CGenFF_4.0_ALT_TYPE_SET
CGenFF_4.0 1 CG2R61 2 CG2R61 3 CG2R61 4 CG2R61 5 CG2R61 6 CG2R61 7 CG2R61 8 CG2R61 9 CG2R61 10 CG2R61 11 HGR61 12 HGR61 13 HGR61 14 HGR61 15 HGR61 16 HGR61 17 HGR61 18 HGR61
@<TRIPOS>MOLECULE
naphtalene
 18 19 0 0 0
****
USER_CHARGES
INVALID_CHARGES
Pose:  32 Cluster:  32 Fr_nu:   1140 TotEn:    -9.00
@<TRIPOS>ATOM
      1 C1        -80.8217  -18.2152  -46.4515 C.ar   1 LIG      -0.11500
      2 C2        -81.1456  -17.5305  -47.6190 C.ar   1 LIG      -0.11500
      3 C3        -78.1461  -14.4295  -44.9741 C.ar   1 LIG      -0.11500
      4 C4        -78.4701  -13.7449  -46.1417 C.ar   1 LIG      -0.11500
      5 C5        -79.9949  -17.6191  -45.4987 C.ar   1 LIG      -0.11700
      6 C6        -80.6442  -16.2473  -47.8384 C.ar   1 LIG      -0.11700
      7 C7        -78.6477  -15.7128  -44.7547 C.ar   1 LIG      -0.11700
      8 C8        -79.2968  -14.3409  -47.0945 C.ar   1 LIG      -0.11700
      9 C9        -79.4811  -16.3281  -45.7029 C.ar   1 LIG       0.00400
     10 C10       -79.8106  -15.6319  -46.8903 C.ar   1 LIG       0.00400
     11 H1        -81.2119  -19.2144  -46.2815 H      1 LIG       0.11500
     12 H2        -81.7895  -17.9954  -48.3600 H      1 LIG       0.11500
     13 H3        -77.5023  -13.9650  -44.2325 H      1 LIG       0.11500
     14 H4        -78.0785  -12.7463  -46.3118 H      1 LIG       0.11500
     15 H5        -79.7546  -18.1730  -44.5936 H      1 LIG       0.11500
     16 H6        -80.9108  -15.7304  -48.7579 H      1 LIG       0.11500
     17 H7        -78.3815  -16.2291  -43.8348 H      1 LIG       0.11500
     18 H8        -79.5366  -13.7874  -48.0001 H      1 LIG       0.11500
@<TRIPOS>BOND
      1       1       2 ar
      2       1       5 ar
      3       2       6 ar
      4       3       4 ar
      5       3       7 ar
      6       4       8 ar
      7       5       9 ar
      8       6      10 ar
      9       7       9 ar
     10       8      10 ar
     11       9      10 ar
     12       1      11 1
     13       2      12 1
     14       3      13 1
     15       4      14 1
     16       5      15 1
     17       6      16 1
     18       7      17 1
     19       8      18 1
@<TRIPOS>ALT_TYPE
CGenFF_4.0_ALT_TYPE_SET
CGenFF_4.0 1 CG2R61 2 CG2R61 3 CG2R61 4 CG2R61 5 CG2R61 6 CG2R61 7 CG2R61 8 CG2R61 9 CG2R61 10 CG2R61 11 HGR61 12 HGR61 13 HGR61 14 HGR61 15 HGR61 16 HGR61 17 HGR61 18 HGR61
@<TRIPOS>MOLECULE
naphtalene
 18 19 0 0 0
****
USER_CHARGES
INVALID_CHARGES
Pose:  33 Cluster:  33 Fr_nu: 105362 TotEn:    -8.99
@<TRIPOS>ATOM
      1 C1        -73.4031    6.5636  -50.6287 C.ar   1 LIG      -0.11500
      2 C2        -72.2171    6.9463  -50.0092 C.ar   1 LIG      -0.11500
      3 C3        -75.9049    7.9412  -46.6897 C.ar   1 LIG      -0.11500
      4 C4        -74.7188    8.3239  -46.0703 C.ar   1 LIG      -0.11500
      5 C5        -74.6194    6.7135  -49.9619 C.ar   1 LIG      -0.11700
      6 C6        -72.2427    7.4803  -48.7206 C.ar   1 LIG      -0.11700
      7 C7        -75.8792    7.4072  -47.9784 C.ar   1 LIG      -0.11700
      8 C8        -73.5025    8.1740  -46.7370 C.ar   1 LIG      -0.11700
      9 C9        -74.6640    7.2492  -48.6644 C.ar   1 LIG       0.00400
     10 C10       -73.4579    7.6383  -48.0345 C.ar   1 LIG       0.00400
     11 H1        -73.3825    6.1474  -51.6317 H      1 LIG       0.11500
     12 H2        -71.2708    6.8294  -50.5293 H      1 LIG       0.11500
     13 H3        -76.8518    8.0580  -46.1701 H      1 LIG       0.11500
     14 H4        -74.7399    8.7387  -45.0668 H      1 LIG       0.11500
     15 H5        -75.5341    6.4072  -50.4653 H      1 LIG       0.11500
     16 H6        -71.3035    7.7732  -48.2559 H      1 LIG       0.11500
     17 H7        -76.8186    7.1152  -48.4432 H      1 LIG       0.11500
     18 H8        -72.5876    8.4795  -46.2334 H      1 LIG       0.11500
@<TRIPOS>BOND
      1       1       2 ar
      2       1       5 ar
      3       2       6 ar
      4       3       4 ar
      5       3       7 ar
      6       4       8 ar
      7       5       9 ar
      8       6      10 ar
      9       7       9 ar
     10       8      10 ar
     11       9      10 ar
     12       1      11 1
     13       2      12 1
     14       3      13 1
     15       4      14 1
     16       5      15 1
     17       6      16 1
     18       7      17 1
     19       8      18 1
@<TRIPOS>ALT_TYPE
CGenFF_4.0_ALT_TYPE_SET
CGenFF_4.0 1 CG2R61 2 CG2R61 3 CG2R61 4 CG2R61 5 CG2R61 6 CG2R61 7 CG2R61 8 CG2R61 9 CG2R61 10 CG2R61 11 HGR61 12 HGR61 13 HGR61 14 HGR61 15 HGR61 16 HGR61 17 HGR61 18 HGR61
@<TRIPOS>MOLECULE
naphtalene
 18 19 0 0 0
****
USER_CHARGES
INVALID_CHARGES
Pose:  34 Cluster:  34 Fr_nu:  32731 TotEn:    -8.95
@<TRIPOS>ATOM
      1 C1        -67.6954    2.1015  -27.6397 C.ar   1 LIG      -0.11500
      2 C2        -67.1367    0.8563  -27.3673 C.ar   1 LIG      -0.11500
      3 C3        -71.6926   -0.0699  -29.3660 C.ar   1 LIG      -0.11500
      4 C4        -71.1337   -1.3150  -29.0937 C.ar   1 LIG      -0.11500
      5 C5        -68.9681    2.1875  -28.2049 C.ar   1 LIG      -0.11700
      6 C6        -67.8482   -0.3076  -27.6591 C.ar   1 LIG      -0.11700
      7 C7        -70.9809    1.0941  -29.0742 C.ar   1 LIG      -0.11700
      8 C8        -69.8610   -1.4011  -28.5285 C.ar   1 LIG      -0.11700
      9 C9        -69.6987    1.0263  -28.5052 C.ar   1 LIG       0.00400
     10 C10       -69.1304   -0.2399  -28.2282 C.ar   1 LIG       0.00400
     11 H1        -67.1407    3.0073  -27.4128 H      1 LIG       0.11500
     12 H2        -66.1459    0.7905  -26.9271 H      1 LIG       0.11500
     13 H3        -72.6835   -0.0033  -29.8062 H      1 LIG       0.11500
     14 H4        -71.6883   -2.2205  -29.3220 H      1 LIG       0.11500
     15 H5        -69.3849    3.1715  -28.4096 H      1 LIG       0.11500
     16 H6        -67.3922   -1.2702  -27.4373 H      1 LIG       0.11500
     17 H7        -71.4374    2.0566  -29.2953 H      1 LIG       0.11500
     18 H8        -69.4436   -2.3851  -28.3244 H      1 LIG       0.11500
@<TRIPOS>BOND
      1       1       2 ar
      2       1       5 ar
      3       2       6 ar
      4       3       4 ar
      5       3       7 ar
      6       4       8 ar
      7       5       9 ar
      8       6      10 ar
      9       7       9 ar
     10       8      10 ar
     11       9      10 ar
     12       1      11 1
     13       2      12 1
     14       3      13 1
     15       4      14 1
     16       5      15 1
     17       6      16 1
     18       7      17 1
     19       8      18 1
@<TRIPOS>ALT_TYPE
CGenFF_4.0_ALT_TYPE_SET
CGenFF_4.0 1 CG2R61 2 CG2R61 3 CG2R61 4 CG2R61 5 CG2R61 6 CG2R61 7 CG2R61 8 CG2R61 9 CG2R61 10 CG2R61 11 HGR61 12 HGR61 13 HGR61 14 HGR61 15 HGR61 16 HGR61 17 HGR61 18 HGR61
@<TRIPOS>MOLECULE
naphtalene
 18 19 0 0 0
****
USER_CHARGES
INVALID_CHARGES
Pose:  35 Cluster:  35 Fr_nu: 136908 TotEn:    -8.87
@<TRIPOS>ATOM
      1 C1        -56.8309  -22.5789  -35.2177 C.ar   1 LIG      -0.11500
      2 C2        -57.1431  -22.5924  -36.5739 C.ar   1 LIG      -0.11500
      3 C3        -52.0897  -22.5385  -36.3099 C.ar   1 LIG      -0.11500
      4 C4        -52.4021  -22.5520  -37.6660 C.ar   1 LIG      -0.11500
      5 C5        -55.4973  -22.5621  -34.8081 C.ar   1 LIG      -0.11700
      6 C6        -56.1231  -22.5891  -37.5256 C.ar   1 LIG      -0.11700
      7 C7        -53.1098  -22.5417  -35.3580 C.ar   1 LIG      -0.11700
      8 C8        -53.7356  -22.5689  -38.0757 C.ar   1 LIG      -0.11700
      9 C9        -54.4577  -22.5586  -35.7524 C.ar   1 LIG       0.00400
     10 C10       -54.7753  -22.5724  -37.1314 C.ar   1 LIG       0.00400
     11 H1        -57.6254  -22.5820  -34.4772 H      1 LIG       0.11500
     12 H2        -58.1816  -22.6052  -36.8917 H      1 LIG       0.11500
     13 H3        -51.0512  -22.5256  -35.9913 H      1 LIG       0.11500
     14 H4        -51.6072  -22.5504  -38.4060 H      1 LIG       0.11500
     15 H5        -55.2766  -22.5522  -33.7427 H      1 LIG       0.11500
     16 H6        -56.3903  -22.5993  -38.5803 H      1 LIG       0.11500
     17 H7        -52.8424  -22.5307  -34.3035 H      1 LIG       0.11500
     18 H8        -53.9566  -22.5796  -39.1411 H      1 LIG       0.11500
@<TRIPOS>BOND
      1       1       2 ar
      2       1       5 ar
      3       2       6 ar
      4       3       4 ar
      5       3       7 ar
      6       4       8 ar
      7       5       9 ar
      8       6      10 ar
      9       7       9 ar
     10       8      10 ar
     11       9      10 ar
     12       1      11 1
     13       2      12 1
     14       3      13 1
     15       4      14 1
     16       5      15 1
     17       6      16 1
     18       7      17 1
     19       8      18 1
@<TRIPOS>ALT_TYPE
CGenFF_4.0_ALT_TYPE_SET
CGenFF_4.0 1 CG2R61 2 CG2R61 3 CG2R61 4 CG2R61 5 CG2R61 6 CG2R61 7 CG2R61 8 CG2R61 9 CG2R61 10 CG2R61 11 HGR61 12 HGR61 13 HGR61 14 HGR61 15 HGR61 16 HGR61 17 HGR61 18 HGR61
@<TRIPOS>MOLECULE
naphtalene
 18 19 0 0 0
****
USER_CHARGES
INVALID_CHARGES
Pose:  36 Cluster:  36 Fr_nu: 156161 TotEn:    -8.78
@<TRIPOS>ATOM
      1 C1        -73.2641  -16.9252  -22.5354 C.ar   1 LIG      -0.11500
      2 C2        -73.8273  -18.1310  -22.9422 C.ar   1 LIG      -0.11500
      3 C3        -75.9384  -14.5609  -25.8416 C.ar   1 LIG      -0.11500
      4 C4        -76.5015  -15.7669  -26.2484 C.ar   1 LIG      -0.11500
      5 C5        -73.6453  -15.7330  -23.1519 C.ar   1 LIG      -0.11700
      6 C6        -74.7737  -18.1496  -23.9670 C.ar   1 LIG      -0.11700
      7 C7        -74.9919  -14.5425  -24.8167 C.ar   1 LIG      -0.11700
      8 C8        -76.1204  -16.9591  -25.6321 C.ar   1 LIG      -0.11700
      9 C9        -74.5965  -15.7329  -24.1851 C.ar   1 LIG       0.00400
     10 C10       -75.1691  -16.9592  -24.5988 C.ar   1 LIG       0.00400
     11 H1        -72.5270  -16.9115  -21.7379 H      1 LIG       0.11500
     12 H2        -73.5301  -19.0585  -22.4615 H      1 LIG       0.11500
     13 H3        -76.2353  -13.6329  -26.3220 H      1 LIG       0.11500
     14 H4        -77.2375  -15.7801  -27.0469 H      1 LIG       0.11500
     15 H5        -73.1916  -14.8022  -22.8179 H      1 LIG       0.11500
     16 H6        -75.2013  -19.1036  -24.2685 H      1 LIG       0.11500
     17 H7        -74.5652  -13.5883  -24.5149 H      1 LIG       0.11500
     18 H8        -76.5734  -17.8902  -25.9664 H      1 LIG       0.11500
@<TRIPOS>BOND
      1       1       2 ar
      2       1       5 ar
      3       2       6 ar
      4       3       4 ar
      5       3       7 ar
      6       4       8 ar
      7       5       9 ar
      8       6      10 ar
      9       7       9 ar
     10       8      10 ar
     11       9      10 ar
     12       1      11 1
     13       2      12 1
     14       3      13 1
     15       4      14 1
     16       5      15 1
     17       6      16 1
     18       7      17 1
     19       8      18 1
@<TRIPOS>ALT_TYPE
CGenFF_4.0_ALT_TYPE_SET
CGenFF_4.0 1 CG2R61 2 CG2R61 3 CG2R61 4 CG2R61 5 CG2R61 6 CG2R61 7 CG2R61 8 CG2R61 9 CG2R61 10 CG2R61 11 HGR61 12 HGR61 13 HGR61 14 HGR61 15 HGR61 16 HGR61 17 HGR61 18 HGR61
@<TRIPOS>MOLECULE
naphtalene
 18 19 0 0 0
****
USER_CHARGES
INVALID_CHARGES
Pose:  37 Cluster:  37 Fr_nu:  63007 TotEn:    -8.62
@<TRIPOS>ATOM
      1 C1        -81.6528  -19.2671  -62.8989 C.ar   1 LIG      -0.11500
      2 C2        -80.5945  -20.0217  -63.3963 C.ar   1 LIG      -0.11500
      3 C3        -81.2510  -21.5307  -58.6109 C.ar   1 LIG      -0.11500
      4 C4        -80.1927  -22.2852  -59.1084 C.ar   1 LIG      -0.11500
      5 C5        -82.0843  -19.4502  -61.5848 C.ar   1 LIG      -0.11700
      6 C6        -79.9635  -20.9622  -62.5818 C.ar   1 LIG      -0.11700
      7 C7        -81.8820  -20.5900  -59.4255 C.ar   1 LIG      -0.11700
      8 C8        -79.7612  -22.1022  -60.4225 C.ar   1 LIG      -0.11700
      9 C9        -81.4608  -20.3926  -60.7507 C.ar   1 LIG       0.00400
     10 C10       -80.3847  -21.1599  -61.2566 C.ar   1 LIG       0.00400
     11 H1        -82.1440  -18.5354  -63.5337 H      1 LIG       0.11500
     12 H2        -80.2592  -19.8781  -64.4194 H      1 LIG       0.11500
     13 H3        -81.5868  -21.6737  -57.5876 H      1 LIG       0.11500
     14 H4        -79.7029  -23.0177  -58.4736 H      1 LIG       0.11500
     15 H5        -82.9137  -18.8496  -61.2173 H      1 LIG       0.11500
     16 H6        -79.1380  -21.5406  -62.9913 H      1 LIG       0.11500
     17 H7        -82.7069  -20.0112  -59.0155 H      1 LIG       0.11500
     18 H8        -78.9322  -22.7033  -60.7905 H      1 LIG       0.11500
@<TRIPOS>BOND
      1       1       2 ar
      2       1       5 ar
      3       2       6 ar
      4       3       4 ar
      5       3       7 ar
      6       4       8 ar
      7       5       9 ar
      8       6      10 ar
      9       7       9 ar
     10       8      10 ar
     11       9      10 ar
     12       1      11 1
     13       2      12 1
     14       3      13 1
     15       4      14 1
     16       5      15 1
     17       6      16 1
     18       7      17 1
     19       8      18 1
@<TRIPOS>ALT_TYPE
CGenFF_4.0_ALT_TYPE_SET
CGenFF_4.0 1 CG2R61 2 CG2R61 3 CG2R61 4 CG2R61 5 CG2R61 6 CG2R61 7 CG2R61 8 CG2R61 9 CG2R61 10 CG2R61 11 HGR61 12 HGR61 13 HGR61 14 HGR61 15 HGR61 16 HGR61 17 HGR61 18 HGR61
@<TRIPOS>MOLECULE
naphtalene
 18 19 0 0 0
****
USER_CHARGES
INVALID_CHARGES
Pose:  38 Cluster:  38 Fr_nu: 138429 TotEn:    -8.59
@<TRIPOS>ATOM
      1 C1        -71.5842  -27.6301  -30.3200 C.ar   1 LIG      -0.11500
      2 C2        -71.2232  -27.2589  -29.0282 C.ar   1 LIG      -0.11500
      3 C3        -66.9905  -26.9860  -31.7883 C.ar   1 LIG      -0.11500
      4 C4        -66.6297  -26.6149  -30.4965 C.ar   1 LIG      -0.11500
      5 C5        -70.6251  -27.6565  -31.3329 C.ar   1 LIG      -0.11700
      6 C6        -69.9020  -26.9128  -28.7442 C.ar   1 LIG      -0.11700
      7 C7        -68.3119  -27.3322  -32.0723 C.ar   1 LIG      -0.11700
      8 C8        -67.5887  -26.5884  -29.4835 C.ar   1 LIG      -0.11700
      9 C9        -69.2904  -27.3112  -31.0650 C.ar   1 LIG       0.00400
     10 C10       -68.9234  -26.9337  -29.7514 C.ar   1 LIG       0.00400
     11 H1        -72.6131  -27.8989  -30.5406 H      1 LIG       0.11500
     12 H2        -71.9706  -27.2390  -28.2403 H      1 LIG       0.11500
     13 H3        -66.2434  -27.0064  -32.5768 H      1 LIG       0.11500
     14 H4        -65.6010  -26.3448  -30.2767 H      1 LIG       0.11500
     15 H5        -70.9299  -27.9493  -32.3355 H      1 LIG       0.11500
     16 H6        -69.6422  -26.6264  -27.7272 H      1 LIG       0.11500
     17 H7        -68.5713  -27.6194  -33.0891 H      1 LIG       0.11500
     18 H8        -67.2842  -26.2948  -28.4810 H      1 LIG       0.11500
@<TRIPOS>BOND
      1       1       2 ar
      2       1       5 ar
      3       2       6 ar
      4       3       4 ar
      5       3       7 ar
      6       4       8 ar
      7       5       9 ar
      8       6      10 ar
      9       7       9 ar
     10       8      10 ar
     11       9      10 ar
     12       1      11 1
     13       2      12 1
     14       3      13 1
     15       4      14 1
     16       5      15 1
     17       6      16 1
     18       7      17 1
     19       8      18 1
@<TRIPOS>ALT_TYPE
CGenFF_4.0_ALT_TYPE_SET
CGenFF_4.0 1 CG2R61 2 CG2R61 3 CG2R61 4 CG2R61 5 CG2R61 6 CG2R61 7 CG2R61 8 CG2R61 9 CG2R61 10 CG2R61 11 HGR61 12 HGR61 13 HGR61 14 HGR61 15 HGR61 16 HGR61 17 HGR61 18 HGR61
@<TRIPOS>MOLECULE
naphtalene
 18 19 0 0 0
****
USER_CHARGES
INVALID_CHARGES
Pose:  39 Cluster:  39 Fr_nu: 279699 TotEn:    -8.56
@<TRIPOS>ATOM
      1 C1        -58.7529   -4.2602  -19.3808 C.ar   1 LIG      -0.11500
      2 C2        -59.2265   -3.1321  -18.7176 C.ar   1 LIG      -0.11500
      3 C3        -62.2906   -3.8000  -22.6893 C.ar   1 LIG      -0.11500
      4 C4        -62.7641   -2.6719  -22.0260 C.ar   1 LIG      -0.11500
      5 C5        -59.3934   -4.7122  -20.5350 C.ar   1 LIG      -0.11700
      6 C6        -60.3422   -2.4516  -19.2058 C.ar   1 LIG      -0.11700
      7 C7        -61.1748   -4.4805  -22.2010 C.ar   1 LIG      -0.11700
      8 C8        -62.1238   -2.2198  -20.8718 C.ar   1 LIG      -0.11700
      9 C9        -60.5178   -4.0396  -21.0406 C.ar   1 LIG       0.00400
     10 C10       -60.9993   -2.8924  -20.3661 C.ar   1 LIG       0.00400
     11 H1        -57.8846   -4.7899  -19.0000 H      1 LIG       0.11500
     12 H2        -58.7270   -2.7809  -17.8194 H      1 LIG       0.11500
     13 H3        -62.7896   -4.1517  -23.5879 H      1 LIG       0.11500
     14 H4        -63.6333   -2.1434  -22.4065 H      1 LIG       0.11500
     15 H5        -59.0060   -5.5965  -21.0368 H      1 LIG       0.11500
     16 H6        -60.6947   -1.5717  -18.6716 H      1 LIG       0.11500
     17 H7        -60.8219   -5.3598  -22.7358 H      1 LIG       0.11500
     18 H8        -62.5114   -1.3359  -20.3693 H      1 LIG       0.11500
@<TRIPOS>BOND
      1       1       2 ar
      2       1       5 ar
      3       2       6 ar
      4       3       4 ar
      5       3       7 ar
      6       4       8 ar
      7       5       9 ar
      8       6      10 ar
      9       7       9 ar
     10       8      10 ar
     11       9      10 ar
     12       1      11 1
     13       2      12 1
     14       3      13 1
     15       4      14 1
     16       5      15 1
     17       6      16 1
     18       7      17 1
     19       8      18 1
@<TRIPOS>ALT_TYPE
CGenFF_4.0_ALT_TYPE_SET
CGenFF_4.0 1 CG2R61 2 CG2R61 3 CG2R61 4 CG2R61 5 CG2R61 6 CG2R61 7 CG2R61 8 CG2R61 9 CG2R61 10 CG2R61 11 HGR61 12 HGR61 13 HGR61 14 HGR61 15 HGR61 16 HGR61 17 HGR61 18 HGR61
@<TRIPOS>MOLECULE
naphtalene
 18 19 0 0 0
****
USER_CHARGES
INVALID_CHARGES
Pose:  40 Cluster:  40 Fr_nu: 322064 TotEn:    -8.48
@<TRIPOS>ATOM
      1 C1        -75.4407  -24.6690  -44.2183 C.ar   1 LIG      -0.11500
      2 C2        -74.1754  -24.0923  -44.2780 C.ar   1 LIG      -0.11500
      3 C3        -73.4662  -28.8412  -42.6799 C.ar   1 LIG      -0.11500
      4 C4        -72.2011  -28.2645  -42.7397 C.ar   1 LIG      -0.11500
      5 C5        -75.5856  -25.9941  -43.8064 C.ar   1 LIG      -0.11700
      6 C6        -73.0504  -24.8384  -43.9261 C.ar   1 LIG      -0.11700
      7 C7        -74.5914  -28.0951  -43.0318 C.ar   1 LIG      -0.11700
      8 C8        -72.0560  -26.9394  -43.1515 C.ar   1 LIG      -0.11700
      9 C9        -74.4641  -26.7600  -43.4486 C.ar   1 LIG       0.00400
     10 C10       -73.1775  -26.1735  -43.5094 C.ar   1 LIG       0.00400
     11 H1        -76.3161  -24.0878  -44.4928 H      1 LIG       0.11500
     12 H2        -74.0637  -23.0606  -44.5985 H      1 LIG       0.11500
     13 H3        -73.5787  -29.8731  -42.3593 H      1 LIG       0.11500
     14 H4        -71.3258  -28.8465  -42.4663 H      1 LIG       0.11500
     15 H5        -76.5842  -26.4244  -43.7678 H      1 LIG       0.11500
     16 H6        -72.0711  -24.3671  -43.9798 H      1 LIG       0.11500
     17 H7        -75.5705  -28.5663  -42.9772 H      1 LIG       0.11500
     18 H8        -71.0574  -26.5091  -43.1910 H      1 LIG       0.11500
@<TRIPOS>BOND
      1       1       2 ar
      2       1       5 ar
      3       2       6 ar
      4       3       4 ar
      5       3       7 ar
      6       4       8 ar
      7       5       9 ar
      8       6      10 ar
      9       7       9 ar
     10       8      10 ar
     11       9      10 ar
     12       1      11 1
     13       2      12 1
     14       3      13 1
     15       4      14 1
     16       5      15 1
     17       6      16 1
     18       7      17 1
     19       8      18 1
@<TRIPOS>ALT_TYPE
CGenFF_4.0_ALT_TYPE_SET
CGenFF_4.0 1 CG2R61 2 CG2R61 3 CG2R61 4 CG2R61 5 CG2R61 6 CG2R61 7 CG2R61 8 CG2R61 9 CG2R61 10 CG2R61 11 HGR61 12 HGR61 13 HGR61 14 HGR61 15 HGR61 16 HGR61 17 HGR61 18 HGR61
@<TRIPOS>MOLECULE
naphtalene
 18 19 0 0 0
****
USER_CHARGES
INVALID_CHARGES
Pose:  41 Cluster:  41 Fr_nu: 114238 TotEn:    -8.17
@<TRIPOS>ATOM
      1 C1        -86.5466  -21.0538  -38.2416 C.ar   1 LIG      -0.11500
      2 C2        -85.3056  -20.4491  -38.0648 C.ar   1 LIG      -0.11500
      3 C3        -86.2796  -22.9132  -33.7534 C.ar   1 LIG      -0.11500
      4 C4        -85.0386  -22.3085  -33.5767 C.ar   1 LIG      -0.11500
      5 C5        -87.1032  -21.8188  -37.2162 C.ar   1 LIG      -0.11700
      6 C6        -84.6165  -20.6070  -36.8622 C.ar   1 LIG      -0.11700
      7 C7        -86.9688  -22.7551  -34.9561 C.ar   1 LIG      -0.11700
      8 C8        -84.4819  -21.5434  -34.6020 C.ar   1 LIG      -0.11700
      9 C9        -86.4235  -21.9886  -35.9989 C.ar   1 LIG       0.00400
     10 C10       -85.1616  -21.3737  -35.8193 C.ar   1 LIG       0.00400
     11 H1        -87.0823  -20.9309  -39.1783 H      1 LIG       0.11500
     12 H2        -84.8733  -19.8535  -38.8636 H      1 LIG       0.11500
     13 H3        -86.7126  -23.5089  -32.9548 H      1 LIG       0.11500
     14 H4        -84.5027  -22.4328  -32.6404 H      1 LIG       0.11500
     15 H5        -88.0742  -22.2827  -37.3766 H      1 LIG       0.11500
     16 H6        -83.6481  -20.1249  -36.7457 H      1 LIG       0.11500
     17 H7        -87.9375  -23.2367  -35.0720 H      1 LIG       0.11500
     18 H8        -83.5105  -21.0801  -34.4421 H      1 LIG       0.11500
@<TRIPOS>BOND
      1       1       2 ar
      2       1       5 ar
      3       2       6 ar
      4       3       4 ar
      5       3       7 ar
      6       4       8 ar
      7       5       9 ar
      8       6      10 ar
      9       7       9 ar
     10       8      10 ar
     11       9      10 ar
     12       1      11 1
     13       2      12 1
     14       3      13 1
     15       4      14 1
     16       5      15 1
     17       6      16 1
     18       7      17 1
     19       8      18 1
@<TRIPOS>ALT_TYPE
CGenFF_4.0_ALT_TYPE_SET
CGenFF_4.0 1 CG2R61 2 CG2R61 3 CG2R61 4 CG2R61 5 CG2R61 6 CG2R61 7 CG2R61 8 CG2R61 9 CG2R61 10 CG2R61 11 HGR61 12 HGR61 13 HGR61 14 HGR61 15 HGR61 16 HGR61 17 HGR61 18 HGR61
@<TRIPOS>MOLECULE
naphtalene
 18 19 0 0 0
****
USER_CHARGES
INVALID_CHARGES
Pose:  42 Cluster:  42 Fr_nu: 243609 TotEn:    -7.88
@<TRIPOS>ATOM
      1 C1        -68.1649   -9.0082  -21.2861 C.ar   1 LIG      -0.11500
      2 C2        -68.4760   -7.6604  -21.4399 C.ar   1 LIG      -0.11500
      3 C3        -63.9908   -7.7947  -19.1004 C.ar   1 LIG      -0.11500
      4 C4        -64.3020   -6.4470  -19.2543 C.ar   1 LIG      -0.11500
      5 C5        -66.9725   -9.3834  -20.6664 C.ar   1 LIG      -0.11700
      6 C6        -67.5963   -6.6828  -20.9746 C.ar   1 LIG      -0.11700
      7 C7        -64.8706   -8.7724  -19.5657 C.ar   1 LIG      -0.11700
      8 C8        -65.4943   -6.0717  -19.8741 C.ar   1 LIG      -0.11700
      9 C9        -66.0752   -8.4128  -20.1920 C.ar   1 LIG       0.00400
     10 C10       -66.3917   -7.0423  -20.3485 C.ar   1 LIG       0.00400
     11 H1        -68.8499   -9.7688  -21.6490 H      1 LIG       0.11500
     12 H2        -69.4046   -7.3694  -21.9223 H      1 LIG       0.11500
     13 H3        -63.0622   -8.0865  -18.6179 H      1 LIG       0.11500
     14 H4        -63.6160   -5.6868  -18.8925 H      1 LIG       0.11500
     15 H5        -66.7497  -10.4428  -20.5573 H      1 LIG       0.11500
     16 H6        -67.8602   -5.6353  -21.1050 H      1 LIG       0.11500
     17 H7        -64.6070   -9.8198  -19.4345 H      1 LIG       0.11500
     18 H8        -65.7170   -5.0123  -19.9839 H      1 LIG       0.11500
@<TRIPOS>BOND
      1       1       2 ar
      2       1       5 ar
      3       2       6 ar
      4       3       4 ar
      5       3       7 ar
      6       4       8 ar
      7       5       9 ar
      8       6      10 ar
      9       7       9 ar
     10       8      10 ar
     11       9      10 ar
     12       1      11 1
     13       2      12 1
     14       3      13 1
     15       4      14 1
     16       5      15 1
     17       6      16 1
     18       7      17 1
     19       8      18 1
@<TRIPOS>ALT_TYPE
CGenFF_4.0_ALT_TYPE_SET
CGenFF_4.0 1 CG2R61 2 CG2R61 3 CG2R61 4 CG2R61 5 CG2R61 6 CG2R61 7 CG2R61 8 CG2R61 9 CG2R61 10 CG2R61 11 HGR61 12 HGR61 13 HGR61 14 HGR61 15 HGR61 16 HGR61 17 HGR61 18 HGR61
@<TRIPOS>MOLECULE
naphtalene
 18 19 0 0 0
****
USER_CHARGES
INVALID_CHARGES
Pose:  43 Cluster:  43 Fr_nu:  26560 TotEn:    -6.98
@<TRIPOS>ATOM
      1 C1        -57.4625  -22.7195  -41.3720 C.ar   1 LIG      -0.11500
      2 C2        -57.9915  -21.8489  -42.3202 C.ar   1 LIG      -0.11500
      3 C3        -61.7938  -22.9497  -39.1674 C.ar   1 LIG      -0.11500
      4 C4        -62.3226  -22.0790  -40.1156 C.ar   1 LIG      -0.11500
      5 C5        -58.2722  -23.2136  -40.3489 C.ar   1 LIG      -0.11700
      6 C6        -59.3320  -21.4690  -42.2490 C.ar   1 LIG      -0.11700
      7 C7        -60.4532  -23.3296  -39.2387 C.ar   1 LIG      -0.11700
      8 C8        -61.5131  -21.5848  -41.1388 C.ar   1 LIG      -0.11700
      9 C9        -59.6237  -22.8419  -40.2617 C.ar   1 LIG       0.00400
     10 C10       -60.1615  -21.9565  -41.2259 C.ar   1 LIG       0.00400
     11 H1        -56.4188  -23.0145  -41.4276 H      1 LIG       0.11500
     12 H2        -57.3604  -21.4650  -43.1165 H      1 LIG       0.11500
     13 H3        -62.4245  -23.3341  -38.3708 H      1 LIG       0.11500
     14 H4        -63.3661  -21.7833  -40.0587 H      1 LIG       0.11500
     15 H5        -57.8373  -23.8927  -39.6184 H      1 LIG       0.11500
     16 H6        -59.7244  -20.7878  -43.0012 H      1 LIG       0.11500
     17 H7        -60.0612  -24.0114  -38.4869 H      1 LIG       0.11500
     18 H8        -61.9476  -20.9051  -41.8690 H      1 LIG       0.11500
@<TRIPOS>BOND
      1       1       2 ar
      2       1       5 ar
      3       2       6 ar
      4       3       4 ar
      5       3       7 ar
      6       4       8 ar
      7       5       9 ar
      8       6      10 ar
      9       7       9 ar
     10       8      10 ar
     11       9      10 ar
     12       1      11 1
     13       2      12 1
     14       3      13 1
     15       4      14 1
     16       5      15 1
     17       6      16 1
     18       7      17 1
     19       8      18 1
@<TRIPOS>ALT_TYPE
CGenFF_4.0_ALT_TYPE_SET
CGenFF_4.0 1 CG2R61 2 CG2R61 3 CG2R61 4 CG2R61 5 CG2R61 6 CG2R61 7 CG2R61 8 CG2R61 9 CG2R61 10 CG2R61 11 HGR61 12 HGR61 13 HGR61 14 HGR61 15 HGR61 16 HGR61 17 HGR61 18 HGR61
# TRIPOS MOL2 file generated by SEED

@<TRIPOS>MOLECULE
pyrazole
 9 9 0 0 0
****
USER_CHARGES
INVALID_CHARGES
Pose:   1 Cluster:   1 Fr_nu: 1348695 TotEn:   -19.90
@<TRIPOS>ATOM
      1 C1        -62.5525   -3.2794  -23.6178 C.2    1 LIG      -0.25100
      2 C2        -61.4093   -2.5648  -23.2126 C.2    1 LIG       0.13200
      3 C3        -62.1432   -3.9831  -24.7240 C.2    1 LIG      -0.03800
      4 N1        -60.3530   -2.7937  -23.9973 N.2    1 LIG      -0.57800
      5 N2        -60.8307   -3.6602  -24.9068 N.pl3  1 LIG      -0.05900
      6 H1        -63.5356   -3.2847  -23.1708 H      1 LIG       0.15700
      7 H2        -61.3019   -1.8862  -22.3784 H      1 LIG       0.15600
      8 H3        -62.6567   -4.6673  -25.3840 H      1 LIG       0.15900
      9 H4        -60.2038   -3.9909  -25.6295 H      1 LIG       0.32200
@<TRIPOS>BOND
      1       1       2 1
      2       1       3 2
      3       2       4 2
      4       3       5 1
      5       4       5 1
      6       1       6 1
      7       2       7 1
      8       3       8 1
      9       5       9 1
@<TRIPOS>ALT_TYPE
CGenFF_4.0_ALT_TYPE_SET
CGenFF_4.0 1 CG2R51 2 CG2R52 3 CG2R51 4 NG2R50 5 NG2R51 6 HGR51 7 HGR52 8 HGR52 9 HGP1
@<TRIPOS>MOLECULE
pyrazole
 9 9 0 0 0
****
USER_CHARGES
INVALID_CHARGES
Pose:   2 Cluster:   2 Fr_nu: 8032478 TotEn:   -17.99
@<TRIPOS>ATOM
      1 C1        -43.1174  -14.8039  -41.9112 C.2    1 LIG      -0.25100
      2 C2        -42.5904  -14.4333  -40.6596 C.2    1 LIG       0.13200
      3 C3        -44.3236  -15.3908  -41.6158 C.2    1 LIG      -0.03800
      4 N1        -43.3959  -14.7573  -39.6446 N.2    1 LIG      -0.57800
      5 N2        -44.4413  -15.3377  -40.2580 N.pl3  1 LIG      -0.05900
      6 H1        -42.6846  -14.6649  -42.8909 H      1 LIG       0.15700
      7 H2        -41.6527  -13.9410  -40.4446 H      1 LIG       0.15600
      8 H3        -45.0902  -15.8334  -42.2352 H      1 LIG       0.15900
      9 H4        -45.2039  -15.6786  -39.6862 H      1 LIG       0.32200
@<TRIPOS>BOND
      1       1       2 1
      2       1       3 2
      3       2       4 2
      4       3       5 1
      5       4       5 1
      6       1       6 1
      7       2       7 1
      8       3       8 1
      9       5       9 1
@<TRIPOS>ALT_TYPE
CGenFF_4.0_ALT_TYPE_SET
CGenFF_4.0 1 CG2R51 2 CG2R52 3 CG2R51 4 NG2R50 5 NG2R51 6 HGR51 7 HGR52 8 HGR52 9 HGP1
@<TRIPOS>MOLECULE
pyrazole
 9 9 0 0 0
****
USER_CHARGES
INVALID_CHARGES
Pose:   3 Cluster:   3 Fr_nu: 6466476 TotEn:   -17.22
@<TRIPOS>ATOM
      1 C1        -73.4707  -25.2726  -43.7726 C.2    1 LIG      -0.25100
      2 C2        -74.5752  -26.1158  -43.9978 C.2    1 LIG       0.13200
      3 C3        -73.7747  -24.1193  -44.4536 C.2    1 LIG      -0.03800
      4 N1        -75.5112  -25.5466  -44.7620 N.2    1 LIG      -0.57800
      5 N2        -74.9956  -24.3333  -45.0229 N.pl3  1 LIG      -0.05900
      6 H1        -72.5790  -25.4718  -43.1968 H      1 LIG       0.15700
      7 H2        -74.7370  -27.1217  -43.6374 H      1 LIG       0.15600
      8 H3        -73.2433  -23.1875  -44.5834 H      1 LIG       0.15900
      9 H4        -75.5321  -23.6986  -45.6008 H      1 LIG       0.32200
@<TRIPOS>BOND
      1       1       2 1
      2       1       3 2
      3       2       4 2
      4       3       5 1
      5       4       5 1
      6       1       6 1
      7       2       7 1
      8       3       8 1
      9       5       9 1
@<TRIPOS>ALT_TYPE
CGenFF_4.0_ALT_TYPE_SET
CGenFF_4.0 1 CG2R51 2 CG2R52 3 CG2R51 4 NG2R50 5 NG2R51 6 HGR51 7 HGR52 8 HGR52 9 HGP1
@<TRIPOS>MOLECULE
pyrazole
 9 9 0 0 0
****
USER_CHARGES
INVALID_CHARGES
Pose:   4 Cluster:   4 Fr_nu: 300911 TotEn:   -16.12
@<TRIPOS>ATOM
      1 C1        -72.6770  -10.7697  -44.9997 C.2    1 LIG      -0.25100
      2 C2        -71.9956   -9.9961  -44.0411 C.2    1 LIG       0.13200
      3 C3        -72.1899  -10.3288  -46.2059 C.2    1 LIG      -0.03800
      4 N1        -71.1406   -9.1297  -44.5907 N.2    1 LIG      -0.57800
      5 N2        -71.2813   -9.3561  -45.9079 N.pl3  1 LIG      -0.05900
      6 H1        -73.4172  -11.5397  -44.8397 H      1 LIG       0.15700
      7 H2        -72.0868  -10.0273  -42.9647 H      1 LIG       0.15600
      8 H3        -72.4047  -10.6116  -47.2263 H      1 LIG       0.15900
      9 H4        -70.7250   -8.8068  -46.5509 H      1 LIG       0.32200
@<TRIPOS>BOND
      1       1       2 1
      2       1       3 2
      3       2       4 2
      4       3       5 1
      5       4       5 1
      6       1       6 1
      7       2       7 1
      8       3       8 1
      9       5       9 1
@<TRIPOS>ALT_TYPE
CGenFF_4.0_ALT_TYPE_SET
CGenFF_4.0 1 CG2R51 2 CG2R52 3 CG2R51 4 NG2R50 5 NG2R51 6 HGR51 7 HGR52 8 HGR52 9 HGP1
@<TRIPOS>MOLECULE
pyrazole
 9 9 0 0 0
****
USER_CHARGES
INVALID_CHARGES
Pose:   5 Cluster:   5 Fr_nu: 272856 TotEn:   -15.73
@<TRIPOS>ATOM
      1 C1        -71.6391   -9.6182  -45.9534 C.2    1 LIG      -0.25100
      2 C2        -70.7071   -9.0743  -45.0495 C.2    1 LIG       0.13200
      3 C3        -72.4760  -10.3747  -45.1700 C.2    1 LIG      -0.03800
      4 N1        -70.9305   -9.4528  -43.7883 N.2    1 LIG      -0.57800
      5 N2        -72.0126  -10.2427  -43.8940 N.pl3  1 LIG      -0.05900
      6 H1        -71.6974   -9.4810  -47.0231 H      1 LIG       0.15700
      7 H2        -69.8739   -8.4181  -45.2572 H      1 LIG       0.15600
      8 H3        -73.3386  -10.9831  -45.4006 H      1 LIG       0.15900
      9 H4        -72.3834  -10.6632  -43.0511 H      1 LIG       0.32200
@<TRIPOS>BOND
      1       1       2 1
      2       1       3 2
      3       2       4 2
      4       3       5 1
      5       4       5 1
      6       1       6 1
      7       2       7 1
      8       3       8 1
      9       5       9 1
@<TRIPOS>ALT_TYPE
CGenFF_4.0_ALT_TYPE_SET
CGenFF_4.0 1 CG2R51 2 CG2R52 3 CG2R51 4 NG2R50 5 NG2R51 6 HGR51 7 HGR52 8 HGR52 9 HGP1
@<TRIPOS>MOLECULE
pyrazole
 9 9 0 0 0
****
USER_CHARGES
INVALID_CHARGES
Pose:   6 Cluster:   6 Fr_nu: 107184 TotEn:   -15.12
@<TRIPOS>ATOM
      1 C1        -78.2514   -0.3613  -36.2132 C.2    1 LIG      -0.25100
      2 C2        -77.5116    0.8314  -36.3223 C.2    1 LIG       0.13200
      3 C3        -77.3159   -1.3586  -36.3424 C.2    1 LIG      -0.03800
      4 N1        -76.2067    0.6138  -36.5064 N.2    1 LIG      -0.57800
      5 N2        -76.1191   -0.7272  -36.5140 N.pl3  1 LIG      -0.05900
      6 H1        -79.3138   -0.4821  -36.0614 H      1 LIG       0.15700
      7 H2        -77.8690    1.8502  -36.2758 H      1 LIG       0.15600
      8 H3        -77.3926   -2.4363  -36.3304 H      1 LIG       0.15900
      9 H4        -75.2073   -1.1474  -36.6435 H      1 LIG       0.32200
@<TRIPOS>BOND
      1       1       2 1
      2       1       3 2
      3       2       4 2
      4       3       5 1
      5       4       5 1
      6       1       6 1
      7       2       7 1
      8       3       8 1
      9       5       9 1
@<TRIPOS>ALT_TYPE
CGenFF_4.0_ALT_TYPE_SET
CGenFF_4.0 1 CG2R51 2 CG2R52 3 CG2R51 4 NG2R50 5 NG2R51 6 HGR51 7 HGR52 8 HGR52 9 HGP1
@<TRIPOS>MOLECULE
pyrazole
 9 9 0 0 0
****
USER_CHARGES
INVALID_CHARGES
Pose:   7 Cluster:   7 Fr_nu: 263668 TotEn:   -14.99
@<TRIPOS>ATOM
      1 C1        -75.2219  -25.7509  -43.8790 C.2    1 LIG      -0.25100
      2 C2        -76.5470  -25.7007  -44.3515 C.2    1 LIG       0.13200
      3 C3        -74.7100  -24.5077  -44.1595 C.2    1 LIG      -0.03800
      4 N1        -76.8576  -24.5191  -44.8910 N.2    1 LIG      -0.57800
      5 N2        -75.7205  -23.8151  -44.7593 N.pl3  1 LIG      -0.05900
      6 H1        -74.7090  -26.5725  -43.4012 H      1 LIG       0.15700
      7 H2        -77.2992  -26.4761  -44.3256 H      1 LIG       0.15600
      8 H3        -73.7390  -24.0641  -43.9923 H      1 LIG       0.15900
      9 H4        -75.7030  -22.8635  -45.1041 H      1 LIG       0.32200
@<TRIPOS>BOND
      1       1       2 1
      2       1       3 2
      3       2       4 2
      4       3       5 1
      5       4       5 1
      6       1       6 1
      7       2       7 1
      8       3       8 1
      9       5       9 1
@<TRIPOS>ALT_TYPE
CGenFF_4.0_ALT_TYPE_SET
CGenFF_4.0 1 CG2R51 2 CG2R52 3 CG2R51 4 NG2R50 5 NG2R51 6 HGR51 7 HGR52 8 HGR52 9 HGP1
@<TRIPOS>MOLECULE
pyrazole
 9 9 0 0 0
****
USER_CHARGES
INVALID_CHARGES
Pose:   8 Cluster:   8 Fr_nu: 4654140 TotEn:   -14.59
@<TRIPOS>ATOM
      1 C1        -62.1116   -3.1577  -23.8979 C.2    1 LIG      -0.25100
      2 C2        -61.5526   -2.6679  -22.7023 C.2    1 LIG       0.13200
      3 C3        -61.0878   -3.8499  -24.4972 C.2    1 LIG      -0.03800
      4 N1        -60.2731   -3.0192  -22.5494 N.2    1 LIG      -0.57800
      5 N2        -60.0195   -3.7373  -23.6566 N.pl3  1 LIG      -0.05900
      6 H1        -63.1160   -3.0283  -24.2731 H      1 LIG       0.15700
      7 H2        -62.0242   -2.0691  -21.9362 H      1 LIG       0.15600
      8 H3        -61.0239   -4.3981  -25.4261 H      1 LIG       0.15900
      9 H4        -59.0907   -4.1218  -23.7764 H      1 LIG       0.32200
@<TRIPOS>BOND
      1       1       2 1
      2       1       3 2
      3       2       4 2
      4       3       5 1
      5       4       5 1
      6       1       6 1
      7       2       7 1
      8       3       8 1
      9       5       9 1
@<TRIPOS>ALT_TYPE
CGenFF_4.0_ALT_TYPE_SET
CGenFF_4.0 1 CG2R51 2 CG2R52 3 CG2R51 4 NG2R50 5 NG2R51 6 HGR51 7 HGR52 8 HGR52 9 HGP1
@<TRIPOS>MOLECULE
pyrazole
 9 9 0 0 0
****
USER_CHARGES
INVALID_CHARGES
Pose:   9 Cluster:   9 Fr_nu: 2699812 TotEn:   -14.01
@<TRIPOS>ATOM
      1 C1        -86.1824  -21.0147  -38.7287 C.2    1 LIG      -0.25100
      2 C2        -84.8799  -21.5325  -38.8602 C.2    1 LIG       0.13200
      3 C3        -86.0141  -19.8285  -38.0571 C.2    1 LIG      -0.03800
      4 N1        -83.9526  -20.7401  -38.3160 N.2    1 LIG      -0.57800
      5 N2        -84.6732  -19.7122  -37.8361 N.pl3  1 LIG      -0.05900
      6 H1        -87.1132  -21.4406  -39.0730 H      1 LIG       0.15700
      7 H2        -84.5678  -22.4545  -39.3294 H      1 LIG       0.15600
      8 H3        -86.7121  -19.0748  -37.7221 H      1 LIG       0.15900
      9 H4        -84.1834  -18.9621  -37.3645 H      1 LIG       0.32200
@<TRIPOS>BOND
      1       1       2 1
      2       1       3 2
      3       2       4 2
      4       3       5 1
      5       4       5 1
      6       1       6 1
      7       2       7 1
      8       3       8 1
      9       5       9 1
@<TRIPOS>ALT_TYPE
CGenFF_4.0_ALT_TYPE_SET
CGenFF_4.0 1 CG2R51 2 CG2R52 3 CG2R51 4 NG2R50 5 NG2R51 6 HGR51 7 HGR52 8 HGR52 9 HGP1
@<TRIPOS>MOLECULE
pyrazole
 9 9 0 0 0
****
USER_CHARGES
INVALID_CHARGES
Pose:  10 Cluster:  10 Fr_nu: 283253 TotEn:   -13.91
@<TRIPOS>ATOM
      1 C1        -74.2795   -5.4091  -32.5248 C.2    1 LIG      -0.25100
      2 C2        -72.8997   -5.3453  -32.7963 C.2    1 LIG       0.13200
      3 C3        -74.8303   -4.4291  -33.3140 C.2    1 LIG      -0.03800
      4 N1        -72.5928   -4.3999  -33.6884 N.2    1 LIG      -0.57800
      5 N2        -73.7875   -3.8604  -33.9844 N.pl3  1 LIG      -0.05900
      6 H1        -74.8025   -6.0725  -31.8520 H      1 LIG       0.15700
      7 H2        -72.1048   -5.9482  -32.3809 H      1 LIG       0.15600
      8 H3        -75.8470   -4.0913  -33.4540 H      1 LIG       0.15900
      9 H4        -73.8184   -3.1022  -34.6544 H      1 LIG       0.32200
@<TRIPOS>BOND
      1       1       2 1
      2       1       3 2
      3       2       4 2
      4       3       5 1
      5       4       5 1
      6       1       6 1
      7       2       7 1
      8       3       8 1
      9       5       9 1
@<TRIPOS>ALT_TYPE
CGenFF_4.0_ALT_TYPE_SET
CGenFF_4.0 1 CG2R51 2 CG2R52 3 CG2R51 4 NG2R50 5 NG2R51 6 HGR51 7 HGR52 8 HGR52 9 HGP1
@<TRIPOS>MOLECULE
pyrazole
 9 9 0 0 0
****
USER_CHARGES
INVALID_CHARGES
Pose:  11 Cluster:  11 Fr_nu: 1633676 TotEn:   -13.87
@<TRIPOS>ATOM
      1 C1        -60.4872   -2.3214  -23.4570 C.2    1 LIG      -0.25100
      2 C2        -61.7707   -1.8415  -23.7798 C.2    1 LIG       0.13200
      3 C3        -60.2868   -3.3722  -24.3184 C.2    1 LIG      -0.03800
      4 N1        -62.3450   -2.5307  -24.7693 N.2    1 LIG      -0.57800
      5 N2        -61.4182   -3.4543  -25.0758 N.pl3  1 LIG      -0.05900
      6 H1        -59.8024   -1.9568  -22.7057 H      1 LIG       0.15700
      7 H2        -62.3117   -1.0186  -23.3350 H      1 LIG       0.15600
      8 H3        -59.4607   -4.0548  -24.4561 H      1 LIG       0.15900
      9 H4        -61.6252   -4.1145  -25.8148 H      1 LIG       0.32200
@<TRIPOS>BOND
      1       1       2 1
      2       1       3 2
      3       2       4 2
      4       3       5 1
      5       4       5 1
      6       1       6 1
      7       2       7 1
      8       3       8 1
      9       5       9 1
@<TRIPOS>ALT_TYPE
CGenFF_4.0_ALT_TYPE_SET
CGenFF_4.0 1 CG2R51 2 CG2R52 3 CG2R51 4 NG2R50 5 NG2R51 6 HGR51 7 HGR52 8 HGR52 9 HGP1
@<TRIPOS>MOLECULE
pyrazole
 9 9 0 0 0
****
USER_CHARGES
INVALID_CHARGES
Pose:  12 Cluster:  12 Fr_nu: 5032134 TotEn:   -13.79
@<TRIPOS>ATOM
      1 C1        -80.2139  -15.9253  -46.0215 C.2    1 LIG      -0.25100
      2 C2        -79.7837  -15.5325  -47.3030 C.2    1 LIG       0.13200
      3 C3        -81.3546  -16.6550  -46.2509 C.2    1 LIG      -0.03800
      4 N1        -80.5857  -15.9760  -48.2746 N.2    1 LIG      -0.57800
      5 N2        -81.5313  -16.6552  -47.6034 N.pl3  1 LIG      -0.05900
      6 H1        -79.7608  -15.7107  -45.0649 H      1 LIG       0.15700
      7 H2        -78.9194  -14.9410  -47.5694 H      1 LIG       0.15600
      8 H3        -82.0423  -17.1607  -45.5886 H      1 LIG       0.15900
      9 H4        -82.2731  -17.0951  -48.1336 H      1 LIG       0.32200
@<TRIPOS>BOND
      1       1       2 1
      2       1       3 2
      3       2       4 2
      4       3       5 1
      5       4       5 1
      6       1       6 1
      7       2       7 1
      8       3       8 1
      9       5       9 1
@<TRIPOS>ALT_TYPE
CGenFF_4.0_ALT_TYPE_SET
CGenFF_4.0 1 CG2R51 2 CG2R52 3 CG2R51 4 NG2R50 5 NG2R51 6 HGR51 7 HGR52 8 HGR52 9 HGP1
@<TRIPOS>MOLECULE
pyrazole
 9 9 0 0 0
****
USER_CHARGES
INVALID_CHARGES
Pose:  13 Cluster:  13 Fr_nu: 420830 TotEn:   -13.64
@<TRIPOS>ATOM
      1 C1        -58.7339    3.6749  -35.8980 C.2    1 LIG      -0.25100
      2 C2        -57.9686    2.6162  -35.3733 C.2    1 LIG       0.13200
      3 C3        -58.0770    4.0359  -37.0489 C.2    1 LIG      -0.03800
      4 N1        -56.9069    2.3236  -36.1289 N.2    1 LIG      -0.57800
      5 N2        -57.0003    3.2037  -37.1403 N.pl3  1 LIG      -0.05900
      6 H1        -59.6360    4.1148  -35.4990 H      1 LIG       0.15700
      7 H2        -58.1400    2.0460  -34.4715 H      1 LIG       0.15600
      8 H3        -58.2730    4.7944  -37.7930 H      1 LIG       0.15900
      9 H4        -56.2904    3.1822  -37.8617 H      1 LIG       0.32200
@<TRIPOS>BOND
      1       1       2 1
      2       1       3 2
      3       2       4 2
      4       3       5 1
      5       4       5 1
      6       1       6 1
      7       2       7 1
      8       3       8 1
      9       5       9 1
@<TRIPOS>ALT_TYPE
CGenFF_4.0_ALT_TYPE_SET
CGenFF_4.0 1 CG2R51 2 CG2R52 3 CG2R51 4 NG2R50 5 NG2R51 6 HGR51 7 HGR52 8 HGR52 9 HGP1
@<TRIPOS>MOLECULE
pyrazole
 9 9 0 0 0
****
USER_CHARGES
INVALID_CHARGES
Pose:  14 Cluster:  14 Fr_nu: 8093810 TotEn:   -12.91
@<TRIPOS>ATOM
      1 C1        -53.9605   10.1203  -31.3897 C.2    1 LIG      -0.25100
      2 C2        -53.3667    8.8993  -31.0180 C.2    1 LIG       0.13200
      3 C3        -53.4279   11.0400  -30.5197 C.2    1 LIG      -0.03800
      4 N1        -52.5215    9.0281  -29.9919 N.2    1 LIG      -0.57800
      5 N2        -52.5801   10.3411  -29.7114 N.pl3  1 LIG      -0.05900
      6 H1        -54.6741   10.3086  -32.1782 H      1 LIG       0.15700
      7 H2        -53.5151    7.9207  -31.4517 H      1 LIG       0.15600
      8 H3        -53.5741   12.1042  -30.4040 H      1 LIG       0.15900
      9 H4        -52.0139   10.6945  -28.9503 H      1 LIG       0.32200
@<TRIPOS>BOND
      1       1       2 1
      2       1       3 2
      3       2       4 2
      4       3       5 1
      5       4       5 1
      6       1       6 1
      7       2       7 1
      8       3       8 1
      9       5       9 1
@<TRIPOS>ALT_TYPE
CGenFF_4.0_ALT_TYPE_SET
CGenFF_4.0 1 CG2R51 2 CG2R52 3 CG2R51 4 NG2R50 5 NG2R51 6 HGR51 7 HGR52 8 HGR52 9 HGP1
@<TRIPOS>MOLECULE
pyrazole
 9 9 0 0 0
****
USER_CHARGES
INVALID_CHARGES
Pose:  15 Cluster:  15 Fr_nu: 4055215 TotEn:   -12.87
@<TRIPOS>ATOM
      1 C1        -60.9100   -2.7165  -23.4774 C.2    1 LIG      -0.25100
      2 C2        -62.2214   -2.7896  -22.9708 C.2    1 LIG       0.13200
      3 C3        -60.9680   -3.3813  -24.6778 C.2    1 LIG      -0.03800
      4 N1        -63.0519   -3.4488  -23.7830 N.2    1 LIG      -0.57800
      5 N2        -62.2605   -3.7958  -24.8122 N.pl3  1 LIG      -0.05900
      6 H1        -60.0435   -2.2471  -23.0354 H      1 LIG       0.15700
      7 H2        -62.6064   -2.3905  -22.0433 H      1 LIG       0.15600
      8 H3        -60.2225   -3.5941  -25.4304 H      1 LIG       0.15900
      9 H4        -62.6694   -4.3193  -25.5761 H      1 LIG       0.32200
@<TRIPOS>BOND
      1       1       2 1
      2       1       3 2
      3       2       4 2
      4       3       5 1
      5       4       5 1
      6       1       6 1
      7       2       7 1
      8       3       8 1
      9       5       9 1
@<TRIPOS>ALT_TYPE
CGenFF_4.0_ALT_TYPE_SET
CGenFF_4.0 1 CG2R51 2 CG2R52 3 CG2R51 4 NG2R50 5 NG2R51 6 HGR51 7 HGR52 8 HGR52 9 HGP1
@<TRIPOS>MOLECULE
pyrazole
 9 9 0 0 0
****
USER_CHARGES
INVALID_CHARGES
Pose:  16 Cluster:  16 Fr_nu: 7007430 TotEn:   -12.84
@<TRIPOS>ATOM
      1 C1        -75.7927  -25.5813  -44.1230 C.2    1 LIG      -0.25100
      2 C2        -74.5478  -26.1538  -43.8003 C.2    1 LIG       0.13200
      3 C3        -75.4769  -24.3756  -44.6999 C.2    1 LIG      -0.03800
      4 N1        -73.5179  -25.3759  -44.1437 N.2    1 LIG      -0.57800
      5 N2        -74.1149  -24.3022  -44.6885 N.pl3  1 LIG      -0.05900
      6 H1        -76.7810  -25.9856  -43.9612 H      1 LIG       0.15700
      7 H2        -74.3481  -27.1054  -43.3285 H      1 LIG       0.15600
      8 H3        -76.0848  -23.5801  -45.1063 H      1 LIG       0.15900
      9 H4        -73.5297  -23.5512  -45.0324 H      1 LIG       0.32200
@<TRIPOS>BOND
      1       1       2 1
      2       1       3 2
      3       2       4 2
      4       3       5 1
      5       4       5 1
      6       1       6 1
      7       2       7 1
      8       3       8 1
      9       5       9 1
@<TRIPOS>ALT_TYPE
CGenFF_4.0_ALT_TYPE_SET
CGenFF_4.0 1 CG2R51 2 CG2R52 3 CG2R51 4 NG2R50 5 NG2R51 6 HGR51 7 HGR52 8 HGR52 9 HGP1
@<TRIPOS>MOLECULE
pyrazole
 9 9 0 0 0
****
USER_CHARGES
INVALID_CHARGES
Pose:  17 Cluster:  17 Fr_nu: 8109694 TotEn:   -12.78
@<TRIPOS>ATOM
      1 C1        -50.3973    1.8570  -46.1084 C.2    1 LIG      -0.25100
      2 C2        -49.6120    1.1136  -45.2070 C.2    1 LIG       0.13200
      3 C3        -50.2295    1.2217  -47.3146 C.2    1 LIG      -0.03800
      4 N1        -48.9917    0.0847  -45.7905 N.2    1 LIG      -0.57800
      5 N2        -49.3870    0.1769  -47.0716 N.pl3  1 LIG      -0.05900
      6 H1        -51.0012    2.7305  -45.9121 H      1 LIG       0.15700
      7 H2        -49.4656    1.2790  -44.1492 H      1 LIG       0.15600
      8 H3        -50.6228    1.4160  -48.3020 H      1 LIG       0.15900
      9 H4        -49.0404   -0.5086  -47.7309 H      1 LIG       0.32200
@<TRIPOS>BOND
      1       1       2 1
      2       1       3 2
      3       2       4 2
      4       3       5 1
      5       4       5 1
      6       1       6 1
      7       2       7 1
      8       3       8 1
      9       5       9 1
@<TRIPOS>ALT_TYPE
CGenFF_4.0_ALT_TYPE_SET
CGenFF_4.0 1 CG2R51 2 CG2R52 3 CG2R51 4 NG2R50 5 NG2R51 6 HGR51 7 HGR52 8 HGR52 9 HGP1
@<TRIPOS>MOLECULE
pyrazole
 9 9 0 0 0
****
USER_CHARGES
INVALID_CHARGES
Pose:  18 Cluster:  18 Fr_nu: 6532651 TotEn:   -12.74
@<TRIPOS>ATOM
      1 C1        -62.1735   -2.3059  -23.4774 C.2    1 LIG      -0.25100
      2 C2        -61.7462   -3.4399  -22.7610 C.2    1 LIG       0.13200
      3 C3        -61.9717   -2.6362  -24.7952 C.2    1 LIG      -0.03800
      4 N1        -61.3065   -4.4176  -23.5577 N.2    1 LIG      -0.57800
      5 N2        -61.4564   -3.8990  -24.7884 N.pl3  1 LIG      -0.05900
      6 H1        -62.5726   -1.3788  -23.0932 H      1 LIG       0.15700
      7 H2        -61.7365   -3.5945  -21.6915 H      1 LIG       0.15600
      8 H3        -62.1424   -2.0978  -25.7163 H      1 LIG       0.15900
      9 H4        -61.1836   -4.4637  -25.5830 H      1 LIG       0.32200
@<TRIPOS>BOND
      1       1       2 1
      2       1       3 2
      3       2       4 2
      4       3       5 1
      5       4       5 1
      6       1       6 1
      7       2       7 1
      8       3       8 1
      9       5       9 1
@<TRIPOS>ALT_TYPE
CGenFF_4.0_ALT_TYPE_SET
CGenFF_4.0 1 CG2R51 2 CG2R52 3 CG2R51 4 NG2R50 5 NG2R51 6 HGR51 7 HGR52 8 HGR52 9 HGP1
@<TRIPOS>MOLECULE
pyrazole
 9 9 0 0 0
****
USER_CHARGES
INVALID_CHARGES
Pose:  19 Cluster:  19 Fr_nu: 6792939 TotEn:   -12.61
@<TRIPOS>ATOM
      1 C1        -77.3435   -2.0809  -35.2093 C.2    1 LIG      -0.25100
      2 C2        -77.2620   -0.7181  -35.5529 C.2    1 LIG       0.13200
      3 C3        -76.9582   -2.7456  -36.3477 C.2    1 LIG      -0.03800
      4 N1        -76.8566   -0.5269  -36.8110 N.2    1 LIG      -0.57800
      5 N2        -76.6798   -1.7783  -37.2681 N.pl3  1 LIG      -0.05900
      6 H1        -77.6393   -2.5206  -34.2682 H      1 LIG       0.15700
      7 H2        -77.4816    0.1437  -34.9390 H      1 LIG       0.15600
      8 H3        -76.8615   -3.7961  -36.5813 H      1 LIG       0.15900
      9 H4        -76.3678   -1.9002  -38.2234 H      1 LIG       0.32200
@<TRIPOS>BOND
      1       1       2 1
      2       1       3 2
      3       2       4 2
      4       3       5 1
      5       4       5 1
      6       1       6 1
      7       2       7 1
      8       3       8 1
      9       5       9 1
@<TRIPOS>ALT_TYPE
CGenFF_4.0_ALT_TYPE_SET
CGenFF_4.0 1 CG2R51 2 CG2R52 3 CG2R51 4 NG2R50 5 NG2R51 6 HGR51 7 HGR52 8 HGR52 9 HGP1
@<TRIPOS>MOLECULE
pyrazole
 9 9 0 0 0
****
USER_CHARGES
INVALID_CHARGES
Pose:  20 Cluster:  20 Fr_nu: 8115016 TotEn:   -12.36
@<TRIPOS>ATOM
      1 C1        -50.9818    1.3055  -44.0904 C.2    1 LIG      -0.25100
      2 C2        -49.8449    0.5705  -43.7044 C.2    1 LIG       0.13200
      3 C3        -50.8276    1.4917  -45.4424 C.2    1 LIG      -0.03800
      4 N1        -49.0287    0.3076  -44.7285 N.2    1 LIG      -0.57800
      5 N2        -49.6535    0.8804  -45.7714 N.pl3  1 LIG      -0.05900
      6 H1        -51.7995    1.6516  -43.4755 H      1 LIG       0.15700
      7 H2        -49.5768    0.2159  -42.7195 H      1 LIG       0.15600
      8 H3        -51.4326    1.9948  -46.1829 H      1 LIG       0.15900
      9 H4        -49.2195    0.8174  -46.6838 H      1 LIG       0.32200
@<TRIPOS>BOND
      1       1       2 1
      2       1       3 2
      3       2       4 2
      4       3       5 1
      5       4       5 1
      6       1       6 1
      7       2       7 1
      8       3       8 1
      9       5       9 1
@<TRIPOS>ALT_TYPE
CGenFF_4.0_ALT_TYPE_SET
CGenFF_4.0 1 CG2R51 2 CG2R52 3 CG2R51 4 NG2R50 5 NG2R51 6 HGR51 7 HGR52 8 HGR52 9 HGP1
@<TRIPOS>MOLECULE
pyrazole
 9 9 0 0 0
****
USER_CHARGES
INVALID_CHARGES
Pose:  21 Cluster:  21 Fr_nu: 4651350 TotEn:   -12.31
@<TRIPOS>ATOM
      1 C1        -61.7881   -3.6581  -24.5785 C.2    1 LIG      -0.25100
      2 C2        -60.4921   -3.1127  -24.5105 C.2    1 LIG       0.13200
      3 C3        -62.5615   -2.7987  -23.8371 C.2    1 LIG      -0.03800
      4 N1        -60.4410   -1.9934  -23.7836 N.2    1 LIG      -0.57800
      5 N2        -61.7147   -1.8283  -23.3879 N.pl3  1 LIG      -0.05900
      6 H1        -62.1167   -4.5489  -25.0931 H      1 LIG       0.15700
      7 H2        -59.5824   -3.4846  -24.9601 H      1 LIG       0.15600
      8 H3        -63.6138   -2.7916  -23.5922 H      1 LIG       0.15900
      9 H4        -61.9369   -1.0287  -22.8083 H      1 LIG       0.32200
@<TRIPOS>BOND
      1       1       2 1
      2       1       3 2
      3       2       4 2
      4       3       5 1
      5       4       5 1
      6       1       6 1
      7       2       7 1
      8       3       8 1
      9       5       9 1
@<TRIPOS>ALT_TYPE
CGenFF_4.0_ALT_TYPE_SET
CGenFF_4.0 1 CG2R51 2 CG2R52 3 CG2R51 4 NG2R50 5 NG2R51 6 HGR51 7 HGR52 8 HGR52 9 HGP1
@<TRIPOS>MOLECULE
pyrazole
 9 9 0 0 0
****
USER_CHARGES
INVALID_CHARGES
Pose:  22 Cluster:  22 Fr_nu: 6786437 TotEn:   -12.28
@<TRIPOS>ATOM
      1 C1        -82.6803  -17.8492  -46.3761 C.2    1 LIG      -0.25100
      2 C2        -81.6995  -17.4483  -47.3030 C.2    1 LIG       0.13200
      3 C3        -83.0007  -16.6995  -45.6964 C.2    1 LIG      -0.03800
      4 N1        -81.4157  -16.1457  -47.2224 N.2    1 LIG      -0.57800
      5 N2        -82.2230  -15.7179  -46.2368 N.pl3  1 LIG      -0.05900
      6 H1        -83.0976  -18.8333  -46.2220 H      1 LIG       0.15700
      7 H2        -81.1794  -18.0512  -48.0336 H      1 LIG       0.15600
      8 H3        -83.6947  -16.4964  -44.8936 H      1 LIG       0.15900
      9 H4        -82.1903  -14.7390  -45.9812 H      1 LIG       0.32200
@<TRIPOS>BOND
      1       1       2 1
      2       1       3 2
      3       2       4 2
      4       3       5 1
      5       4       5 1
      6       1       6 1
      7       2       7 1
      8       3       8 1
      9       5       9 1
@<TRIPOS>ALT_TYPE
CGenFF_4.0_ALT_TYPE_SET
CGenFF_4.0 1 CG2R51 2 CG2R52 3 CG2R51 4 NG2R50 5 NG2R51 6 HGR51 7 HGR52 8 HGR52 9 HGP1
@<TRIPOS>MOLECULE
pyrazole
 9 9 0 0 0
****
USER_CHARGES
INVALID_CHARGES
Pose:  23 Cluster:  23 Fr_nu: 307366 TotEn:   -12.25
@<TRIPOS>ATOM
      1 C1        -78.8625  -14.9897  -45.6756 C.2    1 LIG      -0.25100
      2 C2        -79.6815  -15.5345  -46.6826 C.2    1 LIG       0.13200
      3 C3        -78.4085  -13.8065  -46.2049 C.2    1 LIG      -0.03800
      4 N1        -79.7462  -14.7608  -47.7694 N.2    1 LIG      -0.57800
      5 N2        -78.9621  -13.7177  -47.4483 N.pl3  1 LIG      -0.05900
      6 H1        -78.6333  -15.3967  -44.7018 H      1 LIG       0.15700
      7 H2        -80.2336  -16.4634  -46.6701 H      1 LIG       0.15600
      8 H3        -77.7545  -13.0381  -45.8186 H      1 LIG       0.15900
      9 H4        -78.8466  -12.9773  -48.1290 H      1 LIG       0.32200
@<TRIPOS>BOND
      1       1       2 1
      2       1       3 2
      3       2       4 2
      4       3       5 1
      5       4       5 1
      6       1       6 1
      7       2       7 1
      8       3       8 1
      9       5       9 1
@<TRIPOS>ALT_TYPE
CGenFF_4.0_ALT_TYPE_SET
CGenFF_4.0 1 CG2R51 2 CG2R52 3 CG2R51 4 NG2R50 5 NG2R51 6 HGR51 7 HGR52 8 HGR52 9 HGP1
@<TRIPOS>MOLECULE
pyrazole
 9 9 0 0 0
****
USER_CHARGES
INVALID_CHARGES
Pose:  24 Cluster:  24 Fr_nu: 335308 TotEn:   -12.06
@<TRIPOS>ATOM
      1 C1        -56.7105  -10.4548  -49.1262 C.2    1 LIG      -0.25100
      2 C2        -56.8381   -9.3059  -49.9296 C.2    1 LIG       0.13200
      3 C3        -55.8046  -10.0975  -48.1576 C.2    1 LIG      -0.03800
      4 N1        -56.0744   -8.2944  -49.5080 N.2    1 LIG      -0.57800
      5 N2        -55.4584   -8.8065  -48.4290 N.pl3  1 LIG      -0.05900
      6 H1        -57.2060  -11.4084  -49.2330 H      1 LIG       0.15700
      7 H2        -57.4553   -9.1636  -50.8052 H      1 LIG       0.15600
      8 H3        -55.3829  -10.6343  -47.3201 H      1 LIG       0.15900
      9 H4        -54.8091   -8.2173  -47.9229 H      1 LIG       0.32200
@<TRIPOS>BOND
      1       1       2 1
      2       1       3 2
      3       2       4 2
      4       3       5 1
      5       4       5 1
      6       1       6 1
      7       2       7 1
      8       3       8 1
      9       5       9 1
@<TRIPOS>ALT_TYPE
CGenFF_4.0_ALT_TYPE_SET
CGenFF_4.0 1 CG2R51 2 CG2R52 3 CG2R51 4 NG2R50 5 NG2R51 6 HGR51 7 HGR52 8 HGR52 9 HGP1
@<TRIPOS>MOLECULE
pyrazole
 9 9 0 0 0
****
USER_CHARGES
INVALID_CHARGES
Pose:  25 Cluster:  25 Fr_nu: 1688580 TotEn:   -12.05
@<TRIPOS>ATOM
      1 C1        -79.2534  -14.6357  -46.0240 C.2    1 LIG      -0.25100
      2 C2        -79.2396  -14.5934  -47.4310 C.2    1 LIG       0.13200
      3 C3        -80.3325  -15.4272  -45.7148 C.2    1 LIG      -0.03800
      4 N1        -80.2311  -15.3018  -47.9779 N.2    1 LIG      -0.57800
      5 N2        -80.8780  -15.7968  -46.9091 N.pl3  1 LIG      -0.05900
      6 H1        -78.5760  -14.1600  -45.3303 H      1 LIG       0.15700
      7 H2        -78.5487  -14.0754  -48.0808 H      1 LIG       0.15600
      8 H3        -80.7532  -15.7514  -44.7739 H      1 LIG       0.15900
      9 H4        -81.6894  -16.3809  -47.0678 H      1 LIG       0.32200
@<TRIPOS>BOND
      1       1       2 1
      2       1       3 2
      3       2       4 2
      4       3       5 1
      5       4       5 1
      6       1       6 1
      7       2       7 1
      8       3       8 1
      9       5       9 1
@<TRIPOS>ALT_TYPE
CGenFF_4.0_ALT_TYPE_SET
CGenFF_4.0 1 CG2R51 2 CG2R52 3 CG2R51 4 NG2R50 5 NG2R51 6 HGR51 7 HGR52 8 HGR52 9 HGP1
@<TRIPOS>MOLECULE
pyrazole
 9 9 0 0 0
****
USER_CHARGES
INVALID_CHARGES
Pose:  26 Cluster:  26 Fr_nu: 301891 TotEn:   -12.03
@<TRIPOS>ATOM
      1 C1        -56.6156   -9.9043  -48.3350 C.2    1 LIG      -0.25100
      2 C2        -56.4821   -9.9440  -49.7358 C.2    1 LIG       0.13200
      3 C3        -55.3871   -9.4864  -47.8848 C.2    1 LIG      -0.03800
      4 N1        -55.2650   -9.5802  -50.1484 N.2    1 LIG      -0.57800
      5 N2        -54.6224   -9.3078  -49.0000 N.pl3  1 LIG      -0.05900
      6 H1        -57.4809  -10.1442  -47.7349 H      1 LIG       0.15700
      7 H2        -57.2209  -10.2234  -50.4734 H      1 LIG       0.15600
      8 H3        -54.9963   -9.3064  -46.8937 H      1 LIG       0.15900
      9 H4        -53.6577   -9.0050  -49.0505 H      1 LIG       0.32200
@<TRIPOS>BOND
      1       1       2 1
      2       1       3 2
      3       2       4 2
      4       3       5 1
      5       4       5 1
      6       1       6 1
      7       2       7 1
      8       3       8 1
      9       5       9 1
@<TRIPOS>ALT_TYPE
CGenFF_4.0_ALT_TYPE_SET
CGenFF_4.0 1 CG2R51 2 CG2R52 3 CG2R51 4 NG2R50 5 NG2R51 6 HGR51 7 HGR52 8 HGR52 9 HGP1
@<TRIPOS>MOLECULE
pyrazole
 9 9 0 0 0
****
USER_CHARGES
INVALID_CHARGES
Pose:  27 Cluster:  27 Fr_nu:  31127 TotEn:   -12.01
@<TRIPOS>ATOM
      1 C1        -59.1456  -22.5760  -26.3657 C.2    1 LIG      -0.25100
      2 C2        -58.9143  -23.9210  -26.7110 C.2    1 LIG       0.13200
      3 C3        -60.5125  -22.4447  -26.3932 C.2    1 LIG      -0.03800
      4 N1        -60.0437  -24.5959  -26.9408 N.2    1 LIG      -0.57800
      5 N2        -60.9980  -23.6714  -26.7394 N.pl3  1 LIG      -0.05900
      6 H1        -58.4233  -21.8087  -26.1291 H      1 LIG       0.15700
      7 H2        -57.9698  -24.4374  -26.8053 H      1 LIG       0.15600
      8 H3        -61.1685  -21.6072  -26.2042 H      1 LIG       0.15900
      9 H4        -61.9649  -23.9467  -26.8580 H      1 LIG       0.32200
@<TRIPOS>BOND
      1       1       2 1
      2       1       3 2
      3       2       4 2
      4       3       5 1
      5       4       5 1
      6       1       6 1
      7       2       7 1
      8       3       8 1
      9       5       9 1
@<TRIPOS>ALT_TYPE
CGenFF_4.0_ALT_TYPE_SET
CGenFF_4.0 1 CG2R51 2 CG2R52 3 CG2R51 4 NG2R50 5 NG2R51 6 HGR51 7 HGR52 8 HGR52 9 HGP1
@<TRIPOS>MOLECULE
pyrazole
 9 9 0 0 0
****
USER_CHARGES
INVALID_CHARGES
Pose:  28 Cluster:  28 Fr_nu: 225354 TotEn:   -11.82
@<TRIPOS>ATOM
      1 C1        -56.5187   -9.0783  -49.3298 C.2    1 LIG      -0.25100
      2 C2        -56.1523  -10.4254  -49.5108 C.2    1 LIG       0.13200
      3 C3        -55.5331   -8.5594  -48.5262 C.2    1 LIG      -0.03800
      4 N1        -55.0220  -10.7424  -48.8736 N.2    1 LIG      -0.57800
      5 N2        -54.6696   -9.5871  -48.2844 N.pl3  1 LIG      -0.05900
      6 H1        -57.3765   -8.5556  -49.7265 H      1 LIG       0.15700
      7 H2        -56.6620  -11.1895  -50.0801 H      1 LIG       0.15600
      8 H3        -55.3733   -7.5743  -48.1120 H      1 LIG       0.15900
      9 H4        -53.8247   -9.5714  -47.7272 H      1 LIG       0.32200
@<TRIPOS>BOND
      1       1       2 1
      2       1       3 2
      3       2       4 2
      4       3       5 1
      5       4       5 1
      6       1       6 1
      7       2       7 1
      8       3       8 1
      9       5       9 1
@<TRIPOS>ALT_TYPE
CGenFF_4.0_ALT_TYPE_SET
CGenFF_4.0 1 CG2R51 2 CG2R52 3 CG2R51 4 NG2R50 5 NG2R51 6 HGR51 7 HGR52 8 HGR52 9 HGP1
@<TRIPOS>MOLECULE
pyrazole
 9 9 0 0 0
****
USER_CHARGES
INVALID_CHARGES
Pose:  29 Cluster:  29 Fr_nu: 7021523 TotEn:   -11.80
@<TRIPOS>ATOM
      1 C1        -88.2880   -2.0382  -34.8820 C.2    1 LIG      -0.25100
      2 C2        -87.2520   -2.8390  -35.3990 C.2    1 LIG       0.13200
      3 C3        -89.0931   -1.7778  -35.9639 C.2    1 LIG      -0.03800
      4 N1        -87.3844   -3.0721  -36.7074 N.2    1 LIG      -0.57800
      5 N2        -88.5132   -2.4140  -37.0219 N.pl3  1 LIG      -0.05900
      6 H1        -88.4321   -1.6976  -33.8673 H      1 LIG       0.15700
      7 H2        -86.4057   -3.2620  -34.8769 H      1 LIG       0.15600
      8 H3        -90.0045   -1.2081  -36.0742 H      1 LIG       0.15900
      9 H4        -88.8312   -2.4393  -37.9826 H      1 LIG       0.32200
@<TRIPOS>BOND
      1       1       2 1
      2       1       3 2
      3       2       4 2
      4       3       5 1
      5       4       5 1
      6       1       6 1
      7       2       7 1
      8       3       8 1
      9       5       9 1
@<TRIPOS>ALT_TYPE
CGenFF_4.0_ALT_TYPE_SET
CGenFF_4.0 1 CG2R51 2 CG2R52 3 CG2R51 4 NG2R50 5 NG2R51 6 HGR51 7 HGR52 8 HGR52 9 HGP1
@<TRIPOS>MOLECULE
pyrazole
 9 9 0 0 0
****
USER_CHARGES
INVALID_CHARGES
Pose:  30 Cluster:  30 Fr_nu: 738837 TotEn:   -11.66
@<TRIPOS>ATOM
      1 C1        -78.8349  -14.4590  -46.4313 C.2    1 LIG      -0.25100
      2 C2        -78.5692  -14.8050  -45.0929 C.2    1 LIG       0.13200
      3 C3        -78.1794  -13.2660  -46.6141 C.2    1 LIG      -0.03800
      4 N1        -77.8045  -13.9047  -44.4696 N.2    1 LIG      -0.57800
      5 N2        -77.5838  -12.9812  -45.4206 N.pl3  1 LIG      -0.05900
      6 H1        -79.4189  -14.9987  -47.1622 H      1 LIG       0.15700
      7 H2        -78.9015  -15.6755  -44.5454 H      1 LIG       0.15600
      8 H3        -78.0871  -12.6078  -47.4660 H      1 LIG       0.15900
      9 H4        -77.0165  -12.1765  -45.1851 H      1 LIG       0.32200
@<TRIPOS>BOND
      1       1       2 1
      2       1       3 2
      3       2       4 2
      4       3       5 1
      5       4       5 1
      6       1       6 1
      7       2       7 1
      8       3       8 1
      9       5       9 1
@<TRIPOS>ALT_TYPE
CGenFF_4.0_ALT_TYPE_SET
CGenFF_4.0 1 CG2R51 2 CG2R52 3 CG2R51 4 NG2R50 5 NG2R51 6 HGR51 7 HGR52 8 HGR52 9 HGP1
@<TRIPOS>MOLECULE
pyrazole
 9 9 0 0 0
****
USER_CHARGES
INVALID_CHARGES
Pose:  31 Cluster:  31 Fr_nu: 6789967 TotEn:   -11.61
@<TRIPOS>ATOM
      1 C1        -81.9165  -17.4178  -47.0737 C.2    1 LIG      -0.25100
      2 C2        -83.1493  -17.8983  -47.5545 C.2    1 LIG       0.13200
      3 C3        -82.2546  -16.3853  -46.2334 C.2    1 LIG      -0.03800
      4 N1        -84.1926  -17.2263  -47.0606 N.2    1 LIG      -0.57800
      5 N2        -83.6163  -16.3131  -46.2606 N.pl3  1 LIG      -0.05900
      6 H1        -80.9218  -17.7704  -47.3030 H      1 LIG       0.15700
      7 H2        -83.3310  -18.7097  -48.2446 H      1 LIG       0.15600
      8 H3        -81.6621  -15.7092  -45.6340 H      1 LIG       0.15900
      9 H4        -84.2149  -15.6668  -45.7617 H      1 LIG       0.32200
@<TRIPOS>BOND
      1       1       2 1
      2       1       3 2
      3       2       4 2
      4       3       5 1
      5       4       5 1
      6       1       6 1
      7       2       7 1
      8       3       8 1
      9       5       9 1
@<TRIPOS>ALT_TYPE
CGenFF_4.0_ALT_TYPE_SET
CGenFF_4.0 1 CG2R51 2 CG2R52 3 CG2R51 4 NG2R50 5 NG2R51 6 HGR51 7 HGR52 8 HGR52 9 HGP1
@<TRIPOS>MOLECULE
pyrazole
 9 9 0 0 0
****
USER_CHARGES
INVALID_CHARGES
Pose:  32 Cluster:  32 Fr_nu: 275695 TotEn:   -11.53
@<TRIPOS>ATOM
      1 C1        -58.0604    3.9994  -36.9970 C.2    1 LIG      -0.25100
      2 C2        -58.1367    3.0692  -35.9431 C.2    1 LIG       0.13200
      3 C3        -58.8501    5.0463  -36.5888 C.2    1 LIG      -0.03800
      4 N1        -58.9134    3.4883  -34.9407 N.2    1 LIG      -0.57800
      5 N2        -59.3324    4.6935  -35.3627 N.pl3  1 LIG      -0.05900
      6 H1        -57.5097    3.9229  -37.9229 H      1 LIG       0.15700
      7 H2        -57.6591    2.1031  -35.8640 H      1 LIG       0.15600
      8 H3        -59.1084    5.9882  -37.0508 H      1 LIG       0.15900
      9 H4        -59.9509    5.2236  -34.7616 H      1 LIG       0.32200
@<TRIPOS>BOND
      1       1       2 1
      2       1       3 2
      3       2       4 2
      4       3       5 1
      5       4       5 1
      6       1       6 1
      7       2       7 1
      8       3       8 1
      9       5       9 1
@<TRIPOS>ALT_TYPE
CGenFF_4.0_ALT_TYPE_SET
CGenFF_4.0 1 CG2R51 2 CG2R52 3 CG2R51 4 NG2R50 5 NG2R51 6 HGR51 7 HGR52 8 HGR52 9 HGP1
@<TRIPOS>MOLECULE
pyrazole
 9 9 0 0 0
****
USER_CHARGES
INVALID_CHARGES
Pose:  33 Cluster:  33 Fr_nu: 740010 TotEn:   -11.15
@<TRIPOS>ATOM
      1 C1        -59.5179  -21.4481  -25.4365 C.2    1 LIG      -0.25100
      2 C2        -58.7832  -22.4148  -26.1488 C.2    1 LIG       0.13200
      3 C3        -60.8046  -21.9286  -25.4330 C.2    1 LIG      -0.03800
      4 N1        -59.5401  -23.4326  -26.5673 N.2    1 LIG      -0.57800
      5 N2        -60.7639  -23.1083  -26.1165 N.pl3  1 LIG      -0.05900
      6 H1        -59.1649  -20.5315  -24.9875 H      1 LIG       0.15700
      7 H2        -57.7278  -22.4199  -26.3809 H      1 LIG       0.15600
      8 H3        -61.7251  -21.5450  -25.0172 H      1 LIG       0.15900
      9 H4        -61.5303  -23.7394  -26.3137 H      1 LIG       0.32200
@<TRIPOS>BOND
      1       1       2 1
      2       1       3 2
      3       2       4 2
      4       3       5 1
      5       4       5 1
      6       1       6 1
      7       2       7 1
      8       3       8 1
      9       5       9 1
@<TRIPOS>ALT_TYPE
CGenFF_4.0_ALT_TYPE_SET
CGenFF_4.0 1 CG2R51 2 CG2R52 3 CG2R51 4 NG2R50 5 NG2R51 6 HGR51 7 HGR52 8 HGR52 9 HGP1
@<TRIPOS>MOLECULE
pyrazole
 9 9 0 0 0
****
USER_CHARGES
INVALID_CHARGES
Pose:  34 Cluster:  34 Fr_nu: 7976642 TotEn:   -11.12
@<TRIPOS>ATOM
      1 C1        -43.5517   -0.4373  -49.8506 C.2    1 LIG      -0.25100
      2 C2        -43.5102    0.1787  -48.5854 C.2    1 LIG       0.13200
      3 C3        -42.6839   -1.4966  -49.7453 C.2    1 LIG      -0.03800
      4 N1        -42.6817   -0.4381  -47.7386 N.2    1 LIG      -0.57800
      5 N2        -42.1946   -1.4527  -48.4729 N.pl3  1 LIG      -0.05900
      6 H1        -44.1300   -0.1542  -50.7177 H      1 LIG       0.15700
      7 H2        -44.0488    1.0517  -48.2453 H      1 LIG       0.15600
      8 H3        -42.3755   -2.2591  -50.4461 H      1 LIG       0.15900
      9 H4        -41.5270   -2.0795  -48.0414 H      1 LIG       0.32200
@<TRIPOS>BOND
      1       1       2 1
      2       1       3 2
      3       2       4 2
      4       3       5 1
      5       4       5 1
      6       1       6 1
      7       2       7 1
      8       3       8 1
      9       5       9 1
@<TRIPOS>ALT_TYPE
CGenFF_4.0_ALT_TYPE_SET
CGenFF_4.0 1 CG2R51 2 CG2R52 3 CG2R51 4 NG2R50 5 NG2R51 6 HGR51 7 HGR52 8 HGR52 9 HGP1
@<TRIPOS>MOLECULE
pyrazole
 9 9 0 0 0
****
USER_CHARGES
INVALID_CHARGES
Pose:  35 Cluster:  35 Fr_nu: 3634763 TotEn:   -10.47
@<TRIPOS>ATOM
      1 C1        -86.4018  -21.0488  -38.7249 C.2    1 LIG      -0.25100
      2 C2        -85.3282  -21.8499  -38.2922 C.2    1 LIG       0.13200
      3 C3        -86.3958  -19.9749  -37.8686 C.2    1 LIG      -0.03800
      4 N1        -84.6866  -21.3293  -37.2427 N.2    1 LIG      -0.57800
      5 N2        -85.3590  -20.1895  -37.0088 N.pl3  1 LIG      -0.05900
      6 H1        -87.0845  -21.2240  -39.5432 H      1 LIG       0.15700
      7 H2        -84.9867  -22.7916  -38.6975 H      1 LIG       0.15600
      8 H3        -87.0231  -19.0984  -37.7939 H      1 LIG       0.15900
      9 H4        -85.0563  -19.6032  -36.2411 H      1 LIG       0.32200
@<TRIPOS>BOND
      1       1       2 1
      2       1       3 2
      3       2       4 2
      4       3       5 1
      5       4       5 1
      6       1       6 1
      7       2       7 1
      8       3       8 1
      9       5       9 1
@<TRIPOS>ALT_TYPE
CGenFF_4.0_ALT_TYPE_SET
CGenFF_4.0 1 CG2R51 2 CG2R52 3 CG2R51 4 NG2R50 5 NG2R51 6 HGR51 7 HGR52 8 HGR52 9 HGP1
@<TRIPOS>MOLECULE
pyrazole
 9 9 0 0 0
****
USER_CHARGES
INVALID_CHARGES
Pose:  36 Cluster:  36 Fr_nu: 356567 TotEn:   -10.21
@<TRIPOS>ATOM
      1 C1        -55.7020  -10.5304  -49.8853 C.2    1 LIG      -0.25100
      2 C2        -56.9497  -10.1626  -49.3470 C.2    1 LIG       0.13200
      3 C3        -54.7867  -10.0978  -48.9572 C.2    1 LIG      -0.03800
      4 N1        -56.8406   -9.5442  -48.1682 N.2    1 LIG      -0.57800
      5 N2        -55.5135   -9.5201  -47.9580 N.pl3  1 LIG      -0.05900
      6 H1        -55.4944  -11.0385  -50.8154 H      1 LIG       0.15700
      7 H2        -57.9340  -10.3190  -49.7648 H      1 LIG       0.15600
      8 H3        -53.7079  -10.1459  -48.9196 H      1 LIG       0.15900
      9 H4        -55.1704   -9.0898  -47.1084 H      1 LIG       0.32200
@<TRIPOS>BOND
      1       1       2 1
      2       1       3 2
      3       2       4 2
      4       3       5 1
      5       4       5 1
      6       1       6 1
      7       2       7 1
      8       3       8 1
      9       5       9 1
@<TRIPOS>ALT_TYPE
CGenFF_4.0_ALT_TYPE_SET
CGenFF_4.0 1 CG2R51 2 CG2R52 3 CG2R51 4 NG2R50 5 NG2R51 6 HGR51 7 HGR52 8 HGR52 9 HGP1
@<TRIPOS>MOLECULE
pyrazole
 9 9 0 0 0
****
USER_CHARGES
INVALID_CHARGES
Pose:  37 Cluster:  37 Fr_nu: 4887892 TotEn:   -10.08
@<TRIPOS>ATOM
      1 C1        -59.6026  -23.7522  -25.8486 C.2    1 LIG      -0.25100
      2 C2        -58.7587  -22.6320  -25.9699 C.2    1 LIG       0.13200
      3 C3        -60.8364  -23.2970  -26.2449 C.2    1 LIG      -0.03800
      4 N1        -59.4019  -21.5469  -26.4090 N.2    1 LIG      -0.57800
      5 N2        -60.6631  -21.9831  -26.5672 N.pl3  1 LIG      -0.05900
      6 H1        -59.3524  -24.7503  -25.5207 H      1 LIG       0.15700
      7 H2        -57.7018  -22.5610  -25.7561 H      1 LIG       0.15600
      8 H3        -61.8007  -23.7781  -26.3225 H      1 LIG       0.15900
      9 H4        -61.3593  -21.3270  -26.8985 H      1 LIG       0.32200
@<TRIPOS>BOND
      1       1       2 1
      2       1       3 2
      3       2       4 2
      4       3       5 1
      5       4       5 1
      6       1       6 1
      7       2       7 1
      8       3       8 1
      9       5       9 1
@<TRIPOS>ALT_TYPE
CGenFF_4.0_ALT_TYPE_SET
CGenFF_4.0 1 CG2R51 2 CG2R52 3 CG2R51 4 NG2R50 5 NG2R51 6 HGR51 7 HGR52 8 HGR52 9 HGP1
@<TRIPOS>MOLECULE
pyrazole
 9 9 0 0 0
****
USER_CHARGES
INVALID_CHARGES
Pose:  38 Cluster:  38 Fr_nu: 300750 TotEn:    -9.87
@<TRIPOS>ATOM
      1 C1        -71.3751   -9.1688  -44.6680 C.2    1 LIG      -0.25100
      2 C2        -71.9440  -10.1621  -43.8484 C.2    1 LIG       0.13200
      3 C3        -71.5994   -9.6107  -45.9489 C.2    1 LIG      -0.03800
      4 N1        -72.4888  -11.1596  -44.5498 N.2    1 LIG      -0.57800
      5 N2        -72.2635  -10.7955  -45.8237 N.pl3  1 LIG      -0.05900
      6 H1        -70.8733   -8.2593  -44.3725 H      1 LIG       0.15700
      7 H2        -71.9838  -10.2008  -42.7692 H      1 LIG       0.15600
      8 H3        -71.3499   -9.1994  -46.9164 H      1 LIG       0.15900
      9 H4        -72.5898  -11.4065  -46.5618 H      1 LIG       0.32200
@<TRIPOS>BOND
      1       1       2 1
      2       1       3 2
      3       2       4 2
      4       3       5 1
      5       4       5 1
      6       1       6 1
      7       2       7 1
      8       3       8 1
      9       5       9 1
@<TRIPOS>ALT_TYPE
CGenFF_4.0_ALT_TYPE_SET
CGenFF_4.0 1 CG2R51 2 CG2R52 3 CG2R51 4 NG2R50 5 NG2R51 6 HGR51 7 HGR52 8 HGR52 9 HGP1
@<TRIPOS>MOLECULE
pyrazole
 9 9 0 0 0
****
USER_CHARGES
INVALID_CHARGES
Pose:  39 Cluster:  39 Fr_nu: 8129123 TotEn:    -9.75
@<TRIPOS>ATOM
      1 C1        -81.0124  -22.3487  -51.2879 C.2    1 LIG      -0.25100
      2 C2        -79.8600  -22.7123  -50.5659 C.2    1 LIG       0.13200
      3 C3        -81.0708  -23.2533  -52.3198 C.2    1 LIG      -0.03800
      4 N1        -79.2316  -23.7660  -51.0941 N.2    1 LIG      -0.57800
      5 N2        -79.9919  -24.0722  -52.1590 N.pl3  1 LIG      -0.05900
      6 H1        -81.7048  -21.5441  -51.0887 H      1 LIG       0.15700
      7 H2        -79.4514  -22.2532  -49.6770 H      1 LIG       0.15600
      8 H3        -81.7657  -23.3837  -53.1367 H      1 LIG       0.15900
      9 H4        -79.7140  -24.8552  -52.7373 H      1 LIG       0.32200
@<TRIPOS>BOND
      1       1       2 1
      2       1       3 2
      3       2       4 2
      4       3       5 1
      5       4       5 1
      6       1       6 1
      7       2       7 1
      8       3       8 1
      9       5       9 1
@<TRIPOS>ALT_TYPE
CGenFF_4.0_ALT_TYPE_SET
CGenFF_4.0 1 CG2R51 2 CG2R52 3 CG2R51 4 NG2R50 5 NG2R51 6 HGR51 7 HGR52 8 HGR52 9 HGP1
@<TRIPOS>MOLECULE
pyrazole
 9 9 0 0 0
****
USER_CHARGES
INVALID_CHARGES
Pose:  40 Cluster:  40 Fr_nu: 3276962 TotEn:    -9.43
@<TRIPOS>ATOM
      1 C1        -81.5909  -17.4249  -45.6477 C.2    1 LIG      -0.25100
      2 C2        -80.4770  -16.5664  -45.5850 C.2    1 LIG       0.13200
      3 C3        -82.6749  -16.5814  -45.6456 C.2    1 LIG      -0.03800
      4 N1        -80.8215  -15.2766  -45.5461 N.2    1 LIG      -0.57800
      5 N2        -82.1642  -15.3182  -45.5846 N.pl3  1 LIG      -0.05900
      6 H1        -81.6068  -18.5040  -45.6893 H      1 LIG       0.15700
      7 H2        -79.4284  -16.8270  -45.5655 H      1 LIG       0.15600
      8 H3        -83.7396  -16.7623  -45.6789 H      1 LIG       0.15900
      9 H4        -82.6718  -14.4426  -45.5639 H      1 LIG       0.32200
@<TRIPOS>BOND
      1       1       2 1
      2       1       3 2
      3       2       4 2
      4       3       5 1
      5       4       5 1
      6       1       6 1
      7       2       7 1
      8       3       8 1
      9       5       9 1
@<TRIPOS>ALT_TYPE
CGenFF_4.0_ALT_TYPE_SET
CGenFF_4.0 1 CG2R51 2 CG2R52 3 CG2R51 4 NG2R50 5 NG2R51 6 HGR51 7 HGR52 8 HGR52 9 HGP1
@<TRIPOS>MOLECULE
pyrazole
 9 9 0 0 0
****
USER_CHARGES
INVALID_CHARGES
Pose:  41 Cluster:  41 Fr_nu: 3628957 TotEn:    -8.73
@<TRIPOS>ATOM
      1 C1        -84.9211  -21.2902  -37.3200 C.2    1 LIG      -0.25100
      2 C2        -84.8869  -21.0318  -38.7034 C.2    1 LIG       0.13200
      3 C3        -85.6403  -20.2453  -36.7932 C.2    1 LIG      -0.03800
      4 N1        -85.5330  -19.9108  -39.0347 N.2    1 LIG      -0.57800
      5 N2        -85.9802  -19.4555  -37.8520 N.pl3  1 LIG      -0.05900
      6 H1        -84.4864  -22.1180  -36.7796 H      1 LIG       0.15700
      7 H2        -84.4176  -21.6134  -39.4839 H      1 LIG       0.15600
      8 H3        -85.9321  -19.9969  -35.7830 H      1 LIG       0.15900
      9 H4        -86.5119  -18.5941  -37.8399 H      1 LIG       0.32200
@<TRIPOS>BOND
      1       1       2 1
      2       1       3 2
      3       2       4 2
      4       3       5 1
      5       4       5 1
      6       1       6 1
      7       2       7 1
      8       3       8 1
      9       5       9 1
@<TRIPOS>ALT_TYPE
CGenFF_4.0_ALT_TYPE_SET
CGenFF_4.0 1 CG2R51 2 CG2R52 3 CG2R51 4 NG2R50 5 NG2R51 6 HGR51 7 HGR52 8 HGR52 9 HGP1
@<TRIPOS>MOLECULE
pyrazole
 9 9 0 0 0
****
USER_CHARGES
INVALID_CHARGES
Pose:  42 Cluster:  42 Fr_nu: 338971 TotEn:    -8.71
@<TRIPOS>ATOM
      1 C1        -78.4832  -15.0237  -44.7299 C.2    1 LIG      -0.25100
      2 C2        -78.0114  -14.0137  -45.5896 C.2    1 LIG       0.13200
      3 C3        -79.8245  -15.1151  -45.0113 C.2    1 LIG      -0.03800
      4 N1        -78.9745  -13.5003  -46.3595 N.2    1 LIG      -0.57800
      5 N2        -80.0650  -14.1906  -45.9848 N.pl3  1 LIG      -0.05900
      6 H1        -77.9293  -15.6051  -44.0077 H      1 LIG       0.15700
      7 H2        -77.0059  -13.6299  -45.6868 H      1 LIG       0.15600
      8 H3        -80.6120  -15.7390  -44.6138 H      1 LIG       0.15900
      9 H4        -80.9459  -13.9770  -46.4355 H      1 LIG       0.32200
@<TRIPOS>BOND
      1       1       2 1
      2       1       3 2
      3       2       4 2
      4       3       5 1
      5       4       5 1
      6       1       6 1
      7       2       7 1
      8       3       8 1
      9       5       9 1
@<TRIPOS>ALT_TYPE
CGenFF_4.0_ALT_TYPE_SET
CGenFF_4.0 1 CG2R51 2 CG2R52 3 CG2R51 4 NG2R50 5 NG2R51 6 HGR51 7 HGR52 8 HGR52 9 HGP1
@<TRIPOS>MOLECULE
pyrazole
 9 9 0 0 0
****
USER_CHARGES
INVALID_CHARGES
Pose:  43 Cluster:  43 Fr_nu: 1647209 TotEn:    -8.62
@<TRIPOS>ATOM
      1 C1        -86.3536   -6.7492  -33.0310 C.2    1 LIG      -0.25100
      2 C2        -86.0634   -5.6316  -33.8364 C.2    1 LIG       0.13200
      3 C3        -86.8313   -7.6907  -33.9096 C.2    1 LIG      -0.03800
      4 N1        -86.3340   -5.8420  -35.1273 N.2    1 LIG      -0.57800
      5 N2        -86.7992   -7.1028  -35.1399 N.pl3  1 LIG      -0.05900
      6 H1        -86.2330   -6.8582  -31.9633 H      1 LIG       0.15700
      7 H2        -85.6666   -4.6723  -33.5363 H      1 LIG       0.15600
      8 H3        -87.1855   -8.7023  -33.7729 H      1 LIG       0.15900
      9 H4        -87.0803   -7.5012  -36.0270 H      1 LIG       0.32200
@<TRIPOS>BOND
      1       1       2 1
      2       1       3 2
      3       2       4 2
      4       3       5 1
      5       4       5 1
      6       1       6 1
      7       2       7 1
      8       3       8 1
      9       5       9 1
@<TRIPOS>ALT_TYPE
CGenFF_4.0_ALT_TYPE_SET
CGenFF_4.0 1 CG2R51 2 CG2R52 3 CG2R51 4 NG2R50 5 NG2R51 6 HGR51 7 HGR52 8 HGR52 9 HGP1
@<TRIPOS>MOLECULE
pyrazole
 9 9 0 0 0
****
USER_CHARGES
INVALID_CHARGES
Pose:  44 Cluster:  44 Fr_nu: 8111615 TotEn:    -8.37
@<TRIPOS>ATOM
      1 C1        -75.4670  -24.6646  -44.2810 C.2    1 LIG      -0.25100
      2 C2        -75.6860  -25.9882  -43.8546 C.2    1 LIG       0.13200
      3 C3        -74.1824  -24.3841  -43.8841 C.2    1 LIG      -0.03800
      4 N1        -74.6255  -26.5123  -43.2344 N.2    1 LIG      -0.57800
      5 N2        -73.7276  -25.5130  -43.2683 N.pl3  1 LIG      -0.05900
      6 H1        -76.1445  -24.0057  -44.8037 H      1 LIG       0.15700
      7 H2        -76.5744  -26.5926  -43.9694 H      1 LIG       0.15600
      8 H3        -73.5657  -23.5021  -43.9800 H      1 LIG       0.15900
      9 H4        -72.8198  -25.6696  -42.8485 H      1 LIG       0.32200
@<TRIPOS>BOND
      1       1       2 1
      2       1       3 2
      3       2       4 2
      4       3       5 1
      5       4       5 1
      6       1       6 1
      7       2       7 1
      8       3       8 1
      9       5       9 1
@<TRIPOS>ALT_TYPE
CGenFF_4.0_ALT_TYPE_SET
CGenFF_4.0 1 CG2R51 2 CG2R52 3 CG2R51 4 NG2R50 5 NG2R51 6 HGR51 7 HGR52 8 HGR52 9 HGP1
@<TRIPOS>MOLECULE
pyrazole
 9 9 0 0 0
****
USER_CHARGES
INVALID_CHARGES
Pose:  45 Cluster:  45 Fr_nu: 8071721 TotEn:    -8.09
@<TRIPOS>ATOM
      1 C1        -52.2384    7.7909  -32.3081 C.2    1 LIG      -0.25100
      2 C2        -52.2293    8.4043  -31.0411 C.2    1 LIG       0.13200
      3 C3        -51.9225    6.4782  -32.0564 C.2    1 LIG      -0.03800
      4 N1        -51.9315    7.5514  -30.0574 N.2    1 LIG      -0.57800
      5 N2        -51.7505    6.3885  -30.7062 N.pl3  1 LIG      -0.05900
      6 H1        -52.4455    8.2369  -33.2697 H      1 LIG       0.15700
      7 H2        -52.4269    9.4375  -30.7935 H      1 LIG       0.15600
      8 H3        -51.8050    5.6198  -32.7018 H      1 LIG       0.15900
      9 H4        -51.5081    5.5692  -30.1633 H      1 LIG       0.32200
@<TRIPOS>BOND
      1       1       2 1
      2       1       3 2
      3       2       4 2
      4       3       5 1
      5       4       5 1
      6       1       6 1
      7       2       7 1
      8       3       8 1
      9       5       9 1
@<TRIPOS>ALT_TYPE
CGenFF_4.0_ALT_TYPE_SET
CGenFF_4.0 1 CG2R51 2 CG2R52 3 CG2R51 4 NG2R50 5 NG2R51 6 HGR51 7 HGR52 8 HGR52 9 HGP1
@<TRIPOS>MOLECULE
pyrazole
 9 9 0 0 0
****
USER_CHARGES
INVALID_CHARGES
Pose:  46 Cluster:  46 Fr_nu: 338837 TotEn:    -7.79
@<TRIPOS>ATOM
      1 C1        -78.8462  -14.3975  -46.6561 C.2    1 LIG      -0.25100
      2 C2        -78.0114  -14.0137  -45.5896 C.2    1 LIG       0.13200
      3 C3        -79.8785  -15.0769  -46.0568 C.2    1 LIG      -0.03800
      4 N1        -78.4735  -14.4157  -44.4026 N.2    1 LIG      -0.57800
      5 N2        -79.6099  -15.0591  -44.7197 N.pl3  1 LIG      -0.05900
      6 H1        -78.7187  -14.2080  -47.7117 H      1 LIG       0.15700
      7 H2        -77.0852  -13.4582  -45.6278 H      1 LIG       0.15600
      8 H3        -80.7589  -15.5625  -46.4526 H      1 LIG       0.15900
      9 H4        -80.1554  -15.4662  -43.9704 H      1 LIG       0.32200
@<TRIPOS>BOND
      1       1       2 1
      2       1       3 2
      3       2       4 2
      4       3       5 1
      5       4       5 1
      6       1       6 1
      7       2       7 1
      8       3       8 1
      9       5       9 1
@<TRIPOS>ALT_TYPE
CGenFF_4.0_ALT_TYPE_SET
CGenFF_4.0 1 CG2R51 2 CG2R52 3 CG2R51 4 NG2R50 5 NG2R51 6 HGR51 7 HGR52 8 HGR52 9 HGP1
@<TRIPOS>MOLECULE
pyrazole
 9 9 0 0 0
****
USER_CHARGES
INVALID_CHARGES
Pose:  47 Cluster:  47 Fr_nu: 7331403 TotEn:    -6.83
@<TRIPOS>ATOM
      1 C1        -85.0773   -6.2483  -33.3963 C.2    1 LIG      -0.25100
      2 C2        -85.4572   -6.4603  -34.7351 C.2    1 LIG       0.13200
      3 C3        -85.6190   -5.0278  -33.0749 C.2    1 LIG      -0.03800
      4 N1        -86.1843   -5.4552  -35.2302 N.2    1 LIG      -0.57800
      5 N2        -86.2657   -4.5998  -34.1969 N.pl3  1 LIG      -0.05900
      6 H1        -84.4932   -6.8901  -32.7534 H      1 LIG       0.15700
      7 H2        -85.2341   -7.3052  -35.3710 H      1 LIG       0.15600
      8 H3        -85.6011   -4.4376  -32.1700 H      1 LIG       0.15900
      9 H4        -86.7790   -3.7372  -34.3279 H      1 LIG       0.32200
@<TRIPOS>BOND
      1       1       2 1
      2       1       3 2
      3       2       4 2
      4       3       5 1
      5       4       5 1
      6       1       6 1
      7       2       7 1
      8       3       8 1
      9       5       9 1
@<TRIPOS>ALT_TYPE
CGenFF_4.0_ALT_TYPE_SET
CGenFF_4.0 1 CG2R51 2 CG2R52 3 CG2R51 4 NG2R50 5 NG2R51 6 HGR51 7 HGR52 8 HGR52 9 HGP1
@<TRIPOS>MOLECULE
pyrazole
 9 9 0 0 0
****
USER_CHARGES
INVALID_CHARGES
Pose:  48 Cluster:  48 Fr_nu: 8071798 TotEn:    -1.49
@<TRIPOS>ATOM
      1 C1        -52.2384    7.7909  -32.3081 C.2    1 LIG      -0.25100
      2 C2        -52.1490    7.2132  -31.0275 C.2    1 LIG       0.13200
      3 C3        -52.3586    9.1381  -32.0694 C.2    1 LIG      -0.03800
      4 N1        -52.2072    8.1192  -30.0479 N.2    1 LIG      -0.57800
      5 N2        -52.3344    9.2800  -30.7130 N.pl3  1 LIG      -0.05900
      6 H1        -52.2180    7.3004  -33.2701 H      1 LIG       0.15700
      7 H2        -52.0443    6.1696  -30.7672 H      1 LIG       0.15600
      8 H3        -52.4593    9.9892  -32.7274 H      1 LIG       0.15900
      9 H4        -52.4018   10.1354  -30.1759 H      1 LIG       0.32200
@<TRIPOS>BOND
      1       1       2 1
      2       1       3 2
      3       2       4 2
      4       3       5 1
      5       4       5 1
      6       1       6 1
      7       2       7 1
      8       3       8 1
      9       5       9 1
@<TRIPOS>ALT_TYPE
CGenFF_4.0_ALT_TYPE_SET
CGenFF_4.0 1 CG2R51 2 CG2R52 3 CG2R51 4 NG2R50 5 NG2R51 6 HGR51 7 HGR52 8 HGR52 9 HGP1
@<TRIPOS>MOLECULE
pyrazole
 9 9 0 0 0
****
USER_CHARGES
INVALID_CHARGES
Pose:  49 Cluster:  49 Fr_nu: 7785160 TotEn:    -0.48
@<TRIPOS>ATOM
      1 C1        -80.1072  -21.4450  -50.6660 C.2    1 LIG      -0.25100
      2 C2        -79.0140  -22.2498  -50.2934 C.2    1 LIG       0.13200
      3 C3        -80.4534  -21.8939  -51.9170 C.2    1 LIG      -0.03800
      4 N1        -78.6873  -23.1424  -51.2317 N.2    1 LIG      -0.57800
      5 N2        -79.5806  -22.9013  -52.2063 N.pl3  1 LIG      -0.05900
      6 H1        -80.5794  -20.6510  -50.1064 H      1 LIG       0.15700
      7 H2        -78.4413  -22.2227  -49.3773 H      1 LIG       0.15600
      8 H3        -81.2231  -21.5925  -52.6127 H      1 LIG       0.15900
      9 H4        -79.5361  -23.4632  -53.0472 H      1 LIG       0.32200
@<TRIPOS>BOND
      1       1       2 1
      2       1       3 2
      3       2       4 2
      4       3       5 1
      5       4       5 1
      6       1       6 1
      7       2       7 1
      8       3       8 1
      9       5       9 1
@<TRIPOS>ALT_TYPE
CGenFF_4.0_ALT_TYPE_SET
CGenFF_4.0 1 CG2R51 2 CG2R52 3 CG2R51 4 NG2R50 5 NG2R51 6 HGR51 7 HGR52 8 HGR52 9 HGP1
@<TRIPOS>MOLECULE
4_lactone
 9 9 0 0 0
****
USER_CHARGES
INVALID_CHARGES
Pose:   1 Cluster:   1 Fr_nu: 4483558 TotEn:   -20.52
@<TRIPOS>ATOM
      1 C1        -44.2458  -15.1597  -40.1759 C.2    1 LIG       0.04000
      2 C2        -44.4875  -15.3287  -41.6866 C.3    1 LIG       0.11000
      3 C3        -45.6501  -16.1995  -41.2196 C.3    1 LIG       0.08100
      4 O1        -43.4634  -14.5822  -39.4558 O.2    1 LIG      -0.32000
      5 O2        -45.2983  -15.9490  -39.8307 O.3    1 LIG      -0.27100
      6 H1        -44.7632  -14.4060  -42.1996 H      1 LIG       0.09000
      7 H2        -43.6847  -15.8501  -42.2105 H      1 LIG       0.09000
      8 H3        -46.6489  -15.8232  -41.4567 H      1 LIG       0.09000
      9 H4        -45.5733  -17.2616  -41.4682 H      1 LIG       0.09000
@<TRIPOS>BOND
      1       1       2 1
      2       1       4 2
      3       1       5 1
      4       2       3 1
      5       3       5 1
      6       2       6 1
      7       2       7 1
      8       3       8 1
      9       3       9 1
@<TRIPOS>ALT_TYPE
CGenFF_4.0_ALT_TYPE_SET
CGenFF_4.0 1 CG2O4 2 CG3C41 3 CG3C41 4 OG2D1 5 OG3C51 6 HGA2 7 HGA2 8 HGA2 9 HGA2
@<TRIPOS>MOLECULE
4_lactone
 9 9 0 0 0
****
USER_CHARGES
INVALID_CHARGES
Pose:   2 Cluster:   2 Fr_nu: 3475919 TotEn:   -19.11
@<TRIPOS>ATOM
      1 C1        -79.9935  -19.8334  -41.2999 C.2    1 LIG       0.04000
      2 C2        -78.8142  -19.4877  -42.2267 C.3    1 LIG       0.11000
      3 C3        -78.2067  -20.7519  -41.6260 C.3    1 LIG       0.08100
      4 O1        -81.0792  -19.3741  -41.0269 O.2    1 LIG      -0.32000
      5 O2        -79.3917  -20.9484  -40.8058 O.3    1 LIG      -0.27100
      6 H1        -79.0541  -19.5365  -43.2900 H      1 LIG       0.09000
      7 H2        -78.3096  -18.5533  -41.9757 H      1 LIG       0.09000
      8 H3        -78.0559  -21.5817  -42.3219 H      1 LIG       0.09000
      9 H4        -77.3141  -20.6007  -41.0128 H      1 LIG       0.09000
@<TRIPOS>BOND
      1       1       2 1
      2       1       4 2
      3       1       5 1
      4       2       3 1
      5       3       5 1
      6       2       6 1
      7       2       7 1
      8       3       8 1
      9       3       9 1
@<TRIPOS>ALT_TYPE
CGenFF_4.0_ALT_TYPE_SET
CGenFF_4.0 1 CG2O4 2 CG3C41 3 CG3C41 4 OG2D1 5 OG3C51 6 HGA2 7 HGA2 8 HGA2 9 HGA2
@<TRIPOS>MOLECULE
4_lactone
 9 9 0 0 0
****
USER_CHARGES
INVALID_CHARGES
Pose:   3 Cluster:   3 Fr_nu: 1025911 TotEn:   -18.56
@<TRIPOS>ATOM
      1 C1        -60.5426   -1.8566  -24.1990 C.2    1 LIG       0.04000
      2 C2        -60.9485   -3.1725  -24.8867 C.3    1 LIG       0.11000
      3 C3        -62.3621   -2.6497  -24.6491 C.3    1 LIG       0.08100
      4 O1        -59.5195   -1.2921  -23.8842 O.2    1 LIG      -0.32000
      5 O2        -61.8286   -1.4525  -24.0185 O.3    1 LIG      -0.27100
      6 H1        -60.6390   -3.2436  -25.9305 H      1 LIG       0.09000
      7 H2        -60.6744   -4.0694  -24.3289 H      1 LIG       0.09000
      8 H3        -62.9359   -2.4101  -25.5485 H      1 LIG       0.09000
      9 H4        -62.9701   -3.2337  -23.9527 H      1 LIG       0.09000
@<TRIPOS>BOND
      1       1       2 1
      2       1       4 2
      3       1       5 1
      4       2       3 1
      5       3       5 1
      6       2       6 1
      7       2       7 1
      8       3       8 1
      9       3       9 1
@<TRIPOS>ALT_TYPE
CGenFF_4.0_ALT_TYPE_SET
CGenFF_4.0 1 CG2O4 2 CG3C41 3 CG3C41 4 OG2D1 5 OG3C51 6 HGA2 7 HGA2 8 HGA2 9 HGA2
@<TRIPOS>MOLECULE
4_lactone
 9 9 0 0 0
****
USER_CHARGES
INVALID_CHARGES
Pose:   4 Cluster:   4 Fr_nu: 3243646 TotEn:   -17.90
@<TRIPOS>ATOM
      1 C1        -43.4878  -14.2957  -40.9814 C.2    1 LIG       0.04000
      2 C2        -43.7633  -14.9763  -42.3342 C.3    1 LIG       0.11000
      3 C3        -44.2459  -13.5844  -42.7312 C.3    1 LIG       0.08100
      4 O1        -43.0511  -14.6082  -39.8970 O.2    1 LIG      -0.32000
      5 O2        -43.9346  -13.0820  -41.4022 O.3    1 LIG      -0.27100
      6 H1        -42.8668  -15.3305  -42.8454 H      1 LIG       0.09000
      7 H2        -44.5306  -15.7512  -42.2948 H      1 LIG       0.09000
      8 H3        -43.6556  -13.0802  -43.5013 H      1 LIG       0.09000
      9 H4        -45.3134  -13.5007  -42.9525 H      1 LIG       0.09000
@<TRIPOS>BOND
      1       1       2 1
      2       1       4 2
      3       1       5 1
      4       2       3 1
      5       3       5 1
      6       2       6 1
      7       2       7 1
      8       3       8 1
      9       3       9 1
@<TRIPOS>ALT_TYPE
CGenFF_4.0_ALT_TYPE_SET
CGenFF_4.0 1 CG2O4 2 CG3C41 3 CG3C41 4 OG2D1 5 OG3C51 6 HGA2 7 HGA2 8 HGA2 9 HGA2
@<TRIPOS>MOLECULE
4_lactone
 9 9 0 0 0
****
USER_CHARGES
INVALID_CHARGES
Pose:   5 Cluster:   5 Fr_nu: 1027438 TotEn:   -17.67
@<TRIPOS>ATOM
      1 C1        -60.6154   -2.6843  -23.7684 C.2    1 LIG       0.04000
      2 C2        -61.5284   -2.9371  -24.9816 C.3    1 LIG       0.11000
      3 C3        -61.9588   -4.1584  -24.1746 C.3    1 LIG       0.08100
      4 O1        -59.7957   -1.8638  -23.4231 O.2    1 LIG      -0.32000
      5 O2        -61.0443   -3.7913  -23.1047 O.3    1 LIG      -0.27100
      6 H1        -62.2937   -2.1738  -25.1300 H      1 LIG       0.09000
      7 H2        -60.9905   -3.1459  -25.9078 H      1 LIG       0.09000
      8 H3        -62.9979   -4.1591  -23.8343 H      1 LIG       0.09000
      9 H4        -61.6990   -5.1271  -24.6104 H      1 LIG       0.09000
@<TRIPOS>BOND
      1       1       2 1
      2       1       4 2
      3       1       5 1
      4       2       3 1
      5       3       5 1
      6       2       6 1
      7       2       7 1
      8       3       8 1
      9       3       9 1
@<TRIPOS>ALT_TYPE
CGenFF_4.0_ALT_TYPE_SET
CGenFF_4.0 1 CG2O4 2 CG3C41 3 CG3C41 4 OG2D1 5 OG3C51 6 HGA2 7 HGA2 8 HGA2 9 HGA2
@<TRIPOS>MOLECULE
4_lactone
 9 9 0 0 0
****
USER_CHARGES
INVALID_CHARGES
Pose:   6 Cluster:   6 Fr_nu: 3242065 TotEn:   -17.57
@<TRIPOS>ATOM
      1 C1        -42.9273  -14.0597  -40.5587 C.2    1 LIG       0.04000
      2 C2        -43.5928  -13.0820  -41.5438 C.3    1 LIG       0.11000
      3 C3        -42.3507  -13.3659  -42.3831 C.3    1 LIG       0.08100
      4 O1        -43.1684  -14.5352  -39.4724 O.2    1 LIG      -0.32000
      5 O2        -41.8462  -14.2658  -41.3578 O.3    1 LIG      -0.27100
      6 H1        -44.5364  -13.4403  -41.9581 H      1 LIG       0.09000
      7 H2        -43.6866  -12.0630  -41.1648 H      1 LIG       0.09000
      8 H3        -42.5263  -13.8886  -43.3273 H      1 LIG       0.09000
      9 H4        -41.6805  -12.5155  -42.5364 H      1 LIG       0.09000
@<TRIPOS>BOND
      1       1       2 1
      2       1       4 2
      3       1       5 1
      4       2       3 1
      5       3       5 1
      6       2       6 1
      7       2       7 1
      8       3       8 1
      9       3       9 1
@<TRIPOS>ALT_TYPE
CGenFF_4.0_ALT_TYPE_SET
CGenFF_4.0 1 CG2O4 2 CG3C41 3 CG3C41 4 OG2D1 5 OG3C51 6 HGA2 7 HGA2 8 HGA2 9 HGA2
@<TRIPOS>MOLECULE
4_lactone
 9 9 0 0 0
****
USER_CHARGES
INVALID_CHARGES
Pose:   7 Cluster:   7 Fr_nu: 4868461 TotEn:   -17.07
@<TRIPOS>ATOM
      1 C1        -74.1043  -25.4683  -44.0012 C.2    1 LIG       0.04000
      2 C2        -74.3012  -24.0050  -44.4361 C.3    1 LIG       0.11000
      3 C3        -75.5971  -24.5461  -45.0324 C.3    1 LIG       0.08100
      4 O1        -73.2789  -26.1182  -43.4006 O.2    1 LIG      -0.32000
      5 O2        -75.2742  -25.8824  -44.5575 O.3    1 LIG      -0.27100
      6 H1        -74.4172  -23.3056  -43.6067 H      1 LIG       0.09000
      7 H2        -73.5601  -23.6503  -45.1543 H      1 LIG       0.09000
      8 H3        -76.5194  -24.1699  -44.5814 H      1 LIG       0.09000
      9 H4        -75.6643  -24.5127  -46.1233 H      1 LIG       0.09000
@<TRIPOS>BOND
      1       1       2 1
      2       1       4 2
      3       1       5 1
      4       2       3 1
      5       3       5 1
      6       2       6 1
      7       2       7 1
      8       3       8 1
      9       3       9 1
@<TRIPOS>ALT_TYPE
CGenFF_4.0_ALT_TYPE_SET
CGenFF_4.0 1 CG2O4 2 CG3C41 3 CG3C41 4 OG2D1 5 OG3C51 6 HGA2 7 HGA2 8 HGA2 9 HGA2
@<TRIPOS>MOLECULE
4_lactone
 9 9 0 0 0
****
USER_CHARGES
INVALID_CHARGES
Pose:   8 Cluster:   8 Fr_nu:  12375 TotEn:   -16.97
@<TRIPOS>ATOM
      1 C1        -71.0236   -9.7903  -45.1907 C.2    1 LIG       0.04000
      2 C2        -72.2911  -10.3275  -45.8793 C.3    1 LIG       0.11000
      3 C3        -72.6490  -10.7781  -44.4662 C.3    1 LIG       0.08100
      4 O1        -70.0151   -9.2024  -45.5094 O.2    1 LIG      -0.32000
      5 O2        -71.4051  -10.2210  -43.9584 O.3    1 LIG      -0.27100
      6 H1        -72.9295   -9.5520  -46.3051 H      1 LIG       0.09000
      7 H2        -72.1025  -11.1262  -46.5985 H      1 LIG       0.09000
      8 H3        -73.5206  -10.2912  -44.0203 H      1 LIG       0.09000
      9 H4        -72.6964  -11.8599  -44.3139 H      1 LIG       0.09000
@<TRIPOS>BOND
      1       1       2 1
      2       1       4 2
      3       1       5 1
      4       2       3 1
      5       3       5 1
      6       2       6 1
      7       2       7 1
      8       3       8 1
      9       3       9 1
@<TRIPOS>ALT_TYPE
CGenFF_4.0_ALT_TYPE_SET
CGenFF_4.0 1 CG2O4 2 CG3C41 3 CG3C41 4 OG2D1 5 OG3C51 6 HGA2 7 HGA2 8 HGA2 9 HGA2
@<TRIPOS>MOLECULE
4_lactone
 9 9 0 0 0
****
USER_CHARGES
INVALID_CHARGES
Pose:   9 Cluster:   9 Fr_nu: 5323438 TotEn:   -16.79
@<TRIPOS>ATOM
      1 C1        -43.6162  -14.7744  -40.6447 C.2    1 LIG       0.04000
      2 C2        -44.0447  -14.3581  -42.0633 C.3    1 LIG       0.11000
      3 C3        -43.1032  -13.1850  -41.8080 C.3    1 LIG       0.08100
      4 O1        -43.8485  -15.6741  -39.8696 O.2    1 LIG      -0.32000
      5 O2        -42.7944  -13.7026  -40.4842 O.3    1 LIG      -0.27100
      6 H1        -43.7340  -15.0535  -42.8446 H      1 LIG       0.09000
      7 H2        -45.1028  -14.1065  -42.1530 H      1 LIG       0.09000
      8 H3        -42.2138  -13.1446  -42.4427 H      1 LIG       0.09000
      9 H4        -43.5787  -12.2018  -41.7540 H      1 LIG       0.09000
@<TRIPOS>BOND
      1       1       2 1
      2       1       4 2
      3       1       5 1
      4       2       3 1
      5       3       5 1
      6       2       6 1
      7       2       7 1
      8       3       8 1
      9       3       9 1
@<TRIPOS>ALT_TYPE
CGenFF_4.0_ALT_TYPE_SET
CGenFF_4.0 1 CG2O4 2 CG3C41 3 CG3C41 4 OG2D1 5 OG3C51 6 HGA2 7 HGA2 8 HGA2 9 HGA2
@<TRIPOS>MOLECULE
4_lactone
 9 9 0 0 0
****
USER_CHARGES
INVALID_CHARGES
Pose:  10 Cluster:  10 Fr_nu: 4788774 TotEn:   -16.54
@<TRIPOS>ATOM
      1 C1        -50.1956    0.5489  -45.2903 C.2    1 LIG       0.04000
      2 C2        -50.7753    1.1318  -46.5916 C.3    1 LIG       0.11000
      3 C3        -49.3493    0.9409  -47.0993 C.3    1 LIG       0.08100
      4 O1        -50.5912    0.2774  -44.1794 O.2    1 LIG      -0.32000
      5 O2        -48.9459    0.4072  -45.8078 O.3    1 LIG      -0.27100
      6 H1        -51.5336    0.5040  -47.0620 H      1 LIG       0.09000
      7 H2        -51.1135    2.1657  -46.5045 H      1 LIG       0.09000
      8 H3        -49.2252    0.2033  -47.8969 H      1 LIG       0.09000
      9 H4        -48.8078    1.8595  -47.3412 H      1 LIG       0.09000
@<TRIPOS>BOND
      1       1       2 1
      2       1       4 2
      3       1       5 1
      4       2       3 1
      5       3       5 1
      6       2       6 1
      7       2       7 1
      8       3       8 1
      9       3       9 1
@<TRIPOS>ALT_TYPE
CGenFF_4.0_ALT_TYPE_SET
CGenFF_4.0 1 CG2O4 2 CG3C41 3 CG3C41 4 OG2D1 5 OG3C51 6 HGA2 7 HGA2 8 HGA2 9 HGA2
@<TRIPOS>MOLECULE
4_lactone
 9 9 0 0 0
****
USER_CHARGES
INVALID_CHARGES
Pose:  11 Cluster:  11 Fr_nu: 4363804 TotEn:   -16.53
@<TRIPOS>ATOM
      1 C1        -43.3718  -15.1616  -40.4523 C.2    1 LIG       0.04000
      2 C2        -44.0009  -16.2578  -41.3308 C.3    1 LIG       0.11000
      3 C3        -45.1626  -16.1234  -40.3508 C.3    1 LIG       0.08100
      4 O1        -42.3407  -14.5293  -40.4150 O.2    1 LIG      -0.32000
      5 O2        -44.4424  -15.0951  -39.6162 O.3    1 LIG      -0.27100
      6 H1        -44.2069  -15.9441  -42.3553 H      1 LIG       0.09000
      7 H2        -43.4671  -17.2092  -41.3062 H      1 LIG       0.09000
      8 H3        -46.0956  -15.7393  -40.7720 H      1 LIG       0.09000
      9 H4        -45.3576  -17.0004  -39.7274 H      1 LIG       0.09000
@<TRIPOS>BOND
      1       1       2 1
      2       1       4 2
      3       1       5 1
      4       2       3 1
      5       3       5 1
      6       2       6 1
      7       2       7 1
      8       3       8 1
      9       3       9 1
@<TRIPOS>ALT_TYPE
CGenFF_4.0_ALT_TYPE_SET
CGenFF_4.0 1 CG2O4 2 CG3C41 3 CG3C41 4 OG2D1 5 OG3C51 6 HGA2 7 HGA2 8 HGA2 9 HGA2
@<TRIPOS>MOLECULE
4_lactone
 9 9 0 0 0
****
USER_CHARGES
INVALID_CHARGES
Pose:  12 Cluster:  12 Fr_nu: 2441919 TotEn:   -16.28
@<TRIPOS>ATOM
      1 C1        -79.9036  -20.3344  -40.9360 C.2    1 LIG       0.04000
      2 C2        -79.1990  -20.8364  -42.2091 C.3    1 LIG       0.11000
      3 C3        -78.7988  -19.3706  -42.3477 C.3    1 LIG       0.08100
      4 O1        -80.5731  -20.8013  -40.0427 O.2    1 LIG      -0.32000
      5 O2        -79.5120  -19.0454  -41.1225 O.3    1 LIG      -0.27100
      6 H1        -78.3821  -21.5346  -42.0202 H      1 LIG       0.09000
      7 H2        -79.8784  -21.2171  -42.9734 H      1 LIG       0.09000
      8 H3        -77.7293  -19.1612  -42.2593 H      1 LIG       0.09000
      9 H4        -79.2206  -18.8460  -43.2094 H      1 LIG       0.09000
@<TRIPOS>BOND
      1       1       2 1
      2       1       4 2
      3       1       5 1
      4       2       3 1
      5       3       5 1
      6       2       6 1
      7       2       7 1
      8       3       8 1
      9       3       9 1
@<TRIPOS>ALT_TYPE
CGenFF_4.0_ALT_TYPE_SET
CGenFF_4.0 1 CG2O4 2 CG3C41 3 CG3C41 4 OG2D1 5 OG3C51 6 HGA2 7 HGA2 8 HGA2 9 HGA2
@<TRIPOS>MOLECULE
4_lactone
 9 9 0 0 0
****
USER_CHARGES
INVALID_CHARGES
Pose:  13 Cluster:  13 Fr_nu: 178484 TotEn:   -16.10
@<TRIPOS>ATOM
      1 C1        -45.0541  -11.1745  -41.8233 C.2    1 LIG       0.04000
      2 C2        -45.7158  -11.3716  -43.1989 C.3    1 LIG       0.11000
      3 C3        -44.4933  -12.2464  -43.4601 C.3    1 LIG       0.08100
      4 O1        -45.2869  -10.5757  -40.7978 O.2    1 LIG      -0.32000
      5 O2        -43.9903  -11.9667  -42.1243 O.3    1 LIG      -0.27100
      6 H1        -46.6730  -11.8942  -43.1621 H      1 LIG       0.09000
      7 H2        -45.7833  -10.4603  -43.7953 H      1 LIG       0.09000
      8 H3        -44.6945  -13.3119  -43.6002 H      1 LIG       0.09000
      9 H4        -43.8090  -11.8824  -44.2314 H      1 LIG       0.09000
@<TRIPOS>BOND
      1       1       2 1
      2       1       4 2
      3       1       5 1
      4       2       3 1
      5       3       5 1
      6       2       6 1
      7       2       7 1
      8       3       8 1
      9       3       9 1
@<TRIPOS>ALT_TYPE
CGenFF_4.0_ALT_TYPE_SET
CGenFF_4.0 1 CG2O4 2 CG3C41 3 CG3C41 4 OG2D1 5 OG3C51 6 HGA2 7 HGA2 8 HGA2 9 HGA2
@<TRIPOS>MOLECULE
4_lactone
 9 9 0 0 0
****
USER_CHARGES
INVALID_CHARGES
Pose:  14 Cluster:  14 Fr_nu: 1122290 TotEn:   -16.02
@<TRIPOS>ATOM
      1 C1        -56.0390  -24.7791  -25.4469 C.2    1 LIG       0.04000
      2 C2        -57.4811  -24.2470  -25.3686 C.3    1 LIG       0.11000
      3 C3        -57.6140  -24.9282  -26.7274 C.3    1 LIG       0.08100
      4 O1        -55.0394  -24.7538  -24.7652 O.2    1 LIG      -0.32000
      5 O2        -56.2274  -25.3626  -26.6609 O.3    1 LIG      -0.27100
      6 H1        -58.0730  -24.6811  -24.5613 H      1 LIG       0.09000
      7 H2        -57.5550  -23.1583  -25.3744 H      1 LIG       0.09000
      8 H3        -58.3012  -25.7778  -26.7662 H      1 LIG       0.09000
      9 H4        -57.7852  -24.2595  -27.5754 H      1 LIG       0.09000
@<TRIPOS>BOND
      1       1       2 1
      2       1       4 2
      3       1       5 1
      4       2       3 1
      5       3       5 1
      6       2       6 1
      7       2       7 1
      8       3       8 1
      9       3       9 1
@<TRIPOS>ALT_TYPE
CGenFF_4.0_ALT_TYPE_SET
CGenFF_4.0 1 CG2O4 2 CG3C41 3 CG3C41 4 OG2D1 5 OG3C51 6 HGA2 7 HGA2 8 HGA2 9 HGA2
@<TRIPOS>MOLECULE
4_lactone
 9 9 0 0 0
****
USER_CHARGES
INVALID_CHARGES
Pose:  15 Cluster:  15 Fr_nu: 2130371 TotEn:   -15.81
@<TRIPOS>ATOM
      1 C1        -61.6099   -2.3946  -23.4188 C.2    1 LIG       0.04000
      2 C2        -61.6881   -3.6823  -24.2584 C.3    1 LIG       0.11000
      3 C3        -60.4872   -3.0724  -24.9752 C.3    1 LIG       0.08100
      4 O1        -62.2073   -1.8947  -22.4927 O.2    1 LIG      -0.32000
      5 O2        -60.5386   -1.9101  -24.1024 O.3    1 LIG      -0.27100
      6 H1        -61.4896   -4.5948  -23.6941 H      1 LIG       0.09000
      7 H2        -62.5994   -3.7724  -24.8518 H      1 LIG       0.09000
      8 H3        -59.5448   -3.6163  -24.8673 H      1 LIG       0.09000
      9 H4        -60.6517   -2.7974  -26.0207 H      1 LIG       0.09000
@<TRIPOS>BOND
      1       1       2 1
      2       1       4 2
      3       1       5 1
      4       2       3 1
      5       3       5 1
      6       2       6 1
      7       2       7 1
      8       3       8 1
      9       3       9 1
@<TRIPOS>ALT_TYPE
CGenFF_4.0_ALT_TYPE_SET
CGenFF_4.0 1 CG2O4 2 CG3C41 3 CG3C41 4 OG2D1 5 OG3C51 6 HGA2 7 HGA2 8 HGA2 9 HGA2
@<TRIPOS>MOLECULE
4_lactone
 9 9 0 0 0
****
USER_CHARGES
INVALID_CHARGES
Pose:  16 Cluster:  16 Fr_nu: 5551981 TotEn:   -15.50
@<TRIPOS>ATOM
      1 C1        -75.2468  -25.9222  -44.0133 C.2    1 LIG       0.04000
      2 C2        -75.6106  -24.4417  -44.2248 C.3    1 LIG       0.11000
      3 C3        -74.2168  -24.3747  -44.8420 C.3    1 LIG       0.08100
      4 O1        -75.7636  -26.9107  -43.5440 O.2    1 LIG      -0.32000
      5 O2        -74.0154  -25.7903  -44.5754 O.3    1 LIG      -0.27100
      6 H1        -76.4417  -24.2811  -44.9132 H      1 LIG       0.09000
      7 H2        -75.7470  -23.8800  -43.2992 H      1 LIG       0.09000
      8 H3        -74.1831  -24.1574  -45.9131 H      1 LIG       0.09000
      9 H4        -73.4920  -23.7575  -44.3042 H      1 LIG       0.09000
@<TRIPOS>BOND
      1       1       2 1
      2       1       4 2
      3       1       5 1
      4       2       3 1
      5       3       5 1
      6       2       6 1
      7       2       7 1
      8       3       8 1
      9       3       9 1
@<TRIPOS>ALT_TYPE
CGenFF_4.0_ALT_TYPE_SET
CGenFF_4.0 1 CG2O4 2 CG3C41 3 CG3C41 4 OG2D1 5 OG3C51 6 HGA2 7 HGA2 8 HGA2 9 HGA2
@<TRIPOS>MOLECULE
4_lactone
 9 9 0 0 0
****
USER_CHARGES
INVALID_CHARGES
Pose:  17 Cluster:  17 Fr_nu: 1118049 TotEn:   -15.49
@<TRIPOS>ATOM
      1 C1        -76.6097   -0.5519  -36.3858 C.2    1 LIG       0.04000
      2 C2        -76.7909   -1.9050  -37.0966 C.3    1 LIG       0.11000
      3 C3        -76.6953   -2.4582  -35.6779 C.3    1 LIG       0.08100
      4 O1        -76.5440    0.6167  -36.6932 O.2    1 LIG      -0.32000
      5 O2        -76.5316   -1.1130  -35.1494 O.3    1 LIG      -0.27100
      6 H1        -77.7580   -2.0245  -37.5874 H      1 LIG       0.09000
      7 H2        -75.9704   -2.1700  -37.7655 H      1 LIG       0.09000
      8 H3        -77.6010   -2.9350  -35.2934 H      1 LIG       0.09000
      9 H4        -75.8197   -3.0799  -35.4721 H      1 LIG       0.09000
@<TRIPOS>BOND
      1       1       2 1
      2       1       4 2
      3       1       5 1
      4       2       3 1
      5       3       5 1
      6       2       6 1
      7       2       7 1
      8       3       8 1
      9       3       9 1
@<TRIPOS>ALT_TYPE
CGenFF_4.0_ALT_TYPE_SET
CGenFF_4.0 1 CG2O4 2 CG3C41 3 CG3C41 4 OG2D1 5 OG3C51 6 HGA2 7 HGA2 8 HGA2 9 HGA2
@<TRIPOS>MOLECULE
4_lactone
 9 9 0 0 0
****
USER_CHARGES
INVALID_CHARGES
Pose:  18 Cluster:  18 Fr_nu: 1063517 TotEn:   -15.22
@<TRIPOS>ATOM
      1 C1        -78.8326  -20.3611  -41.6532 C.2    1 LIG       0.04000
      2 C2        -78.3789  -21.2635  -42.8147 C.3    1 LIG       0.11000
      3 C3        -76.9908  -20.7722  -42.4154 C.3    1 LIG       0.08100
      4 O1        -79.8727  -20.0449  -41.1216 O.2    1 LIG      -0.32000
      5 O2        -77.5672  -19.9637  -41.3526 O.3    1 LIG      -0.27100
      6 H1        -78.5696  -22.3258  -42.6542 H      1 LIG       0.09000
      7 H2        -78.7332  -20.9398  -43.7947 H      1 LIG       0.09000
      8 H3        -76.3139  -21.5346  -42.0202 H      1 LIG       0.09000
      9 H4        -76.4779  -20.1539  -43.1573 H      1 LIG       0.09000
@<TRIPOS>BOND
      1       1       2 1
      2       1       4 2
      3       1       5 1
      4       2       3 1
      5       3       5 1
      6       2       6 1
      7       2       7 1
      8       3       8 1
      9       3       9 1
@<TRIPOS>ALT_TYPE
CGenFF_4.0_ALT_TYPE_SET
CGenFF_4.0 1 CG2O4 2 CG3C41 3 CG3C41 4 OG2D1 5 OG3C51 6 HGA2 7 HGA2 8 HGA2 9 HGA2
@<TRIPOS>MOLECULE
4_lactone
 9 9 0 0 0
****
USER_CHARGES
INVALID_CHARGES
Pose:  19 Cluster:  19 Fr_nu: 220414 TotEn:   -14.99
@<TRIPOS>ATOM
      1 C1        -80.0545  -15.1577  -47.5480 C.2    1 LIG       0.04000
      2 C2        -79.9756  -15.0492  -46.0146 C.3    1 LIG       0.11000
      3 C3        -79.0977  -13.8408  -46.3262 C.3    1 LIG       0.08100
      4 O1        -80.5779  -15.8791  -48.3665 O.2    1 LIG      -0.32000
      5 O2        -79.2632  -14.0707  -47.7528 O.3    1 LIG      -0.27100
      6 H1        -80.9302  -14.8298  -45.5339 H      1 LIG       0.09000
      7 H2        -79.4726  -15.8899  -45.5340 H      1 LIG       0.09000
      8 H3        -79.5024  -12.8709  -46.0244 H      1 LIG       0.09000
      9 H4        -78.0505  -13.9283  -46.0240 H      1 LIG       0.09000
@<TRIPOS>BOND
      1       1       2 1
      2       1       4 2
      3       1       5 1
      4       2       3 1
      5       3       5 1
      6       2       6 1
      7       2       7 1
      8       3       8 1
      9       3       9 1
@<TRIPOS>ALT_TYPE
CGenFF_4.0_ALT_TYPE_SET
CGenFF_4.0 1 CG2O4 2 CG3C41 3 CG3C41 4 OG2D1 5 OG3C51 6 HGA2 7 HGA2 8 HGA2 9 HGA2
@<TRIPOS>MOLECULE
4_lactone
 9 9 0 0 0
****
USER_CHARGES
INVALID_CHARGES
Pose:  20 Cluster:  20 Fr_nu: 4219572 TotEn:   -14.97
@<TRIPOS>ATOM
      1 C1        -73.5875  -24.8513  -43.7197 C.2    1 LIG       0.04000
      2 C2        -74.1536  -24.0169  -44.8827 C.3    1 LIG       0.11000
      3 C3        -75.2413  -23.6744  -43.8691 C.3    1 LIG       0.08100
      4 O1        -72.6374  -25.5731  -43.5180 O.2    1 LIG      -0.32000
      5 O2        -74.5900  -24.5050  -42.8684 O.3    1 LIG      -0.27100
      6 H1        -73.5137  -23.1880  -45.1891 H      1 LIG       0.09000
      7 H2        -74.4744  -24.6095  -45.7410 H      1 LIG       0.09000
      8 H3        -75.2855  -22.6274  -43.5574 H      1 LIG       0.09000
      9 H4        -76.2422  -24.0441  -44.1084 H      1 LIG       0.09000
@<TRIPOS>BOND
      1       1       2 1
      2       1       4 2
      3       1       5 1
      4       2       3 1
      5       3       5 1
      6       2       6 1
      7       2       7 1
      8       3       8 1
      9       3       9 1
@<TRIPOS>ALT_TYPE
CGenFF_4.0_ALT_TYPE_SET
CGenFF_4.0 1 CG2O4 2 CG3C41 3 CG3C41 4 OG2D1 5 OG3C51 6 HGA2 7 HGA2 8 HGA2 9 HGA2
@<TRIPOS>MOLECULE
4_lactone
 9 9 0 0 0
****
USER_CHARGES
INVALID_CHARGES
Pose:  21 Cluster:  21 Fr_nu: 2132830 TotEn:   -14.90
@<TRIPOS>ATOM
      1 C1        -60.8318   -2.2470  -23.7255 C.2    1 LIG       0.04000
      2 C2        -60.8224   -3.5791  -24.4966 C.3    1 LIG       0.11000
      3 C3        -60.4832   -4.1610  -23.1276 C.3    1 LIG       0.08100
      4 O1        -61.0201   -1.0764  -23.9674 O.2    1 LIG      -0.32000
      5 O2        -60.5263   -2.8327  -22.5366 O.3    1 LIG      -0.27100
      6 H1        -61.7931   -3.8643  -24.9051 H      1 LIG       0.09000
      7 H2        -60.0371   -3.6516  -25.2508 H      1 LIG       0.09000
      8 H3        -61.2392   -4.8205  -22.6927 H      1 LIG       0.09000
      9 H4        -59.4894   -4.6084  -23.0383 H      1 LIG       0.09000
@<TRIPOS>BOND
      1       1       2 1
      2       1       4 2
      3       1       5 1
      4       2       3 1
      5       3       5 1
      6       2       6 1
      7       2       7 1
      8       3       8 1
      9       3       9 1
@<TRIPOS>ALT_TYPE
CGenFF_4.0_ALT_TYPE_SET
CGenFF_4.0 1 CG2O4 2 CG3C41 3 CG3C41 4 OG2D1 5 OG3C51 6 HGA2 7 HGA2 8 HGA2 9 HGA2
@<TRIPOS>MOLECULE
4_lactone
 9 9 0 0 0
****
USER_CHARGES
INVALID_CHARGES
Pose:  22 Cluster:  22 Fr_nu: 3658719 TotEn:   -14.81
@<TRIPOS>ATOM
      1 C1        -80.8894  -19.6514  -41.4614 C.2    1 LIG       0.04000
      2 C2        -81.2235  -19.6281  -42.9637 C.3    1 LIG       0.11000
      3 C3        -79.7104  -19.5008  -43.1136 C.3    1 LIG       0.08100
      4 O1        -81.4900  -19.7344  -40.4141 O.2    1 LIG      -0.32000
      5 O2        -79.5502  -19.5350  -41.6684 O.3    1 LIG      -0.27100
      6 H1        -81.6601  -20.5555  -43.3375 H      1 LIG       0.09000
      7 H2        -81.8060  -18.7602  -43.2770 H      1 LIG       0.09000
      8 H3        -79.2094  -20.3451  -43.5949 H      1 LIG       0.09000
      9 H4        -79.3561  -18.5560  -43.5349 H      1 LIG       0.09000
@<TRIPOS>BOND
      1       1       2 1
      2       1       4 2
      3       1       5 1
      4       2       3 1
      5       3       5 1
      6       2       6 1
      7       2       7 1
      8       3       8 1
      9       3       9 1
@<TRIPOS>ALT_TYPE
CGenFF_4.0_ALT_TYPE_SET
CGenFF_4.0 1 CG2O4 2 CG3C41 3 CG3C41 4 OG2D1 5 OG3C51 6 HGA2 7 HGA2 8 HGA2 9 HGA2
@<TRIPOS>MOLECULE
4_lactone
 9 9 0 0 0
****
USER_CHARGES
INVALID_CHARGES
Pose:  23 Cluster:  23 Fr_nu: 4551138 TotEn:   -14.80
@<TRIPOS>ATOM
      1 C1        -52.5159    1.4192  -42.8948 C.2    1 LIG       0.04000
      2 C2        -52.4356    2.9155  -42.5427 C.3    1 LIG       0.11000
      3 C3        -53.8750    2.9265  -43.0486 C.3    1 LIG       0.08100
      4 O1        -51.7917    0.4509  -42.8492 O.2    1 LIG      -0.32000
      5 O2        -53.8011    1.5018  -43.3321 O.3    1 LIG      -0.27100
      6 H1        -52.3062    3.1164  -41.4781 H      1 LIG       0.09000
      7 H2        -51.7174    3.4763  -43.1431 H      1 LIG       0.09000
      8 H3        -54.6390    3.1493  -42.2988 H      1 LIG       0.09000
      9 H4        -54.0510    3.5083  -43.9576 H      1 LIG       0.09000
@<TRIPOS>BOND
      1       1       2 1
      2       1       4 2
      3       1       5 1
      4       2       3 1
      5       3       5 1
      6       2       6 1
      7       2       7 1
      8       3       8 1
      9       3       9 1
@<TRIPOS>ALT_TYPE
CGenFF_4.0_ALT_TYPE_SET
CGenFF_4.0 1 CG2O4 2 CG3C41 3 CG3C41 4 OG2D1 5 OG3C51 6 HGA2 7 HGA2 8 HGA2 9 HGA2
@<TRIPOS>MOLECULE
4_lactone
 9 9 0 0 0
****
USER_CHARGES
INVALID_CHARGES
Pose:  24 Cluster:  24 Fr_nu: 178745 TotEn:   -14.74
@<TRIPOS>ATOM
      1 C1        -44.5227  -12.1864  -41.7653 C.2    1 LIG       0.04000
      2 C2        -45.3094  -12.8172  -42.9283 C.3    1 LIG       0.11000
      3 C3        -45.7158  -11.3716  -43.1989 C.3    1 LIG       0.08100
      4 O1        -43.7981  -12.5597  -40.8710 O.2    1 LIG      -0.32000
      5 O2        -44.9259  -10.9221  -42.0634 O.3    1 LIG      -0.27100
      6 H1        -44.6820  -13.2832  -43.6896 H      1 LIG       0.09000
      7 H2        -46.1127  -13.4847  -42.6122 H      1 LIG       0.09000
      8 H3        -45.3517  -10.9451  -44.1375 H      1 LIG       0.09000
      9 H4        -46.7774  -11.1470  -43.0639 H      1 LIG       0.09000
@<TRIPOS>BOND
      1       1       2 1
      2       1       4 2
      3       1       5 1
      4       2       3 1
      5       3       5 1
      6       2       6 1
      7       2       7 1
      8       3       8 1
      9       3       9 1
@<TRIPOS>ALT_TYPE
CGenFF_4.0_ALT_TYPE_SET
CGenFF_4.0 1 CG2O4 2 CG3C41 3 CG3C41 4 OG2D1 5 OG3C51 6 HGA2 7 HGA2 8 HGA2 9 HGA2
@<TRIPOS>MOLECULE
4_lactone
 9 9 0 0 0
****
USER_CHARGES
INVALID_CHARGES
Pose:  25 Cluster:  25 Fr_nu: 1365493 TotEn:   -14.66
@<TRIPOS>ATOM
      1 C1        -83.3646  -20.8058  -38.6174 C.2    1 LIG       0.04000
      2 C2        -84.3863  -21.6347  -37.8184 C.3    1 LIG       0.11000
      3 C3        -85.2727  -20.4109  -38.0295 C.3    1 LIG       0.08100
      4 O1        -82.2294  -20.9319  -39.0171 O.2    1 LIG      -0.32000
      5 O2        -84.2078  -19.7492  -38.7667 O.3    1 LIG      -0.27100
      6 H1        -84.7107  -22.5470  -38.3215 H      1 LIG       0.09000
      7 H2        -84.0896  -21.8335  -36.7873 H      1 LIG       0.09000
      8 H3        -86.1571  -20.5684  -38.6529 H      1 LIG       0.09000
      9 H4        -85.5376  -19.8586  -37.1237 H      1 LIG       0.09000
@<TRIPOS>BOND
      1       1       2 1
      2       1       4 2
      3       1       5 1
      4       2       3 1
      5       3       5 1
      6       2       6 1
      7       2       7 1
      8       3       8 1
      9       3       9 1
@<TRIPOS>ALT_TYPE
CGenFF_4.0_ALT_TYPE_SET
CGenFF_4.0 1 CG2O4 2 CG3C41 3 CG3C41 4 OG2D1 5 OG3C51 6 HGA2 7 HGA2 8 HGA2 9 HGA2
@<TRIPOS>MOLECULE
4_lactone
 9 9 0 0 0
****
USER_CHARGES
INVALID_CHARGES
Pose:  26 Cluster:  26 Fr_nu: 5530509 TotEn:   -14.58
@<TRIPOS>ATOM
      1 C1        -50.3099    0.3060  -44.1768 C.2    1 LIG       0.04000
      2 C2        -50.5877    1.8010  -43.9384 C.3    1 LIG       0.11000
      3 C3        -51.7843    1.2685  -43.1559 C.3    1 LIG       0.08100
      4 O1        -49.4867   -0.3688  -44.7524 O.2    1 LIG      -0.32000
      5 O2        -51.3960   -0.0987  -43.4652 O.3    1 LIG      -0.27100
      6 H1        -49.8229    2.3076  -43.3477 H      1 LIG       0.09000
      7 H2        -50.8244    2.3600  -44.8452 H      1 LIG       0.09000
      8 H3        -51.7686    1.4583  -42.0792 H      1 LIG       0.09000
      9 H4        -52.7659    1.5113  -43.5721 H      1 LIG       0.09000
@<TRIPOS>BOND
      1       1       2 1
      2       1       4 2
      3       1       5 1
      4       2       3 1
      5       3       5 1
      6       2       6 1
      7       2       7 1
      8       3       8 1
      9       3       9 1
@<TRIPOS>ALT_TYPE
CGenFF_4.0_ALT_TYPE_SET
CGenFF_4.0 1 CG2O4 2 CG3C41 3 CG3C41 4 OG2D1 5 OG3C51 6 HGA2 7 HGA2 8 HGA2 9 HGA2
@<TRIPOS>MOLECULE
4_lactone
 9 9 0 0 0
****
USER_CHARGES
INVALID_CHARGES
Pose:  27 Cluster:  27 Fr_nu:   2970 TotEn:   -14.43
@<TRIPOS>ATOM
      1 C1        -58.3070    2.9318  -36.1228 C.2    1 LIG       0.04000
      2 C2        -58.7999    4.1803  -36.8761 C.3    1 LIG       0.11000
      3 C3        -59.2313    4.6285  -35.4829 C.3    1 LIG       0.08100
      4 O1        -57.7580    1.8869  -36.3891 O.2    1 LIG      -0.32000
      5 O2        -58.7184    3.3933  -34.9113 O.3    1 LIG      -0.27100
      6 H1        -58.0030    4.7664  -37.3365 H      1 LIG       0.09000
      7 H2        -59.6079    3.9840  -37.5827 H      1 LIG       0.09000
      8 H3        -58.7108    5.5037  -35.0845 H      1 LIG       0.09000
      9 H4        -60.3099    4.7239  -35.3311 H      1 LIG       0.09000
@<TRIPOS>BOND
      1       1       2 1
      2       1       4 2
      3       1       5 1
      4       2       3 1
      5       3       5 1
      6       2       6 1
      7       2       7 1
      8       3       8 1
      9       3       9 1
@<TRIPOS>ALT_TYPE
CGenFF_4.0_ALT_TYPE_SET
CGenFF_4.0 1 CG2O4 2 CG3C41 3 CG3C41 4 OG2D1 5 OG3C51 6 HGA2 7 HGA2 8 HGA2 9 HGA2
@<TRIPOS>MOLECULE
4_lactone
 9 9 0 0 0
****
USER_CHARGES
INVALID_CHARGES
Pose:  28 Cluster:  28 Fr_nu: 2122096 TotEn:   -14.03
@<TRIPOS>ATOM
      1 C1        -80.5999  -15.6361  -47.3161 C.2    1 LIG       0.04000
      2 C2        -80.9018  -15.2820  -45.8489 C.3    1 LIG       0.11000
      3 C3        -80.3313  -16.6722  -45.5850 C.3    1 LIG       0.08100
      4 O1        -80.7138  -15.1149  -48.4023 O.2    1 LIG      -0.32000
      5 O2        -80.1046  -16.8649  -47.0087 O.3    1 LIG      -0.27100
      6 H1        -80.3145  -14.4477  -45.4621 H      1 LIG       0.09000
      7 H2        -81.9635  -15.1554  -45.6307 H      1 LIG       0.09000
      8 H3        -79.3955  -16.7009  -45.0202 H      1 LIG       0.09000
      9 H4        -81.0393  -17.4050  -45.1882 H      1 LIG       0.09000
@<TRIPOS>BOND
      1       1       2 1
      2       1       4 2
      3       1       5 1
      4       2       3 1
      5       3       5 1
      6       2       6 1
      7       2       7 1
      8       3       8 1
      9       3       9 1
@<TRIPOS>ALT_TYPE
CGenFF_4.0_ALT_TYPE_SET
CGenFF_4.0 1 CG2O4 2 CG3C41 3 CG3C41 4 OG2D1 5 OG3C51 6 HGA2 7 HGA2 8 HGA2 9 HGA2
@<TRIPOS>MOLECULE
4_lactone
 9 9 0 0 0
****
USER_CHARGES
INVALID_CHARGES
Pose:  29 Cluster:  29 Fr_nu: 348684 TotEn:   -13.86
@<TRIPOS>ATOM
      1 C1        -45.6427  -11.3659  -42.5877 C.2    1 LIG       0.04000
      2 C2        -46.7450  -11.5017  -43.6535 C.3    1 LIG       0.11000
      3 C3        -45.8007  -12.5488  -44.2365 C.3    1 LIG       0.08100
      4 O1        -45.4422  -10.7138  -41.5883 O.2    1 LIG      -0.32000
      5 O2        -44.8497  -12.3097  -43.1623 O.3    1 LIG      -0.27100
      6 H1        -47.6928  -11.8807  -43.2683 H      1 LIG       0.09000
      7 H2        -46.8918  -10.6057  -44.2588 H      1 LIG       0.09000
      8 H3        -46.1702  -13.5778  -44.2262 H      1 LIG       0.09000
      9 H4        -45.3729  -12.3064  -45.2131 H      1 LIG       0.09000
@<TRIPOS>BOND
      1       1       2 1
      2       1       4 2
      3       1       5 1
      4       2       3 1
      5       3       5 1
      6       2       6 1
      7       2       7 1
      8       3       8 1
      9       3       9 1
@<TRIPOS>ALT_TYPE
CGenFF_4.0_ALT_TYPE_SET
CGenFF_4.0 1 CG2O4 2 CG3C41 3 CG3C41 4 OG2D1 5 OG3C51 6 HGA2 7 HGA2 8 HGA2 9 HGA2
@<TRIPOS>MOLECULE
4_lactone
 9 9 0 0 0
****
USER_CHARGES
INVALID_CHARGES
Pose:  30 Cluster:  30 Fr_nu: 1555638 TotEn:   -13.85
@<TRIPOS>ATOM
      1 C1        -57.1938    2.6833  -36.4682 C.2    1 LIG       0.04000
      2 C2        -57.3061    3.8189  -37.5011 C.3    1 LIG       0.11000
      3 C3        -58.6052    4.1204  -36.7601 C.3    1 LIG       0.08100
      4 O1        -56.4218    1.7899  -36.2035 O.2    1 LIG      -0.32000
      5 O2        -58.3637    3.0076  -35.8551 O.3    1 LIG      -0.27100
      6 H1        -56.5257    4.5768  -37.4165 H      1 LIG       0.09000
      7 H2        -57.4160    3.4750  -38.5309 H      1 LIG       0.09000
      8 H3        -58.6359    5.0744  -36.2268 H      1 LIG       0.09000
      9 H4        -59.5222    3.9764  -37.3381 H      1 LIG       0.09000
@<TRIPOS>BOND
      1       1       2 1
      2       1       4 2
      3       1       5 1
      4       2       3 1
      5       3       5 1
      6       2       6 1
      7       2       7 1
      8       3       8 1
      9       3       9 1
@<TRIPOS>ALT_TYPE
CGenFF_4.0_ALT_TYPE_SET
CGenFF_4.0 1 CG2O4 2 CG3C41 3 CG3C41 4 OG2D1 5 OG3C51 6 HGA2 7 HGA2 8 HGA2 9 HGA2
@<TRIPOS>MOLECULE
4_lactone
 9 9 0 0 0
****
USER_CHARGES
INVALID_CHARGES
Pose:  31 Cluster:  31 Fr_nu: 4504560 TotEn:   -13.82
@<TRIPOS>ATOM
      1 C1        -81.7345  -16.9937  -47.8568 C.2    1 LIG       0.04000
      2 C2        -82.1644  -16.5845  -46.4366 C.3    1 LIG       0.11000
      3 C3        -83.5686  -16.7779  -47.0012 C.3    1 LIG       0.08100
      4 O1        -80.7012  -17.1521  -48.4664 O.2    1 LIG      -0.32000
      5 O2        -83.0133  -17.1459  -48.2942 O.3    1 LIG      -0.27100
      6 H1        -81.8649  -17.2899  -45.6599 H      1 LIG       0.09000
      7 H2        -81.8976  -15.5610  -46.1682 H      1 LIG       0.09000
      8 H3        -84.1467  -17.5960  -46.5631 H      1 LIG       0.09000
      9 H4        -84.1784  -15.8728  -47.0688 H      1 LIG       0.09000
@<TRIPOS>BOND
      1       1       2 1
      2       1       4 2
      3       1       5 1
      4       2       3 1
      5       3       5 1
      6       2       6 1
      7       2       7 1
      8       3       8 1
      9       3       9 1
@<TRIPOS>ALT_TYPE
CGenFF_4.0_ALT_TYPE_SET
CGenFF_4.0 1 CG2O4 2 CG3C41 3 CG3C41 4 OG2D1 5 OG3C51 6 HGA2 7 HGA2 8 HGA2 9 HGA2
@<TRIPOS>MOLECULE
4_lactone
 9 9 0 0 0
****
USER_CHARGES
INVALID_CHARGES
Pose:  32 Cluster:  32 Fr_nu: 2123096 TotEn:   -13.75
@<TRIPOS>ATOM
      1 C1        -80.9041  -16.1294  -47.2529 C.2    1 LIG       0.04000
      2 C2        -80.3930  -16.1950  -45.8025 C.3    1 LIG       0.11000
      3 C3        -81.8777  -16.3259  -45.4764 C.3    1 LIG       0.08100
      4 O1        -80.4328  -16.0159  -48.3616 O.2    1 LIG      -0.32000
      5 O2        -82.2096  -16.2486  -46.8904 O.3    1 LIG      -0.27100
      6 H1        -79.7812  -17.0719  -45.5850 H      1 LIG       0.09000
      7 H2        -79.9106  -15.2787  -45.4584 H      1 LIG       0.09000
      8 H3        -82.1848  -17.2811  -45.0418 H      1 LIG       0.09000
      9 H4        -82.3126  -15.4940  -44.9156 H      1 LIG       0.09000
@<TRIPOS>BOND
      1       1       2 1
      2       1       4 2
      3       1       5 1
      4       2       3 1
      5       3       5 1
      6       2       6 1
      7       2       7 1
      8       3       8 1
      9       3       9 1
@<TRIPOS>ALT_TYPE
CGenFF_4.0_ALT_TYPE_SET
CGenFF_4.0 1 CG2O4 2 CG3C41 3 CG3C41 4 OG2D1 5 OG3C51 6 HGA2 7 HGA2 8 HGA2 9 HGA2
@<TRIPOS>MOLECULE
4_lactone
 9 9 0 0 0
****
USER_CHARGES
INVALID_CHARGES
Pose:  33 Cluster:  33 Fr_nu: 2518139 TotEn:   -13.54
@<TRIPOS>ATOM
      1 C1        -83.6596  -20.3981  -38.6527 C.2    1 LIG       0.04000
      2 C2        -85.1103  -20.0742  -38.2530 C.3    1 LIG       0.11000
      3 C3        -84.8844  -21.1824  -37.2289 C.3    1 LIG       0.08100
      4 O1        -82.8484  -20.0096  -39.4622 O.2    1 LIG      -0.32000
      5 O2        -83.5279  -21.3760  -37.7167 O.3    1 LIG      -0.27100
      6 H1        -85.2466  -19.0719  -37.8440 H      1 LIG       0.09000
      7 H2        -85.8451  -20.2893  -39.0306 H      1 LIG       0.09000
      8 H3        -84.8953  -20.8688  -36.1815 H      1 LIG       0.09000
      9 H4        -85.4922  -22.0812  -37.3647 H      1 LIG       0.09000
@<TRIPOS>BOND
      1       1       2 1
      2       1       4 2
      3       1       5 1
      4       2       3 1
      5       3       5 1
      6       2       6 1
      7       2       7 1
      8       3       8 1
      9       3       9 1
@<TRIPOS>ALT_TYPE
CGenFF_4.0_ALT_TYPE_SET
CGenFF_4.0 1 CG2O4 2 CG3C41 3 CG3C41 4 OG2D1 5 OG3C51 6 HGA2 7 HGA2 8 HGA2 9 HGA2
@<TRIPOS>MOLECULE
4_lactone
 9 9 0 0 0
****
USER_CHARGES
INVALID_CHARGES
Pose:  34 Cluster:  34 Fr_nu: 199050 TotEn:   -13.31
@<TRIPOS>ATOM
      1 C1        -72.8728   -4.9856  -33.6570 C.2    1 LIG       0.04000
      2 C2        -73.7976   -3.8094  -33.2958 C.3    1 LIG       0.11000
      3 C3        -74.8897   -4.8687  -33.4105 C.3    1 LIG       0.08100
      4 O1        -71.6894   -5.1713  -33.8282 O.2    1 LIG      -0.32000
      5 O2        -73.8961   -5.8773  -33.7435 O.3    1 LIG      -0.27100
      6 H1        -73.6336   -3.4046  -32.2959 H      1 LIG       0.09000
      7 H2        -73.8243   -3.0173  -34.0458 H      1 LIG       0.09000
      8 H3        -75.4144   -5.1106  -32.4822 H      1 LIG       0.09000
      9 H4        -75.6037   -4.7236  -34.2259 H      1 LIG       0.09000
@<TRIPOS>BOND
      1       1       2 1
      2       1       4 2
      3       1       5 1
      4       2       3 1
      5       3       5 1
      6       2       6 1
      7       2       7 1
      8       3       8 1
      9       3       9 1
@<TRIPOS>ALT_TYPE
CGenFF_4.0_ALT_TYPE_SET
CGenFF_4.0 1 CG2O4 2 CG3C41 3 CG3C41 4 OG2D1 5 OG3C51 6 HGA2 7 HGA2 8 HGA2 9 HGA2
@<TRIPOS>MOLECULE
4_lactone
 9 9 0 0 0
****
USER_CHARGES
INVALID_CHARGES
Pose:  35 Cluster:  35 Fr_nu: 5060979 TotEn:   -13.26
@<TRIPOS>ATOM
      1 C1        -53.2255    8.7009  -30.3274 C.2    1 LIG       0.04000
      2 C2        -53.6691    9.8865  -31.2030 C.3    1 LIG       0.11000
      3 C3        -55.0567    9.5114  -30.6912 C.3    1 LIG       0.08100
      4 O1        -52.1924    8.1399  -30.0405 O.2    1 LIG      -0.32000
      5 O2        -54.4902    8.4215  -29.9123 O.3    1 LIG      -0.27100
      6 H1        -53.2871   10.8531  -30.8709 H      1 LIG       0.09000
      7 H2        -53.5014    9.7387  -32.2711 H      1 LIG       0.09000
      8 H3        -55.5424   10.2538  -30.0520 H      1 LIG       0.09000
      9 H4        -55.7550    9.1437  -31.4480 H      1 LIG       0.09000
@<TRIPOS>BOND
      1       1       2 1
      2       1       4 2
      3       1       5 1
      4       2       3 1
      5       3       5 1
      6       2       6 1
      7       2       7 1
      8       3       8 1
      9       3       9 1
@<TRIPOS>ALT_TYPE
CGenFF_4.0_ALT_TYPE_SET
CGenFF_4.0 1 CG2O4 2 CG3C41 3 CG3C41 4 OG2D1 5 OG3C51 6 HGA2 7 HGA2 8 HGA2 9 HGA2
@<TRIPOS>MOLECULE
4_lactone
 9 9 0 0 0
****
USER_CHARGES
INVALID_CHARGES
Pose:  36 Cluster:  36 Fr_nu: 759439 TotEn:   -12.98
@<TRIPOS>ATOM
      1 C1        -76.6960   -0.5435  -35.8502 C.2    1 LIG       0.04000
      2 C2        -76.3889   -1.8830  -35.1568 C.3    1 LIG       0.11000
      3 C3        -76.7919   -2.4674  -36.5074 C.3    1 LIG       0.08100
      4 O1        -76.6769    0.6331  -35.5681 O.2    1 LIG      -0.32000
      5 O2        -77.0433   -1.1320  -37.0261 O.3    1 LIG      -0.27100
      6 H1        -75.3416   -2.0110  -34.8789 H      1 LIG       0.09000
      7 H2        -77.0528   -2.1149  -34.3223 H      1 LIG       0.09000
      8 H3        -75.9959   -2.9720  -37.0617 H      1 LIG       0.09000
      9 H4        -77.7008   -3.0754  -36.5059 H      1 LIG       0.09000
@<TRIPOS>BOND
      1       1       2 1
      2       1       4 2
      3       1       5 1
      4       2       3 1
      5       3       5 1
      6       2       6 1
      7       2       7 1
      8       3       8 1
      9       3       9 1
@<TRIPOS>ALT_TYPE
CGenFF_4.0_ALT_TYPE_SET
CGenFF_4.0 1 CG2O4 2 CG3C41 3 CG3C41 4 OG2D1 5 OG3C51 6 HGA2 7 HGA2 8 HGA2 9 HGA2
@<TRIPOS>MOLECULE
4_lactone
 9 9 0 0 0
****
USER_CHARGES
INVALID_CHARGES
Pose:  37 Cluster:  37 Fr_nu:  13256 TotEn:   -12.97
@<TRIPOS>ATOM
      1 C1        -72.3549  -11.5761  -43.3590 C.2    1 LIG       0.04000
      2 C2        -73.1879  -10.7918  -44.3886 C.3    1 LIG       0.11000
      3 C3        -72.0320   -9.8000  -44.2990 C.3    1 LIG       0.08100
      4 O1        -72.4422  -12.6149  -42.7445 O.2    1 LIG      -0.32000
      5 O2        -71.3602  -10.6490  -43.3277 O.3    1 LIG      -0.27100
      6 H1        -73.3035  -11.2992  -45.3476 H      1 LIG       0.09000
      7 H2        -74.1475  -10.4378  -44.0082 H      1 LIG       0.09000
      8 H3        -71.4383   -9.6810  -45.2094 H      1 LIG       0.09000
      9 H4        -72.2805   -8.8232  -43.8749 H      1 LIG       0.09000
@<TRIPOS>BOND
      1       1       2 1
      2       1       4 2
      3       1       5 1
      4       2       3 1
      5       3       5 1
      6       2       6 1
      7       2       7 1
      8       3       8 1
      9       3       9 1
@<TRIPOS>ALT_TYPE
CGenFF_4.0_ALT_TYPE_SET
CGenFF_4.0 1 CG2O4 2 CG3C41 3 CG3C41 4 OG2D1 5 OG3C51 6 HGA2 7 HGA2 8 HGA2 9 HGA2
@<TRIPOS>MOLECULE
4_lactone
 9 9 0 0 0
****
USER_CHARGES
INVALID_CHARGES
Pose:  38 Cluster:  38 Fr_nu: 199490 TotEn:   -12.86
@<TRIPOS>ATOM
      1 C1        -74.0156   -4.6145  -33.7467 C.2    1 LIG       0.04000
      2 C2        -74.8263   -3.3322  -34.0068 C.3    1 LIG       0.11000
      3 C3        -76.0147   -4.2360  -33.6925 C.3    1 LIG       0.08100
      4 O1        -72.8537   -4.9525  -33.7494 O.2    1 LIG      -0.32000
      5 O2        -75.1196   -5.3624  -33.4790 O.3    1 LIG      -0.27100
      6 H1        -74.6369   -2.5322  -33.2893 H      1 LIG       0.09000
      7 H2        -74.7658   -2.9677  -35.0335 H      1 LIG       0.09000
      8 H3        -76.5726   -3.9868  -32.7857 H      1 LIG       0.09000
      9 H4        -76.7003   -4.4198  -34.5242 H      1 LIG       0.09000
@<TRIPOS>BOND
      1       1       2 1
      2       1       4 2
      3       1       5 1
      4       2       3 1
      5       3       5 1
      6       2       6 1
      7       2       7 1
      8       3       8 1
      9       3       9 1
@<TRIPOS>ALT_TYPE
CGenFF_4.0_ALT_TYPE_SET
CGenFF_4.0 1 CG2O4 2 CG3C41 3 CG3C41 4 OG2D1 5 OG3C51 6 HGA2 7 HGA2 8 HGA2 9 HGA2
@<TRIPOS>MOLECULE
4_lactone
 9 9 0 0 0
****
USER_CHARGES
INVALID_CHARGES
Pose:  39 Cluster:  39 Fr_nu: 116481 TotEn:   -12.82
@<TRIPOS>ATOM
      1 C1        -79.1718  -14.1264  -44.4742 C.2    1 LIG       0.04000
      2 C2        -79.8203  -14.8417  -45.6730 C.3    1 LIG       0.11000
      3 C3        -78.9308  -13.9032  -46.4828 C.3    1 LIG       0.08100
      4 O1        -79.2346  -14.1716  -43.2666 O.2    1 LIG      -0.32000
      5 O2        -78.4073  -13.3195  -45.2577 O.3    1 LIG      -0.27100
      6 H1        -79.5770  -15.9030  -45.7433 H      1 LIG       0.09000
      7 H2        -80.8946  -14.6734  -45.7640 H      1 LIG       0.09000
      8 H3        -78.1431  -14.3850  -47.0685 H      1 LIG       0.09000
      9 H4        -79.4570  -13.1605  -47.0887 H      1 LIG       0.09000
@<TRIPOS>BOND
      1       1       2 1
      2       1       4 2
      3       1       5 1
      4       2       3 1
      5       3       5 1
      6       2       6 1
      7       2       7 1
      8       3       8 1
      9       3       9 1
@<TRIPOS>ALT_TYPE
CGenFF_4.0_ALT_TYPE_SET
CGenFF_4.0 1 CG2O4 2 CG3C41 3 CG3C41 4 OG2D1 5 OG3C51 6 HGA2 7 HGA2 8 HGA2 9 HGA2
@<TRIPOS>MOLECULE
4_lactone
 9 9 0 0 0
****
USER_CHARGES
INVALID_CHARGES
Pose:  40 Cluster:  40 Fr_nu: 4454135 TotEn:   -12.74
@<TRIPOS>ATOM
      1 C1        -81.4441  -16.3584  -47.6112 C.2    1 LIG       0.04000
      2 C2        -82.3786  -16.1515  -46.4058 C.3    1 LIG       0.11000
      3 C3        -82.0450  -17.6138  -46.1262 C.3    1 LIG       0.08100
      4 O1        -81.0233  -15.7036  -48.5377 O.2    1 LIG      -0.32000
      5 O2        -81.1914  -17.6588  -47.3030 O.3    1 LIG      -0.27100
      6 H1        -82.0083  -15.4327  -45.6732 H      1 LIG       0.09000
      7 H2        -83.4154  -15.9447  -46.6764 H      1 LIG       0.09000
      8 H3        -81.4790  -17.8037  -45.2101 H      1 LIG       0.09000
      9 H4        -82.8817  -18.3128  -46.2098 H      1 LIG       0.09000
@<TRIPOS>BOND
      1       1       2 1
      2       1       4 2
      3       1       5 1
      4       2       3 1
      5       3       5 1
      6       2       6 1
      7       2       7 1
      8       3       8 1
      9       3       9 1
@<TRIPOS>ALT_TYPE
CGenFF_4.0_ALT_TYPE_SET
CGenFF_4.0 1 CG2O4 2 CG3C41 3 CG3C41 4 OG2D1 5 OG3C51 6 HGA2 7 HGA2 8 HGA2 9 HGA2
@<TRIPOS>MOLECULE
4_lactone
 9 9 0 0 0
****
USER_CHARGES
INVALID_CHARGES
Pose:  41 Cluster:  41 Fr_nu: 1413061 TotEn:   -12.48
@<TRIPOS>ATOM
      1 C1        -84.3069  -20.3820  -38.8383 C.2    1 LIG       0.04000
      2 C2        -85.1757  -19.4604  -37.9636 C.3    1 LIG       0.11000
      3 C3        -86.3236  -20.1448  -38.6997 C.3    1 LIG       0.08100
      4 O1        -83.1293  -20.6057  -39.0047 O.2    1 LIG      -0.32000
      5 O2        -85.3773  -20.9497  -39.4562 O.3    1 LIG      -0.27100
      6 H1        -85.1082  -19.6674  -36.8945 H      1 LIG       0.09000
      7 H2        -85.0457  -18.3970  -38.1714 H      1 LIG       0.09000
      8 H3        -86.9784  -20.7660  -38.0827 H      1 LIG       0.09000
      9 H4        -86.9154  -19.4993  -39.3545 H      1 LIG       0.09000
@<TRIPOS>BOND
      1       1       2 1
      2       1       4 2
      3       1       5 1
      4       2       3 1
      5       3       5 1
      6       2       6 1
      7       2       7 1
      8       3       8 1
      9       3       9 1
@<TRIPOS>ALT_TYPE
CGenFF_4.0_ALT_TYPE_SET
CGenFF_4.0 1 CG2O4 2 CG3C41 3 CG3C41 4 OG2D1 5 OG3C51 6 HGA2 7 HGA2 8 HGA2 9 HGA2
@<TRIPOS>MOLECULE
4_lactone
 9 9 0 0 0
****
USER_CHARGES
INVALID_CHARGES
Pose:  42 Cluster:  42 Fr_nu: 5489075 TotEn:   -12.35
@<TRIPOS>ATOM
      1 C1        -54.7013    9.0612  -30.3218 C.2    1 LIG       0.04000
      2 C2        -55.1889    9.9605  -31.4719 C.3    1 LIG       0.11000
      3 C3        -56.4866    9.9746  -30.6695 C.3    1 LIG       0.08100
      4 O1        -53.6884    8.4747  -30.0147 O.2    1 LIG      -0.32000
      5 O2        -55.8878    9.1164  -29.6593 O.3    1 LIG      -0.27100
      6 H1        -54.6658   10.9154  -31.5433 H      1 LIG       0.09000
      7 H2        -55.2351    9.4593  -32.4401 H      1 LIG       0.09000
      8 H3        -56.7766   10.9438  -30.2548 H      1 LIG       0.09000
      9 H4        -57.3430    9.4930  -31.1494 H      1 LIG       0.09000
@<TRIPOS>BOND
      1       1       2 1
      2       1       4 2
      3       1       5 1
      4       2       3 1
      5       3       5 1
      6       2       6 1
      7       2       7 1
      8       3       8 1
      9       3       9 1
@<TRIPOS>ALT_TYPE
CGenFF_4.0_ALT_TYPE_SET
CGenFF_4.0 1 CG2O4 2 CG3C41 3 CG3C41 4 OG2D1 5 OG3C51 6 HGA2 7 HGA2 8 HGA2 9 HGA2
@<TRIPOS>MOLECULE
4_lactone
 9 9 0 0 0
****
USER_CHARGES
INVALID_CHARGES
Pose:  43 Cluster:  43 Fr_nu: 700477 TotEn:   -12.28
@<TRIPOS>ATOM
      1 C1        -60.2790   -2.4911  -24.4670 C.2    1 LIG       0.04000
      2 C2        -61.1086   -3.3789  -23.5221 C.3    1 LIG       0.11000
      3 C3        -61.9819   -3.5669  -24.7590 C.3    1 LIG       0.08100
      4 O1        -59.2750   -1.8181  -24.4081 O.2    1 LIG      -0.32000
      5 O2        -61.1022   -2.7015  -25.5290 O.3    1 LIG      -0.27100
      6 H1        -60.5841   -4.2696  -23.1728 H      1 LIG       0.09000
      7 H2        -61.5694   -2.8385  -22.6936 H      1 LIG       0.09000
      8 H3        -62.0106   -4.5801  -25.1690 H      1 LIG       0.09000
      9 H4        -62.9921   -3.1541  -24.6903 H      1 LIG       0.09000
@<TRIPOS>BOND
      1       1       2 1
      2       1       4 2
      3       1       5 1
      4       2       3 1
      5       3       5 1
      6       2       6 1
      7       2       7 1
      8       3       8 1
      9       3       9 1
@<TRIPOS>ALT_TYPE
CGenFF_4.0_ALT_TYPE_SET
CGenFF_4.0 1 CG2O4 2 CG3C41 3 CG3C41 4 OG2D1 5 OG3C51 6 HGA2 7 HGA2 8 HGA2 9 HGA2
@<TRIPOS>MOLECULE
4_lactone
 9 9 0 0 0
****
USER_CHARGES
INVALID_CHARGES
Pose:  44 Cluster:  44 Fr_nu:   2778 TotEn:   -12.26
@<TRIPOS>ATOM
      1 C1        -71.5534   -9.6857  -43.7662 C.2    1 LIG       0.04000
      2 C2        -72.8044  -10.5677  -43.9278 C.3    1 LIG       0.11000
      3 C3        -72.4171  -10.5325  -45.4031 C.3    1 LIG       0.08100
      4 O1        -70.9577   -9.1368  -42.8672 O.2    1 LIG      -0.32000
      5 O2        -71.2677   -9.6958  -45.0959 O.3    1 LIG      -0.27100
      6 H1        -72.7288  -11.5415  -43.4414 H      1 LIG       0.09000
      7 H2        -73.7390  -10.0665  -43.6704 H      1 LIG       0.09000
      8 H3        -72.1147  -11.4897  -45.8364 H      1 LIG       0.09000
      9 H4        -73.1219  -10.0200  -46.0636 H      1 LIG       0.09000
@<TRIPOS>BOND
      1       1       2 1
      2       1       4 2
      3       1       5 1
      4       2       3 1
      5       3       5 1
      6       2       6 1
      7       2       7 1
      8       3       8 1
      9       3       9 1
@<TRIPOS>ALT_TYPE
CGenFF_4.0_ALT_TYPE_SET
CGenFF_4.0 1 CG2O4 2 CG3C41 3 CG3C41 4 OG2D1 5 OG3C51 6 HGA2 7 HGA2 8 HGA2 9 HGA2
@<TRIPOS>MOLECULE
4_lactone
 9 9 0 0 0
****
USER_CHARGES
INVALID_CHARGES
Pose:  45 Cluster:  45 Fr_nu: 2123288 TotEn:   -12.14
@<TRIPOS>ATOM
      1 C1        -80.3631  -16.3398  -47.5990 C.2    1 LIG       0.04000
      2 C2        -80.2842  -16.2312  -46.0656 C.3    1 LIG       0.11000
      3 C3        -79.4063  -15.0229  -46.3772 C.3    1 LIG       0.08100
      4 O1        -80.8865  -17.0612  -48.4175 O.2    1 LIG      -0.32000
      5 O2        -79.5718  -15.2527  -47.8038 O.3    1 LIG      -0.27100
      6 H1        -81.2388  -16.0118  -45.5849 H      1 LIG       0.09000
      7 H2        -79.7812  -17.0719  -45.5850 H      1 LIG       0.09000
      8 H3        -79.8110  -14.0530  -46.0754 H      1 LIG       0.09000
      9 H4        -78.3591  -15.1103  -46.0750 H      1 LIG       0.09000
@<TRIPOS>BOND
      1       1       2 1
      2       1       4 2
      3       1       5 1
      4       2       3 1
      5       3       5 1
      6       2       6 1
      7       2       7 1
      8       3       8 1
      9       3       9 1
@<TRIPOS>ALT_TYPE
CGenFF_4.0_ALT_TYPE_SET
CGenFF_4.0 1 CG2O4 2 CG3C41 3 CG3C41 4 OG2D1 5 OG3C51 6 HGA2 7 HGA2 8 HGA2 9 HGA2
@<TRIPOS>MOLECULE
4_lactone
 9 9 0 0 0
****
USER_CHARGES
INVALID_CHARGES
Pose:  46 Cluster:  46 Fr_nu: 354756 TotEn:   -12.07
@<TRIPOS>ATOM
      1 C1        -64.6029  -18.9160  -53.9091 C.2    1 LIG       0.04000
      2 C2        -65.3222  -19.6907  -55.0279 C.3    1 LIG       0.11000
      3 C3        -66.2194  -18.4570  -55.0575 C.3    1 LIG       0.08100
      4 O1        -63.6571  -19.0829  -53.1730 O.2    1 LIG      -0.32000
      5 O2        -65.4423  -17.8489  -53.9889 O.3    1 LIG      -0.27100
      6 H1        -64.7134  -19.8551  -55.9183 H      1 LIG       0.09000
      7 H2        -65.7972  -20.6151  -54.6951 H      1 LIG       0.09000
      8 H3        -66.1779  -17.8631  -55.9745 H      1 LIG       0.09000
      9 H4        -67.2575  -18.6215  -54.7558 H      1 LIG       0.09000
@<TRIPOS>BOND
      1       1       2 1
      2       1       4 2
      3       1       5 1
      4       2       3 1
      5       3       5 1
      6       2       6 1
      7       2       7 1
      8       3       8 1
      9       3       9 1
@<TRIPOS>ALT_TYPE
CGenFF_4.0_ALT_TYPE_SET
CGenFF_4.0 1 CG2O4 2 CG3C41 3 CG3C41 4 OG2D1 5 OG3C51 6 HGA2 7 HGA2 8 HGA2 9 HGA2
@<TRIPOS>MOLECULE
4_lactone
 9 9 0 0 0
****
USER_CHARGES
INVALID_CHARGES
Pose:  47 Cluster:  47 Fr_nu: 1412950 TotEn:   -12.00
@<TRIPOS>ATOM
      1 C1        -84.1257  -21.0156  -38.4536 C.2    1 LIG       0.04000
      2 C2        -85.2652  -22.0053  -38.7556 C.3    1 LIG       0.11000
      3 C3        -85.7530  -21.5854  -37.3722 C.3    1 LIG       0.08100
      4 O1        -83.1293  -20.6057  -39.0047 O.2    1 LIG      -0.32000
      5 O2        -84.6172  -20.6883  -37.2285 O.3    1 LIG      -0.27100
      6 H1        -85.9013  -21.7106  -39.5917 H      1 LIG       0.09000
      7 H2        -84.9406  -23.0429  -38.8496 H      1 LIG       0.09000
      8 H3        -86.7015  -21.0420  -37.3492 H      1 LIG       0.09000
      9 H4        -85.7440  -22.3701  -36.6108 H      1 LIG       0.09000
@<TRIPOS>BOND
      1       1       2 1
      2       1       4 2
      3       1       5 1
      4       2       3 1
      5       3       5 1
      6       2       6 1
      7       2       7 1
      8       3       8 1
      9       3       9 1
@<TRIPOS>ALT_TYPE
CGenFF_4.0_ALT_TYPE_SET
CGenFF_4.0 1 CG2O4 2 CG3C41 3 CG3C41 4 OG2D1 5 OG3C51 6 HGA2 7 HGA2 8 HGA2 9 HGA2
@<TRIPOS>MOLECULE
4_lactone
 9 9 0 0 0
****
USER_CHARGES
INVALID_CHARGES
Pose:  48 Cluster:  48 Fr_nu: 3457585 TotEn:   -11.89
@<TRIPOS>ATOM
      1 C1        -62.4844   -2.5572  -24.2882 C.2    1 LIG       0.04000
      2 C2        -61.9896   -4.0131  -24.2207 C.3    1 LIG       0.11000
      3 C3        -60.6787   -3.3996  -24.7033 C.3    1 LIG       0.08100
      4 O1        -63.5094   -1.9514  -24.0722 O.2    1 LIG      -0.32000
      5 O2        -61.2864   -2.0782  -24.7185 O.3    1 LIG      -0.27100
      6 H1        -61.9739   -4.4321  -23.2133 H      1 LIG       0.09000
      7 H2        -62.4858   -4.6851  -24.9228 H      1 LIG       0.09000
      8 H3        -59.8439   -3.4513  -23.9990 H      1 LIG       0.09000
      9 H4        -60.3549   -3.7043  -25.7023 H      1 LIG       0.09000
@<TRIPOS>BOND
      1       1       2 1
      2       1       4 2
      3       1       5 1
      4       2       3 1
      5       3       5 1
      6       2       6 1
      7       2       7 1
      8       3       8 1
      9       3       9 1
@<TRIPOS>ALT_TYPE
CGenFF_4.0_ALT_TYPE_SET
CGenFF_4.0 1 CG2O4 2 CG3C41 3 CG3C41 4 OG2D1 5 OG3C51 6 HGA2 7 HGA2 8 HGA2 9 HGA2
@<TRIPOS>MOLECULE
4_lactone
 9 9 0 0 0
****
USER_CHARGES
INVALID_CHARGES
Pose:  49 Cluster:  49 Fr_nu: 222971 TotEn:   -11.62
@<TRIPOS>ATOM
      1 C1        -77.1966   -7.3055  -33.0676 C.2    1 LIG       0.04000
      2 C2        -78.6859   -6.9892  -32.8416 C.3    1 LIG       0.11000
      3 C3        -78.8926   -8.1318  -33.8313 C.3    1 LIG       0.08100
      4 O1        -76.1271   -6.8928  -32.6800 O.2    1 LIG      -0.32000
      5 O2        -77.4538   -8.3131  -33.9442 O.3    1 LIG      -0.27100
      6 H1        -79.0316   -7.1759  -31.8237 H      1 LIG       0.09000
      7 H2        -78.9887   -6.0000  -33.1889 H      1 LIG       0.09000
      8 H3        -79.3811   -9.0238  -33.4297 H      1 LIG       0.09000
      9 H4        -79.3385   -7.8510  -34.7894 H      1 LIG       0.09000
@<TRIPOS>BOND
      1       1       2 1
      2       1       4 2
      3       1       5 1
      4       2       3 1
      5       3       5 1
      6       2       6 1
      7       2       7 1
      8       3       8 1
      9       3       9 1
@<TRIPOS>ALT_TYPE
CGenFF_4.0_ALT_TYPE_SET
CGenFF_4.0 1 CG2O4 2 CG3C41 3 CG3C41 4 OG2D1 5 OG3C51 6 HGA2 7 HGA2 8 HGA2 9 HGA2
@<TRIPOS>MOLECULE
4_lactone
 9 9 0 0 0
****
USER_CHARGES
INVALID_CHARGES
Pose:  50 Cluster:  50 Fr_nu: 5509674 TotEn:   -11.57
@<TRIPOS>ATOM
      1 C1        -49.3420    0.2780  -45.8736 C.2    1 LIG       0.04000
      2 C2        -50.2306    1.3337  -46.5556 C.3    1 LIG       0.11000
      3 C3        -49.8957    0.5396  -47.8146 C.3    1 LIG       0.08100
      4 O1        -48.9504    0.0272  -44.7565 O.2    1 LIG      -0.32000
      5 O2        -49.0841   -0.3816  -47.0348 O.3    1 LIG      -0.27100
      6 H1        -51.2754    1.3062  -46.2422 H      1 LIG       0.09000
      7 H2        -49.8296    2.3477  -46.5134 H      1 LIG       0.09000
      8 H3        -50.7377    0.0306  -48.2915 H      1 LIG       0.09000
      9 H4        -49.2974    1.0693  -48.5610 H      1 LIG       0.09000
@<TRIPOS>BOND
      1       1       2 1
      2       1       4 2
      3       1       5 1
      4       2       3 1
      5       3       5 1
      6       2       6 1
      7       2       7 1
      8       3       8 1
      9       3       9 1
@<TRIPOS>ALT_TYPE
CGenFF_4.0_ALT_TYPE_SET
CGenFF_4.0 1 CG2O4 2 CG3C41 3 CG3C41 4 OG2D1 5 OG3C51 6 HGA2 7 HGA2 8 HGA2 9 HGA2
@<TRIPOS>MOLECULE
4_lactone
 9 9 0 0 0
****
USER_CHARGES
INVALID_CHARGES
Pose:  51 Cluster:  51 Fr_nu: 1028518 TotEn:   -11.57
@<TRIPOS>ATOM
      1 C1        -73.4961   -5.0770  -33.0426 C.2    1 LIG       0.04000
      2 C2        -74.6840   -4.1377  -32.7675 C.3    1 LIG       0.11000
      3 C3        -73.7585   -3.0856  -33.3711 C.3    1 LIG       0.08100
      4 O1        -73.2305   -6.2482  -32.8937 O.2    1 LIG      -0.32000
      5 O2        -72.7240   -4.0888  -33.5690 O.3    1 LIG      -0.27100
      6 H1        -75.5790   -4.3697  -33.3469 H      1 LIG       0.09000
      7 H2        -74.9173   -4.0131  -31.7088 H      1 LIG       0.09000
      8 H3        -74.0877   -2.6534  -34.3200 H      1 LIG       0.09000
      9 H4        -73.4293   -2.2987  -32.6870 H      1 LIG       0.09000
@<TRIPOS>BOND
      1       1       2 1
      2       1       4 2
      3       1       5 1
      4       2       3 1
      5       3       5 1
      6       2       6 1
      7       2       7 1
      8       3       8 1
      9       3       9 1
@<TRIPOS>ALT_TYPE
CGenFF_4.0_ALT_TYPE_SET
CGenFF_4.0 1 CG2O4 2 CG3C41 3 CG3C41 4 OG2D1 5 OG3C51 6 HGA2 7 HGA2 8 HGA2 9 HGA2
@<TRIPOS>MOLECULE
4_lactone
 9 9 0 0 0
****
USER_CHARGES
INVALID_CHARGES
Pose:  52 Cluster:  52 Fr_nu:   2021 TotEn:   -11.51
@<TRIPOS>ATOM
      1 C1        -71.3438  -10.3618  -43.7946 C.2    1 LIG       0.04000
      2 C2        -72.5688  -11.1007  -44.3626 C.3    1 LIG       0.11000
      3 C3        -72.1060  -12.2127  -43.4260 C.3    1 LIG       0.08100
      4 O1        -70.8048   -9.2874  -43.9344 O.2    1 LIG      -0.32000
      5 O2        -70.9878  -11.3942  -42.9839 O.3    1 LIG      -0.27100
      6 H1        -73.5243  -10.6373  -44.1119 H      1 LIG       0.09000
      7 H2        -72.5013  -11.3201  -45.4294 H      1 LIG       0.09000
      8 H3        -72.7833  -12.4495  -42.6009 H      1 LIG       0.09000
      9 H4        -71.7644  -13.1293  -43.9147 H      1 LIG       0.09000
@<TRIPOS>BOND
      1       1       2 1
      2       1       4 2
      3       1       5 1
      4       2       3 1
      5       3       5 1
      6       2       6 1
      7       2       7 1
      8       3       8 1
      9       3       9 1
@<TRIPOS>ALT_TYPE
CGenFF_4.0_ALT_TYPE_SET
CGenFF_4.0 1 CG2O4 2 CG3C41 3 CG3C41 4 OG2D1 5 OG3C51 6 HGA2 7 HGA2 8 HGA2 9 HGA2
@<TRIPOS>MOLECULE
4_lactone
 9 9 0 0 0
****
USER_CHARGES
INVALID_CHARGES
Pose:  53 Cluster:  53 Fr_nu: 1804064 TotEn:   -11.45
@<TRIPOS>ATOM
      1 C1        -73.0623   -4.7763  -33.6902 C.2    1 LIG       0.04000
      2 C2        -74.3274   -3.8996  -33.6742 C.3    1 LIG       0.11000
      3 C3        -73.8231   -3.5136  -32.2869 C.3    1 LIG       0.08100
      4 O1        -72.5206   -5.5487  -34.4479 O.2    1 LIG      -0.32000
      5 O2        -72.6724   -4.3889  -32.4461 O.3    1 LIG      -0.27100
      6 H1        -74.3256   -3.1013  -34.4179 H      1 LIG       0.09000
      7 H2        -75.2608   -4.4643  -33.6996 H      1 LIG       0.09000
      8 H3        -73.5218   -2.4695  -32.1661 H      1 LIG       0.09000
      9 H4        -74.4544   -3.8279  -31.4512 H      1 LIG       0.09000
@<TRIPOS>BOND
      1       1       2 1
      2       1       4 2
      3       1       5 1
      4       2       3 1
      5       3       5 1
      6       2       6 1
      7       2       7 1
      8       3       8 1
      9       3       9 1
@<TRIPOS>ALT_TYPE
CGenFF_4.0_ALT_TYPE_SET
CGenFF_4.0 1 CG2O4 2 CG3C41 3 CG3C41 4 OG2D1 5 OG3C51 6 HGA2 7 HGA2 8 HGA2 9 HGA2
@<TRIPOS>MOLECULE
4_lactone
 9 9 0 0 0
****
USER_CHARGES
INVALID_CHARGES
Pose:  54 Cluster:  54 Fr_nu: 5241969 TotEn:   -11.17
@<TRIPOS>ATOM
      1 C1        -44.1402   -0.2577  -48.6398 C.2    1 LIG       0.04000
      2 C2        -44.2949   -0.4383  -50.1606 C.3    1 LIG       0.11000
      3 C3        -45.2587    0.7361  -50.0196 C.3    1 LIG       0.08100
      4 O1        -43.5218   -0.7749  -47.7374 O.2    1 LIG      -0.32000
      5 O2        -45.0120    0.7849  -48.5870 O.3    1 LIG      -0.27100
      6 H1        -43.3845   -0.2384  -50.7278 H      1 LIG       0.09000
      7 H2        -44.7446   -1.3887  -50.4527 H      1 LIG       0.09000
      8 H3        -44.9521    1.6623  -50.5133 H      1 LIG       0.09000
      9 H4        -46.3067    0.5151  -50.2395 H      1 LIG       0.09000
@<TRIPOS>BOND
      1       1       2 1
      2       1       4 2
      3       1       5 1
      4       2       3 1
      5       3       5 1
      6       2       6 1
      7       2       7 1
      8       3       8 1
      9       3       9 1
@<TRIPOS>ALT_TYPE
CGenFF_4.0_ALT_TYPE_SET
CGenFF_4.0 1 CG2O4 2 CG3C41 3 CG3C41 4 OG2D1 5 OG3C51 6 HGA2 7 HGA2 8 HGA2 9 HGA2
@<TRIPOS>MOLECULE
4_lactone
 9 9 0 0 0
****
USER_CHARGES
INVALID_CHARGES
Pose:  55 Cluster:  55 Fr_nu: 1385043 TotEn:   -11.03
@<TRIPOS>ATOM
      1 C1        -57.3806  -10.0705  -48.7437 C.2    1 LIG       0.04000
      2 C2        -56.0124  -10.1020  -48.0393 C.3    1 LIG       0.11000
      3 C3        -55.7859   -8.8079  -48.8151 C.3    1 LIG       0.08100
      4 O1        -58.3827  -10.7480  -48.7792 O.2    1 LIG      -0.32000
      5 O2        -57.1110   -8.9133  -49.4055 O.3    1 LIG      -0.27100
      6 H1        -56.0675  -10.0004  -46.9544 H      1 LIG       0.09000
      7 H2        -55.3822  -10.9448  -48.3280 H      1 LIG       0.09000
      8 H3        -55.6855   -7.9035  -48.2088 H      1 LIG       0.09000
      9 H4        -55.0025   -8.8457  -49.5770 H      1 LIG       0.09000
@<TRIPOS>BOND
      1       1       2 1
      2       1       4 2
      3       1       5 1
      4       2       3 1
      5       3       5 1
      6       2       6 1
      7       2       7 1
      8       3       8 1
      9       3       9 1
@<TRIPOS>ALT_TYPE
CGenFF_4.0_ALT_TYPE_SET
CGenFF_4.0 1 CG2O4 2 CG3C41 3 CG3C41 4 OG2D1 5 OG3C51 6 HGA2 7 HGA2 8 HGA2 9 HGA2
@<TRIPOS>MOLECULE
4_lactone
 9 9 0 0 0
****
USER_CHARGES
INVALID_CHARGES
Pose:  56 Cluster:  56 Fr_nu: 1984651 TotEn:   -10.93
@<TRIPOS>ATOM
      1 C1        -77.8567   -0.7147  -36.3190 C.2    1 LIG       0.04000
      2 C2        -76.8035   -1.5969  -37.0129 C.3    1 LIG       0.11000
      3 C3        -76.7739   -2.3086  -35.6637 C.3    1 LIG       0.08100
      4 O1        -78.5497    0.2368  -36.5996 O.2    1 LIG      -0.32000
      5 O2        -77.7783   -1.3942  -35.1435 O.3    1 LIG      -0.27100
      6 H1        -77.1923   -2.1813  -37.8483 H      1 LIG       0.09000
      7 H2        -75.8908   -1.0666  -37.2898 H      1 LIG       0.09000
      8 H3        -77.1315   -3.3419  -35.6652 H      1 LIG       0.09000
      9 H4        -75.8343   -2.2306  -35.1098 H      1 LIG       0.09000
@<TRIPOS>BOND
      1       1       2 1
      2       1       4 2
      3       1       5 1
      4       2       3 1
      5       3       5 1
      6       2       6 1
      7       2       7 1
      8       3       8 1
      9       3       9 1
@<TRIPOS>ALT_TYPE
CGenFF_4.0_ALT_TYPE_SET
CGenFF_4.0 1 CG2O4 2 CG3C41 3 CG3C41 4 OG2D1 5 OG3C51 6 HGA2 7 HGA2 8 HGA2 9 HGA2
@<TRIPOS>MOLECULE
4_lactone
 9 9 0 0 0
****
USER_CHARGES
INVALID_CHARGES
Pose:  57 Cluster:  57 Fr_nu: 4230622 TotEn:   -10.83
@<TRIPOS>ATOM
      1 C1        -73.6118   -5.5117  -33.3192 C.2    1 LIG       0.04000
      2 C2        -74.1159   -4.0644  -33.1766 C.3    1 LIG       0.11000
      3 C3        -74.8608   -4.6341  -31.9731 C.3    1 LIG       0.08100
      4 O1        -72.8865   -6.1359  -34.0600 O.2    1 LIG      -0.32000
      5 O2        -74.3045   -5.9523  -32.2349 O.3    1 LIG      -0.27100
      6 H1        -73.3322   -3.3401  -32.9491 H      1 LIG       0.09000
      7 H2        -74.7407   -3.7268  -34.0051 H      1 LIG       0.09000
      8 H3        -74.5484   -4.2510  -30.9978 H      1 LIG       0.09000
      9 H4        -75.9515   -4.6357  -32.0511 H      1 LIG       0.09000
@<TRIPOS>BOND
      1       1       2 1
      2       1       4 2
      3       1       5 1
      4       2       3 1
      5       3       5 1
      6       2       6 1
      7       2       7 1
      8       3       8 1
      9       3       9 1
@<TRIPOS>ALT_TYPE
CGenFF_4.0_ALT_TYPE_SET
CGenFF_4.0 1 CG2O4 2 CG3C41 3 CG3C41 4 OG2D1 5 OG3C51 6 HGA2 7 HGA2 8 HGA2 9 HGA2
@<TRIPOS>MOLECULE
4_lactone
 9 9 0 0 0
****
USER_CHARGES
INVALID_CHARGES
Pose:  58 Cluster:  58 Fr_nu: 5540772 TotEn:   -10.82
@<TRIPOS>ATOM
      1 C1        -51.2449    7.7380  -30.4217 C.2    1 LIG       0.04000
      2 C2        -51.6854    7.6255  -31.8922 C.3    1 LIG       0.11000
      3 C3        -52.6878    8.7015  -31.4857 C.3    1 LIG       0.08100
      4 O1        -50.4217    7.2300  -29.6946 O.2    1 LIG      -0.32000
      5 O2        -52.1650    8.6957  -30.1284 O.3    1 LIG      -0.27100
      6 H1        -50.9241    7.9343  -32.6102 H      1 LIG       0.09000
      7 H2        -52.1111    6.6561  -32.1566 H      1 LIG       0.09000
      8 H3        -52.5567    9.6760  -31.9641 H      1 LIG       0.09000
      9 H4        -53.7389    8.4013  -31.5126 H      1 LIG       0.09000
@<TRIPOS>BOND
      1       1       2 1
      2       1       4 2
      3       1       5 1
      4       2       3 1
      5       3       5 1
      6       2       6 1
      7       2       7 1
      8       3       8 1
      9       3       9 1
@<TRIPOS>ALT_TYPE
CGenFF_4.0_ALT_TYPE_SET
CGenFF_4.0 1 CG2O4 2 CG3C41 3 CG3C41 4 OG2D1 5 OG3C51 6 HGA2 7 HGA2 8 HGA2 9 HGA2
@<TRIPOS>MOLECULE
4_lactone
 9 9 0 0 0
****
USER_CHARGES
INVALID_CHARGES
Pose:  59 Cluster:  59 Fr_nu: 3395321 TotEn:   -10.82
@<TRIPOS>ATOM
      1 C1        -83.0110  -16.7592  -47.2012 C.2    1 LIG       0.04000
      2 C2        -82.5359  -16.8498  -45.7399 C.3    1 LIG       0.11000
      3 C3        -81.1726  -16.5467  -46.3541 C.3    1 LIG       0.08100
      4 O1        -84.0513  -16.8648  -47.8102 O.2    1 LIG      -0.32000
      5 O2        -81.7664  -16.4932  -47.6808 O.3    1 LIG      -0.27100
      6 H1        -82.9452  -16.0753  -45.0895 H      1 LIG       0.09000
      7 H2        -82.6468  -17.8406  -45.2963 H      1 LIG       0.09000
      8 H3        -80.7286  -15.5881  -46.0721 H      1 LIG       0.09000
      9 H4        -80.4321  -17.3476  -46.2774 H      1 LIG       0.09000
@<TRIPOS>BOND
      1       1       2 1
      2       1       4 2
      3       1       5 1
      4       2       3 1
      5       3       5 1
      6       2       6 1
      7       2       7 1
      8       3       8 1
      9       3       9 1
@<TRIPOS>ALT_TYPE
CGenFF_4.0_ALT_TYPE_SET
CGenFF_4.0 1 CG2O4 2 CG3C41 3 CG3C41 4 OG2D1 5 OG3C51 6 HGA2 7 HGA2 8 HGA2 9 HGA2
@<TRIPOS>MOLECULE
4_lactone
 9 9 0 0 0
****
USER_CHARGES
INVALID_CHARGES
Pose:  60 Cluster:  60 Fr_nu: 500928 TotEn:   -10.80
@<TRIPOS>ATOM
      1 C1        -75.2537   -5.7970  -33.2081 C.2    1 LIG       0.04000
      2 C2        -75.1996   -4.2637  -33.3317 C.3    1 LIG       0.11000
      3 C3        -73.7074   -4.4783  -33.0968 C.3    1 LIG       0.08100
      4 O1        -76.0928   -6.6676  -33.2545 O.2    1 LIG      -0.32000
      5 O2        -73.9145   -5.9148  -33.0024 O.3    1 LIG      -0.27100
      6 H1        -75.4744   -3.8863  -34.3179 H      1 LIG       0.09000
      7 H2        -75.7331   -3.7340  -32.5408 H      1 LIG       0.09000
      8 H3        -73.0540   -4.2193  -33.9344 H      1 LIG       0.09000
      9 H4        -73.3130   -4.0671  -32.1636 H      1 LIG       0.09000
@<TRIPOS>BOND
      1       1       2 1
      2       1       4 2
      3       1       5 1
      4       2       3 1
      5       3       5 1
      6       2       6 1
      7       2       7 1
      8       3       8 1
      9       3       9 1
@<TRIPOS>ALT_TYPE
CGenFF_4.0_ALT_TYPE_SET
CGenFF_4.0 1 CG2O4 2 CG3C41 3 CG3C41 4 OG2D1 5 OG3C51 6 HGA2 7 HGA2 8 HGA2 9 HGA2
@<TRIPOS>MOLECULE
4_lactone
 9 9 0 0 0
****
USER_CHARGES
INVALID_CHARGES
Pose:  61 Cluster:  61 Fr_nu: 274635 TotEn:   -10.70
@<TRIPOS>ATOM
      1 C1        -56.5450   -9.8466  -48.5655 C.2    1 LIG       0.04000
      2 C2        -55.2841   -9.3277  -47.8512 C.3    1 LIG       0.11000
      3 C3        -54.5627  -10.1179  -48.9389 C.3    1 LIG       0.08100
      4 O1        -57.7449   -9.7551  -48.4384 O.2    1 LIG      -0.32000
      5 O2        -55.8377  -10.5304  -49.5045 O.3    1 LIG      -0.27100
      6 H1        -55.1624   -8.2442  -47.8932 H      1 LIG       0.09000
      7 H2        -55.1631   -9.7020  -46.8334 H      1 LIG       0.09000
      8 H3        -53.9801   -9.5240  -49.6484 H      1 LIG       0.09000
      9 H4        -53.9811  -10.9761  -48.5912 H      1 LIG       0.09000
@<TRIPOS>BOND
      1       1       2 1
      2       1       4 2
      3       1       5 1
      4       2       3 1
      5       3       5 1
      6       2       6 1
      7       2       7 1
      8       3       8 1
      9       3       9 1
@<TRIPOS>ALT_TYPE
CGenFF_4.0_ALT_TYPE_SET
CGenFF_4.0 1 CG2O4 2 CG3C41 3 CG3C41 4 OG2D1 5 OG3C51 6 HGA2 7 HGA2 8 HGA2 9 HGA2
@<TRIPOS>MOLECULE
4_lactone
 9 9 0 0 0
****
USER_CHARGES
INVALID_CHARGES
Pose:  62 Cluster:  62 Fr_nu: 392175 TotEn:   -10.60
@<TRIPOS>ATOM
      1 C1        -79.8834  -14.8172  -47.3987 C.2    1 LIG       0.04000
      2 C2        -78.5720  -14.1112  -47.0100 C.3    1 LIG       0.11000
      3 C3        -78.8154  -14.7918  -45.6663 C.3    1 LIG       0.08100
      4 O1        -80.5961  -14.9040  -48.3728 O.2    1 LIG      -0.32000
      5 O2        -80.0386  -15.3917  -46.1758 O.3    1 LIG      -0.27100
      6 H1        -77.6984  -14.4572  -47.5648 H      1 LIG       0.09000
      7 H2        -78.6361  -13.0219  -47.0087 H      1 LIG       0.09000
      8 H3        -78.0826  -15.5513  -45.3804 H      1 LIG       0.09000
      9 H4        -79.0166  -14.1203  -44.8271 H      1 LIG       0.09000
@<TRIPOS>BOND
      1       1       2 1
      2       1       4 2
      3       1       5 1
      4       2       3 1
      5       3       5 1
      6       2       6 1
      7       2       7 1
      8       3       8 1
      9       3       9 1
@<TRIPOS>ALT_TYPE
CGenFF_4.0_ALT_TYPE_SET
CGenFF_4.0 1 CG2O4 2 CG3C41 3 CG3C41 4 OG2D1 5 OG3C51 6 HGA2 7 HGA2 8 HGA2 9 HGA2
@<TRIPOS>MOLECULE
4_lactone
 9 9 0 0 0
****
USER_CHARGES
INVALID_CHARGES
Pose:  63 Cluster:  63 Fr_nu:   3786 TotEn:   -10.39
@<TRIPOS>ATOM
      1 C1        -58.7474    3.9184  -36.0144 C.2    1 LIG       0.04000
      2 C2        -58.1569    5.0504  -36.8742 C.3    1 LIG       0.11000
      3 C3        -58.9736    5.9398  -35.9415 C.3    1 LIG       0.08100
      4 O1        -58.6876    2.7109  -35.9644 O.2    1 LIG      -0.32000
      5 O2        -59.4514    4.7700  -35.2212 O.3    1 LIG      -0.27100
      6 H1        -57.0733    5.1506  -36.7956 H      1 LIG       0.09000
      7 H2        -58.4799    5.0328  -37.9164 H      1 LIG       0.09000
      8 H3        -58.3952    6.6039  -35.2934 H      1 LIG       0.09000
      9 H4        -59.7962    6.4861  -36.4111 H      1 LIG       0.09000
@<TRIPOS>BOND
      1       1       2 1
      2       1       4 2
      3       1       5 1
      4       2       3 1
      5       3       5 1
      6       2       6 1
      7       2       7 1
      8       3       8 1
      9       3       9 1
@<TRIPOS>ALT_TYPE
CGenFF_4.0_ALT_TYPE_SET
CGenFF_4.0 1 CG2O4 2 CG3C41 3 CG3C41 4 OG2D1 5 OG3C51 6 HGA2 7 HGA2 8 HGA2 9 HGA2
@<TRIPOS>MOLECULE
4_lactone
 9 9 0 0 0
****
USER_CHARGES
INVALID_CHARGES
Pose:  64 Cluster:  64 Fr_nu: 4025584 TotEn:   -10.29
@<TRIPOS>ATOM
      1 C1        -78.1052   -8.5171  -33.1511 C.2    1 LIG       0.04000
      2 C2        -79.5087   -7.8863  -33.1144 C.3    1 LIG       0.11000
      3 C3        -79.5036   -8.2280  -34.6014 C.3    1 LIG       0.08100
      4 O1        -77.2048   -8.7382  -32.3734 O.2    1 LIG      -0.32000
      5 O2        -78.1681   -8.7916  -34.4816 O.3    1 LIG      -0.27100
      6 H1        -80.2281   -8.4352  -32.5047 H      1 LIG       0.09000
      7 H2        -79.5125   -6.8223  -32.8720 H      1 LIG       0.09000
      8 H3        -80.2318   -8.9800  -34.9171 H      1 LIG       0.09000
      9 H4        -79.5189   -7.3723  -35.2819 H      1 LIG       0.09000
@<TRIPOS>BOND
      1       1       2 1
      2       1       4 2
      3       1       5 1
      4       2       3 1
      5       3       5 1
      6       2       6 1
      7       2       7 1
      8       3       8 1
      9       3       9 1
@<TRIPOS>ALT_TYPE
CGenFF_4.0_ALT_TYPE_SET
CGenFF_4.0 1 CG2O4 2 CG3C41 3 CG3C41 4 OG2D1 5 OG3C51 6 HGA2 7 HGA2 8 HGA2 9 HGA2
@<TRIPOS>MOLECULE
4_lactone
 9 9 0 0 0
****
USER_CHARGES
INVALID_CHARGES
Pose:  65 Cluster:  65 Fr_nu: 4631781 TotEn:    -9.90
@<TRIPOS>ATOM
      1 C1        -87.7076   -2.4411  -36.0258 C.2    1 LIG       0.04000
      2 C2        -88.6501   -1.2243  -36.0095 C.3    1 LIG       0.11000
      3 C3        -89.2973   -1.9377  -37.1927 C.3    1 LIG       0.08100
      4 O1        -86.7520   -2.8390  -35.3990 O.2    1 LIG      -0.32000
      5 O2        -88.3323   -3.0207  -37.0858 O.3    1 LIG      -0.27100
      6 H1        -89.2628   -1.1475  -35.1100 H      1 LIG       0.09000
      7 H2        -88.1586   -0.2772  -36.2376 H      1 LIG       0.09000
      8 H3        -90.3194   -2.2911  -37.0314 H      1 LIG       0.09000
      9 H4        -89.2186   -1.4230  -38.1543 H      1 LIG       0.09000
@<TRIPOS>BOND
      1       1       2 1
      2       1       4 2
      3       1       5 1
      4       2       3 1
      5       3       5 1
      6       2       6 1
      7       2       7 1
      8       3       8 1
      9       3       9 1
@<TRIPOS>ALT_TYPE
CGenFF_4.0_ALT_TYPE_SET
CGenFF_4.0 1 CG2O4 2 CG3C41 3 CG3C41 4 OG2D1 5 OG3C51 6 HGA2 7 HGA2 8 HGA2 9 HGA2
@<TRIPOS>MOLECULE
4_lactone
 9 9 0 0 0
****
USER_CHARGES
INVALID_CHARGES
Pose:  66 Cluster:  66 Fr_nu: 1744923 TotEn:    -9.88
@<TRIPOS>ATOM
      1 C1        -79.8279  -14.4290  -47.2458 C.2    1 LIG       0.04000
      2 C2        -80.3809  -15.3600  -46.1518 C.3    1 LIG       0.11000
      3 C3        -79.2875  -14.7160  -45.3046 C.3    1 LIG       0.08100
      4 O1        -80.0610  -14.1777  -48.4063 O.2    1 LIG      -0.32000
      5 O2        -78.8745  -13.8981  -46.4341 O.3    1 LIG      -0.27100
      6 H1        -81.4059  -15.1360  -45.8524 H      1 LIG       0.09000
      7 H2        -80.2523  -16.4226  -46.3646 H      1 LIG       0.09000
      8 H3        -79.6354  -14.1030  -44.4687 H      1 LIG       0.09000
      9 H4        -78.4867  -15.3859  -44.9795 H      1 LIG       0.09000
@<TRIPOS>BOND
      1       1       2 1
      2       1       4 2
      3       1       5 1
      4       2       3 1
      5       3       5 1
      6       2       6 1
      7       2       7 1
      8       3       8 1
      9       3       9 1
@<TRIPOS>ALT_TYPE
CGenFF_4.0_ALT_TYPE_SET
CGenFF_4.0 1 CG2O4 2 CG3C41 3 CG3C41 4 OG2D1 5 OG3C51 6 HGA2 7 HGA2 8 HGA2 9 HGA2
@<TRIPOS>MOLECULE
4_lactone
 9 9 0 0 0
****
USER_CHARGES
INVALID_CHARGES
Pose:  67 Cluster:  67 Fr_nu: 362727 TotEn:    -9.46
@<TRIPOS>ATOM
      1 C1        -65.1282  -22.0776  -23.6091 C.2    1 LIG       0.04000
      2 C2        -63.6656  -22.5073  -23.8218 C.3    1 LIG       0.11000
      3 C3        -63.4661  -21.8596  -22.4548 C.3    1 LIG       0.08100
      4 O1        -66.1765  -22.1497  -24.2092 O.2    1 LIG      -0.32000
      5 O2        -64.8784  -21.5171  -22.3953 O.3    1 LIG      -0.27100
      6 H1        -63.5197  -23.5880  -23.8596 H      1 LIG       0.09000
      7 H2        -63.1726  -22.0103  -24.6589 H      1 LIG       0.09000
      8 H3        -63.1814  -22.5381  -21.6461 H      1 LIG       0.09000
      9 H4        -62.8353  -20.9664  -22.4437 H      1 LIG       0.09000
@<TRIPOS>BOND
      1       1       2 1
      2       1       4 2
      3       1       5 1
      4       2       3 1
      5       3       5 1
      6       2       6 1
      7       2       7 1
      8       3       8 1
      9       3       9 1
@<TRIPOS>ALT_TYPE
CGenFF_4.0_ALT_TYPE_SET
CGenFF_4.0 1 CG2O4 2 CG3C41 3 CG3C41 4 OG2D1 5 OG3C51 6 HGA2 7 HGA2 8 HGA2 9 HGA2
@<TRIPOS>MOLECULE
4_lactone
 9 9 0 0 0
****
USER_CHARGES
INVALID_CHARGES
Pose:  68 Cluster:  68 Fr_nu: 5267147 TotEn:    -9.40
@<TRIPOS>ATOM
      1 C1        -49.4768    0.8988  -44.1439 C.2    1 LIG       0.04000
[truncated: 3,735,099 more chars]
